# Supplementary material for: Task-related functional connectivity in autism spectrum conditions: an EEG study using wavelet transform coherence
Source: Mol Autism. 2013 Jan 12;4:1. doi: 10.1186/2040-2392-4-1 (PMC3558480; doi:10.1186/2040-2392-4-1)
Supplement: Additional file 1 — Raw EEG data for the chair task (part 1). [file 2040-2392-4-1-S1.zip]

Archive with 15 entries (15 files):
- ID10_chairs_attending_chairs.dat
- ID11_chairs_attending_chairs.dat
- ID12_chairs_attending_chairs.dat
- ID13_chairs_attending_chairs.dat
- ID14_chairs_attending_chairs.dat
- ID15_chairs_attending_chairs.dat
- ID1_chairs_attending_chairs.dat
- ID2_chairs_attending_chairs.dat
- ID3_chairs_attending_chairs.dat
- ID4_chairs_attending_chairs.dat
- ID5_chairs_attending_chairs.dat
- ID6_chairs_attending_chairs.dat
- ID7_chairs_attending_chairs.dat
- ID8_chairs_attending_chairs.dat
- ID9_chairs_attending_chairs.dat
