# Supplementary material for: Task-related functional connectivity in autism spectrum conditions: an EEG study using wavelet transform coherence
Source: Mol Autism. 2013 Jan 12;4:1. doi: 10.1186/2040-2392-4-1 (PMC3558480; doi:10.1186/2040-2392-4-1)
Supplement: Additional file 1 — Raw EEG data for the chair task (part 1). [file 2040-2392-4-1-S1.zip › ID11_chairs_attending_chairs.dat]

[Subject]	
[Date]	02/24/2009
[Time]	14:49:10
[Channels]	10
[Rate]	1000.000000
[Type]	Epoch
[Headers]	Yes
[Points]	401
[Xmin]	0.00000
[Sweeps]	87
[Accepted]	87
[Rejected]	0
[Domain]	Time
[Rows]	Points
[Electrode Labels]
[      P8]	[     TP8]	[      T8]	[      P7]	[     FT8]	[     TP7]	[      F8]	[      T7]	[     FT7]	[      F7]	
[Electrode XUnits]
[ Default]	[ Default]	[ Default]	[ Default]	[ Default]	[ Default]	[ Default]	[ Default]	[ Default]	[ Default]	
[Electrode YUnits]
[ Default]	[ Default]	[ Default]	[ Default]	[ Default]	[ Default]	[ Default]	[ Default]	[ Default]	[ Default]	
[Epoch Header]
[Trial Type]	13
[Accept]	1
[Correct]	0
[RT]	 0.000
[Resp]	0
[Epoch Data]
    -7.2174	    -8.5602	    -7.1335	    -5.8746	   -11.1618	    -4.7836	    -3.2730	    -0.7553	     2.7695	    -0.4196	
    -7.4692	    -8.7280	    -7.3853	    -5.6229	   -11.4975	    -4.9515	    -4.0283	    -1.2589	     2.6855	    -0.3357	
    -7.8049	    -8.8959	    -7.8049	    -5.7068	   -11.9171	    -5.3711	    -4.6997	    -1.8463	     2.4338	    -0.2518	
    -8.0566	    -9.0637	    -8.2245	    -6.2103	   -12.3367	    -5.9586	    -5.3711	    -2.6016	     2.1820	    -0.2518	
    -8.4763	    -9.2316	    -8.5602	    -6.9656	   -12.5885	    -6.7139	    -5.8746	    -3.3569	     1.9302	    -0.1678	
    -8.8120	    -9.3994	    -8.9798	    -7.9727	   -12.8403	    -7.4692	    -6.2103	    -4.1962	     1.6785	    -0.1678	
    -9.2316	    -9.6512	    -9.1476	    -9.1476	   -12.8403	    -8.2245	    -6.2943	    -4.9515	     1.4267	    -0.1678	
    -9.6512	    -9.9030	    -9.3155	   -10.3226	   -12.7563	    -8.8120	    -6.2103	    -5.6229	     1.1749	    -0.0839	
   -10.0708	   -10.1547	    -9.3155	   -11.4136	   -12.5046	    -9.3994	    -5.9586	    -6.2103	     0.8392	    -0.1678	
   -10.4065	   -10.4065	    -9.1476	   -12.4207	   -12.1689	    -9.8190	    -5.6229	    -6.7139	     0.3357	    -0.2518	
   -10.7422	   -10.6583	    -8.9798	   -13.3438	   -11.7493	   -10.0708	    -5.2032	    -7.0496	    -0.2518	    -0.5875	
   -10.9940	   -10.9100	    -8.7280	   -14.1830	   -11.3297	   -10.4065	    -4.8676	    -7.3013	    -0.9232	    -1.0071	
   -11.3297	   -11.0779	    -8.4763	   -14.9384	   -10.9940	   -10.6583	    -4.6997	    -7.5531	    -1.5945	    -1.5945	
   -11.5814	   -11.2457	    -8.2245	   -15.6097	   -10.7422	   -10.9940	    -4.5319	    -7.8049	    -2.1820	    -2.3499	
   -11.7493	   -11.3297	    -7.8888	   -16.1972	   -10.5743	   -11.3297	    -4.5319	    -8.0566	    -2.6855	    -3.0212	
   -11.9171	   -11.3297	    -7.5531	   -16.7007	   -10.4065	   -11.6653	    -4.6158	    -8.2245	    -2.9373	    -3.6926	
   -11.9171	   -11.2457	    -7.2174	   -16.9525	   -10.2386	   -11.9171	    -4.7836	    -8.3923	    -3.1052	    -4.1962	
   -12.0010	   -11.2457	    -6.8817	   -17.1204	   -10.2386	   -12.0850	    -5.0354	    -8.4763	    -3.1052	    -4.4479	
   -12.0850	   -11.2457	    -6.6299	   -17.1204	   -10.1547	   -12.3367	    -5.2872	    -8.4763	    -3.1052	    -4.5319	
   -12.3367	   -11.3297	    -6.4621	   -17.1204	   -10.2386	   -12.5046	    -5.6229	    -8.4763	    -3.1052	    -4.3640	
   -12.6724	   -11.5814	    -6.5460	   -17.1204	   -10.4904	   -12.7563	    -6.0425	    -8.4763	    -3.1052	    -4.1962	
   -13.1760	   -11.9171	    -6.7978	   -17.1204	   -10.8261	   -13.0920	    -6.4621	    -8.4763	    -3.1052	    -3.8605	
   -13.6795	   -12.3367	    -7.1335	   -17.2882	   -11.2457	   -13.4277	    -6.7978	    -8.4763	    -3.0212	    -3.5248	
   -14.2670	   -12.8403	    -7.6370	   -17.4561	   -11.6653	   -13.7634	    -7.0496	    -8.5602	    -3.0212	    -3.1891	
   -14.8544	   -13.3438	    -8.2245	   -17.8757	   -12.0850	   -14.1830	    -7.2174	    -8.5602	    -2.9373	    -2.7695	
   -15.4419	   -13.8474	    -8.8120	   -18.3792	   -12.5046	   -14.6027	    -7.2174	    -8.4763	    -2.8534	    -2.4338	
   -16.1133	   -14.4348	    -9.3155	   -19.0506	   -12.7563	   -14.9384	    -6.9656	    -8.3923	    -2.6855	    -2.0981	
   -16.7007	   -14.9384	    -9.8190	   -19.7220	   -12.9242	   -15.2740	    -6.6299	    -8.2245	    -2.4338	    -1.6785	
   -17.2882	   -15.5258	   -10.1547	   -20.4773	   -12.9242	   -15.5258	    -6.1264	    -7.9727	    -2.0981	    -1.2589	
   -17.7917	   -15.9454	   -10.3226	   -21.1487	   -12.7563	   -15.6097	    -5.4550	    -7.5531	    -1.5945	    -0.8392	
   -18.1274	   -16.3651	   -10.3226	   -21.7361	   -12.4207	   -15.5258	    -4.6997	    -7.1335	    -1.0071	    -0.4196	
   -18.2953	   -16.6168	   -10.2386	   -22.0718	   -12.0010	   -15.4419	    -4.0283	    -6.6299	    -0.5035	    -0.0839	
   -18.3792	   -16.8686	   -10.0708	   -22.3236	   -11.4975	   -15.2740	    -3.3569	    -6.1264	     0.0000	     0.0839	
   -18.4631	   -16.9525	    -9.8190	   -22.4915	   -11.0779	   -15.1062	    -2.8534	    -5.7068	     0.4196	     0.1678	
   -18.3792	   -17.1204	    -9.6512	   -22.5754	   -10.7422	   -14.9384	    -2.6016	    -5.4550	     0.5875	     0.0000	
   -18.3792	   -17.2043	    -9.5673	   -22.6593	   -10.6583	   -14.9384	    -2.6855	    -5.3711	     0.5035	    -0.4196	
   -18.5471	   -17.3721	    -9.6512	   -22.7432	   -10.6583	   -15.0223	    -3.0212	    -5.5389	     0.3357	    -0.9232	
   -18.7149	   -17.7078	    -9.9030	   -22.9950	   -10.9940	   -15.3580	    -3.6087	    -5.8746	    -0.1678	    -1.5106	
   -19.0506	   -18.1274	   -10.3226	   -23.3307	   -11.4975	   -15.8615	    -4.6158	    -6.4621	    -0.9232	    -2.2659	
   -19.5541	   -18.7149	   -10.9100	   -23.7503	   -12.2528	   -16.5329	    -5.7907	    -7.2174	    -1.7624	    -3.1052	
   -20.2255	   -19.3863	   -11.5814	   -24.3378	   -13.1760	   -17.2882	    -7.1335	    -8.2245	    -2.6855	    -3.8605	
   -20.8130	   -20.0577	   -12.2528	   -24.8413	   -14.1830	   -18.1274	    -8.4763	    -9.1476	    -3.6087	    -4.5319	
   -21.4005	   -20.7291	   -12.8403	   -25.2609	   -15.0223	   -18.7988	    -9.7351	    -9.9030	    -4.3640	    -5.0354	
   -21.8201	   -21.3165	   -13.3438	   -25.4288	   -15.7776	   -19.1345	   -10.7422	   -10.4904	    -4.8676	    -5.2872	
   -22.1558	   -21.6522	   -13.7634	   -25.4288	   -16.1972	   -19.2184	   -11.4136	   -10.6583	    -5.0354	    -5.2032	
   -22.3236	   -21.9040	   -13.9313	   -25.0931	   -16.3651	   -18.9667	   -11.7493	   -10.5743	    -4.8676	    -4.8676	
   -22.4075	   -21.9879	   -13.9313	   -24.5056	   -16.2811	   -18.3792	   -11.5814	   -10.0708	    -4.2801	    -4.1962	
   -22.1558	   -21.7361	   -13.6795	   -23.6664	   -15.8615	   -17.3721	   -10.9940	    -9.2316	    -3.3569	    -3.2730	
   -21.8201	   -21.3165	   -13.0920	   -22.5754	   -15.1062	   -16.1133	   -10.0708	    -8.1406	    -2.0981	    -2.0981	
   -21.2326	   -20.6451	   -12.3367	   -21.4005	   -14.2670	   -14.6866	    -8.9798	    -6.8817	    -0.6714	    -0.9232	
   -20.6451	   -19.8898	   -11.4975	   -20.2255	   -13.3438	   -13.2599	    -7.7209	    -5.5389	     0.7553	     0.2518	
   -19.9738	   -19.1345	   -10.6583	   -19.2184	   -12.4207	   -11.9171	    -6.6299	    -4.3640	     2.0981	     1.1749	
   -19.3024	   -18.2953	    -9.9869	   -18.2953	   -11.7493	   -10.7422	    -5.7907	    -3.3569	     3.1052	     1.8463	
   -18.6310	   -17.5400	    -9.5673	   -17.4561	   -11.2457	    -9.7351	    -5.2032	    -2.6855	     3.7766	     2.2659	
   -17.8757	   -16.7847	    -9.3155	   -16.7847	   -10.9940	    -9.0637	    -4.8676	    -2.2659	     4.0283	     2.2659	
   -17.2043	   -16.1133	    -9.3155	   -16.1972	   -10.9940	    -8.5602	    -4.9515	    -2.0981	     3.9444	     2.0981	
   -16.5329	   -15.4419	    -9.4833	   -15.6937	   -11.1618	    -8.3084	    -5.2872	    -2.0981	     3.5248	     1.6785	
   -15.8615	   -15.0223	    -9.8190	   -15.1062	   -11.5814	    -8.1406	    -5.7907	    -2.2659	     2.9373	     1.0071	
   -15.3580	   -14.6866	   -10.3226	   -14.5187	   -12.1689	    -8.0566	    -6.4621	    -2.4338	     2.1820	     0.2518	
   -14.9384	   -14.6027	   -10.9100	   -13.9313	   -12.8403	    -8.1406	    -7.1335	    -2.6855	     1.4267	    -0.5875	
   -14.8544	   -14.6866	   -11.5814	   -13.4277	   -13.5956	    -8.2245	    -7.9727	    -2.9373	     0.6714	    -1.4267	
   -14.9384	   -15.0223	   -12.3367	   -12.9242	   -14.3509	    -8.3084	    -8.6441	    -3.1052	     0.0839	    -2.0981	
   -15.1901	   -15.4419	   -13.0081	   -12.5046	   -15.0223	    -8.3923	    -9.3155	    -3.1052	    -0.2518	    -2.6855	
   -15.6097	   -15.9454	   -13.5117	   -12.1689	   -15.5258	    -8.4763	    -9.8190	    -3.0212	    -0.3357	    -3.1052	
   -15.9454	   -16.5329	   -13.9313	   -12.0010	   -15.8615	    -8.4763	   -10.1547	    -2.7695	    -0.1678	    -3.2730	
   -16.3651	   -17.0364	   -14.1830	   -11.9171	   -16.0294	    -8.4763	   -10.2386	    -2.5177	     0.3357	    -3.2730	
   -16.7007	   -17.3721	   -14.2670	   -12.0010	   -15.9454	    -8.3923	   -10.2386	    -2.0981	     0.9232	    -3.1052	
   -16.8686	   -17.7078	   -14.1830	   -12.2528	   -15.7776	    -8.3084	   -10.0708	    -1.7624	     1.5945	    -2.9373	
   -16.9525	   -17.8757	   -14.0152	   -12.5885	   -15.5258	    -8.2245	    -9.7351	    -1.3428	     2.3499	    -2.6855	
   -16.8686	   -17.8757	   -13.6795	   -12.8403	   -15.1062	    -8.0566	    -9.3994	    -1.0910	     3.0212	    -2.4338	
   -16.5329	   -17.6239	   -13.2599	   -13.0920	   -14.6866	    -7.8049	    -8.9798	    -0.7553	     3.6087	    -2.1820	
   -16.0294	   -17.1204	   -12.7563	   -13.0920	   -14.0991	    -7.5531	    -8.5602	    -0.5875	     4.1122	    -2.0142	
   -15.3580	   -16.3651	   -12.0850	   -12.9242	   -13.5117	    -7.0496	    -8.0566	    -0.3357	     4.3640	    -1.9302	
   -14.6027	   -15.3580	   -11.1618	   -12.4207	   -12.8403	    -6.5460	    -7.5531	    -0.0839	     4.3640	    -1.8463	
   -13.7634	   -14.1830	   -10.0708	   -11.7493	   -12.1689	    -5.9586	    -6.9656	     0.1678	     4.1122	    -1.8463	
   -13.0081	   -12.8403	    -8.8959	   -10.9100	   -11.3297	    -5.2872	    -6.3782	     0.5035	     3.6087	    -1.9302	
   -12.2528	   -11.5814	    -7.7209	   -10.0708	   -10.6583	    -4.6997	    -5.9586	     0.7553	     3.0212	    -2.0981	
   -11.4975	   -10.4065	    -6.7139	    -9.1476	    -9.9869	    -4.1962	    -5.6229	     1.0910	     2.4338	    -2.2659	
   -10.7422	    -9.3155	    -5.7907	    -8.3084	    -9.4833	    -3.8605	    -5.3711	     1.3428	     2.0981	    -2.4338	
    -9.9030	    -8.3923	    -5.0354	    -7.5531	    -8.9798	    -3.5248	    -5.1193	     1.5945	     1.8463	    -2.5177	
    -9.0637	    -7.6370	    -4.4479	    -6.8817	    -8.6441	    -3.2730	    -4.9515	     1.8463	     1.7624	    -2.5177	
    -8.3923	    -7.0496	    -4.1122	    -6.4621	    -8.3923	    -3.1052	    -4.7836	     2.0142	     1.6785	    -2.5177	
    -7.8049	    -6.7139	    -4.0283	    -6.2103	    -8.2245	    -3.1052	    -4.6997	     2.0981	     1.6785	    -2.5177	
    -7.3013	    -6.5460	    -4.1122	    -6.3782	    -8.2245	    -3.3569	    -4.6997	     2.0981	     1.7624	    -2.4338	
    -7.0496	    -6.6299	    -4.3640	    -6.7978	    -8.3923	    -3.6926	    -4.6997	     1.9302	     1.7624	    -2.2659	
    -6.7978	    -6.7139	    -4.6158	    -7.4692	    -8.5602	    -4.1122	    -4.6997	     1.6785	     1.8463	    -2.0142	
    -6.4621	    -6.7139	    -4.8676	    -8.3084	    -8.6441	    -4.5319	    -4.6158	     1.4267	     2.0981	    -1.6785	
    -6.1264	    -6.6299	    -4.9515	    -9.0637	    -8.5602	    -4.8676	    -4.3640	     1.2589	     2.4338	    -1.1749	
    -5.6229	    -6.2943	    -4.8676	    -9.8190	    -8.2245	    -5.0354	    -4.0283	     1.1749	     2.8534	    -0.5875	
    -5.1193	    -5.9586	    -4.6158	   -10.4065	    -7.8049	    -5.1193	    -3.5248	     1.2589	     3.3569	     0.0000	
    -4.6158	    -5.5389	    -4.3640	   -10.9100	    -7.4692	    -5.0354	    -3.0212	     1.3428	     3.8605	     0.5875	
    -4.3640	    -5.2032	    -4.1122	   -11.2457	    -7.1335	    -4.9515	    -2.5177	     1.5106	     4.1962	     1.0071	
    -4.2801	    -5.1193	    -4.0283	   -11.4975	    -7.0496	    -4.9515	    -2.2659	     1.6785	     4.3640	     1.1749	
    -4.4479	    -5.2032	    -4.0283	   -11.5814	    -7.2174	    -4.8676	    -2.0981	     1.6785	     4.4479	     1.1749	
    -4.7836	    -5.5389	    -4.1962	   -11.4975	    -7.5531	    -4.7836	    -2.1820	     1.7624	     4.3640	     0.8392	
    -5.3711	    -5.9586	    -4.5319	   -11.1618	    -8.0566	    -4.6997	    -2.4338	     1.6785	     4.1122	     0.2518	
    -5.9586	    -6.5460	    -4.8676	   -10.6583	    -8.8120	    -4.6158	    -2.8534	     1.5945	     3.6926	    -0.5035	
    -6.6299	    -7.2174	    -5.3711	   -10.0708	    -9.6512	    -4.6158	    -3.4409	     1.4267	     3.1891	    -1.4267	
    -7.3013	    -7.8888	    -5.8746	    -9.4833	   -10.7422	    -4.6997	    -4.2801	     1.0910	     2.5177	    -2.5177	
    -7.9727	    -8.5602	    -6.5460	    -9.0637	   -11.9171	    -5.0354	    -5.2872	     0.5875	     1.5945	    -3.6926	
    -8.6441	    -9.3155	    -7.3853	    -8.8959	   -13.2599	    -5.5389	    -6.5460	    -0.2518	     0.5875	    -5.0354	
    -9.3155	   -10.1547	    -8.3084	    -8.9798	   -14.6866	    -6.2103	    -7.9727	    -1.2589	    -0.6714	    -6.4621	
   -10.0708	   -11.0779	    -9.3994	    -9.4833	   -16.1972	    -7.2174	    -9.4833	    -2.4338	    -2.0142	    -7.8888	
   -10.8261	   -11.9171	   -10.4904	   -10.0708	   -17.5400	    -8.2245	   -11.0779	    -3.6926	    -3.3569	    -9.2316	
   -11.4975	   -12.7563	   -11.5814	   -10.8261	   -18.7149	    -9.1476	   -12.5885	    -4.8676	    -4.5319	   -10.3226	
   -11.8332	   -13.2599	   -12.5046	   -11.4136	   -19.4702	    -9.9030	   -13.6795	    -5.7068	    -5.4550	   -11.1618	
   -11.8332	   -13.2599	   -12.9242	   -11.6653	   -19.5541	   -10.2386	   -14.1830	    -6.1264	    -5.7907	   -11.4975	
   -11.2457	   -12.7563	   -12.7563	   -11.4975	   -18.9667	    -9.9869	   -14.0991	    -5.9586	    -5.6229	   -11.2457	
   -10.2386	   -11.6653	   -12.0850	   -10.9100	   -17.7917	    -9.3155	   -13.3438	    -5.3711	    -5.0354	   -10.5743	
    -8.8959	   -10.3226	   -11.0779	   -10.1547	   -16.1972	    -8.3923	   -12.1689	    -4.4479	    -4.0283	    -9.6512	
    -7.4692	    -8.8959	    -9.9030	    -9.3994	   -14.4348	    -7.3853	   -10.7422	    -3.4409	    -2.9373	    -8.6441	
    -6.2103	    -7.6370	    -8.8120	    -8.7280	   -12.8403	    -6.5460	    -9.3994	    -2.5177	    -1.9302	    -7.7209	
    -5.2032	    -6.5460	    -7.8888	    -8.2245	   -11.5814	    -5.8746	    -8.2245	    -1.9302	    -1.2589	    -7.0496	
    -4.4479	    -5.7068	    -7.1335	    -7.8049	   -10.6583	    -5.5389	    -7.3853	    -1.7624	    -0.8392	    -6.7139	
    -3.9444	    -5.0354	    -6.6299	    -7.5531	   -10.0708	    -5.3711	    -6.8817	    -1.8463	    -0.8392	    -6.6299	
    -3.5248	    -4.6158	    -6.2943	    -7.3853	    -9.8190	    -5.4550	    -6.7978	    -2.1820	    -1.1749	    -6.7978	
    -3.3569	    -4.3640	    -6.1264	    -7.2174	    -9.9030	    -5.7068	    -6.9656	    -2.7695	    -1.7624	    -7.1335	
    -3.2730	    -4.1962	    -6.0425	    -7.2174	   -10.2386	    -6.2103	    -7.4692	    -3.5248	    -2.6016	    -7.5531	
    -3.3569	    -4.2801	    -6.1264	    -7.3013	   -10.6583	    -6.7978	    -8.1406	    -4.4479	    -3.5248	    -8.0566	
    -3.5248	    -4.4479	    -6.2943	    -7.4692	   -11.1618	    -7.4692	    -8.8959	    -5.2872	    -4.4479	    -8.6441	
    -3.8605	    -4.6997	    -6.5460	    -7.8049	   -11.7493	    -8.1406	    -9.5673	    -6.2103	    -5.4550	    -9.0637	
    -4.3640	    -5.2032	    -6.7978	    -8.2245	   -12.2528	    -8.8959	   -10.2386	    -6.9656	    -6.2943	    -9.4833	
    -5.0354	    -5.7907	    -7.1335	    -8.7280	   -12.7563	    -9.5673	   -10.8261	    -7.7209	    -6.9656	    -9.7351	
    -5.8746	    -6.6299	    -7.6370	    -9.3155	   -13.2599	   -10.1547	   -11.3297	    -8.3923	    -7.5531	    -9.9869	
    -6.8817	    -7.5531	    -8.0566	    -9.9869	   -13.7634	   -10.8261	   -11.6653	    -8.8959	    -7.9727	   -10.2386	
    -7.8888	    -8.5602	    -8.6441	   -10.6583	   -14.0991	   -11.4136	   -12.0010	    -9.3994	    -8.2245	   -10.4065	
    -8.8959	    -9.4833	    -9.0637	   -11.4136	   -14.4348	   -11.9171	   -12.0850	    -9.6512	    -8.3084	   -10.6583	
    -9.7351	   -10.3226	    -9.4833	   -12.0850	   -14.5187	   -12.3367	   -12.0850	    -9.9030	    -8.3084	   -10.8261	
   -10.4065	   -11.0779	    -9.8190	   -12.7563	   -14.6027	   -12.6724	   -11.9171	    -9.9869	    -8.2245	   -10.9940	
   -11.0779	   -11.8332	   -10.1547	   -13.5956	   -14.6027	   -13.0081	   -11.8332	   -10.1547	    -8.0566	   -11.2457	
   -11.7493	   -12.5046	   -10.5743	   -14.4348	   -14.6866	   -13.4277	   -11.7493	   -10.3226	    -7.8888	   -11.4975	
   -12.4207	   -13.3438	   -10.9940	   -15.5258	   -14.8544	   -13.9313	   -11.8332	   -10.7422	    -7.8049	   -11.7493	
   -13.0920	   -14.0152	   -11.4975	   -16.5329	   -15.1901	   -14.5187	   -12.0850	   -11.1618	    -7.7209	   -12.0850	
   -13.5956	   -14.6027	   -11.8332	   -17.5400	   -15.5258	   -15.0223	   -12.4207	   -11.6653	    -7.6370	   -12.3367	
   -13.8474	   -14.8544	   -12.0850	   -18.2953	   -15.8615	   -15.4419	   -12.8403	   -12.0850	    -7.5531	   -12.5885	
   -13.7634	   -14.7705	   -12.1689	   -18.6310	   -16.1133	   -15.5258	   -13.2599	   -12.4207	    -7.3853	   -12.6724	
   -13.1760	   -14.2670	   -12.0010	   -18.6310	   -16.2811	   -15.3580	   -13.5117	   -12.4207	    -7.0496	   -12.5885	
   -12.1689	   -13.3438	   -11.5814	   -18.0435	   -16.1972	   -14.8544	   -13.6795	   -12.2528	    -6.7139	   -12.2528	
   -10.8261	   -12.0850	   -10.9940	   -17.1204	   -16.0294	   -14.0152	   -13.7634	   -11.7493	    -6.3782	   -11.7493	
    -9.3155	   -10.5743	   -10.2386	   -15.7776	   -15.6937	   -13.0081	   -13.5956	   -10.9940	    -6.1264	   -11.1618	
    -7.5531	    -8.8959	    -9.3994	   -14.2670	   -15.2740	   -11.7493	   -13.3438	   -10.1547	    -5.9586	   -10.4904	
    -5.8746	    -7.2174	    -8.4763	   -12.5885	   -14.7705	   -10.4065	   -13.0081	    -9.0637	    -5.7907	    -9.8190	
    -4.2801	    -5.7068	    -7.6370	   -10.9100	   -14.1830	    -9.0637	   -12.5885	    -7.8888	    -5.4550	    -9.1476	
    -2.9373	    -4.2801	    -6.7139	    -9.3994	   -13.6795	    -7.7209	   -12.0850	    -6.7139	    -4.9515	    -8.4763	
    -1.7624	    -3.1891	    -5.8746	    -7.9727	   -13.0081	    -6.4621	   -11.5814	    -5.3711	    -4.1962	    -7.7209	
    -0.9232	    -2.2659	    -4.9515	    -6.6299	   -12.3367	    -5.2032	   -11.0779	    -4.0283	    -3.1891	    -6.8817	
    -0.2518	    -1.5106	    -4.0283	    -5.4550	   -11.5814	    -4.0283	   -10.4065	    -2.6016	    -1.9302	    -5.9586	
     0.2518	    -0.8392	    -3.0212	    -4.4479	   -10.7422	    -2.8534	    -9.7351	    -1.1749	    -0.6714	    -4.9515	
     0.5875	    -0.3357	    -2.0142	    -3.5248	    -9.8190	    -1.7624	    -9.0637	     0.1678	     0.6714	    -3.9444	
     0.7553	     0.0839	    -1.0910	    -2.8534	    -8.8959	    -0.8392	    -8.3923	     1.3428	     1.9302	    -3.1052	
     0.9232	     0.3357	    -0.3357	    -2.4338	    -8.1406	    -0.0839	    -7.8888	     2.3499	     3.0212	    -2.3499	
     1.0910	     0.5875	     0.2518	    -2.1820	    -7.6370	     0.5875	    -7.5531	     3.1052	     3.8605	    -1.7624	
     1.1749	     0.7553	     0.5875	    -2.0142	    -7.2174	     1.0071	    -7.4692	     3.6087	     4.4479	    -1.5106	
     1.2589	     0.9232	     0.7553	    -1.9302	    -7.0496	     1.3428	    -7.4692	     3.7766	     4.8676	    -1.4267	
     1.3428	     1.0071	     0.6714	    -1.8463	    -7.1335	     1.5106	    -7.7209	     3.7766	     5.0354	    -1.6785	
     1.3428	     1.0071	     0.3357	    -1.7624	    -7.3853	     1.5106	    -8.1406	     3.5248	     4.8676	    -2.0981	
     1.0910	     0.7553	    -0.3357	    -1.7624	    -7.9727	     1.4267	    -8.8120	     3.0212	     4.3640	    -2.8534	
     0.6714	     0.2518	    -1.2589	    -1.7624	    -8.8959	     1.0910	    -9.6512	     2.3499	     3.6087	    -3.8605	
    -0.1678	    -0.5875	    -2.5177	    -1.8463	   -10.1547	     0.5875	   -10.7422	     1.4267	     2.5177	    -5.1193	
    -1.1749	    -1.7624	    -3.9444	    -2.0142	   -11.5814	    -0.0839	   -12.0010	     0.4196	     1.1749	    -6.4621	
    -2.5177	    -3.1052	    -5.6229	    -2.2659	   -13.1760	    -0.8392	   -13.3438	    -0.7553	    -0.2518	    -7.8888	
    -3.9444	    -4.6997	    -7.3013	    -2.6016	   -14.7705	    -1.6785	   -14.5187	    -1.9302	    -1.7624	    -9.2316	
    -5.3711	    -6.2103	    -8.8120	    -2.8534	   -16.1972	    -2.4338	   -15.6097	    -2.9373	    -3.1891	   -10.4065	
    -6.6299	    -7.5531	   -10.1547	    -3.0212	   -17.2882	    -2.9373	   -16.2811	    -3.7766	    -4.2801	   -11.2457	
    -7.6370	    -8.4763	   -11.0779	    -3.0212	   -17.9596	    -3.1891	   -16.4490	    -4.1962	    -5.0354	   -11.6653	
    -8.2245	    -9.0637	   -11.4975	    -2.7695	   -18.1274	    -3.0212	   -16.1133	    -4.1962	    -5.2872	   -11.6653	
    -8.3923	    -9.2316	   -11.4136	    -2.2659	   -17.7917	    -2.5177	   -15.3580	    -3.8605	    -5.2032	   -11.2457	
    -8.2245	    -8.8959	   -10.9100	    -1.5106	   -17.0364	    -1.7624	   -14.2670	    -3.1052	    -4.6158	   -10.4904	
    -7.7209	    -8.2245	    -9.9030	    -0.6714	   -15.9454	    -0.7553	   -12.9242	    -2.0981	    -3.7766	    -9.5673	
    -6.9656	    -7.3013	    -8.7280	     0.2518	   -14.6866	     0.3357	   -11.5814	    -0.8392	    -2.7695	    -8.4763	
    -6.0425	    -6.2103	    -7.3853	     1.1749	   -13.4277	     1.5106	   -10.1547	     0.3357	    -1.7624	    -7.4692	
    -5.0354	    -5.1193	    -6.0425	     1.9302	   -12.0850	     2.6016	    -8.8959	     1.5106	    -0.7553	    -6.5460	
    -4.1122	    -4.0283	    -4.7836	     2.6855	   -10.9100	     3.5248	    -7.8049	     2.4338	     0.0839	    -5.7907	
    -3.1052	    -3.0212	    -3.7766	     3.1891	    -9.9869	     4.1962	    -6.9656	     3.1052	     0.6714	    -5.2032	
    -2.2659	    -2.1820	    -3.0212	     3.5248	    -9.1476	     4.5319	    -6.3782	     3.5248	     1.0071	    -4.9515	
    -1.4267	    -1.5106	    -2.6016	     3.6087	    -8.7280	     4.6997	    -6.2103	     3.6087	     1.0910	    -4.8676	
    -0.7553	    -1.0071	    -2.4338	     3.5248	    -8.4763	     4.4479	    -6.3782	     3.3569	     0.9232	    -4.9515	
    -0.0839	    -0.5875	    -2.5177	     3.2730	    -8.5602	     4.0283	    -6.8817	     2.7695	     0.5875	    -5.2872	
     0.5035	    -0.2518	    -2.6855	     2.8534	    -8.7280	     3.4409	    -7.7209	     2.0981	     0.0839	    -5.7907	
     1.0910	     0.0839	    -2.8534	     2.5177	    -9.1476	     2.7695	    -8.7280	     1.4267	    -0.3357	    -6.2103	
     1.5945	     0.4196	    -2.9373	     2.2659	    -9.5673	     2.0981	    -9.7351	     0.7553	    -0.6714	    -6.6299	
     2.0981	     0.6714	    -3.0212	     2.0981	   -10.0708	     1.6785	   -10.7422	     0.1678	    -0.9232	    -6.9656	
     2.5177	     0.9232	    -3.0212	     2.0142	   -10.5743	     1.2589	   -11.6653	    -0.1678	    -1.0910	    -7.2174	
     2.8534	     1.0910	    -3.0212	     2.0142	   -11.0779	     0.9232	   -12.4207	    -0.4196	    -1.1749	    -7.3853	
     3.0212	     1.1749	    -3.0212	     1.8463	   -11.5814	     0.6714	   -13.0920	    -0.5875	    -1.2589	    -7.4692	
     3.1052	     1.0910	    -3.0212	     1.5106	   -12.0010	     0.3357	   -13.4277	    -0.7553	    -1.3428	    -7.4692	
     2.9373	     0.9232	    -3.0212	     1.0071	   -12.3367	     0.0839	   -13.6795	    -0.9232	    -1.3428	    -7.4692	
     2.6016	     0.6714	    -3.1052	     0.3357	   -12.5046	    -0.2518	   -13.6795	    -1.0071	    -1.3428	    -7.3853	
     2.0981	     0.2518	    -3.1891	    -0.4196	   -12.6724	    -0.5035	   -13.5117	    -1.0910	    -1.2589	    -7.3013	
     1.4267	    -0.4196	    -3.3569	    -1.2589	   -12.8403	    -0.7553	   -13.3438	    -1.1749	    -1.0910	    -7.1335	
     0.5035	    -1.2589	    -3.6087	    -2.0981	   -13.0081	    -1.0910	   -13.2599	    -1.3428	    -1.0910	    -7.1335	
    -0.5875	    -2.1820	    -4.1122	    -3.0212	   -13.1760	    -1.5106	   -13.3438	    -1.5945	    -1.0910	    -7.1335	
    -1.7624	    -3.1891	    -4.5319	    -3.7766	   -13.4277	    -1.8463	   -13.5117	    -1.8463	    -1.1749	    -7.2174	
    -2.6855	    -4.1122	    -5.0354	    -4.3640	   -13.5956	    -2.0981	   -13.7634	    -2.0981	    -1.2589	    -7.3013	
    -3.4409	    -4.6997	    -5.2872	    -4.6997	   -13.5956	    -2.1820	   -13.9313	    -2.2659	    -1.3428	    -7.3013	
    -3.8605	    -5.0354	    -5.3711	    -4.6997	   -13.4277	    -2.0981	   -14.0152	    -2.1820	    -1.1749	    -7.2174	
    -3.8605	    -5.0354	    -5.2032	    -4.4479	   -13.0920	    -1.8463	   -13.8474	    -2.0142	    -0.9232	    -7.0496	
    -3.6087	    -4.7836	    -4.8676	    -3.8605	   -12.5885	    -1.4267	   -13.5956	    -1.5945	    -0.5035	    -6.7978	
    -3.1891	    -4.2801	    -4.4479	    -3.1891	   -12.0010	    -1.0071	   -13.2599	    -1.1749	    -0.0839	    -6.5460	
    -2.6855	    -3.7766	    -3.9444	    -2.5177	   -11.4975	    -0.5875	   -12.8403	    -0.6714	     0.3357	    -6.3782	
    -2.0981	    -3.1891	    -3.6087	    -1.8463	   -11.0779	    -0.2518	   -12.4207	    -0.2518	     0.7553	    -6.1264	
    -1.5945	    -2.6855	    -3.2730	    -1.3428	   -10.7422	    -0.0839	   -12.0010	     0.0839	     1.1749	    -5.9586	
    -1.0910	    -2.2659	    -3.1052	    -1.0071	   -10.4904	     0.0000	   -11.5814	     0.3357	     1.5945	    -5.7907	
    -0.6714	    -1.8463	    -3.0212	    -1.0071	   -10.3226	    -0.1678	   -11.1618	     0.4196	     1.9302	    -5.7068	
    -0.3357	    -1.5945	    -3.1052	    -1.2589	   -10.2386	    -0.4196	   -10.6583	     0.4196	     2.1820	    -5.6229	
    -0.0839	    -1.4267	    -3.1891	    -1.7624	   -10.0708	    -0.7553	   -10.1547	     0.3357	     2.3499	    -5.6229	
     0.0839	    -1.2589	    -3.1891	    -2.4338	    -9.9030	    -1.1749	    -9.4833	     0.2518	     2.4338	    -5.5389	
     0.3357	    -1.0910	    -3.1052	    -3.1891	    -9.5673	    -1.4267	    -8.7280	     0.1678	     2.3499	    -5.4550	
     0.5035	    -0.9232	    -2.9373	    -3.8605	    -9.0637	    -1.6785	    -7.9727	     0.1678	     2.0981	    -5.3711	
     0.6714	    -0.7553	    -2.6016	    -4.4479	    -8.3923	    -1.7624	    -7.0496	     0.3357	     1.8463	    -5.1193	
     0.8392	    -0.5875	    -2.1820	    -5.0354	    -7.8049	    -1.7624	    -6.2103	     0.5035	     1.5945	    -4.7836	
     0.9232	    -0.3357	    -1.7624	    -5.5389	    -7.2174	    -1.8463	    -5.6229	     0.6714	     1.5106	    -4.5319	
     1.0071	    -0.1678	    -1.4267	    -6.0425	    -6.7978	    -1.8463	    -5.1193	     0.7553	     1.4267	    -4.1962	
     1.0910	    -0.0839	    -1.1749	    -6.4621	    -6.5460	    -2.0142	    -5.0354	     0.6714	     1.4267	    -4.1122	
     1.1749	     0.0839	    -1.0071	    -6.7139	    -6.4621	    -2.1820	    -5.1193	     0.5035	     1.3428	    -4.1122	
     1.2589	     0.2518	    -0.8392	    -6.9656	    -6.6299	    -2.4338	    -5.5389	     0.1678	     1.1749	    -4.3640	
     1.3428	     0.4196	    -0.8392	    -7.2174	    -6.9656	    -2.6855	    -6.2943	    -0.2518	     0.8392	    -4.6997	
     1.3428	     0.5035	    -0.8392	    -7.4692	    -7.3853	    -3.1052	    -7.2174	    -0.8392	     0.3357	    -5.2872	
     1.3428	     0.5035	    -0.9232	    -7.7209	    -7.9727	    -3.6087	    -8.3084	    -1.4267	    -0.3357	    -5.9586	
     1.2589	     0.4196	    -1.0910	    -7.9727	    -8.5602	    -4.1122	    -9.3994	    -2.0981	    -1.0071	    -6.6299	
     1.0910	     0.3357	    -1.2589	    -8.3084	    -9.0637	    -4.6158	   -10.4904	    -2.6855	    -1.6785	    -7.3013	
     0.9232	     0.1678	    -1.4267	    -8.7280	    -9.5673	    -5.1193	   -11.4136	    -3.2730	    -2.3499	    -7.8888	
     0.6714	    -0.0839	    -1.7624	    -9.2316	   -10.0708	    -5.7068	   -12.3367	    -3.7766	    -2.8534	    -8.3923	
     0.4196	    -0.4196	    -2.1820	    -9.8190	   -10.4904	    -6.2943	   -13.0081	    -4.1962	    -3.2730	    -8.8120	
     0.0000	    -0.7553	    -2.6016	   -10.4904	   -10.9100	    -6.8817	   -13.5956	    -4.6158	    -3.6087	    -9.1476	
    -0.3357	    -1.1749	    -3.1891	   -11.1618	   -11.2457	    -7.3853	   -14.0152	    -5.0354	    -3.8605	    -9.3155	
    -0.7553	    -1.5945	    -3.6087	   -11.9171	   -11.4975	    -7.8888	   -14.1830	    -5.3711	    -3.8605	    -9.3994	
    -1.0910	    -1.9302	    -4.0283	   -12.5046	   -11.7493	    -8.1406	   -14.0991	    -5.5389	    -3.8605	    -9.3155	
    -1.3428	    -2.1820	    -4.3640	   -13.0081	   -11.7493	    -8.2245	   -13.9313	    -5.5389	    -3.6087	    -9.1476	
    -1.4267	    -2.3499	    -4.4479	   -13.3438	   -11.6653	    -7.9727	   -13.5117	    -5.2872	    -3.1891	    -8.8959	
    -1.3428	    -2.2659	    -4.3640	   -13.4277	   -11.4136	    -7.5531	   -12.9242	    -4.8676	    -2.6016	    -8.3923	
    -0.9232	    -2.0142	    -4.0283	   -13.1760	   -10.9940	    -6.7139	   -12.0850	    -4.0283	    -1.7624	    -7.8049	
    -0.3357	    -1.5945	    -3.4409	   -12.5885	   -10.3226	    -5.7068	   -11.0779	    -2.9373	    -0.7553	    -6.9656	
     0.3357	    -1.0071	    -2.6855	   -11.5814	    -9.4833	    -4.3640	    -9.9869	    -1.6785	     0.5035	    -5.9586	
     1.0910	    -0.3357	    -1.9302	   -10.2386	    -8.8120	    -2.8534	    -8.9798	    -0.1678	     1.7624	    -4.8676	
     1.5945	     0.0839	    -1.1749	    -8.7280	    -8.2245	    -1.3428	    -8.0566	     1.2589	     2.9373	    -3.7766	
     1.7624	     0.3357	    -0.6714	    -7.0496	    -7.9727	     0.1678	    -7.4692	     2.6016	     3.8605	    -2.7695	
     1.6785	     0.2518	    -0.4196	    -5.2872	    -8.0566	     1.4267	    -7.2174	     3.6926	     4.6158	    -1.9302	
     1.3428	     0.0000	    -0.3357	    -3.5248	    -8.4763	     2.6016	    -7.4692	     4.5319	     5.2032	    -1.2589	
     0.9232	    -0.4196	    -0.5035	    -1.8463	    -9.0637	     3.6087	    -8.0566	     5.2872	     5.4550	    -0.8392	
     0.4196	    -0.7553	    -0.7553	    -0.1678	    -9.9030	     4.4479	    -8.8959	     5.7907	     5.7068	    -0.5035	
    -0.0839	    -1.2589	    -1.1749	     1.2589	   -10.8261	     5.1193	    -9.9869	     6.1264	     5.7068	    -0.4196	
    -0.5875	    -1.7624	    -1.6785	     2.3499	   -11.7493	     5.6229	   -11.2457	     6.4621	     5.7068	    -0.5035	
    -1.0910	    -2.2659	    -2.2659	     3.2730	   -12.7563	     5.9586	   -12.5885	     6.6299	     5.6229	    -0.6714	
    -1.6785	    -2.9373	    -2.9373	     3.8605	   -13.6795	     6.1264	   -13.7634	     6.7139	     5.7068	    -0.8392	
    -2.2659	    -3.6087	    -3.6087	     4.1122	   -14.4348	     6.2103	   -14.8544	     6.8817	     5.7907	    -1.0071	
    -2.7695	    -4.1962	    -4.2801	     4.2801	   -15.1062	     6.3782	   -15.6937	     7.1335	     6.0425	    -1.0071	
    -3.1891	    -4.6997	    -4.8676	     4.2801	   -15.4419	     6.5460	   -16.1133	     7.3853	     6.3782	    -0.7553	
    -3.4409	    -5.0354	    -5.4550	     4.2801	   -15.5258	     6.7139	   -16.2811	     7.8049	     6.7978	    -0.4196	
    -3.4409	    -5.1193	    -5.7907	     4.1962	   -15.4419	     7.0496	   -16.1133	     8.2245	     7.3013	     0.0839	
    -3.2730	    -4.9515	    -5.9586	     4.1122	   -15.1062	     7.4692	   -15.6097	     8.7280	     7.8888	     0.6714	
    -2.9373	    -4.5319	    -5.9586	     4.0283	   -14.6027	     7.8049	   -14.8544	     9.1476	     8.3923	     1.3428	
    -2.2659	    -3.7766	    -5.7907	     3.9444	   -13.9313	     8.2245	   -14.0152	     9.6512	     8.8959	     2.0142	
    -1.5106	    -2.9373	    -5.3711	     3.9444	   -13.1760	     8.5602	   -13.0920	     9.9869	     9.1476	     2.5177	
    -0.7553	    -2.0142	    -4.8676	     3.8605	   -12.5046	     8.7280	   -12.3367	    10.1547	     9.2316	     2.8534	
     0.0839	    -1.1749	    -4.3640	     3.8605	   -12.0010	     8.8120	   -11.7493	    10.1547	     8.9798	     2.9373	
     0.6714	    -0.5035	    -3.9444	     3.7766	   -11.7493	     8.7280	   -11.5814	     9.9030	     8.5602	     2.7695	
     1.0910	    -0.0839	    -3.7766	     3.6087	   -11.7493	     8.3923	   -11.7493	     9.3994	     7.8888	     2.2659	
     1.0910	    -0.0839	    -3.8605	     3.3569	   -12.0850	     7.8888	   -12.2528	     8.7280	     6.9656	     1.5106	
     0.8392	    -0.4196	    -4.2801	     3.0212	   -12.6724	     7.1335	   -13.0920	     7.8049	     5.9586	     0.5875	
     0.1678	    -1.0910	    -4.8676	     2.6016	   -13.4277	     6.2943	   -14.1830	     6.8817	     4.7836	    -0.5035	
    -0.8392	    -2.0142	    -5.7068	     2.0981	   -14.2670	     5.3711	   -15.1901	     5.8746	     3.6926	    -1.5106	
    -1.9302	    -3.1052	    -6.5460	     1.5945	   -15.1062	     4.4479	   -16.1972	     4.9515	     2.7695	    -2.3499	
    -3.1891	    -4.2801	    -7.3853	     1.0071	   -15.7776	     3.5248	   -16.8686	     4.1122	     1.9302	    -3.0212	
    -4.4479	    -5.3711	    -8.0566	     0.3357	   -16.2811	     2.6855	   -17.2882	     3.4409	     1.4267	    -3.4409	
    -5.5389	    -6.3782	    -8.4763	    -0.4196	   -16.5329	     1.9302	   -17.2882	     2.8534	     1.2589	    -3.5248	
    -6.2943	    -7.1335	    -8.7280	    -1.3428	   -16.4490	     1.2589	   -16.8686	     2.5177	     1.3428	    -3.4409	
    -6.8817	    -7.6370	    -8.6441	    -2.2659	   -16.0294	     0.6714	   -16.1133	     2.2659	     1.8463	    -3.0212	
    -7.0496	    -7.8888	    -8.3084	    -3.3569	   -15.3580	     0.2518	   -15.1062	     2.1820	     2.6016	    -2.4338	
    -7.1335	    -7.8888	    -7.8888	    -4.4479	   -14.6027	    -0.0839	   -13.9313	     2.1820	     3.6087	    -1.5945	
    -7.0496	    -7.8888	    -7.3853	    -5.5389	   -13.7634	    -0.4196	   -12.8403	     2.1820	     4.7836	    -0.6714	
    -6.9656	    -7.9727	    -6.9656	    -6.5460	   -13.0920	    -0.6714	   -11.9171	     2.1820	     5.9586	     0.1678	
    -6.9656	    -8.0566	    -6.7139	    -7.4692	   -12.6724	    -0.9232	   -11.2457	     2.0981	     6.9656	     0.9232	
    -7.0496	    -8.3084	    -6.6299	    -8.2245	   -12.4207	    -1.0910	   -10.8261	     1.9302	     7.8049	     1.5106	
    -7.2174	    -8.4763	    -6.6299	    -8.7280	   -12.4207	    -1.2589	   -10.7422	     1.6785	     8.3923	     1.8463	
    -7.3853	    -8.8120	    -6.7139	    -8.9798	   -12.5046	    -1.4267	   -10.8261	     1.2589	     8.5602	     1.9302	
    -7.6370	    -9.0637	    -7.0496	    -9.0637	   -12.7563	    -1.5945	   -11.1618	     0.8392	     8.3084	     1.8463	
    -7.8888	    -9.3994	    -7.3853	    -8.9798	   -13.1760	    -1.8463	   -11.6653	     0.2518	     7.5531	     1.5945	
    -8.1406	    -9.6512	    -7.8888	    -8.8120	   -13.5956	    -2.0981	   -12.2528	    -0.2518	     6.4621	     1.0910	
    -8.3923	    -9.9869	    -8.4763	    -8.5602	   -14.0991	    -2.3499	   -13.0081	    -0.6714	     5.1193	     0.6714	
    -8.6441	   -10.2386	    -9.0637	    -8.3923	   -14.6866	    -2.6855	   -13.7634	    -1.0910	     3.7766	     0.1678	
    -8.9798	   -10.5743	    -9.5673	    -8.1406	   -15.1901	    -3.1052	   -14.5187	    -1.3428	     2.6855	    -0.1678	
    -9.3994	   -10.9100	   -10.0708	    -8.0566	   -15.7776	    -3.4409	   -15.1901	    -1.5945	     1.7624	    -0.5035	
    -9.8190	   -11.3297	   -10.4904	    -8.1406	   -16.2811	    -3.8605	   -15.7776	    -1.6785	     1.0910	    -0.5875	
   -10.3226	   -11.7493	   -10.8261	    -8.3084	   -16.6168	    -4.3640	   -16.3651	    -1.7624	     0.5875	    -0.6714	
   -10.8261	   -12.2528	   -11.0779	    -8.7280	   -16.9525	    -4.7836	   -16.7007	    -1.7624	     0.3357	    -0.7553	
   -11.2457	   -12.6724	   -11.2457	    -9.1476	   -17.0364	    -5.2032	   -16.9525	    -1.6785	     0.1678	    -0.7553	
   -11.4975	   -13.0081	   -11.1618	    -9.7351	   -16.9525	    -5.4550	   -16.8686	    -1.5945	     0.1678	    -0.7553	
   -11.6653	   -13.1760	   -10.8261	   -10.2386	   -16.7007	    -5.6229	   -16.6168	    -1.3428	     0.4196	    -0.5875	
   -11.4975	   -13.0920	   -10.3226	   -10.8261	   -16.1133	    -5.7068	   -16.1133	    -1.0071	     0.7553	    -0.4196	
   -11.1618	   -12.9242	    -9.6512	   -11.2457	   -15.4419	    -5.6229	   -15.4419	    -0.5875	     1.3428	    -0.1678	
   -10.6583	   -12.5885	    -8.8959	   -11.6653	   -14.6866	    -5.4550	   -14.6866	    -0.1678	     1.9302	     0.0000	
    -9.9869	   -12.1689	    -8.1406	   -12.0850	   -13.9313	    -5.3711	   -13.9313	     0.2518	     2.4338	     0.2518	
    -9.2316	   -11.6653	    -7.4692	   -12.3367	   -13.1760	    -5.2032	   -13.2599	     0.5035	     2.9373	     0.3357	
    -8.5602	   -11.1618	    -6.8817	   -12.5885	   -12.6724	    -5.1193	   -12.7563	     0.6714	     3.1052	     0.3357	
    -8.1406	   -10.7422	    -6.3782	   -12.7563	   -12.2528	    -5.2032	   -12.4207	     0.6714	     3.0212	     0.0839	
    -7.8888	   -10.4065	    -6.1264	   -12.9242	   -12.1689	    -5.3711	   -12.3367	     0.4196	     2.6016	    -0.3357	
    -8.0566	   -10.2386	    -6.1264	   -13.0920	   -12.2528	    -5.7907	   -12.4207	    -0.0839	     1.9302	    -0.9232	
    -8.4763	   -10.1547	    -6.1264	   -13.2599	   -12.4207	    -6.2103	   -12.6724	    -0.7553	     1.0071	    -1.6785	
    -9.0637	   -10.0708	    -6.2943	   -13.2599	   -12.6724	    -6.7139	   -12.7563	    -1.3428	     0.0839	    -2.4338	
    -9.5673	    -9.9869	    -6.2943	   -13.0920	   -12.7563	    -7.0496	   -12.6724	    -1.8463	    -0.6714	    -3.1052	
    -9.7351	    -9.5673	    -6.2103	   -12.6724	   -12.5885	    -7.1335	   -12.3367	    -2.0142	    -1.2589	    -3.4409	
    -9.5673	    -8.9798	    -5.8746	   -12.0010	   -12.2528	    -6.9656	   -11.7493	    -1.8463	    -1.4267	    -3.5248	
    -8.9798	    -8.1406	    -5.4550	   -11.1618	   -11.5814	    -6.4621	   -10.8261	    -1.4267	    -1.3428	    -3.3569	
    -7.9727	    -7.0496	    -4.8676	   -10.3226	   -10.8261	    -5.7907	    -9.8190	    -0.8392	    -0.9232	    -2.9373	
    -6.7978	    -5.8746	    -4.1122	    -9.4833	    -9.9869	    -5.0354	    -8.7280	    -0.0839	    -0.4196	    -2.5177	
    -5.5389	    -4.6158	    -3.1891	    -8.8959	    -9.0637	    -4.2801	    -7.6370	     0.6714	     0.2518	    -2.0142	
    -4.3640	    -3.5248	    -2.2659	    -8.3923	    -8.0566	    -3.5248	    -6.5460	     1.3428	     1.0910	    -1.5106	
    -3.1891	    -2.4338	    -1.1749	    -8.1406	    -7.0496	    -2.8534	    -5.5389	     2.0142	     1.9302	    -0.9232	
    -2.2659	    -1.5945	    -0.1678	    -7.9727	    -6.0425	    -2.1820	    -4.5319	     2.6855	     2.7695	    -0.3357	
    -1.5106	    -0.9232	     0.8392	    -7.8888	    -5.0354	    -1.6785	    -3.5248	     3.2730	     3.6926	     0.1678	
    -1.0071	    -0.5035	     1.6785	    -7.8049	    -4.1962	    -1.1749	    -2.6855	     3.7766	     4.4479	     0.5875	
    -0.7553	    -0.3357	     2.2659	    -7.7209	    -3.5248	    -0.8392	    -2.0142	     4.1122	     5.1193	     0.8392	
    -0.7553	    -0.3357	     2.6855	    -7.5531	    -2.9373	    -0.5035	    -1.5945	     4.3640	     5.4550	     0.8392	
    -0.9232	    -0.5875	     2.9373	    -7.2174	    -2.6016	    -0.2518	    -1.4267	     4.6158	     5.7068	     0.7553	
    -1.1749	    -0.9232	     2.9373	    -6.7139	    -2.5177	     0.0000	    -1.5106	     4.6997	     5.7068	     0.5875	
    -1.5945	    -1.3428	     2.7695	    -6.1264	    -2.6016	     0.3357	    -1.8463	     4.7836	     5.6229	     0.3357	
    -2.0142	    -1.7624	     2.5177	    -5.4550	    -2.8534	     0.5875	    -2.4338	     4.9515	     5.3711	     0.0839	
    -2.3499	    -2.1820	     2.1820	    -4.6997	    -3.1891	     0.8392	    -3.1891	     5.0354	     5.1193	    -0.1678	
    -2.6016	    -2.4338	     1.8463	    -3.8605	    -3.6926	     1.1749	    -4.0283	     5.2032	     4.9515	    -0.2518	
    -2.6855	    -2.5177	     1.5945	    -3.0212	    -4.1122	     1.6785	    -4.8676	     5.4550	     4.7836	    -0.1678	
    -2.4338	    -2.3499	     1.5945	    -2.0981	    -4.5319	     2.2659	    -5.5389	     5.9586	     4.8676	     0.1678	
    -1.9302	    -1.8463	     1.6785	    -1.2589	    -4.7836	     3.1052	    -6.0425	     6.5460	     5.2032	     0.5875	
    -1.1749	    -1.0910	     2.0142	    -0.4196	    -4.8676	     3.9444	    -6.3782	     7.3853	     5.6229	     1.1749	
    -0.1678	    -0.1678	     2.4338	     0.2518	    -4.7836	     4.8676	    -6.5460	     8.2245	     6.2103	     1.7624	
     1.0071	     0.9232	     3.0212	     0.7553	    -4.5319	     5.7907	    -6.4621	     9.1476	     6.8817	     2.2659	
     2.3499	     2.2659	     3.6926	     1.0910	    -4.0283	     6.7139	    -6.1264	    10.0708	     7.6370	     2.7695	
     3.9444	     3.7766	     4.6158	     1.4267	    -3.3569	     7.7209	    -5.5389	    11.1618	     8.5602	     3.2730	
     5.7068	     5.5389	     5.8746	     1.9302	    -2.3499	     8.8959	    -4.6997	    12.3367	     9.6512	     3.7766	
     7.7209	     7.4692	     7.3853	     2.6016	    -1.0071	    10.2386	    -3.5248	    13.6795	    10.9100	     4.4479	
     9.8190	     9.5673	     9.2316	     3.6087	     0.5035	    11.7493	    -2.0981	    15.1062	    12.4207	     5.2032	
    12.0010	    11.7493	    11.2457	     4.8676	     2.2659	    13.5117	    -0.5035	    16.7007	    14.0152	     6.1264	
    13.9313	    13.8474	    13.3438	     6.2943	     4.1122	    15.1901	     1.0910	    18.3792	    15.6097	     7.0496	
    15.5258	    15.6937	    15.2740	     7.8888	     5.8746	    16.8686	     2.5177	    19.8898	    17.1204	     7.8888	
    16.7007	    17.0364	    16.9525	     9.3994	     7.4692	    18.3792	     3.7766	    21.1487	    18.3792	     8.5602	
    17.2882	    17.8757	    18.2114	    10.6583	     8.6441	    19.4702	     4.6997	    22.0718	    19.3024	     9.0637	
    17.2882	    18.1274	    18.9667	    11.4975	     9.3155	    20.0577	     5.0354	    22.4915	    19.7220	     9.3155	
    16.7007	    17.7917	    19.1345	    11.7493	     9.4833	    20.0577	     4.9515	    22.3236	    19.6381	     9.1476	
    15.6937	    16.8686	    18.7149	    11.3297	     9.0637	    19.4702	     4.4479	    21.5683	    19.1345	     8.6441	
    14.2670	    15.5258	    17.7917	    10.2386	     8.2245	    18.1274	     3.5248	    20.2255	    18.2114	     7.8888	
    12.5046	    13.7634	    16.4490	     8.6441	     6.8817	    16.4490	     2.2659	    18.4631	    16.9525	     6.7978	
    10.5743	    11.8332	    14.7705	     6.5460	     5.2872	    14.3509	     0.8392	    16.4490	    15.5258	     5.6229	
     8.6441	     9.7351	    12.9242	     4.3640	     3.6087	    12.1689	    -0.5035	    14.3509	    14.0991	     4.3640	
     6.7978	     7.8049	    11.1618	     2.2659	     2.0981	    10.0708	    -1.6785	    12.4207	    12.7563	     3.2730	
     5.2872	     6.1264	     9.5673	     0.3357	     0.8392	     8.3084	    -2.5177	    10.8261	    11.5814	     2.4338	
     4.3640	     5.0354	     8.3923	    -1.0071	     0.0839	     7.0496	    -2.8534	     9.7351	    10.7422	     1.9302	
     3.8605	     4.4479	     7.6370	    -1.9302	    -0.2518	     6.3782	    -2.7695	     9.2316	    10.1547	     1.8463	
     3.9444	     4.3640	     7.3853	    -2.2659	     0.0000	     6.2103	    -2.0981	     9.3155	     9.9030	     2.0981	
     4.4479	     4.7836	     7.4692	    -2.1820	     0.6714	     6.5460	    -1.0071	     9.9030	     9.8190	     2.6855	
     5.1193	     5.5389	     7.8888	    -1.8463	     1.5945	     7.2174	     0.2518	    10.8261	    10.1547	     3.5248	
     5.9586	     6.2943	     8.3923	    -1.4267	     2.6016	     8.0566	     1.6785	    11.9171	    10.7422	     4.5319	
     6.6299	     7.0496	     8.8120	    -0.9232	     3.5248	     8.8959	     3.0212	    13.0081	    11.5814	     5.5389	
     7.0496	     7.4692	     9.0637	    -0.6714	     4.2801	     9.4833	     4.1962	    13.8474	    12.3367	     6.4621	
     7.1335	     7.6370	     8.9798	    -0.5875	     4.6997	     9.8190	     5.0354	    14.3509	    12.9242	     7.1335	
     6.8817	     7.4692	     8.6441	    -0.7553	     4.6997	     9.8190	     5.4550	    14.5187	    13.1760	     7.4692	
     6.3782	     6.9656	     8.0566	    -1.1749	     4.3640	     9.3994	     5.5389	    14.2670	    13.0920	     7.3853	
     5.7068	     6.3782	     7.3013	    -1.9302	     3.6926	     8.6441	     5.2032	    13.5956	    12.7563	     7.0496	
     4.9515	     5.7068	     6.3782	    -2.7695	     2.7695	     7.6370	     4.5319	    12.5885	    12.0010	     6.3782	
     4.3640	     5.0354	     5.4550	    -3.7766	     1.6785	     6.4621	     3.5248	    11.3297	    11.0779	     5.4550	
     3.8605	     4.6158	     4.6158	    -4.6158	     0.5875	     5.3711	     2.5177	    10.0708	     9.9869	     4.3640	
     3.6926	     4.3640	     3.9444	    -5.2872	    -0.5035	     4.3640	     1.3428	     8.8959	     8.9798	     3.1891	
     3.7766	     4.3640	     3.5248	    -5.7068	    -1.3428	     3.6087	     0.3357	     7.8888	     8.0566	     2.0981	
     4.1962	     4.7836	     3.4409	    -5.7907	    -1.9302	     3.1891	    -0.4196	     7.2174	     7.4692	     1.2589	
     4.8676	     5.3711	     3.7766	    -5.5389	    -2.1820	     3.1052	    -0.9232	     6.8817	     7.2174	     0.7553	
     5.7907	     6.2103	     4.3640	    -4.9515	    -2.0142	     3.3569	    -1.0071	     6.9656	     7.3013	     0.5875	
     6.7139	     7.1335	     5.2032	    -4.2801	    -1.5106	     3.8605	    -0.8392	     7.3013	     7.7209	     0.8392	
     7.6370	     8.0566	     6.1264	    -3.6087	    -0.8392	     4.4479	    -0.4196	     7.8049	     8.3084	     1.2589	
     8.3923	     8.8120	     6.9656	    -3.0212	    -0.0839	     4.9515	     0.1678	     8.3084	     8.9798	     1.7624	
     8.8959	     9.3155	     7.5531	    -2.6855	     0.5875	     5.4550	     0.7553	     8.7280	     9.5673	     2.2659	
     8.9798	     9.4833	     7.9727	    -2.6855	     1.1749	     5.7068	     1.1749	     8.9798	     9.9869	     2.7695	
     8.8959	     9.3994	     8.1406	    -2.9373	     1.5106	     5.7068	     1.5106	     9.0637	    10.2386	     3.0212	
     8.5602	     9.0637	     8.1406	    -3.4409	     1.5945	     5.6229	     1.6785	     8.9798	    10.3226	     3.0212	
     8.0566	     8.6441	     7.8888	    -4.1122	     1.5106	     5.3711	     1.7624	     8.6441	    10.1547	     3.0212	
     7.5531	     8.1406	     7.5531	    -4.7836	     1.2589	     5.1193	     1.6785	     8.3923	     9.9869	     2.7695	
     7.1335	     7.7209	     7.2174	    -5.3711	     0.9232	     4.9515	     1.5945	     8.0566	     9.7351	     2.6016	
     6.8817	     7.4692	     6.9656	    -5.7068	     0.5035	     4.7836	     1.5106	     7.8049	     9.5673	     2.3499	
     6.8817	     7.3013	     6.7139	    -5.7907	     0.0839	     4.8676	     1.4267	     7.6370	     9.3155	     2.1820	
     6.8817	     7.3013	     6.5460	    -5.6229	    -0.5035	     4.9515	     1.2589	     7.5531	     9.1476	     2.0142	
     7.0496	     7.3013	     6.2943	    -5.2032	    -1.0910	     5.0354	     1.0071	     7.4692	     8.8959	     1.9302	
     7.1335	     7.3013	     6.0425	    -4.6997	    -1.8463	     5.1193	     0.6714	     7.3853	     8.5602	     1.7624	
     7.1335	     7.3013	     5.7068	    -4.1962	    -2.6855	     5.2032	     0.1678	     7.3013	     8.1406	     1.6785	
     6.9656	     7.0496	     5.2872	    -3.6926	    -3.6087	     5.1193	    -0.5875	     7.0496	     7.7209	     1.5106	
     6.7139	     6.6299	     4.6997	    -3.3569	    -4.6158	     4.9515	    -1.4267	     6.7139	     7.2174	     1.3428	
     6.2103	     6.0425	     4.0283	    -3.1891	    -5.7068	     4.6997	    -2.3499	     6.3782	     6.6299	     1.0910	
     5.5389	     5.2032	     3.1052	    -3.1891	    -6.7978	     4.2801	    -3.3569	     5.8746	     5.9586	     0.7553	
     4.7836	     4.2801	     2.1820	    -3.3569	    -7.8888	     3.8605	    -4.3640	     5.2872	     5.3711	     0.4196	
     3.9444	     3.4409	     1.3428	    -3.6087	    -8.7280	     3.3569	    -5.2872	     4.7836	     4.7836	     0.0839	
     3.2730	     2.6855	     0.5875	    -3.8605	    -9.3155	     3.0212	    -5.9586	     4.2801	     4.3640	    -0.1678	
     2.8534	     2.2659	     0.1678	    -3.9444	    -9.5673	     2.8534	    -6.2943	     3.9444	     4.1122	    -0.4196	
     2.7695	     2.0981	     0.0839	    -4.0283	    -9.3994	     2.7695	    -6.2943	     3.7766	     4.0283	    -0.5035	
     2.9373	     2.3499	     0.4196	    -3.8605	    -8.8959	     3.0212	    -5.9586	     3.7766	     4.1962	    -0.4196	
     3.6087	     3.0212	     1.1749	    -3.6087	    -8.1406	     3.5248	    -5.3711	     4.0283	     4.6997	    -0.2518	
     4.4479	     3.9444	     2.1820	    -3.1052	    -7.0496	     4.1962	    -4.5319	     4.5319	     5.2872	     0.0839	
     5.6229	     5.1193	     3.2730	    -2.4338	    -5.8746	     5.0354	    -3.5248	     5.0354	     6.0425	     0.4196	
     6.7139	     6.2943	     4.4479	    -1.8463	    -4.6997	     5.7907	    -2.6016	     5.5389	     6.6299	     0.5875	
     7.6370	     7.3013	     5.2872	    -1.2589	    -3.7766	     6.4621	    -1.9302	     5.8746	     6.9656	     0.6714	
     8.1406	     7.7209	     5.6229	    -1.0071	    -3.2730	     6.7139	    -1.6785	     5.8746	     6.9656	     0.4196	
     7.8888	     7.5531	     5.3711	    -1.0910	    -3.2730	     6.5460	    -1.9302	     5.4550	     6.3782	    -0.2518	
     6.9656	     6.7139	     4.5319	    -1.5945	    -3.8605	     5.9586	    -2.7695	     4.6158	     5.3711	    -1.1749	
     5.4550	     5.2872	     3.1891	    -2.5177	    -4.8676	     4.9515	    -3.9444	     3.4409	     4.0283	    -2.2659	
     3.6087	     3.4409	     1.5945	    -3.4409	    -6.1264	     3.7766	    -5.3711	     2.1820	     2.5177	    -3.3569	
[Epoch Header]
[Trial Type]	13
[Accept]	1
[Correct]	0
[RT]	 0.000
[Resp]	0
[Epoch Data]
    16.8686	    15.7776	    14.2670	    19.4702	    13.8474	    16.7847	     7.6370	    17.4561	    15.9454	    14.9384	
    16.7847	    15.6097	    14.0991	    19.8059	    13.5956	    17.0364	     7.1335	    17.7917	    16.6168	    15.5258	
    16.7847	    15.5258	    14.0152	    20.1416	    13.5117	    17.3721	     6.7139	    18.2114	    17.4561	    16.2811	
    16.7847	    15.5258	    14.0152	    20.4773	    13.5117	    17.7078	     6.5460	    18.7149	    18.3792	    17.1204	
    16.7847	    15.5258	    14.0152	    20.8130	    13.6795	    18.1274	     6.6299	    19.2184	    19.3024	    18.0435	
    16.7847	    15.5258	    14.0152	    21.1487	    13.9313	    18.4631	     6.8817	    19.7220	    20.1416	    18.9667	
    16.7847	    15.6097	    14.0152	    21.2326	    14.1830	    18.7988	     7.2174	    20.1416	    20.6451	    19.7220	
    16.7847	    15.6097	    13.9313	    21.3165	    14.4348	    18.9667	     7.7209	    20.4773	    20.8130	    20.3934	
    16.8686	    15.7776	    13.8474	    21.2326	    14.7705	    19.1345	     8.2245	    20.7291	    20.6451	    20.8130	
    17.0364	    16.1133	    13.8474	    21.1487	    15.1062	    19.2184	     8.7280	    21.0648	    20.4773	    21.2326	
    17.3721	    16.5329	    13.9313	    21.1487	    15.5258	    19.3863	     9.3155	    21.3165	    20.2255	    21.4844	
    17.8757	    17.1204	    14.1830	    21.1487	    15.9454	    19.5541	     9.7351	    21.6522	    20.1416	    21.6522	
    18.3792	    17.7078	    14.5187	    21.3165	    16.2811	    19.7220	    10.0708	    21.9879	    20.1416	    21.6522	
    18.8828	    18.2114	    14.8544	    21.5683	    16.5329	    19.8898	    10.1547	    22.2397	    20.1416	    21.5683	
    19.3024	    18.6310	    15.0223	    21.9040	    16.6168	    19.9738	     9.9869	    22.4915	    19.9738	    21.4005	
    19.4702	    18.8828	    15.1062	    22.2397	    16.5329	    20.1416	     9.6512	    22.7432	    19.8059	    21.0648	
    19.5541	    18.9667	    15.1901	    22.6593	    16.2811	    20.2255	     9.0637	    22.8271	    19.5541	    20.7291	
    19.4702	    18.8828	    15.1062	    22.9950	    15.8615	    20.3094	     8.3084	    22.9950	    19.2184	    20.4773	
    19.3024	    18.6310	    14.9384	    23.3307	    15.3580	    20.3934	     7.5531	    23.0789	    18.9667	    20.2255	
    18.9667	    18.2953	    14.7705	    23.5825	    14.8544	    20.4773	     6.7978	    23.1628	    18.7149	    20.1416	
    18.5471	    17.8757	    14.5187	    23.5825	    14.2670	    20.4773	     6.1264	    23.1628	    18.4631	    20.0577	
    18.1274	    17.4561	    14.2670	    23.4146	    13.8474	    20.3934	     5.6229	    23.1628	    18.3792	    20.1416	
    17.7917	    17.0364	    14.0991	    22.9950	    13.5956	    20.3094	     5.2872	    23.1628	    18.2953	    20.3094	
    17.5400	    16.7847	    14.0152	    22.5754	    13.5117	    20.3094	     5.2872	    23.1628	    18.4631	    20.6451	
    17.4561	    16.6168	    14.0991	    21.9879	    13.6795	    20.3934	     5.5389	    23.4146	    18.7988	    21.1487	
    17.5400	    16.7007	    14.3509	    21.5683	    14.1830	    20.5612	     6.2103	    23.7503	    19.3024	    21.7361	
    17.8757	    17.0364	    14.7705	    21.2326	    14.8544	    20.9808	     7.2174	    24.1699	    20.0577	    22.4915	
    18.4631	    17.6239	    15.3580	    21.0648	    15.8615	    21.5683	     8.3923	    24.8413	    20.8969	    23.3307	
    19.3863	    18.3792	    16.1133	    21.2326	    16.9525	    22.4075	     9.8190	    25.6805	    21.9040	    24.1699	
    20.4773	    19.4702	    17.1204	    21.7361	    18.1274	    23.4146	    11.2457	    26.6876	    22.9950	    24.9252	
    21.9040	    20.7291	    18.2953	    22.5754	    19.3863	    24.5056	    12.8403	    27.7786	    24.0021	    25.7645	
    23.4146	    22.0718	    19.4702	    23.6664	    20.4773	    25.6805	    14.1830	    28.7857	    25.0092	    26.3519	
    24.7574	    23.2468	    20.4773	    24.7574	    21.3165	    26.6037	    15.2740	    29.6249	    25.6805	    26.7715	
    25.7645	    24.1699	    21.1487	    25.6805	    21.7361	    27.2751	    15.9454	    30.1285	    26.1002	    26.8555	
    26.1841	    24.6735	    21.4844	    26.2680	    21.8201	    27.5269	    16.1972	    30.2124	    26.0162	    26.6037	
    26.1002	    24.7574	    21.4844	    26.5198	    21.4005	    27.2751	    15.9454	    29.7928	    25.5127	    25.9323	
    25.3448	    24.4217	    21.1487	    26.4359	    20.6451	    26.6037	    15.2740	    29.0375	    24.6735	    24.9252	
    24.2538	    23.7503	    20.6451	    26.0162	    19.6381	    25.6805	    14.4348	    28.0304	    23.6664	    23.7503	
    23.0789	    22.9111	    20.1416	    25.5127	    18.6310	    24.7574	    13.5117	    27.0233	    22.5754	    22.4915	
    21.8201	    22.1558	    19.6381	    25.0092	    17.7917	    23.8342	    12.6724	    26.1841	    21.6522	    21.3165	
    20.8130	    21.3165	    19.3024	    24.5056	    17.0364	    22.9950	    12.0850	    25.4288	    20.8130	    20.3934	
    19.9738	    20.6451	    18.9667	    24.0021	    16.5329	    22.2397	    11.6653	    24.9252	    20.2255	    19.6381	
    19.2184	    19.9738	    18.7149	    23.4146	    16.1972	    21.6522	    11.4136	    24.5056	    19.8898	    19.1345	
    18.6310	    19.3863	    18.6310	    22.8271	    16.1133	    21.0648	    11.4136	    24.2538	    19.7220	    18.8828	
    18.2114	    18.8828	    18.6310	    22.1558	    16.2811	    20.6451	    11.6653	    24.1699	    19.8059	    18.8828	
    17.9596	    18.5471	    18.7149	    21.4005	    16.6168	    20.3094	    12.0850	    24.0860	    20.1416	    19.0506	
    17.7078	    18.2953	    18.8828	    20.6451	    17.1204	    19.9738	    12.5885	    24.0860	    20.4773	    19.3863	
    17.5400	    18.1274	    18.9667	    19.8059	    17.6239	    19.5541	    13.0081	    24.0021	    20.8130	    19.5541	
    17.3721	    17.8757	    19.0506	    18.7988	    17.9596	    19.0506	    13.2599	    23.6664	    20.9808	    19.7220	
    17.2043	    17.6239	    18.9667	    17.7078	    18.2114	    18.4631	    13.2599	    23.1628	    20.8969	    19.6381	
    16.9525	    17.3721	    18.8828	    16.7847	    18.2953	    17.8757	    13.0081	    22.5754	    20.7291	    19.4702	
    16.7847	    17.2882	    18.7149	    15.9454	    18.2114	    17.2882	    12.6724	    21.9040	    20.3094	    19.2184	
    16.7847	    17.2043	    18.6310	    15.4419	    18.1274	    16.8686	    12.2528	    21.1487	    19.8898	    18.8828	
    16.9525	    17.3721	    18.4631	    15.1901	    17.9596	    16.5329	    11.7493	    20.4773	    19.2184	    18.4631	
    17.2043	    17.5400	    18.2953	    15.1062	    17.6239	    16.1972	    11.2457	    19.8059	    18.5471	    17.9596	
    17.4561	    17.7917	    18.0435	    15.3580	    17.2882	    15.9454	    10.7422	    19.0506	    17.7917	    17.4561	
    17.7917	    18.0435	    17.7917	    15.6937	    16.8686	    15.7776	    10.1547	    18.3792	    17.1204	    16.9525	
    18.2114	    18.2953	    17.4561	    16.0294	    16.3651	    15.5258	     9.6512	    17.7078	    16.3651	    16.3651	
    18.5471	    18.5471	    17.0364	    16.4490	    15.8615	    15.3580	     9.2316	    17.1204	    15.7776	    15.8615	
    18.7988	    18.6310	    16.6168	    16.7847	    15.4419	    15.1062	     8.8120	    16.5329	    15.3580	    15.4419	
    18.9667	    18.6310	    16.1133	    16.9525	    14.9384	    14.7705	     8.4763	    15.8615	    14.9384	    14.9384	
    19.0506	    18.4631	    15.5258	    16.9525	    14.4348	    14.3509	     8.2245	    15.2740	    14.5187	    14.4348	
    18.9667	    18.2114	    14.9384	    16.6168	    13.9313	    13.8474	     7.9727	    14.5187	    14.0991	    13.8474	
    18.7149	    17.7078	    14.2670	    16.1133	    13.5117	    13.1760	     7.8049	    13.8474	    13.5956	    13.2599	
    18.2953	    17.2043	    13.6795	    15.4419	    13.0920	    12.5046	     7.7209	    13.0920	    12.9242	    12.5885	
    17.8757	    16.7007	    13.2599	    14.7705	    12.9242	    11.9171	     7.7209	    12.4207	    12.2528	    12.0010	
    17.5400	    16.2811	    13.0920	    14.1830	    13.0081	    11.5814	     8.0566	    12.0850	    11.6653	    11.4975	
    17.3721	    16.1133	    13.2599	    13.7634	    13.5117	    11.4136	     8.7280	    12.0850	    11.4136	    11.2457	
    17.5400	    16.2811	    13.7634	    13.5956	    14.2670	    11.5814	     9.6512	    12.3367	    11.4975	    11.2457	
    17.8757	    16.7007	    14.6027	    13.7634	    15.2740	    11.9171	    10.7422	    12.9242	    11.9171	    11.4136	
    18.5471	    17.3721	    15.6097	    14.1830	    16.3651	    12.5046	    11.9171	    13.6795	    12.5046	    11.6653	
    19.2184	    18.2114	    16.7847	    14.6866	    17.5400	    13.0920	    13.0081	    14.3509	    13.1760	    11.9171	
    20.0577	    19.1345	    17.7917	    15.3580	    18.4631	    13.6795	    13.9313	    14.9384	    13.5956	    12.0850	
    20.8130	    19.8898	    18.5471	    15.9454	    19.1345	    14.0991	    14.5187	    15.3580	    13.8474	    12.0850	
    21.4844	    20.5612	    19.1345	    16.5329	    19.5541	    14.3509	    14.6866	    15.4419	    13.7634	    11.8332	
    21.9040	    21.0648	    19.3024	    17.0364	    19.5541	    14.4348	    14.4348	    15.3580	    13.3438	    11.4975	
    22.1558	    21.3165	    19.0506	    17.4561	    19.3024	    14.2670	    13.8474	    15.0223	    12.7563	    10.9100	
    22.1558	    21.2326	    18.5471	    17.7078	    18.7149	    13.9313	    13.0081	    14.4348	    11.9171	    10.1547	
    21.9879	    20.9808	    17.7917	    17.8757	    17.9596	    13.4277	    12.0010	    13.7634	    10.9100	     9.3155	
    21.7361	    20.6451	    16.9525	    17.8757	    17.1204	    12.8403	    10.8261	    13.1760	     9.8190	     8.4763	
    21.4005	    20.2255	    16.1133	    17.7917	    16.2811	    12.4207	     9.7351	    12.5885	     8.8959	     7.6370	
    21.1487	    19.8059	    15.3580	    17.7917	    15.5258	    12.0850	     8.8120	    12.2528	     8.2245	     7.0496	
    20.9808	    19.4702	    14.8544	    17.7078	    15.0223	    12.0010	     8.2245	    12.2528	     7.8888	     6.7978	
    20.8969	    19.3024	    14.5187	    17.7917	    14.6866	    12.2528	     7.9727	    12.5046	     7.8888	     6.8817	
    20.8130	    19.1345	    14.4348	    17.9596	    14.6866	    12.7563	     8.0566	    13.0081	     8.3084	     7.3013	
    20.8130	    19.1345	    14.5187	    18.2114	    14.8544	    13.4277	     8.3923	    13.7634	     9.1476	     7.9727	
    20.8130	    19.0506	    14.6866	    18.4631	    15.1062	    14.2670	     8.9798	    14.6027	    10.1547	     8.8959	
    20.8130	    19.0506	    14.9384	    18.7149	    15.5258	    15.1901	     9.6512	    15.5258	    11.2457	     9.9030	
    20.8130	    19.0506	    15.1901	    19.1345	    15.9454	    16.1133	    10.3226	    16.2811	    12.3367	    10.8261	
    20.8969	    19.1345	    15.5258	    19.5541	    16.3651	    16.9525	    11.0779	    17.0364	    13.3438	    11.7493	
    21.1487	    19.3863	    15.9454	    20.0577	    16.7847	    17.8757	    11.8332	    17.6239	    14.0991	    12.5046	
    21.5683	    19.8059	    16.4490	    20.7291	    17.2043	    18.7988	    12.5046	    18.2114	    14.7705	    13.0920	
    22.0718	    20.3094	    17.1204	    21.4844	    17.5400	    19.5541	    13.1760	    18.5471	    15.1901	    13.5117	
    22.5754	    20.8969	    17.7078	    22.2397	    17.7917	    20.2255	    13.5956	    18.8828	    15.4419	    13.6795	
    23.0789	    21.4005	    18.3792	    22.9950	    17.8757	    20.7291	    13.8474	    18.9667	    15.3580	    13.5956	
    23.4985	    21.8201	    18.7988	    23.6664	    17.7078	    20.8969	    13.7634	    18.7988	    15.0223	    13.3438	
    23.7503	    22.0718	    19.1345	    24.1699	    17.4561	    20.8969	    13.3438	    18.5471	    14.4348	    12.8403	
    24.0021	    22.2397	    19.3863	    24.5056	    17.1204	    20.6451	    12.6724	    18.0435	    13.6795	    12.2528	
    24.1699	    22.4075	    19.4702	    24.7574	    16.7007	    20.2255	    11.7493	    17.5400	    12.8403	    11.5814	
    24.5056	    22.5754	    19.4702	    24.8413	    16.2811	    19.8059	    10.7422	    17.1204	    12.0850	    10.9100	
    24.8413	    22.8271	    19.5541	    24.9252	    15.9454	    19.3863	     9.8190	    16.7007	    11.4136	    10.4904	
    25.3448	    23.1628	    19.5541	    24.9252	    15.6937	    19.0506	     8.9798	    16.4490	    10.9100	    10.1547	
    25.8484	    23.4146	    19.4702	    24.7574	    15.6097	    18.7149	     8.3084	    16.2811	    10.5743	     9.9030	
    26.1841	    23.6664	    19.3024	    24.3378	    15.5258	    18.2953	     7.8049	    16.1972	    10.3226	     9.8190	
    26.4359	    23.6664	    18.9667	    23.8342	    15.4419	    17.9596	     7.4692	    16.1133	    10.0708	     9.7351	
    26.3519	    23.4985	    18.5471	    23.1628	    15.3580	    17.4561	     7.3013	    15.9454	     9.9030	     9.7351	
    25.9323	    23.1628	    18.0435	    22.3236	    15.3580	    17.0364	     7.3013	    15.8615	     9.9030	     9.7351	
    25.2609	    22.6593	    17.6239	    21.6522	    15.3580	    16.6168	     7.4692	    15.8615	     9.9869	     9.9869	
    24.2538	    22.0718	    17.2043	    20.9808	    15.4419	    16.4490	     7.8049	    15.9454	    10.2386	    10.4065	
    23.1628	    21.5683	    17.0364	    20.6451	    15.6097	    16.3651	     8.3084	    16.1133	    10.7422	    11.0779	
    21.9879	    21.0648	    17.0364	    20.5612	    15.8615	    16.4490	     8.8959	    16.4490	    11.3297	    11.8332	
    20.9808	    20.5612	    17.0364	    20.6451	    16.1133	    16.7007	     9.3994	    16.7847	    11.9171	    12.6724	
    20.1416	    20.2255	    17.2043	    20.9808	    16.2811	    17.0364	     9.9030	    17.1204	    12.5885	    13.4277	
    19.6381	    19.9738	    17.2882	    21.4844	    16.4490	    17.4561	    10.2386	    17.3721	    13.1760	    14.0991	
    19.3863	    19.8898	    17.3721	    21.9879	    16.4490	    17.8757	    10.4065	    17.6239	    13.6795	    14.5187	
    19.3863	    19.9738	    17.5400	    22.4915	    16.4490	    18.1274	    10.4065	    17.7078	    14.1830	    14.7705	
    19.7220	    20.2255	    17.7078	    23.0789	    16.3651	    18.4631	    10.3226	    17.7917	    14.6027	    14.9384	
    20.3094	    20.7291	    17.9596	    23.5825	    16.3651	    18.7149	    10.1547	    17.9596	    15.0223	    15.0223	
    21.1487	    21.4005	    18.2953	    24.2538	    16.3651	    19.1345	     9.9869	    18.2114	    15.5258	    15.1901	
    22.2397	    22.3236	    18.8828	    25.0092	    16.6168	    19.6381	     9.9030	    18.7149	    16.1972	    15.4419	
    23.5825	    23.4985	    19.7220	    25.9323	    16.9525	    20.4773	     9.9869	    19.4702	    16.9525	    15.9454	
    25.1770	    24.8413	    20.6451	    27.0233	    17.4561	    21.4844	    10.2386	    20.4773	    17.7078	    16.6168	
    26.7715	    26.2680	    21.7361	    28.1982	    18.2114	    22.6593	    10.7422	    21.7361	    18.4631	    17.4561	
    28.3661	    27.6947	    22.9111	    29.2053	    19.0506	    23.9182	    11.3297	    23.0789	    19.2184	    18.2953	
    29.7928	    28.9536	    24.0021	    30.1285	    19.9738	    25.1770	    12.1689	    24.5895	    19.9738	    19.3024	
    30.9677	    30.0446	    25.0931	    30.7159	    20.9808	    26.3519	    13.0920	    25.9323	    20.8969	    20.2255	
    31.8909	    30.7999	    25.9323	    30.8838	    21.9040	    27.1912	    14.0152	    27.1912	    21.8201	    21.0648	
    32.2266	    31.1356	    26.4359	    30.7159	    22.7432	    27.7786	    14.8544	    28.0304	    22.6593	    21.7361	
    32.1426	    30.9677	    26.5198	    30.2124	    23.3307	    28.0304	    15.5258	    28.5339	    23.2468	    21.9879	
    31.5552	    30.2963	    26.2680	    29.3732	    23.5825	    27.9465	    15.9454	    28.6179	    23.4985	    21.9040	
    30.6320	    29.2892	    25.5966	    28.3661	    23.5825	    27.6108	    16.1972	    28.3661	    23.4985	    21.4844	
    29.5410	    28.0304	    24.6735	    27.2751	    23.2468	    27.0233	    16.1133	    27.7786	    23.0789	    20.8130	
    28.2822	    26.6876	    23.6664	    26.2680	    22.7432	    26.4359	    15.8615	    27.0233	    22.5754	    19.8898	
    27.0233	    25.3448	    22.5754	    25.3448	    22.0718	    25.6805	    15.4419	    26.1002	    21.9040	    18.9667	
    25.8484	    24.1699	    21.4844	    24.5895	    21.2326	    25.0092	    14.9384	    25.0931	    21.1487	    18.0435	
    24.7574	    22.9950	    20.5612	    24.0021	    20.3934	    24.2538	    14.3509	    24.1699	    20.4773	    17.2043	
    23.6664	    21.9040	    19.6381	    23.4985	    19.4702	    23.6664	    13.6795	    23.3307	    19.8059	    16.5329	
    22.6593	    20.8969	    18.7988	    23.2468	    18.6310	    23.0789	    13.0081	    22.4915	    19.1345	    16.0294	
    21.6522	    19.8898	    18.0435	    23.0789	    17.7917	    22.6593	    12.3367	    21.8201	    18.6310	    15.6937	
    20.7291	    19.0506	    17.5400	    23.1628	    17.0364	    22.4075	    11.7493	    21.4005	    18.2953	    15.6097	
    19.8898	    18.3792	    17.1204	    23.4985	    16.4490	    22.4075	    11.3297	    21.2326	    18.2114	    15.8615	
    19.3024	    17.9596	    16.8686	    24.1699	    16.0294	    22.6593	    11.0779	    21.4005	    18.3792	    16.3651	
    18.8828	    17.6239	    16.7847	    25.0092	    15.9454	    23.2468	    10.9940	    21.9879	    18.7988	    17.2043	
    18.7988	    17.6239	    16.9525	    26.1002	    16.0294	    24.0860	    11.2457	    22.8271	    19.4702	    18.2114	
    18.8828	    17.8757	    17.2043	    27.4429	    16.4490	    25.1770	    11.6653	    23.9182	    20.3934	    19.4702	
    19.2184	    18.4631	    17.7078	    29.0375	    17.1204	    26.5198	    12.3367	    25.3448	    21.5683	    20.8130	
    19.8898	    19.2184	    18.2953	    30.8838	    18.0435	    28.1982	    13.1760	    27.0233	    22.9111	    22.3236	
    20.8130	    20.1416	    19.0506	    32.9819	    19.1345	    30.1285	    14.1830	    28.9536	    24.4217	    24.0021	
    22.0718	    21.3165	    19.8898	    35.3317	    20.3094	    32.3105	    15.3580	    30.9677	    26.1002	    25.5966	
    23.4146	    22.5754	    20.8130	    37.9333	    21.4844	    34.7443	    16.5329	    33.1497	    27.9465	    27.3590	
    25.0092	    24.0860	    21.8201	    40.7867	    22.6593	    37.2620	    17.7078	    35.4156	    29.7928	    29.0375	
    26.7715	    25.6805	    22.9111	    43.8080	    23.8342	    39.8636	    18.8828	    37.6816	    31.7230	    30.7999	
    28.6179	    27.2751	    24.0021	    46.9971	    24.8413	    42.4652	    19.9738	    39.9475	    33.5693	    32.3944	
    30.5481	    29.0375	    25.0092	    50.2701	    25.7645	    45.0668	    20.8130	    42.0456	    35.3317	    33.8211	
    32.4783	    30.7159	    26.1002	    53.5431	    26.4359	    47.5006	    21.5683	    43.9758	    36.8423	    35.1639	
    34.3246	    32.4783	    27.0233	    56.6483	    27.1072	    49.7665	    22.0718	    45.7382	    38.1851	    36.3388	
    36.1710	    34.0729	    27.8625	    59.5856	    27.6108	    51.7807	    22.5754	    47.2488	    39.2761	    37.2620	
    37.9333	    35.6674	    28.7018	    62.2711	    28.0304	    53.6270	    22.9950	    48.6755	    40.1993	    38.1012	
    39.5279	    37.0941	    29.4571	    64.6210	    28.3661	    55.1376	    23.4985	    49.8505	    40.9546	    38.8565	
    40.7867	    38.2690	    30.0446	    66.5512	    28.7018	    56.3965	    23.9182	    50.8575	    41.4581	    39.4440	
    41.7938	    39.1083	    30.5481	    67.8940	    28.7857	    57.3196	    24.2538	    51.5289	    41.8777	    40.0314	
    42.2974	    39.5279	    30.7999	    68.6493	    28.7857	    57.8232	    24.5056	    51.9485	    42.2134	    40.4510	
    42.3813	    39.5279	    30.8838	    68.8171	    28.6179	    57.9071	    24.5895	    52.1164	    42.3813	    40.8707	
    42.1295	    39.1922	    30.7999	    68.3975	    28.4500	    57.6553	    24.5895	    52.1164	    42.4652	    41.1224	
    41.7099	    38.6047	    30.6320	    67.4744	    28.1982	    57.1518	    24.5056	    51.8646	    42.4652	    41.3742	
    41.0385	    37.8494	    30.5481	    66.0477	    28.1143	    56.3965	    24.5056	    51.4450	    42.4652	    41.4581	
    40.3671	    37.0941	    30.3802	    64.2853	    28.1143	    55.4733	    24.5056	    50.8575	    42.3813	    41.4581	
    39.7797	    36.3388	    30.2963	    62.1872	    28.1143	    54.2984	    24.5895	    50.1022	    42.0456	    41.2064	
    39.1922	    35.7513	    30.2124	    59.9213	    28.2822	    52.9556	    24.5895	    49.1791	    41.6260	    40.7867	
    38.7726	    35.2478	    30.2124	    57.4875	    28.4500	    51.4450	    24.6735	    48.0042	    40.9546	    40.1154	
    38.4369	    34.9121	    30.2963	    54.8859	    28.5339	    49.7665	    24.6735	    46.6614	    40.1154	    39.2761	
    38.1851	    34.7443	    30.3802	    52.3682	    28.6179	    48.0881	    24.5895	    45.1508	    39.1083	    38.1851	
    37.9333	    34.8282	    30.4642	    49.7665	    28.6179	    46.2418	    24.3378	    43.5562	    38.0173	    36.9263	
    37.6816	    34.9121	    30.5481	    47.2488	    28.4500	    44.3115	    24.0021	    41.9617	    36.7584	    35.4996	
    37.3459	    35.0800	    30.6320	    44.8151	    28.1982	    42.3813	    23.5825	    40.1993	    35.4996	    33.9890	
    36.7584	    35.0800	    30.6320	    42.5491	    27.7786	    40.4510	    22.9111	    38.4369	    34.1568	    32.3944	
    36.0031	    34.9121	    30.3802	    40.2832	    27.1072	    38.4369	    22.0718	    36.6745	    32.7301	    30.7999	
    35.1639	    34.4925	    30.0446	    38.1851	    26.3519	    36.4227	    21.1487	    34.9121	    31.2195	    29.2053	
    34.2407	    33.9050	    29.5410	    36.2549	    25.5127	    34.5764	    20.2255	    33.1497	    29.5410	    27.6108	
    33.3176	    33.2336	    28.8696	    34.4086	    24.7574	    32.8140	    19.3024	    31.4713	    27.9465	    26.2680	
    32.5623	    32.5623	    28.2822	    32.8140	    24.0021	    31.2195	    18.6310	    30.0446	    26.1841	    25.0092	
    31.8909	    31.8069	    27.6947	    31.3873	    23.4985	    29.8767	    18.0435	    28.7857	    24.6735	    24.0860	
    31.3034	    31.1356	    27.1912	    30.0446	    23.0789	    28.7018	    17.7917	    27.7786	    23.3307	    23.4146	
    30.7159	    30.5481	    26.7715	    28.7857	    22.9111	    27.6947	    17.7078	    26.9394	    22.4075	    22.9950	
    30.2124	    29.9606	    26.4359	    27.6108	    22.9111	    26.8555	    17.7917	    26.3519	    21.9040	    22.8271	
    29.7928	    29.4571	    26.1841	    26.5198	    22.9950	    26.1841	    17.9596	    26.0162	    21.9040	    22.9111	
    29.2892	    28.8696	    25.9323	    25.5966	    23.1628	    25.6805	    18.2953	    25.7645	    22.1558	    23.1628	
    28.7018	    28.2822	    25.5966	    24.7574	    23.3307	    25.1770	    18.5471	    25.5966	    22.5754	    23.4146	
    28.1143	    27.6947	    25.1770	    24.0021	    23.3307	    24.7574	    18.7988	    25.3448	    22.9950	    23.5825	
    27.4429	    27.0233	    24.6735	    23.3307	    23.2468	    24.3378	    18.8828	    25.1770	    23.4146	    23.6664	
    26.8555	    26.3519	    24.2538	    22.8271	    22.9950	    24.0021	    18.9667	    24.9252	    23.6664	    23.6664	
    26.3519	    25.8484	    23.9182	    22.5754	    22.7432	    23.7503	    18.9667	    24.6735	    23.7503	    23.5825	
    26.0162	    25.5127	    23.6664	    22.5754	    22.4075	    23.6664	    18.9667	    24.5056	    23.8342	    23.4985	
    25.7645	    25.3448	    23.4985	    22.9950	    22.0718	    23.6664	    19.0506	    24.4217	    23.7503	    23.3307	
    25.7645	    25.3448	    23.4146	    23.6664	    21.7361	    23.9182	    19.0506	    24.3378	    23.6664	    23.1628	
    25.9323	    25.4288	    23.4985	    24.5056	    21.4844	    24.2538	    18.9667	    24.4217	    23.4985	    23.0789	
    26.1841	    25.6805	    23.4985	    25.5966	    21.4005	    24.6735	    18.9667	    24.5056	    23.2468	    22.9950	
    26.6037	    26.1002	    23.6664	    26.6037	    21.3165	    25.0931	    18.9667	    24.6735	    22.9111	    22.9111	
    27.1072	    26.5198	    23.7503	    27.5269	    21.4005	    25.5127	    18.8828	    24.8413	    22.5754	    22.7432	
    27.6947	    27.1072	    23.8342	    28.3661	    21.4844	    25.8484	    18.9667	    25.0092	    22.1558	    22.5754	
    28.3661	    27.6108	    23.8342	    28.8696	    21.7361	    26.1002	    19.0506	    25.2609	    21.7361	    22.4915	
    28.8696	    28.1143	    23.8342	    29.2053	    21.9040	    26.1841	    19.1345	    25.5127	    21.4844	    22.4075	
    29.3732	    28.4500	    23.7503	    29.2053	    21.9879	    26.2680	    19.3024	    25.6805	    21.4005	    22.4075	
    29.6249	    28.5339	    23.4985	    29.0375	    22.0718	    26.1841	    19.5541	    25.9323	    21.4005	    22.4075	
    29.6249	    28.5339	    23.2468	    28.6179	    21.9879	    26.0162	    19.8059	    26.1002	    21.4844	    22.4915	
    29.5410	    28.3661	    22.9950	    28.1982	    21.9879	    25.9323	    20.0577	    26.2680	    21.7361	    22.6593	
    29.3732	    28.2822	    22.8271	    27.7786	    21.9879	    25.8484	    20.4773	    26.5198	    22.1558	    22.8271	
    29.2053	    28.1143	    22.8271	    27.5269	    22.0718	    25.9323	    20.8969	    26.7715	    22.6593	    23.0789	
    29.0375	    28.1143	    22.9111	    27.4429	    22.3236	    26.1841	    21.4005	    27.1912	    23.2468	    23.3307	
    29.0375	    28.1982	    23.1628	    27.4429	    22.5754	    26.4359	    21.7361	    27.6108	    23.9182	    23.4985	
    29.0375	    28.2822	    23.4146	    27.6108	    22.9111	    26.7715	    22.0718	    28.0304	    24.5056	    23.6664	
    29.1214	    28.4500	    23.8342	    27.8625	    23.1628	    27.1912	    22.1558	    28.3661	    25.0092	    23.6664	
    29.2892	    28.7857	    24.2538	    28.2822	    23.4146	    27.6108	    22.0718	    28.7857	    25.4288	    23.6664	
    29.5410	    29.1214	    24.6735	    28.7857	    23.5825	    28.1143	    21.8201	    29.2053	    25.8484	    23.5825	
    29.9606	    29.4571	    25.0931	    29.4571	    23.6664	    28.6179	    21.3165	    29.6249	    26.1002	    23.4985	
    30.2963	    29.8767	    25.4288	    30.2124	    23.6664	    29.2053	    20.7291	    30.0446	    26.3519	    23.4146	
    30.6320	    30.1285	    25.6805	    31.0516	    23.4985	    29.7089	    20.0577	    30.5481	    26.5198	    23.4146	
    30.9677	    30.2963	    25.7645	    31.8069	    23.2468	    30.2124	    19.3863	    30.9677	    26.6876	    23.4146	
    31.0516	    30.2963	    25.7645	    32.5623	    22.8271	    30.6320	    18.6310	    31.3034	    26.7715	    23.4985	
    31.1356	    30.2124	    25.6805	    33.2336	    22.4075	    31.0516	    18.0435	    31.6391	    26.8555	    23.6664	
    31.2195	    30.1285	    25.5127	    33.7372	    22.0718	    31.3873	    17.5400	    31.9748	    26.9394	    23.8342	
    31.3034	    29.9606	    25.4288	    34.2407	    21.7361	    31.6391	    17.2043	    32.3105	    27.1072	    24.1699	
    31.3873	    29.8767	    25.3448	    34.5764	    21.4844	    31.9748	    17.0364	    32.6462	    27.3590	    24.5056	
    31.5552	    29.7928	    25.2609	    34.8282	    21.4005	    32.2266	    17.0364	    32.8979	    27.6947	    24.9252	
    31.6391	    29.7928	    25.2609	    35.0800	    21.4844	    32.4783	    17.2043	    33.2336	    28.0304	    25.3448	
    31.7230	    29.7089	    25.3448	    35.1639	    21.6522	    32.8140	    17.4561	    33.5693	    28.5339	    25.8484	
    31.8069	    29.5410	    25.4288	    35.1639	    21.9879	    33.2336	    17.8757	    33.9890	    29.1214	    26.3519	
    31.8069	    29.4571	    25.5127	    35.1639	    22.4075	    33.5693	    18.2953	    34.3246	    29.7928	    26.8555	
    31.8069	    29.2892	    25.5966	    35.1639	    22.8271	    33.9050	    18.7988	    34.5764	    30.5481	    27.2751	
    31.7230	    29.2053	    25.6805	    35.0800	    23.3307	    34.2407	    19.2184	    34.7443	    31.3034	    27.6947	
    31.7230	    29.0375	    25.7645	    34.9121	    23.6664	    34.3246	    19.5541	    34.7443	    31.8909	    27.8625	
    31.7230	    28.9536	    25.7645	    34.7443	    23.9182	    34.2407	    19.8059	    34.4925	    32.3105	    27.7786	
    31.7230	    28.9536	    25.7645	    34.4925	    24.0860	    33.9890	    19.8898	    33.9890	    32.4783	    27.5269	
    31.8909	    29.0375	    25.7645	    34.2407	    24.0860	    33.7372	    19.8898	    33.4015	    32.3944	    27.0233	
    32.1426	    29.2892	    25.7645	    34.2407	    24.0021	    33.4854	    19.8059	    32.8140	    32.1426	    26.5198	
    32.4783	    29.7089	    25.8484	    34.4086	    23.9182	    33.3176	    19.6381	    32.2266	    31.7230	    25.9323	
    32.7301	    30.2963	    26.0162	    34.8282	    23.8342	    33.2336	    19.5541	    31.8069	    31.0516	    25.3448	
    33.0658	    30.8838	    26.3519	    35.4156	    23.8342	    33.3176	    19.4702	    31.6391	    30.1285	    24.7574	
    33.3176	    31.5552	    26.8555	    36.0870	    23.8342	    33.5693	    19.3024	    31.5552	    29.2053	    24.2538	
    33.5693	    32.1426	    27.3590	    36.7584	    23.9182	    33.9050	    19.2184	    31.7230	    28.3661	    23.8342	
    33.7372	    32.5623	    27.7786	    37.3459	    24.0021	    34.2407	    19.0506	    32.0587	    27.8625	    23.5825	
    33.9050	    32.8140	    28.1982	    37.6816	    24.0860	    34.4925	    18.8828	    32.4783	    27.6108	    23.4985	
    34.0729	    32.9819	    28.5339	    37.9333	    24.1699	    34.8282	    18.7988	    32.8979	    27.6108	    23.5825	
    34.1568	    33.0658	    28.8696	    37.9333	    24.3378	    35.0800	    18.7149	    33.4854	    27.9465	    23.8342	
    34.3246	    33.1497	    29.2892	    37.7655	    24.6735	    35.3317	    18.8828	    34.0729	    28.4500	    24.1699	
    34.4925	    33.1497	    29.7928	    37.5137	    25.1770	    35.6674	    19.2184	    34.7443	    29.0375	    24.6735	
    34.6603	    33.1497	    30.2963	    37.1780	    25.6805	    35.9192	    19.5541	    35.4156	    29.7928	    25.2609	
    34.8282	    33.2336	    30.7999	    36.7584	    26.2680	    36.1710	    20.0577	    36.0031	    30.4642	    25.8484	
    34.9121	    33.2336	    31.1356	    36.3388	    26.7715	    36.4227	    20.5612	    36.5067	    31.1356	    26.3519	
    34.9960	    33.3176	    31.4713	    36.0031	    27.2751	    36.6745	    21.0648	    37.0941	    31.8069	    26.8555	
    35.1639	    33.4015	    31.6391	    35.7513	    27.6947	    36.9263	    21.4844	    37.5977	    32.4783	    27.3590	
    35.3317	    33.6533	    31.7230	    35.7513	    28.1143	    37.2620	    21.9040	    38.1012	    33.0658	    27.7786	
    35.6674	    34.0729	    31.8069	    36.0031	    28.4500	    37.6816	    22.3236	    38.6047	    33.5693	    28.1143	
    36.0031	    34.5764	    31.8069	    36.5067	    28.7857	    38.1851	    22.5754	    39.1083	    34.0729	    28.3661	
    36.4227	    35.1639	    31.8909	    37.1780	    29.0375	    38.7726	    22.7432	    39.6118	    34.4086	    28.6179	
    37.0102	    35.8353	    31.8909	    38.0173	    29.2053	    39.3600	    22.6593	    40.1154	    34.7443	    28.7018	
    37.5137	    36.5906	    32.0587	    38.9404	    29.3732	    40.0314	    22.4915	    40.7028	    35.0800	    28.7857	
    38.1012	    37.2620	    32.2266	    39.9475	    29.3732	    40.7028	    22.2397	    41.2064	    35.4156	    28.9536	
    38.6047	    37.8494	    32.3944	    40.8707	    29.3732	    41.3742	    21.7361	    41.7938	    35.7513	    29.0375	
    38.9404	    38.3530	    32.4783	    41.8777	    29.2892	    41.9617	    21.3165	    42.3813	    36.0870	    29.2053	
    39.2761	    38.6887	    32.6462	    42.7170	    29.2053	    42.6331	    20.8969	    42.9688	    36.5906	    29.5410	
    39.4440	    38.9404	    32.8140	    43.5562	    29.2892	    43.3044	    20.4773	    43.6401	    37.0941	    30.0446	
    39.6957	    39.1922	    33.0658	    44.3954	    29.3732	    44.1437	    20.3934	    44.4794	    37.8494	    30.7159	
    39.9475	    39.3600	    33.4854	    45.2347	    29.7089	    44.9829	    20.4773	    45.3186	    38.8565	    31.6391	
    40.2832	    39.6118	    33.9890	    45.9900	    30.2963	    45.9061	    20.8130	    46.3257	    39.8636	    32.5623	
    40.7028	    39.8636	    34.6603	    46.6614	    30.9677	    46.7453	    21.3165	    47.1649	    40.9546	    33.4854	
    41.0385	    40.1154	    35.2478	    47.1649	    31.7230	    47.5006	    22.0718	    47.9202	    41.9617	    34.2407	
    41.2064	    40.1993	    35.7513	    47.2488	    32.3944	    47.8363	    22.7432	    48.2559	    42.7170	    34.6603	
    41.1224	    40.0314	    36.0870	    46.8292	    32.8979	    47.7524	    23.4985	    48.2559	    43.0527	    34.6603	
    40.6189	    39.5279	    36.0870	    45.9061	    33.2336	    47.2488	    24.0860	    47.6685	    42.9688	    34.2407	
    39.8636	    38.7726	    35.7513	    44.5633	    33.2336	    46.1578	    24.5056	    46.5775	    42.3813	    33.4854	
    38.7726	    37.7655	    35.1639	    42.8009	    32.9819	    44.5633	    24.7574	    45.0668	    41.3742	    32.3944	
    37.5137	    36.5067	    34.3246	    40.7867	    32.4783	    42.8009	    24.7574	    43.2205	    40.0314	    31.0516	
    36.0870	    35.2478	    33.4015	    38.7726	    31.8069	    40.8707	    24.6735	    41.2064	    38.5208	    29.7089	
    34.7443	    33.9890	    32.3944	    36.9263	    31.0516	    38.9404	    24.5895	    39.2761	    36.9263	    28.4500	
    33.6533	    32.8979	    31.5552	    35.4156	    30.3802	    37.3459	    24.5056	    37.6816	    35.3317	    27.4429	
    32.8979	    32.0587	    30.9677	    34.3246	    29.7928	    36.0870	    24.5895	    36.3388	    33.9890	    26.6876	
    32.4783	    31.7230	    30.6320	    33.6533	    29.4571	    35.2478	    24.6735	    35.4156	    32.8979	    26.1841	
    32.4783	    31.6391	    30.5481	    33.4854	    29.2053	    34.7443	    25.0092	    34.9960	    32.1426	    26.0162	
    32.7301	    31.8069	    30.6320	    33.5693	    29.1214	    34.5764	    25.3448	    34.9121	    31.6391	    26.0162	
    33.2336	    32.2266	    30.7159	    33.9050	    29.2053	    34.6603	    25.7645	    35.0800	    31.4713	    26.1841	
    33.7372	    32.6462	    30.7999	    34.2407	    29.2053	    34.8282	    26.1841	    35.4156	    31.4713	    26.5198	
    34.1568	    32.8979	    30.7159	    34.4925	    29.2053	    34.9960	    26.6037	    35.8353	    31.6391	    26.9394	
    34.3246	    32.8979	    30.3802	    34.4925	    29.0375	    34.9960	    26.9394	    36.0870	    31.8069	    27.4429	
    34.0729	    32.5623	    29.7928	    34.3246	    28.7018	    34.7443	    27.1912	    36.1710	    32.0587	    27.8625	
    33.4015	    31.7230	    29.0375	    33.7372	    28.1143	    34.3246	    27.2751	    36.0870	    32.2266	    28.2822	
    32.2266	    30.5481	    28.0304	    32.9819	    27.4429	    33.7372	    27.2751	    35.6674	    32.3944	    28.6179	
    30.7159	    28.9536	    26.9394	    32.1426	    26.6876	    33.0658	    27.1912	    35.1639	    32.4783	    28.8696	
    29.0375	    27.2751	    25.8484	    31.3034	    25.9323	    32.3105	    27.0233	    34.5764	    32.6462	    29.1214	
    27.5269	    25.6805	    25.0092	    30.6320	    25.3448	    31.8069	    26.8555	    33.9890	    32.9819	    29.4571	
    26.4359	    24.5056	    24.5056	    30.2124	    25.0931	    31.4713	    26.7715	    33.4854	    33.4015	    29.7089	
    25.8484	    23.8342	    24.5056	    30.2124	    25.0931	    31.3873	    26.8555	    33.2336	    33.9890	    30.1285	
    25.8484	    23.7503	    24.8413	    30.4642	    25.4288	    31.6391	    27.0233	    33.1497	    34.5764	    30.5481	
    26.4359	    24.1699	    25.5966	    31.0516	    25.9323	    32.0587	    27.1912	    33.1497	    35.1639	    31.0516	
    27.2751	    25.0092	    26.6037	    31.8909	    26.6037	    32.6462	    27.4429	    33.3176	    35.5835	    31.5552	
    28.3661	    26.1841	    27.6947	    32.8140	    27.1912	    33.4015	    27.6108	    33.5693	    35.6674	    31.9748	
    29.4571	    27.3590	    28.7857	    33.8211	    27.7786	    34.0729	    27.6947	    33.8211	    35.3317	    32.3105	
    30.3802	    28.5339	    29.7089	    34.8282	    28.2822	    34.7443	    27.7786	    34.0729	    34.8282	    32.5623	
    30.9677	    29.5410	    30.4642	    35.6674	    28.6179	    35.2478	    27.6108	    34.3246	    34.1568	    32.7301	
    31.3034	    30.2963	    30.8838	    36.4227	    28.7018	    35.5835	    27.3590	    34.4925	    33.4015	    32.6462	
    31.3034	    30.7999	    30.9677	    37.0102	    28.5339	    35.7513	    26.9394	    34.5764	    32.7301	    32.4783	
    31.2195	    30.8838	    30.7159	    37.3459	    28.1982	    35.8353	    26.3519	    34.4925	    32.1426	    32.1426	
    30.8838	    30.7999	    30.1285	    37.6816	    27.7786	    35.8353	    25.8484	    34.4925	    31.7230	    31.6391	
    30.5481	    30.4642	    29.4571	    37.8494	    27.2751	    35.7513	    25.5127	    34.4086	    31.3873	    31.2195	
    30.0446	    29.9606	    28.6179	    37.8494	    26.9394	    35.6674	    25.2609	    34.4086	    31.1356	    30.7999	
    29.4571	    29.2892	    27.7786	    37.7655	    26.6037	    35.5835	    25.1770	    34.3246	    31.0516	    30.4642	
    28.7857	    28.5339	    27.0233	    37.5137	    26.3519	    35.3317	    25.3448	    34.2407	    30.9677	    30.1285	
    28.1143	    27.7786	    26.3519	    37.0941	    26.2680	    35.0800	    25.5966	    34.0729	    30.8838	    29.8767	
    27.5269	    27.1072	    25.8484	    36.5067	    26.2680	    34.8282	    26.0162	    33.9050	    30.7999	    29.6249	
    27.1072	    26.6037	    25.5966	    35.9192	    26.3519	    34.5764	    26.5198	    33.8211	    30.7159	    29.4571	
    27.0233	    26.3519	    25.5127	    35.4156	    26.6037	    34.4086	    27.1072	    33.7372	    30.6320	    29.3732	
    27.2751	    26.5198	    25.7645	    35.0800	    26.9394	    34.4086	    27.7786	    33.8211	    30.5481	    29.3732	
    27.7786	    26.9394	    26.1841	    34.9121	    27.5269	    34.4925	    28.4500	    33.9050	    30.5481	    29.4571	
    28.5339	    27.6947	    26.7715	    34.9960	    28.0304	    34.6603	    29.1214	    34.0729	    30.5481	    29.5410	
    29.4571	    28.5339	    27.3590	    35.2478	    28.6179	    34.8282	    29.4571	    34.2407	    30.5481	    29.5410	
    30.3802	    29.5410	    27.9465	    35.5835	    29.1214	    34.9960	    29.7089	    34.3246	    30.4642	    29.4571	
    31.2195	    30.4642	    28.4500	    35.9192	    29.5410	    35.1639	    29.7089	    34.3246	    30.2124	    29.2053	
    32.1426	    31.4713	    28.9536	    36.4227	    29.8767	    35.2478	    29.5410	    34.3246	    29.9606	    28.7857	
    33.0658	    32.4783	    29.5410	    36.9263	    30.2124	    35.3317	    29.3732	    34.3246	    29.7089	    28.3661	
    33.9890	    33.5693	    30.2124	    37.5977	    30.6320	    35.4996	    29.2053	    34.4086	    29.5410	    27.9465	
    35.0800	    34.6603	    31.0516	    38.2690	    31.1356	    35.7513	    29.2053	    34.6603	    29.4571	    27.6108	
    36.3388	    35.9192	    32.0587	    38.9404	    31.8909	    36.0870	    29.4571	    34.9960	    29.5410	    27.5269	
    37.5977	    37.2620	    33.1497	    39.6118	    32.8979	    36.5067	    29.8767	    35.4996	    29.7928	    27.5269	
    38.9404	    38.5208	    34.4086	    40.1154	    33.9050	    37.0102	    30.4642	    36.0031	    30.1285	    27.6947	
    40.1993	    39.6957	    35.5835	    40.4510	    35.0800	    37.4298	    31.2195	    36.5067	    30.5481	    28.0304	
    41.2903	    40.7028	    36.6745	    40.6189	    36.1710	    37.8494	    32.0587	    37.0102	    31.0516	    28.3661	
    42.2974	    41.5421	    37.6816	    40.5350	    37.1780	    38.1851	    32.9819	    37.5137	    31.6391	    28.8696	
    43.0527	    42.2134	    38.6047	    40.3671	    38.1012	    38.5208	    33.9890	    37.8494	    32.3105	    29.3732	
    43.6401	    42.7170	    39.3600	    40.2832	    38.8565	    38.8565	    34.8282	    38.2690	    32.9819	    29.9606	
    44.0598	    43.0527	    40.0314	    40.1993	    39.5279	    39.2761	    35.7513	    38.6047	    33.7372	    30.5481	
    44.3115	    43.3884	    40.6189	    40.3671	    40.0314	    39.6957	    36.5067	    38.8565	    34.3246	    31.1356	
    44.6472	    43.7241	    41.1224	    40.6189	    40.4510	    40.1154	    37.0941	    39.1083	    34.9121	    31.6391	
    44.9829	    44.1437	    41.7099	    41.1224	    40.7867	    40.6189	    37.5977	    39.3600	    35.4156	    32.1426	
    45.4865	    44.6472	    42.2974	    41.8777	    41.1224	    41.2903	    37.9333	    39.6957	    35.8353	    32.5623	
    46.1578	    45.4025	    42.9688	    42.9688	    41.3742	    42.0456	    38.1851	    40.1154	    36.2549	    32.9819	
    46.9131	    46.1578	    43.7241	    44.1437	    41.6260	    42.8009	    38.2690	    40.6189	    36.5906	    33.3176	
    47.6685	    46.8292	    44.3115	    45.4025	    41.7938	    43.5562	    38.1012	    41.0385	    36.7584	    33.5693	
    48.2559	    47.4167	    44.6472	    46.5775	    41.7099	    44.1437	    37.6816	    41.3742	    36.6745	    33.6533	
    48.5916	    47.5845	    44.7311	    47.4167	    41.3742	    44.5633	    37.0102	    41.5421	    36.4227	    33.5693	
    48.6755	    47.5845	    44.5633	    48.0881	    40.8707	    44.6472	    36.0870	    41.5421	    36.0031	    33.3176	
    48.5077	    47.2488	    44.1437	    48.4238	    40.2832	    44.7311	    35.0800	    41.4581	    35.4996	    32.8979	
    48.2559	    46.9131	    43.6401	    48.6755	    39.6957	    44.7311	    34.2407	    41.4581	    35.0800	    32.5623	
    48.0042	    46.5775	    43.1366	    48.8434	    39.3600	    44.8151	    33.6533	    41.5421	    34.9121	    32.3944	
    47.9202	    46.3257	    42.7170	    49.0952	    39.2761	    45.1508	    33.4854	    41.9617	    35.1639	    32.5623	
    47.9202	    46.4096	    42.5491	    49.5987	    39.5279	    45.7382	    33.7372	    42.7170	    35.8353	    32.9819	
    48.1720	    46.6614	    42.6331	    50.2701	    40.1993	    46.7453	    34.4925	    43.8080	    36.8423	    33.8211	
    48.5916	    47.0810	    42.9688	    51.1932	    41.2064	    48.0042	    35.4996	    45.2347	    38.3530	    34.9960	
    49.0952	    47.7524	    43.4723	    52.2842	    42.3813	    49.4308	    36.7584	    46.8292	    40.0314	    36.3388	
    49.6826	    48.4238	    44.1437	    53.4592	    43.5562	    50.9415	    38.0173	    48.5077	    41.7938	    37.7655	
    50.2701	    49.1791	    44.8151	    54.5502	    44.8151	    52.4521	    39.1922	    50.1022	    43.5562	    39.1922	
    50.8575	    49.8505	    45.5704	    55.5573	    45.8221	    53.7109	    40.1993	    51.4450	    45.0668	    40.2832	
    51.4450	    50.5219	    46.3257	    56.3965	    46.6614	    54.8019	    40.9546	    52.4521	    46.3257	    41.1224	
    51.9485	    51.1093	    47.0810	    57.0679	    47.2488	    55.6412	    41.4581	    53.2913	    47.2488	    41.7099	
    52.4521	    51.6968	    47.7524	    57.6553	    47.6685	    56.2286	    41.6260	    53.7949	    47.9202	    41.8777	
    52.9556	    52.2842	    48.5077	    58.1589	    47.9202	    56.6483	    41.7099	    54.1306	    48.3398	    41.9617	
    53.5431	    52.7878	    49.1791	    58.6624	    48.0042	    56.9000	    41.5421	    54.2984	    48.6755	    41.8777	
    54.0466	    53.2913	    49.7665	    59.1660	    47.9202	    56.9839	    41.2903	    54.2984	    48.8434	    41.6260	
    54.4662	    53.6270	    50.1862	    59.4177	    47.6685	    56.9000	    40.7867	    54.2145	    48.9273	    41.3742	
    54.7180	    53.7109	    50.3540	    59.5856	    47.1649	    56.7322	    40.1993	    53.9627	    48.7595	    40.9546	
    54.7180	    53.7109	    50.2701	    59.5856	    46.5775	    56.3126	    39.5279	    53.6270	    48.5077	    40.5350	
    54.6341	    53.4592	    50.0183	    59.3338	    45.9900	    55.8929	    38.7726	    53.2074	    48.0881	    40.1154	
    54.4662	    53.2074	    49.5987	    58.9981	    45.3186	    55.3894	    38.0173	    52.7878	    47.5006	    39.6118	
    54.3823	    52.8717	    49.1791	    58.5785	    44.8151	    54.9698	    37.4298	    52.4521	    46.8292	    39.1922	
    54.2984	    52.7039	    48.7595	    58.0750	    44.3954	    54.6341	    37.0941	    52.2842	    45.9900	    38.7726	
    54.2984	    52.5360	    48.3398	    57.6553	    44.2276	    54.4662	    37.0102	    52.2842	    45.2347	    38.3530	
    54.3823	    52.5360	    48.0881	    57.2357	    44.2276	    54.3823	    37.1780	    52.4521	    44.5633	    37.9333	
    54.6341	    52.5360	    47.9202	    56.9000	    44.3954	    54.3823	    37.5137	    52.7039	    44.1437	    37.5977	
    55.0537	    52.7878	    47.9202	    56.7322	    44.6472	    54.5502	    38.1012	    53.2074	    44.0598	    37.2620	
    55.6412	    53.2074	    48.1720	    56.7322	    45.0668	    54.8859	    38.7726	    53.7949	    44.3954	    37.0941	
    56.4804	    53.9627	    48.5916	    57.0679	    45.6543	    55.5573	    39.6118	    54.6341	    45.0668	    37.0941	
    57.5714	    55.0537	    49.3469	    57.7393	    46.3257	    56.3965	    40.5350	    55.5573	    45.9900	    37.4298	
    58.7463	    56.3126	    50.2701	    58.6624	    47.1649	    57.4036	    41.4581	    56.6483	    47.0810	    37.8494	
    59.9213	    57.7393	    51.3611	    59.8373	    47.9202	    58.4946	    42.2974	    57.6553	    48.2559	    38.4369	
    60.8444	    59.1660	    52.3682	    61.0123	    48.5916	    59.5016	    42.7170	    58.5785	    49.2630	    39.0244	
    61.5158	    60.2570	    53.1235	    62.1872	    48.9273	    60.3409	    42.8009	    59.2499	    50.0183	    39.4440	
    61.7676	    60.9283	    53.4592	    63.1104	    48.9273	    60.8444	    42.2974	    59.5856	    50.3540	    39.6957	
    61.7676	    61.2640	    53.5431	    63.7817	    48.5916	    61.0962	    41.4581	    59.6695	    50.3540	    39.6957	
    61.5158	    61.1801	    53.2074	    64.2014	    48.0042	    61.0123	    40.2832	    59.4177	    49.9344	    39.3600	
    61.0123	    60.8444	    52.6199	    64.3692	    47.2488	    60.7605	    38.7726	    58.9142	    49.1791	    38.7726	
    60.4248	    60.3409	    51.9485	    64.2853	    46.3257	    60.2570	    37.2620	    58.2428	    48.2559	    38.1012	
    59.7534	    59.5856	    51.1932	    64.1174	    45.4025	    59.7534	    35.6674	    57.5714	    47.3328	    37.3459	
    59.0820	    58.7463	    50.4379	    63.8657	    44.6472	    59.2499	    34.3246	    56.9839	    46.4935	    36.6745	
    58.3267	    57.9071	    49.7665	    63.6139	    43.9758	    58.9142	    33.1497	    56.6483	    45.9900	    36.2549	
    57.7393	    57.1518	    49.2630	    63.5300	    43.6401	    58.7463	    32.3944	    56.5643	    45.7382	    36.0870	
    57.2357	    56.5643	    48.9273	    63.6139	    43.5562	    58.8303	    31.9748	    56.8161	    45.9061	    36.2549	
    56.8161	    55.9769	    48.7595	    63.6978	    43.6401	    58.9981	    31.9748	    57.1518	    46.3257	    36.5906	
    56.2286	    55.3055	    48.5916	    63.7817	    43.7241	    59.2499	    32.0587	    57.5714	    46.9131	    36.9263	
    55.6412	    54.6341	    48.4238	    63.6978	    43.8080	    59.4177	    32.3105	    57.9071	    47.4167	    37.3459	
    54.8859	    53.8788	    48.0881	    63.5300	    43.7241	    59.5016	    32.4783	    58.0750	    47.8363	    37.5977	
    54.1306	    53.1235	    47.7524	    63.2782	    43.5562	    59.5856	    32.6462	    58.1589	    48.0881	    37.7655	
    53.4592	    52.3682	    47.4167	    62.9425	    43.3044	    59.5856	    32.7301	    58.0750	    48.2559	    37.7655	
    52.9556	    51.8646	    46.9971	    62.6907	    43.0527	    59.5856	    32.8140	    57.9071	    48.2559	    37.6816	
    52.7039	    51.4450	    46.6614	    62.6068	    42.8009	    59.6695	    32.8979	    57.6553	    48.2559	    37.5977	
    52.5360	    51.2772	    46.4096	    62.6068	    42.5491	    59.7534	    32.8140	    57.4036	    48.0881	    37.3459	
    52.5360	    51.1093	    46.0739	    62.6907	    42.2134	    59.7534	    32.7301	    57.1518	    47.9202	    37.0102	
    52.5360	    51.0254	    45.6543	    62.6907	    41.7099	    59.6695	    32.3944	    56.6483	    47.5006	    36.5906	
    52.4521	    50.8575	    45.2347	    62.5229	    41.0385	    59.3338	    31.8069	    56.0608	    46.9971	    36.0870	
    52.2842	    50.5219	    44.5633	    62.1033	    40.1993	    58.7463	    31.0516	    55.2216	    46.2418	    35.4996	
    52.0325	    50.1862	    43.8919	    61.5158	    39.2761	    57.9910	    30.2124	    54.2984	    45.3186	    34.8282	
    51.6968	    49.8505	    43.2205	    60.7605	    38.3530	    57.0679	    29.3732	    53.2913	    44.4794	    34.1568	
    51.4450	    49.4308	    42.6331	    59.9213	    37.5977	    56.2286	    28.6179	    52.3682	    43.6401	    33.6533	
[Epoch Header]
[Trial Type]	13
[Accept]	1
[Correct]	0
[RT]	 0.000
[Resp]	0
[Epoch Data]
    -1.0071	    -0.2518	    -0.7553	    -2.7695	    -1.9302	    -2.9373	     0.0000	     1.8463	     1.9302	     2.8534	
     0.6714	     1.3428	     0.6714	    -1.3428	    -0.6714	    -1.5945	     1.3428	     3.1891	     2.6016	     4.0283	
     2.3499	     3.0212	     2.2659	     0.0000	     0.9232	    -0.1678	     2.9373	     4.6997	     3.5248	     5.2032	
     3.9444	     4.6158	     3.8605	     1.0910	     2.4338	     1.1749	     4.6158	     6.1264	     4.6158	     6.4621	
     5.2032	     5.9586	     5.2872	     1.8463	     3.8605	     2.2659	     6.2103	     7.3853	     5.7068	     7.5531	
     6.0425	     6.8817	     6.2943	     2.0981	     4.9515	     2.9373	     7.4692	     8.2245	     6.6299	     8.3923	
     6.2943	     7.2174	     6.9656	     1.7624	     5.6229	     3.1891	     8.3923	     8.5602	     7.2174	     8.7280	
     6.1264	     7.1335	     7.1335	     1.0910	     5.8746	     2.9373	     8.7280	     8.4763	     7.3853	     8.7280	
     5.5389	     6.6299	     6.9656	     0.0839	     5.7907	     2.2659	     8.7280	     7.8888	     7.1335	     8.2245	
     4.7836	     5.9586	     6.5460	    -1.0071	     5.3711	     1.3428	     8.3084	     7.0496	     6.6299	     7.4692	
     4.0283	     5.2872	     5.9586	    -2.0981	     4.7836	     0.3357	     7.6370	     5.8746	     5.7907	     6.5460	
     3.2730	     4.6158	     5.2032	    -3.1052	     4.0283	    -0.7553	     6.7139	     4.6997	     4.7836	     5.5389	
     2.6855	     4.0283	     4.4479	    -3.9444	     3.2730	    -1.8463	     5.7907	     3.3569	     3.6926	     4.4479	
     2.2659	     3.6926	     3.7766	    -4.6158	     2.5177	    -2.7695	     4.7836	     2.1820	     2.6016	     3.5248	
     2.0981	     3.5248	     3.1052	    -5.0354	     1.9302	    -3.6926	     3.8605	     1.0910	     1.5106	     2.6855	
     2.0981	     3.5248	     2.6016	    -5.2872	     1.4267	    -4.3640	     3.0212	     0.1678	     0.6714	     2.0142	
     2.2659	     3.6087	     2.3499	    -5.2872	     1.0910	    -4.8676	     2.5177	    -0.5875	     0.0000	     1.5945	
     2.6016	     3.8605	     2.1820	    -5.2872	     0.8392	    -5.2032	     2.1820	    -1.0910	    -0.5875	     1.3428	
     2.8534	     4.0283	     2.0142	    -5.2032	     0.6714	    -5.4550	     2.0142	    -1.4267	    -0.9232	     1.2589	
     3.0212	     4.0283	     1.9302	    -5.2032	     0.5875	    -5.6229	     2.0981	    -1.7624	    -1.1749	     1.3428	
     2.9373	     3.8605	     1.7624	    -5.2872	     0.5035	    -5.7907	     2.2659	    -2.0142	    -1.3428	     1.5106	
     2.7695	     3.5248	     1.5106	    -5.4550	     0.4196	    -5.8746	     2.5177	    -2.2659	    -1.4267	     1.7624	
     2.2659	     3.0212	     1.1749	    -5.5389	     0.4196	    -5.9586	     2.9373	    -2.3499	    -1.4267	     2.0981	
     1.5945	     2.2659	     0.8392	    -5.6229	     0.4196	    -5.8746	     3.2730	    -2.4338	    -1.2589	     2.6016	
     0.7553	     1.4267	     0.5035	    -5.7068	     0.5035	    -5.7068	     3.6926	    -2.3499	    -0.9232	     3.0212	
    -0.2518	     0.4196	     0.0839	    -5.6229	     0.5035	    -5.5389	     4.0283	    -2.2659	    -0.5875	     3.5248	
    -1.3428	    -0.6714	    -0.4196	    -5.6229	     0.4196	    -5.2872	     4.2801	    -2.0981	    -0.1678	     3.8605	
    -2.4338	    -1.6785	    -0.8392	    -5.4550	     0.3357	    -5.1193	     4.3640	    -1.9302	     0.1678	     4.0283	
    -3.4409	    -2.6016	    -1.2589	    -5.3711	     0.0839	    -4.9515	     4.3640	    -1.8463	     0.3357	     4.1122	
    -4.3640	    -3.4409	    -1.6785	    -5.2872	    -0.3357	    -4.8676	     4.1962	    -1.8463	     0.3357	     3.9444	
    -5.2872	    -4.2801	    -2.1820	    -5.2872	    -0.8392	    -4.9515	     3.8605	    -2.0142	     0.0839	     3.6926	
    -6.1264	    -5.0354	    -2.8534	    -5.3711	    -1.6785	    -5.2032	     3.2730	    -2.3499	    -0.3357	     3.1891	
    -6.9656	    -5.9586	    -3.6087	    -5.5389	    -2.6855	    -5.6229	     2.4338	    -2.8534	    -1.0071	     2.6016	
    -7.8888	    -6.7978	    -4.5319	    -5.7907	    -4.0283	    -6.1264	     1.4267	    -3.4409	    -1.7624	     1.9302	
    -8.7280	    -7.7209	    -5.6229	    -6.0425	    -5.3711	    -6.7139	     0.3357	    -4.1122	    -2.6016	     1.1749	
    -9.3994	    -8.5602	    -6.6299	    -6.1264	    -6.7978	    -7.2174	    -0.8392	    -4.7836	    -3.3569	     0.5035	
    -9.8190	    -9.0637	    -7.4692	    -6.0425	    -8.0566	    -7.5531	    -1.7624	    -5.1193	    -4.0283	     0.0000	
    -9.9030	    -9.3155	    -8.0566	    -5.6229	    -8.8959	    -7.5531	    -2.5177	    -5.2032	    -4.4479	    -0.1678	
    -9.5673	    -9.0637	    -8.3084	    -4.8676	    -9.3994	    -7.1335	    -2.8534	    -4.7836	    -4.4479	    -0.0839	
    -8.8120	    -8.5602	    -8.2245	    -3.8605	    -9.4833	    -6.3782	    -2.7695	    -4.1122	    -4.0283	     0.4196	
    -7.7209	    -7.6370	    -7.8049	    -2.6855	    -9.1476	    -5.2872	    -2.4338	    -3.0212	    -3.2730	     1.2589	
    -6.5460	    -6.6299	    -7.0496	    -1.4267	    -8.4763	    -4.1122	    -1.8463	    -1.8463	    -2.2659	     2.2659	
    -5.3711	    -5.5389	    -6.2943	    -0.2518	    -7.6370	    -2.8534	    -1.1749	    -0.5875	    -1.1749	     3.3569	
    -4.3640	    -4.6158	    -5.4550	     0.7553	    -6.7978	    -1.6785	    -0.5035	     0.6714	    -0.0839	     4.3640	
    -3.6087	    -3.8605	    -4.6997	     1.4267	    -6.0425	    -0.7553	     0.0839	     1.6785	     0.9232	     5.2872	
    -3.0212	    -3.2730	    -4.1122	     1.7624	    -5.4550	     0.0000	     0.5035	     2.3499	     1.7624	     6.0425	
    -2.6855	    -2.9373	    -3.6087	     1.7624	    -4.9515	     0.4196	     0.7553	     2.8534	     2.4338	     6.5460	
    -2.4338	    -2.7695	    -3.2730	     1.5106	    -4.6997	     0.5875	     0.8392	     3.1052	     2.8534	     6.7139	
    -2.3499	    -2.6855	    -3.1052	     1.0071	    -4.6158	     0.5875	     0.6714	     3.0212	     3.0212	     6.7139	
    -2.2659	    -2.6855	    -3.0212	     0.4196	    -4.7836	     0.3357	     0.5035	     2.7695	     3.0212	     6.3782	
    -2.3499	    -2.7695	    -3.1891	    -0.1678	    -5.1193	    -0.0839	     0.0839	     2.3499	     2.7695	     5.7907	
    -2.5177	    -2.9373	    -3.4409	    -0.8392	    -5.6229	    -0.6714	    -0.5035	     1.8463	     2.4338	     5.1193	
    -2.8534	    -3.1891	    -3.9444	    -1.4267	    -6.3782	    -1.2589	    -1.0910	     1.1749	     1.8463	     4.1962	
    -3.2730	    -3.6087	    -4.5319	    -1.9302	    -7.2174	    -1.9302	    -1.8463	     0.4196	     1.2589	     3.2730	
    -3.7766	    -4.1122	    -5.2872	    -2.2659	    -8.2245	    -2.6016	    -2.6855	    -0.2518	     0.6714	     2.3499	
    -4.3640	    -4.6158	    -6.0425	    -2.3499	    -9.1476	    -3.1052	    -3.6087	    -0.9232	     0.1678	     1.4267	
    -4.8676	    -5.0354	    -6.7139	    -2.3499	   -10.0708	    -3.6087	    -4.4479	    -1.5106	    -0.3357	     0.7553	
    -5.3711	    -5.4550	    -7.3013	    -2.0981	   -10.8261	    -3.8605	    -5.2032	    -1.9302	    -0.7553	     0.1678	
    -5.7907	    -5.8746	    -7.7209	    -1.7624	   -11.4136	    -4.0283	    -5.8746	    -2.2659	    -1.2589	    -0.3357	
    -6.2103	    -6.2103	    -8.0566	    -1.4267	   -11.7493	    -4.1122	    -6.4621	    -2.4338	    -1.8463	    -0.5875	
    -6.7139	    -6.6299	    -8.1406	    -1.0910	   -12.0010	    -4.1122	    -6.7978	    -2.5177	    -2.5177	    -0.8392	
    -7.1335	    -6.9656	    -8.1406	    -0.9232	   -12.0010	    -4.0283	    -6.8817	    -2.4338	    -3.1052	    -0.9232	
    -7.5531	    -7.3013	    -7.9727	    -0.8392	   -11.8332	    -3.8605	    -6.7139	    -2.1820	    -3.6087	    -0.8392	
    -7.9727	    -7.6370	    -7.6370	    -0.8392	   -11.4975	    -3.6926	    -6.2943	    -1.8463	    -3.6926	    -0.6714	
    -8.2245	    -7.7209	    -7.1335	    -1.0071	   -10.9100	    -3.4409	    -5.6229	    -1.5106	    -3.6087	    -0.3357	
    -8.3084	    -7.7209	    -6.5460	    -1.2589	   -10.2386	    -3.2730	    -4.7836	    -1.1749	    -3.2730	     0.0839	
    -8.1406	    -7.5531	    -5.9586	    -1.6785	    -9.3994	    -3.1052	    -3.7766	    -0.7553	    -2.7695	     0.5875	
    -7.8888	    -7.2174	    -5.2872	    -2.0142	    -8.5602	    -2.8534	    -2.7695	    -0.5035	    -2.2659	     1.0071	
    -7.5531	    -6.7978	    -4.6158	    -2.3499	    -7.8049	    -2.6855	    -1.7624	    -0.2518	    -1.7624	     1.3428	
    -7.0496	    -6.2943	    -4.0283	    -2.6016	    -7.1335	    -2.4338	    -0.9232	     0.0000	    -1.3428	     1.5945	
    -6.5460	    -5.8746	    -3.6087	    -2.6855	    -6.7139	    -2.3499	    -0.4196	     0.0000	    -1.0071	     1.6785	
    -6.2103	    -5.6229	    -3.4409	    -2.7695	    -6.6299	    -2.2659	    -0.3357	     0.0000	    -1.0071	     1.5106	
    -5.9586	    -5.5389	    -3.5248	    -2.8534	    -6.7978	    -2.4338	    -0.5875	    -0.2518	    -1.1749	     1.0910	
    -5.7907	    -5.7068	    -3.9444	    -3.0212	    -7.3013	    -2.6855	    -1.2589	    -0.6714	    -1.5945	     0.4196	
    -5.7907	    -6.0425	    -4.5319	    -3.1891	    -8.0566	    -3.1052	    -2.1820	    -1.2589	    -2.0981	    -0.3357	
    -5.8746	    -6.4621	    -5.2872	    -3.2730	    -8.8120	    -3.6087	    -3.2730	    -1.9302	    -2.7695	    -1.1749	
    -6.0425	    -6.7978	    -6.0425	    -3.4409	    -9.5673	    -4.1962	    -4.4479	    -2.6855	    -3.4409	    -2.0981	
    -6.1264	    -7.0496	    -6.5460	    -3.5248	   -10.1547	    -4.6158	    -5.3711	    -3.2730	    -4.1122	    -2.8534	
    -6.1264	    -7.1335	    -6.8817	    -3.3569	   -10.4904	    -4.8676	    -6.0425	    -3.6926	    -4.5319	    -3.4409	
    -5.9586	    -6.7978	    -6.7139	    -3.1052	   -10.3226	    -4.7836	    -6.3782	    -3.7766	    -4.6997	    -3.6926	
    -5.6229	    -6.1264	    -6.0425	    -2.6016	    -9.8190	    -4.4479	    -6.2103	    -3.4409	    -4.5319	    -3.6087	
    -5.1193	    -5.1193	    -4.9515	    -1.8463	    -8.8120	    -3.6926	    -5.6229	    -2.7695	    -3.9444	    -3.1891	
    -4.3640	    -3.7766	    -3.4409	    -0.8392	    -7.3013	    -2.6016	    -4.5319	    -1.6785	    -3.0212	    -2.2659	
    -3.2730	    -2.1820	    -1.5945	     0.2518	    -5.6229	    -1.3428	    -3.1052	    -0.4196	    -1.7624	    -1.1749	
    -2.0142	    -0.5035	     0.2518	     1.2589	    -3.7766	     0.0000	    -1.5106	     1.0071	    -0.5035	     0.0839	
    -0.6714	     1.1749	     2.0142	     2.1820	    -2.0142	     1.2589	     0.0839	     2.2659	     0.6714	     1.3428	
     0.5875	     2.6016	     3.5248	     2.8534	    -0.4196	     2.2659	     1.5106	     3.3569	     1.6785	     2.4338	
     1.6785	     3.7766	     4.6997	     3.2730	     0.8392	     3.0212	     2.6855	     4.1122	     2.3499	     3.2730	
     2.5177	     4.6997	     5.5389	     3.4409	     1.6785	     3.4409	     3.5248	     4.5319	     2.6855	     3.7766	
     3.1891	     5.3711	     6.0425	     3.5248	     2.0981	     3.6087	     4.0283	     4.6158	     2.7695	     4.1122	
     3.6926	     5.7068	     6.2103	     3.4409	     2.1820	     3.4409	     4.1962	     4.4479	     2.6016	     4.1962	
     4.0283	     5.8746	     6.2103	     3.3569	     1.9302	     3.1052	     4.0283	     4.1122	     2.1820	     4.1122	
     4.2801	     5.8746	     5.9586	     3.2730	     1.5106	     2.6855	     3.6926	     3.5248	     1.5945	     3.8605	
     4.4479	     5.7068	     5.6229	     3.1891	     0.8392	     2.0981	     3.2730	     2.9373	     0.8392	     3.5248	
     4.6158	     5.5389	     5.2872	     3.2730	     0.1678	     1.5106	     2.7695	     2.2659	     0.0839	     3.2730	
     4.7836	     5.4550	     4.9515	     3.3569	    -0.5035	     0.9232	     2.3499	     1.6785	    -0.5875	     2.9373	
     5.1193	     5.4550	     4.7836	     3.4409	    -1.0071	     0.3357	     2.0981	     1.0910	    -1.2589	     2.7695	
     5.4550	     5.5389	     4.6997	     3.4409	    -1.4267	    -0.1678	     1.8463	     0.6714	    -1.7624	     2.6016	
     5.8746	     5.7068	     4.6158	     3.2730	    -1.7624	    -0.7553	     1.7624	     0.2518	    -2.0981	     2.5177	
     6.2103	     5.7907	     4.6158	     2.8534	    -1.9302	    -1.3428	     1.7624	    -0.0839	    -2.3499	     2.5177	
     6.2943	     5.8746	     4.5319	     2.1820	    -2.0142	    -2.0142	     1.6785	    -0.4196	    -2.5177	     2.5177	
     6.2103	     5.7068	     4.4479	     1.3428	    -2.0142	    -2.6855	     1.5945	    -0.7553	    -2.6855	     2.5177	
     5.8746	     5.4550	     4.2801	     0.3357	    -2.0142	    -3.3569	     1.5106	    -1.0071	    -2.6855	     2.5177	
     5.3711	     5.0354	     4.0283	    -0.6714	    -1.9302	    -3.9444	     1.4267	    -1.2589	    -2.6855	     2.5177	
     4.7836	     4.6997	     3.7766	    -1.6785	    -1.8463	    -4.3640	     1.3428	    -1.3428	    -2.6855	     2.6016	
     4.3640	     4.3640	     3.5248	    -2.4338	    -1.6785	    -4.6158	     1.2589	    -1.4267	    -2.4338	     2.6016	
     4.0283	     4.1962	     3.4409	    -2.8534	    -1.4267	    -4.6158	     1.2589	    -1.3428	    -2.1820	     2.6855	
     3.7766	     4.1962	     3.3569	    -3.1052	    -1.1749	    -4.3640	     1.2589	    -1.0910	    -1.7624	     2.6855	
     3.7766	     4.2801	     3.4409	    -3.0212	    -1.0071	    -4.0283	     1.2589	    -0.9232	    -1.3428	     2.7695	
     3.7766	     4.4479	     3.5248	    -2.7695	    -0.8392	    -3.5248	     1.2589	    -0.5875	    -0.9232	     2.7695	
     3.8605	     4.6158	     3.6087	    -2.2659	    -0.8392	    -2.9373	     1.0910	    -0.4196	    -0.5035	     2.6855	
     3.9444	     4.7836	     3.6087	    -1.6785	    -1.0071	    -2.4338	     0.7553	    -0.2518	    -0.1678	     2.4338	
     4.0283	     4.7836	     3.5248	    -1.0071	    -1.3428	    -2.0981	     0.3357	    -0.3357	     0.0000	     2.1820	
     3.9444	     4.6997	     3.3569	    -0.4196	    -1.8463	    -1.8463	    -0.3357	    -0.4196	     0.0839	     1.7624	
     3.8605	     4.6158	     3.1052	     0.2518	    -2.3499	    -1.6785	    -1.0071	    -0.6714	     0.0000	     1.3428	
     3.8605	     4.5319	     2.8534	     0.8392	    -2.8534	    -1.6785	    -1.6785	    -0.9232	    -0.2518	     0.8392	
     3.8605	     4.4479	     2.6855	     1.4267	    -3.2730	    -1.5945	    -2.2659	    -1.1749	    -0.5875	     0.4196	
     3.9444	     4.4479	     2.5177	     2.0142	    -3.5248	    -1.4267	    -2.7695	    -1.2589	    -1.0071	     0.0839	
     4.0283	     4.5319	     2.5177	     2.4338	    -3.6087	    -1.2589	    -3.0212	    -1.1749	    -1.5945	    -0.0839	
     4.1122	     4.5319	     2.5177	     2.7695	    -3.5248	    -1.0071	    -3.1052	    -0.8392	    -2.0142	    -0.0839	
     4.1962	     4.5319	     2.6855	     3.0212	    -3.1891	    -0.6714	    -2.9373	    -0.3357	    -2.2659	     0.0839	
     4.2801	     4.6158	     2.8534	     3.1891	    -2.6855	    -0.2518	    -2.6016	     0.4196	    -2.0981	     0.5875	
     4.4479	     4.8676	     3.1052	     3.2730	    -2.0142	     0.2518	    -2.0142	     1.3428	    -1.5106	     1.2589	
     4.6997	     5.1193	     3.5248	     3.2730	    -1.1749	     0.9232	    -1.2589	     2.4338	    -0.5875	     2.1820	
     4.9515	     5.3711	     3.8605	     3.1891	    -0.3357	     1.5106	    -0.5035	     3.4409	     0.4196	     3.0212	
     5.2032	     5.6229	     4.1962	     3.1052	     0.4196	     2.0142	     0.0839	     4.3640	     1.4267	     3.7766	
     5.3711	     5.7907	     4.4479	     2.8534	     0.9232	     2.3499	     0.6714	     5.0354	     2.2659	     4.2801	
     5.5389	     5.9586	     4.6997	     2.6016	     1.3428	     2.6855	     0.9232	     5.6229	     2.9373	     4.5319	
     5.6229	     6.1264	     4.8676	     2.4338	     1.5106	     2.8534	     1.0910	     5.8746	     3.3569	     4.6158	
     5.7907	     6.2943	     4.9515	     2.2659	     1.5106	     2.9373	     1.0910	     6.0425	     3.5248	     4.3640	
     5.7907	     6.3782	     5.0354	     2.2659	     1.3428	     3.0212	     0.8392	     5.9586	     3.5248	     3.9444	
     5.7068	     6.2943	     4.9515	     2.2659	     1.0071	     2.9373	     0.4196	     5.7907	     3.2730	     3.3569	
     5.4550	     6.1264	     4.7836	     2.3499	     0.5035	     2.7695	    -0.0839	     5.4550	     2.8534	     2.6855	
     5.2032	     5.8746	     4.5319	     2.5177	    -0.0839	     2.6016	    -0.6714	     5.0354	     2.4338	     2.0142	
     4.9515	     5.6229	     4.2801	     2.9373	    -0.6714	     2.5177	    -1.2589	     4.6158	     1.9302	     1.4267	
     4.7836	     5.5389	     4.1122	     3.4409	    -1.1749	     2.5177	    -1.6785	     4.3640	     1.5106	     0.9232	
     4.8676	     5.5389	     4.0283	     4.1962	    -1.5945	     2.6855	    -1.9302	     4.1962	     1.1749	     0.5035	
     5.0354	     5.7068	     4.1122	     5.0354	    -1.8463	     3.0212	    -2.0142	     4.2801	     0.9232	     0.2518	
     5.3711	     5.9586	     4.3640	     5.8746	    -2.0142	     3.3569	    -1.9302	     4.3640	     0.8392	     0.1678	
     5.7907	     6.2943	     4.6158	     6.6299	    -1.9302	     3.6926	    -1.6785	     4.6158	     0.8392	     0.0839	
     6.2943	     6.7139	     5.0354	     7.2174	    -1.6785	     4.1122	    -1.2589	     4.9515	     1.0910	     0.2518	
     6.7978	     7.1335	     5.5389	     7.7209	    -1.2589	     4.5319	    -0.7553	     5.3711	     1.4267	     0.5035	
     7.3853	     7.6370	     6.0425	     8.0566	    -0.6714	     5.0354	    -0.0839	     5.8746	     2.0142	     1.0071	
     7.9727	     8.1406	     6.7139	     8.3923	     0.0839	     5.6229	     0.6714	     6.5460	     2.6855	     1.5945	
     8.5602	     8.7280	     7.3853	     8.6441	     0.8392	     6.1264	     1.5106	     7.2174	     3.5248	     2.2659	
     9.0637	     9.1476	     7.8888	     8.7280	     1.5945	     6.6299	     2.3499	     7.8888	     4.2801	     3.0212	
     9.4833	     9.4833	     8.1406	     8.6441	     2.1820	     6.9656	     3.0212	     8.3084	     4.9515	     3.6926	
     9.6512	     9.6512	     8.2245	     8.3923	     2.5177	     7.1335	     3.6926	     8.5602	     5.4550	     4.1122	
     9.6512	     9.6512	     7.9727	     7.8049	     2.6855	     7.0496	     4.1962	     8.5602	     5.6229	     4.3640	
     9.4833	     9.4833	     7.5531	     7.2174	     2.6016	     6.7139	     4.4479	     8.3923	     5.6229	     4.4479	
     9.1476	     9.2316	     6.8817	     6.4621	     2.2659	     6.2943	     4.5319	     7.9727	     5.3711	     4.2801	
     8.7280	     8.9798	     6.1264	     5.6229	     1.9302	     5.6229	     4.2801	     7.4692	     4.9515	     3.9444	
     8.3084	     8.5602	     5.3711	     4.7836	     1.3428	     4.8676	     3.8605	     6.7139	     4.1962	     3.5248	
     7.6370	     8.0566	     4.4479	     3.8605	     0.6714	     3.7766	     3.1052	     5.7907	     3.2730	     2.7695	
     6.8817	     7.3853	     3.5248	     2.6855	    -0.2518	     2.4338	     2.0142	     4.6997	     2.0981	     1.8463	
     5.9586	     6.5460	     2.5177	     1.3428	    -1.1749	     0.9232	     0.7553	     3.3569	     0.5875	     0.6714	
     4.7836	     5.4550	     1.4267	    -0.2518	    -2.3499	    -0.8392	    -0.6714	     1.8463	    -1.0071	    -0.5875	
     3.4409	     4.1122	     0.2518	    -1.9302	    -3.4409	    -2.6016	    -2.0981	     0.4196	    -2.6016	    -1.8463	
     2.0981	     2.7695	    -0.9232	    -3.5248	    -4.5319	    -4.3640	    -3.5248	    -1.0071	    -4.1962	    -3.1052	
     0.7553	     1.3428	    -2.0142	    -5.1193	    -5.5389	    -5.7907	    -4.6158	    -2.1820	    -5.4550	    -4.0283	
    -0.4196	     0.1678	    -2.8534	    -6.3782	    -6.2103	    -6.8817	    -5.4550	    -3.0212	    -6.2943	    -4.6997	
    -1.2589	    -0.7553	    -3.3569	    -7.2174	    -6.4621	    -7.5531	    -5.7907	    -3.4409	    -6.7139	    -4.9515	
    -1.6785	    -1.2589	    -3.5248	    -7.5531	    -6.3782	    -7.6370	    -5.7068	    -3.3569	    -6.6299	    -4.6997	
    -1.7624	    -1.4267	    -3.2730	    -7.5531	    -5.8746	    -7.3013	    -5.1193	    -2.9373	    -6.0425	    -4.0283	
    -1.5106	    -1.2589	    -2.6855	    -7.0496	    -5.1193	    -6.5460	    -4.1962	    -2.1820	    -5.2032	    -3.1052	
    -1.0910	    -0.9232	    -2.0142	    -6.2943	    -4.1962	    -5.5389	    -3.1052	    -1.2589	    -4.1122	    -2.0142	
    -0.5875	    -0.5035	    -1.1749	    -5.3711	    -3.1891	    -4.3640	    -2.0142	    -0.1678	    -2.9373	    -0.9232	
    -0.0839	     0.0000	    -0.3357	    -4.3640	    -2.3499	    -3.2730	    -0.9232	     0.8392	    -1.8463	     0.0839	
     0.5035	     0.5875	     0.5875	    -3.2730	    -1.5945	    -2.0981	     0.1678	     1.7624	    -0.8392	     0.9232	
     1.0910	     1.2589	     1.4267	    -2.1820	    -0.9232	    -1.0910	     1.0071	     2.6016	     0.0839	     1.5106	
     1.6785	     1.8463	     2.0981	    -1.1749	    -0.5875	    -0.1678	     1.5945	     3.1891	     0.8392	     1.8463	
     2.1820	     2.4338	     2.6016	    -0.3357	    -0.4196	     0.4196	     1.8463	     3.5248	     1.3428	     1.9302	
     2.5177	     2.7695	     2.8534	     0.3357	    -0.5875	     0.7553	     1.7624	     3.5248	     1.5106	     1.6785	
     2.7695	     3.0212	     2.8534	     0.7553	    -1.0071	     0.7553	     1.2589	     3.1891	     1.4267	     1.1749	
     2.8534	     3.0212	     2.6016	     0.8392	    -1.6785	     0.5035	     0.5035	     2.6855	     1.0910	     0.5035	
     2.7695	     2.9373	     2.0981	     0.8392	    -2.4338	     0.0839	    -0.4196	     1.9302	     0.6714	    -0.2518	
     2.6016	     2.6855	     1.4267	     0.6714	    -3.2730	    -0.5035	    -1.5106	     1.0910	     0.0000	    -1.0910	
     2.3499	     2.3499	     0.5875	     0.3357	    -4.1962	    -1.0910	    -2.6016	     0.1678	    -0.7553	    -1.8463	
     2.0142	     1.9302	    -0.3357	     0.0000	    -5.0354	    -1.7624	    -3.6087	    -0.6714	    -1.5945	    -2.6016	
     1.6785	     1.4267	    -1.2589	    -0.4196	    -5.7907	    -2.4338	    -4.3640	    -1.5106	    -2.5177	    -3.2730	
     1.3428	     1.0071	    -2.0981	    -0.7553	    -6.3782	    -2.9373	    -4.8676	    -2.0981	    -3.4409	    -3.7766	
     1.0910	     0.6714	    -2.6855	    -1.0071	    -6.7978	    -3.2730	    -5.0354	    -2.4338	    -4.2801	    -4.1122	
     1.0071	     0.5035	    -3.0212	    -1.2589	    -6.8817	    -3.5248	    -4.9515	    -2.6016	    -4.8676	    -4.1962	
     1.0910	     0.5035	    -3.1891	    -1.4267	    -6.8817	    -3.6087	    -4.6158	    -2.5177	    -5.0354	    -4.1962	
     1.1749	     0.5875	    -3.1891	    -1.6785	    -6.7139	    -3.6087	    -4.1962	    -2.3499	    -5.0354	    -4.0283	
     1.1749	     0.5875	    -3.2730	    -2.0981	    -6.6299	    -3.6926	    -3.7766	    -2.1820	    -4.7836	    -3.9444	
     1.1749	     0.5875	    -3.3569	    -2.5177	    -6.5460	    -3.7766	    -3.5248	    -2.1820	    -4.5319	    -3.8605	
     1.0910	     0.5875	    -3.4409	    -2.8534	    -6.5460	    -3.8605	    -3.3569	    -2.2659	    -4.2801	    -3.8605	
     1.0910	     0.6714	    -3.5248	    -3.1052	    -6.4621	    -3.7766	    -3.2730	    -2.2659	    -4.1122	    -3.9444	
     1.1749	     0.9232	    -3.4409	    -2.9373	    -6.3782	    -3.6087	    -3.1891	    -2.3499	    -3.9444	    -3.9444	
     1.4267	     1.3428	    -3.2730	    -2.4338	    -6.1264	    -3.1891	    -3.0212	    -2.2659	    -3.8605	    -3.8605	
     1.8463	     1.8463	    -3.0212	    -1.5945	    -5.8746	    -2.6855	    -2.8534	    -2.0981	    -3.7766	    -3.8605	
     2.2659	     2.4338	    -2.6855	    -0.5875	    -5.7068	    -2.0142	    -2.6855	    -1.9302	    -3.8605	    -3.7766	
     2.6016	     2.8534	    -2.4338	     0.5035	    -5.5389	    -1.5106	    -2.6016	    -1.7624	    -4.0283	    -3.7766	
     2.7695	     3.1052	    -2.2659	     1.5106	    -5.5389	    -1.0910	    -2.6016	    -1.6785	    -4.3640	    -3.8605	
     2.7695	     3.0212	    -2.1820	     2.2659	    -5.6229	    -0.9232	    -2.6016	    -1.7624	    -4.6997	    -4.0283	
     2.5177	     2.7695	    -2.2659	     2.6855	    -5.8746	    -0.9232	    -2.7695	    -1.9302	    -5.1193	    -4.2801	
     2.1820	     2.2659	    -2.3499	     2.9373	    -6.0425	    -1.0910	    -2.8534	    -2.0981	    -5.4550	    -4.3640	
     1.7624	     1.7624	    -2.5177	     2.8534	    -6.2943	    -1.2589	    -2.9373	    -2.2659	    -5.7068	    -4.3640	
     1.3428	     1.2589	    -2.6016	     2.6855	    -6.3782	    -1.5106	    -2.8534	    -2.3499	    -5.6229	    -4.1962	
     1.1749	     0.9232	    -2.5177	     2.5177	    -6.2103	    -1.5945	    -2.5177	    -2.2659	    -5.2872	    -3.6926	
     1.2589	     0.9232	    -2.1820	     2.3499	    -5.7907	    -1.4267	    -2.0142	    -1.9302	    -4.5319	    -2.9373	
     1.5945	     1.2589	    -1.6785	     2.2659	    -5.1193	    -1.0910	    -1.1749	    -1.3428	    -3.4409	    -2.0142	
     2.3499	     1.9302	    -0.9232	     2.3499	    -4.1962	    -0.5035	    -0.0839	    -0.5035	    -2.0981	    -0.8392	
     3.3569	     2.8534	     0.0839	     2.6016	    -3.0212	     0.2518	     1.0910	     0.4196	    -0.5875	     0.4196	
     4.5319	     4.0283	     1.1749	     2.8534	    -1.6785	     1.0910	     2.2659	     1.5106	     0.9232	     1.6785	
     5.7068	     5.2032	     2.2659	     3.1052	    -0.5035	     1.8463	     3.3569	     2.4338	     2.2659	     2.6016	
     6.7978	     6.2943	     3.1052	     3.2730	     0.5035	     2.5177	     4.1122	     3.2730	     3.4409	     3.2730	
     7.7209	     7.1335	     3.7766	     3.3569	     1.2589	     2.9373	     4.6158	     3.7766	     4.1122	     3.5248	
     8.3084	     7.6370	     4.0283	     3.1891	     1.5106	     3.0212	     4.6158	     3.9444	     4.3640	     3.3569	
     8.5602	     7.7209	     3.9444	     2.9373	     1.3428	     2.7695	     4.2801	     3.6926	     4.1122	     2.7695	
     8.3084	     7.4692	     3.4409	     2.3499	     0.6714	     2.0981	     3.3569	     3.1052	     3.2730	     1.6785	
     7.8049	     6.7978	     2.5177	     1.5945	    -0.4196	     1.0910	     2.0981	     2.0981	     1.9302	     0.2518	
     6.8817	     5.7907	     1.3428	     0.5875	    -1.7624	    -0.2518	     0.5875	     0.7553	     0.1678	    -1.4267	
     5.7907	     4.5319	    -0.0839	    -0.5035	    -3.4409	    -1.7624	    -1.1749	    -0.7553	    -1.7624	    -3.1891	
     4.6158	     3.1891	    -1.5106	    -1.5945	    -5.0354	    -3.3569	    -2.8534	    -2.3499	    -3.9444	    -5.0354	
     3.4409	     1.9302	    -2.8534	    -2.6016	    -6.5460	    -4.7836	    -4.4479	    -3.8605	    -5.9586	    -6.6299	
     2.5177	     0.8392	    -3.9444	    -3.4409	    -7.8049	    -6.1264	    -5.6229	    -5.1193	    -7.6370	    -7.8888	
     1.6785	     0.0839	    -4.6997	    -3.9444	    -8.7280	    -7.0496	    -6.5460	    -5.9586	    -8.9798	    -8.7280	
     1.1749	    -0.3357	    -5.1193	    -4.1962	    -9.1476	    -7.5531	    -6.8817	    -6.4621	    -9.8190	    -8.9798	
     0.9232	    -0.4196	    -5.0354	    -4.1122	    -9.0637	    -7.6370	    -6.6299	    -6.3782	   -10.0708	    -8.7280	
     0.8392	     0.0000	    -4.4479	    -3.6926	    -8.4763	    -7.2174	    -5.8746	    -5.7907	    -9.6512	    -7.8888	
     1.0910	     0.6714	    -3.3569	    -3.0212	    -7.3853	    -6.2943	    -4.6997	    -4.7836	    -8.7280	    -6.6299	
     1.5106	     1.6785	    -2.0142	    -2.0981	    -5.9586	    -5.1193	    -3.1052	    -3.3569	    -7.4692	    -5.2032	
     2.1820	     2.7695	    -0.5875	    -1.1749	    -4.3640	    -3.7766	    -1.4267	    -1.8463	    -5.9586	    -3.7766	
     2.9373	     3.8605	     0.8392	    -0.2518	    -2.7695	    -2.3499	     0.1678	    -0.3357	    -4.5319	    -2.4338	
     3.8605	     4.8676	     2.1820	     0.5035	    -1.4267	    -1.0910	     1.6785	     1.0910	    -3.1052	    -1.3428	
     4.6997	     5.7907	     3.2730	     1.2589	    -0.2518	     0.1678	     2.9373	     2.3499	    -1.9302	    -0.5875	
     5.6229	     6.7139	     4.1962	     1.8463	     0.6714	     1.2589	     3.8605	     3.2730	    -0.9232	    -0.0839	
     6.4621	     7.5531	     4.9515	     2.3499	     1.4267	     2.1820	     4.5319	     4.0283	    -0.1678	     0.0839	
     7.2174	     8.2245	     5.5389	     2.7695	     1.9302	     2.9373	     4.9515	     4.5319	     0.4196	     0.0839	
     7.9727	     8.8959	     5.9586	     3.0212	     2.2659	     3.4409	     5.1193	     4.6997	     0.9232	    -0.1678	
     8.6441	     9.3994	     6.1264	     3.1052	     2.2659	     3.6926	     4.9515	     4.6997	     1.1749	    -0.4196	
     9.1476	     9.8190	     6.0425	     3.0212	     2.1820	     3.6926	     4.6158	     4.4479	     1.3428	    -0.8392	
     9.5673	     9.9869	     5.8746	     2.7695	     1.8463	     3.4409	     4.0283	     3.9444	     1.3428	    -1.2589	
     9.7351	    10.0708	     5.4550	     2.5177	     1.3428	     3.0212	     3.2730	     3.4409	     1.2589	    -1.6785	
     9.8190	     9.9869	     4.9515	     2.1820	     0.8392	     2.6016	     2.6016	     2.7695	     1.0071	    -2.0981	
     9.8190	     9.9869	     4.5319	     1.9302	     0.2518	     2.1820	     1.9302	     2.2659	     0.6714	    -2.4338	
     9.8190	     9.9030	     4.1962	     1.8463	    -0.1678	     1.9302	     1.4267	     1.8463	     0.2518	    -2.6855	
     9.8190	     9.9030	     3.9444	     1.9302	    -0.5035	     1.8463	     1.1749	     1.7624	    -0.1678	    -2.6855	
     9.9030	     9.9030	     3.9444	     2.0981	    -0.5875	     2.0142	     1.1749	     2.0142	    -0.5875	    -2.6016	
     9.9030	     9.9869	     4.1122	     2.4338	    -0.5875	     2.2659	     1.3428	     2.3499	    -0.9232	    -2.3499	
     9.8190	     9.9869	     4.2801	     2.6855	    -0.4196	     2.5177	     1.6785	     2.9373	    -1.0071	    -2.0142	
     9.5673	     9.8190	     4.5319	     2.8534	    -0.1678	     2.8534	     2.1820	     3.4409	    -0.9232	    -1.6785	
     9.2316	     9.6512	     4.7836	     2.9373	     0.1678	     3.1052	     2.6855	     4.0283	    -0.5875	    -1.2589	
     8.8120	     9.3155	     5.1193	     3.0212	     0.5875	     3.3569	     3.2730	     4.5319	    -0.1678	    -0.8392	
     8.3923	     8.9798	     5.3711	     2.9373	     1.0910	     3.6087	     3.7766	     5.0354	     0.4196	    -0.4196	
     7.9727	     8.7280	     5.7068	     2.9373	     1.5106	     3.8605	     4.1962	     5.4550	     1.1749	    -0.0839	
     7.6370	     8.5602	     6.1264	     2.8534	     2.0142	     4.1122	     4.6158	     5.7907	     1.8463	     0.3357	
     7.3853	     8.5602	     6.4621	     2.9373	     2.4338	     4.2801	     4.8676	     6.1264	     2.5177	     0.5875	
     7.3013	     8.5602	     6.7978	     3.1052	     2.8534	     4.5319	     5.0354	     6.2103	     2.9373	     0.7553	
     7.3853	     8.5602	     7.0496	     3.2730	     3.0212	     4.6158	     4.9515	     6.2103	     3.1891	     0.8392	
     7.3853	     8.6441	     7.1335	     3.4409	     3.0212	     4.6158	     4.6997	     6.1264	     3.1891	     0.7553	
     7.3853	     8.6441	     6.9656	     3.6087	     2.8534	     4.5319	     4.2801	     5.7907	     3.0212	     0.5875	
     7.3853	     8.5602	     6.6299	     3.7766	     2.4338	     4.4479	     3.7766	     5.4550	     2.6855	     0.3357	
     7.3853	     8.4763	     6.2943	     3.8605	     2.0142	     4.1962	     3.1891	     5.0354	     2.1820	     0.1678	
     7.3013	     8.3084	     5.7907	     3.8605	     1.5106	     3.9444	     2.6016	     4.6997	     1.7624	     0.0000	
     7.1335	     8.1406	     5.2872	     3.7766	     1.0071	     3.6926	     2.0981	     4.2801	     1.2589	    -0.1678	
     6.8817	     7.8049	     4.8676	     3.5248	     0.5875	     3.4409	     1.5945	     4.0283	     0.9232	    -0.1678	
     6.4621	     7.3853	     4.4479	     3.1891	     0.2518	     3.1052	     1.1749	     3.7766	     0.5875	    -0.1678	
     5.9586	     6.8817	     4.0283	     2.8534	     0.0839	     2.8534	     0.9232	     3.6087	     0.4196	    -0.0839	
     5.4550	     6.3782	     3.8605	     2.4338	     0.0839	     2.7695	     0.8392	     3.6087	     0.4196	     0.0839	
     5.1193	     6.0425	     3.7766	     2.1820	     0.3357	     2.7695	     1.0071	     3.8605	     0.6714	     0.3357	
     4.8676	     5.8746	     4.0283	     2.0981	     0.9232	     3.0212	     1.4267	     4.3640	     1.1749	     0.8392	
     4.8676	     5.9586	     4.4479	     2.2659	     1.6785	     3.5248	     2.0142	     4.9515	     1.8463	     1.3428	
     5.0354	     6.1264	     5.0354	     2.5177	     2.6016	     4.1122	     2.7695	     5.7068	     2.6016	     1.9302	
     5.2872	     6.4621	     5.5389	     2.8534	     3.4409	     4.6997	     3.5248	     6.5460	     3.4409	     2.5177	
     5.5389	     6.7978	     6.0425	     3.1891	     4.1962	     5.2872	     4.1962	     7.1335	     4.1122	     2.9373	
     5.7068	     6.9656	     6.3782	     3.6087	     4.7836	     5.7907	     4.5319	     7.6370	     4.6158	     3.1052	
     5.7068	     7.0496	     6.4621	     3.9444	     4.9515	     6.0425	     4.6997	     7.8049	     4.8676	     3.0212	
     5.5389	     6.9656	     6.2943	     4.1962	     4.8676	     6.2103	     4.4479	     7.7209	     4.9515	     2.6855	
     5.2032	     6.6299	     5.7907	     4.3640	     4.5319	     6.0425	     4.0283	     7.3853	     4.6997	     2.1820	
     4.6997	     6.1264	     5.1193	     4.3640	     3.7766	     5.7907	     3.2730	     6.8817	     4.3640	     1.5106	
     4.0283	     5.4550	     4.2801	     4.3640	     2.8534	     5.3711	     2.4338	     6.2943	     3.8605	     0.8392	
     3.2730	     4.7836	     3.3569	     4.1122	     1.8463	     4.9515	     1.5945	     5.6229	     3.3569	     0.1678	
     2.6016	     4.0283	     2.4338	     3.8605	     0.7553	     4.4479	     0.6714	     5.0354	     2.8534	    -0.3357	
     2.0142	     3.3569	     1.5945	     3.4409	    -0.3357	     3.8605	    -0.0839	     4.4479	     2.4338	    -0.7553	
     1.5106	     2.7695	     0.9232	     2.9373	    -1.2589	     3.2730	    -0.8392	     3.9444	     1.9302	    -1.0910	
     1.0910	     2.3499	     0.2518	     2.1820	    -2.0142	     2.6855	    -1.3428	     3.4409	     1.5945	    -1.2589	
     0.8392	     1.9302	    -0.1678	     1.2589	    -2.6016	     2.0142	    -1.6785	     3.0212	     1.3428	    -1.3428	
     0.5875	     1.5945	    -0.5875	     0.0839	    -3.0212	     1.2589	    -1.7624	     2.6016	     1.0910	    -1.2589	
     0.4196	     1.2589	    -0.8392	    -1.2589	    -3.2730	     0.5875	    -1.7624	     2.1820	     1.0071	    -1.0910	
     0.1678	     0.9232	    -1.0910	    -2.7695	    -3.3569	    -0.1678	    -1.5945	     1.8463	     0.9232	    -0.9232	
    -0.0839	     0.5875	    -1.3428	    -4.2801	    -3.3569	    -0.9232	    -1.3428	     1.5945	     0.8392	    -0.6714	
    -0.3357	     0.1678	    -1.5106	    -5.8746	    -3.2730	    -1.5106	    -1.0071	     1.4267	     0.9232	    -0.4196	
    -0.5875	    -0.1678	    -1.6785	    -7.3013	    -3.1891	    -2.0981	    -0.5875	     1.3428	     1.0910	    -0.0839	
    -0.8392	    -0.4196	    -1.8463	    -8.6441	    -2.9373	    -2.4338	    -0.1678	     1.3428	     1.4267	     0.3357	
    -0.9232	    -0.5875	    -1.8463	    -9.5673	    -2.6855	    -2.6016	     0.3357	     1.5945	     1.9302	     0.9232	
    -0.8392	    -0.4196	    -1.7624	   -10.1547	    -2.2659	    -2.5177	     0.9232	     1.9302	     2.6855	     1.5945	
    -0.4196	     0.0000	    -1.4267	   -10.3226	    -1.6785	    -2.0981	     1.5945	     2.6016	     3.6087	     2.5177	
     0.1678	     0.7553	    -0.8392	    -9.9869	    -1.0071	    -1.4267	     2.4338	     3.4409	     4.6997	     3.4409	
     1.0071	     1.7624	    -0.1678	    -9.3155	    -0.1678	    -0.5875	     3.1891	     4.4479	     5.7907	     4.5319	
     1.8463	     2.8534	     0.5875	    -8.3923	     0.5035	     0.3357	     3.9444	     5.4550	     6.9656	     5.5389	
     2.6016	     3.8605	     1.3428	    -7.3853	     1.0910	     1.1749	     4.4479	     6.3782	     7.8888	     6.2943	
     3.1891	     4.5319	     1.8463	    -6.5460	     1.3428	     1.7624	     4.6158	     6.9656	     8.5602	     6.7978	
     3.2730	     4.8676	     1.9302	    -6.0425	     1.2589	     1.9302	     4.4479	     7.1335	     8.7280	     6.7978	
     2.8534	     4.6997	     1.6785	    -5.9586	     0.7553	     1.5945	     3.8605	     6.7978	     8.4763	     6.3782	
     2.0142	     3.9444	     0.9232	    -6.2943	    -0.0839	     0.7553	     3.0212	     5.9586	     7.8049	     5.5389	
     0.7553	     2.7695	    -0.1678	    -7.1335	    -1.1749	    -0.4196	     1.8463	     4.6997	     6.7978	     4.3640	
    -0.7553	     1.2589	    -1.5106	    -8.3084	    -2.5177	    -1.9302	     0.5035	     3.1891	     5.4550	     3.0212	
    -2.2659	    -0.2518	    -2.9373	    -9.7351	    -3.8605	    -3.6087	    -0.8392	     1.5106	     4.0283	     1.6785	
    -3.6926	    -1.6785	    -4.1962	   -11.2457	    -5.0354	    -5.2872	    -1.8463	    -0.2518	     2.5177	     0.3357	
    -4.7836	    -2.9373	    -5.2032	   -12.7563	    -5.9586	    -6.7139	    -2.6016	    -1.7624	     1.0071	    -0.8392	
    -5.5389	    -3.7766	    -5.7907	   -14.0152	    -6.4621	    -7.9727	    -2.8534	    -2.9373	    -0.4196	    -1.8463	
    -6.0425	    -4.2801	    -6.0425	   -15.1901	    -6.6299	    -8.8120	    -2.6016	    -3.8605	    -1.5945	    -2.5177	
    -6.1264	    -4.4479	    -5.9586	   -16.0294	    -6.4621	    -9.3994	    -2.0142	    -4.3640	    -2.4338	    -2.9373	
    -6.0425	    -4.4479	    -5.6229	   -16.6168	    -6.0425	    -9.7351	    -1.0910	    -4.6158	    -2.8534	    -3.0212	
    -5.7907	    -4.2801	    -5.1193	   -17.0364	    -5.5389	    -9.7351	     0.0000	    -4.5319	    -2.7695	    -2.8534	
    -5.4550	    -4.0283	    -4.6158	   -17.2882	    -5.0354	    -9.7351	     1.0071	    -4.2801	    -2.5177	    -2.4338	
    -5.2032	    -3.8605	    -4.1962	   -17.3721	    -4.6997	    -9.5673	     1.8463	    -3.9444	    -2.0981	    -2.0981	
    -5.1193	    -3.8605	    -3.8605	   -17.2882	    -4.6158	    -9.3994	     2.2659	    -3.6926	    -1.7624	    -1.7624	
    -5.2032	    -4.0283	    -3.7766	   -17.2043	    -4.7836	    -9.3155	     2.2659	    -3.5248	    -1.6785	    -1.5106	
    -5.6229	    -4.4479	    -3.8605	   -16.9525	    -5.1193	    -9.3155	     1.7624	    -3.3569	    -1.7624	    -1.5106	
    -6.2103	    -5.0354	    -4.1962	   -16.7007	    -5.7907	    -9.3994	     1.0071	    -3.4409	    -2.0981	    -1.7624	
    -6.9656	    -5.7907	    -4.6997	   -16.4490	    -6.6299	    -9.5673	    -0.1678	    -3.5248	    -2.6016	    -2.1820	
    -7.8888	    -6.7139	    -5.4550	   -16.1133	    -7.5531	    -9.7351	    -1.5106	    -3.7766	    -3.3569	    -2.7695	
    -8.9798	    -7.8049	    -6.2943	   -15.8615	    -8.6441	   -10.0708	    -2.9373	    -4.1122	    -4.1962	    -3.5248	
   -10.1547	    -9.0637	    -7.3853	   -15.6097	    -9.7351	   -10.4065	    -4.4479	    -4.4479	    -5.1193	    -4.2801	
   -11.3297	   -10.3226	    -8.5602	   -15.3580	   -10.8261	   -10.7422	    -5.7907	    -4.8676	    -5.9586	    -5.1193	
   -12.5046	   -11.4975	    -9.7351	   -15.1062	   -11.8332	   -10.9940	    -7.0496	    -5.2032	    -6.7139	    -5.7907	
   -13.4277	   -12.4207	   -10.8261	   -14.8544	   -12.6724	   -11.1618	    -7.9727	    -5.4550	    -7.3013	    -6.2943	
   -14.0152	   -13.0920	   -11.6653	   -14.5187	   -13.2599	   -11.1618	    -8.5602	    -5.5389	    -7.4692	    -6.5460	
   -14.1830	   -13.4277	   -12.1689	   -14.1830	   -13.4277	   -10.9940	    -8.6441	    -5.4550	    -7.3853	    -6.3782	
   -14.0152	   -13.2599	   -12.3367	   -13.9313	   -13.2599	   -10.6583	    -8.3084	    -5.2032	    -6.9656	    -6.0425	
   -13.5956	   -12.8403	   -12.2528	   -13.7634	   -12.8403	   -10.3226	    -7.6370	    -4.8676	    -6.3782	    -5.3711	
   -13.0081	   -12.3367	   -12.0010	   -13.7634	   -12.3367	    -9.9869	    -6.8817	    -4.5319	    -5.7907	    -4.7836	
   -12.4207	   -11.7493	   -11.6653	   -14.0152	   -11.8332	    -9.7351	    -6.1264	    -4.2801	    -5.2872	    -4.1962	
   -11.9171	   -11.2457	   -11.3297	   -14.5187	   -11.3297	    -9.6512	    -5.3711	    -4.2801	    -4.9515	    -3.8605	
   -11.4136	   -10.7422	   -11.0779	   -15.1901	   -10.9940	    -9.7351	    -4.8676	    -4.4479	    -4.8676	    -3.7766	
   -10.9940	   -10.2386	   -10.8261	   -15.7776	   -10.7422	    -9.9030	    -4.4479	    -4.6997	    -5.0354	    -3.7766	
   -10.4904	    -9.6512	   -10.4904	   -16.1972	   -10.4065	    -9.9869	    -4.1122	    -4.9515	    -5.2872	    -4.0283	
    -9.9030	    -8.9798	   -10.0708	   -16.2811	   -10.1547	    -9.9869	    -3.9444	    -5.2032	    -5.6229	    -4.3640	
    -9.2316	    -8.2245	    -9.5673	   -16.1133	    -9.8190	    -9.8190	    -3.9444	    -5.2872	    -6.0425	    -4.6997	
    -8.4763	    -7.3853	    -8.9798	   -15.5258	    -9.5673	    -9.4833	    -4.0283	    -5.3711	    -6.4621	    -5.2032	
    -7.6370	    -6.5460	    -8.3084	   -14.5187	    -9.3155	    -8.9798	    -4.1962	    -5.2032	    -6.7978	    -5.6229	
    -6.7139	    -5.6229	    -7.5531	   -13.1760	    -9.0637	    -8.3084	    -4.5319	    -4.8676	    -7.0496	    -5.9586	
    -5.6229	    -4.6158	    -6.7139	   -11.5814	    -8.6441	    -7.3013	    -4.7836	    -4.2801	    -7.1335	    -6.1264	
    -4.3640	    -3.6087	    -5.7907	    -9.5673	    -8.2245	    -6.0425	    -5.0354	    -3.3569	    -7.0496	    -6.1264	
    -3.0212	    -2.5177	    -4.8676	    -7.3853	    -7.5531	    -4.6158	    -5.0354	    -2.2659	    -6.6299	    -5.8746	
    -1.5945	    -1.4267	    -3.8605	    -5.0354	    -6.7978	    -2.9373	    -4.8676	    -0.9232	    -5.9586	    -5.3711	
    -0.2518	    -0.4196	    -2.7695	    -2.6855	    -5.8746	    -1.0910	    -4.4479	     0.5875	    -5.1193	    -4.6158	
     1.0071	     0.5035	    -1.7624	    -0.3357	    -4.8676	     0.6714	    -3.6926	     2.1820	    -3.9444	    -3.7766	
     1.9302	     1.2589	    -0.7553	     1.7624	    -3.7766	     2.4338	    -2.7695	     3.6926	    -2.6855	    -2.8534	
     2.6016	     1.6785	     0.0000	     3.4409	    -2.7695	     3.9444	    -1.6785	     5.1193	    -1.5106	    -1.8463	
     2.8534	     1.7624	     0.5035	     4.5319	    -1.9302	     5.0354	    -0.5875	     6.0425	    -0.4196	    -1.0071	
     2.5177	     1.4267	     0.5875	     4.9515	    -1.3428	     5.4550	     0.4196	     6.5460	     0.2518	    -0.5035	
     1.7624	     0.6714	     0.1678	     4.4479	    -1.1749	     5.2872	     1.1749	     6.3782	     0.3357	    -0.3357	
     0.4196	    -0.5035	    -0.5875	     3.1891	    -1.5106	     4.3640	     1.5945	     5.5389	    -0.0839	    -0.5875	
    -1.2589	    -1.9302	    -1.7624	     1.3428	    -2.1820	     2.8534	     1.5945	     4.1122	    -1.0910	    -1.3428	
    -3.1891	    -3.4409	    -3.0212	    -0.9232	    -3.1891	     1.0071	     1.3428	     2.2659	    -2.4338	    -2.3499	
    -5.2872	    -4.9515	    -4.3640	    -3.3569	    -4.2801	    -1.0910	     0.8392	     0.3357	    -3.9444	    -3.4409	
    -7.3013	    -6.3782	    -5.6229	    -5.7068	    -5.4550	    -3.1052	     0.1678	    -1.6785	    -5.4550	    -4.6158	
    -9.2316	    -7.7209	    -6.7978	    -7.9727	    -6.7978	    -5.1193	    -0.7553	    -3.5248	    -6.9656	    -5.7068	
   -10.9940	    -8.8959	    -7.9727	    -9.9869	    -8.0566	    -6.9656	    -1.8463	    -5.2872	    -8.3084	    -6.7139	
   -12.5046	   -10.0708	    -9.0637	   -11.7493	    -9.3155	    -8.6441	    -3.0212	    -6.8817	    -9.4833	    -7.6370	
   -13.7634	   -11.1618	   -10.1547	   -13.2599	   -10.4904	   -10.0708	    -4.1962	    -8.2245	   -10.4904	    -8.3084	
   -14.8544	   -12.1689	   -11.0779	   -14.4348	   -11.5814	   -11.2457	    -5.2872	    -9.3994	   -11.2457	    -8.8120	
   -15.6937	   -13.0920	   -12.0010	   -15.2740	   -12.4207	   -12.1689	    -6.2943	   -10.3226	   -11.7493	    -9.1476	
   -16.2811	   -13.7634	   -12.6724	   -15.8615	   -13.0920	   -12.9242	    -7.0496	   -10.9940	   -12.0010	    -9.3155	
   -16.6168	   -14.3509	   -13.1760	   -16.1133	   -13.5117	   -13.2599	    -7.5531	   -11.4975	   -12.1689	    -9.3155	
   -16.7007	   -14.6027	   -13.3438	   -16.1133	   -13.6795	   -13.4277	    -7.8049	   -11.7493	   -12.1689	    -9.2316	
   -16.5329	   -14.6866	   -13.4277	   -15.8615	   -13.5956	   -13.4277	    -7.8049	   -11.9171	   -12.1689	    -9.0637	
   -16.1133	   -14.5187	   -13.1760	   -15.5258	   -13.1760	   -13.1760	    -7.4692	   -11.8332	   -12.3367	    -8.8959	
   -15.5258	   -14.1830	   -12.8403	   -15.0223	   -12.5885	   -12.6724	    -6.7978	   -11.4975	   -12.4207	    -8.7280	
   -14.8544	   -13.5117	   -12.2528	   -14.3509	   -11.7493	   -12.0850	    -5.7907	   -10.9940	   -12.5885	    -8.4763	
   -13.9313	   -12.7563	   -11.4975	   -13.5956	   -10.6583	   -11.3297	    -4.6158	   -10.2386	   -12.5046	    -8.1406	
   -12.9242	   -11.8332	   -10.6583	   -12.7563	    -9.4833	   -10.4065	    -3.1052	    -9.2316	   -12.0010	    -7.5531	
   -11.8332	   -10.7422	    -9.6512	   -11.8332	    -8.3084	    -9.3994	    -1.5106	    -8.1406	   -11.2457	    -6.8817	
   -10.6583	    -9.5673	    -8.5602	   -10.7422	    -7.1335	    -8.3084	     0.0000	    -6.8817	   -10.2386	    -6.0425	
    -9.4833	    -8.3923	    -7.6370	    -9.7351	    -6.1264	    -7.2174	     1.2589	    -5.7907	    -9.2316	    -5.3711	
    -8.3923	    -7.3013	    -6.7139	    -8.8120	    -5.4550	    -6.3782	     2.1820	    -4.9515	    -8.3084	    -4.9515	
    -7.5531	    -6.4621	    -6.0425	    -8.0566	    -5.1193	    -5.7907	     2.6016	    -4.2801	    -7.6370	    -4.6997	
    -6.7978	    -5.7068	    -5.5389	    -7.4692	    -5.0354	    -5.4550	     2.5177	    -4.0283	    -7.3013	    -4.6997	
    -6.2103	    -5.1193	    -5.2872	    -7.1335	    -5.1193	    -5.2872	     2.0981	    -4.0283	    -7.1335	    -4.8676	
    -5.7068	    -4.6997	    -5.0354	    -7.0496	    -5.4550	    -5.2872	     1.3428	    -4.1962	    -7.2174	    -5.2032	
    -5.3711	    -4.3640	    -5.0354	    -7.1335	    -5.7907	    -5.5389	     0.3357	    -4.6158	    -7.4692	    -5.7068	
    -5.2032	    -4.1962	    -5.1193	    -7.5531	    -6.2103	    -5.9586	    -0.8392	    -5.1193	    -7.8888	    -6.2103	
    -5.2872	    -4.1962	    -5.3711	    -8.1406	    -6.7139	    -6.5460	    -2.0981	    -5.7907	    -8.3923	    -6.7978	
    -5.4550	    -4.3640	    -5.7068	    -8.8959	    -7.1335	    -7.2174	    -3.2730	    -6.3782	    -8.8959	    -7.3853	
    -5.7068	    -4.6997	    -6.1264	    -9.6512	    -7.4692	    -7.8049	    -4.1962	    -6.7978	    -9.3155	    -7.7209	
    -5.9586	    -4.8676	    -6.3782	   -10.3226	    -7.6370	    -8.2245	    -4.7836	    -6.8817	    -9.3994	    -7.8888	
    -6.0425	    -4.8676	    -6.2943	   -10.6583	    -7.3853	    -8.3084	    -4.7836	    -6.5460	    -9.0637	    -7.5531	
    -5.8746	    -4.6158	    -5.8746	   -10.5743	    -6.7139	    -7.9727	    -4.2801	    -5.7068	    -8.2245	    -6.8817	
    -5.3711	    -4.0283	    -5.0354	   -10.1547	    -5.6229	    -7.1335	    -3.1891	    -4.4479	    -6.9656	    -5.7068	
    -4.6158	    -3.1891	    -3.8605	    -9.4833	    -4.1962	    -6.0425	    -1.6785	    -2.7695	    -5.3711	    -4.2801	
    -3.6926	    -2.1820	    -2.6855	    -8.5602	    -2.6855	    -4.6997	     0.0839	    -1.0071	    -3.6087	    -2.6016	
    -2.9373	    -1.2589	    -1.4267	    -7.7209	    -1.2589	    -3.4409	     1.7624	     0.8392	    -1.8463	    -1.0071	
    -2.2659	    -0.5035	    -0.4196	    -6.9656	     0.0000	    -2.3499	     3.3569	     2.3499	    -0.3357	     0.5035	
    -1.7624	     0.0000	     0.4196	    -6.4621	     0.9232	    -1.4267	     4.6997	     3.6087	     0.8392	     1.7624	
    -1.5945	     0.4196	     0.9232	    -6.1264	     1.5106	    -0.8392	     5.6229	     4.4479	     1.6785	     2.6855	
    -1.5106	     0.5035	     1.1749	    -6.0425	     1.7624	    -0.5035	     6.2103	     4.9515	     2.1820	     3.2730	
    -1.5106	     0.5875	     1.1749	    -6.0425	     1.8463	    -0.4196	     6.5460	     5.1193	     2.2659	     3.6087	
    -1.5945	     0.5875	     1.1749	    -6.1264	     1.8463	    -0.5035	     6.6299	     5.0354	     2.1820	     3.6926	
    -1.6785	     0.5035	     1.0910	    -6.1264	     1.7624	    -0.6714	     6.6299	     4.7836	     1.9302	     3.6087	
    -1.8463	     0.4196	     1.0071	    -6.0425	     1.6785	    -0.9232	     6.4621	     4.5319	     1.5945	     3.4409	
    -2.0981	     0.2518	     1.0071	    -5.8746	     1.5945	    -1.1749	     6.2943	     4.1962	     1.1749	     3.2730	
    -2.3499	     0.0000	     0.9232	    -5.7068	     1.4267	    -1.4267	     6.0425	     3.7766	     0.7553	     3.0212	
    -2.7695	    -0.3357	     0.8392	    -5.5389	     1.2589	    -1.7624	     5.7068	     3.3569	     0.4196	     2.6855	
    -3.1891	    -0.6714	     0.7553	    -5.4550	     1.0910	    -2.0981	     5.4550	     2.9373	     0.0000	     2.4338	
    -3.5248	    -1.0910	     0.5875	    -5.3711	     0.9232	    -2.4338	     5.2032	     2.5177	    -0.3357	     2.2659	
    -3.7766	    -1.3428	     0.5035	    -5.2872	     0.8392	    -2.7695	     4.9515	     2.0981	    -0.5875	     2.0981	
[Epoch Header]
[Trial Type]	13
[Accept]	1
[Correct]	0
[RT]	 0.000
[Resp]	0
[Epoch Data]
     2.1820	     1.5106	    -0.4196	     5.1193	     4.8676	     6.8817	     2.2659	     6.3782	     2.4338	     6.4621	
     2.3499	     1.7624	     0.0839	     5.4550	     5.5389	     7.5531	     2.6855	     7.0496	     3.3569	     7.0496	
     2.5177	     1.9302	     0.4196	     5.7068	     6.0425	     8.2245	     3.0212	     7.5531	     4.1962	     7.4692	
     2.5177	     2.0142	     0.6714	     5.9586	     6.2943	     8.6441	     3.1052	     7.9727	     4.7836	     7.7209	
     2.4338	     1.9302	     0.7553	     6.1264	     6.2943	     8.8959	     2.9373	     8.1406	     5.2032	     7.8049	
     2.0981	     1.6785	     0.5875	     6.0425	     6.0425	     8.8959	     2.6016	     8.0566	     5.2872	     7.7209	
     1.7624	     1.2589	     0.3357	     5.9586	     5.4550	     8.6441	     2.0981	     7.8049	     5.1193	     7.5531	
     1.2589	     0.6714	    -0.1678	     5.7068	     4.6997	     8.1406	     1.4267	     7.3853	     4.6997	     7.2174	
     0.7553	     0.0839	    -0.6714	     5.3711	     3.7766	     7.4692	     0.5875	     6.7978	     4.1122	     6.8817	
     0.3357	    -0.4196	    -1.2589	     5.1193	     2.7695	     6.7978	    -0.2518	     6.1264	     3.5248	     6.5460	
     0.0000	    -0.8392	    -1.7624	     4.8676	     1.7624	     6.2103	    -1.1749	     5.5389	     2.7695	     6.2943	
    -0.1678	    -1.0910	    -2.1820	     4.7836	     0.8392	     5.6229	    -1.9302	     4.9515	     2.1820	     6.2103	
    -0.2518	    -1.2589	    -2.5177	     4.7836	     0.0839	     5.1193	    -2.6855	     4.4479	     1.6785	     6.1264	
    -0.2518	    -1.4267	    -2.7695	     4.6997	    -0.6714	     4.6997	    -3.2730	     4.1122	     1.2589	     6.2103	
    -0.3357	    -1.5945	    -3.1052	     4.5319	    -1.2589	     4.1962	    -3.8605	     3.6926	     1.0071	     6.2103	
    -0.5875	    -1.8463	    -3.3569	     4.1962	    -1.7624	     3.6926	    -4.2801	     3.2730	     0.8392	     6.2943	
    -1.0071	    -2.2659	    -3.7766	     3.6087	    -2.1820	     3.1052	    -4.6158	     2.8534	     0.6714	     6.2943	
    -1.5945	    -2.8534	    -4.1122	     2.9373	    -2.6016	     2.4338	    -4.8676	     2.4338	     0.6714	     6.2103	
    -2.3499	    -3.5248	    -4.5319	     2.1820	    -2.7695	     1.8463	    -4.9515	     1.9302	     0.8392	     6.2103	
    -3.1891	    -4.2801	    -4.9515	     1.5945	    -2.9373	     1.3428	    -4.8676	     1.6785	     1.0910	     6.2103	
    -4.0283	    -4.9515	    -5.2872	     1.1749	    -2.8534	     1.0910	    -4.6997	     1.5106	     1.5945	     6.2943	
    -4.7836	    -5.5389	    -5.5389	     1.1749	    -2.6855	     1.0910	    -4.2801	     1.5945	     2.3499	     6.5460	
    -5.4550	    -5.9586	    -5.6229	     1.5106	    -2.2659	     1.4267	    -3.7766	     1.8463	     3.1891	     6.8817	
    -5.9586	    -6.2103	    -5.5389	     2.3499	    -1.8463	     2.0981	    -3.2730	     2.3499	     4.1122	     7.3853	
    -6.2103	    -6.2943	    -5.2872	     3.6087	    -1.2589	     3.0212	    -2.6016	     3.0212	     4.9515	     7.8888	
    -6.2943	    -6.2103	    -4.8676	     5.2032	    -0.5875	     4.1122	    -2.0142	     3.8605	     5.5389	     8.4763	
    -6.1264	    -5.9586	    -4.2801	     6.9656	     0.0839	     5.2872	    -1.5106	     4.7836	     5.8746	     8.8959	
    -5.7907	    -5.5389	    -3.6926	     8.8120	     0.6714	     6.5460	    -1.0071	     5.7068	     5.9586	     9.3155	
    -5.2872	    -5.1193	    -3.1052	    10.4065	     1.0910	     7.5531	    -0.7553	     6.6299	     5.8746	     9.5673	
    -4.7836	    -4.6158	    -2.6016	    11.7493	     1.4267	     8.3923	    -0.5875	     7.3013	     5.7068	     9.8190	
    -4.3640	    -4.2801	    -2.2659	    12.7563	     1.5945	     8.9798	    -0.5035	     7.7209	     5.6229	     9.9030	
    -3.9444	    -3.9444	    -2.0981	    13.3438	     1.5945	     9.3155	    -0.6714	     7.8888	     5.3711	     9.9030	
    -3.5248	    -3.6926	    -2.0142	    13.5117	     1.4267	     9.3155	    -0.7553	     7.8888	     5.2032	     9.8190	
    -3.1891	    -3.4409	    -2.0142	    13.4277	     1.2589	     9.1476	    -0.9232	     7.7209	     4.9515	     9.7351	
    -2.8534	    -3.2730	    -2.1820	    13.1760	     1.0071	     8.8959	    -1.0071	     7.4692	     4.6997	     9.5673	
    -2.6016	    -3.0212	    -2.3499	    12.8403	     0.8392	     8.6441	    -0.9232	     7.1335	     4.4479	     9.3155	
    -2.3499	    -2.7695	    -2.6016	    12.3367	     0.7553	     8.3084	    -0.7553	     6.8817	     4.2801	     9.1476	
    -2.2659	    -2.6016	    -2.9373	    11.8332	     0.7553	     7.9727	    -0.3357	     6.6299	     4.1962	     8.8959	
    -2.2659	    -2.5177	    -3.2730	    11.4136	     0.8392	     7.7209	     0.1678	     6.4621	     4.1962	     8.8120	
    -2.3499	    -2.5177	    -3.6087	    10.9100	     0.9232	     7.4692	     0.6714	     6.4621	     4.2801	     8.6441	
    -2.4338	    -2.5177	    -3.9444	    10.4904	     1.0910	     7.3013	     1.1749	     6.4621	     4.4479	     8.5602	
    -2.6016	    -2.5177	    -4.1962	    10.1547	     1.1749	     7.1335	     1.5945	     6.5460	     4.6158	     8.4763	
    -2.6855	    -2.5177	    -4.3640	     9.9869	     1.3428	     7.1335	     1.8463	     6.7139	     4.6997	     8.3084	
    -2.6016	    -2.4338	    -4.3640	     9.9869	     1.4267	     7.1335	     1.9302	     6.8817	     4.6997	     8.0566	
    -2.4338	    -2.1820	    -4.1962	    10.1547	     1.5106	     7.2174	     1.7624	     6.9656	     4.6158	     7.8049	
    -2.1820	    -1.9302	    -3.9444	    10.4065	     1.5945	     7.2174	     1.4267	     6.9656	     4.3640	     7.3853	
    -1.8463	    -1.5106	    -3.6926	    10.7422	     1.5106	     7.3013	     0.9232	     6.8817	     3.9444	     7.0496	
    -1.4267	    -1.0910	    -3.2730	    11.2457	     1.3428	     7.3013	     0.2518	     6.7139	     3.5248	     6.6299	
    -0.7553	    -0.5875	    -2.8534	    11.7493	     1.1749	     7.3853	    -0.5035	     6.6299	     3.1052	     6.2103	
     0.0000	     0.1678	    -2.3499	    12.4207	     1.0910	     7.4692	    -1.1749	     6.4621	     2.6855	     5.9586	
     1.0071	     1.0071	    -1.6785	    13.0920	     1.1749	     7.6370	    -1.6785	     6.4621	     2.3499	     5.7068	
     2.0142	     1.9302	    -0.9232	    13.8474	     1.2589	     7.8049	    -2.0142	     6.4621	     2.0981	     5.5389	
     3.1052	     2.8534	    -0.2518	    14.6027	     1.5106	     7.8888	    -2.1820	     6.5460	     1.9302	     5.3711	
     4.1962	     3.6926	     0.4196	    15.1901	     1.8463	     8.0566	    -2.1820	     6.5460	     1.8463	     5.2032	
     5.1193	     4.4479	     1.0910	    15.6937	     2.1820	     8.1406	    -2.0981	     6.6299	     1.7624	     5.1193	
     5.7907	     5.1193	     1.5945	    16.0294	     2.6855	     8.1406	    -1.7624	     6.6299	     1.7624	     5.1193	
     6.3782	     5.6229	     2.0981	    16.2811	     3.1891	     8.2245	    -1.4267	     6.6299	     1.8463	     5.0354	
     6.7978	     5.9586	     2.5177	    16.2811	     3.7766	     8.2245	    -0.8392	     6.6299	     2.0142	     5.1193	
     7.0496	     6.2103	     2.9373	    16.2811	     4.3640	     8.2245	    -0.2518	     6.5460	     2.2659	     5.2872	
     7.1335	     6.3782	     3.1891	    16.1133	     4.9515	     8.2245	     0.4196	     6.4621	     2.6016	     5.4550	
     7.0496	     6.2943	     3.4409	    15.8615	     5.5389	     8.1406	     1.0910	     6.2943	     2.8534	     5.7068	
     6.8817	     6.2103	     3.6087	    15.4419	     5.9586	     8.0566	     1.7624	     6.0425	     3.1891	     5.9586	
     6.6299	     5.9586	     3.7766	    15.0223	     6.2943	     7.8049	     2.2659	     5.6229	     3.4409	     6.2103	
     6.3782	     5.7907	     3.8605	    14.6027	     6.5460	     7.6370	     2.6855	     5.2872	     3.6926	     6.4621	
     6.1264	     5.6229	     3.9444	    14.2670	     6.6299	     7.4692	     2.9373	     4.8676	     3.8605	     6.6299	
     5.9586	     5.4550	     4.0283	    14.0991	     6.6299	     7.3013	     3.1052	     4.4479	     3.9444	     6.7139	
     5.8746	     5.4550	     4.0283	    14.0152	     6.4621	     7.2174	     3.0212	     4.1122	     3.8605	     6.6299	
     5.8746	     5.4550	     3.9444	    14.0152	     6.2103	     7.0496	     2.8534	     3.6926	     3.6926	     6.4621	
     5.9586	     5.5389	     3.7766	    14.1830	     5.7907	     6.8817	     2.6016	     3.3569	     3.4409	     6.1264	
     6.1264	     5.7068	     3.6087	    14.4348	     5.4550	     6.7139	     2.3499	     3.0212	     3.0212	     5.7068	
     6.4621	     5.9586	     3.3569	    14.6866	     5.0354	     6.5460	     2.0142	     2.7695	     2.5177	     5.2032	
     6.7978	     6.2943	     3.1891	    14.9384	     4.6158	     6.3782	     1.6785	     2.5177	     2.0142	     4.6997	
     7.1335	     6.6299	     3.0212	    15.1901	     4.1962	     6.2103	     1.3428	     2.2659	     1.5106	     4.1962	
     7.5531	     6.8817	     2.7695	    15.2740	     3.8605	     5.9586	     1.0071	     2.0981	     1.0071	     3.6926	
     7.8888	     7.0496	     2.5177	    15.1062	     3.4409	     5.7068	     0.7553	     1.8463	     0.5035	     3.2730	
     8.1406	     7.1335	     2.2659	    14.8544	     3.1891	     5.3711	     0.5035	     1.6785	     0.1678	     2.9373	
     8.3923	     7.2174	     2.0981	    14.5187	     2.9373	     5.1193	     0.3357	     1.5106	    -0.0839	     2.7695	
     8.5602	     7.3013	     2.0981	    14.0991	     2.9373	     4.9515	     0.3357	     1.4267	    -0.2518	     2.7695	
     8.8959	     7.4692	     2.2659	    13.6795	     3.1052	     4.9515	     0.5035	     1.4267	    -0.1678	     2.9373	
     9.3155	     7.8049	     2.6855	    13.4277	     3.6087	     5.1193	     0.9232	     1.5106	     0.0839	     3.2730	
     9.9030	     8.3923	     3.3569	    13.4277	     4.3640	     5.4550	     1.5106	     1.8463	     0.5035	     3.7766	
    10.7422	     9.2316	     4.2801	    13.5956	     5.2872	     6.0425	     2.3499	     2.3499	     1.1749	     4.3640	
    11.7493	    10.1547	     5.2872	    14.0152	     6.2943	     6.7978	     3.1052	     2.8534	     1.9302	     5.0354	
    12.7563	    11.1618	     6.2943	    14.5187	     7.3853	     7.4692	     3.8605	     3.4409	     2.6855	     5.5389	
    13.7634	    12.1689	     7.2174	    15.0223	     8.2245	     8.2245	     4.4479	     3.9444	     3.4409	     5.9586	
    14.7705	    13.1760	     7.9727	    15.6937	     8.8959	     8.8959	     4.7836	     4.4479	     4.0283	     6.2943	
    15.6097	    14.0152	     8.4763	    16.3651	     9.3155	     9.4833	     4.9515	     4.7836	     4.5319	     6.4621	
    16.4490	    14.7705	     8.7280	    17.0364	     9.3994	     9.9869	     4.8676	     5.2032	     4.8676	     6.6299	
    17.1204	    15.4419	     8.8120	    17.7917	     9.3155	    10.4904	     4.6158	     5.5389	     5.0354	     6.6299	
    17.6239	    15.9454	     8.6441	    18.4631	     9.0637	    10.9100	     4.2801	     5.7907	     4.9515	     6.5460	
    17.9596	    16.2811	     8.3084	    19.0506	     8.6441	    11.2457	     3.8605	     5.9586	     4.6158	     6.2943	
    18.2114	    16.4490	     7.8888	    19.5541	     8.1406	    11.5814	     3.3569	     6.1264	     4.0283	     5.8746	
    18.2114	    16.4490	     7.3853	    20.0577	     7.6370	    11.8332	     2.8534	     6.3782	     3.1891	     5.4550	
    18.1274	    16.2811	     6.8817	    20.3934	     7.1335	    12.0010	     2.4338	     6.6299	     2.4338	     5.1193	
    17.9596	    16.0294	     6.2943	    20.6451	     6.7139	    12.2528	     2.0981	     7.0496	     1.8463	     4.7836	
    17.6239	    15.6937	     5.7907	    20.8130	     6.3782	    12.4207	     1.8463	     7.5531	     1.5945	     4.6997	
    17.2882	    15.2740	     5.4550	    20.8969	     6.2103	    12.6724	     1.6785	     8.0566	     1.5945	     4.8676	
    16.9525	    14.8544	     5.1193	    20.8969	     6.1264	    12.9242	     1.6785	     8.7280	     1.9302	     5.2032	
    16.5329	    14.5187	     4.9515	    20.8130	     6.1264	    13.1760	     1.7624	     9.3155	     2.3499	     5.6229	
    16.1133	    14.0991	     4.7836	    20.5612	     6.1264	    13.3438	     1.9302	     9.9030	     2.7695	     5.9586	
    15.6097	    13.5117	     4.6158	    20.2255	     6.0425	    13.4277	     2.0981	    10.2386	     3.1052	     6.2103	
    14.9384	    12.8403	     4.3640	    19.8059	     5.7907	    13.3438	     2.1820	    10.4065	     3.1891	     6.2103	
    14.0152	    12.0010	     3.9444	    19.3863	     5.3711	    13.0920	     2.0981	    10.2386	     3.0212	     5.9586	
    13.0081	    10.9100	     3.4409	    18.9667	     4.7836	    12.8403	     1.8463	     9.9869	     2.6855	     5.3711	
    11.8332	     9.8190	     2.8534	    18.7149	     4.0283	    12.5046	     1.4267	     9.5673	     2.2659	     4.7836	
    10.6583	     8.7280	     2.1820	    18.7149	     3.1891	    12.1689	     0.8392	     9.2316	     1.9302	     4.0283	
     9.5673	     7.5531	     1.5945	    18.9667	     2.3499	    11.9171	     0.0839	     8.8959	     1.5106	     3.3569	
     8.4763	     6.5460	     1.0910	    19.3863	     1.5106	    11.8332	    -0.7553	     8.6441	     1.2589	     2.7695	
     7.4692	     5.6229	     0.5875	    19.9738	     0.7553	    11.9171	    -1.5945	     8.5602	     1.0910	     2.2659	
     6.6299	     4.8676	     0.1678	    20.8130	     0.2518	    12.1689	    -2.3499	     8.5602	     1.0071	     1.8463	
     6.0425	     4.2801	    -0.0839	    21.7361	    -0.0839	    12.5046	    -3.0212	     8.8120	     1.0910	     1.5945	
     5.7068	     4.0283	    -0.0839	    22.5754	    -0.2518	    12.9242	    -3.4409	     9.0637	     1.2589	     1.5106	
     5.5389	     4.0283	    -0.0839	    23.4146	    -0.1678	    13.3438	    -3.6087	     9.4833	     1.5106	     1.5945	
     5.5389	     4.1122	     0.0000	    24.0860	     0.0839	    13.6795	    -3.6087	     9.7351	     1.7624	     1.6785	
     5.6229	     4.2801	     0.1678	    24.3378	     0.2518	    13.9313	    -3.5248	     9.9030	     2.0142	     1.8463	
     5.6229	     4.2801	     0.1678	    24.2538	     0.5035	    13.9313	    -3.2730	     9.9030	     2.0981	     2.0142	
     5.4550	     4.2801	     0.1678	    23.9182	     0.6714	    13.7634	    -2.9373	     9.8190	     2.2659	     2.1820	
     5.2872	     4.1962	     0.0839	    23.3307	     0.9232	    13.5117	    -2.4338	     9.6512	     2.3499	     2.4338	
     4.9515	     4.0283	     0.0000	    22.5754	     1.2589	    13.2599	    -1.8463	     9.3994	     2.6016	     2.7695	
     4.6158	     3.7766	     0.0000	    21.7361	     1.6785	    12.9242	    -1.0910	     9.2316	     2.9373	     3.1891	
     4.3640	     3.6087	     0.0839	    20.8130	     2.1820	    12.5885	    -0.3357	     8.9798	     3.3569	     3.6926	
     4.0283	     3.3569	     0.2518	    19.8059	     2.6855	    12.2528	     0.5035	     8.8120	     3.6926	     4.0283	
     3.6926	     3.1052	     0.3357	    18.6310	     3.1891	    11.7493	     1.2589	     8.5602	     4.1122	     4.2801	
     3.3569	     2.8534	     0.5875	    17.2882	     3.6087	    11.1618	     1.9302	     8.3084	     4.2801	     4.4479	
     3.1052	     2.6855	     0.7553	    15.7776	     4.0283	    10.4065	     2.4338	     7.9727	     4.4479	     4.3640	
     3.0212	     2.6855	     1.0071	    14.3509	     4.3640	     9.6512	     2.8534	     7.6370	     4.3640	     4.1962	
     3.1891	     2.8534	     1.3428	    12.9242	     4.6997	     8.9798	     3.1052	     7.2174	     4.1962	     3.9444	
     3.5248	     3.1891	     1.6785	    11.7493	     4.9515	     8.2245	     3.2730	     6.8817	     3.8605	     3.6926	
     3.9444	     3.6087	     2.1820	    10.6583	     5.2032	     7.5531	     3.2730	     6.4621	     3.5248	     3.4409	
     4.5319	     4.1962	     2.6016	     9.7351	     5.3711	     6.8817	     3.1891	     6.0425	     3.0212	     3.1052	
     5.1193	     4.7836	     3.1052	     9.0637	     5.4550	     6.2943	     2.9373	     5.7068	     2.6016	     2.8534	
     5.7068	     5.2872	     3.6087	     8.4763	     5.5389	     5.7907	     2.6016	     5.3711	     2.1820	     2.6855	
     6.1264	     5.7068	     4.1122	     8.1406	     5.7068	     5.2872	     2.2659	     5.1193	     1.8463	     2.6855	
     6.4621	     6.0425	     4.4479	     7.8888	     5.8746	     4.9515	     2.0142	     5.0354	     1.6785	     2.8534	
     6.5460	     6.1264	     4.7836	     7.6370	     6.0425	     4.6997	     1.8463	     5.2032	     1.7624	     3.2730	
     6.3782	     5.9586	     4.9515	     7.3853	     6.2943	     4.5319	     1.7624	     5.5389	     2.0981	     3.7766	
     5.8746	     5.5389	     4.9515	     7.1335	     6.5460	     4.4479	     1.9302	     5.9586	     2.6016	     4.4479	
     5.0354	     4.8676	     4.8676	     6.7139	     6.7978	     4.3640	     2.2659	     6.5460	     3.2730	     5.2032	
     4.0283	     4.0283	     4.6158	     6.2103	     6.9656	     4.3640	     2.7695	     7.0496	     4.0283	     5.8746	
     2.9373	     3.0212	     4.1962	     5.5389	     7.1335	     4.2801	     3.3569	     7.5531	     4.8676	     6.5460	
     1.7624	     2.0981	     3.6926	     4.6997	     7.2174	     4.0283	     3.8605	     7.9727	     5.5389	     7.0496	
     0.6714	     1.1749	     3.1052	     3.7766	     7.1335	     3.7766	     4.3640	     8.1406	     6.2103	     7.4692	
    -0.1678	     0.4196	     2.5177	     2.8534	     7.0496	     3.4409	     4.6158	     8.2245	     6.7978	     7.6370	
    -0.8392	     0.0000	     2.0981	     2.0142	     6.8817	     3.1052	     4.7836	     8.1406	     7.3013	     7.8049	
    -1.0910	    -0.1678	     1.8463	     1.3428	     6.7139	     2.7695	     4.7836	     7.9727	     7.8049	     7.8888	
    -1.0910	     0.0000	     1.8463	     0.8392	     6.6299	     2.4338	     4.6997	     7.7209	     8.2245	     7.9727	
    -0.7553	     0.3357	     2.0142	     0.5875	     6.6299	     2.2659	     4.3640	     7.5531	     8.7280	     8.2245	
    -0.3357	     0.9232	     2.3499	     0.5035	     6.6299	     2.1820	     3.9444	     7.3013	     9.2316	     8.4763	
     0.3357	     1.5945	     2.8534	     0.7553	     6.7139	     2.0981	     3.5248	     7.1335	     9.6512	     8.7280	
     1.0071	     2.2659	     3.3569	     1.0910	     6.7978	     2.0981	     3.0212	     7.0496	     9.9030	     8.9798	
     1.6785	     2.9373	     3.9444	     1.5945	     6.9656	     2.0981	     2.5177	     6.9656	     9.9869	     9.2316	
     2.1820	     3.4409	     4.4479	     2.0981	     7.1335	     2.0981	     2.0981	     6.8817	     9.7351	     9.3155	
     2.6855	     3.8605	     4.8676	     2.5177	     7.3013	     2.0981	     1.7624	     6.8817	     9.2316	     9.3155	
     2.9373	     4.1122	     5.0354	     2.6855	     7.4692	     2.0981	     1.5106	     6.8817	     8.5602	     9.1476	
     3.0212	     4.0283	     5.1193	     2.6855	     7.4692	     1.9302	     1.3428	     6.8817	     7.8049	     8.9798	
     2.9373	     3.7766	     5.0354	     2.2659	     7.4692	     1.6785	     1.2589	     6.8817	     7.3013	     8.8120	
     2.6016	     3.3569	     4.7836	     1.7624	     7.4692	     1.3428	     1.3428	     6.8817	     6.9656	     8.7280	
     2.0981	     2.8534	     4.5319	     1.0071	     7.4692	     1.0071	     1.5945	     6.8817	     6.8817	     8.7280	
     1.6785	     2.3499	     4.1962	     0.1678	     7.4692	     0.7553	     1.9302	     6.9656	     7.0496	     8.8959	
     1.1749	     1.9302	     3.8605	    -0.5875	     7.5531	     0.5035	     2.3499	     7.0496	     7.3853	     9.0637	
     0.8392	     1.5106	     3.6926	    -1.2589	     7.6370	     0.4196	     2.8534	     7.1335	     7.8049	     9.3994	
     0.5875	     1.2589	     3.5248	    -1.6785	     7.6370	     0.5035	     3.2730	     7.3853	     8.3923	     9.6512	
     0.5035	     1.1749	     3.4409	    -1.8463	     7.7209	     0.8392	     3.6926	     7.6370	     8.9798	     9.9869	
     0.5875	     1.2589	     3.5248	    -1.5945	     7.8049	     1.3428	     3.9444	     7.9727	     9.5673	    10.3226	
     0.8392	     1.5106	     3.6926	    -1.0071	     7.8888	     2.0981	     4.1122	     8.3923	    10.2386	    10.6583	
     1.1749	     1.8463	     4.0283	    -0.0839	     7.8888	     3.0212	     4.1962	     8.8959	    10.8261	    10.9940	
     1.6785	     2.2659	     4.2801	     1.0071	     7.7209	     4.0283	     3.9444	     9.3155	    11.3297	    11.2457	
     2.0981	     2.6855	     4.4479	     2.2659	     7.4692	     5.0354	     3.6087	     9.6512	    11.6653	    11.4136	
     2.4338	     2.8534	     4.3640	     3.5248	     6.9656	     5.8746	     2.9373	     9.9030	    11.8332	    11.4975	
     2.6016	     2.8534	     4.1122	     4.6158	     6.3782	     6.4621	     2.0142	     9.9869	    11.7493	    11.3297	
     2.5177	     2.6016	     3.6087	     5.5389	     5.5389	     6.7978	     1.0071	     9.8190	    11.4136	    10.9940	
     2.2659	     2.1820	     2.9373	     6.2103	     4.6158	     6.9656	    -0.1678	     9.5673	    10.9100	    10.5743	
     1.8463	     1.5945	     2.0981	     6.6299	     3.6926	     6.8817	    -1.2589	     9.0637	    10.3226	     9.9869	
     1.4267	     0.9232	     1.1749	     6.8817	     2.7695	     6.6299	    -2.1820	     8.6441	     9.6512	     9.3994	
     1.0071	     0.2518	     0.3357	     6.8817	     1.9302	     6.3782	    -2.9373	     8.1406	     9.0637	     8.8959	
     0.6714	    -0.3357	    -0.2518	     6.8817	     1.4267	     6.0425	    -3.3569	     7.8049	     8.6441	     8.4763	
     0.5035	    -0.6714	    -0.7553	     6.7978	     1.0910	     5.8746	    -3.4409	     7.6370	     8.3923	     8.1406	
     0.5035	    -0.8392	    -1.0071	     6.6299	     1.0910	     5.7068	    -3.1891	     7.4692	     8.3084	     7.8888	
     0.6714	    -0.6714	    -1.0071	     6.4621	     1.2589	     5.6229	    -2.6016	     7.4692	     8.3084	     7.7209	
     1.0910	    -0.3357	    -0.7553	     6.2943	     1.7624	     5.7068	    -1.8463	     7.5531	     8.4763	     7.6370	
     1.6785	     0.2518	    -0.3357	     6.1264	     2.4338	     5.8746	    -0.8392	     7.7209	     8.6441	     7.6370	
     2.5177	     1.0910	     0.3357	     6.1264	     3.3569	     6.1264	     0.2518	     7.8888	     8.8959	     7.7209	
     3.5248	     2.1820	     1.0910	     6.2103	     4.3640	     6.3782	     1.2589	     8.0566	     9.1476	     7.8049	
     4.6158	     3.3569	     1.9302	     6.3782	     5.3711	     6.7139	     2.2659	     8.2245	     9.2316	     7.8049	
     5.7068	     4.6158	     2.7695	     6.6299	     6.3782	     6.8817	     3.0212	     8.2245	     9.1476	     7.7209	
     6.8817	     5.7907	     3.5248	     6.9656	     7.1335	     7.0496	     3.6087	     8.0566	     8.8120	     7.3853	
     7.8888	     6.8817	     4.1962	     7.2174	     7.7209	     6.9656	     3.7766	     7.7209	     8.2245	     6.8817	
     8.8120	     7.8049	     4.6158	     7.5531	     7.8888	     6.7139	     3.6926	     7.1335	     7.3013	     6.1264	
     9.6512	     8.5602	     4.7836	     7.8888	     7.8049	     6.3782	     3.3569	     6.4621	     6.2943	     5.1193	
    10.2386	     9.1476	     4.7836	     8.2245	     7.4692	     6.0425	     2.7695	     5.7068	     5.0354	     4.1122	
    10.8261	     9.5673	     4.6158	     8.6441	     6.9656	     5.6229	     2.0981	     4.9515	     3.8605	     3.1891	
    11.1618	     9.8190	     4.2801	     9.1476	     6.2103	     5.3711	     1.3428	     4.2801	     2.7695	     2.2659	
    11.4136	     9.9869	     3.6926	     9.6512	     5.3711	     5.0354	     0.5035	     3.6087	     1.8463	     1.5945	
    11.5814	     9.9869	     3.1052	    10.1547	     4.5319	     4.8676	    -0.2518	     3.1891	     1.1749	     1.0910	
    11.4975	     9.8190	     2.3499	    10.5743	     3.6926	     4.6158	    -0.8392	     2.7695	     0.6714	     0.8392	
    11.3297	     9.4833	     1.6785	    10.8261	     3.0212	     4.5319	    -1.2589	     2.6016	     0.4196	     0.8392	
    11.0779	     9.2316	     1.0910	    11.0779	     2.6016	     4.5319	    -1.4267	     2.6016	     0.4196	     1.0910	
    10.8261	     8.9798	     0.8392	    11.1618	     2.4338	     4.6158	    -1.2589	     2.6855	     0.7553	     1.5945	
    10.7422	     8.8959	     0.9232	    11.1618	     2.6016	     4.7836	    -0.8392	     2.9373	     1.2589	     2.2659	
    10.8261	     9.0637	     1.3428	    11.0779	     3.1052	     5.0354	    -0.0839	     3.2730	     1.9302	     3.0212	
    10.9940	     9.2316	     1.8463	    10.7422	     3.7766	     5.2032	     0.7553	     3.6087	     2.5177	     3.6926	
    11.2457	     9.5673	     2.5177	    10.2386	     4.4479	     5.2872	     1.5945	     3.7766	     3.0212	     4.1122	
    11.3297	     9.7351	     3.0212	     9.5673	     5.1193	     5.1193	     2.3499	     3.7766	     3.3569	     4.3640	
    11.3297	     9.9030	     3.5248	     8.7280	     5.7068	     4.8676	     2.9373	     3.6926	     3.4409	     4.4479	
    11.3297	     9.9869	     3.8605	     7.8049	     6.1264	     4.5319	     3.3569	     3.4409	     3.4409	     4.3640	
    11.1618	     9.9869	     4.0283	     6.8817	     6.4621	     4.1122	     3.5248	     3.0212	     3.3569	     4.0283	
    10.9940	     9.9869	     4.1962	     6.0425	     6.6299	     3.6087	     3.5248	     2.6016	     3.1891	     3.6926	
    10.7422	     9.9030	     4.1962	     5.2872	     6.7139	     3.1891	     3.3569	     2.0981	     2.8534	     3.2730	
    10.5743	     9.8190	     4.1122	     4.6158	     6.5460	     2.6855	     3.0212	     1.5106	     2.4338	     2.7695	
    10.3226	     9.7351	     3.9444	     4.0283	     6.2943	     2.1820	     2.6016	     0.9232	     1.9302	     2.2659	
    10.0708	     9.4833	     3.7766	     3.6087	     5.9586	     1.6785	     2.0981	     0.2518	     1.4267	     1.6785	
     9.7351	     9.2316	     3.5248	     3.3569	     5.4550	     1.1749	     1.5945	    -0.4196	     0.9232	     1.0910	
     9.4833	     8.9798	     3.2730	     3.1891	     5.1193	     0.7553	     1.2589	    -1.0071	     0.5035	     0.6714	
     9.2316	     8.7280	     3.1052	     3.1891	     4.7836	     0.4196	     0.9232	    -1.4267	     0.0839	     0.3357	
     8.9798	     8.4763	     3.0212	     3.2730	     4.6158	     0.1678	     0.8392	    -1.7624	    -0.1678	     0.1678	
     8.8120	     8.3084	     3.1052	     3.4409	     4.6997	     0.0000	     0.9232	    -2.0142	    -0.5035	     0.0839	
     8.8120	     8.2245	     3.3569	     3.5248	     4.9515	     0.0000	     1.1749	    -2.0142	    -0.8392	     0.0000	
     8.8959	     8.3084	     3.8605	     3.6087	     5.4550	     0.0000	     1.5945	    -1.8463	    -1.1749	    -0.0839	
     9.1476	     8.6441	     4.5319	     3.5248	     6.1264	     0.1678	     2.1820	    -1.5106	    -1.5106	    -0.1678	
     9.5673	     9.0637	     5.3711	     3.3569	     7.0496	     0.3357	     2.8534	    -1.0910	    -1.6785	    -0.1678	
    10.1547	     9.6512	     6.3782	     3.1052	     8.0566	     0.5035	     3.6926	    -0.5875	    -1.5945	    -0.1678	
    10.6583	    10.2386	     7.3853	     2.7695	     9.0637	     0.7553	     4.5319	    -0.0839	    -1.4267	    -0.1678	
    11.2457	    10.9100	     8.3923	     2.3499	    10.0708	     0.8392	     5.2872	     0.3357	    -1.0071	    -0.1678	
    11.7493	    11.4975	     9.3994	     1.8463	    10.9940	     0.9232	     6.0425	     0.7553	    -0.6714	    -0.0839	
    12.1689	    12.0850	    10.2386	     1.4267	    11.6653	     0.9232	     6.6299	     1.0071	    -0.3357	    -0.1678	
    12.3367	    12.4207	    10.8261	     0.9232	    12.0850	     0.8392	     6.8817	     1.0910	    -0.1678	    -0.2518	
    12.3367	    12.5046	    11.1618	     0.3357	    12.1689	     0.5035	     6.7139	     1.0071	    -0.2518	    -0.5035	
    12.0010	    12.3367	    11.1618	    -0.1678	    11.9171	     0.0839	     6.2103	     0.6714	    -0.5875	    -0.9232	
    11.4136	    11.8332	    10.9100	    -0.6714	    11.2457	    -0.5035	     5.4550	     0.2518	    -1.0071	    -1.4267	
    10.6583	    11.1618	    10.4904	    -1.0910	    10.4065	    -1.0071	     4.4479	    -0.1678	    -1.5945	    -2.0142	
     9.7351	    10.3226	     9.9030	    -1.1749	     9.5673	    -1.5106	     3.3569	    -0.5035	    -2.0981	    -2.6016	
     8.9798	     9.5673	     9.3994	    -1.1749	     8.7280	    -1.7624	     2.4338	    -0.7553	    -2.5177	    -3.0212	
     8.2245	     8.8959	     8.9798	    -0.9232	     8.0566	    -1.9302	     1.5945	    -0.7553	    -2.7695	    -3.3569	
     7.7209	     8.3923	     8.5602	    -0.5875	     7.4692	    -1.9302	     0.9232	    -0.6714	    -2.9373	    -3.5248	
     7.3013	     7.8888	     8.3084	    -0.2518	     7.1335	    -1.7624	     0.5035	    -0.4196	    -2.9373	    -3.5248	
     7.0496	     7.6370	     8.1406	     0.0839	     6.9656	    -1.5945	     0.2518	     0.0000	    -2.7695	    -3.3569	
     6.9656	     7.4692	     8.1406	     0.4196	     6.9656	    -1.2589	     0.3357	     0.5035	    -2.4338	    -3.1052	
     7.0496	     7.5531	     8.3084	     0.6714	     7.2174	    -0.8392	     0.5875	     1.1749	    -1.8463	    -2.5177	
     7.4692	     7.8888	     8.6441	     0.9232	     7.8049	    -0.2518	     1.2589	     2.0981	    -1.0071	    -1.7624	
     8.2245	     8.5602	     9.2316	     1.2589	     8.6441	     0.5035	     2.1820	     3.1891	     0.1678	    -0.5875	
     9.2316	     9.4833	    10.1547	     1.5945	     9.7351	     1.5106	     3.4409	     4.5319	     1.5945	     0.8392	
    10.4904	    10.7422	    11.1618	     2.0142	    10.9940	     2.6016	     4.7836	     5.9586	     3.1891	     2.4338	
    11.9171	    12.0850	    12.3367	     2.5177	    12.3367	     3.9444	     6.2103	     7.5531	     4.9515	     4.1122	
    13.4277	    13.5117	    13.6795	     3.2730	    13.6795	     5.2872	     7.4692	     9.2316	     6.6299	     5.7068	
    14.9384	    15.0223	    14.8544	     4.0283	    14.9384	     6.6299	     8.6441	    10.8261	     8.2245	     7.2174	
    16.2811	    16.3651	    16.0294	     4.9515	    15.9454	     7.9727	     9.4833	    12.2528	     9.6512	     8.4763	
    17.3721	    17.6239	    16.9525	     5.8746	    16.7007	     9.1476	    10.0708	    13.5117	    10.7422	     9.4833	
    18.2953	    18.6310	    17.7078	     6.8817	    17.1204	    10.1547	    10.3226	    14.5187	    11.4975	    10.0708	
    18.9667	    19.3024	    18.2114	     7.7209	    17.2043	    10.9940	    10.3226	    15.3580	    11.9171	    10.4065	
    19.2184	    19.6381	    18.3792	     8.4763	    17.0364	    11.4975	    10.0708	    15.7776	    12.0850	    10.3226	
    19.1345	    19.7220	    18.2114	     9.0637	    16.6168	    11.7493	     9.6512	    15.9454	    11.8332	    10.0708	
    18.7149	    19.3024	    17.6239	     9.3994	    15.9454	    11.6653	     8.9798	    15.7776	    11.4136	     9.5673	
    17.8757	    18.5471	    16.7847	     9.3155	    15.1062	    11.2457	     8.2245	    15.1901	    10.6583	     8.8120	
    16.7007	    17.4561	    15.5258	     8.8959	    14.0152	    10.4904	     7.4692	    14.2670	     9.7351	     8.0566	
    15.2740	    16.0294	    13.9313	     8.1406	    12.9242	     9.3994	     6.5460	    13.0920	     8.4763	     7.0496	
    13.6795	    14.3509	    12.1689	     6.8817	    11.6653	     7.9727	     5.7907	    11.4975	     7.1335	     6.0425	
    11.7493	    12.5046	    10.2386	     5.2032	    10.4904	     6.2943	     5.0354	     9.7351	     5.6229	     4.8676	
     9.8190	    10.4904	     8.3084	     3.2730	     9.3155	     4.3640	     4.3640	     7.8049	     4.1122	     3.6926	
     7.7209	     8.4763	     6.5460	     1.1749	     8.3084	     2.4338	     3.8605	     5.8746	     2.6855	     2.5177	
     5.7068	     6.5460	     4.9515	    -0.9232	     7.3853	     0.5875	     3.4409	     4.1122	     1.3428	     1.5106	
     3.7766	     4.6997	     3.6087	    -2.9373	     6.5460	    -1.0910	     3.1891	     2.4338	     0.1678	     0.5035	
     1.9302	     3.0212	     2.3499	    -4.6997	     5.7068	    -2.5177	     2.7695	     0.9232	    -0.8392	    -0.3357	
     0.2518	     1.4267	     1.2589	    -6.2943	     4.8676	    -3.8605	     2.3499	    -0.3357	    -1.6785	    -1.0910	
    -1.3428	     0.0000	     0.3357	    -7.6370	     3.9444	    -4.8676	     1.7624	    -1.4267	    -2.4338	    -1.7624	
    -2.6855	    -1.1749	    -0.4196	    -8.5602	     3.1052	    -5.6229	     1.0910	    -2.2659	    -2.9373	    -2.2659	
    -3.6926	    -2.0981	    -1.0071	    -8.9798	     2.3499	    -6.1264	     0.3357	    -2.8534	    -3.3569	    -2.6016	
    -4.4479	    -2.7695	    -1.3428	    -9.0637	     1.5945	    -6.3782	    -0.5035	    -3.2730	    -3.6087	    -2.8534	
    -4.8676	    -3.1891	    -1.5945	    -8.8120	     0.8392	    -6.4621	    -1.3428	    -3.5248	    -3.7766	    -2.9373	
    -5.1193	    -3.4409	    -1.8463	    -8.3084	     0.1678	    -6.3782	    -2.1820	    -3.7766	    -3.9444	    -2.9373	
    -5.2032	    -3.5248	    -2.0981	    -7.6370	    -0.4196	    -6.2103	    -3.0212	    -3.8605	    -4.0283	    -2.8534	
    -5.1193	    -3.5248	    -2.3499	    -6.7978	    -1.0071	    -5.9586	    -3.9444	    -3.9444	    -3.9444	    -2.8534	
    -4.9515	    -3.5248	    -2.6016	    -5.9586	    -1.5945	    -5.6229	    -4.6997	    -3.9444	    -3.7766	    -2.6855	
    -4.8676	    -3.4409	    -2.8534	    -5.1193	    -2.0981	    -5.2872	    -5.4550	    -3.8605	    -3.4409	    -2.5177	
    -4.6997	    -3.4409	    -3.1052	    -4.2801	    -2.5177	    -5.0354	    -6.0425	    -3.6926	    -3.1052	    -2.4338	
    -4.7836	    -3.6087	    -3.4409	    -3.7766	    -2.9373	    -4.7836	    -6.6299	    -3.6087	    -2.7695	    -2.4338	
    -4.9515	    -3.9444	    -3.9444	    -3.4409	    -3.3569	    -4.7836	    -7.0496	    -3.6926	    -2.6855	    -2.6016	
    -5.2872	    -4.3640	    -4.3640	    -3.5248	    -3.7766	    -4.8676	    -7.3853	    -3.8605	    -2.8534	    -2.9373	
    -5.6229	    -4.8676	    -4.8676	    -3.6926	    -4.0283	    -5.0354	    -7.5531	    -4.0283	    -3.3569	    -3.3569	
    -5.9586	    -5.3711	    -5.2032	    -4.0283	    -4.1122	    -5.1193	    -7.3853	    -4.1122	    -3.8605	    -3.8605	
    -6.0425	    -5.6229	    -5.3711	    -4.2801	    -3.9444	    -5.1193	    -6.9656	    -4.0283	    -4.2801	    -4.1962	
    -5.9586	    -5.7068	    -5.2872	    -4.4479	    -3.5248	    -4.9515	    -6.2943	    -3.6926	    -4.5319	    -4.3640	
    -5.7068	    -5.5389	    -4.8676	    -4.3640	    -2.8534	    -4.5319	    -5.3711	    -3.2730	    -4.4479	    -4.3640	
    -5.2032	    -5.1193	    -4.3640	    -4.1122	    -2.0142	    -4.0283	    -4.3640	    -2.6855	    -4.1122	    -4.2801	
    -4.5319	    -4.4479	    -3.6087	    -3.6926	    -1.0910	    -3.4409	    -3.2730	    -2.0981	    -3.6087	    -4.0283	
    -3.6926	    -3.6926	    -2.6855	    -3.0212	    -0.1678	    -2.7695	    -2.1820	    -1.4267	    -3.0212	    -3.7766	
    -2.6855	    -2.6855	    -1.7624	    -2.2659	     0.8392	    -2.0142	    -1.2589	    -0.8392	    -2.5177	    -3.5248	
    -1.6785	    -1.5945	    -0.8392	    -1.3428	     1.6785	    -1.2589	    -0.3357	    -0.3357	    -2.0142	    -3.3569	
    -0.6714	    -0.5875	     0.0000	    -0.4196	     2.4338	    -0.5875	     0.3357	     0.1678	    -1.6785	    -3.2730	
     0.1678	     0.3357	     0.5875	     0.5035	     2.9373	    -0.0839	     0.8392	     0.5035	    -1.5106	    -3.1891	
     1.0071	     1.0910	     1.0071	     1.2589	     3.2730	     0.3357	     1.1749	     0.6714	    -1.4267	    -3.2730	
     1.5945	     1.7624	     1.1749	     1.7624	     3.3569	     0.5035	     1.4267	     0.7553	    -1.5106	    -3.3569	
     2.0981	     2.2659	     1.3428	     2.1820	     3.4409	     0.5035	     1.5945	     0.6714	    -1.6785	    -3.4409	
     2.4338	     2.6016	     1.3428	     2.2659	     3.3569	     0.4196	     1.6785	     0.6714	    -1.7624	    -3.5248	
     2.6855	     2.7695	     1.4267	     2.2659	     3.3569	     0.2518	     1.6785	     0.5035	    -1.8463	    -3.5248	
     2.8534	     2.8534	     1.5106	     2.0981	     3.3569	     0.0000	     1.5945	     0.4196	    -1.9302	    -3.5248	
     2.9373	     2.8534	     1.5106	     1.7624	     3.3569	    -0.3357	     1.5945	     0.2518	    -1.9302	    -3.3569	
     2.9373	     2.8534	     1.6785	     1.3428	     3.4409	    -0.5875	     1.5106	     0.1678	    -1.8463	    -3.1891	
     2.9373	     2.7695	     1.8463	     0.9232	     3.6926	    -0.9232	     1.5106	     0.0839	    -1.7624	    -2.9373	
     2.9373	     2.8534	     2.0981	     0.4196	     3.9444	    -1.1749	     1.5106	     0.0000	    -1.5945	    -2.6016	
     2.9373	     2.8534	     2.3499	    -0.0839	     4.2801	    -1.4267	     1.5945	    -0.0839	    -1.4267	    -2.3499	
     2.7695	     2.7695	     2.5177	    -0.6714	     4.5319	    -1.6785	     1.6785	    -0.1678	    -1.3428	    -2.0142	
     2.5177	     2.6016	     2.6016	    -1.4267	     4.6158	    -2.0981	     1.5945	    -0.4196	    -1.2589	    -1.7624	
     2.0981	     2.1820	     2.5177	    -2.3499	     4.6158	    -2.5177	     1.4267	    -0.7553	    -1.4267	    -1.5945	
     1.5106	     1.7624	     2.2659	    -3.2730	     4.3640	    -3.1052	     1.0910	    -1.2589	    -1.6785	    -1.6785	
     0.8392	     1.1749	     1.9302	    -4.1122	     3.9444	    -3.6087	     0.5875	    -1.7624	    -2.0981	    -1.8463	
     0.0839	     0.5875	     1.5106	    -4.9515	     3.4409	    -4.1962	     0.0000	    -2.3499	    -2.6855	    -2.1820	
    -0.5035	     0.0839	     1.0910	    -5.5389	     2.7695	    -4.6997	    -0.7553	    -2.8534	    -3.3569	    -2.7695	
    -1.0071	    -0.3357	     0.6714	    -5.9586	     2.0142	    -5.2032	    -1.4267	    -3.3569	    -4.0283	    -3.5248	
    -1.2589	    -0.5035	     0.3357	    -6.1264	     1.4267	    -5.4550	    -2.0981	    -3.6926	    -4.6997	    -4.2801	
    -1.0910	    -0.3357	     0.2518	    -5.8746	     1.0071	    -5.3711	    -2.4338	    -3.6926	    -5.1193	    -4.8676	
    -0.4196	     0.2518	     0.5035	    -5.1193	     0.9232	    -5.0354	    -2.6016	    -3.3569	    -5.2872	    -5.1193	
     0.6714	     1.2589	     1.0910	    -4.0283	     1.1749	    -4.2801	    -2.3499	    -2.6016	    -4.9515	    -5.0354	
     2.0142	     2.6016	     1.9302	    -2.7695	     1.6785	    -3.2730	    -1.8463	    -1.5106	    -4.3640	    -4.5319	
     3.5248	     3.9444	     2.7695	    -1.4267	     2.3499	    -2.2659	    -1.1749	    -0.2518	    -3.5248	    -3.8605	
     4.8676	     5.0354	     3.5248	    -0.2518	     2.9373	    -1.3428	    -0.5035	     0.8392	    -2.6016	    -2.9373	
     5.7907	     5.8746	     3.9444	     0.5035	     3.4409	    -0.6714	     0.0839	     1.7624	    -1.8463	    -2.1820	
     6.2943	     6.2103	     4.1122	     0.8392	     3.6926	    -0.2518	     0.5875	     2.3499	    -1.1749	    -1.4267	
     6.3782	     6.2103	     4.0283	     0.8392	     3.8605	    -0.1678	     1.0071	     2.6855	    -0.6714	    -0.8392	
     6.0425	     5.7907	     3.7766	     0.5035	     3.8605	    -0.2518	     1.2589	     2.7695	    -0.2518	    -0.3357	
     5.5389	     5.2032	     3.4409	     0.0000	     3.8605	    -0.4196	     1.5106	     2.6855	     0.0839	     0.0839	
     4.8676	     4.5319	     3.0212	    -0.5035	     3.7766	    -0.5875	     1.7624	     2.5177	     0.3357	     0.3357	
     4.2801	     3.8605	     2.6016	    -1.0071	     3.8605	    -0.6714	     1.8463	     2.3499	     0.5875	     0.5875	
     3.7766	     3.3569	     2.3499	    -1.4267	     3.8605	    -0.7553	     1.9302	     2.1820	     0.8392	     0.7553	
     3.5248	     3.1052	     2.1820	    -1.5106	     4.0283	    -0.5875	     1.9302	     2.1820	     1.0071	     0.8392	
     3.5248	     3.0212	     2.0981	    -1.3428	     4.2801	    -0.3357	     1.8463	     2.2659	     1.1749	     0.8392	
     3.7766	     3.2730	     2.1820	    -1.0071	     4.5319	     0.0000	     1.6785	     2.3499	     1.2589	     0.7553	
     4.1122	     3.6087	     2.2659	    -0.4196	     4.6997	     0.3357	     1.4267	     2.5177	     1.2589	     0.5035	
     4.5319	     4.0283	     2.3499	     0.1678	     4.7836	     0.5875	     1.0910	     2.6016	     1.0910	     0.1678	
     4.8676	     4.3640	     2.3499	     0.7553	     4.6997	     0.6714	     0.5875	     2.5177	     0.7553	    -0.2518	
     5.0354	     4.5319	     2.2659	     1.1749	     4.4479	     0.6714	    -0.0839	     2.3499	     0.2518	    -0.8392	
     5.2032	     4.6158	     2.0981	     1.5106	     4.1122	     0.5875	    -0.7553	     2.0981	    -0.2518	    -1.3428	
     5.2032	     4.6158	     1.8463	     1.7624	     3.6087	     0.3357	    -1.4267	     1.8463	    -0.7553	    -1.9302	
     5.0354	     4.4479	     1.5945	     1.8463	     3.1891	     0.1678	    -2.0142	     1.5106	    -1.2589	    -2.3499	
     4.9515	     4.2801	     1.4267	     1.8463	     2.7695	    -0.0839	    -2.6016	     1.0910	    -1.5945	    -2.7695	
     4.6997	     4.0283	     1.1749	     1.6785	     2.3499	    -0.4196	    -3.1052	     0.7553	    -1.8463	    -3.1891	
     4.5319	     3.7766	     1.0071	     1.3428	     2.0142	    -0.8392	    -3.5248	     0.3357	    -1.9302	    -3.5248	
     4.2801	     3.5248	     0.8392	     0.8392	     1.7624	    -1.1749	    -3.8605	    -0.0839	    -2.0142	    -3.7766	
     4.1122	     3.2730	     0.8392	     0.2518	     1.6785	    -1.5945	    -4.0283	    -0.5035	    -2.0142	    -4.0283	
     4.0283	     3.1052	     0.9232	    -0.4196	     1.6785	    -1.8463	    -4.0283	    -0.7553	    -2.0142	    -4.1122	
     3.9444	     3.0212	     1.1749	    -1.0071	     1.8463	    -2.0142	    -3.6926	    -0.9232	    -2.0142	    -4.0283	
     3.9444	     3.1052	     1.4267	    -1.4267	     2.1820	    -1.9302	    -3.1052	    -0.7553	    -2.0981	    -3.7766	
     4.1122	     3.3569	     1.9302	    -1.6785	     2.7695	    -1.5945	    -2.2659	    -0.4196	    -2.1820	    -3.4409	
     4.3640	     3.6926	     2.4338	    -1.5945	     3.4409	    -1.0910	    -1.2589	     0.2518	    -2.1820	    -2.8534	
     4.6997	     4.1962	     3.1052	    -1.2589	     4.2801	    -0.4196	    -0.1678	     1.0071	    -2.0142	    -2.2659	
     5.2032	     4.8676	     3.7766	    -0.5875	     5.1193	     0.5035	     0.9232	     2.0142	    -1.5945	    -1.5106	
     5.7068	     5.5389	     4.4479	     0.2518	     5.9586	     1.4267	     1.9302	     3.1052	    -0.9232	    -0.7553	
     6.2103	     6.2943	     5.1193	     1.3428	     6.7978	     2.4338	     2.7695	     4.1122	    -0.1678	    -0.0839	
     6.6299	     6.8817	     5.6229	     2.4338	     7.3853	     3.2730	     3.2730	     5.0354	     0.6714	     0.4196	
     7.0496	     7.3853	     5.9586	     3.4409	     7.8049	     3.9444	     3.5248	     5.8746	     1.4267	     0.8392	
     7.3013	     7.8049	     6.1264	     4.4479	     8.0566	     4.4479	     3.4409	     6.4621	     2.0142	     1.0071	
     7.5531	     8.0566	     6.1264	     5.2872	     8.1406	     4.8676	     3.1052	     6.9656	     2.4338	     1.0910	
     7.8888	     8.3084	     6.0425	     6.0425	     8.1406	     5.0354	     2.6855	     7.3013	     2.7695	     1.1749	
     8.2245	     8.5602	     6.0425	     6.7978	     8.0566	     5.2872	     2.1820	     7.5531	     3.1052	     1.0910	
     8.6441	     8.8959	     6.1264	     7.4692	     8.0566	     5.3711	     1.8463	     7.8888	     3.3569	     1.1749	
     9.1476	     9.3155	     6.2943	     8.0566	     8.1406	     5.5389	     1.5106	     8.1406	     3.5248	     1.2589	
     9.5673	     9.6512	     6.3782	     8.4763	     8.1406	     5.7068	     1.3428	     8.4763	     3.6926	     1.3428	
     9.9869	    10.0708	     6.5460	     8.8120	     8.1406	     5.7907	     1.3428	     8.7280	     3.7766	     1.5106	
    10.3226	    10.3226	     6.7139	     8.9798	     8.1406	     5.8746	     1.5106	     8.9798	     3.9444	     1.7624	
    10.6583	    10.6583	     6.8817	     9.0637	     8.2245	     6.0425	     1.8463	     9.3155	     4.1122	     2.0142	
    10.9940	    10.9940	     7.1335	     9.1476	     8.2245	     6.2943	     2.2659	     9.6512	     4.4479	     2.2659	
    11.3297	    11.4136	     7.4692	     9.3155	     8.3923	     6.6299	     2.8534	    10.0708	     4.7836	     2.6016	
    11.7493	    11.9171	     8.0566	     9.5673	     8.6441	     7.1335	     3.5248	    10.4904	     5.2032	     3.0212	
    12.3367	    12.5885	     8.7280	     9.9869	     8.9798	     7.8049	     4.1962	    11.0779	     5.7907	     3.5248	
    13.1760	    13.4277	     9.6512	    10.8261	     9.5673	     8.6441	     5.0354	    11.8332	     6.4621	     4.0283	
    14.1830	    14.5187	    10.7422	    11.8332	    10.3226	     9.7351	     5.8746	    12.6724	     7.1335	     4.6158	
    15.3580	    15.7776	    12.0010	    13.2599	    11.1618	    10.8261	     6.7139	    13.5117	     7.8888	     5.2032	
    16.5329	    16.9525	    13.1760	    14.7705	    12.0010	    11.9171	     7.3853	    14.4348	     8.5602	     5.7068	
    17.6239	    18.0435	    14.0991	    16.2811	    12.5885	    12.9242	     7.8049	    15.1062	     8.9798	     5.9586	
    18.5471	    18.8828	    14.7705	    17.7078	    12.9242	    13.6795	     7.8888	    15.6097	     9.0637	     6.0425	
    19.1345	    19.4702	    15.1901	    18.8828	    12.9242	    14.1830	     7.6370	    15.8615	     8.8959	     5.7907	
    19.5541	    19.8059	    15.2740	    19.8059	    12.7563	    14.3509	     7.1335	    15.7776	     8.3923	     5.3711	
    19.8059	    19.8898	    15.1062	    20.4773	    12.4207	    14.2670	     6.5460	    15.4419	     7.7209	     4.8676	
    19.9738	    19.8898	    14.9384	    20.8969	    12.0010	    14.0152	     5.8746	    15.0223	     6.9656	     4.1962	
    20.0577	    19.8059	    14.6866	    21.0648	    11.5814	    13.6795	     5.2032	    14.4348	     6.1264	     3.6087	
    20.0577	    19.7220	    14.4348	    20.8969	    11.3297	    13.1760	     4.7836	    13.8474	     5.3711	     3.1052	
    20.0577	    19.6381	    14.2670	    20.4773	    11.1618	    12.6724	     4.5319	    13.2599	     4.6997	     2.6855	
    20.0577	    19.5541	    14.2670	    19.8059	    11.2457	    12.0850	     4.6158	    12.6724	     4.1962	     2.4338	
    19.9738	    19.4702	    14.2670	    18.9667	    11.4975	    11.5814	     4.9515	    12.1689	     3.9444	     2.3499	
    19.8898	    19.3863	    14.4348	    17.8757	    11.9171	    11.0779	     5.4550	    11.6653	     3.8605	     2.3499	
    19.7220	    19.2184	    14.6027	    16.7007	    12.5046	    10.6583	     6.2103	    11.3297	     3.8605	     2.6016	
    19.4702	    19.0506	    14.6866	    15.4419	    13.0920	    10.2386	     7.0496	    11.0779	     4.1122	     2.9373	
    19.1345	    18.7988	    14.8544	    14.2670	    13.6795	     9.9030	     7.8049	    10.9100	     4.3640	     3.2730	
    18.7149	    18.5471	    14.9384	    13.0920	    14.1830	     9.6512	     8.4763	    10.7422	     4.6158	     3.6087	
    18.3792	    18.2114	    14.9384	    12.1689	    14.6027	     9.3994	     9.0637	    10.6583	     4.8676	     3.7766	
    18.1274	    18.0435	    15.0223	    11.4136	    14.9384	     9.3155	     9.5673	    10.5743	     5.0354	     3.9444	
    18.0435	    17.9596	    15.1901	    10.9100	    15.1062	     9.2316	     9.8190	    10.5743	     5.1193	     3.9444	
    18.1274	    18.1274	    15.4419	    10.7422	    15.1901	     9.1476	     9.9869	    10.5743	     5.1193	     3.8605	
    18.2953	    18.3792	    15.6937	    10.6583	    15.2740	     9.1476	     9.9869	    10.4065	     4.9515	     3.6087	
    18.6310	    18.7149	    15.8615	    10.6583	    15.1062	     8.9798	     9.6512	    10.1547	     4.6997	     3.1891	
    18.8828	    18.9667	    16.0294	    10.5743	    14.8544	     8.6441	     9.2316	     9.7351	     4.1962	     2.5177	
    19.0506	    19.2184	    16.0294	    10.3226	    14.4348	     8.0566	     8.4763	     9.1476	     3.5248	     1.7624	
    19.0506	    19.2184	    15.8615	     9.8190	    13.9313	     7.3013	     7.6370	     8.2245	     2.7695	     0.7553	
    18.8828	    19.0506	    15.6097	     9.1476	    13.2599	     6.4621	     6.6299	     7.3013	     1.8463	    -0.2518	
    18.4631	    18.7149	    15.2740	     8.3923	    12.5885	     5.4550	     5.7068	     6.2943	     0.9232	    -1.2589	
    17.9596	    18.2114	    15.0223	     7.5531	    12.0850	     4.5319	     4.9515	     5.4550	     0.2518	    -2.1820	
    17.5400	    17.7917	    14.8544	     6.9656	    11.6653	     3.8605	     4.5319	     4.8676	    -0.2518	    -2.7695	
    17.2882	    17.4561	    14.7705	     6.6299	    11.6653	     3.5248	     4.4479	     4.5319	    -0.4196	    -3.0212	
    17.2043	    17.2882	    14.9384	     6.6299	    11.9171	     3.6087	     4.6997	     4.6158	    -0.3357	    -3.0212	
    17.4561	    17.3721	    15.3580	     6.8817	    12.4207	     4.0283	     5.3711	     5.0354	    -0.0839	    -2.6855	
    17.7917	    17.6239	    15.7776	     7.3013	    13.0920	     4.6158	     6.3782	     5.7907	     0.2518	    -2.1820	
    18.1274	    17.8757	    16.1133	     7.8049	    13.7634	     5.3711	     7.3853	     6.5460	     0.6714	    -1.5945	
[Epoch Header]
[Trial Type]	13
[Accept]	1
[Correct]	0
[RT]	 0.000
[Resp]	0
[Epoch Data]
    -6.5460	    -5.5389	    -3.3569	    -1.8463	    -2.2659	     0.9232	    -0.8392	     0.9232	     1.8463	     2.6016	
    -7.4692	    -6.5460	    -4.2801	    -2.7695	    -3.2730	    -0.1678	    -2.1820	    -0.3357	     0.5035	     1.4267	
    -8.2245	    -7.3853	    -5.0354	    -3.7766	    -3.9444	    -1.2589	    -3.2730	    -1.4267	    -0.6714	     0.5035	
    -8.5602	    -7.8888	    -5.5389	    -4.6997	    -4.4479	    -2.2659	    -4.0283	    -2.3499	    -1.6785	    -0.1678	
    -8.5602	    -8.0566	    -5.7907	    -5.5389	    -4.6158	    -3.1052	    -4.4479	    -3.0212	    -2.2659	    -0.5875	
    -8.2245	    -7.8888	    -5.7907	    -6.3782	    -4.4479	    -3.7766	    -4.4479	    -3.4409	    -2.6016	    -0.5875	
    -7.7209	    -7.4692	    -5.5389	    -6.9656	    -4.0283	    -4.1962	    -4.1122	    -3.5248	    -2.5177	    -0.3357	
    -6.9656	    -6.7978	    -5.1193	    -7.3853	    -3.2730	    -4.2801	    -3.4409	    -3.2730	    -2.0981	     0.1678	
    -6.0425	    -6.0425	    -4.4479	    -7.6370	    -2.3499	    -4.1122	    -2.5177	    -2.8534	    -1.3428	     1.0071	
    -5.0354	    -5.1193	    -3.6087	    -7.5531	    -1.3428	    -3.6926	    -1.5106	    -2.0981	    -0.3357	     2.0142	
    -4.0283	    -4.0283	    -2.6016	    -7.3853	    -0.1678	    -3.1052	    -0.4196	    -1.2589	     0.9232	     3.1052	
    -3.0212	    -3.0212	    -1.5106	    -6.8817	     1.0910	    -2.3499	     0.6714	    -0.2518	     2.4338	     4.1962	
    -2.0142	    -1.9302	    -0.3357	    -6.2103	     2.2659	    -1.4267	     1.6785	     0.6714	     3.8605	     5.2872	
    -1.0071	    -0.8392	     0.7553	    -5.3711	     3.4409	    -0.5035	     2.6016	     1.5945	     5.2872	     6.2943	
    -0.1678	     0.0839	     1.7624	    -4.4479	     4.2801	     0.3357	     3.1891	     2.3499	     6.5460	     7.0496	
     0.4196	     0.7553	     2.5177	    -3.6087	     4.8676	     1.0910	     3.5248	     2.7695	     7.3853	     7.3853	
     0.7553	     1.0910	     2.8534	    -2.8534	     4.9515	     1.5945	     3.5248	     2.9373	     7.7209	     7.3853	
     0.7553	     1.1749	     2.7695	    -2.2659	     4.6997	     1.8463	     3.1891	     2.6855	     7.4692	     7.0496	
     0.4196	     0.8392	     2.2659	    -1.8463	     4.0283	     1.7624	     2.6016	     2.1820	     6.6299	     6.2943	
    -0.0839	     0.2518	     1.4267	    -1.6785	     3.1052	     1.5106	     1.8463	     1.4267	     5.2872	     5.2872	
    -0.8392	    -0.5035	     0.3357	    -1.6785	     1.8463	     1.0071	     1.0071	     0.5875	     3.6926	     4.2801	
    -1.6785	    -1.5106	    -0.9232	    -1.7624	     0.5875	     0.4196	     0.1678	    -0.2518	     2.0142	     3.1891	
    -2.5177	    -2.4338	    -2.1820	    -2.0981	    -0.6714	    -0.2518	    -0.5875	    -1.0071	     0.6714	     2.2659	
    -3.2730	    -3.2730	    -3.3569	    -2.5177	    -1.6785	    -0.9232	    -1.0910	    -1.5945	    -0.4196	     1.5945	
    -3.8605	    -3.9444	    -4.2801	    -3.0212	    -2.4338	    -1.5945	    -1.4267	    -2.0142	    -1.0071	     1.1749	
    -4.1962	    -4.2801	    -4.9515	    -3.6087	    -2.8534	    -2.0981	    -1.4267	    -2.1820	    -1.1749	     1.0071	
    -4.1962	    -4.3640	    -5.2032	    -4.1962	    -2.8534	    -2.5177	    -1.0910	    -2.1820	    -1.0910	     1.0071	
    -3.9444	    -4.1962	    -5.2032	    -4.9515	    -2.5177	    -2.8534	    -0.5875	    -2.0981	    -0.7553	     1.1749	
    -3.5248	    -3.8605	    -5.0354	    -5.7907	    -2.0142	    -3.1891	     0.0839	    -2.0142	    -0.3357	     1.4267	
    -3.1052	    -3.3569	    -4.6997	    -6.7139	    -1.4267	    -3.5248	     0.8392	    -1.9302	     0.1678	     1.7624	
    -2.6016	    -2.9373	    -4.2801	    -7.8049	    -0.7553	    -4.0283	     1.5106	    -1.8463	     0.5875	     2.0142	
    -2.0981	    -2.5177	    -3.8605	    -8.9798	    -0.2518	    -4.4479	     2.0981	    -1.9302	     1.0071	     2.1820	
    -1.7624	    -2.0981	    -3.4409	   -10.2386	     0.1678	    -5.0354	     2.5177	    -2.0981	     1.2589	     2.2659	
    -1.5945	    -1.9302	    -3.0212	   -11.4136	     0.4196	    -5.6229	     2.6855	    -2.4338	     1.2589	     2.2659	
    -1.6785	    -1.9302	    -2.7695	   -12.5046	     0.4196	    -6.3782	     2.6016	    -2.9373	     1.0910	     2.0142	
    -2.0981	    -2.1820	    -2.6855	   -13.6795	     0.1678	    -7.2174	     2.1820	    -3.6087	     0.6714	     1.5945	
    -2.7695	    -2.6855	    -2.7695	   -14.7705	    -0.2518	    -8.2245	     1.5945	    -4.4479	    -0.0839	     0.9232	
    -3.7766	    -3.5248	    -3.0212	   -15.6937	    -0.8392	    -9.2316	     0.8392	    -5.4550	    -1.0071	     0.1678	
    -4.8676	    -4.3640	    -3.3569	   -16.5329	    -1.4267	   -10.2386	     0.0000	    -6.5460	    -2.0981	    -0.6714	
    -5.9586	    -5.3711	    -3.8605	   -17.3721	    -2.0981	   -11.2457	    -0.7553	    -7.6370	    -3.2730	    -1.5106	
    -7.1335	    -6.3782	    -4.4479	   -18.0435	    -2.7695	   -12.2528	    -1.5106	    -8.7280	    -4.4479	    -2.2659	
    -8.2245	    -7.3853	    -5.1193	   -18.7149	    -3.4409	   -13.1760	    -2.2659	    -9.8190	    -5.6229	    -3.0212	
    -9.2316	    -8.3084	    -5.8746	   -19.3863	    -4.1122	   -14.0991	    -2.9373	   -10.7422	    -6.6299	    -3.6087	
   -10.0708	    -9.1476	    -6.6299	   -19.9738	    -4.6997	   -14.8544	    -3.3569	   -11.5814	    -7.4692	    -3.9444	
   -10.6583	    -9.7351	    -7.3013	   -20.4773	    -5.1193	   -15.3580	    -3.6087	   -12.0850	    -7.8888	    -4.0283	
   -10.8261	    -9.9030	    -7.6370	   -20.7291	    -5.2872	   -15.5258	    -3.5248	   -12.3367	    -7.9727	    -3.7766	
   -10.4904	    -9.6512	    -7.5531	   -20.7291	    -5.0354	   -15.4419	    -3.0212	   -12.1689	    -7.5531	    -3.1052	
    -9.7351	    -8.9798	    -7.1335	   -20.5612	    -4.4479	   -15.0223	    -2.1820	   -11.5814	    -6.7978	    -2.0981	
    -8.7280	    -7.9727	    -6.4621	   -20.2255	    -3.6087	   -14.3509	    -1.0071	   -10.8261	    -5.6229	    -0.8392	
    -7.5531	    -6.8817	    -5.6229	   -19.8059	    -2.6855	   -13.5956	     0.2518	    -9.9030	    -4.4479	     0.5035	
    -6.3782	    -5.7068	    -4.6997	   -19.4702	    -1.6785	   -12.8403	     1.5106	    -9.0637	    -3.2730	     1.7624	
    -5.2872	    -4.6158	    -3.7766	   -19.0506	    -0.7553	   -12.2528	     2.6016	    -8.3923	    -2.2659	     2.7695	
    -4.4479	    -3.6926	    -3.0212	   -18.7149	    -0.0839	   -11.8332	     3.5248	    -7.8049	    -1.5106	     3.5248	
    -3.6926	    -3.0212	    -2.3499	   -18.3792	     0.5035	   -11.4136	     4.2801	    -7.3853	    -1.0071	     3.9444	
    -3.1891	    -2.4338	    -1.8463	   -17.8757	     0.8392	   -11.0779	     4.6997	    -7.0496	    -0.8392	     4.1122	
    -2.9373	    -2.0981	    -1.5106	   -17.2882	     1.0071	   -10.8261	     4.8676	    -6.8817	    -0.8392	     3.9444	
    -2.7695	    -1.9302	    -1.3428	   -16.6168	     1.0071	   -10.6583	     4.7836	    -6.7978	    -1.0910	     3.6926	
    -2.8534	    -2.0142	    -1.4267	   -15.9454	     0.8392	   -10.5743	     4.4479	    -6.8817	    -1.5106	     3.1052	
    -3.1052	    -2.2659	    -1.5945	   -15.2740	     0.5035	   -10.4904	     3.9444	    -7.2174	    -2.1820	     2.4338	
    -3.6087	    -2.6855	    -2.0142	   -14.6866	     0.0839	   -10.5743	     3.1891	    -7.5531	    -3.0212	     1.5945	
    -4.1962	    -3.3569	    -2.4338	   -14.1830	    -0.5035	   -10.7422	     2.3499	    -8.0566	    -3.8605	     0.6714	
    -4.8676	    -4.0283	    -3.0212	   -13.8474	    -1.0910	   -10.8261	     1.5106	    -8.6441	    -4.6997	    -0.0839	
    -5.7068	    -4.8676	    -3.5248	   -13.5117	    -1.5945	   -10.9940	     0.6714	    -9.0637	    -5.4550	    -0.8392	
    -6.4621	    -5.7068	    -4.0283	   -13.2599	    -2.0981	   -11.0779	     0.0000	    -9.4833	    -5.9586	    -1.4267	
    -7.3013	    -6.5460	    -4.4479	   -13.0920	    -2.5177	   -10.9940	    -0.5875	    -9.7351	    -6.2943	    -1.8463	
    -7.9727	    -7.2174	    -4.6997	   -12.8403	    -2.7695	   -10.8261	    -0.8392	    -9.8190	    -6.2943	    -2.0981	
    -8.5602	    -7.8049	    -4.6997	   -12.5885	    -2.7695	   -10.4904	    -0.8392	    -9.7351	    -6.0425	    -2.0981	
    -8.8959	    -8.1406	    -4.4479	   -12.2528	    -2.4338	    -9.9869	    -0.5035	    -9.5673	    -5.5389	    -2.0142	
    -9.1476	    -8.3923	    -4.0283	   -11.8332	    -2.0142	    -9.3994	     0.1678	    -9.2316	    -4.7836	    -1.6785	
    -9.3994	    -8.4763	    -3.4409	   -11.4975	    -1.4267	    -8.8120	     1.0071	    -9.0637	    -4.0283	    -1.4267	
    -9.5673	    -8.6441	    -2.9373	   -11.3297	    -0.8392	    -8.3084	     1.8463	    -8.8959	    -3.3569	    -1.0910	
    -9.6512	    -8.6441	    -2.3499	   -11.2457	    -0.2518	    -7.8888	     2.6855	    -8.8120	    -2.7695	    -0.9232	
    -9.6512	    -8.4763	    -1.8463	   -11.0779	     0.2518	    -7.5531	     3.3569	    -8.8120	    -2.2659	    -0.7553	
    -9.3994	    -8.1406	    -1.3428	   -10.8261	     0.6714	    -7.1335	     4.0283	    -8.8120	    -1.9302	    -0.5875	
    -8.8959	    -7.6370	    -0.7553	   -10.4065	     1.0910	    -6.6299	     4.4479	    -8.6441	    -1.6785	    -0.4196	
    -8.2245	    -6.8817	    -0.2518	    -9.8190	     1.4267	    -6.0425	     4.7836	    -8.3923	    -1.5945	    -0.1678	
    -7.3853	    -5.9586	     0.1678	    -9.0637	     1.6785	    -5.3711	     4.9515	    -7.9727	    -1.6785	     0.0839	
    -6.4621	    -5.1193	     0.4196	    -8.3084	     1.7624	    -4.7836	     4.8676	    -7.5531	    -2.0981	     0.3357	
    -5.6229	    -4.3640	     0.5035	    -7.5531	     1.6785	    -4.2801	     4.5319	    -7.0496	    -2.6016	     0.5035	
    -4.9515	    -3.8605	     0.3357	    -7.0496	     1.4267	    -4.0283	     3.8605	    -6.7139	    -3.2730	     0.5035	
    -4.5319	    -3.6087	    -0.0839	    -6.7139	     0.9232	    -3.9444	     3.0212	    -6.5460	    -3.9444	     0.5035	
    -4.4479	    -3.6087	    -0.6714	    -6.7139	     0.2518	    -4.1962	     1.9302	    -6.5460	    -4.5319	     0.3357	
    -4.5319	    -3.8605	    -1.3428	    -6.7978	    -0.4196	    -4.5319	     0.8392	    -6.7139	    -5.0354	     0.1678	
    -4.7836	    -4.2801	    -2.0981	    -7.0496	    -1.1749	    -4.9515	    -0.2518	    -6.8817	    -5.4550	     0.0000	
    -5.0354	    -4.6997	    -2.7695	    -7.3853	    -1.6785	    -5.3711	    -1.1749	    -7.0496	    -5.7068	    -0.1678	
    -5.2872	    -4.9515	    -3.1891	    -7.6370	    -2.0142	    -5.7068	    -1.8463	    -7.1335	    -5.7068	    -0.1678	
    -5.3711	    -5.1193	    -3.2730	    -7.8049	    -1.9302	    -5.7907	    -2.0142	    -7.0496	    -5.3711	     0.0839	
    -5.3711	    -5.0354	    -3.1891	    -7.7209	    -1.5106	    -5.6229	    -1.8463	    -6.7139	    -4.8676	     0.5875	
    -5.1193	    -4.8676	    -2.8534	    -7.5531	    -1.0071	    -5.2872	    -1.2589	    -6.2943	    -4.1122	     1.1749	
    -4.9515	    -4.6158	    -2.5177	    -7.3013	    -0.3357	    -4.8676	    -0.5035	    -5.7907	    -3.2730	     1.9302	
    -4.6997	    -4.2801	    -2.0981	    -7.0496	     0.2518	    -4.5319	     0.3357	    -5.3711	    -2.5177	     2.5177	
    -4.4479	    -4.0283	    -1.8463	    -6.7978	     0.7553	    -4.1962	     1.1749	    -4.9515	    -1.9302	     3.0212	
    -4.0283	    -3.6087	    -1.5106	    -6.6299	     1.1749	    -3.8605	     1.9302	    -4.6997	    -1.4267	     3.3569	
    -3.5248	    -3.1052	    -1.2589	    -6.4621	     1.3428	    -3.6926	     2.6855	    -4.5319	    -1.2589	     3.4409	
    -3.0212	    -2.5177	    -1.0071	    -6.2943	     1.5106	    -3.5248	     3.1891	    -4.5319	    -1.1749	     3.4409	
    -2.4338	    -2.0142	    -0.7553	    -6.1264	     1.4267	    -3.4409	     3.6087	    -4.6158	    -1.4267	     3.1052	
    -1.9302	    -1.5106	    -0.6714	    -6.0425	     1.1749	    -3.5248	     3.6926	    -4.9515	    -1.8463	     2.6855	
    -1.5106	    -1.2589	    -0.5875	    -5.8746	     0.7553	    -3.6926	     3.6087	    -5.2872	    -2.5177	     2.1820	
    -1.2589	    -1.0910	    -0.6714	    -5.8746	     0.3357	    -3.9444	     3.3569	    -5.7907	    -3.2730	     1.4267	
    -1.1749	    -1.0910	    -0.8392	    -5.8746	    -0.2518	    -4.2801	     2.8534	    -6.3782	    -4.1962	     0.6714	
    -1.3428	    -1.3428	    -1.1749	    -6.0425	    -0.8392	    -4.7836	     2.2659	    -7.0496	    -5.1193	    -0.2518	
    -1.8463	    -1.8463	    -1.6785	    -6.4621	    -1.5106	    -5.4550	     1.5106	    -7.8049	    -6.2103	    -1.2589	
    -2.6016	    -2.6016	    -2.3499	    -7.0496	    -2.1820	    -6.2943	     0.6714	    -8.6441	    -7.2174	    -2.2659	
    -3.5248	    -3.5248	    -3.1891	    -7.8049	    -2.9373	    -7.1335	    -0.1678	    -9.4833	    -8.1406	    -3.3569	
    -4.6158	    -4.6158	    -4.1122	    -8.5602	    -3.6087	    -7.9727	    -0.9232	   -10.2386	    -8.8959	    -4.2801	
    -5.7907	    -5.7068	    -4.8676	    -9.3155	    -4.2801	    -8.6441	    -1.5106	   -10.8261	    -9.4833	    -5.1193	
    -6.7978	    -6.6299	    -5.5389	    -9.9030	    -4.6158	    -9.2316	    -1.9302	   -11.2457	    -9.9030	    -5.7068	
    -7.6370	    -7.3853	    -5.8746	   -10.4065	    -4.7836	    -9.4833	    -2.0981	   -11.4136	    -9.9869	    -6.0425	
    -8.2245	    -7.8049	    -5.9586	   -10.6583	    -4.6997	    -9.5673	    -2.0142	   -11.3297	    -9.9030	    -6.2103	
    -8.4763	    -8.0566	    -5.8746	   -10.7422	    -4.4479	    -9.4833	    -1.8463	   -11.0779	    -9.5673	    -6.2943	
    -8.6441	    -8.0566	    -5.5389	   -10.6583	    -4.0283	    -9.3155	    -1.5945	   -10.7422	    -9.2316	    -6.2103	
    -8.6441	    -7.8888	    -5.2032	   -10.4904	    -3.6087	    -8.9798	    -1.3428	   -10.4065	    -8.8120	    -6.1264	
    -8.5602	    -7.7209	    -4.8676	   -10.2386	    -3.2730	    -8.7280	    -1.2589	   -10.1547	    -8.4763	    -6.0425	
    -8.3923	    -7.6370	    -4.5319	   -10.0708	    -3.1052	    -8.4763	    -1.2589	    -9.9869	    -8.3084	    -6.1264	
    -8.3084	    -7.5531	    -4.3640	    -9.8190	    -3.0212	    -8.3923	    -1.5106	    -9.9869	    -8.3084	    -6.2103	
    -8.1406	    -7.5531	    -4.1962	    -9.6512	    -3.1891	    -8.3923	    -1.9302	   -10.1547	    -8.3923	    -6.3782	
    -8.1406	    -7.6370	    -4.2801	    -9.5673	    -3.5248	    -8.4763	    -2.4338	   -10.4904	    -8.5602	    -6.6299	
    -8.2245	    -7.8049	    -4.3640	    -9.3994	    -3.9444	    -8.7280	    -3.1052	   -10.8261	    -8.8959	    -6.7978	
    -8.3923	    -8.1406	    -4.6997	    -9.3155	    -4.5319	    -8.9798	    -3.8605	   -11.2457	    -9.3155	    -7.0496	
    -8.7280	    -8.6441	    -5.0354	    -9.2316	    -5.1193	    -9.2316	    -4.5319	   -11.6653	    -9.8190	    -7.2174	
    -9.1476	    -9.2316	    -5.4550	    -9.2316	    -5.7068	    -9.6512	    -5.2032	   -12.0010	   -10.2386	    -7.3013	
    -9.6512	    -9.8190	    -5.8746	    -9.3155	    -6.2943	    -9.9030	    -5.7068	   -12.3367	   -10.6583	    -7.3853	
    -9.9869	   -10.3226	    -6.2943	    -9.3155	    -6.7139	   -10.2386	    -5.8746	   -12.5046	   -10.9940	    -7.3013	
   -10.2386	   -10.6583	    -6.6299	    -9.4833	    -6.9656	   -10.4904	    -5.7907	   -12.5885	   -11.1618	    -6.9656	
   -10.3226	   -10.8261	    -6.7978	    -9.6512	    -6.9656	   -10.6583	    -5.4550	   -12.5046	   -11.1618	    -6.6299	
   -10.2386	   -10.7422	    -6.9656	    -9.9030	    -6.8817	   -10.7422	    -4.7836	   -12.4207	   -10.9940	    -6.1264	
    -9.9869	   -10.4904	    -6.9656	   -10.2386	    -6.5460	   -10.8261	    -3.8605	   -12.2528	   -10.7422	    -5.7068	
    -9.6512	   -10.2386	    -6.9656	   -10.6583	    -6.2103	   -10.9100	    -2.9373	   -12.0850	   -10.4065	    -5.2872	
    -9.2316	    -9.8190	    -6.9656	   -11.0779	    -5.7907	   -10.9100	    -2.0142	   -12.0010	    -9.9869	    -4.9515	
    -8.8959	    -9.3994	    -6.9656	   -11.4975	    -5.3711	   -10.9100	    -1.2589	   -11.8332	    -9.5673	    -4.6997	
    -8.4763	    -8.9798	    -6.9656	   -11.8332	    -4.9515	   -10.8261	    -0.6714	   -11.7493	    -9.0637	    -4.5319	
    -8.1406	    -8.6441	    -6.9656	   -12.0010	    -4.6158	   -10.6583	    -0.3357	   -11.5814	    -8.4763	    -4.3640	
    -7.8049	    -8.2245	    -6.8817	   -12.0010	    -4.3640	   -10.4065	    -0.2518	   -11.4136	    -7.8049	    -4.1962	
    -7.5531	    -7.8049	    -6.7978	   -11.6653	    -4.1122	   -10.0708	    -0.3357	   -11.2457	    -7.0496	    -3.9444	
    -7.2174	    -7.4692	    -6.6299	   -11.2457	    -3.9444	    -9.6512	    -0.5875	   -10.9940	    -6.3782	    -3.7766	
    -6.9656	    -7.2174	    -6.4621	   -10.5743	    -3.8605	    -9.3994	    -1.0910	   -10.8261	    -5.7907	    -3.6926	
    -6.7139	    -6.9656	    -6.2943	    -9.9869	    -3.8605	    -9.1476	    -1.6785	   -10.6583	    -5.3711	    -3.6087	
    -6.4621	    -6.7139	    -6.2103	    -9.3155	    -3.9444	    -8.9798	    -2.3499	   -10.5743	    -5.2032	    -3.7766	
    -6.2943	    -6.6299	    -6.2103	    -8.7280	    -4.1122	    -8.8959	    -3.1052	   -10.6583	    -5.2032	    -4.1122	
    -6.0425	    -6.4621	    -6.2103	    -8.2245	    -4.3640	    -8.9798	    -3.8605	   -10.7422	    -5.6229	    -4.5319	
    -5.9586	    -6.4621	    -6.2943	    -7.8888	    -4.6158	    -9.1476	    -4.5319	   -10.9940	    -6.3782	    -5.2032	
    -6.0425	    -6.5460	    -6.5460	    -7.8888	    -4.9515	    -9.5673	    -5.1193	   -11.4136	    -7.4692	    -5.9586	
    -6.2103	    -6.7139	    -6.7978	    -8.2245	    -5.3711	   -10.0708	    -5.6229	   -11.9171	    -8.7280	    -6.7978	
    -6.6299	    -7.1335	    -7.1335	    -8.8120	    -5.7068	   -10.8261	    -6.0425	   -12.4207	   -10.1547	    -7.5531	
    -7.1335	    -7.5531	    -7.5531	    -9.7351	    -6.0425	   -11.5814	    -6.2943	   -12.8403	   -11.3297	    -8.1406	
    -7.7209	    -8.0566	    -7.8888	   -10.8261	    -6.2103	   -12.4207	    -6.2943	   -13.2599	   -12.1689	    -8.4763	
    -8.2245	    -8.3923	    -8.0566	   -11.9171	    -6.2943	   -13.0920	    -6.1264	   -13.5117	   -12.5885	    -8.5602	
    -8.4763	    -8.5602	    -8.0566	   -12.9242	    -6.1264	   -13.5956	    -5.6229	   -13.5956	   -12.5046	    -8.3923	
    -8.4763	    -8.5602	    -7.8049	   -13.8474	    -5.8746	   -13.9313	    -5.0354	   -13.5117	   -12.1689	    -7.8888	
    -8.2245	    -8.3084	    -7.3853	   -14.6027	    -5.5389	   -14.0991	    -4.3640	   -13.2599	   -11.5814	    -7.3853	
    -7.8049	    -7.8888	    -6.9656	   -15.1901	    -5.2032	   -14.0991	    -3.6087	   -12.9242	   -10.9100	    -6.7978	
    -7.3013	    -7.3853	    -6.4621	   -15.6097	    -4.7836	   -14.0152	    -3.0212	   -12.5046	   -10.1547	    -6.2943	
    -6.6299	    -6.8817	    -5.9586	   -15.7776	    -4.3640	   -13.7634	    -2.5177	   -12.1689	    -9.4833	    -5.8746	
    -6.0425	    -6.3782	    -5.4550	   -15.8615	    -4.1122	   -13.5117	    -2.1820	   -11.8332	    -8.9798	    -5.6229	
    -5.6229	    -5.9586	    -5.2032	   -15.6937	    -4.0283	   -13.2599	    -2.1820	   -11.5814	    -8.7280	    -5.6229	
    -5.4550	    -5.7907	    -5.0354	   -15.5258	    -4.1962	   -13.0920	    -2.3499	   -11.5814	    -8.7280	    -5.7907	
    -5.5389	    -5.9586	    -5.1193	   -15.2740	    -4.5319	   -12.9242	    -2.7695	   -11.5814	    -8.8959	    -6.1264	
    -5.9586	    -6.2943	    -5.3711	   -14.8544	    -5.0354	   -12.8403	    -3.3569	   -11.6653	    -9.0637	    -6.4621	
    -6.4621	    -6.7978	    -5.6229	   -14.3509	    -5.6229	   -12.6724	    -4.1122	   -11.7493	    -9.3994	    -6.7978	
    -7.0496	    -7.3853	    -5.9586	   -13.7634	    -6.1264	   -12.5046	    -4.7836	   -11.7493	    -9.6512	    -7.1335	
    -7.7209	    -8.0566	    -6.3782	   -13.1760	    -6.7139	   -12.2528	    -5.5389	   -11.7493	    -9.8190	    -7.3013	
    -8.3084	    -8.6441	    -6.7978	   -12.5885	    -7.2174	   -12.0850	    -6.2103	   -11.7493	    -9.9869	    -7.5531	
    -8.8120	    -9.2316	    -7.2174	   -12.1689	    -7.7209	   -12.0010	    -6.8817	   -11.8332	   -10.2386	    -7.7209	
    -9.3994	    -9.8190	    -7.7209	   -11.9171	    -8.1406	   -12.0850	    -7.3853	   -11.9171	   -10.4904	    -7.9727	
    -9.9030	   -10.4065	    -8.2245	   -11.8332	    -8.4763	   -12.2528	    -7.8049	   -12.0850	   -10.8261	    -8.2245	
   -10.4065	   -10.9100	    -8.7280	   -11.9171	    -8.7280	   -12.4207	    -8.0566	   -12.3367	   -11.0779	    -8.3923	
   -10.8261	   -11.2457	    -9.0637	   -12.0010	    -8.6441	   -12.5885	    -8.0566	   -12.5046	   -11.2457	    -8.5602	
   -11.0779	   -11.4975	    -9.1476	   -12.0010	    -8.3923	   -12.6724	    -7.8049	   -12.5046	   -11.2457	    -8.6441	
   -11.2457	   -11.6653	    -8.9798	   -11.9171	    -7.8888	   -12.5885	    -7.2174	   -12.5046	   -11.2457	    -8.6441	
   -11.3297	   -11.5814	    -8.5602	   -11.7493	    -7.3013	   -12.4207	    -6.5460	   -12.2528	   -10.9940	    -8.4763	
   -11.3297	   -11.4975	    -7.9727	   -11.4975	    -6.5460	   -12.0850	    -5.7068	   -12.0010	   -10.7422	    -8.3923	
   -11.0779	   -11.2457	    -7.3013	   -11.0779	    -5.7068	   -11.6653	    -4.7836	   -11.7493	   -10.4065	    -8.2245	
   -10.8261	   -10.9100	    -6.6299	   -10.6583	    -4.9515	   -11.2457	    -3.9444	   -11.4975	   -10.1547	    -8.1406	
   -10.4065	   -10.4904	    -5.9586	   -10.1547	    -4.3640	   -10.8261	    -3.2730	   -11.3297	    -9.9030	    -8.0566	
    -9.9869	   -10.0708	    -5.4550	    -9.8190	    -3.8605	   -10.6583	    -2.8534	   -11.4136	    -9.8190	    -8.0566	
    -9.6512	    -9.7351	    -5.2872	    -9.5673	    -3.7766	   -10.6583	    -2.6855	   -11.7493	    -9.9030	    -8.3084	
    -9.3994	    -9.5673	    -5.3711	    -9.5673	    -3.9444	   -10.9940	    -2.8534	   -12.3367	   -10.2386	    -8.7280	
    -9.2316	    -9.4833	    -5.7068	    -9.7351	    -4.4479	   -11.4975	    -3.3569	   -13.0920	   -10.8261	    -9.2316	
    -9.1476	    -9.4833	    -6.2943	   -10.0708	    -5.1193	   -12.1689	    -4.0283	   -14.0152	   -11.4136	    -9.9030	
    -8.9798	    -9.3994	    -6.8817	   -10.4904	    -5.8746	   -12.9242	    -4.6997	   -14.9384	   -12.1689	   -10.5743	
    -8.8120	    -9.3155	    -7.3853	   -10.9100	    -6.7139	   -13.5117	    -5.3711	   -15.7776	   -12.7563	   -11.1618	
    -8.5602	    -9.1476	    -7.7209	   -11.4136	    -7.3853	   -14.0991	    -5.9586	   -16.4490	   -13.3438	   -11.5814	
    -8.2245	    -8.8959	    -7.9727	   -12.0010	    -7.8888	   -14.5187	    -6.3782	   -16.9525	   -13.7634	   -11.9171	
    -7.8888	    -8.6441	    -8.0566	   -12.5046	    -8.3084	   -14.8544	    -6.7978	   -17.2882	   -14.0991	   -12.0850	
    -7.5531	    -8.3084	    -7.9727	   -13.0920	    -8.4763	   -15.0223	    -6.9656	   -17.4561	   -14.4348	   -12.0010	
    -7.0496	    -7.8888	    -7.6370	   -13.4277	    -8.3084	   -14.9384	    -7.0496	   -17.3721	   -14.4348	   -11.6653	
    -6.3782	    -7.2174	    -7.0496	   -13.5956	    -7.8049	   -14.6027	    -6.7978	   -16.9525	   -14.2670	   -11.0779	
    -5.4550	    -6.3782	    -6.1264	   -13.4277	    -6.9656	   -13.8474	    -6.2103	   -16.1972	   -13.6795	   -10.0708	
    -4.2801	    -5.2032	    -4.9515	   -12.8403	    -5.7068	   -12.7563	    -5.3711	   -15.1062	   -12.6724	    -8.7280	
    -3.0212	    -3.9444	    -3.5248	   -11.8332	    -4.2801	   -11.3297	    -4.2801	   -13.6795	   -11.4136	    -7.2174	
    -1.7624	    -2.6016	    -2.1820	   -10.6583	    -2.6855	    -9.7351	    -3.1052	   -12.0850	    -9.9030	    -5.6229	
    -0.5035	    -1.3428	    -0.8392	    -9.2316	    -1.2589	    -8.0566	    -2.0142	   -10.4065	    -8.3923	    -4.1122	
     0.4196	    -0.2518	     0.2518	    -7.8049	     0.0000	    -6.4621	    -1.1749	    -8.8959	    -7.0496	    -2.8534	
     1.1749	     0.5875	     1.1749	    -6.4621	     0.9232	    -5.0354	    -0.5875	    -7.5531	    -5.7907	    -1.8463	
     1.6785	     1.1749	     1.7624	    -5.0354	     1.5945	    -3.7766	    -0.2518	    -6.3782	    -4.7836	    -1.2589	
     1.9302	     1.5945	     2.0142	    -3.7766	     1.9302	    -2.6855	    -0.2518	    -5.3711	    -4.0283	    -0.9232	
     2.0142	     1.7624	     2.1820	    -2.5177	     2.0142	    -1.7624	    -0.5035	    -4.6158	    -3.4409	    -0.8392	
     2.0142	     1.7624	     2.1820	    -1.3428	     1.9302	    -1.0910	    -0.9232	    -3.9444	    -2.9373	    -0.9232	
     1.9302	     1.6785	     2.0981	    -0.2518	     1.6785	    -0.5035	    -1.5945	    -3.5248	    -2.6016	    -1.2589	
     1.7624	     1.5106	     2.0142	     0.7553	     1.3428	    -0.2518	    -2.3499	    -3.2730	    -2.4338	    -1.7624	
     1.4267	     1.1749	     1.7624	     1.4267	     0.9232	    -0.1678	    -3.1891	    -3.2730	    -2.4338	    -2.3499	
     1.0910	     0.6714	     1.4267	     1.8463	     0.4196	    -0.3357	    -4.1122	    -3.5248	    -2.6855	    -3.1052	
     0.5875	     0.0000	     0.9232	     1.9302	    -0.1678	    -0.7553	    -5.0354	    -3.8605	    -3.0212	    -4.0283	
    -0.0839	    -0.6714	     0.2518	     1.7624	    -0.8392	    -1.2589	    -5.9586	    -4.4479	    -3.4409	    -4.8676	
    -0.6714	    -1.5106	    -0.4196	     1.3428	    -1.4267	    -1.9302	    -6.6299	    -4.9515	    -4.0283	    -5.7068	
    -1.2589	    -2.1820	    -1.0910	     0.6714	    -1.9302	    -2.6016	    -7.1335	    -5.5389	    -4.7836	    -6.3782	
    -1.8463	    -2.8534	    -1.6785	     0.0000	    -2.3499	    -3.1891	    -7.3013	    -5.9586	    -5.6229	    -6.9656	
    -2.4338	    -3.3569	    -2.2659	    -0.8392	    -2.6855	    -3.7766	    -7.2174	    -6.2943	    -6.3782	    -7.4692	
    -3.0212	    -3.8605	    -2.8534	    -1.7624	    -2.9373	    -4.2801	    -6.9656	    -6.5460	    -7.1335	    -7.8888	
    -3.6087	    -4.3640	    -3.3569	    -2.6855	    -3.1891	    -4.7836	    -6.6299	    -6.7139	    -7.6370	    -8.1406	
    -4.1962	    -4.7836	    -3.8605	    -3.6087	    -3.4409	    -5.2032	    -6.2103	    -6.8817	    -7.8888	    -8.3923	
    -4.6997	    -5.2032	    -4.2801	    -4.4479	    -3.6087	    -5.5389	    -5.7068	    -6.9656	    -7.9727	    -8.5602	
    -5.1193	    -5.5389	    -4.6158	    -5.1193	    -3.7766	    -5.8746	    -5.2872	    -7.1335	    -7.9727	    -8.6441	
    -5.5389	    -5.8746	    -4.8676	    -5.5389	    -3.9444	    -6.0425	    -4.8676	    -7.3013	    -7.9727	    -8.8120	
    -5.8746	    -6.1264	    -5.2032	    -5.8746	    -4.1962	    -6.2943	    -4.6997	    -7.6370	    -8.1406	    -9.0637	
    -6.2943	    -6.4621	    -5.5389	    -6.0425	    -4.6158	    -6.6299	    -4.6997	    -8.1406	    -8.4763	    -9.4833	
    -6.7978	    -6.9656	    -6.0425	    -6.1264	    -5.2032	    -7.0496	    -5.0354	    -8.8120	    -9.0637	   -10.0708	
    -7.3853	    -7.5531	    -6.7139	    -6.2943	    -5.8746	    -7.6370	    -5.5389	    -9.7351	    -9.9869	   -10.8261	
    -8.1406	    -8.3084	    -7.4692	    -6.4621	    -6.7978	    -8.3084	    -6.3782	   -10.7422	   -11.0779	   -11.8332	
    -8.9798	    -9.2316	    -8.3084	    -6.7139	    -7.8049	    -9.0637	    -7.3013	   -11.8332	   -12.3367	   -12.8403	
    -9.8190	   -10.1547	    -9.1476	    -6.9656	    -8.8120	    -9.9030	    -8.3923	   -12.8403	   -13.5117	   -13.8474	
   -10.6583	   -10.9940	    -9.9030	    -7.1335	    -9.6512	   -10.5743	    -9.3155	   -13.6795	   -14.6027	   -14.7705	
   -11.3297	   -11.6653	   -10.4904	    -7.1335	   -10.4065	   -10.9940	   -10.0708	   -14.2670	   -15.3580	   -15.2740	
   -11.7493	   -12.1689	   -10.9100	    -7.0496	   -10.9100	   -11.1618	   -10.6583	   -14.4348	   -15.7776	   -15.5258	
   -12.0010	   -12.4207	   -11.0779	    -6.7139	   -11.0779	   -10.9940	   -10.9100	   -14.3509	   -15.7776	   -15.3580	
   -11.9171	   -12.3367	   -10.9940	    -6.2943	   -11.0779	   -10.6583	   -10.7422	   -13.9313	   -15.2740	   -14.8544	
   -11.5814	   -12.0010	   -10.6583	    -5.6229	   -10.7422	    -9.9030	   -10.3226	   -13.2599	   -14.4348	   -14.0152	
   -11.0779	   -11.4975	   -10.1547	    -4.8676	   -10.1547	    -8.9798	    -9.5673	   -12.3367	   -13.2599	   -12.9242	
   -10.4065	   -10.7422	    -9.4833	    -3.9444	    -9.3155	    -7.8049	    -8.5602	   -11.2457	   -11.9171	   -11.6653	
    -9.6512	    -9.8190	    -8.6441	    -3.1052	    -8.3084	    -6.5460	    -7.3853	   -10.1547	   -10.3226	   -10.2386	
    -8.9798	    -8.9798	    -7.8888	    -2.4338	    -7.2174	    -5.3711	    -6.2103	    -9.0637	    -8.8959	    -8.8959	
    -8.3923	    -8.1406	    -7.1335	    -1.8463	    -6.2103	    -4.3640	    -5.1193	    -8.1406	    -7.4692	    -7.7209	
    -7.8888	    -7.4692	    -6.5460	    -1.4267	    -5.3711	    -3.4409	    -4.2801	    -7.3853	    -6.2943	    -6.7139	
    -7.6370	    -7.0496	    -6.2103	    -1.1749	    -4.6997	    -2.8534	    -3.6926	    -6.8817	    -5.4550	    -5.9586	
    -7.5531	    -6.8817	    -6.1264	    -1.0071	    -4.3640	    -2.4338	    -3.4409	    -6.5460	    -4.8676	    -5.4550	
    -7.6370	    -6.8817	    -6.2103	    -1.0071	    -4.2801	    -2.3499	    -3.6087	    -6.4621	    -4.6158	    -5.1193	
    -7.8049	    -7.1335	    -6.5460	    -1.0910	    -4.4479	    -2.4338	    -4.0283	    -6.5460	    -4.6997	    -5.0354	
    -8.0566	    -7.4692	    -7.0496	    -1.2589	    -4.8676	    -2.6855	    -4.6997	    -6.7978	    -4.9515	    -5.1193	
    -8.3923	    -7.8888	    -7.5531	    -1.5106	    -5.5389	    -3.1052	    -5.6229	    -7.1335	    -5.5389	    -5.3711	
    -8.7280	    -8.3923	    -8.2245	    -1.8463	    -6.2943	    -3.7766	    -6.7139	    -7.6370	    -6.2943	    -5.7907	
    -9.0637	    -8.9798	    -8.9798	    -2.3499	    -7.2174	    -4.5319	    -7.8888	    -8.3084	    -7.3013	    -6.3782	
    -9.5673	    -9.6512	    -9.7351	    -2.9373	    -8.2245	    -5.3711	    -9.1476	    -8.9798	    -8.3923	    -7.1335	
   -10.0708	   -10.4065	   -10.6583	    -3.7766	    -9.2316	    -6.3782	   -10.3226	    -9.8190	    -9.4833	    -7.8888	
   -10.8261	   -11.2457	   -11.5814	    -4.7836	   -10.2386	    -7.4692	   -11.4136	   -10.6583	   -10.6583	    -8.6441	
   -11.6653	   -12.2528	   -12.5885	    -5.8746	   -11.2457	    -8.5602	   -12.3367	   -11.5814	   -11.5814	    -9.3994	
   -12.6724	   -13.3438	   -13.5956	    -7.1335	   -12.0850	    -9.6512	   -13.0920	   -12.5046	   -12.4207	    -9.9030	
   -13.8474	   -14.5187	   -14.5187	    -8.4763	   -12.9242	   -10.6583	   -13.5956	   -13.3438	   -12.9242	   -10.3226	
   -14.9384	   -15.6097	   -15.2740	    -9.7351	   -13.5117	   -11.4975	   -13.8474	   -14.0152	   -13.1760	   -10.4904	
   -15.9454	   -16.5329	   -15.7776	   -10.7422	   -13.8474	   -12.0010	   -13.7634	   -14.5187	   -13.0081	   -10.4904	
   -16.6168	   -17.1204	   -16.0294	   -11.4136	   -13.8474	   -12.1689	   -13.2599	   -14.6866	   -12.5885	   -10.3226	
   -16.9525	   -17.3721	   -15.9454	   -11.7493	   -13.5117	   -12.0010	   -12.5046	   -14.5187	   -11.9171	    -9.9030	
   -16.8686	   -17.2882	   -15.4419	   -11.5814	   -13.0081	   -11.4136	   -11.4975	   -14.0152	   -11.0779	    -9.3155	
   -16.4490	   -16.7847	   -14.6866	   -10.9940	   -12.1689	   -10.5743	   -10.3226	   -13.2599	   -10.0708	    -8.7280	
   -15.7776	   -16.0294	   -13.7634	    -9.9869	   -11.3297	    -9.4833	    -9.1476	   -12.3367	    -9.0637	    -8.0566	
   -14.9384	   -15.1062	   -12.7563	    -8.8120	   -10.4904	    -8.3084	    -8.0566	   -11.3297	    -8.2245	    -7.5531	
   -14.0152	   -14.2670	   -11.8332	    -7.4692	    -9.7351	    -7.2174	    -7.1335	   -10.4904	    -7.5531	    -7.1335	
   -13.1760	   -13.4277	   -10.9940	    -6.1264	    -9.2316	    -6.2943	    -6.4621	    -9.7351	    -7.2174	    -7.0496	
   -12.5046	   -12.7563	   -10.3226	    -4.8676	    -8.9798	    -5.6229	    -6.1264	    -9.2316	    -7.3013	    -7.2174	
   -12.0850	   -12.2528	    -9.9030	    -3.9444	    -8.9798	    -5.2032	    -5.9586	    -9.0637	    -7.6370	    -7.5531	
   -11.9171	   -12.0850	    -9.6512	    -3.4409	    -9.1476	    -5.2032	    -6.1264	    -9.1476	    -8.2245	    -8.1406	
   -12.0850	   -12.1689	    -9.6512	    -3.2730	    -9.4833	    -5.4550	    -6.3782	    -9.4833	    -8.8959	    -8.8120	
   -12.4207	   -12.4207	    -9.8190	    -3.6087	    -9.9030	    -5.9586	    -6.7978	   -10.0708	    -9.6512	    -9.4833	
   -12.7563	   -12.7563	   -10.0708	    -4.2801	   -10.3226	    -6.7139	    -7.1335	   -10.6583	   -10.2386	   -10.0708	
   -13.0920	   -13.0920	   -10.2386	    -5.2032	   -10.6583	    -7.4692	    -7.4692	   -11.2457	   -10.5743	   -10.3226	
   -13.2599	   -13.3438	   -10.3226	    -6.3782	   -10.7422	    -8.2245	    -7.5531	   -11.7493	   -10.6583	   -10.4065	
   -13.1760	   -13.3438	   -10.3226	    -7.6370	   -10.7422	    -8.8120	    -7.4692	   -12.0850	   -10.4065	   -10.2386	
   -12.9242	   -13.1760	   -10.1547	    -8.8959	   -10.4904	    -9.3994	    -7.2174	   -12.3367	    -9.9030	    -9.8190	
   -12.5046	   -12.9242	    -9.9030	   -10.0708	   -10.0708	    -9.7351	    -6.7139	   -12.3367	    -9.2316	    -9.2316	
   -11.9171	   -12.5046	    -9.5673	   -11.1618	    -9.5673	    -9.9030	    -6.1264	   -12.2528	    -8.4763	    -8.4763	
   -11.4136	   -12.0010	    -9.2316	   -12.0010	    -8.9798	    -9.9030	    -5.4550	   -12.0010	    -7.7209	    -7.8049	
   -10.9100	   -11.5814	    -8.9798	   -12.5885	    -8.4763	    -9.7351	    -4.8676	   -11.6653	    -7.1335	    -7.1335	
   -10.5743	   -11.2457	    -8.7280	   -12.7563	    -7.9727	    -9.3994	    -4.3640	   -11.1618	    -6.7978	    -6.5460	
   -10.4904	   -11.0779	    -8.5602	   -12.6724	    -7.6370	    -8.9798	    -4.0283	   -10.6583	    -6.7139	    -6.2103	
   -10.5743	   -11.1618	    -8.4763	   -12.3367	    -7.4692	    -8.3923	    -4.0283	    -9.9869	    -6.7978	    -5.9586	
   -10.9940	   -11.4136	    -8.5602	   -11.7493	    -7.5531	    -7.8888	    -4.2801	    -9.4833	    -6.8817	    -6.0425	
   -11.6653	   -11.9171	    -8.8959	   -11.1618	    -7.8888	    -7.4692	    -5.0354	    -9.0637	    -7.0496	    -6.2943	
   -12.5046	   -12.7563	    -9.3994	   -10.6583	    -8.4763	    -7.2174	    -6.0425	    -8.9798	    -7.3853	    -6.7978	
   -13.5117	   -13.6795	   -10.1547	   -10.3226	    -9.3155	    -7.3013	    -7.4692	    -9.1476	    -7.9727	    -7.6370	
   -14.6866	   -14.8544	   -10.9940	   -10.2386	   -10.3226	    -7.6370	    -8.9798	    -9.7351	    -8.8959	    -8.7280	
   -15.7776	   -15.9454	   -11.9171	   -10.4065	   -11.4136	    -8.2245	   -10.5743	   -10.5743	    -9.9869	    -9.9030	
   -16.7007	   -16.9525	   -12.8403	   -10.6583	   -12.4207	    -8.9798	   -11.9171	   -11.6653	   -11.2457	   -11.2457	
   -17.2882	   -17.6239	   -13.4277	   -10.9100	   -13.1760	    -9.6512	   -13.0081	   -12.6724	   -12.5046	   -12.4207	
   -17.5400	   -17.9596	   -13.7634	   -10.9940	   -13.6795	   -10.2386	   -13.6795	   -13.6795	   -13.5956	   -13.4277	
   -17.3721	   -17.8757	   -13.7634	   -10.9100	   -13.7634	   -10.5743	   -13.8474	   -14.3509	   -14.4348	   -14.1830	
   -16.7847	   -17.4561	   -13.3438	   -10.5743	   -13.5117	   -10.5743	   -13.5956	   -14.7705	   -14.8544	   -14.7705	
   -15.8615	   -16.6168	   -12.5885	   -10.1547	   -12.9242	   -10.4065	   -12.9242	   -14.8544	   -15.0223	   -15.0223	
   -14.7705	   -15.5258	   -11.5814	    -9.4833	   -12.0850	   -10.0708	   -11.9171	   -14.6866	   -14.7705	   -15.1062	
   -13.5117	   -14.2670	   -10.3226	    -8.8120	   -11.0779	    -9.4833	   -10.6583	   -14.1830	   -14.1830	   -15.0223	
   -12.1689	   -13.0081	    -9.0637	    -8.1406	    -9.9030	    -8.8120	    -9.2316	   -13.5956	   -13.4277	   -14.8544	
   -10.8261	   -11.5814	    -7.6370	    -7.5531	    -8.6441	    -8.1406	    -7.8049	   -12.8403	   -12.4207	   -14.5187	
    -9.4833	   -10.2386	    -6.2103	    -6.8817	    -7.3853	    -7.3013	    -6.2943	   -12.0010	   -11.4136	   -14.0991	
    -8.1406	    -8.7280	    -4.7836	    -6.2103	    -6.1264	    -6.3782	    -4.8676	   -11.0779	   -10.2386	   -13.5117	
    -6.7978	    -7.3013	    -3.4409	    -5.4550	    -4.8676	    -5.3711	    -3.4409	   -10.0708	    -8.9798	   -12.8403	
    -5.5389	    -5.9586	    -2.0981	    -4.5319	    -3.6087	    -4.2801	    -2.0981	    -9.1476	    -7.8049	   -12.0850	
    -4.5319	    -4.7836	    -1.0071	    -3.6926	    -2.6016	    -3.2730	    -1.0071	    -8.2245	    -6.7978	   -11.3297	
    -3.7766	    -3.9444	    -0.3357	    -2.8534	    -1.7624	    -2.4338	    -0.3357	    -7.6370	    -5.9586	   -10.7422	
    -3.4409	    -3.4409	     0.0000	    -2.1820	    -1.3428	    -1.8463	     0.0000	    -7.3013	    -5.5389	   -10.3226	
    -3.4409	    -3.3569	    -0.0839	    -1.8463	    -1.2589	    -1.6785	    -0.0839	    -7.3853	    -5.6229	   -10.2386	
    -3.7766	    -3.5248	    -0.5875	    -1.7624	    -1.5106	    -1.8463	    -0.5875	    -7.8888	    -6.1264	   -10.4065	
    -4.1962	    -4.0283	    -1.3428	    -2.0142	    -2.0981	    -2.4338	    -1.4267	    -8.7280	    -6.9656	   -10.9100	
    -4.8676	    -4.6158	    -2.1820	    -2.6016	    -2.8534	    -3.1891	    -2.5177	    -9.7351	    -8.1406	   -11.6653	
    -5.5389	    -5.3711	    -3.1891	    -3.3569	    -3.7766	    -4.2801	    -3.6926	   -10.9940	    -9.4833	   -12.5046	
    -6.2103	    -6.2103	    -4.1962	    -4.3640	    -4.6997	    -5.4550	    -4.8676	   -12.1689	   -10.9100	   -13.3438	
    -7.0496	    -7.1335	    -5.2872	    -5.4550	    -5.7907	    -6.6299	    -5.9586	   -13.3438	   -12.2528	   -14.0991	
    -7.8888	    -8.0566	    -6.3782	    -6.6299	    -6.7978	    -7.8049	    -6.8817	   -14.4348	   -13.4277	   -14.7705	
    -8.7280	    -8.9798	    -7.3853	    -7.8888	    -7.7209	    -8.9798	    -7.5531	   -15.2740	   -14.5187	   -15.2740	
    -9.5673	    -9.9030	    -8.3084	    -9.0637	    -8.4763	    -9.9869	    -7.9727	   -16.0294	   -15.3580	   -15.6937	
   -10.3226	   -10.6583	    -9.1476	   -10.2386	    -9.0637	   -10.9100	    -8.0566	   -16.5329	   -16.0294	   -15.9454	
   -11.0779	   -11.3297	    -9.7351	   -11.4136	    -9.3994	   -11.6653	    -7.8888	   -16.9525	   -16.4490	   -16.1133	
   -11.6653	   -11.8332	   -10.1547	   -12.4207	    -9.4833	   -12.2528	    -7.4692	   -17.1204	   -16.6168	   -16.1133	
   -12.0010	   -12.0850	   -10.2386	   -13.1760	    -9.3155	   -12.6724	    -6.7978	   -17.0364	   -16.5329	   -16.0294	
   -12.0850	   -12.0010	    -9.9869	   -13.7634	    -8.8120	   -12.8403	    -5.8746	   -16.7847	   -16.2811	   -15.7776	
   -11.8332	   -11.5814	    -9.3994	   -13.9313	    -8.0566	   -12.6724	    -4.8676	   -16.3651	   -15.7776	   -15.3580	
   -11.3297	   -10.8261	    -8.4763	   -13.7634	    -7.1335	   -12.1689	    -3.6926	   -15.7776	   -15.1062	   -14.7705	
   -10.4904	    -9.7351	    -7.3853	   -13.1760	    -5.9586	   -11.4975	    -2.6016	   -15.0223	   -14.2670	   -14.0152	
    -9.4833	    -8.4763	    -6.2103	   -12.2528	    -4.8676	   -10.6583	    -1.5106	   -14.1830	   -13.3438	   -13.3438	
    -8.4763	    -7.3013	    -5.1193	   -11.2457	    -3.8605	    -9.8190	    -0.6714	   -13.5117	   -12.5046	   -12.6724	
    -7.6370	    -6.2943	    -4.2801	   -10.2386	    -3.1891	    -9.1476	    -0.0839	   -12.9242	   -11.9171	   -12.1689	
    -7.1335	    -5.7068	    -3.7766	    -9.3155	    -2.9373	    -8.7280	     0.0839	   -12.6724	   -11.6653	   -12.0010	
    -6.9656	    -5.4550	    -3.6926	    -8.7280	    -3.0212	    -8.6441	     0.0000	   -12.7563	   -11.7493	   -12.1689	
    -7.1335	    -5.6229	    -3.9444	    -8.3923	    -3.3569	    -8.8120	    -0.4196	   -13.0081	   -12.0850	   -12.5046	
    -7.4692	    -6.0425	    -4.4479	    -8.2245	    -4.0283	    -9.0637	    -1.0071	   -13.4277	   -12.5885	   -13.0920	
    -7.8888	    -6.6299	    -5.0354	    -8.2245	    -4.6997	    -9.4833	    -1.5945	   -13.8474	   -13.0081	   -13.5956	
    -8.3084	    -7.1335	    -5.5389	    -8.3084	    -5.2872	    -9.8190	    -2.0981	   -14.0991	   -13.3438	   -13.9313	
    -8.6441	    -7.4692	    -5.9586	    -8.3084	    -5.6229	   -10.0708	    -2.3499	   -14.1830	   -13.3438	   -14.0152	
    -8.6441	    -7.6370	    -6.2103	    -8.3084	    -5.7907	    -9.9869	    -2.3499	   -14.0152	   -13.0081	   -13.7634	
    -8.5602	    -7.5531	    -6.1264	    -8.1406	    -5.6229	    -9.7351	    -2.0981	   -13.5956	   -12.3367	   -13.1760	
    -8.2245	    -7.3853	    -5.8746	    -8.0566	    -5.2032	    -9.3155	    -1.6785	   -12.9242	   -11.3297	   -12.3367	
    -7.8049	    -7.0496	    -5.4550	    -7.8888	    -4.6997	    -8.8120	    -1.0910	   -12.2528	   -10.3226	   -11.3297	
    -7.3853	    -6.7978	    -5.0354	    -7.9727	    -4.1962	    -8.3923	    -0.5875	   -11.5814	    -9.2316	   -10.3226	
    -7.1335	    -6.6299	    -4.6997	    -8.2245	    -3.8605	    -8.1406	    -0.1678	   -11.0779	    -8.3923	    -9.4833	
    -6.9656	    -6.6299	    -4.4479	    -8.7280	    -3.6087	    -8.0566	     0.0000	   -10.8261	    -7.7209	    -8.8959	
    -7.0496	    -6.7978	    -4.4479	    -9.3994	    -3.6087	    -8.1406	    -0.0839	   -10.9100	    -7.3853	    -8.6441	
    -7.3013	    -7.1335	    -4.6997	   -10.1547	    -3.8605	    -8.4763	    -0.3357	   -11.1618	    -7.3853	    -8.7280	
    -7.7209	    -7.5531	    -5.0354	   -10.9940	    -4.2801	    -8.8959	    -0.9232	   -11.6653	    -7.6370	    -9.0637	
    -8.3084	    -8.1406	    -5.6229	   -11.6653	    -4.8676	    -9.3155	    -1.6785	   -12.2528	    -8.0566	    -9.7351	
    -8.9798	    -8.8959	    -6.2943	   -12.3367	    -5.7068	    -9.8190	    -2.6855	   -13.0081	    -8.8959	   -10.5743	
    -9.7351	    -9.6512	    -7.0496	   -12.7563	    -6.7139	   -10.3226	    -3.7766	   -13.8474	    -9.9030	   -11.5814	
   -10.5743	   -10.4904	    -7.8888	   -13.0081	    -7.7209	   -10.8261	    -5.0354	   -14.6866	   -11.3297	   -12.7563	
   -11.4136	   -11.2457	    -8.6441	   -13.0920	    -8.8120	   -11.2457	    -6.2103	   -15.5258	   -12.9242	   -14.0152	
   -12.1689	   -12.0850	    -9.3994	   -13.0920	    -9.8190	   -11.4975	    -7.3013	   -16.1972	   -14.6866	   -15.2740	
   -12.9242	   -12.7563	    -9.9869	   -13.0081	   -10.6583	   -11.7493	    -8.2245	   -16.6168	   -16.1972	   -16.3651	
   -13.5117	   -13.2599	   -10.4065	   -12.8403	   -11.1618	   -11.7493	    -8.7280	   -16.7007	   -17.2043	   -17.1204	
   -13.8474	   -13.5117	   -10.4065	   -12.5885	   -11.3297	   -11.5814	    -8.8959	   -16.4490	   -17.7078	   -17.4561	
   -13.7634	   -13.3438	   -10.1547	   -12.2528	   -11.0779	   -11.1618	    -8.5602	   -15.7776	   -17.4561	   -17.3721	
   -13.3438	   -12.9242	    -9.5673	   -11.7493	   -10.4904	   -10.5743	    -7.7209	   -14.8544	   -16.7847	   -16.8686	
   -12.7563	   -12.2528	    -8.7280	   -11.3297	    -9.5673	    -9.9030	    -6.7139	   -13.7634	   -15.6937	   -16.0294	
   -12.0850	   -11.4975	    -7.9727	   -11.0779	    -8.4763	    -9.2316	    -5.4550	   -12.6724	   -14.4348	   -15.0223	
   -11.4975	   -10.8261	    -7.2174	   -10.9100	    -7.4692	    -8.8120	    -4.2801	   -11.8332	   -13.2599	   -14.0991	
   -11.2457	   -10.4065	    -6.7978	   -11.0779	    -6.6299	    -8.4763	    -3.2730	   -11.1618	   -12.2528	   -13.2599	
   -11.1618	   -10.2386	    -6.5460	   -11.3297	    -5.9586	    -8.4763	    -2.4338	   -10.9100	   -11.4136	   -12.6724	
   -11.3297	   -10.2386	    -6.5460	   -11.7493	    -5.4550	    -8.5602	    -1.8463	   -10.9100	   -10.8261	   -12.3367	
   -11.6653	   -10.3226	    -6.5460	   -12.0010	    -5.0354	    -8.7280	    -1.3428	   -10.9940	   -10.4065	   -12.0850	
   -11.9171	   -10.4065	    -6.4621	   -12.0850	    -4.5319	    -8.8120	    -0.9232	   -11.2457	   -10.2386	   -12.0010	
   -12.0010	   -10.3226	    -6.2103	   -11.9171	    -4.1122	    -8.8120	    -0.5035	   -11.4136	   -10.1547	   -12.0850	
   -11.8332	   -10.0708	    -5.7907	   -11.4136	    -3.5248	    -8.6441	    -0.2518	   -11.4975	   -10.2386	   -12.1689	
   -11.4975	    -9.5673	    -5.2872	   -10.7422	    -3.0212	    -8.3923	     0.0000	   -11.5814	   -10.4904	   -12.3367	
   -10.9100	    -8.8959	    -4.6158	    -9.9030	    -2.6016	    -8.1406	     0.1678	   -11.5814	   -10.8261	   -12.5885	
   -10.2386	    -8.2245	    -4.0283	    -9.0637	    -2.2659	    -7.8049	     0.0839	   -11.5814	   -11.2457	   -12.9242	
    -9.5673	    -7.5531	    -3.5248	    -8.2245	    -2.0981	    -7.5531	    -0.0839	   -11.5814	   -11.7493	   -13.2599	
    -8.8959	    -6.9656	    -3.1052	    -7.4692	    -2.0142	    -7.3853	    -0.4196	   -11.5814	   -12.2528	   -13.5956	
    -8.3084	    -6.4621	    -2.8534	    -6.7978	    -2.0981	    -7.1335	    -0.8392	   -11.4975	   -12.6724	   -13.8474	
    -7.8049	    -6.1264	    -2.6016	    -6.3782	    -2.1820	    -7.0496	    -1.1749	   -11.4975	   -13.0081	   -14.0991	
    -7.3013	    -5.7907	    -2.5177	    -6.1264	    -2.1820	    -7.0496	    -1.5106	   -11.4975	   -13.2599	   -14.3509	
    -6.9656	    -5.6229	    -2.4338	    -6.2103	    -2.2659	    -7.1335	    -1.6785	   -11.4975	   -13.4277	   -14.4348	
    -6.6299	    -5.5389	    -2.4338	    -6.6299	    -2.1820	    -7.3853	    -1.6785	   -11.5814	   -13.5956	   -14.5187	
    -6.3782	    -5.5389	    -2.4338	    -7.3013	    -2.0981	    -7.7209	    -1.5106	   -11.8332	   -13.6795	   -14.6027	
    -6.2943	    -5.6229	    -2.6016	    -8.3923	    -2.0142	    -8.2245	    -1.3428	   -12.0850	   -13.6795	   -14.6866	
    -6.3782	    -5.8746	    -2.9373	    -9.6512	    -2.0142	    -8.8959	    -1.0910	   -12.5046	   -13.8474	   -14.7705	
    -6.7139	    -6.2943	    -3.2730	   -11.1618	    -2.0981	    -9.6512	    -0.9232	   -13.0920	   -14.0152	   -15.0223	
    -7.1335	    -6.7978	    -3.6926	   -12.7563	    -2.2659	   -10.4065	    -0.9232	   -13.7634	   -14.2670	   -15.2740	
    -7.7209	    -7.3853	    -4.1122	   -14.2670	    -2.6016	   -11.1618	    -1.0071	   -14.4348	   -14.6027	   -15.6937	
    -8.2245	    -7.8888	    -4.4479	   -15.5258	    -3.0212	   -11.7493	    -1.1749	   -15.0223	   -14.9384	   -16.1133	
    -8.6441	    -8.2245	    -4.6158	   -16.3651	    -3.3569	   -12.2528	    -1.4267	   -15.5258	   -15.1901	   -16.4490	
    -8.8120	    -8.3084	    -4.6158	   -16.7847	    -3.6087	   -12.4207	    -1.7624	   -15.8615	   -15.4419	   -16.7847	
    -8.7280	    -8.1406	    -4.4479	   -16.7847	    -3.8605	   -12.3367	    -2.0142	   -16.0294	   -15.6097	   -17.0364	
    -8.4763	    -7.7209	    -4.1962	   -16.2811	    -4.0283	   -12.1689	    -2.3499	   -16.1133	   -15.7776	   -17.2882	
    -8.1406	    -7.3013	    -3.9444	   -15.5258	    -4.2801	   -11.9171	    -2.6855	   -16.1133	   -15.8615	   -17.5400	
    -7.8888	    -6.9656	    -3.7766	   -14.6866	    -4.5319	   -11.7493	    -3.1052	   -16.1133	   -16.1133	   -17.7917	
    -7.8049	    -6.7978	    -3.7766	   -13.7634	    -4.8676	   -11.7493	    -3.5248	   -16.1972	   -16.3651	   -18.1274	
    -7.8888	    -6.7978	    -3.9444	   -12.8403	    -5.3711	   -11.8332	    -4.0283	   -16.3651	   -16.7007	   -18.4631	
    -8.1406	    -7.0496	    -4.2801	   -12.0850	    -5.8746	   -12.0010	    -4.4479	   -16.5329	   -16.9525	   -18.8828	
    -8.6441	    -7.5531	    -4.7836	   -11.4975	    -6.4621	   -12.3367	    -4.8676	   -16.7847	   -17.2882	   -19.2184	
    -9.3155	    -8.2245	    -5.3711	   -11.1618	    -6.9656	   -12.8403	    -5.2872	   -17.0364	   -17.5400	   -19.5541	
   -10.0708	    -9.1476	    -6.1264	   -11.0779	    -7.4692	   -13.3438	    -5.4550	   -17.3721	   -17.7917	   -19.8059	
   -10.9940	   -10.0708	    -6.7978	   -11.4136	    -7.8888	   -14.0152	    -5.6229	   -17.7917	   -17.9596	   -19.8898	
   -12.0010	   -11.0779	    -7.4692	   -11.9171	    -8.1406	   -14.7705	    -5.4550	   -18.1274	   -18.0435	   -19.8059	
   -12.8403	   -11.9171	    -7.9727	   -12.5885	    -8.2245	   -15.4419	    -5.1193	   -18.4631	   -18.0435	   -19.5541	
   -13.5956	   -12.6724	    -8.2245	   -13.3438	    -7.9727	   -15.9454	    -4.4479	   -18.6310	   -17.7078	   -18.9667	
   -14.0991	   -13.0920	    -8.1406	   -14.0991	    -7.4692	   -16.1972	    -3.5248	   -18.5471	   -17.2043	   -18.1274	
   -14.3509	   -13.2599	    -7.8049	   -14.6866	    -6.7139	   -16.2811	    -2.4338	   -18.2953	   -16.5329	   -17.0364	
   -14.2670	   -13.1760	    -7.2174	   -15.1062	    -5.7068	   -16.1972	    -1.2589	   -17.8757	   -15.6937	   -15.9454	
   -14.0991	   -12.8403	    -6.4621	   -15.5258	    -4.7836	   -16.1133	    -0.1678	   -17.4561	   -14.8544	   -14.8544	
   -13.7634	   -12.4207	    -5.7068	   -15.8615	    -3.9444	   -15.9454	     0.6714	   -17.1204	   -14.0991	   -13.9313	
   -13.4277	   -11.9171	    -5.0354	   -16.1133	    -3.2730	   -15.7776	     1.3428	   -16.8686	   -13.5117	   -13.3438	
   -13.0081	   -11.4975	    -4.3640	   -16.1972	    -2.7695	   -15.6097	     1.7624	   -16.7007	   -13.0920	   -12.9242	
   -12.5885	   -11.0779	    -3.9444	   -16.1972	    -2.6016	   -15.3580	     1.8463	   -16.6168	   -12.8403	   -12.6724	
   -12.1689	   -10.6583	    -3.6087	   -16.0294	    -2.5177	   -15.1901	     1.7624	   -16.4490	   -12.5885	   -12.5885	
   -11.8332	   -10.3226	    -3.5248	   -15.6937	    -2.7695	   -14.9384	     1.4267	   -16.3651	   -12.4207	   -12.6724	
   -11.4975	   -10.0708	    -3.6087	   -15.2740	    -3.1052	   -14.6866	     0.9232	   -16.2811	   -12.3367	   -12.7563	
   -11.2457	    -9.9030	    -3.8605	   -14.6866	    -3.6087	   -14.5187	     0.3357	   -16.1972	   -12.3367	   -12.9242	
[Epoch Header]
[Trial Type]	13
[Accept]	1
[Correct]	0
[RT]	 0.000
[Resp]	0
[Epoch Data]
    11.9171	    11.1618	    14.6027	    11.7493	    12.5885	    11.2457	     4.8676	    14.0991	    14.2670	    13.2599	
    12.3367	    11.5814	    14.6027	    11.8332	    12.4207	    11.2457	     4.6997	    14.0152	    14.0991	    12.8403	
    12.6724	    12.0010	    14.6866	    11.7493	    12.1689	    11.0779	     4.5319	    14.0152	    13.9313	    12.4207	
    12.9242	    12.3367	    14.6866	    11.5814	    12.0010	    10.9100	     4.3640	    13.9313	    13.6795	    12.0850	
    13.2599	    12.5885	    14.7705	    11.3297	    11.7493	    10.6583	     4.3640	    13.9313	    13.4277	    11.6653	
    13.4277	    12.7563	    14.6866	    10.8261	    11.4975	    10.2386	     4.3640	    13.8474	    13.2599	    11.2457	
    13.5117	    12.7563	    14.6027	    10.1547	    11.2457	     9.8190	     4.4479	    13.7634	    13.0081	    10.9100	
    13.4277	    12.5885	    14.4348	     9.3155	    10.9940	     9.2316	     4.6158	    13.6795	    12.8403	    10.5743	
    13.3438	    12.4207	    14.2670	     8.3923	    10.7422	     8.7280	     4.8676	    13.5117	    12.7563	    10.2386	
    13.2599	    12.1689	    14.0991	     7.4692	    10.6583	     8.2245	     5.2032	    13.4277	    12.7563	    10.0708	
    13.0920	    11.9171	    14.0152	     6.6299	    10.7422	     7.7209	     5.6229	    13.3438	    12.8403	    10.0708	
    12.9242	    11.6653	    14.0991	     5.8746	    10.8261	     7.4692	     6.0425	    13.2599	    13.1760	    10.2386	
    12.8403	    11.4975	    14.1830	     5.3711	    11.1618	     7.3853	     6.4621	    13.3438	    13.5956	    10.5743	
    12.8403	    11.4975	    14.4348	     5.2032	    11.6653	     7.5531	     6.9656	    13.5956	    14.0991	    11.0779	
    12.9242	    11.5814	    14.8544	     5.2872	    12.2528	     7.8888	     7.4692	    13.9313	    14.7705	    11.7493	
    13.0920	    11.8332	    15.3580	     5.6229	    12.9242	     8.4763	     7.8888	    14.3509	    15.4419	    12.4207	
    13.4277	    12.0850	    15.9454	     6.0425	    13.5956	     9.0637	     8.3084	    14.7705	    16.0294	    13.0920	
    13.6795	    12.4207	    16.4490	     6.5460	    14.0991	     9.6512	     8.4763	    15.1062	    16.3651	    13.6795	
    13.7634	    12.5885	    16.7007	     6.9656	    14.2670	     9.9869	     8.4763	    15.2740	    16.4490	    14.0152	
    13.7634	    12.5885	    16.7847	     7.3013	    14.1830	    10.1547	     8.1406	    15.1901	    16.1133	    14.0152	
    13.5117	    12.3367	    16.5329	     7.3853	    13.7634	     9.9869	     7.4692	    14.9384	    15.6097	    13.8474	
    13.1760	    11.9171	    16.1972	     7.3853	    13.0920	     9.6512	     6.7139	    14.6027	    14.8544	    13.4277	
    12.5885	    11.4136	    15.6097	     7.3853	    12.2528	     9.2316	     5.7907	    14.1830	    14.0152	    12.9242	
    12.0010	    10.8261	    15.0223	     7.3013	    11.4136	     8.8120	     4.8676	    13.7634	    13.2599	    12.4207	
    11.4975	    10.3226	    14.4348	     7.3853	    10.6583	     8.4763	     4.1962	    13.5117	    12.5885	    12.0010	
    10.9940	     9.8190	    13.9313	     7.4692	    10.0708	     8.3084	     3.6087	    13.4277	    12.1689	    11.6653	
    10.6583	     9.4833	    13.5117	     7.6370	     9.7351	     8.2245	     3.3569	    13.4277	    11.9171	    11.4975	
    10.4065	     9.3155	    13.2599	     7.8888	     9.6512	     8.3084	     3.3569	    13.5956	    12.0010	    11.4136	
    10.3226	     9.2316	    13.0920	     8.1406	     9.9030	     8.5602	     3.6926	    13.8474	    12.1689	    11.5814	
    10.4065	     9.3155	    13.0920	     8.3923	    10.3226	     8.9798	     4.2801	    14.1830	    12.5885	    11.8332	
    10.5743	     9.3994	    13.1760	     8.6441	    10.8261	     9.3994	     5.0354	    14.6866	    13.1760	    12.2528	
    10.7422	     9.5673	    13.2599	     8.8120	    11.4136	     9.9030	     5.8746	    15.1901	    13.7634	    12.7563	
    10.9940	     9.7351	    13.4277	     8.8959	    11.9171	    10.3226	     6.7139	    15.7776	    14.4348	    13.3438	
    11.2457	     9.8190	    13.5117	     8.9798	    12.4207	    10.7422	     7.5531	    16.2811	    15.1062	    13.9313	
    11.4136	     9.9030	    13.6795	     9.0637	    12.6724	    11.1618	     8.2245	    16.7847	    15.7776	    14.4348	
    11.5814	     9.9869	    13.7634	     9.1476	    12.8403	    11.4975	     8.8120	    17.2043	    16.3651	    14.9384	
    11.7493	     9.9869	    13.8474	     9.3155	    12.7563	    11.7493	     9.0637	    17.5400	    16.7847	    15.2740	
    11.7493	     9.9869	    13.7634	     9.3994	    12.4207	    11.9171	     9.0637	    17.7917	    17.1204	    15.4419	
    11.7493	     9.8190	    13.5956	     9.5673	    11.9171	    11.9171	     8.8120	    17.7917	    17.3721	    15.5258	
    11.6653	     9.6512	    13.2599	     9.7351	    11.1618	    11.8332	     8.2245	    17.7078	    17.3721	    15.3580	
    11.4975	     9.3994	    12.8403	     9.9030	    10.2386	    11.7493	     7.4692	    17.3721	    17.3721	    15.1901	
    11.1618	     9.0637	    12.2528	     9.9869	     9.3155	    11.4975	     6.4621	    16.9525	    17.2043	    14.9384	
    10.7422	     8.6441	    11.5814	    10.0708	     8.2245	    11.2457	     5.3711	    16.4490	    16.9525	    14.5187	
    10.2386	     8.1406	    10.7422	     9.9869	     7.2174	    10.8261	     4.2801	    15.7776	    16.4490	    14.0991	
     9.6512	     7.5531	     9.8190	     9.8190	     6.2103	    10.3226	     3.2730	    15.1062	    15.7776	    13.5117	
     8.9798	     6.7978	     8.8959	     9.3994	     5.2872	     9.8190	     2.4338	    14.3509	    14.9384	    13.0081	
     8.1406	     6.0425	     7.9727	     8.7280	     4.5319	     9.2316	     1.7624	    13.5956	    13.9313	    12.4207	
     7.3013	     5.2872	     7.2174	     8.0566	     3.9444	     8.6441	     1.3428	    13.0081	    12.9242	    12.0010	
     6.5460	     4.5319	     6.5460	     7.2174	     3.6926	     8.2245	     1.3428	    12.7563	    12.2528	    11.8332	
     5.8746	     3.9444	     6.2103	     6.4621	     3.7766	     7.9727	     1.5945	    12.6724	    12.0850	    12.0010	
     5.3711	     3.6087	     6.1264	     5.7907	     4.1962	     7.9727	     2.2659	    12.8403	    12.2528	    12.3367	
     5.1193	     3.4409	     6.2943	     5.2032	     4.7836	     8.0566	     3.1052	    13.2599	    12.7563	    12.9242	
     5.0354	     3.4409	     6.7139	     4.6997	     5.5389	     8.3084	     4.0283	    13.6795	    13.3438	    13.5117	
     5.1193	     3.5248	     7.2174	     4.3640	     6.3782	     8.5602	     4.8676	    14.1830	    14.0152	    14.0991	
     5.2872	     3.7766	     7.7209	     4.0283	     7.0496	     8.7280	     5.6229	    14.5187	    14.6027	    14.6027	
     5.5389	     4.0283	     8.2245	     3.6926	     7.7209	     8.8959	     6.0425	    14.6866	    14.9384	    14.8544	
     5.7068	     4.1962	     8.6441	     3.4409	     8.1406	     8.9798	     6.2943	    14.6866	    15.0223	    14.8544	
     5.8746	     4.3640	     8.9798	     3.2730	     8.3923	     8.8959	     6.1264	    14.5187	    14.8544	    14.6866	
     5.8746	     4.4479	     9.1476	     3.0212	     8.3923	     8.7280	     5.7068	    14.1830	    14.3509	    14.1830	
     5.8746	     4.4479	     9.1476	     2.7695	     8.2245	     8.3084	     5.1193	    13.7634	    13.6795	    13.5117	
     5.7907	     4.2801	     9.0637	     2.6016	     7.8888	     7.8888	     4.4479	    13.1760	    12.8403	    12.7563	
     5.5389	     4.1122	     8.8959	     2.3499	     7.5531	     7.3013	     3.7766	    12.5046	    11.9171	    11.9171	
     5.2872	     3.7766	     8.6441	     2.1820	     7.0496	     6.6299	     3.1052	    11.9171	    10.9100	    11.0779	
     4.8676	     3.4409	     8.3923	     1.9302	     6.6299	     5.9586	     2.6855	    11.2457	     9.9869	    10.3226	
     4.3640	     3.0212	     8.0566	     1.6785	     6.2103	     5.2032	     2.4338	    10.6583	     9.1476	     9.7351	
     3.7766	     2.5177	     7.7209	     1.4267	     5.9586	     4.5319	     2.4338	    10.1547	     8.4763	     9.2316	
     3.1891	     1.9302	     7.3853	     1.1749	     5.7068	     3.9444	     2.6855	     9.7351	     7.9727	     8.9798	
     2.5177	     1.4267	     7.0496	     1.0071	     5.7068	     3.4409	     3.1891	     9.3994	     7.7209	     8.8959	
     2.0142	     1.0071	     6.7978	     0.6714	     5.7907	     3.1052	     3.8605	     9.1476	     7.6370	     8.9798	
     1.5945	     0.7553	     6.7139	     0.4196	     6.0425	     2.7695	     4.6997	     8.9798	     7.8049	     9.2316	
     1.4267	     0.6714	     6.7978	     0.0000	     6.3782	     2.6016	     5.5389	     8.8959	     8.0566	     9.4833	
     1.4267	     0.7553	     7.0496	    -0.3357	     6.7978	     2.4338	     6.3782	     8.8120	     8.3923	     9.8190	
     1.5945	     1.0071	     7.3853	    -0.8392	     7.3013	     2.3499	     7.0496	     8.7280	     8.7280	    10.2386	
     1.8463	     1.3428	     7.8049	    -1.2589	     7.7209	     2.2659	     7.4692	     8.6441	     9.0637	    10.5743	
     2.2659	     1.7624	     8.1406	    -1.5945	     8.0566	     2.1820	     7.8049	     8.4763	     9.3155	    10.8261	
     2.6016	     2.1820	     8.4763	    -1.9302	     8.2245	     2.0142	     7.8049	     8.3923	     9.4833	    10.9940	
     2.9373	     2.5177	     8.7280	    -2.0981	     8.2245	     1.9302	     7.5531	     8.1406	     9.5673	    10.9940	
     3.1052	     2.6855	     8.6441	    -2.2659	     7.8888	     1.6785	     7.0496	     7.8049	     9.3155	    10.8261	
     3.0212	     2.6016	     8.3084	    -2.4338	     7.3853	     1.2589	     6.1264	     7.3853	     8.8959	    10.4904	
     2.7695	     2.2659	     7.6370	    -2.6016	     6.5460	     0.7553	     4.9515	     6.7139	     8.3084	     9.9030	
     2.2659	     1.6785	     6.7978	    -2.7695	     5.5389	     0.2518	     3.6087	     6.0425	     7.5531	     9.3155	
     1.5945	     1.0071	     5.8746	    -2.7695	     4.4479	    -0.2518	     2.1820	     5.4550	     6.7139	     8.6441	
     0.9232	     0.3357	     4.9515	    -2.5177	     3.5248	    -0.5035	     0.9232	     5.0354	     6.1264	     8.2245	
     0.4196	    -0.2518	     4.2801	    -2.0142	     2.8534	    -0.5035	     0.0000	     4.8676	     5.7907	     7.9727	
     0.1678	    -0.6714	     3.8605	    -1.1749	     2.4338	    -0.1678	    -0.5875	     5.1193	     5.7907	     7.9727	
     0.0839	    -0.8392	     3.7766	    -0.0839	     2.3499	     0.5035	    -0.7553	     5.7068	     6.2103	     8.2245	
     0.1678	    -0.9232	     3.8605	     1.1749	     2.5177	     1.5106	    -0.5035	     6.5460	     6.7978	     8.7280	
     0.3357	    -0.8392	     4.1122	     2.3499	     2.9373	     2.6016	     0.0839	     7.5531	     7.7209	     9.2316	
     0.5875	    -0.7553	     4.5319	     3.4409	     3.5248	     3.6926	     0.8392	     8.5602	     8.6441	     9.7351	
     0.7553	    -0.5875	     4.8676	     4.3640	     4.1122	     4.6997	     1.7624	     9.4833	     9.4833	    10.1547	
     0.8392	    -0.5875	     5.2032	     4.8676	     4.6158	     5.5389	     2.7695	    10.3226	    10.2386	    10.4065	
     0.8392	    -0.5875	     5.3711	     5.1193	     5.1193	     6.2103	     3.6087	    10.8261	    10.9100	    10.5743	
     0.7553	    -0.6714	     5.3711	     5.1193	     5.5389	     6.6299	     4.3640	    11.1618	    11.2457	    10.4904	
     0.6714	    -0.8392	     5.2872	     4.8676	     5.7907	     6.8817	     5.0354	    11.3297	    11.4136	    10.3226	
     0.5875	    -0.9232	     5.2032	     4.5319	     6.0425	     6.9656	     5.5389	    11.2457	    11.4136	    10.0708	
     0.6714	    -0.8392	     5.0354	     4.2801	     6.1264	     7.0496	     5.8746	    11.0779	    11.2457	     9.8190	
     0.8392	    -0.6714	     4.9515	     4.1122	     6.2103	     7.1335	     6.1264	    10.7422	    10.9940	     9.4833	
     1.0910	    -0.3357	     4.8676	     4.1122	     6.2103	     7.2174	     6.2103	    10.4904	    10.5743	     9.0637	
     1.5106	     0.0839	     4.8676	     4.2801	     6.2103	     7.3013	     6.1264	    10.0708	    10.0708	     8.7280	
     1.8463	     0.4196	     4.8676	     4.4479	     6.0425	     7.3853	     5.9586	     9.6512	     9.5673	     8.2245	
     2.1820	     0.7553	     4.8676	     4.6997	     5.7907	     7.3013	     5.5389	     9.1476	     8.8959	     7.7209	
     2.3499	     1.0071	     4.6997	     4.7836	     5.4550	     7.0496	     5.0354	     8.4763	     8.2245	     7.1335	
     2.4338	     1.0910	     4.4479	     4.7836	     4.9515	     6.6299	     4.3640	     7.7209	     7.4692	     6.4621	
     2.4338	     1.0071	     4.1122	     4.6997	     4.3640	     6.1264	     3.6087	     6.9656	     6.7978	     5.7068	
     2.3499	     0.8392	     3.6926	     4.6158	     3.8605	     5.6229	     2.9373	     6.2103	     6.1264	     5.1193	
     2.1820	     0.6714	     3.2730	     4.4479	     3.3569	     5.0354	     2.4338	     5.4550	     5.6229	     4.6158	
     2.0981	     0.5875	     2.9373	     4.2801	     3.1052	     4.6158	     2.0981	     4.9515	     5.2872	     4.3640	
     2.1820	     0.5875	     2.8534	     4.1962	     3.1052	     4.3640	     2.0142	     4.6997	     5.2032	     4.2801	
     2.4338	     0.7553	     2.9373	     4.1962	     3.3569	     4.2801	     2.2659	     4.6158	     5.4550	     4.5319	
     3.0212	     1.3428	     3.4409	     4.2801	     4.0283	     4.3640	     2.9373	     4.8676	     5.8746	     5.0354	
     3.7766	     2.0981	     4.2801	     4.3640	     4.9515	     4.6997	     3.9444	     5.2872	     6.5460	     5.6229	
     4.8676	     3.1891	     5.3711	     4.6158	     6.0425	     5.1193	     5.2032	     5.8746	     7.3013	     6.3782	
     6.0425	     4.4479	     6.6299	     4.8676	     7.3013	     5.7068	     6.5460	     6.4621	     8.0566	     7.0496	
     7.3853	     5.7907	     7.9727	     5.1193	     8.6441	     6.2103	     7.8888	     6.9656	     8.7280	     7.7209	
     8.5602	     7.0496	     9.2316	     5.3711	     9.7351	     6.6299	     9.0637	     7.3013	     9.1476	     8.1406	
     9.6512	     8.2245	    10.3226	     5.5389	    10.6583	     6.8817	     9.9030	     7.3853	     9.3994	     8.3923	
    10.4904	     9.1476	    11.1618	     5.5389	    11.1618	     6.9656	    10.3226	     7.2174	     9.4833	     8.3923	
    10.9940	     9.6512	    11.4975	     5.3711	    11.2457	     6.7139	    10.2386	     6.7978	     9.2316	     8.2245	
    11.0779	     9.8190	    11.4975	     5.0354	    10.8261	     6.2103	     9.6512	     6.0425	     8.7280	     7.7209	
    10.7422	     9.5673	    11.0779	     4.4479	    10.0708	     5.4550	     8.7280	     5.0354	     7.9727	     7.0496	
    10.1547	     8.9798	    10.3226	     3.7766	     8.9798	     4.6158	     7.5531	     4.0283	     7.1335	     6.2943	
     9.3994	     8.2245	     9.3994	     3.1052	     7.8049	     3.7766	     6.2943	     2.9373	     6.0425	     5.4550	
     8.5602	     7.3853	     8.5602	     2.6016	     6.7139	     3.1052	     5.1193	     2.0981	     4.9515	     4.6997	
     7.8049	     6.6299	     7.7209	     2.2659	     5.7907	     2.5177	     4.1962	     1.4267	     3.7766	     4.1122	
     7.1335	     5.9586	     6.9656	     2.0142	     5.0354	     2.1820	     3.4409	     1.0910	     2.6855	     3.6087	
     6.5460	     5.3711	     6.2943	     1.9302	     4.3640	     1.8463	     2.8534	     0.9232	     1.8463	     3.2730	
     5.9586	     4.6997	     5.7907	     1.7624	     3.9444	     1.6785	     2.4338	     0.9232	     1.2589	     3.0212	
     5.3711	     4.1122	     5.3711	     1.5106	     3.6926	     1.5106	     2.1820	     1.0910	     1.0910	     2.9373	
     4.7836	     3.5248	     5.1193	     1.1749	     3.5248	     1.3428	     2.0981	     1.3428	     1.2589	     3.0212	
     4.2801	     3.0212	     4.9515	     0.8392	     3.6087	     1.2589	     2.0981	     1.5945	     1.6785	     3.1891	
     3.9444	     2.6855	     4.9515	     0.4196	     3.7766	     1.2589	     2.2659	     1.9302	     2.2659	     3.5248	
     3.6926	     2.4338	     5.1193	     0.0000	     4.1962	     1.2589	     2.5177	     2.2659	     3.0212	     4.0283	
     3.6087	     2.3499	     5.3711	    -0.3357	     4.7836	     1.2589	     2.8534	     2.5177	     3.8605	     4.5319	
     3.7766	     2.4338	     5.7907	    -0.5875	     5.5389	     1.4267	     3.1891	     2.9373	     4.6158	     5.2032	
     4.1962	     2.7695	     6.3782	    -0.6714	     6.4621	     1.6785	     3.6926	     3.2730	     5.4550	     5.8746	
     4.7836	     3.2730	     7.0496	    -0.5035	     7.3853	     2.0981	     4.1962	     3.6926	     6.2103	     6.5460	
     5.4550	     4.0283	     7.8049	    -0.0839	     8.3084	     2.6016	     4.6158	     4.0283	     6.8817	     7.1335	
     6.2103	     4.6997	     8.6441	     0.4196	     9.1476	     3.1052	     4.9515	     4.2801	     7.3013	     7.5531	
     6.8817	     5.3711	     9.3155	     1.0071	     9.6512	     3.4409	     5.1193	     4.3640	     7.4692	     7.7209	
     7.3853	     5.8746	     9.7351	     1.4267	     9.9030	     3.6926	     5.0354	     4.2801	     7.3013	     7.7209	
     7.6370	     6.1264	     9.9869	     1.7624	     9.7351	     3.7766	     4.6997	     3.9444	     6.7978	     7.3853	
     7.6370	     6.2103	     9.9869	     1.8463	     9.3155	     3.6087	     4.2801	     3.4409	     6.1264	     6.8817	
     7.5531	     6.0425	     9.8190	     1.6785	     8.7280	     3.3569	     3.6926	     2.9373	     5.2872	     6.2103	
     7.3013	     5.7907	     9.4833	     1.4267	     8.0566	     2.9373	     3.1891	     2.3499	     4.4479	     5.5389	
     7.0496	     5.5389	     9.0637	     1.0910	     7.3013	     2.5177	     2.7695	     2.0142	     3.7766	     4.9515	
     6.8817	     5.2032	     8.6441	     0.7553	     6.7139	     2.0981	     2.5177	     1.7624	     3.2730	     4.5319	
     6.7139	     5.0354	     8.2245	     0.5875	     6.2943	     1.8463	     2.4338	     1.7624	     3.1052	     4.4479	
     6.7139	     4.9515	     7.9727	     0.5035	     6.1264	     1.7624	     2.6855	     2.1820	     3.3569	     4.5319	
     6.7978	     5.0354	     7.8049	     0.6714	     6.2943	     2.0142	     3.1891	     2.8534	     4.0283	     5.0354	
     7.1335	     5.3711	     7.8888	     1.0071	     6.7139	     2.5177	     4.0283	     3.7766	     5.0354	     5.8746	
     7.4692	     5.7068	     8.1406	     1.5106	     7.3853	     3.1052	     5.1193	     4.9515	     6.3782	     6.8817	
     7.7209	     6.0425	     8.3923	     1.8463	     8.0566	     3.7766	     6.2943	     6.1264	     7.8049	     8.0566	
     7.8888	     6.2103	     8.5602	     2.0981	     8.7280	     4.3640	     7.3013	     7.1335	     9.1476	     9.0637	
     7.8888	     6.2103	     8.6441	     2.1820	     9.3155	     4.7836	     8.1406	     7.8888	    10.3226	     9.9030	
     7.7209	     6.0425	     8.7280	     2.0142	     9.6512	     5.1193	     8.7280	     8.3923	    11.1618	    10.4065	
     7.4692	     5.8746	     8.6441	     1.7624	     9.8190	     5.2872	     9.0637	     8.7280	    11.6653	    10.6583	
     7.3013	     5.7068	     8.5602	     1.5945	     9.8190	     5.3711	     9.0637	     8.7280	    11.9171	    10.6583	
     7.3013	     5.7068	     8.5602	     1.5106	     9.6512	     5.4550	     8.9798	     8.6441	    11.8332	    10.4065	
     7.3013	     5.7907	     8.5602	     1.5945	     9.4833	     5.6229	     8.6441	     8.4763	    11.5814	    10.0708	
     7.5531	     6.0425	     8.6441	     1.9302	     9.3155	     5.8746	     8.3084	     8.3084	    11.1618	     9.5673	
     7.9727	     6.4621	     8.8959	     2.5177	     9.2316	     6.1264	     8.0566	     8.1406	    10.7422	     9.0637	
     8.6441	     7.1335	     9.3155	     3.2730	     9.1476	     6.5460	     7.8049	     8.1406	    10.3226	     8.6441	
     9.3155	     7.8888	     9.8190	     4.1962	     9.2316	     7.0496	     7.6370	     8.1406	     9.9869	     8.3923	
    10.1547	     8.7280	    10.4065	     5.1193	     9.4833	     7.6370	     7.5531	     8.2245	     9.6512	     8.1406	
    10.9100	     9.5673	    10.9940	     5.7907	     9.7351	     8.0566	     7.4692	     8.3923	     9.3994	     8.0566	
    11.6653	    10.2386	    11.5814	     6.3782	     9.9869	     8.3923	     7.3853	     8.4763	     9.2316	     7.9727	
    12.4207	    10.8261	    12.0850	     6.6299	    10.3226	     8.6441	     7.3853	     8.5602	     9.0637	     7.9727	
    13.0081	    11.3297	    12.5046	     6.7139	    10.6583	     8.8120	     7.3013	     8.6441	     9.0637	     8.0566	
    13.5956	    11.7493	    12.9242	     6.5460	    10.9940	     8.8120	     7.3853	     8.7280	     9.0637	     8.1406	
    14.0991	    12.0850	    13.3438	     6.2943	    11.4136	     8.8120	     7.4692	     8.8120	     9.2316	     8.2245	
    14.5187	    12.4207	    13.7634	     5.8746	    11.7493	     8.8120	     7.5531	     8.8120	     9.3994	     8.3084	
    14.7705	    12.5885	    14.0152	     5.2872	    12.0850	     8.6441	     7.7209	     8.8959	     9.4833	     8.3923	
    14.8544	    12.6724	    14.1830	     4.6997	    12.1689	     8.3923	     7.7209	     8.8120	     9.3994	     8.3084	
    14.9384	    12.6724	    14.2670	     4.1122	    12.2528	     8.2245	     7.7209	     8.7280	     9.2316	     8.1406	
    14.9384	    12.5885	    14.2670	     3.6087	    12.0850	     7.9727	     7.6370	     8.5602	     9.0637	     7.8888	
    14.9384	    12.5885	    14.1830	     3.3569	    11.9171	     7.8049	     7.4692	     8.4763	     8.7280	     7.6370	
    15.1062	    12.7563	    14.0991	     3.3569	    11.7493	     7.8888	     7.3013	     8.3923	     8.5602	     7.3013	
    15.4419	    13.0920	    14.0152	     3.8605	    11.4975	     8.1406	     6.9656	     8.4763	     8.3923	     6.9656	
    16.0294	    13.5956	    14.0991	     4.6158	    11.2457	     8.6441	     6.7139	     8.6441	     8.2245	     6.6299	
    16.6168	    14.1830	    14.0991	     5.7907	    11.0779	     9.2316	     6.2943	     8.9798	     8.1406	     6.2943	
    17.3721	    14.7705	    14.1830	     7.1335	    10.9100	     9.9869	     5.7907	     9.3155	     7.9727	     6.0425	
    18.0435	    15.4419	    14.1830	     8.6441	    10.7422	    10.7422	     5.3711	     9.8190	     7.8888	     5.7907	
    18.6310	    15.9454	    14.1830	    10.1547	    10.5743	    11.5814	     4.8676	    10.2386	     7.8888	     5.6229	
    19.0506	    16.3651	    14.1830	    11.6653	    10.4065	    12.3367	     4.4479	    10.7422	     7.8888	     5.5389	
    19.3024	    16.6168	    14.0991	    13.0081	    10.3226	    13.0081	     4.0283	    11.2457	     7.9727	     5.4550	
    19.3863	    16.7007	    14.0152	    14.1830	    10.1547	    13.5956	     3.7766	    11.7493	     8.1406	     5.5389	
    19.3863	    16.5329	    13.9313	    15.0223	    10.0708	    14.0991	     3.6087	    12.2528	     8.4763	     5.7907	
    19.1345	    16.3651	    13.7634	    15.6097	     9.9869	    14.4348	     3.6926	    12.6724	     8.9798	     6.1264	
    18.8828	    16.1133	    13.5956	    15.9454	    10.0708	    14.7705	     3.9444	    13.0920	     9.5673	     6.5460	
    18.6310	    15.8615	    13.5117	    16.0294	    10.1547	    15.0223	     4.3640	    13.4277	    10.2386	     7.1335	
    18.4631	    15.6097	    13.5117	    16.0294	    10.4065	    15.2740	     5.0354	    13.8474	    11.0779	     7.8049	
    18.2953	    15.5258	    13.5117	    15.8615	    10.7422	    15.5258	     5.8746	    14.1830	    12.0850	     8.5602	
    18.3792	    15.6097	    13.6795	    15.7776	    11.1618	    15.8615	     6.7978	    14.5187	    13.0920	     9.3155	
    18.5471	    15.7776	    14.0152	    15.7776	    11.6653	    16.1972	     7.7209	    14.7705	    14.0152	     9.9869	
    18.9667	    16.2811	    14.5187	    15.9454	    12.2528	    16.6168	     8.7280	    15.1062	    14.9384	    10.5743	
    19.5541	    16.8686	    15.0223	    16.1972	    12.8403	    17.0364	     9.6512	    15.2740	    15.6937	    10.9100	
    20.3094	    17.5400	    15.6937	    16.6168	    13.3438	    17.3721	    10.5743	    15.4419	    16.1133	    11.0779	
    21.0648	    18.3792	    16.3651	    17.1204	    13.8474	    17.7917	    11.3297	    15.4419	    16.1133	    10.9940	
    21.8201	    19.1345	    17.0364	    17.7078	    14.2670	    17.9596	    11.9171	    15.3580	    15.6097	    10.7422	
    22.4075	    19.7220	    17.6239	    18.1274	    14.4348	    18.0435	    12.3367	    15.1062	    14.6866	    10.2386	
    22.8271	    20.1416	    18.0435	    18.3792	    14.4348	    17.9596	    12.5046	    14.6866	    13.4277	     9.4833	
    22.9111	    20.3094	    18.2114	    18.3792	    14.1830	    17.4561	    12.4207	    14.0991	    11.9171	     8.5602	
    22.6593	    20.0577	    18.1274	    18.1274	    13.7634	    16.7847	    12.0850	    13.3438	    10.4065	     7.4692	
    22.0718	    19.6381	    17.6239	    17.4561	    13.1760	    15.7776	    11.4975	    12.4207	     8.9798	     6.3782	
    21.3165	    18.7988	    16.9525	    16.6168	    12.5046	    14.6027	    10.7422	    11.4136	     7.7209	     5.3711	
    20.3934	    17.8757	    16.0294	    15.6097	    11.7493	    13.3438	     9.9869	    10.4065	     6.5460	     4.3640	
    19.4702	    16.8686	    14.9384	    14.6027	    11.0779	    12.1689	     9.2316	     9.4833	     5.6229	     3.6087	
    18.4631	    15.7776	    13.9313	    13.5117	    10.5743	    10.9940	     8.6441	     8.7280	     4.8676	     2.9373	
    17.5400	    14.8544	    13.0920	    12.5885	    10.1547	     9.9869	     8.2245	     8.0566	     4.4479	     2.5177	
    16.7847	    14.0991	    12.4207	    11.7493	     9.9869	     9.1476	     7.9727	     7.5531	     4.1962	     2.2659	
    16.1972	    13.5117	    12.0010	    10.9940	    10.0708	     8.4763	     8.0566	     7.2174	     4.1962	     2.0981	
    15.8615	    13.1760	    11.8332	    10.4904	    10.3226	     8.0566	     8.3084	     7.0496	     4.3640	     2.1820	
    15.6937	    13.1760	    11.9171	    10.2386	    10.8261	     7.9727	     8.7280	     7.1335	     4.7836	     2.4338	
    15.8615	    13.3438	    12.2528	    10.3226	    11.4975	     8.1406	     9.3994	     7.3853	     5.3711	     2.8534	
    16.1972	    13.9313	    12.8403	    10.7422	    12.3367	     8.6441	    10.1547	     7.8049	     6.0425	     3.4409	
    16.7847	    14.6027	    13.5956	    11.4136	    13.2599	     9.3994	    10.9100	     8.3923	     6.8817	     4.1122	
    17.4561	    15.3580	    14.4348	    12.3367	    14.0152	    10.2386	    11.5814	     8.9798	     7.6370	     4.7836	
    18.0435	    16.1133	    15.1062	    13.2599	    14.6866	    11.0779	    12.0010	     9.4833	     8.1406	     5.3711	
    18.4631	    16.6168	    15.6097	    14.1830	    14.9384	    11.7493	    12.0850	     9.7351	     8.3084	     5.6229	
    18.7149	    16.8686	    15.7776	    15.0223	    14.8544	    12.1689	    11.8332	     9.7351	     8.2245	     5.6229	
    18.7149	    16.9525	    15.7776	    15.6937	    14.6027	    12.5046	    11.2457	     9.5673	     7.8049	     5.4550	
    18.6310	    16.9525	    15.5258	    16.2811	    14.0991	    12.5885	    10.5743	     9.3155	     7.2174	     5.0354	
    18.6310	    16.9525	    15.2740	    16.7007	    13.5956	    12.6724	     9.8190	     8.9798	     6.4621	     4.5319	
    18.5471	    16.8686	    14.9384	    17.0364	    13.0920	    12.6724	     9.0637	     8.6441	     5.7068	     4.0283	
    18.5471	    16.8686	    14.6027	    17.1204	    12.5885	    12.5885	     8.3923	     8.3084	     5.1193	     3.5248	
    18.5471	    16.7847	    14.3509	    16.9525	    12.1689	    12.4207	     7.8888	     8.0566	     4.5319	     3.1052	
    18.5471	    16.7007	    14.0991	    16.7007	    11.9171	    12.2528	     7.4692	     7.7209	     4.1962	     2.7695	
    18.5471	    16.6168	    13.9313	    16.2811	    11.6653	    12.0010	     7.2174	     7.5531	     4.0283	     2.6855	
    18.5471	    16.6168	    13.8474	    15.7776	    11.5814	    11.9171	     7.2174	     7.4692	     4.1122	     2.7695	
    18.6310	    16.6168	    13.9313	    15.4419	    11.7493	    11.9171	     7.4692	     7.5531	     4.4479	     3.1052	
    18.7988	    16.7007	    14.1830	    15.1901	    12.0850	    12.1689	     7.9727	     7.8049	     5.0354	     3.6926	
    18.9667	    16.9525	    14.6027	    15.1062	    12.6724	    12.5046	     8.7280	     8.3084	     5.9586	     4.4479	
    19.2184	    17.2043	    15.1062	    15.1062	    13.3438	    13.0081	     9.6512	     8.9798	     6.9656	     5.3711	
    19.3863	    17.3721	    15.6097	    15.1901	    14.0152	    13.5956	    10.6583	     9.7351	     7.9727	     6.2943	
    19.3024	    17.3721	    16.0294	    15.2740	    14.7705	    14.0991	    11.5814	    10.4065	     8.8959	     7.1335	
    19.0506	    17.2882	    16.2811	    15.3580	    15.2740	    14.5187	    12.4207	    10.9940	     9.5673	     7.8049	
    18.5471	    16.8686	    16.3651	    15.4419	    15.6097	    14.7705	    13.0081	    11.3297	     9.9869	     8.1406	
    17.7917	    16.3651	    16.2811	    15.4419	    15.6097	    14.8544	    13.2599	    11.4975	     9.9869	     8.2245	
    16.9525	    15.6937	    15.9454	    15.5258	    15.4419	    14.8544	    13.1760	    11.4136	     9.7351	     8.0566	
    16.2811	    15.1062	    15.5258	    15.5258	    15.0223	    14.7705	    12.8403	    11.2457	     9.3155	     7.7209	
    15.7776	    14.6027	    15.0223	    15.7776	    14.5187	    14.6866	    12.4207	    10.9940	     8.8120	     7.3013	
    15.6097	    14.4348	    14.6866	    16.0294	    14.0152	    14.6866	    11.7493	    10.8261	     8.3084	     6.8817	
    15.7776	    14.4348	    14.5187	    16.4490	    13.6795	    14.8544	    11.1618	    10.7422	     7.9727	     6.5460	
    16.2811	    14.7705	    14.4348	    16.9525	    13.3438	    15.0223	    10.6583	    10.8261	     7.7209	     6.4621	
    16.9525	    15.2740	    14.5187	    17.4561	    13.2599	    15.3580	    10.2386	    10.9940	     7.7209	     6.4621	
    17.8757	    15.9454	    14.7705	    17.9596	    13.3438	    15.6097	    10.0708	    11.3297	     7.8049	     6.7139	
    18.7988	    16.7007	    15.1901	    18.2953	    13.5117	    15.9454	    10.0708	    11.6653	     8.0566	     7.1335	
    19.7220	    17.3721	    15.6937	    18.4631	    13.8474	    16.1133	    10.2386	    12.0850	     8.4763	     7.6370	
    20.5612	    18.1274	    16.2811	    18.2953	    14.2670	    16.1972	    10.5743	    12.4207	     8.8959	     8.2245	
    21.3165	    18.6310	    16.8686	    17.9596	    14.7705	    16.1133	    10.9940	    12.6724	     9.3155	     8.8120	
    21.7361	    18.9667	    17.4561	    17.2882	    15.1901	    15.8615	    11.4136	    12.8403	     9.7351	     9.3155	
    21.9040	    19.1345	    17.7917	    16.3651	    15.6097	    15.5258	    11.8332	    12.9242	    10.1547	     9.6512	
    21.7361	    18.9667	    18.0435	    15.1901	    15.7776	    15.0223	    12.0850	    12.8403	    10.4065	     9.8190	
    21.4005	    18.7149	    18.1274	    14.0152	    15.8615	    14.4348	    12.2528	    12.6724	    10.5743	     9.8190	
    20.9808	    18.2953	    18.0435	    12.7563	    15.8615	    13.8474	    12.2528	    12.5046	    10.6583	     9.7351	
    20.4773	    18.0435	    17.9596	    11.7493	    15.6937	    13.3438	    12.1689	    12.4207	    10.6583	     9.5673	
    20.1416	    17.7917	    17.9596	    10.9100	    15.6937	    12.9242	    12.0010	    12.2528	    10.6583	     9.3155	
    19.8059	    17.7078	    17.8757	    10.3226	    15.6097	    12.6724	    11.5814	    12.1689	    10.4904	     9.0637	
    19.5541	    17.6239	    17.7078	     9.9030	    15.4419	    12.4207	    11.0779	    12.0010	    10.1547	     8.6441	
    19.2184	    17.4561	    17.5400	     9.6512	    15.1901	    12.0850	    10.3226	    11.6653	     9.7351	     8.1406	
    18.7988	    17.2043	    17.2043	     9.4833	    14.7705	    11.7493	     9.3994	    11.1618	     9.1476	     7.6370	
    18.3792	    16.8686	    16.7847	     9.3155	    14.2670	    11.3297	     8.3084	    10.5743	     8.3923	     7.0496	
    17.8757	    16.5329	    16.3651	     9.1476	    13.6795	    10.8261	     7.3013	     9.9030	     7.7209	     6.5460	
    17.4561	    16.1972	    15.9454	     8.9798	    13.0920	    10.2386	     6.3782	     9.2316	     7.0496	     6.1264	
    17.2043	    16.0294	    15.6937	     8.7280	    12.5885	     9.6512	     5.7068	     8.6441	     6.5460	     5.8746	
    17.1204	    15.9454	    15.4419	     8.3084	    12.1689	     9.0637	     5.2032	     8.0566	     6.1264	     5.7068	
    17.1204	    15.9454	    15.2740	     7.8049	    11.8332	     8.3084	     4.9515	     7.4692	     5.7907	     5.7068	
    17.2882	    16.0294	    15.2740	     7.0496	    11.6653	     7.6370	     5.0354	     7.0496	     5.6229	     5.7907	
    17.5400	    16.1972	    15.4419	     6.1264	    11.7493	     6.9656	     5.3711	     6.6299	     5.6229	     6.0425	
    17.7917	    16.4490	    15.6937	     5.1193	    12.0850	     6.2943	     6.0425	     6.2943	     5.7068	     6.4621	
    18.1274	    16.7007	    16.0294	     4.0283	    12.5885	     5.7068	     6.8817	     6.1264	     5.9586	     6.8817	
    18.3792	    16.8686	    16.4490	     2.9373	    13.1760	     5.2872	     7.8888	     5.9586	     6.3782	     7.4692	
    18.6310	    17.0364	    16.9525	     1.9302	    13.9313	     4.8676	     8.9798	     5.8746	     6.8817	     7.9727	
    18.7149	    17.2043	    17.4561	     1.0071	    14.6866	     4.6158	    10.1547	     5.7907	     7.3853	     8.4763	
    18.7988	    17.2882	    17.9596	     0.2518	    15.5258	     4.3640	    11.2457	     5.7068	     7.8888	     8.8959	
    18.8828	    17.2882	    18.4631	    -0.1678	    16.2811	     4.2801	    12.3367	     5.5389	     8.3923	     9.1476	
    18.7988	    17.2882	    18.7988	    -0.4196	    16.8686	     4.1962	    13.0920	     5.3711	     8.8120	     9.3994	
    18.7149	    17.1204	    19.0506	    -0.5035	    17.2882	     4.1962	    13.5956	     5.1193	     9.1476	     9.4833	
    18.3792	    16.7847	    18.9667	    -0.4196	    17.4561	     4.0283	    13.7634	     4.8676	     9.2316	     9.3994	
    18.0435	    16.3651	    18.7988	    -0.1678	    17.3721	     3.8605	    13.5956	     4.4479	     9.1476	     9.3155	
    17.5400	    15.8615	    18.4631	     0.0000	    17.0364	     3.6087	    13.0081	     3.8605	     8.8959	     9.0637	
    17.0364	    15.2740	    17.9596	     0.2518	    16.3651	     3.3569	    12.2528	     3.2730	     8.3084	     8.6441	
    16.5329	    14.6866	    17.3721	     0.5035	    15.6937	     3.0212	    11.2457	     2.6855	     7.4692	     8.2245	
    16.0294	    14.0991	    16.7847	     0.7553	    14.8544	     2.6016	    10.3226	     2.0981	     6.3782	     7.7209	
    15.6937	    13.5956	    16.1972	     0.8392	    14.0991	     2.2659	     9.3155	     1.5106	     5.2032	     7.1335	
    15.2740	    13.1760	    15.6097	     0.8392	    13.3438	     1.8463	     8.4763	     1.0910	     4.0283	     6.5460	
    14.9384	    12.7563	    15.0223	     0.5875	    12.7563	     1.3428	     7.7209	     0.6714	     2.9373	     5.9586	
    14.5187	    12.3367	    14.4348	     0.0839	    12.1689	     0.7553	     7.0496	     0.2518	     2.0981	     5.4550	
    14.0991	    11.8332	    13.8474	    -0.6714	    11.6653	     0.0839	     6.4621	    -0.1678	     1.5106	     4.9515	
    13.5956	    11.3297	    13.1760	    -1.6785	    11.2457	    -0.6714	     6.0425	    -0.5875	     1.1749	     4.5319	
    13.0081	    10.8261	    12.4207	    -2.8534	    10.8261	    -1.4267	     5.6229	    -1.0910	     0.8392	     4.1122	
    12.3367	    10.2386	    11.7493	    -4.1122	    10.4065	    -2.2659	     5.2872	    -1.5106	     0.6714	     3.6926	
    11.6653	     9.6512	    10.9940	    -5.2872	     9.9869	    -2.8534	     4.8676	    -1.9302	     0.5875	     3.2730	
    10.9100	     9.1476	    10.3226	    -6.1264	     9.5673	    -3.3569	     4.5319	    -2.1820	     0.5035	     2.9373	
    10.1547	     8.5602	     9.7351	    -6.6299	     9.0637	    -3.5248	     4.1962	    -2.2659	     0.5875	     2.6016	
     9.4833	     8.1406	     9.1476	    -6.6299	     8.5602	    -3.3569	     3.8605	    -2.1820	     0.6714	     2.3499	
     8.8959	     7.7209	     8.6441	    -6.0425	     7.9727	    -2.9373	     3.6087	    -1.9302	     0.9232	     2.1820	
     8.2245	     7.3013	     8.2245	    -4.9515	     7.4692	    -2.0981	     3.2730	    -1.3428	     1.3428	     2.0981	
     7.7209	     6.9656	     7.8888	    -3.3569	     6.8817	    -1.0071	     3.0212	    -0.5875	     1.8463	     2.1820	
     7.3853	     6.7139	     7.5531	    -1.2589	     6.3782	     0.4196	     2.7695	     0.4196	     2.5177	     2.5177	
     7.2174	     6.7139	     7.4692	     1.3428	     5.9586	     2.0981	     2.6855	     1.6785	     3.2730	     3.0212	
     7.4692	     6.8817	     7.5531	     4.3640	     5.7907	     4.1122	     2.6855	     3.1052	     4.1962	     3.8605	
     7.9727	     7.3853	     7.8888	     7.7209	     5.7068	     6.2943	     2.8534	     4.7836	     5.2872	     4.7836	
     8.8959	     8.1406	     8.3923	    11.3297	     5.7907	     8.6441	     3.1052	     6.6299	     6.4621	     5.9586	
     9.9869	     9.0637	     8.9798	    14.9384	     6.1264	    11.0779	     3.3569	     8.4763	     7.7209	     7.1335	
    11.4136	    10.2386	     9.8190	    18.5471	     6.6299	    13.5956	     3.7766	    10.4065	     8.9798	     8.3923	
    13.0081	    11.5814	    10.7422	    22.0718	     7.4692	    16.1133	     4.3640	    12.4207	    10.3226	     9.6512	
    14.7705	    13.0920	    11.9171	    25.5127	     8.5602	    18.6310	     5.2032	    14.4348	    11.7493	    10.9940	
    16.7007	    14.7705	    13.1760	    28.7857	     9.9030	    21.1487	     6.2103	    16.5329	    13.2599	    12.3367	
    18.7149	    16.5329	    14.6027	    31.8909	    11.4136	    23.6664	     7.4692	    18.7149	    14.6866	    13.7634	
    20.6451	    18.3792	    16.1133	    34.6603	    13.0920	    26.0162	     8.8120	    20.7291	    16.1972	    15.1062	
    22.5754	    20.0577	    17.6239	    37.0941	    14.6866	    28.1982	    10.3226	    22.6593	    17.6239	    16.3651	
    24.2538	    21.6522	    19.1345	    39.1922	    16.2811	    30.2124	    11.7493	    24.4217	    18.9667	    17.4561	
    25.7645	    23.0789	    20.4773	    40.8707	    17.7078	    31.8069	    13.0920	    25.8484	    20.1416	    18.4631	
    27.0233	    24.1699	    21.6522	    42.2974	    18.8828	    33.2336	    14.3509	    27.0233	    21.2326	    19.3024	
    28.1143	    25.1770	    22.7432	    43.3884	    19.8898	    34.2407	    15.3580	    27.9465	    22.0718	    19.9738	
    28.9536	    25.9323	    23.5825	    44.2276	    20.6451	    35.0800	    16.1133	    28.6179	    22.7432	    20.3934	
    29.6249	    26.5198	    24.1699	    44.8990	    21.0648	    35.5835	    16.6168	    28.9536	    23.0789	    20.5612	
    30.0446	    26.9394	    24.5895	    45.1508	    21.2326	    35.7513	    16.7007	    28.9536	    23.1628	    20.5612	
    30.2963	    27.1912	    24.7574	    45.1508	    21.1487	    35.6674	    16.5329	    28.7857	    22.9111	    20.2255	
    30.4642	    27.2751	    24.6735	    44.8990	    20.8130	    35.3317	    16.1133	    28.2822	    22.4075	    19.7220	
    30.4642	    27.2751	    24.4217	    44.2276	    20.3094	    34.6603	    15.4419	    27.6108	    21.5683	    18.9667	
    30.2963	    27.1912	    23.9182	    43.3044	    19.7220	    33.7372	    14.6866	    26.8555	    20.5612	    18.1274	
    30.1285	    27.0233	    23.3307	    42.0456	    19.1345	    32.5623	    13.8474	    25.8484	    19.4702	    17.1204	
    29.7928	    26.6876	    22.6593	    40.3671	    18.4631	    31.2195	    13.0081	    24.7574	    18.2114	    16.1133	
    29.2892	    26.1841	    21.8201	    38.2690	    17.7917	    29.4571	    12.1689	    23.5825	    16.8686	    15.1062	
    28.6179	    25.5127	    20.8969	    35.7513	    17.1204	    27.5269	    11.3297	    22.1558	    15.4419	    13.9313	
    27.7786	    24.7574	    19.9738	    32.8140	    16.4490	    25.4288	    10.5743	    20.6451	    14.0152	    12.8403	
    26.7715	    23.7503	    18.9667	    29.6249	    15.7776	    23.1628	     9.8190	    19.0506	    12.5885	    11.8332	
    25.6805	    22.7432	    18.0435	    26.3519	    15.1901	    20.9808	     9.2316	    17.5400	    11.2457	    10.9100	
    24.4217	    21.6522	    17.2043	    23.0789	    14.6866	    18.7988	     8.6441	    16.0294	    10.0708	     9.9869	
    23.0789	    20.4773	    16.4490	    19.9738	    14.1830	    16.8686	     8.2245	    14.6866	     8.8959	     9.2316	
    21.6522	    19.2184	    15.6097	    16.9525	    13.6795	    15.0223	     7.7209	    13.3438	     7.8049	     8.4763	
    20.2255	    17.8757	    14.8544	    14.1830	    13.0081	    13.3438	     7.3013	    12.1689	     6.7978	     7.7209	
    18.7988	    16.6168	    14.0152	    11.7493	    12.4207	    11.9171	     6.7978	    11.0779	     5.8746	     6.9656	
    17.6239	    15.5258	    13.3438	     9.7351	    11.7493	    10.6583	     6.3782	    10.0708	     4.9515	     6.2103	
    16.7007	    14.6866	    12.8403	     8.1406	    11.2457	     9.7351	     5.9586	     9.1476	     4.1962	     5.4550	
    16.0294	    14.1830	    12.4207	     7.0496	    10.7422	     9.0637	     5.6229	     8.3923	     3.3569	     4.6158	
    15.6097	    13.7634	    12.0850	     6.3782	    10.2386	     8.4763	     5.2032	     7.7209	     2.6855	     3.7766	
    15.1901	    13.4277	    11.7493	     6.0425	     9.6512	     7.9727	     4.7836	     7.0496	     1.9302	     2.9373	
    14.9384	    13.1760	    11.4975	     5.9586	     8.9798	     7.5531	     4.1962	     6.3782	     1.2589	     2.0981	
    14.6027	    12.9242	    11.0779	     6.2103	     8.3084	     7.2174	     3.6087	     5.7907	     0.6714	     1.2589	
    14.2670	    12.5885	    10.7422	     6.5460	     7.5531	     6.8817	     3.0212	     5.2872	     0.1678	     0.5035	
    13.9313	    12.1689	    10.3226	     7.0496	     6.8817	     6.6299	     2.5177	     4.7836	    -0.1678	    -0.1678	
    13.5956	    11.8332	     9.9030	     7.6370	     6.2103	     6.4621	     2.0981	     4.3640	    -0.2518	    -0.5875	
    13.2599	    11.4975	     9.4833	     8.3084	     5.7907	     6.3782	     1.9302	     4.0283	    -0.1678	    -0.7553	
    12.9242	    11.1618	     9.1476	     8.9798	     5.4550	     6.3782	     2.0142	     3.7766	     0.1678	    -0.6714	
    12.5885	    10.8261	     8.8120	     9.5673	     5.3711	     6.3782	     2.3499	     3.5248	     0.7553	    -0.5035	
    12.1689	    10.4065	     8.5602	     9.9869	     5.4550	     6.4621	     2.9373	     3.3569	     1.3428	    -0.0839	
    11.7493	    10.0708	     8.3923	    10.4065	     5.7068	     6.6299	     3.6926	     3.2730	     2.0981	     0.4196	
    11.3297	     9.7351	     8.3923	    10.6583	     6.1264	     6.7978	     4.6997	     3.2730	     2.7695	     0.8392	
    11.0779	     9.5673	     8.5602	    10.9940	     6.7139	     7.1335	     5.7907	     3.2730	     3.2730	     1.3428	
    10.9100	     9.3994	     8.9798	    11.2457	     7.3013	     7.4692	     6.8817	     3.4409	     3.6087	     1.7624	
    10.8261	     9.3994	     9.4833	    11.4975	     7.9727	     7.9727	     7.8049	     3.6087	     3.6926	     2.0142	
    10.8261	     9.4833	     9.9869	    11.8332	     8.5602	     8.3923	     8.5602	     3.8605	     3.4409	     2.1820	
    10.9940	     9.5673	    10.5743	    12.1689	     8.9798	     8.8959	     8.9798	     4.0283	     3.1052	     2.1820	
    11.1618	     9.7351	    11.1618	    12.4207	     9.3155	     9.2316	     8.9798	     4.1962	     2.6855	     2.1820	
    11.4975	    10.0708	    11.6653	    12.7563	     9.5673	     9.5673	     8.7280	     4.3640	     2.3499	     2.0142	
    12.0850	    10.5743	    12.2528	    13.0920	     9.7351	     9.9030	     8.0566	     4.4479	     2.0142	     1.7624	
    12.7563	    11.1618	    12.9242	    13.3438	     9.7351	    10.0708	     7.2174	     4.5319	     1.6785	     1.5106	
    13.5956	    11.8332	    13.5117	    13.5956	     9.6512	    10.1547	     6.2943	     4.6158	     1.4267	     1.1749	
    14.6027	    12.6724	    14.0991	    13.8474	     9.5673	    10.1547	     5.3711	     4.6158	     1.1749	     0.9232	
    15.6937	    13.5956	    14.6866	    13.9313	     9.4833	    10.0708	     4.5319	     4.6158	     1.0071	     0.6714	
    16.7847	    14.4348	    15.1901	    14.0152	     9.4833	     9.9030	     3.8605	     4.6158	     0.9232	     0.5035	
    17.7917	    15.3580	    15.6937	    14.0152	     9.4833	     9.7351	     3.4409	     4.6158	     0.9232	     0.4196	
    18.7149	    16.0294	    15.9454	    13.9313	     9.6512	     9.4833	     3.1891	     4.6158	     1.0071	     0.5035	
    19.3863	    16.6168	    16.1133	    13.7634	     9.7351	     9.2316	     3.0212	     4.5319	     1.1749	     0.6714	
    19.8059	    16.9525	    16.0294	    13.5117	     9.9030	     9.0637	     3.1052	     4.6158	     1.4267	     1.0071	
    19.8898	    17.0364	    15.7776	    13.2599	    10.0708	     8.9798	     3.3569	     4.6997	     1.8463	     1.4267	
    19.8059	    16.8686	    15.3580	    13.0920	    10.2386	     9.0637	     3.6926	     4.8676	     2.2659	     2.0142	
    19.3863	    16.5329	    14.8544	    13.0081	    10.4065	     9.3994	     4.1122	     5.2032	     2.7695	     2.7695	
    18.7988	    16.0294	    14.3509	    13.0081	    10.5743	     9.8190	     4.6997	     5.7068	     3.3569	     3.6087	
    18.1274	    15.4419	    13.7634	    13.1760	    10.6583	    10.4065	     5.1193	     6.2103	     3.9444	     4.4479	
    17.3721	    14.7705	    13.0920	    13.3438	    10.6583	    10.9940	     5.5389	     6.7978	     4.6158	     5.2032	
    16.6168	    14.0991	    12.4207	    13.5956	    10.5743	    11.4975	     5.7907	     7.3013	     5.1193	     5.7068	
    15.9454	    13.4277	    11.7493	    13.8474	    10.4065	    12.0850	     5.7907	     7.6370	     5.4550	     6.0425	
    15.1901	    12.7563	    11.0779	    14.0991	     9.9869	    12.4207	     5.5389	     7.8049	     5.6229	     6.1264	
    14.4348	    12.0010	    10.3226	    14.3509	     9.3155	    12.6724	     4.9515	     7.8888	     5.5389	     5.7907	
    13.6795	    11.2457	     9.4833	    14.5187	     8.4763	    12.7563	     4.1962	     7.7209	     5.2032	     5.2872	
    12.7563	    10.4065	     8.5602	    14.5187	     7.3853	    12.6724	     3.1891	     7.3853	     4.6158	     4.5319	
    11.8332	     9.4833	     7.6370	    14.5187	     6.2943	    12.4207	     2.0142	     6.9656	     3.9444	     3.6926	
    10.9940	     8.6441	     6.7978	    14.5187	     5.2032	    12.0850	     0.9232	     6.5460	     3.2730	     2.9373	
    10.1547	     7.8888	     6.0425	    14.4348	     4.1962	    11.8332	    -0.0839	     6.2943	     2.6855	     2.2659	
     9.4833	     7.2174	     5.5389	    14.4348	     3.3569	    11.6653	    -0.9232	     6.1264	     2.2659	     1.9302	
     8.8959	     6.6299	     5.1193	    14.4348	     2.6855	    11.5814	    -1.5945	     6.1264	     2.0981	     1.7624	
     8.4763	     6.1264	     4.8676	    14.4348	     2.1820	    11.4975	    -2.0981	     6.2943	     2.1820	     1.9302	
     8.2245	     5.7907	     4.7836	    14.3509	     1.8463	    11.4975	    -2.4338	     6.6299	     2.4338	     2.1820	
     8.0566	     5.5389	     4.6997	    14.2670	     1.7624	    11.5814	    -2.6016	     6.9656	     2.8534	     2.6855	
     8.0566	     5.4550	     4.8676	    14.1830	     1.7624	    11.7493	    -2.6016	     7.4692	     3.4409	     3.2730	
     8.3084	     5.5389	     5.1193	    14.1830	     2.0981	    12.0010	    -2.3499	     8.0566	     4.1122	     4.0283	
     8.8959	     6.0425	     5.6229	    14.1830	     2.6016	    12.4207	    -1.7624	     8.7280	     5.0354	     4.9515	
     9.6512	     6.7139	     6.3782	    14.3509	     3.4409	    12.9242	    -1.0071	     9.5673	     5.9586	     5.8746	
    10.6583	     7.7209	     7.2174	    14.5187	     4.5319	    13.5117	     0.0000	    10.4065	     6.9656	     6.7978	
    11.8332	     8.8120	     8.1406	    14.6866	     5.7068	    14.0991	     1.1749	    11.1618	     7.9727	     7.7209	
    12.9242	     9.9030	     9.1476	    14.9384	     6.9656	    14.6866	     2.3499	    11.8332	     8.8120	     8.4763	
    14.0152	    10.9940	    10.0708	    15.1901	     8.1406	    15.1901	     3.4409	    12.3367	     9.4833	     8.9798	
    14.8544	    11.8332	    10.8261	    15.3580	     9.0637	    15.6097	     4.2801	    12.6724	     9.8190	     9.3155	
    15.3580	    12.4207	    11.3297	    15.5258	     9.7351	    15.8615	     4.7836	    12.7563	     9.9030	     9.3994	
    15.4419	    12.5885	    11.4975	    15.6097	     9.9869	    15.9454	     4.8676	    12.5885	     9.6512	     9.2316	
    15.1901	    12.3367	    11.4136	    15.6937	     9.8190	    15.7776	     4.6158	    12.1689	     8.9798	     8.8120	
    14.6866	    11.8332	    10.9100	    15.6097	     9.3994	    15.5258	     4.0283	    11.5814	     8.1406	     8.2245	
[Epoch Header]
[Trial Type]	13
[Accept]	1
[Correct]	0
[RT]	 0.000
[Resp]	0
[Epoch Data]
    -6.7139	    -6.9656	    -6.2943	   -10.3226	    -4.5319	   -10.0708	    -1.5106	   -13.3438	    -7.8888	    -7.2174	
    -8.8959	    -9.0637	    -7.9727	   -13.2599	    -6.0425	   -12.1689	    -2.6016	   -15.2740	    -9.6512	    -8.8120	
   -10.9940	   -10.9940	    -9.6512	   -15.8615	    -7.4692	   -14.1830	    -3.7766	   -17.1204	   -11.4136	   -10.4065	
   -12.9242	   -12.6724	   -11.1618	   -18.0435	    -8.8959	   -15.8615	    -4.8676	   -18.7988	   -13.0920	   -11.7493	
   -14.5187	   -14.0991	   -12.3367	   -19.8059	   -10.0708	   -17.2882	    -5.8746	   -20.1416	   -14.6027	   -12.9242	
   -15.8615	   -15.1901	   -13.2599	   -21.0648	   -11.0779	   -18.2953	    -6.8817	   -21.2326	   -15.6937	   -13.7634	
   -16.7847	   -15.9454	   -13.8474	   -21.7361	   -11.8332	   -18.9667	    -7.6370	   -21.8201	   -16.4490	   -14.1830	
   -17.3721	   -16.3651	   -14.0991	   -21.8201	   -12.3367	   -19.1345	    -8.1406	   -22.0718	   -16.9525	   -14.2670	
   -17.5400	   -16.5329	   -14.0991	   -21.4005	   -12.5885	   -18.9667	    -8.4763	   -21.9879	   -17.1204	   -14.0152	
   -17.5400	   -16.3651	   -14.0152	   -20.6451	   -12.6724	   -18.5471	    -8.7280	   -21.6522	   -17.0364	   -13.5956	
   -17.2882	   -16.1133	   -13.8474	   -19.7220	   -12.6724	   -17.9596	    -8.9798	   -21.1487	   -16.8686	   -13.0920	
   -16.9525	   -15.8615	   -13.6795	   -18.7149	   -12.5885	   -17.3721	    -9.1476	   -20.5612	   -16.7007	   -12.6724	
   -16.6168	   -15.6097	   -13.5117	   -17.7917	   -12.4207	   -16.7847	    -9.3155	   -20.0577	   -16.3651	   -12.2528	
   -16.2811	   -15.3580	   -13.4277	   -16.9525	   -12.2528	   -16.1972	    -9.4833	   -19.5541	   -16.0294	   -11.9171	
   -15.9454	   -15.0223	   -13.2599	   -16.1133	   -11.9171	   -15.6097	    -9.4833	   -18.9667	   -15.5258	   -11.4975	
   -15.5258	   -14.6866	   -13.0920	   -15.3580	   -11.4136	   -15.0223	    -9.3155	   -18.3792	   -14.8544	   -11.1618	
   -15.1062	   -14.3509	   -12.8403	   -14.6027	   -10.9100	   -14.4348	    -9.0637	   -17.7917	   -14.0991	   -10.6583	
   -14.7705	   -14.0991	   -12.6724	   -14.0152	   -10.4065	   -13.8474	    -8.7280	   -17.2043	   -13.3438	   -10.2386	
   -14.4348	   -13.8474	   -12.5046	   -13.5117	   -10.0708	   -13.3438	    -8.3923	   -16.6168	   -12.5885	    -9.9030	
   -14.1830	   -13.6795	   -12.4207	   -13.1760	    -9.8190	   -12.9242	    -8.0566	   -16.1972	   -12.0010	    -9.5673	
   -14.0991	   -13.6795	   -12.4207	   -12.9242	    -9.8190	   -12.6724	    -7.7209	   -15.7776	   -11.5814	    -9.3994	
   -14.0152	   -13.6795	   -12.5046	   -12.6724	    -9.9030	   -12.4207	    -7.5531	   -15.6097	   -11.3297	    -9.3994	
   -14.0152	   -13.7634	   -12.5046	   -12.5885	    -9.9869	   -12.1689	    -7.3013	   -15.4419	   -11.2457	    -9.4833	
   -13.9313	   -13.7634	   -12.5046	   -12.4207	   -10.2386	   -12.0010	    -7.1335	   -15.3580	   -11.3297	    -9.5673	
   -13.8474	   -13.6795	   -12.5046	   -12.3367	   -10.4904	   -11.8332	    -7.0496	   -15.2740	   -11.4975	    -9.8190	
   -13.7634	   -13.6795	   -12.5046	   -12.2528	   -10.8261	   -11.6653	    -7.1335	   -15.3580	   -11.8332	   -10.0708	
   -13.7634	   -13.5956	   -12.5885	   -12.1689	   -11.0779	   -11.6653	    -7.3013	   -15.5258	   -12.3367	   -10.4065	
   -13.6795	   -13.5117	   -12.5885	   -12.0850	   -11.4136	   -11.6653	    -7.6370	   -15.6937	   -12.9242	   -10.7422	
   -13.5117	   -13.3438	   -12.5885	   -11.9171	   -11.5814	   -11.7493	    -8.1406	   -15.8615	   -13.4277	   -10.9940	
   -13.1760	   -13.1760	   -12.5046	   -11.6653	   -11.6653	   -11.6653	    -8.5602	   -15.9454	   -13.8474	   -11.1618	
   -12.7563	   -12.8403	   -12.3367	   -11.3297	   -11.5814	   -11.4975	    -8.8959	   -15.9454	   -14.1830	   -11.1618	
   -12.2528	   -12.4207	   -12.1689	   -10.9100	   -11.4136	   -11.3297	    -9.0637	   -15.7776	   -14.2670	   -10.9940	
   -11.7493	   -12.0010	   -11.8332	   -10.4904	   -11.1618	   -10.9940	    -9.0637	   -15.5258	   -14.1830	   -10.7422	
   -11.3297	   -11.7493	   -11.5814	   -10.0708	   -10.8261	   -10.7422	    -8.9798	   -15.2740	   -14.0152	   -10.4065	
   -10.9940	   -11.4975	   -11.3297	    -9.8190	   -10.4904	   -10.4904	    -8.6441	   -15.1062	   -13.5956	   -10.0708	
   -10.9100	   -11.4136	   -11.0779	    -9.7351	   -10.1547	   -10.2386	    -8.2245	   -14.9384	   -13.1760	    -9.5673	
   -10.9100	   -11.4136	   -10.9100	    -9.7351	    -9.7351	   -10.1547	    -7.6370	   -14.7705	   -12.6724	    -9.1476	
   -11.0779	   -11.5814	   -10.8261	    -9.9030	    -9.4833	   -10.1547	    -7.0496	   -14.7705	   -12.1689	    -8.6441	
   -11.3297	   -11.6653	   -10.8261	   -10.1547	    -9.2316	   -10.1547	    -6.4621	   -14.9384	   -11.6653	    -8.3084	
   -11.4975	   -11.7493	   -10.9940	   -10.3226	    -9.0637	   -10.2386	    -5.8746	   -15.1062	   -11.2457	    -8.0566	
   -11.5814	   -11.7493	   -11.1618	   -10.4065	    -9.0637	   -10.3226	    -5.4550	   -15.2740	   -10.9100	    -7.8888	
   -11.5814	   -11.6653	   -11.4975	   -10.4065	    -9.1476	   -10.4065	    -5.2872	   -15.6097	   -10.6583	    -7.9727	
   -11.5814	   -11.5814	   -11.9171	   -10.3226	    -9.4833	   -10.5743	    -5.2872	   -15.9454	   -10.6583	    -8.2245	
   -11.4975	   -11.5814	   -12.5046	   -10.3226	   -10.0708	   -10.9100	    -5.7068	   -16.5329	   -10.9100	    -8.8120	
   -11.6653	   -11.6653	   -13.3438	   -10.3226	   -10.9100	   -11.3297	    -6.5460	   -17.2043	   -11.3297	    -9.5673	
   -11.9171	   -11.9171	   -14.3509	   -10.5743	   -12.0010	   -12.0010	    -7.8049	   -18.1274	   -12.1689	   -10.5743	
   -12.4207	   -12.4207	   -15.5258	   -10.9940	   -13.3438	   -12.8403	    -9.3994	   -19.3024	   -13.0920	   -11.7493	
   -13.0920	   -13.0920	   -16.7847	   -11.5814	   -14.6866	   -13.8474	   -11.1618	   -20.4773	   -14.1830	   -13.0081	
   -13.7634	   -13.8474	   -17.8757	   -12.4207	   -16.1133	   -14.9384	   -13.0081	   -21.7361	   -15.2740	   -14.1830	
   -14.4348	   -14.5187	   -18.9667	   -13.3438	   -17.4561	   -16.0294	   -14.7705	   -22.9950	   -16.2811	   -15.3580	
   -15.1062	   -15.1901	   -19.8059	   -14.2670	   -18.5471	   -17.0364	   -16.3651	   -24.0860	   -17.1204	   -16.3651	
   -15.6937	   -15.7776	   -20.4773	   -15.3580	   -19.3863	   -18.0435	   -17.7917	   -24.9252	   -17.8757	   -17.2043	
   -16.1133	   -16.1972	   -20.8969	   -16.3651	   -19.9738	   -18.7149	   -18.7988	   -25.5966	   -18.6310	   -17.9596	
   -16.2811	   -16.3651	   -20.9808	   -17.1204	   -20.1416	   -19.2184	   -19.4702	   -25.9323	   -19.2184	   -18.4631	
   -16.2811	   -16.3651	   -20.8130	   -17.7078	   -19.9738	   -19.3863	   -19.6381	   -25.8484	   -19.5541	   -18.7149	
   -15.9454	   -16.0294	   -20.3934	   -17.8757	   -19.4702	   -19.0506	   -19.3024	   -25.3448	   -19.6381	   -18.7149	
   -15.4419	   -15.4419	   -19.6381	   -17.7078	   -18.6310	   -18.4631	   -18.5471	   -24.4217	   -19.3024	   -18.2953	
   -14.8544	   -14.7705	   -18.7149	   -17.2043	   -17.6239	   -17.5400	   -17.5400	   -23.2468	   -18.4631	   -17.7078	
   -14.0991	   -13.9313	   -17.7078	   -16.3651	   -16.4490	   -16.3651	   -16.2811	   -21.9040	   -17.3721	   -16.8686	
   -13.3438	   -13.0920	   -16.6168	   -15.3580	   -15.2740	   -15.0223	   -14.9384	   -20.4773	   -16.1972	   -15.9454	
   -12.5046	   -12.2528	   -15.5258	   -14.0991	   -14.1830	   -13.6795	   -13.5956	   -19.0506	   -14.9384	   -15.1062	
   -11.6653	   -11.4136	   -14.5187	   -12.8403	   -13.1760	   -12.4207	   -12.4207	   -17.8757	   -13.9313	   -14.4348	
   -10.9100	   -10.5743	   -13.5956	   -11.4975	   -12.4207	   -11.2457	   -11.5814	   -16.8686	   -13.0920	   -13.9313	
   -10.2386	    -9.9030	   -12.9242	   -10.2386	   -11.8332	   -10.2386	   -10.9940	   -16.1133	   -12.5885	   -13.7634	
    -9.6512	    -9.3155	   -12.3367	    -9.2316	   -11.5814	    -9.4833	   -10.7422	   -15.6937	   -12.3367	   -13.8474	
    -9.1476	    -8.8959	   -12.0010	    -8.4763	   -11.5814	    -9.0637	   -10.8261	   -15.4419	   -12.3367	   -14.1830	
    -8.7280	    -8.5602	   -11.8332	    -7.9727	   -11.7493	    -8.8959	   -11.2457	   -15.4419	   -12.6724	   -14.6866	
    -8.3923	    -8.3084	   -11.8332	    -7.8049	   -12.0850	    -8.9798	   -11.8332	   -15.6937	   -13.1760	   -15.4419	
    -8.0566	    -8.0566	   -11.8332	    -7.8888	   -12.5046	    -9.3155	   -12.5046	   -16.1133	   -13.8474	   -16.2811	
    -7.7209	    -7.8888	   -11.9171	    -8.1406	   -12.8403	    -9.8190	   -13.1760	   -16.6168	   -14.6027	   -17.1204	
    -7.3853	    -7.7209	   -12.0010	    -8.5602	   -13.1760	   -10.4065	   -13.7634	   -17.2043	   -15.4419	   -17.9596	
    -7.1335	    -7.6370	   -12.1689	    -9.1476	   -13.4277	   -10.9940	   -14.2670	   -17.7078	   -16.2811	   -18.7149	
    -6.9656	    -7.5531	   -12.2528	    -9.7351	   -13.6795	   -11.6653	   -14.6027	   -18.2953	   -17.0364	   -19.3024	
    -6.8817	    -7.6370	   -12.5046	   -10.3226	   -13.7634	   -12.3367	   -14.7705	   -18.7149	   -17.6239	   -19.6381	
    -7.1335	    -7.9727	   -12.6724	   -10.9940	   -13.8474	   -12.9242	   -14.7705	   -19.1345	   -18.1274	   -19.8059	
    -7.5531	    -8.3923	   -12.9242	   -11.5814	   -13.8474	   -13.3438	   -14.5187	   -19.3863	   -18.2953	   -19.8059	
    -8.0566	    -8.8959	   -13.1760	   -12.0010	   -13.6795	   -13.6795	   -14.0991	   -19.4702	   -18.2953	   -19.5541	
    -8.6441	    -9.3994	   -13.2599	   -12.2528	   -13.4277	   -13.6795	   -13.5956	   -19.3024	   -18.0435	   -19.0506	
    -9.1476	    -9.8190	   -13.2599	   -12.0850	   -13.0081	   -13.3438	   -12.8403	   -18.8828	   -17.4561	   -18.3792	
    -9.3994	   -10.0708	   -13.0920	   -11.5814	   -12.4207	   -12.8403	   -12.0010	   -18.2953	   -16.7007	   -17.5400	
    -9.4833	   -10.0708	   -12.6724	   -10.7422	   -11.6653	   -12.0010	   -11.0779	   -17.5400	   -15.6937	   -16.6168	
    -9.3994	    -9.8190	   -12.2528	    -9.6512	   -10.9100	   -10.9940	   -10.1547	   -16.7007	   -14.7705	   -15.6097	
    -9.2316	    -9.4833	   -11.7493	    -8.4763	   -10.1547	   -10.0708	    -9.3994	   -15.9454	   -13.8474	   -14.7705	
    -9.0637	    -9.2316	   -11.3297	    -7.3853	    -9.5673	    -9.3155	    -8.8959	   -15.5258	   -13.2599	   -14.1830	
    -8.9798	    -9.0637	   -11.1618	    -6.4621	    -9.3155	    -8.8959	    -8.7280	   -15.3580	   -13.0081	   -13.9313	
    -9.0637	    -9.0637	   -11.2457	    -5.9586	    -9.3994	    -8.8120	    -8.8959	   -15.5258	   -13.2599	   -14.0152	
    -9.3155	    -9.2316	   -11.5814	    -5.8746	    -9.9030	    -9.2316	    -9.4833	   -16.1133	   -13.8474	   -14.4348	
    -9.7351	    -9.7351	   -12.1689	    -6.2103	   -10.7422	    -9.9030	   -10.3226	   -16.9525	   -14.8544	   -15.1062	
   -10.3226	   -10.3226	   -13.0081	    -6.7978	   -11.9171	   -10.9100	   -11.4975	   -17.9596	   -16.0294	   -15.9454	
   -10.9100	   -10.9940	   -14.0152	    -7.5531	   -13.1760	   -11.9171	   -12.7563	   -19.0506	   -17.3721	   -16.9525	
   -11.4975	   -11.7493	   -15.0223	    -8.3923	   -14.5187	   -13.0081	   -14.0152	   -20.0577	   -18.6310	   -17.7917	
   -11.9171	   -12.3367	   -15.9454	    -9.1476	   -15.6937	   -13.8474	   -15.0223	   -20.8969	   -19.7220	   -18.5471	
   -12.1689	   -12.6724	   -16.6168	    -9.6512	   -16.5329	   -14.4348	   -15.7776	   -21.4005	   -20.4773	   -19.0506	
   -12.1689	   -12.8403	   -17.1204	    -9.9869	   -17.0364	   -14.7705	   -16.0294	   -21.6522	   -20.9808	   -19.3024	
   -11.9171	   -12.7563	   -17.2882	   -10.1547	   -17.1204	   -14.8544	   -15.9454	   -21.5683	   -21.0648	   -19.2184	
   -11.5814	   -12.4207	   -17.2043	   -10.0708	   -16.8686	   -14.6866	   -15.4419	   -21.3165	   -20.8130	   -18.9667	
   -10.9940	   -11.9171	   -16.8686	    -9.9869	   -16.2811	   -14.2670	   -14.6027	   -20.8130	   -20.3094	   -18.4631	
   -10.4065	   -11.3297	   -16.4490	    -9.7351	   -15.5258	   -13.7634	   -13.5956	   -20.1416	   -19.5541	   -17.8757	
    -9.8190	   -10.7422	   -15.7776	    -9.3994	   -14.6027	   -13.1760	   -12.5046	   -19.4702	   -18.7149	   -17.2043	
    -9.3155	   -10.0708	   -15.1901	    -9.0637	   -13.6795	   -12.5046	   -11.4136	   -18.7988	   -17.7078	   -16.4490	
    -8.8959	    -9.5673	   -14.5187	    -8.7280	   -12.7563	   -11.8332	   -10.4904	   -18.1274	   -16.7847	   -15.7776	
    -8.4763	    -9.0637	   -13.8474	    -8.3923	   -11.9171	   -11.3297	    -9.8190	   -17.5400	   -15.9454	   -15.1901	
    -8.1406	    -8.5602	   -13.2599	    -8.0566	   -11.2457	   -10.7422	    -9.3994	   -17.1204	   -15.2740	   -14.6866	
    -7.8888	    -8.2245	   -12.6724	    -7.7209	   -10.7422	   -10.3226	    -9.2316	   -16.7847	   -14.7705	   -14.2670	
    -7.8049	    -7.9727	   -12.3367	    -7.4692	   -10.4904	   -10.0708	    -9.3994	   -16.5329	   -14.4348	   -14.0152	
    -7.8049	    -7.8888	   -12.0850	    -7.2174	   -10.4065	    -9.8190	    -9.7351	   -16.3651	   -14.1830	   -13.7634	
    -7.9727	    -7.9727	   -12.0010	    -6.9656	   -10.5743	    -9.6512	   -10.3226	   -16.2811	   -14.0991	   -13.5956	
    -8.3923	    -8.2245	   -12.1689	    -6.7139	   -10.9100	    -9.5673	   -10.9940	   -16.2811	   -14.0991	   -13.5956	
    -8.8120	    -8.6441	   -12.4207	    -6.5460	   -11.3297	    -9.5673	   -11.5814	   -16.2811	   -14.0991	   -13.5117	
    -9.3155	    -9.0637	   -12.7563	    -6.2943	   -11.8332	    -9.4833	   -12.1689	   -16.2811	   -14.1830	   -13.5117	
    -9.8190	    -9.5673	   -13.1760	    -6.2103	   -12.2528	    -9.3994	   -12.6724	   -16.2811	   -14.1830	   -13.4277	
   -10.2386	   -10.0708	   -13.5956	    -6.1264	   -12.6724	    -9.3994	   -13.0920	   -16.2811	   -14.0991	   -13.4277	
   -10.5743	   -10.4065	   -14.0152	    -6.2103	   -12.9242	    -9.4833	   -13.2599	   -16.2811	   -14.0991	   -13.3438	
   -10.7422	   -10.6583	   -14.2670	    -6.5460	   -13.0920	    -9.6512	   -13.2599	   -16.2811	   -13.9313	   -13.1760	
   -10.6583	   -10.7422	   -14.3509	    -7.1335	   -13.0081	    -9.9030	   -13.0920	   -16.1972	   -13.7634	   -13.0920	
   -10.4904	   -10.6583	   -14.3509	    -7.8888	   -12.7563	   -10.1547	   -12.6724	   -16.1972	   -13.5117	   -13.0081	
   -10.2386	   -10.4065	   -14.0991	    -8.8120	   -12.3367	   -10.5743	   -12.0850	   -16.1133	   -13.1760	   -12.9242	
    -9.8190	   -10.1547	   -13.7634	    -9.9030	   -11.7493	   -10.9100	   -11.4136	   -16.0294	   -12.7563	   -12.7563	
    -9.3994	    -9.7351	   -13.3438	   -10.9100	   -11.0779	   -11.3297	   -10.5743	   -16.0294	   -12.3367	   -12.6724	
    -8.9798	    -9.3994	   -12.9242	   -11.9171	   -10.4065	   -11.6653	    -9.7351	   -16.1133	   -11.9171	   -12.5885	
    -8.7280	    -9.1476	   -12.5885	   -12.8403	    -9.8190	   -12.0850	    -9.0637	   -16.1972	   -11.4975	   -12.5885	
    -8.6441	    -8.9798	   -12.3367	   -13.5117	    -9.3155	   -12.4207	    -8.3923	   -16.4490	   -11.1618	   -12.6724	
    -8.8120	    -8.9798	   -12.1689	   -14.0991	    -9.0637	   -12.7563	    -7.9727	   -16.8686	   -11.0779	   -12.8403	
    -9.0637	    -9.0637	   -12.1689	   -14.4348	    -8.9798	   -13.0920	    -7.7209	   -17.3721	   -11.1618	   -13.1760	
    -9.4833	    -9.3155	   -12.2528	   -14.6027	    -9.1476	   -13.4277	    -7.7209	   -17.9596	   -11.4975	   -13.5956	
    -9.9030	    -9.6512	   -12.4207	   -14.6027	    -9.4833	   -13.7634	    -7.8888	   -18.5471	   -12.0850	   -14.1830	
   -10.1547	    -9.9030	   -12.5885	   -14.2670	    -9.9030	   -14.0152	    -8.2245	   -19.1345	   -12.9242	   -14.8544	
   -10.3226	    -9.9869	   -12.6724	   -13.7634	   -10.3226	   -14.0991	    -8.7280	   -19.5541	   -13.9313	   -15.4419	
   -10.1547	    -9.9030	   -12.5885	   -13.0081	   -10.7422	   -14.0152	    -9.1476	   -19.8059	   -15.0223	   -16.0294	
    -9.8190	    -9.6512	   -12.3367	   -12.2528	   -10.9100	   -13.6795	    -9.6512	   -19.8059	   -16.1133	   -16.5329	
    -9.2316	    -9.2316	   -12.0010	   -11.4136	   -11.0779	   -13.3438	    -9.9869	   -19.6381	   -16.8686	   -16.7007	
    -8.6441	    -8.7280	   -11.6653	   -10.6583	   -10.9940	   -12.9242	   -10.2386	   -19.3024	   -17.3721	   -16.7007	
    -7.9727	    -8.3084	   -11.3297	   -10.1547	   -10.8261	   -12.4207	   -10.3226	   -18.7988	   -17.3721	   -16.3651	
    -7.4692	    -7.8888	   -10.9940	    -9.8190	   -10.6583	   -12.0850	   -10.2386	   -18.2953	   -17.1204	   -15.8615	
    -7.0496	    -7.6370	   -10.8261	    -9.7351	   -10.3226	   -11.7493	    -9.9869	   -17.7917	   -16.5329	   -15.1901	
    -6.9656	    -7.5531	   -10.6583	    -9.9030	    -9.9869	   -11.5814	    -9.6512	   -17.2882	   -15.9454	   -14.4348	
    -7.1335	    -7.7209	   -10.6583	   -10.2386	    -9.6512	   -11.5814	    -9.3155	   -16.9525	   -15.4419	   -13.7634	
    -7.6370	    -8.1406	   -10.7422	   -10.8261	    -9.4833	   -11.7493	    -8.9798	   -16.8686	   -15.0223	   -13.2599	
    -8.3084	    -8.7280	   -10.9940	   -11.4136	    -9.3994	   -12.0850	    -8.8120	   -16.9525	   -14.8544	   -13.0081	
    -9.0637	    -9.3994	   -11.3297	   -12.0850	    -9.3994	   -12.5046	    -8.8120	   -17.2043	   -14.8544	   -12.8403	
    -9.8190	   -10.0708	   -11.6653	   -12.7563	    -9.4833	   -12.9242	    -8.8959	   -17.5400	   -15.0223	   -12.9242	
   -10.4904	   -10.6583	   -11.9171	   -13.2599	    -9.7351	   -13.3438	    -9.1476	   -18.0435	   -15.2740	   -13.0920	
   -11.0779	   -11.1618	   -12.2528	   -13.7634	    -9.9869	   -13.7634	    -9.4833	   -18.6310	   -15.7776	   -13.5117	
   -11.6653	   -11.6653	   -12.5885	   -14.1830	   -10.4904	   -14.1830	   -10.0708	   -19.3024	   -16.2811	   -13.9313	
   -12.1689	   -12.0850	   -12.9242	   -14.5187	   -10.9940	   -14.6866	   -10.7422	   -20.0577	   -16.9525	   -14.5187	
   -12.5885	   -12.5046	   -13.2599	   -14.7705	   -11.7493	   -15.1062	   -11.4975	   -20.7291	   -17.5400	   -15.0223	
   -13.0081	   -12.9242	   -13.6795	   -14.8544	   -12.5046	   -15.4419	   -12.3367	   -21.4005	   -18.1274	   -15.5258	
   -13.2599	   -13.2599	   -13.9313	   -14.7705	   -13.1760	   -15.6937	   -13.2599	   -21.9879	   -18.5471	   -15.8615	
   -13.2599	   -13.3438	   -14.1830	   -14.3509	   -13.8474	   -15.7776	   -14.0152	   -22.3236	   -18.8828	   -16.1133	
   -13.0081	   -13.0920	   -14.1830	   -13.6795	   -14.2670	   -15.6097	   -14.6027	   -22.4915	   -18.9667	   -16.0294	
   -12.4207	   -12.5885	   -14.0152	   -12.6724	   -14.4348	   -15.1062	   -14.9384	   -22.3236	   -18.8828	   -15.7776	
   -11.4975	   -11.8332	   -13.5956	   -11.4975	   -14.4348	   -14.4348	   -15.1062	   -21.8201	   -18.5471	   -15.3580	
   -10.4065	   -10.8261	   -13.0920	   -10.2386	   -14.0991	   -13.5117	   -14.9384	   -21.1487	   -17.9596	   -14.6866	
    -9.2316	    -9.7351	   -12.5046	    -8.9798	   -13.5956	   -12.5885	   -14.6027	   -20.2255	   -17.2882	   -13.8474	
    -8.0566	    -8.6441	   -11.9171	    -7.8049	   -12.9242	   -11.6653	   -14.0152	   -19.3024	   -16.6168	   -13.0920	
    -7.0496	    -7.6370	   -11.4136	    -6.9656	   -12.1689	   -10.8261	   -13.3438	   -18.4631	   -15.8615	   -12.3367	
    -6.2103	    -6.7139	   -10.9100	    -6.3782	   -11.3297	   -10.1547	   -12.4207	   -17.7078	   -15.1062	   -11.6653	
    -5.6229	    -5.9586	   -10.4065	    -6.0425	   -10.4065	    -9.5673	   -11.4136	   -17.0364	   -14.5187	   -11.2457	
    -5.1193	    -5.4550	    -9.9030	    -5.9586	    -9.5673	    -9.1476	   -10.3226	   -16.5329	   -13.9313	   -10.8261	
    -4.7836	    -5.1193	    -9.4833	    -6.0425	    -8.8120	    -8.8959	    -9.2316	   -16.1133	   -13.4277	   -10.6583	
    -4.5319	    -4.7836	    -9.0637	    -6.1264	    -8.1406	    -8.6441	    -8.2245	   -15.7776	   -13.0920	   -10.5743	
    -4.2801	    -4.6158	    -8.7280	    -6.2103	    -7.5531	    -8.4763	    -7.3013	   -15.6097	   -12.8403	   -10.6583	
    -4.0283	    -4.4479	    -8.3923	    -6.2103	    -7.1335	    -8.2245	    -6.4621	   -15.3580	   -12.6724	   -10.8261	
    -3.6926	    -4.1962	    -8.1406	    -5.9586	    -6.8817	    -7.9727	    -5.7907	   -15.1062	   -12.5885	   -10.9940	
    -3.3569	    -3.9444	    -7.8049	    -5.5389	    -6.6299	    -7.5531	    -5.2872	   -14.8544	   -12.5046	   -11.1618	
    -2.9373	    -3.5248	    -7.4692	    -4.7836	    -6.5460	    -7.0496	    -4.9515	   -14.4348	   -12.4207	   -11.3297	
    -2.5177	    -3.1891	    -7.2174	    -3.9444	    -6.6299	    -6.5460	    -4.8676	   -13.9313	   -12.2528	   -11.4136	
    -2.2659	    -2.8534	    -7.0496	    -2.9373	    -6.7978	    -6.0425	    -4.9515	   -13.5117	   -12.1689	   -11.4975	
    -2.0981	    -2.6855	    -7.1335	    -2.0142	    -7.0496	    -5.5389	    -5.2872	   -13.0920	   -12.0850	   -11.5814	
    -2.0981	    -2.6855	    -7.3013	    -1.1749	    -7.4692	    -5.2032	    -5.8746	   -12.8403	   -12.0850	   -11.6653	
    -2.2659	    -2.7695	    -7.6370	    -0.5035	    -7.9727	    -4.9515	    -6.6299	   -12.6724	   -12.1689	   -11.7493	
    -2.5177	    -2.9373	    -7.9727	    -0.0839	    -8.5602	    -4.8676	    -7.4692	   -12.5885	   -12.2528	   -11.7493	
    -2.7695	    -3.1891	    -8.3923	     0.0839	    -8.9798	    -4.8676	    -8.2245	   -12.5046	   -12.2528	   -11.6653	
    -3.0212	    -3.3569	    -8.7280	     0.0000	    -9.3155	    -4.7836	    -8.8959	   -12.4207	   -12.0850	   -11.4136	
    -3.1891	    -3.4409	    -8.8959	    -0.0839	    -9.3155	    -4.7836	    -9.3155	   -12.3367	   -11.7493	   -10.9940	
    -3.1891	    -3.3569	    -8.8120	    -0.3357	    -8.9798	    -4.6158	    -9.3155	   -12.0010	   -11.2457	   -10.4065	
    -2.9373	    -3.0212	    -8.3923	    -0.4196	    -8.3084	    -4.2801	    -8.9798	   -11.5814	   -10.4065	    -9.6512	
    -2.3499	    -2.3499	    -7.6370	    -0.4196	    -7.3013	    -3.7766	    -8.2245	   -10.9940	    -9.3155	    -8.7280	
    -1.5945	    -1.4267	    -6.6299	    -0.2518	    -6.0425	    -3.1891	    -7.2174	   -10.1547	    -8.1406	    -7.6370	
    -0.5875	    -0.4196	    -5.4550	     0.0000	    -4.6158	    -2.4338	    -5.9586	    -9.3155	    -6.7978	    -6.5460	
     0.4196	     0.6714	    -4.1962	     0.4196	    -3.1891	    -1.6785	    -4.7836	    -8.3923	    -5.5389	    -5.4550	
     1.3428	     1.7624	    -3.0212	     0.8392	    -1.9302	    -0.9232	    -3.6926	    -7.6370	    -4.4479	    -4.5319	
     2.1820	     2.6855	    -2.0142	     1.3428	    -0.9232	    -0.3357	    -2.8534	    -7.0496	    -3.5248	    -3.8605	
     2.7695	     3.3569	    -1.2589	     1.8463	    -0.2518	     0.0839	    -2.3499	    -6.7139	    -2.9373	    -3.4409	
     3.0212	     3.6926	    -0.8392	     2.1820	     0.0839	     0.2518	    -2.1820	    -6.7139	    -2.6855	    -3.3569	
     2.8534	     3.6087	    -0.8392	     2.4338	    -0.0839	     0.0839	    -2.5177	    -7.0496	    -2.7695	    -3.6087	
     2.3499	     3.1052	    -1.2589	     2.4338	    -0.7553	    -0.3357	    -3.1891	    -7.7209	    -3.1891	    -4.1122	
     1.5106	     2.3499	    -1.9302	     2.3499	    -1.7624	    -1.0910	    -4.2801	    -8.7280	    -3.9444	    -4.9515	
     0.4196	     1.2589	    -2.9373	     2.0981	    -3.1052	    -2.0142	    -5.5389	    -9.9030	    -4.8676	    -5.9586	
    -0.6714	     0.0839	    -4.0283	     1.8463	    -4.4479	    -2.9373	    -6.8817	   -11.0779	    -5.9586	    -7.0496	
    -1.6785	    -1.0071	    -5.1193	     1.7624	    -5.8746	    -3.8605	    -8.0566	   -12.0850	    -6.9656	    -7.9727	
    -2.4338	    -1.8463	    -6.1264	     1.7624	    -6.9656	    -4.5319	    -9.0637	   -12.7563	    -7.8049	    -8.6441	
    -2.9373	    -2.4338	    -6.7978	     1.9302	    -7.8049	    -4.9515	    -9.6512	   -13.0920	    -8.4763	    -9.0637	
    -3.1891	    -2.7695	    -7.3013	     2.1820	    -8.3084	    -5.1193	    -9.9030	   -13.0920	    -9.0637	    -9.3155	
    -3.1052	    -2.8534	    -7.4692	     2.4338	    -8.3923	    -5.0354	    -9.8190	   -12.6724	    -9.3994	    -9.3155	
    -2.8534	    -2.7695	    -7.4692	     2.5177	    -8.2245	    -4.7836	    -9.3994	   -12.0850	    -9.5673	    -9.1476	
    -2.6016	    -2.6016	    -7.2174	     2.5177	    -7.7209	    -4.5319	    -8.7280	   -11.4136	    -9.3994	    -8.8959	
    -2.2659	    -2.3499	    -6.8817	     2.1820	    -7.0496	    -4.2801	    -7.8888	   -10.6583	    -8.8959	    -8.4763	
    -1.9302	    -2.0142	    -6.4621	     1.7624	    -6.3782	    -4.0283	    -7.0496	    -9.9869	    -8.3084	    -7.9727	
    -1.5945	    -1.7624	    -6.0425	     1.1749	    -5.6229	    -3.8605	    -6.2103	    -9.4833	    -7.7209	    -7.4692	
    -1.2589	    -1.4267	    -5.6229	     0.5035	    -5.0354	    -3.8605	    -5.5389	    -9.1476	    -7.2174	    -7.0496	
    -0.9232	    -1.0910	    -5.2032	    -0.1678	    -4.5319	    -3.8605	    -5.1193	    -9.0637	    -6.8817	    -6.7978	
    -0.6714	    -0.9232	    -4.9515	    -0.6714	    -4.1962	    -3.8605	    -4.9515	    -9.2316	    -6.7978	    -6.6299	
    -0.5035	    -0.7553	    -4.7836	    -1.0071	    -4.1962	    -3.9444	    -5.0354	    -9.5673	    -6.9656	    -6.7139	
    -0.4196	    -0.7553	    -4.8676	    -1.0910	    -4.4479	    -4.0283	    -5.3711	   -10.0708	    -7.2174	    -6.9656	
    -0.5035	    -0.8392	    -5.1193	    -1.0071	    -5.0354	    -4.0283	    -6.0425	   -10.5743	    -7.5531	    -7.2174	
    -0.6714	    -1.0071	    -5.5389	    -0.5875	    -5.7068	    -3.9444	    -6.7978	   -11.0779	    -7.8888	    -7.4692	
    -0.7553	    -1.0910	    -5.9586	     0.1678	    -6.4621	    -3.6926	    -7.5531	   -11.3297	    -8.1406	    -7.6370	
    -0.6714	    -1.0910	    -6.2943	     1.0910	    -7.1335	    -3.1891	    -8.3084	   -11.3297	    -8.2245	    -7.5531	
    -0.4196	    -0.8392	    -6.5460	     2.2659	    -7.7209	    -2.5177	    -8.8120	   -11.0779	    -8.0566	    -7.3013	
     0.0000	    -0.4196	    -6.6299	     3.5248	    -8.0566	    -1.6785	    -9.1476	   -10.4904	    -7.8049	    -6.8817	
     0.5035	     0.0000	    -6.6299	     4.7836	    -8.3084	    -0.7553	    -9.2316	    -9.8190	    -7.3853	    -6.2943	
     0.9232	     0.4196	    -6.7139	     5.8746	    -8.5602	     0.0000	    -9.2316	    -8.9798	    -6.8817	    -5.6229	
     1.2589	     0.6714	    -6.7978	     6.5460	    -8.8120	     0.5875	    -9.1476	    -8.3084	    -6.4621	    -5.0354	
     1.3428	     0.6714	    -7.0496	     6.8817	    -9.0637	     1.0071	    -8.9798	    -7.8049	    -6.2103	    -4.5319	
     1.1749	     0.4196	    -7.3853	     6.8817	    -9.3155	     1.1749	    -8.8959	    -7.3853	    -5.9586	    -4.1122	
     0.9232	     0.0839	    -7.6370	     6.6299	    -9.5673	     1.0910	    -8.8120	    -7.1335	    -5.7068	    -3.7766	
     0.5875	    -0.3357	    -7.8049	     6.2943	    -9.7351	     1.0910	    -8.7280	    -6.8817	    -5.3711	    -3.5248	
     0.3357	    -0.6714	    -7.8049	     5.9586	    -9.7351	     1.0071	    -8.4763	    -6.6299	    -4.9515	    -3.1891	
     0.1678	    -0.8392	    -7.5531	     5.7068	    -9.4833	     1.1749	    -8.2245	    -6.3782	    -4.5319	    -2.8534	
     0.1678	    -0.9232	    -7.0496	     5.6229	    -8.9798	     1.3428	    -7.9727	    -5.9586	    -3.9444	    -2.6016	
     0.3357	    -0.7553	    -6.3782	     5.7907	    -8.3923	     1.7624	    -7.7209	    -5.6229	    -3.4409	    -2.4338	
     0.5875	    -0.5035	    -5.5389	     6.1264	    -7.8049	     2.1820	    -7.5531	    -5.2872	    -3.0212	    -2.4338	
     0.8392	    -0.0839	    -4.7836	     6.5460	    -7.1335	     2.6016	    -7.4692	    -5.0354	    -2.7695	    -2.6016	
     1.1749	     0.2518	    -4.1122	     6.9656	    -6.6299	     3.0212	    -7.6370	    -4.9515	    -2.7695	    -3.0212	
     1.5106	     0.6714	    -3.6926	     7.4692	    -6.2943	     3.2730	    -8.0566	    -5.1193	    -3.1052	    -3.6087	
     1.7624	     0.9232	    -3.3569	     7.9727	    -6.2103	     3.4409	    -8.7280	    -5.3711	    -3.6087	    -4.2801	
     1.8463	     1.0910	    -3.3569	     8.3084	    -6.4621	     3.3569	    -9.4833	    -5.7907	    -4.3640	    -5.1193	
     1.8463	     1.1749	    -3.5248	     8.6441	    -6.7978	     3.2730	   -10.4065	    -6.2943	    -5.2032	    -6.0425	
     1.7624	     1.2589	    -3.8605	     8.7280	    -7.3013	     2.9373	   -11.3297	    -6.8817	    -6.2103	    -6.8817	
     1.6785	     1.2589	    -4.1962	     8.7280	    -7.8049	     2.6016	   -12.0850	    -7.4692	    -7.1335	    -7.6370	
     1.5106	     1.2589	    -4.6158	     8.4763	    -8.1406	     2.2659	   -12.6724	    -7.9727	    -7.8888	    -8.2245	
     1.3428	     1.1749	    -4.8676	     8.1406	    -8.3923	     1.9302	   -13.0081	    -8.3084	    -8.5602	    -8.6441	
     1.2589	     1.1749	    -5.1193	     7.7209	    -8.4763	     1.5945	   -13.0081	    -8.5602	    -8.9798	    -8.9798	
     1.0910	     1.0910	    -5.2872	     7.1335	    -8.3923	     1.2589	   -12.7563	    -8.7280	    -9.2316	    -9.0637	
     0.9232	     1.0910	    -5.2032	     6.6299	    -8.1406	     1.1749	   -12.1689	    -8.6441	    -9.1476	    -8.9798	
     0.8392	     1.0071	    -5.1193	     6.1264	    -7.7209	     1.1749	   -11.4136	    -8.4763	    -8.8120	    -8.7280	
     0.6714	     1.0071	    -4.8676	     5.7907	    -7.1335	     1.3428	   -10.4904	    -8.1406	    -8.3084	    -8.3084	
     0.6714	     1.0910	    -4.5319	     5.4550	    -6.4621	     1.6785	    -9.4833	    -7.6370	    -7.5531	    -7.7209	
     0.6714	     1.1749	    -4.1122	     5.2872	    -5.7907	     2.0981	    -8.3923	    -7.1335	    -6.7139	    -7.1335	
     0.8392	     1.3428	    -3.6926	     5.2872	    -5.1193	     2.5177	    -7.4692	    -6.6299	    -5.7907	    -6.5460	
     1.0910	     1.5945	    -3.1052	     5.2872	    -4.4479	     3.0212	    -6.5460	    -6.1264	    -5.0354	    -5.9586	
     1.4267	     2.0142	    -2.4338	     5.4550	    -3.7766	     3.5248	    -5.7907	    -5.6229	    -4.3640	    -5.5389	
     1.9302	     2.5177	    -1.7624	     5.7068	    -3.1891	     4.0283	    -5.2872	    -5.2032	    -3.8605	    -5.2032	
     2.4338	     2.9373	    -1.1749	     6.1264	    -2.7695	     4.4479	    -4.9515	    -4.9515	    -3.6087	    -5.0354	
     2.7695	     3.2730	    -0.7553	     6.4621	    -2.6016	     4.6997	    -4.9515	    -4.8676	    -3.6087	    -5.1193	
     3.0212	     3.4409	    -0.5875	     6.7139	    -2.6016	     4.7836	    -5.2872	    -5.0354	    -3.8605	    -5.3711	
     3.0212	     3.3569	    -0.5875	     6.8817	    -2.8534	     4.6997	    -5.8746	    -5.3711	    -4.3640	    -5.7068	
     2.8534	     3.1052	    -0.9232	     6.8817	    -3.3569	     4.3640	    -6.6299	    -5.8746	    -5.0354	    -6.2103	
     2.4338	     2.6016	    -1.5106	     6.7139	    -3.9444	     3.8605	    -7.5531	    -6.5460	    -5.7907	    -6.7978	
     1.9302	     2.0142	    -2.0981	     6.3782	    -4.6158	     3.1891	    -8.4763	    -7.1335	    -6.5460	    -7.3853	
     1.2589	     1.3428	    -2.7695	     5.8746	    -5.2872	     2.5177	    -9.3994	    -7.8049	    -7.3013	    -7.8888	
     0.5875	     0.6714	    -3.3569	     5.3711	    -5.8746	     1.7624	   -10.0708	    -8.3923	    -7.9727	    -8.3084	
     0.0000	     0.0839	    -3.8605	     4.6997	    -6.2943	     1.0910	   -10.5743	    -8.8959	    -8.4763	    -8.6441	
    -0.4196	    -0.4196	    -4.1962	     4.0283	    -6.5460	     0.5035	   -10.9100	    -9.1476	    -8.7280	    -8.7280	
    -0.6714	    -0.6714	    -4.2801	     3.4409	    -6.6299	     0.0839	   -10.9100	    -9.1476	    -8.6441	    -8.5602	
    -0.5875	    -0.6714	    -4.1122	     3.1052	    -6.2943	     0.0839	   -10.6583	    -8.8120	    -8.1406	    -8.1406	
    -0.1678	    -0.3357	    -3.6087	     3.1052	    -5.7068	     0.4196	   -10.0708	    -8.1406	    -7.3013	    -7.4692	
     0.5035	     0.4196	    -2.7695	     3.4409	    -4.7836	     1.1749	    -9.2316	    -7.0496	    -5.8746	    -6.4621	
     1.5945	     1.5106	    -1.6785	     4.1122	    -3.6926	     2.3499	    -8.2245	    -5.7068	    -4.1122	    -5.2032	
     2.9373	     2.8534	    -0.3357	     5.2032	    -2.4338	     3.6926	    -6.9656	    -4.0283	    -2.0981	    -3.8605	
     4.4479	     4.3640	     1.0910	     6.5460	    -1.0910	     5.3711	    -5.7068	    -2.2659	     0.0839	    -2.5177	
     5.8746	     5.9586	     2.5177	     8.0566	     0.2518	     6.9656	    -4.5319	    -0.5035	     2.1820	    -1.2589	
     7.2174	     7.3853	     3.7766	     9.5673	     1.3428	     8.5602	    -3.6087	     1.0910	     3.9444	    -0.2518	
     8.2245	     8.5602	     4.6158	    10.9100	     2.0981	     9.8190	    -3.0212	     2.3499	     5.2872	     0.5035	
     8.8120	     9.2316	     5.1193	    11.8332	     2.6016	    10.5743	    -2.9373	     3.1052	     5.8746	     0.8392	
     8.8120	     9.3155	     5.1193	    12.3367	     2.5177	    10.8261	    -3.2730	     3.4409	     5.6229	     0.6714	
     8.0566	     8.7280	     4.4479	    12.0850	     2.0142	    10.4065	    -4.1122	     3.0212	     4.6997	     0.0839	
     6.6299	     7.3013	     3.1891	    11.0779	     0.9232	     9.1476	    -5.3711	     2.0142	     3.0212	    -0.9232	
     4.5319	     5.2032	     1.3428	     9.2316	    -0.7553	     7.1335	    -7.1335	     0.2518	     0.8392	    -2.3499	
     1.6785	     2.3499	    -1.2589	     6.5460	    -3.1052	     4.3640	    -9.3155	    -2.1820	    -1.7624	    -4.1962	
    -1.7624	    -1.0910	    -4.3640	     3.1052	    -5.8746	     0.9232	   -11.7493	    -5.2872	    -4.5319	    -6.3782	
    -5.6229	    -4.9515	    -7.8049	    -0.8392	    -8.9798	    -3.0212	   -14.4348	    -8.8120	    -7.4692	    -8.7280	
    -9.6512	    -8.9798	   -11.4975	    -5.1193	   -12.1689	    -7.1335	   -17.1204	   -12.5046	   -10.4065	   -11.1618	
   -13.5956	   -12.9242	   -15.0223	    -9.3155	   -15.3580	   -11.2457	   -19.5541	   -16.1133	   -13.1760	   -13.5117	
   -17.1204	   -16.5329	   -18.2114	   -13.2599	   -18.0435	   -14.8544	   -21.5683	   -19.4702	   -15.6097	   -15.6937	
   -20.2255	   -19.5541	   -20.8969	   -16.7007	   -20.3934	   -18.0435	   -23.1628	   -22.2397	   -17.6239	   -17.5400	
   -22.6593	   -21.9879	   -23.0789	   -19.5541	   -22.0718	   -20.5612	   -24.1699	   -24.5056	   -19.2184	   -19.0506	
   -24.5056	   -23.8342	   -24.6735	   -21.7361	   -23.2468	   -22.4075	   -24.6735	   -26.2680	   -20.2255	   -20.1416	
   -25.8484	   -25.0931	   -25.6805	   -23.3307	   -23.9182	   -23.6664	   -24.8413	   -27.5269	   -20.8969	   -20.8969	
   -26.6037	   -25.8484	   -26.3519	   -24.4217	   -24.2538	   -24.4217	   -24.7574	   -28.2822	   -21.2326	   -21.4005	
   -27.0233	   -26.1002	   -26.5198	   -25.0092	   -24.1699	   -24.8413	   -24.4217	   -28.7018	   -21.3165	   -21.6522	
   -27.0233	   -26.0162	   -26.4359	   -25.2609	   -23.9182	   -24.7574	   -23.9182	   -28.7018	   -21.1487	   -21.5683	
   -26.7715	   -25.6805	   -26.0162	   -25.0931	   -23.4985	   -24.4217	   -23.4146	   -28.5339	   -20.8969	   -21.3165	
   -26.2680	   -25.0931	   -25.5127	   -24.5895	   -22.9950	   -23.9182	   -22.9950	   -28.1982	   -20.4773	   -20.9808	
   -25.5966	   -24.5056	   -24.8413	   -23.8342	   -22.4915	   -23.1628	   -22.6593	   -27.6947	   -20.1416	   -20.6451	
   -25.0092	   -23.8342	   -24.1699	   -22.9950	   -22.0718	   -22.4075	   -22.5754	   -27.1072	   -19.8059	   -20.2255	
   -24.3378	   -23.2468	   -23.5825	   -22.0718	   -21.6522	   -21.7361	   -22.6593	   -26.6876	   -19.5541	   -19.9738	
   -23.7503	   -22.6593	   -23.0789	   -21.2326	   -21.4005	   -21.2326	   -22.8271	   -26.3519	   -19.4702	   -19.8898	
   -23.3307	   -22.2397	   -22.6593	   -20.6451	   -21.1487	   -20.8969	   -23.0789	   -26.1002	   -19.4702	   -19.8898	
   -22.9950	   -21.9879	   -22.4075	   -20.3934	   -21.0648	   -20.8969	   -23.3307	   -26.1841	   -19.5541	   -20.0577	
   -22.9111	   -21.9879	   -22.2397	   -20.3934	   -20.9808	   -21.1487	   -23.4985	   -26.3519	   -19.7220	   -20.3094	
   -22.9950	   -22.1558	   -22.2397	   -20.8130	   -20.8969	   -21.6522	   -23.6664	   -26.7715	   -19.9738	   -20.5612	
   -23.2468	   -22.4915	   -22.2397	   -21.4844	   -20.8969	   -22.3236	   -23.6664	   -27.1912	   -20.2255	   -20.8130	
   -23.5825	   -22.9950	   -22.2397	   -22.4915	   -20.7291	   -23.1628	   -23.4146	   -27.6947	   -20.3934	   -20.9808	
   -23.9182	   -23.4146	   -22.2397	   -23.6664	   -20.5612	   -24.0021	   -23.0789	   -28.1143	   -20.3094	   -20.9808	
   -24.2538	   -23.9182	   -22.0718	   -24.9252	   -20.3094	   -24.7574	   -22.4915	   -28.3661	   -20.1416	   -20.7291	
   -24.5895	   -24.2538	   -21.9040	   -26.1841	   -19.8898	   -25.4288	   -21.7361	   -28.5339	   -19.8059	   -20.3934	
   -24.8413	   -24.5056	   -21.5683	   -27.2751	   -19.4702	   -26.0162	   -20.9808	   -28.5339	   -19.3863	   -19.8898	
   -25.0092	   -24.7574	   -21.3165	   -28.1982	   -19.1345	   -26.4359	   -20.2255	   -28.4500	   -18.7988	   -19.2184	
   -25.1770	   -24.9252	   -21.0648	   -28.8696	   -18.7988	   -26.6876	   -19.6381	   -28.2822	   -18.3792	   -18.6310	
   -25.4288	   -25.1770	   -21.0648	   -29.2053	   -18.7149	   -26.7715	   -19.3024	   -28.1143	   -17.9596	   -18.1274	
   -25.7645	   -25.5127	   -21.1487	   -29.2892	   -18.8828	   -26.7715	   -19.2184	   -27.9465	   -17.7917	   -17.7917	
   -26.1841	   -25.9323	   -21.4005	   -29.1214	   -19.2184	   -26.6876	   -19.4702	   -27.8625	   -17.8757	   -17.7917	
   -26.6876	   -26.3519	   -21.9040	   -28.7857	   -19.8059	   -26.6876	   -20.0577	   -27.8625	   -18.2953	   -18.0435	
   -27.1072	   -26.6876	   -22.4075	   -28.2822	   -20.4773	   -26.5198	   -20.8130	   -27.9465	   -18.8828	   -18.5471	
   -27.4429	   -26.9394	   -22.8271	   -27.6108	   -21.2326	   -26.4359	   -21.6522	   -28.0304	   -19.6381	   -19.2184	
   -27.4429	   -27.0233	   -23.2468	   -26.8555	   -21.9040	   -26.2680	   -22.5754	   -28.1982	   -20.3934	   -19.9738	
   -27.3590	   -26.8555	   -23.4985	   -26.1002	   -22.5754	   -26.1002	   -23.4985	   -28.2822	   -21.3165	   -20.8130	
   -27.1912	   -26.6037	   -23.6664	   -25.5127	   -23.1628	   -26.0162	   -24.3378	   -28.5339	   -22.1558	   -21.6522	
   -26.9394	   -26.4359	   -23.8342	   -25.0931	   -23.7503	   -26.0162	   -25.0931	   -28.7857	   -23.0789	   -22.5754	
   -26.7715	   -26.3519	   -24.0021	   -24.9252	   -24.4217	   -26.1002	   -25.7645	   -29.1214	   -24.0021	   -23.4146	
   -26.7715	   -26.4359	   -24.2538	   -25.0092	   -25.0092	   -26.3519	   -26.3519	   -29.5410	   -24.7574	   -24.2538	
   -26.7715	   -26.5198	   -24.5056	   -25.1770	   -25.5966	   -26.6037	   -26.6876	   -29.8767	   -25.4288	   -24.9252	
   -26.7715	   -26.6037	   -24.6735	   -25.4288	   -25.9323	   -26.6876	   -26.7715	   -29.9606	   -25.7645	   -25.3448	
   -26.6876	   -26.5198	   -24.5895	   -25.5127	   -25.9323	   -26.5198	   -26.5198	   -29.8767	   -25.5966	   -25.5127	
   -26.2680	   -26.1841	   -24.2538	   -25.4288	   -25.5127	   -26.1002	   -25.7645	   -29.3732	   -25.0092	   -25.2609	
   -25.6805	   -25.4288	   -23.6664	   -25.0092	   -24.7574	   -25.3448	   -24.5895	   -28.5339	   -24.0021	   -24.5895	
   -24.7574	   -24.5056	   -22.8271	   -24.5056	   -23.6664	   -24.3378	   -23.2468	   -27.4429	   -22.6593	   -23.6664	
   -23.6664	   -23.3307	   -21.9040	   -23.8342	   -22.4915	   -23.2468	   -21.7361	   -26.2680	   -21.0648	   -22.5754	
   -22.5754	   -22.1558	   -21.0648	   -23.2468	   -21.3165	   -22.2397	   -20.3934	   -25.2609	   -19.5541	   -21.4844	
   -21.4844	   -20.9808	   -20.3934	   -22.6593	   -20.2255	   -21.4005	   -19.3024	   -24.3378	   -18.1274	   -20.5612	
   -20.4773	   -19.8059	   -19.8059	   -22.1558	   -19.3024	   -20.6451	   -18.5471	   -23.6664	   -16.8686	   -19.7220	
   -19.4702	   -18.7988	   -19.2184	   -21.5683	   -18.5471	   -19.9738	   -17.9596	   -23.0789	   -15.7776	   -19.0506	
   -18.6310	   -17.7917	   -18.7149	   -20.8969	   -17.9596	   -19.3024	   -17.7078	   -22.5754	   -14.8544	   -18.5471	
   -17.7917	   -16.9525	   -18.1274	   -20.0577	   -17.5400	   -18.7988	   -17.7917	   -22.2397	   -14.2670	   -18.2114	
   -17.2043	   -16.2811	   -17.7078	   -19.2184	   -17.2043	   -18.2953	   -18.0435	   -21.9040	   -13.9313	   -18.0435	
   -16.7847	   -15.7776	   -17.2882	   -18.2953	   -16.9525	   -17.7917	   -18.4631	   -21.5683	   -13.9313	   -17.9596	
   -16.4490	   -15.4419	   -16.9525	   -17.2882	   -16.7847	   -17.3721	   -18.9667	   -21.1487	   -14.2670	   -18.0435	
   -16.2811	   -15.2740	   -16.6168	   -16.1972	   -16.6168	   -16.7847	   -19.3863	   -20.7291	   -14.7705	   -18.1274	
   -16.0294	   -15.0223	   -16.1972	   -15.1062	   -16.3651	   -16.1972	   -19.7220	   -20.0577	   -15.3580	   -18.0435	
   -15.7776	   -14.8544	   -15.7776	   -14.0152	   -16.0294	   -15.4419	   -19.8898	   -19.2184	   -15.6937	   -17.8757	
   -15.6097	   -14.6866	   -15.3580	   -13.0920	   -15.6937	   -14.7705	   -19.8898	   -18.2953	   -15.6937	   -17.5400	
   -15.4419	   -14.5187	   -15.0223	   -12.4207	   -15.3580	   -14.0991	   -19.7220	   -17.2882	   -15.3580	   -17.1204	
   -15.2740	   -14.5187	   -14.7705	   -12.0010	   -15.0223	   -13.5117	   -19.3863	   -16.3651	   -14.7705	   -16.6168	
   -15.1062	   -14.4348	   -14.5187	   -11.7493	   -14.7705	   -13.0081	   -18.8828	   -15.4419	   -14.0152	   -16.0294	
   -15.0223	   -14.4348	   -14.1830	   -11.7493	   -14.5187	   -12.5046	   -18.1274	   -14.6027	   -13.1760	   -15.4419	
   -14.8544	   -14.2670	   -13.9313	   -11.7493	   -14.2670	   -12.0010	   -17.3721	   -13.7634	   -12.2528	   -14.8544	
   -14.6027	   -14.0991	   -13.5956	   -11.6653	   -14.0152	   -11.4136	   -16.5329	   -13.0081	   -11.3297	   -14.2670	
   -14.3509	   -13.7634	   -13.1760	   -11.5814	   -13.7634	   -10.7422	   -15.6937	   -12.1689	   -10.4065	   -13.7634	
   -14.0152	   -13.4277	   -12.7563	   -11.4136	   -13.5117	   -10.0708	   -14.9384	   -11.4975	    -9.5673	   -13.2599	
   -13.5956	   -13.0081	   -12.2528	   -11.0779	   -13.3438	    -9.3994	   -14.4348	   -10.9100	    -8.9798	   -12.9242	
   -13.1760	   -12.5046	   -11.8332	   -10.8261	   -13.2599	    -8.7280	   -14.0991	   -10.4904	    -8.5602	   -12.7563	
   -12.9242	   -12.1689	   -11.4975	   -10.4904	   -13.2599	    -8.2245	   -14.0152	   -10.3226	    -8.4763	   -12.8403	
   -12.8403	   -11.9171	   -11.3297	   -10.2386	   -13.3438	    -7.9727	   -14.3509	   -10.4065	    -8.6441	   -13.1760	
   -12.9242	   -11.8332	   -11.2457	   -10.1547	   -13.6795	    -7.9727	   -14.9384	   -10.6583	    -9.2316	   -13.8474	
   -13.1760	   -12.0010	   -11.4136	   -10.0708	   -14.0991	    -8.1406	   -15.6937	   -11.1618	    -9.9869	   -14.6866	
   -13.4277	   -12.1689	   -11.6653	   -10.1547	   -14.5187	    -8.4763	   -16.6168	   -11.7493	   -10.9100	   -15.6937	
   -13.6795	   -12.3367	   -11.8332	   -10.1547	   -14.9384	    -8.8959	   -17.5400	   -12.3367	   -11.7493	   -16.5329	
   -13.8474	   -12.4207	   -12.0010	   -10.0708	   -15.2740	    -9.1476	   -18.2114	   -12.7563	   -12.5046	   -17.2882	
   -13.6795	   -12.2528	   -11.9171	    -9.8190	   -15.2740	    -9.3994	   -18.6310	   -13.0081	   -12.9242	   -17.7078	
   -13.3438	   -12.0010	   -11.7493	    -9.5673	   -15.1062	    -9.3994	   -18.7149	   -13.0081	   -13.1760	   -17.7917	
   -12.8403	   -11.5814	   -11.4975	    -9.2316	   -14.7705	    -9.3155	   -18.4631	   -12.8403	   -13.1760	   -17.5400	
   -12.1689	   -11.0779	   -11.0779	    -8.8120	   -14.1830	    -9.1476	   -17.9596	   -12.5046	   -12.9242	   -17.1204	
   -11.3297	   -10.3226	   -10.4904	    -8.3084	   -13.4277	    -8.7280	   -17.1204	   -11.9171	   -12.5046	   -16.3651	
   -10.4065	    -9.3994	    -9.8190	    -7.7209	   -12.5046	    -8.1406	   -16.0294	   -11.1618	   -11.8332	   -15.4419	
    -9.3994	    -8.4763	    -8.9798	    -7.1335	   -11.4136	    -7.4692	   -14.7705	   -10.3226	   -11.0779	   -14.4348	
    -8.3923	    -7.5531	    -8.1406	    -6.4621	   -10.4065	    -6.6299	   -13.4277	    -9.3994	   -10.2386	   -13.4277	
    -7.6370	    -6.7978	    -7.4692	    -5.8746	    -9.4833	    -5.8746	   -12.2528	    -8.6441	    -9.4833	   -12.5046	
    -7.0496	    -6.2103	    -6.8817	    -5.5389	    -8.7280	    -5.2872	   -11.2457	    -8.1406	    -8.8959	   -11.8332	
    -6.8817	    -5.9586	    -6.5460	    -5.3711	    -8.3084	    -4.9515	   -10.5743	    -7.8049	    -8.5602	   -11.4975	
    -6.9656	    -6.0425	    -6.5460	    -5.3711	    -8.3084	    -4.7836	   -10.2386	    -7.8888	    -8.6441	   -11.4975	
    -7.4692	    -6.3782	    -6.7978	    -5.6229	    -8.5602	    -4.9515	   -10.3226	    -8.1406	    -8.9798	   -11.8332	
    -8.1406	    -6.9656	    -7.3013	    -5.9586	    -9.1476	    -5.2872	   -10.6583	    -8.6441	    -9.6512	   -12.4207	
    -8.8959	    -7.6370	    -7.9727	    -6.2103	    -9.9869	    -5.6229	   -11.3297	    -9.2316	   -10.3226	   -13.1760	
    -9.5673	    -8.3084	    -8.6441	    -6.2943	   -10.9940	    -6.0425	   -12.0850	    -9.8190	   -11.0779	   -13.8474	
   -10.1547	    -8.8120	    -9.2316	    -6.1264	   -11.9171	    -6.2103	   -13.0081	   -10.2386	   -11.6653	   -14.3509	
   -10.4904	    -9.1476	    -9.7351	    -5.5389	   -12.7563	    -6.2103	   -13.7634	   -10.4065	   -12.0010	   -14.6866	
   -10.5743	    -9.2316	   -10.0708	    -4.6158	   -13.4277	    -5.9586	   -14.4348	   -10.3226	   -12.0850	   -14.7705	
   -10.4065	    -9.1476	   -10.3226	    -3.4409	   -13.9313	    -5.4550	   -14.9384	    -9.9869	   -12.0010	   -14.6866	
   -10.2386	    -9.0637	   -10.4065	    -2.2659	   -14.1830	    -4.8676	   -15.3580	    -9.5673	   -11.8332	   -14.5187	
    -9.9869	    -9.0637	   -10.6583	    -1.1749	   -14.3509	    -4.3640	   -15.7776	    -9.2316	   -11.5814	   -14.3509	
    -9.9030	    -9.1476	   -10.9100	    -0.5035	   -14.5187	    -4.0283	   -16.1972	    -8.9798	   -11.4136	   -14.1830	
    -9.9869	    -9.4833	   -11.3297	    -0.1678	   -14.7705	    -3.9444	   -16.7847	    -8.9798	   -11.4136	   -14.0991	
   -10.2386	    -9.9030	   -11.8332	    -0.3357	   -15.0223	    -4.1962	   -17.2882	    -9.1476	   -11.4136	   -14.0991	
   -10.5743	   -10.4904	   -12.4207	    -0.9232	   -15.2740	    -4.5319	   -17.8757	    -9.5673	   -11.5814	   -14.0991	
   -10.9940	   -11.1618	   -13.0920	    -1.7624	   -15.6097	    -5.0354	   -18.3792	    -9.9869	   -11.6653	   -14.1830	
   -11.4975	   -11.8332	   -13.5956	    -2.7695	   -15.8615	    -5.4550	   -18.7149	   -10.4065	   -11.7493	   -14.1830	
   -12.0010	   -12.3367	   -14.0991	    -3.8605	   -16.0294	    -5.9586	   -18.7988	   -10.8261	   -11.7493	   -14.0991	
   -12.4207	   -12.8403	   -14.3509	    -4.8676	   -16.1133	    -6.2943	   -18.7988	   -11.0779	   -11.6653	   -14.0152	
   -12.7563	   -13.1760	   -14.5187	    -5.7907	   -16.1972	    -6.4621	   -18.7149	   -11.2457	   -11.4136	   -13.8474	
   -13.0081	   -13.2599	   -14.6027	    -6.3782	   -16.1133	    -6.4621	   -18.4631	   -11.2457	   -11.2457	   -13.5956	
   -13.0081	   -13.1760	   -14.5187	    -6.7139	   -16.0294	    -6.2943	   -18.2114	   -11.2457	   -10.9940	   -13.4277	
   -12.8403	   -12.9242	   -14.2670	    -6.7978	   -15.9454	    -6.0425	   -17.9596	   -11.1618	   -10.8261	   -13.3438	
   -12.5885	   -12.5046	   -13.9313	    -6.5460	   -15.7776	    -5.7068	   -17.7917	   -10.9940	   -10.6583	   -13.2599	
   -12.2528	   -12.0010	   -13.6795	    -6.2943	   -15.6937	    -5.4550	   -17.6239	   -10.9100	   -10.6583	   -13.2599	
   -12.0850	   -11.5814	   -13.5117	    -5.9586	   -15.7776	    -5.2872	   -17.6239	   -10.9940	   -10.8261	   -13.5117	
   -12.0010	   -11.4136	   -13.5117	    -5.6229	   -15.9454	    -5.2872	   -17.8757	   -11.1618	   -11.1618	   -13.8474	
   -12.1689	   -11.4975	   -13.6795	    -5.4550	   -16.1972	    -5.5389	   -18.1274	   -11.4975	   -11.5814	   -14.2670	
   -12.5046	   -11.7493	   -14.0152	    -5.3711	   -16.6168	    -5.8746	   -18.4631	   -12.0010	   -12.0850	   -14.8544	
   -12.9242	   -12.0850	   -14.2670	    -5.3711	   -17.0364	    -6.2943	   -18.7149	   -12.5046	   -12.5046	   -15.2740	
   -13.1760	   -12.4207	   -14.4348	    -5.2872	   -17.2882	    -6.7139	   -18.7988	   -12.8403	   -12.6724	   -15.6937	
   -13.2599	   -12.4207	   -14.4348	    -5.0354	   -17.2882	    -7.0496	   -18.6310	   -13.0920	   -12.5885	   -15.7776	
   -13.0081	   -12.1689	   -14.0991	    -4.6997	   -16.8686	    -7.0496	   -18.1274	   -13.0920	   -12.1689	   -15.6937	
   -12.5046	   -11.6653	   -13.5956	    -4.2801	   -16.1972	    -6.9656	   -17.3721	   -12.9242	   -11.4975	   -15.2740	
   -11.7493	   -10.9100	   -12.7563	    -3.6926	   -15.1901	    -6.6299	   -16.4490	   -12.5046	   -10.5743	   -14.7705	
   -10.7422	    -9.9869	   -11.8332	    -3.1052	   -14.0152	    -6.1264	   -15.3580	   -12.0850	    -9.6512	   -14.0152	
    -9.7351	    -8.9798	   -10.8261	    -2.6016	   -12.6724	    -5.5389	   -14.2670	   -11.4975	    -8.7280	   -13.3438	
    -8.7280	    -7.9727	    -9.7351	    -2.0142	   -11.4136	    -4.8676	   -13.2599	   -10.9100	    -7.9727	   -12.6724	
    -7.8049	    -7.0496	    -8.6441	    -1.5945	   -10.0708	    -4.1122	   -12.3367	   -10.2386	    -7.4692	   -12.0850	
    -6.9656	    -6.2103	    -7.6370	    -1.1749	    -8.8959	    -3.3569	   -11.4975	    -9.5673	    -7.1335	   -11.5814	
[Epoch Header]
[Trial Type]	13
[Accept]	1
[Correct]	0
[RT]	 0.000
[Resp]	0
[Epoch Data]
    -8.4763	    -7.3013	    -7.8888	   -13.0920	    -8.0566	   -19.2184	   -10.1547	    -9.7351	    -9.6512	    -6.5460	
    -9.0637	    -8.0566	    -9.4833	   -13.5117	    -9.5673	   -19.9738	   -11.3297	   -10.4904	   -10.4065	    -7.5531	
    -9.9030	    -8.9798	   -11.0779	   -14.0152	   -11.0779	   -20.6451	   -12.4207	   -11.1618	   -11.0779	    -8.4763	
   -10.8261	    -9.9869	   -12.8403	   -14.5187	   -12.5885	   -21.3165	   -13.4277	   -11.7493	   -11.5814	    -9.3994	
   -12.0010	   -11.2457	   -14.4348	   -15.1062	   -13.9313	   -21.9040	   -14.3509	   -12.2528	   -11.9171	   -10.0708	
   -13.1760	   -12.5046	   -15.9454	   -15.6937	   -15.0223	   -22.4075	   -15.1901	   -12.5885	   -12.1689	   -10.5743	
   -14.2670	   -13.5956	   -17.1204	   -16.1972	   -15.7776	   -22.7432	   -15.7776	   -12.7563	   -12.2528	   -10.9100	
   -15.1901	   -14.6027	   -18.0435	   -16.5329	   -16.1972	   -22.9111	   -16.0294	   -12.7563	   -12.2528	   -10.9940	
   -15.7776	   -15.2740	   -18.4631	   -16.6168	   -16.1972	   -22.7432	   -16.1133	   -12.4207	   -12.1689	   -10.9100	
   -16.1972	   -15.6937	   -18.5471	   -16.5329	   -15.9454	   -22.3236	   -15.8615	   -11.9171	   -12.1689	   -10.7422	
   -16.1972	   -15.7776	   -18.3792	   -16.1972	   -15.4419	   -21.7361	   -15.4419	   -11.1618	   -12.0010	   -10.4904	
   -16.0294	   -15.6937	   -17.8757	   -15.6937	   -14.7705	   -20.9808	   -14.9384	   -10.3226	   -11.6653	   -10.2386	
   -15.6937	   -15.4419	   -17.2043	   -15.0223	   -14.0152	   -20.0577	   -14.2670	    -9.3155	   -11.1618	    -9.9030	
   -15.1062	   -14.9384	   -16.4490	   -14.1830	   -13.1760	   -19.0506	   -13.5956	    -8.3084	   -10.4065	    -9.5673	
   -14.3509	   -14.3509	   -15.6097	   -13.1760	   -12.4207	   -17.8757	   -12.9242	    -7.3013	    -9.6512	    -9.1476	
   -13.5117	   -13.5956	   -14.7705	   -12.0010	   -11.6653	   -16.7007	   -12.2528	    -6.3782	    -8.8120	    -8.7280	
   -12.4207	   -12.6724	   -14.0152	   -10.6583	   -10.9940	   -15.5258	   -11.6653	    -5.4550	    -8.1406	    -8.3923	
   -11.3297	   -11.6653	   -13.3438	    -9.3994	   -10.4904	   -14.4348	   -11.2457	    -4.7836	    -7.6370	    -8.0566	
   -10.2386	   -10.6583	   -12.6724	    -8.2245	   -10.0708	   -13.5117	   -10.9100	    -4.3640	    -7.3013	    -7.7209	
    -9.1476	    -9.7351	   -12.2528	    -7.1335	    -9.9030	   -12.7563	   -10.8261	    -4.0283	    -7.2174	    -7.4692	
    -8.1406	    -8.8120	   -11.9171	    -6.2103	    -9.9869	   -12.1689	   -10.9100	    -4.0283	    -7.3853	    -7.3853	
    -7.2174	    -7.9727	   -11.8332	    -5.4550	   -10.1547	   -11.8332	   -11.1618	    -4.1122	    -7.8049	    -7.3013	
    -6.5460	    -7.3853	   -12.0010	    -4.9515	   -10.5743	   -11.6653	   -11.4975	    -4.4479	    -8.3084	    -7.3013	
    -6.0425	    -7.0496	   -12.3367	    -4.6158	   -11.0779	   -11.5814	   -11.9171	    -4.7836	    -8.8120	    -7.3853	
    -5.7907	    -6.8817	   -12.7563	    -4.4479	   -11.7493	   -11.6653	   -12.3367	    -5.2872	    -9.3994	    -7.3853	
    -5.7068	    -6.8817	   -13.2599	    -4.4479	   -12.3367	   -11.7493	   -12.6724	    -5.7068	    -9.8190	    -7.3853	
    -5.6229	    -6.8817	   -13.6795	    -4.6158	   -12.8403	   -11.8332	   -13.0081	    -6.0425	   -10.0708	    -7.3853	
    -5.6229	    -6.9656	   -13.9313	    -4.7836	   -13.1760	   -11.8332	   -13.0081	    -6.2943	   -10.2386	    -7.2174	
    -5.5389	    -6.8817	   -14.0152	    -5.0354	   -13.1760	   -11.7493	   -12.9242	    -6.2943	   -10.1547	    -6.9656	
    -5.4550	    -6.7139	   -13.8474	    -5.2032	   -12.9242	   -11.5814	   -12.5885	    -6.2943	    -9.9869	    -6.6299	
    -5.2032	    -6.4621	   -13.4277	    -5.3711	   -12.5046	   -11.3297	   -12.0850	    -6.1264	    -9.7351	    -6.3782	
    -5.0354	    -6.1264	   -12.8403	    -5.5389	   -11.9171	   -11.1618	   -11.4975	    -5.9586	    -9.5673	    -6.1264	
    -4.7836	    -5.7907	   -12.2528	    -5.6229	   -11.2457	   -10.9940	   -10.9940	    -5.8746	    -9.4833	    -6.0425	
    -4.7836	    -5.5389	   -11.6653	    -5.7068	   -10.6583	   -10.8261	   -10.4904	    -5.8746	    -9.6512	    -6.2103	
    -4.7836	    -5.3711	   -11.0779	    -5.7068	   -10.1547	   -10.7422	   -10.2386	    -5.9586	    -9.9869	    -6.5460	
    -4.9515	    -5.3711	   -10.6583	    -5.6229	    -9.7351	   -10.6583	   -10.0708	    -6.1264	   -10.5743	    -7.0496	
    -5.2872	    -5.4550	   -10.3226	    -5.4550	    -9.5673	   -10.7422	   -10.2386	    -6.5460	   -11.3297	    -7.8049	
    -5.6229	    -5.6229	   -10.0708	    -5.2872	    -9.5673	   -10.8261	   -10.4904	    -6.9656	   -12.1689	    -8.6441	
    -5.8746	    -5.8746	    -9.9030	    -5.1193	    -9.8190	   -11.0779	   -10.9940	    -7.4692	   -13.0081	    -9.4833	
    -6.1264	    -6.0425	    -9.8190	    -4.8676	   -10.0708	   -11.2457	   -11.5814	    -7.9727	   -13.8474	   -10.1547	
    -6.2943	    -6.2103	    -9.7351	    -4.5319	   -10.4065	   -11.4975	   -12.1689	    -8.3923	   -14.6027	   -10.8261	
    -6.2943	    -6.2943	    -9.6512	    -4.1122	   -10.8261	   -11.6653	   -12.7563	    -8.8120	   -15.3580	   -11.3297	
    -6.2103	    -6.2103	    -9.6512	    -3.6087	   -11.1618	   -11.7493	   -13.2599	    -9.0637	   -15.8615	   -11.7493	
    -6.0425	    -6.2103	    -9.6512	    -3.1052	   -11.4136	   -11.7493	   -13.6795	    -9.1476	   -16.2811	   -12.0010	
    -5.7907	    -6.0425	    -9.6512	    -2.6016	   -11.6653	   -11.5814	   -14.0152	    -9.2316	   -16.5329	   -12.0010	
    -5.4550	    -5.7907	    -9.7351	    -2.1820	   -11.7493	   -11.4136	   -14.0991	    -9.0637	   -16.5329	   -11.9171	
    -5.0354	    -5.5389	    -9.7351	    -1.8463	   -11.7493	   -11.0779	   -14.0152	    -8.8120	   -16.2811	   -11.6653	
    -4.5319	    -5.0354	    -9.7351	    -1.5945	   -11.5814	   -10.6583	   -13.6795	    -8.3923	   -15.8615	   -11.2457	
    -3.7766	    -4.4479	    -9.6512	    -1.3428	   -11.2457	   -10.1547	   -13.2599	    -7.8049	   -15.2740	   -10.7422	
    -2.9373	    -3.6087	    -9.3155	    -1.0910	   -10.6583	    -9.4833	   -12.6724	    -7.0496	   -14.4348	   -10.0708	
    -1.8463	    -2.6855	    -8.7280	    -0.7553	    -9.9030	    -8.5602	   -11.8332	    -6.1264	   -13.4277	    -9.3155	
    -0.7553	    -1.5945	    -8.0566	    -0.3357	    -9.0637	    -7.5531	   -10.9940	    -4.9515	   -12.2528	    -8.3923	
     0.3357	    -0.5035	    -7.1335	     0.2518	    -8.0566	    -6.3782	   -10.0708	    -3.6926	   -10.9100	    -7.3853	
     1.3428	     0.4196	    -6.2103	     0.9232	    -7.0496	    -5.2032	    -9.2316	    -2.3499	    -9.6512	    -6.4621	
     2.0142	     1.1749	    -5.5389	     1.6785	    -6.2943	    -4.1122	    -8.6441	    -1.0910	    -8.3923	    -5.5389	
     2.1820	     1.4267	    -5.0354	     2.4338	    -5.8746	    -3.1052	    -8.3084	    -0.0839	    -7.3853	    -4.9515	
     1.8463	     1.1749	    -5.0354	     3.0212	    -5.8746	    -2.5177	    -8.3923	     0.5035	    -6.7139	    -4.6158	
     0.9232	     0.4196	    -5.5389	     3.4409	    -6.3782	    -2.1820	    -8.9798	     0.7553	    -6.4621	    -4.6997	
    -0.4196	    -0.8392	    -6.5460	     3.6926	    -7.3853	    -2.1820	    -9.9030	     0.5875	    -6.6299	    -5.0354	
    -1.9302	    -2.2659	    -7.8049	     3.8605	    -8.7280	    -2.4338	   -11.2457	     0.1678	    -7.0496	    -5.6229	
    -3.3569	    -3.6926	    -9.1476	     3.9444	   -10.1547	    -2.7695	   -12.5885	    -0.4196	    -7.6370	    -6.2103	
    -4.6158	    -4.7836	   -10.3226	     4.1962	   -11.4136	    -3.0212	   -13.9313	    -0.9232	    -8.1406	    -6.7978	
    -5.3711	    -5.6229	   -11.3297	     4.5319	   -12.5046	    -3.1052	   -14.9384	    -1.3428	    -8.4763	    -7.1335	
    -5.7907	    -5.9586	   -11.9171	     4.9515	   -13.2599	    -3.1052	   -15.6097	    -1.5106	    -8.5602	    -7.2174	
    -5.7068	    -5.9586	   -12.1689	     5.4550	   -13.5956	    -2.8534	   -15.8615	    -1.5106	    -8.3084	    -7.2174	
    -5.3711	    -5.6229	   -12.0850	     6.0425	   -13.5956	    -2.5177	   -15.6937	    -1.2589	    -7.8888	    -6.9656	
    -4.6997	    -5.0354	   -11.8332	     6.4621	   -13.2599	    -2.0981	   -15.1901	    -0.9232	    -7.3853	    -6.7139	
    -3.9444	    -4.3640	   -11.3297	     6.7978	   -12.7563	    -1.5945	   -14.2670	    -0.5035	    -6.7139	    -6.4621	
    -3.1891	    -3.6926	   -10.7422	     7.0496	   -12.0010	    -1.0910	   -13.0920	     0.0000	    -6.0425	    -6.1264	
    -2.5177	    -3.1052	   -10.0708	     7.1335	   -11.1618	    -0.5035	   -11.7493	     0.5035	    -5.5389	    -5.7907	
    -2.0142	    -2.6016	    -9.4833	     7.1335	   -10.3226	     0.0000	   -10.4065	     1.0910	    -5.2872	    -5.6229	
    -1.7624	    -2.3499	    -8.8959	     7.0496	    -9.5673	     0.4196	    -9.1476	     1.5945	    -5.2032	    -5.4550	
    -1.6785	    -2.1820	    -8.4763	     6.8817	    -8.9798	     0.6714	    -8.1406	     2.0981	    -5.2872	    -5.5389	
    -1.6785	    -2.0981	    -8.1406	     6.6299	    -8.4763	     0.7553	    -7.3853	     2.4338	    -5.4550	    -5.7068	
    -1.6785	    -2.0981	    -7.8049	     6.2943	    -8.1406	     0.7553	    -6.9656	     2.6016	    -5.7068	    -5.9586	
    -1.5945	    -1.9302	    -7.3853	     5.9586	    -7.8049	     0.5035	    -6.7978	     2.6855	    -5.8746	    -6.3782	
    -1.3428	    -1.6785	    -6.8817	     5.5389	    -7.4692	     0.1678	    -6.8817	     2.6016	    -6.0425	    -6.7139	
    -1.0071	    -1.2589	    -6.2943	     5.2032	    -7.1335	    -0.3357	    -7.2174	     2.4338	    -6.2103	    -7.1335	
    -0.5875	    -0.8392	    -5.7068	     4.9515	    -6.8817	    -0.8392	    -7.7209	     2.0981	    -6.3782	    -7.4692	
    -0.2518	    -0.4196	    -5.2032	     4.6158	    -6.5460	    -1.5106	    -8.3923	     1.7624	    -6.6299	    -7.8049	
     0.0839	    -0.0839	    -4.7836	     4.2801	    -6.3782	    -2.1820	    -8.9798	     1.3428	    -6.9656	    -8.2245	
     0.2518	     0.0000	    -4.6158	     4.0283	    -6.2943	    -2.8534	    -9.6512	     0.9232	    -7.3013	    -8.5602	
     0.2518	     0.0000	    -4.6158	     3.6926	    -6.2943	    -3.6087	   -10.3226	     0.5035	    -7.8049	    -8.8959	
     0.0000	    -0.2518	    -4.6997	     3.2730	    -6.3782	    -4.3640	   -10.8261	     0.0839	    -8.2245	    -9.2316	
    -0.3357	    -0.5875	    -4.9515	     2.9373	    -6.4621	    -5.0354	   -11.2457	    -0.3357	    -8.7280	    -9.4833	
    -0.8392	    -1.0910	    -5.1193	     2.6016	    -6.4621	    -5.6229	   -11.4136	    -0.6714	    -9.0637	    -9.6512	
    -1.3428	    -1.5106	    -5.2872	     2.2659	    -6.4621	    -6.0425	   -11.4136	    -0.8392	    -9.1476	    -9.5673	
    -1.7624	    -1.8463	    -5.3711	     2.0142	    -6.2103	    -6.2943	   -11.0779	    -0.9232	    -9.0637	    -9.2316	
    -2.0981	    -2.0142	    -5.2872	     1.7624	    -5.9586	    -6.3782	   -10.5743	    -0.7553	    -8.7280	    -8.6441	
    -2.1820	    -2.0142	    -5.0354	     1.5106	    -5.5389	    -6.2943	    -9.9030	    -0.5875	    -8.2245	    -7.8888	
    -2.1820	    -1.8463	    -4.6997	     1.2589	    -5.0354	    -6.0425	    -9.0637	    -0.2518	    -7.5531	    -7.0496	
    -1.9302	    -1.5106	    -4.2801	     1.0910	    -4.6158	    -5.6229	    -8.2245	     0.0839	    -6.7978	    -6.2103	
    -1.5945	    -1.0910	    -3.7766	     1.0910	    -4.1122	    -5.1193	    -7.4692	     0.5035	    -6.0425	    -5.4550	
    -1.0071	    -0.5035	    -3.1891	     1.3428	    -3.6087	    -4.3640	    -6.7139	     1.0071	    -5.2872	    -4.6997	
    -0.3357	     0.2518	    -2.5177	     1.9302	    -3.1052	    -3.4409	    -6.0425	     1.6785	    -4.4479	    -3.9444	
     0.5035	     1.0910	    -1.7624	     2.8534	    -2.6855	    -2.3499	    -5.4550	     2.4338	    -3.5248	    -3.2730	
     1.4267	     2.0142	    -1.0910	     4.0283	    -2.1820	    -1.1749	    -5.0354	     3.3569	    -2.6855	    -2.6016	
     2.3499	     2.9373	    -0.4196	     5.3711	    -1.8463	     0.0000	    -4.6997	     4.3640	    -1.7624	    -2.0142	
     3.2730	     3.7766	     0.0839	     6.7139	    -1.5106	     1.1749	    -4.5319	     5.2872	    -1.0071	    -1.4267	
     4.0283	     4.3640	     0.3357	     7.8888	    -1.3428	     2.1820	    -4.6158	     6.1264	    -0.4196	    -1.0071	
     4.5319	     4.7836	     0.3357	     8.8959	    -1.2589	     2.9373	    -4.7836	     6.7978	     0.0000	    -0.6714	
     4.7836	     4.9515	     0.0839	     9.5673	    -1.4267	     3.3569	    -5.2032	     7.2174	     0.0839	    -0.5875	
     4.7836	     4.7836	    -0.5035	     9.8190	    -1.7624	     3.5248	    -5.7068	     7.3013	    -0.0839	    -0.5875	
     4.5319	     4.3640	    -1.2589	     9.7351	    -2.2659	     3.4409	    -6.3782	     7.2174	    -0.4196	    -0.7553	
     4.0283	     3.7766	    -2.0981	     9.4833	    -2.8534	     3.1052	    -6.9656	     7.0496	    -1.0071	    -1.0071	
     3.2730	     2.9373	    -3.1052	     8.9798	    -3.4409	     2.6855	    -7.5531	     6.7978	    -1.5106	    -1.3428	
     2.4338	     2.0142	    -3.9444	     8.3923	    -4.0283	     2.2659	    -8.0566	     6.5460	    -2.0142	    -1.5945	
     1.5106	     1.0910	    -4.8676	     7.8049	    -4.5319	     1.8463	    -8.3923	     6.3782	    -2.4338	    -1.6785	
     0.5875	     0.1678	    -5.5389	     7.2174	    -4.8676	     1.5945	    -8.4763	     6.2943	    -2.6016	    -1.7624	
    -0.2518	    -0.5875	    -6.0425	     6.7139	    -5.0354	     1.5106	    -8.3923	     6.2943	    -2.6855	    -1.6785	
    -0.8392	    -1.1749	    -6.3782	     6.3782	    -5.1193	     1.5106	    -8.1406	     6.3782	    -2.6016	    -1.5945	
    -1.2589	    -1.4267	    -6.5460	     6.0425	    -4.9515	     1.5945	    -7.7209	     6.5460	    -2.3499	    -1.4267	
    -1.4267	    -1.4267	    -6.5460	     5.8746	    -4.7836	     1.7624	    -7.2174	     6.7978	    -2.0981	    -1.1749	
    -1.3428	    -1.2589	    -6.3782	     5.6229	    -4.5319	     1.9302	    -6.7139	     6.9656	    -1.8463	    -1.0071	
    -1.0910	    -0.9232	    -6.0425	     5.4550	    -4.2801	     2.0142	    -6.2103	     7.0496	    -1.6785	    -0.9232	
    -0.6714	    -0.5035	    -5.6229	     5.2032	    -4.0283	     2.0981	    -5.7907	     7.0496	    -1.5106	    -0.9232	
    -0.2518	    -0.0839	    -5.2872	     4.8676	    -3.8605	     2.0142	    -5.7068	     6.8817	    -1.5106	    -1.0910	
     0.1678	     0.3357	    -5.0354	     4.5319	    -3.8605	     1.7624	    -5.7907	     6.5460	    -1.7624	    -1.3428	
     0.5035	     0.5875	    -4.8676	     4.0283	    -4.0283	     1.3428	    -6.2943	     6.1264	    -2.0981	    -1.8463	
     0.8392	     0.7553	    -4.9515	     3.5248	    -4.3640	     0.8392	    -6.9656	     5.5389	    -2.5177	    -2.5177	
     1.0071	     0.8392	    -5.0354	     2.9373	    -4.8676	     0.1678	    -7.9727	     4.8676	    -3.1052	    -3.2730	
     1.1749	     0.8392	    -5.2872	     2.4338	    -5.4550	    -0.5035	    -8.9798	     4.1122	    -3.6926	    -4.0283	
     1.2589	     0.7553	    -5.7068	     1.9302	    -6.0425	    -1.2589	   -10.0708	     3.4409	    -4.1962	    -4.8676	
     1.1749	     0.5875	    -6.1264	     1.4267	    -6.6299	    -2.0142	   -11.0779	     2.7695	    -4.6158	    -5.6229	
     1.0071	     0.2518	    -6.5460	     0.9232	    -7.2174	    -2.6855	   -12.0850	     2.0142	    -5.0354	    -6.2103	
     0.6714	    -0.3357	    -7.1335	     0.3357	    -7.8888	    -3.2730	   -12.9242	     1.3428	    -5.3711	    -6.7139	
     0.0839	    -1.0071	    -7.7209	    -0.3357	    -8.4763	    -3.9444	   -13.6795	     0.6714	    -5.6229	    -7.2174	
    -0.7553	    -1.9302	    -8.3923	    -1.0071	    -9.0637	    -4.5319	   -14.2670	     0.0000	    -6.0425	    -7.5531	
    -1.6785	    -2.8534	    -8.9798	    -1.8463	    -9.4833	    -5.1193	   -14.6866	    -0.7553	    -6.5460	    -7.8888	
    -2.7695	    -3.8605	    -9.3994	    -2.6855	    -9.8190	    -5.6229	   -14.8544	    -1.4267	    -7.2174	    -8.1406	
    -3.6926	    -4.7836	    -9.7351	    -3.3569	    -9.9030	    -5.9586	   -14.9384	    -2.0142	    -7.8888	    -8.3084	
    -4.5319	    -5.4550	    -9.9030	    -4.0283	    -9.8190	    -6.2103	   -14.7705	    -2.3499	    -8.5602	    -8.4763	
    -5.2032	    -5.9586	    -9.8190	    -4.4479	    -9.5673	    -6.2943	   -14.5187	    -2.6016	    -8.9798	    -8.5602	
    -5.7068	    -6.2943	    -9.6512	    -4.6997	    -9.3155	    -6.2103	   -14.2670	    -2.6016	    -9.1476	    -8.4763	
    -5.9586	    -6.3782	    -9.3994	    -4.6158	    -8.9798	    -6.0425	   -14.0991	    -2.5177	    -8.9798	    -8.3084	
    -6.0425	    -6.2943	    -8.9798	    -4.3640	    -8.6441	    -5.6229	   -13.8474	    -2.2659	    -8.5602	    -8.0566	
    -5.8746	    -6.0425	    -8.5602	    -3.7766	    -8.3084	    -5.2032	   -13.7634	    -1.8463	    -7.9727	    -7.8049	
    -5.4550	    -5.5389	    -7.9727	    -2.9373	    -7.8888	    -4.5319	   -13.5956	    -1.3428	    -7.3013	    -7.3853	
    -4.9515	    -4.9515	    -7.3853	    -1.9302	    -7.5531	    -3.8605	   -13.5117	    -0.8392	    -6.6299	    -7.0496	
    -4.2801	    -4.2801	    -6.8817	    -0.7553	    -7.2174	    -3.1052	   -13.5117	    -0.2518	    -6.0425	    -6.7139	
    -3.7766	    -3.7766	    -6.3782	     0.5035	    -6.9656	    -2.4338	   -13.5117	     0.3357	    -5.5389	    -6.4621	
    -3.2730	    -3.2730	    -6.1264	     1.5945	    -6.7978	    -1.8463	   -13.6795	     0.7553	    -5.1193	    -6.3782	
    -2.9373	    -3.0212	    -5.9586	     2.6016	    -6.7978	    -1.3428	   -13.9313	     1.0910	    -4.8676	    -6.3782	
    -2.8534	    -2.8534	    -6.0425	     3.2730	    -6.9656	    -1.0910	   -14.2670	     1.2589	    -4.7836	    -6.4621	
    -2.8534	    -2.8534	    -6.3782	     3.7766	    -7.2174	    -0.9232	   -14.6027	     1.3428	    -4.7836	    -6.5460	
    -2.9373	    -3.0212	    -6.7978	     3.9444	    -7.5531	    -0.9232	   -14.8544	     1.3428	    -4.9515	    -6.7139	
    -3.1052	    -3.2730	    -7.3013	     3.8605	    -7.8049	    -1.0071	   -15.1062	     1.3428	    -5.0354	    -6.7978	
    -3.3569	    -3.5248	    -7.8888	     3.5248	    -8.0566	    -1.0910	   -15.1062	     1.2589	    -5.1193	    -6.7978	
    -3.6087	    -3.8605	    -8.4763	     3.1052	    -8.2245	    -1.0910	   -14.9384	     1.4267	    -5.0354	    -6.7139	
    -3.6926	    -4.0283	    -8.8120	     2.6855	    -8.1406	    -1.0071	   -14.5187	     1.6785	    -4.8676	    -6.3782	
    -3.6926	    -3.9444	    -8.8959	     2.2659	    -7.8049	    -0.7553	   -13.7634	     2.0981	    -4.4479	    -5.9586	
    -3.4409	    -3.7766	    -8.7280	     1.9302	    -7.2174	    -0.3357	   -12.8403	     2.6855	    -3.8605	    -5.2872	
    -3.0212	    -3.3569	    -8.2245	     1.7624	    -6.4621	     0.2518	   -11.8332	     3.3569	    -3.1891	    -4.5319	
    -2.5177	    -2.7695	    -7.6370	     1.6785	    -5.6229	     0.8392	   -10.9100	     4.0283	    -2.4338	    -3.8605	
    -2.0142	    -2.3499	    -7.0496	     1.6785	    -4.9515	     1.3428	   -10.1547	     4.5319	    -1.8463	    -3.3569	
    -1.6785	    -1.9302	    -6.5460	     1.6785	    -4.5319	     1.6785	    -9.6512	     4.9515	    -1.4267	    -3.0212	
    -1.5106	    -1.8463	    -6.3782	     1.7624	    -4.3640	     1.7624	    -9.6512	     4.9515	    -1.3428	    -2.9373	
    -1.6785	    -2.0142	    -6.4621	     1.7624	    -4.6158	     1.7624	    -9.9869	     4.7836	    -1.4267	    -3.1891	
    -2.1820	    -2.4338	    -6.8817	     1.7624	    -5.2872	     1.5106	   -10.7422	     4.3640	    -1.9302	    -3.6087	
    -2.9373	    -3.1891	    -7.5531	     1.7624	    -6.1264	     1.0910	   -11.7493	     3.7766	    -2.5177	    -4.2801	
    -3.8605	    -4.0283	    -8.3923	     1.8463	    -7.2174	     0.5875	   -12.9242	     3.0212	    -3.3569	    -5.0354	
    -4.7836	    -5.0354	    -9.3155	     1.9302	    -8.3923	     0.1678	   -14.0152	     2.3499	    -4.1122	    -5.7907	
    -5.6229	    -5.8746	   -10.2386	     2.0981	    -9.3994	    -0.2518	   -14.9384	     1.6785	    -4.6997	    -6.3782	
    -6.2943	    -6.6299	   -11.0779	     2.3499	   -10.2386	    -0.5035	   -15.6097	     1.2589	    -5.2032	    -6.7139	
    -6.8817	    -7.3013	   -11.7493	     2.6855	   -10.9100	    -0.6714	   -16.1133	     0.9232	    -5.4550	    -6.7978	
    -7.2174	    -7.8049	   -12.3367	     2.9373	   -11.4136	    -0.7553	   -16.4490	     0.7553	    -5.6229	    -6.7139	
    -7.3853	    -8.1406	   -12.7563	     3.1052	   -11.7493	    -0.8392	   -16.4490	     0.6714	    -5.5389	    -6.4621	
    -7.4692	    -8.3923	   -13.0920	     3.2730	   -11.8332	    -0.8392	   -16.3651	     0.6714	    -5.3711	    -6.0425	
    -7.3853	    -8.3923	   -13.2599	     3.1891	   -11.7493	    -0.9232	   -16.0294	     0.7553	    -5.1193	    -5.6229	
    -7.3013	    -8.3923	   -13.2599	     3.0212	   -11.5814	    -1.0071	   -15.5258	     0.8392	    -4.7836	    -5.0354	
    -7.1335	    -8.3923	   -13.3438	     2.6016	   -11.4136	    -1.1749	   -15.1062	     0.8392	    -4.5319	    -4.6158	
    -7.2174	    -8.4763	   -13.4277	     1.8463	   -11.4136	    -1.5945	   -14.7705	     0.6714	    -4.3640	    -4.3640	
    -7.4692	    -8.6441	   -13.5956	     0.8392	   -11.5814	    -2.2659	   -14.6027	     0.3357	    -4.4479	    -4.3640	
    -7.8888	    -9.0637	   -13.8474	    -0.3357	   -11.8332	    -3.0212	   -14.6027	    -0.1678	    -4.6997	    -4.6158	
    -8.3923	    -9.4833	   -14.0991	    -1.4267	   -12.0850	    -3.7766	   -14.6866	    -0.7553	    -5.0354	    -4.9515	
    -8.8959	    -9.7351	   -14.2670	    -2.3499	   -12.3367	    -4.4479	   -14.8544	    -1.1749	    -5.3711	    -5.2872	
    -9.2316	    -9.9030	   -14.2670	    -2.9373	   -12.4207	    -4.8676	   -14.9384	    -1.5106	    -5.7068	    -5.5389	
    -9.3155	    -9.8190	   -14.1830	    -3.1891	   -12.4207	    -5.1193	   -15.0223	    -1.6785	    -5.8746	    -5.7907	
    -9.2316	    -9.6512	   -13.9313	    -3.2730	   -12.3367	    -5.2032	   -15.0223	    -1.6785	    -5.9586	    -5.8746	
    -8.9798	    -9.3155	   -13.7634	    -3.1891	   -12.1689	    -5.2872	   -15.0223	    -1.6785	    -6.1264	    -5.8746	
    -8.6441	    -8.8959	   -13.5956	    -3.0212	   -12.1689	    -5.2872	   -15.1062	    -1.7624	    -6.2103	    -5.9586	
    -8.2245	    -8.4763	   -13.5117	    -2.8534	   -12.0850	    -5.3711	   -15.1062	    -1.8463	    -6.3782	    -5.9586	
    -7.8888	    -8.1406	   -13.5117	    -2.7695	   -12.1689	    -5.5389	   -15.2740	    -2.0142	    -6.6299	    -6.0425	
    -7.4692	    -7.8888	   -13.5956	    -2.6855	   -12.2528	    -5.7068	   -15.4419	    -2.3499	    -6.9656	    -6.2103	
    -7.2174	    -7.7209	   -13.7634	    -2.6855	   -12.4207	    -6.0425	   -15.6097	    -2.7695	    -7.3013	    -6.3782	
    -7.1335	    -7.7209	   -14.0152	    -2.7695	   -12.5885	    -6.3782	   -15.7776	    -3.1891	    -7.6370	    -6.5460	
    -7.1335	    -7.8049	   -14.1830	    -2.7695	   -12.7563	    -6.7139	   -16.0294	    -3.6926	    -7.8888	    -6.7978	
    -7.3013	    -8.0566	   -14.4348	    -2.7695	   -13.0081	    -6.9656	   -16.1972	    -4.1962	    -8.0566	    -6.9656	
    -7.5531	    -8.3923	   -14.6866	    -2.7695	   -13.2599	    -7.1335	   -16.4490	    -4.6158	    -8.0566	    -6.9656	
    -8.0566	    -8.8120	   -14.8544	    -2.6855	   -13.4277	    -7.1335	   -16.5329	    -4.9515	    -7.8888	    -6.9656	
    -8.5602	    -9.3155	   -14.9384	    -2.5177	   -13.5117	    -7.0496	   -16.7007	    -5.1193	    -7.7209	    -6.7978	
    -9.1476	    -9.8190	   -15.0223	    -2.3499	   -13.5117	    -6.8817	   -16.7007	    -5.2032	    -7.5531	    -6.5460	
    -9.7351	   -10.3226	   -15.0223	    -2.0142	   -13.5117	    -6.6299	   -16.7007	    -5.1193	    -7.4692	    -6.2943	
   -10.1547	   -10.6583	   -14.9384	    -1.5945	   -13.3438	    -6.2103	   -16.5329	    -4.8676	    -7.4692	    -5.9586	
   -10.4065	   -10.8261	   -14.6866	    -1.0910	   -13.1760	    -5.7068	   -16.3651	    -4.4479	    -7.4692	    -5.6229	
   -10.4904	   -10.8261	   -14.3509	    -0.5035	   -12.8403	    -5.0354	   -16.1133	    -3.9444	    -7.3013	    -5.2872	
   -10.4904	   -10.7422	   -14.0152	     0.0839	   -12.5885	    -4.4479	   -15.7776	    -3.2730	    -7.0496	    -4.8676	
   -10.3226	   -10.4904	   -13.6795	     0.6714	   -12.3367	    -3.8605	   -15.4419	    -2.6016	    -6.6299	    -4.5319	
   -10.0708	   -10.3226	   -13.4277	     1.0910	   -12.0850	    -3.3569	   -15.2740	    -2.0142	    -6.2943	    -4.1962	
    -9.9030	   -10.0708	   -13.3438	     1.3428	   -12.0850	    -3.0212	   -15.1062	    -1.5106	    -5.9586	    -3.9444	
    -9.8190	    -9.9869	   -13.3438	     1.5106	   -12.1689	    -2.8534	   -15.1062	    -1.2589	    -5.7907	    -3.7766	
    -9.8190	    -9.9869	   -13.5956	     1.5106	   -12.3367	    -2.7695	   -15.1901	    -1.1749	    -5.7068	    -3.7766	
    -9.9869	   -10.1547	   -13.9313	     1.4267	   -12.7563	    -2.9373	   -15.4419	    -1.2589	    -5.8746	    -3.8605	
   -10.1547	   -10.4065	   -14.4348	     1.1749	   -13.2599	    -3.1891	   -15.7776	    -1.5106	    -6.2103	    -4.0283	
   -10.4904	   -10.7422	   -14.9384	     0.9232	   -13.7634	    -3.5248	   -16.1972	    -1.9302	    -6.5460	    -4.3640	
   -10.9100	   -11.1618	   -15.5258	     0.5875	   -14.4348	    -3.9444	   -16.7007	    -2.2659	    -6.9656	    -4.6997	
   -11.3297	   -11.5814	   -16.0294	     0.1678	   -14.9384	    -4.3640	   -17.0364	    -2.6855	    -7.3013	    -4.9515	
   -11.5814	   -11.9171	   -16.2811	    -0.1678	   -15.1901	    -4.7836	   -17.2043	    -2.9373	    -7.4692	    -5.0354	
   -11.6653	   -12.0010	   -16.3651	    -0.4196	   -15.2740	    -4.9515	   -17.1204	    -3.0212	    -7.3013	    -4.9515	
   -11.5814	   -11.9171	   -16.1133	    -0.4196	   -14.9384	    -4.8676	   -16.7007	    -2.8534	    -6.9656	    -4.6997	
   -11.2457	   -11.5814	   -15.5258	    -0.3357	   -14.2670	    -4.6158	   -16.0294	    -2.4338	    -6.2943	    -4.1962	
   -10.6583	   -10.9100	   -14.7705	     0.0839	   -13.3438	    -4.0283	   -15.1062	    -1.8463	    -5.3711	    -3.5248	
    -9.8190	   -10.0708	   -13.7634	     0.8392	   -12.2528	    -3.1052	   -14.0152	    -1.0910	    -4.2801	    -2.6855	
    -8.6441	    -8.8959	   -12.5046	     1.9302	   -10.9100	    -1.9302	   -12.8403	     0.0000	    -3.1052	    -1.7624	
    -7.2174	    -7.3853	   -10.9940	     3.6087	    -9.3994	    -0.3357	   -11.4975	     1.2589	    -1.6785	    -0.6714	
    -5.3711	    -5.6229	    -9.3155	     5.8746	    -7.7209	     1.6785	   -10.0708	     2.8534	    -0.0839	     0.5035	
    -3.2730	    -3.4409	    -7.4692	     8.7280	    -5.8746	     4.1122	    -8.4763	     4.6158	     1.5945	     1.8463	
    -0.8392	    -1.0071	    -5.4550	    12.0850	    -4.0283	     6.7978	    -6.8817	     6.7139	     3.3569	     3.2730	
     1.8463	     1.5945	    -3.2730	    15.9454	    -2.0981	     9.7351	    -5.2872	     8.8959	     5.1193	     4.7836	
     4.5319	     4.2801	    -1.0910	    20.1416	    -0.1678	    12.8403	    -3.7766	    11.2457	     6.7978	     6.2943	
     7.3013	     7.0496	     1.1749	    24.4217	     1.6785	    15.9454	    -2.1820	    13.5117	     8.4763	     7.7209	
    10.0708	     9.7351	     3.2730	    28.7018	     3.4409	    19.0506	    -0.7553	    15.8615	    10.0708	     9.0637	
    12.8403	    12.4207	     5.3711	    32.8140	     5.1193	    21.9040	     0.7553	    18.1274	    11.5814	    10.3226	
    15.4419	    14.9384	     7.2174	    36.5906	     6.7139	    24.5895	     2.1820	    20.3094	    13.0081	    11.4975	
    17.7917	    17.2043	     8.9798	    39.8636	     8.2245	    26.8555	     3.4409	    22.2397	    14.2670	    12.5046	
    19.9738	    19.1345	    10.4065	    42.3813	     9.4833	    28.7857	     4.6158	    24.0021	    15.5258	    13.3438	
    21.7361	    20.7291	    11.6653	    44.2276	    10.5743	    30.2124	     5.5389	    25.3448	    16.4490	    14.0152	
    23.0789	    21.9040	    12.5885	    45.2347	    11.4975	    31.1356	     6.2943	    26.3519	    17.2882	    14.5187	
    23.9182	    22.6593	    13.1760	    45.5704	    12.0850	    31.6391	     6.7978	    27.0233	    17.7917	    14.7705	
    24.3378	    22.9950	    13.5117	    45.1508	    12.5046	    31.6391	     7.2174	    27.2751	    18.1274	    14.8544	
    24.3378	    22.8271	    13.6795	    44.0598	    12.8403	    31.1356	     7.4692	    27.1912	    18.1274	    14.8544	
    23.8342	    22.3236	    13.5956	    42.5491	    12.9242	    30.3802	     7.5531	    26.6876	    17.9596	    14.6866	
    22.9111	    21.4844	    13.2599	    40.5350	    12.8403	    29.1214	     7.4692	    25.9323	    17.4561	    14.4348	
    21.6522	    20.3094	    12.7563	    38.1012	    12.5885	    27.6108	     7.3013	    24.7574	    16.7007	    13.9313	
    20.1416	    18.9667	    12.0850	    35.4156	    12.1689	    25.6805	     6.9656	    23.2468	    15.6097	    13.1760	
    18.2953	    17.3721	    11.1618	    32.3944	    11.4975	    23.4985	     6.3782	    21.3165	    14.0991	    12.0850	
    16.3651	    15.5258	    10.0708	    29.1214	    10.5743	    20.8969	     5.4550	    19.0506	    12.1689	    10.5743	
    14.2670	    13.6795	     8.7280	    25.5127	     9.3155	    17.8757	     4.2801	    16.3651	     9.7351	     8.7280	
    12.0010	    11.6653	     7.2174	    21.7361	     7.8888	    14.6866	     2.7695	    13.4277	     7.0496	     6.5460	
     9.9030	     9.6512	     5.5389	    17.9596	     6.2103	    11.4136	     1.0910	    10.4065	     4.1962	     4.1122	
     7.8888	     7.8049	     3.9444	    14.3509	     4.5319	     8.1406	    -0.5875	     7.4692	     1.2589	     1.6785	
     6.2103	     6.2103	     2.5177	    10.9940	     2.9373	     5.1193	    -2.2659	     4.6997	    -1.4267	    -0.6714	
     4.9515	     4.9515	     1.2589	     8.0566	     1.5945	     2.4338	    -3.7766	     2.2659	    -3.9444	    -2.7695	
     4.1122	     4.1122	     0.2518	     5.5389	     0.4196	     0.1678	    -5.1193	     0.1678	    -5.9586	    -4.5319	
     3.6087	     3.5248	    -0.5035	     3.3569	    -0.5035	    -1.6785	    -6.2943	    -1.3428	    -7.4692	    -5.8746	
     3.3569	     3.2730	    -1.0071	     1.6785	    -1.1749	    -3.1052	    -7.0496	    -2.5177	    -8.3923	    -6.7978	
     3.3569	     3.2730	    -1.3428	     0.2518	    -1.5945	    -4.0283	    -7.6370	    -3.1891	    -8.8120	    -7.2174	
     3.5248	     3.4409	    -1.5106	    -0.7553	    -1.7624	    -4.6158	    -7.8049	    -3.5248	    -8.6441	    -7.3013	
     3.7766	     3.6926	    -1.5106	    -1.5106	    -1.6785	    -4.7836	    -7.7209	    -3.5248	    -8.1406	    -7.1335	
     4.0283	     4.0283	    -1.4267	    -2.0981	    -1.5106	    -4.7836	    -7.3853	    -3.3569	    -7.3013	    -6.6299	
     4.0283	     4.1122	    -1.3428	    -2.6855	    -1.1749	    -4.6158	    -6.8817	    -3.1052	    -6.2943	    -6.1264	
     3.9444	     4.1122	    -1.3428	    -3.2730	    -0.9232	    -4.6158	    -6.3782	    -2.9373	    -5.4550	    -5.7068	
     3.4409	     3.7766	    -1.5945	    -4.0283	    -0.8392	    -4.6997	    -5.8746	    -3.0212	    -4.8676	    -5.4550	
     2.7695	     3.1891	    -1.9302	    -4.7836	    -0.8392	    -4.9515	    -5.5389	    -3.2730	    -4.6158	    -5.4550	
     1.8463	     2.4338	    -2.3499	    -5.5389	    -1.0071	    -5.2872	    -5.2032	    -3.7766	    -4.9515	    -5.7068	
     0.9232	     1.5945	    -2.8534	    -6.2943	    -1.1749	    -5.7907	    -4.9515	    -4.3640	    -5.6229	    -6.2103	
    -0.0839	     0.7553	    -3.2730	    -6.7978	    -1.4267	    -6.2943	    -4.7836	    -5.0354	    -6.7978	    -6.8817	
    -1.2589	    -0.1678	    -3.7766	    -7.2174	    -1.6785	    -6.7978	    -4.6997	    -5.7068	    -8.2245	    -7.7209	
    -2.4338	    -1.2589	    -4.2801	    -7.5531	    -2.0981	    -7.3853	    -4.6158	    -6.3782	    -9.6512	    -8.5602	
    -3.6087	    -2.3499	    -4.8676	    -7.8049	    -2.6016	    -7.9727	    -4.6997	    -7.0496	   -10.9940	    -9.5673	
    -4.8676	    -3.4409	    -5.5389	    -7.9727	    -3.1891	    -8.5602	    -4.8676	    -7.6370	   -12.3367	   -10.4904	
    -6.0425	    -4.4479	    -6.1264	    -8.1406	    -3.8605	    -9.0637	    -5.1193	    -8.2245	   -13.4277	   -11.4975	
    -7.1335	    -5.4550	    -6.7978	    -8.2245	    -4.5319	    -9.5673	    -5.5389	    -8.7280	   -14.5187	   -12.5885	
    -8.0566	    -6.3782	    -7.4692	    -8.2245	    -5.2032	    -9.9869	    -5.8746	    -9.0637	   -15.4419	   -13.5117	
    -8.7280	    -7.0496	    -7.9727	    -8.0566	    -5.7068	   -10.2386	    -6.2103	    -9.3155	   -16.1133	   -14.3509	
    -9.0637	    -7.4692	    -8.3084	    -7.8049	    -6.0425	   -10.2386	    -6.3782	    -9.3155	   -16.5329	   -14.9384	
    -9.1476	    -7.6370	    -8.3923	    -7.4692	    -6.2103	   -10.1547	    -6.3782	    -9.1476	   -16.6168	   -15.1062	
    -8.9798	    -7.6370	    -8.3084	    -7.1335	    -6.0425	    -9.9030	    -6.1264	    -8.8120	   -16.4490	   -15.0223	
    -8.5602	    -7.3853	    -7.9727	    -6.8817	    -5.6229	    -9.5673	    -5.7068	    -8.3084	   -15.9454	   -14.6027	
    -8.0566	    -6.9656	    -7.5531	    -6.7978	    -5.1193	    -9.2316	    -5.1193	    -7.8888	   -15.2740	   -13.9313	
    -7.5531	    -6.5460	    -6.9656	    -6.7978	    -4.4479	    -8.8959	    -4.3640	    -7.3853	   -14.5187	   -13.0920	
    -7.1335	    -6.0425	    -6.3782	    -6.8817	    -3.6926	    -8.6441	    -3.6926	    -7.0496	   -13.6795	   -12.1689	
    -6.7139	    -5.6229	    -5.7907	    -7.1335	    -3.0212	    -8.4763	    -3.1052	    -6.7978	   -13.0081	   -11.2457	
    -6.5460	    -5.2872	    -5.3711	    -7.4692	    -2.4338	    -8.3923	    -2.6016	    -6.7978	   -12.4207	   -10.5743	
    -6.4621	    -5.2032	    -5.1193	    -7.8888	    -1.9302	    -8.4763	    -2.2659	    -7.0496	   -12.0850	   -10.0708	
    -6.6299	    -5.2032	    -5.1193	    -8.2245	    -1.7624	    -8.6441	    -2.1820	    -7.4692	   -12.0010	    -9.8190	
    -6.9656	    -5.4550	    -5.3711	    -8.7280	    -1.7624	    -8.9798	    -2.3499	    -8.1406	   -12.3367	    -9.9869	
    -7.3853	    -5.7907	    -5.8746	    -9.1476	    -2.0142	    -9.4833	    -2.7695	    -8.9798	   -12.9242	   -10.4904	
    -7.8888	    -6.3782	    -6.6299	    -9.7351	    -2.4338	   -10.1547	    -3.3569	    -9.9030	   -13.7634	   -11.2457	
    -8.4763	    -6.9656	    -7.4692	   -10.2386	    -3.0212	   -10.9100	    -4.0283	   -10.9940	   -14.6866	   -12.1689	
    -9.0637	    -7.6370	    -8.4763	   -10.7422	    -3.7766	   -11.7493	    -4.7836	   -12.0850	   -15.7776	   -13.1760	
    -9.5673	    -8.2245	    -9.3994	   -11.2457	    -4.6158	   -12.5885	    -5.5389	   -13.0920	   -16.7007	   -14.1830	
    -9.9030	    -8.6441	   -10.1547	   -11.5814	    -5.3711	   -13.2599	    -6.2943	   -13.9313	   -17.5400	   -15.0223	
   -10.0708	    -8.8959	   -10.7422	   -11.7493	    -5.9586	   -13.8474	    -6.7978	   -14.5187	   -18.2114	   -15.7776	
   -10.1547	    -9.0637	   -11.0779	   -11.8332	    -6.3782	   -14.1830	    -7.2174	   -14.7705	   -18.6310	   -16.1972	
   -10.1547	    -9.1476	   -11.2457	   -11.9171	    -6.7139	   -14.5187	    -7.4692	   -14.9384	   -18.7988	   -16.4490	
   -10.0708	    -9.2316	   -11.1618	   -12.0010	    -6.7139	   -14.6027	    -7.5531	   -14.7705	   -18.8828	   -16.3651	
   -10.0708	    -9.2316	   -10.9100	   -12.1689	    -6.5460	   -14.6866	    -7.3853	   -14.5187	   -18.7988	   -16.1133	
    -9.9030	    -9.0637	   -10.3226	   -12.2528	    -6.0425	   -14.6027	    -6.8817	   -14.0991	   -18.4631	   -15.5258	
    -9.6512	    -8.7280	    -9.4833	   -12.3367	    -5.2872	   -14.3509	    -6.1264	   -13.4277	   -17.9596	   -14.6866	
    -9.1476	    -8.1406	    -8.3084	   -12.2528	    -4.1122	   -13.8474	    -5.0354	   -12.5885	   -17.2043	   -13.5956	
    -8.3084	    -7.2174	    -6.9656	   -12.0010	    -2.6855	   -13.0081	    -3.6926	   -11.4975	   -16.1133	   -12.2528	
    -7.3013	    -6.0425	    -5.4550	   -11.4136	    -1.1749	   -12.0850	    -2.2659	   -10.3226	   -14.9384	   -10.9100	
    -6.1264	    -4.6997	    -3.9444	   -10.7422	     0.4196	   -10.9940	    -0.8392	    -9.1476	   -13.6795	    -9.4833	
    -4.8676	    -3.3569	    -2.6016	    -9.9869	     1.7624	    -9.9030	     0.5035	    -8.0566	   -12.5046	    -8.1406	
    -3.7766	    -2.0981	    -1.5945	    -9.1476	     2.8534	    -8.8959	     1.5106	    -7.2174	   -11.4975	    -7.0496	
    -2.8534	    -1.0910	    -0.9232	    -8.3923	     3.6087	    -8.0566	     2.2659	    -6.6299	   -10.7422	    -6.2943	
    -2.3499	    -0.4196	    -0.6714	    -7.8049	     3.8605	    -7.4692	     2.6016	    -6.2943	   -10.2386	    -5.7068	
    -2.0981	    -0.1678	    -0.9232	    -7.3013	     3.6087	    -7.1335	     2.5177	    -6.2943	   -10.0708	    -5.4550	
    -2.1820	    -0.3357	    -1.5106	    -6.8817	     3.0212	    -7.0496	     2.0981	    -6.3782	   -10.1547	    -5.5389	
    -2.5177	    -0.7553	    -2.4338	    -6.6299	     2.0981	    -7.0496	     1.4267	    -6.7139	   -10.4065	    -5.7068	
    -3.0212	    -1.3428	    -3.4409	    -6.4621	     1.0071	    -7.2174	     0.5875	    -6.9656	   -10.6583	    -6.0425	
    -3.6087	    -2.0142	    -4.4479	    -6.3782	    -0.0839	    -7.3853	    -0.3357	    -7.2174	   -10.9100	    -6.3782	
    -4.1962	    -2.6855	    -5.3711	    -6.2943	    -1.0910	    -7.6370	    -1.2589	    -7.4692	   -10.9940	    -6.6299	
    -4.6997	    -3.4409	    -6.2103	    -6.3782	    -2.0142	    -7.8888	    -2.0981	    -7.7209	   -11.0779	    -6.9656	
    -5.2032	    -4.0283	    -6.7978	    -6.5460	    -2.6855	    -8.2245	    -2.8534	    -7.8888	   -10.9940	    -7.2174	
    -5.6229	    -4.6158	    -7.3013	    -6.7978	    -3.2730	    -8.5602	    -3.3569	    -8.0566	   -10.8261	    -7.4692	
    -6.0425	    -5.1193	    -7.6370	    -7.1335	    -3.6926	    -8.9798	    -3.7766	    -8.2245	   -10.5743	    -7.7209	
    -6.2943	    -5.4550	    -7.7209	    -7.5531	    -3.8605	    -9.3155	    -3.9444	    -8.3923	   -10.2386	    -7.9727	
    -6.5460	    -5.7907	    -7.7209	    -7.8888	    -3.8605	    -9.6512	    -3.8605	    -8.5602	    -9.8190	    -8.1406	
    -6.6299	    -5.9586	    -7.6370	    -8.3084	    -3.6926	    -9.8190	    -3.6087	    -8.5602	    -9.3155	    -8.1406	
    -6.6299	    -5.9586	    -7.3853	    -8.6441	    -3.4409	    -9.8190	    -3.2730	    -8.4763	    -8.8959	    -8.2245	
    -6.4621	    -5.7907	    -7.0496	    -8.8959	    -3.1052	    -9.7351	    -2.8534	    -8.3923	    -8.4763	    -8.2245	
    -6.2103	    -5.5389	    -6.6299	    -9.0637	    -2.7695	    -9.4833	    -2.5177	    -8.2245	    -8.3084	    -8.3084	
    -5.7907	    -5.0354	    -6.2103	    -9.1476	    -2.4338	    -9.1476	    -2.1820	    -8.0566	    -8.3923	    -8.3923	
    -5.2032	    -4.4479	    -5.7907	    -9.1476	    -2.1820	    -8.8959	    -2.0981	    -7.8049	    -8.7280	    -8.5602	
    -4.6158	    -3.8605	    -5.3711	    -9.1476	    -2.0981	    -8.6441	    -2.1820	    -7.7209	    -9.2316	    -8.8120	
    -4.1122	    -3.1891	    -5.1193	    -9.2316	    -2.1820	    -8.5602	    -2.5177	    -7.6370	    -9.7351	    -9.1476	
    -3.6087	    -2.6855	    -5.0354	    -9.3155	    -2.4338	    -8.5602	    -3.0212	    -7.6370	   -10.2386	    -9.4833	
    -3.1891	    -2.2659	    -5.0354	    -9.4833	    -2.8534	    -8.8120	    -3.6926	    -7.6370	   -10.5743	    -9.7351	
    -2.9373	    -2.0142	    -5.2032	    -9.6512	    -3.2730	    -8.9798	    -4.4479	    -7.7209	   -10.9100	    -9.9869	
    -2.8534	    -1.9302	    -5.4550	    -9.7351	    -3.7766	    -9.2316	    -5.2032	    -7.8049	   -11.1618	   -10.1547	
    -3.1052	    -2.0981	    -5.8746	    -9.9030	    -4.3640	    -9.4833	    -5.9586	    -7.9727	   -11.4136	   -10.3226	
    -3.5248	    -2.5177	    -6.4621	    -9.9869	    -4.9515	    -9.7351	    -6.6299	    -8.1406	   -11.7493	   -10.4065	
    -4.1962	    -3.1891	    -7.2174	   -10.0708	    -5.5389	   -10.0708	    -7.2174	    -8.3084	   -12.0010	   -10.4904	
    -4.9515	    -3.9444	    -7.9727	   -10.1547	    -6.1264	   -10.2386	    -7.6370	    -8.4763	   -12.3367	   -10.4904	
    -5.6229	    -4.6158	    -8.7280	   -10.1547	    -6.6299	   -10.4065	    -7.8049	    -8.6441	   -12.5046	   -10.4065	
    -5.9586	    -5.1193	    -9.3155	   -10.0708	    -6.8817	   -10.4065	    -7.6370	    -8.6441	   -12.5885	   -10.2386	
    -6.1264	    -5.3711	    -9.6512	    -9.9030	    -6.9656	   -10.2386	    -7.1335	    -8.4763	   -12.4207	    -9.8190	
    -6.0425	    -5.3711	    -9.7351	    -9.7351	    -6.7978	    -9.9030	    -6.2943	    -8.1406	   -12.0850	    -9.3155	
    -5.8746	    -5.2872	    -9.7351	    -9.4833	    -6.4621	    -9.4833	    -5.2872	    -7.8049	   -11.5814	    -8.6441	
    -5.6229	    -5.1193	    -9.4833	    -9.3155	    -6.1264	    -9.0637	    -4.2801	    -7.3853	   -10.9940	    -7.9727	
    -5.4550	    -4.9515	    -9.3155	    -9.1476	    -5.7068	    -8.6441	    -3.3569	    -6.9656	   -10.4065	    -7.3013	
    -5.3711	    -4.7836	    -8.9798	    -8.8959	    -5.2872	    -8.2245	    -2.4338	    -6.5460	    -9.7351	    -6.7139	
    -5.2032	    -4.5319	    -8.5602	    -8.5602	    -4.8676	    -7.6370	    -1.6785	    -6.1264	    -9.0637	    -6.1264	
    -5.1193	    -4.1962	    -8.0566	    -7.9727	    -4.2801	    -6.9656	    -1.0071	    -5.7068	    -8.3923	    -5.6229	
    -4.9515	    -3.9444	    -7.5531	    -7.1335	    -3.7766	    -6.2943	    -0.4196	    -5.2032	    -7.7209	    -5.2032	
    -4.8676	    -3.6926	    -7.0496	    -6.1264	    -3.2730	    -5.5389	     0.0000	    -4.6997	    -7.2174	    -4.9515	
    -4.9515	    -3.6087	    -6.7139	    -5.1193	    -3.0212	    -4.8676	     0.1678	    -4.4479	    -6.9656	    -4.8676	
    -5.2032	    -3.8605	    -6.6299	    -4.2801	    -3.0212	    -4.5319	     0.0839	    -4.3640	    -6.9656	    -5.1193	
    -5.6229	    -4.2801	    -6.8817	    -3.5248	    -3.3569	    -4.3640	    -0.3357	    -4.5319	    -7.4692	    -5.6229	
    -6.2943	    -5.0354	    -7.4692	    -3.1052	    -4.0283	    -4.4479	    -0.9232	    -4.9515	    -8.2245	    -6.3782	
    -7.1335	    -6.0425	    -8.3923	    -2.8534	    -4.9515	    -4.7836	    -1.7624	    -5.5389	    -9.2316	    -7.2174	
    -8.0566	    -7.0496	    -9.4833	    -2.7695	    -6.0425	    -5.2872	    -2.7695	    -6.2103	   -10.3226	    -7.9727	
    -9.0637	    -8.2245	   -10.7422	    -2.8534	    -7.1335	    -5.8746	    -3.6926	    -6.8817	   -11.2457	    -8.6441	
    -9.9869	    -9.3994	   -12.0850	    -3.2730	    -8.2245	    -6.5460	    -4.6997	    -7.6370	   -12.0850	    -9.0637	
   -10.9100	   -10.4904	   -13.3438	    -3.7766	    -9.2316	    -7.3013	    -5.6229	    -8.2245	   -12.6724	    -9.3155	
   -11.7493	   -11.4136	   -14.5187	    -4.5319	   -10.1547	    -7.9727	    -6.2943	    -8.8120	   -13.0920	    -9.3155	
   -12.4207	   -12.2528	   -15.4419	    -5.2872	   -10.7422	    -8.6441	    -6.8817	    -9.2316	   -13.3438	    -9.2316	
   -12.9242	   -12.8403	   -16.1133	    -6.0425	   -11.2457	    -9.2316	    -7.2174	    -9.4833	   -13.3438	    -9.0637	
   -13.3438	   -13.2599	   -16.5329	    -6.7978	   -11.4975	    -9.6512	    -7.3013	    -9.6512	   -13.1760	    -8.8120	
   -13.5956	   -13.5956	   -16.8686	    -7.5531	   -11.5814	   -10.0708	    -7.3013	    -9.6512	   -12.9242	    -8.6441	
   -13.8474	   -13.8474	   -16.9525	    -8.3084	   -11.5814	   -10.4065	    -7.1335	    -9.6512	   -12.6724	    -8.5602	
   -14.0152	   -14.0152	   -17.0364	    -8.8959	   -11.4975	   -10.7422	    -6.9656	    -9.6512	   -12.4207	    -8.4763	
   -14.0991	   -14.0152	   -16.9525	    -9.4833	   -11.3297	   -10.9100	    -6.6299	    -9.6512	   -12.1689	    -8.3923	
   -14.0991	   -13.9313	   -16.7007	    -9.8190	   -11.0779	   -11.0779	    -6.2943	    -9.5673	   -12.0010	    -8.3084	
   -14.0152	   -13.7634	   -16.4490	    -9.9030	   -10.8261	   -11.0779	    -6.0425	    -9.4833	   -11.8332	    -8.3084	
   -14.0152	   -13.5956	   -16.2811	    -9.8190	   -10.6583	   -10.9940	    -5.8746	    -9.3994	   -11.8332	    -8.4763	
   -13.9313	   -13.4277	   -16.1133	    -9.5673	   -10.6583	   -10.9940	    -5.8746	    -9.3994	   -11.8332	    -8.7280	
   -13.9313	   -13.3438	   -16.1133	    -9.0637	   -10.8261	   -10.9940	    -6.2103	    -9.4833	   -12.0850	    -9.1476	
   -13.9313	   -13.3438	   -16.1972	    -8.5602	   -11.1618	   -10.9940	    -6.7139	    -9.6512	   -12.4207	    -9.7351	
   -14.0152	   -13.3438	   -16.4490	    -7.9727	   -11.6653	   -10.9940	    -7.5531	    -9.9030	   -12.8403	   -10.4904	
   -14.0991	   -13.5117	   -16.7847	    -7.4692	   -12.2528	   -11.1618	    -8.5602	   -10.2386	   -13.2599	   -11.3297	
   -14.2670	   -13.7634	   -17.2882	    -7.1335	   -13.0081	   -11.4136	    -9.7351	   -10.6583	   -13.7634	   -12.1689	
   -14.5187	   -14.0152	   -17.7917	    -6.9656	   -13.6795	   -11.6653	   -10.9100	   -11.1618	   -14.1830	   -12.9242	
   -14.7705	   -14.4348	   -18.3792	    -7.0496	   -14.4348	   -12.0850	   -12.1689	   -11.6653	   -14.5187	   -13.5956	
   -15.0223	   -14.8544	   -18.8828	    -7.3853	   -14.9384	   -12.5885	   -13.1760	   -12.1689	   -14.7705	   -14.0152	
   -15.2740	   -15.1901	   -19.3024	    -7.9727	   -15.3580	   -13.0081	   -14.0152	   -12.5885	   -14.6866	   -14.1830	
   -15.3580	   -15.4419	   -19.4702	    -8.6441	   -15.4419	   -13.3438	   -14.5187	   -12.8403	   -14.4348	   -14.0991	
   -15.2740	   -15.4419	   -19.4702	    -9.3155	   -15.3580	   -13.5117	   -14.6866	   -13.0081	   -13.8474	   -13.6795	
   -15.1062	   -15.3580	   -19.3024	    -9.9869	   -15.0223	   -13.5117	   -14.4348	   -12.9242	   -13.1760	   -13.1760	
   -14.7705	   -15.1062	   -18.9667	   -10.6583	   -14.5187	   -13.5117	   -13.9313	   -12.8403	   -12.3367	   -12.4207	
   -14.3509	   -14.7705	   -18.5471	   -11.1618	   -13.8474	   -13.3438	   -13.3438	   -12.5885	   -11.5814	   -11.7493	
   -13.9313	   -14.2670	   -18.0435	   -11.5814	   -13.1760	   -13.0920	   -12.5885	   -12.3367	   -11.0779	   -11.0779	
   -13.3438	   -13.6795	   -17.4561	   -11.8332	   -12.5046	   -12.7563	   -11.8332	   -12.0850	   -10.7422	   -10.4904	
   -12.6724	   -13.0081	   -16.7847	   -11.7493	   -11.8332	   -12.3367	   -11.0779	   -11.7493	   -10.7422	    -9.9869	
   -11.9171	   -12.2528	   -16.1133	   -11.4975	   -11.1618	   -11.8332	   -10.4065	   -11.4136	   -10.9940	    -9.6512	
   -11.2457	   -11.4975	   -15.3580	   -11.0779	   -10.5743	   -11.3297	    -9.8190	   -11.0779	   -11.3297	    -9.4833	
   -10.6583	   -10.8261	   -14.7705	   -10.5743	   -10.1547	   -10.9100	    -9.3994	   -10.8261	   -11.6653	    -9.3155	
   -10.2386	   -10.3226	   -14.3509	    -9.9869	    -9.9030	   -10.5743	    -9.1476	   -10.6583	   -11.9171	    -9.2316	
    -9.9869	   -10.0708	   -14.0152	    -9.3155	    -9.8190	   -10.3226	    -9.1476	   -10.4904	   -12.0850	    -9.2316	
    -9.9869	    -9.9869	   -13.8474	    -8.8120	    -9.8190	   -10.2386	    -9.2316	   -10.4904	   -12.2528	    -9.2316	
   -10.0708	   -10.0708	   -13.6795	    -8.3084	    -9.9030	   -10.2386	    -9.3994	   -10.4904	   -12.4207	    -9.1476	
   -10.3226	   -10.3226	   -13.6795	    -7.8888	   -10.0708	   -10.3226	    -9.5673	   -10.6583	   -12.5885	    -9.0637	
   -10.6583	   -10.7422	   -13.6795	    -7.6370	   -10.2386	   -10.4904	    -9.8190	   -10.8261	   -12.7563	    -8.8959	
   -11.0779	   -11.1618	   -13.8474	    -7.5531	   -10.4904	   -10.7422	   -10.0708	   -11.0779	   -12.9242	    -8.8959	
   -11.4975	   -11.6653	   -14.0152	    -7.6370	   -10.7422	   -11.1618	   -10.2386	   -11.3297	   -13.0920	    -8.8959	
   -11.9171	   -12.1689	   -14.2670	    -8.0566	   -10.9940	   -11.5814	   -10.3226	   -11.5814	   -13.3438	    -8.9798	
   -12.3367	   -12.6724	   -14.4348	    -8.4763	   -11.2457	   -11.9171	   -10.1547	   -11.7493	   -13.4277	    -9.0637	
   -12.5885	   -12.9242	   -14.6027	    -8.9798	   -11.2457	   -12.0850	    -9.6512	   -11.8332	   -13.5117	    -9.2316	
   -12.6724	   -13.0081	   -14.6027	    -9.2316	   -11.1618	   -12.0850	    -8.9798	   -11.5814	   -13.4277	    -9.3155	
   -12.4207	   -12.8403	   -14.5187	    -9.3994	   -10.8261	   -11.7493	    -7.9727	   -11.1618	   -13.1760	    -9.3155	
   -12.0850	   -12.4207	   -14.1830	    -9.2316	   -10.2386	   -11.2457	    -6.7978	   -10.5743	   -12.8403	    -9.3994	
   -11.5814	   -11.9171	   -13.8474	    -8.8120	    -9.5673	   -10.5743	    -5.5389	    -9.9030	   -12.3367	    -9.3155	
   -11.0779	   -11.2457	   -13.4277	    -8.3084	    -8.8120	    -9.7351	    -4.4479	    -9.1476	   -11.8332	    -9.2316	
   -10.4904	   -10.4904	   -12.9242	    -7.8049	    -8.1406	    -8.8959	    -3.5248	    -8.4763	   -11.2457	    -9.2316	
    -9.9030	    -9.6512	   -12.4207	    -7.3013	    -7.4692	    -8.2245	    -2.9373	    -7.9727	   -10.8261	    -9.2316	
    -9.3155	    -8.8959	   -11.9171	    -6.9656	    -6.8817	    -7.7209	    -2.6855	    -7.7209	   -10.6583	    -9.3155	
    -8.7280	    -8.2245	   -11.4136	    -6.8817	    -6.5460	    -7.3853	    -2.7695	    -7.6370	   -10.5743	    -9.5673	
    -8.2245	    -7.5531	   -10.9940	    -6.8817	    -6.2943	    -7.3013	    -3.1891	    -7.8888	   -10.8261	    -9.9869	
    -7.8049	    -7.0496	   -10.4904	    -7.0496	    -6.2103	    -7.3853	    -3.8605	    -8.3084	   -11.2457	   -10.4065	
[Epoch Header]
[Trial Type]	13
[Accept]	1
[Correct]	0
[RT]	 0.000
[Resp]	0
[Epoch Data]
     2.6855	     2.4338	    -0.9232	     5.2872	     2.7695	     8.6441	     3.0212	     4.3640	     8.8959	     6.8817	
     2.7695	     2.6016	    -0.9232	     5.8746	     2.7695	     8.8120	     2.7695	     4.4479	     8.8120	     6.6299	
     3.0212	     2.8534	    -0.8392	     6.6299	     2.6016	     8.8959	     2.4338	     4.4479	     8.5602	     6.2943	
     3.1891	     3.1052	    -0.8392	     7.3013	     2.4338	     8.9798	     2.0142	     4.3640	     8.1406	     5.8746	
     3.3569	     3.2730	    -1.0071	     7.8888	     2.0981	     8.8120	     1.5106	     4.1122	     7.5531	     5.2872	
     3.3569	     3.2730	    -1.1749	     8.3084	     1.6785	     8.6441	     0.8392	     3.6926	     6.8817	     4.6158	
     3.2730	     3.0212	    -1.5106	     8.4763	     1.0910	     8.2245	     0.1678	     3.1891	     6.1264	     3.8605	
     2.8534	     2.6016	    -2.0142	     8.3923	     0.4196	     7.7209	    -0.5035	     2.6016	     5.2032	     3.1052	
     2.2659	     1.9302	    -2.6855	     8.0566	    -0.4196	     6.9656	    -1.1749	     1.9302	     4.2801	     2.2659	
     1.5106	     1.0910	    -3.4409	     7.3853	    -1.1749	     6.2103	    -1.7624	     1.1749	     3.4409	     1.5106	
     0.6714	     0.1678	    -4.1122	     6.6299	    -1.9302	     5.4550	    -2.1820	     0.5035	     2.6016	     0.7553	
    -0.1678	    -0.6714	    -4.6997	     5.6229	    -2.5177	     4.6158	    -2.4338	    -0.1678	     1.9302	     0.2518	
    -0.9232	    -1.4267	    -5.1193	     4.5319	    -2.9373	     3.9444	    -2.5177	    -0.7553	     1.4267	    -0.2518	
    -1.4267	    -1.9302	    -5.3711	     3.2730	    -3.1891	     3.2730	    -2.4338	    -1.1749	     1.0910	    -0.5035	
    -1.7624	    -2.2659	    -5.3711	     2.0981	    -3.1891	     2.6855	    -2.1820	    -1.5106	     0.8392	    -0.7553	
    -1.8463	    -2.1820	    -5.2032	     1.0910	    -2.9373	     2.2659	    -1.8463	    -1.6785	     0.7553	    -0.9232	
    -1.5106	    -1.9302	    -4.7836	     0.1678	    -2.5177	     1.9302	    -1.3428	    -1.8463	     0.8392	    -1.0071	
    -0.9232	    -1.2589	    -4.1962	    -0.4196	    -1.9302	     1.7624	    -0.6714	    -1.7624	     1.0071	    -1.0071	
    -0.0839	    -0.3357	    -3.4409	    -0.7553	    -1.0910	     1.7624	     0.1678	    -1.6785	     1.2589	    -0.9232	
     0.9232	     0.7553	    -2.5177	    -0.7553	    -0.1678	     1.8463	     1.0071	    -1.5106	     1.4267	    -0.8392	
     2.0981	     2.0142	    -1.5945	    -0.6714	     0.7553	     1.9302	     1.8463	    -1.4267	     1.5945	    -0.7553	
     3.1891	     3.1891	    -0.6714	    -0.5875	     1.5945	     1.9302	     2.6855	    -1.5106	     1.5106	    -0.7553	
     4.1962	     4.1962	     0.0839	    -0.5035	     2.1820	     1.6785	     3.1891	    -1.8463	     1.0910	    -0.9232	
     4.9515	     4.8676	     0.6714	    -0.5875	     2.6855	     1.2589	     3.5248	    -2.3499	     0.5035	    -1.3428	
     5.3711	     5.2872	     1.0071	    -0.9232	     2.8534	     0.5875	     3.6087	    -3.1052	    -0.3357	    -1.8463	
     5.4550	     5.4550	     1.1749	    -1.3428	     2.9373	    -0.2518	     3.4409	    -4.0283	    -1.3428	    -2.5177	
     5.3711	     5.2032	     1.1749	    -1.9302	     2.7695	    -1.0910	     3.1891	    -4.9515	    -2.2659	    -3.1052	
     5.0354	     4.7836	     1.0071	    -2.6016	     2.6016	    -1.9302	     2.7695	    -5.7068	    -3.0212	    -3.5248	
     4.5319	     4.2801	     0.8392	    -3.1891	     2.3499	    -2.6855	     2.4338	    -6.3782	    -3.5248	    -3.7766	
     4.0283	     3.6087	     0.5875	    -3.8605	     2.1820	    -3.1891	     2.1820	    -6.7978	    -3.7766	    -3.8605	
     3.6087	     3.0212	     0.4196	    -4.3640	     2.0981	    -3.5248	     2.1820	    -6.9656	    -3.8605	    -3.7766	
     3.2730	     2.5177	     0.3357	    -4.7836	     2.0981	    -3.6087	     2.3499	    -6.8817	    -3.6087	    -3.5248	
     3.0212	     2.1820	     0.2518	    -5.1193	     2.1820	    -3.5248	     2.7695	    -6.5460	    -3.1891	    -3.1052	
     2.8534	     1.9302	     0.2518	    -5.3711	     2.4338	    -3.4409	     3.2730	    -6.2103	    -2.6855	    -2.6016	
     2.7695	     1.7624	     0.2518	    -5.5389	     2.6855	    -3.2730	     3.8605	    -5.7907	    -2.1820	    -2.1820	
     2.6855	     1.7624	     0.2518	    -5.7907	     2.9373	    -3.1052	     4.4479	    -5.3711	    -1.6785	    -1.7624	
     2.7695	     1.8463	     0.2518	    -5.8746	     3.1891	    -2.9373	     4.9515	    -5.1193	    -1.2589	    -1.3428	
     2.8534	     2.0142	     0.3357	    -5.8746	     3.3569	    -2.6855	     5.3711	    -4.8676	    -0.8392	    -1.0910	
     3.0212	     2.3499	     0.3357	    -5.7068	     3.4409	    -2.5177	     5.6229	    -4.6158	    -0.5035	    -0.7553	
     3.1891	     2.6855	     0.4196	    -5.3711	     3.4409	    -2.2659	     5.6229	    -4.4479	    -0.1678	    -0.5035	
     3.3569	     2.9373	     0.3357	    -4.8676	     3.2730	    -2.0142	     5.4550	    -4.2801	     0.0000	    -0.4196	
     3.5248	     3.1891	     0.1678	    -4.2801	     2.8534	    -1.8463	     4.9515	    -4.1962	     0.0000	    -0.3357	
     3.5248	     3.3569	    -0.0839	    -3.5248	     2.2659	    -1.5945	     4.1962	    -4.1962	    -0.0839	    -0.4196	
     3.6087	     3.5248	    -0.5035	    -2.7695	     1.5945	    -1.4267	     3.3569	    -4.1962	    -0.2518	    -0.5875	
     3.6087	     3.5248	    -1.0071	    -2.0142	     0.8392	    -1.3428	     2.3499	    -4.2801	    -0.4196	    -0.8392	
     3.5248	     3.4409	    -1.5945	    -1.3428	    -0.0839	    -1.2589	     1.3428	    -4.4479	    -0.6714	    -1.0910	
     3.2730	     3.1891	    -2.2659	    -0.7553	    -1.0071	    -1.3428	     0.4196	    -4.6997	    -0.9232	    -1.3428	
     2.9373	     2.7695	    -3.0212	    -0.3357	    -1.9302	    -1.5106	    -0.5035	    -5.1193	    -1.0910	    -1.5945	
     2.5177	     2.2659	    -3.8605	     0.0000	    -2.9373	    -1.7624	    -1.1749	    -5.5389	    -1.2589	    -1.8463	
     2.0142	     1.6785	    -4.6158	     0.1678	    -3.7766	    -1.9302	    -1.7624	    -5.8746	    -1.2589	    -1.9302	
     1.6785	     1.2589	    -5.2872	     0.4196	    -4.4479	    -2.0981	    -2.0142	    -6.2103	    -1.0910	    -1.9302	
     1.3428	     0.9232	    -5.7907	     0.5875	    -4.8676	    -2.0981	    -2.0142	    -6.3782	    -0.7553	    -1.6785	
     1.1749	     0.7553	    -6.0425	     0.8392	    -5.0354	    -2.0142	    -1.8463	    -6.3782	    -0.3357	    -1.4267	
     0.9232	     0.5875	    -6.1264	     1.0910	    -5.0354	    -1.8463	    -1.5945	    -6.3782	    -0.0839	    -1.0071	
     0.6714	     0.4196	    -6.0425	     1.2589	    -4.8676	    -1.7624	    -1.4267	    -6.2943	     0.0000	    -0.7553	
     0.3357	     0.1678	    -5.9586	     1.2589	    -4.7836	    -1.7624	    -1.2589	    -6.2943	    -0.2518	    -0.6714	
    -0.1678	    -0.2518	    -5.9586	     1.0071	    -4.6997	    -1.8463	    -1.3428	    -6.4621	    -0.8392	    -0.7553	
    -0.8392	    -0.7553	    -5.8746	     0.7553	    -4.6158	    -2.0981	    -1.5106	    -6.6299	    -1.5945	    -1.0071	
    -1.4267	    -1.1749	    -5.7907	     0.4196	    -4.6997	    -2.3499	    -1.8463	    -6.7978	    -2.2659	    -1.3428	
    -1.9302	    -1.5945	    -5.6229	     0.2518	    -4.6997	    -2.5177	    -2.2659	    -6.9656	    -2.7695	    -1.6785	
    -2.1820	    -1.8463	    -5.4550	     0.3357	    -4.7836	    -2.6855	    -2.6016	    -6.9656	    -3.1052	    -2.0981	
    -2.3499	    -2.0142	    -5.2032	     0.5035	    -4.7836	    -2.6855	    -3.0212	    -6.9656	    -3.3569	    -2.4338	
    -2.4338	    -2.0981	    -4.9515	     0.9232	    -4.8676	    -2.6855	    -3.4409	    -6.8817	    -3.5248	    -2.8534	
    -2.5177	    -2.1820	    -4.8676	     1.3428	    -5.1193	    -2.6855	    -3.8605	    -6.8817	    -3.7766	    -3.1891	
    -2.6016	    -2.3499	    -4.8676	     1.7624	    -5.3711	    -2.6855	    -4.3640	    -6.9656	    -4.0283	    -3.6087	
    -2.8534	    -2.6016	    -5.1193	     2.0142	    -5.7907	    -2.9373	    -4.8676	    -7.1335	    -4.4479	    -4.1122	
    -3.2730	    -3.1052	    -5.4550	     2.0142	    -6.2943	    -3.2730	    -5.3711	    -7.5531	    -4.8676	    -4.5319	
    -3.7766	    -3.6926	    -5.9586	     1.6785	    -6.7978	    -3.7766	    -5.8746	    -8.0566	    -5.3711	    -4.9515	
    -4.4479	    -4.3640	    -6.6299	     1.0071	    -7.3013	    -4.5319	    -6.3782	    -8.7280	    -5.9586	    -5.3711	
    -5.2032	    -5.1193	    -7.3013	     0.0839	    -7.7209	    -5.2872	    -6.7139	    -9.3994	    -6.4621	    -5.6229	
    -5.8746	    -5.7907	    -7.8049	    -1.0071	    -7.9727	    -5.9586	    -6.9656	   -10.0708	    -6.8817	    -5.7068	
    -6.2943	    -6.2943	    -8.0566	    -2.1820	    -7.8888	    -6.4621	    -6.8817	   -10.4065	    -6.9656	    -5.6229	
    -6.5460	    -6.5460	    -8.0566	    -3.1052	    -7.5531	    -6.7139	    -6.6299	   -10.4904	    -6.7978	    -5.2032	
    -6.4621	    -6.4621	    -7.6370	    -3.8605	    -6.9656	    -6.6299	    -6.1264	   -10.2386	    -6.2103	    -4.5319	
    -6.1264	    -6.1264	    -7.0496	    -4.3640	    -6.1264	    -6.2103	    -5.3711	    -9.7351	    -5.4550	    -3.6087	
    -5.4550	    -5.6229	    -6.2103	    -4.5319	    -5.1193	    -5.6229	    -4.6158	    -9.0637	    -4.3640	    -2.5177	
    -4.6997	    -4.8676	    -5.3711	    -4.5319	    -4.1962	    -4.9515	    -3.9444	    -8.2245	    -3.3569	    -1.4267	
    -3.8605	    -4.1122	    -4.5319	    -4.3640	    -3.3569	    -4.1962	    -3.3569	    -7.3853	    -2.3499	    -0.4196	
    -2.9373	    -3.2730	    -3.8605	    -4.1122	    -2.7695	    -3.5248	    -3.1052	    -6.7139	    -1.6785	     0.4196	
    -2.1820	    -2.6855	    -3.3569	    -3.7766	    -2.4338	    -3.0212	    -3.1891	    -6.2103	    -1.3428	     0.8392	
    -1.5945	    -2.1820	    -3.1891	    -3.5248	    -2.5177	    -2.6855	    -3.6087	    -5.9586	    -1.3428	     0.9232	
    -1.2589	    -1.9302	    -3.2730	    -3.1891	    -2.9373	    -2.6016	    -4.2801	    -6.0425	    -1.7624	     0.6714	
    -1.1749	    -1.9302	    -3.6926	    -3.0212	    -3.6926	    -2.7695	    -5.2032	    -6.3782	    -2.5177	     0.0839	
    -1.3428	    -2.1820	    -4.3640	    -3.0212	    -4.6997	    -3.1891	    -6.2943	    -6.9656	    -3.5248	    -0.7553	
    -1.7624	    -2.6016	    -5.3711	    -3.1052	    -5.9586	    -3.7766	    -7.3853	    -7.7209	    -4.6158	    -1.7624	
    -2.2659	    -3.2730	    -6.5460	    -3.2730	    -7.2174	    -4.6158	    -8.4763	    -8.7280	    -5.7907	    -2.8534
[truncated: 3,829,618 more chars]
