# Supplementary material for: Task-related functional connectivity in autism spectrum conditions: an EEG study using wavelet transform coherence
Source: Mol Autism. 2013 Jan 12;4:1. doi: 10.1186/2040-2392-4-1 (PMC3558480; doi:10.1186/2040-2392-4-1)
Supplement: Additional file 1 — Raw EEG data for the chair task (part 1). [file 2040-2392-4-1-S1.zip › ID12_chairs_attending_chairs.dat]

[Subject]	
[Date]	02/24/2009
[Time]	17:53:22
[Channels]	10
[Rate]	1000.000000
[Type]	Epoch
[Headers]	Yes
[Points]	401
[Xmin]	0.00000
[Sweeps]	77
[Accepted]	77
[Rejected]	0
[Domain]	Time
[Rows]	Points
[Electrode Labels]
[      P8]	[     TP8]	[      T8]	[      P7]	[     FT8]	[     TP7]	[      F8]	[      T7]	[     FT7]	[      F7]	
[Electrode XUnits]
[ Default]	[ Default]	[ Default]	[ Default]	[ Default]	[ Default]	[ Default]	[ Default]	[ Default]	[ Default]	
[Electrode YUnits]
[ Default]	[ Default]	[ Default]	[ Default]	[ Default]	[ Default]	[ Default]	[ Default]	[ Default]	[ Default]	
[Epoch Header]
[Trial Type]	23
[Accept]	1
[Correct]	0
[RT]	 0.000
[Resp]	0
[Epoch Data]
   -25.4288	   -18.1274	   -16.4490	   -59.5856	   -15.7776	   -29.0375	   -22.0718	   -24.9252	   -22.6593	   -41.9617	
   -26.9394	   -18.8828	   -17.0364	   -60.0052	   -16.0294	   -29.6249	   -22.0718	   -27.1912	   -25.3448	   -44.4794	
   -27.9465	   -19.3863	   -17.4561	   -58.9142	   -16.0294	   -29.5410	   -21.4844	   -28.6179	   -27.0233	   -46.0739	
   -28.3661	   -19.4702	   -17.5400	   -56.3126	   -15.6097	   -28.6179	   -20.3094	   -28.8696	   -27.6947	   -46.5775	
   -27.9465	   -18.8828	   -17.2043	   -52.0325	   -14.7705	   -26.7715	   -18.3792	   -27.9465	   -27.1912	   -45.8221	
   -26.6037	   -17.5400	   -16.1133	   -45.9061	   -13.3438	   -24.2538	   -15.6097	   -25.8484	   -25.5966	   -43.8080	
   -24.2538	   -15.3580	   -14.1830	   -38.1012	   -11.4136	   -20.8969	   -12.1689	   -22.7432	   -22.9950	   -40.5350	
   -20.8969	   -12.2528	   -11.3297	   -28.6179	    -8.9798	   -16.9525	    -8.1406	   -18.7988	   -19.2184	   -36.2549	
   -16.5329	    -8.3084	    -7.4692	   -17.3721	    -5.8746	   -12.3367	    -3.6926	   -13.9313	   -14.3509	   -30.9677	
   -11.0779	    -3.6087	    -2.5177	    -4.6997	    -2.0981	    -7.1335	     1.0910	    -8.3084	    -8.2245	   -24.9252	
    -4.7836	     1.7624	     3.2730	     9.1476	     2.5177	    -1.5945	     5.9586	    -2.0142	    -1.0910	   -18.2953	
     2.0142	     7.2174	     9.3994	    23.2468	     7.7209	     4.0283	    10.3226	     4.2801	     6.6299	   -11.5814	
     8.6441	    12.0850	    14.8544	    36.6745	    12.9242	     9.0637	    13.5956	     9.9869	    13.8474	    -5.6229	
    14.2670	    15.4419	    18.7988	    47.7524	    17.3721	    12.5885	    15.1901	    14.0991	    19.4702	    -1.3428	
    18.1274	    16.4490	    20.2255	    55.0537	    20.0577	    14.1830	    14.4348	    15.7776	    22.3236	     0.3357	
    19.8059	    14.9384	    18.7149	    57.4036	    20.3934	    13.2599	    11.3297	    14.6027	    21.8201	    -0.9232	
    19.3863	    10.9100	    14.4348	    54.2984	    18.2114	     9.9869	     6.2103	    10.7422	    18.2114	    -4.8676	
    17.2043	     5.0354	     8.1406	    45.8221	    13.8474	     4.8676	    -0.3357	     4.6997	    12.2528	   -10.9100	
    13.6795	    -1.8463	     0.9232	    32.9819	     8.2245	    -1.3428	    -7.4692	    -2.4338	     4.9515	   -18.0435	
     8.9798	    -9.2316	    -6.5460	    17.1204	     1.9302	    -7.9727	   -14.3509	    -9.9869	    -2.7695	   -25.5966	
     3.1891	   -16.6168	   -13.5117	    -0.0839	    -4.2801	   -14.5187	   -20.6451	   -17.2043	   -10.3226	   -32.8140	
    -3.6087	   -23.8342	   -19.7220	   -17.1204	    -9.9869	   -20.3094	   -25.8484	   -23.9182	   -17.2043	   -39.5279	
   -11.5814	   -30.5481	   -25.0931	   -32.7301	   -14.9384	   -25.2609	   -29.9606	   -29.7089	   -23.2468	   -45.4025	
   -20.2255	   -36.5067	   -29.4571	   -45.9900	   -18.7988	   -29.1214	   -32.8140	   -34.6603	   -28.5339	   -50.3540	
   -29.1214	   -41.2903	   -32.6462	   -56.4804	   -21.4844	   -31.9748	   -34.4925	   -38.6887	   -32.8979	   -54.1306	
   -37.5137	   -44.6472	   -34.8282	   -64.0335	   -22.9950	   -33.9890	   -34.9121	   -41.7938	   -36.4227	   -56.8161	
   -44.8151	   -46.4096	   -36.0031	   -68.8171	   -23.7503	   -35.1639	   -34.4086	   -44.1437	   -39.0244	   -58.4946	
   -50.5219	   -46.7453	   -36.4227	   -71.1670	   -23.7503	   -35.7513	   -33.2336	   -45.5704	   -40.7867	   -59.1660	
   -54.4662	   -45.7382	   -36.3388	   -71.3348	   -23.3307	   -35.7513	   -31.3873	   -46.2418	   -41.6260	   -58.9981	
   -56.5643	   -43.8080	   -35.9192	   -69.5724	   -22.5754	   -35.1639	   -29.2053	   -46.0739	   -41.6260	   -57.9910	
   -57.1518	   -41.2903	   -35.4156	   -66.2994	   -21.6522	   -34.0729	   -26.6876	   -45.1508	   -40.6189	   -56.2286	
   -56.3126	   -38.4369	   -34.7443	   -61.5997	   -20.4773	   -32.3944	   -23.9182	   -43.3044	   -38.6887	   -53.7109	
   -54.2984	   -35.5835	   -34.0729	   -55.9769	   -19.0506	   -30.1285	   -21.1487	   -40.7867	   -35.8353	   -50.5219	
   -51.4450	   -32.8140	   -33.1497	   -49.5987	   -17.3721	   -27.4429	   -18.3792	   -37.5977	   -32.3105	   -46.6614	
   -47.8363	   -30.2963	   -31.8909	   -42.8848	   -15.3580	   -24.4217	   -15.7776	   -33.8211	   -28.2822	   -42.6331	
   -43.6401	   -27.7786	   -30.2963	   -36.0870	   -13.2599	   -21.1487	   -13.5117	   -29.7928	   -24.1699	   -38.6887	
   -39.0244	   -25.3448	   -28.1982	   -29.6249	   -11.1618	   -17.9596	   -11.5814	   -25.6805	   -20.3094	   -35.2478	
   -34.0729	   -23.0789	   -25.8484	   -23.9182	    -9.3155	   -15.1062	   -10.1547	   -21.7361	   -17.1204	   -32.6462	
   -29.0375	   -20.8969	   -23.4985	   -19.0506	    -7.8049	   -12.9242	    -9.2316	   -18.3792	   -14.9384	   -31.1356	
   -24.1699	   -19.1345	   -21.4844	   -15.2740	    -6.7978	   -11.5814	    -9.1476	   -15.6097	   -13.7634	   -31.0516	
   -19.4702	   -17.7917	   -19.8898	   -12.5885	    -6.3782	   -11.0779	    -9.7351	   -13.6795	   -13.3438	   -32.0587	
   -15.1062	   -17.0364	   -18.8828	   -10.9100	    -6.6299	   -11.5814	   -11.0779	   -12.3367	   -13.4277	   -33.9890	
   -11.2457	   -16.7007	   -18.4631	   -10.1547	    -7.4692	   -12.7563	   -12.9242	   -11.4975	   -13.6795	   -36.4227	
    -8.0566	   -16.8686	   -18.7149	   -10.4065	    -8.7280	   -14.4348	   -15.1901	   -11.0779	   -13.7634	   -38.7726	
    -5.8746	   -17.3721	   -19.4702	   -11.3297	   -10.3226	   -16.4490	   -17.4561	   -10.9940	   -13.8474	   -40.7867	
    -4.7836	   -18.1274	   -20.6451	   -12.5885	   -12.1689	   -18.3792	   -19.5541	   -11.2457	   -13.7634	   -42.2134	
    -5.0354	   -19.0506	   -22.0718	   -13.7634	   -14.0152	   -19.7220	   -21.2326	   -11.5814	   -13.5956	   -42.9688	
    -6.6299	   -19.8898	   -23.3307	   -14.1830	   -15.6097	   -20.0577	   -22.2397	   -12.0010	   -13.2599	   -42.6331	
    -9.3994	   -20.5612	   -24.3378	   -13.8474	   -16.7847	   -19.4702	   -22.4915	   -12.5885	   -12.4207	   -41.3742	
   -13.2599	   -21.1487	   -24.9252	   -12.6724	   -17.4561	   -17.9596	   -22.0718	   -13.1760	   -11.3297	   -39.2761	
   -17.8757	   -21.5683	   -25.0092	   -11.1618	   -17.7078	   -15.8615	   -21.1487	   -14.0152	    -9.9030	   -36.5906	
   -22.9111	   -22.0718	   -24.7574	    -9.7351	   -17.5400	   -13.6795	   -19.8898	   -15.1062	    -8.6441	   -33.8211	
   -27.7786	   -22.5754	   -24.2538	    -8.6441	   -16.8686	   -11.8332	   -18.4631	   -16.3651	    -7.6370	   -31.3034	
   -32.0587	   -23.0789	   -23.4985	    -8.1406	   -15.7776	   -10.5743	   -16.9525	   -17.7917	    -7.2174	   -29.3732	
   -35.0800	   -23.4146	   -22.4915	    -8.3923	   -14.2670	   -10.0708	   -15.4419	   -19.3863	    -7.4692	   -28.2822	
   -36.5906	   -23.4985	   -21.0648	    -9.5673	   -12.4207	   -10.4904	   -14.0991	   -21.2326	    -8.4763	   -28.1143	
   -36.5067	   -23.2468	   -19.4702	   -11.6653	   -10.4065	   -11.6653	   -12.9242	   -23.3307	   -10.0708	   -28.8696	
   -35.0800	   -22.7432	   -17.7917	   -14.6866	    -8.5602	   -13.7634	   -12.0850	   -25.5966	   -12.2528	   -30.4642	
   -32.8979	   -22.3236	   -16.3651	   -18.3792	    -7.3013	   -16.4490	   -11.7493	   -28.1982	   -15.0223	   -32.8979	
   -30.6320	   -22.1558	   -15.6937	   -22.4075	    -6.8817	   -19.7220	   -12.1689	   -30.8838	   -18.3792	   -36.0031	
   -29.0375	   -22.5754	   -15.9454	   -26.2680	    -7.7209	   -23.2468	   -13.3438	   -33.7372	   -22.2397	   -39.6957	
   -28.3661	   -23.5825	   -17.2043	   -29.3732	    -9.4833	   -26.7715	   -15.2740	   -36.3388	   -26.2680	   -43.6401	
   -28.7857	   -25.0092	   -19.1345	   -31.2195	   -11.7493	   -29.8767	   -17.4561	   -38.4369	   -30.1285	   -47.4167	
   -29.9606	   -26.4359	   -21.0648	   -31.5552	   -13.9313	   -32.3105	   -19.3863	   -39.6957	   -33.2336	   -50.3540	
   -31.3034	   -27.4429	   -22.4915	   -30.6320	   -15.1062	   -33.9050	   -20.6451	   -39.9475	   -35.4996	   -52.2003	
   -32.5623	   -27.6947	   -22.7432	   -29.0375	   -14.9384	   -34.9121	   -20.8969	   -39.3600	   -36.5906	   -52.7039	
   -33.4015	   -27.1072	   -21.8201	   -27.6947	   -13.2599	   -35.5835	   -20.0577	   -38.1851	   -36.5906	   -52.0325	
   -33.8211	   -25.7645	   -19.8898	   -27.3590	   -10.4065	   -36.1710	   -18.2953	   -36.5067	   -35.7513	   -50.1862	
   -33.7372	   -24.0021	   -17.3721	   -28.5339	    -6.9656	   -36.9263	   -15.7776	   -34.7443	   -34.0729	   -47.5006	
   -33.4854	   -21.9040	   -14.7705	   -31.5552	    -3.5248	   -37.8494	   -13.0081	   -32.9819	   -31.7230	   -44.1437	
   -33.0658	   -19.8059	   -12.2528	   -35.9192	    -0.5875	   -38.7726	   -10.1547	   -31.2195	   -28.7018	   -40.4510	
   -32.6462	   -17.7917	   -10.2386	   -41.1224	     1.5106	   -39.6957	    -7.5531	   -29.5410	   -25.3448	   -36.7584	
   -32.2266	   -16.1133	    -8.8959	   -46.4935	     2.7695	   -40.5350	    -5.5389	   -28.1143	   -21.7361	   -33.5693	
   -31.9748	   -15.0223	    -8.3923	   -51.5289	     3.1052	   -41.1224	    -4.1962	   -26.7715	   -18.3792	   -31.1356	
   -31.8909	   -14.5187	    -8.9798	   -55.6412	     2.7695	   -41.5421	    -3.6087	   -25.6805	   -15.6097	   -29.6249	
   -32.0587	   -14.7705	   -10.5743	   -58.4106	     1.8463	   -41.7099	    -3.7766	   -24.8413	   -13.6795	   -29.0375	
   -32.3105	   -15.6937	   -12.9242	   -59.5856	     0.5035	   -41.5421	    -4.4479	   -24.0860	   -12.7563	   -29.2892	
   -32.7301	   -17.1204	   -15.8615	   -59.1660	    -1.0071	   -41.0385	    -5.4550	   -23.4985	   -12.7563	   -30.0446	
   -33.0658	   -18.8828	   -18.7988	   -57.3196	    -2.5177	   -40.1154	    -6.6299	   -23.0789	   -13.5117	   -31.2195	
   -33.2336	   -20.5612	   -21.4844	   -54.2984	    -3.8605	   -38.8565	    -7.9727	   -22.8271	   -14.7705	   -32.5623	
   -33.0658	   -21.9879	   -23.4985	   -50.5219	    -4.9515	   -37.3459	    -9.3155	   -22.6593	   -16.1133	   -33.8211	
   -32.4783	   -22.9950	   -24.7574	   -46.1578	    -5.9586	   -35.4996	   -10.5743	   -22.4915	   -17.2882	   -34.9121	
   -31.3034	   -23.4146	   -25.2609	   -41.7099	    -6.8817	   -33.5693	   -11.7493	   -22.3236	   -18.2114	   -35.7513	
   -29.6249	   -23.3307	   -24.9252	   -37.1780	    -7.8049	   -31.4713	   -12.7563	   -21.9879	   -18.7988	   -36.2549	
   -27.4429	   -22.7432	   -23.9182	   -32.8140	    -8.8120	   -29.4571	   -13.5117	   -21.5683	   -18.9667	   -36.5067	
   -24.8413	   -21.8201	   -22.5754	   -28.9536	   -10.0708	   -27.7786	   -13.9313	   -21.1487	   -18.9667	   -36.7584	
   -21.9879	   -20.6451	   -20.8969	   -25.5966	   -11.5814	   -26.4359	   -14.2670	   -20.8969	   -18.8828	   -37.0102	
   -18.7988	   -19.3024	   -19.2184	   -23.1628	   -13.3438	   -25.7645	   -14.3509	   -20.8130	   -18.8828	   -37.3459	
   -15.3580	   -17.5400	   -17.4561	   -21.7361	   -15.1062	   -25.6805	   -14.3509	   -20.9808	   -18.9667	   -37.5977	
   -11.6653	   -15.4419	   -15.6097	   -21.2326	   -16.6168	   -26.0162	   -14.0152	   -21.3165	   -19.1345	   -37.6816	
    -7.7209	   -12.9242	   -13.5956	   -21.4844	   -17.4561	   -26.6037	   -13.2599	   -21.5683	   -19.3863	   -37.3459	
    -3.5248	    -9.9869	   -11.2457	   -22.0718	   -17.2043	   -27.0233	   -11.9171	   -21.4005	   -19.5541	   -36.7584	
     0.5875	    -6.7978	    -8.6441	   -22.6593	   -15.6097	   -26.9394	   -10.0708	   -20.7291	   -19.6381	   -35.7513	
     4.4479	    -3.4409	    -5.8746	   -22.7432	   -12.5046	   -26.1841	    -7.5531	   -19.3863	   -19.3863	   -34.4925	
     7.8888	    -0.0839	    -3.1052	   -22.0718	    -7.8049	   -24.5895	    -4.4479	   -17.2043	   -18.7988	   -32.7301	
    10.7422	     3.1891	    -0.3357	   -20.7291	    -1.9302	   -22.0718	    -0.8392	   -14.1830	   -17.4561	   -30.5481	
    12.6724	     5.9586	     2.1820	   -18.7988	     4.3640	   -18.8828	     3.0212	   -10.5743	   -15.5258	   -27.9465	
    13.3438	     8.1406	     4.1122	   -16.5329	    10.3226	   -15.5258	     6.7978	    -6.5460	   -13.0081	   -25.0931	
    12.5046	     9.3155	     5.1193	   -14.6027	    15.1062	   -12.3367	     9.9869	    -2.6855	   -10.1547	   -22.3236	
     9.9030	     9.3155	     5.1193	   -13.2599	    18.0435	   -10.0708	    12.0850	     0.5875	    -7.2174	   -19.8898	
     5.8746	     8.2245	     4.3640	   -12.8403	    19.3863	    -8.8959	    13.1760	     3.1052	    -4.2801	   -18.0435	
     0.9232	     6.3782	     3.2730	   -13.1760	    19.3024	    -8.8120	    13.2599	     4.6158	    -1.5106	   -16.7847	
    -4.3640	     3.9444	     2.1820	   -14.0991	    18.2953	    -9.9030	    12.6724	     5.1193	     0.8392	   -16.1972	
    -9.5673	     1.3428	     1.1749	   -15.4419	    16.7847	   -11.7493	    11.4136	     4.6997	     2.3499	   -16.2811	
   -14.3509	    -1.5945	     0.0000	   -16.8686	    14.6866	   -14.0991	     9.7351	     3.1891	     2.9373	   -17.2043	
   -18.5471	    -4.7836	    -1.5945	   -18.2114	    12.2528	   -16.7007	     7.6370	     0.7553	     2.6016	   -18.6310	
   -22.2397	    -8.0566	    -3.5248	   -19.1345	     9.4833	   -18.9667	     5.2872	    -2.3499	     1.5106	   -20.5612	
   -25.1770	   -11.1618	    -5.7068	   -19.3024	     6.7978	   -20.4773	     3.0212	    -5.6229	     0.0000	   -22.4075	
   -27.3590	   -13.8474	    -7.9727	   -18.5471	     4.2801	   -20.9808	     0.9232	    -8.5602	    -1.5106	   -23.9182	
   -28.8696	   -16.1972	   -10.1547	   -16.6168	     2.2659	   -20.3094	    -0.8392	   -10.8261	    -2.7695	   -24.9252	
   -29.9606	   -18.0435	   -12.0010	   -13.4277	     0.5035	   -18.7149	    -2.3499	   -12.2528	    -3.9444	   -25.6805	
   -30.7159	   -19.5541	   -13.5956	    -8.8959	    -0.8392	   -16.2811	    -3.6087	   -12.9242	    -4.8676	   -26.2680	
   -31.2195	   -20.5612	   -14.6866	    -2.8534	    -2.0981	   -13.0920	    -4.6158	   -12.8403	    -5.5389	   -26.6037	
   -31.3034	   -20.9808	   -14.9384	     4.8676	    -2.9373	    -9.1476	    -5.4550	   -11.8332	    -5.8746	   -26.6876	
   -30.7999	   -20.5612	   -14.2670	    13.8474	    -3.2730	    -4.5319	    -5.9586	   -10.0708	    -5.8746	   -26.5198	
   -29.5410	   -19.3024	   -12.4207	    23.5825	    -2.9373	     0.3357	    -6.1264	    -7.5531	    -5.3711	   -26.1841	
   -27.3590	   -17.2043	    -9.7351	    32.7301	    -2.1820	     5.1193	    -6.1264	    -4.7836	    -4.6997	   -25.6805	
   -24.4217	   -14.6027	    -6.5460	    39.9475	    -1.0910	     8.9798	    -6.1264	    -2.0981	    -3.9444	   -25.2609	
   -20.6451	   -11.6653	    -3.1891	    43.9758	     0.0839	    11.5814	    -6.2103	     0.0839	    -3.4409	   -25.0931	
   -16.3651	    -8.8120	    -0.1678	    43.7241	     1.0071	    12.5885	    -6.4621	     1.3428	    -3.3569	   -25.2609	
   -11.8332	    -6.2103	     1.9302	    38.8565	     1.5106	    11.7493	    -7.0496	     1.5945	    -3.8605	   -25.8484	
    -7.5531	    -4.1962	     2.7695	    29.7928	     1.4267	     9.2316	    -7.9727	     0.8392	    -5.1193	   -27.0233	
    -3.8605	    -2.9373	     2.1820	    17.5400	     0.7553	     5.3711	    -9.1476	    -1.0071	    -7.1335	   -28.7018	
    -1.0910	    -2.5177	     0.3357	     3.6087	    -0.4196	     0.5875	   -10.5743	    -3.6926	    -9.6512	   -30.8838	
     0.8392	    -2.6855	    -2.2659	   -10.4065	    -1.6785	    -4.6158	   -11.9171	    -6.8817	   -12.3367	   -33.2336	
     2.0981	    -3.4409	    -5.0354	   -23.0789	    -2.6855	    -9.4833	   -12.9242	   -10.1547	   -14.6027	   -35.3317	
     2.8534	    -4.2801	    -7.3853	   -33.1497	    -2.9373	   -13.5956	   -13.3438	   -12.9242	   -16.0294	   -36.6745	
     3.5248	    -5.2872	    -9.0637	   -40.0314	    -2.4338	   -16.5329	   -13.0081	   -15.0223	   -16.3651	   -37.1780	
     4.0283	    -6.2103	    -9.9030	   -43.5562	    -1.2589	   -18.2114	   -12.0010	   -16.2811	   -15.6937	   -36.6745	
     4.1962	    -7.3013	   -10.3226	   -44.0598	     0.4196	   -18.8828	   -10.4904	   -16.8686	   -14.4348	   -35.4996	
     3.9444	    -8.7280	   -10.4065	   -42.2134	     2.0142	   -18.8828	    -8.6441	   -17.0364	   -13.0920	   -33.9050	
     2.9373	   -10.5743	   -10.6583	   -38.7726	     3.1052	   -18.4631	    -6.9656	   -16.9525	   -11.8332	   -32.1426	
     1.3428	   -12.6724	   -10.9940	   -34.3246	     3.2730	   -17.8757	    -5.6229	   -16.7007	   -10.9100	   -30.4642	
    -0.5035	   -14.6866	   -11.5814	   -29.2892	     2.4338	   -17.2043	    -4.8676	   -16.1972	   -10.1547	   -28.7018	
    -2.4338	   -16.0294	   -12.2528	   -24.0860	     0.5035	   -16.2811	    -4.6997	   -15.4419	    -9.4833	   -26.9394	
    -4.1122	   -16.5329	   -12.8403	   -18.9667	    -2.3499	   -15.1062	    -5.2032	   -14.5187	    -8.8959	   -25.2609	
    -5.5389	   -16.1133	   -13.1760	   -14.1830	    -5.7068	   -13.8474	    -6.2103	   -13.3438	    -8.5602	   -23.7503	
    -7.0496	   -15.1062	   -13.3438	    -9.9869	    -9.3155	   -12.5046	    -7.5531	   -12.2528	    -8.3923	   -22.5754	
    -8.6441	   -13.5956	   -13.0920	    -6.3782	   -12.5046	   -11.0779	    -8.9798	   -11.2457	    -8.3084	   -21.7361	
   -10.3226	   -11.9171	   -12.4207	    -3.5248	   -15.1062	    -9.5673	   -10.1547	   -10.5743	    -8.3923	   -21.2326	
   -11.6653	    -9.9869	   -11.4136	    -1.3428	   -16.8686	    -8.0566	   -10.9940	   -10.0708	    -8.3084	   -20.8969	
   -12.5885	    -7.8888	   -10.0708	     0.0839	   -17.7078	    -6.4621	   -11.1618	    -9.7351	    -7.9727	   -20.4773	
   -12.8403	    -5.6229	    -8.5602	     0.8392	   -17.6239	    -4.7836	   -10.6583	    -9.4833	    -7.3013	   -19.8898	
   -12.5046	    -3.4409	    -7.0496	     0.9232	   -16.5329	    -3.0212	    -9.5673	    -9.0637	    -6.2943	   -19.0506	
   -11.7493	    -1.2589	    -5.2872	     0.5875	   -14.4348	    -1.0910	    -7.7209	    -8.3923	    -5.0354	   -18.0435	
   -10.7422	     0.9232	    -3.6087	     0.0839	   -11.1618	     0.8392	    -5.4550	    -7.5531	    -3.6926	   -16.8686	
    -9.6512	     2.8534	    -1.9302	    -0.2518	    -6.7978	     2.8534	    -2.7695	    -6.5460	    -2.3499	   -15.7776	
    -8.6441	     4.4479	    -0.5035	    -0.3357	    -1.5945	     4.7836	     0.0839	    -5.4550	    -1.0910	   -14.9384	
    -7.8888	     5.6229	     0.4196	    -0.1678	     3.7766	     6.4621	     2.7695	    -4.3640	    -0.1678	   -14.3509	
    -7.5531	     6.1264	     0.5035	    -0.0839	     8.5602	     7.5531	     5.0354	    -3.5248	     0.4196	   -14.2670	
    -7.7209	     5.9586	    -0.0839	    -0.4196	    12.0850	     7.9727	     6.6299	    -3.0212	     0.4196	   -14.5187	
    -8.3923	     5.2032	    -1.2589	    -1.5106	    14.0152	     7.5531	     7.3853	    -2.8534	     0.0839	   -15.1062	
    -9.3155	     4.0283	    -2.6016	    -3.6087	    14.5187	     6.1264	     7.3853	    -3.1891	    -0.7553	   -15.7776	
   -10.4904	     2.6855	    -4.0283	    -6.7139	    13.8474	     3.7766	     6.6299	    -3.9444	    -1.9302	   -16.6168	
   -11.6653	     1.2589	    -5.3711	   -10.8261	    12.4207	     0.5875	     5.3711	    -5.2032	    -3.4409	   -17.4561	
   -12.6724	    -0.0839	    -6.6299	   -15.4419	    10.4904	    -3.2730	     3.8605	    -6.8817	    -4.9515	   -18.3792	
   -13.5956	    -1.3428	    -7.7209	   -20.0577	     8.5602	    -7.4692	     2.1820	    -8.8959	    -6.3782	   -19.2184	
   -14.1830	    -2.2659	    -8.3923	   -24.1699	     6.9656	   -11.4136	     0.5875	   -10.7422	    -7.6370	   -19.8898	
   -14.5187	    -2.9373	    -8.6441	   -27.1072	     6.2103	   -14.6866	    -0.6714	   -12.4207	    -8.5602	   -20.2255	
   -14.7705	    -3.2730	    -8.2245	   -28.8696	     6.3782	   -17.0364	    -1.5106	   -13.6795	    -9.3155	   -20.3934	
   -15.1062	    -3.3569	    -7.3013	   -29.2892	     7.3013	   -18.3792	    -2.0142	   -14.4348	    -9.9030	   -20.3934	
   -15.6097	    -3.4409	    -6.1264	   -28.7857	     8.5602	   -18.7149	    -2.0981	   -14.7705	   -10.4904	   -20.3934	
   -16.5329	    -3.6926	    -4.9515	   -27.6108	     9.6512	   -18.2953	    -2.0981	   -14.8544	   -10.9940	   -20.5612	
   -17.7078	    -4.1962	    -4.1962	   -26.1002	    10.2386	   -17.3721	    -2.0981	   -14.7705	   -11.4136	   -20.8969	
   -18.8828	    -4.8676	    -3.9444	   -24.6735	    10.1547	   -16.1133	    -2.0981	   -14.6866	   -11.4975	   -21.4844	
   -19.7220	    -5.5389	    -4.1962	   -23.4146	     9.2316	   -14.6866	    -1.9302	   -14.6027	   -11.3297	   -22.1558	
   -19.8898	    -5.9586	    -4.8676	   -22.5754	     7.8049	   -13.2599	    -1.7624	   -14.6866	   -10.8261	   -22.9111	
   -19.3024	    -6.2103	    -5.7907	   -22.0718	     5.7907	   -11.8332	    -1.3428	   -15.0223	   -10.0708	   -23.4985	
   -17.7917	    -6.1264	    -6.8817	   -21.9040	     3.7766	   -10.5743	    -0.6714	   -15.6097	    -8.8959	   -23.5825	
   -15.5258	    -5.7068	    -8.0566	   -21.6522	     1.8463	    -9.3994	     0.2518	   -16.0294	    -7.6370	   -23.0789	
   -12.5046	    -5.1193	    -8.9798	   -20.8969	     0.4196	    -8.3084	     1.3428	   -16.2811	    -6.2943	   -21.9879	
    -9.0637	    -4.5319	    -9.8190	   -19.4702	    -0.5035	    -7.0496	     2.6855	   -15.9454	    -5.0354	   -20.4773	
    -5.4550	    -4.0283	   -10.4904	   -17.2043	    -0.6714	    -5.6229	     4.0283	   -15.1062	    -3.9444	   -18.6310	
    -2.0981	    -3.9444	   -10.8261	   -14.2670	    -0.2518	    -4.0283	     5.4550	   -13.6795	    -3.1052	   -16.9525	
     0.5875	    -4.2801	   -10.9940	   -10.7422	     0.5035	    -2.4338	     6.5460	   -11.8332	    -2.6016	   -15.6097	
     2.0981	    -5.1193	   -10.8261	    -6.9656	     1.2589	    -0.8392	     7.1335	   -10.0708	    -2.6855	   -14.7705	
     2.0981	    -6.2943	   -10.4065	    -3.2730	     1.6785	     0.4196	     6.8817	    -8.6441	    -3.4409	   -14.8544	
     0.6714	    -7.8049	    -9.9869	     0.1678	     1.5106	     1.2589	     5.6229	    -7.8888	    -4.8676	   -15.7776	
    -2.0142	    -9.5673	    -9.6512	     3.0212	     0.6714	     1.5106	     3.4409	    -7.8888	    -6.9656	   -17.6239	
    -5.3711	   -11.4136	    -9.7351	     5.3711	    -0.9232	     1.3428	     0.5875	    -8.5602	    -9.4833	   -20.0577	
    -8.8120	   -13.2599	   -10.0708	     7.2174	    -3.0212	     0.6714	    -2.6855	    -9.8190	   -12.1689	   -22.9111	
   -12.0010	   -15.0223	   -10.6583	     8.4763	    -5.4550	    -0.3357	    -5.9586	   -11.4975	   -14.8544	   -25.9323	
   -14.6027	   -16.5329	   -11.4136	     9.3155	    -7.8888	    -1.7624	    -9.1476	   -13.4277	   -17.1204	   -28.7018	
   -16.5329	   -17.7917	   -12.0010	     9.6512	   -10.1547	    -3.4409	   -12.0850	   -15.3580	   -18.7988	   -31.0516	
   -17.6239	   -18.5471	   -12.3367	     9.6512	   -12.0010	    -5.2032	   -14.4348	   -17.0364	   -19.5541	   -32.6462	
   -17.8757	   -18.7149	   -12.1689	     9.3155	   -13.0081	    -6.9656	   -16.0294	   -18.0435	   -19.2184	   -33.3176	
   -17.2882	   -18.1274	   -11.2457	     8.5602	   -13.1760	    -8.7280	   -16.6168	   -18.2114	   -17.7078	   -32.8140	
   -15.8615	   -16.8686	    -9.8190	     7.3853	   -12.2528	   -10.3226	   -16.0294	   -17.5400	   -15.2740	   -31.3034	
   -13.9313	   -15.0223	    -7.8049	     5.7907	   -10.4904	   -11.8332	   -14.4348	   -16.0294	   -12.3367	   -29.2053	
   -11.6653	   -12.8403	    -5.4550	     3.9444	    -8.1406	   -13.0920	   -12.0010	   -13.9313	    -9.3155	   -26.6037	
    -9.3155	   -10.4904	    -2.9373	     2.2659	    -5.3711	   -13.9313	    -9.1476	   -11.4975	    -6.3782	   -23.8342	
    -6.8817	    -8.1406	    -0.4196	     1.0071	    -2.3499	   -14.0152	    -5.9586	    -8.7280	    -3.6087	   -20.9808	
    -4.5319	    -5.7907	     1.9302	     0.8392	     0.7553	   -13.0081	    -2.6016	    -5.7907	    -0.9232	   -17.9596	
    -2.2659	    -3.6087	     4.1962	     1.9302	     4.0283	   -10.7422	     0.7553	    -2.5177	     1.6785	   -14.7705	
    -0.1678	    -1.5945	     6.2103	     4.2801	     7.1335	    -7.2174	     4.0283	     0.9232	     4.1962	   -11.6653	
     1.6785	     0.0839	     7.8049	     7.5531	     9.9869	    -2.9373	     6.8817	     4.5319	     6.7139	    -8.5602	
     2.9373	     1.3428	     8.9798	    11.4136	    12.2528	     1.5945	     9.2316	     8.0566	     8.9798	    -5.8746	
     3.6087	     2.0981	     9.4833	    15.1062	    13.8474	     6.0425	    10.8261	    10.9940	    10.7422	    -3.7766	
     3.4409	     2.1820	     9.2316	    18.0435	    14.5187	     9.5673	    11.6653	    13.0920	    11.7493	    -2.5177	
     2.5177	     1.5106	     8.3923	    19.7220	    14.1830	    11.8332	    11.6653	    13.9313	    11.9171	    -2.3499	
     0.7553	     0.1678	     6.7978	    19.8059	    12.9242	    12.5046	    10.8261	    13.3438	    11.0779	    -3.3569	
    -1.6785	    -1.9302	     4.5319	    18.2114	    10.8261	    11.4136	     9.0637	    11.2457	     9.0637	    -5.5389	
    -4.6158	    -4.5319	     1.7624	    15.1901	     8.0566	     8.7280	     6.5460	     8.0566	     6.0425	    -8.8120	
    -7.6370	    -7.5531	    -1.2589	    11.1618	     5.0354	     5.0354	     3.5248	     4.3640	     2.3499	   -12.7563	
   -10.4904	   -10.6583	    -4.4479	     6.5460	     2.0981	     0.8392	     0.2518	     0.5875	    -1.6785	   -17.1204	
   -13.0081	   -13.6795	    -7.5531	     1.8463	    -0.6714	    -3.1891	    -2.9373	    -2.6855	    -5.7068	   -21.4844	
   -15.0223	   -16.2811	   -10.4065	    -2.6016	    -3.1052	    -6.6299	    -5.9586	    -5.2872	    -9.5673	   -25.5966	
   -16.2811	   -18.4631	   -13.0081	    -6.4621	    -5.1193	    -9.2316	    -8.5602	    -7.2174	   -13.0920	   -29.2053	
   -16.8686	   -19.9738	   -14.9384	    -9.3155	    -6.7139	   -10.7422	   -10.5743	    -8.4763	   -16.1133	   -31.9748	
   -16.5329	   -20.4773	   -15.9454	   -10.9100	    -7.8049	   -11.0779	   -11.8332	    -9.0637	   -18.2953	   -33.7372	
   -15.3580	   -19.9738	   -15.8615	   -11.0779	    -8.2245	   -10.2386	   -12.0850	    -8.9798	   -19.5541	   -34.3246	
   -13.0920	   -18.3792	   -14.6027	    -9.9030	    -7.8888	    -8.3084	   -11.4136	    -8.2245	   -19.6381	   -33.6533	
    -9.9869	   -15.5258	   -12.1689	    -7.7209	    -6.7139	    -5.4550	    -9.8190	    -6.7139	   -18.4631	   -31.7230	
    -5.8746	   -11.7493	    -8.8120	    -4.7836	    -4.7836	    -2.0981	    -7.5531	    -4.6997	   -16.0294	   -28.7857	
    -1.1749	    -7.3013	    -4.6997	    -1.5945	    -2.1820	     1.4267	    -4.6997	    -2.2659	   -12.5885	   -25.2609	
     3.9444	    -2.4338	    -0.1678	     1.6785	     0.9232	     4.8676	    -1.7624	     0.6714	    -8.3084	   -21.4005	
     8.9798	     2.3499	     4.4479	     4.7836	     4.1962	     7.9727	     1.1749	     3.6926	    -3.6087	   -17.6239	
    13.5956	     6.7139	     8.6441	     7.8049	     7.1335	    10.5743	     3.6926	     6.7978	     1.1749	   -14.4348	
    17.2882	    10.2386	    12.0850	    10.4904	     9.4833	    12.5046	     5.3711	     9.3994	     5.2872	   -12.0010	
    19.8059	    12.6724	    14.2670	    12.7563	    10.7422	    13.6795	     6.2103	    11.2457	     8.3923	   -10.6583	
    20.7291	    13.7634	    15.1901	    14.4348	    10.9100	    13.8474	     5.8746	    11.8332	    10.1547	   -10.5743	
    20.0577	    13.4277	    14.8544	    15.1901	     9.9030	    13.1760	     4.5319	    10.9100	    10.3226	   -11.4975	
    17.8757	    12.0010	    13.3438	    14.9384	     8.0566	    11.6653	     2.5177	     8.6441	     9.2316	   -13.3438	
    14.5187	     9.7351	    11.1618	    13.6795	     5.7068	     9.4833	     0.1678	     5.2872	     7.1335	   -15.6097	
    10.5743	     6.9656	     8.4763	    11.6653	     3.2730	     6.9656	    -2.3499	     1.2589	     4.6158	   -18.0435	
     6.6299	     4.2801	     5.7907	     9.1476	     0.9232	     4.3640	    -4.5319	    -2.8534	     1.8463	   -20.3094	
     3.3569	     2.0981	     3.4409	     6.4621	    -1.0071	     2.0981	    -6.2943	    -6.4621	    -0.7553	   -22.0718	
     0.9232	     0.6714	     1.5106	     3.8605	    -2.3499	     0.4196	    -7.3853	    -8.9798	    -2.8534	   -23.0789	
    -0.3357	     0.2518	     0.2518	     1.7624	    -3.0212	    -0.4196	    -7.8049	   -10.0708	    -4.1962	   -23.1628	
    -0.4196	     0.7553	    -0.2518	     0.3357	    -3.0212	    -0.4196	    -7.5531	    -9.5673	    -4.6158	   -22.3236	
     0.5875	     2.0142	    -0.0839	    -0.0839	    -2.3499	     0.5875	    -6.6299	    -7.5531	    -3.9444	   -20.3934	
     2.5177	     3.9444	     0.7553	     0.6714	    -1.0910	     2.6016	    -5.2872	    -4.2801	    -2.4338	   -17.6239	
     5.2872	     6.1264	     2.1820	     2.6855	     0.6714	     5.4550	    -3.5248	    -0.2518	    -0.2518	   -14.3509	
     8.4763	     8.4763	     4.0283	     5.7907	     2.7695	     8.8959	    -1.6785	     4.1962	     2.0142	   -10.9100	
    11.8332	    10.7422	     6.2943	     9.9030	     4.9515	    12.6724	     0.0839	     8.3923	     4.0283	    -7.8888	
    15.1062	    12.6724	     8.7280	    14.3509	     7.0496	    16.4490	     1.6785	    12.0010	     5.4550	    -5.7068	
    17.8757	    14.4348	    11.1618	    18.6310	     8.9798	    19.8059	     2.8534	    14.8544	     6.0425	    -4.5319	
    20.1416	    15.8615	    13.5117	    22.1558	    10.4065	    22.4075	     3.6926	    16.8686	     5.8746	    -4.4479	
    21.9879	    17.0364	    15.6097	    24.3378	    11.4975	    24.1699	     4.2801	    18.1274	     5.2032	    -5.2032	
    23.4985	    18.0435	    17.4561	    24.9252	    12.1689	    24.9252	     4.5319	    18.8828	     4.2801	    -6.5460	
    24.7574	    18.7988	    18.9667	    24.0860	    12.4207	    24.9252	     4.7836	    19.2184	     3.5248	    -8.1406	
    25.9323	    19.3024	    20.2255	    21.9879	    12.4207	    24.3378	     5.0354	    19.3863	     3.2730	    -9.6512	
    27.0233	    19.8059	    21.2326	    19.1345	    12.1689	    23.4146	     5.2872	    19.4702	     3.6087	   -10.8261	
    28.1143	    20.3094	    22.0718	    16.1133	    11.7493	    22.4075	     5.7068	    19.6381	     4.5319	   -11.5814	
    29.3732	    20.8130	    22.7432	    13.3438	    11.2457	    21.4844	     6.1264	    19.8059	     5.7907	   -11.9171	
    30.6320	    21.4005	    23.2468	    11.0779	    10.8261	    20.8130	     6.5460	    19.9738	     7.0496	   -12.0010	
    31.9748	    21.9040	    23.4985	     9.7351	    10.6583	    20.3934	     6.7978	    20.2255	     8.2245	   -11.7493	
    33.2336	    22.4075	    23.5825	     9.2316	    10.9100	    20.1416	     6.7978	    20.3934	     9.3155	   -11.3297	
    34.1568	    22.8271	    23.4146	     9.7351	    11.7493	    20.0577	     6.5460	    20.6451	    10.1547	   -10.8261	
    34.7443	    23.1628	    23.2468	    11.2457	    13.0081	    20.2255	     6.1264	    20.8969	    10.9100	   -10.0708	
    34.9960	    23.4146	    23.0789	    13.6795	    14.5187	    20.5612	     5.7068	    21.2326	    11.8332	    -9.0637	
    34.9960	    23.7503	    22.9950	    17.1204	    15.8615	    21.2326	     5.3711	    21.7361	    12.7563	    -7.8888	
    34.9960	    24.0860	    22.9111	    21.4844	    16.8686	    22.1558	     5.2872	    22.4075	    13.8474	    -6.4621	
    35.1639	    24.5056	    22.7432	    26.8555	    17.1204	    23.5825	     5.2872	    23.4146	    15.1062	    -4.8676	
    35.4156	    24.8413	    22.4075	    32.8140	    16.7847	    25.2609	     5.1193	    24.5895	    16.1972	    -3.3569	
    35.7513	    25.0092	    21.7361	    39.1083	    15.9454	    27.2751	     4.6158	    25.8484	    17.1204	    -2.2659	
    36.0031	    24.9252	    20.6451	    45.4865	    14.6866	    29.4571	     3.6926	    27.0233	    17.5400	    -1.6785	
    36.0031	    24.5056	    19.3024	    51.6129	    13.2599	    31.7230	     2.2659	    28.1143	    17.3721	    -1.9302	
    35.5835	    23.9182	    17.7917	    57.0679	    12.0010	    33.9890	     0.5875	    28.9536	    16.7847	    -2.8534	
    34.8282	    23.1628	    16.3651	    61.7676	    10.9100	    36.1710	    -1.2589	    29.5410	    15.6097	    -4.5319	
    33.5693	    22.3236	    15.1062	    65.2084	     9.9869	    38.1012	    -3.0212	    29.8767	    14.0152	    -6.7139	
    32.1426	    21.5683	    14.0152	    67.1387	     9.1476	    39.6118	    -4.6997	    29.9606	    12.0850	    -9.3994	
    30.6320	    20.8969	    13.1760	    67.3904	     8.4763	    40.5350	    -6.2103	    29.8767	     9.9869	   -12.1689	
    29.4571	    20.3934	    12.7563	    65.7120	     7.9727	    40.7867	    -7.3013	    29.8767	     7.9727	   -14.6866	
    28.7857	    20.2255	    12.7563	    62.1872	     7.8888	    40.3671	    -7.8888	    29.8767	     6.2103	   -16.5329	
    28.7018	    20.4773	    13.3438	    56.8161	     8.0566	    39.3600	    -7.8888	    29.8767	     4.7836	   -17.6239	
    29.2053	    20.9808	    14.4348	    50.0183	     8.5602	    37.5977	    -7.3013	    29.4571	     3.7766	   -17.9596	
    30.2124	    21.8201	    15.9454	    42.1295	     9.1476	    35.3317	    -6.3782	    28.7018	     3.1052	   -17.5400	
    31.8069	    22.9111	    17.7078	    33.9050	     9.8190	    32.7301	    -5.0354	    27.3590	     2.6855	   -16.6168	
    33.8211	    24.3378	    19.6381	    26.1002	    10.3226	    30.0446	    -3.4409	    25.6805	     2.6855	   -15.0223	
    36.2549	    26.1841	    21.7361	    19.2184	    10.9940	    27.5269	    -1.5945	    23.7503	     3.1891	   -13.0081	
    38.9404	    28.1982	    23.8342	    13.9313	    11.7493	    25.4288	     0.5035	    21.9879	     4.1962	   -10.6583	
    41.4581	    30.3802	    25.8484	    10.4904	    12.7563	    23.9182	     2.7695	    20.3934	     6.0425	    -7.9727	
    43.3884	    32.4783	    27.6947	     9.1476	    13.8474	    22.9111	     5.0354	    19.1345	     8.4763	    -5.2032	
    44.4794	    34.2407	    29.2053	     9.9869	    15.1062	    22.6593	     7.1335	    18.2953	    11.4975	    -2.4338	
    44.7311	    35.5835	    30.4642	    13.0081	    16.1972	    22.9111	     8.9798	    17.7917	    14.6027	     0.0839	
    44.3954	    36.4227	    31.3873	    18.0435	    17.2882	    23.7503	    10.4904	    17.7917	    17.5400	     2.0981	
    43.5562	    36.7584	    32.0587	    25.0092	    18.2114	    25.0931	    11.6653	    18.2114	    19.8059	     3.3569	
    42.4652	    36.6745	    32.4783	    33.3176	    19.0506	    26.6876	    12.4207	    18.7149	    21.1487	     3.6087	
    40.8707	    35.8353	    32.5623	    42.3813	    19.5541	    28.1982	    12.5885	    19.0506	    21.4005	     2.9373	
    38.6887	    34.3246	    31.9748	    51.2772	    19.4702	    29.2892	    11.8332	    18.9667	    20.5612	     1.0910	
    35.6674	    31.8909	    30.6320	    59.0820	    18.7149	    29.5410	    10.2386	    18.2953	    18.7988	    -1.5106	
    31.8069	    28.8696	    28.6179	    64.8727	    17.3721	    28.9536	     7.8049	    17.1204	    16.3651	    -4.6158	
    27.5269	    25.5127	    25.9323	    67.9779	    15.4419	    27.4429	     4.8676	    15.6097	    13.5956	    -7.8049	
    23.0789	    21.9879	    22.8271	    67.9779	    13.1760	    25.2609	     1.7624	    14.0991	    10.9940	   -10.6583	
    19.0506	    18.6310	    19.3863	    64.7049	    10.8261	    22.4915	    -1.2589	    12.5885	     8.7280	   -12.8403	
    15.7776	    15.6097	    15.9454	    58.4946	     8.4763	    19.3024	    -4.1122	    11.0779	     7.1335	   -14.2670	
    13.4277	    13.1760	    12.9242	    50.0183	     6.2103	    16.0294	    -6.3782	     9.5673	     6.2103	   -14.9384	
    12.3367	    11.5814	    10.6583	    39.9475	     4.1962	    12.8403	    -8.1406	     8.1406	     5.8746	   -14.9384	
    12.2528	    10.6583	     9.4833	    28.9536	     2.6016	     9.9030	    -9.3155	     6.8817	     5.8746	   -14.6027	
    13.0920	    10.5743	     9.2316	    17.7917	     1.5106	     7.2174	    -9.7351	     5.8746	     6.2103	   -14.0991	
    14.6027	    11.0779	     9.7351	     7.1335	     0.9232	     4.9515	    -9.6512	     5.2032	     6.5460	   -13.5956	
    16.2811	    11.7493	    10.7422	    -2.4338	     0.7553	     3.1052	    -9.1476	     4.8676	     6.8817	   -13.1760	
    17.7917	    12.5046	    12.0010	   -10.3226	     1.0071	     1.7624	    -8.3084	     4.7836	     7.0496	   -13.0920	
    18.9667	    13.0920	    13.2599	   -16.2811	     1.5945	     1.0071	    -7.3853	     4.9515	     7.1335	   -13.0920	
    19.7220	    13.4277	    14.5187	   -20.3934	     2.6016	     0.7553	    -6.3782	     5.2032	     6.9656	   -13.3438	
    19.9738	    13.5117	    15.6097	   -22.8271	     3.8605	     0.9232	    -5.4550	     5.7068	     6.5460	   -13.6795	
    19.6381	    13.4277	    16.3651	   -23.8342	     5.2032	     1.5106	    -4.6997	     6.2103	     5.8746	   -14.1830	
    18.8828	    13.1760	    16.8686	   -23.7503	     6.5460	     2.2659	    -4.1122	     6.6299	     4.9515	   -14.8544	
    17.7078	    12.6724	    16.9525	   -22.9111	     7.8049	     3.1052	    -3.7766	     7.0496	     3.7766	   -15.6937	
    16.1972	    12.0850	    16.6168	   -21.2326	     8.8120	     3.8605	    -3.6087	     7.3853	     2.5177	   -16.5329	
    14.6866	    11.4975	    15.9454	   -18.8828	     9.5673	     4.6997	    -3.5248	     7.7209	     1.2589	   -17.3721	
    13.3438	    11.0779	    15.1062	   -15.7776	    10.0708	     5.4550	    -3.4409	     8.2245	     0.3357	   -17.9596	
    12.5885	    10.7422	    14.2670	   -11.9171	    10.2386	     6.3782	    -3.3569	     8.7280	    -0.2518	   -18.1274	
    12.4207	    10.8261	    13.4277	    -7.3853	     9.8190	     7.3853	    -3.2730	     9.3155	    -0.2518	   -17.9596	
    12.8403	    11.1618	    12.7563	    -2.4338	     9.1476	     8.6441	    -3.1052	     9.9030	     0.4196	   -17.3721	
    13.8474	    11.8332	    12.4207	     2.9373	     8.3084	    10.0708	    -2.7695	    10.5743	     1.7624	   -16.1972	
    15.5258	    12.9242	    12.5885	     8.7280	     7.8049	    11.8332	    -2.0981	    11.5814	     3.7766	   -14.5187	
    17.6239	    14.5187	    13.3438	    14.9384	     7.9727	    14.0152	    -0.9232	    12.8403	     6.4621	   -12.3367	
    19.9738	    16.2811	    14.6027	    21.6522	     8.6441	    16.7007	     0.7553	    14.6027	     9.4833	    -9.8190	
    22.2397	    18.2114	    16.1133	    28.7018	     9.5673	    19.8059	     2.5177	    16.7847	    12.5046	    -7.2174	
    24.0860	    19.8898	    17.5400	    36.0031	    10.2386	    23.1628	     3.9444	    19.1345	    15.1062	    -4.9515	
    25.1770	    21.0648	    18.5471	    43.1366	    10.2386	    26.3519	     4.6997	    21.4844	    17.2043	    -3.3569	
    25.5127	    21.5683	    19.0506	    49.6826	     9.5673	    29.2892	     4.3640	    23.4985	    18.6310	    -2.6016	
    25.0931	    21.4005	    18.8828	    55.1376	     8.1406	    31.7230	     3.1052	    25.0931	    19.3024	    -2.6855	
    24.3378	    20.7291	    18.3792	    59.3338	     6.5460	    33.6533	     1.0910	    26.2680	    19.5541	    -3.3569	
    23.6664	    19.8059	    17.7078	    61.7676	     5.2032	    35.0800	    -1.1749	    27.1072	    19.5541	    -4.5319	
    23.2468	    18.8828	    17.1204	    62.1033	     4.4479	    35.9192	    -3.2730	    27.6947	    19.4702	    -5.7907	
    23.0789	    18.0435	    16.5329	    60.0891	     4.3640	    35.9192	    -5.0354	    28.1143	    19.2184	    -7.1335	
    23.1628	    17.2882	    16.0294	    55.4733	     4.6997	    34.9960	    -6.4621	    28.1143	    18.7149	    -8.6441	
    23.2468	    16.5329	    15.2740	    48.5077	     4.9515	    33.0658	    -7.7209	    27.5269	    17.7917	   -10.2386	
    23.3307	    15.6937	    14.2670	    39.9475	     4.7836	    30.1285	    -8.9798	    26.4359	    16.2811	   -12.0850	
    23.6664	    14.9384	    13.0920	    30.7999	     4.1962	    26.6876	   -10.3226	    25.0092	    14.4348	   -13.8474	
    24.3378	    14.6027	    12.1689	    22.0718	     3.3569	    22.9950	   -11.4136	    23.4146	    12.5046	   -15.2740	
    25.5966	    14.8544	    11.6653	    14.9384	     2.5177	    19.7220	   -12.0850	    22.1558	    10.9940	   -16.0294	
    27.3590	    15.8615	    11.8332	     9.9030	     2.0981	    17.2882	   -12.0850	    21.4844	     9.9869	   -16.1133	
    29.5410	    17.5400	    12.7563	     7.3853	     2.0981	    15.9454	   -11.3297	    21.7361	     9.7351	   -15.2740	
    31.8909	    19.7220	    14.4348	     7.3853	     2.6855	    15.8615	    -9.8190	    22.8271	    10.0708	   -13.7634	
    34.0729	    22.4075	    16.8686	     9.7351	     3.8605	    16.9525	    -7.6370	    24.7574	    10.9940	   -11.6653	
    35.7513	    25.1770	    19.8059	    13.9313	     5.6229	    19.0506	    -4.8676	    27.1912	    12.3367	    -9.2316	
    36.5906	    27.6947	    23.0789	    19.2184	     7.7209	    21.8201	    -2.0142	    29.7928	    13.6795	    -6.6299	
    36.3388	    29.6249	    26.2680	    24.7574	     9.9030	    24.5056	     0.7553	    32.0587	    14.8544	    -4.4479	
    34.9960	    30.7159	    29.0375	    29.6249	    11.8332	    26.6876	     2.8534	    33.6533	    15.6937	    -2.7695	
    32.8979	    30.8838	    31.0516	    32.9819	    13.0920	    27.7786	     4.1122	    34.1568	    15.8615	    -1.9302	
    30.4642	    30.2963	    32.0587	    34.1568	    13.4277	    27.6947	     4.1962	    33.7372	    15.5258	    -1.9302	
    28.1982	    29.2892	    32.0587	    33.1497	    12.8403	    26.2680	     3.1891	    32.4783	    14.9384	    -2.5177	
    26.3519	    27.9465	    31.1356	    30.2124	    11.3297	    23.9182	     1.1749	    30.7159	    14.3509	    -3.6087	
    25.4288	    26.6876	    29.3732	    26.2680	     9.3994	    21.0648	    -1.4267	    28.7857	    14.0152	    -4.8676	
    25.3448	    25.5966	    27.3590	    22.0718	     7.1335	    18.2114	    -4.2801	    27.1912	    14.0991	    -6.1264	
    26.1002	    24.6735	    25.4288	    18.5471	     5.0354	    15.8615	    -7.0496	    26.1002	    14.6027	    -7.3013	
    27.5269	    24.0860	    23.6664	    16.3651	     3.1052	    14.2670	    -9.4833	    25.5127	    15.2740	    -8.4763	
    29.4571	    23.7503	    22.3236	    15.8615	     1.4267	    13.5956	   -11.5814	    25.4288	    15.7776	    -9.6512	
    31.6391	    23.5825	    21.3165	    17.2882	    -0.0839	    14.0152	   -13.1760	    25.5966	    16.3651	   -10.7422	
    33.9050	    23.6664	    20.8130	    20.6451	    -1.0910	    15.7776	   -14.2670	    26.1841	    17.0364	   -11.4975	
    35.9192	    24.0021	    20.8969	    25.6805	    -1.4267	    18.8828	   -14.6866	    27.2751	    18.1274	   -11.6653	
    37.5977	    24.5056	    21.7361	    32.1426	    -0.9232	    23.4985	   -14.2670	    29.1214	    19.8898	   -10.7422	
    38.5208	    25.0931	    23.1628	    39.5279	     0.5875	    29.3732	   -12.8403	    31.8069	    22.3236	    -8.8959	
    38.6887	    25.7645	    25.0092	    46.9131	     2.9373	    36.2549	   -10.7422	    35.1639	    25.2609	    -6.0425	
    37.7655	    26.2680	    26.9394	    53.5431	     5.5389	    43.3044	    -8.0566	    38.8565	    28.5339	    -2.5177	
    36.0870	    26.5198	    28.7018	    58.4946	     8.2245	    49.8505	    -5.1193	    42.2974	    31.5552	     1.3428	
    33.9050	    26.6037	    30.1285	    61.2640	    10.5743	    55.2216	    -2.2659	    45.0668	    34.1568	     5.1193	
    31.7230	    26.5198	    31.0516	    61.5997	    12.4207	    58.9142	     0.4196	    46.7453	    35.9192	     8.3923	
    29.9606	    26.3519	    31.4713	    59.5856	    13.5956	    60.6766	     2.6855	    47.1649	    36.8423	    10.9940	
    28.7018	    26.3519	    31.4713	    55.5573	    14.2670	    60.3409	     4.5319	    46.3257	    36.6745	    12.5885	
    27.9465	    26.2680	    30.9677	    50.1862	    14.4348	    58.2428	     5.9586	    44.3115	    35.4996	    12.7563	
    27.5269	    26.0162	    30.0446	    43.8919	    14.2670	    54.5502	     6.7978	    41.3742	    33.2336	    11.5814	
    27.1912	    25.6805	    28.7857	    37.3459	    13.8474	    49.9344	     7.0496	    37.6816	    29.9606	     9.0637	
    26.8555	    25.0931	    27.1912	    31.0516	    13.0920	    44.7311	     6.6299	    33.5693	    25.7645	     5.2872	
    26.4359	    24.0860	    25.2609	    25.2609	    12.1689	    39.4440	     5.5389	    29.2053	    20.8130	     0.5875	
    25.9323	    22.9111	    23.1628	    20.1416	    10.8261	    34.4086	     3.6926	    24.8413	    15.3580	    -4.6158	
    25.4288	    21.6522	    20.9808	    15.9454	     9.3155	    29.8767	     1.3428	    20.7291	     9.8190	    -9.7351	
    25.0931	    20.3934	    18.9667	    12.8403	     7.7209	    26.1002	    -1.2589	    17.2043	     4.6997	   -14.3509	
    25.0092	    19.3863	    17.2043	    10.7422	     6.1264	    23.1628	    -3.7766	    14.5187	     0.5875	   -17.9596	
    24.9252	    18.5471	    15.6937	     9.7351	     4.6158	    20.9808	    -6.1264	    12.5885	    -2.2659	   -20.4773	
    24.6735	    17.8757	    14.0991	     9.5673	     2.9373	    19.5541	    -8.3084	    11.4136	    -3.7766	   -21.9040	
    24.0860	    16.9525	    12.4207	     9.9030	     0.8392	    18.4631	   -10.4904	    10.8261	    -4.0283	   -22.3236	
    22.9950	    15.7776	    10.3226	    10.7422	    -1.5945	    17.6239	   -12.6724	    10.5743	    -3.1891	   -21.9879	
    21.4844	    14.5187	     8.1406	    12.1689	    -4.2801	    16.9525	   -14.7705	    10.7422	    -1.5106	   -20.9808	
    19.8059	    13.1760	     6.0425	    14.4348	    -6.7139	    16.5329	   -16.6168	    11.2457	     0.7553	   -19.4702	
    18.1274	    12.0850	     4.4479	    17.7078	    -8.5602	    16.5329	   -17.7917	    12.0850	     3.2730	   -17.5400	
    16.7007	    11.4975	     3.6087	    22.2397	    -9.4833	    16.9525	   -18.2114	    13.2599	     5.8746	   -15.3580	
    15.7776	    11.4136	     3.6926	    28.1143	    -9.3994	    18.0435	   -17.7078	    14.8544	     8.4763	   -13.0920	
    15.3580	    12.0010	     4.6158	    35.4156	    -8.4763	    20.0577	   -16.3651	    16.9525	    10.9100	   -10.7422	
    15.6097	    13.0081	     6.2103	    43.8080	    -6.7978	    22.9950	   -14.4348	    19.3863	    13.1760	    -8.4763	
    16.5329	    14.5187	     8.1406	    53.2074	    -4.7836	    27.0233	   -12.0010	    22.2397	    15.2740	    -6.3782	
    18.1274	    16.2811	    10.3226	    63.0264	    -2.6016	    31.9748	    -9.3994	    25.4288	    17.1204	    -4.4479	
    20.3094	    18.1274	    12.5046	    72.5937	    -0.3357	    37.5137	    -6.9656	    28.7018	    18.7149	    -2.8534	
    22.9950	    20.0577	    14.6027	    81.3217	     1.7624	    43.0527	    -4.8676	    31.8909	    19.9738	    -1.5945	
    25.8484	    21.6522	    16.5329	    88.1195	     3.5248	    48.0042	    -3.3569	    34.6603	    20.8130	    -1.0071	
    28.3661	    22.8271	    18.0435	    92.1478	     4.6997	    51.6129	    -2.7695	    36.5906	    20.9808	    -1.1749	
    30.1285	    23.3307	    19.1345	    92.3996	     5.2032	    53.2913	    -3.1052	    37.5137	    20.4773	    -2.2659	
    30.9677	    23.0789	    19.8059	    88.5391	     5.0354	    52.7878	    -4.3640	    37.0941	    19.2184	    -4.3640	
    30.6320	    22.2397	    20.0577	    80.7343	     4.2801	    50.0183	    -6.1264	    35.4996	    17.2882	    -7.0496	
    29.2053	    20.8969	    19.9738	    69.7403	     3.0212	    45.3186	    -8.3923	    32.8979	    14.8544	   -10.2386	
    27.1072	    19.3024	    19.6381	    56.8161	     1.5106	    39.1922	   -10.6583	    29.6249	    12.2528	   -13.6795	
    24.5895	    17.6239	    19.0506	    43.1366	    -0.0839	    32.3944	   -12.7563	    25.8484	     9.6512	   -16.9525	
    22.0718	    16.1972	    18.2114	    30.2124	    -1.6785	    25.5127	   -14.5187	    22.0718	     7.2174	   -19.8898	
    19.8059	    15.0223	    17.2882	    18.8828	    -3.1052	    19.2184	   -15.5258	    18.6310	     5.0354	   -22.2397	
    18.0435	    14.4348	    16.2811	     9.7351	    -4.2801	    13.8474	   -15.9454	    15.6937	     3.2730	   -23.9182	
    16.7847	    14.3509	    15.5258	     2.8534	    -4.9515	     9.7351	   -15.4419	    13.5956	     2.0142	   -24.7574	
    15.8615	    14.8544	    15.1901	    -2.0981	    -5.1193	     6.7978	   -14.3509	    12.5046	     1.1749	   -24.6735	
    15.3580	    15.8615	    15.6097	    -5.4550	    -4.5319	     4.9515	   -12.5885	    12.4207	     0.7553	   -23.9182	
    15.0223	    17.2043	    16.7847	    -7.6370	    -3.2730	     3.8605	   -10.4904	    13.0081	     0.4196	   -22.6593	
    14.9384	    18.7988	    18.4631	    -8.8120	    -1.5106	     3.4409	    -8.2245	    14.0152	     0.0000	   -21.3165	
    15.1062	    20.4773	    20.3934	    -9.2316	     0.5875	     3.3569	    -6.0425	    14.9384	    -0.5875	   -20.1416	
    15.4419	    22.2397	    22.4075	    -8.9798	     2.6855	     3.6087	    -4.3640	    15.3580	    -1.4267	   -19.3024	
    16.1972	    24.0860	    24.2538	    -8.0566	     4.7836	     4.2801	    -3.1052	    15.1901	    -2.3499	   -18.9667	
    17.6239	    26.1002	    25.9323	    -6.3782	     6.7978	     5.5389	    -2.4338	    14.5187	    -2.9373	   -18.7988	
    19.7220	    28.4500	    27.6108	    -3.9444	     8.5602	     7.4692	    -2.0142	    13.7634	    -2.7695	   -18.4631	
    22.5754	    31.1356	    29.2892	    -0.8392	    10.1547	    10.0708	    -1.8463	    13.1760	    -1.6785	   -17.8757	
    25.7645	    33.9050	    30.7159	     2.7695	    11.3297	    13.2599	    -2.0142	    12.9242	     0.3357	   -16.9525	
[Epoch Header]
[Trial Type]	23
[Accept]	1
[Correct]	0
[RT]	 0.000
[Resp]	0
[Epoch Data]
   -21.5683	   -14.6866	   -14.6866	   -41.4581	   -29.8767	   -25.0092	   -25.2609	   -31.3873	   -33.1497	   -28.9536	
   -18.7988	   -12.3367	   -13.3438	   -41.5421	   -28.1982	   -25.0931	   -22.6593	   -31.1356	   -32.3105	   -26.5198	
   -16.3651	   -10.3226	   -12.0010	   -42.7170	   -26.6876	   -25.5127	   -20.2255	   -30.9677	   -31.8909	   -24.9252	
   -14.3509	    -8.7280	   -10.7422	   -44.8151	   -25.3448	   -26.3519	   -18.1274	   -30.8838	   -31.8069	   -24.1699	
   -12.9242	    -7.7209	    -9.6512	   -47.1649	   -24.3378	   -27.6108	   -16.7007	   -31.0516	   -32.1426	   -24.5056	
   -11.8332	    -7.2174	    -8.8120	   -49.5148	   -23.7503	   -29.0375	   -15.9454	   -31.5552	   -32.8979	   -25.8484	
   -11.3297	    -7.3853	    -8.3084	   -51.2772	   -23.6664	   -30.7999	   -16.0294	   -32.3105	   -33.8211	   -28.1143	
   -11.0779	    -8.1406	    -8.2245	   -52.3682	   -24.1699	   -32.8140	   -17.1204	   -33.3176	   -34.8282	   -30.9677	
   -11.2457	    -9.3155	    -8.4763	   -52.7039	   -25.5127	   -34.9960	   -19.1345	   -34.4086	   -35.7513	   -34.0729	
   -11.8332	   -10.9100	    -9.1476	   -52.2842	   -27.4429	   -37.2620	   -21.7361	   -35.4996	   -36.5906	   -37.1780	
   -12.6724	   -12.6724	    -9.9869	   -51.1093	   -29.7928	   -39.4440	   -24.6735	   -36.2549	   -37.1780	   -39.7797	
   -13.6795	   -14.4348	   -10.7422	   -49.2630	   -32.1426	   -41.4581	   -27.6108	   -36.7584	   -37.5137	   -41.7938	
   -14.7705	   -16.0294	   -11.2457	   -47.0810	   -34.2407	   -43.2205	   -30.0446	   -37.0102	   -37.6816	   -43.0527	
   -15.7776	   -17.3721	   -11.5814	   -44.8990	   -35.6674	   -44.5633	   -31.8069	   -37.0941	   -37.4298	   -43.5562	
   -16.5329	   -18.3792	   -11.5814	   -42.8848	   -36.4227	   -45.7382	   -32.8140	   -37.1780	   -37.0102	   -43.4723	
   -16.9525	   -19.1345	   -11.3297	   -41.4581	   -36.5067	   -46.7453	   -32.9819	   -37.5137	   -36.4227	   -42.8848	
   -17.2043	   -19.7220	   -10.9100	   -40.7867	   -36.0870	   -47.8363	   -32.5623	   -38.1851	   -35.8353	   -41.9617	
   -17.2882	   -20.0577	   -10.4065	   -41.1224	   -35.2478	   -49.0112	   -31.7230	   -39.1922	   -35.4156	   -40.9546	
   -17.2043	   -20.2255	    -9.8190	   -42.2974	   -34.0729	   -50.4379	   -30.4642	   -40.5350	   -35.3317	   -39.9475	
   -17.2882	   -20.2255	    -9.1476	   -44.3954	   -32.4783	   -51.8646	   -28.9536	   -42.1295	   -35.4996	   -39.1083	
   -17.5400	   -19.8898	    -8.3923	   -47.2488	   -30.6320	   -53.3752	   -27.1912	   -43.8080	   -35.9192	   -38.3530	
   -18.2114	   -19.4702	    -7.8888	   -50.6058	   -28.4500	   -54.8859	   -25.3448	   -45.5704	   -36.8423	   -37.9333	
   -19.6381	   -18.9667	    -7.7209	   -54.2145	   -26.1841	   -56.2286	   -23.5825	   -47.2488	   -38.1012	   -37.7655	
   -21.8201	   -18.5471	    -7.9727	   -57.8232	   -24.0860	   -57.4875	   -21.9879	   -48.7595	   -39.7797	   -37.8494	
   -24.5056	   -18.2114	    -8.7280	   -61.3480	   -22.1558	   -58.6624	   -20.6451	   -49.8505	   -41.6260	   -38.0173	
   -27.2751	   -17.8757	    -9.9030	   -64.7049	   -20.4773	   -59.5856	   -19.4702	   -50.2701	   -43.4723	   -38.1851	
   -29.7928	   -17.5400	   -11.0779	   -67.6422	   -18.9667	   -60.3409	   -18.3792	   -50.0183	   -44.9829	   -38.1851	
   -31.5552	   -17.2043	   -12.4207	   -70.0760	   -17.8757	   -60.7605	   -17.3721	   -49.0952	   -45.8221	   -38.0173	
   -32.3944	   -17.0364	   -13.7634	   -71.8384	   -17.2043	   -60.9283	   -16.7847	   -47.7524	   -46.0739	   -37.7655	
   -32.5623	   -17.2882	   -15.5258	   -73.0133	   -17.3721	   -61.0123	   -16.8686	   -46.4096	   -45.8221	   -37.5137	
   -32.3105	   -18.2953	   -17.8757	   -73.6008	   -18.6310	   -61.0962	   -17.7917	   -45.4025	   -45.4865	   -37.5137	
   -31.9748	   -20.1416	   -20.8130	   -73.7686	   -20.8969	   -61.1801	   -19.5541	   -44.8990	   -45.2347	   -37.8494	
   -31.6391	   -22.6593	   -24.1699	   -73.3490	   -23.8342	   -61.2640	   -22.0718	   -44.8151	   -45.2347	   -38.5208	
   -31.3034	   -25.4288	   -27.5269	   -72.3419	   -26.9394	   -61.0962	   -24.7574	   -45.1508	   -45.4025	   -39.4440	
   -30.7999	   -27.9465	   -30.3802	   -70.4956	   -29.7928	   -60.5087	   -27.2751	   -45.6543	   -45.5704	   -40.3671	
   -30.1285	   -29.8767	   -32.4783	   -67.6422	   -31.9748	   -59.2499	   -29.2892	   -45.9061	   -45.6543	   -41.0385	
   -29.1214	   -30.8838	   -33.6533	   -63.6978	   -33.4854	   -57.2357	   -30.6320	   -45.7382	   -45.3186	   -41.4581	
   -28.0304	   -31.1356	   -34.1568	   -58.6624	   -34.3246	   -54.5502	   -31.3034	   -44.9829	   -44.6472	   -41.5421	
   -26.8555	   -30.8838	   -34.0729	   -52.7039	   -34.8282	   -51.2772	   -31.5552	   -43.5562	   -43.5562	   -41.3742	
   -25.8484	   -30.3802	   -33.8211	   -45.9900	   -35.3317	   -47.6685	   -31.5552	   -41.5421	   -42.1295	   -41.0385	
   -25.1770	   -29.8767	   -33.5693	   -39.0244	   -36.0870	   -43.9758	   -31.4713	   -39.1083	   -40.5350	   -40.6189	
   -24.8413	   -29.6249	   -33.5693	   -32.2266	   -37.1780	   -40.5350	   -31.6391	   -36.5067	   -38.9404	   -40.1993	
   -24.9252	   -29.5410	   -33.7372	   -26.1002	   -38.4369	   -37.5977	   -31.9748	   -34.2407	   -37.5137	   -39.8636	
   -25.5966	   -29.7928	   -34.1568	   -21.1487	   -39.7797	   -35.2478	   -32.5623	   -32.7301	   -36.5906	   -39.6957	
   -26.9394	   -30.1285	   -34.5764	   -17.7078	   -40.8707	   -33.6533	   -33.1497	   -32.1426	   -36.1710	   -39.7797	
   -28.8696	   -30.6320	   -34.8282	   -15.8615	   -41.6260	   -32.7301	   -33.6533	   -32.3944	   -36.4227	   -40.0314	
   -31.3034	   -31.0516	   -34.9121	   -15.6937	   -42.0456	   -32.4783	   -33.9890	   -33.4015	   -37.0941	   -40.1993	
   -33.9050	   -31.3034	   -34.6603	   -16.8686	   -42.0456	   -32.5623	   -34.1568	   -34.7443	   -37.9333	   -40.2832	
   -36.3388	   -31.3034	   -33.9050	   -19.2184	   -41.7099	   -32.8140	   -33.9890	   -35.9192	   -38.5208	   -39.9475	
   -38.1851	   -30.9677	   -32.6462	   -21.9879	   -41.0385	   -33.0658	   -33.6533	   -36.7584	   -38.4369	   -39.1922	
   -39.1083	   -30.2124	   -30.7999	   -24.5895	   -40.1154	   -32.9819	   -33.0658	   -36.8423	   -37.5137	   -37.7655	
   -38.9404	   -29.1214	   -28.3661	   -26.6037	   -38.7726	   -32.4783	   -32.3105	   -36.0870	   -35.4996	   -35.7513	
   -37.6816	   -27.6947	   -25.5127	   -27.6947	   -37.0941	   -31.3034	   -31.2195	   -34.4925	   -32.5623	   -33.1497	
   -35.3317	   -25.9323	   -22.3236	   -27.8625	   -34.9960	   -29.6249	   -29.7928	   -32.0587	   -28.9536	   -30.1285	
   -32.2266	   -23.9182	   -18.9667	   -27.4429	   -32.5623	   -27.4429	   -27.9465	   -29.1214	   -25.0092	   -26.7715	
   -28.7018	   -21.8201	   -15.6937	   -26.5198	   -29.9606	   -25.0931	   -25.8484	   -25.9323	   -21.1487	   -23.2468	
   -25.1770	   -19.8059	   -12.8403	   -25.4288	   -27.4429	   -22.6593	   -23.5825	   -22.6593	   -17.5400	   -19.8898	
   -21.9879	   -17.9596	   -10.4904	   -24.1699	   -25.2609	   -20.3094	   -21.3165	   -19.6381	   -14.4348	   -16.8686	
   -19.5541	   -16.4490	    -8.8959	   -22.7432	   -23.6664	   -18.2114	   -19.3024	   -16.9525	   -11.9171	   -14.5187	
   -17.9596	   -15.4419	    -8.1406	   -21.0648	   -22.8271	   -16.3651	   -17.7078	   -14.6866	   -10.2386	   -13.0920	
   -17.4561	   -15.1062	    -8.2245	   -19.3024	   -22.9111	   -14.8544	   -16.7007	   -13.1760	    -9.5673	   -12.5885	
   -17.8757	   -15.3580	    -9.2316	   -17.5400	   -24.0021	   -13.5956	   -16.6168	   -12.4207	    -9.9869	   -13.3438	
   -19.0506	   -16.1972	   -10.9940	   -15.8615	   -26.0162	   -12.8403	   -17.3721	   -12.6724	   -11.6653	   -15.1062	
   -20.9808	   -17.6239	   -13.2599	   -14.2670	   -28.7018	   -12.5046	   -18.8828	   -13.9313	   -14.3509	   -17.7078	
   -23.2468	   -19.3863	   -15.6097	   -12.7563	   -31.4713	   -12.5046	   -20.9808	   -15.8615	   -17.7917	   -20.8969	
   -25.5966	   -21.2326	   -17.7917	   -11.3297	   -33.8211	   -12.7563	   -23.3307	   -18.2953	   -21.6522	   -24.2538	
   -27.6947	   -23.0789	   -19.4702	    -9.8190	   -35.4996	   -13.2599	   -25.6805	   -20.8130	   -25.4288	   -27.6108	
   -29.2892	   -24.7574	   -20.5612	    -8.1406	   -36.1710	   -13.9313	   -27.6947	   -23.2468	   -28.7857	   -30.6320	
   -30.2963	   -26.1002	   -20.8969	    -6.4621	   -36.1710	   -14.6027	   -29.3732	   -25.3448	   -31.3873	   -33.2336	
   -30.5481	   -27.0233	   -20.6451	    -4.8676	   -35.4156	   -15.4419	   -30.6320	   -26.9394	   -33.0658	   -34.9960	
   -30.1285	   -27.5269	   -19.8059	    -3.9444	   -34.3246	   -16.4490	   -31.4713	   -28.1982	   -33.4854	   -36.0031	
   -29.1214	   -27.6947	   -18.4631	    -4.0283	   -32.8140	   -17.9596	   -31.8909	   -28.9536	   -32.9819	   -36.2549	
   -27.5269	   -27.4429	   -16.7847	    -5.7068	   -31.1356	   -20.1416	   -31.7230	   -29.4571	   -31.7230	   -35.8353	
   -25.7645	   -26.8555	   -14.8544	    -9.3994	   -29.2053	   -23.1628	   -31.0516	   -29.7089	   -29.9606	   -34.9121	
   -23.6664	   -25.9323	   -12.5046	   -15.0223	   -26.9394	   -27.2751	   -29.7928	   -29.7928	   -28.1982	   -33.6533	
   -21.4844	   -24.5056	    -9.9869	   -22.3236	   -24.5895	   -31.9748	   -27.9465	   -29.7089	   -26.4359	   -32.0587	
   -18.9667	   -22.4915	    -7.2174	   -30.4642	   -22.2397	   -37.0102	   -25.5127	   -29.3732	   -24.6735	   -30.0446	
   -16.1972	   -19.9738	    -4.4479	   -38.6887	   -19.9738	   -41.8777	   -22.8271	   -28.6179	   -22.9111	   -27.6108	
   -13.3438	   -17.2043	    -2.0142	   -46.2418	   -18.2114	   -46.1578	   -20.0577	   -27.5269	   -21.1487	   -25.0092	
   -10.4904	   -14.4348	    -0.3357	   -52.6199	   -17.0364	   -49.5987	   -17.5400	   -26.2680	   -19.5541	   -22.4075	
    -8.1406	   -12.1689	     0.5035	   -57.6553	   -16.7007	   -52.1164	   -15.6097	   -24.9252	   -18.3792	   -20.4773	
    -6.6299	   -10.5743	     0.1678	   -61.2640	   -17.2043	   -53.6270	   -14.5187	   -23.7503	   -17.9596	   -19.4702	
    -6.3782	    -9.9030	    -1.0910	   -63.6139	   -18.5471	   -54.0466	   -14.2670	   -22.7432	   -18.1274	   -19.6381	
    -7.4692	   -10.2386	    -3.2730	   -64.9567	   -20.7291	   -53.5431	   -15.1062	   -22.1558	   -18.9667	   -20.8969	
    -9.8190	   -11.5814	    -6.2103	   -65.3763	   -23.6664	   -52.2842	   -16.8686	   -21.9879	   -20.3094	   -23.0789	
   -13.1760	   -13.6795	    -9.7351	   -65.0406	   -27.1912	   -50.4379	   -19.3863	   -22.4075	   -21.9879	   -25.8484	
   -17.0364	   -16.3651	   -13.6795	   -64.0335	   -31.0516	   -48.2559	   -22.4915	   -23.3307	   -23.9182	   -28.6179	
   -20.8969	   -19.3863	   -17.7917	   -62.6068	   -35.0800	   -46.0739	   -25.8484	   -24.6735	   -25.8484	   -31.3034	
   -24.4217	   -22.4915	   -21.9879	   -60.6766	   -39.0244	   -43.9758	   -29.2892	   -26.2680	   -27.6947	   -33.5693	
   -27.5269	   -25.5127	   -25.9323	   -58.3267	   -42.8009	   -42.2974	   -32.7301	   -28.0304	   -29.3732	   -35.4996	
   -30.0446	   -28.1982	   -29.4571	   -55.7251	   -46.0739	   -41.0385	   -35.9192	   -29.9606	   -30.8838	   -36.8423	
   -32.1426	   -30.3802	   -32.2266	   -52.7878	   -48.7595	   -40.1154	   -38.7726	   -31.8069	   -32.2266	   -37.7655	
   -33.8211	   -31.9748	   -33.9890	   -49.5987	   -50.5219	   -39.5279	   -41.0385	   -33.7372	   -33.4015	   -38.1012	
   -35.1639	   -32.9819	   -34.8282	   -46.1578	   -51.4450	   -39.0244	   -42.8009	   -35.4996	   -34.4086	   -38.1851	
   -36.3388	   -33.4854	   -34.7443	   -42.3813	   -51.6129	   -38.3530	   -43.9758	   -37.0941	   -35.2478	   -37.8494	
   -37.3459	   -33.4854	   -34.1568	   -38.5208	   -51.0254	   -37.4298	   -44.5633	   -38.3530	   -36.0031	   -37.3459	
   -38.1012	   -33.2336	   -33.1497	   -34.5764	   -50.1022	   -36.0870	   -44.5633	   -39.0244	   -36.5906	   -36.6745	
   -38.5208	   -32.5623	   -31.9748	   -30.5481	   -48.7595	   -34.3246	   -43.9758	   -39.1083	   -37.0102	   -36.0031	
   -38.4369	   -31.6391	   -30.5481	   -26.4359	   -47.3328	   -31.9748	   -42.8848	   -38.3530	   -37.1780	   -35.1639	
   -37.6816	   -30.2963	   -29.0375	   -22.3236	   -45.8221	   -29.2892	   -41.3742	   -36.9263	   -37.1780	   -34.3246	
   -36.0870	   -28.5339	   -27.4429	   -18.4631	   -44.3115	   -26.2680	   -39.6118	   -34.9960	   -36.7584	   -33.4015	
   -33.5693	   -26.3519	   -25.5966	   -14.9384	   -42.7170	   -23.3307	   -37.7655	   -32.5623	   -36.0031	   -32.4783	
   -30.2124	   -23.8342	   -23.6664	   -12.0010	   -41.0385	   -20.4773	   -35.9192	   -29.7928	   -34.7443	   -31.4713	
   -26.0162	   -21.1487	   -21.4844	    -9.9869	   -39.2761	   -18.0435	   -33.9890	   -26.9394	   -33.0658	   -30.5481	
   -21.1487	   -18.2953	   -19.1345	    -8.8120	   -37.2620	   -16.1972	   -32.1426	   -23.9182	   -30.9677	   -29.7089	
   -15.8615	   -15.4419	   -16.6168	    -8.4763	   -34.9960	   -14.9384	   -30.2124	   -20.8130	   -28.6179	   -28.7857	
   -10.2386	   -12.6724	   -13.8474	    -8.8120	   -32.3944	   -14.2670	   -28.1982	   -17.7078	   -26.1841	   -27.8625	
    -4.6158	   -10.0708	   -10.9100	    -9.4833	   -29.4571	   -13.8474	   -26.1841	   -14.6027	   -23.8342	   -26.8555	
     0.7553	    -7.7209	    -7.8049	   -10.4065	   -26.3519	   -13.7634	   -24.1699	   -11.4975	   -21.5683	   -25.7645	
     5.5389	    -5.7068	    -4.6997	   -11.7493	   -23.2468	   -13.9313	   -22.1558	    -8.7280	   -19.4702	   -24.6735	
     9.3155	    -4.1962	    -1.7624	   -13.5956	   -20.3094	   -14.4348	   -20.3934	    -6.4621	   -17.7078	   -23.6664	
    11.7493	    -3.3569	     0.5875	   -16.3651	   -18.0435	   -15.5258	   -19.2184	    -5.2032	   -16.4490	   -22.9111	
    12.3367	    -3.6087	     2.0981	   -20.0577	   -16.8686	   -17.5400	   -19.0506	    -5.4550	   -16.2811	   -22.9950	
    10.8261	    -5.2032	     2.1820	   -24.8413	   -17.3721	   -20.4773	   -20.0577	    -7.3013	   -17.2882	   -24.0021	
     7.3853	    -8.0566	     0.8392	   -30.2963	   -19.4702	   -24.2538	   -22.4075	   -10.8261	   -19.5541	   -26.0162	
     2.5177	   -11.7493	    -1.6785	   -35.9192	   -22.9111	   -28.5339	   -25.6805	   -15.4419	   -22.7432	   -28.8696	
    -3.0212	   -15.7776	    -5.0354	   -40.9546	   -27.1072	   -32.7301	   -29.2892	   -20.4773	   -26.2680	   -31.8909	
    -8.4763	   -19.5541	    -8.7280	   -45.0668	   -31.3034	   -36.3388	   -32.7301	   -25.5127	   -29.7089	   -34.6603	
   -13.4277	   -22.6593	   -12.3367	   -47.7524	   -34.9960	   -39.1083	   -35.5835	   -30.0446	   -32.6462	   -36.9263	
   -17.7078	   -25.0931	   -15.7776	   -49.1791	   -37.6816	   -41.0385	   -37.5977	   -33.9050	   -35.1639	   -38.6887	
   -21.1487	   -26.8555	   -18.7988	   -49.1791	   -39.2761	   -41.9617	   -38.9404	   -37.0941	   -37.3459	   -40.1154	
   -24.0021	   -28.0304	   -21.2326	   -48.0881	   -39.9475	   -42.2134	   -39.6118	   -39.6118	   -39.1083	   -41.2903	
   -26.1841	   -28.7018	   -23.0789	   -46.0739	   -39.7797	   -41.7099	   -39.9475	   -41.4581	   -40.7028	   -42.4652	
   -27.9465	   -29.0375	   -24.3378	   -43.2205	   -39.1922	   -40.7028	   -39.9475	   -42.6331	   -41.9617	   -43.6401	
   -29.0375	   -28.9536	   -25.0092	   -39.5279	   -38.1851	   -39.1083	   -39.7797	   -43.0527	   -42.8009	   -44.6472	
   -29.4571	   -28.3661	   -25.0931	   -35.0800	   -37.1780	   -36.9263	   -39.3600	   -42.6331	   -42.9688	   -45.4025	
   -28.9536	   -27.2751	   -24.7574	   -29.9606	   -36.0870	   -34.2407	   -38.8565	   -41.5421	   -42.2974	   -45.7382	
   -27.6947	   -25.7645	   -24.0021	   -24.3378	   -35.1639	   -31.2195	   -38.2690	   -39.6957	   -40.7028	   -45.6543	
   -25.9323	   -24.0021	   -22.9111	   -18.7149	   -34.3246	   -28.0304	   -37.6816	   -37.3459	   -38.3530	   -45.0668	
   -24.1699	   -22.1558	   -21.6522	   -13.4277	   -33.7372	   -24.8413	   -37.2620	   -34.6603	   -35.4996	   -44.0598	
   -22.9111	   -20.5612	   -20.2255	    -8.9798	   -33.3176	   -21.9879	   -37.0102	   -31.8069	   -32.7301	   -42.6331	
   -22.5754	   -19.3024	   -18.9667	    -5.7068	   -33.3176	   -19.7220	   -36.9263	   -29.0375	   -30.4642	   -41.2064	
   -23.3307	   -18.6310	   -18.2114	    -4.0283	   -33.8211	   -18.2953	   -37.1780	   -26.4359	   -29.0375	   -39.7797	
   -25.2609	   -18.5471	   -18.0435	    -4.1962	   -34.9960	   -17.8757	   -37.6816	   -24.1699	   -28.4500	   -38.5208	
   -27.8625	   -18.9667	   -18.4631	    -6.2103	   -36.6745	   -18.6310	   -38.3530	   -22.3236	   -28.6179	   -37.4298	
   -30.7159	   -19.7220	   -19.4702	   -10.2386	   -38.6887	   -20.6451	   -38.9404	   -21.0648	   -29.1214	   -36.4227	
   -33.2336	   -20.6451	   -20.6451	   -16.1133	   -40.7028	   -23.8342	   -39.4440	   -20.4773	   -29.8767	   -35.3317	
   -35.3317	   -21.4844	   -21.7361	   -23.6664	   -42.3813	   -27.9465	   -39.6118	   -20.4773	   -30.5481	   -34.2407	
   -36.6745	   -22.2397	   -22.5754	   -32.3944	   -43.3884	   -32.4783	   -39.2761	   -21.1487	   -31.1356	   -32.9819	
   -37.3459	   -22.6593	   -23.0789	   -41.5421	   -43.4723	   -37.0102	   -38.5208	   -22.2397	   -31.5552	   -31.6391	
   -37.2620	   -22.8271	   -23.1628	   -50.4379	   -42.6331	   -40.9546	   -37.4298	   -23.5825	   -31.8909	   -30.4642	
   -36.6745	   -22.6593	   -22.8271	   -58.4106	   -41.0385	   -44.0598	   -35.9192	   -24.9252	   -31.9748	   -29.2892	
   -35.4996	   -22.2397	   -22.1558	   -64.8727	   -38.6887	   -45.9900	   -34.1568	   -26.1002	   -31.8909	   -28.2822	
   -33.9050	   -21.4005	   -21.0648	   -69.6564	   -35.8353	   -46.8292	   -32.2266	   -27.0233	   -31.7230	   -27.4429	
   -32.0587	   -20.3094	   -19.5541	   -72.5937	   -32.6462	   -46.5775	   -30.2124	   -27.4429	   -31.3873	   -26.8555	
   -29.9606	   -19.0506	   -17.7078	   -73.7686	   -29.2053	   -45.5704	   -28.1143	   -27.6108	   -31.1356	   -26.4359	
   -27.7786	   -17.6239	   -15.6097	   -73.2651	   -25.8484	   -44.1437	   -26.1002	   -27.4429	   -30.9677	   -26.4359	
   -25.6805	   -16.2811	   -13.3438	   -71.4188	   -22.7432	   -42.6331	   -24.3378	   -27.1072	   -31.0516	   -26.9394	
   -23.7503	   -15.2740	   -11.2457	   -68.5654	   -20.0577	   -41.3742	   -22.9950	   -26.9394	   -31.4713	   -27.8625	
   -21.9879	   -14.6027	    -9.4833	   -64.9567	   -18.2953	   -40.6189	   -22.2397	   -26.8555	   -32.3944	   -29.2892	
   -20.6451	   -14.4348	    -8.3084	   -61.0962	   -17.4561	   -40.5350	   -22.0718	   -27.1072	   -33.4854	   -30.8838	
   -19.7220	   -14.6866	    -7.8888	   -57.1518	   -17.6239	   -41.2064	   -22.5754	   -27.6108	   -34.9121	   -32.4783	
   -19.4702	   -15.4419	    -8.3084	   -53.2074	   -18.9667	   -42.5491	   -23.7503	   -28.5339	   -36.4227	   -34.1568	
   -20.2255	   -16.7847	    -9.4833	   -49.4308	   -21.2326	   -44.3954	   -25.5127	   -29.7089	   -37.9333	   -35.7513	
   -21.7361	   -18.6310	   -11.3297	   -45.6543	   -24.0021	   -46.4935	   -27.6108	   -31.1356	   -39.2761	   -37.2620	
   -23.8342	   -20.8130	   -13.5956	   -41.7099	   -26.9394	   -48.2559	   -29.7089	   -32.5623	   -40.2832	   -38.6047	
   -26.1841	   -23.0789	   -15.9454	   -37.5137	   -29.5410	   -49.1791	   -31.6391	   -33.5693	   -40.8707	   -39.5279	
   -28.1143	   -25.0092	   -18.1274	   -33.0658	   -31.5552	   -48.8434	   -33.0658	   -34.0729	   -40.9546	   -39.8636	
   -29.2892	   -26.5198	   -19.8059	   -28.6179	   -32.8140	   -47.0810	   -33.8211	   -33.9050	   -40.4510	   -39.6957	
   -29.7089	   -27.3590	   -20.8969	   -24.6735	   -33.3176	   -44.1437	   -33.9050	   -33.4015	   -39.6957	   -38.8565	
   -29.2892	   -27.6108	   -21.5683	   -21.7361	   -33.2336	   -40.3671	   -33.4854	   -32.5623	   -38.6047	   -37.6816	
   -28.4500	   -27.4429	   -21.8201	   -20.2255	   -32.7301	   -36.1710	   -32.8979	   -31.8069	   -37.2620	   -36.3388	
   -27.4429	   -27.1072	   -21.5683	   -20.2255	   -31.9748	   -32.1426	   -32.0587	   -31.1356	   -35.6674	   -34.9121	
   -26.6037	   -26.6037	   -20.8969	   -21.5683	   -31.1356	   -28.5339	   -31.2195	   -30.2963	   -33.7372	   -33.4854	
   -26.0162	   -26.1002	   -19.8898	   -23.9182	   -30.2124	   -25.5127	   -30.3802	   -29.3732	   -31.5552	   -32.0587	
   -26.0162	   -25.6805	   -18.5471	   -26.9394	   -29.3732	   -23.4146	   -29.6249	   -28.1143	   -29.4571	   -30.7999	
   -26.6037	   -25.5127	   -17.2882	   -30.6320	   -28.9536	   -22.3236	   -29.0375	   -26.8555	   -27.5269	   -29.7928	
   -27.9465	   -25.7645	   -16.3651	   -34.6603	   -28.9536	   -22.4915	   -28.7857	   -25.6805	   -26.3519	   -29.1214	
   -29.7089	   -26.5198	   -15.9454	   -39.1083	   -29.5410	   -23.7503	   -28.9536	   -25.0092	   -25.8484	   -29.0375	
   -31.7230	   -27.6108	   -16.1972	   -43.7241	   -30.5481	   -25.8484	   -29.3732	   -24.8413	   -26.1002	   -29.5410	
   -33.7372	   -28.9536	   -16.8686	   -48.3398	   -31.6391	   -28.6179	   -30.0446	   -25.3448	   -26.9394	   -30.4642	
   -35.5835	   -30.5481	   -17.7917	   -52.7039	   -32.7301	   -31.6391	   -30.8838	   -26.6037	   -28.2822	   -31.7230	
   -37.0941	   -32.2266	   -18.9667	   -56.7322	   -33.6533	   -34.7443	   -31.7230	   -28.6179	   -29.9606	   -33.1497	
   -38.3530	   -34.0729	   -20.1416	   -60.3409	   -34.4086	   -37.7655	   -32.5623	   -31.1356	   -31.8909	   -34.6603	
   -39.3600	   -35.8353	   -21.5683	   -63.4460	   -34.9960	   -40.7028	   -33.3176	   -33.9050	   -33.9050	   -36.0031	
   -40.1154	   -37.4298	   -22.9950	   -65.8798	   -35.5835	   -43.3044	   -33.9890	   -36.5906	   -35.8353	   -37.1780	
   -40.6189	   -38.6047	   -24.5895	   -67.4744	   -35.9192	   -45.6543	   -34.4925	   -38.7726	   -37.3459	   -38.0173	
   -40.7867	   -39.3600	   -26.1002	   -68.0618	   -36.0870	   -47.5006	   -34.6603	   -40.3671	   -38.4369	   -38.4369	
   -40.8707	   -39.6118	   -27.4429	   -67.7261	   -35.9192	   -48.7595	   -34.5764	   -41.3742	   -39.0244	   -38.5208	
   -40.8707	   -39.5279	   -28.4500	   -66.2994	   -35.4156	   -49.5148	   -34.2407	   -41.9617	   -39.1922	   -38.3530	
   -40.8707	   -39.0244	   -29.1214	   -63.9496	   -34.6603	   -49.7665	   -33.7372	   -42.2134	   -39.1083	   -38.1012	
   -40.8707	   -38.2690	   -29.4571	   -60.6766	   -33.8211	   -49.2630	   -33.0658	   -42.2974	   -38.6047	   -37.7655	
   -40.7867	   -37.3459	   -29.5410	   -56.4804	   -32.9819	   -48.1720	   -32.3944	   -42.0456	   -37.8494	   -37.2620	
   -40.4510	   -36.1710	   -29.4571	   -51.5289	   -32.2266	   -46.1578	   -31.8069	   -41.4581	   -36.6745	   -36.6745	
   -39.7797	   -34.9121	   -29.2053	   -45.8221	   -31.8909	   -43.5562	   -31.3034	   -40.1993	   -35.3317	   -36.0031	
   -38.8565	   -33.6533	   -28.9536	   -39.6957	   -31.8909	   -40.3671	   -31.2195	   -38.5208	   -33.8211	   -35.2478	
   -37.8494	   -32.6462	   -28.6179	   -33.4015	   -32.3105	   -36.7584	   -31.3873	   -36.3388	   -32.3944	   -34.5764	
   -36.7584	   -31.8069	   -28.4500	   -27.2751	   -33.0658	   -33.2336	   -31.9748	   -33.9890	   -31.3034	   -34.0729	
   -35.7513	   -31.3034	   -28.3661	   -21.7361	   -33.9890	   -29.8767	   -32.8979	   -31.7230	   -30.4642	   -33.7372	
   -34.8282	   -31.2195	   -28.5339	   -17.0364	   -35.3317	   -27.1072	   -34.3246	   -29.7928	   -29.9606	   -33.7372	
   -33.9050	   -31.4713	   -28.9536	   -13.4277	   -36.8423	   -25.1770	   -36.1710	   -28.2822	   -29.8767	   -33.9890	
   -32.9819	   -32.1426	   -29.7089	   -11.1618	   -38.6047	   -24.2538	   -38.2690	   -27.4429	   -30.3802	   -34.5764	
   -31.9748	   -32.8140	   -30.4642	   -10.2386	   -40.2832	   -24.2538	   -40.5350	   -27.2751	   -31.3034	   -35.4996	
   -30.7159	   -33.5693	   -31.1356	   -10.4065	   -41.7938	   -25.1770	   -42.7170	   -27.6947	   -32.4783	   -36.4227	
   -29.0375	   -33.9890	   -31.3873	   -11.4975	   -42.8009	   -26.8555	   -44.4794	   -28.4500	   -33.8211	   -37.3459	
   -26.8555	   -34.0729	   -31.2195	   -13.2599	   -43.3884	   -29.0375	   -45.8221	   -29.6249	   -34.7443	   -37.8494	
   -24.1699	   -33.6533	   -30.5481	   -15.4419	   -43.5562	   -31.3873	   -46.7453	   -31.0516	   -35.2478	   -37.9333	
   -21.2326	   -32.8979	   -29.7089	   -17.9596	   -43.5562	   -33.9050	   -47.1649	   -32.7301	   -35.0800	   -37.5137	
   -18.2114	   -31.8909	   -28.9536	   -20.4773	   -43.5562	   -36.2549	   -47.3328	   -34.5764	   -34.4925	   -36.7584	
   -15.4419	   -30.7999	   -28.3661	   -22.8271	   -43.8080	   -38.1012	   -47.3328	   -36.5067	   -33.7372	   -35.7513	
   -13.1760	   -29.7089	   -28.0304	   -24.3378	   -44.0598	   -39.0244	   -47.0810	   -38.0173	   -32.8140	   -34.7443	
   -11.4975	   -28.6179	   -27.7786	   -24.5895	   -44.1437	   -38.6047	   -46.5775	   -38.6047	   -31.6391	   -33.6533	
   -10.2386	   -27.3590	   -27.3590	   -23.1628	   -43.5562	   -36.4227	   -45.4865	   -37.9333	   -30.2124	   -32.3944	
    -9.2316	   -25.7645	   -26.6037	   -20.0577	   -42.0456	   -32.4783	   -43.8080	   -35.9192	   -28.3661	   -30.7999	
    -8.3923	   -23.8342	   -25.3448	   -15.6097	   -39.6118	   -27.1912	   -41.6260	   -32.7301	   -26.3519	   -29.1214	
    -7.5531	   -21.8201	   -23.7503	   -10.6583	   -36.5067	   -21.1487	   -39.0244	   -28.9536	   -24.2538	   -27.3590	
    -7.2174	   -19.8898	   -22.0718	    -6.1264	   -33.2336	   -15.3580	   -36.5067	   -25.2609	   -22.5754	   -25.9323	
    -7.3853	   -18.5471	   -20.9808	    -3.1052	   -30.4642	   -10.4904	   -34.4086	   -22.2397	   -21.6522	   -25.0931	
    -8.3923	   -18.1274	   -20.7291	    -2.3499	   -28.7018	    -7.5531	   -33.0658	   -20.3934	   -21.6522	   -25.1770	
   -10.0708	   -18.6310	   -21.4844	    -4.2801	   -28.1143	    -6.7978	   -32.7301	   -19.9738	   -22.8271	   -26.1841	
   -12.1689	   -19.9738	   -23.1628	    -8.8120	   -28.7018	    -8.2245	   -33.3176	   -20.6451	   -24.7574	   -27.8625	
   -14.0991	   -21.7361	   -25.2609	   -15.3580	   -30.0446	   -11.5814	   -34.4925	   -22.2397	   -27.1072	   -29.9606	
   -15.6937	   -23.4146	   -27.1072	   -23.1628	   -31.7230	   -16.1972	   -36.0031	   -24.2538	   -29.3732	   -31.8909	
   -17.1204	   -24.9252	   -28.5339	   -31.2195	   -33.5693	   -21.5683	   -37.5977	   -26.3519	   -31.5552	   -33.5693	
   -18.4631	   -26.2680	   -29.4571	   -38.8565	   -35.5835	   -27.0233	   -39.1083	   -28.3661	   -33.4015	   -34.9960	
   -20.2255	   -27.4429	   -29.9606	   -45.4025	   -37.5977	   -32.3944	   -40.6189	   -30.1285	   -34.9960	   -36.0870	
   -22.4915	   -28.5339	   -30.2124	   -50.3540	   -39.7797	   -37.0941	   -41.9617	   -31.7230	   -36.5067	   -37.0941	
   -25.1770	   -29.5410	   -30.2963	   -53.4592	   -41.7938	   -40.8707	   -43.3044	   -33.0658	   -38.0173	   -38.1012	
   -27.9465	   -30.3802	   -30.2124	   -54.4662	   -43.5562	   -43.4723	   -44.3954	   -33.9050	   -39.3600	   -39.1922	
   -30.2963	   -30.7159	   -29.7089	   -53.2074	   -44.7311	   -44.5633	   -45.1508	   -34.1568	   -40.6189	   -40.3671	
   -31.8909	   -30.5481	   -28.8696	   -49.7665	   -45.2347	   -44.2276	   -45.5704	   -33.7372	   -41.7938	   -41.6260	
   -32.4783	   -29.7928	   -27.6947	   -44.1437	   -44.9829	   -42.4652	   -45.5704	   -32.6462	   -42.8009	   -42.8848	
   -31.8069	   -28.6179	   -26.1002	   -36.6745	   -44.0598	   -39.3600	   -45.2347	   -30.7999	   -43.5562	   -43.9758	
   -29.9606	   -26.8555	   -24.1699	   -27.7786	   -42.4652	   -35.1639	   -44.4794	   -28.3661	   -43.9758	   -44.8151	
   -26.9394	   -24.7574	   -22.0718	   -17.9596	   -40.5350	   -30.2124	   -43.4723	   -25.4288	   -44.0598	   -45.3186	
   -22.9950	   -22.3236	   -19.8059	    -7.8888	   -38.2690	   -24.7574	   -42.2134	   -22.2397	   -43.4723	   -45.4025	
   -18.4631	   -19.8059	   -17.6239	     1.4267	   -36.0031	   -19.3863	   -40.7867	   -19.1345	   -42.2974	   -45.0668	
   -13.5117	   -17.2043	   -15.4419	     9.0637	   -33.6533	   -14.6866	   -39.2761	   -16.4490	   -40.4510	   -44.3115	
    -8.5602	   -14.8544	   -13.3438	    13.9313	   -31.4713	   -11.0779	   -37.9333	   -14.6027	   -38.0173	   -43.1366	
    -3.7766	   -12.6724	   -11.1618	    15.6097	   -29.3732	    -8.9798	   -36.6745	   -13.6795	   -35.3317	   -41.6260	
     0.5035	   -10.6583	    -8.8959	    14.0991	   -27.5269	    -8.3923	   -35.5835	   -13.6795	   -32.5623	   -40.0314	
     4.2801	    -8.8120	    -6.5460	    10.0708	   -25.8484	    -8.9798	   -34.6603	   -14.5187	   -30.1285	   -38.2690	
     7.3853	    -7.1335	    -4.1962	     4.2801	   -24.6735	   -10.4065	   -33.9890	   -15.9454	   -28.1143	   -36.4227	
    10.0708	    -5.6229	    -2.0142	    -2.0142	   -24.0860	   -12.2528	   -33.6533	   -17.7078	   -26.5198	   -34.5764	
    12.1689	    -4.3640	    -0.4196	    -8.0566	   -24.2538	   -14.1830	   -33.5693	   -19.4702	   -25.2609	   -32.6462	
    13.8474	    -3.3569	     0.5035	   -13.2599	   -25.1770	   -16.1133	   -33.8211	   -21.1487	   -24.2538	   -30.7999	
    15.0223	    -2.8534	     0.5035	   -17.4561	   -26.6876	   -18.0435	   -34.4086	   -22.5754	   -23.4985	   -29.0375	
    15.8615	    -2.8534	    -0.1678	   -20.5612	   -28.7857	   -20.0577	   -35.4996	   -23.7503	   -22.9950	   -27.5269	
    16.1133	    -3.2730	    -1.5945	   -22.7432	   -31.1356	   -22.3236	   -36.8423	   -24.6735	   -22.9950	   -26.5198	
    15.6097	    -4.1962	    -3.4409	   -24.3378	   -33.7372	   -24.5895	   -38.5208	   -25.1770	   -23.3307	   -26.0162	
    14.3509	    -5.4550	    -5.4550	   -25.2609	   -36.2549	   -26.6037	   -40.2832	   -25.1770	   -23.8342	   -26.0162	
    12.2528	    -6.8817	    -7.5531	   -25.4288	   -38.6047	   -27.8625	   -41.9617	   -24.5895	   -24.3378	   -26.1841	
     9.4833	    -8.3084	    -9.4833	   -24.6735	   -40.5350	   -27.9465	   -43.3044	   -23.3307	   -24.7574	   -26.3519	
     6.1264	    -9.5673	   -11.2457	   -22.9111	   -41.8777	   -26.6876	   -44.1437	   -21.5683	   -24.8413	   -26.6037	
     2.5177	   -10.8261	   -12.6724	   -20.2255	   -42.3813	   -24.0860	   -44.6472	   -19.5541	   -24.6735	   -26.8555	
    -1.0071	   -11.9171	   -13.9313	   -16.7007	   -42.1295	   -20.5612	   -44.8151	   -17.5400	   -24.5056	   -27.2751	
    -4.1962	   -12.8403	   -14.6866	   -12.6724	   -41.1224	   -16.4490	   -44.7311	   -15.7776	   -24.1699	   -27.8625	
    -6.7139	   -13.5956	   -15.0223	    -8.3084	   -39.5279	   -12.1689	   -44.5633	   -14.3509	   -23.9182	   -28.5339	
    -8.5602	   -14.1830	   -14.8544	    -4.1122	   -37.5977	    -8.2245	   -44.3115	   -13.3438	   -23.6664	   -29.3732	
    -9.6512	   -14.4348	   -14.2670	    -0.2518	   -35.7513	    -4.8676	   -44.1437	   -12.6724	   -23.6664	   -30.3802	
   -10.1547	   -14.5187	   -13.5117	     2.9373	   -34.2407	    -2.3499	   -44.1437	   -12.5885	   -23.9182	   -31.4713	
   -10.1547	   -14.5187	   -12.7563	     5.2032	   -33.3176	    -0.9232	   -44.3115	   -13.0920	   -24.6735	   -32.7301	
    -9.8190	   -14.5187	   -12.0850	     6.2943	   -33.1497	    -0.7553	   -44.8151	   -14.1830	   -25.9323	   -34.2407	
    -9.1476	   -14.5187	   -11.6653	     6.2103	   -33.4015	    -1.7624	   -45.3186	   -15.8615	   -27.6947	   -35.8353	
    -8.1406	   -14.3509	   -11.2457	     5.0354	   -33.7372	    -3.8605	   -45.7382	   -17.8757	   -29.6249	   -37.2620	
    -6.5460	   -13.8474	   -10.5743	     3.1052	   -33.7372	    -6.5460	   -45.7382	   -19.8898	   -31.5552	   -38.2690	
    -4.4479	   -12.9242	    -9.5673	     0.9232	   -32.9819	    -9.4833	   -45.0668	   -21.5683	   -32.9819	   -38.6887	
    -1.6785	   -11.4975	    -8.0566	    -1.0071	   -31.3873	   -12.0010	   -43.7241	   -22.4915	   -33.5693	   -38.2690	
     1.5106	    -9.7351	    -6.2943	    -2.0142	   -29.1214	   -13.8474	   -41.7938	   -22.6593	   -33.1497	   -37.0102	
     4.9515	    -7.7209	    -4.3640	    -1.8463	   -26.5198	   -14.6027	   -39.5279	   -21.9040	   -31.8069	   -34.9960	
     8.4763	    -5.6229	    -2.6855	    -0.0839	   -23.9182	   -14.0152	   -37.1780	   -20.3094	   -29.7928	   -32.4783	
    11.6653	    -3.7766	    -1.3428	     3.0212	   -21.6522	   -12.2528	   -34.9960	   -18.1274	   -27.3590	   -29.8767	
    14.2670	    -2.1820	    -0.5875	     7.3013	   -20.0577	    -9.3994	   -33.2336	   -15.4419	   -25.0931	   -27.2751	
    16.1133	    -0.8392	    -0.1678	    12.4207	   -19.2184	    -5.6229	   -31.9748	   -12.4207	   -22.9111	   -25.0092	
    16.9525	     0.0839	     0.0839	    17.8757	   -19.2184	    -1.2589	   -31.2195	    -9.1476	   -21.0648	   -23.0789	
    16.7007	     0.8392	     0.2518	    23.1628	   -19.8059	     3.5248	   -30.9677	    -5.7907	   -19.4702	   -21.7361	
    15.6097	     1.4267	     0.5875	    28.0304	   -20.8969	     8.2245	   -30.8838	    -2.4338	   -18.0435	   -20.8969	
    13.6795	     1.6785	     0.8392	    32.0587	   -22.2397	    12.6724	   -31.1356	     0.8392	   -16.7847	   -20.7291	
    11.4136	     1.7624	     1.0910	    35.0800	   -23.8342	    16.5329	   -31.4713	     3.7766	   -15.6937	   -21.2326	
     9.1476	     1.5106	     1.0071	    36.9263	   -25.4288	    19.6381	   -31.9748	     6.2103	   -14.8544	   -22.1558	
     7.1335	     1.0071	     0.7553	    37.5137	   -27.1912	    21.7361	   -32.7301	     7.9727	   -14.2670	   -23.4146	
     5.6229	     0.3357	     0.3357	    36.5906	   -28.7018	    22.8271	   -33.4854	     8.9798	   -13.9313	   -24.8413	
     5.0354	    -0.3357	    -0.0839	    34.1568	   -29.9606	    22.8271	   -34.2407	     9.1476	   -14.0152	   -26.2680	
     5.2872	    -0.7553	    -0.3357	    30.0446	   -30.7159	    21.7361	   -34.8282	     8.4763	   -14.3509	   -27.6108	
     6.5460	    -0.9232	    -0.2518	    24.3378	   -30.7999	    19.5541	   -35.1639	     7.1335	   -14.8544	   -28.5339	
     8.6441	    -0.5035	     0.1678	    17.2043	   -30.2963	    16.3651	   -34.9960	     5.2032	   -15.1901	   -28.8696	
    11.4136	     0.4196	     1.0910	     9.1476	   -29.0375	    12.4207	   -34.2407	     3.0212	   -15.2740	   -28.4500	
    14.4348	     1.9302	     2.6016	     0.7553	   -27.1072	     8.2245	   -32.8979	     0.7553	   -14.6866	   -27.1912	
    17.5400	     3.8605	     4.6158	    -7.1335	   -24.5895	     4.1122	   -31.0516	    -1.3428	   -13.5956	   -25.0092	
    20.2255	     5.6229	     6.7978	   -13.9313	   -21.7361	     0.4196	   -28.9536	    -3.0212	   -12.0010	   -22.2397	
    22.1558	     7.0496	     8.9798	   -19.0506	   -18.8828	    -2.6855	   -26.8555	    -4.1122	   -10.2386	   -19.1345	
    23.1628	     7.7209	    10.8261	   -22.4915	   -16.6168	    -5.0354	   -25.1770	    -4.6997	    -8.6441	   -16.2811	
    22.9111	     7.6370	    12.0010	   -24.2538	   -15.1901	    -6.8817	   -24.2538	    -5.0354	    -7.4692	   -14.0991	
    21.4844	     6.6299	    12.2528	   -24.6735	   -14.7705	    -8.3923	   -24.2538	    -5.2872	    -7.1335	   -13.0920	
    18.7988	     4.9515	    11.5814	   -24.2538	   -15.4419	    -9.8190	   -25.1770	    -5.8746	    -7.7209	   -13.3438	
    15.1901	     2.6016	     9.8190	   -23.2468	   -16.8686	   -11.1618	   -26.9394	    -6.9656	    -9.0637	   -14.9384	
    10.9940	    -0.1678	     7.2174	   -21.9040	   -18.7149	   -12.3367	   -29.1214	    -8.4763	   -10.9100	   -17.3721	
     6.7978	    -3.0212	     4.1122	   -20.2255	   -20.8130	   -13.0081	   -31.5552	   -10.2386	   -12.8403	   -20.1416	
     3.1891	    -5.8746	     0.9232	   -18.3792	   -22.8271	   -13.0081	   -33.9890	   -11.8332	   -14.4348	   -22.8271	
     0.5035	    -8.3923	    -2.1820	   -16.1133	   -24.5895	   -12.1689	   -36.2549	   -13.0920	   -15.3580	   -24.9252	
    -1.0071	   -10.4904	    -5.0354	   -13.6795	   -26.1002	   -10.4904	   -38.1012	   -13.5956	   -15.5258	   -26.2680	
    -1.3428	   -12.2528	    -7.5531	   -11.0779	   -27.3590	    -8.1406	   -39.6118	   -13.2599	   -15.1062	   -26.9394	
    -0.5035	   -13.5956	    -9.8190	    -8.3084	   -28.4500	    -5.3711	   -40.7028	   -12.0850	   -14.3509	   -26.9394	
     1.2589	   -14.5187	   -11.8332	    -5.2872	   -29.3732	    -2.1820	   -41.3742	   -10.0708	   -13.5117	   -26.6876	
     3.8605	   -14.7705	   -13.4277	    -1.9302	   -30.1285	     1.0910	   -41.4581	    -7.5531	   -12.6724	   -26.1841	
     6.8817	   -14.6027	   -14.6027	     1.8463	   -30.7159	     4.4479	   -41.2064	    -4.6158	   -12.0010	   -25.5966	
     9.7351	   -13.9313	   -15.3580	     6.1264	   -31.3873	     7.5531	   -40.6189	    -1.7624	   -11.4975	   -25.1770	
    11.9171	   -13.1760	   -15.7776	    10.6583	   -31.9748	    10.2386	   -39.8636	     0.7553	   -11.3297	   -24.9252	
    13.0920	   -12.3367	   -15.9454	    14.9384	   -32.4783	    12.2528	   -39.0244	     2.6855	   -11.5814	   -24.9252	
    13.0081	   -11.6653	   -15.8615	    18.2953	   -32.8140	    13.3438	   -38.1012	     3.8605	   -12.3367	   -25.1770	
    11.5814	   -11.1618	   -15.5258	    19.9738	   -32.8979	    13.1760	   -37.1780	     4.0283	   -13.4277	   -25.5966	
     9.2316	   -10.9100	   -15.0223	    19.4702	   -32.5623	    11.4975	   -36.3388	     2.9373	   -15.1062	   -26.1841	
     6.4621	   -10.7422	   -14.1830	    16.5329	   -31.8909	     8.4763	   -35.6674	     0.6714	   -17.1204	   -26.9394	
     3.8605	   -10.5743	   -13.0920	    11.4975	   -30.9677	     4.0283	   -35.1639	    -2.8534	   -19.4702	   -27.9465	
     1.9302	   -10.4065	   -11.8332	     4.8676	   -29.8767	    -1.3428	   -34.9960	    -7.3853	   -22.1558	   -29.2053	
     0.7553	    -9.9869	   -10.2386	    -2.6016	   -28.6179	    -7.3013	   -34.9121	   -12.4207	   -25.0092	   -30.7159	
     0.5035	    -9.3994	    -8.5602	    -9.9869	   -27.3590	   -13.1760	   -34.8282	   -17.5400	   -27.8625	   -32.3944	
     0.9232	    -8.7280	    -6.9656	   -16.9525	   -26.1841	   -18.5471	   -34.8282	   -22.3236	   -30.6320	   -34.0729	
     1.8463	    -8.0566	    -5.8746	   -22.8271	   -25.3448	   -22.9111	   -34.7443	   -26.4359	   -33.0658	   -35.7513	
     3.0212	    -7.4692	    -5.3711	   -27.6108	   -25.0092	   -25.9323	   -34.5764	   -29.3732	   -35.1639	   -37.2620	
     4.3640	    -7.1335	    -5.4550	   -30.9677	   -25.1770	   -27.2751	   -34.4086	   -31.0516	   -36.6745	   -38.6047	
     5.7907	    -6.8817	    -5.9586	   -33.0658	   -25.5966	   -26.9394	   -34.0729	   -31.2195	   -37.5137	   -39.4440	
     7.3853	    -6.5460	    -6.4621	   -33.7372	   -26.0162	   -24.8413	   -33.4854	   -29.8767	   -37.5137	   -39.7797	
     9.0637	    -5.8746	    -6.7978	   -33.3176	   -26.1002	   -21.3165	   -32.5623	   -27.3590	   -36.5067	   -39.1922	
    10.8261	    -4.9515	    -6.6299	   -31.8909	   -25.6805	   -16.7847	   -31.1356	   -23.6664	   -34.4086	   -37.6816	
    12.4207	    -3.7766	    -6.0425	   -29.9606	   -24.6735	   -11.5814	   -29.3732	   -19.3863	   -31.1356	   -35.0800	
    13.6795	    -2.4338	    -4.8676	   -27.8625	   -23.0789	    -6.2943	   -27.1912	   -14.7705	   -26.8555	   -31.5552	
    14.3509	    -1.0910	    -3.1052	   -25.7645	   -20.7291	    -1.3428	   -24.7574	   -10.3226	   -21.7361	   -27.3590	
    14.6027	     0.2518	    -0.7553	   -23.8342	   -17.8757	     3.0212	   -22.1558	    -6.2943	   -16.3651	   -22.7432	
    14.4348	     1.5945	     1.9302	   -21.8201	   -14.6027	     6.7978	   -19.5541	    -2.8534	   -11.1618	   -18.2114	
    13.8474	     2.6855	     4.8676	   -19.6381	   -11.2457	     9.9030	   -17.1204	    -0.1678	    -6.6299	   -14.0152	
    12.9242	     3.5248	     7.5531	   -16.7847	    -8.1406	    12.5885	   -15.0223	     2.0142	    -3.0212	   -10.6583	
    11.3297	     3.8605	     9.5673	   -13.3438	    -5.9586	    15.0223	   -13.6795	     3.5248	    -0.4196	    -8.1406	
     8.9798	     3.3569	    10.4904	    -9.1476	    -4.9515	    17.1204	   -13.3438	     4.6158	     0.9232	    -6.8817	
     5.7068	     1.9302	    10.1547	    -4.6158	    -5.3711	    18.9667	   -14.1830	     5.1193	     1.0071	    -6.8817	
     1.6785	    -0.4196	     8.4763	     0.1678	    -7.2174	    20.3094	   -16.1133	     5.0354	    -0.1678	    -8.2245	
    -2.9373	    -3.6087	     5.8746	     4.8676	   -10.1547	    21.0648	   -19.0506	     4.1962	    -2.6016	   -10.9100	
    -7.4692	    -7.1335	     2.7695	     9.1476	   -13.8474	    21.2326	   -22.8271	     2.6855	    -5.8746	   -14.7705	
   -11.7493	   -10.8261	    -0.5035	    12.7563	   -17.8757	    20.8130	   -27.0233	     0.6714	    -9.7351	   -19.1345	
   -15.2740	   -14.1830	    -3.6087	    15.4419	   -21.9040	    19.8059	   -31.4713	    -1.5945	   -13.5117	   -23.6664	
   -17.9596	   -17.0364	    -6.3782	    16.8686	   -25.7645	    18.2953	   -35.7513	    -3.9444	   -16.8686	   -27.6947	
   -19.7220	   -19.2184	    -8.7280	    16.8686	   -29.2892	    16.1972	   -39.6957	    -6.1264	   -19.4702	   -30.8838	
   -20.6451	   -20.6451	   -10.6583	    15.4419	   -32.2266	    13.5117	   -43.0527	    -8.0566	   -21.4005	   -33.0658	
   -20.8130	   -21.4005	   -12.0850	    12.6724	   -34.4925	    10.4904	   -45.5704	    -9.5673	   -22.4075	   -34.2407	
   -20.0577	   -21.4005	   -13.0081	     9.2316	   -35.9192	     7.3853	   -46.9131	   -10.6583	   -22.7432	   -34.4925	
   -18.7149	   -20.6451	   -13.4277	     5.7907	   -36.5067	     4.7836	   -47.1649	   -11.2457	   -22.4915	   -33.8211	
   -16.6168	   -19.2184	   -13.1760	     3.0212	   -36.0870	     3.1052	   -46.2418	   -11.2457	   -21.5683	   -32.5623	
   -14.0991	   -17.2043	   -12.2528	     1.5106	   -34.9121	     2.6855	   -44.1437	   -10.9100	   -20.3934	   -30.7999	
   -11.2457	   -14.5187	   -10.5743	     1.4267	   -32.8979	     3.5248	   -41.2064	   -10.0708	   -19.0506	   -28.7857	
    -8.2245	   -11.4975	    -8.1406	     2.6016	   -30.2963	     5.6229	   -37.6816	    -8.9798	   -17.7917	   -26.6876	
    -5.1193	    -8.0566	    -5.2032	     4.5319	   -27.2751	     8.3084	   -33.9050	    -7.4692	   -16.6168	   -24.5895	
    -1.9302	    -4.5319	    -1.9302	     6.6299	   -24.0860	    11.2457	   -30.2124	    -5.7068	   -15.4419	   -22.5754	
     1.4267	    -0.9232	     1.2589	     8.4763	   -20.9808	    14.0152	   -26.7715	    -3.6926	   -14.1830	   -20.5612	
     4.7836	     2.4338	     4.3640	     9.3994	   -18.1274	    16.1133	   -23.6664	    -1.5945	   -12.6724	   -18.6310	
     8.0566	     5.3711	     7.1335	     9.2316	   -15.6937	    17.5400	   -21.1487	     0.1678	   -10.8261	   -16.9525	
    11.1618	     7.7209	     9.4833	     7.9727	   -13.7634	    17.9596	   -19.3024	     1.5106	    -8.8959	   -15.6097	
    13.7634	     9.1476	    11.0779	     5.6229	   -12.7563	    17.5400	   -18.3792	     1.9302	    -7.1335	   -15.0223	
    15.5258	     9.5673	    11.7493	     2.4338	   -12.6724	    16.1133	   -18.4631	     1.5106	    -5.9586	   -15.1901	
    16.2811	     8.8959	    11.2457	    -1.4267	   -13.6795	    14.0152	   -19.7220	     0.1678	    -5.5389	   -16.3651	
    15.8615	     7.2174	     9.7351	    -5.7068	   -15.6097	    11.3297	   -21.9040	    -2.0142	    -6.2103	   -18.3792	
    14.5187	     4.7836	     7.3013	   -10.4065	   -18.1274	     8.1406	   -24.7574	    -4.7836	    -7.8888	   -21.1487	
    12.5046	     1.9302	     4.4479	   -15.4419	   -20.6451	     4.7836	   -27.8625	    -7.8888	   -10.4065	   -24.1699	
    10.0708	    -0.9232	     1.5106	   -20.5612	   -22.5754	     1.3428	   -30.7159	   -10.9940	   -13.3438	   -27.1912	
     7.5531	    -3.6087	    -1.0910	   -25.5966	   -23.8342	    -2.0142	   -33.0658	   -13.9313	   -16.3651	   -29.9606	
     5.2872	    -5.8746	    -3.2730	   -30.4642	   -24.0860	    -5.0354	   -34.7443	   -16.4490	   -19.1345	   -32.1426	
     3.2730	    -7.6370	    -4.9515	   -34.9960	   -23.6664	    -7.8049	   -35.6674	   -18.6310	   -21.4844	   -33.8211	
     1.4267	    -8.9798	    -6.2103	   -38.9404	   -22.8271	   -10.2386	   -36.0870	   -20.3934	   -23.3307	   -34.9121	
    -0.4196	    -9.9869	    -7.1335	   -42.2134	   -21.9879	   -12.3367	   -36.2549	   -21.9879	   -24.7574	   -35.4996	
    -2.3499	   -10.9100	    -7.8888	   -44.8151	   -21.4844	   -14.2670	   -36.3388	   -23.4146	   -25.7645	   -35.6674	
    -4.6158	   -11.7493	    -8.5602	   -46.5775	   -21.4844	   -15.8615	   -36.5906	   -24.5056	   -26.4359	   -35.5835	
    -6.9656	   -12.5885	    -9.3155	   -47.2488	   -21.9879	   -17.2043	   -37.0941	   -25.1770	   -26.7715	   -35.1639	
    -9.3994	   -13.5117	   -10.0708	   -46.6614	   -22.9111	   -18.0435	   -37.6816	   -25.3448	   -26.5198	   -34.4925	
   -11.7493	   -14.3509	   -11.0779	   -44.8151	   -24.1699	   -18.3792	   -38.3530	   -24.8413	   -25.7645	   -33.6533	
   -13.7634	   -15.1901	   -12.0010	   -41.9617	   -25.5966	   -18.1274	   -38.9404	   -23.7503	   -24.5895	   -32.6462	
   -15.6097	   -15.8615	   -12.9242	   -38.3530	   -26.8555	   -17.4561	   -39.1922	   -22.1558	   -23.0789	   -31.5552	
   -17.2043	   -16.3651	   -13.5117	   -34.4925	   -27.6947	   -16.6168	   -39.1083	   -20.3934	   -21.4844	   -30.6320	
   -18.4631	   -16.7007	   -13.7634	   -30.8838	   -28.1982	   -15.9454	   -38.6047	   -18.4631	   -19.9738	   -29.8767	
   -19.4702	   -16.7847	   -13.6795	   -27.7786	   -28.2822	   -15.6097	   -37.8494	   -16.7007	   -18.6310	   -29.3732	
   -19.9738	   -16.7007	   -13.3438	   -25.3448	   -28.1143	   -15.6097	   -37.0102	   -15.2740	   -17.8757	   -29.2053	
   -19.9738	   -16.4490	   -12.8403	   -23.5825	   -27.8625	   -16.0294	   -36.2549	   -14.1830	   -17.6239	   -29.2892	
   -19.4702	   -16.1972	   -12.4207	   -22.3236	   -27.8625	   -16.7847	   -35.6674	   -13.6795	   -17.9596	   -29.6249	
   -18.4631	   -16.0294	   -12.2528	   -21.4844	   -28.0304	   -17.4561	   -35.2478	   -13.6795	   -18.8828	   -30.1285	
   -17.2882	   -16.0294	   -12.5046	   -20.8969	   -28.5339	   -17.8757	   -35.0800	   -14.1830	   -20.2255	   -30.7159	
   -15.9454	   -16.4490	   -13.1760	   -20.3934	   -29.1214	   -17.7917	   -35.0800	   -14.7705	   -21.7361	   -31.2195	
   -14.6027	   -17.1204	   -14.1830	   -20.0577	   -29.6249	   -17.0364	   -34.9960	   -15.5258	   -22.9950	   -31.3873	
   -13.4277	   -17.9596	   -15.1901	   -19.8898	   -29.8767	   -15.6097	   -34.9121	   -16.1972	   -23.9182	   -31.2195	
   -12.3367	   -18.7988	   -16.1133	   -19.9738	   -29.6249	   -13.6795	   -34.6603	   -16.7847	   -24.4217	   -30.6320	
   -11.4975	   -19.4702	   -16.6168	   -20.3934	   -29.0375	   -11.4975	   -34.2407	   -17.3721	   -24.4217	   -29.7928	
   -10.9100	   -19.8059	   -16.7007	   -21.2326	   -28.1143	    -9.3994	   -33.7372	   -17.9596	   -23.7503	   -28.7018	
   -10.5743	   -19.8059	   -16.1972	   -22.1558	   -27.0233	    -7.4692	   -33.0658	   -18.5471	   -22.4075	   -27.2751	
   -10.4065	   -19.4702	   -15.4419	   -22.9950	   -26.0162	    -5.7068	   -32.3944	   -18.8828	   -20.3094	   -25.8484	
   -10.2386	   -18.8828	   -14.4348	   -23.4146	   -25.3448	    -4.2801	   -31.8909	   -18.9667	   -17.6239	   -24.5056	
    -9.9869	   -18.2953	   -13.5117	   -23.0789	   -25.2609	    -2.8534	   -31.7230	   -18.6310	   -14.6027	   -23.4146	
    -9.5673	   -17.7078	   -12.9242	   -21.9040	   -26.0162	    -1.5106	   -31.9748	   -17.8757	   -11.7493	   -22.8271	
    -8.8959	   -17.2882	   -12.8403	   -19.8898	   -27.6947	    -0.1678	   -32.8979	   -16.7847	    -9.4833	   -22.9111	
    -7.9727	   -17.2043	   -13.4277	   -17.1204	   -30.1285	     1.1749	   -34.4925	   -15.5258	    -7.9727	   -23.7503	
    -6.7139	   -17.3721	   -14.5187	   -13.9313	   -33.1497	     2.4338	   -36.5906	   -14.2670	    -7.3013	   -25.0931	
    -5.3711	   -17.7917	   -15.8615	   -10.7422	   -36.5067	     3.3569	   -38.9404	   -13.0920	    -7.3853	   -26.6876	
    -3.8605	   -18.1274	   -17.0364	    -8.2245	   -39.6957	     3.8605	   -41.3742	   -12.0010	    -7.8049	   -28.3661	
    -2.2659	   -18.3792	   -17.7078	    -6.6299	   -42.2974	     3.7766	   -43.4723	   -11.2457	    -8.5602	   -29.7089	
    -0.8392	   -18.4631	   -17.7917	    -6.3782	   -44.0598	     2.9373	   -44.9829	   -10.6583	    -9.4833	   -30.7159	
     0.0000	   -18.4631	   -17.3721	    -7.4692	   -44.7311	     1.4267	   -45.9061	   -10.3226	   -10.4904	   -31.2195	
    -0.1678	   -18.5471	   -16.7007	    -9.5673	   -44.3954	    -0.7553	   -46.1578	   -10.1547	   -11.5814	   -31.3034	
    -1.5945	   -18.7988	   -16.1972	   -12.2528	   -43.2205	    -3.2730	   -45.8221	    -9.9869	   -12.8403	   -31.0516	
    -4.3640	   -19.4702	   -16.1133	   -14.9384	   -41.6260	    -5.9586	   -45.1508	    -9.9030	   -14.0152	   -30.6320	
    -8.1406	   -20.3094	   -16.4490	   -17.1204	   -39.6118	    -8.3923	   -44.2276	    -9.8190	   -15.2740	   -29.9606	
   -12.4207	   -21.1487	   -17.0364	   -18.3792	   -37.3459	   -10.4904	   -42.8848	    -9.9030	   -16.2811	   -29.2053	
   -16.6168	   -21.6522	   -17.5400	   -18.5471	   -34.7443	   -11.9171	   -41.2064	   -10.1547	   -17.1204	   -28.3661	
   -19.9738	   -21.4844	   -17.4561	   -17.6239	   -31.8069	   -12.8403	   -39.2761	   -10.5743	   -17.7917	   -27.5269	
   -22.3236	   -20.5612	   -16.7007	   -15.7776	   -28.6179	   -13.2599	   -37.1780	   -11.3297	   -18.2953	   -26.6876	
   -23.4146	   -18.7988	   -15.1901	   -13.5956	   -25.4288	   -13.5117	   -35.2478	   -12.1689	   -18.7988	   -25.9323	
[Epoch Header]
[Trial Type]	23
[Accept]	1
[Correct]	0
[RT]	 0.000
[Resp]	0
[Epoch Data]
    17.4561	     7.0496	    -2.6855	     5.7907	    -5.3711	     1.9302	   -11.4975	    -2.6016	    -3.4409	    -3.5248	
    14.8544	     6.2103	    -4.2801	     4.5319	    -6.5460	     1.5106	   -12.3367	    -3.7766	    -4.1962	    -4.2801	
    10.4904	     4.0283	    -7.0496	     2.4338	    -8.4763	    -0.2518	   -14.0991	    -6.3782	    -6.2943	    -6.2103	
     4.6158	     0.9232	   -10.4065	     0.0000	   -10.9940	    -2.9373	   -16.3651	    -9.9030	    -9.5673	    -8.8959	
    -1.8463	    -2.6855	   -13.8474	    -2.0981	   -13.5117	    -6.0425	   -18.7149	   -13.5956	   -13.3438	   -11.8332	
    -8.1406	    -6.2103	   -16.7847	    -3.1891	   -15.7776	    -8.8959	   -20.6451	   -16.7847	   -17.2043	   -14.2670	
   -13.4277	    -9.3155	   -18.7149	    -3.1052	   -17.2043	   -11.2457	   -21.9879	   -18.8828	   -20.4773	   -16.0294	
   -17.4561	   -11.9171	   -19.7220	    -1.8463	   -17.9596	   -13.0920	   -22.5754	   -19.7220	   -23.0789	   -16.8686	
   -20.2255	   -13.9313	   -19.8059	     0.0000	   -18.1274	   -14.6027	   -22.7432	   -19.4702	   -24.7574	   -17.0364	
   -21.8201	   -15.2740	   -19.1345	     1.8463	   -17.7917	   -16.1133	   -22.6593	   -18.3792	   -25.5966	   -16.6168	
   -22.5754	   -16.1133	   -18.1274	     3.1891	   -17.2043	   -17.9596	   -22.4915	   -16.9525	   -25.4288	   -15.8615	
   -23.1628	   -16.7007	   -16.9525	     3.5248	   -16.7007	   -20.3934	   -22.5754	   -15.5258	   -24.4217	   -14.9384	
   -23.9182	   -17.6239	   -16.1972	     2.5177	   -16.6168	   -23.7503	   -23.1628	   -14.5187	   -22.6593	   -14.2670	
   -25.4288	   -19.0506	   -16.1972	     0.1678	   -17.3721	   -27.8625	   -24.4217	   -14.2670	   -20.5612	   -14.0152	
   -27.7786	   -21.3165	   -17.0364	    -3.5248	   -18.8828	   -32.5623	   -26.4359	   -14.9384	   -18.5471	   -14.5187	
   -30.5481	   -24.0860	   -18.5471	    -8.2245	   -21.1487	   -37.3459	   -29.0375	   -16.3651	   -17.0364	   -15.6937	
   -33.2336	   -26.9394	   -20.3094	   -13.5117	   -23.4985	   -41.5421	   -31.8069	   -18.2953	   -16.2811	   -17.5400	
   -35.1639	   -29.2053	   -21.5683	   -18.8828	   -25.4288	   -44.4794	   -34.1568	   -20.3094	   -16.1972	   -19.4702	
   -35.8353	   -30.4642	   -21.9879	   -23.9182	   -26.4359	   -45.9061	   -35.5835	   -21.9879	   -16.4490	   -21.3165	
   -35.1639	   -30.4642	   -21.3165	   -28.1982	   -26.1841	   -45.7382	   -35.9192	   -23.1628	   -16.7847	   -22.4915	
   -33.1497	   -29.2892	   -19.5541	   -31.3873	   -24.8413	   -44.1437	   -35.1639	   -23.5825	   -16.8686	   -22.9950	
   -29.8767	   -27.1072	   -16.8686	   -33.5693	   -22.4915	   -41.3742	   -33.4854	   -23.3307	   -16.6168	   -22.7432	
   -25.6805	   -24.0860	   -13.5956	   -34.5764	   -19.3863	   -38.0173	   -31.1356	   -22.5754	   -16.0294	   -21.6522	
   -20.9808	   -20.6451	   -10.1547	   -34.8282	   -15.9454	   -34.4925	   -28.3661	   -21.4844	   -15.2740	   -20.0577	
   -15.9454	   -16.9525	    -6.8817	   -34.4925	   -12.3367	   -31.0516	   -25.3448	   -20.1416	   -14.2670	   -17.9596	
   -10.9100	   -13.1760	    -3.9444	   -33.9890	    -8.8120	   -28.1143	   -22.2397	   -18.7988	   -13.2599	   -15.5258	
    -6.2943	    -9.7351	    -1.6785	   -33.7372	    -5.7068	   -26.1002	   -19.3024	   -17.6239	   -12.2528	   -13.0081	
    -2.3499	    -6.7139	    -0.2518	   -33.9050	    -3.1052	   -25.1770	   -16.6168	   -16.9525	   -11.4975	   -10.6583	
     0.6714	    -4.3640	     0.2518	   -34.7443	    -1.2589	   -25.4288	   -14.6027	   -17.0364	   -11.2457	    -8.8120	
     2.3499	    -3.1052	    -0.0839	   -36.1710	    -0.4196	   -26.9394	   -13.4277	   -18.1274	   -11.8332	    -7.8049	
     2.4338	    -3.1891	    -1.5106	   -38.1851	    -0.6714	   -29.6249	   -13.5117	   -20.4773	   -13.4277	    -7.8888	
     0.5875	    -4.6158	    -4.1122	   -40.7028	    -2.3499	   -33.1497	   -14.8544	   -23.8342	   -16.0294	    -9.1476	
    -3.0212	    -7.3853	    -7.6370	   -43.3044	    -5.3711	   -37.1780	   -17.5400	   -27.9465	   -19.5541	   -11.5814	
    -7.9727	   -11.1618	   -11.9171	   -45.6543	    -9.4833	   -41.2064	   -21.2326	   -32.4783	   -23.5825	   -14.7705	
   -13.7634	   -15.3580	   -16.4490	   -47.3328	   -14.3509	   -44.5633	   -25.5966	   -36.6745	   -27.6947	   -18.3792	
   -19.5541	   -19.5541	   -20.7291	   -47.9202	   -19.5541	   -46.9131	   -30.0446	   -40.1154	   -31.3873	   -21.9040	
   -24.8413	   -23.2468	   -24.5056	   -47.5006	   -24.5895	   -48.1720	   -34.2407	   -42.3813	   -34.3246	   -25.0931	
   -29.0375	   -26.3519	   -27.6947	   -46.0739	   -29.2053	   -48.4238	   -37.9333	   -43.4723	   -36.5067	   -27.7786	
   -32.0587	   -28.7857	   -30.1285	   -43.8080	   -33.3176	   -47.6685	   -41.0385	   -43.3884	   -37.6816	   -29.7928	
   -33.8211	   -30.4642	   -31.8069	   -40.8707	   -36.6745	   -46.2418	   -43.3884	   -42.1295	   -38.0173	   -30.9677	
   -34.4925	   -31.3034	   -32.6462	   -37.2620	   -38.8565	   -44.1437	   -44.8151	   -39.9475	   -37.4298	   -31.3873	
   -34.1568	   -31.4713	   -32.5623	   -32.9819	   -39.5279	   -41.5421	   -45.1508	   -36.9263	   -36.1710	   -30.9677	
   -32.9819	   -30.7999	   -31.6391	   -28.0304	   -38.5208	   -38.4369	   -44.3954	   -33.2336	   -34.2407	   -29.9606	
   -31.3873	   -29.5410	   -29.8767	   -22.5754	   -36.0031	   -34.9960	   -42.4652	   -29.2053	   -32.0587	   -28.3661	
   -29.4571	   -27.7786	   -27.5269	   -16.9525	   -32.3105	   -31.4713	   -39.7797	   -25.0931	   -29.7089	   -26.3519	
   -27.6108	   -25.6805	   -24.9252	   -11.4136	   -28.0304	   -27.9465	   -36.4227	   -21.1487	   -27.3590	   -24.0860	
   -25.8484	   -23.4985	   -22.2397	    -6.2103	   -23.5825	   -24.5895	   -32.8140	   -17.6239	   -25.0931	   -21.6522	
   -24.5895	   -21.3165	   -19.8059	    -1.7624	   -19.5541	   -21.6522	   -29.2053	   -14.8544	   -22.9950	   -19.2184	
   -23.9182	   -19.4702	   -17.8757	     1.5945	   -16.2811	   -19.3863	   -25.9323	   -12.7563	   -21.0648	   -16.7007	
   -24.0021	   -18.2114	   -16.6168	     3.7766	   -13.8474	   -17.7917	   -23.2468	   -11.6653	   -19.3024	   -14.4348	
   -24.6735	   -17.5400	   -16.0294	     4.9515	   -12.5046	   -17.0364	   -21.3165	   -11.4136	   -17.7078	   -12.4207	
   -25.7645	   -17.5400	   -16.1972	     5.2032	   -12.1689	   -16.9525	   -20.1416	   -11.8332	   -16.0294	   -10.6583	
   -26.9394	   -18.0435	   -16.8686	     4.8676	   -12.6724	   -17.4561	   -19.8898	   -12.8403	   -14.3509	    -9.2316	
   -27.9465	   -18.9667	   -17.8757	     4.2801	   -13.9313	   -18.4631	   -20.3094	   -13.9313	   -12.4207	    -7.9727	
   -28.6179	   -19.9738	   -19.0506	     3.5248	   -15.7776	   -19.7220	   -21.3165	   -15.1062	   -10.4065	    -7.0496	
   -28.7857	   -21.0648	   -20.1416	     2.7695	   -17.6239	   -21.0648	   -22.5754	   -16.1972	    -8.5602	    -6.2103	
   -28.4500	   -21.9040	   -20.8969	     2.0981	   -19.3024	   -22.3236	   -23.8342	   -17.0364	    -6.9656	    -5.7068	
   -27.4429	   -22.4075	   -21.1487	     1.3428	   -20.3934	   -23.4146	   -24.8413	   -17.7917	    -5.9586	    -5.3711	
   -25.8484	   -22.5754	   -20.7291	     0.4196	   -20.8969	   -24.0860	   -25.4288	   -18.3792	    -5.6229	    -5.3711	
   -23.5825	   -22.2397	   -19.8898	    -1.1749	   -20.7291	   -24.4217	   -25.5127	   -18.7988	    -5.7907	    -5.5389	
   -20.6451	   -21.6522	   -18.7149	    -3.5248	   -20.3094	   -24.5056	   -25.3448	   -19.1345	    -6.5460	    -6.0425	
   -17.1204	   -20.7291	   -17.2882	    -6.7139	   -19.7220	   -24.3378	   -25.0931	   -19.3863	    -7.7209	    -6.7978	
   -13.1760	   -19.5541	   -15.8615	   -10.3226	   -19.1345	   -23.8342	   -24.7574	   -19.5541	    -9.3155	    -7.7209	
    -9.1476	   -18.2114	   -14.3509	   -13.8474	   -18.7149	   -23.2468	   -24.6735	   -19.4702	   -11.0779	    -8.7280	
    -5.2032	   -16.7847	   -12.9242	   -16.8686	   -18.2114	   -22.5754	   -24.5895	   -19.2184	   -12.7563	    -9.7351	
    -1.9302	   -15.2740	   -11.4975	   -19.3863	   -17.7078	   -21.9040	   -24.5895	   -18.7988	   -14.2670	   -10.5743	
     0.2518	   -13.9313	   -10.0708	   -21.5683	   -16.9525	   -21.7361	   -24.4217	   -18.2114	   -15.4419	   -10.9940	
     1.0071	   -12.7563	    -8.8959	   -24.0860	   -16.1133	   -22.3236	   -24.1699	   -17.6239	   -16.2811	   -11.0779	
     0.2518	   -12.0010	    -7.9727	   -27.6108	   -15.1901	   -24.0021	   -23.8342	   -17.2043	   -16.8686	   -10.9100	
    -1.8463	   -11.5814	    -7.3013	   -32.4783	   -14.2670	   -26.9394	   -23.3307	   -17.2043	   -17.3721	   -10.6583	
    -4.8676	   -11.4975	    -6.8817	   -38.7726	   -13.3438	   -31.2195	   -22.7432	   -17.7078	   -17.9596	   -10.4904	
    -8.3084	   -11.5814	    -6.6299	   -45.8221	   -12.5046	   -36.2549	   -22.2397	   -18.7149	   -18.7149	   -10.5743	
   -11.6653	   -11.7493	    -6.7139	   -53.0396	   -11.9171	   -41.7099	   -21.8201	   -20.1416	   -19.7220	   -10.9940	
   -14.6866	   -12.0010	    -7.0496	   -59.4177	   -11.6653	   -46.8292	   -21.6522	   -21.9040	   -21.0648	   -11.8332	
   -17.3721	   -12.4207	    -7.8049	   -64.6210	   -11.8332	   -51.4450	   -21.8201	   -23.9182	   -22.6593	   -13.1760	
   -19.8898	   -13.1760	    -8.8959	   -68.3136	   -12.5046	   -55.2216	   -22.4075	   -26.0162	   -24.4217	   -14.7705	
   -22.3236	   -14.2670	   -10.1547	   -70.5795	   -13.5117	   -57.9071	   -23.3307	   -27.9465	   -26.1841	   -16.6168	
   -24.7574	   -15.6097	   -11.5814	   -71.5027	   -14.6027	   -59.5856	   -24.4217	   -29.6249	   -27.8625	   -18.5471	
   -26.9394	   -17.2043	   -12.9242	   -71.2509	   -15.4419	   -60.2570	   -25.4288	   -30.8838	   -29.2892	   -20.3934	
   -28.7018	   -18.6310	   -13.9313	   -70.1599	   -15.8615	   -60.0052	   -26.1841	   -31.8069	   -30.4642	   -21.9879	
   -29.7089	   -19.8059	   -14.5187	   -68.3136	   -15.7776	   -58.9981	   -26.4359	   -32.3944	   -31.3034	   -23.2468	
   -29.6249	   -20.4773	   -14.7705	   -65.8798	   -15.1901	   -57.4875	   -26.1841	   -32.7301	   -31.8909	   -24.0860	
   -28.6179	   -20.6451	   -14.7705	   -62.9425	   -14.2670	   -55.3894	   -25.5127	   -32.8979	   -32.0587	   -24.5056	
   -26.6037	   -20.3094	   -14.5187	   -59.5016	   -13.2599	   -52.9556	   -24.5895	   -32.8140	   -31.8069	   -24.5056	
   -23.9182	   -19.3863	   -14.0991	   -55.4733	   -12.2528	   -50.1862	   -23.4985	   -32.4783	   -30.8838	   -24.0860	
   -20.9808	   -18.1274	   -13.5956	   -51.0254	   -11.3297	   -47.1649	   -22.4075	   -32.0587	   -29.2892	   -23.1628	
   -18.1274	   -16.7007	   -13.0920	   -46.1578	   -10.7422	   -44.0598	   -21.6522	   -31.4713	   -27.2751	   -21.9879	
   -16.0294	   -15.3580	   -12.6724	   -41.2903	   -10.6583	   -41.2903	   -21.3165	   -31.1356	   -25.1770	   -20.8130	
   -15.1062	   -14.4348	   -12.6724	   -37.0102	   -11.4136	   -39.1922	   -21.6522	   -31.2195	   -23.5825	   -20.0577	
   -15.6937	   -14.4348	   -13.2599	   -33.5693	   -13.2599	   -38.1012	   -22.8271	   -31.8909	   -22.8271	   -19.8898	
   -17.6239	   -15.1901	   -14.4348	   -31.1356	   -15.9454	   -37.9333	   -24.6735	   -33.1497	   -23.1628	   -20.5612	
   -20.3934	   -16.5329	   -16.0294	   -29.7089	   -19.1345	   -38.6047	   -27.0233	   -34.8282	   -24.1699	   -21.6522	
   -23.4146	   -18.0435	   -17.7078	   -28.9536	   -22.3236	   -39.6957	   -29.2892	   -36.4227	   -25.5127	   -22.9111	
   -26.1841	   -19.5541	   -19.0506	   -28.6179	   -25.0931	   -40.7028	   -31.3873	   -37.7655	   -26.7715	   -24.0860	
   -28.2822	   -20.8969	   -20.0577	   -28.7018	   -27.1072	   -41.6260	   -33.2336	   -38.6887	   -27.8625	   -25.2609	
   -29.5410	   -21.8201	   -20.6451	   -29.1214	   -28.3661	   -42.2134	   -34.5764	   -39.2761	   -28.7857	   -26.2680	
   -30.1285	   -22.5754	   -20.9808	   -29.7089	   -28.7018	   -42.4652	   -35.6674	   -39.5279	   -29.7089	   -27.2751	
   -29.9606	   -22.9950	   -21.0648	   -30.2124	   -28.2822	   -42.4652	   -36.2549	   -39.5279	   -30.5481	   -28.3661	
   -29.2053	   -23.1628	   -20.8969	   -30.3802	   -27.2751	   -42.0456	   -36.4227	   -39.3600	   -31.3873	   -29.4571	
   -28.1143	   -23.1628	   -20.5612	   -29.4571	   -25.9323	   -41.0385	   -36.1710	   -38.6887	   -31.9748	   -30.2963	
   -26.8555	   -22.9950	   -20.1416	   -27.0233	   -24.5056	   -39.1922	   -35.6674	   -37.4298	   -32.1426	   -30.7999	
   -25.5127	   -22.8271	   -19.6381	   -22.5754	   -23.1628	   -36.4227	   -34.9121	   -35.3317	   -31.7230	   -30.7999	
   -24.4217	   -22.7432	   -19.2184	   -16.1972	   -22.0718	   -32.5623	   -33.9890	   -32.4783	   -30.6320	   -30.2963	
   -23.4985	   -22.6593	   -18.8828	    -8.0566	   -21.0648	   -27.7786	   -33.0658	   -28.9536	   -28.9536	   -29.1214	
   -22.7432	   -22.5754	   -18.6310	     1.3428	   -20.0577	   -22.0718	   -31.9748	   -24.8413	   -26.7715	   -27.4429	
   -21.9879	   -22.4075	   -18.2114	    11.3297	   -18.8828	   -15.9454	   -30.7999	   -20.4773	   -24.1699	   -25.3448	
   -21.0648	   -21.9879	   -17.6239	    20.9808	   -17.2043	    -9.6512	   -29.3732	   -16.1133	   -21.3165	   -22.7432	
   -19.7220	   -21.2326	   -16.7847	    29.2053	   -15.1901	    -3.6926	   -27.6947	   -11.9171	   -18.2953	   -19.8059	
   -17.9596	   -20.0577	   -15.7776	    35.0800	   -12.9242	     1.3428	   -25.7645	    -8.3084	   -15.5258	   -16.7847	
   -15.9454	   -18.7149	   -14.5187	    37.7655	   -10.6583	     4.8676	   -23.9182	    -5.6229	   -13.3438	   -14.0991	
   -13.8474	   -17.4561	   -13.4277	    36.9263	    -8.8120	     6.5460	   -22.4075	    -4.0283	   -12.1689	   -12.0010	
   -12.0850	   -16.5329	   -12.7563	    32.5623	    -7.8049	     6.2103	   -21.6522	    -3.6926	   -12.3367	   -10.8261	
   -11.0779	   -16.2811	   -12.6724	    25.1770	    -7.8888	     4.0283	   -21.9040	    -4.5319	   -13.8474	   -10.9100	
   -10.9100	   -16.7847	   -13.2599	    15.6097	    -9.3155	     0.0839	   -23.3307	    -6.5460	   -16.5329	   -12.1689	
   -11.6653	   -18.0435	   -14.4348	     4.8676	   -11.5814	    -4.9515	   -25.7645	    -9.1476	   -20.1416	   -14.3509	
   -13.1760	   -19.7220	   -15.7776	    -5.7907	   -14.3509	   -10.4065	   -28.7018	   -12.1689	   -23.9182	   -17.2043	
   -15.3580	   -21.5683	   -17.0364	   -15.4419	   -17.2043	   -15.6937	   -31.8069	   -15.3580	   -27.4429	   -20.2255	
   -17.7917	   -23.3307	   -18.1274	   -23.4146	   -19.7220	   -20.3934	   -34.8282	   -18.5471	   -30.2963	   -23.1628	
   -20.1416	   -24.8413	   -18.7988	   -29.4571	   -21.7361	   -24.4217	   -37.3459	   -21.7361	   -32.1426	   -25.6805	
   -22.0718	   -25.8484	   -19.1345	   -33.9050	   -23.4146	   -27.7786	   -39.3600	   -25.0092	   -33.0658	   -27.6108	
   -23.2468	   -26.3519	   -19.2184	   -36.9263	   -24.5895	   -30.7999	   -40.7867	   -28.1982	   -33.2336	   -29.0375	
   -23.5825	   -26.1841	   -19.1345	   -39.0244	   -25.5127	   -33.5693	   -41.6260	   -31.1356	   -32.9819	   -29.7928	
   -23.1628	   -25.5127	   -18.9667	   -40.7028	   -26.1841	   -36.4227	   -41.9617	   -33.9050	   -32.4783	   -30.2124	
   -22.0718	   -24.5056	   -18.8828	   -42.0456	   -26.6876	   -39.4440	   -41.8777	   -36.3388	   -32.0587	   -30.2124	
   -20.3934	   -23.1628	   -18.7988	   -43.3044	   -26.8555	   -42.4652	   -41.2903	   -38.5208	   -31.4713	   -29.8767	
   -18.4631	   -21.6522	   -18.7149	   -44.3954	   -26.5198	   -45.0668	   -40.2832	   -40.5350	   -30.7999	   -29.1214	
   -16.2811	   -19.8898	   -18.5471	   -44.8990	   -25.6805	   -46.9971	   -38.7726	   -42.0456	   -29.8767	   -27.8625	
   -13.8474	   -18.0435	   -18.2114	   -44.5633	   -24.3378	   -47.5006	   -36.9263	   -42.8848	   -28.5339	   -26.1841	
   -11.3297	   -16.1972	   -17.7917	   -43.1366	   -22.5754	   -46.4096	   -34.8282	   -42.7170	   -26.9394	   -24.0860	
    -8.8959	   -14.5187	   -17.5400	   -40.6189	   -20.7291	   -43.7241	   -32.8979	   -41.5421	   -25.1770	   -21.7361	
    -6.8817	   -13.1760	   -17.6239	   -37.1780	   -19.1345	   -39.6118	   -31.2195	   -39.4440	   -23.3307	   -19.5541	
    -5.2872	   -12.3367	   -18.0435	   -33.0658	   -17.8757	   -34.6603	   -30.0446	   -36.4227	   -21.6522	   -17.6239	
    -3.9444	   -11.8332	   -18.4631	   -28.2822	   -16.9525	   -29.1214	   -29.3732	   -32.7301	   -20.0577	   -16.0294	
    -2.5177	   -11.3297	   -18.7149	   -22.9111	   -16.1133	   -23.4146	   -28.8696	   -28.6179	   -18.6310	   -14.7705	
    -0.5875	   -10.5743	   -18.4631	   -17.2043	   -15.0223	   -17.7917	   -28.2822	   -24.1699	   -17.0364	   -13.6795	
     1.8463	    -9.2316	   -17.2882	   -11.2457	   -13.5117	   -12.6724	   -27.3590	   -19.4702	   -15.3580	   -12.7563	
     4.6158	    -7.4692	   -15.3580	    -5.5389	   -11.6653	    -8.1406	   -26.0162	   -14.6866	   -13.5956	   -11.8332	
     7.1335	    -5.3711	   -12.7563	    -0.5035	    -9.5673	    -4.5319	   -24.3378	   -10.1547	   -11.8332	   -11.1618	
     8.8120	    -3.3569	    -9.9869	     3.3569	    -7.6370	    -2.0142	   -22.4075	    -6.0425	   -10.3226	   -10.6583	
     8.8959	    -1.9302	    -7.3013	     5.7907	    -6.0425	    -0.5035	   -20.6451	    -2.5177	    -9.3994	   -10.6583	
     7.3853	    -1.3428	    -5.2872	     6.8817	    -4.9515	     0.0839	   -19.1345	     0.1678	    -9.1476	   -10.9940	
     4.2801	    -1.5106	    -3.9444	     6.6299	    -4.3640	    -0.0839	   -17.9596	     1.9302	    -9.7351	   -11.8332	
     0.2518	    -2.2659	    -3.2730	     5.2872	    -4.0283	    -0.8392	   -17.0364	     2.6855	   -10.9100	   -13.0081	
    -4.2801	    -3.4409	    -3.2730	     2.9373	    -3.6926	    -2.0981	   -16.4490	     2.3499	   -12.7563	   -14.4348	
    -8.7280	    -4.6997	    -3.5248	    -0.1678	    -3.1891	    -3.6926	   -16.0294	     0.9232	   -14.8544	   -16.0294	
   -12.8403	    -5.9586	    -3.9444	    -3.6926	    -2.6016	    -5.4550	   -15.7776	    -1.7624	   -17.2043	   -17.7917	
   -16.3651	    -7.2174	    -4.4479	    -7.4692	    -2.0142	    -7.4692	   -15.9454	    -5.3711	   -19.5541	   -19.7220	
   -19.3024	    -8.4763	    -5.2032	   -11.0779	    -1.9302	    -9.3994	   -16.6168	    -9.5673	   -21.8201	   -21.7361	
   -21.6522	    -9.9030	    -6.2103	   -13.9313	    -2.2659	   -11.1618	   -17.9596	   -14.0991	   -23.6664	   -23.8342	
   -23.2468	   -11.3297	    -7.4692	   -15.9454	    -3.2730	   -12.8403	   -19.8898	   -18.3792	   -24.9252	   -25.6805	
   -24.0860	   -12.6724	    -8.9798	   -17.0364	    -4.7836	   -14.4348	   -22.1558	   -22.3236	   -25.4288	   -27.3590	
   -24.3378	   -13.8474	   -10.4065	   -17.4561	    -6.6299	   -15.8615	   -24.5895	   -25.7645	   -25.1770	   -28.6179	
   -24.0860	   -14.7705	   -11.7493	   -17.6239	    -8.7280	   -17.1204	   -26.9394	   -28.7018	   -24.5056	   -29.4571	
   -23.5825	   -15.5258	   -13.1760	   -17.7078	   -11.0779	   -18.3792	   -29.1214	   -31.1356	   -23.4985	   -29.9606	
   -23.2468	   -16.3651	   -14.6027	   -17.9596	   -13.6795	   -19.5541	   -31.1356	   -33.0658	   -22.4915	   -30.2963	
   -23.0789	   -17.4561	   -16.1133	   -18.3792	   -16.2811	   -20.6451	   -32.8140	   -34.6603	   -21.5683	   -30.3802	
   -23.2468	   -18.6310	   -17.4561	   -18.8828	   -18.6310	   -21.5683	   -34.0729	   -35.5835	   -20.8130	   -30.2124	
   -23.3307	   -19.8059	   -18.2953	   -19.4702	   -20.3094	   -22.3236	   -34.7443	   -35.8353	   -19.9738	   -29.7089	
   -22.9111	   -20.5612	   -18.4631	   -19.9738	   -21.0648	   -22.6593	   -34.7443	   -35.2478	   -19.0506	   -28.7857	
   -21.7361	   -20.8130	   -17.9596	   -20.3094	   -20.8130	   -22.7432	   -34.2407	   -33.6533	   -17.9596	   -27.3590	
   -19.6381	   -20.3934	   -17.0364	   -20.7291	   -19.8059	   -22.7432	   -33.2336	   -31.3034	   -16.7847	   -25.6805	
   -16.7007	   -19.6381	   -16.1133	   -21.5683	   -18.4631	   -22.9111	   -31.9748	   -28.7018	   -15.8615	   -23.9182	
   -13.5117	   -18.7988	   -15.6097	   -23.3307	   -17.2043	   -23.7503	   -30.7999	   -26.4359	   -15.6937	   -22.6593	
   -10.4904	   -18.2953	   -15.5258	   -26.4359	   -16.2811	   -25.6805	   -29.9606	   -25.0931	   -16.5329	   -22.1558	
    -8.1406	   -18.2114	   -15.9454	   -31.0516	   -15.6097	   -28.6179	   -29.2892	   -24.9252	   -18.3792	   -22.4915	
    -6.7978	   -18.3792	   -16.4490	   -36.5906	   -15.1901	   -32.2266	   -28.8696	   -25.8484	   -20.8969	   -23.4985	
    -6.6299	   -18.7149	   -16.8686	   -42.3813	   -14.8544	   -35.9192	   -28.3661	   -27.4429	   -23.6664	   -24.7574	
    -7.4692	   -19.0506	   -16.9525	   -47.5845	   -14.5187	   -39.0244	   -27.7786	   -29.2892	   -26.1002	   -26.0162	
    -9.3155	   -19.1345	   -16.6168	   -51.6968	   -14.1830	   -41.2903	   -26.9394	   -31.2195	   -28.0304	   -26.8555	
   -11.7493	   -18.9667	   -15.9454	   -54.2984	   -13.6795	   -42.3813	   -25.9323	   -33.0658	   -29.2892	   -27.2751	
   -14.3509	   -18.3792	   -14.8544	   -55.4733	   -13.0081	   -42.4652	   -24.7574	   -34.5764	   -29.9606	   -27.2751	
   -16.7847	   -17.4561	   -13.4277	   -55.2216	   -12.1689	   -41.7938	   -23.4985	   -35.6674	   -30.1285	   -26.7715	
   -18.5471	   -16.2811	   -11.7493	   -53.5431	   -10.9940	   -40.4510	   -22.1558	   -36.0870	   -30.0446	   -26.1002	
   -19.6381	   -14.8544	    -9.9030	   -50.6897	    -9.5673	   -38.5208	   -20.8969	   -35.9192	   -29.6249	   -25.1770	
   -19.8898	   -13.4277	    -7.9727	   -46.7453	    -8.0566	   -36.1710	   -19.7220	   -35.2478	   -29.1214	   -24.1699	
   -19.6381	   -12.1689	    -6.2943	   -41.8777	    -6.7139	   -33.4854	   -18.7988	   -34.0729	   -28.7018	   -23.0789	
   -18.7988	   -11.2457	    -5.0354	   -36.2549	    -5.7068	   -30.3802	   -18.2114	   -32.4783	   -28.1982	   -21.9879	
   -17.5400	   -10.5743	    -4.1122	   -29.9606	    -5.2032	   -26.9394	   -17.8757	   -30.6320	   -27.6947	   -20.8969	
   -16.0294	   -10.1547	    -3.7766	   -23.3307	    -5.1193	   -23.3307	   -17.8757	   -28.3661	   -26.7715	   -19.6381	
   -14.3509	    -9.9030	    -3.7766	   -16.5329	    -5.5389	   -19.3863	   -18.1274	   -25.6805	   -25.2609	   -18.1274	
   -12.8403	    -9.9869	    -4.2801	    -9.8190	    -6.4621	   -15.3580	   -18.6310	   -22.7432	   -22.7432	   -16.4490	
   -11.7493	   -10.3226	    -5.2872	    -3.6087	    -7.8049	   -11.4975	   -19.4702	   -19.8059	   -19.4702	   -14.6866	
   -11.5814	   -11.1618	    -6.6299	     1.7624	    -9.4833	    -7.8888	   -20.6451	   -17.1204	   -15.6097	   -13.0081	
   -12.3367	   -12.5046	    -8.3923	     5.7907	   -11.4975	    -4.7836	   -22.1558	   -15.1062	   -11.6653	   -11.5814	
   -14.0152	   -14.1830	   -10.1547	     8.2245	   -13.4277	    -2.4338	   -23.9182	   -13.8474	    -8.2245	   -10.6583	
   -16.3651	   -16.1972	   -11.9171	     8.8120	   -15.1062	    -0.9232	   -25.5966	   -13.5956	    -5.6229	   -10.3226	
   -18.8828	   -18.2114	   -13.2599	     7.5531	   -16.3651	    -0.5875	   -27.2751	   -14.2670	    -4.2801	   -10.6583	
   -21.2326	   -19.9738	   -14.1830	     4.5319	   -17.2043	    -1.3428	   -28.7018	   -15.8615	    -4.1122	   -11.5814	
   -23.0789	   -21.5683	   -14.6027	    -0.0839	   -17.7078	    -3.4409	   -29.8767	   -18.2114	    -5.1193	   -13.0920	
   -24.2538	   -22.6593	   -14.7705	    -5.9586	   -17.9596	    -6.7978	   -30.9677	   -21.0648	    -7.2174	   -15.1062	
   -24.5056	   -23.2468	   -14.6027	   -12.6724	   -18.0435	   -11.1618	   -31.8069	   -24.2538	    -9.8190	   -17.4561	
   -23.9182	   -23.1628	   -14.3509	   -19.5541	   -17.9596	   -15.9454	   -32.3944	   -27.1072	   -12.6724	   -19.8059	
   -22.2397	   -22.1558	   -13.8474	   -25.9323	   -17.6239	   -20.6451	   -32.5623	   -29.2892	   -15.4419	   -21.9879	
   -19.5541	   -20.3094	   -13.0920	   -31.2195	   -16.9525	   -24.7574	   -32.3105	   -30.7159	   -17.7078	   -23.8342	
   -16.1133	   -17.7917	   -12.1689	   -34.9960	   -16.0294	   -27.7786	   -31.6391	   -31.3034	   -19.6381	   -25.3448	
   -12.2528	   -14.7705	   -10.9940	   -37.3459	   -15.1062	   -29.8767	   -30.7999	   -31.3034	   -21.1487	   -26.4359	
    -8.3084	   -11.5814	    -9.8190	   -38.2690	   -14.1830	   -30.9677	   -29.8767	   -30.9677	   -22.4075	   -27.4429	
    -4.5319	    -8.4763	    -8.8120	   -38.1851	   -13.4277	   -31.3873	   -29.0375	   -30.5481	   -23.4985	   -28.1982	
    -1.2589	    -5.7068	    -7.9727	   -37.0102	   -13.0081	   -31.3034	   -28.3661	   -30.2124	   -24.3378	   -28.7857	
     1.0071	    -3.5248	    -7.3853	   -34.8282	   -12.8403	   -30.9677	   -27.8625	   -30.1285	   -25.0092	   -29.1214	
     2.1820	    -2.0142	    -6.8817	   -31.6391	   -12.8403	   -30.4642	   -27.5269	   -30.1285	   -25.2609	   -29.2053	
     2.2659	    -1.0910	    -6.3782	   -27.4429	   -12.5885	   -29.7928	   -27.1072	   -30.0446	   -25.0092	   -28.9536	
     1.3428	    -0.7553	    -5.7907	   -22.0718	   -11.9171	   -28.9536	   -26.5198	   -29.6249	   -24.0860	   -28.1143	
     0.1678	    -0.5875	    -4.7836	   -15.6097	   -10.4904	   -27.6108	   -25.4288	   -28.7018	   -22.4075	   -26.6876	
    -0.9232	    -0.2518	    -3.2730	    -8.0566	    -8.0566	   -25.8484	   -23.6664	   -27.1072	   -19.9738	   -24.6735	
    -1.1749	     0.5035	    -1.2589	     0.2518	    -4.6158	   -23.4146	   -21.1487	   -25.0092	   -16.7007	   -22.0718	
    -0.5035	     1.9302	     1.3428	     8.9798	    -0.3357	   -20.3934	   -17.9596	   -22.2397	   -12.6724	   -19.0506	
     1.0071	     3.6926	     4.1122	    17.6239	     4.1122	   -16.7847	   -14.5187	   -19.0506	    -7.9727	   -15.6937	
     3.1052	     5.5389	     6.5460	    25.5966	     8.3084	   -12.9242	   -11.2457	   -15.6097	    -2.8534	   -12.2528	
     5.3711	     7.1335	     8.3084	    32.3105	    11.5814	    -8.9798	    -8.3923	   -12.0850	     2.3499	    -9.0637	
     7.4692	     8.2245	     9.1476	    37.4298	    13.6795	    -5.3711	    -6.4621	    -8.6441	     7.1335	    -6.3782	
     9.3994	     8.7280	     9.1476	    40.6189	    14.7705	    -2.2659	    -5.2872	    -5.4550	    10.9100	    -4.4479	
    11.3297	     8.8959	     8.7280	    42.1295	    15.0223	     0.2518	    -5.0354	    -2.8534	    13.2599	    -3.4409	
    13.3438	     8.9798	     8.0566	    42.2134	    14.6027	     2.2659	    -5.3711	    -0.8392	    14.0991	    -3.2730	
    15.6097	     9.2316	     7.4692	    41.2903	    13.5117	     3.7766	    -6.3782	     0.5875	    13.4277	    -3.9444	
    18.0435	     9.6512	     6.9656	    39.6957	    12.0010	     4.8676	    -7.9727	     1.3428	    11.6653	    -5.3711	
    20.5612	    10.3226	     6.6299	    37.5977	    10.0708	     5.4550	   -10.0708	     1.5106	     9.0637	    -7.3013	
    22.8271	    10.9940	     6.2943	    35.1639	     7.8888	     5.2872	   -12.5046	     1.0071	     5.9586	    -9.8190	
    24.7574	    11.5814	     5.8746	    32.2266	     5.6229	     4.4479	   -15.1901	     0.0000	     2.5177	   -12.7563	
    26.0162	    11.9171	     5.3711	    28.6179	     3.5248	     2.7695	   -17.9596	    -1.4267	    -1.2589	   -16.0294	
    26.4359	    11.7493	     4.5319	    24.5056	     1.6785	     0.2518	   -20.8130	    -3.2730	    -5.0354	   -19.4702	
    25.9323	    11.2457	     3.6087	    20.0577	     0.0839	    -2.7695	   -23.4985	    -5.2032	    -8.6441	   -22.8271	
    24.7574	    10.4065	     2.7695	    15.9454	    -1.1749	    -5.8746	   -26.0162	    -6.8817	   -11.5814	   -25.6805	
    23.1628	     9.4833	     2.1820	    12.6724	    -1.8463	    -8.6441	   -28.1143	    -8.1406	   -13.7634	   -27.6947	
    21.3165	     8.8120	     2.0981	    10.4904	    -1.9302	   -10.5743	   -29.4571	    -8.6441	   -14.7705	   -28.4500	
    19.7220	     8.5602	     2.7695	     9.6512	    -1.2589	   -11.5814	   -29.8767	    -8.5602	   -14.6866	   -27.9465	
    18.4631	     8.9798	     4.2801	     9.8190	     0.0000	   -11.4975	   -29.2892	    -7.8888	   -13.3438	   -26.1841	
    17.8757	     9.9869	     6.4621	    10.6583	     1.8463	   -10.5743	   -27.7786	    -6.7978	   -11.1618	   -23.3307	
    17.9596	    11.6653	     9.3155	    12.0010	     4.0283	    -8.8120	   -25.5966	    -5.5389	    -8.0566	   -19.7220	
    18.7149	    13.8474	    12.5046	    13.5956	     6.2943	    -6.6299	   -22.8271	    -4.0283	    -4.5319	   -15.6937	
    20.1416	    16.4490	    15.9454	    15.3580	     8.5602	    -4.1122	   -19.8898	    -2.6016	    -0.8392	   -11.4975	
    21.7361	    18.9667	    19.2184	    16.8686	    10.6583	    -1.7624	   -17.0364	    -1.3428	     2.6855	    -7.7209	
    23.2468	    21.1487	    21.9879	    18.0435	    12.2528	     0.1678	   -14.6027	    -0.5035	     5.5389	    -4.7836	
    24.0860	    22.4915	    23.5825	    18.3792	    13.1760	     1.2589	   -13.0081	    -0.2518	     7.2174	    -2.9373	
    24.0021	    22.7432	    23.9182	    18.0435	    13.1760	     1.4267	   -12.5885	    -1.0071	     7.4692	    -2.6016	
    22.9950	    21.9040	    22.9111	    17.0364	    12.0850	     0.9232	   -13.3438	    -2.6855	     5.9586	    -3.8605	
    21.4005	    20.2255	    20.8130	    15.5258	    10.1547	    -0.1678	   -15.1062	    -5.1193	     3.0212	    -6.5460	
    19.7220	    18.2953	    18.2114	    13.8474	     7.7209	    -1.2589	   -17.5400	    -8.2245	    -1.2589	   -10.4065	
    18.2114	    16.3651	    15.2740	    12.0850	     5.1193	    -2.2659	   -20.2255	   -11.3297	    -6.1264	   -14.8544	
    17.2043	    14.9384	    12.4207	    10.2386	     2.6016	    -2.7695	   -22.7432	   -14.1830	   -10.9940	   -19.5541	
    16.8686	    14.1830	     9.8190	     8.3923	     0.4196	    -2.8534	   -24.9252	   -16.2811	   -15.3580	   -23.8342	
    17.2043	    14.0991	     7.6370	     6.6299	    -1.3428	    -2.4338	   -26.6037	   -17.3721	   -18.5471	   -27.2751	
    18.2114	    14.6027	     6.1264	     4.8676	    -2.6016	    -1.7624	   -27.6947	   -17.3721	   -20.3934	   -29.6249	
    19.8059	    15.6937	     5.3711	     3.3569	    -3.3569	    -1.0071	   -28.1982	   -16.3651	   -20.6451	   -30.7999	
    21.9040	    17.1204	     5.3711	     1.8463	    -3.6087	    -0.3357	   -28.1982	   -14.7705	   -19.6381	   -30.8838	
    24.3378	    18.7149	     6.1264	     0.5875	    -3.3569	    -0.0839	   -27.6947	   -12.8403	   -17.5400	   -30.0446	
    27.0233	    20.3094	     7.2174	    -0.3357	    -2.8534	    -0.2518	   -26.7715	   -10.9940	   -15.0223	   -28.6179	
    29.9606	    21.5683	     8.4763	    -0.9232	    -2.0981	    -0.7553	   -25.5966	    -9.2316	   -12.4207	   -26.7715	
    32.9819	    22.3236	     9.6512	    -0.9232	    -1.3428	    -1.6785	   -24.3378	    -7.8049	   -10.0708	   -24.8413	
    36.0870	    22.5754	    10.4904	    -0.4196	    -0.7553	    -2.7695	   -23.0789	    -6.7978	    -8.0566	   -22.9950	
    38.9404	    22.3236	    11.1618	     0.5875	    -0.3357	    -4.0283	   -22.1558	    -6.2103	    -6.3782	   -21.2326	
    41.4581	    21.7361	    11.6653	     2.1820	    -0.1678	    -5.2872	   -21.4844	    -6.1264	    -4.9515	   -19.7220	
    43.4723	    21.1487	    12.0850	     4.4479	    -0.0839	    -6.5460	   -20.9808	    -6.5460	    -3.7766	   -18.3792	
    44.9829	    20.8130	    12.8403	     7.3853	     0.1678	    -7.4692	   -20.6451	    -7.4692	    -2.8534	   -17.2882	
    45.9900	    20.8969	    13.8474	    11.1618	     0.7553	    -7.8888	   -20.2255	    -8.6441	    -2.0981	   -16.3651	
    46.5775	    21.4005	    15.1062	    15.8615	     1.9302	    -7.8049	   -19.3863	   -10.0708	    -1.7624	   -15.7776	
    46.9971	    22.3236	    16.4490	    21.0648	     3.6926	    -7.1335	   -18.2953	   -11.7493	    -1.8463	   -15.5258	
    47.5006	    23.4985	    17.5400	    26.6037	     5.8746	    -6.0425	   -16.7847	   -13.4277	    -2.5177	   -15.6097	
    48.2559	    24.6735	    18.1274	    31.9748	     8.1406	    -4.5319	   -15.1901	   -14.8544	    -3.6926	   -16.0294	
    49.1791	    25.7645	    18.2114	    36.9263	    10.2386	    -2.7695	   -13.4277	   -15.6937	    -5.1193	   -16.5329	
    50.2701	    26.7715	    17.8757	    40.9546	    12.0850	    -0.7553	   -11.5814	   -15.6937	    -6.4621	   -16.7007	
    51.0254	    27.6108	    17.3721	    43.9758	    13.5956	     1.3428	    -9.7351	   -14.6866	    -7.3853	   -16.4490	
    51.1932	    28.1982	    16.8686	    45.5704	    14.9384	     3.4409	    -7.8888	   -12.6724	    -7.9727	   -15.7776	
    50.1022	    28.3661	    16.6168	    45.2347	    16.0294	     4.9515	    -6.0425	   -10.0708	    -8.1406	   -14.8544	
    47.8363	    28.1143	    16.6168	    43.1366	    17.0364	     5.8746	    -4.2801	    -7.2174	    -8.0566	   -13.6795	
    44.4794	    27.6108	    16.7847	    39.3600	    18.0435	     5.9586	    -2.6855	    -4.2801	    -7.7209	   -12.4207	
    40.6189	    26.9394	    17.2882	    34.5764	    19.0506	     5.4550	    -1.1749	    -1.3428	    -7.1335	   -10.9940	
    36.7584	    26.1841	    17.8757	    29.4571	    20.0577	     4.5319	     0.0839	     1.6785	    -6.2943	    -9.3994	
    33.3176	    25.5127	    18.4631	    24.5895	    20.8969	     3.2730	     1.2589	     4.4479	    -5.0354	    -7.8049	
    30.4642	    24.7574	    18.7149	    20.3934	    21.4844	     1.9302	     1.9302	     6.7978	    -3.5248	    -6.3782	
    27.9465	    23.7503	    18.4631	    16.9525	    21.4844	     0.5875	     2.0981	     8.3923	    -2.0142	    -5.2032	
    25.4288	    22.1558	    17.2882	    14.3509	    20.7291	    -0.7553	     1.5945	     9.1476	    -0.6714	    -4.6158	
    22.6593	    19.9738	    15.1901	    12.4207	    18.9667	    -1.9302	     0.2518	     8.8120	     0.0839	    -4.7836	
    19.7220	    17.2043	    12.0850	    10.8261	    16.4490	    -2.9373	    -1.5945	     7.4692	     0.1678	    -5.7907	
    16.7007	    14.2670	     8.6441	     9.4833	    13.4277	    -3.7766	    -3.7766	     5.3711	    -0.4196	    -7.5531	
    14.0152	    11.3297	     5.2872	     8.1406	    10.4065	    -4.2801	    -5.8746	     2.9373	    -1.5945	    -9.6512	
    12.0010	     8.9798	     2.6016	     6.8817	     7.9727	    -4.6158	    -7.6370	     0.4196	    -2.9373	   -12.0010	
    10.7422	     7.3013	     0.9232	     5.7907	     6.2103	    -4.7836	    -8.8959	    -1.8463	    -4.2801	   -14.2670	
    10.0708	     6.2943	     0.2518	     4.9515	     5.2032	    -5.0354	    -9.6512	    -3.6926	    -5.4550	   -16.3651	
     9.8190	     5.7068	     0.5035	     4.4479	     4.7836	    -5.4550	   -10.0708	    -5.2032	    -6.2943	   -18.2114	
     9.6512	     5.3711	     1.1749	     4.2801	     4.6997	    -6.2103	   -10.4904	    -6.3782	    -6.7978	   -19.6381	
     9.3994	     5.0354	     2.0142	     4.5319	     4.6158	    -7.1335	   -11.0779	    -7.3853	    -7.1335	   -20.6451	
     8.9798	     4.5319	     2.6855	     5.1193	     4.4479	    -8.3923	   -11.9171	    -8.3084	    -7.2174	   -21.2326	
     8.2245	     3.8605	     2.8534	     6.0425	     3.9444	    -9.7351	   -13.0920	    -9.2316	    -7.3853	   -21.6522	
     7.3013	     3.0212	     2.5177	     7.2174	     3.1891	   -10.9100	   -14.5187	   -10.1547	    -7.4692	   -21.8201	
     6.2943	     2.1820	     1.5945	     8.6441	     2.2659	   -11.6653	   -15.9454	   -10.9100	    -7.7209	   -21.6522	
     5.2872	     1.4267	     0.4196	    10.3226	     1.2589	   -11.8332	   -17.2043	   -11.3297	    -7.8888	   -21.3165	
     4.4479	     0.9232	    -0.8392	    12.1689	     0.2518	   -11.2457	   -18.1274	   -11.1618	    -7.9727	   -20.5612	
     3.9444	     0.8392	    -1.7624	    14.0152	    -0.5035	   -10.0708	   -18.6310	   -10.3226	    -7.8049	   -19.3863	
     3.8605	     1.3428	    -2.1820	    15.6937	    -1.1749	    -8.3923	   -18.7988	    -8.8120	    -7.3853	   -17.7917	
     4.4479	     2.4338	    -2.0142	    17.2043	    -1.6785	    -6.4621	   -18.5471	    -6.8817	    -6.7139	   -15.7776	
     5.7068	     4.1962	    -1.1749	    18.4631	    -1.7624	    -4.5319	   -17.8757	    -4.6158	    -5.9586	   -13.5956	
     7.7209	     6.5460	     0.3357	    19.4702	    -1.2589	    -2.7695	   -16.7847	    -2.3499	    -5.1193	   -11.4136	
    10.3226	     9.3994	     2.3499	    19.9738	    -0.1678	    -1.4267	   -15.2740	    -0.0839	    -4.2801	    -9.3155	
    13.4277	    12.5046	     4.6997	    19.9738	     1.5106	    -0.7553	   -13.4277	     1.7624	    -3.6926	    -7.5531	
    16.8686	    15.6097	     7.1335	    19.5541	     3.7766	    -0.8392	   -11.4975	     3.4409	    -3.1052	    -6.1264	
    20.2255	    18.4631	     9.5673	    18.7988	     6.3782	    -1.6785	    -9.4833	     4.6997	    -2.6855	    -5.1193	
    23.3307	    20.8969	    11.8332	    18.2114	     9.1476	    -2.9373	    -7.6370	     5.7907	    -2.3499	    -4.5319	
    26.1841	    22.9111	    13.8474	    18.2953	    11.9171	    -4.2801	    -5.9586	     6.6299	    -1.8463	    -4.1962	
    28.4500	    24.3378	    15.6097	    19.4702	    14.6027	    -5.5389	    -4.5319	     7.3013	    -1.2589	    -4.2801	
    30.2124	    25.2609	    17.1204	    21.9040	    17.0364	    -6.2943	    -3.3569	     7.8888	    -0.5875	    -4.6997	
    31.3873	    25.7645	    18.3792	    25.3448	    18.9667	    -6.2943	    -2.6016	     8.3923	     0.2518	    -5.2032	
    32.0587	    26.0162	    19.3024	    29.7928	    20.3934	    -5.4550	    -2.1820	     9.0637	     1.3428	    -5.7068	
    32.2266	    26.1841	    19.8898	    34.7443	    21.3165	    -3.5248	    -1.9302	    10.0708	     2.5177	    -5.9586	
    32.2266	    26.4359	    20.3094	    39.9475	    21.7361	    -0.6714	    -1.7624	    11.4136	     3.6926	    -5.8746	
    32.2266	    26.8555	    20.3934	    44.9829	    21.7361	     2.7695	    -1.4267	    13.1760	     4.6997	    -5.2872	
    32.3105	    27.3590	    20.1416	    49.4308	    21.2326	     6.5460	    -1.0910	    15.0223	     5.2872	    -4.4479	
    32.4783	    27.9465	    19.6381	    52.9556	    20.3094	    10.0708	    -0.6714	    16.6168	     5.5389	    -3.5248	
    32.7301	    28.2822	    18.8828	    55.3055	    18.9667	    12.8403	    -0.5035	    17.6239	     5.2872	    -2.8534	
    33.0658	    28.1982	    17.7917	    56.3126	    17.3721	    14.4348	    -0.5875	    17.7078	     4.5319	    -2.6016	
    33.4015	    27.7786	    16.3651	    55.9769	    15.6937	    14.6027	    -1.0910	    16.7847	     3.1891	    -3.0212	
    33.7372	    26.9394	    14.6866	    53.9627	    13.9313	    13.3438	    -2.0142	    14.8544	     1.0910	    -4.1962	
    34.3246	    25.6805	    12.6724	    50.4379	    12.0010	    10.5743	    -3.3569	    12.0850	    -1.4267	    -6.1264	
    35.0800	    24.2538	    10.5743	    45.4865	     9.9869	     6.7139	    -5.2032	     8.9798	    -4.2801	    -8.4763	
    36.0870	    22.9111	     8.4763	    39.3600	     7.6370	     2.0142	    -7.3853	     6.0425	    -7.2174	   -11.1618	
    37.1780	    21.5683	     6.5460	    32.5623	     5.0354	    -3.0212	    -9.7351	     3.6087	   -10.0708	   -14.0991	
    37.9333	    20.1416	     4.7836	    25.5966	     2.1820	    -8.2245	   -12.3367	     1.5945	   -12.7563	   -17.2043	
    37.7655	    18.3792	     3.0212	    18.7149	    -0.7553	   -13.4277	   -15.0223	    -0.0839	   -15.4419	   -20.4773	
    36.2549	    15.9454	     1.1749	    12.0850	    -3.6926	   -18.4631	   -17.7917	    -1.6785	   -18.2114	   -23.9182	
    33.3176	    13.0081	    -1.0910	     5.8746	    -6.5460	   -23.3307	   -20.6451	    -3.3569	   -20.9808	   -27.4429	
    29.1214	     9.5673	    -3.5248	    -0.0839	    -9.0637	   -27.6947	   -23.3307	    -5.2872	   -23.6664	   -30.5481	
    24.0860	     6.0425	    -6.0425	    -5.9586	   -11.1618	   -31.4713	   -25.6805	    -7.4692	   -26.0162	   -33.1497	
    18.8828	     2.8534	    -8.3084	   -11.8332	   -12.6724	   -34.5764	   -27.5269	    -9.7351	   -27.9465	   -34.8282	
    13.9313	     0.1678	   -10.1547	   -17.7078	   -13.5956	   -37.0941	   -28.7857	   -12.1689	   -29.2892	   -35.5835	
     9.6512	    -1.7624	   -11.3297	   -23.4985	   -13.8474	   -39.0244	   -29.3732	   -14.5187	   -30.0446	   -35.4996	
     6.1264	    -3.1052	   -11.9171	   -28.7857	   -13.3438	   -40.3671	   -29.3732	   -16.6168	   -30.2124	   -34.5764	
     3.6087	    -3.8605	   -11.8332	   -33.2336	   -12.1689	   -41.2064	   -28.7857	   -18.2114	   -29.7928	   -32.9819	
     2.0142	    -4.1962	   -11.1618	   -36.5906	   -10.4065	   -41.6260	   -27.7786	   -19.1345	   -28.9536	   -30.8838	
     1.4267	    -4.2801	   -10.0708	   -38.5208	    -8.3084	   -41.5421	   -26.3519	   -19.2184	   -27.7786	   -28.4500	
     1.6785	    -4.0283	    -8.8120	   -39.0244	    -5.9586	   -40.8707	   -24.7574	   -18.7149	   -26.4359	   -25.9323	
     2.6855	    -3.6926	    -7.3013	   -38.0173	    -3.6087	   -39.6957	   -23.0789	   -17.7078	   -25.0092	   -23.6664	
     4.1122	    -3.3569	    -5.8746	   -35.5835	    -1.4267	   -37.9333	   -21.4844	   -16.3651	   -23.6664	   -21.8201	
     5.7907	    -3.0212	    -4.6158	   -31.8069	     0.4196	   -35.4996	   -20.0577	   -14.9384	   -22.5754	   -20.3934	
     7.1335	    -2.8534	    -3.6926	   -26.6037	     1.7624	   -32.3105	   -18.8828	   -13.4277	   -21.5683	   -19.3863	
     7.8049	    -3.0212	    -3.1052	   -20.1416	     2.5177	   -28.5339	   -17.9596	   -11.9171	   -20.5612	   -18.6310	
     7.6370	    -3.6087	    -3.1052	   -12.6724	     2.6016	   -24.2538	   -17.3721	   -10.2386	   -19.3024	   -18.0435	
     6.2943	    -4.6158	    -3.6087	    -4.1962	     2.2659	   -19.4702	   -17.1204	    -8.3923	   -17.6239	   -17.4561	
     4.1122	    -6.0425	    -4.7836	     4.9515	     1.5945	   -14.5187	   -16.9525	    -6.2103	   -15.3580	   -16.7007	
     1.3428	    -7.8049	    -6.3782	    14.3509	     0.8392	    -9.3155	   -17.0364	    -3.6926	   -12.5885	   -15.9454	
    -1.5106	    -9.4833	    -8.3084	    23.4985	     0.0000	    -4.2801	   -17.1204	    -1.0071	    -9.6512	   -15.0223	
    -3.7766	   -11.0779	   -10.3226	    31.7230	    -0.7553	     0.5875	   -17.2043	     1.5106	    -6.8817	   -14.1830	
    -5.2872	   -12.0850	   -11.7493	    38.2690	    -1.3428	     4.8676	   -17.0364	     3.6087	    -4.5319	   -13.2599	
    -5.7068	   -12.4207	   -12.4207	    42.7170	    -1.5945	     8.2245	   -16.7007	     5.0354	    -2.7695	   -12.3367	
    -5.2872	   -11.9171	   -12.1689	    44.5633	    -1.4267	    10.4065	   -16.0294	     5.6229	    -1.5945	   -11.2457	
    -4.1962	   -10.5743	   -10.9940	    43.9758	    -1.0071	    11.3297	   -15.1062	     5.4550	    -0.6714	    -9.8190	
    -2.9373	    -8.7280	    -9.0637	    41.3742	    -0.1678	    10.9940	   -13.8474	     4.8676	     0.1678	    -7.9727	
    -1.5106	    -6.4621	    -6.6299	    37.4298	     0.8392	     9.3994	   -12.4207	     4.1122	     1.1749	    -5.7068	
    -0.1678	    -4.1122	    -4.1122	    33.0658	     1.9302	     7.1335	   -10.8261	     3.4409	     2.3499	    -3.1052	
     1.0071	    -1.9302	    -1.6785	    29.1214	     3.1891	     4.3640	    -9.2316	     3.1052	     3.6926	    -0.3357	
     1.8463	    -0.0839	     0.4196	    26.0162	     4.2801	     1.2589	    -7.7209	     3.1052	     5.0354	     2.3499	
     2.0981	     0.9232	     1.7624	    23.7503	     5.2032	    -1.9302	    -6.7139	     3.2730	     6.1264	     4.3640	
     1.5945	     1.0071	     2.0142	    21.9879	     5.3711	    -5.2872	    -6.2943	     3.2730	     6.6299	     5.6229	
     0.0839	    -0.1678	     0.8392	    20.2255	     4.6997	    -8.8120	    -6.7978	     2.8534	     6.4621	     5.6229	
    -2.2659	    -2.5177	    -1.6785	    17.9596	     2.9373	   -12.5885	    -8.1406	     1.7624	     5.4550	     4.5319	
    -5.2872	    -5.7907	    -5.4550	    14.6027	     0.1678	   -16.5329	   -10.4065	    -0.2518	     3.5248	     2.2659	
    -8.5602	    -9.6512	    -9.9030	     9.8190	    -3.4409	   -20.8130	   -13.3438	    -3.1052	     0.7553	    -1.0910	
   -11.8332	   -13.6795	   -14.6866	     3.6087	    -7.4692	   -25.1770	   -16.6168	    -6.8817	    -2.8534	    -5.2872	
   -14.6866	   -17.4561	   -19.1345	    -3.6087	   -11.4975	   -29.5410	   -20.0577	   -11.3297	    -7.1335	   -10.1547	
   -16.8686	   -20.5612	   -22.9111	   -11.3297	   -15.2740	   -33.4854	   -23.1628	   -16.1133	   -11.9171	   -15.1901	
   -18.4631	   -22.9111	   -25.8484	   -18.6310	   -18.2953	   -36.6745	   -25.8484	   -20.8130	   -16.8686	   -20.1416	
   -19.2184	   -24.4217	   -27.6947	   -24.9252	   -20.2255	   -38.6887	   -27.7786	   -24.8413	   -21.5683	   -24.7574	
   -19.2184	   -24.9252	   -28.1982	   -29.7089	   -20.7291	   -39.5279	   -28.7857	   -27.8625	   -25.6805	   -28.5339	
   -18.4631	   -24.5056	   -27.4429	   -32.7301	   -19.7220	   -39.1083	   -28.8696	   -29.5410	   -28.9536	   -31.4713	
   -16.9525	   -23.2468	   -25.5127	   -33.9890	   -17.3721	   -37.5137	   -28.0304	   -29.7928	   -31.0516	   -33.3176	
   -14.6027	   -21.2326	   -22.6593	   -33.5693	   -14.0152	   -34.9960	   -26.6037	   -28.7018	   -31.8069	   -33.9890	
   -11.5814	   -18.6310	   -19.2184	   -31.5552	   -10.3226	   -31.7230	   -24.7574	   -26.5198	   -31.0516	   -33.3176	
    -8.0566	   -15.6097	   -15.4419	   -28.2822	    -6.5460	   -27.9465	   -22.8271	   -23.7503	   -29.0375	   -31.5552	
    -4.1962	   -12.2528	   -11.7493	   -23.8342	    -3.1891	   -23.9182	   -20.8130	   -20.7291	   -25.9323	   -28.7018	
    -0.4196	    -8.9798	    -8.3923	   -18.7149	    -0.4196	   -19.8059	   -18.8828	   -17.9596	   -22.2397	   -25.2609	
     3.0212	    -5.9586	    -5.5389	   -13.2599	     1.6785	   -16.0294	   -17.1204	   -15.6937	   -18.5471	   -21.6522	
     6.0425	    -3.3569	    -3.1891	    -7.8049	     3.1052	   -12.6724	   -15.5258	   -14.0152	   -15.2740	   -18.2114	
     8.3923	    -1.2589	    -1.3428	    -2.5177	     4.0283	    -9.8190	   -13.9313	   -12.8403	   -12.6724	   -15.2740	
    10.1547	     0.5035	     0.3357	     2.5177	     4.5319	    -7.4692	   -12.4207	   -11.9171	   -10.6583	   -12.9242	
    11.7493	     2.0142	     2.0142	     7.3853	     4.7836	    -5.4550	   -10.9940	   -10.9100	    -9.0637	   -10.9940	
    13.3438	     3.6087	     3.7766	    12.0850	     4.9515	    -3.7766	    -9.6512	    -9.7351	    -7.8049	    -9.4833	
    15.2740	     5.2032	     5.6229	    16.5329	     4.9515	    -2.2659	    -8.4763	    -8.3084	    -6.6299	    -8.2245	
    17.4561	     6.9656	     7.3853	    20.7291	     4.6997	    -0.8392	    -7.6370	    -6.5460	    -5.5389	    -7.2174	
    19.8059	     8.4763	     8.6441	    24.4217	     4.0283	     0.2518	    -7.2174	    -4.6158	    -4.5319	    -6.5460	
    21.9879	     9.6512	     9.2316	    27.3590	     2.7695	     0.9232	    -7.4692	    -2.6855	    -3.9444	    -6.3782	
    23.3307	     9.9869	     8.9798	    29.3732	     0.7553	     0.8392	    -8.6441	    -1.1749	    -3.9444	    -6.9656	
    23.5825	     9.3155	     7.7209	    30.2124	    -2.0142	     0.0000	   -10.7422	    -0.3357	    -4.6997	    -8.3923	
    22.3236	     7.6370	     5.7068	    30.0446	    -5.3711	    -1.7624	   -13.6795	    -0.2518	    -6.3782	   -10.5743	
    19.7220	     5.1193	     2.8534	    29.0375	    -8.8120	    -4.1122	   -17.2043	    -0.8392	    -8.6441	   -13.2599	
    16.0294	     2.1820	    -0.3357	    27.6108	   -12.1689	    -6.6299	   -20.8130	    -1.9302	   -11.1618	   -16.1133	
    11.7493	    -0.8392	    -3.6087	    26.1841	   -15.1062	    -8.9798	   -24.2538	    -3.1891	   -13.6795	   -18.6310	
     7.3853	    -3.6087	    -6.5460	    25.0092	   -17.2882	   -10.7422	   -27.0233	    -4.5319	   -15.9454	   -20.6451	
     3.4409	    -5.8746	    -8.9798	    24.0021	   -18.7988	   -12.0010	   -29.2892	    -5.8746	   -17.9596	   -22.2397	
     0.0000	    -7.5531	   -10.7422	    22.9111	   -19.6381	   -12.8403	   -30.8838	    -7.3853	   -19.6381	   -23.3307	
    -2.6855	    -8.5602	   -11.9171	    21.3165	   -19.9738	   -13.5117	   -31.8069	    -8.8959	   -21.2326	   -24.2538	
    -4.6997	    -8.9798	   -12.5046	    18.9667	   -19.8059	   -14.2670	   -32.1426	   -10.6583	   -22.6593	   -25.1770	
    -6.1264	    -8.8120	   -12.6724	    15.6937	   -19.3024	   -15.1901	   -31.9748	   -12.5046	   -24.0021	   -26.1002	
    -6.9656	    -8.1406	   -12.5046	    11.4136	   -18.4631	   -16.3651	   -31.3873	   -14.3509	   -25.5127	   -27.1072	
    -7.3013	    -6.9656	   -11.9171	     6.2943	   -17.2882	   -17.7917	   -30.2963	   -16.0294	   -27.0233	   -28.1982	
    -7.1335	    -5.3711	   -10.9940	     0.5875	   -15.7776	   -19.3024	   -28.8696	   -17.3721	   -28.4500	   -29.2892	
    -6.4621	    -3.4409	    -9.6512	    -5.1193	   -13.9313	   -20.8130	   -27.1912	   -18.2114	   -29.7928	   -30.2124	
    -5.3711	    -1.4267	    -8.0566	   -10.4065	   -11.8332	   -22.1558	   -25.3448	   -18.5471	   -30.5481	   -30.8838	
    -3.8605	     0.5035	    -6.5460	   -14.9384	    -9.5673	   -23.1628	   -23.4146	   -18.2114	   -30.6320	   -31.1356	
    -2.1820	     2.1820	    -5.2032	   -18.2953	    -7.4692	   -23.8342	   -21.6522	   -17.2043	   -29.7928	   -30.7999	
    -0.3357	     3.3569	    -4.1122	   -20.4773	    -5.7068	   -24.0021	   -20.0577	   -15.5258	   -27.7786	   -29.9606	
     1.5945	     4.1962	    -3.3569	   -21.4844	    -4.4479	   -23.6664	   -18.7988	   -13.4277	   -24.6735	   -28.4500	
     3.6087	     4.8676	    -2.6016	   -21.4844	    -3.6926	   -22.8271	   -17.8757	   -11.0779	   -20.7291	   -26.4359	
[Epoch Header]
[Trial Type]	23
[Accept]	1
[Correct]	0
[RT]	 0.000
[Resp]	0
[Epoch Data]
     1.4267	    14.7705	    17.4561	    15.5258	    -4.2801	    15.1901	     1.7624	    34.9960	    23.3307	     7.2174	
     4.3640	    16.3651	    18.2953	    14.6866	    -2.5177	    16.7847	     0.7553	    33.9050	    22.4075	     5.7068	
     5.8746	    16.2811	    17.4561	    12.6724	    -2.0981	    16.8686	    -1.5945	    30.7999	    19.8898	     2.8534	
     5.9586	    14.2670	    14.8544	     9.6512	    -3.1891	    15.4419	    -5.1193	    25.8484	    16.0294	    -1.3428	
     4.6997	    10.7422	    10.7422	     6.1264	    -5.5389	    12.8403	    -9.4833	    19.5541	    10.9940	    -6.4621	
     2.6016	     6.2943	     5.7907	     2.3499	    -8.6441	     9.3155	   -14.0991	    12.8403	     5.5389	   -11.9171	
     0.0000	     1.6785	     0.8392	    -1.1749	   -11.6653	     5.4550	   -18.2114	     6.2103	     0.3357	   -17.0364	
    -2.4338	    -2.3499	    -3.4409	    -4.1122	   -13.9313	     1.7624	   -21.4005	     0.5035	    -3.9444	   -21.1487	
    -4.4479	    -5.3711	    -6.3782	    -6.1264	   -14.8544	    -1.2589	   -23.2468	    -3.7766	    -6.9656	   -23.9182	
    -5.8746	    -7.0496	    -7.7209	    -6.8817	   -14.3509	    -3.1891	   -23.4985	    -6.3782	    -8.3084	   -25.0092	
    -6.4621	    -7.3853	    -7.3853	    -6.2103	   -12.5046	    -3.9444	   -22.2397	    -7.2174	    -7.9727	   -24.4217	
    -6.2103	    -6.3782	    -5.4550	    -4.4479	    -9.4833	    -3.5248	   -19.5541	    -6.4621	    -6.1264	   -22.3236	
    -5.0354	    -4.2801	    -2.3499	    -1.5106	    -5.6229	    -2.0142	   -15.7776	    -4.1962	    -2.9373	   -18.8828	
    -2.9373	    -1.2589	     1.8463	     2.0981	    -1.3428	     0.4196	   -11.1618	    -0.6714	     1.2589	   -14.4348	
    -0.0839	     2.4338	     6.7978	     6.1264	     3.1052	     3.4409	    -5.8746	     3.7766	     6.2943	    -9.1476	
     3.4409	     6.6299	    12.0850	    10.2386	     7.3013	     6.9656	    -0.3357	     8.9798	    11.7493	    -3.4409	
     7.3853	    10.9940	    17.3721	    14.3509	    10.9100	    10.4904	     5.1193	    14.3509	    17.2882	     2.3499	
    11.1618	    15.0223	    22.3236	    18.0435	    13.6795	    13.9313	     9.9030	    19.3024	    22.4075	     7.7209	
    14.3509	    18.2114	    26.3519	    20.8969	    15.1901	    16.7847	    13.6795	    23.3307	    26.4359	    12.0850	
    16.1972	    20.2255	    29.0375	    22.6593	    15.2740	    18.5471	    15.8615	    25.6805	    28.9536	    14.7705	
    16.1133	    20.4773	    30.0446	    22.6593	    13.6795	    18.7149	    16.1972	    25.7645	    29.2053	    15.3580	
    13.8474	    18.7149	    28.9536	    20.4773	    10.4904	    16.7847	    14.4348	    23.2468	    27.1072	    13.5117	
     9.6512	    15.1062	    26.1002	    15.8615	     6.1264	    12.7563	    10.6583	    18.2953	    22.5754	     9.3155	
     4.1962	    10.2386	    22.0718	     9.1476	     1.5106	     6.7139	     5.4550	    11.4136	    16.1972	     3.4409	
    -1.5945	     4.9515	    17.6239	     0.6714	    -2.6855	    -0.7553	    -0.4196	     3.4409	     8.8959	    -3.3569	
    -6.8817	     0.0839	    13.5956	    -8.8120	    -5.7907	    -8.8120	    -6.0425	    -4.4479	     1.5106	    -9.9869	
   -11.1618	    -4.0283	    10.3226	   -18.6310	    -7.7209	   -16.8686	   -10.8261	   -11.7493	    -5.1193	   -15.8615	
   -14.5187	    -7.2174	     7.5531	   -28.1982	    -8.8959	   -24.5056	   -14.4348	   -17.8757	   -10.6583	   -20.4773	
   -17.0364	    -9.5673	     5.1193	   -37.3459	    -9.5673	   -31.3873	   -16.7847	   -22.7432	   -15.1062	   -23.7503	
   -19.1345	   -11.4136	     2.5177	   -45.8221	   -10.0708	   -37.5977	   -18.0435	   -26.4359	   -18.6310	   -25.9323	
   -20.8969	   -13.0081	    -0.2518	   -53.2913	   -10.4904	   -42.8848	   -18.4631	   -29.1214	   -21.2326	   -27.1912	
   -22.4075	   -14.3509	    -3.2730	   -59.6695	   -10.9100	   -47.4167	   -18.3792	   -30.8838	   -23.1628	   -27.6947	
   -23.5825	   -15.6097	    -6.1264	   -64.7049	   -11.4975	   -51.2772	   -18.1274	   -31.8909	   -24.5056	   -27.6947	
   -24.4217	   -16.6168	    -8.7280	   -68.3136	   -12.2528	   -54.2145	   -17.8757	   -32.3944	   -25.2609	   -27.3590	
   -24.8413	   -17.4561	   -10.9100	   -70.4117	   -13.4277	   -56.3965	   -17.9596	   -32.5623	   -25.3448	   -26.7715	
   -25.0092	   -18.2114	   -12.7563	   -70.9152	   -15.2740	   -57.5714	   -18.6310	   -32.4783	   -24.8413	   -26.0162	
   -25.0931	   -18.9667	   -14.3509	   -70.1599	   -17.8757	   -57.8232	   -19.8898	   -32.3944	   -23.7503	   -25.2609	
   -25.2609	   -19.8059	   -15.7776	   -68.2297	   -21.1487	   -57.0679	   -21.8201	   -32.1426	   -22.0718	   -24.5895	
   -25.5127	   -20.6451	   -17.0364	   -65.3763	   -24.4217	   -55.5573	   -24.0860	   -31.7230	   -20.1416	   -24.0021	
   -25.8484	   -21.4005	   -17.7917	   -61.7676	   -27.1072	   -53.2074	   -26.1841	   -30.8838	   -18.1274	   -23.6664	
   -25.9323	   -21.9040	   -17.8757	   -57.4875	   -28.5339	   -50.0183	   -27.7786	   -29.5410	   -16.1133	   -23.3307	
   -25.6805	   -21.9040	   -17.2882	   -52.6199	   -28.3661	   -46.2418	   -28.4500	   -27.3590	   -14.0991	   -22.9950	
   -24.8413	   -21.3165	   -15.8615	   -47.1649	   -26.6876	   -41.7938	   -28.0304	   -24.3378	   -12.0010	   -22.4075	
   -23.0789	   -20.1416	   -13.7634	   -41.2903	   -23.6664	   -36.9263	   -26.5198	   -20.3934	    -9.5673	   -21.3165	
   -20.5612	   -18.1274	   -10.9100	   -34.9960	   -19.7220	   -31.8069	   -24.1699	   -15.5258	    -6.7978	   -19.6381	
   -17.3721	   -15.4419	    -7.4692	   -28.3661	   -15.2740	   -26.3519	   -21.0648	    -9.9869	    -3.6087	   -17.2043	
   -13.6795	   -12.1689	    -3.4409	   -21.5683	   -10.5743	   -20.8969	   -17.5400	    -3.8605	     0.0000	   -14.0991	
    -9.9869	    -8.5602	     0.8392	   -14.6866	    -5.9586	   -15.5258	   -13.6795	     2.4338	     3.7766	   -10.4065	
    -6.7139	    -4.9515	     5.2872	    -8.0566	    -1.6785	   -10.3226	    -9.7351	     8.5602	     7.7209	    -6.1264	
    -4.1122	    -1.5106	     9.5673	    -1.9302	     2.2659	    -5.4550	    -5.9586	    14.0152	    11.4136	    -1.7624	
    -2.3499	     1.4267	    13.3438	     3.2730	     5.4550	    -1.3428	    -2.6016	    18.3792	    14.6027	     2.3499	
    -1.6785	     3.3569	    16.0294	     7.3013	     7.4692	     1.8463	    -0.0839	    21.0648	    16.7847	     5.7907	
    -2.2659	     3.9444	    17.1204	     9.9869	     7.8888	     3.6926	     1.0071	    21.7361	    17.6239	     7.8049	
    -4.0283	     2.8534	    16.2811	    11.0779	     6.4621	     4.1122	     0.4196	    19.9738	    16.7007	     8.0566	
    -6.9656	     0.2518	    13.4277	    10.7422	     3.3569	     3.1052	    -1.9302	    15.9454	    14.0991	     6.3782	
   -10.5743	    -3.6087	     9.1476	     9.2316	    -1.0071	     1.0910	    -5.5389	    10.2386	    10.2386	     3.1891	
   -14.3509	    -7.8888	     4.1122	     7.0496	    -5.7068	    -1.6785	    -9.8190	     3.6087	     5.7068	    -1.0910	
   -17.7917	   -12.2528	    -1.0071	     4.3640	   -10.2386	    -4.6997	   -14.2670	    -3.1052	     1.0071	    -5.8746	
   -20.6451	   -16.4490	    -6.0425	     1.4267	   -14.5187	    -7.8888	   -18.6310	    -9.3994	    -3.6087	   -10.9100	
   -22.9111	   -20.4773	   -10.9100	    -1.5106	   -18.5471	   -10.9100	   -22.8271	   -15.0223	    -7.8888	   -15.9454	
   -24.5895	   -24.4217	   -15.3580	    -4.1962	   -22.3236	   -13.7634	   -26.7715	   -19.6381	   -11.8332	   -20.8130	
   -25.9323	   -28.1143	   -19.1345	    -6.1264	   -25.7645	   -16.0294	   -30.3802	   -23.0789	   -15.0223	   -25.1770	
   -27.0233	   -31.4713	   -22.0718	    -7.3853	   -28.8696	   -17.7078	   -33.5693	   -25.3448	   -17.4561	   -28.8696	
   -28.1982	   -34.3246	   -24.1699	    -8.0566	   -31.7230	   -18.7149	   -36.1710	   -26.4359	   -19.1345	   -31.6391	
   -29.7089	   -36.5906	   -25.3448	    -8.8959	   -34.4086	   -19.4702	   -38.3530	   -26.6876	   -19.9738	   -33.4854	
   -31.8069	   -38.2690	   -26.0162	   -10.6583	   -37.0941	   -20.1416	   -40.0314	   -26.4359	   -20.2255	   -34.4925	
   -34.3246	   -39.3600	   -26.3519	   -13.9313	   -39.8636	   -21.2326	   -41.2903	   -25.9323	   -20.2255	   -34.7443	
   -37.0941	   -39.7797	   -26.6876	   -18.9667	   -42.6331	   -22.9950	   -41.9617	   -25.4288	   -19.9738	   -34.4925	
   -39.4440	   -39.5279	   -26.9394	   -25.6805	   -44.8990	   -25.3448	   -41.9617	   -24.9252	   -19.7220	   -33.6533	
   -41.0385	   -38.4369	   -26.9394	   -33.3176	   -46.2418	   -28.1982	   -41.0385	   -24.4217	   -19.4702	   -32.3944	
   -41.5421	   -36.5067	   -26.1002	   -40.9546	   -45.8221	   -31.0516	   -39.1083	   -23.6664	   -19.0506	   -30.7999	
   -40.8707	   -33.6533	   -24.1699	   -47.5006	   -43.1366	   -33.6533	   -36.2549	   -22.6593	   -18.4631	   -28.7857	
   -39.1922	   -30.0446	   -21.0648	   -52.2842	   -38.2690	   -35.5835	   -32.3944	   -21.3165	   -17.5400	   -26.4359	
   -36.6745	   -26.1002	   -17.1204	   -55.0537	   -31.8069	   -36.7584	   -28.0304	   -19.8059	   -16.3651	   -23.8342	
   -33.7372	   -22.0718	   -12.8403	   -55.8090	   -24.5895	   -37.0102	   -23.4985	   -18.2114	   -14.9384	   -21.2326	
   -30.3802	   -18.2114	    -8.7280	   -54.7180	   -17.6239	   -36.5067	   -19.2184	   -16.6168	   -13.2599	   -18.6310	
   -26.8555	   -14.6027	    -4.8676	   -52.1164	   -11.4975	   -35.1639	   -15.4419	   -15.1062	   -11.4136	   -16.1133	
   -23.1628	   -11.3297	    -1.5106	   -48.2559	    -6.7139	   -33.1497	   -12.3367	   -13.5117	    -9.3155	   -13.7634	
   -19.2184	    -8.3923	     1.5945	   -43.1366	    -3.3569	   -30.2963	    -9.9869	   -11.7493	    -7.0496	   -11.5814	
   -15.3580	    -5.7068	     4.1962	   -37.1780	    -1.3428	   -26.7715	    -8.5602	    -9.9869	    -4.6158	    -9.6512	
   -11.9171	    -3.6926	     6.1264	   -30.7999	    -0.8392	   -22.8271	    -8.0566	    -8.3084	    -2.3499	    -8.1406	
    -9.2316	    -2.5177	     7.3013	   -24.5895	    -1.5945	   -18.9667	    -8.5602	    -6.9656	    -0.4196	    -7.2174	
    -7.6370	    -2.4338	     7.3853	   -19.2184	    -3.5248	   -15.7776	   -10.1547	    -6.1264	     0.6714	    -7.0496	
    -7.3853	    -3.6087	     6.2943	   -15.4419	    -6.5460	   -13.5956	   -12.7563	    -5.9586	     0.8392	    -7.8888	
    -8.2245	    -5.7907	     4.3640	   -13.5956	   -10.0708	   -12.5885	   -16.1133	    -6.4621	     0.1678	    -9.5673	
    -9.8190	    -8.6441	     2.0142	   -13.6795	   -13.5956	   -12.8403	   -19.5541	    -7.3853	    -1.1749	   -11.5814	
   -11.4975	   -11.4975	    -0.2518	   -15.2740	   -16.6168	   -13.8474	   -22.6593	    -8.4763	    -2.7695	   -13.5117	
   -12.8403	   -14.0991	    -2.0981	   -18.0435	   -18.8828	   -15.2740	   -25.0931	    -9.4833	    -4.4479	   -15.1062	
   -13.5956	   -16.1133	    -3.3569	   -21.4005	   -20.1416	   -16.8686	   -26.5198	   -10.4065	    -6.0425	   -16.1133	
   -13.7634	   -17.5400	    -4.1122	   -24.9252	   -20.7291	   -18.4631	   -27.1912	   -11.2457	    -7.5531	   -16.7007	
   -13.8474	   -18.5471	    -4.6997	   -28.6179	   -20.8130	   -20.2255	   -27.3590	   -12.2528	    -9.0637	   -17.1204	
   -14.0152	   -19.4702	    -5.3711	   -32.3944	   -20.7291	   -22.1558	   -27.3590	   -13.5117	   -10.7422	   -17.5400	
   -14.6027	   -20.3934	    -6.2943	   -36.0031	   -20.6451	   -24.1699	   -27.3590	   -15.1062	   -12.4207	   -18.0435	
   -15.6097	   -21.1487	    -7.3013	   -39.1083	   -20.4773	   -26.1002	   -27.4429	   -16.5329	   -13.6795	   -18.4631	
   -16.8686	   -21.5683	    -8.2245	   -41.2903	   -20.1416	   -27.5269	   -27.1912	   -17.5400	   -13.9313	   -18.4631	
   -18.1274	   -21.5683	    -8.7280	   -42.1295	   -19.5541	   -28.0304	   -26.6037	   -17.7078	   -12.8403	   -17.7078	
   -19.2184	   -20.9808	    -8.8959	   -41.3742	   -18.7149	   -27.5269	   -25.5127	   -17.0364	   -10.4904	   -16.0294	
   -20.1416	   -20.0577	    -8.7280	   -39.2761	   -17.7917	   -26.0162	   -24.1699	   -15.6097	    -7.3853	   -13.8474	
   -20.5612	   -18.9667	    -8.3084	   -35.9192	   -16.8686	   -23.7503	   -22.8271	   -14.0152	    -4.1122	   -11.4975	
   -20.6451	   -17.7917	    -7.8888	   -31.6391	   -15.9454	   -21.0648	   -21.4844	   -12.4207	    -1.1749	    -9.2316	
   -20.1416	   -16.7007	    -7.2174	   -26.6037	   -15.1062	   -18.1274	   -20.2255	   -11.0779	     1.2589	    -7.3853	
   -19.3024	   -15.6097	    -6.3782	   -20.8969	   -14.3509	   -15.0223	   -19.2184	    -9.9030	     3.1891	    -5.8746	
   -18.0435	   -14.6866	    -5.4550	   -14.8544	   -13.8474	   -12.0010	   -18.3792	    -8.7280	     4.6997	    -4.7836	
   -16.6168	   -14.0152	    -4.5319	    -8.4763	   -13.7634	    -8.9798	   -17.7917	    -7.4692	     6.0425	    -3.9444	
   -15.0223	   -13.7634	    -3.7766	    -2.1820	   -14.1830	    -6.2103	   -17.3721	    -6.0425	     7.1335	    -3.5248	
   -13.3438	   -13.6795	    -3.1891	     3.6926	   -15.1062	    -3.5248	   -17.2882	    -4.4479	     8.1406	    -3.2730	
   -11.4975	   -13.8474	    -2.8534	     9.0637	   -16.2811	    -1.0071	   -17.1204	    -2.7695	     8.9798	    -3.2730	
    -9.5673	   -13.9313	    -2.5177	    13.4277	   -17.3721	     1.3428	   -17.0364	    -1.1749	     9.7351	    -3.4409	
    -7.8049	   -13.9313	    -2.0981	    16.5329	   -18.2114	     3.4409	   -16.9525	     0.3357	    10.4065	    -3.6087	
    -6.3782	   -13.8474	    -1.6785	    18.1274	   -18.6310	     4.9515	   -17.1204	     1.3428	    10.8261	    -4.0283	
    -5.6229	   -13.8474	    -1.4267	    18.0435	   -18.6310	     5.6229	   -17.7078	     1.5945	    10.9100	    -4.6158	
    -5.5389	   -14.0152	    -1.2589	    16.3651	   -18.2114	     5.1193	   -18.7149	     1.0910	    10.5743	    -5.3711	
    -6.2103	   -14.4348	    -1.4267	    13.4277	   -17.3721	     3.6087	   -20.0577	    -0.1678	     9.9030	    -6.2103	
    -7.0496	   -14.7705	    -1.5945	     9.5673	   -16.1133	     1.2589	   -21.4005	    -1.9302	     8.9798	    -7.0496	
    -7.8049	   -14.7705	    -1.5945	     5.3711	   -14.6866	    -1.6785	   -22.4915	    -3.8605	     8.0566	    -7.6370	
    -8.0566	   -14.3509	    -1.4267	     1.2589	   -13.2599	    -4.6997	   -23.0789	    -5.6229	     7.1335	    -8.0566	
    -7.5531	   -13.2599	    -0.8392	    -2.3499	   -11.7493	    -7.6370	   -23.1628	    -6.7978	     6.4621	    -8.1406	
    -6.4621	   -11.5814	     0.2518	    -5.1193	   -10.1547	    -9.9030	   -22.7432	    -7.0496	     6.0425	    -7.9727	
    -5.1193	    -9.4833	     1.6785	    -6.7139	    -8.5602	   -11.2457	   -21.8201	    -6.2103	     6.1264	    -7.6370	
    -3.7766	    -7.0496	     3.4409	    -6.5460	    -6.7978	   -11.1618	   -20.5612	    -4.2801	     6.6299	    -7.1335	
    -2.8534	    -4.6997	     5.3711	    -4.4479	    -4.9515	    -9.4833	   -18.9667	    -1.1749	     7.7209	    -6.2943	
    -2.3499	    -2.4338	     7.3013	     0.0839	    -3.3569	    -6.1264	   -17.2043	     2.6855	     9.2316	    -5.2872	
    -2.3499	    -0.6714	     8.9798	     6.8817	    -2.0142	    -1.3428	   -15.5258	     7.1335	    11.1618	    -3.9444	
    -2.7695	     0.6714	    10.2386	    15.7776	    -1.4267	     4.4479	   -14.1830	    11.7493	    13.3438	    -2.4338	
    -3.6087	     1.4267	    10.7422	    26.1002	    -1.4267	    10.8261	   -13.3438	    15.9454	    15.4419	    -0.9232	
    -4.5319	     1.5945	    10.6583	    37.2620	    -1.9302	    17.2043	   -13.0081	    19.5541	    17.2882	     0.5875	
    -5.5389	     1.4267	    10.1547	    48.0881	    -2.6016	    23.0789	   -13.0081	    22.1558	    18.6310	     1.8463	
    -6.4621	     1.0910	     9.6512	    57.4875	    -2.8534	    27.7786	   -13.0920	    23.6664	    19.4702	     2.7695	
    -7.0496	     0.7553	     9.3155	    64.2853	    -2.5177	    31.0516	   -13.0081	    24.0021	    19.6381	     3.5248	
    -7.3013	     0.7553	     9.4833	    67.4744	    -1.5106	    32.3944	   -12.5885	    23.4985	    19.1345	     4.0283	
    -7.1335	     0.9232	     9.9869	    66.3834	     0.0000	    31.5552	   -11.8332	    22.1558	    18.2114	     4.2801	
    -6.4621	     1.4267	    10.8261	    60.8444	     1.8463	    28.6179	   -10.7422	    20.2255	    16.8686	     4.4479	
    -5.4550	     2.0142	    11.7493	    51.1093	     3.7766	    23.5825	    -9.5673	    17.7917	    15.1062	     4.1962	
    -4.5319	     2.3499	    12.4207	    38.1012	     5.2872	    16.7007	    -8.6441	    14.7705	    12.9242	     3.4409	
    -3.9444	     2.0142	    12.3367	    22.8271	     6.0425	     8.4763	    -8.3923	    10.9100	     9.9869	     1.7624	
    -4.0283	     0.7553	    11.2457	     6.5460	     5.5389	    -0.6714	    -9.3155	     6.0425	     6.2103	    -1.1749	
    -4.6997	    -1.4267	     9.1476	    -9.2316	     3.7766	   -10.0708	   -11.2457	     0.1678	     1.9302	    -5.1193	
    -5.5389	    -4.1962	     6.2103	   -23.3307	     0.9232	   -18.7988	   -14.0152	    -6.2103	    -2.4338	    -9.7351	
    -6.2103	    -7.0496	     3.1052	   -34.9121	    -2.4338	   -26.1841	   -17.1204	   -12.4207	    -6.0425	   -14.2670	
    -6.1264	    -9.3155	     0.3357	   -43.6401	    -5.7068	   -31.6391	   -19.9738	   -17.7078	    -8.4763	   -18.0435	
    -5.2032	   -10.9100	    -1.5106	   -49.4308	    -8.3084	   -35.1639	   -22.1558	   -21.5683	    -9.5673	   -20.7291	
    -3.5248	   -11.5814	    -2.3499	   -52.7878	   -10.0708	   -36.9263	   -23.4985	   -23.9182	    -9.3155	   -22.2397	
    -1.3428	   -11.4975	    -2.1820	   -53.9627	   -10.7422	   -37.1780	   -23.7503	   -24.6735	    -7.9727	   -22.5754	
     1.2589	   -10.6583	    -1.0071	   -53.2913	   -10.4065	   -36.0870	   -22.9950	   -23.9182	    -5.8746	   -21.7361	
     4.0283	    -9.2316	     0.9232	   -50.9415	    -8.9798	   -33.8211	   -21.2326	   -21.8201	    -3.0212	   -19.8898	
     6.8817	    -7.3013	     3.5248	   -46.9131	    -6.7139	   -30.5481	   -18.3792	   -18.7988	     0.2518	   -17.1204	
     9.4833	    -5.0354	     6.3782	   -41.7099	    -3.9444	   -26.6037	   -14.9384	   -15.1901	     3.7766	   -13.7634	
    11.4975	    -2.8534	     9.0637	   -35.8353	    -1.0910	   -22.3236	   -11.2457	   -11.4975	     7.1335	   -10.1547	
    12.4207	    -1.2589	    11.1618	   -30.2124	     1.0910	   -18.2953	    -7.8049	    -8.1406	     9.9869	    -6.7139	
    11.8332	    -0.5035	    12.2528	   -25.4288	     2.2659	   -15.1901	    -5.0354	    -5.5389	    11.9171	    -3.7766	
     9.5673	    -0.8392	    12.2528	   -21.9879	     2.0981	   -13.2599	    -3.3569	    -3.9444	    12.8403	    -1.6785	
     5.6229	    -2.0981	    11.2457	   -20.3094	     0.8392	   -12.7563	    -2.8534	    -3.5248	    12.6724	    -0.4196	
     0.4196	    -4.1122	     9.7351	   -20.1416	    -1.3428	   -13.5117	    -3.2730	    -4.1122	    11.4975	    -0.0839	
    -5.4550	    -6.6299	     7.9727	   -21.4005	    -4.0283	   -15.3580	    -4.5319	    -5.5389	     9.5673	    -0.4196	
   -11.5814	    -9.3155	     6.2103	   -23.6664	    -6.4621	   -18.1274	    -6.3782	    -7.5531	     7.0496	    -1.5106	
   -17.4561	   -12.0850	     4.5319	   -26.6037	    -8.3923	   -21.2326	    -8.6441	    -9.9030	     4.1962	    -3.0212	
   -22.8271	   -14.6027	     3.1052	   -29.7089	    -9.3155	   -24.5056	   -10.9100	   -12.2528	     1.1749	    -4.8676	
   -27.3590	   -16.8686	     1.8463	   -32.4783	    -9.3994	   -27.4429	   -13.2599	   -14.4348	    -1.6785	    -6.8817	
   -30.8838	   -18.5471	     0.6714	   -34.6603	    -8.7280	   -29.7089	   -15.3580	   -16.1133	    -4.1962	    -8.8120	
   -33.1497	   -19.7220	    -0.3357	   -35.9192	    -7.8049	   -31.2195	   -17.2043	   -17.2882	    -6.2103	   -10.5743	
   -34.0729	   -20.2255	    -1.3428	   -36.3388	    -7.0496	   -31.7230	   -18.8828	   -17.7078	    -7.5531	   -11.9171	
   -33.8211	   -20.0577	    -2.0981	   -35.8353	    -6.7139	   -31.3873	   -20.2255	   -17.6239	    -8.1406	   -12.8403	
   -32.5623	   -19.4702	    -2.6855	   -34.4086	    -6.7139	   -30.2963	   -21.2326	   -17.0364	    -8.1406	   -13.0920	
   -30.6320	   -18.3792	    -2.7695	   -32.3105	    -7.0496	   -28.6179	   -21.8201	   -16.1133	    -7.6370	   -12.9242	
   -28.3661	   -17.0364	    -2.3499	   -29.6249	    -7.2174	   -26.6037	   -21.9879	   -14.9384	    -6.7139	   -12.3367	
   -25.8484	   -15.4419	    -1.4267	   -26.5198	    -7.1335	   -24.5056	   -21.5683	   -13.7634	    -5.5389	   -11.5814	
   -23.2468	   -13.7634	    -0.0839	   -22.9950	    -6.5460	   -22.4915	   -20.6451	   -12.5046	    -4.4479	   -10.6583	
   -20.5612	   -11.9171	     1.4267	   -19.2184	    -5.6229	   -20.4773	   -19.3024	   -11.3297	    -3.2730	    -9.8190	
   -17.7078	    -9.9869	     3.0212	   -14.8544	    -4.3640	   -18.4631	   -17.6239	   -10.1547	    -2.1820	    -8.8959	
   -14.7705	    -7.8888	     4.6997	    -9.9030	    -3.0212	   -16.2811	   -15.6937	    -8.8959	    -1.1749	    -7.8049	
   -11.6653	    -5.7068	     6.2103	    -4.2801	    -1.6785	   -13.8474	   -13.5956	    -7.4692	    -0.1678	    -6.5460	
    -8.3084	    -3.4409	     7.6370	     2.1820	    -0.4196	   -11.1618	   -11.4975	    -5.7068	     0.8392	    -5.0354	
    -4.9515	    -1.2589	     8.8120	     9.0637	     0.5875	    -8.3084	    -9.3994	    -3.5248	     1.5945	    -3.5248	
    -1.5106	     0.8392	     9.7351	    16.0294	     1.3428	    -5.4550	    -7.5531	    -1.0910	     2.2659	    -2.0981	
     1.7624	     2.6016	    10.4065	    22.4075	     2.0142	    -3.0212	    -6.0425	     1.5106	     2.6855	    -0.9232	
     4.7836	     4.0283	    11.0779	    27.6108	     2.6855	    -1.2589	    -4.9515	     3.9444	     2.8534	    -0.2518	
     7.3013	     5.0354	    11.5814	    30.8838	     3.3569	    -0.7553	    -4.3640	     5.7907	     2.7695	     0.0000	
     9.0637	     5.4550	    11.8332	    31.8909	     3.9444	    -1.5945	    -4.4479	     6.6299	     2.2659	    -0.5875	
     9.8190	     4.9515	    11.4975	    30.2963	     4.1962	    -4.0283	    -5.2872	     6.2103	     1.4267	    -1.8463	
     9.3155	     3.5248	    10.3226	    26.4359	     3.8605	    -7.9727	    -7.0496	     4.3640	     0.2518	    -4.0283	
     7.6370	     1.4267	     8.4763	    20.8130	     2.9373	   -12.8403	    -9.5673	     1.3428	    -1.3428	    -6.7139	
     5.0354	    -1.0071	     6.3782	    14.2670	     1.4267	   -17.9596	   -12.5885	    -2.4338	    -3.1891	    -9.7351	
     2.0142	    -3.2730	     4.5319	     7.3853	    -0.3357	   -22.9111	   -15.6097	    -6.1264	    -4.9515	   -12.5046	
    -0.8392	    -5.1193	     3.1891	     0.5875	    -2.0142	   -27.1912	   -18.2114	    -9.3994	    -6.4621	   -14.8544	
    -3.0212	    -6.2943	     2.5177	    -6.1264	    -3.6087	   -30.6320	   -20.3094	   -11.7493	    -7.5531	   -16.4490	
    -4.2801	    -6.7139	     2.2659	   -12.5046	    -4.9515	   -33.1497	   -21.6522	   -13.1760	    -7.9727	   -17.2043	
    -4.2801	    -6.6299	     2.2659	   -18.2953	    -6.2103	   -34.9121	   -22.1558	   -13.5956	    -7.8049	   -16.9525	
    -3.0212	    -6.0425	     2.4338	   -23.2468	    -7.3013	   -35.6674	   -21.9040	   -13.1760	    -6.7978	   -15.9454	
    -0.9232	    -5.0354	     2.9373	   -26.8555	    -7.9727	   -35.4996	   -20.8130	   -11.8332	    -5.1193	   -14.0152	
     1.7624	    -3.7766	     3.8605	   -28.8696	    -8.2245	   -34.4086	   -19.1345	    -9.8190	    -2.6855	   -11.4136	
     4.4479	    -2.4338	     5.0354	   -29.2053	    -8.0566	   -32.4783	   -17.0364	    -7.4692	     0.1678	    -8.3084	
     6.5460	    -1.1749	     6.2943	   -28.1982	    -7.6370	   -30.1285	   -15.0223	    -5.0354	     3.1891	    -5.1193	
     7.6370	    -0.2518	     7.4692	   -26.1841	    -7.0496	   -27.6947	   -13.3438	    -2.8534	     6.0425	    -2.3499	
     7.5531	     0.2518	     8.4763	   -23.6664	    -6.2943	   -25.4288	   -12.2528	    -1.0071	     8.3923	    -0.1678	
     6.4621	     0.4196	     9.2316	   -20.6451	    -5.2032	   -23.4985	   -11.8332	     0.4196	    10.2386	     1.1749	
     4.7836	     0.5875	    10.2386	   -17.3721	    -3.4409	   -21.7361	   -11.7493	     1.7624	    11.5814	     1.8463	
     3.1052	     1.0071	    11.6653	   -13.5956	    -1.0071	   -19.9738	   -11.8332	     3.1891	    12.6724	     2.0142	
     1.7624	     1.7624	    13.3438	    -9.5673	     1.5945	   -18.0435	   -11.9171	     4.7836	    13.4277	     1.8463	
     1.0071	     2.7695	    15.2740	    -5.6229	     4.0283	   -16.1972	   -12.1689	     6.3782	    13.8474	     1.3428	
     0.5875	     3.6926	    16.9525	    -2.0981	     5.7068	   -14.4348	   -12.6724	     7.8049	    13.8474	     0.4196	
     0.5035	     4.4479	    18.3792	     1.0910	     6.6299	   -12.8403	   -13.3438	     8.7280	    13.2599	    -0.9232	
     0.5875	     4.7836	    19.4702	     3.9444	     6.8817	   -11.2457	   -14.1830	     9.3994	    12.3367	    -2.4338	
     0.6714	     4.7836	    20.3094	     6.7978	     6.7978	    -9.4833	   -14.8544	     9.8190	    11.0779	    -3.9444	
     0.7553	     4.3640	    20.9808	     9.8190	     6.4621	    -7.4692	   -15.3580	    10.1547	     9.8190	    -5.2032	
     0.8392	     3.6087	    21.4005	    13.0081	     5.9586	    -5.2032	   -15.6097	    10.4904	     8.7280	    -6.1264	
     0.8392	     2.7695	    21.6522	    16.2811	     5.2032	    -2.6855	   -15.6097	    10.7422	     7.9727	    -6.5460	
     0.7553	     1.9302	    21.7361	    19.2184	     4.3640	    -0.1678	   -15.2740	    10.9940	     7.5531	    -6.3782	
     0.8392	     1.3428	    21.8201	    21.5683	     3.6087	     2.0981	   -14.6866	    11.3297	     7.6370	    -5.7068	
     1.0910	     1.0910	    21.7361	    22.8271	     3.0212	     3.9444	   -13.6795	    11.6653	     7.9727	    -4.5319	
     1.5106	     1.0910	    21.4844	    22.5754	     2.7695	     5.0354	   -12.5046	    11.7493	     8.4763	    -3.0212	
     1.9302	     1.1749	    20.7291	    20.6451	     2.5177	     5.2032	   -11.2457	    11.3297	     8.8120	    -1.5106	
     2.0142	     1.0071	    18.8828	    16.7847	     1.9302	     4.0283	   -10.2386	    10.1547	     8.4763	    -0.4196	
     1.7624	     0.2518	    15.7776	    11.1618	     0.6714	     1.5945	    -9.8190	     7.9727	     7.3013	    -0.0839	
     0.9232	    -1.1749	    11.5814	     4.3640	    -1.4267	    -2.0142	   -10.3226	     5.1193	     5.0354	    -0.7553	
    -0.2518	    -3.2730	     6.7139	    -2.6855	    -4.2801	    -6.2943	   -11.7493	     1.7624	     2.0142	    -2.3499	
    -1.3428	    -5.4550	     1.8463	    -9.1476	    -7.5531	   -10.4904	   -13.6795	    -1.5106	    -1.2589	    -4.3640	
    -2.0981	    -7.4692	    -2.3499	   -13.8474	   -10.8261	   -13.9313	   -16.0294	    -3.9444	    -4.3640	    -6.5460	
    -2.0981	    -8.8959	    -5.6229	   -16.3651	   -13.6795	   -16.1133	   -18.2953	    -5.3711	    -6.5460	    -8.4763	
    -1.4267	    -9.6512	    -7.8049	   -16.6168	   -15.8615	   -16.7847	   -20.3094	    -5.5389	    -7.6370	    -9.7351	
    -0.2518	    -9.8190	    -8.9798	   -14.7705	   -17.2043	   -16.1972	   -21.9040	    -4.6158	    -7.3013	   -10.4904	
     1.3428	    -9.4833	    -9.1476	   -11.3297	   -17.6239	   -14.4348	   -22.7432	    -2.8534	    -5.7068	   -10.5743	
     3.2730	    -8.6441	    -8.4763	    -6.8817	   -17.0364	   -11.8332	   -22.9950	    -0.4196	    -2.9373	   -10.0708	
     5.3711	    -7.3013	    -6.8817	    -1.6785	   -15.4419	    -8.4763	   -22.4915	     2.3499	     0.5875	    -9.0637	
     7.8888	    -5.5389	    -4.3640	     3.9444	   -12.7563	    -4.7836	   -21.2326	     5.3711	     4.4479	    -7.8888	
    10.7422	    -3.2730	    -1.0071	     9.6512	    -9.3155	    -0.9232	   -19.4702	     8.2245	     8.1406	    -6.5460	
    14.0152	    -0.6714	     3.0212	    15.2740	    -5.2032	     3.1052	   -17.2043	    10.9940	    11.4136	    -5.2032	
    17.5400	     2.2659	     7.5531	    20.8130	    -1.0071	     6.9656	   -14.7705	    13.5117	    14.0991	    -3.9444	
    21.0648	     5.3711	    12.1689	    25.9323	     3.0212	    10.7422	   -12.0850	    15.6937	    16.1133	    -2.7695	
    24.3378	     8.3923	    16.6168	    30.4642	     6.4621	    14.0991	    -9.5673	    17.7917	    17.4561	    -1.5945	
    26.9394	    11.1618	    20.5612	    34.1568	     9.0637	    16.7007	    -7.3013	    19.7220	    18.3792	    -0.5035	
    28.4500	    13.5117	    23.7503	    36.4227	    10.5743	    18.3792	    -5.2032	    21.4844	    18.9667	     0.7553	
    28.7857	    15.4419	    26.0162	    37.0941	    11.1618	    18.7988	    -3.2730	    23.1628	    19.3024	     2.0981	
    28.0304	    16.7847	    27.4429	    36.0870	    11.0779	    18.0435	    -1.3428	    24.6735	    19.8059	     3.6926	
    26.6037	    17.7917	    28.1143	    33.4854	    10.5743	    16.2811	     0.8392	    26.0162	    20.4773	     5.5389	
    24.7574	    18.4631	    28.3661	    29.7928	     9.9030	    13.5956	     3.1052	    26.9394	    21.3165	     7.5531	
    22.9111	    18.7988	    28.2822	    25.5127	     9.2316	    10.3226	     5.4550	    27.3590	    22.1558	     9.3994	
    21.1487	    18.7149	    28.0304	    21.0648	     8.6441	     6.7139	     7.5531	    27.0233	    22.9111	    10.8261	
    19.5541	    18.2953	    27.6108	    16.7847	     8.2245	     2.9373	     8.9798	    25.8484	    23.0789	    11.4136	
    18.1274	    17.4561	    27.0233	    12.8403	     7.9727	    -0.7553	     9.5673	    23.4985	    22.4915	    10.9940	
    16.7847	    16.1972	    26.2680	     9.1476	     7.8049	    -4.2801	     9.0637	    20.0577	    21.0648	     9.4833	
    15.6097	    14.6866	    25.2609	     5.6229	     7.8888	    -7.4692	     7.3853	    15.6097	    18.6310	     6.9656	
    14.5187	    12.8403	    24.0860	     2.2659	     7.8888	   -10.2386	     4.7836	    10.4904	    15.4419	     3.6087	
    13.5117	    10.7422	    22.5754	    -0.8392	     7.6370	   -12.5046	     1.3428	     5.2032	    11.7493	    -0.3357	
    12.6724	     8.4763	    20.8130	    -3.6087	     6.7978	   -14.0991	    -2.6016	     0.0000	     7.8888	    -4.4479	
    11.9171	     6.2103	    18.7149	    -5.7068	     5.2032	   -15.1901	    -6.5460	    -4.6997	     4.1122	    -8.6441	
    10.9940	     3.8605	    16.2811	    -7.1335	     2.8534	   -15.7776	   -10.4065	    -8.7280	     0.6714	   -12.5046	
     9.9030	     1.5945	    13.6795	    -8.0566	     0.0000	   -16.1133	   -13.6795	   -12.2528	    -2.4338	   -16.1133	
     8.4763	    -0.6714	    10.9100	    -8.6441	    -2.9373	   -16.3651	   -16.4490	   -15.1062	    -5.2032	   -19.2184	
     6.6299	    -2.7695	     8.2245	    -9.2316	    -5.8746	   -16.7007	   -18.4631	   -17.2882	    -7.7209	   -21.8201	
     4.2801	    -4.6997	     5.7068	    -9.9869	    -8.4763	   -17.4561	   -19.8898	   -18.9667	    -9.9869	   -24.0021	
     1.6785	    -6.3782	     3.6926	   -10.9940	   -10.6583	   -18.4631	   -20.5612	   -19.9738	   -11.9171	   -25.6805	
    -0.9232	    -7.5531	     2.2659	   -11.8332	   -12.4207	   -19.5541	   -20.8130	   -20.3934	   -13.5117	   -26.8555	
    -3.4409	    -8.3923	     1.4267	   -12.3367	   -13.6795	   -20.6451	   -20.6451	   -20.4773	   -14.6866	   -27.4429	
    -5.5389	    -8.9798	     0.9232	   -12.0010	   -14.7705	   -21.4005	   -20.3094	   -20.1416	   -15.3580	   -27.6108	
    -7.3013	    -9.3994	     0.5035	   -10.7422	   -15.6097	   -21.7361	   -19.9738	   -19.4702	   -15.5258	   -27.2751	
    -8.6441	    -9.9030	     0.0839	    -8.3923	   -16.4490	   -21.4005	   -19.7220	   -18.6310	   -15.1062	   -26.6876	
    -9.5673	   -10.4904	    -0.5035	    -4.8676	   -17.0364	   -20.2255	   -19.5541	   -17.4561	   -13.9313	   -25.6805	
   -10.0708	   -11.0779	    -1.1749	    -0.5035	   -17.2882	   -18.2114	   -19.4702	   -15.9454	   -12.0850	   -24.4217	
   -10.0708	   -11.5814	    -1.9302	     4.6997	   -17.2043	   -15.3580	   -19.3863	   -14.0152	    -9.3994	   -22.9111	
    -9.4833	   -12.0010	    -2.5177	    10.4065	   -16.5329	   -11.7493	   -19.3024	   -11.6653	    -6.2943	   -21.2326	
    -8.3084	   -12.2528	    -3.0212	    16.6168	   -15.5258	    -7.5531	   -19.1345	    -9.0637	    -2.8534	   -19.4702	
    -6.3782	   -12.3367	    -3.3569	    22.9111	   -14.3509	    -3.1052	   -18.8828	    -6.3782	     0.4196	   -17.8757	
    -3.9444	   -12.1689	    -3.6087	    28.7857	   -13.0920	     1.4267	   -18.6310	    -3.6926	     3.1891	   -16.4490	
    -1.0910	   -11.9171	    -3.7766	    33.8211	   -11.8332	     5.5389	   -18.2953	    -1.2589	     5.3711	   -15.3580	
     1.9302	   -11.3297	    -3.8605	    37.4298	   -10.6583	     9.0637	   -17.7917	     0.7553	     6.9656	   -14.4348	
     5.0354	   -10.4065	    -3.6926	    39.4440	    -9.3994	    11.7493	   -17.1204	     2.3499	     8.2245	   -13.5956	
     8.2245	    -8.8959	    -2.9373	    39.9475	    -8.0566	    13.6795	   -16.0294	     3.7766	     9.3155	   -12.5046	
    11.3297	    -6.7978	    -1.4267	    39.5279	    -6.5460	    15.0223	   -14.6027	     5.2032	    10.5743	   -10.9940	
    14.5187	    -3.9444	     0.8392	    38.3530	    -4.9515	    15.8615	   -12.6724	     6.7978	    12.0850	    -9.0637	
    17.6239	    -0.7553	     3.6926	    36.7584	    -3.2730	    16.3651	   -10.4904	     8.4763	    13.7634	    -6.7139	
    20.5612	     2.7695	     6.7978	    34.7443	    -1.5945	    16.2811	    -8.3084	    10.1547	    15.3580	    -4.3640	
    23.2468	     6.0425	     9.9869	    32.0587	     0.0839	    15.5258	    -6.2943	    11.4975	    16.6168	    -2.2659	
    25.2609	     8.8959	    12.7563	    28.6179	     1.8463	    14.0991	    -4.6997	    12.0850	    17.1204	    -1.0071	
    26.5198	    10.9940	    14.8544	    24.5895	     3.5248	    11.8332	    -3.7766	    11.7493	    16.6168	    -0.5875	
    26.9394	    12.3367	    16.2811	    19.7220	     5.1193	     8.8120	    -3.4409	    10.5743	    15.1901	    -1.2589	
    26.6876	    12.9242	    17.0364	    14.3509	     6.3782	     5.2872	    -3.8605	     8.7280	    12.9242	    -2.6855	
    25.9323	    13.0920	    17.3721	     8.6441	     7.3853	     1.5106	    -4.6158	     6.6299	    10.3226	    -4.6997	
    24.8413	    13.1760	    17.4561	     3.0212	     7.9727	    -2.0142	    -5.7068	     4.7836	     7.7209	    -6.7139	
    23.5825	    13.2599	    17.5400	    -2.0142	     8.1406	    -4.9515	    -6.7978	     3.2730	     5.2872	    -8.7280	
    22.2397	    13.2599	    17.4561	    -5.9586	     7.7209	    -7.2174	    -8.0566	     2.0981	     3.0212	   -10.5743	
    20.8130	    13.2599	    17.2043	    -8.3923	     6.7139	    -8.7280	    -9.3155	     1.1749	     0.9232	   -12.4207	
    19.3863	    13.0081	    16.7007	    -9.3994	     5.2032	    -9.4833	   -10.6583	     0.0839	    -1.3428	   -14.3509	
    17.9596	    12.4207	    15.7776	    -9.0637	     3.2730	    -9.7351	   -12.0850	    -1.0910	    -3.7766	   -16.4490	
    16.5329	    11.4975	    14.5187	    -7.5531	     1.1749	    -9.4833	   -13.4277	    -2.4338	    -6.3782	   -18.6310	
    15.1901	    10.3226	    13.1760	    -5.1193	    -0.8392	    -8.9798	   -14.2670	    -3.6926	    -8.8959	   -20.6451	
    13.7634	     9.1476	    12.0010	    -2.0142	    -2.2659	    -8.0566	   -14.6027	    -4.7836	   -11.0779	   -22.0718	
    12.5046	     8.0566	    11.0779	     1.5945	    -3.1052	    -6.7978	   -14.0991	    -5.3711	   -12.4207	   -22.8271	
    11.3297	     7.4692	    10.5743	     5.6229	    -3.2730	    -5.1193	   -12.8403	    -5.2872	   -13.0081	   -22.5754	
    10.5743	     7.3853	    10.6583	     9.9030	    -2.7695	    -2.9373	   -10.7422	    -4.4479	   -12.5885	   -21.2326	
    10.4065	     8.0566	    11.4136	    14.1830	    -1.4267	    -0.4196	    -7.8888	    -2.7695	   -11.1618	   -18.9667	
    11.1618	     9.6512	    13.0081	    18.2953	     1.0071	     2.4338	    -4.2801	    -0.4196	    -8.8120	   -15.6937	
    13.1760	    12.0850	    15.6097	    21.8201	     4.4479	     5.4550	    -0.1678	     2.4338	    -5.3711	   -11.5814	
    16.3651	    15.2740	    19.0506	    24.3378	     8.9798	     8.3084	     4.3640	     5.7068	    -1.0071	    -6.7978	
    20.6451	    18.8828	    23.1628	    25.4288	    14.2670	    10.5743	     8.8959	     9.0637	     4.1122	    -1.6785	
    25.4288	    22.5754	    27.4429	    25.0931	    19.5541	    12.0010	    12.8403	    12.3367	     9.4833	     3.3569	
    30.1285	    25.8484	    31.4713	    23.3307	    24.3378	    12.4207	    16.0294	    15.0223	    14.6866	     7.6370	
    34.2407	    28.3661	    34.9121	    20.6451	    27.9465	    11.8332	    17.9596	    16.7847	    18.9667	    10.7422	
    37.1780	    29.9606	    37.4298	    17.2882	    30.0446	    10.4065	    18.3792	    17.3721	    21.8201	    12.2528	
    38.6887	    30.2963	    38.8565	    13.5956	    30.5481	     8.1406	    17.2882	    16.7007	    22.9111	    12.0850	
    38.6887	    29.4571	    39.1083	     9.9869	    29.4571	     5.3711	    14.8544	    14.6866	    22.3236	    10.0708	
    37.5137	    27.6947	    38.4369	     6.4621	    27.2751	     2.2659	    11.2457	    11.7493	    20.2255	     6.7139	
    35.7513	    25.5966	    37.0941	     3.3569	    24.5056	    -0.7553	     7.2174	     8.1406	    17.2043	     2.3499	
    34.0729	    23.4985	    35.5835	     0.9232	    21.7361	    -3.5248	     3.3569	     4.4479	    13.6795	    -2.2659	
    32.9819	    21.9879	    34.2407	    -0.9232	    19.3024	    -5.7907	     0.0839	     1.0910	    10.2386	    -6.7978	
    32.7301	    21.1487	    33.1497	    -2.1820	    17.4561	    -7.5531	    -2.3499	    -1.8463	     7.0496	   -10.8261	
    33.3176	    21.0648	    32.3944	    -3.1052	    16.1133	    -8.7280	    -3.8605	    -4.1122	     4.4479	   -14.0152	
    34.5764	    21.6522	    31.8069	    -3.7766	    15.1062	    -9.3994	    -4.6997	    -5.7907	     2.3499	   -16.4490	
    36.0870	    22.5754	    31.1356	    -4.2801	    14.2670	    -9.6512	    -4.8676	    -6.9656	     0.8392	   -17.9596	
    37.6816	    23.6664	    30.3802	    -4.5319	    13.3438	    -9.3994	    -4.7836	    -7.4692	    -0.1678	   -18.7149	
    38.8565	    24.6735	    29.4571	    -4.1962	    12.1689	    -8.6441	    -4.5319	    -7.3853	    -0.5035	   -18.7149	
    39.1922	    25.3448	    28.1982	    -3.1891	    10.6583	    -7.3853	    -4.1122	    -6.7978	    -0.3357	   -18.0435	
    38.5208	    25.5127	    26.7715	    -1.3428	     8.8120	    -5.7068	    -3.6926	    -5.7907	     0.5035	   -16.9525	
    36.7584	    25.1770	    25.1770	     1.2589	     6.7978	    -3.6087	    -3.2730	    -4.2801	     1.6785	   -15.4419	
    33.9890	    24.1699	    23.4146	     4.6997	     4.7836	    -1.3428	    -3.0212	    -2.6855	     3.1052	   -13.8474	
    30.3802	    22.5754	    21.7361	     8.7280	     2.7695	     0.9232	    -2.9373	    -1.0910	     4.6158	   -12.3367	
    26.2680	    20.3934	    19.9738	    13.0920	     0.9232	     3.0212	    -3.1891	     0.3357	     5.7068	   -11.2457	
    21.9879	    17.7078	    18.2114	    17.7917	    -0.8392	     4.8676	    -3.8605	     1.4267	     6.4621	   -10.7422	
    17.8757	    14.8544	    16.4490	    22.6593	    -2.3499	     6.5460	    -4.8676	     2.0142	     6.6299	   -10.7422	
    14.2670	    12.2528	    14.9384	    27.7786	    -3.2730	     8.0566	    -5.9586	     2.3499	     6.4621	   -11.2457	
    11.8332	    10.3226	    14.0991	    32.9819	    -3.3569	     9.6512	    -6.7139	     2.6016	     6.3782	   -11.9171	
    10.7422	     9.5673	    14.1830	    38.1851	    -2.3499	    11.4136	    -6.9656	     3.1052	     6.5460	   -12.2528	
    11.1618	    10.0708	    15.2740	    42.9688	    -0.1678	    13.3438	    -6.4621	     4.0283	     7.2174	   -12.1689	
    13.0920	    11.7493	    17.4561	    46.8292	     3.0212	    15.1901	    -4.9515	     5.4550	     8.4763	   -11.5814	
    16.1972	    14.6027	    20.3934	    49.2630	     6.8817	    16.7007	    -2.7695	     7.2174	    10.2386	   -10.3226	
    20.0577	    18.0435	    23.9182	    50.1022	    10.8261	    17.8757	     0.0839	     9.1476	    12.2528	    -8.6441	
    24.2538	    21.6522	    27.4429	    49.5148	    14.4348	    18.6310	     3.1052	    11.2457	    14.3509	    -6.5460	
    28.4500	    25.0931	    30.7159	    47.7524	    17.2882	    18.8828	     6.0425	    13.0920	    16.1133	    -4.5319	
    32.1426	    27.7786	    33.2336	    45.2347	    19.1345	    18.7149	     8.4763	    14.6027	    17.3721	    -2.7695	
    35.0800	    29.4571	    34.5764	    42.2974	    19.6381	    18.2114	    10.0708	    15.4419	    17.7078	    -1.6785	
    37.0102	    29.9606	    34.6603	    39.1083	    18.6310	    17.3721	    10.6583	    15.6097	    17.0364	    -1.3428	
    37.8494	    29.3732	    33.7372	    35.9192	    16.4490	    16.4490	    10.0708	    15.2740	    15.4419	    -1.7624	
    37.6816	    27.7786	    31.8909	    32.9819	    13.4277	    15.6097	     8.4763	    14.7705	    13.1760	    -2.8534	
    36.5906	    25.4288	    29.4571	    30.3802	    10.1547	    15.1062	     6.2943	    14.2670	    10.6583	    -4.2801	
    34.9121	    22.4915	    26.7715	    28.1982	     6.9656	    15.1062	     3.6926	    14.0152	     8.1406	    -5.7907	
    32.5623	    19.2184	    23.7503	    26.7715	     4.5319	    15.8615	     1.0910	    14.0152	     6.0425	    -7.3013	
    29.8767	    15.7776	    20.6451	    26.1841	     2.8534	    17.6239	    -1.2589	    14.4348	     4.4479	    -8.5602	
    26.8555	    12.3367	    17.3721	    26.7715	     1.8463	    20.3934	    -3.3569	    15.0223	     3.6926	    -9.4833	
    23.8342	     8.8959	    14.0152	    28.5339	     1.3428	    24.2538	    -5.1193	    15.6097	     3.8605	   -10.1547	
    20.7291	     5.6229	    10.4904	    31.3034	     0.8392	    28.7857	    -6.7978	    16.0294	     4.6997	   -10.5743	
    17.7078	     2.5177	     6.8817	    34.9121	     0.0000	    33.4854	    -8.4763	    16.0294	     6.1264	   -10.9940	
    14.6866	    -0.3357	     3.6087	    39.1922	    -1.0910	    38.1012	   -10.0708	    15.5258	     7.8049	   -11.4975	
    11.9171	    -2.7695	     0.8392	    43.8919	    -2.3499	    42.2134	   -11.6653	    14.7705	     9.3155	   -12.0850	
     9.4833	    -4.6158	    -1.0910	    48.5916	    -3.6087	    45.6543	   -12.9242	    13.7634	    10.4065	   -12.8403	
     7.4692	    -5.7068	    -2.1820	    52.7878	    -4.5319	    48.0881	   -13.9313	    12.5885	    10.9940	   -13.5956	
     5.7907	    -6.1264	    -2.4338	    55.7251	    -5.0354	    49.5148	   -14.3509	    11.3297	    10.9100	   -14.4348	
     4.4479	    -5.9586	    -1.8463	    56.6483	    -5.1193	    49.5987	   -14.2670	     9.9869	    10.4065	   -15.2740	
     3.2730	    -5.2032	    -0.7553	    55.2216	    -4.6997	    48.2559	   -13.5956	     8.4763	     9.4833	   -15.8615	
     2.4338	    -4.0283	     0.8392	    51.0254	    -3.7766	    45.5704	   -12.5046	     6.7978	     8.4763	   -16.3651	
     1.9302	    -2.6016	     2.6855	    44.5633	    -2.5177	    41.6260	   -10.9100	     4.8676	     7.3013	   -16.6168	
     2.0981	    -0.9232	     4.7836	    36.5067	    -0.8392	    36.7584	    -9.0637	     2.8534	     6.2943	   -16.5329	
     3.1891	     1.0910	     7.0496	    27.9465	     0.9232	    31.6391	    -6.8817	     1.0071	     5.5389	   -16.1133	
     5.3711	     3.5248	     9.7351	    20.0577	     3.0212	    26.8555	    -4.5319	    -0.4196	     5.2872	   -15.2740	
     8.8120	     6.5460	    12.6724	    13.9313	     5.2872	    22.9111	    -2.0142	    -1.0910	     5.7068	   -14.0152	
    13.5956	    10.0708	    16.0294	    10.2386	     7.8049	    20.0577	     0.7553	    -0.7553	     6.7139	   -12.4207	
    19.4702	    13.9313	    19.6381	     9.1476	    10.4904	    18.4631	     3.3569	     0.3357	     8.1406	   -10.6583	
    26.0162	    17.9596	    23.3307	    10.1547	    13.0920	    17.8757	     5.7907	     1.9302	     9.8190	    -8.8959	
    32.7301	    21.8201	    26.8555	    12.5885	    15.5258	    17.9596	     7.8888	     3.6926	    11.2457	    -7.5531	
    39.0244	    25.2609	    29.9606	    15.1062	    17.5400	    18.3792	     9.2316	     5.2032	    12.2528	    -6.7978	
    44.4794	    28.0304	    32.7301	    16.7847	    18.9667	    18.8828	     9.8190	     6.0425	    12.4207	    -6.7978	
    48.5916	    30.1285	    34.8282	    16.7847	    19.7220	    19.0506	     9.7351	     6.2943	    11.8332	    -7.6370	
    51.0254	    31.5552	    36.4227	    15.0223	    19.8898	    18.7988	     8.9798	     5.7907	    10.4065	    -9.2316	
    51.6129	    32.2266	    37.1780	    11.6653	    19.3863	    18.1274	     7.8049	     4.7836	     8.2245	   -11.4975	
    50.5219	    32.3944	    37.0102	     7.2174	    18.3792	    17.1204	     6.2943	     3.2730	     5.3711	   -14.1830	
    47.9202	    31.8909	    35.9192	     2.2659	    16.7007	    16.0294	     4.5319	     1.4267	     2.1820	   -17.2043	
    44.1437	    30.7999	    33.8211	    -2.6016	    14.6866	    15.0223	     2.8534	    -0.6714	    -1.2589	   -20.1416	
    39.6118	    29.2892	    31.1356	    -6.7978	    12.4207	    14.1830	     1.2589	    -2.7695	    -4.5319	   -22.8271	
    34.8282	    27.4429	    28.1143	    -9.9869	    10.2386	    13.7634	     0.1678	    -4.6997	    -7.3853	   -25.0931	
    29.8767	    25.3448	    25.1770	   -11.7493	     8.3923	    13.8474	    -0.3357	    -6.4621	    -9.7351	   -26.6037	
    25.1770	    23.1628	    22.4075	   -12.0010	     7.0496	    14.4348	    -0.2518	    -7.7209	   -11.4136	   -27.5269	
    20.8130	    21.1487	    20.2255	   -10.9100	     6.2943	    15.5258	     0.5875	    -8.5602	   -12.5046	   -27.6947	
    17.2043	    19.6381	    18.7149	    -8.7280	     6.1264	    16.9525	     1.9302	    -8.8120	   -13.0081	   -27.4429	
    14.3509	    18.7988	    18.0435	    -5.7907	     6.5460	    18.7149	     3.6926	    -8.4763	   -12.9242	   -26.7715	
    12.4207	    18.7149	    18.1274	    -2.4338	     7.4692	    20.4773	     5.7068	    -7.6370	   -12.1689	   -25.8484	
    11.3297	    19.3024	    18.7988	     0.8392	     8.5602	    22.1558	     7.7209	    -6.5460	   -10.9100	   -24.8413	
    10.6583	    20.0577	    19.7220	     3.6087	     9.7351	    23.4146	     9.5673	    -5.3711	    -9.0637	   -23.8342	
    10.3226	    20.8969	    20.5612	     5.6229	    10.7422	    24.1699	    10.9940	    -4.4479	    -6.8817	   -22.9950	
    10.3226	    21.8201	    21.4844	     7.1335	    11.6653	    24.5056	    12.0850	    -3.8605	    -4.6158	   -22.3236	
    10.6583	    22.9111	    22.5754	     8.3084	    12.7563	    24.5056	    13.1760	    -3.4409	    -2.1820	   -21.7361	
    11.4975	    24.4217	    24.2538	     9.4833	    14.1830	    24.6735	    14.3509	    -3.0212	     0.0839	   -21.0648	
    12.7563	    26.3519	    26.4359	    10.9940	    16.2811	    25.0092	    15.8615	    -2.4338	     2.2659	   -20.3934	
    14.4348	    28.3661	    29.1214	    12.7563	    18.9667	    25.4288	    17.3721	    -1.8463	     4.1962	   -19.6381	
    16.0294	    30.0446	    31.5552	    14.4348	    21.9879	    25.5966	    18.5471	    -1.6785	     5.4550	   -19.3863	
    16.9525	    30.6320	    33.2336	    15.4419	    24.5895	    24.9252	    18.7149	    -2.6016	     5.5389	   -19.9738	
    16.8686	    29.7089	    33.5693	    15.4419	    25.9323	    22.9950	    17.4561	    -4.9515	     4.1122	   -21.8201	
    15.6097	    27.0233	    31.9748	    14.0991	    25.2609	    19.6381	    14.2670	    -8.8120	     1.0071	   -25.2609	
    13.0920	    22.6593	    28.5339	    11.7493	    22.2397	    14.7705	     9.3155	   -14.0152	    -3.6926	   -30.0446	
     9.8190	    17.0364	    23.4985	     8.7280	    17.1204	     9.0637	     3.0212	   -19.9738	    -9.5673	   -35.7513	
     6.2103	    10.9940	    17.5400	     5.8746	    10.8261	     3.1891	    -3.6926	   -25.6805	   -15.8615	   -41.7938	
     2.9373	     5.2872	    11.5814	     3.9444	     4.3640	    -2.0142	    -9.9869	   -30.4642	   -21.7361	   -47.1649	
     0.6714	     0.7553	     6.2943	     3.6087	    -1.3428	    -6.0425	   -15.0223	   -33.5693	   -26.4359	   -51.3611	
    -0.3357	    -2.2659	     2.3499	     4.9515	    -5.4550	    -8.3923	   -18.3792	   -34.9121	   -29.4571	   -54.0466	
     0.0000	    -3.6087	    -0.0839	     7.9727	    -7.8888	    -9.0637	   -19.9738	   -34.7443	   -30.7999	   -54.9698	
     1.6785	    -3.4409	    -1.0071	    12.2528	    -8.8120	    -8.3923	   -20.0577	   -33.4854	   -30.7159	   -54.5502	
     4.5319	    -1.9302	    -0.6714	    17.3721	    -8.5602	    -6.6299	   -18.8828	   -31.5552	   -29.6249	   -53.1235	
     8.3923	     0.5875	     0.8392	    22.8271	    -7.2174	    -4.1122	   -17.0364	   -29.2892	   -27.7786	   -50.8575	
    13.0081	     3.8605	     3.2730	    28.5339	    -5.2032	    -1.0910	   -14.5187	   -26.8555	   -25.5127	   -48.0881	
    18.0435	     7.5531	     6.2943	    34.1568	    -2.5177	     2.4338	   -11.7493	   -24.1699	   -22.9950	   -45.0668	
    23.2468	    11.3297	     9.9030	    39.8636	     0.5875	     6.3782	    -8.8959	   -21.4005	   -20.4773	   -42.0456	
    27.9465	    14.9384	    13.5117	    45.4865	     3.7766	    10.6583	    -6.2103	   -18.6310	   -18.1274	   -39.1922	
    31.6391	    17.9596	    17.1204	    50.8575	     6.9656	    15.1062	    -3.9444	   -16.0294	   -16.1972	   -36.7584	
    33.9890	    20.1416	    20.2255	    55.7251	     9.8190	    19.5541	    -2.0981	   -13.7634	   -14.7705	   -34.9121	
[Epoch Header]
[Trial Type]	23
[Accept]	1
[Correct]	0
[RT]	 0.000
[Resp]	0
[Epoch Data]
    10.8261	    13.1760	    19.6381	    34.7443	     9.4833	    24.5895	     8.3084	    13.3438	    20.0577	    -1.8463	
    14.6027	    15.0223	    21.4005	    35.3317	    10.4904	    24.9252	     8.8959	    13.9313	    21.0648	    -1.5945	
    18.2953	    16.6168	    22.5754	    35.6674	    11.2457	    24.9252	     9.3155	    14.5187	    21.6522	    -1.4267	
    21.6522	    18.0435	    23.2468	    35.7513	    11.7493	    24.7574	     9.6512	    15.0223	    21.9879	    -1.2589	
    24.6735	    19.3863	    23.6664	    35.8353	    12.0850	    24.7574	     9.9869	    15.6097	    22.1558	    -1.0071	
    27.3590	    20.6451	    24.0860	    36.1710	    12.5046	    25.0931	    10.4904	    16.3651	    22.0718	    -0.6714	
    29.7089	    21.9879	    24.6735	    36.9263	    13.0920	    25.8484	    11.2457	    17.4561	    21.9040	    -0.0839	
    31.5552	    23.4985	    25.4288	    38.3530	    13.9313	    27.1072	    12.2528	    18.8828	    21.9879	     0.7553	
    32.8140	    24.9252	    26.3519	    40.4510	    14.7705	    28.7857	    13.4277	    20.7291	    22.2397	     1.7624	
    33.4015	    26.3519	    27.2751	    43.0527	    15.6097	    30.7999	    14.6027	    22.9950	    22.9111	     3.0212	
    33.4015	    27.6108	    28.1143	    46.0739	    16.1133	    32.8979	    15.6937	    25.5127	    24.1699	     4.5319	
    32.9819	    28.7857	    28.8696	    49.0112	    16.4490	    34.6603	    16.6168	    28.1143	    25.9323	     6.0425	
    32.3944	    29.8767	    29.5410	    51.3611	    16.6168	    35.8353	    17.2882	    30.7159	    28.0304	     7.7209	
    31.6391	    30.7999	    30.1285	    52.7878	    16.5329	    36.1710	    17.5400	    32.8140	    30.1285	     9.0637	
    30.6320	    31.3034	    30.4642	    52.9556	    16.1972	    35.2478	    17.4561	    34.2407	    31.7230	    10.0708	
    29.1214	    31.2195	    30.3802	    51.8646	    15.6097	    33.0658	    16.8686	    34.5764	    32.2266	    10.4065	
    27.0233	    30.3802	    29.6249	    49.6826	    14.6027	    29.6249	    15.6097	    33.6533	    31.3873	     9.9869	
    24.1699	    28.5339	    28.1982	    46.6614	    13.1760	    25.3448	    13.8474	    31.4713	    29.2053	     8.6441	
    20.7291	    25.8484	    26.0162	    43.2205	    11.4136	    20.5612	    11.5814	    28.1143	    25.9323	     6.7139	
    16.9525	    22.6593	    23.4146	    39.7797	     9.3994	    15.6937	     9.0637	    24.0021	    21.9040	     4.1962	
    13.5117	    19.3024	    20.6451	    36.5067	     7.3013	    11.1618	     6.4621	    19.3863	    17.5400	     1.5106	
    10.8261	    16.1133	    17.9596	    33.2336	     5.5389	     6.9656	     4.1122	    14.9384	    13.2599	    -1.0910	
     9.0637	    13.5956	    15.6097	    29.7928	     4.0283	     3.2730	     2.1820	    10.9100	     9.3994	    -3.4409	
     8.4763	    11.8332	    13.6795	    25.8484	     3.0212	     0.0000	     0.8392	     7.7209	     6.2103	    -5.2872	
     8.8959	    10.9100	    12.3367	    21.2326	     2.5177	    -2.9373	     0.0000	     5.3711	     3.7766	    -6.6299	
    10.1547	    10.7422	    11.4975	    16.2811	     2.4338	    -5.3711	    -0.3357	     3.7766	     2.1820	    -7.3013	
    12.0010	    11.0779	    11.0779	    11.5814	     2.6855	    -7.2174	    -0.1678	     2.8534	     1.5106	    -7.3853	
    14.0991	    11.8332	    10.9100	     7.7209	     3.2730	    -8.1406	     0.3357	     2.4338	     1.6785	    -6.9656	
    16.0294	    12.7563	    10.8261	     4.9515	     3.9444	    -8.2245	     1.0910	     2.3499	     2.4338	    -6.0425	
    17.6239	    13.6795	    10.8261	     3.2730	     4.6158	    -7.3853	     1.7624	     2.5177	     3.6926	    -4.9515	
    18.5471	    14.3509	    10.6583	     2.6855	     5.1193	    -5.7068	     2.3499	     2.7695	     5.1193	    -3.7766	
    18.9667	    14.8544	    10.4065	     2.7695	     5.5389	    -3.3569	     2.8534	     3.2730	     6.5460	    -2.7695	
    18.8828	    15.1062	    10.0708	     3.6087	     5.7907	    -0.6714	     3.1891	     4.0283	     7.8888	    -1.8463	
    18.3792	    15.1901	     9.6512	     5.1193	     5.9586	     2.4338	     3.4409	     5.2872	     9.2316	    -1.0071	
    17.6239	    15.1062	     9.3994	     7.3853	     6.1264	     5.7907	     3.6087	     6.9656	    10.5743	    -0.2518	
    16.7007	    14.9384	     9.1476	    10.4065	     6.3782	     9.3994	     3.6926	     9.0637	    11.9171	     0.5875	
    15.6937	    14.7705	     9.1476	    13.6795	     6.6299	    12.9242	     3.7766	    11.4136	    13.4277	     1.5106	
    14.7705	    14.7705	     9.4833	    16.7847	     7.0496	    16.2811	     3.9444	    13.6795	    15.0223	     2.5177	
    14.1830	    14.9384	    10.2386	    19.3863	     7.7209	    19.3024	     4.3640	    15.8615	    16.7847	     3.8605	
    14.2670	    15.4419	    11.4975	    21.1487	     8.6441	    21.7361	     4.9515	    17.7917	    18.7988	     5.5389	
    15.1901	    16.2811	    13.2599	    22.3236	     9.8190	    23.7503	     5.8746	    19.8898	    21.1487	     7.7209	
    16.8686	    17.4561	    15.3580	    23.1628	    11.0779	    25.3448	     7.1335	    22.0718	    23.8342	    10.3226	
    19.1345	    18.8828	    17.5400	    24.0860	    12.3367	    26.5198	     8.7280	    24.5056	    26.8555	    13.3438	
    21.4844	    20.2255	    19.5541	    25.2609	    13.4277	    27.3590	    10.4065	    27.0233	    29.7928	    16.5329	
    23.6664	    21.4005	    21.2326	    26.6876	    14.2670	    27.6108	    12.0010	    29.2053	    32.3105	    19.3863	
    25.2609	    21.9040	    22.2397	    27.9465	    14.7705	    27.1072	    13.3438	    30.7999	    34.0729	    21.7361	
    26.0162	    21.7361	    22.3236	    28.3661	    14.6027	    25.4288	    14.0152	    31.3873	    34.6603	    22.9950	
    25.8484	    20.8130	    21.2326	    27.5269	    13.8474	    22.5754	    13.9313	    30.6320	    33.8211	    22.9950	
    24.7574	    19.0506	    19.1345	    25.1770	    12.4207	    18.6310	    13.0920	    28.6179	    31.7230	    21.7361	
    23.1628	    16.8686	    16.1133	    21.4005	    10.6583	    13.9313	    11.7493	    25.5966	    28.6179	    19.5541	
    21.4005	    14.5187	    12.8403	    16.7847	     8.6441	     8.9798	     9.9869	    22.0718	    25.1770	    16.8686	
    19.8059	    12.2528	     9.6512	    11.8332	     6.8817	     4.2801	     8.3084	    18.5471	    21.8201	    14.1830	
    18.7149	    10.4065	     6.7978	     7.0496	     5.2872	     0.1678	     6.7139	    15.3580	    19.0506	    11.7493	
    18.1274	     8.9798	     4.4479	     2.6016	     4.0283	    -3.1891	     5.2032	    12.7563	    17.1204	     9.7351	
    18.2114	     7.8049	     2.6016	    -1.3428	     2.7695	    -5.8746	     3.7766	    10.5743	    16.1133	     8.1406	
    18.7149	     7.0496	     1.0910	    -4.8676	     1.5945	    -8.0566	     2.3499	     8.8120	    16.0294	     7.0496	
    19.5541	     6.3782	    -0.2518	    -7.8888	     0.2518	    -9.6512	     0.8392	     7.4692	    16.4490	     6.2943	
    20.5612	     5.8746	    -1.4267	   -10.1547	    -1.1749	   -10.7422	    -0.6714	     6.3782	    17.2043	     5.7068	
    21.2326	     5.3711	    -2.5177	   -11.4975	    -2.6855	   -11.0779	    -2.1820	     5.7907	    17.9596	     5.4550	
    21.4844	     4.7836	    -3.5248	   -11.5814	    -4.1122	   -10.4904	    -3.5248	     5.6229	    18.7149	     5.2872	
    20.8130	     4.1122	    -4.5319	   -10.2386	    -5.4550	    -8.9798	    -4.6158	     5.9586	    19.4702	     5.3711	
    19.0506	     3.1891	    -5.5389	    -7.3853	    -6.4621	    -6.3782	    -5.3711	     7.0496	    20.3094	     5.7068	
    16.1972	     2.1820	    -6.3782	    -3.1891	    -7.0496	    -2.7695	    -5.7068	     8.8959	    21.4844	     6.4621	
    12.6724	     1.0910	    -6.9656	     2.3499	    -7.2174	     1.7624	    -5.5389	    11.4975	    22.9950	     7.4692	
     9.0637	     0.1678	    -7.3013	     8.8120	    -6.7978	     6.9656	    -4.9515	    14.8544	    24.8413	     8.8120	
     6.0425	    -0.4196	    -7.1335	    15.9454	    -6.0425	    12.6724	    -3.9444	    18.7149	    26.6876	    10.4065	
     4.1962	    -0.5035	    -6.5460	    23.3307	    -4.9515	    18.2953	    -2.6855	    22.6593	    28.4500	    11.9171	
     3.8605	     0.0839	    -5.4550	    30.6320	    -3.6926	    23.7503	    -1.3428	    26.5198	    29.9606	    13.2599	
     5.0354	     1.2589	    -3.9444	    37.3459	    -2.6016	    28.5339	    -0.0839	    29.7928	    30.8838	    14.2670	
     7.5531	     2.9373	    -2.1820	    43.2205	    -1.6785	    32.3944	     1.0071	    32.1426	    31.1356	    14.6866	
    10.8261	     4.7836	    -0.3357	    47.6685	    -1.0910	    34.9960	     1.6785	    33.2336	    30.5481	    14.3509	
    14.3509	     6.4621	     1.1749	    50.4379	    -1.0071	    36.0870	     1.8463	    32.7301	    28.8696	    13.1760	
    17.4561	     7.7209	     2.0981	    51.1932	    -1.5106	    35.5835	     1.2589	    30.3802	    26.1841	    10.9940	
    19.3863	     8.1406	     2.2659	    50.1022	    -2.6855	    33.4854	     0.0000	    26.4359	    22.5754	     7.9727	
    19.8898	     7.6370	     1.6785	    47.1649	    -4.3640	    29.9606	    -2.0142	    21.0648	    18.2114	     4.1122	
    18.6310	     6.2943	     0.3357	    42.6331	    -6.6299	    25.4288	    -4.6158	    14.9384	    13.5117	    -0.1678	
    15.8615	     4.2801	    -1.5106	    36.9263	    -9.1476	    20.2255	    -7.4692	     8.8120	     9.0637	    -4.6158	
    12.0010	     2.0142	    -3.5248	    30.3802	   -11.5814	    14.6027	   -10.2386	     3.1891	     5.0354	    -8.8120	
     7.6370	    -0.4196	    -5.4550	    23.3307	   -13.7634	     8.8959	   -12.5885	    -1.4267	     1.8463	   -12.4207	
     3.1891	    -2.5177	    -7.2174	    16.0294	   -15.4419	     3.4409	   -14.2670	    -5.0354	    -0.3357	   -15.1062	
    -0.7553	    -4.3640	    -8.4763	     9.0637	   -16.4490	    -1.5106	   -15.1901	    -7.4692	    -1.6785	   -16.9525	
    -3.9444	    -5.7068	    -9.3155	     2.6855	   -16.7007	    -5.7907	   -15.2740	    -8.9798	    -2.0981	   -17.8757	
    -6.2943	    -6.5460	    -9.6512	    -2.6855	   -16.2811	    -9.2316	   -14.6027	    -9.7351	    -1.9302	   -17.9596	
    -7.8049	    -7.0496	    -9.5673	    -6.7139	   -15.3580	   -11.6653	   -13.5117	    -9.9869	    -1.1749	   -17.3721	
    -8.6441	    -7.3013	    -9.2316	    -9.3994	   -14.0991	   -13.1760	   -12.0850	    -9.7351	    -0.2518	   -16.4490	
    -8.8959	    -7.5531	    -8.7280	   -10.6583	   -12.6724	   -13.6795	   -10.4904	    -9.3155	     0.6714	   -15.4419	
    -8.8959	    -7.8049	    -8.2245	   -10.7422	   -11.0779	   -13.4277	    -8.8959	    -8.5602	     1.5945	   -14.4348	
    -8.6441	    -8.0566	    -7.6370	    -9.7351	    -9.3994	   -12.4207	    -7.2174	    -7.5531	     2.4338	   -13.5117	
    -8.3084	    -8.1406	    -6.9656	    -7.7209	    -7.3853	   -10.7422	    -5.5389	    -6.3782	     3.2730	   -12.5885	
    -7.8049	    -7.9727	    -6.0425	    -5.1193	    -5.0354	    -8.4763	    -3.6926	    -4.9515	     4.1962	   -11.6653	
    -7.1335	    -7.3013	    -4.6997	    -2.0981	    -2.2659	    -5.7068	    -1.5106	    -3.3569	     5.2032	   -10.5743	
    -6.4621	    -6.2103	    -2.8534	     0.9232	     1.0071	    -2.6855	     0.8392	    -1.5945	     6.3782	    -9.4833	
    -5.5389	    -4.6158	    -0.5035	     3.8605	     4.6997	     0.2518	     3.5248	     0.3357	     7.4692	    -8.3084	
    -4.5319	    -2.6016	     2.2659	     6.3782	     8.4763	     3.0212	     6.2103	     2.3499	     8.3923	    -7.0496	
    -3.3569	    -0.3357	     5.4550	     8.4763	    12.1689	     5.2032	     8.8120	     4.4479	     9.1476	    -6.0425	
    -2.0142	     2.0142	     8.5602	     9.9869	    15.2740	     6.7978	    10.9940	     6.5460	     9.5673	    -5.1193	
    -0.5035	     4.3640	    11.4975	    11.0779	    17.3721	     7.7209	    12.5885	     8.4763	     9.7351	    -4.4479	
     1.0910	     6.3782	    13.7634	    11.4975	    18.1274	     7.8888	    13.4277	    10.1547	     9.5673	    -4.0283	
     2.6016	     8.1406	    15.2740	    11.3297	    17.7078	     7.3853	    13.5117	    11.3297	     9.3155	    -3.7766	
     4.0283	     9.5673	    15.7776	    10.6583	    16.0294	     6.2943	    12.8403	    12.1689	     9.1476	    -3.5248	
     5.3711	    10.6583	    15.3580	     9.8190	    13.6795	     4.7836	    11.6653	    12.5885	     9.2316	    -3.1891	
     6.7139	    11.4975	    14.3509	     8.8959	    10.9100	     3.0212	    10.2386	    12.5885	     9.8190	    -2.6855	
     7.8049	    12.1689	    12.8403	     8.1406	     8.2245	     1.2589	     8.8120	    12.1689	    10.9100	    -1.9302	
     8.8959	    12.5885	    11.3297	     7.9727	     5.7068	    -0.3357	     7.3853	    11.4136	    12.5885	    -1.0071	
     9.9869	    12.9242	     9.9030	     8.7280	     3.6087	    -1.4267	     6.0425	    10.4065	    14.5187	     0.0000	
    11.1618	    13.1760	     8.7280	    10.7422	     2.0142	    -1.6785	     4.8676	     9.2316	    16.3651	     0.8392	
    12.6724	    13.4277	     8.1406	    14.2670	     0.8392	    -0.8392	     3.7766	     8.2245	    17.7917	     1.3428	
    14.7705	    14.0991	     7.9727	    19.6381	     0.1678	     1.0910	     2.8534	     7.6370	    18.7988	     1.5945	
    17.8757	    15.2740	     8.5602	    26.9394	     0.0000	     4.3640	     2.1820	     7.9727	    19.4702	     1.7624	
    22.0718	    17.2043	     9.9869	    36.0031	     0.4196	     8.8120	     2.0981	     9.3994	    20.2255	     2.0142	
    27.3590	    19.9738	    12.1689	    46.2418	     1.6785	    14.1830	     2.5177	    12.0010	    21.1487	     2.6855	
    33.4015	    23.3307	    15.0223	    56.6483	     3.5248	    20.1416	     3.6926	    15.5258	    22.4915	     3.6926	
    39.6118	    26.9394	    18.2953	    66.1316	     5.9586	    25.8484	     5.2872	    19.5541	    24.0021	     5.0354	
    45.2347	    30.4642	    21.7361	    73.7686	     8.6441	    30.9677	     7.1335	    23.5825	    25.6805	     6.4621	
    49.6826	    33.4854	    24.8413	    79.0558	    11.3297	    35.0800	     9.1476	    27.1912	    27.1912	     7.8888	
    52.5360	    35.6674	    27.6108	    81.9931	    13.8474	    38.1851	    11.0779	    30.1285	    28.5339	     9.2316	
    53.7109	    37.0941	    29.8767	    83.0841	    16.1972	    40.6189	    12.9242	    32.3944	    29.6249	    10.4065	
    53.4592	    37.9333	    31.8069	    82.5806	    18.3792	    42.3813	    14.6866	    34.1568	    30.6320	    11.5814	
    52.1164	    38.2690	    33.4015	    80.4825	    20.3934	    43.4723	    16.3651	    35.4996	    31.4713	    12.6724	
    50.1862	    38.4369	    34.8282	    76.1185	    22.1558	    43.4723	    17.9596	    36.2549	    32.1426	    13.5956	
    48.0881	    38.3530	    36.0031	    68.9850	    23.6664	    41.9617	    19.2184	    36.5067	    32.3944	    14.1830	
    46.0739	    38.1851	    36.7584	    58.7463	    24.6735	    38.6887	    19.9738	    35.9192	    32.1426	    14.4348	
    44.3954	    37.5977	    37.0102	    45.7382	    25.0931	    33.5693	    20.1416	    34.4925	    31.3873	    14.1830	
    43.1366	    36.6745	    36.6745	    30.8838	    24.9252	    27.0233	    19.6381	    32.0587	    30.0446	    13.5117	
    42.0456	    35.4156	    35.8353	    15.2740	    24.4217	    19.6381	    18.7149	    28.7857	    28.3661	    12.4207	
    41.1224	    33.8211	    34.7443	     0.3357	    23.6664	    12.0850	    17.6239	    24.7574	    26.4359	    11.2457	
    40.0314	    31.9748	    33.4854	   -12.9242	    22.9111	     5.0354	    16.5329	    20.3094	    24.5056	    10.1547	
    38.5208	    29.9606	    32.0587	   -23.9182	    22.2397	    -0.9232	    15.5258	    15.6097	    22.7432	     9.1476	
    36.1710	    27.4429	    30.3802	   -32.1426	    21.4005	    -5.6229	    14.4348	    10.8261	    21.0648	     8.1406	
    32.5623	    24.5056	    28.1982	   -37.7655	    20.1416	    -9.0637	    13.2599	     6.0425	    19.3863	     7.1335	
    27.6108	    20.9808	    25.1770	   -41.2064	    18.2953	   -11.4975	    11.5814	     1.2589	    17.3721	     5.7907	
    21.4844	    16.9525	    21.4005	   -42.8009	    15.5258	   -13.2599	     9.4833	    -3.3569	    15.0223	     4.0283	
    14.7705	    13.0081	    17.1204	   -42.8009	    12.2528	   -14.4348	     7.1335	    -7.5531	    12.2528	     2.0142	
     8.1406	     9.3155	    12.7563	   -41.5421	     8.8120	   -15.0223	     4.6997	   -10.8261	     9.4833	    -0.1678	
     2.2659	     6.4621	     8.8120	   -39.2761	     5.5389	   -15.1062	     2.6016	   -12.9242	     7.0496	    -2.0981	
    -2.4338	     4.5319	     5.6229	   -36.1710	     2.7695	   -14.9384	     0.9232	   -13.7634	     4.9515	    -3.8605	
    -5.8746	     3.5248	     3.3569	   -32.5623	     0.6714	   -14.5187	    -0.3357	   -13.6795	     3.3569	    -5.2032	
    -8.3084	     3.1052	     1.8463	   -28.7857	    -0.7553	   -14.0152	    -1.2589	   -12.8403	     2.0981	    -6.3782	
    -9.8190	     3.1052	     0.7553	   -24.8413	    -1.9302	   -13.5956	    -2.0142	   -11.5814	     1.0910	    -7.3853	
   -10.8261	     3.1891	    -0.2518	   -21.1487	    -2.9373	   -13.3438	    -2.8534	   -10.2386	     0.1678	    -8.3084	
   -11.6653	     3.1052	    -1.2589	   -17.6239	    -3.9444	   -13.0920	    -3.6926	    -9.0637	    -0.5875	    -8.9798	
   -12.1689	     2.7695	    -2.4338	   -14.3509	    -4.9515	   -12.6724	    -4.6158	    -8.0566	    -0.8392	    -9.3994	
   -12.5885	     2.1820	    -3.6087	   -11.4136	    -5.7907	   -11.8332	    -5.5389	    -7.3013	    -0.4196	    -9.3155	
   -12.6724	     1.5106	    -4.6158	    -8.8120	    -6.4621	   -10.3226	    -6.2103	    -6.5460	     1.0071	    -8.5602	
   -12.4207	     0.9232	    -5.2872	    -6.5460	    -6.6299	    -8.3084	    -6.3782	    -5.7907	     3.6087	    -6.8817	
   -11.7493	     0.5875	    -5.4550	    -4.5319	    -6.1264	    -5.6229	    -6.0425	    -4.7836	     7.2174	    -4.2801	
   -10.6583	     0.5875	    -4.9515	    -2.5177	    -4.9515	    -2.4338	    -5.0354	    -3.2730	    11.4975	    -1.0071	
    -8.9798	     1.0071	    -3.9444	    -0.2518	    -3.1052	     1.1749	    -3.4409	    -1.0910	    16.1972	     2.8534	
    -6.7978	     1.6785	    -2.2659	     2.8534	    -0.5875	     5.2032	    -1.1749	     1.8463	    21.0648	     6.9656	
    -4.1122	     2.6016	    -0.3357	     7.1335	     2.3499	     9.5673	     1.5945	     5.3711	    25.9323	    11.2457	
    -1.0910	     3.6926	     1.8463	    12.5046	     5.5389	    14.1830	     4.5319	     9.3994	    30.5481	    15.3580	
     2.0981	     4.7836	     3.9444	    18.6310	     8.5602	    18.7988	     7.4692	    13.5117	    34.6603	    19.0506	
     5.2872	     5.7907	     5.6229	    25.0092	    11.0779	    22.8271	     9.9869	    17.2043	    38.1012	    21.9879	
     8.0566	     6.5460	     6.5460	    30.4642	    12.7563	    25.7645	    11.6653	    20.1416	    40.3671	    23.7503	
    10.3226	     6.7139	     6.4621	    34.0729	    13.2599	    27.1072	    12.1689	    21.7361	    41.1224	    24.0021	
    11.7493	     6.2943	     5.2872	    35.1639	    12.5046	    26.6876	    11.2457	    21.9040	    40.2832	    22.6593	
    12.4207	     5.1193	     3.2730	    33.6533	    10.5743	    24.5056	     8.9798	    20.6451	    37.9333	    19.8898	
    12.4207	     3.4409	     0.7553	    30.0446	     7.8888	    21.2326	     5.7068	    18.2953	    34.4086	    16.1972	
    11.9171	     1.4267	    -1.9302	    25.0931	     4.8676	    17.4561	     1.8463	    15.4419	    30.2963	    12.0010	
    11.0779	    -0.7553	    -4.4479	    19.8059	     1.5945	    13.6795	    -2.3499	    12.4207	    25.8484	     7.7209	
     9.8190	    -2.8534	    -6.8817	    14.7705	    -1.8463	    10.3226	    -6.6299	     9.5673	    21.7361	     3.7766	
     8.1406	    -4.9515	    -9.0637	    10.4065	    -5.2872	     7.5531	   -10.7422	     7.0496	    18.0435	     0.3357	
     6.1264	    -6.8817	   -10.9940	     6.9656	    -8.8120	     5.6229	   -14.6866	     5.0354	    15.1062	    -2.3499	
     3.8605	    -8.5602	   -12.5046	     4.2801	   -12.2528	     4.2801	   -18.0435	     3.5248	    13.0920	    -4.1962	
     1.4267	    -9.8190	   -13.6795	     2.1820	   -15.5258	     3.3569	   -20.7291	     2.4338	    11.9171	    -5.2872	
    -1.0071	   -10.6583	   -14.4348	     0.2518	   -18.4631	     2.6855	   -22.5754	     1.6785	    11.4975	    -5.4550	
    -3.1891	   -11.0779	   -14.6027	    -1.7624	   -20.8130	     2.0142	   -23.4985	     1.0910	    11.6653	    -5.0354	
    -5.0354	   -10.9940	   -14.4348	    -3.9444	   -22.5754	     1.2589	   -23.6664	     0.6714	    12.3367	    -4.0283	
    -6.3782	   -10.5743	   -13.7634	    -6.2103	   -23.4985	     0.2518	   -23.1628	     0.2518	    13.2599	    -2.7695	
    -6.9656	    -9.9030	   -12.7563	    -8.0566	   -23.5825	    -0.6714	   -21.9879	     0.1678	    14.3509	    -1.3428	
    -6.7139	    -8.8120	   -11.4975	    -9.3155	   -22.9111	    -1.4267	   -20.4773	     0.2518	    15.2740	    -0.0839	
    -5.5389	    -7.5531	    -9.9030	    -9.6512	   -21.5683	    -1.8463	   -18.7149	     0.6714	    16.1972	     1.1749	
    -3.5248	    -6.0425	    -8.1406	    -9.1476	   -19.7220	    -1.9302	   -16.7847	     1.4267	    17.0364	     2.1820	
    -0.9232	    -4.4479	    -6.2943	    -7.7209	   -17.5400	    -1.5945	   -14.9384	     2.5177	    17.7917	     3.0212	
     1.8463	    -2.8534	    -4.6158	    -5.7068	   -15.3580	    -1.0071	   -13.1760	     3.7766	    18.2953	     3.6087	
     4.2801	    -1.4267	    -3.3569	    -3.5248	   -13.4277	    -0.3357	   -11.8332	     5.0354	    18.5471	     3.8605	
     5.7907	    -0.5875	    -2.6855	    -1.4267	   -11.9171	     0.4196	   -11.0779	     6.0425	    18.3792	     3.6087	
     6.0425	    -0.4196	    -2.9373	     0.2518	   -11.1618	     1.0910	   -10.9100	     6.7139	    17.6239	     2.8534	
     4.8676	    -1.0910	    -3.8605	     1.7624	   -11.0779	     1.8463	   -11.4136	     7.0496	    16.2811	     1.5106	
     2.6016	    -2.4338	    -5.6229	     3.2730	   -11.5814	     2.9373	   -12.5046	     7.3853	    14.6027	    -0.2518	
    -0.5035	    -4.4479	    -7.7209	     5.2872	   -12.5046	     4.4479	   -14.0152	     7.8049	    12.7563	    -2.1820	
    -3.9444	    -6.7978	    -9.9869	     8.3923	   -13.6795	     6.7139	   -15.5258	     8.6441	    11.0779	    -4.0283	
    -7.2174	    -9.1476	   -12.0850	    12.9242	   -14.6866	     9.6512	   -16.8686	    10.2386	     9.8190	    -5.3711	
    -9.9869	   -11.3297	   -13.6795	    18.9667	   -15.5258	    13.4277	   -17.7917	    12.5885	     9.2316	    -6.0425	
   -11.8332	   -13.0081	   -14.4348	    26.4359	   -15.8615	    17.7917	   -18.2114	    15.9454	     9.5673	    -5.9586	
   -12.5046	   -13.9313	   -14.2670	    34.8282	   -15.6097	    22.4915	   -17.9596	    20.0577	    10.7422	    -5.0354	
   -11.8332	   -13.8474	   -13.0081	    43.5562	   -14.6866	    27.1072	   -17.0364	    25.0092	    13.1760	    -3.1052	
    -9.6512	   -12.8403	   -10.8261	    51.6129	   -13.0920	    31.3873	   -15.5258	    30.2124	    16.7007	    -0.3357	
    -6.2943	   -10.9100	    -7.8888	    58.0750	   -10.8261	    34.8282	   -13.3438	    35.4996	    21.3165	     3.1891	
    -1.8463	    -8.1406	    -4.6158	    61.7676	    -8.3084	    37.1780	   -10.7422	    40.2832	    26.6037	     7.3013	
     3.1052	    -5.0354	    -1.4267	    62.1033	    -5.8746	    38.1851	    -8.1406	    43.9758	    31.9748	    11.4136	
     8.3084	    -1.7624	     1.3428	    58.7463	    -3.7766	    37.8494	    -5.7907	    46.1578	    36.8423	    15.1901	
    13.3438	     1.1749	     3.3569	    52.0325	    -2.4338	    36.1710	    -4.0283	    46.4096	    40.5350	    18.1274	
    17.7917	     3.4409	     4.4479	    43.0527	    -1.9302	    33.6533	    -3.1052	    44.8151	    42.7170	    19.9738	
    21.4005	     5.0354	     4.6158	    33.0658	    -2.1820	    30.8838	    -2.9373	    41.4581	    43.3884	    20.6451	
    24.0021	     5.8746	     3.9444	    23.3307	    -3.1052	    28.1982	    -3.4409	    36.7584	    42.6331	    20.2255	
    25.2609	     5.8746	     2.4338	    14.7705	    -4.3640	    26.0162	    -4.4479	    31.2195	    40.9546	    19.0506	
    25.0931	     5.1193	     0.3357	     8.1406	    -5.8746	    24.5056	    -5.7068	    25.4288	    38.6887	    17.2043	
    23.0789	     3.6087	    -2.1820	     3.3569	    -7.4692	    23.4146	    -7.2174	    20.0577	    36.1710	    15.0223	
    19.4702	     1.5945	    -4.7836	     0.3357	    -8.8959	    22.6593	    -8.6441	    15.3580	    33.5693	    12.6724	
    14.3509	    -0.8392	    -7.3013	    -1.2589	   -10.2386	    21.8201	   -10.0708	    11.5814	    30.8838	    10.2386	
     8.1406	    -3.6087	    -9.8190	    -1.6785	   -11.4136	    20.8969	   -11.3297	     8.7280	    28.2822	     7.8049	
     1.5106	    -6.3782	   -12.0850	    -1.1749	   -12.5046	    19.8898	   -12.4207	     6.6299	    25.6805	     5.5389	
    -5.0354	    -8.9798	   -14.0152	     0.3357	   -13.4277	    18.7988	   -13.2599	     5.3711	    23.0789	     3.4409	
   -10.7422	   -10.9940	   -15.4419	     2.8534	   -14.0152	    18.0435	   -13.7634	     4.8676	    20.8969	     1.7624	
   -15.1062	   -12.3367	   -16.1133	     6.3782	   -14.0152	    17.8757	   -13.6795	     5.1193	    19.3024	     0.6714	
   -17.7078	   -12.5046	   -15.8615	    11.1618	   -13.4277	    18.3792	   -12.8403	     6.2103	    18.6310	     0.5035	
   -18.2953	   -11.5814	   -14.5187	    17.0364	   -12.0010	    19.8059	   -11.2457	     8.1406	    19.0506	     1.2589	
   -17.1204	    -9.5673	   -12.2528	    23.7503	    -9.9869	    22.0718	    -8.9798	    10.7422	    20.3934	     2.8534	
   -14.5187	    -6.7139	    -9.3155	    30.5481	    -7.5531	    24.7574	    -6.4621	    13.7634	    22.5754	     5.0354	
   -10.8261	    -3.2730	    -5.9586	    36.5906	    -4.9515	    27.5269	    -3.9444	    16.8686	    25.0092	     7.3853	
    -6.8817	     0.0839	    -2.6855	    40.7028	    -2.6855	    29.6249	    -1.8463	    19.5541	    27.3590	     9.4833	
    -3.2730	     3.0212	    -0.0839	    42.2134	    -1.0071	    30.3802	    -0.5035	    21.4005	    28.8696	    10.8261	
    -0.5875	     4.8676	     1.5945	    40.6189	    -0.4196	    29.5410	    -0.3357	    21.8201	    29.2053	    10.9100	
     0.8392	     5.4550	     1.8463	    36.4227	    -1.0071	    27.0233	    -1.5945	    20.7291	    28.0304	     9.3994	
     0.9232	     4.6997	     0.7553	    30.3802	    -3.0212	    23.0789	    -4.1962	    18.2953	    25.2609	     6.3782	
    -0.0839	     2.8534	    -1.4267	    23.6664	    -5.9586	    18.2953	    -7.8888	    14.6866	    21.1487	     2.0981	
    -1.5945	     0.5035	    -4.1122	    17.4561	    -9.3994	    13.4277	   -12.0850	    10.4904	    16.1133	    -3.1052	
    -3.0212	    -1.8463	    -6.8817	    12.2528	   -12.6724	     8.8959	   -16.1133	     6.3782	    10.7422	    -8.3923	
    -3.7766	    -3.6926	    -9.0637	     8.4763	   -15.2740	     5.1193	   -19.4702	     2.8534	     5.5389	   -13.4277	
    -3.6087	    -4.7836	   -10.4904	     6.0425	   -16.7847	     2.3499	   -21.8201	     0.1678	     1.0071	   -17.6239	
    -2.6016	    -5.1193	   -10.9940	     4.6997	   -17.2882	     0.3357	   -22.9111	    -1.5106	    -2.6016	   -20.8969	
    -0.8392	    -4.6158	   -10.6583	     4.2801	   -16.7847	    -0.7553	   -22.7432	    -2.2659	    -5.2032	   -22.9950	
     1.5106	    -3.5248	    -9.5673	     4.6158	   -15.3580	    -1.2589	   -21.5683	    -2.3499	    -6.9656	   -24.0860	
     4.3640	    -1.7624	    -7.8049	     5.7068	   -13.1760	    -1.0071	   -19.3863	    -1.7624	    -7.8049	   -24.1699	
     7.6370	     0.5035	    -5.2872	     7.6370	   -10.3226	    -0.1678	   -16.3651	    -0.6714	    -7.8049	   -23.3307	
    11.2457	     3.3569	    -2.3499	    10.4904	    -7.1335	     1.2589	   -12.9242	     0.5875	    -7.2174	   -21.6522	
    15.1062	     6.4621	     0.9232	    14.0152	    -3.6926	     3.0212	    -9.2316	     2.0142	    -6.1264	   -19.5541	
    19.0506	     9.8190	     4.3640	    18.2114	    -0.4196	     5.0354	    -5.7907	     3.4409	    -4.6997	   -17.2043	
    23.1628	    13.0920	     7.7209	    22.9111	     2.5177	     7.2174	    -2.7695	     4.8676	    -3.0212	   -14.8544	
    27.2751	    16.1972	    10.8261	    27.6108	     4.6997	     9.3994	    -0.5875	     6.2103	    -0.9232	   -12.6724	
    31.3873	    19.0506	    13.4277	    31.9748	     5.9586	    11.3297	     0.7553	     7.3853	     1.4267	   -10.8261	
    35.1639	    21.3165	    15.4419	    35.2478	     6.1264	    12.7563	     1.0071	     8.3084	     4.0283	    -9.3155	
    38.4369	    22.9950	    16.7007	    36.8423	     5.2032	    13.4277	     0.1678	     8.5602	     6.5460	    -8.3923	
    40.7867	    23.9182	    17.2043	    36.3388	     3.1891	    13.0081	    -1.7624	     8.1406	     8.6441	    -8.2245	
    41.9617	    24.0860	    16.9525	    33.4015	     0.5035	    11.3297	    -4.3640	     6.8817	     9.9030	    -8.7280	
    41.5421	    23.3307	    16.0294	    28.1982	    -2.6016	     8.3923	    -7.5531	     4.7836	    10.0708	   -10.2386	
    39.4440	    21.7361	    14.5187	    21.3165	    -5.7907	     4.0283	   -10.9940	     2.0142	     8.9798	   -12.5046	
    35.6674	    19.3863	    12.4207	    13.3438	    -8.8959	    -1.3428	   -14.4348	    -1.3428	     6.9656	   -15.5258	
    30.8838	    16.5329	    10.0708	     5.2872	   -11.6653	    -7.4692	   -17.7078	    -4.9515	     4.2801	   -18.8828	
    25.5966	    13.5117	     7.7209	    -2.0142	   -14.0152	   -13.9313	   -20.4773	    -8.5602	     1.1749	   -22.4075	
    20.4773	    10.6583	     5.5389	    -8.0566	   -15.6097	   -20.1416	   -22.5754	   -11.9171	    -1.8463	   -25.5966	
    16.1133	     8.3923	     3.8605	   -12.3367	   -16.5329	   -25.8484	   -23.9182	   -14.8544	    -4.6997	   -28.4500	
    12.7563	     6.6299	     2.6016	   -14.9384	   -16.7847	   -30.8838	   -24.5056	   -17.3721	    -7.3013	   -30.7999	
    10.5743	     5.3711	     1.8463	   -16.2811	   -16.4490	   -35.0800	   -24.5895	   -19.3863	    -9.5673	   -32.6462	
     9.5673	     4.6158	     1.4267	   -16.7007	   -15.6937	   -38.2690	   -24.2538	   -20.8969	   -11.4136	   -34.0729	
     9.4833	     4.1962	     1.2589	   -16.6168	   -14.6027	   -40.3671	   -23.6664	   -21.9040	   -12.9242	   -35.1639	
    10.4065	     4.0283	     1.3428	   -16.2811	   -13.4277	   -41.1224	   -22.8271	   -22.4075	   -13.9313	   -35.9192	
    11.9171	     4.1122	     1.6785	   -15.6097	   -12.2528	   -40.7028	   -21.8201	   -22.4075	   -14.4348	   -36.3388	
    13.8474	     4.4479	     2.0142	   -14.6027	   -11.2457	   -39.0244	   -20.8130	   -21.9040	   -14.4348	   -36.5906	
    16.1133	     5.1193	     2.4338	   -12.7563	   -10.4904	   -36.0870	   -19.8059	   -21.0648	   -14.0152	   -36.5906	
    18.3792	     5.9586	     2.7695	    -9.7351	    -9.9030	   -31.8069	   -18.7988	   -19.6381	   -13.0081	   -36.3388	
    20.5612	     7.0496	     3.0212	    -5.1193	    -9.4833	   -26.1841	   -17.7917	   -17.7917	   -11.4136	   -35.9192	
    22.6593	     8.1406	     3.1891	     1.0910	    -9.0637	   -19.5541	   -16.7007	   -15.4419	    -9.3994	   -35.1639	
    24.4217	     9.0637	     3.0212	     8.6441	    -8.5602	   -12.1689	   -15.7776	   -12.5046	    -7.0496	   -34.2407	
    25.8484	     9.6512	     2.6016	    17.1204	    -8.1406	    -4.6997	   -15.0223	    -9.3155	    -4.5319	   -33.1497	
    26.7715	     9.8190	     1.7624	    25.7645	    -7.9727	     2.3499	   -14.4348	    -6.0425	    -2.1820	   -32.0587	
    27.1072	     9.4833	     0.5035	    33.7372	    -7.9727	     8.3923	   -14.1830	    -3.1052	    -0.2518	   -31.0516	
    26.7715	     8.6441	    -1.1749	    40.2832	    -8.3084	    13.0920	   -14.1830	    -0.7553	     1.0910	   -30.1285	
    25.8484	     7.4692	    -2.9373	    44.4794	    -8.8120	    16.0294	   -14.2670	     0.7553	     1.6785	   -29.3732	
    24.4217	     6.1264	    -4.6997	    45.9061	    -9.3994	    17.0364	   -14.3509	     1.3428	     1.3428	   -28.7857	
    22.7432	     4.7836	    -6.2103	    44.3115	    -9.8190	    16.1133	   -14.4348	     0.9232	     0.3357	   -28.3661	
    20.8969	     3.6926	    -7.3853	    39.6957	   -10.1547	    13.3438	   -14.2670	    -0.5035	    -1.2589	   -27.9465	
    18.9667	     2.7695	    -8.2245	    32.7301	   -10.3226	     9.1476	   -14.0152	    -2.6855	    -3.1891	   -27.5269	
    17.0364	     2.1820	    -8.7280	    24.2538	   -10.2386	     4.3640	   -13.5956	    -5.2872	    -5.1193	   -26.9394	
    15.0223	     1.9302	    -8.6441	    15.6097	    -9.9869	    -0.3357	   -12.9242	    -7.8888	    -6.5460	   -25.9323	
    13.0920	     2.0142	    -8.1406	     7.8888	    -9.3994	    -4.2801	   -11.9171	    -9.9869	    -7.4692	   -24.5895	
    11.2457	     2.5177	    -7.0496	     1.8463	    -8.5602	    -7.0496	   -10.6583	   -11.2457	    -7.5531	   -22.7432	
     9.5673	     3.2730	    -5.7068	    -2.0142	    -7.5531	    -8.3923	    -9.2316	   -11.4136	    -6.9656	   -20.5612	
     8.2245	     4.2801	    -4.1122	    -3.6087	    -6.4621	    -8.3084	    -7.6370	   -10.5743	    -5.7907	   -18.1274	
     7.3853	     5.3711	    -2.5177	    -3.1891	    -5.5389	    -7.1335	    -6.1264	    -8.8959	    -4.2801	   -15.6937	
     7.0496	     6.3782	    -1.0910	    -1.0071	    -4.7836	    -5.0354	    -4.8676	    -6.5460	    -2.6855	   -13.4277	
     7.2174	     7.1335	     0.0000	     2.6016	    -4.2801	    -2.1820	    -3.8605	    -4.0283	    -1.3428	   -11.5814	
     7.7209	     7.5531	     0.6714	     7.3853	    -3.9444	     0.9232	    -3.3569	    -1.5106	    -0.5035	   -10.4904	
     8.3923	     7.4692	     0.8392	    13.0081	    -3.8605	     4.0283	    -3.4409	     0.6714	    -0.2518	   -10.1547	
     9.2316	     6.9656	     0.6714	    18.9667	    -3.8605	     7.1335	    -3.8605	     2.4338	    -0.5035	   -10.5743	
    10.3226	     6.2943	     0.2518	    25.0931	    -3.8605	    10.1547	    -4.4479	     3.9444	    -1.0910	   -11.3297	
    11.6653	     5.7068	    -0.1678	    30.8838	    -3.8605	    12.8403	    -5.1193	     5.1193	    -1.9302	   -12.5046	
    13.1760	     5.0354	    -0.5035	    35.6674	    -3.7766	    15.0223	    -5.7907	     5.9586	    -2.6855	   -13.7634	
    14.6027	     4.3640	    -0.7553	    38.7726	    -3.6926	    16.4490	    -6.4621	     6.3782	    -3.3569	   -15.0223	
    15.6097	     3.6087	    -1.0071	    39.6118	    -3.6926	    16.8686	    -7.1335	     6.1264	    -3.7766	   -16.2811	
    16.1133	     2.7695	    -1.2589	    37.8494	    -3.6926	    16.1972	    -7.6370	     5.3711	    -3.6087	   -17.2882	
    15.9454	     1.9302	    -1.4267	    33.4854	    -3.6926	    14.4348	    -8.0566	     4.1962	    -2.7695	   -17.8757	
    15.1062	     1.1749	    -1.5945	    27.1912	    -3.6926	    11.9171	    -8.0566	     2.7695	    -1.2589	   -17.7078	
    13.9313	     0.5875	    -1.8463	    19.6381	    -3.5248	     8.9798	    -7.7209	     1.5106	     0.9232	   -16.7847	
    12.5046	     0.3357	    -2.1820	    12.0010	    -3.1052	     6.1264	    -6.8817	     0.5875	     3.6087	   -15.1062	
    11.2457	     0.5875	    -2.5177	     5.2872	    -2.4338	     3.6926	    -5.6229	     0.2518	     6.4621	   -12.8403	
    10.4904	     1.2589	    -2.8534	     0.3357	    -1.4267	     2.0142	    -4.0283	     0.6714	     9.4833	    -9.9869	
    10.2386	     2.5177	    -2.8534	    -2.3499	    -0.0839	     1.3428	    -2.0142	     1.8463	    12.5885	    -6.7978	
    10.5743	     4.1962	    -2.4338	    -2.6016	     1.7624	     1.6785	     0.4196	     3.6926	    15.7776	    -3.4409	
    11.2457	     6.2103	    -1.4267	    -0.5035	     3.8605	     3.0212	     3.1052	     6.2103	    18.8828	     0.0839	
    12.0850	     8.3084	     0.0000	     3.7766	     6.2943	     5.2872	     6.0425	     9.2316	    21.9040	     3.4409	
    13.0081	    10.3226	     1.7624	     9.8190	     8.6441	     8.3923	     8.9798	    12.4207	    24.6735	     6.6299	
    13.7634	    12.0850	     3.3569	    17.2882	    10.7422	    12.0010	    11.5814	    15.5258	    27.1072	     9.3994	
    14.2670	    13.2599	     4.5319	    25.5127	    12.0850	    15.8615	    13.5956	    18.2953	    28.8696	    11.4136	
    14.2670	    13.5956	     4.7836	    33.9050	    12.3367	    19.4702	    14.5187	    20.2255	    29.8767	    12.5885	
    13.5956	    12.7563	     3.8605	    41.5421	    11.1618	    22.3236	    14.0991	    20.8969	    29.7089	    12.5046	
    12.1689	    10.7422	     1.7624	    47.8363	     8.4763	    23.8342	    12.0850	    20.2255	    28.4500	    11.0779	
    10.2386	     7.6370	    -1.4267	    52.0325	     4.3640	    23.9182	     8.7280	    18.1274	    25.9323	     8.4763	
     8.1406	     3.9444	    -5.1193	    53.6270	    -0.5875	    22.2397	     4.3640	    14.6866	    22.5754	     4.7836	
     6.3782	     0.2518	    -8.8959	    52.2842	    -5.8746	    19.1345	    -0.5035	    10.3226	    18.7149	     0.6714	
     5.4550	    -3.1052	   -12.1689	    48.2559	   -10.9100	    14.6027	    -5.2872	     5.3711	    14.8544	    -3.4409	
     5.5389	    -5.4550	   -14.4348	    42.2134	   -15.1062	     9.2316	    -9.5673	     0.2518	    11.4975	    -7.1335	
     6.8817	    -6.7978	   -15.6097	    34.8282	   -18.1274	     3.2730	   -13.0920	    -4.4479	     8.9798	    -9.9030	
     8.9798	    -7.0496	   -15.6097	    26.9394	   -19.9738	    -3.0212	   -15.7776	    -8.4763	     7.3853	   -11.8332	
    11.3297	    -6.4621	   -14.7705	    18.8828	   -20.6451	    -9.3994	   -17.5400	   -11.7493	     6.4621	   -12.9242	
    13.5117	    -5.3711	   -13.3438	    10.8261	   -20.5612	   -15.7776	   -18.6310	   -14.3509	     6.1264	   -13.3438	
    14.9384	    -4.0283	   -11.6653	     2.9373	   -19.8059	   -21.8201	   -18.9667	   -16.2811	     6.0425	   -13.0920	
    15.4419	    -2.6855	    -9.9869	    -4.6158	   -18.6310	   -27.1072	   -18.7988	   -17.5400	     6.1264	   -12.4207	
    15.0223	    -1.5106	    -8.4763	   -11.4136	   -17.2043	   -31.1356	   -18.1274	   -18.2953	     6.3782	   -11.3297	
    13.7634	    -0.5875	    -7.3013	   -17.1204	   -15.6097	   -33.3176	   -16.9525	   -18.2953	     6.7139	    -9.7351	
    12.0010	     0.0839	    -6.3782	   -21.5683	   -14.0152	   -33.5693	   -15.5258	   -17.7917	     7.2174	    -7.8888	
     9.8190	     0.4196	    -5.7068	   -24.5895	   -12.5046	   -31.8069	   -13.9313	   -16.8686	     7.8049	    -5.7907	
     7.6370	     0.5875	    -5.2872	   -26.2680	   -11.0779	   -28.4500	   -12.3367	   -15.6937	     8.3923	    -3.6926	
     5.7068	     0.6714	    -4.9515	   -26.7715	    -9.6512	   -23.9182	   -10.9100	   -14.5187	     9.0637	    -1.6785	
     4.4479	     0.9232	    -4.4479	   -26.2680	    -8.3084	   -18.8828	    -9.5673	   -13.4277	     9.5673	    -0.0839	
     4.0283	     1.5106	    -3.7766	   -24.9252	    -6.9656	   -13.7634	    -8.4763	   -12.5046	     9.9869	     1.1749	
     4.2801	     2.2659	    -2.7695	   -22.9111	    -5.7068	    -8.9798	    -7.5531	   -11.6653	    10.2386	     1.8463	
     5.0354	     3.2730	    -1.5106	   -20.3094	    -4.2801	    -4.8676	    -6.7139	   -10.9940	    10.3226	     2.0142	
     6.1264	     4.4479	     0.0839	   -17.4561	    -2.9373	    -1.5945	    -5.7907	   -10.4904	    10.3226	     1.7624	
     7.0496	     5.4550	     1.5945	   -14.6027	    -1.5106	     0.7553	    -4.8676	   -10.0708	    10.1547	     1.1749	
     7.6370	     6.3782	     3.0212	   -12.0010	    -0.0839	     2.2659	    -3.7766	    -9.7351	     9.9030	     0.3357	
     7.8888	     7.0496	     4.1962	    -9.9869	     1.1749	     2.9373	    -2.6016	    -9.2316	     9.4833	    -0.5035	
     7.7209	     7.5531	     4.9515	    -8.4763	     2.4338	     3.1052	    -1.2589	    -8.6441	     9.2316	    -1.0910	
     7.3013	     7.9727	     5.2032	    -7.6370	     3.5248	     3.1052	     0.2518	    -7.7209	     9.1476	    -1.3428	
     6.5460	     8.2245	     4.8676	    -7.3853	     4.4479	     3.0212	     1.8463	    -6.6299	     9.2316	    -1.2589	
     5.6229	     8.3084	     3.8605	    -7.4692	     5.1193	     2.8534	     3.3569	    -5.6229	     9.4833	    -0.9232	
     4.2801	     7.9727	     2.3499	    -7.8888	     5.3711	     2.7695	     4.4479	    -4.9515	     9.9030	    -0.5035	
     2.5177	     7.1335	     0.3357	    -8.5602	     5.1193	     2.4338	     5.0354	    -4.6997	    10.3226	    -0.3357	
     0.4196	     5.7068	    -2.0142	    -9.3994	     4.2801	     1.8463	     4.7836	    -4.8676	    10.7422	    -0.5035	
    -1.9302	     3.6926	    -4.7836	   -10.1547	     2.9373	     1.0910	     3.6087	    -5.5389	    10.9100	    -1.2589	
    -4.4479	     1.3428	    -7.6370	   -10.6583	     1.0071	     0.1678	     1.7624	    -6.5460	    10.6583	    -2.5177	
    -6.8817	    -1.1749	   -10.5743	   -10.4904	    -1.2589	    -0.5875	    -0.6714	    -7.5531	     9.9869	    -4.2801	
    -8.9798	    -3.4409	   -13.1760	    -9.3155	    -3.6926	    -0.9232	    -3.3569	    -8.3084	     8.9798	    -6.3782	
   -10.4904	    -5.2872	   -15.1901	    -6.7978	    -5.9586	    -0.5875	    -5.8746	    -8.6441	     7.8049	    -8.4763	
   -11.2457	    -6.5460	   -16.6168	    -3.1052	    -7.9727	     0.5035	    -8.1406	    -8.4763	     6.5460	   -10.4065	
   -11.3297	    -7.2174	   -17.3721	     1.4267	    -9.6512	     2.1820	    -9.9869	    -7.8049	     5.3711	   -12.1689	
   -10.8261	    -7.3013	   -17.6239	     6.2943	   -11.1618	     4.1122	   -11.4136	    -6.8817	     4.1962	   -13.6795	
    -9.7351	    -7.1335	   -17.5400	    10.5743	   -12.3367	     5.8746	   -12.6724	    -5.7907	     3.1052	   -15.1062	
    -8.2245	    -6.7139	   -17.2043	    13.6795	   -13.4277	     6.9656	   -13.6795	    -4.8676	     1.8463	   -16.3651	
    -6.3782	    -6.2943	   -16.7847	    15.1901	   -14.4348	     7.2174	   -14.5187	    -4.1122	     0.4196	   -17.7078	
    -4.1962	    -5.7068	   -16.3651	    14.7705	   -15.2740	     6.5460	   -15.1062	    -3.6926	    -1.1749	   -18.8828	
    -1.6785	    -5.0354	   -15.9454	    12.9242	   -15.9454	     4.9515	   -15.3580	    -3.5248	    -2.7695	   -19.8898	
     1.0910	    -4.2801	   -15.4419	     9.9030	   -16.1972	     2.9373	   -15.1062	    -3.5248	    -4.0283	   -20.5612	
     4.2801	    -3.1052	   -14.6027	     6.7139	   -15.9454	     0.7553	   -14.2670	    -3.7766	    -4.9515	   -20.8130	
     7.8888	    -1.5945	   -13.3438	     4.1122	   -15.0223	    -1.0071	   -12.7563	    -4.0283	    -5.1193	   -20.4773	
    12.0010	     0.4196	   -11.5814	     2.8534	   -13.3438	    -1.9302	   -10.4065	    -4.3640	    -4.5319	   -19.5541	
    16.3651	     3.0212	    -9.2316	     3.5248	   -10.9100	    -1.6785	    -7.5531	    -4.6158	    -3.1891	   -17.9596	
    20.8969	     6.2103	    -6.2103	     6.2943	    -7.8049	    -0.1678	    -4.1122	    -4.3640	    -1.0071	   -15.8615	
    25.2609	     9.8190	    -2.6016	    11.3297	    -4.1122	     2.7695	    -0.1678	    -3.3569	     1.9302	   -13.0920	
    29.2053	    13.8474	     1.5106	    18.2114	     0.1678	     7.0496	     4.1122	    -1.4267	     5.5389	    -9.9030	
    32.4783	    18.1274	     5.9586	    26.4359	     4.8676	    12.2528	     8.5602	     1.5945	     9.7351	    -6.3782	
    34.8282	    22.3236	    10.4904	    34.9960	     9.5673	    17.8757	    13.0081	     5.3711	    14.0991	    -2.6855	
    35.8353	    26.1841	    14.9384	    42.7170	    14.0991	    23.4146	    17.1204	     9.6512	    18.2953	     0.8392	
    35.4156	    29.2892	    18.7988	    48.3398	    18.0435	    28.1143	    20.6451	    13.8474	    22.0718	     3.9444	
    33.5693	    31.3873	    21.9040	    50.7736	    20.8130	    31.3034	    23.2468	    17.6239	    24.8413	     6.2943	
    30.3802	    32.3105	    23.9182	    49.3469	    22.1558	    32.6462	    24.5895	    20.3094	    26.5198	     7.7209	
    26.2680	    31.8909	    24.5895	    43.8080	    21.8201	    31.6391	    24.3378	    21.7361	    26.8555	     7.8888	
    21.6522	    30.0446	    23.5825	    34.8282	    19.4702	    28.4500	    22.3236	    21.4005	    25.5966	     6.7978	
    16.7847	    26.9394	    21.0648	    23.6664	    15.4419	    23.3307	    18.7988	    19.3863	    22.9111	     4.3640	
    12.0010	    22.8271	    17.0364	    11.8332	    10.1547	    16.9525	    14.0152	    15.8615	    19.1345	     1.0071	
     7.5531	    17.9596	    11.8332	     0.8392	     4.1962	    10.2386	     8.4763	    11.4136	    14.6866	    -2.9373	
     3.6087	    12.8403	     5.9586	    -8.2245	    -1.7624	     3.6926	     2.8534	     6.7139	    10.2386	    -6.7978	
     0.1678	     7.8049	     0.0839	   -14.8544	    -7.0496	    -2.0142	    -2.2659	     2.1820	     6.1264	   -10.0708	
    -2.6855	     3.3569	    -5.2032	   -18.8828	   -11.1618	    -6.7139	    -6.4621	    -1.6785	     2.6855	   -12.5046	
    -4.9515	    -0.3357	    -9.4833	   -20.7291	   -14.0991	   -10.4065	    -9.4833	    -4.9515	    -0.0839	   -14.0152	
    -6.7978	    -3.1891	   -12.4207	   -20.8969	   -15.7776	   -13.3438	   -11.4975	    -7.6370	    -2.3499	   -14.6866	
    -8.1406	    -5.1193	   -14.2670	   -19.8059	   -16.3651	   -15.6097	   -12.5046	    -9.7351	    -4.1122	   -14.7705	
    -8.9798	    -6.2943	   -15.1062	   -17.6239	   -16.1133	   -17.2043	   -12.6724	   -11.3297	    -5.5389	   -14.3509	
    -9.1476	    -6.7978	   -15.1901	   -14.5187	   -15.2740	   -17.7917	   -12.2528	   -12.1689	    -6.5460	   -13.5956	
    -8.6441	    -6.6299	   -14.6027	   -10.6583	   -14.0991	   -17.0364	   -11.4136	   -12.1689	    -7.0496	   -12.6724	
    -7.5531	    -5.9586	   -13.6795	    -5.9586	   -12.6724	   -14.8544	   -10.3226	   -11.1618	    -7.0496	   -11.5814	
    -5.9586	    -4.8676	   -12.5046	    -0.7553	   -11.4136	   -11.1618	    -9.2316	    -9.2316	    -6.5460	   -10.6583	
    -4.0283	    -3.7766	   -11.4136	     4.5319	   -10.5743	    -6.2943	    -8.4763	    -6.5460	    -5.6229	    -9.9030	
    -1.9302	    -2.6855	   -10.6583	     9.3994	   -10.2386	    -0.8392	    -8.1406	    -3.2730	    -4.3640	    -9.3994	
     0.1678	    -1.9302	   -10.4065	    13.4277	   -10.6583	     4.5319	    -8.3084	     0.2518	    -2.6855	    -9.2316	
     2.1820	    -1.4267	   -10.4904	    16.1972	   -11.4975	     9.3994	    -8.8959	     3.5248	    -0.9232	    -9.4833	
     4.0283	    -1.2589	   -11.0779	    17.4561	   -12.7563	    13.0920	    -9.9030	     6.2943	     0.7553	   -10.0708	
     5.6229	    -1.2589	   -11.9171	    16.9525	   -14.0152	    15.3580	   -10.9940	     8.0566	     2.0142	   -11.0779	
     6.8817	    -1.4267	   -12.9242	    14.7705	   -15.1901	    16.0294	   -12.1689	     8.7280	     2.6016	   -12.3367	
     7.8049	    -1.7624	   -13.8474	    11.1618	   -16.1133	    15.1901	   -13.2599	     8.3084	     2.6016	   -13.7634	
     8.0566	    -2.0142	   -14.5187	     6.6299	   -16.6168	    13.0081	   -14.0152	     6.8817	     2.0142	   -15.1901	
     7.8049	    -2.3499	   -14.9384	     1.7624	   -16.7847	     9.9869	   -14.5187	     4.8676	     1.0910	   -16.3651	
     6.7978	    -2.6855	   -15.1062	    -2.7695	   -16.5329	     6.6299	   -14.7705	     2.5177	     0.0839	   -17.3721	
     5.2032	    -3.0212	   -15.0223	    -6.6299	   -16.1133	     3.2730	   -14.7705	     0.0839	    -0.8392	   -17.9596	
     3.1891	    -3.3569	   -14.8544	    -9.5673	   -15.6937	     0.1678	   -14.6027	    -2.0981	    -1.6785	   -18.2114	
     0.9232	    -3.5248	   -14.5187	   -11.5814	   -15.4419	    -2.3499	   -14.1830	    -4.0283	    -2.0981	   -18.1274	
    -1.1749	    -3.6087	   -14.2670	   -12.9242	   -15.4419	    -4.2801	   -13.7634	    -5.7068	    -2.3499	   -17.7078	
    -2.8534	    -3.4409	   -13.8474	   -13.5956	   -15.6097	    -5.5389	   -13.1760	    -7.1335	    -2.1820	   -17.0364	
    -3.9444	    -2.9373	   -13.3438	   -13.9313	   -16.0294	    -6.2943	   -12.4207	    -8.2245	    -1.6785	   -16.0294	
    -4.0283	    -2.0142	   -12.5885	   -13.9313	   -16.2811	    -6.5460	   -11.4136	    -9.0637	    -0.9232	   -14.9384	
    -3.0212	    -0.4196	   -11.4136	   -13.7634	   -16.3651	    -6.3782	   -10.2386	    -9.4833	     0.2518	   -13.6795	
    -1.0071	     1.8463	    -9.8190	   -13.2599	   -15.7776	    -5.8746	    -8.6441	    -9.2316	     1.6785	   -12.2528	
     1.9302	     4.6997	    -7.6370	   -12.2528	   -14.3509	    -4.9515	    -6.7978	    -8.3084	     3.4409	   -10.6583	
     5.5389	     8.0566	    -5.0354	   -10.5743	   -12.0010	    -3.6926	    -4.4479	    -6.6299	     5.5389	    -8.9798	
     9.3994	    11.9171	    -1.9302	    -8.1406	    -8.4763	    -1.8463	    -1.7624	    -4.3640	     7.8049	    -7.2174	
    13.2599	    15.8615	     1.5106	    -4.7836	    -4.0283	     0.4196	     1.2589	    -1.7624	    10.1547	    -5.4550	
    16.9525	    19.7220	     5.0354	    -0.8392	     0.9232	     2.9373	     4.5319	     1.0071	    12.4207	    -3.8605	
    20.3934	    23.1628	     8.3084	     3.1891	     5.9586	     5.4550	     7.6370	     3.5248	    14.2670	    -2.6855	
    23.4146	    26.0162	    11.0779	     6.7978	    10.5743	     7.3853	    10.2386	     5.3711	    15.4419	    -2.0981	
    25.7645	    27.8625	    12.7563	     9.0637	    13.9313	     8.3923	    12.0010	     6.2103	    15.5258	    -2.4338	
[Epoch Header]
[Trial Type]	23
[Accept]	1
[Correct]	0
[RT]	 0.000
[Resp]	0
[Epoch Data]
     3.1891	     6.2103	     1.5945	    13.8474	    -4.3640	    13.0920	    -5.9586	    15.2740	    18.7988	    12.0010	
     2.6016	     5.7907	     1.3428	    11.8332	    -2.4338	    11.5814	    -6.0425	    14.5187	    16.5329	    10.5743	
     1.9302	     4.7836	     0.4196	     9.6512	    -1.5106	     9.9030	    -6.7139	    13.2599	    13.5956	     8.3084	
     1.5106	     3.3569	    -1.0910	     7.3853	    -1.8463	     7.9727	    -8.1406	    11.4975	    10.0708	     5.3711	
     1.5106	     1.5945	    -2.9373	     5.3711	    -3.1052	     6.0425	   -10.2386	     9.3155	     6.2943	     1.9302	
     1.8463	    -0.2518	    -4.8676	     3.6926	    -5.2032	     4.1962	   -12.7563	     6.8817	     2.4338	    -1.7624	
     2.6855	    -2.0142	    -6.6299	     2.6016	    -7.7209	     2.6855	   -15.5258	     4.1962	    -1.1749	    -5.3711	
     4.0283	    -3.5248	    -8.1406	     2.3499	   -10.4065	     1.5945	   -18.2114	     1.6785	    -4.3640	    -8.5602	
     5.6229	    -4.6158	    -9.3155	     2.7695	   -12.8403	     1.0071	   -20.6451	    -0.4196	    -6.8817	   -11.1618	
     7.3013	    -5.2872	   -10.1547	     3.8605	   -14.8544	     0.7553	   -22.4915	    -2.0981	    -8.7280	   -13.0081	
     8.7280	    -5.5389	   -10.8261	     5.1193	   -16.4490	     0.7553	   -23.8342	    -3.1052	    -9.9030	   -14.1830	
     9.4833	    -5.5389	   -11.3297	     6.3782	   -17.4561	     0.8392	   -24.5056	    -3.7766	   -10.6583	   -14.8544	
     9.2316	    -5.4550	   -11.7493	     7.2174	   -18.0435	     0.7553	   -24.6735	    -4.2801	   -11.2457	   -15.1062	
     7.7209	    -5.4550	   -12.1689	     7.4692	   -18.2114	     0.4196	   -24.5895	    -4.9515	   -11.7493	   -15.0223	
     5.2872	    -5.5389	   -12.4207	     7.0496	   -18.2953	    -0.3357	   -24.1699	    -5.8746	   -12.4207	   -14.9384	
     2.1820	    -5.7068	   -12.5046	     6.0425	   -18.1274	    -1.5106	   -23.7503	    -7.1335	   -13.0920	   -14.8544	
    -0.9232	    -5.7907	   -12.2528	     4.6997	   -18.0435	    -2.8534	   -23.3307	    -8.5602	   -13.7634	   -14.7705	
    -3.4409	    -5.7907	   -11.7493	     3.6087	   -17.9596	    -4.3640	   -22.9950	    -9.7351	   -14.1830	   -14.6866	
    -5.0354	    -5.3711	   -10.9940	     3.1891	   -18.0435	    -5.7068	   -22.8271	   -10.4904	   -14.0152	   -14.5187	
    -5.4550	    -4.6158	   -10.1547	     3.6087	   -18.3792	    -6.7978	   -22.9111	   -10.4904	   -13.0920	   -14.0991	
    -4.6997	    -3.5248	    -9.3155	     4.9515	   -19.1345	    -7.4692	   -23.1628	    -9.7351	   -11.3297	   -13.3438	
    -2.9373	    -2.2659	    -8.5602	     7.0496	   -20.0577	    -7.8888	   -23.7503	    -8.2245	    -8.9798	   -12.4207	
    -0.5035	    -1.0071	    -7.8049	     9.5673	   -20.9808	    -8.1406	   -24.3378	    -6.3782	    -6.2943	   -11.4136	
     2.3499	     0.1678	    -7.2174	    12.2528	   -21.8201	    -8.1406	   -25.0092	    -4.2801	    -3.8605	   -10.4065	
     5.4550	     1.3428	    -6.6299	    15.3580	   -22.3236	    -7.8888	   -25.3448	    -2.0981	    -1.7624	    -9.5673	
     8.5602	     2.4338	    -6.0425	    19.0506	   -21.9879	    -7.0496	   -25.3448	     0.2518	    -0.0839	    -8.8959	
    11.4975	     3.5248	    -5.4550	    23.5825	   -20.9808	    -5.3711	   -24.7574	     2.7695	     1.1749	    -8.1406	
    13.9313	     4.4479	    -4.7836	    28.9536	   -19.1345	    -2.7695	   -23.6664	     5.2032	     2.1820	    -7.3853	
    15.5258	     5.0354	    -4.2801	    34.8282	   -16.8686	     0.6714	   -22.1558	     7.4692	     3.1891	    -6.4621	
    15.9454	     5.3711	    -3.9444	    40.1993	   -14.4348	     4.3640	   -20.3934	     9.3155	     4.1122	    -5.3711	
    15.1901	     5.2032	    -3.8605	    43.8919	   -12.3367	     7.8888	   -18.7149	    10.4904	     4.9515	    -4.1962	
    13.4277	     4.6997	    -4.1122	    44.6472	   -10.7422	    10.6583	   -17.2882	    10.8261	     5.4550	    -3.0212	
    10.9940	     3.7766	    -4.6997	    41.6260	    -9.9030	    12.0010	   -16.3651	    10.1547	     5.6229	    -2.1820	
     8.0566	     2.3499	    -5.7907	    34.5764	    -9.7351	    11.7493	   -15.9454	     8.4763	     5.1193	    -1.7624	
     4.8676	     0.5035	    -7.4692	    24.3378	   -10.3226	    10.1547	   -16.1133	     5.8746	     3.9444	    -1.9302	
     1.6785	    -1.8463	    -9.5673	    12.0850	   -11.4975	     7.5531	   -16.7007	     2.3499	     2.1820	    -2.7695	
    -1.5106	    -4.5319	   -12.0850	    -0.5035	   -13.1760	     4.4479	   -17.6239	    -1.7624	     0.0000	    -4.1122	
    -4.6158	    -7.3853	   -14.8544	   -12.0850	   -14.9384	     1.5106	   -18.7988	    -6.1264	    -2.5177	    -5.7907	
    -7.6370	   -10.1547	   -17.6239	   -21.5683	   -16.7847	    -1.0910	   -19.9738	   -10.4065	    -5.0354	    -7.7209	
   -10.4065	   -12.7563	   -20.0577	   -28.4500	   -18.2953	    -2.9373	   -20.9808	   -14.2670	    -7.4692	    -9.7351	
   -12.5046	   -14.8544	   -22.0718	   -32.8140	   -19.3863	    -4.1962	   -21.8201	   -17.6239	    -9.6512	   -11.6653	
   -13.7634	   -16.2811	   -23.3307	   -34.6603	   -19.8898	    -4.7836	   -22.2397	   -20.0577	   -11.5814	   -13.5117	
   -13.6795	   -16.7847	   -23.7503	   -34.5764	   -19.7220	    -4.7836	   -22.1558	   -21.4844	   -13.0920	   -15.0223	
   -11.9171	   -16.1972	   -22.9950	   -32.8979	   -18.8828	    -4.3640	   -21.5683	   -21.9040	   -14.0152	   -16.1133	
    -8.5602	   -14.5187	   -21.1487	   -30.1285	   -17.3721	    -3.5248	   -20.3094	   -21.3165	   -14.3509	   -16.5329	
    -4.0283	   -11.6653	   -18.3792	   -26.8555	   -15.4419	    -2.3499	   -18.6310	   -20.0577	   -14.0152	   -16.3651	
     1.0910	    -8.2245	   -14.9384	   -23.5825	   -13.4277	    -1.0910	   -16.5329	   -18.2953	   -13.0920	   -15.6097	
     5.9586	    -4.6158	   -11.4136	   -20.8969	   -11.4136	     0.0839	   -14.3509	   -16.4490	   -11.7493	   -14.3509	
     9.6512	    -1.2589	    -8.2245	   -19.3024	    -9.8190	     0.8392	   -12.0850	   -14.6027	   -10.0708	   -12.5885	
    11.5814	     1.3428	    -5.7907	   -18.9667	    -8.8959	     1.0071	   -10.1547	   -13.1760	    -8.1406	   -10.6583	
    11.4975	     2.8534	    -4.6997	   -20.1416	    -8.8120	     0.3357	    -8.7280	   -12.0850	    -6.0425	    -8.6441	
     9.4833	     3.1052	    -5.0354	   -22.5754	    -9.9030	    -1.1749	    -8.1406	   -11.4975	    -3.9444	    -6.7139	
     5.8746	     2.1820	    -6.7978	   -26.0162	   -12.1689	    -3.3569	    -8.4763	   -11.4136	    -1.8463	    -5.0354	
     1.1749	     0.0839	    -9.7351	   -30.0446	   -15.1901	    -6.2103	    -9.6512	   -11.7493	     0.0839	    -3.6926	
    -4.1122	    -2.7695	   -13.3438	   -34.0729	   -18.4631	    -9.3994	   -11.4975	   -12.5046	     1.6785	    -2.6855	
    -9.4833	    -6.2943	   -17.0364	   -37.4298	   -21.1487	   -12.5885	   -13.5956	   -13.4277	     2.8534	    -2.2659	
   -14.7705	    -9.9869	   -20.5612	   -39.8636	   -22.9111	   -15.5258	   -15.7776	   -14.6027	     3.3569	    -2.2659	
   -19.5541	   -13.6795	   -23.6664	   -41.0385	   -23.5825	   -18.2114	   -17.9596	   -15.9454	     3.1052	    -2.8534	
   -23.7503	   -17.2043	   -26.2680	   -40.8707	   -23.4146	   -20.4773	   -19.9738	   -17.3721	     2.2659	    -4.0283	
   -26.9394	   -20.0577	   -28.3661	   -39.1922	   -22.8271	   -22.0718	   -21.9040	   -18.7149	     1.0910	    -5.4550	
   -28.9536	   -22.2397	   -29.9606	   -36.0031	   -22.2397	   -22.9111	   -23.6664	   -19.7220	    -0.1678	    -7.0496	
   -29.3732	   -23.4146	   -31.0516	   -31.3034	   -21.8201	   -22.9111	   -25.1770	   -20.0577	    -1.2589	    -8.4763	
   -28.4500	   -23.6664	   -31.8069	   -25.2609	   -21.8201	   -21.8201	   -26.5198	   -19.5541	    -2.0142	    -9.6512	
   -26.1841	   -23.0789	   -32.2266	   -18.2953	   -22.0718	   -19.9738	   -27.6108	   -18.2114	    -2.4338	   -10.5743	
   -23.1628	   -21.9879	   -32.1426	   -10.9100	   -22.5754	   -17.4561	   -28.4500	   -15.9454	    -2.6016	   -11.3297	
   -19.8059	   -20.4773	   -31.6391	    -3.8605	   -22.9950	   -14.6866	   -29.0375	   -13.1760	    -2.6016	   -12.0010	
   -16.6168	   -18.7149	   -30.5481	     2.5177	   -23.4985	   -12.0010	   -29.4571	    -9.9869	    -2.6016	   -12.6724	
   -14.0991	   -17.0364	   -29.0375	     7.7209	   -23.8342	    -9.6512	   -29.6249	    -6.7139	    -2.6855	   -13.5117	
   -12.5046	   -15.5258	   -27.1912	    11.4975	   -24.2538	    -7.6370	   -29.6249	    -3.6926	    -2.9373	   -14.5187	
   -12.0010	   -14.4348	   -25.2609	    13.8474	   -24.5895	    -6.1264	   -29.4571	    -0.9232	    -3.3569	   -15.6097	
   -12.4207	   -13.6795	   -23.4985	    14.7705	   -24.8413	    -4.8676	   -29.1214	     1.1749	    -3.9444	   -16.7847	
   -13.3438	   -13.0920	   -21.8201	    14.2670	   -24.9252	    -3.8605	   -28.6179	     2.5177	    -4.5319	   -17.8757	
   -14.0152	   -12.5885	   -20.1416	    12.5885	   -24.7574	    -3.0212	   -27.8625	     3.1891	    -5.1193	   -18.7149	
   -14.0991	   -11.8332	   -18.4631	     9.5673	   -24.1699	    -2.4338	   -26.8555	     3.0212	    -5.5389	   -19.2184	
   -13.3438	   -10.7422	   -16.7007	     5.6229	   -23.1628	    -2.1820	   -25.5127	     2.1820	    -5.8746	   -19.0506	
   -11.7493	    -9.3994	   -14.7705	     0.9232	   -21.6522	    -2.0981	   -24.0021	     0.8392	    -5.9586	   -18.4631	
    -9.8190	    -7.8888	   -12.7563	    -4.1962	   -19.8898	    -2.3499	   -22.3236	    -0.7553	    -5.9586	   -17.2882	
    -7.8888	    -6.4621	   -10.7422	    -9.3155	   -17.7917	    -2.7695	   -20.4773	    -2.6016	    -5.7068	   -15.8615	
    -6.2103	    -5.2032	    -8.8120	   -14.0991	   -15.6097	    -3.3569	   -18.7149	    -4.6158	    -5.3711	   -14.2670	
    -5.2872	    -4.1962	    -7.1335	   -18.2953	   -13.3438	    -3.9444	   -17.2043	    -6.6299	    -5.1193	   -12.6724	
    -4.9515	    -3.5248	    -5.6229	   -21.6522	   -11.3297	    -4.6158	   -15.8615	    -8.7280	    -4.8676	   -11.2457	
    -5.3711	    -3.1891	    -4.5319	   -24.0021	    -9.4833	    -5.2032	   -14.8544	   -10.6583	    -4.8676	   -10.1547	
    -6.2103	    -3.0212	    -3.8605	   -25.0092	    -7.9727	    -5.7068	   -14.1830	   -12.3367	    -5.0354	    -9.2316	
    -7.3013	    -2.9373	    -3.4409	   -24.8413	    -6.6299	    -5.9586	   -13.7634	   -13.4277	    -5.2032	    -8.5602	
    -8.2245	    -2.8534	    -3.4409	   -23.3307	    -5.6229	    -5.8746	   -13.3438	   -13.9313	    -5.3711	    -8.0566	
    -8.8959	    -2.7695	    -3.6926	   -20.6451	    -4.7836	    -5.4550	   -13.0920	   -13.8474	    -5.4550	    -7.6370	
    -9.3994	    -2.6016	    -4.2801	   -16.9525	    -4.1962	    -4.6158	   -12.7563	   -13.1760	    -5.3711	    -7.2174	
    -9.8190	    -2.6855	    -5.2032	   -12.5885	    -3.9444	    -3.6087	   -12.5046	   -12.1689	    -5.2032	    -6.7978	
   -10.2386	    -3.0212	    -6.4621	    -7.9727	    -4.0283	    -2.6016	   -12.3367	   -11.0779	    -4.8676	    -6.5460	
   -10.9940	    -3.6926	    -8.0566	    -3.5248	    -4.4479	    -1.9302	   -12.3367	   -10.1547	    -4.3640	    -6.2943	
   -12.0010	    -4.8676	    -9.9030	     0.3357	    -5.2872	    -1.7624	   -12.5885	    -9.4833	    -3.7766	    -6.2943	
   -13.2599	    -6.4621	   -12.0010	     3.0212	    -6.4621	    -2.2659	   -13.0081	    -9.3155	    -3.1891	    -6.3782	
   -14.6027	    -8.3084	   -14.0991	     4.4479	    -7.8888	    -3.5248	   -13.6795	    -9.7351	    -2.6016	    -6.7139	
   -15.7776	   -10.2386	   -16.1133	     4.6997	    -9.5673	    -5.3711	   -14.4348	   -10.4904	    -2.1820	    -7.3013	
   -16.4490	   -12.0010	   -17.7917	     4.0283	   -11.2457	    -7.5531	   -15.1062	   -11.4975	    -2.2659	    -7.9727	
   -16.3651	   -13.3438	   -18.9667	     2.8534	   -12.8403	    -9.5673	   -15.6937	   -12.4207	    -2.6016	    -8.8120	
   -15.4419	   -14.0991	   -19.5541	     1.9302	   -14.1830	   -10.9940	   -16.0294	   -12.9242	    -3.1891	    -9.5673	
   -13.5117	   -14.0991	   -19.3024	     1.7624	   -15.1901	   -11.4975	   -16.1133	   -12.8403	    -3.8605	   -10.3226	
   -10.4904	   -13.3438	   -18.2114	     2.8534	   -16.0294	   -10.8261	   -16.0294	   -11.9171	    -4.1962	   -10.7422	
    -6.5460	   -11.7493	   -16.2811	     5.3711	   -16.5329	    -8.8120	   -15.7776	   -10.2386	    -4.2801	   -10.9100	
    -1.7624	    -9.4833	   -13.6795	     9.2316	   -16.8686	    -5.8746	   -15.5258	    -7.8888	    -3.8605	   -10.7422	
     3.6087	    -6.6299	   -10.5743	    14.1830	   -16.9525	    -2.0981	   -15.1901	    -5.0354	    -3.0212	   -10.3226	
     9.1476	    -3.4409	    -7.3853	    19.5541	   -16.9525	     1.9302	   -14.8544	    -2.0981	    -1.8463	    -9.7351	
    14.3509	    -0.1678	    -4.2801	    24.5895	   -16.7007	     5.7907	   -14.6027	     0.6714	    -0.5035	    -9.0637	
    18.6310	     2.8534	    -1.6785	    28.5339	   -16.1133	     8.8959	   -14.3509	     3.0212	     0.9232	    -8.3084	
    21.3165	     5.3711	     0.3357	    30.5481	   -15.2740	    10.9940	   -14.0991	     4.7836	     2.1820	    -7.5531	
    22.1558	     7.2174	     1.6785	    30.4642	   -13.8474	    11.9171	   -13.6795	     6.2103	     3.3569	    -6.7978	
    21.0648	     8.3084	     2.5177	    28.1143	   -11.9171	    11.6653	   -13.0081	     7.3853	     4.4479	    -5.8746	
    18.6310	     8.8120	     3.1052	    24.0021	    -9.3155	    10.5743	   -11.8332	     8.7280	     5.4550	    -4.7836	
    15.5258	     8.9798	     3.5248	    18.6310	    -6.1264	     8.7280	   -10.3226	    10.3226	     6.3782	    -3.4409	
    12.5885	     9.1476	     3.9444	    12.5885	    -2.6016	     6.4621	    -8.3923	    12.0850	     7.3013	    -2.0142	
    10.4065	     9.3155	     4.2801	     6.5460	     0.7553	     3.7766	    -6.3782	    13.7634	     8.0566	    -0.6714	
     9.0637	     9.4833	     4.3640	     0.6714	     3.5248	     0.8392	    -4.6158	    15.1062	     8.4763	     0.5035	
     8.3923	     9.4833	     3.8605	    -4.7836	     5.2872	    -2.4338	    -3.2730	    15.5258	     8.3084	     1.2589	
     8.2245	     8.8959	     2.6016	    -9.5673	     5.5389	    -6.2103	    -2.7695	    14.6027	     7.3853	     1.2589	
     7.9727	     7.5531	     0.2518	   -13.8474	     4.3640	   -10.4065	    -3.2730	    12.1689	     5.5389	     0.3357	
     7.5531	     5.3711	    -2.8534	   -17.5400	     1.8463	   -15.0223	    -4.6997	     8.2245	     2.7695	    -1.5106	
     6.7978	     2.6016	    -6.6299	   -20.4773	    -1.5945	   -19.7220	    -6.8817	     3.2730	    -0.6714	    -4.0283	
     5.7907	    -0.5875	   -10.4065	   -22.4915	    -5.4550	   -24.0021	    -9.5673	    -2.0981	    -4.4479	    -7.0496	
     4.6158	    -3.7766	   -14.0152	   -23.2468	    -9.4833	   -27.3590	   -12.4207	    -7.3013	    -8.1406	   -10.0708	
     3.2730	    -6.8817	   -17.1204	   -22.6593	   -13.3438	   -29.2892	   -15.3580	   -11.7493	   -11.4975	   -13.0081	
     1.6785	    -9.5673	   -19.7220	   -20.8130	   -17.1204	   -29.7928	   -18.3792	   -15.3580	   -14.4348	   -15.5258	
     0.0839	   -11.9171	   -21.9040	   -17.7078	   -20.7291	   -28.7857	   -21.4005	   -18.1274	   -17.0364	   -17.7917	
    -1.5945	   -13.8474	   -23.7503	   -13.7634	   -24.1699	   -26.4359	   -24.2538	   -20.2255	   -19.1345	   -19.4702	
    -3.0212	   -15.1062	   -25.0092	    -8.9798	   -26.9394	   -23.1628	   -26.7715	   -21.5683	   -20.7291	   -20.6451	
    -4.2801	   -15.7776	   -25.6805	    -3.7766	   -28.8696	   -19.2184	   -28.6179	   -22.2397	   -21.7361	   -21.1487	
    -5.2872	   -15.6937	   -25.5127	     1.5106	   -29.7089	   -15.1062	   -29.7089	   -22.1558	   -21.9879	   -21.0648	
    -6.1264	   -14.9384	   -24.6735	     6.4621	   -29.3732	   -11.2457	   -29.8767	   -21.3165	   -21.4005	   -20.2255	
    -7.1335	   -13.7634	   -23.1628	    10.4904	   -27.8625	    -7.9727	   -29.2053	   -19.8059	   -19.8059	   -18.7988	
    -8.3084	   -12.4207	   -21.1487	    13.2599	   -25.5966	    -5.7068	   -28.0304	   -17.7078	   -17.2882	   -16.9525	
    -9.9030	   -11.0779	   -18.7149	    14.3509	   -22.8271	    -4.4479	   -26.3519	   -15.3580	   -14.0991	   -14.7705	
   -11.9171	   -10.0708	   -16.2811	    13.4277	   -19.8898	    -4.4479	   -24.5895	   -13.0920	   -10.5743	   -12.5885	
   -14.1830	    -9.6512	   -14.0152	    10.7422	   -17.2882	    -5.4550	   -22.8271	   -11.0779	    -7.2174	   -10.4904	
   -16.5329	    -9.7351	   -12.2528	     6.5460	   -15.1901	    -7.3013	   -21.3165	    -9.3155	    -4.2801	    -8.7280	
   -18.8828	   -10.3226	   -11.0779	     1.2589	   -13.7634	    -9.6512	   -20.1416	    -7.8049	    -1.9302	    -7.2174	
   -20.8969	   -11.3297	   -10.6583	    -4.5319	   -13.0081	   -12.2528	   -19.3863	    -6.6299	    -0.4196	    -6.0425	
   -22.4915	   -12.5885	   -10.7422	   -10.2386	   -12.8403	   -14.8544	   -19.0506	    -5.6229	     0.5035	    -5.2872	
   -23.5825	   -13.7634	   -11.4975	   -15.6097	   -13.3438	   -17.2882	   -19.2184	    -5.0354	     0.6714	    -5.1193	
   -23.9182	   -14.8544	   -12.7563	   -20.3094	   -14.3509	   -19.3024	   -19.9738	    -4.9515	     0.2518	    -5.4550	
   -23.6664	   -15.6097	   -14.2670	   -24.0021	   -15.7776	   -20.8130	   -21.1487	    -5.3711	    -0.8392	    -6.3782	
   -22.5754	   -15.9454	   -15.9454	   -26.5198	   -17.4561	   -21.7361	   -22.6593	    -6.2103	    -2.2659	    -7.8049	
   -20.7291	   -15.6937	   -17.3721	   -27.6108	   -19.1345	   -21.8201	   -24.0860	    -7.2174	    -3.8605	    -9.4833	
   -18.1274	   -15.1062	   -18.4631	   -27.3590	   -20.5612	   -21.2326	   -25.4288	    -8.3084	    -5.4550	   -11.3297	
   -15.0223	   -14.0152	   -19.2184	   -25.6805	   -21.9040	   -20.0577	   -26.5198	    -9.2316	    -6.8817	   -13.1760	
   -11.5814	   -12.7563	   -19.7220	   -22.9111	   -22.9950	   -18.4631	   -27.1912	    -9.9030	    -8.0566	   -15.0223	
    -7.9727	   -11.3297	   -19.8898	   -19.3024	   -23.9182	   -16.5329	   -27.6947	   -10.2386	    -8.8120	   -16.7007	
    -4.2801	    -9.9030	   -19.8059	   -14.9384	   -24.6735	   -14.4348	   -27.8625	   -10.1547	    -9.1476	   -18.1274	
    -0.7553	    -8.4763	   -19.5541	   -10.1547	   -25.4288	   -12.1689	   -27.8625	    -9.9869	    -9.1476	   -19.2184	
     2.6016	    -7.1335	   -19.0506	    -5.2032	   -26.1002	    -9.8190	   -27.6108	    -9.5673	    -8.6441	   -19.7220	
     5.7068	    -5.9586	   -18.2953	    -0.2518	   -26.6876	    -7.5531	   -27.1912	    -9.0637	    -7.8049	   -19.6381	
     8.4763	    -4.8676	   -17.3721	     4.2801	   -27.1912	    -5.4550	   -26.6876	    -8.4763	    -6.6299	   -19.0506	
    10.8261	    -3.8605	   -16.3651	     8.3084	   -27.4429	    -3.7766	   -26.0162	    -7.9727	    -5.2872	   -17.8757	
    12.5046	    -3.0212	   -15.2740	    11.4975	   -27.2751	    -2.5177	   -25.3448	    -7.4692	    -4.0283	   -16.3651	
    13.5956	    -2.1820	   -14.0152	    13.9313	   -26.4359	    -1.7624	   -24.5056	    -7.0496	    -2.9373	   -14.6027	
    14.1830	    -1.2589	   -12.5885	    15.6937	   -24.8413	    -1.5106	   -23.6664	    -6.4621	    -2.0142	   -12.7563	
    14.4348	    -0.2518	   -10.9940	    17.1204	   -22.4075	    -1.5106	   -22.6593	    -5.7068	    -1.1749	   -10.9940	
    14.6866	     1.0910	    -9.1476	    18.5471	   -19.3024	    -1.5106	   -21.3165	    -4.5319	    -0.4196	    -9.2316	
    15.1062	     2.6016	    -7.1335	    20.1416	   -15.8615	    -1.3428	   -19.7220	    -2.7695	     0.4196	    -7.5531	
    15.8615	     4.5319	    -4.9515	    22.1558	   -12.4207	    -0.9232	   -17.7917	    -0.5875	     1.5106	    -6.0425	
    16.7847	     6.6299	    -2.6855	    24.3378	    -9.2316	    -0.2518	   -15.6937	     2.0981	     2.6855	    -4.6158	
    17.7078	     8.7280	    -0.4196	    26.2680	    -6.5460	     0.3357	   -13.6795	     4.9515	     3.8605	    -3.3569	
    18.3792	    10.4904	     1.5945	    27.0233	    -4.5319	     0.3357	   -12.0010	     7.4692	     4.6997	    -2.4338	
    18.4631	    11.8332	     3.1052	    26.1841	    -3.4409	    -0.5875	   -10.8261	     9.1476	     5.0354	    -2.0142	
    17.8757	    12.4207	     3.7766	    23.2468	    -3.2730	    -2.6855	   -10.4065	     9.8190	     4.5319	    -2.2659	
    16.5329	    12.2528	     3.6926	    18.5471	    -3.8605	    -5.6229	   -10.6583	     9.2316	     3.2730	    -3.2730	
    14.6027	    11.3297	     2.7695	    12.5885	    -5.2032	    -8.9798	   -11.6653	     7.5531	     1.2589	    -4.7836	
    12.1689	     9.7351	     1.1749	     6.2103	    -7.0496	   -12.1689	   -13.1760	     4.9515	    -1.1749	    -6.7139	
     9.2316	     7.5531	    -1.0071	     0.0000	    -9.3155	   -14.8544	   -15.1901	     1.5945	    -3.7766	    -8.9798	
     6.0425	     4.9515	    -3.7766	    -5.5389	   -11.8332	   -16.6168	   -17.5400	    -2.0981	    -6.1264	   -11.1618	
     2.6016	     2.0142	    -6.8817	    -9.9869	   -14.5187	   -17.6239	   -20.2255	    -5.7068	    -7.9727	   -13.1760	
    -0.8392	    -1.0910	   -10.1547	   -13.1760	   -17.1204	   -17.7917	   -22.9950	    -8.8120	    -8.8959	   -14.7705	
    -3.9444	    -3.9444	   -13.3438	   -14.9384	   -19.5541	   -17.2043	   -25.5127	   -11.0779	    -8.8959	   -15.6937	
    -6.4621	    -6.3782	   -16.1133	   -15.3580	   -21.4844	   -16.0294	   -27.6947	   -12.4207	    -7.9727	   -15.9454	
    -8.0566	    -8.1406	   -18.1274	   -14.3509	   -22.7432	   -14.3509	   -29.1214	   -12.8403	    -6.3782	   -15.5258	
    -8.7280	    -9.2316	   -19.4702	   -12.1689	   -23.3307	   -12.4207	   -29.9606	   -12.5885	    -4.3640	   -14.6027	
    -8.5602	    -9.4833	   -19.8898	    -8.9798	   -23.1628	   -10.3226	   -29.9606	   -11.7493	    -2.1820	   -13.2599	
    -7.8049	    -9.2316	   -19.6381	    -5.2032	   -22.4075	    -8.1406	   -29.4571	   -10.5743	    -0.0839	   -11.7493	
    -6.7139	    -8.4763	   -18.7988	    -1.0071	   -21.2326	    -5.9586	   -28.3661	    -9.1476	     1.7624	   -10.2386	
    -5.4550	    -7.5531	   -17.5400	     3.2730	   -19.7220	    -3.8605	   -27.0233	    -7.5531	     3.4409	    -8.8120	
    -4.1122	    -6.5460	   -15.9454	     7.3013	   -18.0435	    -1.8463	   -25.5966	    -5.7907	     4.6997	    -7.6370	
    -2.6016	    -5.3711	   -14.1830	    10.9100	   -16.2811	    -0.0839	   -24.2538	    -4.1962	     5.7907	    -6.6299	
    -0.9232	    -4.1122	   -12.5046	    13.8474	   -14.6027	     1.4267	   -22.9950	    -2.6016	     6.4621	    -5.7907	
     0.8392	    -2.8534	   -10.9100	    15.8615	   -13.0081	     2.5177	   -21.9879	    -1.2589	     6.9656	    -5.3711	
     2.8534	    -1.5945	    -9.5673	    16.9525	   -11.7493	     3.0212	   -21.3165	     0.0000	     7.2174	    -5.2032	
     4.8676	    -0.5035	    -8.5602	    17.1204	   -10.7422	     3.0212	   -21.0648	     1.0910	     7.1335	    -5.3711	
     6.7139	     0.3357	    -7.8888	    16.7007	   -10.1547	     2.6855	   -21.0648	     1.9302	     6.7139	    -5.9586	
     8.4763	     0.9232	    -7.3013	    16.1133	    -9.9030	     2.1820	   -21.4844	     2.4338	     5.9586	    -6.8817	
     9.9869	     1.3428	    -6.8817	    15.6937	    -9.9030	     1.8463	   -21.9879	     2.6016	     5.2032	    -7.9727	
    11.4136	     1.5945	    -6.1264	    15.9454	   -10.0708	     2.0142	   -22.4915	     2.5177	     4.4479	    -8.9798	
    12.9242	     1.9302	    -5.1193	    17.2043	   -10.2386	     2.9373	   -22.9111	     2.5177	     4.0283	    -9.5673	
    14.5187	     2.4338	    -3.5248	    19.6381	   -10.3226	     4.6158	   -23.0789	     2.7695	     4.1962	    -9.4833	
    16.2811	     3.2730	    -1.4267	    23.3307	   -10.0708	     7.0496	   -22.9950	     3.6087	     5.0354	    -8.6441	
    18.3792	     4.3640	     1.1749	    27.9465	    -9.5673	     9.9869	   -22.4915	     5.0354	     6.4621	    -6.9656	
    20.4773	     5.7907	     4.1122	    33.1497	    -8.7280	    13.0920	   -21.7361	     7.1335	     8.4763	    -4.6997	
    22.7432	     7.3013	     6.9656	    38.5208	    -7.8049	    16.1133	   -20.8130	     9.6512	    10.6583	    -2.0981	
    24.8413	     8.7280	     9.3994	    43.6401	    -6.8817	    18.6310	   -19.8059	    12.2528	    12.7563	     0.5035	
    26.6876	    10.0708	    10.9940	    48.0881	    -6.1264	    20.3094	   -18.9667	    14.5187	    14.4348	     2.8534	
    28.1982	    11.0779	    11.7493	    51.5289	    -5.8746	    21.0648	   -18.4631	    16.3651	    15.6097	     4.5319	
    29.2892	    11.6653	    11.4975	    53.7109	    -6.1264	    20.6451	   -18.3792	    17.4561	    16.1133	     5.5389	
    29.7089	    11.7493	    10.3226	    54.3823	    -7.0496	    18.9667	   -18.8828	    17.7078	    15.8615	     5.7068	
    29.5410	    11.4136	     8.5602	    53.4592	    -8.7280	    16.1972	   -19.8898	    17.2043	    14.9384	     5.1193	
    28.7857	    10.7422	     6.2103	    50.7736	   -10.8261	    12.4207	   -21.2326	    16.0294	    13.5117	     3.7766	
    27.4429	     9.7351	     3.6926	    46.4935	   -13.2599	     7.8888	   -22.7432	    14.2670	    11.6653	     1.8463	
    25.7645	     8.6441	     1.0910	    40.9546	   -15.5258	     3.0212	   -24.2538	    12.1689	     9.4833	    -0.5035	
    23.8342	     7.5531	    -1.2589	    34.8282	   -17.4561	    -1.8463	   -25.6805	     9.9869	     6.9656	    -3.1052	
    21.9879	     6.3782	    -3.3569	    28.7857	   -18.7149	    -6.4621	   -26.9394	     7.8888	     4.1962	    -5.8746	
    20.3934	     5.2872	    -5.2872	    23.4985	   -19.4702	   -10.4065	   -27.8625	     5.9586	     1.1749	    -8.4763	
    19.0506	     4.1962	    -7.0496	    19.3863	   -19.8059	   -13.5117	   -28.7018	     4.1962	    -1.8463	   -10.9100	
    18.0435	     3.0212	    -8.7280	    16.8686	   -19.8898	   -15.6097	   -29.2892	     2.7695	    -4.8676	   -12.9242	
    17.4561	     2.0981	   -10.2386	    16.2811	   -19.8898	   -16.6168	   -29.6249	     1.8463	    -7.6370	   -14.4348	
    17.2043	     1.3428	   -11.4136	    17.5400	   -19.6381	   -16.2811	   -29.7089	     1.5106	    -9.9869	   -15.3580	
    17.2043	     1.0910	   -12.0850	    20.8969	   -19.2184	   -14.5187	   -29.2892	     2.0981	   -11.4136	   -15.4419	
    17.4561	     1.2589	   -12.1689	    25.8484	   -18.4631	   -11.1618	   -28.4500	     3.7766	   -11.8332	   -14.7705	
    17.7917	     1.6785	   -11.8332	    31.9748	   -17.2882	    -6.6299	   -27.1072	     6.4621	   -10.9100	   -13.1760	
    18.2114	     2.4338	   -11.2457	    38.3530	   -15.8615	    -1.1749	   -25.4288	     9.9030	    -8.7280	   -10.9940	
    18.7988	     3.1891	   -10.4904	    44.1437	   -14.2670	     4.3640	   -23.6664	    13.5956	    -5.6229	    -8.3923	
    19.4702	     3.9444	    -9.7351	    48.2559	   -12.6724	     9.3994	   -22.0718	    17.0364	    -1.9302	    -5.7068	
    20.3934	     4.6158	    -8.9798	    50.1022	   -11.1618	    13.4277	   -20.6451	    19.9738	     1.5945	    -3.2730	
    21.7361	     5.3711	    -8.3084	    49.4308	    -9.7351	    16.1133	   -19.4702	    22.0718	     4.6997	    -1.2589	
    23.3307	     6.2103	    -7.4692	    46.4935	    -8.3923	    17.4561	   -18.4631	    23.2468	     7.0496	     0.3357	
    25.3448	     7.3013	    -6.3782	    41.3742	    -7.3013	    17.4561	   -17.6239	    23.4985	     8.4763	     1.3428	
    27.6947	     8.5602	    -5.2032	    34.6603	    -6.5460	    16.1972	   -17.0364	    22.6593	     9.0637	     1.8463	
    30.3802	     9.9030	    -3.8605	    26.7715	    -6.2103	    13.6795	   -16.7847	    20.6451	     8.8959	     1.9302	
    33.3176	    11.2457	    -2.6016	    18.1274	    -6.5460	    10.2386	   -16.9525	    17.7917	     8.0566	     1.5945	
    36.2549	    12.4207	    -1.5945	     9.4833	    -7.4692	     6.1264	   -17.5400	    14.1830	     6.7139	     1.0071	
    38.9404	    13.2599	    -0.9232	     1.5945	    -9.1476	     1.6785	   -18.7149	    10.4065	     5.0354	     0.0000	
    40.9546	    13.5956	    -0.8392	    -4.8676	   -11.4136	    -2.7695	   -20.3094	     6.6299	     3.1891	    -1.2589	
    41.8777	    13.3438	    -1.2589	    -9.6512	   -13.9313	    -6.7978	   -22.0718	     3.3569	     1.3428	    -2.6855	
    41.6260	    12.4207	    -2.0981	   -12.6724	   -16.5329	   -10.3226	   -24.0021	     0.5035	    -0.5035	    -4.2801	
    39.9475	    10.9940	    -3.2730	   -14.1830	   -18.8828	   -13.4277	   -25.6805	    -1.7624	    -2.3499	    -6.1264	
    37.0102	     8.8959	    -4.8676	   -14.7705	   -21.0648	   -16.2811	   -27.1912	    -3.6087	    -4.3640	    -8.2245	
    33.0658	     6.2943	    -6.6299	   -14.9384	   -22.9950	   -18.9667	   -28.6179	    -5.2872	    -6.5460	   -10.4904	
    28.3661	     3.2730	    -8.5602	   -15.1062	   -24.8413	   -21.5683	   -30.0446	    -6.8817	    -8.9798	   -13.0081	
    23.0789	     0.0000	   -10.4904	   -15.4419	   -26.4359	   -24.0021	   -31.3034	    -8.2245	   -11.4136	   -15.4419	
    17.2882	    -3.2730	   -12.2528	   -15.6937	   -27.6947	   -26.0162	   -32.3944	    -9.3155	   -13.6795	   -17.6239	
    11.0779	    -6.3782	   -13.6795	   -15.7776	   -28.4500	   -27.2751	   -33.1497	    -9.7351	   -15.4419	   -19.3024	
     4.8676	    -8.9798	   -14.6866	   -15.1062	   -28.6179	   -27.6947	   -33.4854	    -9.5673	   -16.6168	   -20.2255	
    -1.0071	   -10.9100	   -15.1062	   -13.5956	   -28.1143	   -27.1072	   -33.2336	    -8.6441	   -17.0364	   -20.3934	
    -6.1264	   -12.2528	   -15.1062	   -11.0779	   -27.1072	   -25.5127	   -32.5623	    -7.0496	   -16.8686	   -19.9738	
   -10.1547	   -12.8403	   -14.6027	    -7.5531	   -25.5966	   -22.9111	   -31.5552	    -4.9515	   -16.1133	   -19.1345	
   -13.0920	   -12.8403	   -13.7634	    -3.1052	   -23.7503	   -19.5541	   -30.2963	    -2.5177	   -15.0223	   -17.8757	
   -14.6866	   -12.4207	   -12.7563	     1.9302	   -21.7361	   -15.6937	   -28.9536	     0.0000	   -13.6795	   -16.6168	
   -15.1062	   -11.6653	   -11.8332	     7.1335	   -19.7220	   -11.6653	   -27.6947	     2.5177	   -12.2528	   -15.3580	
   -14.6027	   -10.8261	   -11.1618	    11.9171	   -17.9596	    -7.8888	   -26.4359	     4.6997	   -10.9100	   -14.1830	
   -13.1760	    -9.9869	   -10.9940	    15.6097	   -16.3651	    -4.6997	   -25.4288	     6.4621	    -9.7351	   -13.3438	
   -11.1618	    -9.2316	   -11.3297	    17.7078	   -15.1901	    -2.4338	   -24.5895	     7.7209	    -8.8959	   -12.7563	
    -8.9798	    -8.8120	   -12.0850	    18.0435	   -14.3509	    -1.2589	   -23.9182	     8.5602	    -8.3923	   -12.4207	
    -6.7139	    -8.6441	   -13.1760	    16.6168	   -13.9313	    -1.1749	   -23.4146	     8.8120	    -8.3084	   -12.2528	
    -4.9515	    -8.9798	   -14.4348	    13.7634	   -13.7634	    -1.9302	   -22.9950	     8.5602	    -8.5602	   -12.2528	
    -3.6926	    -9.7351	   -15.9454	    10.1547	   -13.9313	    -3.5248	   -22.7432	     7.7209	    -9.0637	   -12.3367	
    -3.1891	   -10.8261	   -17.4561	     6.2943	   -14.3509	    -5.5389	   -22.7432	     6.4621	    -9.9869	   -12.5885	
    -3.3569	   -12.2528	   -19.0506	     2.8534	   -15.0223	    -7.8049	   -22.9111	     4.8676	   -11.2457	   -13.0920	
    -4.0283	   -13.8474	   -20.3934	     0.3357	   -15.8615	   -10.0708	   -23.3307	     3.3569	   -12.7563	   -13.7634	
    -4.8676	   -15.3580	   -21.4844	    -1.1749	   -16.8686	   -12.0850	   -24.0021	     2.0981	   -14.2670	   -14.4348	
    -5.7068	   -16.6168	   -21.9879	    -1.3428	   -17.9596	   -13.7634	   -24.7574	     1.3428	   -15.4419	   -14.9384	
    -6.2943	   -17.4561	   -21.9040	    -0.3357	   -19.0506	   -14.8544	   -25.5127	     1.1749	   -16.1133	   -15.1062	
    -6.5460	   -17.8757	   -20.9808	     1.6785	   -19.8898	   -15.4419	   -26.1002	     1.6785	   -15.8615	   -14.9384	
    -6.4621	   -17.7078	   -19.3863	     4.3640	   -20.4773	   -15.6097	   -26.5198	     2.7695	   -14.6866	   -14.2670	
    -6.0425	   -16.9525	   -17.1204	     7.2174	   -20.5612	   -15.6097	   -26.5198	     4.3640	   -12.4207	   -13.1760	
    -5.3711	   -15.7776	   -14.6027	     9.7351	   -20.0577	   -15.5258	   -26.1841	     6.1264	    -9.3994	   -11.9171	
    -4.3640	   -14.2670	   -12.0850	    11.5814	   -19.3024	   -15.5258	   -25.5127	     7.8888	    -6.1264	   -10.5743	
    -3.1891	   -12.5885	    -9.9030	    12.7563	   -18.3792	   -15.6097	   -24.6735	     9.4833	    -3.1052	    -9.3994	
    -1.9302	   -10.9940	    -8.3084	    13.5117	   -17.6239	   -15.4419	   -23.7503	    10.9940	    -0.6714	    -8.5602	
    -0.9232	    -9.6512	    -7.4692	    14.3509	   -17.0364	   -14.8544	   -22.8271	    12.3367	     1.0071	    -7.9727	
    -0.0839	    -8.5602	    -7.3013	    15.5258	   -16.6168	   -13.5956	   -21.9040	    13.5117	     2.0142	    -7.6370	
     0.5875	    -7.8888	    -7.7209	    17.2043	   -16.2811	   -11.7493	   -20.9808	    14.4348	     2.3499	    -7.4692	
     1.0071	    -7.4692	    -8.4763	    19.3863	   -16.1133	    -9.3994	   -20.3094	    15.0223	     2.2659	    -7.5531	
     1.2589	    -7.3853	    -9.4833	    21.5683	   -16.0294	    -6.7978	   -19.8898	    14.9384	     1.7624	    -7.7209	
     1.2589	    -7.5531	   -10.8261	    23.3307	   -16.3651	    -4.4479	   -19.9738	    14.0991	     0.9232	    -8.3084	
     1.0910	    -8.0566	   -12.4207	    24.4217	   -17.2043	    -2.5177	   -20.6451	    12.3367	    -0.3357	    -9.1476	
     0.6714	    -8.8959	   -14.1830	    24.5895	   -18.4631	    -1.4267	   -21.9040	     9.8190	    -1.9302	   -10.2386	
     0.0839	    -9.8190	   -16.0294	    23.7503	   -20.2255	    -1.0910	   -23.5825	     6.7978	    -3.7766	   -11.4975	
    -0.5875	   -10.7422	   -17.7078	    22.2397	   -22.0718	    -1.5945	   -25.4288	     3.6087	    -5.5389	   -12.7563	
    -1.1749	   -11.4975	   -19.1345	    20.5612	   -23.7503	    -2.6855	   -27.1072	     0.6714	    -7.1335	   -13.7634	
    -1.7624	   -12.0850	   -20.0577	    19.3863	   -25.1770	    -4.0283	   -28.4500	    -1.6785	    -8.3084	   -14.3509	
    -2.1820	   -12.4207	   -20.5612	    19.3863	   -26.1841	    -5.2032	   -29.2892	    -3.1891	    -9.0637	   -14.6027	
    -2.5177	   -12.5046	   -20.5612	    20.9808	   -26.4359	    -5.7907	   -29.5410	    -3.9444	    -9.3155	   -14.3509	
    -2.4338	   -12.2528	   -20.0577	    24.3378	   -26.1002	    -5.6229	   -29.2053	    -3.9444	    -9.0637	   -13.6795	
    -1.9302	   -11.5814	   -18.8828	    29.1214	   -25.0931	    -4.5319	   -28.2822	    -3.4409	    -8.4763	   -12.7563	
    -0.9232	   -10.5743	   -17.3721	    34.4925	   -23.4985	    -2.7695	   -27.0233	    -2.5177	    -7.5531	   -11.5814	
     0.7553	    -9.2316	   -15.5258	    39.4440	   -21.4844	    -0.7553	   -25.4288	    -1.4267	    -6.5460	   -10.2386	
     2.8534	    -7.8049	   -13.5117	    42.9688	   -19.3024	     0.9232	   -23.8342	    -0.5035	    -5.7068	    -8.9798	
     5.2872	    -6.3782	   -11.5814	    44.1437	   -17.0364	     1.8463	   -22.1558	     0.1678	    -5.0354	    -7.9727	
     7.8888	    -5.0354	    -9.8190	    42.4652	   -15.0223	     1.5945	   -20.7291	     0.2518	    -4.6997	    -7.3013	
    10.5743	    -3.7766	    -8.3084	    38.0173	   -13.1760	     0.0839	   -19.4702	    -0.0839	    -4.8676	    -7.0496	
    13.2599	    -2.6016	    -6.9656	    31.2195	   -11.6653	    -2.6016	   -18.2953	    -0.8392	    -5.3711	    -7.2174	
    15.8615	    -1.4267	    -5.6229	    22.9111	   -10.4065	    -6.2103	   -17.2882	    -1.8463	    -6.2103	    -7.8049	
    18.5471	    -0.1678	    -4.4479	    14.0991	    -9.3994	   -10.3226	   -16.3651	    -2.8534	    -7.1335	    -8.6441	
    21.3165	     1.0071	    -3.3569	     5.2872	    -8.7280	   -14.9384	   -15.6097	    -3.8605	    -8.1406	    -9.7351	
    23.9182	     2.1820	    -2.4338	    -3.4409	    -8.5602	   -19.9738	   -15.0223	    -4.9515	    -9.1476	   -10.9100	
    26.3519	     3.1891	    -1.8463	   -12.0850	    -9.0637	   -25.5127	   -14.6866	    -6.2943	    -9.9869	   -12.1689	
    28.1143	     3.7766	    -1.5945	   -20.6451	   -10.3226	   -31.3873	   -14.7705	    -7.8049	   -10.6583	   -13.2599	
    29.1214	     4.0283	    -1.7624	   -28.9536	   -12.0850	   -37.3459	   -15.1901	    -9.5673	   -10.9100	   -14.0991	
    29.1214	     3.9444	    -2.2659	   -36.6745	   -14.3509	   -43.1366	   -15.7776	   -11.4136	   -10.9100	   -14.6866	
    28.0304	     3.5248	    -3.1052	   -43.3884	   -16.8686	   -48.1720	   -16.5329	   -13.1760	   -10.6583	   -14.9384	
    25.7645	     2.7695	    -4.1962	   -48.7595	   -19.5541	   -52.2003	   -17.2043	   -14.6027	   -10.5743	   -15.0223	
    22.5754	     1.5945	    -5.8746	   -52.5360	   -22.1558	   -54.8859	   -17.9596	   -15.6097	   -10.8261	   -15.1901	
    18.7988	     0.0839	    -7.8049	   -54.7180	   -24.4217	   -56.4804	   -18.6310	   -16.2811	   -11.3297	   -15.4419	
    14.9384	    -1.6785	    -9.9030	   -55.3894	   -26.0162	   -56.8161	   -19.3024	   -16.5329	   -12.2528	   -15.7776	
    11.4975	    -3.4409	   -11.5814	   -54.6341	   -26.5198	   -56.2286	   -19.8898	   -16.4490	   -13.3438	   -16.2811	
     8.8959	    -4.8676	   -12.5885	   -52.5360	   -25.6805	   -54.7180	   -20.2255	   -15.9454	   -14.3509	   -16.8686	
     7.4692	    -5.7907	   -12.6724	   -49.3469	   -23.6664	   -52.3682	   -20.4773	   -15.2740	   -15.2740	   -17.3721	
     7.1335	    -6.2103	   -12.0010	   -45.4025	   -20.9808	   -49.3469	   -20.7291	   -14.2670	   -16.0294	   -17.7917	
     7.6370	    -6.1264	   -10.8261	   -40.8707	   -18.2114	   -45.8221	   -20.8969	   -13.1760	   -16.5329	   -18.2114	
     8.6441	    -5.6229	    -9.3155	   -35.9192	   -15.8615	   -41.7099	   -21.1487	   -11.8332	   -16.7007	   -18.4631	
     9.7351	    -5.0354	    -7.7209	   -30.7159	   -14.3509	   -37.3459	   -21.4844	   -10.4065	   -16.5329	   -18.5471	
    10.4904	    -4.3640	    -6.2103	   -25.4288	   -13.5956	   -32.6462	   -21.8201	    -9.0637	   -16.1133	   -18.4631	
    10.5743	    -3.7766	    -4.9515	   -20.2255	   -13.4277	   -28.0304	   -22.0718	    -7.8888	   -15.5258	   -18.3792	
     9.8190	    -3.5248	    -4.1122	   -15.4419	   -13.7634	   -23.6664	   -22.2397	    -7.3013	   -15.1062	   -18.3792	
     8.1406	    -3.6087	    -3.7766	   -11.2457	   -14.1830	   -19.9738	   -22.4075	    -7.3013	   -14.7705	   -18.5471	
     5.9586	    -4.0283	    -3.9444	    -7.7209	   -14.6866	   -17.2043	   -22.6593	    -7.8888	   -14.8544	   -18.8828	
     3.5248	    -4.6997	    -4.6158	    -4.8676	   -15.0223	   -15.3580	   -22.8271	    -8.9798	   -15.1062	   -19.3863	
     1.5106	    -5.5389	    -5.6229	    -2.2659	   -15.1901	   -14.2670	   -22.8271	   -10.2386	   -15.5258	   -19.8898	
     0.0839	    -6.2103	    -6.7978	     0.2518	   -15.0223	   -13.7634	   -22.7432	   -11.4975	   -15.8615	   -20.2255	
    -0.5875	    -6.6299	    -7.9727	     3.3569	   -14.4348	   -13.4277	   -22.4075	   -12.4207	   -15.8615	   -20.0577	
    -0.6714	    -6.7978	    -8.8959	     7.3013	   -13.6795	   -12.8403	   -21.7361	   -12.6724	   -15.3580	   -19.3024	
    -0.5035	    -6.7978	    -9.5673	    12.1689	   -12.6724	   -11.8332	   -20.8969	   -12.0850	   -14.4348	   -18.1274	
    -0.2518	    -6.5460	   -10.0708	    17.7917	   -11.5814	   -10.4904	   -19.8059	   -10.8261	   -13.0920	   -16.4490	
    -0.3357	    -6.2943	   -10.4904	    23.4985	   -10.6583	    -9.0637	   -18.7149	    -8.8959	   -11.5814	   -14.6866	
    -0.8392	    -6.1264	   -10.8261	    28.5339	    -9.9869	    -7.8049	   -17.7078	    -6.5460	   -10.2386	   -12.9242	
    -1.8463	    -6.0425	   -10.9940	    31.7230	    -9.4833	    -7.3013	   -16.8686	    -4.0283	    -9.0637	   -11.4136	
    -3.1052	    -5.9586	   -11.0779	    32.3105	    -9.2316	    -7.8049	   -16.2811	    -1.5106	    -8.2245	   -10.1547	
    -4.6158	    -5.9586	   -10.9100	    29.8767	    -9.1476	    -9.4833	   -15.9454	     0.5875	    -7.8049	    -9.3155	
    -6.1264	    -5.9586	   -10.5743	    24.8413	    -9.2316	   -12.5046	   -15.9454	     2.2659	    -7.8049	    -8.8120	
    -7.4692	    -6.1264	    -9.9869	    18.0435	    -9.5673	   -16.1972	   -16.0294	     3.3569	    -8.0566	    -8.8120	
    -8.6441	    -6.2103	    -9.3155	    10.8261	    -9.9030	   -20.2255	   -16.1972	     4.0283	    -8.6441	    -9.1476	
    -9.6512	    -6.2943	    -8.3084	     4.1962	   -10.1547	   -23.8342	   -16.2811	     4.3640	    -9.3994	    -9.8190	
   -10.3226	    -6.3782	    -7.2174	    -0.8392	   -10.4065	   -26.5198	   -16.2811	     4.5319	   -10.2386	   -10.5743	
   -10.9100	    -6.4621	    -6.1264	    -3.9444	   -10.6583	   -28.0304	   -16.1133	     4.5319	   -11.0779	   -11.4975	
   -11.4136	    -6.7139	    -5.2032	    -5.2872	   -11.2457	   -28.2822	   -16.1133	     4.2801	   -12.0010	   -12.4207	
   -12.0010	    -7.1335	    -4.5319	    -5.2032	   -12.0850	   -27.6108	   -16.3651	     3.6926	   -12.7563	   -13.3438	
   -12.5885	    -7.6370	    -4.1962	    -4.2801	   -13.3438	   -26.1841	   -16.7007	     2.7695	   -13.2599	   -14.0991	
   -13.0081	    -8.3084	    -4.0283	    -2.7695	   -14.6027	   -24.1699	   -17.2043	     1.5945	   -13.1760	   -14.6866	
   -13.0920	    -8.7280	    -3.8605	    -0.8392	   -15.6937	   -21.9040	   -17.5400	     0.3357	   -12.3367	   -14.7705	
   -12.7563	    -8.9798	    -3.5248	     1.5106	   -16.3651	   -19.3024	   -17.7078	    -0.7553	   -10.9100	   -14.5187	
   -12.0010	    -9.0637	    -3.0212	     4.4479	   -16.7007	   -16.6168	   -17.7917	    -1.5106	    -9.1476	   -13.7634	
   -11.0779	    -8.9798	    -2.5177	     8.0566	   -16.7007	   -13.8474	   -17.7078	    -2.0142	    -7.3853	   -13.0081	
    -9.9869	    -8.8959	    -2.1820	    12.0010	   -16.6168	   -11.2457	   -17.8757	    -2.4338	    -6.1264	   -12.3367	
    -8.9798	    -9.0637	    -2.3499	    16.1133	   -16.6168	    -9.0637	   -18.2953	    -2.9373	    -5.6229	   -12.0010	
    -7.8888	    -9.5673	    -3.1052	    19.9738	   -16.8686	    -7.3853	   -19.0506	    -3.7766	    -5.8746	   -12.1689	
    -6.7139	   -10.1547	    -4.4479	    23.0789	   -17.2882	    -6.2943	   -20.0577	    -4.6997	    -6.8817	   -12.7563	
    -5.2872	   -10.8261	    -6.1264	    24.9252	   -17.8757	    -5.8746	   -21.2326	    -5.7907	    -8.3084	   -13.5956	
    -3.5248	   -11.3297	    -7.8049	    25.1770	   -18.2953	    -6.2943	   -22.2397	    -6.8817	    -9.9869	   -14.5187	
    -1.6785	   -11.4975	    -9.2316	    23.6664	   -18.5471	    -7.3013	   -23.0789	    -7.8888	   -11.5814	   -15.4419	
     0.2518	   -11.3297	   -10.1547	    20.5612	   -18.3792	    -8.8120	   -23.4146	    -8.5602	   -13.0081	   -16.1972	
     1.9302	   -10.7422	   -10.4904	    16.1133	   -17.9596	   -10.6583	   -23.4146	    -9.1476	   -14.0991	   -16.7007	
     3.1052	    -9.9869	   -10.4065	    10.5743	   -17.3721	   -12.8403	   -22.9950	    -9.5673	   -14.7705	   -17.1204	
     3.6087	    -9.3155	   -10.0708	     4.3640	   -16.6168	   -15.1062	   -22.4075	    -9.9869	   -15.2740	   -17.2882	
     3.2730	    -8.8959	    -9.6512	    -2.3499	   -16.1133	   -17.6239	   -21.7361	   -10.7422	   -15.6097	   -17.3721	
     1.9302	    -8.8959	    -9.4833	    -9.1476	   -15.8615	   -20.3094	   -21.2326	   -12.0010	   -15.9454	   -17.4561	
     0.0000	    -9.3155	    -9.3155	   -15.6097	   -15.7776	   -23.2468	   -20.9808	   -13.5956	   -16.3651	   -17.6239	
    -2.4338	   -10.1547	    -9.2316	   -21.4844	   -15.9454	   -26.2680	   -20.9808	   -15.6937	   -17.0364	   -17.9596	
    -5.0354	   -11.2457	    -9.2316	   -26.2680	   -16.2811	   -29.5410	   -21.3165	   -17.8757	   -17.7078	   -18.3792	
    -7.6370	   -12.4207	    -9.3155	   -29.8767	   -16.7847	   -32.7301	   -21.9040	   -19.9738	   -18.3792	   -18.7988	
    -9.9030	   -13.5117	    -9.6512	   -32.0587	   -17.3721	   -36.0031	   -22.5754	   -21.7361	   -18.7988	   -19.1345	
   -11.8332	   -14.5187	   -10.0708	   -33.1497	   -18.0435	   -39.0244	   -23.1628	   -22.9111	   -18.8828	   -19.3024	
   -13.3438	   -15.4419	   -10.7422	   -33.3176	   -18.7149	   -41.8777	   -23.8342	   -23.6664	   -18.6310	   -19.3024	
   -14.4348	   -16.2811	   -11.4136	   -32.9819	   -19.3863	   -44.6472	   -24.4217	   -23.9182	   -18.2953	   -19.3024	
   -15.1062	   -17.1204	   -12.1689	   -32.6462	   -20.1416	   -47.2488	   -25.1770	   -24.0860	   -17.8757	   -19.4702	
   -15.5258	   -18.0435	   -12.9242	   -32.6462	   -21.0648	   -49.6826	   -26.0162	   -24.3378	   -17.7078	   -19.9738	
   -15.5258	   -18.9667	   -13.5117	   -32.9819	   -21.9879	   -51.9485	   -26.9394	   -24.6735	   -17.8757	   -20.8969	
   -15.0223	   -19.8059	   -13.8474	   -33.5693	   -22.7432	   -53.6270	   -27.8625	   -25.1770	   -18.3792	   -22.0718	
   -13.9313	   -20.2255	   -13.6795	   -33.9050	   -23.2468	   -54.6341	   -28.6179	   -25.7645	   -19.1345	   -23.4146	
   -12.0850	   -20.0577	   -13.0081	   -33.6533	   -23.2468	   -54.4662	   -28.8696	   -26.1002	   -20.1416	   -24.6735	
    -9.2316	   -19.0506	   -11.7493	   -32.2266	   -22.5754	   -52.7878	   -28.7018	   -25.9323	   -21.0648	   -25.5966	
    -5.3711	   -17.2043	    -9.9030	   -29.2892	   -21.3165	   -49.3469	   -27.8625	   -25.0092	   -21.7361	   -26.1002	
    -0.6714	   -14.4348	    -7.5531	   -24.5895	   -19.6381	   -44.1437	   -26.4359	   -23.1628	   -21.9040	   -25.9323	
     4.6997	   -10.9100	    -5.0354	   -18.2114	   -17.5400	   -37.5137	   -24.5056	   -20.3934	   -21.4844	   -25.1770	
    10.3226	    -7.0496	    -2.6016	   -10.6583	   -15.3580	   -29.9606	   -22.2397	   -16.7847	   -20.5612	   -24.0021	
    15.6937	    -3.1052	    -0.5875	    -2.5177	   -13.2599	   -22.2397	   -19.9738	   -12.7563	   -19.2184	   -22.4075	
    20.2255	     0.4196	     0.7553	     5.5389	   -11.4975	   -14.9384	   -17.7917	    -8.6441	   -17.7078	   -20.8130	
    23.3307	     3.1052	     1.2589	    12.6724	   -10.1547	    -8.8120	   -16.1133	    -4.9515	   -16.2811	   -19.3024	
    24.5895	     4.6158	     0.8392	    18.1274	    -9.4833	    -4.2801	   -15.1062	    -1.9302	   -15.1062	   -18.0435	
    23.9182	     4.8676	    -0.5035	    21.3165	    -9.4833	    -1.8463	   -14.8544	     0.0000	   -14.2670	   -17.2882	
    21.4844	     3.7766	    -2.6016	    21.8201	   -10.2386	    -1.5106	   -15.2740	     0.7553	   -13.5117	   -16.9525	
    17.7078	     1.5106	    -5.1193	    19.4702	   -11.5814	    -3.2730	   -16.3651	     0.3357	   -13.0081	   -17.0364	
    13.2599	    -1.5106	    -7.8888	    14.6866	   -13.2599	    -6.7978	   -17.8757	    -1.0071	   -12.6724	   -17.3721	
     8.6441	    -4.9515	   -10.6583	     8.0566	   -15.0223	   -11.4136	   -19.3863	    -2.7695	   -12.3367	   -17.8757	
     4.5319	    -8.3084	   -13.1760	     0.7553	   -16.6168	   -16.3651	   -20.7291	    -4.5319	   -12.1689	   -18.4631	
     1.1749	   -11.3297	   -15.1901	    -6.2103	   -17.9596	   -21.0648	   -21.7361	    -5.8746	   -12.1689	   -18.8828	
    -1.5106	   -13.6795	   -16.7007	   -11.8332	   -18.8828	   -24.8413	   -22.4075	    -6.4621	   -12.1689	   -19.2184	
    -3.6087	   -15.3580	   -17.7078	   -15.3580	   -19.4702	   -27.4429	   -22.7432	    -6.1264	   -12.1689	   -19.3863	
    -5.4550	   -16.3651	   -18.2953	   -16.5329	   -19.8059	   -28.5339	   -22.9950	    -5.2032	   -12.0850	   -19.3024	
    -6.9656	   -16.7847	   -18.4631	   -15.4419	   -19.8898	   -28.1143	   -23.1628	    -3.6087	   -11.8332	   -18.9667	
    -8.1406	   -16.6168	   -18.2114	   -12.3367	   -19.6381	   -26.3519	   -23.1628	    -1.6785	   -11.3297	   -18.2114	
    -8.8959	   -15.7776	   -17.3721	    -7.7209	   -18.9667	   -23.3307	   -22.9111	     0.5035	   -10.4904	   -17.2043	
    -8.8959	   -14.3509	   -16.0294	    -2.1820	   -17.8757	   -19.4702	   -22.4915	     2.8534	    -9.3155	   -15.8615	
    -8.1406	   -12.4207	   -14.1830	     3.6926	   -16.2811	   -15.0223	   -21.8201	     5.4550	    -7.8888	   -14.2670	
    -6.6299	   -10.0708	   -11.8332	     9.3994	   -14.4348	   -10.4065	   -20.7291	     8.2245	    -6.2103	   -12.5885	
    -4.4479	    -7.6370	    -9.3994	    14.7705	   -12.3367	    -5.8746	   -19.3863	    10.9100	    -4.4479	   -10.8261	
    -1.9302	    -5.2872	    -7.0496	    19.5541	   -10.2386	    -1.7624	   -17.7917	    13.5117	    -2.7695	    -9.3155	
     0.8392	    -3.3569	    -5.2032	    24.0860	    -8.3084	     2.0142	   -15.9454	    15.6937	    -1.2589	    -7.8888	
     3.5248	    -1.8463	    -4.0283	    28.4500	    -6.7139	     5.2032	   -14.1830	    17.3721	    -0.0839	    -6.6299	
     6.2103	    -0.8392	    -3.4409	    32.9819	    -5.7907	     7.9727	   -12.5046	    18.4631	     0.7553	    -5.6229	
     8.7280	    -0.3357	    -3.3569	    37.6816	    -5.5389	    10.1547	   -11.2457	    18.9667	     1.2589	    -4.8676	
    10.9100	    -0.2518	    -3.6926	    42.1295	    -6.2943	    11.6653	   -10.5743	    18.6310	     1.1749	    -4.5319	
    12.6724	    -0.6714	    -4.6158	    45.9061	    -8.2245	    12.1689	   -10.8261	    17.0364	     0.2518	    -4.9515	
    13.7634	    -1.7624	    -6.2103	    48.1720	   -11.5814	    11.4136	   -12.3367	    14.0152	    -1.7624	    -6.2943	
    13.9313	    -3.6087	    -8.6441	    48.1720	   -16.1972	     9.1476	   -15.0223	     9.4833	    -4.7836	    -8.6441	
    13.3438	    -6.1264	   -11.6653	    45.9061	   -21.5683	     5.2872	   -18.6310	     3.6926	    -8.8120	   -11.9171	
    12.2528	    -8.9798	   -15.0223	    41.2903	   -27.1072	     0.4196	   -22.6593	    -2.6855	   -13.2599	   -15.6937	
[Epoch Header]
[Trial Type]	23
[Accept]	1
[Correct]	0
[RT]	 0.000
[Resp]	0
[Epoch Data]
    -4.8676	    -4.9515	    -6.7139	    -3.2730	    -9.1476	    -0.5035	   -21.5683	     0.0839	    58.3267	   -13.5117	
    -9.3155	    -8.8120	   -10.4904	    -1.9302	   -14.4348	    -2.6855	   -26.7715	    -3.1891	    56.6483	   -15.6937	
   -12.6724	   -12.0010	   -13.5956	    -0.0839	   -18.7149	    -4.2801	   -31.1356	    -5.7068	    54.9698	   -17.7078	
   -15.0223	   -14.1830	   -15.8615	     2.5177	   -21.7361	    -5.0354	   -34.3246	    -7.2174	    53.5431	   -19.2184	
   -16.3651	   -15.5258	   -17.2882	     5.5389	   -23.4985	    -5.0354	   -36.3388	    -7.8049	    52.7039	   -20.3094	
   -16.9525	   -16.1972	   -18.0435	     8.8959	   -24.0860	    -4.4479	   -37.0941	    -7.4692	    52.2003	   -20.9808	
   -17.2043	   -16.2811	   -18.2953	    12.0010	   -23.7503	    -3.6087	   -36.9263	    -6.6299	    52.0325	   -21.4005	
   -17.4561	   -16.1133	   -18.2953	    14.4348	   -22.7432	    -2.6855	   -36.1710	    -5.4550	    51.9485	   -21.7361	
   -17.7078	   -15.8615	   -18.1274	    15.6097	   -21.4844	    -2.0142	   -34.9121	    -4.2801	    51.9485	   -21.8201	
   -17.9596	   -15.4419	   -18.0435	    15.3580	   -19.9738	    -1.5945	   -33.3176	    -3.2730	    51.8646	   -21.9040	
   -18.0435	   -14.7705	   -17.9596	    13.5956	   -18.2953	    -1.5106	   -31.5552	    -2.4338	    51.8646	   -21.7361	
   -17.6239	   -13.8474	   -17.7078	    10.6583	   -16.1133	    -1.5106	   -29.4571	    -1.7624	    51.7807	   -21.4005	
   -16.5329	   -12.4207	   -17.1204	     6.7978	   -13.3438	    -1.5106	   -27.0233	    -1.0910	    51.9485	   -20.8130	
   -14.6027	   -10.4065	   -16.1133	     2.6855	    -9.9869	    -1.5106	   -24.3378	    -0.4196	    52.2842	   -19.8059	
   -11.9171	    -7.9727	   -14.7705	    -1.5945	    -6.0425	    -1.3428	   -21.4844	     0.3357	    52.8717	   -18.6310	
    -8.7280	    -5.2872	   -13.0920	    -5.6229	    -2.0142	    -1.3428	   -18.7149	     1.0071	    53.6270	   -17.2882	
    -5.2032	    -2.4338	   -10.9940	    -9.2316	     1.7624	    -1.4267	   -16.1972	     1.4267	    54.3823	   -15.8615	
    -1.5106	     0.4196	    -8.6441	   -12.3367	     4.9515	    -1.8463	   -14.0991	     1.5106	    55.0537	   -14.6866	
     2.0981	     3.0212	    -5.8746	   -14.7705	     7.1335	    -2.6016	   -12.7563	     1.0910	    55.6412	   -13.6795	
     5.5389	     5.3711	    -3.0212	   -16.5329	     8.2245	    -3.7766	   -12.2528	     0.2518	    55.8929	   -13.0920	
     8.7280	     7.3853	    -0.1678	   -17.5400	     8.0566	    -5.1193	   -12.4207	    -1.0910	    56.0608	   -12.7563	
    11.6653	     9.0637	     2.4338	   -17.8757	     6.8817	    -6.4621	   -13.0920	    -2.7695	    56.1447	   -12.5046	
    14.2670	    10.5743	     4.5319	   -17.3721	     4.8676	    -7.5531	   -14.0152	    -4.4479	    56.3965	   -12.1689	
    16.4490	    11.8332	     5.9586	   -16.3651	     2.5177	    -8.4763	   -14.8544	    -5.9586	    56.8161	   -11.7493	
    17.9596	    12.6724	     6.7139	   -14.9384	     0.1678	    -9.2316	   -15.6097	    -7.0496	    57.4036	   -11.1618	
    18.7149	    13.2599	     7.1335	   -13.3438	    -1.6785	    -9.7351	   -16.0294	    -7.6370	    57.9910	   -10.4904	
    18.8828	    13.5956	     7.3013	   -11.5814	    -2.4338	   -10.2386	   -16.1133	    -7.8888	    58.6624	    -9.8190	
    18.6310	    13.5956	     7.4692	    -9.5673	    -1.7624	   -10.6583	   -15.7776	    -7.7209	    59.1660	    -9.3155	
    18.2953	    13.5117	     7.8049	    -7.1335	     0.1678	   -10.8261	   -15.0223	    -7.3853	    59.5856	    -9.0637	
    17.7917	    13.0920	     8.1406	    -4.2801	     2.8534	   -10.8261	   -14.0991	    -6.8817	    59.6695	    -8.9798	
    16.7847	    12.2528	     8.0566	    -1.3428	     5.5389	   -10.4065	   -13.2599	    -6.4621	    59.3338	    -9.3994	
    15.0223	    11.0779	     7.5531	     1.5945	     7.5531	    -9.7351	   -12.7563	    -6.3782	    58.4106	   -10.2386	
    12.3367	     9.4833	     6.3782	     4.0283	     8.3923	    -8.8120	   -13.0081	    -6.6299	    56.8161	   -11.4975	
     8.9798	     7.6370	     4.6158	     5.7068	     7.8888	    -7.6370	   -13.8474	    -7.2174	    54.7180	   -13.0081	
     5.1193	     5.7068	     2.2659	     6.5460	     6.2103	    -6.3782	   -15.4419	    -8.0566	    52.2003	   -14.7705	
     1.3428	     3.6926	    -0.5035	     6.3782	     3.5248	    -5.1193	   -17.6239	    -9.2316	    49.6826	   -16.5329	
    -1.9302	     1.6785	    -3.4409	     5.2872	     0.1678	    -4.1122	   -20.3094	   -10.6583	    47.2488	   -18.2953	
    -4.3640	    -0.4196	    -6.3782	     3.2730	    -3.3569	    -3.6926	   -23.2468	   -12.1689	    45.3186	   -19.9738	
    -5.6229	    -2.2659	    -8.8959	     0.7553	    -6.8817	    -3.7766	   -26.1841	   -13.5956	    44.0598	   -21.2326	
    -5.5389	    -3.8605	   -10.9100	    -2.0981	    -9.9030	    -4.3640	   -28.7018	   -14.6866	    43.7241	   -21.9040	
    -4.2801	    -4.9515	   -12.3367	    -4.7836	   -12.3367	    -5.0354	   -30.7159	   -15.2740	    44.3954	   -21.9040	
    -2.0981	    -5.6229	   -13.1760	    -7.0496	   -14.0152	    -5.8746	   -32.0587	   -15.1901	    45.6543	   -21.2326	
     0.7553	    -5.8746	   -13.7634	    -8.5602	   -15.1062	    -6.5460	   -32.7301	   -14.6027	    47.3328	   -20.0577	
     3.6926	    -5.7907	   -14.0152	    -9.4833	   -15.6097	    -6.9656	   -32.7301	   -13.5956	    49.0952	   -18.6310	
     6.2943	    -5.4550	   -14.0152	    -9.9030	   -15.4419	    -7.1335	   -32.3105	   -12.4207	    50.6897	   -17.1204	
     8.1406	    -4.9515	   -13.6795	   -10.0708	   -14.7705	    -6.9656	   -31.3034	   -10.9940	    52.2842	   -15.6097	
     8.8959	    -4.2801	   -13.0081	   -10.4904	   -13.5117	    -6.5460	   -29.9606	    -9.3155	    53.9627	   -14.0991	
     8.7280	    -3.3569	   -11.9171	   -11.4975	   -11.7493	    -5.9586	   -28.3661	    -7.4692	    55.6412	   -12.7563	
     7.7209	    -2.2659	   -10.4065	   -13.2599	    -9.7351	    -5.2872	   -26.6037	    -5.6229	    57.4036	   -11.4975	
     6.2103	    -1.0071	    -8.5602	   -15.7776	    -7.7209	    -4.7836	   -24.8413	    -3.7766	    59.0820	   -10.4065	
     4.5319	     0.4196	    -6.6299	   -18.7149	    -5.8746	    -4.2801	   -23.3307	    -2.0142	    60.5927	    -9.5673	
     2.9373	     1.8463	    -4.8676	   -21.5683	    -4.4479	    -4.0283	   -22.2397	    -0.6714	    61.7676	    -8.8959	
     1.5945	     3.1891	    -3.4409	   -24.0021	    -3.6087	    -3.7766	   -21.4844	     0.3357	    62.4390	    -8.5602	
     0.5035	     4.3640	    -2.5177	   -25.9323	    -3.4409	    -3.7766	   -21.2326	     0.8392	    62.6068	    -8.6441	
    -0.3357	     5.2872	    -2.0142	   -27.1912	    -3.6087	    -3.8605	   -21.3165	     0.7553	    62.2711	    -9.1476	
    -0.9232	     5.7068	    -2.0142	   -28.0304	    -4.1962	    -4.1962	   -21.4844	     0.1678	    61.4319	    -9.9030	
    -1.5945	     5.6229	    -2.3499	   -28.4500	    -4.8676	    -4.8676	   -21.6522	    -1.0071	    60.2570	   -11.0779	
    -2.7695	     4.7836	    -3.3569	   -28.9536	    -5.7907	    -5.9586	   -21.8201	    -2.7695	    58.5785	   -12.5046	
    -4.7836	     3.0212	    -5.0354	   -29.7089	    -7.0496	    -7.5531	   -22.0718	    -5.1193	    56.4804	   -14.2670	
    -7.9727	     0.4196	    -7.3013	   -30.8838	    -8.6441	    -9.9030	   -22.5754	    -7.9727	    53.8788	   -16.3651	
   -12.0850	    -2.9373	   -10.0708	   -32.5623	   -10.5743	   -12.7563	   -23.2468	   -11.0779	    51.0254	   -18.7988	
   -16.7007	    -6.6299	   -13.0081	   -34.4086	   -12.5885	   -15.9454	   -24.1699	   -14.1830	    48.0881	   -21.3165	
   -21.2326	   -10.2386	   -15.8615	   -36.0870	   -14.5187	   -18.9667	   -25.1770	   -16.9525	    45.2347	   -23.8342	
   -25.1770	   -13.5117	   -18.2953	   -37.0941	   -15.8615	   -21.4005	   -26.1841	   -19.0506	    42.6331	   -26.1002	
   -28.1143	   -16.0294	   -20.2255	   -37.0941	   -16.4490	   -22.9950	   -27.1072	   -20.3934	    40.5350	   -28.0304	
   -29.8767	   -17.7078	   -21.4844	   -35.8353	   -16.2811	   -23.4985	   -27.9465	   -20.8969	    38.7726	   -29.7089	
   -30.3802	   -18.6310	   -22.2397	   -33.1497	   -15.4419	   -22.7432	   -28.7018	   -20.5612	    37.3459	   -30.9677	
   -29.3732	   -18.6310	   -22.4075	   -29.0375	   -14.4348	   -20.7291	   -29.5410	   -19.4702	    36.1710	   -31.8909	
   -27.0233	   -17.9596	   -22.1558	   -23.4146	   -13.7634	   -17.5400	   -30.5481	   -17.7917	    35.3317	   -32.4783	
   -23.3307	   -16.6168	   -21.4844	   -16.5329	   -13.4277	   -13.4277	   -31.5552	   -15.7776	    34.7443	   -32.5623	
   -18.3792	   -14.6027	   -20.0577	    -8.7280	   -13.2599	    -8.4763	   -32.3105	   -13.4277	    34.5764	   -32.1426	
   -12.5046	   -12.0010	   -17.7917	    -0.5875	   -12.7563	    -3.1891	   -32.5623	   -10.8261	    34.9960	   -31.2195	
    -6.0425	    -8.7280	   -14.3509	     6.9656	   -11.4975	     1.8463	   -31.9748	    -8.1406	    36.0870	   -29.5410	
     0.6714	    -4.8676	    -9.8190	    13.0081	    -9.2316	     6.1264	   -30.4642	    -5.3711	    38.1012	   -27.2751	
     7.1335	    -0.5035	    -4.3640	    16.6168	    -6.1264	     9.1476	   -27.8625	    -2.5177	    41.0385	   -24.4217	
    12.9242	     3.9444	     1.4267	    17.2882	    -2.3499	    10.5743	   -24.5895	     0.1678	    44.6472	   -21.1487	
    17.4561	     8.1406	     6.8817	    15.0223	     1.4267	    10.3226	   -20.9808	     2.6016	    48.7595	   -17.6239	
    20.0577	    11.5814	    11.1618	    10.5743	     4.6158	     8.5602	   -17.4561	     4.3640	    52.8717	   -14.1830	
    20.4773	    13.6795	    13.8474	     4.8676	     6.5460	     5.8746	   -14.6866	     5.3711	    56.5643	   -11.2457	
    18.4631	    14.2670	    14.6027	    -1.0071	     7.0496	     2.7695	   -12.7563	     5.4550	    59.4177	    -8.9798	
    14.6866	    13.2599	    13.5117	    -6.1264	     6.1264	    -0.2518	   -12.0010	     4.6997	    61.3480	    -7.5531	
     9.6512	    10.9100	    11.0779	    -9.9869	     4.0283	    -2.8534	   -12.1689	     3.1891	    62.3550	    -6.9656	
     4.1962	     7.8049	     7.7209	   -12.4207	     1.3428	    -4.9515	   -13.0920	     1.3428	    62.6068	    -7.1335	
    -0.9232	     4.1962	     3.9444	   -13.5956	    -1.5106	    -6.5460	   -14.5187	    -0.7553	    62.2711	    -7.8888	
    -5.3711	     0.5875	     0.1678	   -13.9313	    -4.2801	    -7.8888	   -16.1972	    -2.9373	    61.4319	    -9.0637	
    -8.8959	    -2.7695	    -3.2730	   -13.7634	    -6.7139	    -9.0637	   -18.1274	    -4.8676	    60.1730	   -10.6583	
   -11.4975	    -5.7907	    -6.2103	   -13.5117	    -8.8120	   -10.1547	   -20.0577	    -6.7139	    58.6624	   -12.4207	
   -13.3438	    -8.3084	    -8.6441	   -13.2599	   -10.4904	   -11.3297	   -21.9879	    -8.3923	    56.9000	   -14.3509	
   -14.7705	   -10.4904	   -10.6583	   -13.3438	   -11.9171	   -12.5885	   -23.9182	   -10.0708	    54.8859	   -16.2811	
   -15.9454	   -12.3367	   -12.2528	   -13.5117	   -13.0920	   -13.9313	   -25.8484	   -11.5814	    52.6199	   -18.2953	
   -16.7847	   -13.8474	   -13.5117	   -13.7634	   -13.9313	   -15.1901	   -27.6108	   -13.0081	    50.2701	   -20.3094	
   -17.2043	   -14.8544	   -14.2670	   -13.9313	   -14.2670	   -16.1972	   -29.0375	   -14.1830	    47.9202	   -21.9879	
   -17.0364	   -15.3580	   -14.5187	   -13.8474	   -14.0991	   -16.7007	   -30.0446	   -15.0223	    45.9061	   -23.4146	
   -16.0294	   -15.2740	   -14.0991	   -13.6795	   -13.2599	   -16.7007	   -30.3802	   -15.4419	    44.3954	   -24.3378	
   -14.2670	   -14.6866	   -13.1760	   -13.5117	   -12.0850	   -16.1972	   -30.2963	   -15.4419	    43.3044	   -24.8413	
   -11.6653	   -13.4277	   -11.6653	   -13.5117	   -10.4904	   -15.2740	   -29.6249	   -15.0223	    42.7170	   -24.9252	
    -8.3084	   -11.8332	    -9.9030	   -13.5956	    -8.8959	   -14.0991	   -28.6179	   -14.1830	    42.7170	   -24.6735	
    -4.3640	    -9.9030	    -7.8049	   -13.5956	    -7.3853	   -12.5885	   -27.2751	   -12.9242	    43.2205	   -23.9182	
    -0.1678	    -7.7209	    -5.7068	   -13.2599	    -6.1264	   -10.9100	   -25.5966	   -11.2457	    44.1437	   -22.8271	
     3.7766	    -5.4550	    -3.6926	   -12.5885	    -5.2872	    -9.0637	   -23.9182	    -9.1476	    45.5704	   -21.2326	
     7.1335	    -3.2730	    -1.9302	   -11.3297	    -4.9515	    -7.1335	   -22.2397	    -6.7978	    47.3328	   -19.3024	
     9.3994	    -1.1749	    -0.2518	    -9.5673	    -5.0354	    -5.1193	   -20.7291	    -4.1962	    49.2630	   -16.9525	
    10.2386	     0.7553	     1.3428	    -7.3013	    -5.2872	    -3.1891	   -19.3024	    -1.5106	    51.2772	   -14.4348	
     9.9030	     2.5177	     3.0212	    -4.5319	    -5.6229	    -1.3428	   -17.8757	     1.2589	    53.3752	   -11.7493	
     8.4763	     4.2801	     4.8676	    -1.1749	    -5.7068	     0.5035	   -16.1972	     4.0283	    55.3055	    -9.1476	
     6.4621	     6.0425	     6.9656	     2.7695	    -5.2032	     2.2659	   -14.0991	     6.7139	    57.1518	    -6.7139	
     4.1962	     7.6370	     8.9798	     7.3013	    -4.1962	     4.1962	   -11.9171	     9.3155	    58.9981	    -4.6158	
     1.7624	     8.8120	    10.6583	    12.3367	    -2.9373	     6.0425	    -9.9030	    11.6653	    60.6766	    -3.1052	
    -0.6714	     9.4833	    11.5814	    17.6239	    -1.6785	     7.8049	    -8.5602	    13.5117	    62.2711	    -2.2659	
    -3.1052	     9.2316	    11.4136	    23.0789	    -0.7553	     9.5673	    -8.3923	    14.8544	    63.7817	    -2.3499	
    -5.5389	     8.2245	     9.9869	    28.2822	    -0.3357	    11.2457	    -9.4833	    15.6097	    64.9567	    -3.1052	
    -7.8049	     6.5460	     7.5531	    32.9819	    -0.2518	    13.0081	   -11.5814	    15.9454	    65.7959	    -4.5319	
    -9.6512	     4.4479	     4.1122	    36.7584	    -0.7553	    14.6027	   -14.5187	    15.7776	    65.9637	    -6.4621	
   -11.3297	     1.8463	     0.0839	    39.1922	    -1.8463	    15.6937	   -17.9596	    15.0223	    65.1245	    -8.9798	
   -12.7563	    -0.9232	    -4.1962	    39.8636	    -3.5248	    16.1133	   -21.6522	    13.5956	    63.3621	   -11.8332	
   -13.9313	    -3.9444	    -8.2245	    38.5208	    -5.5389	    15.6097	   -25.0931	    11.8332	    60.6766	   -15.0223	
   -14.9384	    -6.7139	   -11.4975	    35.4996	    -7.7209	    14.3509	   -28.0304	     9.8190	    57.5714	   -18.1274	
   -15.5258	    -9.1476	   -13.5956	    31.0516	    -9.6512	    12.5046	   -30.2963	     7.7209	    54.3823	   -20.9808	
   -15.5258	   -11.0779	   -14.5187	    25.6805	   -10.9940	    10.2386	   -31.6391	     5.7907	    51.5289	   -23.2468	
   -14.8544	   -12.1689	   -14.1830	    19.7220	   -11.6653	     7.8049	   -32.1426	     4.0283	    49.1791	   -24.7574	
   -13.3438	   -12.1689	   -12.6724	    13.6795	   -11.4136	     5.3711	   -31.7230	     2.6016	    47.5006	   -25.4288	
   -10.9940	   -11.1618	   -10.3226	     7.7209	   -10.3226	     3.1891	   -30.2963	     1.4267	    46.4935	   -25.2609	
    -7.8888	    -9.1476	    -7.4692	     2.1820	    -8.4763	     1.2589	   -28.1982	     0.5875	    46.0739	   -24.3378	
    -4.6158	    -6.5460	    -4.4479	    -2.7695	    -6.2943	    -0.2518	   -25.6805	     0.0839	    46.0739	   -23.0789	
    -1.6785	    -3.9444	    -1.9302	    -6.7978	    -4.1122	    -1.3428	   -23.2468	    -0.3357	    46.0739	   -21.9040	
     0.5035	    -1.6785	     0.0000	   -10.0708	    -2.2659	    -2.0981	   -21.1487	    -0.7553	    45.9900	   -21.0648	
     1.7624	     0.0000	     1.1749	   -12.5885	    -0.8392	    -2.4338	   -19.5541	    -1.3428	    45.5704	   -20.7291	
     2.2659	     1.0071	     1.8463	   -14.2670	     0.1678	    -2.3499	   -18.4631	    -2.2659	    45.0668	   -20.8130	
     2.3499	     1.6785	     2.1820	   -15.1062	     0.8392	    -1.7624	   -17.7917	    -3.2730	    44.7311	   -20.9808	
     2.3499	     2.0142	     2.5177	   -14.6027	     1.4267	    -0.4196	   -17.3721	    -4.2801	    44.5633	   -21.1487	
     2.6855	     2.2659	     2.8534	   -12.6724	     1.7624	     1.5945	   -17.1204	    -5.2032	    44.8990	   -21.2326	
     3.5248	     2.5177	     3.1891	    -9.1476	     1.8463	     4.2801	   -17.1204	    -5.7907	    45.4865	   -21.2326	
     4.9515	     2.6855	     3.6087	    -4.2801	     1.7624	     7.2174	   -17.3721	    -6.1264	    46.3257	   -21.1487	
     6.8817	     2.8534	     4.0283	     1.5106	     1.5106	    10.1547	   -17.7078	    -6.0425	    47.2488	   -21.2326	
     9.3155	     3.1052	     4.4479	     7.8049	     1.2589	    12.7563	   -18.2114	    -5.5389	    48.2559	   -21.2326	
    12.1689	     3.5248	     5.0354	    14.0991	     1.0910	    14.7705	   -18.7149	    -4.5319	    49.1791	   -21.2326	
    15.3580	     4.1962	     5.6229	    19.8898	     1.0910	    16.0294	   -19.1345	    -3.1052	    50.0183	   -21.1487	
    18.7149	     5.0354	     6.2103	    24.8413	     1.3428	    16.2811	   -19.4702	    -1.2589	    50.9415	   -20.8130	
    21.9879	     5.9586	     6.7139	    28.7018	     1.6785	    15.6097	   -19.6381	     1.0071	    51.7807	   -20.2255	
    24.8413	     6.9656	     7.0496	    31.3873	     1.9302	    14.1830	   -19.5541	     3.4409	    52.5360	   -19.3863	
    26.8555	     7.8049	     7.2174	    33.0658	     2.1820	    12.1689	   -19.4702	     5.8746	    53.1235	   -18.2953	
    27.9465	     8.3923	     7.1335	    33.7372	     2.1820	     9.8190	   -19.2184	     8.0566	    53.7109	   -17.0364	
    27.8625	     8.7280	     6.9656	    33.7372	     2.0981	     7.5531	   -18.9667	     9.9869	    54.0466	   -15.6937	
    26.7715	     8.8120	     6.6299	    33.1497	     2.0981	     5.6229	   -18.6310	    11.3297	    54.2984	   -14.2670	
    24.8413	     8.5602	     6.2103	    31.8069	     2.0142	     4.1122	   -18.2953	    12.1689	    54.5502	   -12.8403	
    22.2397	     8.1406	     5.7068	    29.6249	     2.0142	     3.0212	   -17.8757	    12.4207	    54.8859	   -11.4136	
    19.0506	     7.5531	     5.1193	    26.3519	     1.8463	     2.3499	   -17.3721	    12.1689	    55.4733	    -9.9869	
    15.3580	     6.8817	     4.4479	    22.0718	     1.6785	     2.0142	   -16.7847	    11.4975	    56.3126	    -8.5602	
    11.1618	     6.1264	     3.8605	    17.0364	     1.3428	     2.0981	   -16.0294	    10.4904	    57.2357	    -7.3013	
     6.8817	     5.3711	     3.2730	    11.5814	     0.8392	     2.5177	   -15.1901	     9.3155	    57.9910	    -6.2943	
     2.7695	     4.6997	     2.7695	     6.2103	     0.0000	     3.1052	   -14.4348	     8.0566	    58.5785	    -5.7068	
    -0.7553	     4.0283	     2.2659	     1.0910	    -1.0910	     3.7766	   -13.8474	     6.8817	    58.8303	    -5.6229	
    -3.4409	     3.2730	     1.7624	    -3.6926	    -2.6016	     4.1962	   -13.5956	     5.7068	    58.9142	    -5.9586	
    -5.3711	     2.4338	     1.0910	    -8.1406	    -4.5319	     4.0283	   -13.9313	     4.4479	    58.6624	    -6.7978	
    -6.6299	     1.2589	     0.1678	   -12.2528	    -6.7139	     3.1891	   -14.8544	     3.0212	    58.0750	    -8.0566	
    -7.3853	    -0.0839	    -0.7553	   -16.0294	    -8.6441	     1.6785	   -16.1972	     1.3428	    57.3196	    -9.4833	
    -7.7209	    -1.3428	    -1.6785	   -18.9667	    -9.8190	    -0.3357	   -17.8757	    -0.3357	    56.4804	   -10.8261	
    -7.5531	    -2.2659	    -2.0981	   -20.8969	    -9.8190	    -2.3499	   -19.3863	    -1.9302	    55.7251	   -11.9171	
    -6.8817	    -2.6855	    -1.9302	   -21.5683	    -8.3923	    -4.0283	   -20.3934	    -3.1052	    55.2216	   -12.4207	
    -5.7068	    -2.6016	    -1.2589	   -20.9808	    -5.7068	    -5.2032	   -20.8130	    -3.7766	    55.1376	   -12.4207	
    -4.3640	    -2.0981	    -0.1678	   -19.4702	    -2.2659	    -5.8746	   -20.4773	    -4.1122	    55.2216	   -12.0850	
    -3.1052	    -1.5945	     1.0910	   -17.2882	     1.4267	    -6.1264	   -19.6381	    -4.1122	    55.3894	   -11.3297	
    -2.0142	    -1.0071	     2.2659	   -14.9384	     4.7836	    -5.9586	   -18.4631	    -3.8605	    55.6412	   -10.4904	
    -1.3428	    -0.5875	     3.2730	   -12.5885	     7.6370	    -5.6229	   -17.0364	    -3.3569	    55.8929	    -9.5673	
    -1.0910	    -0.5035	     3.6926	   -10.4904	     9.8190	    -5.2872	   -15.5258	    -2.8534	    56.1447	    -8.7280	
    -1.2589	    -0.7553	     3.3569	    -8.8959	    10.9940	    -5.0354	   -14.4348	    -2.5177	    56.0608	    -8.1406	
    -1.7624	    -1.5945	     2.1820	    -7.8049	    11.1618	    -5.2872	   -13.7634	    -2.4338	    55.7251	    -7.9727	
    -2.6016	    -3.0212	     0.2518	    -7.4692	    10.2386	    -6.2943	   -13.9313	    -2.8534	    54.8859	    -8.5602	
    -3.6087	    -4.9515	    -2.2659	    -7.5531	     8.4763	    -8.1406	   -14.7705	    -3.8605	    53.3752	    -9.9030	
    -4.6158	    -7.1335	    -4.7836	    -8.0566	     6.2103	   -10.8261	   -16.2811	    -5.2872	    51.3611	   -11.9171	
    -5.4550	    -9.0637	    -6.8817	    -8.4763	     3.6087	   -14.0152	   -18.1274	    -6.9656	    48.8434	   -14.3509	
    -6.0425	   -10.5743	    -8.4763	    -8.5602	     1.0071	   -17.4561	   -20.2255	    -8.6441	    46.1578	   -17.0364	
    -6.3782	   -11.4136	    -9.3155	    -7.9727	    -1.3428	   -20.7291	   -22.0718	    -9.9869	    43.5562	   -19.4702	
    -6.5460	   -11.5814	    -9.6512	    -6.4621	    -3.4409	   -23.5825	   -23.7503	   -10.7422	    41.2064	   -21.5683	
    -6.7978	   -11.4136	    -9.7351	    -4.1962	    -5.0354	   -25.6805	   -24.9252	   -10.7422	    39.1922	   -22.9950	
    -7.3853	   -10.9940	    -9.6512	    -1.2589	    -6.2103	   -26.8555	   -25.6805	   -10.0708	    37.6816	   -23.8342	
    -8.5602	   -10.4904	    -9.5673	     2.0981	    -6.7978	   -26.9394	   -26.0162	    -8.6441	    36.8423	   -24.0021	
   -10.1547	   -10.2386	    -9.6512	     5.6229	    -7.0496	   -25.7645	   -25.9323	    -6.5460	    36.7584	   -23.4985	
   -12.2528	   -10.0708	    -9.6512	     9.3155	    -6.8817	   -23.2468	   -25.6805	    -3.7766	    37.7655	   -22.1558	
   -14.4348	    -9.9869	    -9.7351	    13.0920	    -6.6299	   -19.4702	   -25.1770	    -0.3357	    40.0314	   -20.2255	
   -16.5329	    -9.9030	    -9.6512	    16.9525	    -6.2943	   -14.6027	   -24.6735	     3.5248	    43.3884	   -17.6239	
   -18.0435	    -9.7351	    -9.4833	    20.8969	    -6.0425	    -8.7280	   -24.0021	     7.5531	    47.5845	   -14.5187	
   -18.7149	    -9.2316	    -9.2316	    24.8413	    -5.9586	    -2.2659	   -23.2468	    11.4975	    52.0325	   -11.3297	
   -18.3792	    -8.4763	    -8.8120	    28.5339	    -5.9586	     4.3640	   -22.2397	    15.1062	    56.1447	    -8.2245	
   -16.9525	    -7.3013	    -8.3084	    31.7230	    -5.9586	    10.6583	   -21.1487	    17.9596	    59.5856	    -5.7068	
   -14.6027	    -5.8746	    -7.6370	    33.9890	    -5.8746	    16.0294	   -20.0577	    19.8898	    62.0193	    -3.6926	
   -11.3297	    -4.1962	    -6.8817	    35.0800	    -5.4550	    20.0577	   -18.8828	    20.9808	    63.6139	    -2.4338	
    -7.3853	    -2.2659	    -6.0425	    34.9960	    -4.7836	    22.5754	   -17.8757	    21.4005	    64.5370	    -1.6785	
    -2.7695	     0.0000	    -4.8676	    33.9050	    -3.6926	    23.6664	   -16.7847	    21.1487	    65.1245	    -1.3428	
     2.4338	     2.6016	    -3.4409	    31.9748	    -2.3499	    23.5825	   -15.6937	    20.5612	    65.4602	    -1.1749	
     7.9727	     5.5389	    -1.5945	    29.5410	    -0.5875	    22.5754	   -14.5187	    19.6381	    65.7120	    -1.0910	
    13.5956	     8.6441	     0.4196	    26.8555	     1.1749	    20.8969	   -13.4277	    18.4631	    65.7959	    -1.1749	
    18.9667	    11.4975	     2.4338	    23.7503	     2.7695	    18.8828	   -12.5885	    16.9525	    65.4602	    -1.5106	
    23.6664	    13.9313	     4.2801	    20.2255	     3.8605	    16.6168	   -12.0010	    15.1901	    64.6210	    -2.0981	
    27.4429	    15.6097	     5.7068	    16.2811	     4.3640	    14.2670	   -11.9171	    13.0920	    63.2782	    -3.1052	
    30.2124	    16.7007	     6.7978	    12.0850	     4.3640	    12.0850	   -12.1689	    10.9100	    61.5158	    -4.2801	
    31.7230	    17.1204	     7.6370	     7.9727	     4.0283	    10.0708	   -12.5885	     8.7280	    59.4177	    -5.5389	
    32.2266	    17.0364	     8.2245	     4.2801	     3.7766	     8.4763	   -12.9242	     6.7978	    57.3196	    -6.7139	
    31.7230	    16.6168	     8.4763	     1.4267	     3.4409	     7.1335	   -13.0081	     5.1193	    55.2216	    -7.6370	
    30.1285	    15.9454	     8.3084	    -0.7553	     3.0212	     6.0425	   -13.0920	     3.4409	    53.1235	    -8.4763	
    27.4429	    14.7705	     7.4692	    -2.3499	     2.3499	     5.1193	   -13.0081	     1.8463	    51.1932	    -9.1476	
    23.9182	    13.2599	     5.9586	    -3.5248	     1.2589	     4.1962	   -13.0920	     0.2518	    49.3469	    -9.7351	
    19.5541	    11.4975	     3.9444	    -4.4479	    -0.3357	     3.3569	   -13.2599	    -1.3428	    47.8363	   -10.1547	
    14.8544	     9.4833	     1.8463	    -4.9515	    -2.3499	     2.6016	   -13.5117	    -2.6016	    46.6614	   -10.3226	
    10.0708	     7.4692	    -0.1678	    -4.6997	    -4.6158	     2.0981	   -13.9313	    -3.5248	    45.9061	   -10.3226	
     5.7907	     5.7068	    -1.9302	    -3.3569	    -6.8817	     1.9302	   -14.4348	    -3.9444	    45.5704	   -10.1547	
     2.4338	     4.2801	    -3.2730	    -0.8392	    -9.1476	     2.1820	   -15.1062	    -3.7766	    45.7382	    -9.8190	
     0.2518	     3.3569	    -4.1122	     3.1052	   -11.0779	     2.9373	   -15.8615	    -3.1052	    46.2418	    -9.3155	
    -0.5875	     3.1052	    -4.4479	     8.0566	   -12.5046	     4.1122	   -16.7847	    -2.0981	    46.9971	    -8.8120	
    -0.2518	     3.3569	    -4.1962	    13.6795	   -13.0081	     5.7907	   -17.7078	    -0.8392	    47.8363	    -8.3923	
     1.3428	     4.1122	    -3.3569	    19.3863	   -12.2528	     7.7209	   -18.4631	     0.5035	    48.5916	    -8.1406	
     3.7766	     5.2872	    -2.0142	    24.4217	   -10.1547	     9.7351	   -18.9667	     1.7624	    49.1791	    -7.9727	
     6.8817	     6.7139	    -0.3357	    28.0304	    -6.7139	    11.6653	   -19.0506	     2.8534	    49.3469	    -8.0566	
    10.3226	     8.3084	     1.5106	    29.6249	    -2.5177	    13.0920	   -18.7149	     3.6087	    49.0952	    -8.3084	
    13.7634	     9.9030	     3.2730	    29.2892	     1.7624	    13.8474	   -17.9596	     4.1122	    48.5916	    -8.7280	
    16.8686	    11.1618	     4.6158	    27.1912	     5.5389	    13.7634	   -17.0364	     4.2801	    47.8363	    -9.2316	
    19.3863	    12.1689	     5.6229	    23.9182	     8.3084	    13.0081	   -16.0294	     4.2801	    47.0810	    -9.7351	
    21.2326	    12.7563	     6.1264	    20.3934	    10.1547	    11.7493	   -15.0223	     4.2801	    46.4935	   -10.1547	
    22.3236	    13.0081	     6.3782	    17.2882	    10.9940	    10.2386	   -14.1830	     4.4479	    46.4096	   -10.3226	
    22.7432	    13.0081	     6.4621	    15.0223	    11.3297	     8.8120	   -13.3438	     4.8676	    47.0810	   -10.0708	
    22.5754	    12.8403	     6.5460	    14.0152	    11.2457	     7.8049	   -12.5046	     5.6229	    48.6755	    -9.3155	
    21.9040	    12.5885	     6.7978	    14.0991	    11.0779	     7.3013	   -11.4136	     6.9656	    51.1932	    -7.8888	
    20.8969	    12.3367	     7.3013	    15.1062	    10.9940	     7.3013	   -10.0708	     8.6441	    54.2984	    -5.7907	
    19.6381	    12.2528	     8.2245	    16.7847	    11.0779	     7.8888	    -8.3923	    10.8261	    57.8232	    -3.2730	
    18.1274	    12.4207	     9.7351	    18.9667	    11.5814	     8.9798	    -6.4621	    13.2599	    61.5158	    -0.5035	
    16.4490	    13.0920	    11.7493	    21.5683	    12.5046	    10.4904	    -4.1962	    15.9454	    65.0406	     2.3499	
    14.8544	    14.2670	    14.3509	    24.1699	    13.8474	    12.1689	    -1.7624	    18.7988	    68.4814	     5.2872	
    13.4277	    15.9454	    17.1204	    26.6037	    15.4419	    13.6795	     0.6714	    21.6522	    71.5866	     7.9727	
    12.5046	    17.8757	    19.7220	    28.2822	    17.0364	    14.7705	     2.9373	    24.2538	    74.2722	    10.3226	
    12.0010	    19.9738	    21.8201	    29.1214	    18.2953	    15.1062	     4.6997	    26.3519	    76.2863	    12.2528	
    12.1689	    21.8201	    23.0789	    28.7857	    18.9667	    14.5187	     5.7907	    27.8625	    77.4612	    13.5117	
    12.6724	    23.1628	    23.4985	    27.5269	    19.1345	    12.9242	     6.2103	    28.6179	    77.6291	    13.9313	
    13.4277	    23.8342	    22.9950	    25.5966	    18.6310	    10.5743	     5.7907	    28.6179	    76.7059	    13.3438	
    14.1830	    23.6664	    21.6522	    23.2468	    17.6239	     7.7209	     4.6997	    27.7786	    74.8596	    12.0010	
    14.9384	    22.5754	    19.6381	    20.8130	    16.1133	     4.7836	     2.8534	    26.3519	    72.3419	     9.9030	
    15.6937	    20.8130	    17.2043	    18.6310	    14.1830	     2.1820	     0.5875	    24.3378	    69.4046	     7.3013	
    16.6168	    18.5471	    14.6027	    16.7847	    11.9171	     0.3357	    -2.0981	    21.9879	    66.2994	     4.5319	
    18.0435	    16.2811	    12.1689	    15.4419	     9.5673	    -0.5035	    -4.8676	    19.4702	    63.4460	     1.7624	
    19.9738	    14.1830	     9.9869	    14.7705	     7.2174	    -0.1678	    -7.4692	    16.7847	    60.9283	    -0.6714	
    22.5754	    12.5885	     8.4763	    14.6866	     5.2872	     1.2589	    -9.5673	    14.4348	    59.1660	    -2.4338	
    25.5966	    11.5814	     7.5531	    15.3580	     3.8605	     3.6926	   -11.0779	    12.5885	    58.2428	    -3.4409	
    28.5339	    10.9940	     7.2174	    16.5329	     2.9373	     6.7139	   -12.0850	    11.2457	    58.1589	    -3.6926	
    31.0516	    10.8261	     7.2174	    18.0435	     2.4338	     9.9869	   -12.5885	    10.4904	    58.5785	    -3.3569	
    32.6462	    10.5743	     7.3013	    19.4702	     2.0142	    13.0920	   -12.9242	    10.1547	    59.1660	    -2.8534	
    32.9819	    10.3226	     7.2174	    20.3934	     1.5945	    15.6097	   -13.3438	     9.9869	    59.5856	    -2.3499	
    32.0587	     9.9030	     6.8817	    20.7291	     1.1749	    17.3721	   -13.9313	     9.8190	    59.5856	    -2.1820	
    30.0446	     9.3155	     6.2943	    20.2255	     0.5875	    18.2114	   -14.6866	     9.5673	    58.9981	    -2.3499	
    26.8555	     8.5602	     5.3711	    18.9667	    -0.1678	    18.2953	   -15.6097	     9.3155	    57.8232	    -2.8534	
    22.7432	     7.4692	     4.1962	    17.2043	    -1.1749	    17.5400	   -16.7007	     8.9798	    56.0608	    -3.7766	
    17.7917	     6.0425	     2.8534	    15.1062	    -2.4338	    16.2811	   -17.8757	     8.6441	    53.7949	    -4.9515	
    12.4207	     4.1962	     1.4267	    12.9242	    -3.8605	    14.5187	   -19.2184	     8.1406	    51.1932	    -6.4621	
     7.0496	     2.0981	     0.0000	    10.9100	    -5.4550	    12.5885	   -20.5612	     7.5531	    48.5077	    -8.1406	
     2.2659	     0.0000	    -1.2589	     9.4833	    -6.8817	    10.6583	   -21.6522	     7.2174	    46.0739	    -9.6512	
    -1.4267	    -1.8463	    -2.2659	     9.0637	    -7.9727	     9.1476	   -22.2397	     7.2174	    44.3954	   -10.7422	
    -3.7766	    -3.1891	    -2.9373	     9.9869	    -8.4763	     8.3923	   -22.2397	     8.0566	    43.8080	   -11.0779	
    -4.7836	    -3.7766	    -3.1891	    12.4207	    -8.4763	     8.6441	   -21.4005	     9.7351	    44.5633	   -10.3226	
    -4.2801	    -3.6926	    -2.9373	    16.1133	    -8.0566	     9.8190	   -19.7220	    12.3367	    46.9131	    -8.3923	
    -2.5177	    -2.7695	    -2.0981	    20.7291	    -7.1335	    11.7493	   -17.4561	    15.7776	    50.6897	    -5.2872	
     0.3357	    -1.0071	    -0.8392	    25.6805	    -5.9586	    14.2670	   -14.6866	    19.8059	    55.4733	    -1.2589	
     4.0283	     1.3428	     0.8392	    30.2963	    -4.6158	    16.9525	   -11.4975	    24.0021	    60.7605	     3.2730	
     8.1406	     4.0283	     2.6855	    34.0729	    -3.2730	    19.3024	    -8.3923	    27.9465	    65.7120	     7.9727	
    12.3367	     6.6299	     4.6997	    36.6745	    -2.0142	    21.0648	    -5.7907	    31.0516	    69.8242	    12.0010	
    16.1133	     8.9798	     6.4621	    38.0173	    -0.9232	    21.9040	    -3.9444	    33.0658	    72.5937	    15.0223	
    19.1345	    10.7422	     7.9727	    38.1851	     0.0000	    21.7361	    -3.2730	    33.6533	    73.8525	    16.6168	
    21.3165	    11.8332	     8.9798	    37.5137	     0.7553	    20.7291	    -3.6926	    32.8979	    73.6008	    16.7847	
    22.4915	    12.1689	     9.4833	    36.5067	     1.4267	    19.1345	    -5.2032	    30.8838	    72.0901	    15.6937	
    23.0789	    12.0010	     9.6512	    35.6674	     2.0142	    17.5400	    -7.2174	    28.1143	    69.8242	    13.5956	
    23.1628	    11.5814	     9.6512	    35.4996	     2.5177	    16.2811	    -9.3994	    25.0931	    67.3904	    11.0779	
    23.1628	    11.3297	     9.6512	    36.4227	     3.1052	    15.8615	   -11.2457	    22.1558	    65.2084	     8.6441	
    23.3307	    11.3297	     9.9030	    38.3530	     4.0283	    16.2811	   -12.3367	    19.7220	    63.6978	     6.7139	
    23.7503	    11.8332	    10.4065	    41.1224	     5.4550	    17.7078	   -12.5885	    18.0435	    62.9425	     5.4550	
    24.4217	    12.8403	    11.1618	    44.2276	     7.5531	    19.8898	   -11.8332	    17.2882	    62.8586	     4.8676	
    25.5966	    14.2670	    12.3367	    47.3328	    10.3226	    22.4915	   -10.0708	    17.4561	    63.4460	     5.1193	
    27.2751	    16.2811	    14.0152	    50.2701	    13.9313	    25.5127	    -7.4692	    18.3792	    64.4531	     5.8746	
    29.4571	    18.6310	    16.1133	    53.0396	    18.0435	    28.5339	    -4.1962	    19.9738	    65.8798	     7.2174	
    31.8069	    21.2326	    18.5471	    55.3894	    22.4075	    31.3873	    -0.3357	    22.0718	    67.6422	     8.8959	
    34.2407	    23.8342	    21.0648	    57.2357	    26.6037	    33.7372	     3.6087	    24.3378	    69.4046	    10.7422	
    36.2549	    26.1841	    23.4146	    58.3267	    30.2963	    35.4996	     7.3013	    26.6037	    71.1670	    12.6724	
    37.3459	    28.0304	    25.2609	    58.4946	    33.3176	    36.4227	    10.5743	    28.7018	    72.6776	    14.3509	
    37.4298	    29.2053	    26.5198	    57.8232	    35.4996	    36.4227	    13.1760	    30.2963	    73.9365	    15.8615	
    36.2549	    29.5410	    27.1072	    55.9769	    36.7584	    35.4156	    14.8544	    31.3873	    74.6078	    16.9525	
    33.8211	    29.0375	    26.7715	    52.7878	    36.8423	    33.2336	    15.4419	    31.6391	    74.7757	    17.3721	
    30.5481	    27.5269	    25.5966	    47.8363	    35.5835	    29.6249	    14.7705	    30.7999	    74.0204	    16.8686	
    26.6037	    24.9252	    23.3307	    41.0385	    32.8979	    24.5895	    12.5885	    28.9536	    72.2580	    15.2740	
    22.4075	    21.4844	    20.0577	    32.4783	    28.7857	    18.1274	     8.9798	    25.9323	    69.4885	    12.5885	
    18.4631	    17.4561	    16.1133	    22.5754	    23.6664	    10.6583	     4.3640	    22.0718	    65.8798	     8.8959	
    15.0223	    13.1760	    11.8332	    11.9171	    17.9596	     2.5177	    -0.8392	    17.5400	    61.5997	     4.4479	
    11.9171	     9.0637	     7.4692	     1.0910	    12.1689	    -5.9586	    -6.3782	    12.5885	    56.9839	    -0.2518	
     9.1476	     5.2872	     3.1052	    -9.3994	     6.3782	   -14.3509	   -11.9171	     7.4692	    52.2003	    -5.1193	
     6.7978	     1.8463	    -1.3428	   -18.8828	     0.7553	   -22.2397	   -17.0364	     2.4338	    47.3328	    -9.8190	
     4.7836	    -1.0910	    -5.7068	   -26.7715	    -4.6158	   -29.2053	   -21.6522	    -2.4338	    42.6331	   -14.0991	
     3.2730	    -3.3569	    -9.7351	   -32.5623	    -9.3155	   -34.8282	   -25.3448	    -6.5460	    38.3530	   -17.7917	
     2.2659	    -4.8676	   -13.0920	   -35.6674	   -12.9242	   -38.6887	   -27.7786	    -9.7351	    34.7443	   -20.4773	
     1.6785	    -5.7068	   -15.2740	   -36.1710	   -15.1901	   -40.7028	   -28.9536	   -11.7493	    32.0587	   -22.2397	
     1.2589	    -5.9586	   -16.2811	   -34.1568	   -15.9454	   -40.6189	   -28.7018	   -12.3367	    30.5481	   -22.8271	
     0.8392	    -5.5389	   -16.0294	   -30.0446	   -15.2740	   -38.8565	   -27.1912	   -11.4975	    30.4642	   -22.3236	
     0.4196	    -4.7836	   -14.7705	   -24.2538	   -13.5117	   -35.4156	   -24.6735	    -9.3155	    31.8069	   -20.7291	
     0.1678	    -3.4409	   -12.6724	   -17.2882	   -10.7422	   -30.7159	   -21.4005	    -5.8746	    34.7443	   -18.0435	
     0.4196	    -1.5945	    -9.9030	    -9.6512	    -7.3853	   -25.0092	   -17.5400	    -1.4267	    39.1922	   -14.2670	
     1.5106	     0.8392	    -6.5460	    -1.8463	    -3.3569	   -18.5471	   -13.2599	     3.6926	    44.9829	    -9.3994	
     3.2730	     3.9444	    -2.7695	     5.6229	     1.1749	   -11.4975	    -8.8120	     9.3155	    51.5289	    -3.8605	
     5.7068	     7.5531	     1.3428	    12.2528	     5.9586	    -4.1962	    -4.3640	    15.0223	    58.2428	     2.1820	
     8.3923	    11.4136	     5.3711	    17.7078	    10.9100	     3.0212	     0.0000	    20.4773	    64.4531	     8.0566	
    11.0779	    15.2740	     9.2316	    21.8201	    15.6097	     9.8190	     4.1122	    25.4288	    69.7403	    13.4277	
    13.3438	    18.7988	    12.5885	    24.5056	    19.7220	    15.6937	     7.5531	    29.5410	    73.6847	    17.9596	
    15.2740	    21.7361	    15.0223	    25.8484	    22.7432	    20.3934	    10.0708	    32.3944	    76.1185	    21.2326	
    16.7847	    23.8342	    16.5329	    26.0162	    24.4217	    23.7503	    11.4136	    33.8211	    76.9577	    22.9950	
    17.6239	    24.9252	    16.7847	    24.9252	    24.5056	    25.5966	    11.4136	    33.7372	    76.3702	    23.3307	
    17.7917	    24.8413	    16.0294	    22.8271	    22.9950	    26.0162	     9.9869	    32.2266	    74.3561	    22.0718	
    17.2882	    23.6664	    14.2670	    19.8059	    19.9738	    25.1770	     7.2174	    29.5410	    71.3348	    19.5541	
    16.3651	    21.8201	    11.9171	    16.2811	    15.7776	    23.4146	     3.4409	    26.0162	    67.5583	    16.1133	
    15.2740	    19.6381	     9.4833	    12.7563	    10.9940	    21.0648	    -0.7553	    22.2397	    63.5300	    12.3367	
    14.5187	    17.7917	     7.3013	     9.9030	     6.3782	    18.7988	    -4.7836	    18.8828	    60.0052	     8.8120	
    14.4348	    16.4490	     5.7068	     8.1406	     2.4338	    16.8686	    -8.0566	    16.1133	    57.2357	     6.0425	
    15.2740	    16.1133	     5.0354	     7.8049	    -0.2518	    15.6937	   -10.2386	    14.2670	    55.4733	     4.1122	
    17.1204	    16.6168	     5.3711	     9.2316	    -1.0910	    15.2740	   -11.0779	    13.4277	    54.8019	     3.2730	
    19.9738	    18.0435	     6.6299	    12.3367	     0.0000	    15.6937	   -10.7422	    13.5117	    55.1376	     3.4409	
    23.7503	    20.1416	     8.7280	    17.2882	     3.0212	    16.8686	    -9.3994	    14.4348	    56.2286	     4.2801	
    28.0304	    22.4915	    11.4136	    23.9182	     7.3853	    18.9667	    -7.3013	    15.9454	    57.9910	     5.7907	
    32.5623	    24.7574	    14.1830	    32.0587	    12.4207	    21.6522	    -4.8676	    17.8757	    60.0052	     7.4692	
    36.9263	    26.6876	    16.6168	    41.4581	    17.1204	    24.8413	    -2.5177	    19.8898	    62.1033	     9.2316	
    40.9546	    28.0304	    18.4631	    51.5289	    21.1487	    28.3661	    -0.5035	    21.8201	    64.1174	    10.8261	
    44.7311	    28.9536	    19.8059	    61.7676	    24.0860	    31.8909	     1.1749	    23.6664	    65.7959	    12.1689	
    48.1720	    29.5410	    20.7291	    71.5027	    26.1002	    35.3317	     2.6016	    25.4288	    67.3065	    13.4277	
    51.4450	    30.1285	    21.4844	    79.8111	    27.5269	    38.3530	     3.6926	    27.1072	    68.5654	    14.5187	
    54.2984	    30.7159	    22.1558	    85.8536	    28.4500	    40.7028	     4.6997	    28.7018	    69.4885	    15.5258	
    56.4804	    31.3034	    22.8271	    88.7070	    29.0375	    41.9617	     5.6229	    29.9606	    70.0760	    16.3651	
    57.6553	    31.7230	    23.2468	    87.6160	    29.2053	    41.9617	     6.2943	    30.7159	    70.0760	    16.9525	
    57.4036	    31.6391	    23.4146	    82.4127	    28.8696	    40.4510	     6.7978	    30.7999	    69.5724	    17.2043	
    55.3055	    31.0516	    23.0789	    73.7686	    27.9465	    37.8494	     6.8817	    30.2124	    68.5654	    17.1204	
    51.5289	    29.7928	    22.3236	    62.7747	    26.5198	    34.4086	     6.5460	    29.2053	    67.1387	    16.7847	
    46.4935	    28.1143	    21.4844	    50.8575	    24.7574	    30.7159	     5.8746	    27.9465	    65.5441	    16.1133	
    40.7867	    26.4359	    20.7291	    39.3600	    23.0789	    27.1912	     5.1193	    26.8555	    63.9496	    15.2740	
    35.1639	    24.9252	    20.3934	    29.4571	    21.7361	    24.3378	     4.3640	    26.1002	    62.6907	    14.3509	
    30.2963	    23.7503	    20.5612	    21.8201	    21.0648	    22.2397	     3.6926	    25.7645	    62.0193	    13.5956	
    26.2680	    22.9950	    21.2326	    16.7847	    20.8969	    20.8130	     3.4409	    25.9323	    62.1872	    13.0081	
    23.3307	    22.7432	    22.2397	    14.3509	    21.4005	    20.2255	     3.4409	    26.6037	    63.3621	    12.8403	
    21.1487	    22.8271	    23.5825	    14.4348	    22.3236	    20.2255	     3.8605	    27.6947	    65.3763	    13.2599	
    19.5541	    23.1628	    24.7574	    16.3651	    23.4146	    20.8130	     4.3640	    29.0375	    67.9779	    14.0991	
    18.3792	    23.4985	    25.5966	    19.5541	    24.2538	    21.5683	     4.8676	    30.2124	    70.3278	    15.1901	
    17.2882	    23.6664	    25.5127	    22.8271	    24.4217	    22.2397	     5.0354	    30.8838	    71.9223	    15.9454	
    16.1972	    23.3307	    24.4217	    25.5127	    23.8342	    22.4075	     4.5319	    30.6320	    72.2580	    16.1972	
    15.1062	    22.5754	    22.4075	    26.9394	    22.4075	    22.0718	     3.5248	    29.4571	    71.3348	    15.7776	
    14.1830	    21.5683	    19.8898	    26.9394	    20.4773	    21.1487	     1.9302	    27.5269	    69.3207	    14.7705	
    13.2599	    20.2255	    17.1204	    25.6805	    18.2953	    19.6381	     0.0000	    24.8413	    66.3834	    13.0920	
    12.5885	    18.7988	    14.2670	    23.4985	    15.9454	    17.5400	    -2.1820	    21.5683	    62.7747	    10.8261	
    11.9171	    17.1204	    11.2457	    20.7291	    13.4277	    14.6866	    -4.4479	    17.7917	    58.6624	     8.0566	
    11.4136	    15.3580	     8.3084	    17.6239	    10.9100	    11.2457	    -6.8817	    13.7634	    54.4662	     4.7836	
    11.3297	    13.6795	     5.5389	    14.6027	     8.5602	     7.2174	    -9.2316	     9.6512	    50.4379	     1.5106	
    12.0010	    12.3367	     3.4409	    11.8332	     6.6299	     2.9373	   -11.0779	     5.9586	    46.9971	    -1.4267	
    13.6795	    11.8332	     2.4338	     9.5673	     5.5389	    -1.0910	   -12.2528	     3.1052	    44.4794	    -3.6926	
    16.5329	    12.5046	     2.7695	     7.9727	     5.3711	    -4.6158	   -12.4207	     1.3428	    43.0527	    -4.9515	
    20.3934	    14.4348	     4.4479	     6.8817	     6.3782	    -7.2174	   -11.5814	     0.7553	    42.6331	    -5.2872	
    24.7574	    17.5400	     7.3853	     6.1264	     8.3923	    -8.7280	    -9.7351	     1.2589	    43.1366	    -4.6997	
    29.1214	    21.3165	    11.0779	     5.4550	    11.1618	    -9.0637	    -7.2174	     2.6855	    44.6472	    -3.2730	
    32.8140	    25.3448	    15.1901	     4.8676	    14.3509	    -8.1406	    -4.1122	     4.6997	    46.8292	    -1.1749	
    35.4996	    29.1214	    19.2184	     4.6158	    17.8757	    -5.8746	    -0.6714	     7.3013	    49.7665	     1.5106	
    36.9263	    32.3105	    22.9950	     5.0354	    21.4005	    -2.2659	     2.8534	    10.4065	    53.2074	     4.7836	
    37.0941	    34.7443	    26.0162	     6.2943	    24.5895	     2.2659	     6.2943	    13.8474	    56.9839	     8.2245	
    36.1710	    36.1710	    28.1143	     8.4763	    27.3590	     7.4692	     9.3155	    17.3721	    60.5927	    11.7493	
    34.4925	    36.5067	    29.2892	    11.5814	    29.5410	    12.8403	    11.9171	    20.8969	    63.8657	    14.9384	
    32.2266	    35.8353	    29.3732	    15.3580	    30.9677	    17.8757	    13.8474	    24.1699	    66.4673	    17.5400	
    29.5410	    34.2407	    28.3661	    19.2184	    31.7230	    22.0718	    14.8544	    27.0233	    68.1458	    19.3024	
    26.4359	    31.7230	    26.5198	    22.9111	    31.5552	    25.0092	    15.0223	    29.0375	    68.7332	    20.0577	
    23.2468	    28.5339	    23.9182	    25.8484	    30.6320	    26.3519	    14.0991	    30.0446	    68.1458	    19.7220	
    20.3934	    25.0931	    21.0648	    27.9465	    29.1214	    26.2680	    12.4207	    30.2124	    66.6351	    18.3792	
    18.2114	    21.7361	    18.2953	    29.1214	    27.1912	    24.9252	    10.0708	    29.7089	    64.4531	    16.2811	
    17.1204	    19.0506	    16.1133	    29.6249	    25.3448	    22.6593	     7.6370	    28.7857	    61.9354	    13.9313	
    17.2043	    17.0364	    14.7705	    29.6249	    23.6664	    19.9738	     5.2032	    27.9465	    59.4177	    11.3297	
    18.2114	    15.8615	    14.1830	    29.0375	    22.4075	    17.1204	     3.1891	    27.2751	    57.2357	     8.8959	
    19.9738	    15.3580	    14.1830	    27.9465	    21.4005	    14.1830	     1.5106	    26.7715	    55.5573	     6.6299	
    21.9040	    15.2740	    14.5187	    26.2680	    20.6451	    11.3297	     0.2518	    26.4359	    54.4662	     4.7836	
    23.5825	    15.2740	    14.7705	    24.0860	    19.7220	     8.7280	    -0.8392	    26.1002	    53.8788	     3.1052	
    24.7574	    15.2740	    14.7705	    21.4844	    18.4631	     6.2943	    -1.7624	    25.4288	    53.6270	     1.7624	
    25.2609	    15.0223	    14.2670	    18.7988	    16.6168	     4.2801	    -2.5177	    24.4217	    53.2913	     0.5035	
    25.0092	    14.6866	    13.3438	    16.5329	    14.3509	     2.8534	    -3.1891	    22.8271	    52.7878	    -0.5875	
    24.2538	    14.3509	    12.4207	    15.1901	    11.8332	     2.1820	    -3.5248	    20.9808	    52.0325	    -1.4267	
    23.3307	    14.0991	    11.7493	    15.0223	     9.3155	     2.1820	    -3.4409	    18.8828	    51.0254	    -2.0142	
    22.3236	    14.0991	    11.3297	    16.1972	     7.2174	     2.9373	    -2.9373	    16.7007	    49.9344	    -2.3499	
    21.5683	    14.2670	    11.3297	    18.2953	     5.5389	     4.1122	    -2.0142	    14.6866	    48.7595	    -2.3499	
    21.1487	    14.6866	    11.7493	    20.8130	     4.3640	     5.6229	    -0.9232	    12.9242	    47.8363	    -2.0142	
    21.2326	    15.2740	    12.4207	    23.3307	     3.7766	     7.1335	     0.2518	    11.7493	    46.9971	    -1.5945	
    21.7361	    16.0294	    13.2599	    25.0931	     3.6087	     8.5602	     1.4267	    11.0779	    46.4935	    -1.0910	
    22.5754	    16.7847	    14.0991	    25.8484	     3.9444	     9.7351	     2.2659	    10.8261	    46.2418	    -0.6714	
    23.4985	    17.5400	    15.0223	    25.5127	     4.6997	    10.4904	     2.7695	    10.9940	    46.1578	    -0.3357	
    24.3378	    18.2114	    15.6937	    24.3378	     5.9586	    10.9100	     2.7695	    11.4136	    46.1578	    -0.1678	
    24.7574	    18.7149	    16.1972	    22.9111	     7.8888	    11.0779	     2.2659	    12.0010	    46.3257	    -0.2518	
    24.8413	    19.0506	    16.2811	    21.7361	    10.1547	    11.2457	     1.3428	    12.6724	    46.4935	    -0.5035	
    24.5056	    19.2184	    16.1133	    21.2326	    12.5046	    11.4975	     0.0000	    13.5117	    46.8292	    -0.8392	
    23.9182	    19.3024	    15.6937	    21.5683	    14.6866	    11.9171	    -1.5106	    14.3509	    47.2488	    -1.2589	
    23.0789	    19.2184	    15.1062	    22.6593	    16.2811	    12.2528	    -3.1891	    15.2740	    47.6685	    -1.8463	
    22.3236	    19.1345	    14.3509	    24.1699	    17.1204	    12.5885	    -4.9515	    16.0294	    48.0042	    -2.5177	
    21.8201	    18.8828	    13.4277	    26.0162	    17.2882	    12.7563	    -6.5460	    16.8686	    48.2559	    -3.1891	
    21.7361	    18.7149	    12.5046	    27.7786	    17.1204	    12.6724	    -7.8888	    17.6239	    48.4238	    -3.9444	
    22.0718	    18.7149	    11.7493	    29.3732	    16.8686	    12.4207	    -8.7280	    18.5471	    48.7595	    -4.3640	
    22.9111	    19.0506	    11.5814	    30.7999	    16.9525	    12.1689	    -8.8959	    19.7220	    49.3469	    -4.2801	
    24.3378	    19.9738	    12.1689	    32.0587	    17.5400	    12.2528	    -8.1406	    21.3165	    50.3540	    -3.6087	
    26.2680	    21.4005	    13.7634	    33.2336	    18.8828	    12.6724	    -6.3782	    23.3307	    51.5289	    -2.1820	
    28.7018	    23.4985	    16.2811	    34.4925	    20.8969	    13.4277	    -3.7766	    25.4288	    52.9556	    -0.2518	
    31.4713	    25.9323	    19.6381	    35.7513	    23.3307	    14.4348	    -0.5875	    27.2751	    54.3823	     2.0142	
    34.5764	    28.7857	    23.4985	    37.0102	    26.0162	    15.6937	     2.9373	    28.7018	    55.6412	     4.3640	
[Epoch Header]
[Trial Type]	23
[Accept]	1
[Correct]	0
[RT]	 0.000
[Resp]	0
[Epoch Data]
   -22.4075	   -15.8615	   -13.8474	   -26.5198	   -13.9313	   -19.5541	   -25.1770	   -24.5895	    -9.5673	   -33.4015	
   -26.1002	   -16.8686	   -14.5187	   -30.7999	   -14.0991	   -19.9738	   -24.9252	   -26.5198	   -10.7422	   -33.5693	
   -28.9536	   -17.2882	   -14.7705	   -33.5693	   -13.8474	   -19.5541	   -24.1699	   -27.6108	   -11.3297	   -33.2336	
   -30.6320	   -17.1204	   -14.6866	   -34.4086	   -13.0920	   -18.2953	   -22.8271	   -27.7786	   -11.1618	   -32.3105	
   -31.2195	   -16.4490	   -14.0991	   -33.3176	   -11.7493	   -16.0294	   -21.1487	   -26.7715	    -9.9869	   -30.8838	
   -30.9677	   -15.2740	   -13.2599	   -30.5481	    -9.8190	   -12.9242	   -19.0506	   -24.6735	    -7.6370	   -28.7857	
   -29.9606	   -13.8474	   -12.0850	   -26.5198	    -7.3853	    -9.2316	   -16.7007	   -21.7361	    -4.1122	   -26.1841	
   -28.6179	   -12.3367	   -10.7422	   -21.7361	    -4.4479	    -5.2032	   -14.1830	   -18.0435	     0.3357	   -23.0789	
   -27.0233	   -10.7422	    -9.1476	   -16.8686	    -1.4267	    -1.1749	   -11.6653	   -14.0991	     5.3711	   -19.7220	
   -25.3448	    -9.1476	    -7.5531	   -12.3367	     1.5106	     2.5177	    -9.3155	   -10.0708	    10.3226	   -16.3651	
   -23.6664	    -7.8888	    -6.1264	    -8.4763	     3.9444	     5.6229	    -7.3013	    -6.5460	    14.7705	   -13.4277	
   -22.3236	    -7.0496	    -5.1193	    -5.5389	     5.4550	     7.9727	    -6.1264	    -3.8605	    18.2114	   -11.3297	
   -21.4005	    -7.0496	    -4.8676	    -3.4409	     5.7068	     9.3994	    -6.0425	    -2.2659	    20.3934	   -10.4065	
   -20.9808	    -7.7209	    -5.2032	    -2.2659	     4.7836	     9.8190	    -7.0496	    -1.8463	    21.3165	   -10.6583	
   -21.0648	    -9.1476	    -6.1264	    -1.6785	     3.0212	     9.5673	    -8.9798	    -2.4338	    21.1487	   -11.9171	
   -21.2326	   -10.9100	    -7.0496	    -1.3428	     0.9232	     8.8120	   -11.5814	    -3.5248	    20.3094	   -13.7634	
   -21.2326	   -12.5885	    -7.6370	    -0.9232	    -0.9232	     7.8049	   -14.2670	    -4.6997	    19.3024	   -15.8615	
   -20.7291	   -14.0152	    -7.7209	    -0.4196	    -2.4338	     6.7978	   -16.8686	    -5.6229	    18.2953	   -17.7917	
   -19.7220	   -15.0223	    -7.2174	     0.0000	    -3.3569	     5.6229	   -19.1345	    -6.1264	    17.5400	   -19.4702	
   -18.2953	   -15.6097	    -6.2943	     0.0000	    -3.8605	     4.1962	   -21.1487	    -6.3782	    16.8686	   -20.9808	
   -16.5329	   -15.8615	    -4.9515	    -1.0071	    -4.1122	     2.4338	   -22.7432	    -6.2943	    16.4490	   -22.1558	
   -14.6027	   -15.8615	    -3.5248	    -3.4409	    -4.0283	     0.0839	   -24.0860	    -6.1264	    16.1972	   -22.9950	
   -12.5885	   -15.6937	    -2.0981	    -7.3853	    -3.8605	    -2.6855	   -25.0092	    -5.9586	    15.9454	   -23.5825	
   -10.7422	   -15.3580	    -0.8392	   -12.8403	    -3.6087	    -5.8746	   -25.5127	    -5.9586	    15.6937	   -23.7503	
    -8.9798	   -14.8544	     0.1678	   -19.1345	    -3.1891	    -9.1476	   -25.5966	    -6.2103	    15.4419	   -23.6664	
    -7.5531	   -14.0991	     1.0071	   -25.5127	    -2.6855	   -12.2528	   -25.1770	    -6.5460	    15.1901	   -23.2468	
    -6.4621	   -13.0920	     1.7624	   -30.9677	    -1.9302	   -14.7705	   -24.3378	    -6.9656	    14.9384	   -22.4915	
    -5.9586	   -11.7493	     2.5177	   -34.7443	    -1.0071	   -16.3651	   -23.0789	    -7.1335	    14.7705	   -21.3165	
    -6.1264	   -10.2386	     3.1891	   -36.4227	    -0.1678	   -16.9525	   -21.6522	    -6.9656	    14.7705	   -19.8898	
    -7.2174	    -8.9798	     3.6926	   -36.1710	     0.5035	   -16.6168	   -20.2255	    -6.2943	    14.7705	   -18.2953	
    -9.2316	    -8.1406	     3.7766	   -34.3246	     0.6714	   -15.6097	   -19.0506	    -5.3711	    14.7705	   -16.7847	
   -12.0850	    -7.9727	     3.2730	   -31.7230	     0.2518	   -14.6027	   -18.4631	    -4.3640	    14.5187	   -15.5258	
   -15.8615	    -8.8120	     2.0981	   -29.3732	    -1.0071	   -13.9313	   -18.5471	    -3.7766	    14.0152	   -14.7705	
   -20.3094	   -10.6583	     0.1678	   -27.9465	    -2.8534	   -14.1830	   -19.4702	    -3.9444	    12.8403	   -14.6866	
   -25.0092	   -13.3438	    -2.5177	   -28.0304	    -5.3711	   -15.5258	   -21.1487	    -5.0354	    11.0779	   -15.3580	
   -29.4571	   -16.6168	    -5.6229	   -29.6249	    -8.2245	   -17.9596	   -23.2468	    -7.0496	     8.6441	   -16.7007	
   -33.1497	   -19.9738	    -8.8120	   -32.3105	   -10.9940	   -21.2326	   -25.4288	    -9.6512	     5.7907	   -18.4631	
   -35.6674	   -22.9950	   -11.6653	   -35.4156	   -13.5117	   -25.0931	   -27.3590	   -12.5046	     2.9373	   -20.3934	
   -36.8423	   -25.3448	   -14.0152	   -38.2690	   -15.5258	   -29.0375	   -28.7018	   -15.2740	     0.1678	   -22.3236	
   -36.7584	   -26.7715	   -15.6937	   -39.9475	   -17.1204	   -32.6462	   -29.3732	   -17.6239	    -2.4338	   -24.0860	
   -35.5835	   -27.4429	   -16.7007	   -40.0314	   -18.1274	   -35.6674	   -29.4571	   -19.3024	    -4.6997	   -25.6805	
   -33.4854	   -27.3590	   -17.0364	   -38.2690	   -18.6310	   -37.7655	   -28.9536	   -20.3094	    -6.5460	   -26.8555	
   -30.5481	   -26.6876	   -16.8686	   -34.7443	   -18.6310	   -38.5208	   -27.9465	   -20.3934	    -7.9727	   -27.5269	
   -26.6876	   -25.4288	   -16.1972	   -29.7089	   -18.1274	   -37.8494	   -26.4359	   -19.5541	    -8.7280	   -27.6947	
   -21.9879	   -23.5825	   -15.1062	   -23.4985	   -16.9525	   -35.6674	   -24.5895	   -17.6239	    -8.5602	   -27.1072	
   -16.5329	   -21.3165	   -13.6795	   -16.6168	   -15.0223	   -31.9748	   -22.4075	   -14.7705	    -7.2174	   -25.7645	
   -10.4904	   -18.5471	   -11.9171	    -9.6512	   -12.3367	   -27.1072	   -20.0577	   -11.0779	    -4.5319	   -23.7503	
    -4.4479	   -15.6937	   -10.1547	    -3.1052	    -8.9798	   -21.7361	   -17.7917	    -6.7978	    -0.6714	   -21.1487	
     1.0910	   -12.8403	    -8.5602	     2.3499	    -5.2032	   -16.2811	   -15.7776	    -2.5177	     3.9444	   -18.3792	
     5.2872	   -10.4065	    -7.2174	     6.2103	    -1.4267	   -11.3297	   -14.0991	     1.4267	     8.7280	   -15.6097	
     7.6370	    -8.4763	    -6.3782	     8.3923	     1.8463	    -7.3013	   -12.8403	     4.5319	    13.1760	   -13.1760	
     7.8049	    -7.2174	    -5.8746	     8.8959	     4.3640	    -4.4479	   -12.0850	     6.7978	    16.8686	   -11.2457	
     5.6229	    -6.7978	    -5.8746	     8.0566	     5.7068	    -2.6855	   -11.9171	     8.1406	    19.6381	    -9.9030	
     1.4267	    -7.3013	    -6.2943	     5.7068	     5.8746	    -2.3499	   -12.3367	     8.4763	    21.2326	    -9.2316	
    -4.2801	    -8.6441	    -7.2174	     1.7624	     4.8676	    -3.4409	   -13.6795	     7.4692	    21.4844	    -9.5673	
   -10.6583	   -10.8261	    -8.6441	    -3.7766	     2.6855	    -6.0425	   -15.8615	     4.9515	    20.3094	   -10.9100	
   -17.1204	   -13.5956	   -10.4904	   -10.9100	    -0.3357	    -9.9030	   -18.9667	     0.8392	    17.6239	   -13.3438	
   -22.9950	   -16.7847	   -12.5885	   -19.1345	    -3.8605	   -14.5187	   -22.5754	    -4.6158	    13.7634	   -16.6168	
   -27.9465	   -19.9738	   -14.6027	   -27.6947	    -7.4692	   -19.3024	   -26.4359	   -10.7422	     9.1476	   -20.3934	
   -31.8069	   -22.7432	   -16.2811	   -35.5835	   -10.7422	   -23.4146	   -29.9606	   -16.9525	     4.5319	   -24.0860	
   -34.6603	   -25.0092	   -17.3721	   -42.0456	   -13.3438	   -26.5198	   -32.8979	   -22.4915	     0.3357	   -27.2751	
   -36.6745	   -26.5198	   -17.7917	   -46.4935	   -15.1901	   -28.1982	   -34.9121	   -26.8555	    -3.1052	   -29.5410	
   -37.7655	   -27.2751	   -17.5400	   -48.8434	   -16.1972	   -28.6179	   -36.0031	   -29.7089	    -5.3711	   -30.8838	
   -37.8494	   -27.1912	   -16.8686	   -49.0112	   -16.3651	   -27.7786	   -36.2549	   -30.9677	    -6.3782	   -31.0516	
   -37.0102	   -26.2680	   -15.8615	   -47.1649	   -15.8615	   -26.0162	   -35.5835	   -30.5481	    -6.1264	   -30.2124	
   -35.0800	   -24.6735	   -14.7705	   -43.6401	   -14.6027	   -23.4146	   -34.1568	   -28.6179	    -4.6997	   -28.4500	
   -32.2266	   -22.4915	   -13.5956	   -38.6047	   -12.7563	   -20.3094	   -32.0587	   -25.4288	    -2.2659	   -26.0162	
   -28.6179	   -19.9738	   -12.4207	   -32.4783	   -10.4904	   -16.7847	   -29.6249	   -21.4005	     0.7553	   -23.1628	
   -24.5895	   -17.2043	   -11.2457	   -25.4288	    -8.0566	   -13.0920	   -27.1072	   -16.7847	     4.0283	   -20.2255	
   -20.2255	   -14.4348	   -10.0708	   -18.0435	    -5.6229	    -9.4833	   -24.7574	   -12.1689	     7.2174	   -17.5400	
   -15.9454	   -12.0010	    -8.9798	   -10.9100	    -3.6087	    -6.1264	   -22.8271	    -7.8888	    10.0708	   -15.4419	
   -11.8332	    -9.9030	    -8.0566	    -4.5319	    -1.9302	    -3.5248	   -21.5683	    -4.2801	    12.2528	   -14.0152	
    -8.2245	    -8.3923	    -7.3013	     0.5035	    -0.7553	    -1.8463	   -20.9808	    -1.7624	    13.7634	   -13.3438	
    -5.2872	    -7.3853	    -6.7139	     3.5248	    -0.0839	    -1.3428	   -20.9808	    -0.4196	    14.3509	   -13.5117	
    -3.1891	    -6.9656	    -6.2103	     4.4479	     0.3357	    -2.2659	   -21.5683	    -0.5035	    13.9313	   -14.3509	
    -2.0142	    -7.2174	    -5.7907	     3.0212	     0.2518	    -4.4479	   -22.5754	    -1.8463	    12.6724	   -15.9454	
    -1.8463	    -7.8888	    -5.6229	    -0.4196	    -0.3357	    -7.9727	   -23.9182	    -4.1122	    10.4065	   -18.1274	
    -2.5177	    -9.1476	    -5.7068	    -5.7907	    -1.5945	   -12.5046	   -25.4288	    -7.1335	     7.3013	   -20.7291	
    -3.9444	   -10.7422	    -6.2103	   -12.5885	    -3.5248	   -17.7078	   -27.1072	   -10.6583	     3.6087	   -23.6664	
    -5.9586	   -12.6724	    -7.1335	   -20.4773	    -5.9586	   -23.1628	   -28.7857	   -14.5187	    -0.5035	   -26.6037	
    -8.4763	   -14.6866	    -8.3084	   -28.7857	    -8.5602	   -28.4500	   -30.3802	   -18.5471	    -4.6997	   -29.4571	
   -11.3297	   -16.7847	    -9.6512	   -36.7584	   -10.8261	   -33.1497	   -31.8069	   -22.4915	    -8.3923	   -31.8069	
   -14.6866	   -18.6310	   -10.8261	   -43.8080	   -12.5046	   -36.6745	   -32.8140	   -26.0162	   -11.3297	   -33.4854	
   -18.2953	   -20.2255	   -11.7493	   -49.2630	   -13.5117	   -38.9404	   -33.4015	   -28.7857	   -13.0081	   -34.3246	
   -22.0718	   -21.4005	   -12.5046	   -52.9556	   -13.8474	   -39.6957	   -33.5693	   -30.5481	   -13.1760	   -34.0729	
   -25.6805	   -22.2397	   -12.9242	   -54.7180	   -13.6795	   -39.1922	   -33.2336	   -31.1356	   -11.7493	   -32.8140	
   -29.1214	   -22.7432	   -13.2599	   -54.8019	   -13.0920	   -37.5137	   -32.6462	   -30.7159	    -8.9798	   -30.6320	
   -32.2266	   -22.9950	   -13.4277	   -53.5431	   -12.2528	   -35.1639	   -31.7230	   -29.2892	    -5.3711	   -27.6947	
   -35.0800	   -23.2468	   -13.5956	   -51.1932	   -11.3297	   -32.2266	   -30.6320	   -27.0233	    -1.2589	   -24.4217	
   -37.6816	   -23.4146	   -13.6795	   -48.0881	   -10.3226	   -29.0375	   -29.3732	   -24.1699	     2.7695	   -20.8969	
   -39.8636	   -23.4985	   -13.5117	   -44.3954	    -9.2316	   -25.5966	   -27.7786	   -20.8130	     6.7139	   -17.3721	
   -41.2064	   -23.1628	   -12.9242	   -40.3671	    -7.9727	   -22.0718	   -25.8484	   -17.1204	    10.4065	   -13.9313	
   -41.5421	   -22.4075	   -11.9171	   -36.0031	    -6.2943	   -18.5471	   -23.6664	   -13.3438	    13.7634	   -10.9100	
   -40.7028	   -21.0648	   -10.4065	   -31.7230	    -4.4479	   -15.0223	   -21.3165	    -9.5673	    16.7007	    -8.3084	
   -38.6047	   -19.2184	    -8.5602	   -27.5269	    -2.4338	   -11.6653	   -18.8828	    -5.9586	    19.2184	    -6.2943	
   -35.4996	   -17.1204	    -6.6299	   -23.4985	    -0.3357	    -8.4763	   -16.4490	    -2.7695	    21.3165	    -4.7836	
   -31.7230	   -15.0223	    -4.7836	   -19.4702	     1.5945	    -5.4550	   -14.3509	     0.0000	    23.0789	    -3.6926	
   -27.6108	   -13.1760	    -3.2730	   -15.2740	     3.2730	    -2.6855	   -12.5885	     2.3499	    24.5056	    -3.0212	
   -23.4985	   -12.0010	    -2.3499	   -10.9940	     4.4479	    -0.2518	   -11.4975	     4.1122	    25.6805	    -2.6016	
   -19.7220	   -11.4975	    -2.0981	    -6.7139	     4.9515	     1.6785	   -11.1618	     5.1193	    26.3519	    -2.6016	
   -16.5329	   -11.7493	    -2.6016	    -2.6016	     4.6158	     2.8534	   -11.6653	     5.3711	    26.5198	    -3.1052	
   -14.0991	   -12.6724	    -3.7766	     1.0910	     3.3569	     3.2730	   -13.0920	     4.7836	    26.1841	    -4.1122	
   -12.3367	   -14.1830	    -5.5389	     4.1122	     1.1749	     2.9373	   -15.1062	     3.4409	    25.2609	    -5.5389	
   -11.4136	   -16.0294	    -7.6370	     6.2103	    -1.5945	     1.9302	   -17.4561	     1.7624	    24.0021	    -7.2174	
   -11.1618	   -17.9596	    -9.9030	     7.3013	    -4.8676	     0.4196	   -19.7220	     0.0839	    22.6593	    -8.9798	
   -11.4136	   -19.7220	   -12.0010	     7.1335	    -8.3084	    -1.4267	   -21.8201	    -1.4267	    21.4844	   -10.4065	
   -12.0010	   -21.3165	   -13.6795	     5.7068	   -11.6653	    -3.4409	   -23.5825	    -2.5177	    20.5612	   -11.4975	
   -12.5885	   -22.4915	   -14.9384	     3.0212	   -14.7705	    -5.6229	   -25.0092	    -2.9373	    20.0577	   -12.0850	
   -13.0081	   -23.3307	   -15.6937	    -0.6714	   -17.1204	    -7.8049	   -26.2680	    -2.7695	    19.8059	   -12.4207	
   -12.9242	   -23.6664	   -15.7776	    -4.8676	   -18.3792	    -9.8190	   -27.1072	    -2.0981	    19.7220	   -12.4207	
   -12.4207	   -23.6664	   -15.3580	    -8.8120	   -18.2953	   -11.5814	   -27.6947	    -1.0071	    19.7220	   -12.2528	
   -11.6653	   -23.4985	   -14.5187	   -11.8332	   -16.8686	   -12.8403	   -27.7786	     0.3357	    19.6381	   -12.0850	
   -10.9100	   -23.2468	   -13.5956	   -13.5117	   -14.4348	   -13.4277	   -27.6108	     1.5106	    19.2184	   -12.0850	
   -10.7422	   -23.1628	   -12.9242	   -13.5956	   -11.5814	   -13.5117	   -27.2751	     2.3499	    18.2953	   -12.3367	
   -11.1618	   -23.4146	   -12.7563	   -12.1689	    -8.8959	   -13.0920	   -26.9394	     2.6016	    16.8686	   -13.0081	
   -12.2528	   -23.7503	   -13.1760	    -9.3994	    -6.6299	   -12.3367	   -26.6876	     2.0981	    14.9384	   -14.0152	
   -13.6795	   -24.1699	   -14.0152	    -5.7907	    -4.8676	   -11.3297	   -26.6037	     0.8392	    12.6724	   -15.2740	
   -14.9384	   -24.5056	   -14.9384	    -1.7624	    -3.6087	   -10.3226	   -26.5198	    -1.0071	    10.4065	   -16.7007	
   -16.0294	   -24.5895	   -15.6937	     1.9302	    -2.6855	    -9.3994	   -26.4359	    -3.2730	     8.2245	   -18.0435	
   -16.6168	   -24.5056	   -16.1133	     4.8676	    -1.9302	    -8.6441	   -26.2680	    -5.5389	     6.2943	   -19.2184	
   -17.1204	   -24.1699	   -16.2811	     6.8817	    -1.5106	    -8.0566	   -26.1841	    -7.4692	     4.9515	   -20.2255	
   -17.5400	   -23.7503	   -16.1972	     7.9727	    -1.5106	    -7.5531	   -26.1002	    -8.7280	     4.3640	   -20.7291	
   -18.2114	   -23.4146	   -16.1133	     8.5602	    -2.0981	    -6.7978	   -26.2680	    -9.1476	     4.7836	   -20.7291	
   -19.1345	   -23.2468	   -16.0294	     8.8120	    -3.1891	    -5.4550	   -26.5198	    -8.5602	     6.1264	   -20.0577	
   -20.0577	   -23.1628	   -15.9454	     9.3155	    -4.6997	    -3.4409	   -26.8555	    -7.2174	     8.2245	   -18.7988	
   -20.7291	   -22.9111	   -15.7776	    10.2386	    -6.2943	    -0.5035	   -26.8555	    -5.0354	    10.7422	   -16.8686	
   -20.9808	   -22.2397	   -15.3580	    11.9171	    -7.3853	     3.3569	   -26.4359	    -2.3499	    13.4277	   -14.4348	
   -20.4773	   -21.1487	   -14.7705	    14.4348	    -7.8888	     8.0566	   -25.3448	     0.6714	    16.1133	   -11.5814	
   -19.4702	   -19.5541	   -13.9313	    17.4561	    -7.4692	    13.0920	   -23.4985	     3.9444	    18.7988	    -8.3084	
   -18.1274	   -17.5400	   -12.8403	    20.5612	    -6.2943	    18.0435	   -21.0648	     7.2174	    21.4844	    -4.8676	
   -16.5329	   -15.1901	   -11.4975	    23.0789	    -4.5319	    22.3236	   -18.2953	    10.4065	    24.1699	    -1.4267	
   -15.0223	   -12.7563	    -9.9030	    24.3378	    -2.4338	    25.5127	   -15.4419	    13.2599	    26.5198	     1.6785	
   -13.6795	   -10.3226	    -8.1406	    24.0860	    -0.0839	    27.2751	   -12.6724	    15.6937	    28.3661	     4.1962	
   -12.5046	    -8.0566	    -6.2103	    22.1558	     2.1820	    27.5269	   -10.4065	    17.4561	    29.5410	     5.8746	
   -11.6653	    -6.2103	    -4.3640	    18.6310	     4.1962	    26.1002	    -8.7280	    18.4631	    29.7928	     6.3782	
   -11.2457	    -4.9515	    -2.9373	    13.8474	     5.7068	    23.1628	    -7.8888	    18.6310	    28.9536	     5.7068	
   -11.4136	    -4.4479	    -2.0981	     8.2245	     6.3782	    18.9667	    -7.9727	    17.9596	    27.1912	     3.6926	
   -12.2528	    -4.7836	    -2.0142	     2.4338	     6.1264	    14.0152	    -9.0637	    16.4490	    24.5056	     0.7553	
   -13.5956	    -5.7907	    -2.6855	    -2.7695	     5.0354	     8.7280	   -10.8261	    14.3509	    21.2326	    -2.8534	
   -15.3580	    -7.2174	    -3.8605	    -7.1335	     3.3569	     3.6087	   -13.0920	    11.9171	    17.7917	    -6.7139	
   -17.0364	    -8.8959	    -5.3711	   -10.4065	     1.5106	    -0.8392	   -15.4419	     9.2316	    14.5187	   -10.3226	
   -18.5471	   -10.4904	    -6.7978	   -12.6724	    -0.1678	    -4.6158	   -17.6239	     6.4621	    11.6653	   -13.3438	
   -19.4702	   -11.7493	    -7.9727	   -14.3509	    -1.4267	    -7.3853	   -19.3024	     3.6926	     9.5673	   -15.6097	
   -19.9738	   -12.5885	    -8.8120	   -15.5258	    -2.1820	    -9.2316	   -20.5612	     0.9232	     8.0566	   -17.1204	
   -19.8059	   -12.9242	    -9.2316	   -16.4490	    -2.5177	   -10.3226	   -21.4005	    -1.5945	     7.1335	   -17.7917	
   -19.1345	   -12.6724	    -9.1476	   -17.1204	    -2.5177	   -10.6583	   -21.7361	    -3.8605	     6.8817	   -17.7078	
   -18.0435	   -11.8332	    -8.5602	   -17.5400	    -2.2659	   -10.4065	   -21.6522	    -5.5389	     7.1335	   -17.0364	
   -16.4490	   -10.5743	    -7.3853	   -17.6239	    -1.6785	    -9.9030	   -21.3165	    -6.5460	     7.8049	   -15.8615	
   -14.6866	    -9.0637	    -5.9586	   -17.4561	    -0.9232	    -9.1476	   -20.6451	    -7.0496	     8.7280	   -14.5187	
   -12.9242	    -7.5531	    -4.3640	   -16.9525	    -0.2518	    -8.4763	   -19.8898	    -6.9656	     9.7351	   -13.1760	
   -11.2457	    -6.2103	    -2.9373	   -16.1972	     0.3357	    -7.8888	   -19.0506	    -6.5460	    10.6583	   -12.0850	
    -9.6512	    -5.2032	    -1.6785	   -15.1901	     0.6714	    -7.4692	   -18.3792	    -5.7068	    11.3297	   -11.2457	
    -8.1406	    -4.6158	    -0.8392	   -14.0152	     0.5035	    -7.2174	   -17.8757	    -4.6997	    11.4975	   -10.9100	
    -6.5460	    -4.3640	    -0.3357	   -12.7563	    -0.0839	    -7.2174	   -17.7078	    -3.6926	    11.2457	   -11.1618	
    -4.9515	    -4.4479	    -0.0839	   -11.7493	    -1.0071	    -7.5531	   -17.8757	    -2.8534	    10.2386	   -11.9171	
    -3.5248	    -4.7836	    -0.1678	   -11.4136	    -2.2659	    -8.4763	   -18.4631	    -2.6016	     8.6441	   -13.3438	
    -2.4338	    -5.4550	    -0.4196	   -12.1689	    -3.6087	    -9.9869	   -19.3024	    -3.0212	     6.2943	   -15.2740	
    -1.8463	    -6.3782	    -0.9232	   -14.0991	    -5.2032	   -12.1689	   -20.5612	    -4.3640	     3.4409	   -17.6239	
    -1.5945	    -7.5531	    -1.5106	   -17.4561	    -6.7139	   -15.0223	   -21.9879	    -6.4621	     0.1678	   -20.1416	
    -1.5945	    -8.7280	    -2.0981	   -21.8201	    -8.1406	   -18.2114	   -23.4985	    -9.1476	    -2.9373	   -22.5754	
    -1.5945	    -9.7351	    -2.6855	   -26.7715	    -9.1476	   -21.5683	   -24.8413	   -12.0010	    -5.6229	   -24.5895	
    -1.6785	   -10.4904	    -3.1891	   -31.8909	    -9.7351	   -24.8413	   -25.7645	   -14.5187	    -7.3853	   -26.0162	
    -1.9302	   -10.9940	    -3.6087	   -36.6745	    -9.6512	   -27.8625	   -26.2680	   -16.3651	    -7.8888	   -26.6037	
    -2.4338	   -11.2457	    -3.9444	   -40.7867	    -8.9798	   -30.3802	   -26.1841	   -17.1204	    -7.2174	   -26.2680	
    -3.4409	   -11.2457	    -4.1962	   -43.9758	    -7.7209	   -32.3105	   -25.5966	   -16.7847	    -5.4550	   -25.0931	
    -4.6997	   -11.2457	    -4.1122	   -45.9900	    -6.0425	   -33.6533	   -24.5056	   -15.4419	    -3.0212	   -23.2468	
    -6.2943	   -11.0779	    -3.9444	   -46.6614	    -4.1122	   -34.1568	   -23.2468	   -13.3438	    -0.5035	   -21.0648	
    -7.9727	   -10.9940	    -3.5248	   -45.9900	    -2.3499	   -33.8211	   -21.9040	   -10.9940	     1.9302	   -18.7149	
    -9.5673	   -10.9100	    -3.1052	   -43.8919	    -0.7553	   -32.7301	   -20.7291	    -8.8120	     3.9444	   -16.4490	
   -11.2457	   -10.8261	    -2.6016	   -40.5350	     0.4196	   -30.6320	   -19.6381	    -7.1335	     5.5389	   -14.2670	
   -13.0081	   -10.7422	    -2.3499	   -36.1710	     1.2589	   -27.7786	   -18.7149	    -5.8746	     6.9656	   -12.4207	
   -15.0223	   -10.8261	    -2.1820	   -30.8838	     1.6785	   -24.0860	   -17.9596	    -5.2032	     8.2245	   -10.7422	
   -17.2882	   -11.0779	    -2.3499	   -25.1770	     1.6785	   -20.0577	   -17.3721	    -4.9515	     9.3155	    -9.4833	
   -19.9738	   -11.5814	    -2.8534	   -19.3024	     1.1749	   -15.8615	   -17.2043	    -5.2032	    10.2386	    -8.6441	
   -22.9111	   -12.5046	    -3.6926	   -13.5956	     0.2518	   -11.8332	   -17.3721	    -5.7068	    10.9100	    -8.3084	
   -25.6805	   -13.5956	    -4.6997	    -8.2245	    -0.9232	    -8.2245	   -17.8757	    -6.2943	    11.3297	    -8.4763	
   -28.0304	   -14.8544	    -5.8746	    -2.9373	    -2.4338	    -4.9515	   -18.7988	    -6.8817	    11.4975	    -8.9798	
   -29.7928	   -16.0294	    -7.0496	     2.2659	    -3.9444	    -1.9302	   -19.8898	    -7.1335	    11.4975	    -9.7351	
   -30.7159	   -17.0364	    -8.0566	     7.3853	    -5.3711	     0.8392	   -21.1487	    -6.8817	    11.4136	   -10.5743	
   -30.6320	   -17.7917	    -8.8120	    12.1689	    -6.6299	     3.3569	   -22.2397	    -6.2103	    11.1618	   -11.4136	
   -29.5410	   -18.0435	    -9.1476	    16.1972	    -7.6370	     5.3711	   -23.1628	    -5.0354	    10.9100	   -11.9171	
   -27.4429	   -17.8757	    -9.1476	    18.8828	    -8.3084	     6.7139	   -23.7503	    -3.4409	    10.6583	   -12.2528	
   -24.5056	   -17.3721	    -8.8120	    19.6381	    -8.7280	     7.2174	   -23.9182	    -1.8463	    10.4065	   -12.1689	
   -20.7291	   -16.4490	    -8.2245	    18.3792	    -8.8120	     6.6299	   -23.8342	    -0.3357	    10.1547	   -11.7493	
   -16.4490	   -15.2740	    -7.5531	    15.2740	    -8.8120	     5.1193	   -23.4985	     0.8392	     9.9869	   -10.9100	
   -11.8332	   -13.9313	    -6.7139	    10.8261	    -8.7280	     2.8534	   -22.9950	     1.7624	     9.9030	    -9.8190	
    -7.2174	   -12.3367	    -5.9586	     5.8746	    -8.6441	     0.1678	   -22.4915	     2.5177	    10.0708	    -8.3923	
    -2.9373	   -10.7422	    -5.2872	     1.1749	    -8.5602	    -2.6016	   -21.9879	     3.0212	    10.4904	    -6.8817	
     0.5875	    -9.1476	    -4.6158	    -2.5177	    -8.6441	    -5.1193	   -21.4844	     3.5248	    10.9100	    -5.2032	
     3.1052	    -7.7209	    -4.1122	    -4.7836	    -8.7280	    -7.0496	   -21.0648	     4.0283	    11.4975	    -3.5248	
     4.4479	    -6.3782	    -3.6926	    -5.3711	    -8.7280	    -8.2245	   -20.5612	     4.6158	    12.0850	    -2.0981	
     4.6158	    -5.2032	    -3.3569	    -4.4479	    -8.7280	    -8.4763	   -20.1416	     5.2872	    12.5885	    -1.0071	
     3.9444	    -4.1962	    -3.0212	    -2.2659	    -8.7280	    -7.8049	   -19.7220	     6.0425	    13.0081	    -0.3357	
     2.7695	    -3.1891	    -2.6855	     0.5875	    -8.4763	    -6.2943	   -19.5541	     6.7139	    13.2599	    -0.2518	
     1.6785	    -2.1820	    -2.2659	     3.6926	    -8.0566	    -3.9444	   -19.4702	     7.2174	    13.2599	    -0.6714	
     1.0910	    -1.0910	    -1.5945	     6.4621	    -7.2174	    -1.0910	   -19.3863	     7.4692	    13.0081	    -1.5106	
     1.3428	     0.4196	    -0.5875	     8.8120	    -5.7907	     2.0981	   -19.2184	     7.3013	    12.5885	    -2.8534	
     2.6855	     2.3499	     0.9232	    10.6583	    -3.7766	     5.5389	   -18.7988	     6.9656	    12.1689	    -4.2801	
     4.9515	     4.5319	     2.8534	    12.3367	    -1.3428	     9.1476	   -18.1274	     6.4621	    11.6653	    -5.6229	
     7.8049	     6.8817	     5.0354	    14.3509	     1.3428	    12.8403	   -17.2043	     5.9586	    11.3297	    -6.7139	
    10.4904	     8.8959	     7.3013	    17.2043	     4.1122	    16.6168	   -16.0294	     5.6229	    11.5814	    -7.3013	
    12.3367	    10.3226	     9.4833	    21.0648	     6.8817	    20.5612	   -14.7705	     5.7068	    12.4207	    -7.3013	
    12.9242	    10.7422	    11.1618	    26.2680	     9.3994	    24.5056	   -13.3438	     6.2943	    14.1830	    -6.4621	
    11.8332	    10.0708	    12.0850	    32.3944	    11.4975	    28.3661	   -11.9171	     7.3853	    16.6168	    -5.0354	
     9.5673	     8.3084	    12.2528	    38.9404	    13.0920	    31.8069	   -10.4904	     8.9798	    19.4702	    -3.1052	
     6.7139	     5.8746	    11.7493	    45.4025	    14.1830	    34.7443	    -9.2316	    10.9100	    22.5754	    -0.9232	
     3.9444	     3.4409	    10.7422	    50.8575	    14.8544	    36.9263	    -8.0566	    13.0081	    25.5127	     1.4267	
     2.0142	     1.5106	     9.5673	    54.6341	    15.1062	    37.9333	    -7.0496	    15.1901	    28.0304	     3.6926	
     1.2589	     0.2518	     8.3923	    56.2286	    14.9384	    37.5137	    -6.3782	    17.1204	    30.0446	     5.7068	
     1.5106	    -0.3357	     7.3013	    54.9698	    14.2670	    35.5835	    -6.2943	    18.5471	    31.3034	     7.0496	
     2.4338	    -0.5875	     6.0425	    50.8575	    12.8403	    31.8069	    -7.0496	    19.0506	    31.5552	     7.5531	
     3.7766	    -0.7553	     4.6997	    43.8080	    10.6583	    26.3519	    -8.6441	    18.5471	    30.7159	     6.8817	
     5.1193	    -0.9232	     3.1052	    34.4086	     7.8888	    19.5541	   -10.9940	    17.2043	    28.9536	     5.2032	
     6.3782	    -1.1749	     1.4267	    23.4146	     4.7836	    11.9171	   -13.7634	    15.1901	    26.4359	     2.6855	
     7.3013	    -1.4267	    -0.3357	    11.9171	     1.5945	     4.1122	   -16.7007	    13.0081	    23.5825	    -0.2518	
     7.7209	    -1.6785	    -1.9302	     0.7553	    -1.4267	    -3.2730	   -19.4702	    10.9940	    20.6451	    -3.1891	
     7.3853	    -2.0142	    -3.3569	    -9.1476	    -4.1962	    -9.7351	   -21.9879	     9.4833	    17.7917	    -5.9586	
     6.1264	    -2.6855	    -4.7836	   -17.3721	    -6.5460	   -15.0223	   -24.1699	     8.6441	    15.2740	    -8.3923	
     3.9444	    -3.6926	    -6.2943	   -23.4985	    -8.6441	   -18.7988	   -26.1002	     8.4763	    13.0081	   -10.4065	
     1.0071	    -5.2872	    -7.8049	   -27.4429	   -10.4065	   -20.9808	   -27.8625	     8.7280	    11.1618	   -12.0010	
    -2.2659	    -7.2174	    -9.4833	   -29.2053	   -12.0850	   -21.7361	   -29.4571	     8.8959	     9.3994	   -13.3438	
    -5.6229	    -9.4833	   -11.1618	   -29.2053	   -13.7634	   -21.1487	   -30.9677	     8.6441	     7.7209	   -14.5187	
    -8.5602	   -11.8332	   -12.6724	   -28.0304	   -15.2740	   -19.4702	   -32.3944	     7.6370	     5.9586	   -15.5258	
   -10.8261	   -13.9313	   -13.9313	   -26.1002	   -16.6168	   -17.0364	   -33.5693	     5.8746	     4.2801	   -16.3651	
   -12.2528	   -15.7776	   -14.6866	   -23.8342	   -17.7078	   -14.0152	   -34.3246	     3.7766	     2.6016	   -17.0364	
   -12.5885	   -16.9525	   -14.8544	   -21.3165	   -18.3792	   -10.5743	   -34.4925	     1.7624	     1.3428	   -17.4561	
   -11.7493	   -17.5400	   -14.4348	   -18.4631	   -18.4631	    -6.8817	   -33.9890	     0.1678	     0.5875	   -17.5400	
    -9.7351	   -17.4561	   -13.3438	   -15.1062	   -18.0435	    -2.9373	   -32.8979	    -0.5875	     0.5875	   -17.2043	
    -6.7978	   -16.6168	   -11.5814	   -11.1618	   -17.0364	     1.1749	   -31.1356	    -0.5035	     1.1749	   -16.3651	
    -3.1052	   -15.0223	    -9.3155	    -6.3782	   -15.6097	     5.3711	   -28.9536	     0.5035	     2.5177	   -15.1901	
     0.9232	   -12.7563	    -6.5460	    -0.8392	   -13.9313	     9.4833	   -26.6037	     2.2659	     4.2801	   -13.7634	
     4.9515	   -10.0708	    -3.5248	     5.6229	   -12.0010	    13.6795	   -24.0860	     4.6158	     6.3782	   -12.1689	
     8.7280	    -7.0496	    -0.3357	    12.8403	    -9.9869	    17.7078	   -21.5683	     7.3013	     8.6441	   -10.4904	
    11.9171	    -3.9444	     2.9373	    20.5612	    -7.8888	    21.7361	   -19.1345	    10.0708	    10.8261	    -8.8120	
    14.4348	    -0.9232	     6.2103	    28.6179	    -5.7068	    25.8484	   -16.7847	    12.9242	    13.0081	    -7.2174	
    16.1133	     1.7624	     9.2316	    36.7584	    -3.5248	    29.7928	   -14.7705	    15.7776	    14.8544	    -5.7907	
    16.8686	     4.1122	    11.9171	    44.3115	    -1.3428	    33.4854	   -13.0920	    18.2114	    16.2811	    -4.6158	
    16.8686	     5.8746	    14.0152	    50.7736	     0.8392	    36.5906	   -12.0850	    20.0577	    17.0364	    -3.8605	
    16.2811	     7.0496	    15.6097	    55.4733	     2.9373	    38.6887	   -11.6653	    20.9808	    16.9525	    -3.6926	
    15.1901	     7.5531	    16.7007	    57.6553	     4.9515	    39.4440	   -12.0010	    20.8130	    15.9454	    -4.2801	
    14.0152	     7.4692	    17.0364	    57.1518	     6.6299	    38.6047	   -12.9242	    19.4702	    14.0991	    -5.4550	
    12.7563	     6.8817	    16.6168	    53.8788	     7.4692	    36.0870	   -14.2670	    17.2043	    11.5814	    -7.2174	
    11.5814	     5.8746	    15.2740	    48.5077	     7.2174	    32.2266	   -16.1133	    14.1830	     8.7280	    -9.2316	
    10.4904	     4.5319	    13.1760	    41.5421	     5.7068	    27.3590	   -18.1274	    10.7422	     5.8746	   -11.4136	
     9.6512	     3.1052	    10.3226	    34.1568	     3.3569	    22.0718	   -20.1416	     7.4692	     3.4409	   -13.5117	
     9.0637	     1.9302	     7.3013	    26.9394	     0.5035	    16.8686	   -21.8201	     4.5319	     1.8463	   -15.1062	
     8.8959	     1.2589	     4.4479	    20.3934	    -2.1820	    12.3367	   -22.9111	     2.3499	     1.0071	   -16.1133	
     9.2316	     1.2589	     2.1820	    14.6866	    -4.2801	     8.5602	   -23.3307	     1.0071	     1.0071	   -16.4490	
    10.1547	     1.8463	     0.7553	     9.7351	    -5.7068	     5.5389	   -23.0789	     0.4196	     1.5945	   -16.2811	
    11.6653	     3.1052	     0.3357	     5.2872	    -6.2943	     3.3569	   -22.2397	     0.3357	     2.4338	   -15.6937	
    13.7634	     4.6997	     0.6714	     1.1749	    -6.2103	     1.7624	   -20.8969	     0.5875	     3.4409	   -14.9384	
    16.3651	     6.5460	     1.6785	    -2.5177	    -5.4550	     0.5875	   -19.3024	     0.8392	     4.2801	   -14.1830	
    19.2184	     8.3923	     3.0212	    -5.9586	    -4.4479	    -0.2518	   -17.6239	     0.9232	     4.8676	   -13.5956	
    22.3236	     9.9030	     4.4479	    -8.8959	    -3.1891	    -0.8392	   -16.1972	     0.6714	     5.0354	   -13.3438	
    25.4288	    11.0779	     5.7068	   -11.1618	    -1.9302	    -1.2589	   -15.1062	     0.0839	     4.8676	   -13.4277	
    28.5339	    11.8332	     6.7139	   -12.4207	    -0.8392	    -1.3428	   -14.3509	    -0.6714	     4.3640	   -13.8474	
    31.3873	    12.0850	     7.4692	   -12.3367	     0.0839	    -1.0071	   -14.0152	    -1.4267	     3.6926	   -14.5187	
    33.9050	    12.0850	     7.8049	   -10.4904	     0.7553	    -0.0839	   -14.0991	    -2.1820	     3.0212	   -15.3580	
    35.9192	    11.7493	     7.8888	    -6.7978	     1.0910	     1.5945	   -14.6027	    -2.7695	     2.4338	   -16.2811	
    37.5137	    11.3297	     7.6370	    -1.4267	     1.0071	     3.9444	   -15.5258	    -3.1052	     2.1820	   -17.2882	
    38.7726	    10.7422	     7.1335	     5.4550	     0.6714	     6.7978	   -16.7847	    -3.1891	     2.1820	   -18.2953	
    39.7797	    10.1547	     6.5460	    13.3438	    -0.0839	     9.9869	   -18.1274	    -3.1052	     2.4338	   -19.2184	
    40.2832	     9.3994	     5.7907	    21.5683	    -1.0910	    13.0920	   -19.6381	    -2.9373	     2.8534	   -19.9738	
    40.0314	     8.3923	     4.8676	    29.3732	    -2.2659	    15.9454	   -21.0648	    -2.7695	     3.2730	   -20.6451	
    38.6047	     7.1335	     3.8605	    35.9192	    -3.6087	    17.9596	   -22.2397	    -2.8534	     3.6087	   -21.2326	
    35.7513	     5.4550	     2.6016	    40.4510	    -5.1193	    18.9667	   -23.3307	    -3.1891	     3.6926	   -21.5683	
    31.3034	     3.5248	     1.1749	    42.5491	    -6.5460	    18.7988	   -24.1699	    -3.6926	     3.5248	   -21.7361	
    25.4288	     1.5106	    -0.2518	    42.0456	    -7.9727	    17.2882	   -24.7574	    -4.2801	     3.0212	   -21.7361	
    18.5471	    -0.4196	    -1.5945	    38.9404	    -9.0637	    14.6027	   -25.1770	    -4.6997	     2.1820	   -21.4844	
    11.6653	    -2.0981	    -2.7695	    33.7372	    -9.8190	    10.9100	   -25.3448	    -5.0354	     1.2589	   -21.1487	
     5.3711	    -3.1052	    -3.6087	    26.7715	   -10.2386	     6.6299	   -25.2609	    -5.2032	     0.2518	   -20.6451	
     0.4196	    -3.4409	    -3.9444	    18.5471	   -10.1547	     2.0142	   -24.7574	    -5.2032	    -0.6714	   -20.0577	
    -2.6855	    -3.1052	    -3.7766	     9.7351	    -9.7351	    -2.7695	   -24.0021	    -5.2032	    -1.3428	   -19.5541	
    -4.1962	    -2.1820	    -3.1891	     0.9232	    -8.9798	    -7.3013	   -22.9111	    -5.2872	    -2.0142	   -19.0506	
    -4.4479	    -1.0071	    -2.2659	    -6.8817	    -8.1406	   -11.3297	   -21.8201	    -5.5389	    -2.6855	   -18.7988	
    -3.9444	    -0.0839	    -1.3428	   -13.1760	    -7.3013	   -14.6027	   -20.6451	    -5.7907	    -3.4409	   -18.7988	
    -3.3569	     0.4196	    -0.3357	   -17.2043	    -6.5460	   -16.7007	   -19.7220	    -6.2103	    -4.4479	   -19.0506	
    -3.0212	     0.2518	     0.4196	   -18.8828	    -5.9586	   -17.2043	   -18.9667	    -6.4621	    -5.5389	   -19.3863	
    -3.4409	    -0.6714	     0.9232	   -18.4631	    -5.7068	   -16.1133	   -18.5471	    -6.7139	    -6.7139	   -19.8898	
    -4.6997	    -2.3499	     1.0071	   -16.8686	    -5.7907	   -13.7634	   -18.5471	    -6.8817	    -8.0566	   -20.5612	
    -6.9656	    -4.7836	     0.5875	   -14.8544	    -6.3782	   -10.4904	   -18.9667	    -7.0496	    -9.5673	   -21.4005	
    -9.9869	    -7.6370	    -0.4196	   -13.3438	    -7.6370	    -6.9656	   -19.9738	    -7.3853	   -11.2457	   -22.4915	
   -13.5956	   -10.8261	    -2.0142	   -12.5885	    -9.4833	    -3.5248	   -21.5683	    -7.8888	   -13.0081	   -23.7503	
   -17.2882	   -14.1830	    -4.3640	   -12.7563	   -12.0010	    -0.3357	   -23.7503	    -8.5602	   -14.6027	   -24.8413	
   -20.8969	   -17.4561	    -7.3853	   -13.5956	   -15.0223	     2.3499	   -26.2680	    -9.3994	   -15.6097	   -25.6805	
   -24.0860	   -20.6451	   -10.9940	   -14.6866	   -18.3792	     4.6158	   -29.0375	   -10.4904	   -16.0294	   -26.1002	
   -26.5198	   -23.4985	   -14.8544	   -15.6097	   -21.6522	     6.4621	   -31.8909	   -11.7493	   -15.5258	   -25.8484	
   -28.1143	   -25.8484	   -18.7988	   -16.0294	   -24.3378	     7.9727	   -34.4925	   -13.0081	   -14.5187	   -24.9252	
   -28.5339	   -27.4429	   -22.2397	   -15.6097	   -26.1002	     9.3155	   -36.5067	   -14.1830	   -13.0081	   -23.5825	
   -27.7786	   -28.1982	   -24.9252	   -14.1830	   -26.7715	    10.5743	   -37.6816	   -15.1901	   -11.4975	   -22.0718	
   -25.6805	   -27.9465	   -26.3519	   -11.8332	   -26.2680	    11.8332	   -38.0173	   -15.8615	   -10.0708	   -20.3934	
   -22.4915	   -26.7715	   -26.5198	    -8.7280	   -24.6735	    13.0920	   -37.3459	   -16.0294	    -8.8959	   -18.9667	
   -18.2114	   -24.6735	   -25.3448	    -5.2872	   -22.0718	    14.2670	   -35.8353	   -15.5258	    -7.8049	   -17.6239	
   -13.2599	   -21.8201	   -22.9111	    -1.9302	   -18.6310	    15.1901	   -33.4015	   -14.4348	    -6.7139	   -16.5329	
    -7.8888	   -18.2114	   -19.3863	     1.0071	   -14.6027	    15.8615	   -30.3802	   -12.6724	    -5.5389	   -15.5258	
    -2.3499	   -14.0991	   -15.1062	     3.2730	   -10.1547	    16.0294	   -26.8555	   -10.5743	    -4.2801	   -14.4348	
     2.8534	    -9.9869	   -10.5743	     4.9515	    -5.6229	    15.7776	   -23.1628	    -8.2245	    -2.8534	   -13.4277	
     7.3853	    -6.0425	    -6.2943	     6.2103	    -1.5945	    15.1901	   -19.5541	    -5.9586	    -1.5106	   -12.5046	
    10.7422	    -2.8534	    -2.8534	     7.2174	     1.5945	    14.2670	   -16.6168	    -4.0283	    -0.4196	   -11.8332	
    12.5885	    -0.6714	    -0.6714	     8.1406	     3.6087	    13.1760	   -14.4348	    -2.6016	     0.1678	   -11.5814	
    12.6724	     0.2518	     0.0000	     9.0637	     4.1122	    11.8332	   -13.1760	    -2.0142	     0.2518	   -12.0010	
    11.2457	     0.0000	    -0.6714	    10.2386	     3.3569	    10.3226	   -13.0081	    -2.0981	    -0.2518	   -12.8403	
     8.4763	    -1.3428	    -2.5177	    11.4136	     1.5106	     8.6441	   -13.6795	    -2.9373	    -1.3428	   -14.2670	
     4.6997	    -3.4409	    -5.1193	    12.5885	    -1.2589	     6.8817	   -15.0223	    -4.2801	    -2.8534	   -16.0294	
     0.4196	    -6.2103	    -8.3084	    13.5956	    -4.4479	     5.0354	   -16.7007	    -5.9586	    -4.6158	   -17.9596	
    -4.0283	    -9.2316	   -11.8332	    14.2670	    -7.9727	     3.1891	   -18.7149	    -7.7209	    -6.4621	   -19.8059	
    -8.4763	   -12.5046	   -15.4419	    14.2670	   -11.5814	     1.4267	   -20.7291	    -9.4833	    -8.2245	   -21.5683	
   -12.5046	   -15.6097	   -18.9667	    13.4277	   -15.0223	    -0.3357	   -22.5754	   -11.0779	    -9.7351	   -22.9111	
   -16.1133	   -18.5471	   -22.1558	    11.6653	   -18.3792	    -2.0142	   -24.0860	   -12.5885	   -10.9100	   -23.9182	
   -19.0506	   -20.9808	   -25.0092	     9.1476	   -21.4844	    -3.5248	   -25.3448	   -13.8474	   -11.6653	   -24.5056	
   -21.0648	   -22.9111	   -27.2751	     6.4621	   -24.2538	    -4.6158	   -26.1841	   -14.8544	   -12.1689	   -24.6735	
   -21.9040	   -24.0860	   -28.9536	     4.1962	   -26.4359	    -5.2032	   -26.6037	   -15.3580	   -12.2528	   -24.4217	
   -21.4005	   -24.4217	   -29.8767	     3.0212	   -28.0304	    -4.7836	   -26.5198	   -15.1901	   -11.9171	   -23.8342	
   -19.3863	   -23.8342	   -29.8767	     3.3569	   -28.7018	    -3.3569	   -25.9323	   -14.2670	   -11.3297	   -22.9950	
   -15.8615	   -22.3236	   -29.1214	     4.9515	   -28.2822	    -1.0071	   -25.0092	   -12.7563	   -10.5743	   -21.9040	
   -10.9940	   -20.0577	   -27.4429	     7.3853	   -26.6876	     1.9302	   -23.7503	   -10.6583	    -9.9869	   -20.8969	
    -5.1193	   -17.2043	   -25.2609	     9.7351	   -23.9182	     4.7836	   -22.4075	    -8.4763	    -9.7351	   -20.0577	
     1.4267	   -14.0152	   -22.5754	    11.0779	   -20.3094	     7.1335	   -21.2326	    -6.5460	    -9.9869	   -19.5541	
     8.0566	   -10.9100	   -19.8059	    10.9100	   -16.4490	     8.4763	   -20.3094	    -5.0354	   -10.9940	   -19.3863	
    14.1830	    -7.9727	   -17.2882	     8.8120	   -12.9242	     8.6441	   -19.9738	    -4.2801	   -12.5046	   -19.6381	
    19.2184	    -5.6229	   -15.1062	     5.0354	   -10.2386	     7.7209	   -20.1416	    -4.1962	   -14.2670	   -20.1416	
    22.6593	    -3.9444	   -13.5117	     0.0839	    -8.7280	     6.0425	   -20.8130	    -4.6997	   -16.1133	   -20.7291	
    24.0021	    -3.0212	   -12.5046	    -5.2872	    -8.1406	     4.1962	   -21.7361	    -5.6229	   -17.3721	   -20.9808	
    23.0789	    -3.0212	   -12.0010	   -10.2386	    -8.3084	     2.5177	   -22.7432	    -6.6299	   -17.8757	   -20.8969	
    19.9738	    -3.6926	   -11.9171	   -13.9313	    -8.7280	     1.5945	   -23.5825	    -7.4692	   -17.2882	   -20.2255	
    15.0223	    -4.9515	   -12.2528	   -16.1972	    -9.3155	     1.5106	   -24.1699	    -8.1406	   -15.8615	   -19.1345	
     8.8120	    -6.6299	   -12.5885	   -17.0364	    -9.7351	     2.0142	   -24.4217	    -8.5602	   -13.8474	   -17.8757	
     2.0142	    -8.3923	   -13.0081	   -16.9525	   -10.0708	     2.8534	   -24.3378	    -8.7280	   -11.8332	   -16.7007	
    -4.6158	    -9.9869	   -13.0081	   -16.2811	   -10.0708	     3.7766	   -23.7503	    -8.8959	   -10.0708	   -15.7776	
   -10.4904	   -11.1618	   -12.6724	   -15.5258	    -9.8190	     4.3640	   -22.9111	    -8.8959	    -8.7280	   -15.1901	
   -14.7705	   -11.6653	   -11.7493	   -14.9384	    -9.1476	     4.6158	   -21.6522	    -8.7280	    -7.8049	   -14.7705	
   -17.1204	   -11.3297	   -10.1547	   -14.5187	    -8.1406	     4.3640	   -19.9738	    -8.3923	    -6.8817	   -14.3509	
   -17.3721	    -9.9869	    -7.8888	   -13.8474	    -6.7978	     3.7766	   -18.0435	    -7.8049	    -5.8746	   -13.7634	
   -15.6097	    -7.7209	    -5.0354	   -12.7563	    -5.1193	     3.1891	   -15.8615	    -6.7978	    -4.6158	   -12.8403	
   -12.2528	    -4.7836	    -1.8463	   -10.8261	    -3.1891	     2.5177	   -13.4277	    -5.6229	    -3.2730	   -11.6653	
    -7.8049	    -1.4267	     1.6785	    -7.8888	    -1.2589	     2.0142	   -11.0779	    -4.2801	    -1.8463	   -10.4065	
    -2.9373	     2.0981	     4.9515	    -3.9444	     0.5875	     1.5945	    -8.8120	    -2.9373	    -0.6714	    -9.3994	
     1.8463	     5.4550	     7.7209	     0.6714	     2.2659	     1.2589	    -6.9656	    -1.7624	     0.0839	    -8.6441	
     6.0425	     8.3923	     9.8190	     5.7068	     3.5248	     1.0071	    -5.5389	    -0.7553	     0.3357	    -8.3923	
     9.4833	    10.6583	    11.1618	    10.9100	     4.4479	     1.0071	    -4.5319	     0.0000	     0.2518	    -8.5602	
    11.9171	    12.1689	    11.5814	    16.0294	     4.9515	     1.5106	    -4.1122	     0.7553	    -0.0839	    -8.9798	
    13.5117	    12.7563	    11.3297	    20.7291	     5.0354	     2.6855	    -4.1122	     1.5106	    -0.5875	    -9.6512	
    14.0991	    12.4207	    10.4065	    25.0931	     4.6997	     4.6997	    -4.5319	     2.2659	    -1.1749	   -10.4904	
    13.6795	    11.0779	     8.7280	    28.7857	     3.9444	     7.5531	    -5.4550	     3.0212	    -1.6785	   -11.3297	
    12.3367	     8.9798	     6.6299	    31.8069	     2.9373	    11.0779	    -6.6299	     3.6926	    -2.2659	   -12.1689	
    10.4065	     6.5460	     4.2801	    33.9050	     1.7624	    14.8544	    -7.8888	     4.1962	    -2.8534	   -13.0081	
     8.2245	     4.1122	     1.9302	    34.8282	     0.7553	    18.5471	    -8.8959	     4.3640	    -3.3569	   -13.7634	
     6.2103	     2.0981	     0.0000	    34.2407	     0.1678	    21.5683	    -9.4833	     4.1962	    -3.8605	   -14.2670	
     4.6997	     0.6714	    -1.5106	    31.8909	    -0.1678	    23.5825	    -9.6512	     3.6087	    -4.1962	   -14.5187	
     3.9444	     0.0000	    -2.5177	    27.7786	    -0.1678	    24.2538	    -9.3994	     2.6016	    -4.5319	   -14.5187	
     3.9444	    -0.0839	    -3.1052	    22.0718	     0.0000	    23.5825	    -8.9798	     1.0071	    -4.7836	   -14.3509	
     4.5319	     0.3357	    -3.3569	    15.3580	     0.1678	    21.6522	    -8.5602	    -0.9232	    -5.0354	   -14.1830	
     5.5389	     1.0071	    -3.3569	     8.0566	     0.0000	    18.7149	    -8.3923	    -3.2730	    -5.4550	   -14.1830	
     6.7139	     1.5945	    -3.4409	     0.8392	    -0.5875	    15.0223	    -8.8120	    -5.8746	    -6.2103	   -14.6027	
     7.9727	     2.0142	    -3.6087	    -5.8746	    -1.7624	    10.9940	    -9.9030	    -8.6441	    -7.3013	   -15.5258	
     9.2316	     2.1820	    -3.8605	   -11.8332	    -3.5248	     6.7139	   -11.6653	   -11.4136	    -8.8120	   -17.0364	
    10.5743	     2.0981	    -4.2801	   -16.9525	    -5.7907	     2.5177	   -13.9313	   -14.1830	   -10.7422	   -19.0506	
    11.7493	     1.7624	    -4.6997	   -21.2326	    -8.3084	    -1.4267	   -16.3651	   -16.7007	   -13.0081	   -21.4005	
    12.7563	     1.2589	    -4.9515	   -24.8413	   -10.7422	    -4.8676	   -18.8828	   -18.7149	   -15.1901	   -23.7503	
    13.2599	     0.6714	    -5.1193	   -27.6108	   -13.0081	    -7.6370	   -21.0648	   -20.0577	   -17.1204	   -25.7645	
    12.9242	    -0.1678	    -5.0354	   -29.4571	   -15.0223	    -9.5673	   -22.8271	   -20.5612	   -18.3792	   -27.2751	
    11.6653	    -1.0071	    -4.9515	   -30.3802	   -16.5329	   -10.6583	   -24.0860	   -20.2255	   -18.8828	   -28.0304	
     9.5673	    -1.9302	    -4.6997	   -30.0446	   -17.4561	   -10.7422	   -24.7574	   -19.0506	   -18.5471	   -27.8625	
     7.0496	    -2.6855	    -4.1962	   -28.6179	   -17.4561	    -9.9030	   -24.5056	   -17.2043	   -17.3721	   -26.9394	
     4.6997	    -3.0212	    -3.2730	   -26.1841	   -16.3651	    -8.3084	   -23.4146	   -14.9384	   -15.6937	   -25.3448	
     3.2730	    -2.6855	    -1.7624	   -22.9950	   -14.0991	    -6.0425	   -21.3165	   -12.3367	   -13.7634	   -23.2468	
     3.1891	    -1.5106	     0.1678	   -19.3024	   -10.4904	    -3.4409	   -18.2953	    -9.5673	   -11.7493	   -20.8969	
     4.4479	     0.3357	     2.4338	   -15.4419	    -6.0425	    -0.7553	   -14.6027	    -6.7139	    -9.7351	   -18.2953	
     6.6299	     2.7695	     4.6997	   -11.6653	    -1.1749	     1.9302	   -10.5743	    -3.9444	    -7.8049	   -15.6937	
     9.1476	     5.2032	     6.6299	    -8.2245	     3.4409	     4.3640	    -6.4621	    -1.3428	    -5.9586	   -13.1760	
    11.4975	     7.4692	     7.9727	    -5.2872	     7.3853	     6.4621	    -2.6855	     1.0071	    -4.2801	   -10.9940	
    13.2599	     9.2316	     8.5602	    -3.0212	    10.3226	     8.2245	     0.4196	     2.8534	    -2.8534	    -9.1476	
    14.3509	    10.3226	     8.3084	    -1.5106	    12.0010	     9.5673	     2.5177	     4.1122	    -1.8463	    -7.8888	
    14.6027	    10.5743	     7.1335	    -0.8392	    12.3367	    10.4065	     3.4409	     4.5319	    -1.5106	    -7.4692	
    14.2670	     9.9869	     5.1193	    -0.9232	    11.0779	    10.6583	     2.9373	     4.1962	    -1.8463	    -7.9727	
    13.3438	     8.3923	     2.2659	    -1.7624	     8.4763	    10.2386	     0.9232	     3.1052	    -3.0212	    -9.5673	
    12.0850	     6.0425	    -1.0910	    -3.0212	     4.7836	     9.1476	    -2.4338	     1.5945	    -4.9515	   -12.0010	
    10.5743	     3.1891	    -4.6158	    -4.3640	     0.5875	     7.6370	    -6.4621	    -0.2518	    -7.3853	   -15.1062	
     9.0637	     0.3357	    -7.8049	    -5.2872	    -3.4409	     6.1264	   -10.7422	    -2.0142	    -9.9030	   -18.2953	
     7.5531	    -2.3499	   -10.1547	    -5.6229	    -6.7978	     5.0354	   -14.6027	    -3.6926	   -12.3367	   -21.4005	
     5.7907	    -4.6997	   -11.6653	    -4.9515	    -9.3155	     4.4479	   -17.8757	    -5.0354	   -14.4348	   -24.1699	
     3.6087	    -6.7978	   -12.2528	    -3.4409	   -11.0779	     4.5319	   -20.3934	    -6.4621	   -16.2811	   -26.4359	
     0.7553	    -8.7280	   -12.3367	    -1.2589	   -12.1689	     5.0354	   -22.2397	    -8.0566	   -17.7917	   -28.1982	
    -2.8534	   -10.7422	   -12.0850	     1.1749	   -13.0081	     5.8746	   -23.6664	    -9.9030	   -19.0506	   -29.6249	
    -7.0496	   -12.7563	   -11.7493	     3.6926	   -13.7634	     6.7139	   -24.5895	   -12.0010	   -19.9738	   -30.5481	
   -11.5814	   -14.7705	   -11.6653	     6.1264	   -14.6027	     7.6370	   -25.1770	   -14.0991	   -20.5612	   -30.9677	
   -16.2811	   -16.6168	   -11.8332	     8.1406	   -15.7776	     8.3923	   -25.5966	   -15.7776	   -20.8130	   -31.0516	
   -20.6451	   -18.2114	   -12.5046	     9.9030	   -17.3721	     9.0637	   -26.0162	   -16.9525	   -20.7291	   -30.6320	
   -24.3378	   -19.4702	   -13.5117	    11.1618	   -19.2184	     9.5673	   -26.2680	   -17.4561	   -20.3094	   -29.8767	
   -27.0233	   -20.2255	   -14.8544	    11.7493	   -21.2326	    10.0708	   -26.5198	   -17.3721	   -19.7220	   -28.8696	
   -28.2822	   -20.4773	   -16.0294	    11.7493	   -23.0789	    10.4904	   -26.6037	   -16.8686	   -18.9667	   -27.6947	
   -28.3661	   -20.1416	   -17.0364	    10.8261	   -24.4217	    10.6583	   -26.5198	   -16.0294	   -18.2114	   -26.4359	
   -27.3590	   -19.3024	   -17.5400	     9.0637	   -24.9252	    10.6583	   -26.1841	   -15.1062	   -17.5400	   -25.3448	
   -25.5127	   -18.1274	   -17.5400	     6.5460	   -24.5056	    10.3226	   -25.6805	   -14.0991	   -17.0364	   -24.4217	
   -23.2468	   -16.7007	   -17.0364	     3.1891	   -22.9950	     9.5673	   -25.0931	   -13.2599	   -16.7007	   -23.6664	
   -20.6451	   -15.1062	   -16.1972	    -0.6714	   -20.3094	     8.5602	   -24.4217	   -12.5885	   -16.5329	   -23.1628	
   -17.9596	   -13.4277	   -14.9384	    -4.8676	   -16.7007	     7.2174	   -23.5825	   -12.2528	   -16.5329	   -22.8271	
   -15.1062	   -11.6653	   -13.4277	    -9.1476	   -12.6724	     5.7907	   -22.7432	   -12.3367	   -16.5329	   -22.4915	
   -12.4207	    -9.9869	   -11.9171	   -13.0920	    -8.7280	     4.3640	   -21.8201	   -12.6724	   -16.7847	   -22.2397	
   -10.0708	    -8.4763	   -10.4904	   -16.5329	    -5.2032	     2.8534	   -20.9808	   -13.5117	   -17.1204	   -21.9879	
    -8.3084	    -7.3013	    -9.3994	   -19.1345	    -2.4338	     1.4267	   -20.2255	   -14.6027	   -17.7078	   -21.9040	
[Epoch Header]
[Trial Type]	23
[Accept]	1
[Correct]	0
[RT]	 0.000
[Resp]	0
[Epoch Data]
   -29.7928	   -18.2114	    -4.2801	   -45.1508	    -6.5460	   -28.6179	    -5.5389	   -18.7149	     4.6997	    -1.0071	
   -27.4429	   -16.0294	    -2.6016	   -47.5845	    -6.2943	   -27.4429	    -5.2872	   -16.4490	     6.2103	    -0.1678	
   -25.0092	   -13.7634	    -1.1749	   -49.2630	    -6.0425	   -25.8484	    -5.0354	   -14.6866	     7.3853	     0.4196	
   -22.4075	   -11.7493	    -0.1678	   -50.0183	    -5.8746	   -24.0021	    -4.8676	   -13.6795	     8.0566	     0.7553	
   -19.8059	   -10.0708	     0.0839	   -49.7665	    -5.9586	   -22.0718	    -4.9515	   -13.5117	     8.1406	     0.5875	
   -17.1204	    -8.8959	    -0.4196	   -48.7595	    -6.5460	   -20.0577	    -5.3711	   -14.1830	     7.5531	     0.0000	
   -14.3509	    -8.1406	    -1.4267	   -47.0810	    -7.4692	   -18.1274	    -6.1264	   -15.2740	     6.2943	    -1.0910	
   -11.3297	    -7.8049	    -2.6016	   -44.8151	    -8.5602	   -16.1972	    -6.9656	   -16.4490	     4.6158	    -2.2659	
    -7.8888	    -7.4692	    -3.4409	   -42.1295	    -9.3994	   -14.3509	    -7.8888	   -17.0364	     2.8534	    -3.4409	
    -4.0283	    -6.9656	    -3.6926	   -39.1083	    -9.7351	   -12.6724	    -8.4763	   -16.9525	     1.4267	    -4.3640	
     0.0839	    -6.2943	    -3.3569	   -35.9192	    -9.4833	   -11.1618	    -8.7280	   -15.9454	     0.5035	    -4.7836	
     4.1962	    -5.4550	    -2.6855	   -32.9819	    -8.8120	    -9.8190	    -8.7280	   -14.3509	     0.0000	    -4.8676	
     8.1406	    -4.4479	    -1.8463	   -30.5481	    -7.8049	    -8.8959	    -8.3923	   -12.5885	    -0.0839	    -4.5319	
    11.4975	    -3.5248	    -0.9232	   -28.7857	    -6.5460	    -8.3084	    -7.8888	   -10.9100	     0.0000	    -4.1122	
    14.0991	    -2.5177	     0.0839	   -27.8625	    -5.2032	    -8.0566	    -7.2174	    -9.7351	     0.1678	    -3.6926	
    15.6097	    -1.6785	     1.0071	   -27.5269	    -3.6926	    -8.3084	    -6.4621	    -9.2316	     0.2518	    -3.4409	
    15.8615	    -1.0910	     1.7624	   -27.5269	    -2.2659	    -8.8120	    -5.7068	    -9.4833	     0.0839	    -3.5248	
    14.5187	    -0.9232	     2.2659	   -27.6947	    -1.0071	    -9.5673	    -5.2032	   -10.4904	    -0.4196	    -3.9444	
    11.6653	    -1.0910	     2.4338	   -27.6108	     0.0839	   -10.5743	    -4.8676	   -12.0010	    -1.2589	    -4.8676	
     7.7209	    -1.5945	     2.4338	   -27.1072	     0.8392	   -11.7493	    -4.6158	   -13.7634	    -2.5177	    -6.1264	
     3.2730	    -2.1820	     2.3499	   -25.8484	     1.4267	   -12.8403	    -4.4479	   -15.2740	    -3.9444	    -7.4692	
    -0.9232	    -2.3499	     2.5177	   -23.9182	     2.0981	   -13.6795	    -4.1122	   -16.3651	    -5.1193	    -8.6441	
    -4.1962	    -1.9302	     3.1891	   -20.8969	     2.7695	   -14.0991	    -3.3569	   -16.7847	    -5.7907	    -9.3994	
    -6.2943	    -0.9232	     4.1962	   -17.1204	     3.3569	   -13.9313	    -2.1820	   -16.5329	    -5.7068	    -9.3994	
    -7.4692	     0.5035	     5.3711	   -12.5046	     3.6926	   -13.1760	    -0.9232	   -15.8615	    -4.7836	    -8.7280	
    -7.8888	     1.9302	     6.2943	    -7.5531	     3.3569	   -12.0010	     0.1678	   -15.0223	    -3.1052	    -7.5531	
    -7.9727	     3.1052	     6.6299	    -2.5177	     2.1820	   -10.4904	     0.7553	   -14.0991	    -0.9232	    -6.1264	
    -8.0566	     3.6926	     6.2943	     2.2659	     0.0839	    -8.7280	     0.7553	   -13.3438	     1.5106	    -4.7836	
    -7.9727	     3.8605	     5.2872	     6.7139	    -2.6016	    -6.6299	     0.1678	   -12.6724	     3.8605	    -3.5248	
    -7.6370	     3.6087	     4.1122	    10.8261	    -5.4550	    -4.2801	    -0.7553	   -11.7493	     5.9586	    -2.3499	
    -6.6299	     3.5248	     3.0212	    14.6866	    -7.7209	    -1.5106	    -1.5945	   -10.4065	     7.7209	    -1.3428	
    -4.7836	     3.6926	     2.3499	    18.2953	    -9.1476	     1.5945	    -2.2659	    -8.5602	     9.2316	    -0.3357	
    -2.1820	     4.3640	     2.2659	    21.8201	    -9.3155	     4.9515	    -2.6016	    -6.2103	    10.4065	     0.5875	
     0.9232	     5.2872	     2.6855	    25.0092	    -8.3923	     8.2245	    -2.7695	    -3.6087	    11.4136	     1.3428	
     3.9444	     6.2103	     3.2730	    27.3590	    -6.9656	    11.0779	    -2.9373	    -1.1749	    12.1689	     1.9302	
     6.3782	     6.9656	     3.7766	    28.3661	    -5.2872	    13.2599	    -3.1052	     0.9232	    12.5885	     2.1820	
     7.7209	     7.3013	     4.1962	    27.4429	    -3.7766	    14.3509	    -3.4409	     2.3499	    12.6724	     2.0981	
     8.0566	     7.2174	     4.5319	    24.3378	    -2.5177	    14.0991	    -3.8605	     3.1891	    12.3367	     1.8463	
     7.3853	     6.7139	     4.7836	    18.9667	    -1.4267	    12.5885	    -4.1962	     3.5248	    11.5814	     1.4267	
     6.1264	     6.1264	     5.2032	    12.0010	    -0.5035	    10.2386	    -4.2801	     3.4409	    10.6583	     1.0910	
     4.5319	     5.5389	     5.7068	     4.3640	     0.3357	     7.4692	    -4.0283	     3.2730	     9.6512	     0.7553	
     2.6855	     4.9515	     6.2943	    -2.7695	     1.2589	     4.8676	    -3.5248	     2.9373	     8.7280	     0.6714	
     0.7553	     4.3640	     6.7978	    -8.5602	     2.0981	     2.9373	    -2.7695	     2.4338	     8.0566	     0.8392	
    -1.3428	     3.6087	     7.2174	   -12.2528	     2.8534	     1.9302	    -1.7624	     1.6785	     7.5531	     1.1749	
    -3.6087	     2.7695	     7.5531	   -13.9313	     3.5248	     2.0142	    -0.7553	     0.7553	     7.3853	     1.6785	
    -5.7907	     1.7624	     7.8049	   -13.8474	     4.1122	     2.8534	     0.3357	    -0.5035	     7.3853	     2.2659	
    -7.8888	     0.6714	     7.8888	   -12.9242	     4.6158	     4.0283	     1.3428	    -2.0981	     7.6370	     3.0212	
    -9.6512	    -0.3357	     8.0566	   -12.0010	     5.0354	     5.1193	     2.2659	    -3.9444	     7.9727	     3.6926	
   -11.0779	    -1.0910	     8.2245	   -12.0010	     5.2032	     5.9586	     3.0212	    -5.9586	     8.3084	     4.4479	
   -11.9171	    -1.5945	     8.3084	   -13.1760	     5.2872	     6.2943	     3.5248	    -7.8888	     8.6441	     5.2032	
   -12.3367	    -1.7624	     8.3923	   -15.6097	     5.1193	     6.1264	     3.8605	    -9.5673	     8.7280	     5.9586	
   -12.4207	    -1.7624	     8.3923	   -19.0506	     4.7836	     5.4550	     3.9444	   -10.8261	     8.4763	     6.5460	
   -12.1689	    -1.6785	     8.2245	   -23.2468	     4.0283	     4.3640	     3.6087	   -11.8332	     7.7209	     6.7978	
   -11.9171	    -1.7624	     7.7209	   -28.0304	     2.7695	     2.6855	     2.7695	   -12.6724	     6.3782	     6.4621	
   -11.6653	    -2.2659	     6.7139	   -32.8979	     0.9232	     0.5875	     1.4267	   -13.5117	     4.3640	     5.5389	
   -11.3297	    -3.1052	     5.2032	   -37.3459	    -1.2589	    -1.6785	    -0.3357	   -14.3509	     2.0981	     4.1122	
   -10.8261	    -4.2801	     3.2730	   -40.8707	    -3.6926	    -3.7766	    -2.1820	   -15.0223	    -0.3357	     2.1820	
   -10.1547	    -5.5389	     0.8392	   -42.9688	    -6.0425	    -5.4550	    -3.9444	   -15.3580	    -2.4338	     0.0839	
    -9.3994	    -6.9656	    -1.6785	   -43.4723	    -8.3084	    -6.6299	    -5.6229	   -15.1901	    -3.9444	    -2.0142	
    -8.5602	    -8.3923	    -4.2801	   -42.4652	   -10.2386	    -7.1335	    -7.0496	   -14.5187	    -4.7836	    -3.9444	
    -7.9727	    -9.7351	    -6.6299	   -40.1993	   -11.8332	    -7.0496	    -8.3084	   -13.3438	    -4.6158	    -5.6229	
    -7.4692	   -10.9940	    -8.5602	   -37.0941	   -13.1760	    -6.4621	    -9.3155	   -11.8332	    -3.6087	    -6.7978	
    -7.2174	   -12.0010	   -10.0708	   -33.3176	   -14.2670	    -5.2872	   -10.2386	   -10.1547	    -1.7624	    -7.6370	
    -6.8817	   -12.6724	   -11.0779	   -29.4571	   -14.9384	    -3.8605	   -10.9100	    -8.4763	     0.5875	    -7.9727	
    -6.4621	   -12.9242	   -11.5814	   -25.6805	   -15.3580	    -2.0981	   -11.4136	    -6.7978	     3.1052	    -7.8888	
    -5.7068	   -12.8403	   -11.6653	   -22.3236	   -15.2740	    -0.0839	   -11.6653	    -5.4550	     5.5389	    -7.4692	
    -4.6158	   -12.2528	   -11.2457	   -19.4702	   -14.6866	     1.8463	   -11.5814	    -4.3640	     7.5531	    -6.7978	
    -3.1052	   -11.4136	   -10.4904	   -17.3721	   -13.6795	     3.6087	   -11.2457	    -3.7766	     9.1476	    -6.1264	
    -1.3428	   -10.4065	    -9.3994	   -15.9454	   -12.2528	     4.9515	   -10.5743	    -3.7766	    10.2386	    -5.3711	
     0.3357	    -9.3994	    -8.2245	   -15.2740	   -10.6583	     5.6229	    -9.9030	    -4.5319	    10.4904	    -4.7836	
     2.0142	    -8.6441	    -7.3013	   -15.1901	    -9.1476	     5.6229	    -9.2316	    -6.1264	    10.0708	    -4.6158	
     3.2730	    -8.3084	    -6.6299	   -15.5258	    -7.8049	     4.9515	    -8.8959	    -8.5602	     8.8959	    -4.7836	
     4.1962	    -8.3923	    -6.3782	   -16.0294	    -6.9656	     3.7766	    -8.7280	   -11.4136	     7.0496	    -5.2872	
     4.6158	    -8.8120	    -6.4621	   -16.4490	    -6.6299	     2.2659	    -8.9798	   -14.4348	     4.9515	    -6.0425	
     4.6997	    -9.4833	    -6.7139	   -16.5329	    -6.7139	     0.8392	    -9.4833	   -17.2043	     2.8534	    -6.8817	
     4.5319	   -10.0708	    -7.0496	   -16.0294	    -7.3853	    -0.4196	   -10.2386	   -19.1345	     1.1749	    -7.7209	
     4.4479	   -10.4065	    -7.3013	   -14.6866	    -8.3923	    -1.1749	   -11.0779	   -20.1416	     0.0839	    -8.3923	
     4.7836	   -10.4065	    -7.3853	   -12.4207	    -9.7351	    -1.2589	   -12.0010	   -20.2255	    -0.5035	    -8.8120	
     6.0425	    -9.8190	    -7.1335	    -9.3155	   -11.3297	    -0.7553	   -12.9242	   -19.4702	    -0.5875	    -8.9798	
     8.3923	    -8.5602	    -6.4621	    -5.2872	   -13.0081	     0.4196	   -13.6795	   -18.2114	    -0.2518	    -8.8120	
    12.1689	    -6.7978	    -5.5389	    -0.6714	   -14.5187	     2.1820	   -14.3509	   -16.7847	     0.3357	    -8.3923	
    17.0364	    -4.4479	    -4.2801	     4.5319	   -15.7776	     4.3640	   -14.6866	   -15.2740	     1.1749	    -7.6370	
    22.4915	    -1.6785	    -2.7695	    10.2386	   -16.2811	     6.9656	   -14.6027	   -13.7634	     2.1820	    -6.4621	
    27.7786	     1.2589	    -1.0071	    16.1133	   -15.7776	     9.7351	   -13.9313	   -12.1689	     3.6926	    -4.8676	
    31.8069	     4.0283	     0.6714	    22.2397	   -14.4348	    12.7563	   -12.5046	   -10.4065	     5.4550	    -2.7695	
    33.8211	     6.2103	     2.0142	    28.1143	   -12.2528	    15.6097	   -10.6583	    -8.6441	     7.4692	    -0.4196
[truncated: 3,343,528 more chars]
