# Supplementary material for: Task-related functional connectivity in autism spectrum conditions: an EEG study using wavelet transform coherence
Source: Mol Autism. 2013 Jan 12;4:1. doi: 10.1186/2040-2392-4-1 (PMC3558480; doi:10.1186/2040-2392-4-1)
Supplement: Additional file 1 — Raw EEG data for the chair task (part 1). [file 2040-2392-4-1-S1.zip › ID13_chairs_attending_chairs.dat]

[Subject]	
[Date]	02/26/2009
[Time]	16:01:30
[Channels]	10
[Rate]	1000.000000
[Type]	Epoch
[Headers]	Yes
[Points]	401
[Xmin]	0.00000
[Sweeps]	73
[Accepted]	73
[Rejected]	0
[Domain]	Time
[Rows]	Points
[Electrode Labels]
[      P8]	[     TP8]	[      T8]	[      P7]	[     FT8]	[     TP7]	[      F8]	[      T7]	[     FT7]	[      F7]	
[Electrode XUnits]
[ Default]	[ Default]	[ Default]	[ Default]	[ Default]	[ Default]	[ Default]	[ Default]	[ Default]	[ Default]	
[Electrode YUnits]
[ Default]	[ Default]	[ Default]	[ Default]	[ Default]	[ Default]	[ Default]	[ Default]	[ Default]	[ Default]	
[Epoch Header]
[Trial Type]	23
[Accept]	1
[Correct]	0
[RT]	 0.000
[Resp]	0
[Epoch Data]
   -25.2609	   -31.3034	   -41.3742	   -28.4500	   -44.8151	   -35.6674	   -53.1235	   -20.7291	   -32.4783	   -42.1295	
   -25.0092	   -30.5481	   -40.0314	   -25.0092	   -43.8919	   -34.6603	   -51.8646	   -14.3509	   -29.2892	   -40.0314	
   -24.0860	   -28.7857	   -37.5977	   -20.1416	   -41.7099	   -32.3944	   -49.4308	    -7.0496	   -25.0092	   -36.5906	
   -22.2397	   -26.1002	   -34.1568	   -14.1830	   -38.4369	   -29.0375	   -45.9061	     0.3357	   -20.2255	   -32.1426	
   -19.6381	   -22.6593	   -29.9606	    -7.7209	   -34.4086	   -25.0092	   -41.6260	     7.0496	   -15.4419	   -27.1912	
   -16.5329	   -18.7988	   -25.5127	    -1.2589	   -30.0446	   -20.4773	   -37.0102	    12.4207	   -11.2457	   -22.3236	
   -13.4277	   -15.1062	   -21.1487	     4.6997	   -25.6805	   -15.9454	   -32.5623	    15.7776	    -8.0566	   -17.8757	
   -10.4904	   -11.7493	   -17.2043	     9.7351	   -21.9040	   -11.8332	   -28.5339	    17.0364	    -5.8746	   -14.0991	
    -8.1406	    -9.2316	   -14.1830	    13.4277	   -18.8828	    -8.4763	   -25.2609	    16.5329	    -4.6997	   -11.2457	
    -6.5460	    -7.6370	   -12.2528	    15.6097	   -17.0364	    -5.9586	   -22.9950	    14.3509	    -4.4479	    -9.3994	
    -5.7907	    -7.0496	   -11.5814	    16.1972	   -16.2811	    -4.4479	   -21.7361	    10.6583	    -5.1193	    -8.5602	
    -5.8746	    -7.4692	   -12.1689	    15.1901	   -16.7847	    -3.6926	   -21.6522	     5.2872	    -6.6299	    -8.8120	
    -6.8817	    -8.8120	   -13.8474	    12.6724	   -18.2953	    -3.5248	   -22.5754	    -2.0142	    -9.0637	   -10.2386	
    -8.6441	   -10.9940	   -16.3651	     9.1476	   -20.5612	    -3.7766	   -24.5056	   -11.0779	   -12.3367	   -12.5885	
   -11.0779	   -13.8474	   -19.4702	     4.7836	   -23.4985	    -4.4479	   -27.1912	   -21.4005	   -16.2811	   -15.7776	
   -13.9313	   -17.1204	   -22.6593	    -0.0839	   -26.6876	    -5.6229	   -30.4642	   -31.8069	   -20.7291	   -19.6381	
   -17.0364	   -20.5612	   -25.6805	    -5.1193	   -29.8767	    -7.5531	   -34.0729	   -41.1224	   -25.4288	   -23.9182	
   -20.2255	   -24.0860	   -28.3661	   -10.2386	   -33.0658	   -10.4065	   -37.7655	   -48.6755	   -30.1285	   -28.3661	
   -23.2468	   -27.2751	   -30.7159	   -15.1901	   -35.9192	   -13.9313	   -41.3742	   -53.9627	   -34.4925	   -32.7301	
   -25.9323	   -30.0446	   -32.8140	   -19.8059	   -38.4369	   -17.9596	   -44.6472	   -56.9839	   -38.3530	   -36.7584	
   -28.1982	   -32.1426	   -34.8282	   -23.8342	   -40.7028	   -22.0718	   -47.5006	   -58.0750	   -41.3742	   -40.2832	
   -30.1285	   -33.7372	   -37.0102	   -27.3590	   -42.6331	   -26.0162	   -49.9344	   -57.4875	   -43.5562	   -43.2205	
   -31.8069	   -34.8282	   -39.2761	   -30.1285	   -44.4794	   -29.7089	   -51.7807	   -55.3894	   -44.8990	   -45.4865	
   -33.3176	   -35.6674	   -41.6260	   -32.3105	   -46.0739	   -32.7301	   -53.2074	   -52.2842	   -45.4025	   -47.0810	
   -34.6603	   -36.3388	   -43.8919	   -33.8211	   -47.4167	   -35.0800	   -54.0466	   -48.5916	   -45.0668	   -47.9202	
   -35.8353	   -36.9263	   -45.9061	   -34.4925	   -48.5077	   -36.3388	   -54.4662	   -44.6472	   -44.1437	   -48.0881	
   -36.7584	   -37.3459	   -47.5006	   -34.2407	   -49.1791	   -36.5067	   -54.2984	   -40.9546	   -42.5491	   -47.5845	
   -37.0102	   -37.2620	   -48.3398	   -33.0658	   -49.2630	   -35.6674	   -53.4592	   -37.6816	   -40.5350	   -46.3257	
   -36.5067	   -36.7584	   -48.0881	   -31.0516	   -48.5916	   -34.0729	   -51.9485	   -34.5764	   -38.0173	   -44.5633	
   -35.0800	   -35.4996	   -46.7453	   -28.1143	   -47.1649	   -32.1426	   -49.8505	   -31.3873	   -35.1639	   -42.2134	
   -32.6462	   -33.5693	   -44.2276	   -24.4217	   -45.0668	   -30.2124	   -47.1649	   -27.8625	   -32.1426	   -39.5279	
   -29.4571	   -30.9677	   -40.5350	   -20.3094	   -42.2974	   -28.4500	   -44.0598	   -24.0021	   -28.9536	   -36.5067	
   -25.7645	   -28.0304	   -36.0870	   -15.8615	   -39.0244	   -26.7715	   -40.7867	   -19.8059	   -25.7645	   -33.3176	
   -21.8201	   -24.8413	   -30.7999	   -11.2457	   -35.3317	   -25.0092	   -37.3459	   -15.6097	   -22.6593	   -30.0446	
   -17.8757	   -21.7361	   -25.1770	    -6.7139	   -31.5552	   -22.9950	   -33.9890	   -12.0010	   -19.6381	   -26.7715	
   -14.1830	   -18.9667	   -19.4702	    -2.4338	   -27.7786	   -20.3934	   -30.8838	    -9.2316	   -16.9525	   -23.6664	
   -10.8261	   -16.6168	   -14.0152	     1.3428	   -24.2538	   -17.4561	   -28.3661	    -7.8888	   -14.7705	   -20.9808	
    -7.8888	   -14.7705	    -9.3155	     4.4479	   -21.4005	   -14.0991	   -26.4359	    -8.1406	   -13.3438	   -18.9667	
    -5.3711	   -13.4277	    -5.7068	     6.7978	   -19.1345	   -10.5743	   -25.2609	    -9.9030	   -12.6724	   -17.5400	
    -3.1052	   -12.1689	    -3.3569	     8.2245	   -17.7917	    -7.3013	   -24.9252	   -12.9242	   -12.7563	   -16.9525	
    -1.0910	   -10.9940	    -2.6016	     8.5602	   -17.2882	    -4.4479	   -25.3448	   -16.2811	   -13.5117	   -16.9525	
     0.5035	    -9.7351	    -3.1052	     7.9727	   -17.5400	    -2.3499	   -26.2680	   -19.1345	   -14.5187	   -17.4561	
     1.5945	    -8.5602	    -4.6997	     6.4621	   -18.4631	    -1.0910	   -27.6108	   -20.9808	   -15.6937	   -18.3792	
     2.2659	    -7.6370	    -6.9656	     4.3640	   -19.8059	    -0.8392	   -29.1214	   -21.4005	   -16.7007	   -19.4702	
     2.4338	    -7.1335	    -9.4833	     1.6785	   -21.4005	    -1.5106	   -30.6320	   -20.3934	   -17.4561	   -20.5612	
     1.9302	    -7.2174	   -12.0850	    -1.1749	   -23.0789	    -2.8534	   -31.9748	   -18.2953	   -17.9596	   -21.4844	
     0.8392	    -7.8049	   -14.5187	    -4.1122	   -24.5895	    -4.6997	   -33.0658	   -15.4419	   -18.1274	   -22.2397	
    -0.8392	    -8.9798	   -16.8686	    -6.8817	   -26.0162	    -6.8817	   -33.9050	   -12.0850	   -17.9596	   -22.9111	
    -3.1052	   -10.4904	   -19.2184	    -9.3994	   -27.2751	    -9.4833	   -34.5764	    -8.7280	   -17.6239	   -23.4146	
    -5.9586	   -12.3367	   -21.7361	   -11.7493	   -28.4500	   -12.2528	   -35.0800	    -5.8746	   -17.2882	   -24.0021	
    -9.1476	   -14.2670	   -24.5056	   -13.9313	   -29.7928	   -15.4419	   -35.7513	    -4.1962	   -17.1204	   -24.7574	
   -12.4207	   -16.2811	   -27.6108	   -16.0294	   -31.3034	   -18.7988	   -36.5906	    -3.8605	   -17.3721	   -25.8484	
   -15.8615	   -18.2953	   -30.8838	   -17.8757	   -33.0658	   -22.1558	   -37.7655	    -4.7836	   -18.2114	   -27.3590	
   -19.0506	   -20.2255	   -34.2407	   -19.4702	   -35.0800	   -25.3448	   -39.2761	    -6.7139	   -19.6381	   -29.2892	
   -22.0718	   -22.1558	   -37.5137	   -20.5612	   -37.2620	   -27.7786	   -41.2064	    -9.4833	   -21.6522	   -31.4713	
   -24.8413	   -24.0021	   -40.4510	   -21.2326	   -39.3600	   -29.2892	   -43.1366	   -13.0081	   -24.0860	   -33.7372	
   -27.2751	   -25.7645	   -42.6331	   -21.1487	   -41.2064	   -29.5410	   -45.0668	   -17.4561	   -26.8555	   -35.9192	
   -29.2053	   -27.3590	   -43.8080	   -20.4773	   -42.6331	   -28.5339	   -46.7453	   -22.8271	   -29.7089	   -37.7655	
   -30.7999	   -28.7857	   -43.9758	   -19.1345	   -43.3884	   -26.4359	   -48.0042	   -29.0375	   -32.4783	   -39.1922	
   -31.8069	   -29.9606	   -42.8848	   -17.3721	   -43.5562	   -23.4985	   -48.7595	   -35.4996	   -34.7443	   -39.9475	
   -32.2266	   -30.7999	   -40.8707	   -15.4419	   -43.0527	   -20.2255	   -48.9273	   -41.4581	   -36.4227	   -40.1154	
   -31.8909	   -31.3034	   -37.9333	   -13.7634	   -41.9617	   -17.0364	   -48.5077	   -46.0739	   -37.3459	   -39.6957	
   -30.9677	   -31.4713	   -34.4925	   -12.6724	   -40.2832	   -14.3509	   -47.6685	   -48.8434	   -37.5137	   -38.7726	
   -29.5410	   -31.3034	   -30.5481	   -12.1689	   -38.3530	   -12.3367	   -46.3257	   -49.6826	   -37.0102	   -37.4298	
   -27.7786	   -30.7999	   -26.6037	   -12.3367	   -36.0870	   -11.1618	   -44.7311	   -48.7595	   -35.9192	   -35.8353	
   -26.0162	   -30.1285	   -22.8271	   -12.9242	   -33.6533	   -10.7422	   -42.8848	   -46.3257	   -34.4086	   -34.0729	
   -24.4217	   -29.2892	   -19.5541	   -13.5956	   -31.3034	   -10.9100	   -40.9546	   -42.8848	   -32.5623	   -32.2266	
   -22.9950	   -28.2822	   -17.2043	   -14.2670	   -29.2053	   -11.6653	   -39.0244	   -38.7726	   -30.5481	   -30.4642	
   -21.7361	   -27.0233	   -15.8615	   -14.7705	   -27.3590	   -12.9242	   -37.2620	   -34.5764	   -28.6179	   -28.9536	
   -20.6451	   -25.5966	   -15.3580	   -15.1062	   -25.8484	   -14.7705	   -35.5835	   -30.5481	   -26.9394	   -27.6947	
   -19.7220	   -23.9182	   -15.5258	   -15.5258	   -24.7574	   -17.2043	   -34.1568	   -27.0233	   -25.5127	   -26.7715	
   -18.8828	   -22.1558	   -16.1133	   -15.9454	   -23.9182	   -20.3094	   -32.9819	   -24.0021	   -24.4217	   -26.2680	
   -18.1274	   -20.3094	   -16.8686	   -16.5329	   -23.4146	   -24.0021	   -31.9748	   -21.2326	   -23.6664	   -26.1002	
   -17.3721	   -18.5471	   -17.7078	   -17.2043	   -23.0789	   -28.1143	   -31.1356	   -18.5471	   -23.1628	   -26.1841	
   -16.6168	   -16.9525	   -18.6310	   -17.7917	   -22.9950	   -32.3105	   -30.4642	   -15.7776	   -22.8271	   -26.3519	
   -15.7776	   -15.6097	   -19.7220	   -18.2114	   -22.9950	   -36.4227	   -29.9606	   -13.0081	   -22.5754	   -26.6037	
   -14.9384	   -14.6027	   -20.8130	   -18.3792	   -23.1628	   -39.8636	   -29.7089	   -10.4065	   -22.3236	   -26.7715	
   -14.1830	   -13.7634	   -22.0718	   -18.2953	   -23.5825	   -42.5491	   -29.7089	    -8.5602	   -22.2397	   -26.8555	
   -13.5956	   -13.2599	   -23.5825	   -17.9596	   -24.3378	   -44.0598	   -30.0446	    -7.7209	   -22.1558	   -26.9394	
   -13.3438	   -13.1760	   -25.3448	   -17.6239	   -25.5127	   -44.0598	   -30.7159	    -8.2245	   -22.4075	   -27.1912	
   -13.3438	   -13.3438	   -27.4429	   -17.1204	   -27.1072	   -42.4652	   -31.9748	   -10.3226	   -22.9111	   -27.5269	
   -13.6795	   -14.0152	   -29.8767	   -16.7007	   -29.1214	   -39.1083	   -33.5693	   -13.9313	   -23.6664	   -28.1143	
   -14.2670	   -14.9384	   -32.5623	   -16.1972	   -31.3873	   -34.1568	   -35.4156	   -18.9667	   -24.5895	   -28.8696	
   -14.8544	   -16.0294	   -35.1639	   -15.6097	   -33.8211	   -28.1143	   -37.3459	   -24.9252	   -25.6805	   -29.7928	
   -15.4419	   -17.0364	   -37.4298	   -14.6866	   -36.0031	   -21.9040	   -39.1083	   -30.9677	   -26.6037	   -30.7999	
   -15.8615	   -17.8757	   -38.9404	   -13.5117	   -37.5977	   -16.1133	   -40.4510	   -36.1710	   -27.3590	   -31.5552	
   -16.0294	   -18.3792	   -39.4440	   -11.9171	   -38.4369	   -11.4975	   -41.1224	   -39.7797	   -27.6108	   -32.0587	
   -15.9454	   -18.4631	   -39.0244	    -9.9869	   -38.5208	    -8.1406	   -41.1224	   -41.3742	   -27.4429	   -32.2266	
   -15.7776	   -18.3792	   -37.7655	    -7.8888	   -37.9333	    -6.2103	   -40.5350	   -41.3742	   -27.0233	   -32.1426	
   -15.6937	   -18.1274	   -35.9192	    -5.8746	   -36.7584	    -5.4550	   -39.4440	   -40.0314	   -26.6876	   -31.8909	
   -15.8615	   -17.8757	   -33.9050	    -4.2801	   -35.3317	    -5.7068	   -38.1851	   -37.8494	   -26.5198	   -31.5552	
   -16.2811	   -17.7917	   -31.7230	    -3.2730	   -33.6533	    -6.6299	   -36.9263	   -35.4156	   -26.6876	   -31.3034	
   -16.7847	   -17.7917	   -29.6249	    -3.1052	   -31.9748	    -8.0566	   -35.5835	   -32.9819	   -27.0233	   -31.1356	
   -17.3721	   -17.9596	   -27.6108	    -3.7766	   -30.2963	    -9.6512	   -34.4925	   -30.7159	   -27.6947	   -31.0516	
   -17.7917	   -18.2953	   -25.7645	    -5.2032	   -28.8696	   -11.4975	   -33.6533	   -28.7857	   -28.4500	   -31.1356	
   -18.1274	   -18.9667	   -24.3378	    -7.1335	   -27.7786	   -13.4277	   -33.3176	   -26.9394	   -29.2892	   -31.3873	
   -18.3792	   -19.9738	   -23.4146	    -9.2316	   -27.1912	   -15.4419	   -33.6533	   -25.1770	   -30.0446	   -31.8909	
   -18.7149	   -21.4005	   -22.9950	   -11.2457	   -27.1912	   -17.5400	   -34.5764	   -23.4985	   -30.7999	   -32.6462	
   -19.0506	   -23.2468	   -22.9950	   -13.0920	   -27.8625	   -19.4702	   -36.1710	   -22.1558	   -31.3873	   -33.6533	
   -19.4702	   -25.2609	   -23.3307	   -14.7705	   -29.0375	   -21.1487	   -38.1851	   -21.4844	   -31.8909	   -34.9121	
   -19.8059	   -27.1912	   -23.8342	   -16.1972	   -30.5481	   -22.4915	   -40.3671	   -21.6522	   -32.3105	   -36.1710	
   -20.2255	   -28.8696	   -24.4217	   -17.3721	   -32.1426	   -23.3307	   -42.5491	   -22.4915	   -32.6462	   -37.2620	
   -20.6451	   -30.0446	   -25.0931	   -18.1274	   -33.7372	   -23.4146	   -44.3115	   -23.9182	   -32.5623	   -37.8494	
   -20.9808	   -30.5481	   -25.6805	   -18.2953	   -34.9121	   -22.8271	   -45.4865	   -25.5127	   -32.1426	   -37.8494	
   -21.2326	   -30.2963	   -26.1002	   -17.5400	   -35.6674	   -21.4005	   -45.9061	   -27.1072	   -31.1356	   -37.0102	
   -21.1487	   -29.3732	   -26.2680	   -16.0294	   -35.8353	   -19.3024	   -45.4025	   -28.7018	   -29.7089	   -35.4156	
   -20.5612	   -27.9465	   -26.0162	   -14.0152	   -35.3317	   -16.7847	   -44.1437	   -30.2124	   -28.0304	   -33.3176	
   -19.5541	   -26.1841	   -25.5127	   -11.7493	   -34.3246	   -14.3509	   -42.2134	   -31.6391	   -26.3519	   -30.9677	
   -18.1274	   -24.3378	   -24.6735	    -9.9030	   -32.9819	   -12.3367	   -40.0314	   -32.8979	   -24.9252	   -28.7857	
   -16.6168	   -22.6593	   -23.5825	    -8.6441	   -31.4713	   -11.0779	   -37.7655	   -34.1568	   -23.9182	   -26.9394	
   -15.1062	   -21.4844	   -22.4075	    -8.3084	   -30.1285	   -10.6583	   -35.8353	   -35.0800	   -23.4985	   -25.6805	
   -13.8474	   -20.7291	   -21.1487	    -8.7280	   -28.9536	   -11.1618	   -34.2407	   -35.4996	   -23.5825	   -25.0092	
   -12.9242	   -20.4773	   -20.0577	    -9.7351	   -28.0304	   -12.5046	   -33.1497	   -35.2478	   -24.0021	   -24.9252	
   -12.2528	   -20.3934	   -19.2184	   -11.0779	   -27.4429	   -14.3509	   -32.4783	   -34.3246	   -24.5056	   -25.1770	
   -11.9171	   -20.3094	   -18.8828	   -12.2528	   -27.0233	   -16.6168	   -32.2266	   -32.9819	   -25.0931	   -25.7645	
   -11.6653	   -19.8898	   -19.0506	   -13.3438	   -26.8555	   -18.8828	   -32.3105	   -31.6391	   -25.5127	   -26.5198	
   -11.5814	   -19.2184	   -19.7220	   -14.0991	   -26.9394	   -21.1487	   -32.5623	   -30.7159	   -26.0162	   -27.2751	
   -11.4975	   -18.4631	   -20.7291	   -14.6866	   -27.2751	   -23.1628	   -33.0658	   -30.2963	   -26.5198	   -28.1982	
   -11.4136	   -17.6239	   -22.0718	   -15.1901	   -27.7786	   -24.9252	   -33.6533	   -30.2963	   -27.0233	   -29.2053	
   -11.4136	   -16.8686	   -23.5825	   -15.6937	   -28.5339	   -26.3519	   -34.4086	   -30.5481	   -27.6947	   -30.2124	
   -11.4975	   -16.3651	   -25.2609	   -16.1133	   -29.3732	   -27.5269	   -35.0800	   -30.7999	   -28.3661	   -31.2195	
   -11.8332	   -16.0294	   -27.0233	   -16.6168	   -30.2124	   -28.3661	   -35.8353	   -30.7999	   -29.1214	   -32.0587	
   -12.5046	   -16.0294	   -28.8696	   -17.1204	   -31.1356	   -28.8696	   -36.4227	   -30.5481	   -29.7928	   -32.8140	
   -13.5117	   -16.2811	   -30.5481	   -17.7078	   -31.8909	   -28.9536	   -36.9263	   -29.9606	   -30.4642	   -33.4015	
   -14.9384	   -16.8686	   -31.8909	   -18.5471	   -32.4783	   -28.7857	   -37.4298	   -28.9536	   -31.0516	   -33.9890	
   -16.4490	   -17.7078	   -32.6462	   -19.3863	   -32.8140	   -28.5339	   -37.6816	   -27.6108	   -31.6391	   -34.4925	
   -17.9596	   -18.7149	   -32.6462	   -20.4773	   -32.7301	   -28.3661	   -37.7655	   -25.9323	   -32.1426	   -34.9121	
   -19.2184	   -19.6381	   -31.7230	   -21.5683	   -32.3944	   -28.4500	   -37.5977	   -23.9182	   -32.3944	   -35.2478	
   -19.9738	   -20.3934	   -29.9606	   -22.6593	   -31.6391	   -28.9536	   -37.2620	   -21.5683	   -32.4783	   -35.4996	
   -20.3094	   -20.8969	   -27.6108	   -23.6664	   -30.7159	   -29.7089	   -36.7584	   -19.2184	   -32.2266	   -35.5835	
   -20.3934	   -21.3165	   -24.9252	   -24.5895	   -29.7928	   -30.7159	   -36.2549	   -16.8686	   -31.8069	   -35.6674	
   -20.3094	   -21.6522	   -22.1558	   -25.3448	   -29.0375	   -31.8909	   -35.8353	   -14.8544	   -31.2195	   -35.7513	
   -20.2255	   -21.9879	   -19.7220	   -25.8484	   -28.5339	   -33.0658	   -35.6674	   -13.4277	   -30.6320	   -35.8353	
   -20.3934	   -22.4075	   -17.7078	   -26.0162	   -28.2822	   -34.2407	   -35.7513	   -12.9242	   -30.1285	   -36.0031	
   -20.7291	   -22.8271	   -16.3651	   -25.7645	   -28.3661	   -34.9960	   -36.0870	   -13.4277	   -29.8767	   -36.0870	
   -21.2326	   -23.1628	   -15.7776	   -25.1770	   -28.7018	   -35.2478	   -36.5906	   -15.1062	   -29.8767	   -36.2549	
   -21.7361	   -23.3307	   -16.0294	   -24.0860	   -29.3732	   -34.8282	   -37.3459	   -17.7917	   -30.2124	   -36.4227	
   -21.9040	   -23.1628	   -17.2882	   -22.6593	   -30.2963	   -33.5693	   -38.1851	   -21.5683	   -30.7999	   -36.6745	
   -21.6522	   -22.6593	   -19.5541	   -20.7291	   -31.4713	   -31.5552	   -39.0244	   -26.1002	   -31.7230	   -36.9263	
   -20.9808	   -21.7361	   -22.4915	   -18.4631	   -32.7301	   -28.7857	   -39.9475	   -31.3034	   -32.8979	   -37.1780	
   -19.8059	   -20.4773	   -25.9323	   -15.7776	   -34.0729	   -25.5127	   -40.7028	   -36.5067	   -34.1568	   -37.4298	
   -18.4631	   -19.2184	   -29.3732	   -12.9242	   -35.3317	   -22.0718	   -41.2903	   -41.2064	   -35.4156	   -37.5137	
   -17.2043	   -18.1274	   -32.5623	    -9.9869	   -36.4227	   -18.6310	   -41.7099	   -44.9829	   -36.5067	   -37.5977	
   -16.1972	   -17.4561	   -35.2478	    -7.2174	   -37.3459	   -15.5258	   -42.0456	   -47.2488	   -37.1780	   -37.4298	
   -15.5258	   -17.2882	   -37.2620	    -4.8676	   -38.0173	   -13.0081	   -42.2134	   -47.9202	   -37.3459	   -37.1780	
   -15.1062	   -17.4561	   -38.7726	    -2.9373	   -38.3530	   -11.0779	   -42.2134	   -47.0810	   -37.0102	   -36.6745	
   -14.9384	   -17.7917	   -39.6118	    -1.5945	   -38.4369	    -9.6512	   -42.1295	   -44.9829	   -36.2549	   -36.1710	
   -14.8544	   -17.9596	   -39.9475	    -0.5875	   -38.1851	    -8.8120	   -41.7938	   -42.0456	   -35.3317	   -35.4996	
   -14.7705	   -17.9596	   -39.6118	     0.0839	   -37.6816	    -8.2245	   -41.2903	   -38.6887	   -34.1568	   -34.7443	
   -14.5187	   -17.6239	   -38.6887	     0.5035	   -36.8423	    -7.8049	   -40.5350	   -35.4996	   -32.8979	   -33.9890	
   -14.2670	   -17.0364	   -37.1780	     0.7553	   -35.7513	    -7.4692	   -39.5279	   -32.8140	   -31.5552	   -33.0658	
   -13.8474	   -16.2811	   -35.1639	     0.6714	   -34.4086	    -7.3853	   -38.4369	   -30.8838	   -30.2963	   -32.0587	
   -13.4277	   -15.4419	   -32.8979	     0.0839	   -32.9819	    -7.7209	   -37.2620	   -29.8767	   -29.1214	   -31.1356	
   -13.0081	   -14.6866	   -30.6320	    -1.3428	   -31.6391	    -8.5602	   -36.0870	   -29.7928	   -28.1982	   -30.2963	
   -12.6724	   -14.0991	   -28.6179	    -3.5248	   -30.5481	   -10.1547	   -35.0800	   -30.2963	   -27.6947	   -29.7089	
   -12.2528	   -13.6795	   -27.0233	    -6.3782	   -29.5410	   -12.5046	   -34.2407	   -31.2195	   -27.5269	   -29.3732	
   -12.0010	   -13.3438	   -25.8484	    -9.5673	   -28.8696	   -15.2740	   -33.7372	   -32.0587	   -27.6108	   -29.3732	
   -11.8332	   -13.1760	   -25.1770	   -12.7563	   -28.3661	   -18.2953	   -33.3176	   -32.2266	   -27.8625	   -29.4571	
   -11.7493	   -13.1760	   -24.7574	   -15.7776	   -27.9465	   -21.4844	   -33.1497	   -31.4713	   -28.0304	   -29.6249	
   -11.8332	   -13.4277	   -24.3378	   -18.5471	   -27.6108	   -24.6735	   -33.0658	   -29.5410	   -27.9465	   -29.8767	
   -12.2528	   -13.8474	   -23.8342	   -21.1487	   -27.2751	   -27.7786	   -33.1497	   -26.3519	   -27.5269	   -30.0446	
   -13.0920	   -14.6866	   -23.0789	   -23.4146	   -26.8555	   -30.8838	   -33.1497	   -22.1558	   -26.7715	   -30.2124	
   -14.3509	   -15.7776	   -21.9040	   -25.3448	   -26.2680	   -33.8211	   -33.2336	   -17.1204	   -25.6805	   -30.2124	
   -15.7776	   -17.2043	   -20.3094	   -26.6037	   -25.5966	   -36.5067	   -33.1497	   -11.6653	   -24.2538	   -30.0446	
   -17.2043	   -18.7149	   -18.3792	   -27.1072	   -24.7574	   -38.6887	   -32.9819	    -6.5460	   -22.7432	   -29.7089	
   -18.5471	   -20.2255	   -16.2811	   -26.8555	   -23.7503	   -40.3671	   -32.6462	    -2.4338	   -21.2326	   -29.2892	
   -19.6381	   -21.7361	   -14.1830	   -25.9323	   -22.8271	   -41.2903	   -32.2266	    -0.1678	   -20.0577	   -28.8696	
   -20.5612	   -23.0789	   -12.3367	   -24.4217	   -22.0718	   -41.2903	   -31.7230	    -0.2518	   -19.3863	   -28.5339	
   -21.1487	   -24.0860	   -10.8261	   -22.4915	   -21.4005	   -40.4510	   -31.2195	    -2.7695	   -19.2184	   -28.1982	
   -21.3165	   -24.5895	    -9.9030	   -20.3934	   -20.8969	   -38.5208	   -30.6320	    -7.2174	   -19.6381	   -28.0304	
   -20.9808	   -24.3378	    -9.3994	   -18.1274	   -20.6451	   -35.7513	   -29.9606	   -12.9242	   -20.3934	   -27.7786	
   -20.2255	   -23.4146	    -9.4833	   -15.8615	   -20.4773	   -32.0587	   -29.2892	   -18.8828	   -21.4005	   -27.6108	
   -19.0506	   -21.9040	   -10.0708	   -13.6795	   -20.4773	   -27.7786	   -28.6179	   -24.3378	   -22.5754	   -27.2751	
   -17.5400	   -19.8898	   -11.0779	   -11.5814	   -20.5612	   -23.0789	   -28.0304	   -28.7857	   -23.6664	   -27.0233	
   -15.7776	   -17.7078	   -12.4207	    -9.5673	   -20.7291	   -18.5471	   -27.5269	   -32.0587	   -24.6735	   -26.6876	
   -13.9313	   -15.4419	   -13.9313	    -7.7209	   -20.8969	   -14.4348	   -27.1072	   -33.9890	   -25.3448	   -26.2680	
   -11.9171	   -13.2599	   -15.3580	    -6.0425	   -21.1487	   -11.0779	   -26.7715	   -34.6603	   -25.6805	   -25.9323	
    -9.9869	   -11.1618	   -16.6168	    -4.6158	   -21.3165	    -8.7280	   -26.6037	   -34.4086	   -25.5966	   -25.5966	
    -8.0566	    -9.2316	   -17.5400	    -3.5248	   -21.4844	    -7.2174	   -26.6037	   -33.4015	   -25.2609	   -25.3448	
    -6.3782	    -7.6370	   -18.0435	    -2.8534	   -21.6522	    -6.4621	   -26.7715	   -31.9748	   -24.7574	   -25.1770	
    -4.7836	    -6.2943	   -18.2953	    -2.4338	   -21.8201	    -6.1264	   -27.1072	   -30.4642	   -24.1699	   -25.0931	
    -3.4409	    -5.2872	   -18.1274	    -2.2659	   -21.9879	    -6.1264	   -27.4429	   -29.2053	   -23.8342	   -25.1770	
    -2.4338	    -4.6158	   -17.7917	    -2.1820	   -22.0718	    -6.3782	   -27.7786	   -28.3661	   -23.6664	   -25.4288	
    -1.7624	    -4.3640	   -17.2882	    -2.2659	   -22.0718	    -6.8817	   -28.1982	   -28.3661	   -23.9182	   -25.7645	
    -1.6785	    -4.5319	   -16.7007	    -2.6016	   -22.1558	    -7.6370	   -28.5339	   -29.2053	   -24.5895	   -26.2680	
    -2.1820	    -5.1193	   -16.1133	    -3.1891	   -22.2397	    -8.5602	   -28.9536	   -30.7999	   -25.5127	   -26.8555	
    -3.0212	    -5.9586	   -15.7776	    -4.2801	   -22.4915	    -9.7351	   -29.4571	   -32.4783	   -26.6037	   -27.6108	
    -4.1962	    -7.1335	   -15.6097	    -5.7068	   -22.8271	   -11.1618	   -30.0446	   -33.9050	   -27.5269	   -28.2822	
    -5.5389	    -8.5602	   -16.0294	    -7.5531	   -23.3307	   -12.9242	   -30.7159	   -34.6603	   -28.4500	   -28.9536	
    -7.3013	   -10.2386	   -17.2043	    -9.7351	   -24.1699	   -15.1062	   -31.5552	   -34.4925	   -29.1214	   -29.7089	
    -9.3994	   -12.1689	   -19.3863	   -12.0850	   -25.2609	   -17.7078	   -32.7301	   -33.6533	   -29.7928	   -30.5481	
   -11.8332	   -14.2670	   -22.3236	   -14.3509	   -26.6876	   -20.6451	   -34.0729	   -32.3105	   -30.5481	   -31.5552	
   -14.4348	   -16.2811	   -25.8484	   -16.2811	   -28.2822	   -23.7503	   -35.5835	   -30.8838	   -31.3873	   -32.7301	
   -17.0364	   -18.1274	   -29.4571	   -17.7078	   -29.8767	   -26.6876	   -37.0941	   -29.6249	   -32.2266	   -33.9890	
   -19.3863	   -19.6381	   -32.5623	   -18.3792	   -31.3034	   -29.2892	   -38.5208	   -28.7857	   -33.0658	   -35.1639	
   -21.0648	   -20.7291	   -34.8282	   -18.2953	   -32.3944	   -31.1356	   -39.6118	   -28.4500	   -33.8211	   -36.0031	
   -21.9040	   -21.1487	   -35.7513	   -17.4561	   -32.8140	   -31.9748	   -40.1993	   -28.3661	   -34.1568	   -36.3388	
   -21.7361	   -20.8130	   -35.2478	   -15.9454	   -32.4783	   -31.3873	   -40.0314	   -28.4500	   -33.9050	   -35.9192	
   -20.7291	   -19.8898	   -33.2336	   -13.8474	   -31.4713	   -29.3732	   -39.1083	   -28.3661	   -32.8979	   -34.6603	
   -19.0506	   -18.2953	   -29.9606	   -11.2457	   -29.6249	   -26.0162	   -37.4298	   -27.7786	   -31.1356	   -32.5623	
   -16.7847	   -16.1972	   -25.5966	    -8.3084	   -27.1912	   -21.7361	   -35.0800	   -26.6037	   -28.5339	   -29.7089	
   -14.3509	   -13.7634	   -20.4773	    -5.4550	   -24.2538	   -17.2043	   -32.3105	   -24.8413	   -25.5127	   -26.3519	
   -11.8332	   -11.3297	   -15.1062	    -2.9373	   -21.0648	   -12.9242	   -29.2892	   -22.9950	   -22.2397	   -22.9111	
    -9.3155	    -8.8120	    -9.8190	    -0.7553	   -17.9596	    -9.4833	   -26.2680	   -21.3165	   -19.0506	   -19.4702	
    -6.7978	    -6.4621	    -5.1193	     0.7553	   -14.9384	    -6.9656	   -23.4146	   -19.8059	   -16.1972	   -16.4490	
    -4.4479	    -4.2801	    -1.2589	     1.7624	   -12.4207	    -5.4550	   -20.8969	   -18.5471	   -13.7634	   -13.8474	
    -2.1820	    -2.2659	     1.5106	     2.1820	   -10.4065	    -4.8676	   -18.8828	   -17.0364	   -11.7493	   -11.8332	
    -0.2518	    -0.5035	     3.1052	     2.2659	    -8.9798	    -4.7836	   -17.2882	   -15.2740	   -10.2386	   -10.3226	
     1.5106	     1.0071	     3.8605	     2.0981	    -8.1406	    -5.0354	   -16.1972	   -12.9242	    -9.2316	    -9.3155	
     2.8534	     2.0981	     4.0283	     1.8463	    -7.8049	    -5.2872	   -15.5258	   -10.1547	    -8.4763	    -8.8120	
     3.8605	     2.8534	     3.8605	     1.7624	    -7.8049	    -5.4550	   -15.1062	    -7.0496	    -7.9727	    -8.6441	
     4.6997	     3.1052	     3.6087	     1.7624	    -7.9727	    -5.5389	   -14.8544	    -3.8605	    -7.7209	    -8.8120	
     5.5389	     3.1891	     3.1891	     1.9302	    -8.3084	    -5.5389	   -14.6027	    -0.7553	    -7.6370	    -9.0637	
     6.3782	     3.1891	     2.6855	     2.0981	    -8.7280	    -5.7068	   -14.4348	     1.9302	    -7.5531	    -9.4833	
     7.3013	     3.2730	     2.0142	     2.1820	    -9.2316	    -6.0425	   -14.4348	     4.1122	    -7.6370	    -9.9869	
     8.1406	     3.3569	     0.9232	     2.0981	   -10.0708	    -6.5460	   -14.8544	     5.3711	    -7.8049	   -10.8261	
     8.5602	     3.1052	    -0.7553	     1.6785	   -11.3297	    -7.4692	   -15.7776	     5.4550	    -8.3923	   -12.1689	
     8.2245	     2.3499	    -3.2730	     0.6714	   -13.3438	    -8.6441	   -17.5400	     4.1962	    -9.5673	   -14.0152	
     6.9656	     0.8392	    -6.4621	    -0.7553	   -15.9454	   -10.3226	   -20.1416	     1.5945	   -11.3297	   -16.6168	
     4.8676	    -1.3428	    -9.9869	    -2.4338	   -18.9667	   -12.4207	   -23.2468	    -2.1820	   -13.7634	   -19.6381	
     2.3499	    -4.1122	   -13.5956	    -4.2801	   -22.1558	   -14.8544	   -26.6876	    -6.7139	   -16.6168	   -22.9111	
    -0.3357	    -7.1335	   -16.9525	    -5.9586	   -25.1770	   -17.6239	   -30.0446	   -11.5814	   -19.5541	   -26.1841	
    -2.9373	   -10.0708	   -19.7220	    -7.4692	   -27.9465	   -20.2255	   -33.2336	   -16.6168	   -22.5754	   -29.2892	
    -5.1193	   -12.8403	   -22.0718	    -8.6441	   -30.2963	   -22.5754	   -36.0870	   -21.6522	   -25.5966	   -31.9748	
    -6.7978	   -15.2740	   -24.0860	    -9.6512	   -32.3105	   -24.2538	   -38.3530	   -26.6876	   -28.4500	   -34.3246	
    -7.8049	   -17.2043	   -25.7645	   -10.4065	   -33.8211	   -25.3448	   -40.1154	   -31.5552	   -31.2195	   -36.2549	
    -8.1406	   -18.3792	   -27.1912	   -10.9940	   -34.8282	   -25.6805	   -41.2064	   -36.0031	   -33.6533	   -37.5977	
    -7.7209	   -18.7988	   -28.1982	   -11.4136	   -35.3317	   -25.4288	   -41.5421	   -39.8636	   -35.4996	   -38.2690	
    -6.6299	   -18.2953	   -28.6179	   -11.6653	   -35.0800	   -24.8413	   -41.1224	   -42.8009	   -36.7584	   -38.3530	
    -4.8676	   -16.9525	   -28.5339	   -11.6653	   -34.2407	   -23.9182	   -40.0314	   -44.7311	   -37.1780	   -37.7655	
    -2.6016	   -14.6866	   -28.1143	   -11.4136	   -32.8979	   -22.6593	   -38.3530	   -45.4025	   -36.8423	   -36.5906	
     0.1678	   -11.6653	   -27.5269	   -10.9940	   -31.2195	   -21.0648	   -36.3388	   -44.7311	   -35.6674	   -34.9121	
     3.0212	    -8.1406	   -26.6876	   -10.3226	   -29.2892	   -19.1345	   -34.1568	   -42.8009	   -33.9890	   -32.8140	
     5.7907	    -4.3640	   -25.7645	    -9.3994	   -27.3590	   -16.9525	   -31.8909	   -39.6957	   -31.8069	   -30.4642	
     8.3084	    -0.8392	   -24.5056	    -8.1406	   -25.5127	   -14.5187	   -29.8767	   -35.7513	   -29.2053	   -28.0304	
    10.4065	     2.0142	   -23.1628	    -6.6299	   -23.9182	   -12.1689	   -28.2822	   -31.4713	   -26.6037	   -25.6805	
    11.6653	     4.0283	   -21.8201	    -4.8676	   -22.7432	    -9.9869	   -27.1072	   -27.2751	   -24.0860	   -23.6664	
    12.1689	     5.0354	   -20.7291	    -3.1052	   -22.0718	    -8.3084	   -26.6876	   -23.6664	   -21.8201	   -22.1558	
    11.7493	     5.0354	   -19.8898	    -1.1749	   -21.8201	    -7.1335	   -26.7715	   -20.8130	   -20.0577	   -21.1487	
    10.5743	     4.1962	   -19.3863	     0.6714	   -22.1558	    -6.4621	   -27.4429	   -18.7988	   -18.7988	   -20.5612	
     8.6441	     2.6855	   -19.1345	     2.6855	   -22.7432	    -6.2943	   -28.5339	   -17.7078	   -18.1274	   -20.4773	
     5.9586	     0.5875	   -19.1345	     4.7836	   -23.4985	    -6.5460	   -29.7928	   -17.4561	   -17.8757	   -20.6451	
     2.7695	    -1.9302	   -19.3024	     7.1335	   -24.4217	    -6.9656	   -31.2195	   -18.2114	   -18.2953	   -21.0648	
    -0.9232	    -4.6997	   -19.4702	     9.3994	   -25.3448	    -7.4692	   -32.6462	   -19.7220	   -19.1345	   -21.5683	
    -4.6158	    -7.4692	   -19.7220	    11.4975	   -26.1841	    -7.9727	   -33.9050	   -21.8201	   -20.3934	   -22.2397	
    -8.0566	   -10.1547	   -19.8898	    13.0920	   -26.9394	    -8.3084	   -34.9960	   -23.9182	   -21.7361	   -22.9111	
   -10.9100	   -12.4207	   -19.9738	    13.9313	   -27.5269	    -8.4763	   -35.8353	   -25.5127	   -22.9950	   -23.4146	
   -13.0920	   -14.2670	   -20.1416	    13.8474	   -28.0304	    -8.5602	   -36.3388	   -26.2680	   -23.9182	   -23.8342	
   -14.6866	   -15.7776	   -20.3094	    12.7563	   -28.3661	    -8.8120	   -36.5906	   -26.1841	   -24.5895	   -24.0860	
   -15.7776	   -16.8686	   -20.6451	    10.6583	   -28.6179	    -9.3994	   -36.6745	   -25.5127	   -25.0092	   -24.3378	
   -16.5329	   -17.7917	   -21.2326	     7.7209	   -29.0375	   -10.4904	   -36.7584	   -24.5895	   -25.3448	   -24.6735	
   -17.2043	   -18.4631	   -22.1558	     3.8605	   -29.6249	   -12.0850	   -36.8423	   -23.8342	   -25.7645	   -25.1770	
   -17.8757	   -19.1345	   -23.4985	    -0.7553	   -30.4642	   -14.1830	   -37.2620	   -23.7503	   -26.4359	   -26.0162	
   -18.4631	   -19.7220	   -25.1770	    -5.9586	   -31.5552	   -16.4490	   -37.8494	   -24.4217	   -27.3590	   -27.1072	
   -18.9667	   -20.3094	   -27.1072	   -11.4975	   -32.9819	   -18.7149	   -38.8565	   -26.0162	   -28.6179	   -28.5339	
   -19.4702	   -20.8969	   -29.2053	   -16.7847	   -34.5764	   -20.8969	   -40.0314	   -28.3661	   -30.0446	   -30.1285	
   -19.7220	   -21.4005	   -31.1356	   -21.4844	   -36.1710	   -22.8271	   -41.2903	   -31.0516	   -31.6391	   -31.8909	
   -19.6381	   -21.8201	   -32.8140	   -25.2609	   -37.7655	   -24.5056	   -42.6331	   -33.6533	   -33.1497	   -33.5693	
   -19.1345	   -22.2397	   -33.9890	   -28.0304	   -39.1083	   -26.0162	   -43.8080	   -35.8353	   -34.4086	   -35.1639	
   -18.2114	   -22.4075	   -34.4086	   -29.5410	   -40.1154	   -27.2751	   -44.8151	   -37.1780	   -35.4156	   -36.5906	
   -16.8686	   -22.4075	   -33.9050	   -29.8767	   -40.7028	   -28.1982	   -45.4865	   -37.5137	   -35.9192	   -37.7655	
   -15.0223	   -22.2397	   -32.3944	   -29.2892	   -40.6189	   -28.7018	   -45.7382	   -36.6745	   -35.8353	   -38.5208	
   -12.8403	   -21.7361	   -29.7089	   -27.7786	   -39.9475	   -28.7018	   -45.4025	   -34.9121	   -35.0800	   -38.6887	
   -10.3226	   -21.1487	   -25.7645	   -25.6805	   -38.4369	   -28.1982	   -44.4794	   -32.2266	   -33.6533	   -38.2690	
    -7.6370	   -20.2255	   -20.8969	   -22.9111	   -36.2549	   -27.1912	   -42.8009	   -28.7018	   -31.6391	   -37.1780	
    -4.9515	   -19.0506	   -15.2740	   -19.7220	   -33.3176	   -25.7645	   -40.6189	   -24.5895	   -29.0375	   -35.4156	
    -2.1820	   -17.6239	    -9.5673	   -16.1133	   -30.0446	   -23.8342	   -37.9333	   -20.2255	   -26.1841	   -33.1497	
     0.5035	   -15.7776	    -4.5319	   -12.2528	   -26.6876	   -21.4844	   -34.9960	   -15.9454	   -23.1628	   -30.3802	
     3.1052	   -13.7634	    -0.8392	    -8.3923	   -23.5825	   -18.8828	   -32.1426	   -12.2528	   -20.3094	   -27.5269	
     5.4550	   -11.4136	     0.7553	    -4.6997	   -21.0648	   -16.0294	   -29.6249	    -9.6512	   -17.7917	   -24.6735	
     7.3013	    -9.1476	    -0.0839	    -1.4267	   -19.3863	   -13.0920	   -27.6947	    -8.4763	   -15.8615	   -22.1558	
     8.4763	    -7.0496	    -3.2730	     1.2589	   -18.7149	   -10.0708	   -26.5198	    -8.7280	   -14.6866	   -20.0577	
     8.7280	    -5.2032	    -8.1406	     3.1891	   -18.7149	    -7.2174	   -25.9323	   -10.2386	   -14.2670	   -18.5471	
     8.2245	    -3.8605	   -13.8474	     4.3640	   -19.2184	    -4.7836	   -25.9323	   -12.5046	   -14.5187	   -17.5400	
     7.0496	    -2.8534	   -19.4702	     4.7836	   -19.8898	    -2.9373	   -26.1002	   -15.1062	   -15.3580	   -17.0364	
     5.3711	    -2.4338	   -24.3378	     4.4479	   -20.6451	    -1.8463	   -26.5198	   -17.5400	   -16.4490	   -16.9525	
     3.4409	    -2.5177	   -28.0304	     3.4409	   -21.3165	    -1.6785	   -27.1072	   -19.3863	   -17.8757	   -17.3721	
     1.1749	    -3.1891	   -30.5481	     2.0142	   -22.0718	    -2.4338	   -27.7786	   -20.3934	   -19.3863	   -18.0435	
    -1.3428	    -4.3640	   -32.1426	     0.2518	   -23.0789	    -3.8605	   -28.7018	   -20.4773	   -20.8130	   -19.0506	
    -3.9444	    -6.0425	   -32.9819	    -1.6785	   -24.2538	    -5.9586	   -29.8767	   -19.7220	   -22.0718	   -20.1416	
    -6.3782	    -8.0566	   -33.3176	    -3.5248	   -25.6805	    -8.3923	   -31.3034	   -18.4631	   -23.1628	   -21.4005	
    -8.6441	   -10.0708	   -33.3176	    -5.2872	   -27.2751	   -10.9100	   -32.8979	   -17.0364	   -23.9182	   -22.5754	
   -10.4904	   -12.0850	   -33.0658	    -6.8817	   -28.9536	   -13.3438	   -34.4925	   -15.8615	   -24.3378	   -23.5825	
   -11.9171	   -13.8474	   -32.7301	    -8.0566	   -30.4642	   -15.4419	   -36.0031	   -15.3580	   -24.6735	   -24.5895	
   -12.9242	   -15.3580	   -32.3105	    -9.0637	   -31.8909	   -17.1204	   -37.4298	   -15.7776	   -24.8413	   -25.4288	
   -13.6795	   -16.6168	   -31.9748	    -9.7351	   -33.2336	   -18.4631	   -38.8565	   -17.2043	   -24.9252	   -26.2680	
   -14.3509	   -17.7917	   -31.7230	   -10.4065	   -34.4086	   -19.5541	   -40.1154	   -19.4702	   -25.1770	   -27.0233	
   -14.8544	   -18.7988	   -31.6391	   -11.0779	   -35.4996	   -20.5612	   -41.3742	   -22.0718	   -25.5127	   -27.8625	
   -15.4419	   -19.5541	   -31.6391	   -11.8332	   -36.4227	   -21.8201	   -42.4652	   -24.4217	   -25.8484	   -28.6179	
   -15.9454	   -20.2255	   -31.6391	   -12.7563	   -37.2620	   -23.1628	   -43.3884	   -26.1002	   -26.1841	   -29.3732	
   -16.5329	   -20.7291	   -31.7230	   -13.6795	   -37.9333	   -24.6735	   -44.2276	   -27.0233	   -26.5198	   -29.8767	
   -16.9525	   -21.0648	   -31.7230	   -14.6027	   -38.3530	   -26.0162	   -44.8151	   -27.1912	   -26.6876	   -30.2963	
   -17.0364	   -21.1487	   -31.6391	   -15.3580	   -38.4369	   -26.9394	   -45.0668	   -26.9394	   -26.8555	   -30.3802	
   -16.7847	   -20.9808	   -31.2195	   -15.5258	   -38.1851	   -26.8555	   -44.8990	   -26.6037	   -26.9394	   -30.1285	
   -15.8615	   -20.3094	   -30.4642	   -15.0223	   -37.3459	   -25.5966	   -44.2276	   -26.4359	   -26.9394	   -29.5410	
   -14.2670	   -19.2184	   -29.0375	   -13.5117	   -35.9192	   -22.9950	   -42.9688	   -26.5198	   -26.9394	   -28.7018	
   -11.7493	   -17.4561	   -26.9394	   -11.1618	   -33.9050	   -19.4702	   -41.2903	   -26.6037	   -26.7715	   -27.4429	
    -8.4763	   -15.1901	   -24.2538	    -8.1406	   -31.4713	   -15.4419	   -39.1083	   -26.3519	   -26.1841	   -25.9323	
    -4.6158	   -12.5046	   -21.0648	    -4.7836	   -28.7018	   -11.5814	   -36.6745	   -25.4288	   -25.1770	   -24.0860	
    -0.5035	    -9.8190	   -17.7917	    -1.4267	   -26.0162	    -8.2245	   -34.2407	   -23.5825	   -23.7503	   -22.2397	
     3.6926	    -7.1335	   -14.4348	     1.7624	   -23.4985	    -5.6229	   -31.9748	   -20.8969	   -21.9040	   -20.3934	
     7.6370	    -4.7836	   -11.4136	     4.5319	   -21.4005	    -3.6926	   -29.9606	   -17.5400	   -19.8059	   -18.6310	
    11.1618	    -2.7695	    -8.8120	     6.8817	   -19.7220	    -2.3499	   -28.2822	   -13.5117	   -17.5400	   -16.9525	
    14.2670	    -1.3428	    -6.7978	     8.6441	   -18.6310	    -1.5945	   -26.9394	    -8.9798	   -15.2740	   -15.4419	
    16.7007	    -0.4196	    -5.4550	     9.7351	   -18.1274	    -1.5945	   -26.1002	    -4.2801	   -13.1760	   -14.0991	
    18.3792	    -0.3357	    -4.9515	     9.9869	   -18.2114	    -2.1820	   -25.6805	     0.2518	   -11.1618	   -13.0081	
    18.9667	    -0.8392	    -5.5389	     9.3994	   -18.9667	    -3.3569	   -25.6805	     4.3640	    -9.4833	   -12.1689	
    18.5471	    -2.0142	    -7.0496	     8.3084	   -20.3094	    -4.8676	   -26.1841	     7.4692	    -8.3084	   -11.5814	
    17.1204	    -3.5248	    -9.6512	     6.9656	   -22.0718	    -6.4621	   -27.0233	     9.0637	    -7.5531	   -11.3297	
    14.9384	    -5.2872	   -13.0920	     5.6229	   -24.1699	    -7.8888	   -28.2822	     8.8959	    -7.4692	   -11.4975	
    11.9171	    -7.1335	   -17.2043	     4.4479	   -26.4359	    -9.1476	   -29.7928	     6.8817	    -8.0566	   -12.0850	
     8.1406	    -9.1476	   -21.5683	     3.0212	   -28.7857	   -10.5743	   -31.4713	     3.3569	    -9.3994	   -13.0920	
     3.4409	   -11.4975	   -25.7645	     1.1749	   -31.1356	   -12.4207	   -33.4015	    -1.0910	   -11.3297	   -14.6027	
    -2.0981	   -14.1830	   -29.6249	    -1.5106	   -33.4015	   -14.7705	   -35.3317	    -6.1264	   -13.7634	   -16.6168	
    -8.3084	   -17.2882	   -32.8140	    -4.9515	   -35.4996	   -17.7917	   -37.4298	   -11.4975	   -16.7847	   -19.0506	
   -15.0223	   -20.6451	   -35.4996	    -9.0637	   -37.3459	   -20.9808	   -39.4440	   -17.1204	   -20.2255	   -21.7361	
   -21.4844	   -24.0860	   -37.5977	   -13.1760	   -39.1083	   -24.2538	   -41.5421	   -23.0789	   -24.0021	   -24.5895	
   -27.1072	   -27.1912	   -39.2761	   -16.9525	   -40.7028	   -27.0233	   -43.5562	   -29.2892	   -27.7786	   -27.4429	
   -31.6391	   -29.9606	   -40.2832	   -19.9738	   -42.1295	   -29.0375	   -45.4865	   -35.3317	   -31.5552	   -30.2124	
   -34.5764	   -32.1426	   -40.7028	   -22.0718	   -43.1366	   -30.1285	   -47.0810	   -41.0385	   -34.9121	   -32.5623	
   -35.9192	   -33.3176	   -40.5350	   -23.0789	   -43.7241	   -30.2124	   -48.2559	   -45.7382	   -37.6816	   -34.3246	
   -35.6674	   -33.4854	   -39.7797	   -23.0789	   -43.7241	   -29.1214	   -48.8434	   -49.2630	   -39.4440	   -35.1639	
   -33.9050	   -32.4783	   -38.6887	   -22.1558	   -43.0527	   -27.1912	   -48.6755	   -51.3611	   -40.1154	   -34.9960	
   -30.8838	   -30.3802	   -37.3459	   -20.3934	   -41.8777	   -24.8413	   -47.6685	   -51.7807	   -39.6118	   -33.8211	
   -26.9394	   -27.5269	   -36.0031	   -18.2114	   -40.1993	   -22.3236	   -46.1578	   -50.5219	   -37.9333	   -31.8069	
   -22.4915	   -24.2538	   -34.7443	   -15.7776	   -38.3530	   -20.0577	   -44.2276	   -47.7524	   -35.3317	   -29.2053	
   -17.8757	   -20.8969	   -33.5693	   -13.4277	   -36.4227	   -18.2114	   -42.1295	   -43.8080	   -32.1426	   -26.2680	
   -13.4277	   -17.7917	   -32.3944	   -11.3297	   -34.4925	   -16.4490	   -40.0314	   -39.1922	   -28.7018	   -23.3307	
    -9.4833	   -15.1901	   -31.0516	    -9.4833	   -32.6462	   -14.6866	   -37.9333	   -34.3246	   -25.0931	   -20.4773	
    -6.2103	   -13.0081	   -29.5410	    -7.9727	   -30.8838	   -12.4207	   -35.8353	   -29.3732	   -21.6522	   -17.8757	
    -3.8605	   -11.4136	   -27.7786	    -6.5460	   -29.2053	    -9.5673	   -33.9050	   -24.6735	   -18.3792	   -15.6097	
    -2.6855	   -10.3226	   -25.9323	    -5.1193	   -27.6108	    -6.3782	   -32.1426	   -20.3094	   -15.4419	   -13.7634	
    -2.7695	    -9.6512	   -24.0021	    -3.8605	   -26.1841	    -3.1891	   -30.5481	   -16.2811	   -13.0920	   -12.3367	
    -3.9444	    -9.4833	   -22.4075	    -2.6016	   -25.0931	    -0.5875	   -29.2892	   -12.7563	   -11.2457	   -11.5814	
    -6.0425	    -9.7351	   -21.2326	    -1.4267	   -24.3378	     1.2589	   -28.4500	    -9.9030	   -10.1547	   -11.4136	
    -8.8120	   -10.4904	   -20.4773	    -0.2518	   -24.0860	     2.0142	   -28.1143	    -7.8888	    -9.7351	   -11.8332	
   -11.7493	   -11.6653	   -20.3934	     1.0071	   -24.1699	     2.0981	   -28.2822	    -6.8817	    -9.7351	   -12.5046	
   -14.6866	   -13.0920	   -20.6451	     2.4338	   -24.6735	     1.7624	   -28.7857	    -6.8817	   -10.2386	   -13.5117	
   -17.1204	   -14.6866	   -21.4005	     4.0283	   -25.4288	     1.0910	   -29.7089	    -7.7209	   -11.0779	   -14.6027	
   -18.7988	   -16.1972	   -22.2397	     5.7907	   -26.3519	     0.5035	   -30.7999	    -9.1476	   -12.0010	   -15.6097	
   -19.7220	   -17.2882	   -22.9111	     7.5531	   -27.1912	    -0.1678	   -31.8909	   -10.4904	   -12.9242	   -16.5329	
   -19.7220	   -18.0435	   -23.3307	     9.2316	   -27.7786	    -0.8392	   -32.8979	   -11.4136	   -13.6795	   -17.2043	
   -18.9667	   -18.4631	   -23.2468	    10.6583	   -28.1982	    -1.8463	   -33.7372	   -11.9171	   -14.1830	   -17.7078	
   -17.7078	   -18.7988	   -22.7432	    11.5814	   -28.3661	    -3.2730	   -34.4086	   -11.9171	   -14.5187	   -18.0435	
   -16.1133	   -19.1345	   -21.9879	    12.0850	   -28.4500	    -5.2032	   -34.8282	   -11.7493	   -14.8544	   -18.5471	
   -14.4348	   -19.6381	   -21.1487	    12.0010	   -28.3661	    -7.8049	   -35.2478	   -11.4975	   -15.3580	   -19.1345	
   -12.8403	   -20.2255	   -20.3934	    11.3297	   -28.1982	   -10.9100	   -35.5835	   -11.0779	   -15.9454	   -19.8898	
   -11.3297	   -20.8130	   -19.8059	    10.2386	   -28.0304	   -14.2670	   -35.6674	   -10.4065	   -16.7007	   -20.8130	
    -9.9869	   -21.2326	   -19.3863	     8.5602	   -27.8625	   -17.5400	   -35.6674	    -9.3155	   -17.4561	   -21.6522	
    -8.8120	   -21.4005	   -19.1345	     6.6299	   -27.6947	   -20.3934	   -35.4996	    -7.8049	   -18.1274	   -22.3236	
    -7.7209	   -21.4005	   -19.0506	     4.6997	   -27.4429	   -22.4075	   -35.0800	    -6.2103	   -18.5471	   -22.7432	
    -6.7139	   -21.0648	   -19.0506	     3.0212	   -27.1072	   -23.0789	   -34.4086	    -4.8676	   -18.7149	   -22.7432	
    -5.7907	   -20.2255	   -19.3024	     1.8463	   -26.8555	   -22.1558	   -33.4854	    -4.5319	   -18.6310	   -22.3236	
    -4.9515	   -18.8828	   -19.8059	     1.2589	   -26.6037	   -19.7220	   -32.4783	    -5.5389	   -18.4631	   -21.5683	
    -4.1122	   -16.8686	   -20.6451	     1.1749	   -26.2680	   -16.1133	   -31.3873	    -7.8888	   -18.1274	   -20.4773	
    -3.4409	   -14.4348	   -21.7361	     1.5106	   -25.9323	   -11.8332	   -30.2124	   -11.3297	   -17.7078	   -19.1345	
    -2.9373	   -11.8332	   -22.8271	     1.8463	   -25.5127	    -7.4692	   -29.1214	   -15.2740	   -17.2882	   -17.6239	
    -2.6855	    -9.3155	   -23.9182	     2.0981	   -25.1770	    -3.4409	   -28.2822	   -19.0506	   -16.8686	   -16.1972	
    -2.6855	    -7.4692	   -25.0092	     2.1820	   -24.9252	     0.0839	   -27.8625	   -22.1558	   -16.4490	   -14.8544	
    -3.0212	    -6.2943	   -26.1002	     1.9302	   -24.9252	     2.8534	   -27.8625	   -24.2538	   -16.1133	   -13.8474	
    -3.7766	    -5.9586	   -27.1072	     1.5945	   -25.2609	     4.9515	   -28.3661	   -25.2609	   -15.8615	   -13.1760	
    -4.6997	    -6.4621	   -28.1143	     1.1749	   -25.8484	     6.3782	   -29.3732	   -25.0931	   -15.6097	   -12.7563	
    -5.8746	    -7.6370	   -28.7857	     0.6714	   -26.6037	     6.8817	   -30.6320	   -24.0021	   -15.4419	   -12.7563	
    -7.2174	    -9.3155	   -29.2892	     0.0839	   -27.5269	     6.5460	   -32.1426	   -22.4075	   -15.4419	   -13.0081	
    -8.5602	   -11.5814	   -29.4571	    -0.6714	   -28.5339	     5.2872	   -33.7372	   -20.6451	   -15.6097	   -13.5117	
    -9.8190	   -13.9313	   -29.2892	    -1.4267	   -29.4571	     3.1891	   -35.2478	   -19.1345	   -16.0294	   -14.2670	
   -10.8261	   -16.1972	   -28.7018	    -2.0981	   -30.2124	     0.6714	   -36.4227	   -18.0435	   -16.6168	   -15.1062	
   -11.2457	   -18.1274	   -27.6947	    -2.6016	   -30.4642	    -2.0981	   -37.0941	   -17.6239	   -17.2882	   -15.7776	
   -11.2457	   -19.3024	   -26.1002	    -2.7695	   -30.2124	    -4.9515	   -37.0941	   -17.3721	   -17.7078	   -16.1972	
   -10.7422	   -19.8059	   -24.1699	    -2.6016	   -29.3732	    -7.4692	   -36.4227	   -17.1204	   -17.8757	   -16.1972	
    -9.8190	   -19.6381	   -21.9879	    -2.0981	   -28.1982	    -9.7351	   -35.1639	   -16.5329	   -17.7078	   -15.7776	
    -8.9798	   -18.8828	   -19.8059	    -1.4267	   -26.6876	   -11.4975	   -33.5693	   -15.4419	   -17.2043	   -15.1062	
    -8.1406	   -17.9596	   -17.6239	    -0.8392	   -25.0931	   -12.7563	   -31.8069	   -14.0152	   -16.4490	   -14.2670	
    -7.6370	   -16.8686	   -15.6097	    -0.4196	   -23.4985	   -13.4277	   -30.0446	   -12.5885	   -15.5258	   -13.2599	
    -7.2174	   -15.8615	   -13.8474	    -0.0839	   -22.0718	   -13.3438	   -28.4500	   -11.3297	   -14.4348	   -12.4207	
    -6.8817	   -14.8544	   -12.2528	     0.0000	   -20.8130	   -12.7563	   -27.1072	   -10.2386	   -13.2599	   -11.5814	
    -6.4621	   -13.9313	   -11.0779	     0.1678	   -19.8898	   -12.0010	   -26.1002	    -9.1476	   -12.0010	   -10.9100	
    -5.8746	   -13.0081	   -10.3226	     0.2518	   -19.3024	   -11.3297	   -25.5127	    -7.7209	   -10.6583	   -10.3226	
    -4.9515	   -12.0850	   -10.2386	     0.5035	   -19.0506	   -11.1618	   -25.2609	    -5.6229	    -9.2316	    -9.8190	
    -3.9444	   -11.0779	   -10.7422	     0.7553	   -19.2184	   -11.6653	   -25.4288	    -2.6855	    -7.8049	    -9.4833	
    -2.8534	   -10.1547	   -11.8332	     1.0071	   -19.8059	   -12.8403	   -26.0162	     0.9232	    -6.4621	    -9.3155	
    -2.0142	    -9.4833	   -13.5117	     1.1749	   -20.8130	   -14.4348	   -26.9394	     4.6997	    -5.5389	    -9.4833	
    -1.6785	    -9.3155	   -15.6937	     1.1749	   -22.2397	   -16.1972	   -28.1982	     8.0566	    -5.0354	   -10.0708	
    -2.1820	    -9.8190	   -18.5471	     1.0071	   -24.1699	   -17.7078	   -29.8767	    10.2386	    -5.2872	   -10.9940	
    -3.7766	   -11.1618	   -22.0718	     0.5035	   -26.6037	   -18.7149	   -32.0587	    10.3226	    -6.4621	   -12.5046	
    -6.5460	   -13.4277	   -26.1841	    -0.3357	   -29.6249	   -18.8828	   -34.5764	     8.0566	    -8.6441	   -14.4348	
   -10.3226	   -16.5329	   -30.7999	    -1.6785	   -32.8979	   -18.5471	   -37.4298	     3.1891	   -11.7493	   -16.7847	
   -14.7705	   -20.3934	   -35.5835	    -3.3569	   -36.4227	   -17.7078	   -40.4510	    -3.6087	   -15.5258	   -19.4702	
   -19.5541	   -24.5895	   -39.9475	    -5.3711	   -39.6957	   -16.8686	   -43.3884	   -11.5814	   -19.5541	   -22.2397	
   -24.0860	   -28.7857	   -43.5562	    -7.6370	   -42.6331	   -16.1133	   -45.9900	   -19.8059	   -23.5825	   -24.8413	
   -27.9465	   -32.6462	   -46.0739	    -9.8190	   -44.7311	   -15.6937	   -47.9202	   -27.6108	   -27.1912	   -26.9394	
   -30.9677	   -35.6674	   -47.3328	   -11.7493	   -46.0739	   -15.3580	   -49.2630	   -34.3246	   -30.0446	   -28.4500	
   -32.8140	   -37.7655	   -47.2488	   -13.1760	   -46.4096	   -15.0223	   -49.6826	   -39.6118	   -31.8909	   -29.0375	
   -33.5693	   -38.6887	   -45.9061	   -13.8474	   -45.9061	   -14.5187	   -49.4308	   -43.0527	   -32.4783	   -28.7857	
   -33.3176	   -38.4369	   -43.6401	   -13.8474	   -44.6472	   -13.7634	   -48.4238	   -44.3954	   -31.8909	   -27.6108	
   -32.0587	   -37.0102	   -40.7028	   -13.1760	   -42.8009	   -12.7563	   -46.9131	   -43.7241	   -30.1285	   -25.5966	
   -30.1285	   -34.6603	   -37.5977	   -12.0010	   -40.5350	   -11.4136	   -44.8990	   -41.2064	   -27.5269	   -23.0789	
   -27.4429	   -31.4713	   -34.5764	   -10.2386	   -38.1012	    -9.8190	   -42.6331	   -37.3459	   -24.3378	   -19.9738	
   -24.2538	   -27.6947	   -31.8909	    -8.0566	   -35.6674	    -7.7209	   -40.1993	   -32.8979	   -20.7291	   -16.7007	
   -20.6451	   -23.4985	   -29.5410	    -5.3711	   -33.1497	    -5.0354	   -37.7655	   -28.2822	   -17.0364	   -13.2599	
   -16.7847	   -19.2184	   -27.7786	    -2.2659	   -30.8838	    -1.8463	   -35.3317	   -24.0860	   -13.5117	    -9.9030	
[Epoch Header]
[Trial Type]	23
[Accept]	1
[Correct]	0
[RT]	 0.000
[Resp]	0
[Epoch Data]
    -7.8888	   -18.5471	   -32.0587	   -12.7563	   -38.9404	   -15.6937	   -46.8292	    -1.1749	   -11.8332	   -11.2457	
    -7.7209	   -17.8757	   -31.3034	   -12.6724	   -38.1851	   -16.7847	   -46.0739	     1.0910	   -10.6583	   -10.3226	
    -7.6370	   -17.2043	   -30.2124	   -12.3367	   -37.0941	   -17.4561	   -45.0668	     2.2659	    -9.7351	    -9.4833	
    -7.8049	   -16.7007	   -28.9536	   -11.8332	   -35.9192	   -17.7078	   -43.8080	     2.0981	    -9.1476	    -8.8120	
    -8.3084	   -16.5329	   -27.7786	   -11.3297	   -34.9121	   -17.6239	   -42.7170	     0.6714	    -9.0637	    -8.4763	
    -9.3994	   -16.9525	   -26.8555	   -11.1618	   -34.1568	   -17.3721	   -41.9617	    -2.0981	    -9.8190	    -8.6441	
   -11.4136	   -18.2114	   -26.4359	   -11.4975	   -33.9890	   -17.2043	   -41.7938	    -5.9586	   -11.3297	    -9.5673	
   -14.1830	   -20.2255	   -26.6037	   -12.5885	   -34.5764	   -17.2882	   -42.4652	   -10.5743	   -13.5956	   -11.3297	
   -17.7078	   -22.9950	   -27.2751	   -14.0991	   -35.7513	   -17.6239	   -43.7241	   -15.2740	   -16.4490	   -13.6795	
   -21.6522	   -26.1002	   -28.0304	   -15.9454	   -37.2620	   -18.2953	   -45.4865	   -19.3863	   -19.5541	   -16.5329	
   -25.4288	   -29.2892	   -28.6179	   -17.6239	   -38.7726	   -19.1345	   -47.3328	   -22.1558	   -22.2397	   -19.2184	
   -28.7018	   -32.1426	   -28.7857	   -19.0506	   -39.9475	   -20.1416	   -48.9273	   -23.2468	   -24.3378	   -21.4844	
   -31.3034	   -34.4086	   -28.2822	   -19.9738	   -40.6189	   -20.9808	   -50.0183	   -22.5754	   -25.5127	   -23.1628	
   -32.9819	   -35.9192	   -27.1072	   -20.4773	   -40.6189	   -21.6522	   -50.5219	   -20.6451	   -25.6805	   -24.0021	
   -33.9890	   -36.6745	   -25.5127	   -20.6451	   -39.9475	   -21.9040	   -50.4379	   -18.1274	   -25.0931	   -24.0860	
   -34.1568	   -36.7584	   -23.7503	   -20.3934	   -38.6887	   -21.3165	   -49.9344	   -15.9454	   -23.9182	   -23.4985	
   -33.8211	   -36.0870	   -21.9040	   -19.8898	   -37.0941	   -19.9738	   -48.8434	   -14.5187	   -22.4075	   -22.3236	
   -32.8979	   -34.8282	   -20.3094	   -19.3024	   -35.1639	   -17.7917	   -47.4167	   -14.1830	   -20.8130	   -20.8130	
   -31.6391	   -33.0658	   -18.9667	   -18.4631	   -33.0658	   -15.1901	   -45.5704	   -14.8544	   -19.1345	   -18.9667	
   -29.9606	   -30.8838	   -17.9596	   -17.6239	   -30.8838	   -12.3367	   -43.5562	   -16.1972	   -17.6239	   -16.9525	
   -28.1143	   -28.5339	   -17.3721	   -16.7847	   -28.7857	    -9.5673	   -41.4581	   -17.7917	   -16.1133	   -14.8544	
   -26.1002	   -26.1002	   -17.0364	   -15.8615	   -26.9394	    -6.9656	   -39.2761	   -19.3863	   -14.7705	   -12.7563	
   -24.0021	   -23.7503	   -17.2043	   -14.8544	   -25.4288	    -4.7836	   -37.2620	   -20.6451	   -13.5956	   -10.7422	
   -22.1558	   -21.4844	   -17.7917	   -13.8474	   -24.3378	    -2.9373	   -35.4996	   -21.4005	   -12.5885	    -8.9798	
   -20.5612	   -19.5541	   -18.9667	   -12.9242	   -23.6664	    -1.6785	   -33.9890	   -21.4844	   -11.7493	    -7.3853	
   -19.3863	   -18.0435	   -20.4773	   -12.2528	   -23.4985	    -1.0910	   -33.0658	   -20.7291	   -11.0779	    -6.1264	
   -18.8828	   -17.2043	   -22.4075	   -11.9171	   -23.8342	    -1.3428	   -32.5623	   -18.9667	   -10.5743	    -5.3711	
   -19.1345	   -17.1204	   -24.6735	   -12.0850	   -24.7574	    -2.5177	   -32.6462	   -16.3651	   -10.1547	    -5.0354	
   -19.9738	   -17.8757	   -27.0233	   -12.5885	   -26.1841	    -4.5319	   -33.3176	   -13.0081	    -9.9030	    -5.2872	
   -21.4005	   -19.3024	   -29.2892	   -13.6795	   -27.9465	    -7.3013	   -34.5764	    -9.0637	    -9.9030	    -5.9586	
   -23.0789	   -21.2326	   -31.3873	   -15.1901	   -30.1285	   -10.5743	   -36.1710	    -5.1193	   -10.0708	    -7.1335	
   -24.8413	   -23.5825	   -33.3176	   -17.0364	   -32.5623	   -14.0152	   -38.2690	    -1.5106	   -10.5743	    -8.5602	
   -26.5198	   -25.9323	   -34.9960	   -19.1345	   -35.0800	   -17.2882	   -40.5350	     1.2589	   -11.3297	   -10.3226	
   -28.0304	   -28.1982	   -36.4227	   -21.1487	   -37.5977	   -20.0577	   -42.9688	     2.6855	   -12.5046	   -12.3367	
   -29.2053	   -30.1285	   -37.5977	   -22.9111	   -39.9475	   -21.9040	   -45.3186	     2.4338	   -13.9313	   -14.4348	
   -30.0446	   -31.5552	   -38.6047	   -24.3378	   -41.8777	   -22.4915	   -47.4167	     0.1678	   -15.6097	   -16.3651	
   -30.3802	   -32.3105	   -39.1922	   -25.1770	   -43.2205	   -21.8201	   -49.0952	    -3.8605	   -17.2043	   -17.8757	
   -30.2124	   -32.3944	   -39.1922	   -25.2609	   -43.8080	   -19.8898	   -50.1022	    -9.2316	   -18.5471	   -18.8828	
   -29.4571	   -31.6391	   -38.6047	   -24.5056	   -43.5562	   -16.8686	   -50.1862	   -15.1901	   -19.3024	   -18.9667	
   -28.0304	   -30.2124	   -37.1780	   -22.9111	   -42.3813	   -13.0920	   -49.3469	   -20.6451	   -19.3863	   -18.2953	
   -26.1002	   -28.1143	   -34.9960	   -20.6451	   -40.3671	    -8.8959	   -47.7524	   -25.0092	   -18.7988	   -16.8686	
   -23.8342	   -25.7645	   -32.2266	   -17.7917	   -37.8494	    -4.9515	   -45.4865	   -27.7786	   -17.7078	   -14.7705	
   -21.4005	   -23.2468	   -29.1214	   -14.8544	   -34.9960	    -1.4267	   -42.8848	   -28.7857	   -16.2811	   -12.5046	
   -19.1345	   -20.8969	   -26.0162	   -12.1689	   -32.2266	     1.1749	   -40.1993	   -28.1982	   -14.6866	   -10.2386	
   -17.2882	   -18.9667	   -23.3307	    -9.9869	   -29.7928	     2.6855	   -37.8494	   -26.4359	   -13.2599	    -8.3923	
   -15.9454	   -17.6239	   -21.4005	    -8.5602	   -27.9465	     3.1052	   -36.0031	   -23.8342	   -12.2528	    -7.0496	
   -15.3580	   -17.1204	   -20.3094	    -8.0566	   -26.8555	     2.2659	   -34.9121	   -20.8969	   -11.7493	    -6.3782	
   -15.4419	   -17.2882	   -20.2255	    -8.3084	   -26.6876	     0.4196	   -34.6603	   -17.9596	   -11.7493	    -6.5460	
   -16.1972	   -18.2114	   -21.0648	    -9.3155	   -27.2751	    -2.4338	   -35.2478	   -15.2740	   -12.3367	    -7.4692	
   -17.4561	   -19.5541	   -22.6593	   -10.7422	   -28.5339	    -5.7907	   -36.4227	   -13.0081	   -13.3438	    -8.9798	
   -19.0506	   -21.3165	   -24.7574	   -12.4207	   -30.2124	    -9.4833	   -38.1851	   -11.3297	   -14.6866	   -10.9100	
   -20.5612	   -23.0789	   -27.0233	   -13.9313	   -32.0587	   -13.1760	   -40.1993	   -10.1547	   -16.0294	   -13.0920	
   -21.8201	   -24.6735	   -29.0375	   -15.1901	   -33.8211	   -16.4490	   -42.1295	    -9.3994	   -17.2882	   -15.1062	
   -22.4915	   -25.7645	   -30.6320	   -15.8615	   -35.1639	   -19.0506	   -43.7241	    -8.8120	   -18.2114	   -16.7007	
   -22.3236	   -26.1841	   -31.3873	   -15.6097	   -35.8353	   -20.6451	   -44.6472	    -8.3084	   -18.4631	   -17.5400	
   -21.2326	   -25.6805	   -31.1356	   -14.5187	   -35.5835	   -21.0648	   -44.5633	    -7.7209	   -17.9596	   -17.5400	
   -19.2184	   -24.3378	   -30.1285	   -12.6724	   -34.5764	   -20.2255	   -43.7241	    -7.2174	   -16.7007	   -16.6168	
   -16.7007	   -22.4075	   -28.4500	   -10.2386	   -32.9819	   -18.1274	   -42.2134	    -7.1335	   -15.0223	   -15.1062	
   -14.0152	   -20.2255	   -26.6876	    -7.8049	   -31.2195	   -15.1901	   -40.3671	    -7.6370	   -13.1760	   -13.3438	
   -11.7493	   -18.1274	   -25.0092	    -5.5389	   -29.5410	   -11.7493	   -38.6047	    -8.7280	   -11.4975	   -11.5814	
    -9.9869	   -16.4490	   -23.7503	    -3.8605	   -28.1982	    -8.2245	   -37.0102	   -10.0708	   -10.0708	   -10.0708	
    -8.8120	   -15.2740	   -22.8271	    -2.9373	   -27.1912	    -5.1193	   -35.6674	   -11.3297	    -9.0637	    -8.8120	
    -8.3923	   -14.6027	   -22.3236	    -2.7695	   -26.6037	    -2.7695	   -34.7443	   -12.3367	    -8.3923	    -7.9727	
    -8.6441	   -14.4348	   -22.3236	    -3.5248	   -26.6037	    -1.7624	   -34.3246	   -13.1760	    -8.2245	    -7.7209	
    -9.5673	   -14.9384	   -22.9111	    -5.2872	   -27.1072	    -2.0142	   -34.5764	   -14.1830	    -8.7280	    -8.0566	
   -11.2457	   -16.1972	   -24.1699	    -8.0566	   -28.3661	    -3.6926	   -35.6674	   -15.6937	   -10.0708	    -9.2316	
   -13.5956	   -18.0435	   -26.0162	   -11.6653	   -30.2963	    -6.4621	   -37.4298	   -17.8757	   -12.1689	   -11.1618	
   -16.5329	   -20.5612	   -28.1982	   -15.8615	   -32.8140	    -9.8190	   -39.8636	   -20.8130	   -15.1062	   -13.8474	
   -19.7220	   -23.4146	   -30.6320	   -20.3094	   -35.4996	   -13.3438	   -42.6331	   -24.2538	   -18.6310	   -16.8686	
   -22.9111	   -26.3519	   -32.8140	   -24.5056	   -38.1851	   -16.7007	   -45.5704	   -28.0304	   -22.4915	   -20.1416	
   -25.7645	   -29.1214	   -34.7443	   -28.3661	   -40.5350	   -19.4702	   -48.2559	   -31.8069	   -26.2680	   -23.1628	
   -28.1143	   -31.4713	   -35.9192	   -31.4713	   -42.4652	   -21.6522	   -50.5219	   -35.2478	   -29.7928	   -25.8484	
   -29.7089	   -33.3176	   -36.4227	   -33.7372	   -43.7241	   -23.1628	   -52.2842	   -37.9333	   -32.4783	   -27.8625	
   -30.5481	   -34.4925	   -36.0870	   -35.0800	   -44.1437	   -24.0021	   -53.2074	   -39.5279	   -34.3246	   -29.0375	
   -30.5481	   -35.0800	   -34.8282	   -35.3317	   -43.8080	   -24.1699	   -53.4592	   -39.7797	   -34.9960	   -29.3732	
   -29.7089	   -34.9121	   -32.8979	   -34.5764	   -42.7170	   -23.6664	   -52.8717	   -38.5208	   -34.5764	   -28.7018	
   -28.2822	   -34.0729	   -30.2963	   -32.8140	   -41.0385	   -22.6593	   -51.6129	   -35.8353	   -33.1497	   -27.2751	
   -26.2680	   -32.8140	   -27.4429	   -30.3802	   -38.8565	   -21.4844	   -49.8505	   -32.1426	   -30.9677	   -25.1770	
   -24.0021	   -31.1356	   -24.4217	   -27.5269	   -36.5067	   -20.3094	   -47.7524	   -27.6947	   -28.3661	   -22.7432	
   -21.5683	   -29.2053	   -21.5683	   -24.5056	   -34.1568	   -19.3863	   -45.5704	   -23.0789	   -25.5127	   -20.1416	
   -19.3024	   -27.2751	   -19.1345	   -21.6522	   -32.0587	   -18.8828	   -43.4723	   -18.3792	   -22.7432	   -17.7078	
   -17.3721	   -25.5127	   -17.3721	   -19.0506	   -30.4642	   -18.9667	   -41.5421	   -14.0152	   -20.3094	   -15.4419	
   -16.0294	   -24.0021	   -16.4490	   -16.8686	   -29.3732	   -19.4702	   -40.0314	   -10.1547	   -18.2114	   -13.5956	
   -15.1901	   -22.9111	   -16.6168	   -15.1062	   -28.9536	   -20.3094	   -39.0244	    -7.1335	   -16.6168	   -12.2528	
   -14.9384	   -22.2397	   -17.7078	   -13.7634	   -29.2053	   -21.1487	   -38.4369	    -5.0354	   -15.5258	   -11.3297	
   -15.2740	   -21.9040	   -19.6381	   -12.8403	   -29.9606	   -21.6522	   -38.3530	    -4.0283	   -14.8544	   -10.9940	
   -16.0294	   -21.7361	   -22.1558	   -12.0850	   -31.0516	   -21.6522	   -38.5208	    -3.7766	   -14.5187	   -10.9940	
   -16.8686	   -21.7361	   -24.7574	   -11.4136	   -32.2266	   -21.0648	   -38.9404	    -4.1122	   -14.2670	   -11.1618	
   -17.6239	   -21.7361	   -27.2751	   -10.6583	   -33.4015	   -19.8898	   -39.4440	    -4.3640	   -13.9313	   -11.3297	
   -18.1274	   -21.6522	   -29.3732	    -9.6512	   -34.3246	   -18.1274	   -39.8636	    -4.1962	   -13.4277	   -11.3297	
   -18.2114	   -21.4005	   -30.9677	    -8.4763	   -34.9960	   -16.0294	   -40.2832	    -3.4409	   -12.6724	   -11.1618	
   -18.0435	   -20.9808	   -32.1426	    -7.1335	   -35.4996	   -13.5117	   -40.7028	    -2.5177	   -11.8332	   -10.9940	
   -17.5400	   -20.3094	   -32.7301	    -5.7068	   -35.7513	   -10.8261	   -41.0385	    -2.0142	   -11.1618	   -10.6583	
   -16.7007	   -19.6381	   -32.9819	    -4.2801	   -35.8353	    -7.9727	   -41.4581	    -2.5177	   -10.6583	   -10.4065	
   -15.6097	   -18.7149	   -32.8140	    -3.0212	   -35.6674	    -5.1193	   -41.7938	    -4.2801	   -10.3226	   -10.2386	
   -14.2670	   -17.7078	   -32.3105	    -1.8463	   -35.3317	    -2.4338	   -41.8777	    -6.9656	   -10.2386	    -9.9869	
   -12.9242	   -16.6168	   -31.5552	    -0.8392	   -34.7443	    -0.0839	   -41.8777	   -10.1547	   -10.2386	    -9.7351	
   -11.5814	   -15.6097	   -30.6320	    -0.0839	   -33.9890	     1.6785	   -41.7099	   -13.1760	   -10.1547	    -9.3994	
   -10.4065	   -14.6866	   -29.6249	     0.5875	   -33.1497	     2.8534	   -41.3742	   -15.3580	    -9.9869	    -9.0637	
    -9.3994	   -14.0152	   -28.7018	     1.0071	   -32.3105	     3.2730	   -40.8707	   -16.4490	    -9.7351	    -8.6441	
    -8.7280	   -13.5117	   -27.7786	     1.0910	   -31.3873	     2.7695	   -40.2832	   -16.1972	    -9.2316	    -8.2245	
    -8.2245	   -13.2599	   -26.9394	     0.8392	   -30.4642	     1.5945	   -39.6118	   -14.8544	    -8.6441	    -7.8049	
    -7.9727	   -13.0920	   -26.1841	     0.3357	   -29.4571	    -0.1678	   -38.9404	   -12.5046	    -7.8049	    -7.3013	
    -7.8888	   -13.0081	   -25.4288	    -0.4196	   -28.6179	    -2.3499	   -38.1851	    -9.4833	    -6.7978	    -6.8817	
    -7.8888	   -13.0920	   -24.6735	    -1.2589	   -27.8625	    -4.5319	   -37.5137	    -6.2103	    -5.7907	    -6.5460	
    -7.9727	   -13.2599	   -24.0021	    -2.2659	   -27.2751	    -6.6299	   -36.9263	    -3.0212	    -4.8676	    -6.3782	
    -8.3923	   -13.5117	   -23.4146	    -3.2730	   -26.9394	    -8.3923	   -36.5067	    -0.4196	    -4.0283	    -6.2943	
    -8.9798	   -14.0152	   -22.8271	    -4.3640	   -26.9394	    -9.6512	   -36.2549	     1.3428	    -3.5248	    -6.4621	
    -9.9030	   -14.6027	   -22.4075	    -5.7068	   -27.2751	   -10.5743	   -36.3388	     2.1820	    -3.3569	    -6.7978	
   -10.9940	   -15.5258	   -22.2397	    -7.2174	   -28.0304	   -11.2457	   -36.7584	     1.8463	    -3.6087	    -7.4692	
   -12.2528	   -16.5329	   -22.2397	    -8.8959	   -29.0375	   -11.8332	   -37.5137	     0.6714	    -4.1962	    -8.3084	
   -13.5956	   -17.7917	   -22.4915	   -10.7422	   -30.2963	   -12.5046	   -38.6047	    -1.3428	    -5.2872	    -9.3994	
   -14.8544	   -19.0506	   -23.0789	   -12.5046	   -31.8069	   -13.2599	   -40.0314	    -3.8605	    -6.7978	   -10.5743	
   -16.0294	   -20.3934	   -23.9182	   -14.0991	   -33.3176	   -13.9313	   -41.5421	    -6.6299	    -8.5602	   -11.8332	
   -16.9525	   -21.6522	   -24.9252	   -15.2740	   -34.9121	   -14.2670	   -43.1366	    -9.5673	   -10.3226	   -12.9242	
   -17.6239	   -22.5754	   -26.1841	   -16.0294	   -36.2549	   -14.0991	   -44.6472	   -12.2528	   -12.0010	   -13.7634	
   -17.9596	   -23.2468	   -27.4429	   -16.2811	   -37.4298	   -13.1760	   -45.9900	   -14.6866	   -13.3438	   -14.2670	
   -17.7917	   -23.4985	   -28.7018	   -15.7776	   -38.3530	   -11.4136	   -46.9131	   -16.6168	   -14.1830	   -14.4348	
   -17.3721	   -23.3307	   -29.8767	   -14.6866	   -38.9404	    -9.0637	   -47.5845	   -17.9596	   -14.6866	   -14.1830	
   -16.5329	   -22.8271	   -30.7999	   -13.0920	   -39.1922	    -6.3782	   -47.7524	   -18.5471	   -14.6866	   -13.5956	
   -15.4419	   -21.9879	   -31.3873	   -11.1618	   -39.0244	    -3.6087	   -47.5006	   -18.5471	   -14.2670	   -12.6724	
   -14.1830	   -20.9808	   -31.5552	    -9.2316	   -38.6047	    -1.2589	   -46.9131	   -18.1274	   -13.5117	   -11.5814	
   -12.9242	   -19.8898	   -31.3034	    -7.4692	   -37.7655	     0.6714	   -45.9061	   -17.4561	   -12.5046	   -10.4065	
   -11.8332	   -18.7988	   -30.6320	    -6.0425	   -36.6745	     2.0981	   -44.6472	   -16.7847	   -11.4975	    -9.3994	
   -10.9940	   -17.9596	   -29.6249	    -5.2032	   -35.5835	     2.9373	   -43.2205	   -16.2811	   -10.7422	    -8.4763	
   -10.5743	   -17.3721	   -28.5339	    -5.1193	   -34.4086	     3.1891	   -41.9617	   -16.0294	   -10.3226	    -8.0566	
   -10.4065	   -17.1204	   -27.4429	    -5.7068	   -33.4854	     2.8534	   -40.8707	   -16.1972	   -10.5743	    -8.0566	
   -10.6583	   -17.2882	   -26.5198	    -7.0496	   -32.8979	     1.7624	   -40.2832	   -16.7007	   -11.3297	    -8.6441	
   -11.3297	   -17.7917	   -25.9323	    -9.0637	   -32.8140	     0.0839	   -40.1993	   -17.5400	   -12.6724	    -9.8190	
   -12.3367	   -18.7988	   -25.6805	   -11.4975	   -33.1497	    -2.0981	   -40.7867	   -18.7149	   -14.5187	   -11.4975	
   -13.7634	   -20.1416	   -25.9323	   -14.1830	   -34.1568	    -4.6997	   -42.0456	   -20.2255	   -16.7007	   -13.5956	
   -15.2740	   -21.8201	   -26.6876	   -16.7847	   -35.4996	    -7.5531	   -43.7241	   -21.8201	   -19.0506	   -16.0294	
   -16.8686	   -23.5825	   -27.6947	   -19.0506	   -37.1780	   -10.4065	   -45.7382	   -23.3307	   -21.4005	   -18.4631	
   -18.2953	   -25.2609	   -28.7857	   -20.8130	   -38.8565	   -12.9242	   -47.8363	   -24.5895	   -23.4985	   -20.8130	
   -19.3863	   -26.7715	   -29.8767	   -21.8201	   -40.2832	   -15.0223	   -49.5987	   -25.5127	   -25.2609	   -22.7432	
   -20.0577	   -27.9465	   -30.7999	   -22.1558	   -41.2903	   -16.5329	   -51.0254	   -25.8484	   -26.5198	   -24.2538	
   -20.3094	   -28.7018	   -31.4713	   -21.8201	   -41.9617	   -17.5400	   -51.9485	   -25.6805	   -27.2751	   -25.2609	
   -20.2255	   -29.0375	   -31.8069	   -21.0648	   -42.1295	   -18.1274	   -52.4521	   -24.7574	   -27.5269	   -25.6805	
   -19.8059	   -28.8696	   -31.9748	   -19.9738	   -41.9617	   -18.2953	   -52.3682	   -23.2468	   -27.1912	   -25.6805	
   -19.2184	   -28.2822	   -31.7230	   -18.7149	   -41.3742	   -18.1274	   -51.8646	   -20.9808	   -26.2680	   -25.0931	
   -18.4631	   -27.2751	   -31.3034	   -17.4561	   -40.4510	   -17.6239	   -50.9415	   -18.1274	   -24.6735	   -24.0021	
   -17.7078	   -26.0162	   -30.5481	   -16.2811	   -39.3600	   -17.0364	   -49.6826	   -14.7705	   -22.5754	   -22.4075	
   -16.9525	   -24.7574	   -29.7089	   -15.3580	   -38.1012	   -16.3651	   -48.1720	   -11.1618	   -20.1416	   -20.5612	
   -16.4490	   -23.5825	   -28.8696	   -14.6866	   -36.9263	   -15.7776	   -46.5775	    -7.6370	   -17.5400	   -18.6310	
   -16.1972	   -22.6593	   -28.1143	   -14.5187	   -35.9192	   -15.4419	   -45.1508	    -4.5319	   -15.1062	   -16.7007	
   -16.1972	   -21.9879	   -27.6108	   -14.6866	   -35.2478	   -15.5258	   -43.9758	    -2.0981	   -12.8403	   -15.1062	
   -16.2811	   -21.6522	   -27.3590	   -15.1901	   -34.9121	   -15.9454	   -43.1366	    -0.5035	   -11.1618	   -13.8474	
   -16.4490	   -21.4844	   -27.3590	   -15.9454	   -34.9121	   -16.7007	   -42.6331	     0.3357	    -9.9030	   -13.0920	
   -16.7007	   -21.4844	   -27.6108	   -16.7007	   -35.1639	   -17.5400	   -42.5491	     0.2518	    -9.2316	   -12.7563	
   -16.9525	   -21.6522	   -28.0304	   -17.4561	   -35.6674	   -18.5471	   -42.7170	    -0.5035	    -9.1476	   -12.6724	
   -17.2882	   -22.0718	   -28.6179	   -18.1274	   -36.3388	   -19.5541	   -43.2205	    -1.7624	    -9.4833	   -13.0081	
   -17.8757	   -22.7432	   -29.5410	   -18.7149	   -37.1780	   -20.5612	   -44.0598	    -3.3569	   -10.2386	   -13.5956	
   -18.5471	   -23.6664	   -30.7159	   -19.3024	   -38.1851	   -21.4844	   -45.0668	    -4.8676	   -11.3297	   -14.4348	
   -19.4702	   -24.7574	   -32.0587	   -19.7220	   -39.2761	   -22.4075	   -46.4096	    -6.1264	   -12.7563	   -15.4419	
   -20.5612	   -26.0162	   -33.5693	   -20.0577	   -40.4510	   -23.0789	   -47.7524	    -6.8817	   -14.1830	   -16.5329	
   -21.8201	   -27.2751	   -35.1639	   -20.3094	   -41.6260	   -23.5825	   -49.0952	    -6.9656	   -15.5258	   -17.5400	
   -23.0789	   -28.5339	   -36.7584	   -20.4773	   -42.7170	   -24.0021	   -50.2701	    -6.7978	   -16.7007	   -18.4631	
   -24.4217	   -29.7089	   -38.2690	   -20.6451	   -43.5562	   -24.3378	   -51.2772	    -6.5460	   -17.6239	   -19.3024	
   -25.6805	   -30.8838	   -39.6118	   -20.6451	   -44.2276	   -24.5056	   -51.9485	    -6.6299	   -18.3792	   -19.9738	
   -26.7715	   -31.9748	   -40.7028	   -20.6451	   -44.5633	   -24.4217	   -52.3682	    -7.3013	   -18.8828	   -20.4773	
   -27.4429	   -32.7301	   -41.2903	   -20.4773	   -44.3954	   -23.9182	   -52.2842	    -8.5602	   -19.1345	   -20.7291	
   -27.6947	   -33.0658	   -41.2903	   -20.0577	   -43.8919	   -22.6593	   -51.7807	   -10.5743	   -19.2184	   -20.7291	
   -27.4429	   -32.9819	   -40.6189	   -19.3024	   -42.8009	   -20.5612	   -50.7736	   -13.3438	   -19.1345	   -20.3934	
   -26.6876	   -32.3944	   -39.2761	   -18.1274	   -41.2064	   -17.7917	   -49.3469	   -16.4490	   -18.7988	   -19.7220	
   -25.5966	   -31.4713	   -37.3459	   -16.5329	   -39.2761	   -14.4348	   -47.4167	   -19.6381	   -18.2953	   -18.7149	
   -24.2538	   -30.2124	   -34.9121	   -14.6866	   -37.1780	   -10.9100	   -45.3186	   -22.2397	   -17.5400	   -17.4561	
   -22.9111	   -28.8696	   -32.2266	   -12.6724	   -34.9960	    -7.2174	   -43.0527	   -24.0021	   -16.6168	   -15.9454	
   -21.5683	   -27.4429	   -29.2892	   -10.5743	   -32.8979	    -3.4409	   -40.7867	   -24.6735	   -15.6097	   -14.3509	
   -20.3934	   -26.0162	   -26.6037	    -8.4763	   -31.0516	     0.5035	   -38.6887	   -24.3378	   -14.4348	   -12.7563	
   -19.3863	   -24.5895	   -24.2538	    -6.4621	   -29.5410	     4.4479	   -36.8423	   -23.3307	   -13.1760	   -11.2457	
   -18.6310	   -23.1628	   -22.4915	    -4.6997	   -28.5339	     8.1406	   -35.4156	   -21.9040	   -12.0850	    -9.9869	
   -18.2114	   -21.9879	   -21.6522	    -3.2730	   -27.9465	    11.1618	   -34.4925	   -20.2255	   -11.1618	    -9.1476	
   -18.2114	   -20.8969	   -21.7361	    -2.4338	   -27.9465	    13.2599	   -34.1568	   -18.5471	   -10.4904	    -8.6441	
   -18.6310	   -20.1416	   -22.6593	    -2.3499	   -28.4500	    14.0152	   -34.4925	   -17.0364	   -10.1547	    -8.7280	
   -19.3863	   -19.7220	   -24.2538	    -3.1052	   -29.3732	    13.5117	   -35.2478	   -15.6097	   -10.2386	    -9.1476	
   -20.6451	   -19.8059	   -26.1002	    -4.6158	   -30.6320	    11.9171	   -36.4227	   -14.5187	   -10.5743	    -9.9030	
   -22.1558	   -20.2255	   -28.1982	    -6.8817	   -31.9748	     9.3155	   -37.8494	   -13.6795	   -11.2457	   -10.9100	
   -23.8342	   -21.1487	   -30.2963	    -9.5673	   -33.4854	     6.1264	   -39.3600	   -13.0920	   -12.0010	   -12.0850	
   -25.5966	   -22.4075	   -32.1426	   -12.5885	   -34.8282	     2.6016	   -40.7867	   -12.5885	   -12.8403	   -13.1760	
   -27.1912	   -23.7503	   -33.8211	   -15.5258	   -36.0031	    -1.0071	   -42.0456	   -12.1689	   -13.5956	   -14.2670	
   -28.5339	   -25.0092	   -34.9960	   -18.2114	   -36.9263	    -4.3640	   -42.9688	   -11.6653	   -14.0991	   -15.0223	
   -29.3732	   -25.9323	   -35.6674	   -20.1416	   -37.3459	    -7.2174	   -43.3884	   -10.9940	   -14.3509	   -15.4419	
   -29.5410	   -26.1841	   -35.4996	   -21.2326	   -37.1780	    -9.3155	   -43.2205	   -10.1547	   -14.0991	   -15.3580	
   -28.8696	   -25.6805	   -34.4925	   -21.2326	   -36.1710	   -10.4904	   -42.2974	    -9.1476	   -13.2599	   -14.6866	
   -27.2751	   -24.2538	   -32.5623	   -20.2255	   -34.4925	   -10.6583	   -40.5350	    -8.0566	   -11.9171	   -13.3438	
   -24.9252	   -22.1558	   -29.7928	   -18.5471	   -32.0587	   -10.0708	   -38.1851	    -6.9656	   -10.0708	   -11.4136	
   -22.2397	   -19.6381	   -26.6876	   -16.5329	   -29.3732	    -8.9798	   -35.4996	    -5.9586	    -7.9727	    -9.1476	
   -19.6381	   -17.3721	   -23.5825	   -14.7705	   -26.7715	    -7.8888	   -33.0658	    -5.2872	    -6.0425	    -7.0496	
   -17.7078	   -15.6937	   -21.0648	   -13.6795	   -24.9252	    -7.1335	   -31.3873	    -4.9515	    -4.6158	    -5.5389	
   -16.5329	   -14.8544	   -19.3863	   -13.4277	   -24.0021	    -7.0496	   -30.7159	    -5.1193	    -3.9444	    -4.8676	
   -16.3651	   -15.1062	   -18.6310	   -14.0152	   -24.2538	    -7.8049	   -31.2195	    -5.6229	    -4.1962	    -5.2032	
   -17.0364	   -16.1972	   -18.7149	   -15.1062	   -25.3448	    -9.0637	   -32.8979	    -6.4621	    -5.2872	    -6.5460	
   -18.2114	   -17.8757	   -19.4702	   -16.3651	   -27.2751	   -10.6583	   -35.2478	    -7.5531	    -7.0496	    -8.5602	
   -19.7220	   -19.8898	   -20.5612	   -17.7078	   -29.5410	   -12.5046	   -38.1851	    -8.8959	    -9.2316	   -11.0779	
   -21.3165	   -22.0718	   -21.9879	   -18.7988	   -32.1426	   -14.3509	   -41.3742	   -10.4904	   -11.8332	   -13.9313	
   -22.9111	   -24.2538	   -23.5825	   -19.7220	   -34.7443	   -16.0294	   -44.5633	   -12.1689	   -14.6027	   -16.7847	
   -24.4217	   -26.1841	   -25.3448	   -20.3934	   -37.2620	   -17.7078	   -47.5006	   -13.5956	   -17.2882	   -19.5541	
   -25.6805	   -27.9465	   -27.3590	   -20.8130	   -39.6957	   -19.3024	   -50.1862	   -14.7705	   -19.8059	   -21.9879	
   -26.6876	   -29.3732	   -29.3732	   -20.8969	   -41.8777	   -20.8130	   -52.4521	   -15.2740	   -21.9040	   -23.9182	
   -27.3590	   -30.3802	   -31.4713	   -20.6451	   -43.7241	   -22.0718	   -54.1306	   -15.1901	   -23.4146	   -25.3448	
   -27.5269	   -30.8838	   -33.4854	   -20.0577	   -45.1508	   -22.8271	   -55.1376	   -14.5187	   -24.1699	   -26.1002	
   -27.1912	   -30.8838	   -35.2478	   -19.1345	   -46.0739	   -22.9950	   -55.4733	   -13.5117	   -24.3378	   -26.1841	
   -26.5198	   -30.3802	   -36.5906	   -17.9596	   -46.4096	   -22.3236	   -55.1376	   -12.2528	   -23.9182	   -25.6805	
   -25.5127	   -29.4571	   -37.5137	   -16.7847	   -46.2418	   -20.9808	   -54.2145	   -11.1618	   -22.9950	   -24.7574	
   -24.2538	   -28.1982	   -37.8494	   -15.6937	   -45.5704	   -18.9667	   -52.7878	   -10.5743	   -21.9040	   -23.4146	
   -22.7432	   -26.6876	   -37.7655	   -14.6866	   -44.5633	   -16.6168	   -51.1093	   -10.5743	   -20.6451	   -21.9879	
   -21.0648	   -24.9252	   -37.0941	   -13.8474	   -43.1366	   -14.0991	   -49.0952	   -11.1618	   -19.4702	   -20.3934	
   -19.3024	   -23.0789	   -36.0031	   -13.0081	   -41.4581	   -11.5814	   -46.9971	   -12.1689	   -18.2953	   -18.7988	
   -17.2882	   -21.1487	   -34.5764	   -12.0010	   -39.6957	    -9.3155	   -44.8990	   -13.2599	   -17.2043	   -17.2882	
   -15.1901	   -19.1345	   -32.9819	   -10.9100	   -37.7655	    -7.3853	   -42.8848	   -14.0991	   -16.1972	   -15.9454	
   -13.0920	   -17.2882	   -31.2195	    -9.8190	   -36.0031	    -5.7907	   -41.2064	   -14.4348	   -15.1901	   -14.6866	
   -10.9940	   -15.4419	   -29.5410	    -8.8120	   -34.4086	    -4.7836	   -39.8636	   -14.2670	   -14.3509	   -13.7634	
    -9.0637	   -13.9313	   -28.1143	    -8.2245	   -33.2336	    -4.1962	   -39.1083	   -13.6795	   -13.7634	   -13.0920	
    -7.5531	   -12.8403	   -27.0233	    -8.1406	   -32.4783	    -4.1962	   -38.8565	   -13.0920	   -13.5117	   -12.9242	
    -6.3782	   -12.2528	   -26.3519	    -8.4763	   -32.1426	    -4.6997	   -39.1083	   -12.9242	   -13.5956	   -13.0920	
    -5.7907	   -12.2528	   -26.1002	    -9.2316	   -32.3105	    -5.7068	   -39.8636	   -13.3438	   -14.1830	   -13.7634	
    -5.7907	   -12.8403	   -26.1002	   -10.3226	   -32.9819	    -7.2174	   -40.9546	   -14.6866	   -15.2740	   -14.8544	
    -6.2943	   -13.9313	   -26.4359	   -11.6653	   -33.9050	    -9.2316	   -42.3813	   -16.7847	   -16.8686	   -16.4490	
    -7.3853	   -15.5258	   -27.0233	   -13.0920	   -35.0800	   -11.8332	   -43.9758	   -19.2184	   -18.7988	   -18.2953	
    -8.9798	   -17.3721	   -27.6947	   -14.6027	   -36.4227	   -14.8544	   -45.5704	   -21.6522	   -20.8969	   -20.3934	
   -10.7422	   -19.3863	   -28.3661	   -16.1133	   -37.7655	   -18.2114	   -47.1649	   -23.7503	   -23.0789	   -22.5754	
   -12.5046	   -21.4005	   -29.0375	   -17.7078	   -39.0244	   -21.5683	   -48.5077	   -25.1770	   -24.9252	   -24.5895	
   -14.2670	   -23.2468	   -29.4571	   -19.1345	   -40.0314	   -24.5895	   -49.5987	   -25.8484	   -26.5198	   -26.3519	
   -15.6097	   -24.7574	   -29.7089	   -20.3094	   -40.7028	   -26.6876	   -50.2701	   -25.6805	   -27.5269	   -27.6108	
   -16.4490	   -25.8484	   -29.6249	   -21.0648	   -40.9546	   -27.6108	   -50.4379	   -24.7574	   -27.8625	   -28.2822	
   -16.7007	   -26.3519	   -29.1214	   -21.2326	   -40.6189	   -27.1072	   -50.1022	   -23.1628	   -27.4429	   -28.1982	
   -16.1972	   -26.1002	   -28.1982	   -20.3934	   -39.6957	   -24.9252	   -49.0952	   -20.8130	   -26.1841	   -27.2751	
   -15.0223	   -25.2609	   -26.7715	   -18.7149	   -38.1851	   -21.4005	   -47.5845	   -17.7917	   -24.0860	   -25.5127	
   -13.2599	   -23.9182	   -25.0092	   -16.0294	   -36.0031	   -17.0364	   -45.5704	   -14.0152	   -21.3165	   -23.0789	
   -10.9940	   -22.0718	   -22.8271	   -12.8403	   -33.5693	   -12.5046	   -43.1366	    -9.7351	   -17.9596	   -20.0577	
    -8.4763	   -20.0577	   -20.5612	    -9.3155	   -30.8838	    -8.2245	   -40.7028	    -4.9515	   -14.3509	   -16.7847	
    -5.8746	   -17.9596	   -18.3792	    -5.8746	   -28.2822	    -4.6997	   -38.3530	    -0.1678	   -10.6583	   -13.5117	
    -3.3569	   -16.0294	   -16.5329	    -2.6855	   -26.0162	    -1.8463	   -36.3388	     4.3640	    -7.3853	   -10.5743	
    -1.1749	   -14.3509	   -15.1062	     0.0000	   -24.4217	     0.1678	   -34.8282	     8.2245	    -4.6158	    -8.1406	
     0.5875	   -12.9242	   -14.5187	     2.0142	   -23.6664	     1.6785	   -33.9890	    10.9100	    -2.6855	    -6.3782	
     1.6785	   -12.0010	   -14.7705	     3.4409	   -23.7503	     2.7695	   -33.9050	    12.0850	    -1.5945	    -5.4550	
     2.1820	   -11.4975	   -16.0294	     4.1962	   -24.6735	     3.5248	   -34.5764	    11.3297	    -1.5106	    -5.3711	
     1.9302	   -11.4975	   -18.2114	     4.4479	   -26.4359	     4.1122	   -36.0031	     8.7280	    -2.3499	    -6.1264	
     1.2589	   -11.9171	   -20.9808	     4.2801	   -28.5339	     4.3640	   -37.7655	     4.6158	    -3.8605	    -7.4692	
     0.2518	   -12.5885	   -23.8342	     3.8605	   -30.7999	     4.3640	   -39.6118	    -0.1678	    -5.7068	    -9.1476	
    -0.8392	   -13.1760	   -26.3519	     3.4409	   -32.7301	     3.9444	   -41.2064	    -4.6997	    -7.6370	   -10.7422	
    -1.5945	   -13.5956	   -28.2822	     2.9373	   -34.1568	     3.0212	   -42.3813	    -8.2245	    -9.2316	   -12.1689	
    -2.1820	   -13.7634	   -29.6249	     2.3499	   -35.0800	     1.6785	   -43.1366	   -10.0708	   -10.3226	   -13.1760	
    -2.5177	   -13.8474	   -30.2963	     1.5945	   -35.4996	    -0.1678	   -43.4723	   -10.3226	   -10.9100	   -13.8474	
    -2.6016	   -13.7634	   -30.5481	     0.5875	   -35.6674	    -2.2659	   -43.4723	    -9.2316	   -10.9100	   -14.1830	
    -2.6855	   -13.6795	   -30.3802	    -0.6714	   -35.4996	    -4.6158	   -43.3884	    -7.3013	   -10.5743	   -14.4348	
    -2.7695	   -13.5956	   -30.0446	    -2.1820	   -35.2478	    -6.8817	   -43.0527	    -4.8676	   -10.1547	   -14.4348	
    -2.8534	   -13.5117	   -29.3732	    -3.7766	   -34.8282	    -8.8120	   -42.7170	    -2.6855	    -9.6512	   -14.4348	
    -3.0212	   -13.4277	   -28.4500	    -5.3711	   -34.2407	   -10.1547	   -42.1295	    -1.2589	    -9.3155	   -14.4348	
    -3.1891	   -13.0920	   -27.1072	    -6.6299	   -33.3176	   -10.8261	   -41.3742	    -0.9232	    -9.2316	   -14.2670	
    -3.1052	   -12.5046	   -25.5127	    -7.5531	   -32.1426	   -10.5743	   -40.3671	    -1.8463	    -9.3155	   -14.0152	
    -2.7695	   -11.6653	   -23.4985	    -7.8888	   -30.7159	    -9.7351	   -39.1083	    -4.0283	    -9.6512	   -13.6795	
    -2.1820	   -10.6583	   -21.4005	    -7.8049	   -29.1214	    -8.3923	   -37.6816	    -7.3013	   -10.3226	   -13.4277	
    -1.4267	    -9.6512	   -19.3024	    -7.3853	   -27.5269	    -6.9656	   -36.4227	   -11.0779	   -11.3297	   -13.2599	
    -0.7553	    -8.7280	   -17.5400	    -6.8817	   -26.3519	    -5.8746	   -35.4156	   -14.8544	   -12.5046	   -13.4277	
    -0.2518	    -8.1406	   -16.3651	    -6.3782	   -25.5127	    -5.2032	   -34.9121	   -18.0435	   -13.6795	   -13.8474	
     0.0000	    -7.8888	   -15.7776	    -6.0425	   -25.2609	    -5.0354	   -34.7443	   -20.2255	   -14.7705	   -14.4348	
     0.0000	    -8.0566	   -15.6937	    -5.7907	   -25.3448	    -5.2032	   -34.8282	   -21.2326	   -15.5258	   -15.1062	
    -0.3357	    -8.5602	   -16.1972	    -5.7068	   -25.6805	    -5.5389	   -35.1639	   -21.2326	   -15.8615	   -15.7776	
    -0.9232	    -9.2316	   -17.0364	    -5.7068	   -26.1841	    -6.1264	   -35.4996	   -20.4773	   -15.9454	   -16.1972	
    -1.6785	   -10.1547	   -18.1274	    -5.8746	   -26.8555	    -6.8817	   -35.8353	   -19.2184	   -15.7776	   -16.5329	
    -2.6016	   -11.0779	   -19.3863	    -6.4621	   -27.6108	    -7.7209	   -36.0870	   -17.7078	   -15.6097	   -16.7007	
    -3.6926	   -12.0010	   -20.6451	    -7.2174	   -28.3661	    -8.7280	   -36.2549	   -15.9454	   -15.4419	   -16.7847	
    -4.8676	   -12.8403	   -21.7361	    -8.3084	   -28.9536	    -9.7351	   -36.2549	   -14.0991	   -15.5258	   -16.8686	
    -6.1264	   -13.6795	   -22.5754	    -9.4833	   -29.4571	   -10.7422	   -36.2549	   -12.2528	   -15.6937	   -16.9525	
    -7.3013	   -14.5187	   -23.0789	   -10.6583	   -29.7089	   -11.5814	   -36.0870	   -10.4904	   -15.9454	   -16.9525	
    -8.3923	   -15.3580	   -23.1628	   -11.6653	   -29.7928	   -12.3367	   -35.8353	    -9.0637	   -16.0294	   -16.8686	
    -9.3994	   -16.2811	   -22.9111	   -12.4207	   -29.6249	   -12.8403	   -35.5835	    -7.8888	   -15.8615	   -16.7007	
   -10.0708	   -17.0364	   -22.4075	   -12.7563	   -29.1214	   -13.1760	   -35.2478	    -6.9656	   -15.4419	   -16.2811	
   -10.3226	   -17.5400	   -21.5683	   -12.5885	   -28.4500	   -13.1760	   -34.8282	    -6.1264	   -14.6866	   -15.7776	
   -10.0708	   -17.5400	   -20.4773	   -11.9171	   -27.6947	   -12.6724	   -34.4925	    -5.2872	   -13.7634	   -15.1901	
    -9.1476	   -17.0364	   -19.3863	   -10.7422	   -26.7715	   -11.7493	   -34.1568	    -4.6158	   -12.6724	   -14.4348	
    -7.7209	   -15.9454	   -18.2953	    -9.1476	   -25.9323	   -10.2386	   -33.9050	    -4.1122	   -11.6653	   -13.7634	
    -5.8746	   -14.3509	   -17.4561	    -7.1335	   -25.1770	    -8.3923	   -33.7372	    -4.0283	   -10.6583	   -13.0920	
    -3.7766	   -12.5885	   -16.9525	    -4.9515	   -24.5895	    -6.3782	   -33.6533	    -4.3640	    -9.8190	   -12.6724	
    -1.5945	   -10.6583	   -16.7007	    -2.6855	   -24.2538	    -4.4479	   -33.6533	    -4.9515	    -9.1476	   -12.3367	
     0.4196	    -8.8120	   -16.7847	    -0.5035	   -24.0021	    -2.7695	   -33.6533	    -5.6229	    -8.5602	   -12.0850	
     2.0981	    -7.1335	   -17.1204	     1.5106	   -23.9182	    -1.2589	   -33.7372	    -6.2943	    -8.0566	   -12.0010	
     3.2730	    -5.8746	   -17.6239	     3.1052	   -24.0021	     0.0000	   -33.8211	    -6.9656	    -7.8049	   -11.8332	
     3.6926	    -5.1193	   -18.1274	     4.1962	   -24.2538	     1.1749	   -33.9890	    -7.7209	    -7.6370	   -11.6653	
     3.4409	    -4.9515	   -18.7988	     4.7836	   -24.7574	     2.1820	   -34.3246	    -8.6441	    -7.8049	   -11.5814	
     2.5177	    -5.4550	   -19.5541	     4.6158	   -25.4288	     3.0212	   -34.9121	    -9.5673	    -8.1406	   -11.4136	
     0.9232	    -6.4621	   -20.3934	     3.8605	   -26.2680	     3.6087	   -35.5835	   -10.4904	    -8.4763	   -11.2457	
    -0.9232	    -7.8888	   -21.3165	     2.6855	   -27.2751	     4.0283	   -36.2549	   -11.2457	    -8.8120	   -10.9940	
    -2.8534	    -9.5673	   -22.0718	     1.1749	   -28.1982	     4.1962	   -37.0102	   -11.8332	    -8.9798	   -10.5743	
    -4.7836	   -11.2457	   -22.7432	    -0.4196	   -29.0375	     4.2801	   -37.5137	   -12.1689	    -8.9798	    -9.9869	
    -6.2943	   -12.6724	   -23.0789	    -1.9302	   -29.6249	     4.1962	   -37.6816	   -12.1689	    -8.6441	    -9.3155	
    -7.3853	   -13.6795	   -22.9950	    -3.2730	   -29.7928	     4.1122	   -37.5137	   -11.9171	    -8.0566	    -8.3923	
    -7.9727	   -14.0991	   -22.5754	    -4.3640	   -29.4571	     3.9444	   -37.0102	   -11.3297	    -7.3013	    -7.3013	
    -8.0566	   -14.0152	   -21.7361	    -5.2032	   -28.8696	     3.6926	   -36.2549	   -10.5743	    -6.3782	    -6.2103	
    -7.8888	   -13.5956	   -20.7291	    -6.0425	   -28.1143	     3.4409	   -35.4996	    -9.5673	    -5.5389	    -5.3711	
    -7.7209	   -13.2599	   -19.9738	    -6.9656	   -27.4429	     2.9373	   -35.0800	    -8.6441	    -5.1193	    -4.9515	
    -7.8049	   -13.2599	   -19.6381	    -8.3084	   -27.3590	     1.8463	   -35.2478	    -7.8888	    -5.2032	    -5.2032	
    -8.3084	   -13.6795	   -19.8898	   -10.1547	   -27.7786	     0.2518	   -36.0031	    -7.3853	    -5.9586	    -6.1264	
    -9.2316	   -14.6027	   -20.6451	   -12.4207	   -28.6179	    -1.8463	   -37.1780	    -6.9656	    -7.1335	    -7.6370	
   -10.3226	   -15.6937	   -21.5683	   -14.6866	   -29.6249	    -4.2801	   -38.6047	    -6.3782	    -8.5602	    -9.4833	
   -11.2457	   -16.8686	   -22.4075	   -16.7847	   -30.6320	    -6.7139	   -39.8636	    -5.3711	    -9.9030	   -11.3297	
   -12.0010	   -17.7917	   -23.0789	   -18.2953	   -31.3034	    -9.0637	   -40.7867	    -3.8605	   -10.9940	   -12.9242	
   -12.4207	   -18.3792	   -23.4146	   -19.1345	   -31.6391	   -11.0779	   -41.2064	    -1.7624	   -11.5814	   -14.0152	
   -12.5046	   -18.6310	   -23.4985	   -19.3024	   -31.6391	   -12.5885	   -41.2064	     1.0071	   -11.4975	   -14.5187	
   -12.1689	   -18.4631	   -23.3307	   -18.6310	   -31.2195	   -13.5956	   -40.7028	     4.0283	   -10.9100	   -14.4348	
   -11.6653	   -17.9596	   -22.9111	   -17.3721	   -30.4642	   -14.0152	   -39.6957	     7.0496	    -9.9030	   -13.7634	
   -10.9100	   -17.1204	   -22.3236	   -15.4419	   -29.3732	   -13.9313	   -38.3530	     9.7351	    -8.4763	   -12.7563	
   -10.1547	   -15.9454	   -21.7361	   -13.2599	   -28.0304	   -13.4277	   -36.6745	    11.5814	    -7.0496	   -11.4136	
    -9.4833	   -14.7705	   -21.0648	   -10.8261	   -26.6037	   -12.6724	   -34.8282	    12.3367	    -5.7068	   -10.0708	
    -9.0637	   -13.7634	   -20.6451	    -8.4763	   -25.1770	   -11.6653	   -33.0658	    11.8332	    -4.6997	    -8.8959	
    -8.9798	   -13.0081	   -20.3934	    -6.5460	   -23.9182	   -10.5743	   -31.5552	    10.1547	    -4.1122	    -7.9727	
    -9.1476	   -12.5885	   -20.5612	    -5.0354	   -22.9950	    -9.3155	   -30.4642	     7.4692	    -4.1122	    -7.3853	
    -9.6512	   -12.5046	   -21.1487	    -4.1962	   -22.5754	    -7.8888	   -29.7928	     3.8605	    -4.5319	    -7.3013	
   -10.3226	   -12.8403	   -21.9879	    -4.1122	   -22.4915	    -6.3782	   -29.7089	    -0.3357	    -5.4550	    -7.6370	
   -11.2457	   -13.4277	   -23.0789	    -4.6158	   -22.9111	    -4.7836	   -30.1285	    -5.0354	    -6.8817	    -8.3923	
   -12.2528	   -14.3509	   -24.3378	    -5.7068	   -23.7503	    -3.4409	   -31.0516	    -9.9869	    -8.5602	    -9.4833	
   -13.5117	   -15.5258	   -25.6805	    -7.2174	   -25.0092	    -2.5177	   -32.3944	   -14.6866	   -10.4904	   -10.9940	
   -14.6866	   -16.8686	   -26.9394	    -8.9798	   -26.6876	    -2.1820	   -34.0729	   -18.9667	   -12.5046	   -12.5885	
   -15.8615	   -18.3792	   -28.1143	   -10.8261	   -28.4500	    -2.5177	   -35.9192	   -22.4915	   -14.4348	   -14.3509	
   -16.8686	   -19.8898	   -29.1214	   -12.5885	   -30.3802	    -3.2730	   -37.6816	   -25.0092	   -16.1972	   -16.0294	
   -17.7078	   -21.4005	   -29.7089	   -14.1830	   -32.1426	    -4.4479	   -39.3600	   -26.6876	   -17.6239	   -17.6239	
   -18.4631	   -22.8271	   -30.0446	   -15.5258	   -33.6533	    -5.7068	   -40.7867	   -27.6947	   -18.7149	   -18.9667	
   -18.9667	   -24.1699	   -30.0446	   -16.7007	   -34.8282	    -6.9656	   -41.9617	   -28.0304	   -19.5541	   -20.0577	
   -19.2184	   -25.2609	   -29.8767	   -17.6239	   -35.5835	    -8.0566	   -42.7170	   -27.8625	   -19.9738	   -20.7291	
   -19.3024	   -26.1002	   -29.4571	   -18.2953	   -36.0870	    -8.8959	   -43.0527	   -27.1912	   -20.1416	   -21.1487	
   -19.0506	   -26.4359	   -28.9536	   -18.7988	   -36.0870	    -9.4833	   -43.0527	   -26.0162	   -20.0577	   -21.0648	
   -18.5471	   -26.3519	   -28.4500	   -19.1345	   -35.8353	    -9.7351	   -42.7170	   -24.5056	   -19.5541	   -20.5612	
   -17.8757	   -25.6805	   -28.0304	   -19.2184	   -35.3317	    -9.8190	   -41.9617	   -22.6593	   -18.7988	   -19.5541	
   -17.1204	   -24.6735	   -27.7786	   -19.3024	   -34.5764	    -9.7351	   -40.9546	   -20.4773	   -17.7078	   -18.2114	
   -16.2811	   -23.3307	   -27.6108	   -19.1345	   -33.6533	    -9.6512	   -39.6118	   -18.0435	   -16.2811	   -16.6168	
   -15.6097	   -21.9040	   -27.5269	   -18.9667	   -32.6462	    -9.7351	   -38.1851	   -15.3580	   -14.4348	   -14.6866	
   -15.0223	   -20.4773	   -27.4429	   -18.6310	   -31.5552	    -9.9030	   -36.5906	   -12.4207	   -12.4207	   -12.6724	
   -14.6866	   -19.2184	   -27.3590	   -18.1274	   -30.5481	   -10.3226	   -34.9960	    -9.2316	   -10.2386	   -10.6583	
   -14.5187	   -18.1274	   -27.1072	   -17.2882	   -29.4571	   -10.9100	   -33.4854	    -6.1264	    -8.0566	    -8.8120	
   -14.5187	   -17.3721	   -26.6876	   -16.2811	   -28.5339	   -11.5814	   -32.1426	    -3.0212	    -6.0425	    -7.2174	
   -14.5187	   -16.7847	   -26.2680	   -15.0223	   -27.6947	   -12.3367	   -31.1356	    -0.0839	    -4.2801	    -6.0425	
   -14.6866	   -16.3651	   -25.7645	   -13.5956	   -27.0233	   -13.2599	   -30.4642	     2.6016	    -2.8534	    -5.2032	
   -14.7705	   -16.1133	   -25.0931	   -12.0850	   -26.4359	   -14.0991	   -30.0446	     4.9515	    -1.9302	    -4.9515	
   -14.8544	   -15.9454	   -24.5056	   -10.4904	   -26.0162	   -14.7705	   -29.9606	     6.8817	    -1.3428	    -5.0354	
   -14.6866	   -15.6937	   -23.7503	    -8.9798	   -25.5966	   -15.0223	   -30.0446	     8.3084	    -1.1749	    -5.6229	
   -14.4348	   -15.5258	   -22.8271	    -7.5531	   -25.2609	   -14.6027	   -30.2963	     9.1476	    -1.2589	    -6.3782	
   -14.0152	   -15.3580	   -21.9040	    -6.3782	   -24.9252	   -13.3438	   -30.5481	     9.2316	    -1.6785	    -7.2174	
   -13.4277	   -15.2740	   -20.7291	    -5.3711	   -24.5056	   -11.3297	   -30.7999	     8.4763	    -2.1820	    -8.0566	
   -12.7563	   -15.1062	   -19.3863	    -4.5319	   -24.0021	    -8.6441	   -30.8838	     6.7978	    -2.9373	    -8.7280	
   -11.9171	   -14.8544	   -17.7917	    -3.6926	   -23.2468	    -5.4550	   -30.6320	     4.5319	    -3.6087	    -9.1476	
   -10.8261	   -14.4348	   -15.8615	    -2.7695	   -22.2397	    -1.9302	   -29.9606	     2.3499	    -4.0283	    -9.1476	
    -9.7351	   -13.9313	   -13.6795	    -1.7624	   -20.9808	     1.5106	   -28.9536	     0.6714	    -4.1962	    -8.7280	
    -8.5602	   -13.4277	   -11.5814	    -0.9232	   -19.7220	     4.6158	   -27.6947	    -0.2518	    -4.0283	    -8.0566	
    -7.7209	   -13.2599	    -9.8190	    -0.3357	   -18.7149	     6.7978	   -26.6876	    -0.3357	    -3.7766	    -7.4692	
    -7.4692	   -13.5956	    -8.8120	    -0.3357	   -18.2953	     7.7209	   -26.1002	     0.0000	    -3.7766	    -7.2174	
    -7.8049	   -14.6027	    -8.7280	    -0.8392	   -18.5471	     7.4692	   -26.1841	     0.5035	    -4.1962	    -7.6370	
    -8.6441	   -16.0294	    -9.3155	    -1.7624	   -19.5541	     6.2943	   -26.8555	     1.0071	    -5.0354	    -8.5602	
    -9.5673	   -17.5400	   -10.4904	    -2.7695	   -20.8969	     4.4479	   -27.9465	     1.5106	    -6.1264	    -9.8190	
   -10.3226	   -18.7988	   -11.8332	    -3.5248	   -22.1558	     2.6016	   -29.1214	     2.0142	    -7.0496	   -11.0779	
   -10.7422	   -19.4702	   -13.1760	    -3.8605	   -23.2468	     1.0910	   -30.2124	     2.6016	    -7.6370	   -12.0850	
   -10.6583	   -19.6381	   -14.5187	    -3.6926	   -24.1699	     0.1678	   -31.1356	     3.0212	    -7.9727	   -12.7563	
   -10.3226	   -19.2184	   -15.8615	    -3.0212	   -24.7574	    -0.0839	   -31.8069	     3.0212	    -7.9727	   -13.1760	
    -9.6512	   -18.3792	   -17.2882	    -2.0981	   -25.0931	     0.2518	   -32.2266	     2.2659	    -7.8888	   -13.2599	
    -8.8120	   -17.1204	   -18.7149	    -1.0071	   -25.2609	     1.1749	   -32.4783	     0.6714	    -7.6370	   -13.1760	
    -7.8888	   -15.5258	   -19.8898	     0.0000	   -25.2609	     2.3499	   -32.4783	    -1.5106	    -7.4692	   -12.9242	
    -6.8817	   -13.8474	   -20.8130	     0.8392	   -25.0931	     3.5248	   -32.3105	    -4.0283	    -7.3013	   -12.5885	
    -6.0425	   -12.1689	   -21.4844	     1.3428	   -24.8413	     4.5319	   -32.0587	    -6.3782	    -7.3013	   -12.1689	
    -5.4550	   -10.7422	   -21.9879	     1.3428	   -24.5895	     5.2872	   -31.6391	    -8.2245	    -7.3013	   -11.7493	
    -5.1193	    -9.6512	   -22.4075	     0.9232	   -24.4217	     5.5389	   -31.2195	    -9.4833	    -7.3853	   -11.3297	
    -5.0354	    -9.1476	   -22.8271	     0.0000	   -24.2538	     5.2872	   -30.7999	   -10.3226	    -7.5531	   -11.0779	
    -5.0354	    -8.9798	   -23.0789	    -1.2589	   -24.0860	     4.6158	   -30.3802	   -10.9100	    -7.7209	   -10.8261	
    -5.2032	    -9.0637	   -23.2468	    -2.8534	   -24.0021	     3.6087	   -29.8767	   -11.5814	    -7.9727	   -10.6583	
    -5.2032	    -9.1476	   -23.0789	    -4.3640	   -23.7503	     2.4338	   -29.2892	   -12.1689	    -8.2245	   -10.5743	
    -5.1193	    -9.0637	   -22.6593	    -5.7068	   -23.3307	     1.0910	   -28.5339	   -12.6724	    -8.3084	   -10.4904	
    -4.7836	    -8.8120	   -21.9879	    -6.5460	   -22.8271	    -0.0839	   -27.7786	   -12.8403	    -8.3923	   -10.4065	
    -4.4479	    -8.3923	   -21.0648	    -6.8817	   -22.2397	    -1.0910	   -26.9394	   -12.7563	    -8.3923	   -10.2386	
    -3.9444	    -7.8888	   -20.1416	    -6.6299	   -21.5683	    -1.7624	   -26.1841	   -12.3367	    -8.3084	   -10.1547	
    -3.4409	    -7.3853	   -19.3024	    -6.0425	   -20.9808	    -2.1820	   -25.5966	   -11.7493	    -8.1406	    -9.9869	
    -3.0212	    -6.9656	   -18.4631	    -5.2872	   -20.4773	    -2.4338	   -25.0931	   -11.1618	    -8.0566	    -9.8190	
    -2.6855	    -6.7139	   -17.7917	    -4.6997	   -20.0577	    -2.6855	   -24.9252	   -10.7422	    -8.0566	    -9.7351	
    -2.5177	    -6.5460	   -17.3721	    -4.4479	   -19.8059	    -3.2730	   -25.0092	   -10.4904	    -8.0566	    -9.7351	
    -2.5177	    -6.5460	   -17.2882	    -4.6997	   -19.8059	    -4.1962	   -25.5127	   -10.4065	    -8.0566	    -9.9030	
    -2.8534	    -6.8817	   -17.4561	    -5.4550	   -19.9738	    -5.6229	   -26.2680	   -10.3226	    -8.1406	   -10.2386	
    -3.3569	    -7.4692	   -17.7917	    -6.6299	   -20.3094	    -7.5531	   -27.3590	   -10.0708	    -8.2245	   -10.7422	
    -4.0283	    -8.3084	   -18.3792	    -8.0566	   -20.6451	    -9.8190	   -28.5339	    -9.4833	    -8.3084	   -11.3297	
    -4.7836	    -9.2316	   -18.9667	    -9.4833	   -21.0648	   -12.3367	   -29.7089	    -8.6441	    -8.3084	   -12.0850	
    -5.6229	   -10.3226	   -19.4702	   -10.8261	   -21.4005	   -14.8544	   -30.7999	    -7.6370	    -8.3923	   -12.9242	
    -6.3782	   -11.4136	   -19.8898	   -12.1689	   -21.7361	   -17.1204	   -31.6391	    -6.2943	    -8.4763	   -13.7634	
    -7.2174	   -12.5885	   -19.9738	   -13.5117	   -21.9040	   -18.9667	   -32.3105	    -4.8676	    -8.6441	   -14.6027	
    -7.8049	   -13.6795	   -19.8898	   -14.7705	   -22.0718	   -20.1416	   -32.6462	    -3.2730	    -8.8959	   -15.2740	
    -8.3084	   -14.6027	   -19.5541	   -16.1133	   -22.2397	   -20.6451	   -32.8140	    -1.5106	    -9.3155	   -15.8615	
    -8.5602	   -15.3580	   -18.9667	   -17.4561	   -22.3236	   -20.8130	   -32.6462	     0.1678	    -9.9030	   -16.2811	
    -8.6441	   -15.8615	   -18.3792	   -18.8828	   -22.4915	   -20.8969	   -32.3105	     1.7624	   -10.6583	   -16.7007	
    -8.5602	   -16.1133	   -17.8757	   -20.3094	   -22.7432	   -21.2326	   -31.8909	     3.1891	   -11.4136	   -16.9525	
    -8.3084	   -16.0294	   -17.6239	   -21.6522	   -22.9950	   -21.9040	   -31.3873	     4.3640	   -12.0010	   -17.0364	
    -7.9727	   -15.6097	   -17.7078	   -22.6593	   -23.1628	   -22.4915	   -30.7999	     5.1193	   -12.3367	   -17.0364	
    -7.4692	   -14.7705	   -17.8757	   -23.1628	   -23.2468	   -22.6593	   -30.1285	     5.4550	   -12.2528	   -16.7847	
    -6.8817	   -13.5956	   -18.0435	   -22.9950	   -23.0789	   -21.9040	   -29.2892	     5.0354	   -11.9171	   -16.3651	
    -6.0425	   -12.0010	   -17.9596	   -21.9879	   -22.4915	   -20.0577	   -28.3661	     3.8605	   -11.3297	   -15.7776	
    -5.1193	   -10.2386	   -17.7078	   -20.2255	   -21.7361	   -17.2043	   -27.2751	     2.0981	   -10.6583	   -15.0223	
    -4.0283	    -8.3084	   -17.1204	   -17.7917	   -20.7291	   -13.6795	   -26.2680	     0.0839	    -9.9869	   -14.1830	
    -2.9373	    -6.6299	   -16.4490	   -15.1062	   -19.8059	    -9.9869	   -25.3448	    -1.8463	    -9.3155	   -13.3438	
    -2.0981	    -5.3711	   -15.8615	   -12.4207	   -19.1345	    -6.6299	   -24.8413	    -3.5248	    -8.8120	   -12.7563	
    -1.7624	    -4.7836	   -15.7776	   -10.2386	   -18.8828	    -3.9444	   -24.9252	    -5.0354	    -8.6441	   -12.4207	
    -2.0981	    -5.0354	   -16.2811	    -8.7280	   -19.3863	    -2.2659	   -25.7645	    -6.7139	    -8.9798	   -12.6724	
    -3.1891	    -6.2943	   -17.4561	    -7.9727	   -20.6451	    -1.5106	   -27.2751	    -8.9798	    -9.9869	   -13.5117	
    -5.0354	    -8.2245	   -19.2184	    -8.0566	   -22.4915	    -1.5106	   -29.3732	   -12.0010	   -11.6653	   -15.0223	
    -7.3013	   -10.7422	   -21.4844	    -8.5602	   -24.7574	    -2.1820	   -31.8909	   -15.6097	   -14.0152	   -16.8686	
    -9.8190	   -13.5117	   -23.8342	    -9.4833	   -27.1072	    -3.1052	   -34.4086	   -19.3863	   -16.6168	   -18.9667	
   -12.3367	   -16.2811	   -26.0162	   -10.6583	   -29.2892	    -4.2801	   -36.6745	   -22.9111	   -19.1345	   -20.9808	
[Epoch Header]
[Trial Type]	23
[Accept]	1
[Correct]	0
[RT]	 0.000
[Resp]	0
[Epoch Data]
    -0.9232	    -3.2730	   -11.8332	    -0.9232	    -8.4763	     3.2730	   -15.0223	    -6.1264	    -6.2103	   -15.8615	
    -2.1820	    -4.0283	   -12.4207	    -0.1678	    -9.3155	     2.9373	   -15.9454	    -5.4550	    -6.2103	   -16.5329	
    -3.7766	    -5.2032	   -13.1760	     0.3357	   -10.4065	     1.9302	   -17.2882	    -4.6997	    -6.5460	   -17.6239	
    -5.5389	    -6.7139	   -13.9313	     0.3357	   -11.8332	     0.2518	   -18.8828	    -3.7766	    -7.0496	   -18.9667	
    -7.5531	    -8.4763	   -14.6866	     0.0000	   -13.4277	    -1.9302	   -20.7291	    -2.6016	    -7.6370	   -20.4773	
    -9.5673	   -10.4904	   -15.2740	    -0.7553	   -14.9384	    -4.2801	   -22.5754	    -1.4267	    -8.3084	   -21.9879	
   -11.5814	   -12.5885	   -15.7776	    -1.8463	   -16.3651	    -6.7978	   -24.3378	    -0.2518	    -9.0637	   -23.4146	
   -13.5117	   -14.6866	   -16.1133	    -3.1052	   -17.6239	    -9.0637	   -26.0162	     0.6714	    -9.7351	   -24.7574	
   -15.3580	   -16.9525	   -16.3651	    -4.5319	   -18.7988	   -10.9940	   -27.5269	     0.9232	   -10.4904	   -25.9323	
   -17.1204	   -19.0506	   -16.5329	    -5.9586	   -19.8059	   -12.5046	   -28.7857	     0.3357	   -11.1618	   -27.0233	
   -18.5471	   -20.9808	   -16.7007	    -7.1335	   -20.6451	   -13.5117	   -29.7928	    -1.0071	   -11.7493	   -27.7786	
   -19.4702	   -22.4915	   -16.7847	    -8.0566	   -21.2326	   -14.0152	   -30.5481	    -2.9373	   -12.1689	   -28.2822	
   -19.8059	   -23.2468	   -16.8686	    -8.5602	   -21.4844	   -14.0152	   -31.0516	    -4.9515	   -12.2528	   -28.3661	
   -19.3024	   -23.0789	   -16.9525	    -8.4763	   -21.3165	   -13.5956	   -31.1356	    -6.7978	   -12.0010	   -28.0304	
   -17.9596	   -21.9879	   -16.8686	    -7.9727	   -20.8130	   -12.6724	   -30.9677	    -8.0566	   -11.3297	   -27.1912	
   -15.7776	   -19.8898	   -16.7847	    -6.9656	   -19.9738	   -11.3297	   -30.5481	    -8.6441	   -10.3226	   -25.9323	
   -13.0081	   -17.1204	   -16.4490	    -5.6229	   -18.7149	    -9.8190	   -30.0446	    -8.8120	    -9.2316	   -24.4217	
    -9.7351	   -13.8474	   -15.9454	    -4.0283	   -17.3721	    -7.8888	   -29.6249	    -8.7280	    -8.0566	   -22.8271	
    -6.2943	   -10.5743	   -15.1901	    -2.3499	   -15.9454	    -5.7907	   -29.3732	    -8.7280	    -7.2174	   -21.3165	
    -3.0212	    -7.5531	   -14.4348	    -0.6714	   -14.5187	    -3.4409	   -29.3732	    -8.9798	    -6.8817	   -20.0577	
    -0.2518	    -5.0354	   -13.6795	     0.8392	   -13.3438	    -1.0071	   -29.5410	    -9.6512	    -6.9656	   -19.1345	
     1.8463	    -3.3569	   -13.0920	     2.1820	   -12.5046	     1.5106	   -29.8767	   -10.8261	    -7.6370	   -18.7149	
     2.9373	    -2.4338	   -12.8403	     2.9373	   -12.0010	     3.8605	   -30.2124	   -12.4207	    -8.8120	   -18.7988	
     2.9373	    -2.5177	   -12.9242	     3.1891	   -12.0010	     5.6229	   -30.2963	   -14.2670	   -10.3226	   -19.3863	
     1.7624	    -3.2730	   -13.5117	     2.7695	   -12.4207	     6.6299	   -30.0446	   -16.1972	   -12.0010	   -20.2255	
    -0.2518	    -4.6997	   -14.3509	     1.6785	   -13.1760	     6.7139	   -29.3732	   -17.7917	   -13.5956	   -21.2326	
    -3.1052	    -6.5460	   -15.4419	     0.2518	   -14.2670	     6.0425	   -28.6179	   -19.0506	   -15.0223	   -22.4075	
    -6.4621	    -8.6441	   -16.7007	    -1.5106	   -15.4419	     4.6158	   -27.7786	   -19.8898	   -16.1133	   -23.4985	
   -10.0708	   -10.7422	   -17.9596	    -3.2730	   -16.8686	     2.6016	   -27.1072	   -20.3934	   -16.9525	   -24.5056	
   -13.5117	   -12.5885	   -19.2184	    -4.8676	   -18.1274	     0.1678	   -26.5198	   -20.3934	   -17.3721	   -25.2609	
   -16.3651	   -14.0152	   -20.3094	    -6.2103	   -19.3024	    -2.2659	   -25.8484	   -19.8898	   -17.3721	   -25.6805	
   -18.2953	   -14.7705	   -20.9808	    -6.9656	   -20.0577	    -4.5319	   -25.0931	   -18.8828	   -16.7847	   -25.5966	
   -19.1345	   -14.8544	   -21.3165	    -7.1335	   -20.3934	    -6.5460	   -24.1699	   -17.2043	   -15.6097	   -25.0092	
   -18.9667	   -14.2670	   -21.2326	    -6.9656	   -20.3094	    -8.2245	   -23.1628	   -15.1062	   -14.0152	   -24.0860	
   -17.9596	   -13.1760	   -20.9808	    -6.5460	   -19.8898	    -9.5673	   -21.9879	   -12.7563	   -12.1689	   -22.8271	
   -16.3651	   -11.8332	   -20.4773	    -6.0425	   -19.3024	   -10.7422	   -21.0648	   -10.3226	   -10.2386	   -21.4844	
   -14.3509	   -10.3226	   -19.8898	    -5.7068	   -18.6310	   -11.6653	   -20.2255	    -8.0566	    -8.3923	   -20.2255	
   -12.0010	    -8.6441	   -19.1345	    -5.4550	   -17.9596	   -12.2528	   -19.7220	    -6.0425	    -6.8817	   -19.1345	
    -9.5673	    -6.9656	   -18.4631	    -5.3711	   -17.3721	   -12.5046	   -19.4702	    -4.2801	    -5.6229	   -18.2953	
    -7.2174	    -5.3711	   -17.7917	    -5.3711	   -16.9525	   -12.0850	   -19.6381	    -2.9373	    -4.8676	   -17.7078	
    -5.1193	    -4.1122	   -17.2043	    -5.3711	   -16.7007	   -11.0779	   -20.1416	    -1.9302	    -4.4479	   -17.4561	
    -3.5248	    -3.1891	   -16.8686	    -5.2032	   -16.6168	    -9.5673	   -20.8969	    -1.3428	    -4.4479	   -17.5400	
    -2.7695	    -2.8534	   -16.7007	    -4.9515	   -16.8686	    -7.8049	   -21.9879	    -1.0071	    -4.7836	   -17.9596	
    -2.7695	    -3.1052	   -16.7007	    -4.4479	   -17.2043	    -6.1264	   -22.9950	    -1.0910	    -5.4550	   -18.5471	
    -3.6087	    -3.9444	   -16.9525	    -3.9444	   -17.6239	    -4.9515	   -24.0021	    -1.3428	    -6.3782	   -19.2184	
    -5.2032	    -5.2032	   -17.2882	    -3.3569	   -18.0435	    -4.3640	   -24.6735	    -1.9302	    -7.3853	   -19.8898	
    -7.2174	    -6.7978	   -17.5400	    -2.8534	   -18.2953	    -4.4479	   -25.0931	    -2.6855	    -8.4763	   -20.5612	
    -9.4833	    -8.6441	   -17.8757	    -2.5177	   -18.2953	    -5.2872	   -25.1770	    -3.3569	    -9.5673	   -21.0648	
   -11.7493	   -10.4904	   -18.1274	    -2.3499	   -18.1274	    -6.7139	   -25.0092	    -3.8605	   -10.4065	   -21.3165	
   -13.9313	   -12.2528	   -18.2953	    -2.5177	   -17.7917	    -8.6441	   -24.6735	    -4.0283	   -11.0779	   -21.5683	
   -15.7776	   -13.8474	   -18.4631	    -3.1052	   -17.3721	   -10.9940	   -24.4217	    -3.6087	   -11.4975	   -21.7361	
   -17.3721	   -15.3580	   -18.7988	    -4.2801	   -16.9525	   -13.6795	   -24.1699	    -2.8534	   -11.8332	   -21.9040	
   -18.6310	   -16.5329	   -19.2184	    -5.9586	   -16.5329	   -16.4490	   -24.2538	    -1.9302	   -12.0850	   -22.3236	
   -19.6381	   -17.5400	   -19.8059	    -7.9727	   -16.2811	   -18.9667	   -24.4217	    -1.0071	   -12.3367	   -22.8271	
   -20.2255	   -18.2114	   -20.3934	   -10.1547	   -16.0294	   -20.8969	   -24.6735	    -0.5875	   -12.5885	   -23.3307	
   -20.4773	   -18.6310	   -20.9808	   -12.0850	   -15.8615	   -21.8201	   -24.9252	    -0.9232	   -12.8403	   -23.9182	
   -20.3934	   -18.7988	   -21.4005	   -13.5956	   -15.6097	   -21.4844	   -25.1770	    -2.1820	   -13.0920	   -24.3378	
   -19.9738	   -18.6310	   -21.5683	   -14.4348	   -15.4419	   -19.9738	   -25.1770	    -4.3640	   -13.4277	   -24.5056	
   -19.1345	   -18.2114	   -21.3165	   -14.6027	   -15.2740	   -17.5400	   -25.0092	    -7.1335	   -13.7634	   -24.5895	
   -17.9596	   -17.4561	   -20.7291	   -14.0152	   -15.1062	   -14.5187	   -24.7574	    -9.9030	   -14.0152	   -24.3378	
   -16.4490	   -16.4490	   -19.7220	   -12.9242	   -15.1062	   -11.4136	   -24.3378	   -12.1689	   -14.0991	   -24.0021	
   -14.6866	   -15.1062	   -18.4631	   -11.4136	   -15.1062	    -8.3923	   -23.9182	   -13.4277	   -13.8474	   -23.4146	
   -12.7563	   -13.5956	   -17.0364	    -9.5673	   -15.1062	    -5.7907	   -23.4985	   -13.7634	   -13.2599	   -22.6593	
   -10.7422	   -11.9171	   -15.3580	    -7.4692	   -15.0223	    -3.4409	   -23.0789	   -13.4277	   -12.3367	   -21.8201	
    -8.5602	   -10.1547	   -13.7634	    -5.2872	   -14.6866	    -1.4267	   -22.7432	   -13.0081	   -11.2457	   -20.8130	
    -6.3782	    -8.3084	   -12.2528	    -3.1052	   -14.2670	     0.4196	   -22.4075	   -12.7563	   -10.1547	   -19.8059	
    -4.2801	    -6.4621	   -10.8261	    -1.0910	   -13.7634	     1.9302	   -22.0718	   -12.7563	    -9.0637	   -18.9667	
    -2.2659	    -4.8676	    -9.8190	     0.5875	   -13.3438	     3.1891	   -21.9040	   -13.0081	    -8.3084	   -18.2114	
    -0.3357	    -3.4409	    -9.1476	     1.8463	   -13.0081	     4.1962	   -21.8201	   -13.3438	    -7.7209	   -17.7078	
     1.1749	    -2.2659	    -8.8959	     2.6016	   -13.0081	     4.8676	   -21.8201	   -13.6795	    -7.3853	   -17.3721	
     2.4338	    -1.5106	    -8.8959	     2.7695	   -13.0081	     5.2032	   -21.6522	   -13.8474	    -7.3013	   -17.1204	
     3.2730	    -1.0071	    -9.0637	     2.5177	   -13.0920	     5.3711	   -21.4844	   -13.8474	    -7.3013	   -17.0364	
     3.7766	    -0.7553	    -9.1476	     1.8463	   -13.0920	     5.2872	   -20.9808	   -13.7634	    -7.3013	   -16.9525	
     4.0283	    -0.5875	    -9.0637	     1.1749	   -12.9242	     5.1193	   -20.1416	   -13.3438	    -7.2174	   -16.7007	
     4.0283	    -0.5035	    -8.7280	     0.5875	   -12.5046	     4.7836	   -19.0506	   -12.5885	    -6.9656	   -16.2811	
     3.8605	    -0.5035	    -8.2245	     0.0839	   -11.9171	     4.2801	   -17.7917	   -11.3297	    -6.4621	   -15.6937	
     3.4409	    -0.5875	    -7.5531	    -0.1678	   -11.2457	     3.6926	   -16.6168	    -9.4833	    -5.7068	   -15.0223	
     2.8534	    -0.8392	    -6.9656	    -0.2518	   -10.8261	     2.9373	   -15.6097	    -7.2174	    -4.8676	   -14.3509	
     2.0142	    -1.2589	    -6.7139	    -0.4196	   -10.6583	     1.9302	   -15.1062	    -4.9515	    -4.1122	   -13.9313	
     0.9232	    -1.8463	    -6.8817	    -0.7553	   -10.9100	     0.6714	   -15.2740	    -2.8534	    -3.6926	   -13.9313	
    -0.3357	    -2.6855	    -7.7209	    -1.2589	   -11.6653	    -0.8392	   -16.2811	    -1.4267	    -3.6926	   -14.2670	
    -1.8463	    -3.6926	    -8.9798	    -2.0981	   -12.8403	    -2.5177	   -18.0435	    -0.9232	    -4.0283	   -14.9384	
    -3.4409	    -4.7836	   -10.5743	    -3.0212	   -14.0991	    -4.1962	   -20.3094	    -1.2589	    -4.6997	   -15.8615	
    -5.1193	    -5.9586	   -12.2528	    -3.9444	   -15.4419	    -5.6229	   -22.9111	    -2.6016	    -5.7068	   -17.0364	
    -6.7978	    -7.1335	   -13.9313	    -4.7836	   -16.7007	    -6.7139	   -25.4288	    -4.6997	    -6.8817	   -18.2953	
    -8.4763	    -8.3084	   -15.3580	    -5.5389	   -17.7078	    -7.3853	   -27.6108	    -7.4692	    -8.2245	   -19.5541	
   -10.1547	    -9.6512	   -16.5329	    -6.3782	   -18.4631	    -7.6370	   -29.2053	   -10.4904	    -9.7351	   -20.8969	
   -12.0010	   -11.0779	   -17.4561	    -7.1335	   -19.0506	    -7.4692	   -30.2963	   -13.4277	   -11.4136	   -22.3236	
   -13.8474	   -12.5885	   -18.2953	    -8.0566	   -19.4702	    -7.2174	   -31.0516	   -16.1133	   -13.0920	   -23.6664	
   -15.6937	   -14.0991	   -18.9667	    -9.0637	   -19.8059	    -7.0496	   -31.5552	   -18.2114	   -14.7705	   -24.9252	
   -17.4561	   -15.6097	   -19.5541	   -10.1547	   -20.0577	    -6.9656	   -31.9748	   -19.6381	   -16.1133	   -26.1002	
   -18.9667	   -16.8686	   -19.8898	   -11.1618	   -19.9738	    -6.9656	   -32.1426	   -20.2255	   -17.1204	   -26.9394	
   -20.0577	   -17.7078	   -19.8059	   -11.8332	   -19.6381	    -7.1335	   -31.8909	   -19.9738	   -17.4561	   -27.4429	
   -20.7291	   -18.0435	   -19.3863	   -12.2528	   -18.9667	    -7.2174	   -31.2195	   -18.7988	   -17.2043	   -27.5269	
   -20.8969	   -17.8757	   -18.3792	   -12.1689	   -17.7917	    -7.2174	   -30.0446	   -16.8686	   -16.1972	   -27.1072	
   -20.5612	   -17.2043	   -17.1204	   -11.6653	   -16.3651	    -7.1335	   -28.5339	   -14.3509	   -14.7705	   -26.2680	
   -19.8898	   -16.1133	   -15.5258	   -10.7422	   -14.6866	    -6.8817	   -27.0233	   -11.6653	   -13.0081	   -25.1770	
   -18.8828	   -14.7705	   -13.7634	    -9.3994	   -12.8403	    -6.6299	   -25.5966	    -9.1476	   -11.3297	   -23.9182	
   -17.4561	   -13.0920	   -12.0850	    -7.7209	   -10.9940	    -6.3782	   -24.5895	    -7.1335	    -9.8190	   -22.6593	
   -15.6937	   -11.1618	   -10.4065	    -5.7068	    -9.2316	    -6.2103	   -23.9182	    -5.9586	    -8.7280	   -21.6522	
   -13.6795	    -8.9798	    -8.9798	    -3.3569	    -7.8049	    -6.2103	   -23.7503	    -5.7907	    -8.2245	   -20.8130	
   -11.3297	    -6.7978	    -7.8049	    -1.0910	    -6.8817	    -6.3782	   -24.1699	    -6.2943	    -8.1406	   -20.2255	
    -8.8959	    -4.7836	    -7.1335	     1.0910	    -6.4621	    -6.7139	   -25.0931	    -7.3013	    -8.3923	   -20.0577	
    -6.4621	    -2.9373	    -6.8817	     2.6855	    -6.6299	    -7.0496	   -26.5198	    -8.3923	    -8.8959	   -20.1416	
    -4.2801	    -1.5945	    -7.2174	     3.6926	    -7.3853	    -7.3013	   -28.1982	    -9.3994	    -9.4833	   -20.4773	
    -2.2659	    -0.7553	    -7.9727	     3.9444	    -8.4763	    -7.3013	   -29.7928	   -10.3226	   -10.3226	   -21.0648	
    -0.5035	    -0.4196	    -9.0637	     3.4409	    -9.9030	    -7.0496	   -31.0516	   -11.1618	   -11.2457	   -21.9040	
     1.0071	    -0.4196	   -10.4065	     2.2659	   -11.3297	    -6.6299	   -31.6391	   -12.0010	   -12.2528	   -22.8271	
     2.4338	    -0.7553	   -11.7493	     0.5035	   -12.8403	    -6.4621	   -31.3873	   -12.7563	   -13.3438	   -23.8342	
     3.6087	    -1.2589	   -12.9242	    -1.5106	   -14.1830	    -6.5460	   -30.6320	   -13.5117	   -14.1830	   -24.6735	
     4.3640	    -1.8463	   -14.0152	    -3.6087	   -15.3580	    -7.1335	   -29.3732	   -13.9313	   -14.8544	   -25.3448	
     4.7836	    -2.3499	   -14.6866	    -5.4550	   -16.2811	    -8.0566	   -27.8625	   -14.0991	   -15.1062	   -25.6805	
     4.6997	    -2.8534	   -15.1062	    -6.8817	   -16.7847	    -8.9798	   -26.1002	   -13.6795	   -14.9384	   -25.5966	
     4.0283	    -3.2730	   -15.1901	    -7.6370	   -16.8686	    -9.7351	   -24.0860	   -12.9242	   -14.4348	   -25.0931	
     2.9373	    -3.6087	   -15.1062	    -7.8049	   -16.7007	   -10.0708	   -21.9879	   -11.6653	   -13.5956	   -24.3378	
     1.4267	    -3.8605	   -14.8544	    -7.6370	   -16.1133	    -9.9869	   -19.9738	   -10.0708	   -12.5046	   -23.3307	
    -0.1678	    -4.1122	   -14.5187	    -7.1335	   -15.4419	    -9.3994	   -18.0435	    -8.2245	   -11.3297	   -22.3236	
    -1.5106	    -4.1122	   -14.1830	    -6.5460	   -14.6866	    -8.3923	   -16.3651	    -6.2103	   -10.1547	   -21.2326	
    -2.3499	    -3.9444	   -13.6795	    -5.7068	   -13.9313	    -7.1335	   -15.0223	    -4.1962	    -8.8959	   -20.2255	
    -2.7695	    -3.5248	   -13.0920	    -4.6997	   -13.1760	    -5.6229	   -14.0152	    -2.2659	    -7.5531	   -19.2184	
    -2.5177	    -2.8534	   -12.3367	    -3.6926	   -12.3367	    -4.0283	   -13.3438	    -0.5875	    -6.2943	   -18.2953	
    -1.9302	    -2.0142	   -11.4975	    -2.6016	   -11.4975	    -2.4338	   -13.0081	     0.7553	    -5.1193	   -17.3721	
    -1.0071	    -1.0910	   -10.6583	    -1.6785	   -10.8261	    -1.0910	   -12.9242	     1.5945	    -4.1122	   -16.6168	
     0.0839	    -0.3357	    -9.8190	    -1.0071	   -10.3226	     0.0000	   -13.0920	     1.7624	    -3.5248	   -16.1133	
     1.0910	     0.2518	    -9.2316	    -0.5875	    -9.9869	     0.7553	   -13.5956	     1.0910	    -3.2730	   -15.8615	
     1.7624	     0.4196	    -8.8120	    -0.4196	    -9.9869	     1.1749	   -14.3509	    -0.5035	    -3.5248	   -15.9454	
     2.0142	     0.1678	    -8.7280	    -0.5875	   -10.2386	     1.1749	   -15.4419	    -2.6855	    -4.2801	   -16.4490	
     1.6785	    -0.5875	    -8.8959	    -1.0071	   -10.8261	     0.8392	   -16.7007	    -5.2872	    -5.4550	   -17.2882	
     0.6714	    -1.8463	    -9.3994	    -1.7624	   -11.6653	     0.1678	   -18.1274	    -7.8888	    -7.0496	   -18.4631	
    -1.0071	    -3.5248	   -10.2386	    -2.8534	   -12.7563	    -1.0071	   -19.7220	   -10.2386	    -8.9798	   -19.8898	
    -3.1052	    -5.4550	   -11.3297	    -4.2801	   -13.9313	    -2.6855	   -21.4844	   -12.0010	   -10.9100	   -21.5683	
    -5.4550	    -7.3853	   -12.5046	    -5.9586	   -15.1901	    -4.6997	   -23.2468	   -13.0920	   -12.7563	   -23.1628	
    -7.8888	    -9.2316	   -13.8474	    -7.8049	   -16.2811	    -6.8817	   -25.0092	   -13.5117	   -14.3509	   -24.6735	
   -10.2386	   -10.6583	   -15.1062	    -9.3994	   -17.2882	    -9.0637	   -26.6037	   -13.1760	   -15.4419	   -25.7645	
   -12.1689	   -11.7493	   -16.1972	   -10.6583	   -18.0435	   -10.9100	   -27.7786	   -12.2528	   -15.9454	   -26.5198	
   -13.7634	   -12.2528	   -17.1204	   -11.3297	   -18.3792	   -12.2528	   -28.2822	   -10.8261	   -15.8615	   -26.6876	
   -14.6866	   -12.2528	   -17.5400	   -11.2457	   -18.2953	   -12.8403	   -28.0304	    -9.1476	   -15.1901	   -26.3519	
   -15.0223	   -11.7493	   -17.3721	   -10.4904	   -17.6239	   -12.5046	   -26.9394	    -7.3853	   -13.9313	   -25.5127	
   -14.7705	   -10.7422	   -16.6168	    -9.0637	   -16.4490	   -11.2457	   -25.1770	    -5.5389	   -12.2528	   -24.1699	
   -13.7634	    -9.3155	   -15.1901	    -7.0496	   -14.7705	    -9.0637	   -22.9111	    -4.0283	   -10.3226	   -22.4915	
   -12.3367	    -7.6370	   -13.3438	    -4.4479	   -12.7563	    -6.2103	   -20.3094	    -2.7695	    -8.2245	   -20.5612	
   -10.4904	    -5.8746	   -11.2457	    -1.6785	   -10.6583	    -3.1052	   -17.7917	    -2.0142	    -6.2943	   -18.6310	
    -8.5602	    -4.1122	    -8.9798	     1.1749	    -8.4763	    -0.1678	   -15.4419	    -1.7624	    -4.6158	   -16.7847	
    -6.6299	    -2.6016	    -6.8817	     3.8605	    -6.5460	     2.3499	   -13.5956	    -1.9302	    -3.3569	   -15.2740	
    -4.8676	    -1.3428	    -5.1193	     6.1264	    -5.0354	     4.1962	   -12.4207	    -2.3499	    -2.5177	   -14.0991	
    -3.6087	    -0.5875	    -3.6926	     7.7209	    -3.9444	     5.2872	   -11.9171	    -3.1052	    -2.1820	   -13.4277	
    -2.8534	    -0.5035	    -2.7695	     8.5602	    -3.6087	     5.6229	   -12.4207	    -3.8605	    -2.3499	   -13.3438	
    -2.9373	    -1.1749	    -2.5177	     8.3084	    -3.9444	     5.0354	   -13.6795	    -4.7836	    -3.1052	   -13.8474	
    -3.7766	    -2.6016	    -2.9373	     7.1335	    -4.9515	     3.7766	   -15.6937	    -5.7907	    -4.2801	   -15.0223	
    -5.5389	    -4.8676	    -3.9444	     5.1193	    -6.5460	     1.7624	   -18.0435	    -6.8817	    -5.8746	   -16.6168	
    -7.8888	    -7.5531	    -5.2872	     2.4338	    -8.4763	    -0.5035	   -20.3094	    -7.9727	    -7.5531	   -18.2953	
   -10.6583	   -10.4065	    -6.7978	    -0.4196	   -10.3226	    -2.8534	   -22.0718	    -8.8959	    -9.2316	   -19.9738	
   -13.4277	   -13.0081	    -8.2245	    -3.0212	   -12.0010	    -4.8676	   -23.2468	    -9.3994	   -10.6583	   -21.3165	
   -15.8615	   -15.0223	    -9.5673	    -4.9515	   -13.2599	    -6.3782	   -23.7503	    -9.4833	   -11.6653	   -22.1558	
   -17.7078	   -16.3651	   -10.8261	    -6.2103	   -14.0991	    -7.1335	   -23.7503	    -9.0637	   -12.1689	   -22.4075	
   -18.7988	   -16.8686	   -11.9171	    -6.6299	   -14.4348	    -7.3013	   -23.5825	    -8.5602	   -12.1689	   -22.3236	
   -19.2184	   -16.7007	   -13.0081	    -6.4621	   -14.3509	    -7.0496	   -23.2468	    -8.0566	   -11.8332	   -21.8201	
   -18.8828	   -15.8615	   -13.8474	    -5.8746	   -13.8474	    -6.4621	   -22.7432	    -7.8888	   -11.1618	   -21.1487	
   -17.8757	   -14.6027	   -14.5187	    -5.0354	   -13.1760	    -5.7907	   -21.9879	    -8.1406	   -10.4065	   -20.3934	
   -16.4490	   -12.9242	   -15.0223	    -4.1962	   -12.3367	    -5.1193	   -21.1487	    -8.8120	    -9.4833	   -19.7220	
   -14.6866	   -11.0779	   -15.3580	    -3.5248	   -11.4136	    -4.8676	   -20.2255	    -9.7351	    -8.6441	   -19.0506	
   -12.7563	    -9.1476	   -15.4419	    -3.1891	   -10.5743	    -4.8676	   -19.4702	   -10.5743	    -7.8888	   -18.4631	
   -10.9100	    -7.2174	   -15.4419	    -3.1891	    -9.8190	    -5.4550	   -19.1345	   -11.1618	    -7.2174	   -17.9596	
    -9.2316	    -5.5389	   -15.3580	    -3.4409	    -9.1476	    -6.5460	   -19.1345	   -11.4975	    -6.7139	   -17.6239	
    -7.7209	    -4.1122	   -15.2740	    -3.9444	    -8.6441	    -7.9727	   -19.6381	   -11.4975	    -6.4621	   -17.3721	
    -6.4621	    -3.1052	   -15.0223	    -4.2801	    -8.1406	    -9.7351	   -20.3934	   -10.9940	    -6.3782	   -17.1204	
    -5.4550	    -2.3499	   -14.7705	    -4.6158	    -7.9727	   -11.4975	   -21.4005	   -10.1547	    -6.5460	   -17.0364	
    -4.6997	    -1.9302	   -14.4348	    -4.6158	    -7.9727	   -13.0920	   -22.5754	    -8.9798	    -6.7978	   -16.8686	
    -4.2801	    -1.8463	   -14.1830	    -4.4479	    -8.3923	   -14.2670	   -23.7503	    -7.6370	    -7.0496	   -16.7847	
    -4.1962	    -2.1820	   -14.0152	    -4.1122	    -9.0637	   -14.9384	   -25.0092	    -6.2943	    -7.3853	   -16.6168	
    -4.5319	    -2.7695	   -14.0152	    -3.6926	    -9.9869	   -14.8544	   -26.3519	    -5.1193	    -7.8049	   -16.4490	
    -5.1193	    -3.6087	   -14.1830	    -3.1891	   -10.9940	   -14.1830	   -27.6947	    -4.2801	    -8.2245	   -16.2811	
    -5.9586	    -4.6997	   -14.5187	    -2.6016	   -11.9171	   -12.8403	   -29.1214	    -3.9444	    -8.7280	   -16.1133	
    -6.8817	    -5.8746	   -14.9384	    -2.0142	   -12.7563	   -11.0779	   -30.3802	    -4.0283	    -9.3155	   -16.0294	
    -7.9727	    -7.3013	   -15.4419	    -1.5945	   -13.3438	    -9.1476	   -31.3034	    -4.5319	   -10.0708	   -16.1133	
    -8.9798	    -8.6441	   -15.8615	    -1.2589	   -13.9313	    -7.2174	   -31.5552	    -5.4550	   -10.9100	   -16.3651	
   -10.1547	   -10.0708	   -16.2811	    -1.1749	   -14.4348	    -5.7068	   -30.8838	    -6.4621	   -11.6653	   -16.7847	
   -11.1618	   -11.4136	   -16.6168	    -1.1749	   -14.9384	    -4.4479	   -29.2892	    -7.4692	   -12.3367	   -17.3721	
   -12.1689	   -12.5885	   -16.7847	    -1.2589	   -15.4419	    -3.5248	   -27.1072	    -8.3084	   -12.6724	   -18.0435	
   -12.8403	   -13.4277	   -16.7007	    -1.2589	   -15.7776	    -2.8534	   -24.5895	    -8.7280	   -12.7563	   -18.7988	
   -13.1760	   -13.9313	   -16.2811	    -1.1749	   -16.0294	    -2.2659	   -22.2397	    -8.8120	   -12.3367	   -19.4702	
   -13.0920	   -14.0991	   -15.6097	    -1.0910	   -16.2811	    -1.6785	   -20.1416	    -8.4763	   -11.5814	   -20.0577	
   -12.6724	   -13.8474	   -14.7705	    -0.9232	   -16.4490	    -1.0071	   -18.6310	    -7.8888	   -10.4904	   -20.3934	
   -11.9171	   -13.4277	   -13.9313	    -0.8392	   -16.7007	    -0.5035	   -17.5400	    -7.0496	    -9.2316	   -20.5612	
   -11.0779	   -13.0081	   -13.1760	    -0.9232	   -16.9525	    -0.2518	   -17.0364	    -5.9586	    -7.9727	   -20.6451	
   -10.4065	   -12.7563	   -12.6724	    -1.0910	   -17.3721	    -0.2518	   -17.2043	    -4.6158	    -6.7139	   -20.7291	
   -10.2386	   -13.0081	   -12.5046	    -1.4267	   -17.9596	    -0.7553	   -17.8757	    -3.0212	    -5.7068	   -21.0648	
   -10.6583	   -13.7634	   -12.9242	    -2.0142	   -18.9667	    -1.8463	   -19.2184	    -1.4267	    -5.0354	   -21.5683	
   -11.9171	   -15.1062	   -13.9313	    -2.7695	   -20.3094	    -3.4409	   -21.1487	     0.1678	    -4.6997	   -22.3236	
   -13.9313	   -16.9525	   -15.6097	    -3.8605	   -22.0718	    -5.5389	   -23.4146	     1.4267	    -4.9515	   -23.4146	
   -16.4490	   -19.1345	   -17.8757	    -5.0354	   -24.0021	    -7.9727	   -25.9323	     2.2659	    -5.5389	   -24.7574	
   -19.0506	   -21.2326	   -20.3934	    -6.2943	   -26.0162	   -10.4065	   -28.4500	     2.6016	    -6.5460	   -26.1002	
   -21.3165	   -23.0789	   -23.0789	    -7.4692	   -27.8625	   -12.5046	   -30.7159	     2.1820	    -7.8888	   -27.3590	
   -23.1628	   -24.3378	   -25.6805	    -8.3084	   -29.3732	   -14.0152	   -32.4783	     1.0910	    -9.3994	   -28.3661	
   -24.2538	   -25.0092	   -27.9465	    -8.8959	   -30.4642	   -14.6027	   -33.7372	    -0.9232	   -11.0779	   -29.0375	
   -24.6735	   -25.0931	   -29.7089	    -8.9798	   -31.0516	   -14.4348	   -34.4925	    -3.7766	   -12.8403	   -29.3732	
   -24.3378	   -24.5895	   -30.8838	    -8.7280	   -31.1356	   -13.4277	   -34.6603	    -7.4692	   -14.5187	   -29.3732	
   -23.3307	   -23.4985	   -31.1356	    -7.9727	   -30.7159	   -11.7493	   -34.2407	   -11.4975	   -16.0294	   -28.9536	
   -21.6522	   -21.9040	   -30.5481	    -6.6299	   -29.6249	    -9.4833	   -33.3176	   -15.3580	   -17.0364	   -28.1982	
   -19.1345	   -19.6381	   -29.0375	    -4.6997	   -27.8625	    -6.7978	   -31.8909	   -18.6310	   -17.4561	   -26.9394	
   -16.1133	   -16.9525	   -26.7715	    -2.1820	   -25.5966	    -3.8605	   -30.0446	   -20.8969	   -17.2882	   -25.2609	
   -12.5885	   -13.9313	   -23.9182	     0.7553	   -22.7432	    -0.6714	   -27.9465	   -22.0718	   -16.4490	   -23.3307	
    -8.9798	   -10.6583	   -20.8130	     3.9444	   -19.7220	     2.4338	   -25.8484	   -21.9879	   -15.1901	   -21.3165	
    -5.3711	    -7.5531	   -17.5400	     7.1335	   -16.7007	     5.2872	   -23.6664	   -20.9808	   -13.6795	   -19.2184	
    -2.0142	    -4.6997	   -14.5187	     9.9869	   -13.7634	     7.6370	   -21.7361	   -19.2184	   -12.0010	   -17.3721	
     0.7553	    -2.2659	   -11.8332	    12.4207	   -11.1618	     9.4833	   -19.8898	   -17.1204	   -10.4065	   -15.7776	
     3.1052	    -0.3357	    -9.5673	    14.2670	    -8.9798	    10.6583	   -18.3792	   -14.8544	    -8.9798	   -14.6027	
     4.7836	     1.0910	    -7.8888	    15.5258	    -7.3853	    11.3297	   -17.1204	   -12.7563	    -7.7209	   -13.6795	
     5.9586	     1.9302	    -6.7978	    16.0294	    -6.2103	    11.4136	   -16.1972	   -10.9100	    -6.7978	   -13.1760	
     6.5460	     2.2659	    -6.2103	    15.8615	    -5.6229	    10.9100	   -15.6937	    -9.3994	    -6.2103	   -12.9242	
     6.6299	     2.0981	    -6.0425	    15.1062	    -5.4550	     9.9869	   -15.3580	    -8.1406	    -5.8746	   -12.9242	
     6.3782	     1.5945	    -6.2943	    13.6795	    -5.6229	     8.7280	   -15.3580	    -7.2174	    -5.7907	   -13.0920	
     5.7068	     0.6714	    -6.7978	    11.9171	    -6.1264	     7.1335	   -15.5258	    -6.5460	    -5.9586	   -13.5117	
     4.7836	    -0.5035	    -7.6370	     9.7351	    -6.9656	     5.3711	   -15.8615	    -6.1264	    -6.2943	   -14.0152	
     3.5248	    -2.0142	    -8.6441	     7.3013	    -7.9727	     3.2730	   -16.4490	    -5.9586	    -6.8817	   -14.6866	
     2.1820	    -3.6087	    -9.9030	     4.6158	    -9.2316	     1.0910	   -17.2043	    -5.9586	    -7.6370	   -15.3580	
     0.7553	    -5.2032	   -11.3297	     1.9302	   -10.5743	    -1.1749	   -17.9596	    -6.1264	    -8.4763	   -16.0294	
    -0.5035	    -6.7978	   -12.6724	    -0.7553	   -11.9171	    -3.4409	   -18.8828	    -6.3782	    -9.3994	   -16.7847	
    -1.5106	    -7.9727	   -13.8474	    -3.1891	   -13.0920	    -5.5389	   -19.6381	    -6.5460	   -10.2386	   -17.4561	
    -2.0981	    -8.8120	   -14.8544	    -5.2872	   -13.9313	    -7.4692	   -20.3934	    -6.6299	   -10.9100	   -18.0435	
    -2.3499	    -9.1476	   -15.5258	    -6.8817	   -14.6027	    -8.8959	   -20.9808	    -6.5460	   -11.3297	   -18.4631	
    -2.0981	    -8.8959	   -15.7776	    -7.9727	   -14.8544	    -9.9030	   -21.3165	    -6.2943	   -11.4136	   -18.7988	
    -1.3428	    -8.2245	   -15.6097	    -8.3084	   -14.6866	   -10.3226	   -21.5683	    -5.8746	   -11.3297	   -18.8828	
    -0.0839	    -6.9656	   -15.0223	    -8.0566	   -14.2670	   -10.2386	   -21.5683	    -5.6229	   -10.9940	   -18.7988	
     1.5945	    -5.2872	   -14.0152	    -7.2174	   -13.5117	    -9.6512	   -21.4844	    -5.5389	   -10.4904	   -18.5471	
     3.6087	    -3.4409	   -12.7563	    -5.8746	   -12.5885	    -8.6441	   -21.4005	    -6.0425	   -10.1547	   -18.2953	
     5.6229	    -1.5945	   -11.4975	    -4.1122	   -11.6653	    -7.5531	   -21.3165	    -7.1335	    -9.9030	   -18.0435	
     7.3853	     0.0000	   -10.4065	    -2.3499	   -10.9100	    -6.4621	   -21.4844	    -8.8120	   -10.1547	   -18.1274	
     8.3923	     0.9232	    -9.7351	    -0.8392	   -10.5743	    -5.7907	   -21.7361	   -10.8261	   -10.8261	   -18.7149	
     8.6441	     1.1749	    -9.4833	     0.1678	   -10.6583	    -5.5389	   -22.1558	   -12.8403	   -11.9171	   -19.5541	
     8.0566	     0.7553	    -9.7351	     0.6714	   -11.0779	    -5.7907	   -22.5754	   -14.6027	   -13.2599	   -20.7291	
     6.7139	    -0.1678	   -10.1547	     0.7553	   -11.6653	    -6.2943	   -22.8271	   -15.6937	   -14.6027	   -21.9040	
     4.9515	    -1.3428	   -10.6583	     0.6714	   -12.1689	    -6.7978	   -22.8271	   -15.9454	   -15.6097	   -22.9111	
     2.9373	    -2.5177	   -10.9940	     0.5875	   -12.5046	    -7.3013	   -22.5754	   -15.6097	   -16.2811	   -23.5825	
     0.9232	    -3.6087	   -11.0779	     0.6714	   -12.5885	    -7.6370	   -22.1558	   -14.7705	   -16.5329	   -24.0021	
    -0.7553	    -4.4479	   -10.9940	     1.0071	   -12.5046	    -7.8049	   -21.6522	   -13.6795	   -16.5329	   -24.0860	
    -2.0142	    -5.0354	   -10.8261	     1.6785	   -12.2528	    -8.0566	   -21.2326	   -12.4207	   -16.3651	   -24.0860	
    -2.8534	    -5.4550	   -10.6583	     2.3499	   -12.0010	    -8.3084	   -21.0648	   -11.1618	   -16.1972	   -24.1699	
    -3.2730	    -5.7907	   -10.5743	     3.0212	   -11.7493	    -8.7280	   -21.3165	   -10.1547	   -16.1133	   -24.2538	
    -3.3569	    -5.9586	   -10.7422	     3.2730	   -11.6653	    -9.4833	   -21.9879	    -9.3994	   -16.1133	   -24.5895	
    -3.1891	    -6.2943	   -11.2457	     3.0212	   -11.7493	   -10.4904	   -23.2468	    -9.1476	   -16.3651	   -25.0931	
    -3.1052	    -6.7139	   -12.0850	     1.9302	   -12.0850	   -11.9171	   -25.0092	    -9.3994	   -16.7847	   -25.8484	
    -3.3569	    -7.4692	   -13.2599	     0.1678	   -12.6724	   -13.5956	   -27.0233	   -10.1547	   -17.4561	   -26.8555	
    -4.1122	    -8.5602	   -14.8544	    -2.3499	   -13.5956	   -15.6097	   -29.1214	   -11.3297	   -18.2953	   -27.9465	
    -5.4550	   -10.0708	   -16.6168	    -5.3711	   -14.8544	   -17.8757	   -31.0516	   -12.7563	   -19.2184	   -29.1214	
    -7.3013	   -11.8332	   -18.4631	    -8.4763	   -16.1972	   -20.0577	   -32.6462	   -14.0152	   -20.1416	   -30.2963	
    -9.3155	   -13.5117	   -20.2255	   -11.3297	   -17.7078	   -21.9040	   -33.8211	   -14.9384	   -20.8130	   -31.2195	
   -11.0779	   -15.1062	   -21.5683	   -13.5956	   -19.0506	   -23.1628	   -34.6603	   -15.1901	   -21.2326	   -31.8069	
   -12.4207	   -16.2811	   -22.4075	   -15.1901	   -20.1416	   -23.3307	   -35.0800	   -14.7705	   -21.3165	   -31.9748	
   -13.0920	   -16.9525	   -22.7432	   -15.8615	   -20.8969	   -22.4075	   -34.9960	   -13.7634	   -20.8969	   -31.7230	
   -13.1760	   -17.2043	   -22.4915	   -15.7776	   -21.1487	   -20.4773	   -34.5764	   -12.5046	   -20.2255	   -31.0516	
   -12.8403	   -17.2043	   -21.8201	   -15.1901	   -21.0648	   -17.8757	   -33.7372	   -11.3297	   -19.3863	   -30.1285	
   -12.3367	   -16.8686	   -20.8130	   -14.1830	   -20.6451	   -14.8544	   -32.8140	   -10.5743	   -18.5471	   -28.9536	
   -11.8332	   -16.6168	   -19.6381	   -12.9242	   -19.9738	   -12.1689	   -31.7230	   -10.5743	   -17.7917	   -27.7786	
   -11.5814	   -16.3651	   -18.4631	   -11.6653	   -19.2184	    -9.9869	   -30.6320	   -11.4136	   -17.2882	   -26.7715	
   -11.7493	   -16.3651	   -17.3721	   -10.4065	   -18.4631	    -8.4763	   -29.6249	   -12.9242	   -17.1204	   -25.8484	
   -12.3367	   -16.5329	   -16.5329	    -9.3155	   -17.8757	    -7.8049	   -28.7018	   -14.7705	   -17.0364	   -25.2609	
   -13.5117	   -16.9525	   -16.0294	    -8.2245	   -17.4561	    -7.7209	   -27.9465	   -16.3651	   -17.1204	   -24.8413	
   -14.9384	   -17.4561	   -15.8615	    -7.3013	   -17.2043	    -8.1406	   -27.2751	   -17.2043	   -17.1204	   -24.5895	
   -16.5329	   -17.8757	   -15.9454	    -6.5460	   -17.1204	    -8.8120	   -26.7715	   -17.2043	   -16.9525	   -24.5895	
   -17.9596	   -18.2953	   -16.4490	    -5.7907	   -17.2043	    -9.8190	   -26.4359	   -16.1972	   -16.7007	   -24.5895	
   -19.2184	   -18.5471	   -17.2882	    -5.3711	   -17.4561	   -11.1618	   -26.1841	   -14.4348	   -16.2811	   -24.7574	
   -20.1416	   -18.6310	   -18.3792	    -5.2872	   -17.7917	   -12.7563	   -26.1841	   -12.1689	   -15.7776	   -25.0092	
   -20.6451	   -18.6310	   -19.6381	    -5.7907	   -18.3792	   -14.6027	   -26.3519	    -9.6512	   -15.2740	   -25.3448	
   -20.8130	   -18.4631	   -20.8969	    -6.7139	   -18.9667	   -16.7847	   -26.6876	    -7.2174	   -14.8544	   -25.7645	
   -20.7291	   -18.2114	   -21.9879	    -7.9727	   -19.5541	   -18.9667	   -27.1072	    -5.1193	   -14.6027	   -26.2680	
   -20.5612	   -17.9596	   -22.9950	    -9.4833	   -20.1416	   -21.0648	   -27.7786	    -3.6926	   -14.6866	   -26.8555	
   -20.3934	   -17.8757	   -23.7503	   -10.9940	   -20.7291	   -22.8271	   -28.5339	    -3.3569	   -15.1901	   -27.6947	
   -20.2255	   -17.8757	   -24.2538	   -12.4207	   -21.3165	   -23.9182	   -29.2892	    -4.2801	   -16.1972	   -28.5339	
   -20.0577	   -18.1274	   -24.7574	   -13.6795	   -21.8201	   -24.1699	   -30.2124	    -6.8817	   -17.7917	   -29.5410	
   -19.9738	   -18.5471	   -25.0092	   -14.7705	   -22.2397	   -23.6664	   -30.9677	   -11.1618	   -19.8059	   -30.6320	
   -19.8059	   -18.9667	   -25.1770	   -15.7776	   -22.5754	   -22.4915	   -31.6391	   -16.7007	   -22.0718	   -31.5552	
   -19.4702	   -19.3024	   -25.1770	   -16.7007	   -22.7432	   -20.9808	   -32.1426	   -22.8271	   -24.2538	   -32.3944	
   -18.9667	   -19.4702	   -24.9252	   -17.3721	   -22.6593	   -19.2184	   -32.2266	   -28.7018	   -26.0162	   -32.9819	
   -18.1274	   -19.3863	   -24.5056	   -17.7078	   -22.2397	   -17.4561	   -31.9748	   -33.5693	   -27.2751	   -33.1497	
   -17.1204	   -18.9667	   -23.8342	   -17.7078	   -21.7361	   -15.9454	   -31.3873	   -36.9263	   -27.7786	   -32.9819	
   -15.8615	   -18.2114	   -22.9950	   -17.4561	   -21.1487	   -14.6027	   -30.5481	   -38.6047	   -27.8625	   -32.4783	
   -14.5187	   -17.3721	   -22.1558	   -16.9525	   -20.4773	   -13.6795	   -29.4571	   -38.8565	   -27.5269	   -31.8069	
   -13.1760	   -16.3651	   -21.4005	   -16.1972	   -19.9738	   -13.0081	   -28.5339	   -37.8494	   -27.0233	   -31.2195	
   -11.8332	   -15.3580	   -20.8130	   -15.3580	   -19.6381	   -12.5885	   -27.6947	   -36.0031	   -26.5198	   -30.6320	
   -10.6583	   -14.4348	   -20.4773	   -14.4348	   -19.5541	   -12.5046	   -27.2751	   -33.4854	   -25.9323	   -30.2124	
    -9.6512	   -13.7634	   -20.3094	   -13.5117	   -19.6381	   -12.6724	   -27.1072	   -30.7159	   -25.2609	   -29.9606	
    -8.8959	   -13.3438	   -20.4773	   -12.5885	   -19.9738	   -13.0920	   -27.3590	   -27.6108	   -24.6735	   -29.8767	
    -8.3084	   -13.0920	   -20.8130	   -11.6653	   -20.4773	   -13.5956	   -27.9465	   -24.5056	   -23.9182	   -29.8767	
    -7.9727	   -13.0081	   -21.1487	   -10.7422	   -20.9808	   -14.2670	   -28.5339	   -21.4844	   -23.1628	   -29.9606	
    -7.7209	   -13.0081	   -21.4005	    -9.8190	   -21.4005	   -14.7705	   -29.1214	   -18.7149	   -22.4075	   -29.8767	
    -7.4692	   -12.8403	   -21.5683	    -8.9798	   -21.6522	   -15.2740	   -29.6249	   -16.3651	   -21.5683	   -29.7928	
    -7.2174	   -12.5885	   -21.4005	    -8.2245	   -21.6522	   -15.6097	   -29.8767	   -14.7705	   -20.7291	   -29.4571	
    -7.0496	   -12.1689	   -21.1487	    -7.7209	   -21.4844	   -15.7776	   -29.9606	   -13.9313	   -20.0577	   -29.1214	
    -7.0496	   -11.8332	   -20.8130	    -7.5531	   -21.1487	   -15.7776	   -29.7928	   -13.9313	   -19.5541	   -28.7018	
    -7.3853	   -11.7493	   -20.4773	    -7.7209	   -20.7291	   -15.7776	   -29.5410	   -14.7705	   -19.1345	   -28.2822	
    -8.0566	   -12.0010	   -20.3934	    -8.3084	   -20.3094	   -15.7776	   -29.1214	   -16.1972	   -18.8828	   -27.9465	
    -9.1476	   -12.6724	   -20.3094	    -9.3155	   -19.8898	   -15.9454	   -28.5339	   -18.0435	   -18.8828	   -27.6947	
   -10.4904	   -13.5117	   -20.4773	   -10.5743	   -19.4702	   -16.1133	   -27.9465	   -19.8059	   -18.8828	   -27.6108	
   -11.8332	   -14.6027	   -20.4773	   -11.8332	   -19.0506	   -16.3651	   -27.1912	   -21.1487	   -18.8828	   -27.5269	
   -13.1760	   -15.6097	   -20.4773	   -13.0920	   -18.5471	   -16.6168	   -26.4359	   -22.0718	   -18.8828	   -27.4429	
   -14.2670	   -16.4490	   -20.2255	   -14.1830	   -18.0435	   -16.6168	   -25.8484	   -22.4915	   -18.8828	   -27.3590	
   -15.1062	   -17.0364	   -19.7220	   -14.9384	   -17.6239	   -16.4490	   -25.5127	   -22.4915	   -18.8828	   -27.1912	
   -15.5258	   -17.2882	   -18.9667	   -15.2740	   -17.2043	   -15.8615	   -25.4288	   -22.4915	   -18.8828	   -27.0233	
   -15.6097	   -17.2043	   -18.0435	   -15.2740	   -16.7847	   -15.0223	   -25.5966	   -22.4075	   -18.8828	   -26.8555	
   -15.3580	   -16.8686	   -17.0364	   -14.8544	   -16.5329	   -13.9313	   -26.0162	   -22.3236	   -18.8828	   -26.6037	
   -14.7705	   -16.3651	   -16.1133	   -14.1830	   -16.2811	   -12.7563	   -26.4359	   -22.3236	   -18.9667	   -26.4359	
   -13.9313	   -15.7776	   -15.3580	   -13.2599	   -16.1972	   -11.6653	   -26.8555	   -22.3236	   -18.9667	   -26.4359	
   -12.8403	   -15.1062	   -14.9384	   -12.2528	   -16.2811	   -10.6583	   -27.1912	   -22.1558	   -19.0506	   -26.4359	
   -11.5814	   -14.4348	   -14.8544	   -11.1618	   -16.5329	    -9.9030	   -27.6947	   -21.8201	   -19.0506	   -26.5198	
   -10.0708	   -13.6795	   -15.1062	    -9.9869	   -16.9525	    -9.2316	   -28.1982	   -21.1487	   -18.9667	   -26.6876	
    -8.4763	   -12.9242	   -15.5258	    -8.5602	   -17.4561	    -8.6441	   -28.8696	   -20.1416	   -18.7149	   -26.7715	
    -6.6299	   -12.0850	   -16.1133	    -6.9656	   -17.9596	    -7.9727	   -29.5410	   -18.7988	   -18.2953	   -26.6876	
    -4.6158	   -11.0779	   -16.7007	    -5.1193	   -18.4631	    -7.1335	   -30.2124	   -17.2882	   -17.5400	   -26.4359	
    -2.5177	    -9.9869	   -17.1204	    -3.0212	   -18.7149	    -6.1264	   -30.6320	   -15.3580	   -16.5329	   -25.7645	
    -0.5035	    -8.8120	   -17.2043	    -0.9232	   -18.7149	    -4.7836	   -30.7999	   -13.2599	   -15.2740	   -24.7574	
     1.1749	    -7.6370	   -17.1204	     1.0071	   -18.5471	    -3.3569	   -30.6320	   -10.9940	   -13.7634	   -23.4146	
     2.4338	    -6.7139	   -16.7007	     2.6855	   -18.1274	    -2.0142	   -29.9606	    -8.6441	   -12.0850	   -21.9040	
     2.8534	    -6.1264	   -16.1133	     3.7766	   -17.6239	    -1.0071	   -28.9536	    -6.2943	   -10.4904	   -20.2255	
     2.6855	    -6.0425	   -15.5258	     4.2801	   -17.0364	    -0.5875	   -27.7786	    -4.1122	    -9.0637	   -18.7149	
     1.7624	    -6.3782	   -15.0223	     4.1122	   -16.7007	    -1.0071	   -26.6876	    -2.1820	    -7.9727	   -17.5400	
     0.5035	    -7.2174	   -14.6866	     3.2730	   -16.5329	    -2.5177	   -25.8484	    -0.5875	    -7.3013	   -16.8686	
    -0.8392	    -8.3084	   -14.6866	     2.0981	   -16.7007	    -4.9515	   -25.2609	     0.7553	    -7.1335	   -16.7007	
    -1.9302	    -9.3994	   -14.7705	     0.8392	   -17.0364	    -8.0566	   -25.0092	     2.0142	    -7.2174	   -17.0364	
    -2.6016	   -10.2386	   -14.9384	    -0.2518	   -17.4561	   -11.4975	   -24.7574	     3.3569	    -7.3853	   -17.6239	
    -2.6016	   -10.5743	   -15.0223	    -0.8392	   -17.7917	   -15.0223	   -24.5056	     5.1193	    -7.3013	   -18.1274	
    -1.9302	   -10.2386	   -15.0223	    -0.9232	   -17.9596	   -18.2953	   -24.0860	     7.2174	    -6.8817	   -18.3792	
    -0.6714	    -9.4833	   -14.7705	    -0.5035	   -17.8757	   -21.1487	   -23.4985	     9.6512	    -6.2103	   -18.4631	
     0.8392	    -8.4763	   -14.5187	     0.2518	   -17.5400	   -23.4985	   -22.8271	    12.1689	    -5.3711	   -18.3792	
     2.2659	    -7.3853	   -14.0991	     1.2589	   -17.1204	   -25.0092	   -22.2397	    14.0991	    -4.5319	   -18.1274	
     3.1052	    -6.7139	   -13.6795	     2.3499	   -16.7007	   -25.2609	   -21.8201	    14.9384	    -3.8605	   -17.8757	
     3.1891	    -6.6299	   -13.3438	     3.6087	   -16.3651	   -24.0860	   -21.6522	    14.0991	    -3.6926	   -17.7917	
     2.3499	    -7.0496	   -13.0081	     4.7836	   -16.1133	   -21.4005	   -21.6522	    11.3297	    -4.1122	   -17.7917	
     0.6714	    -7.9727	   -12.9242	     5.7907	   -15.9454	   -17.3721	   -21.9040	     6.6299	    -5.0354	   -18.0435	
    -1.5106	    -9.0637	   -13.0081	     6.5460	   -15.9454	   -12.5885	   -22.2397	     0.7553	    -6.5460	   -18.4631	
    -3.6926	   -10.1547	   -13.3438	     6.7978	   -16.1133	    -7.8888	   -22.6593	    -5.6229	    -8.3923	   -19.0506	
    -5.7907	   -11.0779	   -13.9313	     6.5460	   -16.4490	    -3.7766	   -23.2468	   -11.4975	   -10.2386	   -19.6381	
    -7.4692	   -11.7493	   -14.6866	     5.7907	   -16.8686	    -0.7553	   -23.9182	   -16.1972	   -12.0850	   -20.3094	
    -8.9798	   -12.1689	   -15.4419	     4.6997	   -17.4561	     1.0910	   -24.6735	   -19.5541	   -13.5956	   -21.0648	
   -10.4065	   -12.6724	   -16.3651	     3.3569	   -18.1274	     2.0981	   -25.5966	   -21.8201	   -14.9384	   -21.8201	
   -11.9171	   -13.1760	   -17.2043	     1.7624	   -18.8828	     2.4338	   -26.5198	   -23.2468	   -16.0294	   -22.6593	
   -13.3438	   -13.8474	   -18.1274	     0.0839	   -19.8059	     2.4338	   -27.5269	   -24.3378	   -17.0364	   -23.5825	
   -14.6866	   -14.4348	   -18.9667	    -1.5945	   -20.6451	     2.2659	   -28.5339	   -25.1770	   -17.8757	   -24.5056	
   -15.7776	   -14.9384	   -19.7220	    -2.9373	   -21.4005	     2.1820	   -29.3732	   -25.6805	   -18.3792	   -25.2609	
   -16.3651	   -15.1062	   -20.1416	    -3.8605	   -21.9040	     2.1820	   -30.0446	   -25.5127	   -18.4631	   -25.6805	
   -16.2811	   -14.9384	   -20.3094	    -4.0283	   -22.0718	     2.5177	   -30.3802	   -24.3378	   -17.8757	   -25.6805	
   -15.5258	   -14.2670	   -19.9738	    -3.2730	   -21.9040	     3.0212	   -30.2963	   -21.8201	   -16.6168	   -25.0931	
   -14.1830	   -13.1760	   -19.3024	    -1.7624	   -21.2326	     3.6926	   -29.9606	   -18.0435	   -14.5187	   -24.0021	
   -12.3367	   -11.7493	   -18.2114	     0.4196	   -20.3094	     4.3640	   -29.2892	   -13.1760	   -11.8332	   -22.3236	
   -10.3226	   -10.1547	   -16.8686	     2.9373	   -19.1345	     5.0354	   -28.5339	    -7.7209	    -8.7280	   -20.4773	
    -8.1406	    -8.4763	   -15.3580	     5.4550	   -17.7917	     5.5389	   -27.6108	    -2.1820	    -5.6229	   -18.4631	
    -5.9586	    -6.8817	   -13.8474	     7.7209	   -16.4490	     5.9586	   -26.6876	     2.6855	    -2.6855	   -16.7007	
    -3.9444	    -5.4550	   -12.2528	     9.5673	   -15.0223	     6.1264	   -25.8484	     6.5460	    -0.3357	   -15.1901	
    -2.0981	    -4.3640	   -10.7422	    10.9940	   -13.6795	     6.1264	   -25.0931	     8.6441	     1.3428	   -14.0152	
    -0.5035	    -3.4409	    -9.2316	    12.0010	   -12.4207	     6.1264	   -24.2538	     8.9798	     2.0981	   -13.3438	
     0.9232	    -2.6016	    -7.7209	    12.5046	   -11.1618	     6.1264	   -23.4146	     7.6370	     2.1820	   -12.9242	
     2.1820	    -1.8463	    -6.2103	    12.8403	   -10.0708	     6.2103	   -22.5754	     5.0354	     1.6785	   -12.7563	
     3.2730	    -0.9232	    -4.7836	    12.8403	    -8.8959	     6.5460	   -21.5683	     1.7624	     0.8392	   -12.6724	
     4.1962	     0.0839	    -3.4409	    12.7563	    -7.8888	     7.0496	   -20.5612	    -1.5106	    -0.0839	   -12.6724	
     5.1193	     1.2589	    -2.2659	    12.6724	    -6.8817	     7.7209	   -19.5541	    -4.5319	    -1.1749	   -12.6724	
     5.9586	     2.5177	    -1.4267	    12.6724	    -5.9586	     8.5602	   -18.6310	    -7.0496	    -2.1820	   -12.7563	
     6.7139	     3.8605	    -0.8392	    12.8403	    -5.2032	     9.4833	   -17.8757	    -9.0637	    -3.2730	   -12.7563	
     7.3853	     5.1193	    -0.5875	    13.1760	    -4.6158	    10.4065	   -17.3721	   -10.4904	    -4.2801	   -12.9242	
     8.1406	     6.4621	    -0.5875	    13.7634	    -4.1122	    11.3297	   -16.9525	   -11.3297	    -5.1193	   -13.0081	
     8.9798	     7.8049	    -0.7553	    14.6027	    -3.7766	    12.2528	   -16.7847	   -11.4975	    -5.5389	   -13.0081	
     9.8190	     9.1476	    -1.0071	    15.5258	    -3.4409	    13.0920	   -16.7007	   -11.0779	    -5.5389	   -12.8403	
    10.7422	    10.4065	    -1.2589	    16.6168	    -3.2730	    13.8474	   -16.7847	   -10.0708	    -5.2032	   -12.5885	
    11.4975	    11.4975	    -1.6785	    17.6239	    -3.2730	    14.3509	   -17.1204	    -8.7280	    -4.6997	   -12.2528	
    11.8332	    12.0010	    -2.3499	    18.1274	    -3.6087	    14.4348	   -17.7917	    -7.5531	    -4.1962	   -12.0850	
    11.5814	    11.7493	    -3.3569	    18.0435	    -4.4479	    13.8474	   -18.7988	    -6.7139	    -3.9444	   -12.1689	
    10.6583	    10.6583	    -4.8676	    17.1204	    -5.7907	    12.4207	   -20.1416	    -6.4621	    -4.2801	   -12.6724	
     8.8959	     8.7280	    -6.7978	    15.3580	    -7.7209	    10.3226	   -21.8201	    -6.8817	    -5.0354	   -13.5117	
     6.5460	     6.1264	    -8.9798	    12.7563	   -10.0708	     7.4692	   -23.6664	    -8.0566	    -6.4621	   -14.8544	
     3.8605	     3.0212	   -11.3297	     9.5673	   -12.5885	     4.1962	   -25.5966	    -9.7351	    -8.2245	   -16.4490	
     1.1749	    -0.0839	   -13.5956	     6.2103	   -15.0223	     0.7553	   -27.3590	   -11.7493	   -10.2386	   -18.2114	
    -1.3428	    -3.0212	   -15.4419	     2.8534	   -17.0364	    -2.5177	   -28.7018	   -13.5956	   -12.2528	   -19.8898	
    -3.3569	    -5.3711	   -16.7007	    -0.1678	   -18.4631	    -5.3711	   -29.4571	   -15.0223	   -13.9313	   -21.3165	
    -4.6997	    -7.1335	   -17.3721	    -2.6016	   -19.3024	    -7.6370	   -29.7089	   -15.7776	   -15.1901	   -22.4075	
    -5.5389	    -8.1406	   -17.4561	    -4.4479	   -19.3863	    -9.3155	   -29.3732	   -15.6097	   -15.8615	   -23.0789	
    -5.9586	    -8.7280	   -17.1204	    -5.8746	   -18.9667	   -10.4904	   -28.6179	   -14.4348	   -16.1133	   -23.3307	
    -6.1264	    -8.8959	   -16.6168	    -6.7978	   -18.1274	   -11.4136	   -27.5269	   -12.5046	   -15.9454	   -23.4146	
    -6.2943	    -8.8120	   -16.0294	    -7.4692	   -17.2043	   -12.1689	   -26.3519	   -10.0708	   -15.5258	   -23.3307	
    -6.3782	    -8.7280	   -15.5258	    -7.8049	   -16.1133	   -12.9242	   -25.1770	    -7.4692	   -14.9384	   -23.2468	
    -6.4621	    -8.4763	   -15.0223	    -7.8049	   -14.9384	   -13.6795	   -24.0021	    -5.0354	   -14.2670	   -23.1628	
    -6.3782	    -8.0566	   -14.6027	    -7.5531	   -13.7634	   -14.3509	   -22.9111	    -3.0212	   -13.5956	   -23.0789	
    -5.9586	    -7.3853	   -14.0991	    -6.9656	   -12.5885	   -14.8544	   -21.9040	    -1.8463	   -13.0081	   -23.1628	
    -5.1193	    -6.6299	   -13.5117	    -6.1264	   -11.4136	   -15.2740	   -21.0648	    -1.5945	   -12.5885	   -23.3307	
    -3.8605	    -5.6229	   -12.7563	    -5.0354	   -10.3226	   -15.4419	   -20.3934	    -2.2659	   -12.1689	   -23.4985	
    -2.3499	    -4.5319	   -11.8332	    -3.7766	    -9.3155	   -15.5258	   -19.8898	    -3.6087	   -11.9171	   -23.8342	
    -0.5875	    -3.3569	   -10.8261	    -2.5177	    -8.4763	   -15.6937	   -19.4702	    -5.2032	   -11.6653	   -24.0860	
     1.1749	    -2.2659	    -9.6512	    -1.3428	    -7.7209	   -15.9454	   -19.1345	    -6.4621	   -11.3297	   -24.2538	
     2.8534	    -1.3428	    -8.3923	    -0.3357	    -7.2174	   -16.4490	   -18.7988	    -6.7978	   -10.8261	   -24.2538	
     4.3640	    -0.5875	    -7.1335	     0.4196	    -6.8817	   -17.2043	   -18.5471	    -5.9586	   -10.1547	   -24.0021	
     5.6229	     0.0000	    -6.0425	     0.8392	    -6.7978	   -18.2114	   -18.2114	    -3.9444	    -9.3155	   -23.6664	
     6.6299	     0.3357	    -5.2032	     0.9232	    -6.9656	   -19.2184	   -17.9596	    -1.1749	    -8.4763	   -23.1628	
     7.4692	     0.5875	    -4.6997	     0.8392	    -7.2174	   -19.9738	   -17.7917	     1.7624	    -7.5531	   -22.6593	
     7.9727	     0.6714	    -4.5319	     0.7553	    -7.7209	   -20.0577	   -17.7917	     4.3640	    -6.8817	   -22.1558	
     8.3084	     0.7553	    -4.7836	     0.5875	    -8.2245	   -19.2184	   -17.8757	     6.1264	    -6.4621	   -21.8201	
     8.3084	     0.8392	    -5.3711	     0.5875	    -8.8120	   -17.4561	   -18.2953	     6.6299	    -6.4621	   -21.5683	
     8.0566	     0.7553	    -6.2943	     0.6714	    -9.3994	   -15.0223	   -18.9667	     5.8746	    -6.8817	   -21.5683	
     7.5531	     0.5875	    -7.3853	     0.8392	    -9.9030	   -12.3367	   -19.8898	     3.6926	    -7.6370	   -21.7361	
     6.8817	     0.3357	    -8.3923	     1.1749	   -10.3226	    -9.7351	   -20.8969	     0.5875	    -8.5602	   -22.0718	
     5.9586	    -0.1678	    -9.2316	     1.6785	   -10.6583	    -7.3013	   -21.8201	    -3.2730	    -9.5673	   -22.4915	
     4.7836	    -0.8392	    -9.9030	     2.1820	   -10.8261	    -5.2872	   -22.3236	    -7.3013	   -10.5743	   -22.9950	
     3.4409	    -1.5945	   -10.3226	     2.8534	   -10.9100	    -3.3569	   -22.4075	   -11.0779	   -11.5814	   -23.4985	
     1.7624	    -2.5177	   -10.4065	     3.6926	   -10.9940	    -1.6785	   -22.2397	   -14.3509	   -12.5046	   -24.0021	
[Epoch Header]
[Trial Type]	23
[Accept]	1
[Correct]	0
[RT]	 0.000
[Resp]	0
[Epoch Data]
   -11.8332	   -11.0779	   -10.1547	   -11.3297	   -13.7634	    -4.5319	   -14.1830	   -18.2114	   -14.3509	   -17.7917	
   -12.3367	   -11.3297	    -9.7351	   -10.9100	   -14.0152	    -4.6158	   -14.6866	   -17.7078	   -14.3509	   -18.1274	
   -12.5885	   -11.4975	    -9.4833	   -10.4065	   -14.2670	    -4.8676	   -15.2740	   -16.9525	   -14.2670	   -18.5471	
   -12.8403	   -11.7493	    -9.4833	    -9.9869	   -14.6027	    -5.3711	   -16.0294	   -15.8615	   -14.1830	   -19.0506	
   -13.0081	   -12.1689	    -9.8190	    -9.8190	   -15.0223	    -6.1264	   -16.7847	   -14.6866	   -14.0991	   -19.5541	
   -13.2599	   -12.8403	   -10.5743	    -9.8190	   -15.6097	    -7.2174	   -17.6239	   -13.4277	   -14.0991	   -20.1416	
   -13.5117	   -13.7634	   -11.5814	   -10.0708	   -16.3651	    -8.5602	   -18.5471	   -12.4207	   -14.0991	   -20.6451	
   -13.7634	   -14.7705	   -12.9242	   -10.4904	   -17.2043	   -10.0708	   -19.4702	   -11.5814	   -14.1830	   -21.2326	
   -13.9313	   -15.8615	   -14.4348	   -10.9940	   -18.2114	   -11.7493	   -20.3934	   -10.9100	   -14.2670	   -21.6522	
   -14.0991	   -16.9525	   -16.1133	   -11.4975	   -19.2184	   -13.4277	   -21.2326	   -10.3226	   -14.2670	   -22.0718	
   -14.2670	   -18.0435	   -17.7917	   -12.0010	   -20.2255	   -15.1062	   -21.9040	    -9.9030	   -14.3509	   -22.4915	
   -14.6866	   -19.0506	   -19.5541	   -12.5046	   -21.3165	   -16.7007	   -22.4915	    -9.5673	   -14.4348	   -22.8271	
   -15.2740	   -20.2255	   -21.2326	   -13.0920	   -22.3236	   -18.2114	   -22.9950	    -9.3155	   -14.6027	   -23.1628	
   -16.1133	   -21.3165	   -22.8271	   -13.6795	   -23.2468	   -19.2184	   -23.4146	    -9.1476	   -14.7705	   -23.4985	
   -17.1204	   -22.2397	   -24.1699	   -14.2670	   -23.9182	   -19.5541	   -23.7503	    -9.1476	   -14.9384	   -23.7503	
   -18.1274	   -22.8271	   -25.0931	   -14.6866	   -24.3378	   -19.0506	   -23.8342	    -9.3994	   -15.1901	   -23.8342	
   -19.1345	   -23.0789	   -25.5966	   -14.8544	   -24.4217	   -17.8757	   -23.7503	    -9.6512	   -15.4419	   -23.7503	
   -20.0577	   -23.0789	   -25.5127	   -14.6866	   -24.1699	   -16.1972	   -23.4985	    -9.6512	   -15.5258	   -23.4146	
   -20.8969	   -22.7432	   -24.7574	   -14.1830	   -23.4985	   -14.3509	   -23.1628	    -9.1476	   -15.3580	   -22.9111	
   -21.4844	   -22.2397	   -23.4146	   -13.4277	   -22.5754	   -12.6724	   -22.5754	    -8.0566	   -14.9384	   -22.1558	
   -21.9879	   -21.6522	   -21.4844	   -12.5046	   -21.4005	   -11.3297	   -21.9879	    -6.3782	   -14.2670	   -21.2326	
   -22.1558	   -20.9808	   -19.0506	   -11.6653	   -19.9738	   -10.4065	   -21.2326	    -4.0283	   -13.3438	   -20.2255	
   -22.0718	   -20.2255	   -16.3651	   -10.9100	   -18.4631	    -9.8190	   -20.3094	    -1.1749	   -12.2528	   -19.1345	
   -21.7361	   -19.3863	   -13.4277	   -10.3226	   -16.7847	    -9.6512	   -19.3863	     2.1820	   -10.9100	   -17.9596	
   -21.0648	   -18.5471	   -10.5743	   -10.1547	   -15.1062	   -10.0708	   -18.2953	     5.7907	    -9.3994	   -16.8686	
   -20.3094	   -17.8757	    -8.0566	   -10.4904	   -13.5956	   -11.0779	   -17.3721	     9.3994	    -7.9727	   -15.9454	
   -19.7220	   -17.3721	    -6.2103	   -11.2457	   -12.4207	   -12.5885	   -16.6168	    12.5046	    -6.7139	   -15.2740	
   -19.3024	   -17.2882	    -5.1193	   -12.6724	   -11.8332	   -14.4348	   -16.1972	    14.5187	    -5.9586	   -15.1062	
   -19.2184	   -17.4561	    -5.1193	   -14.5187	   -11.7493	   -16.2811	   -16.1972	    14.7705	    -5.7068	   -15.2740	
   -19.5541	   -17.7917	    -6.0425	   -16.6168	   -12.2528	   -17.7917	   -16.5329	    12.7563	    -6.2103	   -16.0294	
   -20.0577	   -18.1274	    -7.7209	   -18.7149	   -13.2599	   -18.6310	   -17.1204	     8.2245	    -7.4692	   -17.2882	
   -20.7291	   -18.4631	    -9.9869	   -20.7291	   -14.4348	   -18.7988	   -17.8757	     1.5945	    -9.3155	   -18.7149	
   -21.2326	   -18.6310	   -12.5046	   -22.4075	   -15.7776	   -18.1274	   -18.7149	    -6.2103	   -11.4975	   -20.3934	
   -21.5683	   -18.7149	   -14.8544	   -23.4985	   -17.0364	   -16.9525	   -19.3863	   -14.0991	   -13.8474	   -21.9040	
   -21.4005	   -18.5471	   -16.8686	   -24.1699	   -17.9596	   -15.1901	   -19.8898	   -20.8969	   -16.0294	   -23.2468	
   -20.8130	   -18.0435	   -18.2953	   -24.0860	   -18.5471	   -13.2599	   -20.1416	   -25.9323	   -17.8757	   -24.2538	
   -19.6381	   -17.2043	   -18.9667	   -23.4985	   -18.7988	   -11.1618	   -20.0577	   -28.8696	   -19.2184	   -24.7574	
   -17.8757	   -15.8615	   -18.9667	   -22.3236	   -18.4631	    -9.0637	   -19.6381	   -29.9606	   -19.8898	   -24.7574	
   -15.6937	   -14.2670	   -18.3792	   -20.6451	   -17.8757	    -6.9656	   -19.0506	   -29.5410	   -19.9738	   -24.3378	
   -13.3438	   -12.4207	   -17.2043	   -18.6310	   -17.0364	    -5.1193	   -18.3792	   -28.1982	   -19.5541	   -23.5825	
   -10.9940	   -10.7422	   -15.7776	   -16.4490	   -16.1972	    -3.5248	   -17.7917	   -26.3519	   -18.7988	   -22.7432	
    -9.0637	    -9.3994	   -14.2670	   -14.3509	   -15.3580	    -2.4338	   -17.4561	   -24.3378	   -17.7917	   -21.8201	
    -7.6370	    -8.4763	   -12.8403	   -12.3367	   -14.6866	    -1.6785	   -17.2882	   -22.2397	   -16.8686	   -21.1487	
    -6.7978	    -8.1406	   -11.4975	   -10.5743	   -14.2670	    -1.3428	   -17.4561	   -20.0577	   -15.9454	   -20.5612	
    -6.4621	    -8.2245	   -10.3226	    -9.0637	   -14.0991	    -1.3428	   -17.8757	   -17.9596	   -15.1062	   -20.2255	
    -6.7978	    -8.8120	    -9.4833	    -7.8888	   -14.1830	    -1.7624	   -18.4631	   -16.0294	   -14.4348	   -20.0577	
    -7.6370	    -9.7351	    -8.8959	    -7.1335	   -14.6027	    -2.5177	   -19.2184	   -14.4348	   -14.0991	   -20.1416	
    -8.8120	   -11.0779	    -8.7280	    -6.9656	   -15.1062	    -3.5248	   -20.0577	   -13.2599	   -14.0152	   -20.4773	
   -10.3226	   -12.6724	    -8.8120	    -7.3853	   -15.8615	    -4.6997	   -20.9808	   -12.6724	   -14.2670	   -20.9808	
   -11.9171	   -14.3509	    -9.3155	    -8.3084	   -16.7847	    -6.0425	   -21.8201	   -12.6724	   -14.6866	   -21.6522	
   -13.4277	   -16.0294	   -10.1547	    -9.6512	   -17.6239	    -7.3013	   -22.5754	   -13.2599	   -15.2740	   -22.2397	
   -14.7705	   -17.4561	   -11.1618	   -11.3297	   -18.4631	    -8.5602	   -23.0789	   -14.0991	   -15.7776	   -22.7432	
   -15.7776	   -18.4631	   -12.3367	   -13.0920	   -19.2184	    -9.6512	   -23.3307	   -15.1901	   -16.1133	   -23.0789	
   -16.3651	   -19.0506	   -13.5956	   -14.6866	   -19.7220	   -10.6583	   -23.3307	   -16.0294	   -16.1972	   -23.0789	
   -16.4490	   -18.9667	   -14.8544	   -15.8615	   -20.0577	   -11.5814	   -22.9950	   -16.3651	   -15.9454	   -22.7432	
   -16.2811	   -18.2953	   -16.0294	   -16.6168	   -20.0577	   -12.3367	   -22.4075	   -16.0294	   -15.2740	   -22.0718	
   -15.6937	   -17.1204	   -16.7847	   -16.7847	   -19.7220	   -12.8403	   -21.5683	   -15.0223	   -14.2670	   -21.0648	
   -14.7705	   -15.6937	   -17.2882	   -16.3651	   -18.9667	   -13.0920	   -20.4773	   -13.3438	   -12.9242	   -19.8059	
   -13.5956	   -14.0152	   -17.2043	   -15.3580	   -17.9596	   -13.0920	   -19.3024	   -11.4136	   -11.5814	   -18.3792	
   -12.3367	   -12.4207	   -16.8686	   -14.0152	   -16.8686	   -12.6724	   -18.2114	    -9.5673	   -10.3226	   -17.0364	
   -11.2457	   -11.1618	   -16.2811	   -12.5885	   -15.8615	   -11.8332	   -17.3721	    -8.0566	    -9.3994	   -15.9454	
   -10.4065	   -10.4065	   -15.6937	   -11.1618	   -15.1901	   -10.7422	   -17.0364	    -7.1335	    -8.9798	   -15.3580	
   -10.1547	   -10.3226	   -15.2740	   -10.0708	   -15.1062	    -9.3994	   -17.2882	    -6.8817	    -9.2316	   -15.3580	
   -10.4904	   -11.0779	   -15.2740	    -9.4833	   -15.5258	    -8.2245	   -18.1274	    -7.3853	   -10.0708	   -16.1133	
   -11.4975	   -12.4207	   -15.7776	    -9.5673	   -16.6168	    -7.4692	   -19.6381	    -8.4763	   -11.4975	   -17.3721	
   -13.0920	   -14.4348	   -16.7007	   -10.3226	   -18.2114	    -7.3853	   -21.6522	    -9.9030	   -13.3438	   -19.1345	
   -15.0223	   -16.7007	   -18.0435	   -11.5814	   -20.0577	    -7.9727	   -23.8342	   -11.4136	   -15.2740	   -21.0648	
   -16.8686	   -18.9667	   -19.4702	   -13.0081	   -21.9879	    -9.0637	   -25.9323	   -12.6724	   -17.2043	   -22.9950	
   -18.3792	   -20.8969	   -20.7291	   -14.1830	   -23.5825	   -10.4065	   -27.6108	   -13.4277	   -18.6310	   -24.4217	
   -19.2184	   -22.1558	   -21.5683	   -15.0223	   -24.5895	   -11.6653	   -28.6179	   -13.3438	   -19.4702	   -25.3448	
   -19.3863	   -22.5754	   -21.9040	   -15.1901	   -24.9252	   -12.5885	   -28.7857	   -12.3367	   -19.5541	   -25.5966	
   -18.7149	   -22.2397	   -21.7361	   -14.6866	   -24.5056	   -13.0920	   -28.1143	   -10.5743	   -18.9667	   -25.1770	
   -17.4561	   -21.3165	   -21.2326	   -13.6795	   -23.6664	   -13.1760	   -26.9394	    -8.1406	   -17.7917	   -24.3378	
   -15.7776	   -19.9738	   -20.3934	   -12.1689	   -22.4915	   -13.0081	   -25.4288	    -5.4550	   -16.1972	   -23.0789	
   -14.0152	   -18.4631	   -19.5541	   -10.3226	   -21.2326	   -12.6724	   -23.8342	    -2.7695	   -14.5187	   -21.8201	
   -12.3367	   -17.0364	   -18.7149	    -8.3923	   -20.0577	   -12.2528	   -22.3236	    -0.5035	   -12.8403	   -20.5612	
   -10.9940	   -15.9454	   -18.0435	    -6.6299	   -19.1345	   -11.8332	   -21.2326	     0.9232	   -11.4975	   -19.6381	
   -10.0708	   -15.2740	   -17.5400	    -5.2032	   -18.6310	   -11.4975	   -20.3934	     1.1749	   -10.5743	   -18.9667	
    -9.6512	   -15.1062	   -17.2882	    -4.4479	   -18.3792	   -11.2457	   -20.1416	     0.0000	   -10.2386	   -18.7149	
    -9.7351	   -15.4419	   -17.2043	    -4.3640	   -18.5471	   -11.1618	   -20.2255	    -2.4338	   -10.4065	   -18.8828	
   -10.3226	   -16.1972	   -17.2882	    -4.9515	   -18.9667	   -11.0779	   -20.7291	    -5.9586	   -11.0779	   -19.3863	
   -11.1618	   -17.2882	   -17.6239	    -6.2103	   -19.6381	   -11.0779	   -21.5683	   -10.0708	   -12.1689	   -20.2255	
   -12.2528	   -18.5471	   -18.0435	    -7.7209	   -20.5612	   -11.1618	   -22.6593	   -14.0991	   -13.5956	   -21.2326	
   -13.3438	   -19.8059	   -18.5471	    -9.2316	   -21.4844	   -11.1618	   -23.8342	   -17.3721	   -15.0223	   -22.3236	
   -14.4348	   -20.8969	   -19.2184	   -10.4904	   -22.4915	   -11.0779	   -24.9252	   -19.4702	   -16.3651	   -23.3307	
   -15.3580	   -21.8201	   -20.0577	   -11.4136	   -23.4146	   -11.0779	   -25.9323	   -19.9738	   -17.3721	   -24.0860	
   -16.1133	   -22.3236	   -20.8969	   -12.0850	   -24.1699	   -11.0779	   -26.6037	   -18.9667	   -17.8757	   -24.5056	
   -16.5329	   -22.4075	   -21.5683	   -12.6724	   -24.6735	   -11.1618	   -26.9394	   -16.5329	   -17.7078	   -24.5056	
   -16.7847	   -21.9879	   -22.0718	   -13.1760	   -24.7574	   -11.4136	   -26.8555	   -13.0081	   -16.8686	   -24.0860	
   -16.6168	   -21.0648	   -22.0718	   -13.6795	   -24.2538	   -11.5814	   -26.1841	    -8.6441	   -15.3580	   -23.0789	
   -16.1972	   -19.7220	   -21.5683	   -14.2670	   -23.3307	   -11.7493	   -25.0931	    -3.7766	   -13.3438	   -21.7361	
   -15.6937	   -18.2953	   -20.4773	   -14.8544	   -21.9879	   -11.9171	   -23.4985	     1.1749	   -11.0779	   -20.1416	
   -15.1901	   -16.8686	   -18.8828	   -15.3580	   -20.3094	   -12.0010	   -21.8201	     5.5389	    -8.8120	   -18.4631	
   -14.7705	   -15.6097	   -17.1204	   -15.7776	   -18.6310	   -12.0850	   -19.9738	     8.8120	    -6.7978	   -16.8686	
   -14.4348	   -14.6027	   -15.1901	   -15.9454	   -16.9525	   -12.2528	   -18.3792	    10.4065	    -5.2872	   -15.5258	
   -14.3509	   -14.0152	   -13.1760	   -15.8615	   -15.5258	   -12.5885	   -17.0364	    10.1547	    -4.3640	   -14.6866	
   -14.4348	   -13.8474	   -11.1618	   -15.5258	   -14.3509	   -13.1760	   -16.0294	     7.9727	    -4.1122	   -14.2670	
   -14.7705	   -13.9313	    -9.1476	   -15.1062	   -13.4277	   -14.1830	   -15.4419	     4.2801	    -4.3640	   -14.3509	
   -15.1901	   -14.4348	    -7.3013	   -14.6866	   -12.8403	   -15.4419	   -15.2740	    -0.4196	    -5.2872	   -14.9384	
   -15.8615	   -15.3580	    -5.6229	   -14.3509	   -12.5885	   -16.9525	   -15.6097	    -5.4550	    -6.6299	   -15.9454	
   -16.7007	   -16.6168	    -4.2801	   -14.0991	   -12.7563	   -18.5471	   -16.3651	   -10.4065	    -8.3084	   -17.2882	
   -17.7917	   -18.1274	    -3.4409	   -14.0991	   -13.2599	   -19.8898	   -17.5400	   -14.6866	   -10.3226	   -18.9667	
   -18.9667	   -19.8059	    -3.2730	   -14.3509	   -14.0991	   -20.7291	   -19.0506	   -18.2114	   -12.5046	   -20.7291	
   -20.1416	   -21.4005	    -3.9444	   -14.8544	   -15.3580	   -20.9808	   -20.7291	   -20.8969	   -14.9384	   -22.6593	
   -21.2326	   -22.7432	    -5.4550	   -15.5258	   -16.8686	   -20.5612	   -22.5754	   -22.6593	   -17.3721	   -24.5895	
   -22.0718	   -23.7503	    -7.9727	   -16.3651	   -18.6310	   -19.6381	   -24.5056	   -23.7503	   -19.7220	   -26.4359	
   -22.6593	   -24.1699	   -11.1618	   -17.2043	   -20.4773	   -18.4631	   -26.2680	   -24.2538	   -21.8201	   -28.1982	
   -23.0789	   -24.1699	   -14.6866	   -18.1274	   -22.2397	   -17.3721	   -27.9465	   -24.2538	   -23.6664	   -29.7928	
   -23.1628	   -23.7503	   -18.0435	   -18.8828	   -23.6664	   -16.5329	   -29.2053	   -24.0021	   -25.1770	   -31.0516	
   -23.1628	   -23.0789	   -20.8130	   -19.4702	   -24.6735	   -16.0294	   -29.9606	   -23.4146	   -26.3519	   -31.9748	
   -22.9111	   -22.1558	   -22.5754	   -19.5541	   -25.0931	   -15.6097	   -30.1285	   -22.5754	   -27.1072	   -32.4783	
   -22.4075	   -21.1487	   -23.1628	   -19.2184	   -24.7574	   -15.1901	   -29.7089	   -21.6522	   -27.3590	   -32.5623	
   -21.7361	   -20.0577	   -22.5754	   -18.5471	   -23.8342	   -14.6866	   -28.7018	   -20.6451	   -27.0233	   -31.9748	
   -20.8130	   -18.7988	   -21.1487	   -17.4561	   -22.4075	   -13.8474	   -27.1912	   -19.6381	   -26.1841	   -31.0516	
   -19.7220	   -17.6239	   -19.0506	   -16.3651	   -20.6451	   -12.8403	   -25.3448	   -18.8828	   -25.0092	   -29.7089	
   -18.6310	   -16.3651	   -16.7007	   -15.2740	   -18.7149	   -11.7493	   -23.4985	   -18.4631	   -23.5825	   -28.1982	
   -17.5400	   -15.2740	   -14.4348	   -14.4348	   -16.9525	   -10.4904	   -21.6522	   -18.2953	   -22.0718	   -26.6876	
   -16.4490	   -14.4348	   -12.4207	   -13.7634	   -15.4419	    -9.2316	   -20.1416	   -18.5471	   -20.6451	   -25.2609	
   -15.6097	   -13.8474	   -10.8261	   -13.4277	   -14.3509	    -8.1406	   -18.9667	   -19.0506	   -19.3863	   -24.0021	
   -14.6866	   -13.3438	    -9.8190	   -13.0920	   -13.6795	    -7.0496	   -18.2114	   -19.3863	   -18.2953	   -22.9950	
   -13.8474	   -13.0081	    -9.2316	   -12.8403	   -13.3438	    -5.9586	   -17.8757	   -19.4702	   -17.2882	   -22.0718	
   -12.7563	   -12.5046	    -8.9798	   -12.2528	   -13.3438	    -4.7836	   -17.7078	   -18.9667	   -16.2811	   -21.2326	
   -11.4136	   -11.8332	    -8.8959	   -11.4136	   -13.4277	    -3.5248	   -17.7078	   -17.7917	   -15.0223	   -20.2255	
    -9.7351	   -10.9100	    -8.8959	   -10.0708	   -13.5117	    -2.0142	   -17.7078	   -15.9454	   -13.5956	   -19.1345	
    -7.8888	    -9.7351	    -8.8959	    -8.3923	   -13.5117	    -0.5035	   -17.6239	   -13.6795	   -12.0010	   -17.7078	
    -5.8746	    -8.4763	    -8.8959	    -6.4621	   -13.4277	     1.1749	   -17.3721	   -11.0779	   -10.1547	   -16.1133	
    -3.9444	    -7.2174	    -8.9798	    -4.4479	   -13.1760	     2.6855	   -17.0364	    -8.3084	    -8.2245	   -14.4348	
    -2.1820	    -5.9586	    -8.9798	    -2.6016	   -12.9242	     4.0283	   -16.5329	    -5.4550	    -6.2103	   -12.5885	
    -0.6714	    -4.7836	    -9.0637	    -0.9232	   -12.5885	     5.0354	   -15.9454	    -2.6855	    -4.2801	   -10.8261	
     0.5035	    -3.7766	    -9.1476	     0.5035	   -12.2528	     5.7907	   -15.2740	     0.0839	    -2.5177	    -9.2316	
     1.2589	    -3.1052	    -9.3155	     1.6785	   -12.0850	     6.1264	   -14.7705	     2.5177	    -1.0071	    -7.9727	
     1.5106	    -2.8534	    -9.8190	     2.5177	   -12.1689	     6.0425	   -14.5187	     4.6158	     0.0839	    -7.2174	
     1.3428	    -3.1891	   -10.6583	     2.9373	   -12.5885	     5.2872	   -14.6027	     6.2103	     0.5875	    -7.0496	
     0.7553	    -4.1122	   -12.0010	     2.6855	   -13.5117	     3.9444	   -15.1901	     7.1335	     0.5035	    -7.5531	
    -0.1678	    -5.5389	   -13.6795	     1.9302	   -14.8544	     2.0981	   -16.1972	     7.3013	    -0.0839	    -8.6441	
    -1.3428	    -7.3013	   -15.6097	     0.6714	   -16.4490	     0.0000	   -17.5400	     6.8817	    -1.1749	   -10.0708	
    -2.5177	    -9.1476	   -17.6239	    -0.7553	   -18.2114	    -2.2659	   -19.0506	     5.7907	    -2.4338	   -11.8332	
    -3.7766	   -10.7422	   -19.4702	    -2.1820	   -19.8898	    -4.3640	   -20.7291	     4.0283	    -3.9444	   -13.6795	
    -4.9515	   -12.2528	   -21.0648	    -3.4409	   -21.4844	    -6.2943	   -22.3236	     1.8463	    -5.4550	   -15.4419	
    -6.2103	   -13.5956	   -22.4075	    -4.4479	   -22.9950	    -8.0566	   -24.0021	    -0.7553	    -6.9656	   -17.1204	
    -7.4692	   -14.8544	   -23.5825	    -5.1193	   -24.3378	    -9.6512	   -25.5966	    -3.5248	    -8.5602	   -18.7149	
    -8.7280	   -16.0294	   -24.4217	    -5.7068	   -25.5966	   -11.1618	   -27.1072	    -6.2943	   -10.0708	   -20.1416	
   -10.1547	   -17.2043	   -25.0931	    -6.0425	   -26.6876	   -12.5046	   -28.5339	    -8.8120	   -11.6653	   -21.4005	
   -11.4975	   -18.3792	   -25.3448	    -6.2943	   -27.4429	   -13.8474	   -29.6249	   -10.8261	   -13.0920	   -22.4075	
   -12.9242	   -19.5541	   -25.3448	    -6.4621	   -27.9465	   -15.0223	   -30.3802	   -12.1689	   -14.2670	   -23.1628	
   -14.3509	   -20.6451	   -25.0931	    -6.7978	   -28.1143	   -16.0294	   -30.7159	   -12.7563	   -15.2740	   -23.5825	
   -15.7776	   -21.7361	   -24.6735	    -7.2174	   -28.1143	   -16.9525	   -30.7999	   -12.6724	   -16.0294	   -23.8342	
   -17.2043	   -22.9111	   -24.1699	    -7.9727	   -27.9465	   -17.5400	   -30.6320	   -12.0850	   -16.4490	   -23.8342	
   -18.6310	   -24.0860	   -23.7503	    -8.8959	   -27.6108	   -17.7078	   -30.2963	   -11.4136	   -16.7847	   -23.7503	
   -19.9738	   -25.2609	   -23.4146	   -10.0708	   -27.1912	   -17.2882	   -29.7089	   -10.9100	   -17.0364	   -23.5825	
   -21.2326	   -26.2680	   -23.2468	   -11.2457	   -26.6876	   -16.2811	   -29.1214	   -10.8261	   -17.2882	   -23.4146	
   -22.1558	   -27.0233	   -23.1628	   -12.3367	   -26.0162	   -14.8544	   -28.2822	   -11.1618	   -17.3721	   -23.1628	
   -22.9111	   -27.4429	   -23.0789	   -13.2599	   -25.1770	   -13.2599	   -27.4429	   -11.9171	   -17.3721	   -22.8271	
   -23.2468	   -27.4429	   -23.0789	   -13.9313	   -24.2538	   -11.8332	   -26.5198	   -12.9242	   -17.3721	   -22.4915	
   -23.3307	   -27.0233	   -22.9950	   -14.1830	   -23.1628	   -10.6583	   -25.5127	   -14.0991	   -17.2043	   -22.0718	
   -22.9950	   -26.1002	   -22.7432	   -14.1830	   -21.9040	    -9.6512	   -24.5056	   -15.1901	   -16.9525	   -21.6522	
   -22.4075	   -24.7574	   -22.2397	   -13.7634	   -20.5612	    -8.8959	   -23.5825	   -16.0294	   -16.5329	   -21.1487	
   -21.5683	   -23.1628	   -21.3165	   -13.0920	   -19.2184	    -8.2245	   -22.6593	   -16.5329	   -15.9454	   -20.8130	
   -20.4773	   -21.4005	   -20.2255	   -12.2528	   -17.9596	    -7.7209	   -21.8201	   -16.5329	   -15.3580	   -20.5612	
   -19.4702	   -19.7220	   -18.9667	   -11.3297	   -16.8686	    -7.2174	   -21.2326	   -16.0294	   -14.8544	   -20.4773	
   -18.4631	   -18.2953	   -17.7917	   -10.4904	   -16.0294	    -6.8817	   -20.8969	   -15.1062	   -14.4348	   -20.6451	
   -17.6239	   -17.2043	   -16.7007	    -9.9030	   -15.6097	    -6.7978	   -20.7291	   -13.9313	   -14.0991	   -20.8969	
   -16.7847	   -16.2811	   -16.0294	    -9.5673	   -15.6097	    -6.7978	   -20.8969	   -12.6724	   -14.0152	   -21.4005	
   -16.1133	   -15.6097	   -15.5258	    -9.5673	   -15.8615	    -7.0496	   -21.1487	   -11.4136	   -14.0991	   -21.9040	
   -15.4419	   -15.1062	   -15.4419	    -9.9030	   -16.2811	    -7.3853	   -21.4844	   -10.4904	   -14.3509	   -22.4075	
   -14.8544	   -14.6866	   -15.5258	   -10.5743	   -16.7847	    -7.8049	   -21.9040	   -10.0708	   -14.6027	   -22.8271	
   -14.1830	   -14.2670	   -15.7776	   -11.4136	   -17.2882	    -8.2245	   -22.1558	   -10.3226	   -15.0223	   -23.2468	
   -13.5956	   -14.0152	   -16.1972	   -12.4207	   -17.8757	    -8.6441	   -22.4075	   -11.2457	   -15.4419	   -23.6664	
   -13.0081	   -13.8474	   -16.7007	   -13.3438	   -18.3792	    -9.0637	   -22.4915	   -12.6724	   -15.9454	   -24.0021	
   -12.4207	   -13.7634	   -17.2043	   -14.2670	   -18.8828	    -9.5673	   -22.5754	   -14.3509	   -16.5329	   -24.4217	
   -12.0850	   -13.8474	   -17.7078	   -14.9384	   -19.3024	   -10.2386	   -22.4075	   -15.8615	   -16.9525	   -24.7574	
   -11.9171	   -13.9313	   -18.0435	   -15.3580	   -19.6381	   -10.8261	   -22.2397	   -17.0364	   -17.3721	   -25.0092	
   -11.9171	   -14.2670	   -18.2114	   -15.4419	   -19.8898	   -11.5814	   -21.9040	   -17.5400	   -17.5400	   -25.2609	
   -12.2528	   -14.6027	   -18.2953	   -15.2740	   -20.0577	   -12.3367	   -21.5683	   -17.3721	   -17.5400	   -25.4288	
   -12.6724	   -15.1062	   -18.2953	   -14.9384	   -20.2255	   -13.0920	   -21.3165	   -16.6168	   -17.4561	   -25.5127	
   -13.1760	   -15.6937	   -18.0435	   -14.5187	   -20.3934	   -13.8474	   -21.2326	   -15.5258	   -17.2043	   -25.5127	
   -13.5117	   -16.2811	   -17.7917	   -14.0152	   -20.6451	   -14.4348	   -21.2326	   -14.1830	   -16.9525	   -25.4288	
   -13.5956	   -16.8686	   -17.4561	   -13.4277	   -20.9808	   -14.8544	   -21.4844	   -12.9242	   -16.7007	   -25.4288	
   -13.5117	   -17.3721	   -17.2043	   -13.0081	   -21.4005	   -15.1901	   -21.9040	   -11.7493	   -16.5329	   -25.3448	
   -13.1760	   -17.7078	   -17.1204	   -12.5046	   -21.9040	   -15.4419	   -22.5754	   -10.9940	   -16.4490	   -25.4288	
   -12.7563	   -18.0435	   -17.2882	   -12.0850	   -22.6593	   -15.6097	   -23.4985	   -10.7422	   -16.4490	   -25.6805	
   -12.4207	   -18.2114	   -17.8757	   -11.6653	   -23.4985	   -15.8615	   -24.6735	   -10.9940	   -16.6168	   -26.1002	
   -12.2528	   -18.4631	   -18.7988	   -11.3297	   -24.5056	   -16.1972	   -25.9323	   -11.5814	   -16.8686	   -26.6037	
   -12.3367	   -18.7149	   -20.0577	   -10.9940	   -25.5966	   -16.5329	   -27.2751	   -12.3367	   -17.3721	   -27.1912	
   -12.9242	   -19.0506	   -21.4844	   -10.8261	   -26.6037	   -16.9525	   -28.5339	   -13.1760	   -18.0435	   -27.8625	
   -13.8474	   -19.5541	   -22.9111	   -10.8261	   -27.5269	   -17.2882	   -29.7089	   -14.0152	   -18.7988	   -28.3661	
   -15.0223	   -20.1416	   -24.0860	   -10.8261	   -28.2822	   -17.5400	   -30.6320	   -14.6866	   -19.5541	   -28.7857	
   -16.2811	   -20.7291	   -24.9252	   -10.7422	   -28.7018	   -17.4561	   -31.1356	   -15.3580	   -20.1416	   -29.0375	
   -17.3721	   -21.2326	   -25.1770	   -10.4065	   -28.7857	   -16.9525	   -31.2195	   -15.9454	   -20.6451	   -28.9536	
   -18.2114	   -21.4844	   -25.0092	    -9.8190	   -28.5339	   -15.8615	   -30.8838	   -16.5329	   -20.8130	   -28.7018	
   -18.7149	   -21.5683	   -24.3378	    -8.8120	   -27.9465	   -14.2670	   -30.1285	   -17.2043	   -20.8969	   -28.1143	
   -18.8828	   -21.4844	   -23.2468	    -7.6370	   -27.0233	   -12.3367	   -29.1214	   -17.8757	   -20.8130	   -27.5269	
   -18.7988	   -21.1487	   -21.9879	    -6.4621	   -25.8484	   -10.3226	   -27.8625	   -18.4631	   -20.6451	   -26.7715	
   -18.2953	   -20.8130	   -20.4773	    -5.3711	   -24.6735	    -8.6441	   -26.5198	   -18.7988	   -20.3094	   -26.1002	
   -17.5400	   -20.2255	   -19.0506	    -4.3640	   -23.3307	    -7.3853	   -25.1770	   -18.6310	   -19.8059	   -25.3448	
   -16.3651	   -19.4702	   -17.7078	    -3.4409	   -22.0718	    -6.7139	   -23.8342	   -17.7917	   -19.1345	   -24.5895	
   -14.8544	   -18.3792	   -16.5329	    -2.5177	   -20.7291	    -6.4621	   -22.4915	   -16.2811	   -18.0435	   -23.7503	
   -13.0920	   -17.0364	   -15.5258	    -1.4267	   -19.4702	    -6.5460	   -21.2326	   -14.0991	   -16.7007	   -22.7432	
   -11.0779	   -15.5258	   -14.8544	    -0.1678	   -18.3792	    -6.6299	   -20.0577	   -11.4136	   -15.1062	   -21.6522	
    -8.9798	   -14.0991	   -14.5187	     1.2589	   -17.3721	    -6.7139	   -19.0506	    -8.4763	   -13.4277	   -20.4773	
    -7.0496	   -12.7563	   -14.6027	     2.6016	   -16.6168	    -6.7139	   -18.2953	    -5.3711	   -11.6653	   -19.3024	
    -5.4550	   -11.6653	   -14.8544	     3.7766	   -16.0294	    -6.2943	   -17.7078	    -2.6855	   -10.1547	   -18.2953	
    -4.2801	   -10.8261	   -15.4419	     4.6997	   -15.7776	    -5.4550	   -17.3721	    -0.5875	    -8.8959	   -17.3721	
    -3.5248	   -10.3226	   -15.9454	     5.3711	   -15.6937	    -4.1122	   -17.2043	     0.6714	    -8.0566	   -16.7847	
    -3.2730	   -10.2386	   -16.3651	     5.7907	   -15.6937	    -2.5177	   -17.2043	     1.0910	    -7.5531	   -16.3651	
    -3.4409	   -10.4065	   -16.5329	     6.0425	   -15.7776	    -0.7553	   -17.2882	     0.9232	    -7.3853	   -16.1972	
    -4.0283	   -10.9100	   -16.4490	     5.8746	   -15.8615	     0.6714	   -17.4561	     0.3357	    -7.5531	   -16.1972	
    -4.8676	   -11.7493	   -16.2811	     5.3711	   -16.1133	     1.4267	   -17.7078	    -0.3357	    -7.9727	   -16.4490	
    -5.8746	   -12.8403	   -15.9454	     4.2801	   -16.4490	     1.3428	   -18.1274	    -1.0071	    -8.6441	   -17.0364	
    -7.0496	   -14.1830	   -15.5258	     2.7695	   -16.8686	     0.4196	   -18.7149	    -1.4267	    -9.4833	   -17.8757	
    -8.3084	   -15.5258	   -15.0223	     0.7553	   -17.3721	    -1.0071	   -19.4702	    -1.5945	   -10.4065	   -18.8828	
    -9.3994	   -16.7007	   -14.3509	    -1.5106	   -17.7917	    -2.6855	   -20.1416	    -1.4267	   -11.1618	   -19.8898	
   -10.2386	   -17.5400	   -13.5117	    -3.6926	   -17.9596	    -4.2801	   -20.6451	    -0.9232	   -11.5814	   -20.8130	
   -10.7422	   -17.9596	   -12.5046	    -5.6229	   -17.8757	    -5.6229	   -20.8969	    -0.0839	   -11.6653	   -21.4844	
   -10.7422	   -17.7078	   -11.4136	    -6.9656	   -17.4561	    -6.5460	   -20.8969	     1.0910	   -11.3297	   -21.8201	
   -10.4065	   -16.8686	   -10.3226	    -7.6370	   -16.8686	    -7.0496	   -20.5612	     2.6016	   -10.7422	   -21.9040	
    -9.6512	   -15.6097	    -9.3994	    -7.5531	   -16.1972	    -7.2174	   -20.2255	     4.1122	    -9.9030	   -21.7361	
    -8.7280	   -14.0991	    -8.7280	    -6.9656	   -15.4419	    -7.1335	   -19.8898	     5.5389	    -8.9798	   -21.4005	
    -7.5531	   -12.5046	    -8.2245	    -6.0425	   -14.9384	    -6.8817	   -19.6381	     6.7139	    -8.1406	   -21.0648	
    -6.3782	   -10.9940	    -8.1406	    -5.1193	   -14.6866	    -6.5460	   -19.7220	     7.3853	    -7.4692	   -20.8130	
    -5.2872	    -9.5673	    -8.2245	    -4.1962	   -14.7705	    -6.0425	   -20.0577	     7.3853	    -7.1335	   -20.5612	
    -4.1122	    -8.3923	    -8.7280	    -3.4409	   -15.2740	    -5.3711	   -20.7291	     6.7139	    -7.2174	   -20.5612	
    -3.0212	    -7.4692	    -9.4833	    -2.8534	   -15.9454	    -4.4479	   -21.5683	     5.1193	    -7.6370	   -20.5612	
    -1.8463	    -6.7139	   -10.4065	    -2.2659	   -16.8686	    -3.4409	   -22.4915	     2.6855	    -8.4763	   -20.7291	
    -0.7553	    -6.2103	   -11.4975	    -1.7624	   -17.8757	    -2.1820	   -23.3307	    -0.3357	    -9.3994	   -20.9808	
     0.2518	    -5.7907	   -12.5046	    -1.1749	   -18.7988	    -0.7553	   -24.1699	    -3.7766	   -10.4904	   -21.1487	
     1.2589	    -5.6229	   -13.4277	    -0.5875	   -19.7220	     0.6714	   -24.7574	    -7.3013	   -11.4975	   -21.4005	
     2.0981	    -5.5389	   -14.1830	    -0.0839	   -20.4773	     2.0981	   -25.2609	   -10.4904	   -12.4207	   -21.7361	
     2.7695	    -5.6229	   -14.9384	     0.1678	   -21.0648	     3.1891	   -25.5966	   -13.3438	   -13.4277	   -22.1558	
     3.1891	    -5.8746	   -15.4419	     0.2518	   -21.5683	     3.9444	   -25.8484	   -15.7776	   -14.4348	   -22.6593	
     3.2730	    -6.2943	   -15.9454	    -0.0839	   -21.9879	     4.1962	   -25.9323	   -17.7917	   -15.4419	   -23.2468	
     3.0212	    -6.7978	   -16.2811	    -0.7553	   -22.2397	     3.7766	   -25.9323	   -19.4702	   -16.3651	   -23.8342	
     2.3499	    -7.3853	   -16.6168	    -1.8463	   -22.4075	     2.8534	   -25.8484	   -20.7291	   -17.2043	   -24.3378	
     1.4267	    -8.0566	   -16.8686	    -3.1052	   -22.5754	     1.3428	   -25.7645	   -21.5683	   -17.9596	   -24.8413	
     0.1678	    -8.8120	   -17.2043	    -4.5319	   -22.6593	    -0.5035	   -25.6805	   -22.1558	   -18.5471	   -25.2609	
    -1.3428	    -9.5673	   -17.6239	    -5.7907	   -22.8271	    -2.4338	   -25.5966	   -22.3236	   -18.9667	   -25.5966	
    -2.8534	   -10.2386	   -18.1274	    -6.7978	   -22.9950	    -4.2801	   -25.6805	   -22.1558	   -19.3024	   -25.8484	
    -4.1962	   -10.8261	   -18.7149	    -7.3013	   -23.3307	    -5.8746	   -25.9323	   -21.8201	   -19.5541	   -26.1002	
    -5.2872	   -11.3297	   -19.3863	    -7.3013	   -23.6664	    -6.9656	   -26.3519	   -21.1487	   -19.7220	   -26.3519	
    -6.0425	   -11.7493	   -20.0577	    -6.8817	   -24.1699	    -7.6370	   -26.9394	   -20.4773	   -19.8059	   -26.6037	
    -6.4621	   -12.0850	   -20.7291	    -6.2103	   -24.6735	    -7.9727	   -27.6108	   -19.7220	   -19.7220	   -26.8555	
    -6.6299	   -12.5885	   -21.3165	    -5.3711	   -25.2609	    -8.2245	   -28.4500	   -19.0506	   -19.7220	   -27.1912	
    -6.7978	   -13.0920	   -21.9040	    -4.5319	   -25.8484	    -8.5602	   -29.4571	   -18.4631	   -19.6381	   -27.5269	
    -6.9656	   -13.6795	   -22.4915	    -3.9444	   -26.4359	    -9.1476	   -30.4642	   -17.9596	   -19.6381	   -27.9465	
    -7.3853	   -14.5187	   -22.9950	    -3.8605	   -27.1072	   -10.0708	   -31.5552	   -17.6239	   -19.8059	   -28.5339	
    -8.1406	   -15.5258	   -23.6664	    -4.2801	   -27.6947	   -11.6653	   -32.8140	   -17.4561	   -20.2255	   -29.2892	
    -9.3155	   -16.7847	   -24.5895	    -5.5389	   -28.4500	   -13.8474	   -34.1568	   -17.3721	   -20.7291	   -30.2963	
   -10.8261	   -18.3792	   -25.7645	    -7.4692	   -29.3732	   -16.5329	   -35.5835	   -17.5400	   -21.5683	   -31.4713	
   -12.7563	   -20.3094	   -27.3590	   -10.0708	   -30.3802	   -19.7220	   -37.0102	   -17.8757	   -22.4915	   -32.8140	
   -14.7705	   -22.2397	   -29.1214	   -12.8403	   -31.3034	   -22.9111	   -38.2690	   -18.2114	   -23.4985	   -34.0729	
   -16.7007	   -24.0860	   -30.7999	   -15.6097	   -32.2266	   -25.6805	   -39.1922	   -18.5471	   -24.4217	   -35.0800	
   -18.2114	   -25.5127	   -32.0587	   -17.7917	   -32.7301	   -27.5269	   -39.5279	   -18.5471	   -25.0092	   -35.6674	
   -19.1345	   -26.2680	   -32.7301	   -19.1345	   -32.7301	   -28.0304	   -39.1083	   -18.1274	   -25.0931	   -35.6674	
   -19.3863	   -26.3519	   -32.4783	   -19.3863	   -32.0587	   -27.0233	   -37.9333	   -17.1204	   -24.5056	   -34.9121	
   -18.9667	   -25.5966	   -31.1356	   -18.4631	   -30.7159	   -24.4217	   -35.9192	   -15.6097	   -23.1628	   -33.3176	
   -17.8757	   -24.0860	   -28.7857	   -16.3651	   -28.7018	   -20.7291	   -33.1497	   -13.6795	   -20.9808	   -30.9677	
   -16.1972	   -21.9879	   -25.4288	   -13.1760	   -26.0162	   -16.2811	   -29.9606	   -11.4136	   -18.2114	   -28.1143	
   -14.1830	   -19.4702	   -21.4005	    -9.2316	   -22.9950	   -11.5814	   -26.4359	    -8.8120	   -14.9384	   -24.8413	
   -11.7493	   -16.7847	   -16.9525	    -4.7836	   -19.7220	    -7.1335	   -22.9111	    -5.8746	   -11.5814	   -21.4844	
    -9.1476	   -14.0991	   -12.4207	    -0.2518	   -16.4490	    -3.1891	   -19.6381	    -2.7695	    -8.3084	   -18.2953	
    -6.4621	   -11.4136	    -8.2245	     4.1122	   -13.4277	     0.0000	   -16.7007	     0.5035	    -5.4550	   -15.4419	
    -3.6926	    -8.8959	    -4.4479	     7.9727	   -10.8261	     2.4338	   -14.2670	     3.6926	    -3.0212	   -13.1760	
    -1.0910	    -6.5460	    -1.3428	    11.1618	    -8.5602	     4.1962	   -12.3367	     6.7139	    -1.0910	   -11.3297	
     1.4267	    -4.3640	     1.0071	    13.5956	    -6.8817	     5.2032	   -10.9100	     9.4833	     0.2518	    -9.9869	
     3.5248	    -2.4338	     2.4338	    15.1062	    -5.7068	     5.7907	   -10.1547	    11.8332	     1.0071	    -9.1476	
     5.0354	    -1.0071	     3.0212	    15.7776	    -5.2872	     5.7907	    -9.9030	    13.5956	     1.2589	    -8.8120	
     5.7907	    -0.2518	     2.6855	    15.4419	    -5.5389	     5.3711	   -10.3226	    14.6866	     0.9232	    -9.0637	
     5.7068	    -0.4196	     1.4267	    14.2670	    -6.6299	     4.6158	   -11.4975	    14.7705	    -0.0839	    -9.9869	
     4.6997	    -1.3428	    -0.6714	    12.1689	    -8.5602	     3.3569	   -13.2599	    13.7634	    -1.7624	   -11.4975	
     3.0212	    -3.1052	    -3.2730	     9.4833	   -10.9100	     1.9302	   -15.4419	    11.4975	    -4.0283	   -13.5117	
     0.7553	    -5.3711	    -6.2103	     6.5460	   -13.5956	     0.2518	   -17.7917	     8.2245	    -6.6299	   -15.7776	
    -1.5945	    -7.7209	    -9.1476	     3.6926	   -16.1972	    -1.4267	   -19.8898	     4.1122	    -9.3994	   -18.0435	
    -3.8605	    -9.9869	   -11.8332	     1.0910	   -18.3792	    -3.0212	   -21.5683	    -0.1678	   -11.9171	   -20.0577	
    -5.7068	   -11.8332	   -14.0991	    -1.0910	   -20.0577	    -4.5319	   -22.6593	    -4.1962	   -14.0152	   -21.6522	
    -7.0496	   -13.1760	   -16.0294	    -2.7695	   -21.3165	    -5.8746	   -23.3307	    -7.6370	   -15.6937	   -22.9950	
    -7.9727	   -14.0991	   -17.6239	    -4.1122	   -22.1558	    -6.8817	   -23.6664	   -10.2386	   -16.8686	   -23.9182	
    -8.3923	   -14.4348	   -18.7149	    -5.0354	   -22.7432	    -7.4692	   -23.7503	   -12.0010	   -17.7078	   -24.6735	
    -8.4763	   -14.2670	   -19.3863	    -5.5389	   -22.9111	    -7.5531	   -23.7503	   -13.3438	   -18.2114	   -25.2609	
    -8.3923	   -13.7634	   -19.5541	    -5.6229	   -22.9950	    -7.1335	   -23.7503	   -14.4348	   -18.5471	   -25.7645	
    -8.1406	   -13.0081	   -19.4702	    -5.5389	   -22.9111	    -6.3782	   -23.7503	   -15.6937	   -18.8828	   -26.3519	
    -7.8888	   -12.0850	   -18.9667	    -5.2872	   -22.6593	    -5.4550	   -23.7503	   -17.2882	   -19.2184	   -26.8555	
    -7.4692	   -11.1618	   -18.2953	    -4.9515	   -22.3236	    -4.6158	   -23.7503	   -19.1345	   -19.6381	   -27.3590	
    -6.9656	   -10.0708	   -17.2882	    -4.6997	   -21.7361	    -3.8605	   -23.6664	   -20.9808	   -19.8898	   -27.8625	
    -6.2103	    -9.0637	   -16.0294	    -4.4479	   -20.9808	    -3.2730	   -23.3307	   -22.4915	   -19.9738	   -28.0304	
    -5.2872	    -7.9727	   -14.5187	    -4.1122	   -19.9738	    -2.7695	   -22.8271	   -23.4146	   -19.7220	   -28.0304	
    -4.2801	    -6.8817	   -12.9242	    -3.8605	   -18.8828	    -2.4338	   -21.9879	   -23.4985	   -19.1345	   -27.6108	
    -3.1891	    -5.7907	   -11.3297	    -3.6087	   -17.6239	    -1.9302	   -21.0648	   -22.7432	   -18.2114	   -26.8555	
    -2.0981	    -4.7836	    -9.8190	    -3.3569	   -16.3651	    -1.5106	   -20.0577	   -21.3165	   -16.9525	   -25.7645	
    -1.0910	    -3.9444	    -8.5602	    -3.0212	   -15.2740	    -0.9232	   -18.9667	   -19.2184	   -15.6097	   -24.4217	
    -0.1678	    -3.2730	    -7.5531	    -2.6855	   -14.3509	    -0.4196	   -17.9596	   -16.8686	   -14.2670	   -22.9950	
     0.5035	    -2.8534	    -6.9656	    -2.3499	   -13.5956	     0.0000	   -17.1204	   -14.4348	   -13.0920	   -21.5683	
     0.9232	    -2.7695	    -6.7139	    -2.0981	   -13.1760	     0.2518	   -16.3651	   -12.1689	   -12.0010	   -20.3094	
     1.0910	    -2.9373	    -6.8817	    -2.0142	   -13.0081	     0.1678	   -15.9454	   -10.1547	   -11.3297	   -19.3024	
     1.0071	    -3.5248	    -7.3853	    -2.0981	   -13.2599	    -0.3357	   -15.7776	    -8.4763	   -10.8261	   -18.7149	
     0.5875	    -4.3640	    -8.3084	    -2.4338	   -13.7634	    -1.2589	   -15.9454	    -7.3013	   -10.7422	   -18.4631	
     0.0000	    -5.4550	    -9.3155	    -2.8534	   -14.4348	    -2.6855	   -16.4490	    -6.3782	   -10.7422	   -18.6310	
    -0.6714	    -6.5460	   -10.4065	    -3.2730	   -15.2740	    -4.3640	   -17.1204	    -5.7068	   -10.9100	   -18.9667	
    -1.1749	    -7.7209	   -11.2457	    -3.7766	   -16.1133	    -6.2103	   -17.8757	    -5.2032	   -11.0779	   -19.5541	
    -1.5106	    -8.7280	   -11.7493	    -4.1122	   -16.7847	    -7.9727	   -18.7988	    -4.6158	   -11.0779	   -20.1416	
    -1.6785	    -9.4833	   -11.9171	    -4.2801	   -17.3721	    -9.6512	   -19.7220	    -4.1122	   -11.0779	   -20.7291	
    -1.5945	    -9.9030	   -11.6653	    -4.1962	   -17.7078	   -11.0779	   -20.5612	    -3.6087	   -10.9100	   -21.4005	
    -1.2589	    -9.9869	   -10.9940	    -3.6926	   -17.7917	   -11.9171	   -21.2326	    -3.2730	   -10.5743	   -21.9040	
    -0.6714	    -9.5673	    -9.8190	    -2.6016	   -17.5400	   -12.0850	   -21.5683	    -3.0212	   -10.0708	   -22.3236	
     0.3357	    -8.6441	    -8.3084	    -1.0071	   -16.8686	   -11.2457	   -21.6522	    -2.8534	    -9.4833	   -22.4075	
     1.5945	    -7.3013	    -6.4621	     1.2589	   -15.8615	    -9.3155	   -21.2326	    -2.5177	    -8.7280	   -22.3236	
     3.2730	    -5.4550	    -4.4479	     4.1122	   -14.4348	    -6.2103	   -20.3934	    -2.1820	    -7.9727	   -21.8201	
     5.0354	    -3.4409	    -2.4338	     7.3013	   -12.8403	    -2.1820	   -19.2184	    -1.6785	    -7.3013	   -20.9808	
     6.8817	    -1.3428	    -0.6714	    10.4065	   -11.1618	     2.2659	   -17.7078	    -1.1749	    -6.7139	   -19.9738	
     8.4763	     0.5875	     0.8392	    13.3438	    -9.5673	     6.7978	   -16.1133	    -0.6714	    -6.2943	   -18.7149	
     9.6512	     2.1820	     1.8463	    15.6097	    -8.1406	    10.6583	   -14.5187	    -0.2518	    -5.9586	   -17.3721	
    10.1547	     3.1891	     2.4338	    17.0364	    -6.8817	    13.5956	   -12.9242	     0.0000	    -5.7907	   -16.0294	
     9.9869	     3.5248	     2.6016	    17.5400	    -6.0425	    15.4419	   -11.5814	     0.1678	    -5.6229	   -14.7705	
     9.0637	     3.2730	     2.1820	    17.0364	    -5.5389	    16.1133	   -10.3226	     0.0839	    -5.5389	   -13.7634	
     7.5531	     2.4338	     1.3428	    15.6937	    -5.2872	    15.7776	    -9.3994	    -0.0839	    -5.6229	   -13.0081	
     5.6229	     1.3428	     0.1678	    13.5956	    -5.3711	    14.4348	    -8.6441	    -0.4196	    -5.7907	   -12.5885	
     3.3569	     0.0839	    -1.2589	    10.9940	    -5.7068	    12.4207	    -8.0566	    -0.6714	    -6.1264	   -12.3367	
     0.9232	    -1.2589	    -2.9373	     8.2245	    -6.2943	     9.9030	    -7.8049	    -0.8392	    -6.5460	   -12.4207	
    -1.5106	    -2.4338	    -4.6997	     5.4550	    -7.0496	     7.1335	    -7.7209	    -0.8392	    -7.1335	   -12.7563	
    -3.8605	    -3.6087	    -6.5460	     3.0212	    -7.9727	     4.2801	    -7.8888	    -0.6714	    -7.8049	   -13.2599	
    -5.8746	    -4.6997	    -8.3084	     0.9232	    -8.9798	     1.5106	    -8.3923	    -0.2518	    -8.5602	   -14.0152	
    -7.5531	    -5.6229	    -9.9869	    -0.9232	   -10.0708	    -1.0910	    -9.1476	     0.1678	    -9.2316	   -14.8544	
    -8.8120	    -6.4621	   -11.3297	    -2.4338	   -11.2457	    -3.4409	   -10.1547	     0.7553	    -9.9030	   -15.7776	
    -9.7351	    -7.0496	   -12.5046	    -3.8605	   -12.3367	    -5.2872	   -11.2457	     1.3428	   -10.4065	   -16.7847	
   -10.3226	    -7.5531	   -13.4277	    -5.0354	   -13.5117	    -6.7139	   -12.5046	     2.0142	   -10.9100	   -17.7917	
   -10.7422	    -7.9727	   -14.1830	    -5.8746	   -14.5187	    -7.5531	   -13.8474	     2.6016	   -11.2457	   -18.7149	
   -10.9100	    -8.3084	   -14.6027	    -6.3782	   -15.5258	    -7.8888	   -15.1901	     2.9373	   -11.4136	   -19.4702	
   -10.8261	    -8.5602	   -14.8544	    -6.4621	   -16.2811	    -7.7209	   -16.3651	     3.0212	   -11.4975	   -20.1416	
   -10.4065	    -8.5602	   -14.7705	    -6.1264	   -16.8686	    -7.1335	   -17.3721	     2.6855	   -11.4975	   -20.5612	
    -9.7351	    -8.3923	   -14.4348	    -5.4550	   -17.2882	    -6.2103	   -18.1274	     2.0981	   -11.3297	   -20.8130	
    -8.7280	    -7.9727	   -13.8474	    -4.4479	   -17.3721	    -4.9515	   -18.6310	     1.5106	   -10.9940	   -20.8130	
    -7.3853	    -7.3853	   -12.8403	    -3.1891	   -17.2043	    -3.6087	   -18.7149	     1.2589	   -10.4065	   -20.3934	
    -5.7907	    -6.5460	   -11.4975	    -1.5945	   -16.5329	    -2.1820	   -18.4631	     1.5945	    -9.3155	   -19.6381	
    -3.8605	    -5.4550	    -9.8190	     0.2518	   -15.5258	    -0.7553	   -17.7917	     2.7695	    -7.8049	   -18.4631	
    -1.7624	    -4.1122	    -7.7209	     2.4338	   -14.1830	     0.7553	   -16.7007	     4.7836	    -5.7907	   -16.9525	
     0.5035	    -2.5177	    -5.4550	     4.8676	   -12.5885	     2.3499	   -15.4419	     7.3853	    -3.5248	   -15.1062	
     2.7695	    -0.6714	    -3.0212	     7.4692	   -10.7422	     4.1122	   -13.9313	    10.2386	    -1.1749	   -13.0920	
     4.9515	     1.2589	    -0.5875	     9.9869	    -8.8120	     6.0425	   -12.3367	    12.8403	     1.1749	   -11.0779	
     6.7978	     3.1891	     1.6785	    12.3367	    -6.9656	     7.9727	   -10.9100	    14.9384	     3.2730	    -9.2316	
     8.3084	     4.7836	     3.6087	    14.4348	    -5.2872	     9.9869	    -9.7351	    16.2811	     5.1193	    -7.5531	
     9.2316	     5.8746	     5.1193	    16.1133	    -4.1122	    11.8332	    -8.8959	    16.7007	     6.3782	    -6.2943	
     9.4833	     6.2943	     5.9586	    17.1204	    -3.5248	    13.3438	    -8.7280	    16.1133	     7.0496	    -5.6229	
     9.1476	     5.9586	     6.1264	    17.4561	    -3.6087	    14.3509	    -9.1476	    14.3509	     6.8817	    -5.5389	
     8.2245	     4.7836	     5.7068	    17.1204	    -4.4479	    14.8544	   -10.3226	    11.4975	     5.9586	    -6.2103	
     6.7978	     2.9373	     4.7836	    16.1972	    -5.8746	    14.7705	   -12.0850	     7.8049	     4.2801	    -7.3013	
     5.2872	     0.7553	     3.7766	    14.9384	    -7.6370	    14.2670	   -14.0152	     3.8605	     2.3499	    -8.8120	
     3.8605	    -1.5945	     2.7695	    13.5956	    -9.3994	    13.5117	   -16.1133	     0.3357	     0.2518	   -10.3226	
     2.6855	    -3.7766	     2.0142	    12.3367	   -10.9940	    12.5885	   -17.8757	    -2.3499	    -1.5106	   -11.7493	
     1.8463	    -5.6229	     1.5106	    11.4136	   -12.2528	    11.6653	   -19.3863	    -3.7766	    -2.9373	   -12.8403	
     1.1749	    -7.1335	     1.0910	    10.7422	   -13.3438	    10.5743	   -20.4773	    -4.1122	    -4.0283	   -13.6795	
     0.5875	    -8.3084	     0.5035	    10.4065	   -14.2670	     9.3155	   -21.4005	    -3.6926	    -4.6997	   -14.2670	
    -0.0839	    -9.2316	    -0.5035	    10.0708	   -15.0223	     7.8049	   -21.9879	    -3.0212	    -5.2032	   -14.7705	
    -0.9232	    -9.8190	    -1.9302	     9.7351	   -15.8615	     6.1264	   -22.4915	    -2.4338	    -5.7068	   -15.2740	
    -1.9302	   -10.2386	    -3.8605	     9.2316	   -16.6168	     4.1962	   -22.9111	    -2.2659	    -6.2103	   -15.7776	
    -3.0212	   -10.6583	    -6.0425	     8.3923	   -17.4561	     2.0981	   -23.1628	    -2.6855	    -6.8817	   -16.3651	
    -4.1962	   -10.9100	    -8.3923	     7.2174	   -18.2114	     0.0839	   -23.4146	    -3.4409	    -7.6370	   -16.9525	
    -5.3711	   -11.1618	   -10.4904	     5.7907	   -18.8828	    -1.8463	   -23.4985	    -4.4479	    -8.4763	   -17.6239	
    -6.4621	   -11.3297	   -12.2528	     4.2801	   -19.3024	    -3.3569	   -23.4985	    -5.4550	    -9.3155	   -18.1274	
    -7.3853	   -11.4136	   -13.6795	     2.7695	   -19.6381	    -4.1962	   -23.4146	    -6.2103	    -9.9030	   -18.4631	
    -8.0566	   -11.3297	   -14.6866	     1.5106	   -19.7220	    -4.3640	   -23.2468	    -6.5460	   -10.3226	   -18.7149	
    -8.3923	   -11.1618	   -15.3580	     0.5875	   -19.8059	    -3.7766	   -23.2468	    -6.4621	   -10.4065	   -18.7988	
    -8.4763	   -10.9100	   -15.7776	     0.0839	   -19.8898	    -2.6016	   -23.3307	    -5.8746	   -10.3226	   -18.8828	
    -8.1406	   -10.6583	   -15.8615	     0.0000	   -19.9738	    -1.3428	   -23.5825	    -4.9515	   -10.0708	   -18.8828	
    -7.5531	   -10.3226	   -15.6097	     0.4196	   -20.0577	     0.0000	   -24.0021	    -3.6926	    -9.7351	   -18.9667	
    -6.7139	    -9.9869	   -15.1901	     1.2589	   -20.0577	     1.1749	   -24.4217	    -2.1820	    -9.3994	   -18.9667	
    -5.7068	    -9.7351	   -14.4348	     2.3499	   -20.0577	     2.0981	   -24.8413	    -0.8392	    -9.0637	   -18.8828	
    -4.6997	    -9.3994	   -13.5956	     3.6087	   -19.9738	     2.8534	   -25.1770	     0.4196	    -8.7280	   -18.8828	
    -3.6926	    -9.1476	   -12.5046	     4.8676	   -19.8898	     3.4409	   -25.4288	     1.3428	    -8.5602	   -18.7988	
    -2.6855	    -8.8120	   -11.2457	     6.1264	   -19.6381	     3.9444	   -25.5127	     1.9302	    -8.3084	   -18.6310	
    -1.6785	    -8.3923	    -9.8190	     7.3013	   -19.1345	     4.5319	   -25.2609	     2.2659	    -8.0566	   -18.3792	
    -0.6714	    -7.8049	    -8.2245	     8.3923	   -18.3792	     4.9515	   -24.6735	     2.5177	    -7.5531	   -17.8757	
     0.4196	    -7.0496	    -6.5460	     9.3994	   -17.2882	     5.4550	   -23.6664	     3.0212	    -6.7978	   -17.2043	
     1.6785	    -5.9586	    -4.8676	    10.4065	   -15.8615	     5.8746	   -22.2397	     4.0283	    -5.7068	   -16.2811	
     2.9373	    -4.6997	    -3.3569	    11.3297	   -14.2670	     6.2103	   -20.4773	     5.6229	    -4.2801	   -15.1901	
     4.3640	    -3.1052	    -2.1820	    12.2528	   -12.5885	     6.4621	   -18.6310	     7.9727	    -2.5177	   -13.9313	
     5.6229	    -1.2589	    -1.3428	    13.0920	   -10.9940	     6.7139	   -16.7847	    10.7422	    -0.5875	   -12.6724	
     6.7978	     0.6714	    -0.8392	    13.7634	    -9.4833	     6.9656	   -15.1062	    13.6795	     1.2589	   -11.5814	
     7.8049	     2.6016	    -0.4196	    14.2670	    -8.3084	     7.3013	   -13.6795	    16.3651	     2.8534	   -10.6583	
     8.5602	     4.1962	    -0.2518	    14.2670	    -7.3853	     7.5531	   -12.5885	    18.3792	     4.0283	   -10.0708	
     8.8959	     5.2872	    -0.2518	    13.8474	    -6.8817	     7.7209	   -12.0850	    19.5541	     4.6158	    -9.9030	
     8.8120	     5.8746	    -0.4196	    13.0081	    -6.7978	     7.6370	   -12.0010	    19.7220	     4.4479	   -10.2386	
     8.3923	     5.7907	    -0.7553	    11.7493	    -7.1335	     7.3853	   -12.5885	    18.8828	     3.5248	   -11.0779	
     7.4692	     5.2032	    -1.2589	    10.1547	    -7.8888	     6.7139	   -13.5956	    16.8686	     1.7624	   -12.3367	
     6.2943	     4.1122	    -2.0142	     8.3923	    -9.0637	     5.6229	   -15.0223	    13.5956	    -0.5035	   -13.9313	
     4.7836	     2.6855	    -2.8534	     6.7978	   -10.4904	     4.2801	   -16.7847	     9.2316	    -3.3569	   -15.8615	
     3.1891	     0.9232	    -3.8605	     5.3711	   -12.1689	     2.6855	   -18.6310	     3.9444	    -6.2943	   -17.8757	
     1.5106	    -0.9232	    -4.8676	     4.1962	   -13.8474	     1.0910	   -20.5612	    -1.5945	    -9.3155	   -19.8898	
    -0.1678	    -2.7695	    -5.9586	     3.2730	   -15.4419	    -0.4196	   -22.4075	    -6.9656	   -12.1689	   -21.7361	
    -1.6785	    -4.6158	    -7.0496	     2.6855	   -17.0364	    -1.5945	   -24.0860	   -11.8332	   -14.6866	   -23.3307	
    -3.0212	    -6.2103	    -7.9727	     2.2659	   -18.2953	    -2.2659	   -25.3448	   -15.9454	   -16.7847	   -24.6735	
    -4.0283	    -7.4692	    -8.7280	     2.0981	   -19.3024	    -2.2659	   -26.2680	   -19.2184	   -18.3792	   -25.6805	
    -4.6997	    -8.2245	    -9.2316	     2.1820	   -19.9738	    -1.7624	   -26.6876	   -21.4844	   -19.3863	   -26.1841	
    -5.0354	    -8.6441	    -9.3994	     2.6016	   -20.1416	    -0.6714	   -26.6037	   -22.7432	   -19.8059	   -26.2680	
    -5.0354	    -8.8120	    -9.3994	     3.1891	   -19.8898	     0.8392	   -26.1002	   -22.9950	   -19.6381	   -25.9323	
    -4.7836	    -8.6441	    -9.1476	     3.8605	   -19.3863	     2.3499	   -25.3448	   -22.3236	   -18.9667	   -25.2609	
    -4.3640	    -8.3923	    -8.8959	     4.4479	   -18.7149	     3.6926	   -24.3378	   -20.8130	   -17.8757	   -24.4217	
    -3.8605	    -8.0566	    -8.6441	     4.9515	   -17.9596	     4.6158	   -23.4146	   -18.7988	   -16.6168	   -23.4146	
    -3.3569	    -7.7209	    -8.5602	     5.2872	   -17.3721	     4.8676	   -22.4915	   -16.3651	   -15.1901	   -22.4915	
    -2.9373	    -7.3853	    -8.6441	     5.2032	   -16.8686	     4.3640	   -21.9040	   -13.8474	   -13.9313	   -21.7361	
    -2.5177	    -7.1335	    -9.0637	     4.9515	   -16.5329	     3.1891	   -21.5683	   -11.4136	   -12.7563	   -21.2326	
    -2.0981	    -6.8817	    -9.7351	     4.2801	   -16.4490	     1.4267	   -21.4844	    -9.2316	   -11.8332	   -20.8969	
    -1.8463	    -6.7978	   -10.6583	     3.4409	   -16.5329	    -0.8392	   -21.7361	    -7.3013	   -11.1618	   -20.8969	
[Epoch Header]
[Trial Type]	23
[Accept]	1
[Correct]	0
[RT]	 0.000
[Resp]	0
[Epoch Data]
    -7.9727	   -12.4207	   -17.7078	    -2.6016	   -20.3094	    -3.1052	   -23.0789	   -31.5552	   -20.2255	   -20.8969	
    -8.3923	   -13.5956	   -18.3792	    -4.0283	   -21.3165	    -1.9302	   -24.2538	   -34.6603	   -22.4915	   -22.3236	
    -8.6441	   -14.7705	   -18.5471	    -5.7068	   -22.0718	    -1.6785	   -25.1770	   -36.7584	   -24.3378	   -23.4985	
    -8.8120	   -15.6937	   -18.2114	    -7.3853	   -22.4075	    -2.0981	   -25.6805	   -37.7655	   -25.7645	   -24.4217	
    -8.7280	   -16.5329	   -17.2882	    -8.8959	   -22.3236	    -3.1052	   -25.7645	   -37.7655	   -26.5198	   -25.0931	
    -8.4763	   -17.2882	   -15.8615	   -10.2386	   -21.8201	    -4.4479	   -25.4288	   -37.0102	   -26.7715	   -25.4288	
    -8.1406	   -17.9596	   -14.0991	   -11.3297	   -20.9808	    -5.9586	   -24.8413	   -35.6674	   -26.6876	   -25.4288	
    -7.8049	   -18.4631	   -12.2528	   -12.2528	   -20.1416	    -7.5531	   -24.0860	   -34.1568	   -26.3519	   -25.4288	
    -7.6370	   -18.9667	   -10.7422	   -13.2599	   -19.3024	    -9.2316	   -23.4146	   -32.5623	   -25.9323	   -25.4288	
    -7.7209	   -19.3863	    -9.8190	   -14.2670	   -18.7149	   -10.8261	   -22.9111	   -31.0516	   -25.6805	   -25.5966	
    -8.0566	   -19.7220	    -9.7351	   -15.1901	   -18.3792	   -12.3367	   -22.7432	   -29.7089	   -25.6805	   -26.0162	
    -8.7280	   -19.8898	   -10.6583	   -16.1133	   -18.3792	   -13.7634	   -22.8271	   -28.5339	   -25.9323	   -26.7715	
    -9.7351	   -19.8898	   -12.2528	   -16.7847	   -18.6310	   -15.0223	   -23.1628	   -27.6947	   -26.3519	   -27.6947	
   -10.9100	   -19.8059	   -14.5187	   -17.2882	   -19.1345	   -16.0294	   -23.8342	   -27.2751	   -26.9394	   -28.7857	
   -12.0850	   -19.7220	   -16.9525	   -17.5400	   -19.8059	   -16.8686	   -24.5895	   -27.1912	   -27.5269	   -29.9606	
   -13.2599	   -19.5541	   -19.4702	   -17.7078	   -20.4773	   -17.6239	   -25.5127	   -27.5269	   -28.1982	   -31.1356	
   -14.2670	   -19.3863	   -21.7361	   -17.7917	   -21.1487	   -18.2953	   -26.3519	   -28.1143	   -28.7857	   -32.1426	
   -15.1062	   -19.2184	   -23.6664	   -17.7917	   -21.8201	   -18.8828	   -27.1912	   -28.7857	   -29.2892	   -32.9819	
   -15.6097	   -18.8828	   -25.2609	   -17.8757	   -22.4075	   -19.6381	   -27.9465	   -29.3732	   -29.7089	   -33.5693	
   -15.7776	   -18.4631	   -26.4359	   -17.9596	   -22.9111	   -20.3934	   -28.4500	   -29.5410	   -29.7928	   -33.9050	
   -15.7776	   -18.0435	   -27.1072	   -18.1274	   -23.4146	   -21.1487	   -28.7857	   -29.2892	   -29.7089	   -33.9050	
   -15.5258	   -17.5400	   -27.4429	   -18.3792	   -23.7503	   -21.9879	   -28.9536	   -28.4500	   -29.3732	   -33.7372	
   -15.2740	   -17.1204	   -27.4429	   -18.7149	   -24.0860	   -22.7432	   -28.8696	   -27.1912	   -28.7018	   -33.2336	
   -15.0223	   -16.7847	   -27.1912	   -19.1345	   -24.4217	   -23.5825	   -28.7018	   -25.4288	   -27.9465	   -32.5623	
   -14.7705	   -16.5329	   -26.7715	   -19.5541	   -24.5895	   -24.3378	   -28.4500	   -23.2468	   -26.8555	   -31.7230	
   -14.5187	   -16.3651	   -26.2680	   -19.8898	   -24.7574	   -24.9252	   -28.0304	   -20.8969	   -25.6805	   -30.7159	
   -14.1830	   -16.2811	   -25.6805	   -20.1416	   -24.7574	   -25.4288	   -27.5269	   -18.4631	   -24.3378	   -29.6249	
   -13.6795	   -16.1133	   -25.0092	   -20.3094	   -24.5895	   -25.6805	   -26.9394	   -16.1972	   -22.9950	   -28.4500	
   -12.9242	   -15.8615	   -24.2538	   -20.3934	   -24.2538	   -25.6805	   -26.1841	   -14.5187	   -21.6522	   -27.1912	
   -12.0010	   -15.2740	   -23.3307	   -20.3934	   -23.7503	   -25.1770	   -25.4288	   -13.5956	   -20.3094	   -25.9323	
   -10.7422	   -14.3509	   -22.1558	   -20.1416	   -22.9111	   -24.2538	   -24.4217	   -13.4277	   -19.1345	   -24.5895	
    -9.3994	   -13.0081	   -20.8130	   -19.6381	   -21.8201	   -22.7432	   -23.3307	   -14.0152	   -18.0435	   -23.2468	
    -7.9727	   -11.4975	   -19.3024	   -18.8828	   -20.4773	   -20.8969	   -22.1558	   -15.1901	   -17.1204	   -21.9040	
    -6.7139	    -9.8190	   -17.7917	   -17.8757	   -19.1345	   -18.7988	   -20.9808	   -16.7007	   -16.4490	   -20.5612	
    -5.6229	    -8.3084	   -16.3651	   -16.8686	   -17.7917	   -16.7007	   -19.8898	   -18.0435	   -15.8615	   -19.3863	
    -4.9515	    -7.0496	   -15.1062	   -15.8615	   -16.7007	   -14.8544	   -19.1345	   -19.0506	   -15.5258	   -18.4631	
    -4.6997	    -6.2943	   -14.3509	   -15.1062	   -15.9454	   -13.5956	   -18.6310	   -19.5541	   -15.2740	   -17.7078	
    -4.9515	    -6.0425	   -13.9313	   -14.6866	   -15.7776	   -13.1760	   -18.6310	   -19.6381	   -15.1901	   -17.3721	
    -5.8746	    -6.4621	   -14.1830	   -14.7705	   -16.1133	   -13.6795	   -19.2184	   -19.3863	   -15.3580	   -17.5400	
    -7.3853	    -7.6370	   -15.1062	   -15.4419	   -17.1204	   -15.2740	   -20.3934	   -18.9667	   -15.9454	   -18.2953	
    -9.5673	    -9.5673	   -16.6168	   -16.7007	   -18.7988	   -17.7917	   -22.0718	   -18.4631	   -16.7847	   -19.6381	
   -12.2528	   -12.0010	   -18.4631	   -18.2953	   -20.8130	   -20.9808	   -24.1699	   -17.9596	   -17.8757	   -21.3165	
   -15.1062	   -14.6866	   -20.4773	   -20.0577	   -22.9111	   -24.5056	   -26.3519	   -17.2882	   -19.1345	   -23.2468	
   -17.7078	   -17.2882	   -22.3236	   -21.6522	   -24.8413	   -27.8625	   -28.2822	   -16.6168	   -20.3094	   -25.1770	
   -19.8898	   -19.5541	   -23.6664	   -22.9111	   -26.2680	   -30.6320	   -29.7089	   -15.9454	   -21.2326	   -26.7715	
   -21.4005	   -21.2326	   -24.3378	   -23.4985	   -27.1072	   -32.3105	   -30.5481	   -15.4419	   -21.9879	   -27.9465	
   -22.1558	   -22.1558	   -24.3378	   -23.4146	   -27.2751	   -32.6462	   -30.7159	   -15.4419	   -22.4915	   -28.7018	
   -22.0718	   -22.4075	   -23.5825	   -22.6593	   -26.6876	   -31.6391	   -30.1285	   -15.9454	   -22.9111	   -29.0375	
   -21.2326	   -21.9879	   -22.2397	   -21.1487	   -25.5127	   -29.4571	   -29.0375	   -17.0364	   -23.0789	   -28.9536	
   -19.6381	   -20.9808	   -20.3094	   -19.0506	   -23.8342	   -26.5198	   -27.5269	   -18.5471	   -22.9950	   -28.3661	
   -17.6239	   -19.3863	   -17.9596	   -16.6168	   -21.8201	   -23.3307	   -25.5966	   -20.2255	   -22.5754	   -27.5269	
   -15.1062	   -17.4561	   -15.4419	   -14.0152	   -19.6381	   -20.1416	   -23.6664	   -21.6522	   -21.9040	   -26.3519	
   -12.4207	   -15.2740	   -12.9242	   -11.5814	   -17.4561	   -17.3721	   -21.7361	   -22.5754	   -20.9808	   -25.0931	
    -9.7351	   -13.0920	   -10.5743	    -9.4833	   -15.4419	   -15.2740	   -19.9738	   -22.9111	   -19.8898	   -23.7503	
    -7.3013	   -11.0779	    -8.6441	    -7.8888	   -13.7634	   -13.7634	   -18.6310	   -22.4075	   -18.7149	   -22.4915	
    -5.2872	    -9.3994	    -7.3853	    -6.8817	   -12.5885	   -12.9242	   -17.7078	   -21.1487	   -17.4561	   -21.4005	
    -3.7766	    -8.2245	    -6.7139	    -6.5460	   -11.9171	   -12.6724	   -17.2882	   -19.3024	   -16.2811	   -20.6451	
    -2.8534	    -7.4692	    -6.7978	    -6.6299	   -11.8332	   -12.9242	   -17.3721	   -17.0364	   -15.1062	   -20.0577	
    -2.6016	    -7.2174	    -7.4692	    -7.0496	   -12.1689	   -13.4277	   -17.8757	   -14.6027	   -14.0991	   -19.8059	
    -2.8534	    -7.3013	    -8.5602	    -7.6370	   -12.8403	   -14.0152	   -18.6310	   -12.3367	   -13.1760	   -19.7220	
    -3.5248	    -7.7209	   -10.0708	    -8.3923	   -13.7634	   -14.4348	   -19.6381	   -10.6583	   -12.5046	   -19.9738	
    -4.5319	    -8.3923	   -11.5814	    -9.0637	   -14.8544	   -14.6866	   -20.6451	    -9.6512	   -12.1689	   -20.3934	
    -5.8746	    -9.1476	   -13.0920	    -9.8190	   -15.7776	   -14.5187	   -21.6522	    -9.4833	   -12.2528	   -20.9808	
    -7.3013	   -10.0708	   -14.3509	   -10.4065	   -16.6168	   -14.0991	   -22.4075	   -10.4065	   -12.7563	   -21.7361	
    -8.7280	   -10.9940	   -15.5258	   -11.0779	   -17.3721	   -13.5117	   -22.9111	   -12.2528	   -13.6795	   -22.4915	
   -10.2386	   -11.8332	   -16.5329	   -11.7493	   -17.9596	   -12.8403	   -23.1628	   -14.9384	   -15.0223	   -23.3307	
   -11.5814	   -12.5885	   -17.3721	   -12.3367	   -18.3792	   -12.1689	   -23.2468	   -18.1274	   -16.5329	   -24.0860	
   -12.6724	   -13.1760	   -18.1274	   -12.9242	   -18.7988	   -11.5814	   -23.1628	   -21.4844	   -18.1274	   -24.6735	
   -13.5117	   -13.5117	   -18.7988	   -13.3438	   -19.0506	   -10.9940	   -22.8271	   -24.3378	   -19.6381	   -25.1770	
   -13.8474	   -13.5117	   -19.1345	   -13.3438	   -19.0506	   -10.4904	   -22.3236	   -26.4359	   -20.8969	   -25.3448	
   -13.7634	   -13.1760	   -19.2184	   -12.7563	   -18.8828	    -9.9869	   -21.6522	   -27.5269	   -21.6522	   -25.2609	
   -13.1760	   -12.5046	   -18.9667	   -11.6653	   -18.3792	    -9.3994	   -20.7291	   -27.6108	   -21.8201	   -24.7574	
   -12.1689	   -11.4136	   -18.2953	   -10.0708	   -17.6239	    -8.8120	   -19.7220	   -26.7715	   -21.4844	   -24.0021	
   -10.7422	   -10.0708	   -17.2882	    -8.1406	   -16.7007	    -8.2245	   -18.6310	   -25.2609	   -20.7291	   -22.9950	
    -9.1476	    -8.4763	   -16.0294	    -6.1264	   -15.6097	    -7.7209	   -17.6239	   -23.2468	   -19.7220	   -21.9879	
    -7.3853	    -6.8817	   -14.7705	    -4.2801	   -14.5187	    -7.4692	   -16.7847	   -21.0648	   -18.6310	   -20.9808	
    -5.7907	    -5.4550	   -13.5117	    -2.9373	   -13.5956	    -7.5531	   -16.2811	   -18.7149	   -17.6239	   -20.2255	
    -4.3640	    -4.2801	   -12.5046	    -2.2659	   -13.0081	    -8.0566	   -16.1133	   -16.3651	   -16.7847	   -19.8059	
    -3.2730	    -3.5248	   -11.7493	    -2.3499	   -12.8403	    -8.9798	   -16.3651	   -14.1830	   -16.2811	   -19.6381	
    -2.6016	    -3.1891	   -11.4136	    -2.9373	   -13.0081	   -10.2386	   -16.9525	   -12.3367	   -15.9454	   -19.9738	
    -2.5177	    -3.3569	   -11.4975	    -4.1122	   -13.5956	   -11.7493	   -17.9596	   -10.8261	   -15.8615	   -20.5612	
    -3.0212	    -4.0283	   -11.8332	    -5.5389	   -14.5187	   -13.4277	   -19.1345	    -9.9030	   -16.0294	   -21.4005	
    -4.0283	    -5.1193	   -12.5885	    -7.2174	   -15.6937	   -15.2740	   -20.4773	    -9.3994	   -16.3651	   -22.4075	
    -5.6229	    -6.7139	   -13.4277	    -8.9798	   -17.1204	   -17.3721	   -21.9879	    -9.2316	   -16.8686	   -23.5825	
    -7.6370	    -8.5602	   -14.4348	   -10.8261	   -18.4631	   -19.6381	   -23.4146	    -9.1476	   -17.4561	   -24.7574	
    -9.9030	   -10.4904	   -15.3580	   -12.5885	   -19.8059	   -21.9040	   -24.5895	    -8.8120	   -17.9596	   -25.7645	
   -12.1689	   -12.5046	   -16.1133	   -14.0991	   -20.8969	   -24.0021	   -25.5966	    -8.3084	   -18.2953	   -26.5198	
   -14.5187	   -14.3509	   -16.5329	   -15.4419	   -21.7361	   -25.4288	   -26.1841	    -7.6370	   -18.4631	   -26.9394	
   -16.5329	   -16.0294	   -16.6168	   -16.5329	   -22.2397	   -26.0162	   -26.5198	    -7.1335	   -18.4631	   -27.1072	
   -18.3792	   -17.3721	   -16.4490	   -17.2043	   -22.4915	   -25.5966	   -26.5198	    -7.1335	   -18.3792	   -26.9394	
   -19.8898	   -18.6310	   -16.0294	   -17.6239	   -22.5754	   -24.0860	   -26.3519	    -7.9727	   -18.2953	   -26.6876	
   -21.0648	   -19.6381	   -15.3580	   -17.7078	   -22.5754	   -21.7361	   -26.1002	    -9.6512	   -18.2953	   -26.2680	
   -21.9040	   -20.4773	   -14.6866	   -17.5400	   -22.4075	   -19.0506	   -25.7645	   -12.1689	   -18.3792	   -25.9323	
   -22.4075	   -21.2326	   -14.0152	   -17.2043	   -22.3236	   -16.1972	   -25.5127	   -15.1901	   -18.5471	   -25.7645	
   -22.4075	   -21.8201	   -13.5117	   -16.8686	   -22.2397	   -13.5117	   -25.3448	   -18.2953	   -18.8828	   -25.5966	
   -21.9879	   -22.1558	   -13.1760	   -16.4490	   -22.1558	   -11.0779	   -25.2609	   -21.1487	   -19.3024	   -25.6805	
   -21.1487	   -21.9879	   -13.0920	   -15.9454	   -22.0718	    -8.9798	   -25.2609	   -23.4146	   -19.7220	   -25.7645	
   -19.7220	   -21.3165	   -13.3438	   -15.2740	   -21.9879	    -6.9656	   -25.3448	   -24.9252	   -20.1416	   -25.8484	
   -17.9596	   -19.9738	   -13.8474	   -14.3509	   -21.7361	    -5.0354	   -25.3448	   -25.5966	   -20.4773	   -25.8484	
   -15.8615	   -18.2114	   -14.3509	   -13.0081	   -21.3165	    -3.2730	   -25.3448	   -25.3448	   -20.4773	   -25.5966	
   -13.7634	   -16.1133	   -14.6866	   -11.4975	   -20.5612	    -1.4267	   -25.0931	   -24.1699	   -20.0577	   -25.1770	
   -11.5814	   -14.0152	   -14.6866	    -9.6512	   -19.5541	     0.2518	   -24.6735	   -22.2397	   -19.3024	   -24.4217	
    -9.6512	   -12.0850	   -14.0991	    -7.8049	   -18.1274	     1.7624	   -23.8342	   -19.6381	   -18.1274	   -23.4146	
    -7.8049	   -10.3226	   -13.0081	    -5.7907	   -16.3651	     3.1891	   -22.7432	   -16.6168	   -16.5329	   -22.1558	
    -6.2103	    -8.7280	   -11.4136	    -3.8605	   -14.2670	     4.3640	   -21.4005	   -13.4277	   -14.7705	   -20.7291	
    -4.8676	    -7.4692	    -9.3155	    -2.0142	   -12.0850	     5.2872	   -19.8059	   -10.1547	   -12.9242	   -19.3863	
    -3.8605	    -6.3782	    -7.1335	    -0.4196	    -9.9030	     5.8746	   -18.2953	    -7.2174	   -11.1618	   -18.2114	
    -3.2730	    -5.6229	    -5.1193	     0.6714	    -8.0566	     5.8746	   -16.9525	    -4.7836	    -9.7351	   -17.2882	
    -3.2730	    -5.3711	    -3.4409	     1.3428	    -6.7978	     5.4550	   -16.0294	    -3.1052	    -8.8959	   -16.9525	
    -3.6926	    -5.4550	    -2.4338	     1.4267	    -6.2943	     4.4479	   -15.6097	    -2.3499	    -8.7280	   -17.0364	
    -4.3640	    -5.9586	    -1.9302	     1.3428	    -6.4621	     3.1891	   -15.6937	    -2.5177	    -8.9798	   -17.4561	
    -5.0354	    -6.4621	    -2.0981	     1.0910	    -7.1335	     1.9302	   -16.1972	    -3.4409	    -9.7351	   -18.2114	
    -5.4550	    -6.7978	    -2.6855	     0.8392	    -8.2245	     0.6714	   -16.8686	    -4.8676	   -10.6583	   -18.9667	
    -5.6229	    -6.9656	    -3.7766	     0.6714	    -9.6512	    -0.4196	   -17.7078	    -6.6299	   -11.7493	   -19.8059	
    -5.6229	    -6.9656	    -5.3711	     0.5875	   -11.2457	    -1.3428	   -18.7149	    -8.2245	   -12.8403	   -20.6451	
    -5.6229	    -6.8817	    -7.4692	     0.3357	   -13.0920	    -2.3499	   -19.8898	    -9.4833	   -13.8474	   -21.4844	
    -5.7068	    -6.9656	   -10.0708	    -0.0839	   -15.1901	    -3.6087	   -21.4005	   -10.1547	   -14.8544	   -22.4915	
    -6.0425	    -7.3013	   -13.0920	    -0.9232	   -17.3721	    -5.1193	   -22.9950	   -10.1547	   -15.8615	   -23.5825	
    -6.6299	    -7.8888	   -16.1972	    -2.0142	   -19.5541	    -6.9656	   -24.6735	    -9.5673	   -16.7847	   -24.8413	
    -7.3013	    -8.6441	   -19.2184	    -3.3569	   -21.7361	    -9.2316	   -26.4359	    -8.4763	   -17.5400	   -26.1002	
    -8.1406	    -9.5673	   -21.9040	    -4.9515	   -23.6664	   -11.6653	   -28.1143	    -7.1335	   -18.2114	   -27.2751	
    -8.8959	   -10.5743	   -24.0860	    -6.6299	   -25.3448	   -14.3509	   -29.6249	    -5.9586	   -18.7149	   -28.4500	
    -9.7351	   -11.6653	   -25.6805	    -8.3084	   -26.6876	   -17.0364	   -30.7999	    -5.0354	   -18.9667	   -29.3732	
   -10.4904	   -12.7563	   -26.7715	    -9.9869	   -27.5269	   -19.7220	   -31.6391	    -4.5319	   -19.1345	   -30.1285	
   -11.2457	   -13.6795	   -27.2751	   -11.4975	   -28.0304	   -22.1558	   -32.1426	    -4.4479	   -19.2184	   -30.7159	
   -11.9171	   -14.5187	   -27.2751	   -12.9242	   -28.1143	   -24.2538	   -32.2266	    -4.7836	   -19.2184	   -31.0516	
   -12.6724	   -15.1901	   -26.9394	   -14.1830	   -27.8625	   -25.5966	   -31.8909	    -5.6229	   -19.3024	   -31.2195	
   -13.2599	   -15.6937	   -26.1841	   -15.2740	   -27.4429	   -26.0162	   -31.3873	    -6.9656	   -19.4702	   -31.2195	
   -13.8474	   -16.0294	   -25.3448	   -16.1133	   -26.7715	   -25.4288	   -30.5481	    -8.9798	   -19.8898	   -31.0516	
   -14.3509	   -16.2811	   -24.5056	   -16.7007	   -26.0162	   -23.8342	   -29.6249	   -11.7493	   -20.5612	   -30.8838	
   -14.6027	   -16.2811	   -23.5825	   -16.9525	   -25.2609	   -21.5683	   -28.6179	   -15.1062	   -21.2326	   -30.6320	
   -14.6866	   -16.1133	   -22.7432	   -16.8686	   -24.4217	   -18.7149	   -27.5269	   -18.7149	   -21.9040	   -30.2963	
   -14.3509	   -15.7776	   -21.9879	   -16.6168	   -23.6664	   -15.7776	   -26.5198	   -22.0718	   -22.4075	   -29.7928	
   -13.7634	   -15.1901	   -21.4005	   -16.1972	   -22.9950	   -12.9242	   -25.6805	   -24.8413	   -22.7432	   -29.2892	
   -12.8403	   -14.4348	   -20.8130	   -15.6097	   -22.4075	   -10.4065	   -24.9252	   -26.8555	   -22.9111	   -28.7018	
   -11.9171	   -13.7634	   -20.4773	   -14.9384	   -21.9879	    -8.2245	   -24.4217	   -28.0304	   -22.9111	   -28.2822	
   -10.9940	   -13.0920	   -20.3094	   -14.0991	   -21.8201	    -6.5460	   -24.2538	   -28.6179	   -22.8271	   -27.9465	
   -10.2386	   -12.6724	   -20.3934	   -13.2599	   -21.9040	    -5.2872	   -24.4217	   -28.7018	   -22.8271	   -27.8625	
    -9.9030	   -12.5885	   -20.6451	   -12.3367	   -22.1558	    -4.5319	   -24.9252	   -28.4500	   -22.9111	   -28.0304	
    -9.9030	   -12.6724	   -21.1487	   -11.4975	   -22.7432	    -4.2801	   -25.6805	   -27.9465	   -23.0789	   -28.3661	
   -10.1547	   -13.0920	   -21.8201	   -10.9100	   -23.4146	    -4.6158	   -26.6037	   -27.2751	   -23.4146	   -28.8696	
   -10.7422	   -13.7634	   -22.5754	   -10.7422	   -24.2538	    -5.4550	   -27.6947	   -26.4359	   -23.7503	   -29.4571	
   -11.5814	   -14.6866	   -23.4985	   -10.9940	   -25.1770	    -6.7139	   -28.7857	   -25.5966	   -24.0860	   -30.0446	
   -12.6724	   -15.8615	   -24.5056	   -11.7493	   -26.1841	    -8.3084	   -29.8767	   -24.8413	   -24.5056	   -30.6320	
   -13.9313	   -17.1204	   -25.4288	   -13.0081	   -27.1072	   -10.1547	   -30.8838	   -24.3378	   -24.8413	   -31.2195	
   -15.2740	   -18.5471	   -26.3519	   -14.6027	   -27.9465	   -12.0010	   -31.6391	   -24.0860	   -25.1770	   -31.7230	
   -16.7847	   -19.9738	   -27.1072	   -16.2811	   -28.6179	   -13.7634	   -32.2266	   -24.2538	   -25.4288	   -32.0587	
   -18.3792	   -21.2326	   -27.6108	   -17.8757	   -29.0375	   -15.3580	   -32.5623	   -24.7574	   -25.6805	   -32.2266	
   -20.1416	   -22.4075	   -27.8625	   -19.2184	   -29.2053	   -16.5329	   -32.6462	   -25.5127	   -25.9323	   -32.2266	
   -21.8201	   -23.4146	   -27.7786	   -20.2255	   -29.1214	   -17.2882	   -32.3944	   -26.1002	   -26.1002	   -32.0587	
   -23.5825	   -24.0860	   -27.3590	   -20.8130	   -28.7018	   -17.4561	   -32.0587	   -26.4359	   -26.1002	   -31.6391	
   -25.0931	   -24.4217	   -26.5198	   -20.8130	   -28.0304	   -17.2043	   -31.3873	   -26.2680	   -25.9323	   -31.0516	
   -26.2680	   -24.3378	   -25.4288	   -20.1416	   -27.1072	   -16.3651	   -30.6320	   -25.4288	   -25.3448	   -30.0446	
   -27.0233	   -23.9182	   -23.9182	   -18.7988	   -25.9323	   -15.1062	   -29.6249	   -23.9182	   -24.4217	   -28.7857	
   -27.1072	   -23.1628	   -22.2397	   -16.8686	   -24.5895	   -13.5117	   -28.6179	   -21.9040	   -22.9950	   -27.2751	
   -26.6037	   -22.1558	   -20.3934	   -14.4348	   -23.1628	   -11.6653	   -27.4429	   -19.3863	   -21.3165	   -25.5127	
   -25.6805	   -20.8969	   -18.4631	   -11.7493	   -21.7361	    -9.8190	   -26.3519	   -16.6168	   -19.4702	   -23.6664	
   -24.4217	   -19.6381	   -16.6168	    -8.9798	   -20.3094	    -8.0566	   -25.2609	   -13.6795	   -17.4561	   -21.9040	
   -22.9111	   -18.5471	   -14.9384	    -6.4621	   -19.0506	    -6.5460	   -24.2538	   -10.9100	   -15.4419	   -20.1416	
   -21.4844	   -17.5400	   -13.5117	    -4.2801	   -17.9596	    -5.3711	   -23.4146	    -8.3084	   -13.5956	   -18.6310	
   -20.2255	   -16.8686	   -12.3367	    -2.6016	   -17.1204	    -4.6997	   -22.8271	    -6.2943	   -12.0010	   -17.4561	
   -19.3024	   -16.7007	   -11.5814	    -1.5945	   -16.6168	    -4.6158	   -22.4075	    -4.8676	   -10.7422	   -16.6168	
   -18.8828	   -17.0364	   -11.3297	    -1.4267	   -16.6168	    -5.2872	   -22.4075	    -4.2801	   -10.1547	   -16.3651	
   -19.0506	   -17.9596	   -11.8332	    -2.0981	   -17.2882	    -6.7139	   -22.9111	    -4.6158	   -10.2386	   -16.7847	
   -19.9738	   -19.4702	   -13.0920	    -3.7766	   -18.5471	    -9.0637	   -23.9182	    -5.6229	   -10.9940	   -17.8757	
   -21.4844	   -21.4005	   -15.0223	    -6.3782	   -20.3094	   -12.1689	   -25.3448	    -6.9656	   -12.4207	   -19.4702	
   -23.3307	   -23.4985	   -17.2882	    -9.5673	   -22.3236	   -15.8615	   -27.0233	    -8.2245	   -14.0152	   -21.3165	
   -25.1770	   -25.3448	   -19.4702	   -13.1760	   -24.3378	   -19.8059	   -28.5339	    -8.8120	   -15.6097	   -23.0789	
   -26.6876	   -26.8555	   -21.2326	   -16.7007	   -25.9323	   -23.5825	   -29.7089	    -8.7280	   -16.8686	   -24.5895	
   -27.8625	   -27.7786	   -22.4075	   -19.9738	   -26.9394	   -26.7715	   -30.4642	    -7.9727	   -17.6239	   -25.5966	
   -28.6179	   -28.0304	   -22.7432	   -22.7432	   -27.3590	   -29.1214	   -30.7159	    -6.7978	   -17.8757	   -26.1002	
   -28.7857	   -27.6108	   -22.4915	   -24.8413	   -27.3590	   -30.4642	   -30.6320	    -5.3711	   -17.7078	   -26.1841	
   -28.6179	   -26.8555	   -21.8201	   -26.3519	   -27.0233	   -30.7159	   -30.2963	    -4.1962	   -17.2882	   -26.1002	
   -28.1143	   -25.8484	   -21.2326	   -27.1072	   -26.6037	   -30.2963	   -30.0446	    -3.5248	   -16.8686	   -25.9323	
   -27.5269	   -24.9252	   -20.9808	   -27.3590	   -26.3519	   -29.2892	   -29.9606	    -3.7766	   -16.7007	   -25.8484	
   -26.9394	   -24.0860	   -21.3165	   -27.1912	   -26.3519	   -28.1982	   -30.2124	    -5.1193	   -16.9525	   -26.1002	
   -26.5198	   -23.4985	   -22.3236	   -26.7715	   -26.6876	   -27.0233	   -30.7999	    -7.6370	   -17.6239	   -26.6876	
   -26.2680	   -23.0789	   -23.9182	   -26.1002	   -27.2751	   -25.7645	   -31.7230	   -11.2457	   -18.7149	   -27.6108	
   -26.1841	   -22.9111	   -26.0162	   -25.2609	   -28.0304	   -24.2538	   -32.8979	   -15.7776	   -20.2255	   -28.7018	
   -26.2680	   -22.9111	   -28.4500	   -24.4217	   -29.0375	   -22.4075	   -34.2407	   -20.8130	   -22.1558	   -29.9606	
   -26.4359	   -23.0789	   -30.7999	   -23.4985	   -30.1285	   -20.2255	   -35.6674	   -26.0162	   -24.4217	   -31.3873	
   -26.6876	   -23.4985	   -32.9819	   -22.5754	   -31.1356	   -17.7917	   -37.0941	   -30.8838	   -26.8555	   -32.8140	
   -26.8555	   -24.0860	   -34.8282	   -21.5683	   -31.9748	   -15.2740	   -38.2690	   -35.1639	   -29.2053	   -34.0729	
   -26.7715	   -24.5056	   -36.0870	   -20.4773	   -32.6462	   -13.0920	   -39.0244	   -38.3530	   -31.2195	   -35.1639	
   -26.4359	   -24.7574	   -36.6745	   -19.3863	   -32.8979	   -11.2457	   -39.3600	   -40.2832	   -32.6462	   -35.7513	
   -25.7645	   -24.6735	   -36.6745	   -18.2114	   -32.6462	    -9.8190	   -39.1083	   -40.9546	   -33.3176	   -35.9192	
   -24.7574	   -24.1699	   -35.9192	   -16.9525	   -32.0587	    -8.8120	   -38.1851	   -40.5350	   -33.2336	   -35.4996	
   -23.4985	   -23.3307	   -34.6603	   -15.7776	   -31.0516	    -8.0566	   -36.6745	   -39.1083	   -32.3944	   -34.6603	
   -21.9879	   -22.1558	   -33.0658	   -14.6027	   -29.7928	    -7.5531	   -34.9121	   -37.0102	   -31.0516	   -33.3176	
   -20.5612	   -20.8969	   -31.2195	   -13.5117	   -28.4500	    -7.1335	   -32.8979	   -34.5764	   -29.4571	   -31.8909	
   -19.1345	   -19.7220	   -29.2892	   -12.5046	   -27.1912	    -6.8817	   -30.8838	   -32.0587	   -27.6947	   -30.2963	
   -17.7917	   -18.6310	   -27.5269	   -11.4975	   -25.9323	    -6.7139	   -29.0375	   -29.5410	   -25.9323	   -28.7857	
   -16.7847	   -17.7917	   -25.9323	   -10.4904	   -24.9252	    -6.5460	   -27.5269	   -27.1072	   -24.3378	   -27.4429	
   -16.1133	   -17.1204	   -24.6735	    -9.5673	   -24.0860	    -6.5460	   -26.3519	   -24.7574	   -22.9111	   -26.3519	
   -15.7776	   -16.7847	   -23.6664	    -8.8120	   -23.4985	    -6.6299	   -25.6805	   -22.4915	   -21.7361	   -25.5127	
   -15.7776	   -16.7007	   -23.0789	    -8.3923	   -23.2468	    -6.8817	   -25.4288	   -20.2255	   -20.8130	   -25.0092	
   -16.0294	   -16.8686	   -22.6593	    -8.3923	   -23.3307	    -7.4692	   -25.5966	   -17.8757	   -20.1416	   -24.8413	
   -16.4490	   -17.2043	   -22.5754	    -8.8120	   -23.5825	    -8.3923	   -26.1841	   -15.5258	   -19.8059	   -24.9252	
   -16.9525	   -17.7078	   -22.6593	    -9.6512	   -24.0860	    -9.6512	   -27.0233	   -13.0920	   -19.6381	   -25.3448	
   -17.2882	   -18.2114	   -22.7432	   -10.8261	   -24.5895	   -11.2457	   -28.0304	   -10.8261	   -19.6381	   -26.0162	
   -17.5400	   -18.7988	   -22.9950	   -12.0850	   -25.2609	   -13.0081	   -29.2053	    -8.7280	   -19.7220	   -26.8555	
   -17.7078	   -19.3863	   -23.1628	   -13.3438	   -25.8484	   -14.9384	   -30.2963	    -7.0496	   -20.0577	   -27.7786	
   -17.8757	   -20.0577	   -23.4985	   -14.6866	   -26.5198	   -16.9525	   -31.4713	    -6.0425	   -20.3934	   -28.7857	
   -18.1274	   -20.8130	   -23.9182	   -16.0294	   -27.2751	   -19.0506	   -32.5623	    -5.9586	   -21.0648	   -29.8767	
   -18.5471	   -21.8201	   -24.5895	   -17.5400	   -28.1143	   -21.2326	   -33.7372	    -6.8817	   -21.9040	   -31.1356	
   -19.3024	   -23.0789	   -25.4288	   -19.1345	   -29.0375	   -23.4985	   -34.8282	    -8.9798	   -22.9950	   -32.3944	
   -20.3094	   -24.5056	   -26.5198	   -20.9808	   -30.0446	   -25.9323	   -35.9192	   -12.0850	   -24.3378	   -33.9050	
   -21.6522	   -26.1002	   -27.6947	   -22.9950	   -31.0516	   -28.3661	   -37.0102	   -15.9454	   -25.9323	   -35.3317	
   -23.1628	   -27.7786	   -29.0375	   -25.0931	   -32.1426	   -30.7999	   -38.0173	   -20.3934	   -27.5269	   -36.8423	
   -24.5895	   -29.2053	   -30.2963	   -27.1072	   -33.0658	   -32.8979	   -38.7726	   -25.0092	   -29.2892	   -38.1851	
   -25.6805	   -30.2124	   -31.3034	   -28.7018	   -33.8211	   -34.5764	   -39.3600	   -29.4571	   -30.8838	   -39.1922	
   -26.2680	   -30.6320	   -31.9748	   -29.7089	   -34.2407	   -35.5835	   -39.5279	   -33.4854	   -32.2266	   -39.7797	
   -26.2680	   -30.2124	   -32.2266	   -29.7928	   -34.2407	   -35.8353	   -39.2761	   -36.5906	   -33.1497	   -39.8636	
   -25.5966	   -29.1214	   -31.9748	   -29.1214	   -33.9050	   -35.0800	   -38.6887	   -38.5208	   -33.6533	   -39.4440	
   -24.2538	   -27.4429	   -31.3034	   -27.7786	   -33.0658	   -33.4015	   -37.6816	   -39.1083	   -33.7372	   -38.4369	
   -22.4915	   -25.2609	   -30.1285	   -25.8484	   -31.8909	   -30.7999	   -36.3388	   -38.4369	   -33.2336	   -37.0941	
   -20.3094	   -22.7432	   -28.6179	   -23.5825	   -30.3802	   -27.4429	   -34.7443	   -36.8423	   -32.3944	   -35.4156	
   -17.7917	   -19.9738	   -26.8555	   -21.2326	   -28.6179	   -23.5825	   -32.9819	   -34.5764	   -31.1356	   -33.5693	
   -15.0223	   -17.1204	   -24.7574	   -18.8828	   -26.7715	   -19.5541	   -31.1356	   -31.7230	   -29.6249	   -31.7230	
   -12.3367	   -14.2670	   -22.5754	   -16.6168	   -24.8413	   -15.6937	   -29.2892	   -28.6179	   -27.8625	   -29.7089	
    -9.6512	   -11.5814	   -20.3094	   -14.5187	   -22.8271	   -12.3367	   -27.4429	   -25.3448	   -25.9323	   -27.7786	
    -7.3013	    -9.2316	   -17.9596	   -12.5885	   -20.8130	    -9.4833	   -25.6805	   -22.0718	   -23.9182	   -25.7645	
    -5.2872	    -7.3013	   -15.6937	   -10.7422	   -18.8828	    -7.3013	   -23.9182	   -18.8828	   -21.8201	   -23.8342	
    -3.6926	    -5.9586	   -13.6795	    -9.1476	   -17.0364	    -5.6229	   -22.2397	   -16.1972	   -19.8059	   -22.0718	
    -2.8534	    -5.2032	   -11.8332	    -7.7209	   -15.4419	    -4.3640	   -20.6451	   -14.0991	   -17.9596	   -20.4773	
    -2.7695	    -5.1193	   -10.4904	    -6.7139	   -14.1830	    -3.5248	   -19.3863	   -12.8403	   -16.5329	   -19.2184	
    -3.5248	    -5.7068	    -9.6512	    -6.1264	   -13.3438	    -3.1052	   -18.3792	   -12.3367	   -15.6937	   -18.4631	
    -5.2032	    -7.1335	    -9.3994	    -6.2103	   -13.0920	    -3.2730	   -17.8757	   -12.5885	   -15.3580	   -18.2953	
    -7.5531	    -9.2316	    -9.7351	    -6.8817	   -13.5117	    -4.1122	   -17.9596	   -13.4277	   -15.7776	   -18.6310	
   -10.3226	   -11.8332	   -10.5743	    -8.1406	   -14.4348	    -5.4550	   -18.4631	   -14.6027	   -16.7007	   -19.5541	
   -13.1760	   -14.6027	   -11.7493	    -9.9869	   -15.6937	    -7.1335	   -19.4702	   -15.9454	   -17.8757	   -20.7291	
   -15.7776	   -17.2882	   -13.0081	   -12.0010	   -17.2043	    -8.9798	   -20.5612	   -17.2882	   -19.1345	   -22.0718	
   -17.6239	   -19.5541	   -14.3509	   -14.0991	   -18.7149	   -10.6583	   -21.7361	   -18.4631	   -20.2255	   -23.3307	
   -18.7149	   -21.1487	   -15.6937	   -16.0294	   -20.0577	   -12.1689	   -22.9111	   -19.6381	   -21.1487	   -24.3378	
   -18.8828	   -21.9040	   -16.9525	   -17.5400	   -21.2326	   -13.2599	   -23.8342	   -20.6451	   -21.8201	   -25.1770	
   -18.2114	   -21.8201	   -18.2114	   -18.5471	   -22.2397	   -14.0991	   -24.6735	   -21.5683	   -22.1558	   -25.7645	
   -17.0364	   -21.0648	   -19.5541	   -18.9667	   -22.9950	   -14.6866	   -25.4288	   -22.0718	   -22.3236	   -26.2680	
   -15.4419	   -19.8898	   -20.8969	   -19.0506	   -23.7503	   -15.1062	   -26.1002	   -22.2397	   -22.2397	   -26.5198	
   -13.6795	   -18.4631	   -22.0718	   -18.7988	   -24.3378	   -15.6097	   -26.7715	   -21.7361	   -21.9879	   -26.7715	
   -12.0850	   -16.9525	   -23.1628	   -18.5471	   -24.9252	   -16.1972	   -27.3590	   -20.8130	   -21.6522	   -26.8555	
   -10.7422	   -15.6097	   -24.0860	   -18.3792	   -25.5127	   -17.1204	   -27.9465	   -19.3863	   -21.3165	   -26.9394	
    -9.9030	   -14.6027	   -24.8413	   -18.4631	   -26.0162	   -18.3792	   -28.6179	   -17.6239	   -20.8969	   -27.0233	
    -9.4833	   -13.9313	   -25.6805	   -18.7988	   -26.6876	   -19.8898	   -29.2053	   -15.9454	   -20.6451	   -27.1072	
    -9.6512	   -13.8474	   -26.4359	   -19.3024	   -27.3590	   -21.5683	   -29.7928	   -14.4348	   -20.3934	   -27.1912	
   -10.4065	   -14.0991	   -27.2751	   -19.9738	   -28.0304	   -23.3307	   -30.3802	   -13.4277	   -20.3934	   -27.1912	
   -11.6653	   -14.7705	   -28.1143	   -20.8130	   -28.6179	   -24.8413	   -30.7999	   -13.0081	   -20.4773	   -27.2751	
   -13.3438	   -15.7776	   -28.8696	   -21.8201	   -29.0375	   -26.1002	   -31.0516	   -13.5117	   -20.7291	   -27.2751	
   -15.3580	   -16.8686	   -29.5410	   -22.8271	   -29.2892	   -27.1072	   -31.1356	   -14.7705	   -21.2326	   -27.2751	
   -17.3721	   -18.0435	   -29.8767	   -23.8342	   -29.3732	   -27.9465	   -31.0516	   -16.7847	   -21.8201	   -27.2751	
   -19.1345	   -19.1345	   -30.0446	   -24.6735	   -29.2053	   -28.3661	   -30.7999	   -19.3024	   -22.4915	   -27.2751	
   -20.5612	   -20.1416	   -29.7928	   -25.3448	   -28.7857	   -28.5339	   -30.3802	   -21.9040	   -23.2468	   -27.2751	
   -21.5683	   -20.8130	   -29.3732	   -25.5127	   -28.1982	   -28.0304	   -29.8767	   -24.3378	   -24.0021	   -27.3590	
   -22.2397	   -21.4005	   -28.6179	   -25.1770	   -27.6108	   -26.8555	   -29.3732	   -26.4359	   -24.7574	   -27.4429	
   -22.5754	   -21.7361	   -27.6108	   -24.4217	   -26.8555	   -24.7574	   -28.8696	   -28.0304	   -25.5127	   -27.5269	
   -22.6593	   -21.9040	   -26.4359	   -23.1628	   -26.1841	   -22.0718	   -28.5339	   -29.0375	   -26.1002	   -27.6108	
   -22.5754	   -22.0718	   -25.0931	   -21.6522	   -25.5966	   -18.9667	   -28.1982	   -29.4571	   -26.6037	   -27.6947	
   -22.3236	   -22.1558	   -23.6664	   -19.9738	   -25.0092	   -15.8615	   -28.0304	   -29.4571	   -26.9394	   -27.7786	
   -22.1558	   -22.2397	   -22.2397	   -18.3792	   -24.4217	   -13.1760	   -28.0304	   -29.0375	   -27.0233	   -27.9465	
   -22.0718	   -22.4075	   -20.8969	   -16.8686	   -24.0021	   -11.1618	   -28.1143	   -28.3661	   -27.0233	   -28.0304	
   -22.0718	   -22.5754	   -19.6381	   -15.6937	   -23.4985	    -9.8190	   -28.1982	   -27.6108	   -26.8555	   -28.1143	
   -22.2397	   -22.8271	   -18.7149	   -14.7705	   -23.0789	    -9.1476	   -28.4500	   -26.8555	   -26.6037	   -28.1143	
   -22.5754	   -22.9950	   -18.2114	   -14.2670	   -22.7432	    -9.1476	   -28.6179	   -26.1841	   -26.3519	   -28.1982	
   -23.0789	   -23.2468	   -18.1274	   -14.1830	   -22.4075	    -9.5673	   -28.7857	   -25.6805	   -26.1002	   -28.1982	
   -23.5825	   -23.4985	   -18.6310	   -14.6027	   -22.1558	   -10.4904	   -28.8696	   -25.3448	   -25.8484	   -28.1143	
   -24.0860	   -23.6664	   -19.4702	   -15.4419	   -21.9040	   -11.7493	   -28.7857	   -25.0931	   -25.5966	   -27.9465	
   -24.3378	   -23.8342	   -20.6451	   -16.7007	   -21.6522	   -13.4277	   -28.6179	   -25.0092	   -25.3448	   -27.7786	
   -24.3378	   -23.7503	   -21.8201	   -18.3792	   -21.4005	   -15.3580	   -28.1982	   -24.9252	   -25.0931	   -27.4429	
   -24.0860	   -23.4985	   -22.9950	   -20.3094	   -21.1487	   -17.4561	   -27.6108	   -24.7574	   -24.9252	   -27.1072	
   -23.5825	   -22.9950	   -24.0021	   -22.4915	   -20.8130	   -19.8059	   -26.9394	   -24.3378	   -24.8413	   -26.7715	
   -22.9111	   -22.2397	   -24.6735	   -24.6735	   -20.6451	   -22.0718	   -26.1841	   -23.6664	   -24.6735	   -26.3519	
   -22.0718	   -21.4005	   -25.0931	   -26.6037	   -20.5612	   -24.3378	   -25.5127	   -22.6593	   -24.5056	   -26.0162	
   -21.3165	   -20.4773	   -25.2609	   -28.2822	   -20.5612	   -26.4359	   -24.8413	   -21.2326	   -24.2538	   -25.5966	
   -20.3934	   -19.5541	   -25.0931	   -29.4571	   -20.6451	   -28.0304	   -24.2538	   -19.6381	   -23.9182	   -25.2609	
   -19.5541	   -18.7149	   -24.6735	   -30.0446	   -20.6451	   -29.2053	   -23.8342	   -17.9596	   -23.4985	   -24.9252	
   -18.5471	   -17.8757	   -24.0021	   -30.1285	   -20.6451	   -29.7089	   -23.5825	   -16.1972	   -22.9950	   -24.5895	
   -17.3721	   -16.9525	   -23.1628	   -29.7089	   -20.5612	   -29.6249	   -23.4146	   -14.3509	   -22.3236	   -24.2538	
   -16.1133	   -16.0294	   -22.0718	   -28.7857	   -20.3094	   -28.9536	   -23.2468	   -12.5046	   -21.5683	   -23.9182	
   -14.6866	   -15.0223	   -20.8969	   -27.5269	   -19.9738	   -27.7786	   -23.2468	   -10.5743	   -20.7291	   -23.5825	
   -13.1760	   -13.9313	   -19.6381	   -26.1002	   -19.5541	   -26.3519	   -23.2468	    -8.7280	   -19.8059	   -23.2468	
   -11.5814	   -12.8403	   -18.4631	   -24.5056	   -19.1345	   -24.7574	   -23.2468	    -7.2174	   -18.8828	   -22.9111	
   -10.1547	   -12.0010	   -17.5400	   -23.0789	   -18.7988	   -23.1628	   -23.4146	    -6.2943	   -18.1274	   -22.7432	
    -9.1476	   -11.4136	   -16.9525	   -21.8201	   -18.7149	   -21.7361	   -23.6664	    -6.2943	   -17.5400	   -22.7432	
    -8.6441	   -11.2457	   -16.7847	   -20.8969	   -19.0506	   -20.3934	   -24.2538	    -7.4692	   -17.3721	   -22.9950	
    -8.7280	   -11.6653	   -17.1204	   -20.3094	   -19.6381	   -19.3024	   -24.9252	    -9.9030	   -17.6239	   -23.5825	
    -9.3155	   -12.5885	   -17.7917	   -20.0577	   -20.5612	   -18.4631	   -25.8484	   -13.3438	   -18.3792	   -24.5056	
   -10.2386	   -13.7634	   -18.7149	   -19.8898	   -21.6522	   -17.7917	   -26.7715	   -17.2882	   -19.3024	   -25.4288	
   -11.4136	   -15.1062	   -19.6381	   -19.7220	   -22.6593	   -17.3721	   -27.5269	   -21.3165	   -20.3934	   -26.3519	
   -12.5885	   -16.3651	   -20.4773	   -19.3024	   -23.4146	   -17.0364	   -28.1143	   -24.9252	   -21.3165	   -27.0233	
   -13.7634	   -17.6239	   -21.0648	   -18.7149	   -24.0021	   -16.7847	   -28.3661	   -27.6108	   -21.9040	   -27.3590	
   -14.8544	   -18.7149	   -21.4844	   -17.8757	   -24.3378	   -16.7007	   -28.3661	   -29.2892	   -22.2397	   -27.4429	
   -15.7776	   -19.5541	   -21.7361	   -16.7847	   -24.4217	   -16.7847	   -28.1143	   -29.7928	   -22.2397	   -27.2751	
   -16.4490	   -20.1416	   -21.8201	   -15.5258	   -24.2538	   -16.8686	   -27.7786	   -29.2892	   -21.8201	   -26.8555	
   -16.7847	   -20.3934	   -21.7361	   -13.9313	   -24.0021	   -16.9525	   -27.3590	   -27.8625	   -21.1487	   -26.2680	
   -16.7847	   -20.2255	   -21.5683	   -12.0850	   -23.6664	   -16.8686	   -26.9394	   -25.6805	   -20.3094	   -25.5127	
   -16.3651	   -19.7220	   -21.2326	    -9.9869	   -23.3307	   -16.6168	   -26.5198	   -23.0789	   -19.2184	   -24.7574	
   -15.6097	   -18.9667	   -20.9808	    -7.8888	   -22.9950	   -16.1133	   -26.3519	   -20.2255	   -18.0435	   -23.9182	
   -14.5187	   -18.0435	   -20.7291	    -5.7907	   -22.8271	   -15.1062	   -26.3519	   -17.3721	   -17.1204	   -23.3307	
   -13.4277	   -17.1204	   -20.5612	    -4.0283	   -22.7432	   -13.7634	   -26.4359	   -14.7705	   -16.2811	   -22.7432	
   -12.2528	   -16.1972	   -20.5612	    -2.4338	   -22.7432	   -11.7493	   -26.6876	   -12.6724	   -15.6937	   -22.4075	
   -11.1618	   -15.1901	   -20.5612	    -1.0910	   -22.7432	    -9.3155	   -26.8555	   -11.0779	   -15.3580	   -22.2397	
   -10.1547	   -14.2670	   -20.6451	     0.0839	   -22.7432	    -6.6299	   -27.1072	   -10.1547	   -15.2740	   -22.1558	
    -9.4833	   -13.3438	   -20.6451	     1.0910	   -22.6593	    -3.9444	   -27.1912	    -9.9869	   -15.2740	   -22.1558	
    -9.0637	   -12.5885	   -20.5612	     1.9302	   -22.5754	    -1.6785	   -27.1912	   -10.3226	   -15.4419	   -22.1558	
    -8.9798	   -12.0010	   -20.3094	     2.5177	   -22.4075	     0.0000	   -27.1072	   -10.9940	   -15.6937	   -22.2397	
    -9.3155	   -11.7493	   -19.8898	     2.9373	   -22.2397	     0.9232	   -26.9394	   -11.7493	   -15.9454	   -22.2397	
    -9.9030	   -11.6653	   -19.3024	     3.0212	   -21.8201	     1.2589	   -26.6037	   -12.2528	   -16.1133	   -22.1558	
   -10.8261	   -11.8332	   -18.5471	     2.7695	   -21.3165	     1.0071	   -26.0162	   -12.4207	   -16.0294	   -21.9040	
   -11.9171	   -12.0850	   -17.6239	     2.1820	   -20.5612	     0.5035	   -25.3448	   -12.2528	   -15.7776	   -21.4844	
   -12.8403	   -12.4207	   -16.6168	     1.3428	   -19.7220	    -0.2518	   -24.5895	   -11.7493	   -15.2740	   -20.8969	
   -13.5956	   -12.6724	   -15.5258	     0.3357	   -18.7988	    -1.0071	   -23.7503	   -11.1618	   -14.4348	   -20.3094	
   -13.9313	   -12.8403	   -14.3509	    -0.8392	   -17.8757	    -1.6785	   -22.9950	   -10.4065	   -13.5117	   -19.6381	
   -13.8474	   -12.5885	   -13.3438	    -1.8463	   -16.9525	    -2.1820	   -22.3236	    -9.4833	   -12.5046	   -19.0506	
   -13.4277	   -12.1689	   -12.3367	    -2.7695	   -16.1972	    -2.6016	   -21.9040	    -8.4763	   -11.4136	   -18.6310	
   -12.6724	   -11.4975	   -11.6653	    -3.5248	   -15.6097	    -3.0212	   -21.6522	    -7.4692	   -10.3226	   -18.2114	
   -11.7493	   -10.7422	   -11.3297	    -4.1122	   -15.4419	    -3.3569	   -21.7361	    -6.5460	    -9.3994	   -18.0435	
   -10.7422	   -10.0708	   -11.4136	    -4.5319	   -15.6097	    -3.6926	   -22.1558	    -5.8746	    -8.6441	   -18.0435	
    -9.8190	    -9.6512	   -12.0010	    -4.8676	   -16.1972	    -4.0283	   -22.9111	    -5.4550	    -8.3084	   -18.2953	
    -9.0637	    -9.3994	   -13.0081	    -5.1193	   -17.2043	    -4.5319	   -23.9182	    -5.4550	    -8.3084	   -18.7988	
    -8.3084	    -9.4833	   -14.4348	    -5.2872	   -18.4631	    -5.0354	   -25.0931	    -5.6229	    -8.8120	   -19.4702	
    -7.7209	    -9.7351	   -16.0294	    -5.4550	   -19.8898	    -5.5389	   -26.3519	    -6.0425	    -9.5673	   -20.3934	
    -7.3013	   -10.0708	   -17.6239	    -5.7068	   -21.3165	    -6.1264	   -27.4429	    -6.3782	   -10.6583	   -21.3165	
    -6.9656	   -10.4065	   -19.0506	    -5.8746	   -22.4915	    -6.6299	   -28.2822	    -6.7139	   -11.7493	   -22.1558	
    -6.6299	   -10.6583	   -20.0577	    -6.0425	   -23.3307	    -7.2174	   -28.7018	    -6.8817	   -12.6724	   -22.8271	
    -6.2943	   -10.6583	   -20.6451	    -6.2103	   -23.7503	    -7.6370	   -28.7857	    -6.8817	   -13.4277	   -23.0789	
    -5.8746	   -10.4065	   -20.7291	    -6.2103	   -23.7503	    -7.8888	   -28.3661	    -6.9656	   -13.7634	   -23.0789	
    -5.3711	    -9.9030	   -20.3934	    -5.9586	   -23.2468	    -7.8049	   -27.5269	    -7.0496	   -13.8474	   -22.6593	
    -4.6158	    -9.1476	   -19.6381	    -5.6229	   -22.4915	    -7.4692	   -26.3519	    -7.3853	   -13.6795	   -21.9879	
    -3.7766	    -8.1406	   -18.5471	    -5.2872	   -21.4005	    -6.7978	   -25.0092	    -7.8888	   -13.3438	   -21.1487	
    -2.8534	    -7.1335	   -17.2882	    -4.9515	   -20.1416	    -6.1264	   -23.6664	    -8.6441	   -12.9242	   -20.2255	
    -1.8463	    -6.1264	   -16.1133	    -4.7836	   -18.9667	    -5.4550	   -22.3236	    -9.4833	   -12.5885	   -19.3863	
    -0.9232	    -5.2872	   -15.0223	    -4.7836	   -17.8757	    -5.1193	   -21.3165	   -10.4065	   -12.2528	   -18.7149	
    -0.0839	    -4.7836	   -14.2670	    -5.0354	   -17.1204	    -5.2032	   -20.5612	   -11.1618	   -12.1689	   -18.2953	
     0.5875	    -4.5319	   -13.7634	    -5.3711	   -16.7007	    -5.6229	   -20.2255	   -11.7493	   -12.2528	   -18.2114	
     1.2589	    -4.4479	   -13.5956	    -5.7068	   -16.5329	    -6.3782	   -20.2255	   -12.0850	   -12.4207	   -18.2953	
     1.8463	    -4.5319	   -13.5117	    -5.8746	   -16.6168	    -7.3013	   -20.5612	   -11.9171	   -12.5885	   -18.6310	
     2.5177	    -4.6158	   -13.5117	    -5.7907	   -16.7847	    -8.2245	   -21.0648	   -11.3297	   -12.6724	   -19.0506	
     3.3569	    -4.6997	   -13.4277	    -5.5389	   -17.0364	    -8.9798	   -21.6522	   -10.3226	   -12.6724	   -19.4702	
     4.1122	    -4.6997	   -13.3438	    -5.2032	   -17.2882	    -9.4833	   -22.3236	    -9.2316	   -12.5885	   -19.8059	
     4.6997	    -4.6997	   -13.1760	    -4.6997	   -17.5400	    -9.8190	   -22.9111	    -8.3084	   -12.3367	   -20.2255	
     5.1193	    -4.8676	   -12.9242	    -4.1122	   -17.7078	    -9.8190	   -23.4985	    -7.8049	   -12.1689	   -20.5612	
     5.2872	    -5.0354	   -12.5885	    -3.3569	   -17.7917	    -9.7351	   -24.0021	    -7.8888	   -12.0010	   -20.8130	
     5.1193	    -5.2872	   -12.1689	    -2.5177	   -17.7917	    -9.4833	   -24.3378	    -8.4763	   -11.9171	   -21.0648	
     4.6997	    -5.5389	   -11.5814	    -1.5106	   -17.5400	    -9.0637	   -24.5056	    -9.3155	   -11.9171	   -21.1487	
     3.9444	    -5.7907	   -10.8261	    -0.2518	   -17.1204	    -8.3084	   -24.4217	   -10.0708	   -11.8332	   -21.0648	
     2.9373	    -5.9586	    -9.8190	     1.1749	   -16.3651	    -7.3013	   -24.0021	   -10.5743	   -11.6653	   -20.8130	
     1.6785	    -6.1264	    -8.7280	     2.7695	   -15.4419	    -5.7907	   -23.1628	   -10.5743	   -11.3297	   -20.3934	
     0.1678	    -6.2943	    -7.4692	     4.6158	   -14.3509	    -3.9444	   -22.0718	    -9.9869	   -10.7422	   -19.8059	
    -1.1749	    -6.3782	    -6.1264	     6.4621	   -13.0081	    -1.9302	   -20.6451	    -8.5602	    -9.9030	   -19.0506	
    -2.3499	    -6.2943	    -4.6158	     8.3923	   -11.4975	     0.0839	   -18.9667	    -6.3782	    -8.8120	   -18.0435	
    -3.1052	    -5.9586	    -2.9373	    10.0708	    -9.7351	     1.8463	   -16.9525	    -3.5248	    -7.5531	   -16.7007	
    -3.2730	    -5.3711	    -1.1749	    11.6653	    -7.8888	     3.1891	   -14.7705	    -0.1678	    -6.0425	   -15.2740	
    -3.1052	    -4.5319	     0.6714	    12.8403	    -5.9586	     4.2801	   -12.5885	     3.3569	    -4.3640	   -13.5956	
    -2.5177	    -3.5248	     2.5177	    13.6795	    -4.1122	     4.8676	   -10.4904	     6.6299	    -2.6855	   -12.0010	
    -1.8463	    -2.5177	     4.1962	    14.0152	    -2.5177	     5.1193	    -8.7280	     9.3155	    -1.1749	   -10.5743	
    -1.1749	    -1.6785	     5.4550	    13.5956	    -1.2589	     4.9515	    -7.3853	    10.9940	    -0.0839	    -9.5673	
    -0.8392	    -1.0910	     6.2103	    12.4207	    -0.6714	     4.1962	    -6.7978	    11.3297	     0.5035	    -9.0637	
    -1.0071	    -1.0071	     6.2103	    10.4904	    -0.7553	     3.0212	    -7.0496	    10.2386	     0.3357	    -9.3994	
    -1.7624	    -1.4267	     5.2872	     7.9727	    -1.5945	     1.4267	    -8.2245	     7.8049	    -0.5875	   -10.4904	
    -3.1052	    -2.3499	     3.4409	     5.1193	    -3.2730	    -0.3357	   -10.2386	     4.2801	    -2.2659	   -12.2528	
    -4.7836	    -3.6926	     0.9232	     2.3499	    -5.5389	    -2.0142	   -12.7563	     0.2518	    -4.3640	   -14.3509	
    -6.5460	    -5.1193	    -2.0981	    -0.0839	    -8.0566	    -3.6087	   -15.5258	    -3.9444	    -6.7978	   -16.7007	
    -8.0566	    -6.6299	    -5.2032	    -2.1820	   -10.5743	    -4.8676	   -18.2953	    -7.8049	    -9.1476	   -18.8828	
    -9.1476	    -7.9727	    -8.2245	    -3.6926	   -12.9242	    -5.7907	   -20.7291	   -11.0779	   -11.3297	   -20.7291	
    -9.5673	    -8.8959	   -10.8261	    -4.8676	   -14.9384	    -6.3782	   -22.8271	   -13.6795	   -13.2599	   -22.2397	
    -9.3994	    -9.3994	   -13.0920	    -5.6229	   -16.7007	    -6.7139	   -24.3378	   -15.6097	   -14.9384	   -23.4146	
    -8.8120	    -9.3994	   -14.8544	    -6.2103	   -18.0435	    -6.7139	   -25.5127	   -16.7847	   -16.3651	   -24.2538	
    -7.9727	    -9.1476	   -16.1133	    -6.5460	   -18.9667	    -6.6299	   -26.1841	   -17.3721	   -17.4561	   -24.7574	
    -7.1335	    -8.6441	   -16.9525	    -6.7978	   -19.5541	    -6.4621	   -26.3519	   -17.5400	   -18.2114	   -25.0931	
    -6.2943	    -8.0566	   -17.4561	    -6.7978	   -19.8059	    -6.2943	   -26.2680	   -17.3721	   -18.6310	   -25.0931	
    -5.6229	    -7.4692	   -17.5400	    -6.6299	   -19.7220	    -6.1264	   -25.7645	   -17.0364	   -18.7149	   -24.9252	
    -5.0354	    -6.8817	   -17.2882	    -6.2943	   -19.3863	    -5.8746	   -25.0092	   -16.7847	   -18.4631	   -24.6735	
    -4.3640	    -6.3782	   -16.7007	    -5.7907	   -18.7149	    -5.7068	   -24.1699	   -16.6168	   -18.1274	   -24.2538	
    -3.7766	    -5.7907	   -16.0294	    -5.1193	   -17.8757	    -5.5389	   -23.2468	   -16.3651	   -17.5400	   -23.7503	
    -3.1891	    -5.2872	   -15.1901	    -4.5319	   -17.0364	    -5.5389	   -22.3236	   -16.0294	   -16.8686	   -23.2468	
    -2.7695	    -4.8676	   -14.4348	    -4.0283	   -16.1972	    -5.7907	   -21.6522	   -15.4419	   -16.1972	   -22.8271	
    -2.5177	    -4.6997	   -13.9313	    -3.6087	   -15.6097	    -6.2943	   -21.3165	   -14.5187	   -15.5258	   -22.4915	
    -2.5177	    -4.7836	   -13.5956	    -3.4409	   -15.1901	    -7.1335	   -21.4005	   -13.3438	   -14.9384	   -22.2397	
    -2.6016	    -5.0354	   -13.5117	    -3.4409	   -15.0223	    -8.0566	   -21.7361	   -12.0850	   -14.5187	   -22.2397	
    -2.7695	    -5.4550	   -13.5956	    -3.6087	   -15.1062	    -9.0637	   -22.3236	   -10.9100	   -14.2670	   -22.3236	
    -2.9373	    -6.0425	   -13.7634	    -3.8605	   -15.2740	    -9.9869	   -23.0789	    -9.9869	   -14.1830	   -22.4915	
    -3.1052	    -6.7139	   -13.9313	    -4.3640	   -15.5258	   -10.6583	   -23.8342	    -9.4833	   -14.2670	   -22.7432	
    -3.2730	    -7.3853	   -14.0991	    -5.1193	   -15.8615	   -11.0779	   -24.4217	    -9.5673	   -14.5187	   -22.9111	
    -3.4409	    -8.1406	   -14.0152	    -5.9586	   -16.1972	   -11.3297	   -24.9252	   -10.3226	   -14.8544	   -22.9950	
    -3.7766	    -8.8120	   -13.7634	    -6.7978	   -16.4490	   -11.2457	   -25.2609	   -11.4975	   -15.2740	   -22.9111	
    -4.1122	    -9.3994	   -13.2599	    -7.3853	   -16.5329	   -11.0779	   -25.1770	   -13.0081	   -15.6097	   -22.7432	
    -4.3640	    -9.6512	   -12.3367	    -7.5531	   -16.3651	   -10.7422	   -24.7574	   -14.3509	   -15.7776	   -22.4075	
    -4.3640	    -9.6512	   -10.9100	    -7.3013	   -15.8615	   -10.2386	   -23.9182	   -15.1062	   -15.7776	   -21.8201	
    -4.1962	    -9.3155	    -9.0637	    -6.5460	   -14.9384	    -9.6512	   -22.7432	   -15.0223	   -15.5258	   -20.9808	
    -3.6926	    -8.5602	    -6.8817	    -5.4550	   -13.7634	    -8.9798	   -21.3165	   -13.8474	   -14.8544	   -19.9738	
    -2.9373	    -7.7209	    -4.6158	    -4.2801	   -12.4207	    -8.2245	   -19.7220	   -11.9171	   -14.0152	   -18.9667	
    -2.2659	    -6.7978	    -2.3499	    -3.0212	   -11.0779	    -7.2174	   -18.2114	    -9.4833	   -12.9242	   -18.0435	
    -1.6785	    -6.0425	    -0.3357	    -2.0142	    -9.9869	    -6.1264	   -16.8686	    -7.2174	   -12.0850	   -17.2882	
    -1.4267	    -5.5389	     1.1749	    -1.4267	    -9.1476	    -4.9515	   -15.9454	    -5.4550	   -11.4136	   -17.0364	
    -1.5106	    -5.3711	     1.9302	    -1.1749	    -8.8120	    -3.8605	   -15.4419	    -4.4479	   -11.2457	   -17.2043	
    -1.9302	    -5.3711	     2.0142	    -1.5106	    -8.8959	    -3.1052	   -15.4419	    -4.4479	   -11.6653	   -17.8757	
    -2.6855	    -5.6229	     1.2589	    -2.1820	    -9.4833	    -2.7695	   -16.0294	    -5.6229	   -12.6724	   -19.0506	
    -3.6926	    -5.9586	    -0.1678	    -3.2730	   -10.4065	    -3.0212	   -17.2043	    -7.8888	   -14.2670	   -20.6451	
    -4.7836	    -6.5460	    -1.9302	    -4.7836	   -11.7493	    -3.7766	   -18.7149	   -11.0779	   -16.3651	   -22.6593	
    -6.0425	    -7.1335	    -4.0283	    -6.4621	   -13.1760	    -4.8676	   -20.4773	   -14.7705	   -18.6310	   -24.7574	
    -7.2174	    -7.8049	    -6.0425	    -8.3923	   -14.6866	    -6.2943	   -22.4075	   -18.4631	   -20.9808	   -26.9394	
    -8.3084	    -8.4763	    -7.8049	   -10.2386	   -16.0294	    -7.8888	   -24.2538	   -21.6522	   -23.0789	   -28.8696	
[Epoch Header]
[Trial Type]	23
[Accept]	1
[Correct]	0
[RT]	 0.000
[Resp]	0
[Epoch Data]
   -10.9940	   -11.7493	    -7.8049	    -3.5248	   -12.6724	    -2.8534	   -18.9667	    -6.0425	   -10.8261	   -15.9454	
   -11.1618	   -11.4975	    -7.7209	    -3.7766	   -12.0850	    -2.5177	   -18.1274	    -5.4550	    -9.9869	   -15.1062	
   -11.1618	   -11.1618	    -7.8888	    -4.0283	   -11.6653	    -2.0142	   -17.2882	    -5.4550	    -9.2316	   -14.2670	
   -10.9940	   -10.7422	    -8.1406	    -4.1122	   -11.2457	    -1.5945	   -16.6168	    -5.7907	    -8.6441	   -13.5117	
   -10.6583	   -10.1547	    -8.3084	    -4.0283	   -10.8261	    -1.3428	   -16.0294	    -6.5460	    -8.2245	   -13.0920	
   -10.3226	    -9.5673	    -8.3923	    -3.8605	   -10.4904	    -1.2589	   -15.6937	    -7.4692	    -8.0566	   -12.8403	
   -10.0708	    -9.0637	    -8.3923	    -3.6926	   -10.3226	    -1.4267	   -15.6097	    -8.5602	    -8.1406	   -12.8403	
   -10.0708	    -8.8959	    -8.3084	    -3.6087	   -10.2386	    -2.0142	   -15.8615	    -9.6512	    -8.4763	   -13.1760	
   -10.4904	    -9.2316	    -8.3084	    -3.9444	   -10.4065	    -3.0212	   -16.5329	   -10.7422	    -9.1476	   -13.7634	
   -11.3297	    -9.9869	    -8.3923	    -4.6158	   -10.8261	    -4.4479	   -17.4561	   -11.7493	    -9.9869	   -14.6027	
   -12.5046	   -11.2457	    -8.6441	    -5.7068	   -11.4136	    -6.3782	   -18.6310	   -12.6724	   -10.9940	   -15.6097	
   -13.7634	   -12.7563	    -9.0637	    -7.1335	   -12.0850	    -8.5602	   -20.0577	   -13.2599	   -12.1689	   -16.7007	
   -15.0223	   -14.2670	    -9.5673	    -8.8120	   -12.6724	   -11.0779	   -21.4005	   -13.5956	   -13.2599	   -17.7917	
   -16.0294	   -15.6937	   -10.3226	   -10.7422	   -13.2599	   -13.5956	   -22.6593	   -13.5956	   -14.1830	   -18.7149	
   -16.8686	   -16.7847	   -11.1618	   -12.6724	   -13.7634	   -15.9454	   -23.6664	   -13.1760	   -14.7705	   -19.4702	
   -17.3721	   -17.4561	   -12.0850	   -14.4348	   -14.0152	   -17.9596	   -24.4217	   -12.3367	   -15.1062	   -20.0577	
   -17.4561	   -17.7078	   -12.9242	   -15.8615	   -14.0991	   -19.3024	   -24.7574	   -11.0779	   -15.1062	   -20.3094	
   -17.2882	   -17.5400	   -13.5117	   -16.9525	   -14.0991	   -19.8898	   -24.8413	    -9.2316	   -14.6866	   -20.3094	
   -16.8686	   -16.9525	   -13.8474	   -17.5400	   -13.8474	   -19.8059	   -24.5056	    -7.0496	   -13.9313	   -20.0577	
   -16.1972	   -16.1133	   -13.7634	   -17.7078	   -13.5956	   -19.3024	   -23.9182	    -4.5319	   -12.8403	   -19.5541	
   -15.4419	   -15.1901	   -13.4277	   -17.6239	   -13.2599	   -18.5471	   -23.1628	    -2.0142	   -11.5814	   -18.7988	
   -14.6027	   -14.1830	   -12.7563	   -17.3721	   -13.0081	   -17.6239	   -22.4075	     0.2518	   -10.4065	   -18.0435	
   -13.8474	   -13.1760	   -12.0010	   -16.9525	   -12.7563	   -16.7007	   -21.5683	     1.8463	    -9.3994	   -17.2043	
   -13.2599	   -12.3367	   -11.2457	   -16.5329	   -12.5885	   -15.6097	   -20.8969	     2.7695	    -8.6441	   -16.4490	
   -12.8403	   -11.5814	   -10.4904	   -15.9454	   -12.4207	   -14.3509	   -20.3094	     2.8534	    -8.2245	   -15.6937	
   -12.5885	   -10.8261	    -9.7351	   -15.1062	   -12.2528	   -12.9242	   -19.8059	     2.3499	    -7.8888	   -14.8544	
   -12.4207	   -10.0708	    -9.1476	   -14.0991	   -12.0010	   -11.4136	   -19.3863	     1.5106	    -7.6370	   -14.0152	
   -12.2528	    -9.3994	    -8.6441	   -12.8403	   -11.8332	    -9.8190	   -19.0506	     0.5035	    -7.3853	   -13.1760	
   -12.0010	    -8.6441	    -8.4763	   -11.4136	   -11.7493	    -8.2245	   -18.7988	    -0.5875	    -6.9656	   -12.2528	
   -11.6653	    -7.8888	    -8.6441	    -9.7351	   -11.8332	    -6.6299	   -18.7149	    -1.7624	    -6.5460	   -11.3297	
   -11.0779	    -7.1335	    -9.1476	    -7.8888	   -12.0010	    -4.9515	   -18.7988	    -3.1052	    -6.1264	   -10.4904	
   -10.3226	    -6.3782	    -9.9030	    -5.8746	   -12.3367	    -3.1891	   -18.8828	    -4.8676	    -5.7068	    -9.8190	
    -9.4833	    -5.7068	   -10.7422	    -3.7766	   -12.6724	    -1.3428	   -19.0506	    -7.1335	    -5.4550	    -9.1476	
    -8.4763	    -5.0354	   -11.5814	    -1.7624	   -13.0081	     0.4196	   -19.1345	    -9.8190	    -5.3711	    -8.6441	
    -7.4692	    -4.5319	   -12.4207	     0.0839	   -13.2599	     1.8463	   -19.2184	   -12.5046	    -5.4550	    -8.3923	
    -6.6299	    -4.2801	   -13.0920	     1.4267	   -13.5956	     2.9373	   -19.3024	   -14.9384	    -5.8746	    -8.3084	
    -6.1264	    -4.3640	   -13.8474	     2.1820	   -14.0152	     3.2730	   -19.5541	   -16.8686	    -6.6299	    -8.5602	
    -6.2103	    -4.8676	   -14.7705	     2.0981	   -14.6027	     2.7695	   -19.9738	   -18.1274	    -7.8888	    -9.3994	
    -6.7978	    -6.0425	   -15.9454	     1.0910	   -15.6097	     1.4267	   -20.7291	   -18.9667	    -9.5673	   -10.7422	
    -7.9727	    -7.6370	   -17.4561	    -0.9232	   -16.8686	    -0.9232	   -21.8201	   -19.4702	   -11.5814	   -12.5885	
    -9.6512	    -9.5673	   -19.0506	    -3.6087	   -18.2953	    -3.8605	   -22.9950	   -19.8898	   -13.7634	   -14.6866	
   -11.4136	   -11.5814	   -20.5612	    -6.6299	   -19.5541	    -7.2174	   -24.0021	   -20.2255	   -15.7776	   -16.8686	
   -13.1760	   -13.3438	   -21.6522	    -9.6512	   -20.4773	   -10.5743	   -24.7574	   -20.3934	   -17.5400	   -18.7988	
   -14.6027	   -14.6866	   -22.3236	   -12.1689	   -20.8969	   -13.5956	   -25.0931	   -20.2255	   -18.8828	   -20.3094	
   -15.6937	   -15.4419	   -22.3236	   -14.1830	   -20.7291	   -16.2811	   -24.8413	   -19.6381	   -19.6381	   -21.2326	
   -16.4490	   -15.6937	   -21.8201	   -15.3580	   -20.0577	   -18.3792	   -24.2538	   -18.7988	   -19.9738	   -21.6522	
   -16.9525	   -15.5258	   -20.8969	   -15.8615	   -19.0506	   -20.0577	   -23.3307	   -17.6239	   -19.8059	   -21.7361	
   -17.2043	   -15.1901	   -19.8059	   -15.7776	   -17.8757	   -21.3165	   -22.3236	   -16.4490	   -19.4702	   -21.4005	
   -17.3721	   -14.7705	   -18.5471	   -15.1901	   -16.7007	   -22.1558	   -21.4005	   -15.1901	   -18.8828	   -21.0648	
   -17.3721	   -14.4348	   -17.4561	   -14.3509	   -15.6097	   -22.5754	   -20.5612	   -14.0991	   -18.2114	   -20.6451	
   -17.4561	   -14.2670	   -16.4490	   -13.2599	   -14.8544	   -22.4915	   -20.0577	   -13.1760	   -17.7078	   -20.3934	
   -17.5400	   -14.2670	   -15.6937	   -12.0850	   -14.2670	   -21.9040	   -19.8059	   -12.4207	   -17.3721	   -20.3934	
   -17.6239	   -14.5187	   -15.1062	   -10.9100	   -14.0152	   -20.5612	   -19.8059	   -11.9171	   -17.2882	   -20.4773	
   -17.7917	   -14.9384	   -14.6027	    -9.9869	   -13.9313	   -18.7149	   -19.9738	   -11.7493	   -17.3721	   -20.6451	
   -17.8757	   -15.5258	   -14.2670	    -9.3155	   -13.9313	   -16.6168	   -20.3094	   -11.8332	   -17.6239	   -20.8130	
   -17.9596	   -16.1133	   -13.9313	    -9.0637	   -14.0991	   -14.4348	   -20.6451	   -12.2528	   -17.8757	   -20.9808	
   -18.0435	   -16.7007	   -13.5956	    -9.3994	   -14.2670	   -12.5885	   -20.8969	   -13.1760	   -18.2953	   -21.0648	
   -18.1274	   -17.3721	   -13.3438	   -10.4065	   -14.4348	   -11.4136	   -21.0648	   -14.4348	   -18.7149	   -21.0648	
   -18.2953	   -18.0435	   -13.0920	   -11.7493	   -14.6027	   -10.9100	   -21.1487	   -16.1133	   -19.1345	   -21.0648	
   -18.4631	   -18.8828	   -13.0081	   -13.5117	   -14.8544	   -11.1618	   -21.1487	   -17.7917	   -19.6381	   -20.9808	
   -18.7149	   -19.6381	   -13.0081	   -15.2740	   -15.1062	   -12.0010	   -21.1487	   -19.3024	   -20.1416	   -20.9808	
   -18.9667	   -20.2255	   -13.1760	   -17.0364	   -15.5258	   -13.3438	   -21.1487	   -20.3934	   -20.4773	   -20.9808	
   -19.1345	   -20.7291	   -13.5117	   -18.5471	   -16.0294	   -14.9384	   -21.1487	   -21.1487	   -20.7291	   -20.9808	
   -19.3024	   -21.0648	   -14.0991	   -19.8898	   -16.7007	   -16.6168	   -21.2326	   -21.4005	   -20.8130	   -20.9808	
   -19.2184	   -21.2326	   -14.6866	   -20.8969	   -17.3721	   -18.0435	   -21.3165	   -21.3165	   -20.6451	   -20.8969	
   -18.8828	   -21.1487	   -15.3580	   -21.6522	   -17.9596	   -19.1345	   -21.4844	   -20.9808	   -20.2255	   -20.7291	
   -18.2114	   -20.8130	   -16.0294	   -21.9879	   -18.5471	   -19.6381	   -21.5683	   -20.4773	   -19.6381	   -20.3934	
   -17.2882	   -20.2255	   -16.7007	   -21.8201	   -19.0506	   -19.5541	   -21.7361	   -19.9738	   -18.7988	   -19.9738	
   -16.1972	   -19.4702	   -17.3721	   -21.2326	   -19.4702	   -18.9667	   -21.9879	   -19.5541	   -17.8757	   -19.5541	
   -15.1062	   -18.6310	   -18.1274	   -20.3094	   -19.8898	   -18.0435	   -22.2397	   -19.2184	   -17.1204	   -19.2184	
   -14.2670	   -17.7917	   -18.8828	   -19.1345	   -20.2255	   -16.9525	   -22.7432	   -19.0506	   -16.6168	   -18.9667	
   -13.9313	   -17.0364	   -19.5541	   -17.9596	   -20.5612	   -15.8615	   -23.3307	   -19.0506	   -16.3651	   -18.8828	
   -13.9313	   -16.6168	   -20.1416	   -16.8686	   -20.8130	   -14.8544	   -24.0021	   -19.2184	   -16.4490	   -18.9667	
   -14.4348	   -16.4490	   -20.3934	   -15.9454	   -21.1487	   -14.0152	   -24.7574	   -19.5541	   -16.7847	   -19.2184	
   -15.2740	   -16.5329	   -20.4773	   -15.2740	   -21.3165	   -13.3438	   -25.4288	   -19.9738	   -17.3721	   -19.4702	
   -16.3651	   -16.8686	   -20.3934	   -14.7705	   -21.4005	   -13.0081	   -26.0162	   -20.3934	   -17.9596	   -19.7220	
   -17.5400	   -17.5400	   -20.1416	   -14.5187	   -21.4844	   -12.8403	   -26.4359	   -20.6451	   -18.5471	   -20.0577	
   -18.7988	   -18.2953	   -19.8059	   -14.5187	   -21.4005	   -13.0081	   -26.6876	   -20.7291	   -19.1345	   -20.2255	
   -19.9738	   -19.1345	   -19.3863	   -14.9384	   -21.3165	   -13.4277	   -26.6037	   -20.6451	   -19.4702	   -20.3934	
   -21.0648	   -19.9738	   -18.9667	   -15.5258	   -21.0648	   -13.9313	   -26.3519	   -20.3934	   -19.6381	   -20.3934	
   -21.9879	   -20.7291	   -18.5471	   -16.2811	   -20.7291	   -14.4348	   -25.7645	   -19.8898	   -19.5541	   -20.2255	
   -22.7432	   -21.3165	   -18.0435	   -16.9525	   -20.3094	   -14.8544	   -25.0092	   -19.3863	   -19.2184	   -19.8898	
   -23.2468	   -21.6522	   -17.6239	   -17.3721	   -19.7220	   -15.0223	   -24.0860	   -18.7149	   -18.7149	   -19.4702	
   -23.4985	   -21.7361	   -17.3721	   -17.3721	   -19.1345	   -14.9384	   -22.9950	   -18.1274	   -18.0435	   -18.8828	
   -23.4146	   -21.3165	   -17.1204	   -17.0364	   -18.4631	   -14.5187	   -21.8201	   -17.5400	   -17.2043	   -18.1274	
   -22.9950	   -20.5612	   -17.1204	   -16.2811	   -17.7917	   -13.9313	   -20.7291	   -16.7847	   -16.2811	   -17.4561	
   -22.3236	   -19.4702	   -17.2043	   -15.3580	   -17.1204	   -13.1760	   -19.7220	   -16.0294	   -15.3580	   -16.7847	
   -21.4844	   -18.2953	   -17.3721	   -14.3509	   -16.6168	   -12.5046	   -18.9667	   -15.1062	   -14.5187	   -16.3651	
   -20.7291	   -17.2882	   -17.7917	   -13.4277	   -16.2811	   -12.0010	   -18.5471	   -14.0991	   -13.9313	   -16.1133	
   -20.0577	   -16.5329	   -18.3792	   -12.7563	   -16.3651	   -11.9171	   -18.5471	   -13.0920	   -13.7634	   -16.2811	
   -19.8059	   -16.4490	   -19.2184	   -12.5046	   -16.8686	   -12.3367	   -19.0506	   -12.2528	   -13.9313	   -16.8686	
   -19.9738	   -16.8686	   -20.3094	   -12.6724	   -17.7917	   -13.3438	   -20.1416	   -11.6653	   -14.6027	   -17.9596	
   -20.4773	   -17.7917	   -21.5683	   -13.1760	   -19.0506	   -14.8544	   -21.5683	   -11.5814	   -15.6937	   -19.4702	
   -21.2326	   -19.0506	   -22.9111	   -13.8474	   -20.4773	   -16.6168	   -23.1628	   -11.8332	   -17.0364	   -21.2326	
   -21.9879	   -20.3094	   -24.0021	   -14.6027	   -21.7361	   -18.4631	   -24.6735	   -12.4207	   -18.3792	   -22.9111	
   -22.6593	   -21.4005	   -24.6735	   -15.1062	   -22.6593	   -20.1416	   -25.8484	   -13.1760	   -19.4702	   -24.3378	
   -23.0789	   -22.1558	   -24.9252	   -15.2740	   -23.2468	   -21.7361	   -26.6037	   -13.9313	   -20.3094	   -25.4288	
   -23.2468	   -22.5754	   -24.6735	   -15.2740	   -23.3307	   -23.0789	   -26.9394	   -14.7705	   -20.7291	   -26.1002	
   -23.3307	   -22.8271	   -24.1699	   -15.0223	   -23.1628	   -24.1699	   -26.8555	   -15.6937	   -20.9808	   -26.4359	
   -23.4146	   -22.9111	   -23.4146	   -14.7705	   -22.8271	   -25.0931	   -26.6876	   -16.7007	   -21.0648	   -26.5198	
   -23.4985	   -22.9950	   -22.4915	   -14.6027	   -22.4075	   -25.5127	   -26.4359	   -17.8757	   -21.0648	   -26.5198	
   -23.6664	   -22.9950	   -21.5683	   -14.5187	   -21.9040	   -25.5127	   -26.1002	   -19.1345	   -21.0648	   -26.3519	
   -23.8342	   -23.0789	   -20.5612	   -14.6027	   -21.4844	   -24.8413	   -25.7645	   -20.2255	   -21.1487	   -26.1841	
   -23.9182	   -22.9950	   -19.4702	   -14.8544	   -20.9808	   -23.5825	   -25.5127	   -21.1487	   -21.3165	   -25.9323	
   -23.7503	   -22.7432	   -18.2953	   -15.0223	   -20.4773	   -22.0718	   -25.1770	   -21.8201	   -21.4005	   -25.6805	
   -23.4146	   -22.3236	   -17.0364	   -15.1062	   -19.8059	   -20.3934	   -24.8413	   -22.1558	   -21.4844	   -25.3448	
   -22.7432	   -21.6522	   -15.6937	   -14.9384	   -19.1345	   -18.7988	   -24.4217	   -22.1558	   -21.5683	   -25.0092	
   -21.7361	   -20.6451	   -14.4348	   -14.3509	   -18.3792	   -17.2043	   -24.0021	   -21.9040	   -21.5683	   -24.7574	
   -20.5612	   -19.4702	   -13.3438	   -13.5117	   -17.5400	   -15.7776	   -23.5825	   -21.4844	   -21.6522	   -24.4217	
   -19.0506	   -18.1274	   -12.5046	   -12.5885	   -16.8686	   -14.4348	   -23.2468	   -21.1487	   -21.6522	   -24.1699	
   -17.6239	   -16.8686	   -12.0850	   -11.5814	   -16.3651	   -13.1760	   -22.9950	   -20.7291	   -21.7361	   -23.9182	
   -16.1133	   -15.6937	   -12.0010	   -10.8261	   -16.0294	   -12.2528	   -22.9111	   -20.3934	   -21.8201	   -23.8342	
   -14.8544	   -14.7705	   -12.4207	   -10.4065	   -15.8615	   -11.6653	   -22.9111	   -19.9738	   -21.8201	   -23.7503	
   -13.8474	   -14.1830	   -13.1760	   -10.3226	   -15.9454	   -11.5814	   -22.9950	   -19.6381	   -21.8201	   -23.8342	
   -13.2599	   -14.0152	   -14.3509	   -10.6583	   -16.2811	   -11.9171	   -23.3307	   -19.3863	   -21.8201	   -24.0021	
   -13.0081	   -14.1830	   -15.7776	   -11.4136	   -16.7847	   -12.6724	   -23.6664	   -19.3024	   -21.9040	   -24.2538	
   -13.1760	   -14.7705	   -17.2882	   -12.5046	   -17.4561	   -13.6795	   -24.0860	   -19.3863	   -22.1558	   -24.5056	
   -13.6795	   -15.4419	   -18.9667	   -13.8474	   -18.0435	   -14.7705	   -24.4217	   -19.6381	   -22.4075	   -24.9252	
   -14.1830	   -16.1133	   -20.3934	   -15.2740	   -18.5471	   -15.9454	   -24.6735	   -20.1416	   -22.8271	   -25.2609	
   -14.8544	   -16.5329	   -21.6522	   -16.6168	   -18.8828	   -16.9525	   -24.7574	   -20.5612	   -23.2468	   -25.5127	
   -15.4419	   -16.7007	   -22.5754	   -17.7078	   -18.9667	   -17.7917	   -24.5895	   -20.9808	   -23.5825	   -25.5966	
   -15.9454	   -16.7007	   -23.1628	   -18.4631	   -18.8828	   -18.5471	   -24.3378	   -21.2326	   -23.8342	   -25.5966	
   -16.5329	   -16.4490	   -23.4985	   -18.9667	   -18.7149	   -19.2184	   -24.0021	   -21.2326	   -24.0021	   -25.5127	
   -17.2043	   -16.2811	   -23.6664	   -19.2184	   -18.5471	   -19.8059	   -23.5825	   -21.0648	   -24.0860	   -25.4288	
   -17.8757	   -16.1972	   -23.7503	   -19.2184	   -18.5471	   -20.5612	   -23.3307	   -20.8969	   -24.0021	   -25.3448	
   -18.5471	   -16.1972	   -23.6664	   -18.9667	   -18.6310	   -21.2326	   -23.1628	   -20.6451	   -23.9182	   -25.4288	
   -19.3024	   -16.3651	   -23.5825	   -18.4631	   -18.9667	   -21.9879	   -23.1628	   -20.5612	   -23.8342	   -25.5966	
   -19.8898	   -16.6168	   -23.4985	   -17.7917	   -19.3863	   -22.5754	   -23.4146	   -20.7291	   -23.7503	   -25.8484	
   -20.3094	   -16.8686	   -23.3307	   -16.9525	   -19.8898	   -22.9111	   -23.7503	   -21.2326	   -23.7503	   -26.2680	
   -20.5612	   -17.1204	   -23.2468	   -15.9454	   -20.4773	   -23.0789	   -24.2538	   -22.1558	   -23.8342	   -26.6876	
   -20.7291	   -17.4561	   -23.1628	   -14.8544	   -21.1487	   -22.9950	   -24.9252	   -23.4146	   -24.0860	   -27.1072	
   -20.7291	   -17.7917	   -23.2468	   -13.7634	   -21.8201	   -22.7432	   -25.6805	   -24.7574	   -24.4217	   -27.5269	
   -20.7291	   -18.2114	   -23.3307	   -12.9242	   -22.4915	   -22.4915	   -26.5198	   -25.9323	   -24.8413	   -27.9465	
   -20.6451	   -18.7988	   -23.6664	   -12.3367	   -23.2468	   -22.3236	   -27.4429	   -26.7715	   -25.3448	   -28.2822	
   -20.6451	   -19.4702	   -24.0021	   -12.1689	   -23.9182	   -22.3236	   -28.2822	   -26.9394	   -25.7645	   -28.5339	
   -20.6451	   -20.3094	   -24.5056	   -12.5046	   -24.5895	   -22.6593	   -29.1214	   -26.6037	   -26.1002	   -28.7018	
   -20.6451	   -21.1487	   -24.9252	   -13.1760	   -25.0931	   -23.2468	   -29.7928	   -25.5966	   -26.2680	   -28.7857	
   -20.7291	   -21.9040	   -25.2609	   -14.2670	   -25.4288	   -24.0860	   -30.2124	   -24.0860	   -26.1841	   -28.6179	
   -20.8130	   -22.4915	   -25.3448	   -15.4419	   -25.4288	   -25.0931	   -30.2963	   -21.9879	   -25.7645	   -28.1982	
   -20.7291	   -22.8271	   -25.0931	   -16.4490	   -25.0931	   -26.1002	   -29.9606	   -19.3024	   -24.9252	   -27.4429	
   -20.4773	   -22.6593	   -24.4217	   -16.9525	   -24.3378	   -26.8555	   -29.2053	   -15.9454	   -23.5825	   -26.3519	
   -20.0577	   -22.1558	   -23.3307	   -16.9525	   -23.1628	   -27.3590	   -28.1143	   -12.0850	   -21.8201	   -24.9252	
   -19.3863	   -21.4005	   -21.9040	   -16.4490	   -21.8201	   -27.3590	   -26.8555	    -8.0566	   -19.7220	   -23.2468	
   -18.6310	   -20.3934	   -20.3094	   -15.5258	   -20.2255	   -26.8555	   -25.4288	    -4.3640	   -17.5400	   -21.4005	
   -17.6239	   -19.2184	   -18.5471	   -14.3509	   -18.7149	   -25.6805	   -24.0021	    -1.5106	   -15.3580	   -19.6381	
   -16.6168	   -18.1274	   -16.8686	   -13.1760	   -17.2043	   -23.7503	   -22.7432	     0.2518	   -13.4277	   -17.8757	
   -15.4419	   -17.0364	   -15.1901	   -12.0850	   -15.9454	   -21.0648	   -21.7361	     0.5035	   -11.9171	   -16.3651	
   -14.3509	   -16.0294	   -13.5956	   -11.0779	   -14.8544	   -17.8757	   -20.8969	    -0.5875	   -10.6583	   -15.1901	
   -13.2599	   -15.2740	   -12.3367	   -10.3226	   -14.0991	   -14.4348	   -20.4773	    -2.9373	    -9.9030	   -14.2670	
   -12.4207	   -14.7705	   -11.3297	    -9.7351	   -13.7634	   -11.1618	   -20.3094	    -6.0425	    -9.6512	   -13.7634	
   -11.7493	   -14.6866	   -10.8261	    -9.3994	   -13.8474	    -8.4763	   -20.6451	    -9.5673	    -9.8190	   -13.7634	
   -11.5814	   -15.1062	   -10.9100	    -9.4833	   -14.5187	    -6.5460	   -21.5683	   -13.2599	   -10.4065	   -14.3509	
   -11.8332	   -16.0294	   -11.6653	    -9.9869	   -15.7776	    -5.5389	   -22.9111	   -16.7007	   -11.4975	   -15.3580	
   -12.5885	   -17.3721	   -13.0081	   -10.8261	   -17.6239	    -5.2032	   -24.7574	   -19.8898	   -12.9242	   -16.7847	
   -13.5956	   -18.9667	   -14.9384	   -11.8332	   -19.7220	    -5.4550	   -26.8555	   -22.3236	   -14.4348	   -18.3792	
   -14.7705	   -20.5612	   -17.0364	   -12.6724	   -21.9040	    -6.0425	   -28.8696	   -23.9182	   -15.6937	   -19.7220	
   -15.8615	   -21.9879	   -19.3024	   -13.3438	   -23.9182	    -6.7139	   -30.7159	   -24.4217	   -16.6168	   -20.7291	
   -16.9525	   -22.9950	   -21.4005	   -13.7634	   -25.5966	    -7.4692	   -32.1426	   -24.0021	   -17.0364	   -21.2326	
   -17.9596	   -23.7503	   -23.2468	   -13.9313	   -26.7715	    -8.2245	   -33.0658	   -22.6593	   -17.1204	   -21.3165	
   -18.8828	   -24.2538	   -24.6735	   -14.0991	   -27.6108	    -8.9798	   -33.5693	   -20.8130	   -16.7847	   -20.9808	
   -19.6381	   -24.5056	   -25.5966	   -14.1830	   -27.9465	    -9.6512	   -33.5693	   -18.5471	   -16.1972	   -20.3934	
   -20.3094	   -24.5895	   -25.8484	   -14.2670	   -27.8625	   -10.1547	   -33.2336	   -16.3651	   -15.5258	   -19.5541	
   -20.7291	   -24.5056	   -25.5966	   -14.1830	   -27.4429	   -10.4065	   -32.5623	   -14.4348	   -14.6027	   -18.6310	
   -20.8969	   -24.1699	   -24.8413	   -13.7634	   -26.6876	   -10.2386	   -31.6391	   -12.9242	   -13.6795	   -17.5400	
   -20.5612	   -23.6664	   -23.7503	   -12.9242	   -25.6805	    -9.7351	   -30.6320	   -12.0850	   -12.6724	   -16.4490	
   -19.8898	   -22.9111	   -22.3236	   -11.6653	   -24.5895	    -8.8120	   -29.7089	   -11.8332	   -11.9171	   -15.3580	
   -18.7149	   -21.9879	   -20.7291	   -10.0708	   -23.4146	    -7.6370	   -28.7018	   -12.0850	   -11.3297	   -14.3509	
   -17.0364	   -20.8130	   -19.1345	    -8.1406	   -22.2397	    -6.1264	   -27.9465	   -12.6724	   -10.9100	   -13.5117	
   -15.0223	   -19.5541	   -17.6239	    -5.9586	   -21.2326	    -4.5319	   -27.2751	   -13.1760	   -10.8261	   -12.7563	
   -12.9242	   -18.2114	   -16.1972	    -3.6926	   -20.3094	    -2.8534	   -26.8555	   -13.5117	   -10.8261	   -12.2528	
   -10.9940	   -16.9525	   -14.9384	    -1.4267	   -19.6381	    -1.3428	   -26.5198	   -13.5956	   -10.9100	   -11.9171	
    -9.4833	   -15.6937	   -14.1830	     0.6714	   -19.1345	    -0.0839	   -26.4359	   -13.3438	   -10.9940	   -11.8332	
    -8.8120	   -14.6866	   -13.7634	     2.2659	   -18.9667	     0.8392	   -26.5198	   -12.8403	   -11.0779	   -11.8332	
    -8.8959	   -13.7634	   -13.9313	     3.2730	   -19.0506	     1.2589	   -26.7715	   -12.2528	   -11.1618	   -12.0010	
    -9.5673	   -13.1760	   -14.6027	     3.6087	   -19.4702	     1.1749	   -27.1912	   -11.4975	   -11.1618	   -12.3367	
   -10.7422	   -12.6724	   -15.6097	     3.4409	   -19.9738	     0.5875	   -27.6947	   -10.7422	   -11.0779	   -12.6724	
   -11.9171	   -12.4207	   -16.9525	     2.7695	   -20.7291	    -0.3357	   -28.1982	    -9.9869	   -10.9940	   -13.0081	
   -13.0081	   -12.3367	   -18.3792	     1.8463	   -21.4005	    -1.6785	   -28.6179	    -9.0637	   -10.8261	   -13.3438	
   -13.9313	   -12.5046	   -19.7220	     0.7553	   -22.0718	    -3.2730	   -28.9536	    -8.2245	   -10.5743	   -13.6795	
   -14.7705	   -13.0081	   -20.9808	    -0.4196	   -22.7432	    -5.1193	   -29.2053	    -7.3013	   -10.3226	   -13.9313	
   -15.5258	   -13.6795	   -21.9879	    -1.5945	   -23.3307	    -7.0496	   -29.2892	    -6.4621	   -10.0708	   -14.2670	
   -16.2811	   -14.6027	   -22.8271	    -2.6855	   -23.8342	    -8.9798	   -29.3732	    -5.6229	    -9.9030	   -14.6027	
   -16.9525	   -15.5258	   -23.4146	    -3.6926	   -24.1699	   -10.7422	   -29.2892	    -4.7836	    -9.7351	   -14.9384	
   -17.4561	   -16.3651	   -23.8342	    -4.6158	   -24.4217	   -12.3367	   -29.1214	    -3.8605	    -9.6512	   -15.2740	
   -17.7078	   -16.8686	   -23.8342	    -5.2872	   -24.4217	   -13.5117	   -28.7857	    -3.0212	    -9.5673	   -15.4419	
   -17.4561	   -17.0364	   -23.5825	    -5.7907	   -24.0860	   -14.3509	   -28.3661	    -2.3499	    -9.3994	   -15.5258	
   -16.7007	   -16.6168	   -22.8271	    -6.0425	   -23.4985	   -14.6027	   -27.6108	    -1.9302	    -9.2316	   -15.4419	
   -15.5258	   -15.8615	   -21.7361	    -5.9586	   -22.5754	   -14.4348	   -26.8555	    -1.8463	    -9.0637	   -15.2740	
   -14.0152	   -14.7705	   -20.4773	    -5.7907	   -21.4844	   -13.9313	   -25.9323	    -2.1820	    -8.9798	   -15.1062	
   -12.3367	   -13.5956	   -19.0506	    -5.5389	   -20.2255	   -13.2599	   -25.0931	    -2.8534	    -8.8959	   -14.8544	
   -10.5743	   -12.4207	   -17.5400	    -5.2032	   -18.9667	   -12.2528	   -24.4217	    -3.6087	    -8.9798	   -14.6866	
    -9.0637	   -11.4975	   -16.1972	    -4.7836	   -17.8757	   -10.9940	   -23.9182	    -4.4479	    -9.1476	   -14.6027	
    -7.8049	   -10.6583	   -15.0223	    -4.2801	   -16.8686	    -9.3155	   -23.5825	    -5.3711	    -9.3994	   -14.6866	
    -6.7978	    -9.9869	   -14.0991	    -3.6087	   -16.0294	    -7.3853	   -23.4985	    -6.3782	    -9.9030	   -14.7705	
    -6.1264	    -9.4833	   -13.4277	    -2.7695	   -15.3580	    -5.4550	   -23.4985	    -7.4692	   -10.4904	   -15.0223	
    -5.7907	    -9.1476	   -13.0081	    -1.9302	   -14.7705	    -3.6087	   -23.5825	    -8.5602	   -11.0779	   -15.3580	
    -5.5389	    -8.9798	   -12.7563	    -1.0910	   -14.1830	    -2.3499	   -23.6664	    -9.5673	   -11.6653	   -15.6097	
    -5.4550	    -8.8120	   -12.5885	    -0.4196	   -13.6795	    -1.5106	   -23.5825	   -10.4065	   -12.1689	   -15.7776	
    -5.2032	    -8.6441	   -12.4207	     0.1678	   -13.0920	    -1.0910	   -23.3307	   -11.0779	   -12.5046	   -15.7776	
    -4.6997	    -8.2245	   -12.0850	     0.7553	   -12.4207	    -0.8392	   -22.6593	   -11.4975	   -12.5046	   -15.6097	
    -3.8605	    -7.6370	   -11.4975	     1.2589	   -11.5814	    -0.5875	   -21.7361	   -11.5814	   -12.1689	   -15.1901	
    -2.6855	    -6.5460	   -10.6583	     1.7624	   -10.6583	    -0.2518	   -20.5612	   -11.4136	   -11.5814	   -14.4348	
    -1.0910	    -5.1193	    -9.6512	     2.3499	    -9.6512	     0.3357	   -19.1345	   -10.9100	   -10.5743	   -13.5117	
     0.8392	    -3.2730	    -8.3084	     2.9373	    -8.5602	     1.0071	   -17.5400	   -10.0708	    -9.3155	   -12.4207	
     2.9373	    -1.2589	    -6.8817	     3.6087	    -7.4692	     1.6785	   -16.0294	    -8.9798	    -7.8888	   -11.1618	
     5.0354	     0.6714	    -5.3711	     4.2801	    -6.4621	     2.4338	   -14.6866	    -7.7209	    -6.4621	   -10.0708	
     6.8817	     2.4338	    -4.0283	     4.9515	    -5.6229	     2.9373	   -13.6795	    -6.4621	    -5.2872	    -9.1476	
     8.2245	     3.6087	    -3.0212	     5.4550	    -5.2032	     3.2730	   -13.1760	    -5.5389	    -4.6158	    -8.6441	
     8.8120	     4.0283	    -2.6016	     5.7068	    -5.3711	     3.1052	   -13.4277	    -5.2032	    -4.6997	    -8.8120	
     8.5602	     3.6087	    -2.7695	     5.4550	    -6.2103	     2.5177	   -14.4348	    -5.5389	    -5.5389	    -9.7351	
     7.4692	     2.4338	    -3.5248	     4.8676	    -7.7209	     1.4267	   -16.1972	    -6.4621	    -7.0496	   -11.2457	
     5.8746	     0.6714	    -4.6158	     3.9444	    -9.5673	     0.0000	   -18.2953	    -7.9727	    -9.1476	   -13.1760	
     4.1122	    -1.3428	    -5.7907	     2.8534	   -11.5814	    -1.6785	   -20.6451	    -9.5673	   -11.4136	   -15.3580	
     2.2659	    -3.2730	    -6.8817	     1.6785	   -13.4277	    -3.4409	   -22.8271	   -11.1618	   -13.5117	   -17.3721	
     0.6714	    -5.1193	    -7.6370	     0.4196	   -15.1062	    -5.2872	   -24.8413	   -12.5046	   -15.5258	   -19.2184	
    -0.6714	    -6.7139	    -8.1406	    -0.8392	   -16.3651	    -7.1335	   -26.3519	   -13.6795	   -17.2043	   -20.7291	
    -1.7624	    -7.9727	    -8.3084	    -2.1820	   -17.2043	    -8.9798	   -27.4429	   -14.6027	   -18.5471	   -21.9879	
    -2.6016	    -8.8959	    -8.3084	    -3.6087	   -17.7078	   -10.9100	   -28.1143	   -15.1901	   -19.6381	   -22.9950	
    -3.0212	    -9.4833	    -7.9727	    -5.0354	   -17.7078	   -12.8403	   -28.2822	   -15.6097	   -20.3934	   -23.5825	
    -3.0212	    -9.7351	    -7.6370	    -6.2943	   -17.4561	   -14.6027	   -27.9465	   -15.6937	   -20.8130	   -24.0021	
    -2.6855	    -9.6512	    -7.2174	    -7.2174	   -16.9525	   -16.1133	   -27.1912	   -15.6097	   -20.8969	   -24.0860	
    -1.9302	    -9.3994	    -6.8817	    -7.8888	   -16.1972	   -17.3721	   -26.2680	   -15.4419	   -20.8130	   -24.0021	
    -0.9232	    -8.9798	    -6.7139	    -8.1406	   -15.4419	   -18.2114	   -25.0931	   -15.2740	   -20.5612	   -23.7503	
     0.2518	    -8.5602	    -6.6299	    -8.1406	   -14.6027	   -18.6310	   -23.8342	   -15.0223	   -20.0577	   -23.3307	
     1.2589	    -8.0566	    -6.7139	    -7.8049	   -13.7634	   -18.5471	   -22.6593	   -14.8544	   -19.5541	   -22.9111	
     2.0981	    -7.6370	    -6.7978	    -7.4692	   -13.0920	   -18.1274	   -21.6522	   -14.6027	   -18.8828	   -22.4075	
     2.5177	    -7.4692	    -7.0496	    -7.0496	   -12.5885	   -17.5400	   -20.8130	   -14.2670	   -18.2953	   -21.9879	
     2.5177	    -7.4692	    -7.4692	    -6.7139	   -12.3367	   -17.1204	   -20.2255	   -13.6795	   -17.7078	   -21.5683	
     2.0142	    -7.7209	    -8.1406	    -6.4621	   -12.4207	   -16.9525	   -20.0577	   -13.0081	   -17.2043	   -21.3165	
     1.0910	    -8.1406	    -9.1476	    -6.2103	   -12.8403	   -17.1204	   -20.3934	   -12.0850	   -16.7847	   -21.2326	
    -0.1678	    -8.7280	   -10.5743	    -5.9586	   -13.5956	   -17.6239	   -20.9808	   -11.1618	   -16.6168	   -21.3165	
    -1.6785	    -9.3994	   -12.4207	    -5.6229	   -14.6866	   -18.3792	   -21.9040	   -10.3226	   -16.6168	   -21.5683	
    -3.1891	   -10.0708	   -14.3509	    -5.2032	   -15.8615	   -19.0506	   -22.9950	    -9.7351	   -16.7007	   -21.9040	
    -4.8676	   -10.8261	   -16.1972	    -4.6997	   -17.1204	   -19.5541	   -24.1699	    -9.3994	   -17.0364	   -22.2397	
    -6.4621	   -11.5814	   -17.8757	    -4.1122	   -18.2114	   -19.5541	   -25.3448	    -9.3994	   -17.3721	   -22.4915	
    -7.9727	   -12.3367	   -19.2184	    -3.6926	   -19.2184	   -18.9667	   -26.3519	    -9.6512	   -17.7078	   -22.6593	
    -9.3155	   -13.0081	   -20.0577	    -3.4409	   -20.0577	   -17.9596	   -27.1912	   -10.1547	   -18.1274	   -22.7432	
   -10.3226	   -13.4277	   -20.5612	    -3.3569	   -20.5612	   -16.6168	   -27.6947	   -10.7422	   -18.4631	   -22.6593	
   -10.9940	   -13.6795	   -20.6451	    -3.5248	   -20.8969	   -15.2740	   -27.9465	   -11.2457	   -18.6310	   -22.4915	
   -11.2457	   -13.6795	   -20.3934	    -3.9444	   -20.8130	   -14.2670	   -27.7786	   -11.4136	   -18.6310	   -22.1558	
   -11.2457	   -13.5117	   -19.8898	    -4.4479	   -20.5612	   -13.5117	   -27.3590	   -11.2457	   -18.3792	   -21.6522	
   -10.9940	   -13.0920	   -19.3024	    -5.0354	   -19.9738	   -13.0920	   -26.6037	   -10.8261	   -17.7917	   -20.9808	
   -10.6583	   -12.7563	   -18.7149	    -5.6229	   -19.3863	   -12.7563	   -25.6805	   -10.0708	   -17.0364	   -20.2255	
   -10.4904	   -12.4207	   -18.2114	    -6.2943	   -18.7988	   -12.5046	   -24.8413	    -9.3994	   -16.0294	   -19.3863	
   -10.4065	   -12.2528	   -17.8757	    -6.9656	   -18.2953	   -12.1689	   -24.0021	    -8.8120	   -14.9384	   -18.5471	
   -10.4065	   -12.1689	   -17.7917	    -7.5531	   -17.9596	   -11.9171	   -23.4146	    -8.7280	   -13.8474	   -17.7917	
   -10.5743	   -12.3367	   -17.7917	    -7.8888	   -17.7917	   -11.7493	   -22.9950	    -9.1476	   -13.0081	   -17.2043	
   -10.6583	   -12.5046	   -17.8757	    -8.0566	   -17.7078	   -11.4975	   -22.7432	   -10.1547	   -12.4207	   -16.7847	
   -10.6583	   -12.7563	   -18.0435	    -8.0566	   -17.7917	   -11.4136	   -22.8271	   -11.6653	   -12.1689	   -16.5329	
   -10.6583	   -12.9242	   -18.2114	    -8.0566	   -17.9596	   -11.4136	   -22.9950	   -13.5956	   -12.2528	   -16.5329	
   -10.4904	   -13.0081	   -18.2953	    -8.2245	   -18.2953	   -11.4975	   -23.4146	   -15.6937	   -12.5885	   -16.6168	
   -10.4065	   -13.0081	   -18.4631	    -8.4763	   -18.5471	   -11.6653	   -23.8342	   -17.7078	   -13.2599	   -16.8686	
   -10.2386	   -13.1760	   -18.5471	    -8.9798	   -18.7988	   -12.0010	   -24.2538	   -19.1345	   -14.0152	   -17.0364	
   -10.1547	   -13.3438	   -18.7149	    -9.4833	   -19.0506	   -12.3367	   -24.5895	   -19.9738	   -14.6866	   -17.2882	
   -10.1547	   -13.6795	   -18.8828	    -9.9030	   -19.3024	   -12.5885	   -24.9252	   -20.0577	   -15.3580	   -17.4561	
   -10.2386	   -14.1830	   -18.9667	   -10.2386	   -19.4702	   -12.8403	   -25.1770	   -19.6381	   -16.0294	   -17.6239	
   -10.4065	   -14.7705	   -19.1345	   -10.4904	   -19.6381	   -13.0081	   -25.2609	   -18.9667	   -16.6168	   -17.7078	
   -10.7422	   -15.5258	   -19.3024	   -10.7422	   -19.8059	   -13.1760	   -25.4288	   -18.4631	   -17.3721	   -17.8757	
   -11.4136	   -16.4490	   -19.6381	   -11.0779	   -20.0577	   -13.4277	   -25.6805	   -18.2953	   -18.2114	   -18.2953	
   -12.3367	   -17.7078	   -20.2255	   -11.7493	   -20.6451	   -14.0152	   -26.1002	   -18.8828	   -19.4702	   -19.0506	
   -13.7634	   -19.3024	   -21.1487	   -12.6724	   -21.4844	   -15.0223	   -26.8555	   -20.1416	   -21.0648	   -20.3094	
   -15.6097	   -21.1487	   -22.3236	   -13.9313	   -22.6593	   -16.4490	   -27.9465	   -22.1558	   -22.9111	   -21.9879	
   -17.6239	   -23.2468	   -23.6664	   -15.2740	   -24.0021	   -18.1274	   -29.1214	   -24.8413	   -25.0931	   -23.9182	
   -19.5541	   -25.2609	   -24.7574	   -16.7847	   -25.3448	   -19.8898	   -30.3802	   -27.9465	   -27.1912	   -25.9323	
   -21.3165	   -27.0233	   -25.5966	   -18.1274	   -26.5198	   -21.5683	   -31.4713	   -31.2195	   -29.1214	   -27.7786	
   -22.5754	   -28.2822	   -25.9323	   -19.2184	   -27.3590	   -22.9950	   -32.2266	   -34.1568	   -30.5481	   -29.2892	
   -23.4146	   -29.1214	   -25.7645	   -20.1416	   -27.7786	   -24.1699	   -32.7301	   -36.5906	   -31.5552	   -30.2963	
   -23.7503	   -29.5410	   -25.1770	   -20.7291	   -27.9465	   -25.0092	   -32.9819	   -38.1012	   -31.9748	   -30.8838	
   -23.5825	   -29.4571	   -24.4217	   -20.9808	   -27.8625	   -25.5966	   -33.0658	   -38.6887	   -31.8909	   -31.1356	
   -23.1628	   -28.9536	   -23.5825	   -20.7291	   -27.6108	   -26.0162	   -32.9819	   -38.4369	   -31.5552	   -31.1356	
   -22.4075	   -28.0304	   -22.8271	   -20.1416	   -27.2751	   -26.2680	   -32.8979	   -37.3459	   -30.9677	   -30.9677	
   -21.5683	   -26.9394	   -22.4075	   -19.2184	   -27.0233	   -26.4359	   -32.7301	   -35.6674	   -30.1285	   -30.7999	
   -20.7291	   -25.6805	   -22.3236	   -18.1274	   -26.6876	   -26.5198	   -32.5623	   -33.7372	   -29.2892	   -30.4642	
   -19.9738	   -24.4217	   -22.4915	   -17.0364	   -26.5198	   -26.6876	   -32.4783	   -31.5552	   -28.3661	   -30.1285	
   -19.3863	   -23.4146	   -23.0789	   -16.1972	   -26.4359	   -27.0233	   -32.3944	   -29.5410	   -27.4429	   -29.7928	
   -19.1345	   -22.7432	   -23.8342	   -15.7776	   -26.4359	   -27.5269	   -32.3105	   -27.6108	   -26.5198	   -29.4571	
   -19.1345	   -22.4075	   -24.7574	   -15.7776	   -26.6037	   -28.1982	   -32.3944	   -26.1002	   -25.7645	   -29.2053	
   -19.3024	   -22.4915	   -25.7645	   -16.1972	   -26.7715	   -29.0375	   -32.5623	   -24.9252	   -25.0092	   -28.9536	
   -19.5541	   -22.7432	   -26.7715	   -16.9525	   -27.1072	   -29.7089	   -32.6462	   -24.2538	   -24.4217	   -28.7018	
   -19.8059	   -23.2468	   -27.6947	   -17.7078	   -27.2751	   -30.0446	   -32.7301	   -24.0021	   -23.8342	   -28.3661	
   -19.8898	   -23.8342	   -28.4500	   -18.4631	   -27.3590	   -29.6249	   -32.7301	   -24.0860	   -23.2468	   -27.8625	
   -19.8898	   -24.3378	   -28.9536	   -18.7988	   -27.2751	   -28.3661	   -32.4783	   -24.4217	   -22.7432	   -27.2751	
   -19.6381	   -24.6735	   -29.1214	   -18.6310	   -26.9394	   -26.3519	   -32.1426	   -24.8413	   -22.1558	   -26.5198	
   -19.3024	   -24.9252	   -29.0375	   -18.0435	   -26.4359	   -23.6664	   -31.6391	   -25.0931	   -21.7361	   -25.6805	
   -18.8828	   -25.0092	   -28.7018	   -17.1204	   -25.8484	   -20.7291	   -31.1356	   -25.0931	   -21.3165	   -24.7574	
   -18.4631	   -24.8413	   -28.2822	   -15.7776	   -25.3448	   -17.8757	   -30.6320	   -24.6735	   -20.9808	   -23.9182	
   -18.1274	   -24.6735	   -27.7786	   -14.2670	   -24.9252	   -15.2740	   -30.2124	   -23.7503	   -20.6451	   -23.0789	
   -17.8757	   -24.3378	   -27.3590	   -12.6724	   -24.6735	   -13.1760	   -29.9606	   -22.5754	   -20.3934	   -22.4075	
   -17.6239	   -24.0021	   -27.1072	   -11.2457	   -24.7574	   -11.4136	   -29.9606	   -21.2326	   -20.1416	   -21.9040	
   -17.6239	   -23.7503	   -27.1072	    -9.9869	   -25.1770	   -10.2386	   -30.2124	   -20.1416	   -20.0577	   -21.6522	
   -17.8757	   -23.6664	   -27.4429	    -9.1476	   -25.8484	    -9.4833	   -30.7159	   -19.4702	   -20.0577	   -21.7361	
   -18.3792	   -23.7503	   -27.9465	    -8.5602	   -26.7715	    -9.2316	   -31.3873	   -19.1345	   -20.3094	   -21.9879	
   -18.9667	   -24.0860	   -28.7857	    -8.2245	   -27.7786	    -9.3155	   -32.3105	   -19.1345	   -20.6451	   -22.4075	
   -19.7220	   -24.5895	   -29.7928	    -8.0566	   -28.9536	    -9.7351	   -33.3176	   -19.3024	   -21.0648	   -22.9111	
   -20.5612	   -25.2609	   -30.7999	    -7.9727	   -30.0446	   -10.4065	   -34.2407	   -19.4702	   -21.4005	   -23.4146	
   -21.2326	   -25.9323	   -31.8069	    -7.8888	   -31.1356	   -11.3297	   -35.2478	   -19.3863	   -21.6522	   -24.0021	
   -21.7361	   -26.6876	   -32.6462	    -7.8049	   -31.9748	   -12.2528	   -36.0031	   -18.8828	   -21.7361	   -24.3378	
   -21.9040	   -27.1912	   -33.2336	    -7.5531	   -32.6462	   -13.2599	   -36.5067	   -17.7917	   -21.5683	   -24.5895	
   -21.8201	   -27.5269	   -33.4015	    -7.3013	   -32.8979	   -14.3509	   -36.6745	   -16.1972	   -21.0648	   -24.5056	
   -21.3165	   -27.4429	   -33.2336	    -6.9656	   -32.8979	   -15.2740	   -36.4227	   -14.0152	   -20.3094	   -24.1699	
   -20.5612	   -27.1072	   -32.7301	    -6.7139	   -32.4783	   -16.1972	   -35.8353	   -11.3297	   -19.3024	   -23.5825	
   -19.5541	   -26.5198	   -31.9748	    -6.5460	   -31.8069	   -16.8686	   -34.9121	    -8.4763	   -18.2114	   -22.7432	
   -18.4631	   -25.5966	   -30.9677	    -6.4621	   -30.7999	   -17.2882	   -33.6533	    -5.6229	   -16.9525	   -21.7361	
   -17.2043	   -24.5895	   -29.7928	    -6.5460	   -29.7089	   -17.3721	   -32.3105	    -3.1891	   -15.7776	   -20.6451	
   -16.0294	   -23.4146	   -28.4500	    -6.5460	   -28.4500	   -17.1204	   -30.7999	    -1.4267	   -14.6866	   -19.5541	
   -15.0223	   -22.2397	   -27.1912	    -6.4621	   -27.1912	   -16.3651	   -29.3732	    -0.6714	   -13.7634	   -18.5471	
   -14.1830	   -21.1487	   -25.9323	    -6.4621	   -25.9323	   -15.3580	   -28.1143	    -0.9232	   -13.0920	   -17.6239	
   -13.5956	   -20.2255	   -24.8413	    -6.4621	   -24.9252	   -14.1830	   -27.0233	    -2.3499	   -12.7563	   -16.9525	
   -13.3438	   -19.5541	   -24.0021	    -6.6299	   -24.0860	   -12.9242	   -26.1841	    -4.5319	   -12.6724	   -16.6168	
   -13.4277	   -19.3024	   -23.3307	    -7.1335	   -23.4985	   -11.9171	   -25.7645	    -7.3853	   -13.0920	   -16.6168	
   -13.6795	   -19.3024	   -22.9950	    -7.9727	   -23.2468	   -11.2457	   -25.6805	   -10.4065	   -13.9313	   -16.9525	
   -14.1830	   -19.7220	   -22.8271	    -8.9798	   -23.2468	   -10.9100	   -25.9323	   -13.5117	   -15.1062	   -17.7078	
   -14.8544	   -20.3094	   -22.7432	   -10.1547	   -23.4146	   -10.9940	   -26.5198	   -16.5329	   -16.4490	   -18.6310	
   -15.5258	   -21.2326	   -22.7432	   -11.3297	   -23.6664	   -11.3297	   -27.1912	   -19.2184	   -17.8757	   -19.7220	
   -16.2811	   -22.2397	   -22.7432	   -12.5046	   -24.0860	   -11.9171	   -27.9465	   -21.5683	   -19.3024	   -20.8130	
   -17.1204	   -23.4146	   -22.8271	   -13.5117	   -24.5056	   -12.6724	   -28.7018	   -23.4985	   -20.5612	   -21.8201	
   -17.9596	   -24.5895	   -22.9111	   -14.5187	   -24.8413	   -13.5956	   -29.3732	   -24.9252	   -21.5683	   -22.5754	
   -18.8828	   -25.6805	   -22.9950	   -15.3580	   -25.0931	   -14.6027	   -29.9606	   -25.6805	   -22.2397	   -23.0789	
   -19.9738	   -26.7715	   -23.1628	   -16.1133	   -25.2609	   -15.6937	   -30.2963	   -25.8484	   -22.6593	   -23.2468	
   -21.0648	   -27.6947	   -23.4985	   -16.7847	   -25.3448	   -16.8686	   -30.4642	   -25.4288	   -22.6593	   -23.1628	
   -22.3236	   -28.5339	   -23.9182	   -17.3721	   -25.3448	   -18.1274	   -30.4642	   -24.7574	   -22.4075	   -22.8271	
   -23.4985	   -29.0375	   -24.4217	   -17.7917	   -25.2609	   -19.3863	   -30.2963	   -23.8342	   -21.9040	   -22.3236	
   -24.4217	   -29.2892	   -24.8413	   -18.0435	   -25.0092	   -20.6451	   -30.0446	   -22.8271	   -21.2326	   -21.5683	
   -25.0931	   -29.2892	   -25.0092	   -18.0435	   -24.7574	   -21.7361	   -29.7089	   -21.8201	   -20.4773	   -20.8130	
   -25.3448	   -28.7857	   -24.7574	   -17.8757	   -24.3378	   -22.5754	   -29.2892	   -21.0648	   -19.6381	   -19.9738	
   -25.1770	   -27.9465	   -24.3378	   -17.2882	   -23.8342	   -23.1628	   -28.8696	   -20.4773	   -18.7988	   -19.2184	
   -24.5895	   -26.7715	   -23.7503	   -16.6168	   -23.4146	   -23.4146	   -28.5339	   -20.0577	   -18.1274	   -18.7988	
   -23.8342	   -25.5966	   -23.1628	   -15.6937	   -23.2468	   -23.2468	   -28.4500	   -19.9738	   -17.7917	   -18.7149	
   -23.0789	   -24.5895	   -22.9111	   -14.7705	   -23.3307	   -22.6593	   -28.7018	   -20.0577	   -17.7078	   -19.0506	
   -22.3236	   -23.8342	   -22.9950	   -13.9313	   -23.8342	   -21.5683	   -29.3732	   -20.3934	   -18.1274	   -19.8898	
   -21.6522	   -23.3307	   -23.2468	   -13.1760	   -24.5056	   -20.1416	   -30.2963	   -20.8130	   -18.7149	   -21.0648	
   -20.8130	   -22.9111	   -23.5825	   -12.5046	   -25.2609	   -18.5471	   -31.3034	   -21.1487	   -19.4702	   -22.3236	
   -19.6381	   -22.2397	   -23.6664	   -11.8332	   -25.7645	   -16.8686	   -32.0587	   -21.4005	   -20.1416	   -23.4146	
   -18.2114	   -21.4005	   -23.5825	   -11.2457	   -26.0162	   -15.3580	   -32.4783	   -21.3165	   -20.5612	   -24.3378	
   -16.5329	   -20.3094	   -23.1628	   -10.7422	   -25.9323	   -14.0152	   -32.5623	   -21.0648	   -20.8130	   -24.7574	
   -14.7705	   -19.3024	   -22.4915	   -10.2386	   -25.5127	   -13.0081	   -32.2266	   -20.5612	   -20.8130	   -24.9252	
   -13.1760	   -18.3792	   -21.6522	    -9.9030	   -24.7574	   -12.2528	   -31.5552	   -19.7220	   -20.5612	   -24.6735	
   -11.8332	   -17.7917	   -20.8130	    -9.5673	   -23.9182	   -11.7493	   -30.6320	   -18.7988	   -20.0577	   -24.1699	
   -10.9940	   -17.5400	   -20.0577	    -9.3994	   -23.0789	   -11.4975	   -29.5410	   -17.6239	   -19.3863	   -23.4146	
   -10.5743	   -17.5400	   -19.3863	    -9.3155	   -22.1558	   -11.6653	   -28.3661	   -16.4490	   -18.6310	   -22.5754	
   -10.6583	   -17.7917	   -18.8828	    -9.5673	   -21.4844	   -12.1689	   -27.3590	   -15.3580	   -17.8757	   -21.7361	
   -11.3297	   -18.2114	   -18.7149	   -10.0708	   -20.9808	   -13.0081	   -26.4359	   -14.4348	   -17.3721	   -20.9808	
   -12.3367	   -18.7988	   -18.7988	   -10.8261	   -20.7291	   -14.1830	   -25.7645	   -13.7634	   -17.0364	   -20.3934	
   -13.6795	   -19.3863	   -19.1345	   -11.6653	   -20.8130	   -15.5258	   -25.4288	   -13.2599	   -16.9525	   -20.0577	
   -15.1062	   -20.0577	   -19.6381	   -12.5046	   -21.0648	   -17.0364	   -25.2609	   -12.9242	   -17.0364	   -19.9738	
   -16.4490	   -20.7291	   -20.3094	   -13.1760	   -21.5683	   -18.6310	   -25.4288	   -12.5885	   -17.2882	   -20.0577	
   -17.7078	   -21.3165	   -21.1487	   -13.7634	   -22.1558	   -20.2255	   -25.8484	   -12.4207	   -17.5400	   -20.4773	
   -18.6310	   -21.8201	   -21.9879	   -14.3509	   -22.9111	   -21.6522	   -26.5198	   -12.3367	   -17.9596	   -21.0648	
   -19.3024	   -22.3236	   -22.9950	   -14.8544	   -23.8342	   -22.8271	   -27.3590	   -12.7563	   -18.6310	   -21.9879	
   -19.5541	   -22.6593	   -24.0860	   -15.3580	   -24.9252	   -23.6664	   -28.4500	   -13.5956	   -19.4702	   -23.1628	
   -19.4702	   -22.9111	   -25.2609	   -15.7776	   -26.0162	   -24.0860	   -29.6249	   -15.1062	   -20.6451	   -24.5056	
   -19.1345	   -23.0789	   -26.5198	   -16.0294	   -27.1912	   -24.0860	   -30.8838	   -17.0364	   -21.9040	   -25.9323	
   -18.3792	   -23.1628	   -27.7786	   -16.0294	   -28.1982	   -23.4985	   -31.9748	   -19.2184	   -23.2468	   -27.2751	
   -17.4561	   -22.9950	   -28.8696	   -15.6097	   -29.0375	   -22.4915	   -32.8140	   -21.4844	   -24.3378	   -28.4500	
   -16.4490	   -22.7432	   -29.7928	   -14.8544	   -29.5410	   -20.9808	   -33.4015	   -23.3307	   -25.2609	   -29.3732	
   -15.4419	   -22.4075	   -30.3802	   -13.6795	   -29.7089	   -19.3024	   -33.5693	   -24.4217	   -25.8484	   -29.9606	
   -14.6866	   -22.1558	   -30.5481	   -12.2528	   -29.5410	   -17.6239	   -33.4015	   -24.4217	   -26.0162	   -30.1285	
   -14.2670	   -21.9040	   -30.3802	   -10.6583	   -28.9536	   -16.1133	   -32.8979	   -23.3307	   -25.8484	   -29.8767	
   -14.2670	   -21.9040	   -29.7928	    -9.0637	   -28.1982	   -14.9384	   -32.2266	   -20.9808	   -25.2609	   -29.2892	
   -14.6027	   -22.0718	   -28.8696	    -7.8049	   -27.1072	   -14.3509	   -31.2195	   -17.5400	   -24.2538	   -28.2822	
   -15.3580	   -22.4075	   -27.6947	    -6.7978	   -25.7645	   -14.1830	   -30.0446	   -13.2599	   -22.8271	   -27.0233	
   -16.1972	   -22.8271	   -26.3519	    -6.2103	   -24.3378	   -14.6866	   -28.8696	    -8.6441	   -21.1487	   -25.5966	
   -17.2043	   -23.3307	   -24.9252	    -6.1264	   -22.8271	   -15.6097	   -27.6947	    -4.2801	   -19.2184	   -24.0860	
   -18.1274	   -23.8342	   -23.4985	    -6.2943	   -21.4005	   -16.8686	   -26.5198	    -0.5035	   -17.3721	   -22.6593	
   -18.8828	   -24.0860	   -22.2397	    -6.7139	   -19.9738	   -18.2953	   -25.5127	     2.0981	   -15.6937	   -21.3165	
   -19.3863	   -24.0860	   -21.0648	    -7.2174	   -18.7149	   -19.5541	   -24.6735	     3.5248	   -14.1830	   -20.2255	
   -19.4702	   -23.5825	   -20.0577	    -7.6370	   -17.4561	   -20.5612	   -23.8342	     3.6087	   -13.0081	   -19.2184	
   -19.1345	   -22.6593	   -19.1345	    -7.8888	   -16.3651	   -21.1487	   -23.1628	     2.6855	   -12.1689	   -18.5471	
   -18.2953	   -21.3165	   -18.2114	    -7.9727	   -15.4419	   -21.0648	   -22.4915	     1.0071	   -11.5814	   -17.9596	
   -16.9525	   -19.7220	   -17.3721	    -7.8049	   -14.6027	   -20.3094	   -21.9040	    -1.1749	   -11.3297	   -17.6239	
   -15.3580	   -17.9596	   -16.4490	    -7.2174	   -14.0152	   -18.7149	   -21.4844	    -3.5248	   -11.3297	   -17.3721	
   -13.5117	   -16.1133	   -15.5258	    -6.4621	   -13.5117	   -16.3651	   -21.2326	    -5.9586	   -11.6653	   -17.3721	
   -11.5814	   -14.5187	   -14.6027	    -5.4550	   -13.3438	   -13.4277	   -21.0648	    -8.5602	   -12.0850	   -17.5400	
    -9.8190	   -13.1760	   -13.8474	    -4.2801	   -13.2599	   -10.1547	   -21.1487	   -11.3297	   -12.7563	   -17.8757	
    -8.3084	   -12.1689	   -13.3438	    -3.1891	   -13.3438	    -6.7139	   -21.3165	   -14.2670	   -13.4277	   -18.2953	
    -7.1335	   -11.4136	   -13.0081	    -2.0981	   -13.5956	    -3.6087	   -21.5683	   -17.1204	   -14.0991	   -18.7988	
    -6.2943	   -10.9940	   -12.9242	    -1.2589	   -13.9313	    -0.9232	   -21.9040	   -19.5541	   -14.7705	   -19.3024	
    -5.6229	   -10.7422	   -12.9242	    -0.5875	   -14.1830	     1.1749	   -22.1558	   -21.3165	   -15.1901	   -19.7220	
    -5.2032	   -10.4904	   -12.9242	     0.0000	   -14.3509	     2.7695	   -22.2397	   -22.4075	   -15.5258	   -20.0577	
    -5.0354	   -10.2386	   -12.9242	     0.4196	   -14.4348	     3.9444	   -22.0718	   -22.6593	   -15.6097	   -20.2255	
    -5.0354	    -9.9869	   -12.8403	     0.6714	   -14.2670	     4.7836	   -21.7361	   -22.2397	   -15.5258	   -20.1416	
    -5.2032	    -9.6512	   -12.6724	     0.9232	   -13.8474	     5.3711	   -21.0648	   -21.3165	   -15.2740	   -19.8898	
    -5.6229	    -9.3155	   -12.3367	     1.0910	   -13.2599	     5.7068	   -20.2255	   -19.9738	   -14.6866	   -19.3863	
    -6.0425	    -8.8120	   -11.9171	     1.2589	   -12.5046	     5.7907	   -19.1345	   -18.2953	   -13.9313	   -18.7149	
    -6.4621	    -8.3084	   -11.3297	     1.5106	   -11.5814	     5.6229	   -17.9596	   -16.3651	   -12.9242	   -17.8757	
    -6.5460	    -7.7209	   -10.6583	     1.9302	   -10.4904	     5.2872	   -16.7847	   -14.5187	   -11.8332	   -16.8686	
    -6.4621	    -6.8817	    -9.9030	     2.5177	    -9.3994	     4.9515	   -15.6097	   -12.7563	   -10.6583	   -15.9454	
    -5.9586	    -5.9586	    -8.9798	     3.3569	    -8.3084	     4.6158	   -14.5187	   -11.1618	    -9.5673	   -15.0223	
    -5.2032	    -5.0354	    -8.1406	     4.4479	    -7.3013	     4.3640	   -13.5956	    -9.9030	    -8.4763	   -14.2670	
    -4.1962	    -4.0283	    -7.3853	     5.5389	    -6.5460	     4.1962	   -13.0081	    -9.0637	    -7.6370	   -13.6795	
    -3.2730	    -3.1891	    -6.7978	     6.6299	    -6.1264	     4.0283	   -12.6724	    -8.6441	    -7.1335	   -13.4277	
    -2.5177	    -2.6855	    -6.5460	     7.3853	    -6.2103	     3.6087	   -12.8403	    -8.8120	    -6.9656	   -13.6795	
    -2.1820	    -2.5177	    -6.7139	     7.7209	    -6.7978	     2.8534	   -13.5956	    -9.6512	    -7.3853	   -14.3509	
    -2.2659	    -2.9373	    -7.4692	     7.3013	    -7.9727	     1.5106	   -14.7705	   -10.9940	    -8.3923	   -15.5258	
    -2.8534	    -3.8605	    -8.6441	     6.2943	    -9.6512	    -0.1678	   -16.5329	   -12.7563	    -9.9030	   -17.1204	
    -3.8605	    -5.2032	   -10.1547	     4.7836	   -11.6653	    -2.1820	   -18.4631	   -14.6866	   -11.9171	   -18.9667	
    -5.1193	    -6.7139	   -11.8332	     2.9373	   -13.8474	    -4.3640	   -20.5612	   -16.3651	   -14.0152	   -20.7291	
    -6.4621	    -8.3084	   -13.5117	     0.8392	   -15.9454	    -6.5460	   -22.4075	   -17.7078	   -15.9454	   -22.3236	
    -7.8888	    -9.9030	   -15.0223	    -1.1749	   -17.7917	    -8.5602	   -24.0021	   -18.5471	   -17.5400	   -23.4985	
    -9.1476	   -11.2457	   -16.1133	    -3.1891	   -19.3024	   -10.3226	   -25.1770	   -18.7988	   -18.5471	   -24.1699	
   -10.1547	   -12.3367	   -16.8686	    -4.9515	   -20.3934	   -11.7493	   -25.8484	   -18.4631	   -19.0506	   -24.4217	
[Epoch Header]
[Trial Type]	23
[Accept]	1
[Correct]	0
[RT]	 0.000
[Resp]	0
[Epoch Data]
     0.2518	    -0.7553	    -1.7624	     0.5035	    -6.0425	     1.5945	   -11.8332	    -2.6016	    -7.4692	   -12.5885	
     0.7553	    -0.6714	    -0.5035	     0.5875	    -5.0354	     1.5106	   -10.5743	    -0.8392	    -6.8817	   -12.1689	
     1.1749	    -0.5875	     0.5875	     0.7553	    -4.0283	     1.3428	    -9.3155	     1.2589	    -6.2943	   -11.5814	
     1.5945	    -0.4196	     1.4267	     1.0910	    -3.1052	     0.9232	    -8.1406	     3.5248	    -5.7068	   -10.9940	
     1.9302	    -0.1678	     1.9302	     1.5945	    -2.3499	     0.4196	    -7.0496	     5.7068	    -5.2032	   -10.4904	
     2.0981	     0.1678	     2.0142	     2.1820	    -1.7624	    -0.3357	    -6.2103	     7.7209	    -4.7836	    -9.9869	
     2.0142	     0.5875	     1.8463	     3.0212	    -1.4267	    -1.2589	    -5.6229	     9.3155	    -4.4479	    -9.6512	
     1.8463	     1.0071	     1.4267	     4.0283	    -1.1749	    -2.2659	    -5.2872	    10.0708	    -4.1962	    -9.3155	
     1.5945	     1.3428	     0.8392	     5.0354	    -1.1749	    -3.2730	    -5.1193	    10.0708	    -4.1962	    -9.1476	
     1.3428	     1.5945	     0.3357	     6.1264	    -1.1749	    -4.3640	    -5.2872	     9.0637	    -4.2801	    -9.1476	
     1.0071	     1.6785	    -0.0839	     7.1335	    -1.3428	    -5.2872	    -5.6229	     7.2174	    -4.5319	    -9.3155	
     0.8392	     1.6785	    -0.3357	     8.0566	    -1.5945	    -6.0425	    -6.0425	     4.8676	    -4.9515	    -9.5673	
     0.6714	     1.6785	    -0.4196	     8.7280	    -1.7624	    -6.4621	    -6.6299	     2.1820	    -5.2872	    -9.8190	
     0.5875	     1.6785	    -0.2518	     9.3994	    -1.9302	    -6.3782	    -7.3013	    -0.3357	    -5.7068	   -10.1547	
     0.5875	     1.6785	     0.0000	    10.0708	    -2.0142	    -5.6229	    -7.8049	    -2.6016	    -5.9586	   -10.3226	
     0.6714	     1.7624	     0.4196	    10.6583	    -2.0142	    -3.9444	    -8.3084	    -4.4479	    -6.0425	   -10.4065	
     0.8392	     1.8463	     0.8392	    11.3297	    -1.9302	    -1.3428	    -8.6441	    -5.7907	    -6.0425	   -10.4065	
     1.0071	     1.9302	     1.3428	    11.9171	    -1.8463	     1.9302	    -8.8959	    -6.7139	    -5.9586	   -10.2386	
     1.1749	     1.9302	     1.6785	    12.4207	    -1.7624	     5.6229	    -8.9798	    -7.2174	    -5.7068	   -10.0708	
     1.1749	     1.9302	     2.0142	    12.8403	    -1.7624	     9.2316	    -9.0637	    -7.4692	    -5.3711	    -9.7351	
     1.1749	     1.9302	     2.2659	    13.0081	    -1.7624	    12.3367	    -8.9798	    -7.3853	    -4.9515	    -9.3994	
     1.0910	     1.8463	     2.4338	    13.0081	    -1.7624	    14.6866	    -8.8959	    -6.9656	    -4.4479	    -9.0637	
     1.0910	     1.8463	     2.5177	    12.8403	    -1.8463	    16.2811	    -8.7280	    -6.2943	    -4.0283	    -8.7280	
     1.0910	     1.8463	     2.4338	    12.5885	    -1.9302	    17.1204	    -8.5602	    -5.3711	    -3.5248	    -8.5602	
     1.0910	     1.9302	     2.2659	    12.0850	    -2.1820	    17.2882	    -8.4763	    -4.4479	    -3.1052	    -8.3923	
     1.3428	     2.0142	     1.9302	    11.4136	    -2.3499	    17.0364	    -8.4763	    -3.4409	    -2.8534	    -8.3923	
     1.6785	     2.1820	     1.5106	    10.8261	    -2.6855	    16.5329	    -8.4763	    -2.4338	    -2.6016	    -8.4763	
     2.0981	     2.5177	     1.0071	    10.2386	    -2.9373	    15.9454	    -8.7280	    -1.4267	    -2.3499	    -8.6441	
     2.6016	     2.8534	     0.4196	     9.8190	    -3.2730	    15.3580	    -9.0637	    -0.2518	    -2.1820	    -8.8120	
     3.1052	     3.1891	    -0.2518	     9.3994	    -3.6087	    14.8544	    -9.5673	     1.0071	    -2.0142	    -8.9798	
     3.6087	     3.6087	    -1.0071	     9.1476	    -4.1122	    14.5187	   -10.1547	     2.1820	    -1.8463	    -9.1476	
     4.0283	     3.9444	    -1.8463	     8.7280	    -4.6158	    14.3509	   -10.9940	     3.2730	    -1.9302	    -9.4833	
     4.2801	     4.1122	    -2.6855	     8.3084	    -5.2032	    14.1830	   -11.9171	     3.8605	    -2.1820	    -9.8190	
     4.4479	     4.1962	    -3.6087	     7.5531	    -5.7907	    13.9313	   -12.9242	     3.9444	    -2.7695	   -10.3226	
     4.4479	     4.0283	    -4.5319	     6.6299	    -6.4621	    13.5956	   -13.9313	     3.5248	    -3.6926	   -10.9100	
     4.2801	     3.7766	    -5.4550	     5.3711	    -6.9656	    12.9242	   -14.8544	     2.6016	    -4.7836	   -11.4975	
     4.0283	     3.4409	    -6.3782	     4.0283	    -7.4692	    12.0010	   -15.6097	     1.4267	    -5.9586	   -12.2528	
     3.6087	     3.1052	    -7.2174	     2.6016	    -7.7209	    10.8261	   -16.1133	     0.1678	    -7.1335	   -12.8403	
     3.1891	     2.8534	    -7.8888	     1.3428	    -7.8049	     9.5673	   -16.3651	    -0.9232	    -7.9727	   -13.3438	
     2.8534	     2.7695	    -8.3084	     0.3357	    -7.5531	     8.2245	   -16.2811	    -1.6785	    -8.3923	   -13.5956	
     2.6016	     2.7695	    -8.3923	    -0.4196	    -7.0496	     6.9656	   -15.8615	    -1.9302	    -8.4763	   -13.5956	
     2.4338	     2.9373	    -8.2245	    -0.9232	    -6.2103	     5.7907	   -15.1901	    -1.6785	    -8.0566	   -13.2599	
     2.2659	     3.1052	    -7.7209	    -1.2589	    -5.2872	     4.8676	   -14.1830	    -1.0071	    -7.3013	   -12.7563	
     2.2659	     3.2730	    -6.9656	    -1.4267	    -4.2801	     4.0283	   -13.0920	     0.0000	    -6.2943	   -12.0010	
     2.2659	     3.3569	    -5.9586	    -1.3428	    -3.2730	     3.4409	   -11.9171	     1.3428	    -5.0354	   -11.1618	
     2.5177	     3.4409	    -4.8676	    -0.9232	    -2.2659	     3.1891	   -10.6583	     2.8534	    -3.6926	   -10.2386	
     2.9373	     3.5248	    -3.5248	    -0.1678	    -1.3428	     3.1891	    -9.4833	     4.5319	    -2.3499	    -9.3155	
     3.6087	     3.6087	    -2.0142	     0.8392	    -0.5035	     3.6087	    -8.3923	     6.0425	    -1.0071	    -8.3923	
     4.5319	     3.8605	    -0.5035	     2.1820	     0.3357	     4.3640	    -7.3013	     7.3853	     0.1678	    -7.4692	
     5.5389	     4.1122	     1.0910	     3.6087	     1.0071	     5.3711	    -6.4621	     8.2245	     1.0910	    -6.7978	
     6.4621	     4.2801	     2.6016	     5.0354	     1.5945	     6.5460	    -5.8746	     8.6441	     1.5945	    -6.2943	
     7.1335	     4.4479	     3.6926	     6.2103	     1.8463	     7.7209	    -5.5389	     8.4763	     1.7624	    -6.0425	
     7.3013	     4.2801	     4.2801	     6.9656	     1.7624	     8.5602	    -5.7068	     7.7209	     1.5106	    -6.0425	
     6.7978	     3.8605	     4.1122	     7.0496	     1.1749	     8.8959	    -6.2943	     6.6299	     0.7553	    -6.4621	
     5.6229	     3.1052	     3.1891	     6.6299	     0.0839	     8.5602	    -7.3013	     5.3711	    -0.3357	    -7.3013	
     3.9444	     2.0142	     1.5106	     5.6229	    -1.3428	     7.4692	    -8.8120	     4.1962	    -1.6785	    -8.3084	
     1.9302	     0.8392	    -0.5875	     4.1962	    -3.1052	     5.8746	   -10.4904	     3.3569	    -3.1052	    -9.5673	
    -0.0839	    -0.3357	    -2.8534	     2.6855	    -4.9515	     3.7766	   -12.2528	     3.1052	    -4.3640	   -10.7422	
    -1.8463	    -1.2589	    -4.7836	     1.3428	    -6.5460	     1.6785	   -13.6795	     3.6087	    -5.3711	   -11.7493	
    -3.0212	    -1.8463	    -6.2103	     0.1678	    -7.7209	    -0.4196	   -14.7705	     4.8676	    -5.8746	   -12.4207	
    -3.6926	    -2.0142	    -7.0496	    -0.5035	    -8.4763	    -2.1820	   -15.3580	     6.6299	    -5.8746	   -12.6724	
    -3.7766	    -1.8463	    -7.2174	    -0.8392	    -8.6441	    -3.5248	   -15.4419	     8.5602	    -5.4550	   -12.5885	
    -3.5248	    -1.4267	    -6.9656	    -0.7553	    -8.4763	    -4.6158	   -15.1062	    10.1547	    -4.7836	   -12.2528	
    -2.9373	    -0.9232	    -6.3782	    -0.5035	    -7.8888	    -5.2872	   -14.5187	    10.9100	    -4.1122	   -11.8332	
    -2.1820	    -0.3357	    -5.5389	    -0.0839	    -7.2174	    -5.6229	   -13.6795	    10.5743	    -3.5248	   -11.4975	
    -1.3428	     0.1678	    -4.5319	     0.4196	    -6.3782	    -5.5389	   -12.8403	     8.8120	    -3.1891	   -11.2457	
    -0.5875	     0.6714	    -3.4409	     1.0910	    -5.4550	    -5.1193	   -12.0010	     6.0425	    -3.1052	   -11.0779	
     0.1678	     1.1749	    -2.1820	     1.8463	    -4.6158	    -4.0283	   -11.3297	     2.6016	    -3.1891	   -11.0779	
     0.8392	     1.5106	    -0.9232	     2.6855	    -3.7766	    -2.4338	   -10.7422	    -1.0071	    -3.5248	   -11.1618	
     1.4267	     1.8463	     0.2518	     3.6926	    -3.0212	    -0.2518	   -10.4904	    -4.1122	    -3.9444	   -11.1618	
     1.8463	     2.0142	     1.4267	     4.6997	    -2.5177	     2.1820	   -10.4065	    -6.4621	    -4.4479	   -11.2457	
     2.1820	     1.9302	     2.3499	     5.6229	    -2.1820	     4.5319	   -10.6583	    -7.8888	    -4.8676	   -11.4136	
     2.1820	     1.5945	     3.0212	     6.5460	    -2.1820	     6.3782	   -11.1618	    -8.3923	    -5.2032	   -11.5814	
     2.0142	     1.0071	     3.3569	     7.3013	    -2.4338	     7.5531	   -11.8332	    -8.3084	    -5.4550	   -11.7493	
     1.5945	     0.1678	     3.3569	     7.8888	    -2.9373	     7.8888	   -12.6724	    -7.7209	    -5.6229	   -12.0010	
     0.9232	    -0.7553	     3.0212	     8.3084	    -3.6087	     7.4692	   -13.6795	    -6.8817	    -5.6229	   -12.1689	
     0.2518	    -1.7624	     2.4338	     8.5602	    -4.4479	     6.6299	   -14.5187	    -6.0425	    -5.6229	   -12.2528	
    -0.3357	    -2.6016	     1.5106	     8.6441	    -5.3711	     5.5389	   -15.2740	    -5.2032	    -5.5389	   -12.2528	
    -0.8392	    -3.1052	     0.3357	     8.6441	    -6.2943	     4.3640	   -15.8615	    -4.5319	    -5.3711	   -12.1689	
    -1.0910	    -3.3569	    -1.0071	     8.3084	    -7.1335	     3.4409	   -16.1972	    -4.0283	    -5.1193	   -12.0010	
    -1.2589	    -3.2730	    -2.5177	     7.7209	    -7.8888	     2.6855	   -16.2811	    -3.7766	    -4.8676	   -11.7493	
    -1.1749	    -2.8534	    -4.1962	     6.9656	    -8.5602	     2.1820	   -16.1133	    -3.6926	    -4.5319	   -11.4136	
    -1.0071	    -2.2659	    -5.7907	     5.9586	    -9.1476	     2.0142	   -15.7776	    -3.6926	    -4.1962	   -11.0779	
    -0.6714	    -1.5106	    -7.1335	     4.8676	    -9.5673	     2.0981	   -15.2740	    -3.6087	    -3.9444	   -10.7422	
    -0.0839	    -0.6714	    -8.2245	     4.0283	    -9.7351	     2.3499	   -14.6027	    -3.1052	    -3.5248	   -10.2386	
     0.7553	     0.2518	    -8.8120	     3.4409	    -9.7351	     2.8534	   -13.7634	    -2.0142	    -3.1052	    -9.7351	
     1.7624	     1.2589	    -8.8959	     3.2730	    -9.4833	     3.4409	   -12.8403	    -0.4196	    -2.6016	    -9.1476	
     2.9373	     2.3499	    -8.5602	     3.5248	    -8.9798	     4.1962	   -11.9171	     1.7624	    -2.0142	    -8.5602	
     4.2801	     3.3569	    -7.8888	     4.1962	    -8.3084	     4.9515	   -11.0779	     4.3640	    -1.3428	    -7.8888	
     5.4550	     4.2801	    -7.0496	     5.2032	    -7.6370	     5.7068	   -10.4065	     7.2174	    -0.5875	    -7.3013	
     6.5460	     5.0354	    -6.1264	     6.6299	    -6.9656	     6.4621	    -9.9030	    10.0708	     0.2518	    -6.7978	
     7.3853	     5.6229	    -5.2872	     8.3084	    -6.3782	     7.3853	    -9.6512	    12.9242	     1.0910	    -6.3782	
     7.9727	     6.0425	    -4.4479	    10.1547	    -5.8746	     8.6441	    -9.6512	    15.2740	     1.9302	    -6.0425	
     8.3923	     6.2103	    -3.6926	    12.1689	    -5.4550	    10.0708	    -9.7351	    16.9525	     2.6016	    -5.7907	
     8.6441	     6.1264	    -3.1891	    14.0152	    -5.2032	    11.8332	   -10.0708	    17.4561	     3.0212	    -5.7907	
     8.5602	     5.7907	    -2.8534	    15.6097	    -5.0354	    13.5956	   -10.4904	    16.7007	     3.1052	    -6.0425	
     8.2245	     5.1193	    -2.7695	    16.7847	    -5.1193	    15.1062	   -11.0779	    14.7705	     2.6855	    -6.5460	
     7.6370	     4.1122	    -2.8534	    17.1204	    -5.3711	    16.1972	   -11.7493	    11.8332	     1.8463	    -7.3013	
     6.8817	     3.0212	    -3.1052	    16.8686	    -5.7907	    16.7847	   -12.4207	     8.3084	     0.6714	    -8.2245	
     5.9586	     1.8463	    -3.4409	    15.7776	    -6.2943	    16.7007	   -13.0920	     4.6158	    -0.7553	    -9.2316	
     4.8676	     0.6714	    -3.8605	    14.2670	    -6.7978	    16.1972	   -13.6795	     1.0910	    -2.2659	   -10.3226	
     3.6926	    -0.4196	    -4.3640	    12.4207	    -7.3853	    15.2740	   -14.0991	    -2.0981	    -3.7766	   -11.3297	
     2.3499	    -1.4267	    -4.8676	    10.4065	    -7.8888	    14.0991	   -14.3509	    -4.6997	    -5.2872	   -12.2528	
     0.8392	    -2.2659	    -5.3711	     8.4763	    -8.2245	    12.8403	   -14.5187	    -6.7139	    -6.5460	   -13.0920	
    -0.6714	    -2.9373	    -5.7907	     6.6299	    -8.4763	    11.5814	   -14.4348	    -8.1406	    -7.6370	   -13.7634	
    -2.0981	    -3.4409	    -6.1264	     5.1193	    -8.6441	    10.4065	   -14.1830	    -8.8959	    -8.3923	   -14.2670	
    -3.2730	    -3.5248	    -6.3782	     4.1122	    -8.4763	     9.4833	   -13.7634	    -8.9798	    -8.8120	   -14.4348	
    -3.9444	    -3.3569	    -6.3782	     3.6926	    -8.2245	     8.8959	   -13.0920	    -8.5602	    -8.8959	   -14.5187	
    -4.1122	    -2.7695	    -6.2103	     3.7766	    -7.7209	     8.5602	   -12.3367	    -7.6370	    -8.7280	   -14.2670	
    -3.6926	    -1.8463	    -5.7907	     4.5319	    -7.0496	     8.6441	   -11.5814	    -6.2943	    -8.2245	   -13.8474	
    -2.7695	    -0.7553	    -5.2872	     5.6229	    -6.3782	     8.8959	   -10.8261	    -4.7836	    -7.5531	   -13.3438	
    -1.4267	     0.5035	    -4.6158	     6.9656	    -5.6229	     9.3155	   -10.2386	    -3.0212	    -6.6299	   -12.6724	
     0.1678	     1.8463	    -3.9444	     8.3084	    -4.9515	     9.8190	    -9.9030	    -1.1749	    -5.6229	   -11.9171	
     1.8463	     3.0212	    -3.4409	     9.3155	    -4.6158	    10.0708	    -9.8190	     0.5035	    -4.6997	   -11.3297	
     3.4409	     3.8605	    -3.1052	     9.9869	    -4.5319	    10.0708	   -10.2386	     1.8463	    -3.9444	   -10.9940	
     4.6158	     4.1962	    -3.2730	    10.0708	    -4.9515	     9.7351	   -10.9940	     2.7695	    -3.5248	   -10.9100	
     5.2872	     3.8605	    -3.7766	     9.7351	    -5.7907	     8.8959	   -12.2528	     3.1052	    -3.5248	   -11.2457	
     5.3711	     3.1052	    -4.6997	     9.0637	    -6.9656	     7.8888	   -13.7634	     3.1052	    -3.7766	   -11.7493	
     4.9515	     1.9302	    -5.7907	     8.3084	    -8.3084	     6.6299	   -15.2740	     2.7695	    -4.1122	   -12.4207	
     4.1122	     0.5875	    -6.7978	     7.6370	    -9.5673	     5.4550	   -16.5329	     2.3499	    -4.4479	   -12.9242	
     3.1891	    -0.6714	    -7.6370	     7.1335	   -10.5743	     4.2801	   -17.3721	     2.1820	    -4.5319	   -13.1760	
     2.0981	    -1.8463	    -8.0566	     6.7139	   -11.1618	     3.1891	   -17.7917	     2.1820	    -4.4479	   -13.2599	
     1.1749	    -2.6855	    -8.1406	     6.3782	   -11.3297	     2.0142	   -17.7078	     2.6016	    -4.1122	   -13.0081	
     0.3357	    -3.2730	    -7.8888	     6.2103	   -11.1618	     0.8392	   -17.2882	     3.2730	    -3.6926	   -12.6724	
    -0.3357	    -3.6926	    -7.3853	     6.0425	   -10.6583	    -0.3357	   -16.7007	     4.1122	    -3.3569	   -12.3367	
    -1.0071	    -3.9444	    -6.7139	     5.7907	   -10.0708	    -1.6785	   -15.9454	     5.0354	    -3.1052	   -12.0850	
    -1.6785	    -4.2801	    -5.9586	     5.5389	    -9.3994	    -3.0212	   -15.3580	     5.7068	    -3.1052	   -12.0010	
    -2.3499	    -4.6158	    -5.2872	     5.1193	    -8.8120	    -4.2801	   -14.8544	     5.9586	    -3.4409	   -12.0850	
    -3.0212	    -5.0354	    -4.7836	     4.6997	    -8.3923	    -5.2032	   -14.6866	     5.7907	    -3.9444	   -12.5046	
    -3.6087	    -5.4550	    -4.4479	     4.1962	    -8.1406	    -5.7907	   -14.7705	     5.1193	    -4.6158	   -13.0920	
    -4.1122	    -5.8746	    -4.2801	     3.7766	    -8.1406	    -5.7907	   -15.1062	     4.1962	    -5.2872	   -13.8474	
    -4.3640	    -6.2103	    -4.2801	     3.4409	    -8.3084	    -5.2872	   -15.6097	     3.1052	    -5.9586	   -14.6866	
    -4.5319	    -6.5460	    -4.4479	     3.1891	    -8.5602	    -4.4479	   -16.1972	     1.9302	    -6.5460	   -15.5258	
    -4.5319	    -6.7139	    -4.7836	     3.1052	    -8.9798	    -3.5248	   -16.8686	     0.8392	    -7.0496	   -16.2811	
    -4.6158	    -6.8817	    -5.2872	     3.1052	    -9.5673	    -2.6855	   -17.5400	    -0.1678	    -7.5531	   -17.0364	
    -4.6997	    -7.1335	    -6.0425	     3.1052	   -10.2386	    -2.0142	   -18.2114	    -1.0910	    -8.0566	   -17.7917	
    -5.1193	    -7.4692	    -7.1335	     3.1052	   -11.0779	    -1.5945	   -18.8828	    -2.0981	    -8.7280	   -18.6310	
    -5.7068	    -8.0566	    -8.5602	     3.0212	   -12.1689	    -1.2589	   -19.5541	    -3.2730	    -9.6512	   -19.4702	
    -6.6299	    -8.6441	   -10.1547	     2.7695	   -13.3438	    -1.2589	   -20.2255	    -4.6158	   -10.8261	   -20.2255	
    -7.7209	    -9.3994	   -11.8332	     2.4338	   -14.5187	    -1.3428	   -20.7291	    -6.1264	   -12.1689	   -20.9808	
    -8.6441	   -10.1547	   -13.5117	     1.9302	   -15.6097	    -1.6785	   -21.0648	    -7.4692	   -13.5956	   -21.5683	
    -9.3994	   -10.6583	   -14.8544	     1.5106	   -16.3651	    -2.1820	   -21.1487	    -8.6441	   -14.8544	   -21.8201	
    -9.8190	   -10.9940	   -15.7776	     1.0910	   -16.8686	    -2.7695	   -20.8130	    -9.4833	   -15.9454	   -21.8201	
    -9.9030	   -10.9100	   -16.2811	     0.6714	   -16.8686	    -3.4409	   -20.1416	   -10.1547	   -16.7007	   -21.5683	
    -9.5673	   -10.5743	   -16.1972	     0.4196	   -16.5329	    -4.1962	   -19.2184	   -10.6583	   -17.2043	   -20.9808	
    -8.8959	    -9.9869	   -15.6937	     0.2518	   -15.8615	    -5.0354	   -18.1274	   -11.2457	   -17.2882	   -20.3094	
    -8.0566	    -9.3155	   -14.8544	     0.0839	   -15.1062	    -5.7907	   -17.0364	   -11.7493	   -17.1204	   -19.5541	
    -6.9656	    -8.6441	   -13.6795	    -0.2518	   -14.1830	    -6.4621	   -15.9454	   -12.3367	   -16.7847	   -18.7988	
    -5.7907	    -8.1406	   -12.5046	    -0.7553	   -13.3438	    -6.9656	   -15.0223	   -12.8403	   -16.3651	   -18.0435	
    -4.6997	    -7.8888	   -11.4136	    -1.3428	   -12.5885	    -7.3013	   -14.3509	   -13.5117	   -15.9454	   -17.5400	
    -3.5248	    -7.8049	   -10.4904	    -2.0142	   -12.0010	    -7.3013	   -14.0991	   -14.3509	   -15.6937	   -17.2043	
    -2.5177	    -7.9727	    -9.8190	    -2.6016	   -11.7493	    -7.2174	   -14.0991	   -15.4419	   -15.5258	   -17.1204	
    -1.4267	    -8.0566	    -9.5673	    -3.1052	   -11.7493	    -6.9656	   -14.5187	   -16.7847	   -15.5258	   -17.2882	
    -0.5035	    -7.8888	    -9.6512	    -3.4409	   -11.9171	    -6.7139	   -15.1062	   -18.2953	   -15.6937	   -17.7078	
     0.4196	    -7.3853	   -10.0708	    -3.6926	   -12.4207	    -6.5460	   -15.9454	   -19.7220	   -16.0294	   -18.3792	
     1.0910	    -6.7139	   -10.7422	    -3.9444	   -13.0081	    -6.5460	   -16.9525	   -20.9808	   -16.5329	   -19.2184	
     1.5945	    -5.9586	   -11.5814	    -4.2801	   -13.6795	    -6.7978	   -17.9596	   -21.9879	   -17.2043	   -20.2255	
     1.6785	    -5.2872	   -12.5046	    -4.6997	   -14.3509	    -7.2174	   -18.7988	   -22.4915	   -17.7917	   -21.3165	
     1.4267	    -4.8676	   -13.3438	    -5.1193	   -14.9384	    -7.8049	   -19.4702	   -22.5754	   -18.4631	   -22.4075	
     1.0071	    -4.6997	   -13.9313	    -5.6229	   -15.3580	    -8.4763	   -19.9738	   -22.1558	   -18.8828	   -23.3307	
     0.3357	    -4.6997	   -14.3509	    -5.9586	   -15.6937	    -9.2316	   -20.1416	   -21.3165	   -19.2184	   -24.0860	
    -0.3357	    -4.8676	   -14.6027	    -6.2943	   -15.7776	    -9.9869	   -20.1416	   -20.1416	   -19.3863	   -24.5895	
    -1.1749	    -5.1193	   -14.6027	    -6.6299	   -15.8615	   -10.6583	   -20.0577	   -18.7149	   -19.4702	   -24.8413	
    -1.9302	    -5.4550	   -14.5187	    -6.7978	   -15.7776	   -11.3297	   -19.7220	   -17.2043	   -19.4702	   -24.9252	
    -2.6855	    -5.7907	   -14.3509	    -6.7139	   -15.6937	   -11.7493	   -19.4702	   -15.6937	   -19.3024	   -24.7574	
    -3.2730	    -6.0425	   -14.0991	    -6.3782	   -15.5258	   -11.9171	   -19.0506	   -14.4348	   -19.1345	   -24.4217	
    -3.6926	    -6.0425	   -13.6795	    -5.7068	   -15.2740	   -11.6653	   -18.6310	   -13.5956	   -18.8828	   -24.0860	
    -3.8605	    -5.9586	   -13.2599	    -4.6158	   -14.9384	   -11.1618	   -18.2114	   -13.3438	   -18.6310	   -23.6664	
    -3.6926	    -5.5389	   -12.6724	    -3.3569	   -14.6027	   -10.3226	   -17.8757	   -13.8474	   -18.4631	   -23.2468	
    -3.2730	    -5.0354	   -12.0850	    -2.0142	   -14.2670	    -9.4833	   -17.7078	   -15.0223	   -18.4631	   -22.9950	
    -2.7695	    -4.5319	   -11.5814	    -0.7553	   -14.0991	    -8.6441	   -17.7917	   -16.7847	   -18.6310	   -22.9950	
    -2.0981	    -4.0283	   -11.2457	     0.2518	   -14.0991	    -8.0566	   -18.0435	   -18.7988	   -19.1345	   -23.2468	
    -1.4267	    -3.5248	   -10.9100	     0.9232	   -14.1830	    -7.7209	   -18.4631	   -20.7291	   -19.7220	   -23.5825	
    -0.7553	    -3.1891	   -10.5743	     1.4267	   -14.3509	    -7.5531	   -19.0506	   -22.2397	   -20.3934	   -24.0860	
    -0.0839	    -2.9373	   -10.3226	     1.6785	   -14.5187	    -7.4692	   -19.7220	   -23.1628	   -20.9808	   -24.5895	
     0.5035	    -2.7695	    -9.9869	     1.6785	   -14.6027	    -7.5531	   -20.3094	   -23.5825	   -21.4844	   -25.0931	
     0.9232	    -2.6855	    -9.6512	     1.5106	   -14.6866	    -7.6370	   -20.7291	   -23.5825	   -21.8201	   -25.5127	
     1.2589	    -2.7695	    -9.3155	     1.0910	   -14.6866	    -7.8049	   -21.1487	   -23.1628	   -21.9879	   -25.7645	
     1.3428	    -3.0212	    -8.8959	     0.6714	   -14.6027	    -7.9727	   -21.3165	   -22.4075	   -21.9879	   -25.9323	
     1.3428	    -3.3569	    -8.3923	     0.2518	   -14.2670	    -8.0566	   -21.2326	   -21.4844	   -21.7361	   -25.9323	
     1.1749	    -3.6926	    -7.6370	    -0.0839	   -13.7634	    -8.0566	   -20.8969	   -20.3094	   -21.1487	   -25.6805	
     1.0071	    -4.0283	    -6.7139	    -0.2518	   -12.9242	    -7.8888	   -20.2255	   -18.8828	   -20.3934	   -25.1770	
     0.7553	    -4.1962	    -5.5389	    -0.0839	   -11.8332	    -7.4692	   -19.3024	   -17.2043	   -19.2184	   -24.4217	
     0.5875	    -4.1122	    -4.1962	     0.4196	   -10.4904	    -6.9656	   -18.0435	   -15.1901	   -17.7917	   -23.3307	
     0.5875	    -3.8605	    -2.6855	     1.2589	    -9.0637	    -6.2103	   -16.5329	   -12.9242	   -16.1133	   -21.9879	
     1.0071	    -3.2730	    -1.1749	     2.4338	    -7.4692	    -5.3711	   -14.9384	   -10.4065	   -14.1830	   -20.4773	
     1.7624	    -2.4338	     0.4196	     3.8605	    -5.8746	    -4.4479	   -13.3438	    -7.8049	   -12.1689	   -18.8828	
     2.8534	    -1.3428	     1.8463	     5.5389	    -4.4479	    -3.5248	   -11.9171	    -5.2032	   -10.1547	   -17.2882	
     4.0283	    -0.3357	     2.8534	     7.3013	    -3.4409	    -2.8534	   -10.8261	    -2.8534	    -8.3923	   -16.0294	
     5.0354	     0.4196	     3.2730	     8.7280	    -3.0212	    -2.5177	   -10.4065	    -1.0910	    -7.2174	   -15.3580	
     5.6229	     0.6714	     2.9373	     9.7351	    -3.3569	    -2.8534	   -10.6583	    -0.1678	    -6.7139	   -15.2740	
     5.7068	     0.4196	     1.7624	    10.2386	    -4.4479	    -3.7766	   -11.6653	     0.0000	    -7.0496	   -15.8615	
     5.4550	    -0.2518	    -0.0839	    10.1547	    -6.2103	    -5.3711	   -13.2599	    -0.5035	    -7.9727	   -17.0364	
     5.0354	    -1.1749	    -2.4338	     9.6512	    -8.3084	    -7.2174	   -15.1901	    -1.4267	    -9.3155	   -18.6310	
     4.4479	    -2.2659	    -5.2032	     8.8120	   -10.5743	    -9.1476	   -17.2043	    -2.4338	   -10.8261	   -20.3094	
     3.9444	    -3.2730	    -8.0566	     7.7209	   -12.8403	   -10.9100	   -19.2184	    -3.5248	   -12.4207	   -21.9040	
     3.5248	    -4.1122	   -10.9100	     6.3782	   -14.8544	   -12.0850	   -21.0648	    -4.3640	   -13.8474	   -23.4146	
     3.1891	    -4.8676	   -13.5117	     4.6997	   -16.7007	   -12.5046	   -22.5754	    -5.2032	   -15.1901	   -24.6735	
     2.8534	    -5.3711	   -15.6097	     2.7695	   -18.2114	   -12.2528	   -23.7503	    -6.2103	   -16.4490	   -25.6805	
     2.6855	    -5.7068	   -17.2882	     0.7553	   -19.2184	   -11.4975	   -24.5056	    -7.5531	   -17.6239	   -26.5198	
     2.6016	    -5.8746	   -18.2953	    -1.3428	   -19.8898	   -10.4904	   -24.8413	    -9.1476	   -18.7149	   -27.0233	
     2.5177	    -5.8746	   -18.7988	    -3.1891	   -20.2255	    -9.3994	   -24.8413	   -10.9940	   -19.6381	   -27.2751	
     2.5177	    -5.8746	   -18.9667	    -4.5319	   -20.2255	    -8.3923	   -24.6735	   -12.8403	   -20.3934	   -27.2751	
     2.6016	    -5.7907	   -18.7988	    -5.3711	   -20.0577	    -7.6370	   -24.3378	   -14.6027	   -20.8969	   -27.1912	
     2.6016	    -5.6229	   -18.5471	    -5.6229	   -19.7220	    -6.9656	   -24.0860	   -16.0294	   -21.2326	   -26.9394	
     2.6016	    -5.5389	   -18.2114	    -5.3711	   -19.3863	    -6.4621	   -23.8342	   -17.0364	   -21.4005	   -26.6037	
     2.6855	    -5.3711	   -17.7917	    -4.6997	   -18.9667	    -6.1264	   -23.6664	   -17.6239	   -21.4844	   -26.2680	
     2.7695	    -5.2032	   -17.4561	    -3.7766	   -18.4631	    -5.8746	   -23.5825	   -17.8757	   -21.4844	   -26.0162	
     2.9373	    -5.0354	   -17.0364	    -2.7695	   -17.9596	    -5.8746	   -23.5825	   -17.6239	   -21.4844	   -25.7645	
     3.0212	    -4.9515	   -16.7847	    -1.5945	   -17.5400	    -5.8746	   -23.6664	   -17.2043	   -21.4005	   -25.5127	
     3.0212	    -4.8676	   -16.5329	    -0.5035	   -17.2043	    -6.0425	   -23.7503	   -16.4490	   -21.1487	   -25.3448	
     2.9373	    -4.9515	   -16.3651	     0.5875	   -16.9525	    -6.1264	   -24.0021	   -15.4419	   -20.8969	   -25.1770	
     2.6855	    -5.1193	   -16.3651	     1.5945	   -16.9525	    -6.1264	   -24.2538	   -14.3509	   -20.4773	   -24.9252	
     2.3499	    -5.3711	   -16.2811	     2.6016	   -17.0364	    -6.0425	   -24.5056	   -13.0081	   -19.8898	   -24.5895	
     2.0142	    -5.7068	   -16.2811	     3.5248	   -17.2043	    -5.7907	   -24.6735	   -11.6653	   -19.1345	   -24.0860	
     1.5945	    -5.9586	   -16.1972	     4.3640	   -17.5400	    -5.3711	   -24.7574	   -10.3226	   -18.2953	   -23.4146	
     1.1749	    -6.3782	   -16.2811	     5.0354	   -17.8757	    -4.8676	   -24.9252	    -9.2316	   -17.4561	   -22.8271	
     0.5875	    -6.7978	   -16.3651	     5.5389	   -18.3792	    -4.3640	   -25.0092	    -8.4763	   -16.6168	   -22.2397	
     0.0000	    -7.3853	   -16.5329	     5.7068	   -18.8828	    -3.7766	   -25.0931	    -8.2245	   -16.0294	   -21.8201	
    -0.6714	    -7.9727	   -16.7847	     5.5389	   -19.3863	    -3.3569	   -25.2609	    -8.4763	   -15.6937	   -21.4844	
    -1.4267	    -8.7280	   -17.1204	     5.0354	   -19.8898	    -3.1891	   -25.4288	    -9.0637	   -15.5258	   -21.3165	
    -2.2659	    -9.4833	   -17.5400	     4.1962	   -20.4773	    -3.3569	   -25.5966	    -9.9030	   -15.6097	   -21.3165	
    -3.1052	   -10.3226	   -17.9596	     3.1052	   -20.9808	    -3.7766	   -25.6805	   -10.7422	   -15.8615	   -21.4005	
    -3.9444	   -11.1618	   -18.4631	     1.7624	   -21.4844	    -4.5319	   -25.8484	   -11.3297	   -16.1972	   -21.6522	
    -4.7836	   -11.9171	   -18.9667	     0.2518	   -21.9040	    -5.4550	   -26.1002	   -11.6653	   -16.6168	   -21.9879	
    -5.6229	   -12.7563	   -19.3024	    -1.3428	   -22.2397	    -6.5460	   -26.2680	   -11.7493	   -17.0364	   -22.4075	
    -6.3782	   -13.4277	   -19.5541	    -2.6855	   -22.4915	    -7.6370	   -26.5198	   -11.6653	   -17.3721	   -22.8271	
    -6.9656	   -14.0152	   -19.5541	    -3.7766	   -22.4915	    -8.5602	   -26.6876	   -11.5814	   -17.6239	   -23.1628	
    -7.5531	   -14.4348	   -19.3024	    -4.3640	   -22.3236	    -9.2316	   -26.8555	   -11.5814	   -17.8757	   -23.5825	
    -7.8888	   -14.6866	   -18.7149	    -4.6158	   -21.9879	    -9.7351	   -26.9394	   -11.9171	   -18.0435	   -23.9182	
    -8.0566	   -14.7705	   -17.8757	    -4.6158	   -21.4005	   -10.1547	   -27.0233	   -12.5885	   -18.2953	   -24.2538	
    -8.0566	   -14.7705	   -16.8686	    -4.3640	   -20.8130	   -10.4065	   -27.0233	   -13.5117	   -18.5471	   -24.5056	
    -7.9727	   -14.7705	   -15.6097	    -4.1962	   -20.0577	   -10.8261	   -27.0233	   -14.4348	   -18.7988	   -24.6735	
    -7.8888	   -14.6866	   -14.3509	    -4.1122	   -19.3863	   -11.3297	   -27.0233	   -15.1901	   -18.8828	   -24.7574	
    -7.7209	   -14.6027	   -13.0920	    -4.1962	   -18.7149	   -12.0010	   -26.9394	   -15.6097	   -18.8828	   -24.6735	
    -7.5531	   -14.5187	   -11.9171	    -4.6158	   -18.2114	   -13.0081	   -26.7715	   -15.4419	   -18.6310	   -24.4217	
    -7.3013	   -14.4348	   -10.9100	    -5.2032	   -17.7078	   -14.2670	   -26.4359	   -14.6866	   -18.2114	   -24.0860	
    -6.8817	   -14.2670	    -9.9869	    -5.9586	   -17.2882	   -15.7776	   -25.9323	   -13.3438	   -17.5400	   -23.6664	
    -6.3782	   -14.0991	    -9.3155	    -6.7978	   -16.9525	   -17.4561	   -25.3448	   -11.6653	   -16.7847	   -23.0789	
    -5.7907	   -13.9313	    -8.9798	    -7.6370	   -16.7007	   -19.2184	   -24.5895	    -9.9030	   -15.9454	   -22.4915	
    -5.2872	   -13.7634	    -8.8959	    -8.3084	   -16.5329	   -20.9808	   -23.8342	    -8.2245	   -15.1901	   -21.9040	
    -4.8676	   -13.6795	    -9.1476	    -8.9798	   -16.6168	   -22.6593	   -23.1628	    -6.8817	   -14.5187	   -21.4844	
    -4.5319	   -13.5956	    -9.9030	    -9.4833	   -16.9525	   -24.2538	   -22.6593	    -6.2103	   -14.1830	   -21.2326	
    -4.3640	   -13.5117	   -11.0779	    -9.9030	   -17.5400	   -25.7645	   -22.4075	    -6.0425	   -14.0152	   -21.1487	
    -4.1962	   -13.2599	   -12.5885	   -10.2386	   -18.2953	   -26.8555	   -22.4075	    -6.2943	   -14.1830	   -21.3165	
    -3.9444	   -12.9242	   -14.4348	   -10.4065	   -19.3024	   -27.3590	   -22.5754	    -6.7978	   -14.4348	   -21.6522	
    -3.6926	   -12.4207	   -16.2811	   -10.4065	   -20.3934	   -26.9394	   -22.9950	    -7.6370	   -14.8544	   -22.1558	
    -3.4409	   -11.9171	   -18.2114	   -10.2386	   -21.4844	   -25.4288	   -23.6664	    -8.7280	   -15.5258	   -22.7432	
    -3.1891	   -11.4975	   -19.9738	    -9.9030	   -22.5754	   -22.9111	   -24.4217	   -10.4065	   -16.3651	   -23.4985	
    -3.1052	   -11.1618	   -21.5683	    -9.4833	   -23.5825	   -19.6381	   -25.4288	   -12.6724	   -17.4561	   -24.2538	
    -3.1891	   -11.0779	   -22.8271	    -9.1476	   -24.5056	   -16.1133	   -26.5198	   -15.4419	   -18.7149	   -25.1770	
    -3.5248	   -11.0779	   -23.7503	    -8.8959	   -25.3448	   -12.6724	   -27.6108	   -18.6310	   -19.9738	   -26.0162	
    -3.9444	   -11.0779	   -24.2538	    -8.6441	   -26.0162	    -9.6512	   -28.6179	   -21.8201	   -21.1487	   -26.7715	
    -4.4479	   -11.0779	   -24.4217	    -8.4763	   -26.3519	    -7.0496	   -29.4571	   -24.5895	   -22.1558	   -27.4429	
    -4.9515	   -10.9940	   -24.2538	    -8.1406	   -26.3519	    -4.9515	   -29.9606	   -26.8555	   -22.9111	   -27.8625	
    -5.2872	   -10.8261	   -23.6664	    -7.5531	   -26.0162	    -3.1891	   -30.1285	   -28.2822	   -23.3307	   -27.8625	
    -5.4550	   -10.4065	   -22.6593	    -6.7978	   -25.3448	    -1.8463	   -29.7928	   -28.8696	   -23.2468	   -27.6108	
    -5.2872	    -9.8190	   -21.4005	    -5.7068	   -24.2538	    -0.6714	   -29.0375	   -28.7018	   -22.8271	   -26.9394	
    -4.8676	    -8.9798	   -19.8059	    -4.4479	   -22.8271	     0.2518	   -27.9465	   -27.6947	   -21.9040	   -25.9323	
    -4.1962	    -7.9727	   -17.9596	    -2.9373	   -21.1487	     1.0910	   -26.4359	   -26.0162	   -20.6451	   -24.6735	
    -3.2730	    -6.9656	   -16.1133	    -1.5106	   -19.3024	     1.6785	   -24.7574	   -23.8342	   -19.1345	   -23.2468	
    -2.4338	    -6.0425	   -14.3509	    -0.3357	   -17.4561	     1.9302	   -23.0789	   -21.6522	   -17.6239	   -21.9040	
    -1.7624	    -5.4550	   -13.0081	     0.2518	   -16.0294	     1.6785	   -21.6522	   -19.6381	   -16.3651	   -20.8969	
    -1.5945	    -5.2872	   -12.1689	     0.1678	   -15.0223	     0.9232	   -20.7291	   -18.2114	   -15.6097	   -20.3934	
    -2.0142	    -5.7068	   -12.0010	    -0.8392	   -14.6866	    -0.5875	   -20.3934	   -17.4561	   -15.3580	   -20.4773	
    -2.9373	    -6.6299	   -12.4207	    -2.5177	   -14.8544	    -2.5177	   -20.6451	   -17.2882	   -15.6937	   -21.0648	
    -4.4479	    -7.8888	   -13.3438	    -4.6158	   -15.5258	    -4.6997	   -21.4005	   -17.5400	   -16.3651	   -21.9879	
    -6.2103	    -9.3994	   -14.5187	    -6.7978	   -16.3651	    -6.8817	   -22.3236	   -18.0435	   -17.2043	   -22.9950	
    -8.1406	   -10.9100	   -15.6937	    -8.8120	   -17.3721	    -8.7280	   -23.4146	   -18.4631	   -18.0435	   -24.0021	
    -9.9030	   -12.3367	   -16.7007	   -10.3226	   -18.2114	   -10.1547	   -24.5056	   -18.6310	   -18.8828	   -24.8413	
   -11.4975	   -13.5956	   -17.4561	   -11.3297	   -18.9667	   -10.9940	   -25.3448	   -18.6310	   -19.4702	   -25.4288	
   -12.6724	   -14.6027	   -17.9596	   -11.7493	   -19.4702	   -11.4136	   -26.1002	   -18.2953	   -19.8898	   -25.7645	
   -13.3438	   -15.1901	   -18.1274	   -11.6653	   -19.8059	   -11.2457	   -26.6876	   -17.6239	   -19.9738	   -25.8484	
   -13.5956	   -15.4419	   -17.9596	   -11.1618	   -19.8059	   -10.6583	   -26.9394	   -16.6168	   -19.8059	   -25.6805	
   -13.2599	   -15.3580	   -17.4561	   -10.3226	   -19.5541	    -9.7351	   -27.0233	   -15.3580	   -19.1345	   -25.2609	
   -12.6724	   -14.9384	   -16.7847	    -9.3994	   -19.2184	    -8.8120	   -26.9394	   -13.8474	   -18.2953	   -24.6735	
   -11.8332	   -14.2670	   -16.0294	    -8.5602	   -18.7988	    -7.9727	   -26.7715	   -12.2528	   -17.2043	   -23.9182	
   -10.9940	   -13.5956	   -15.2740	    -8.0566	   -18.4631	    -7.4692	   -26.6876	   -10.8261	   -16.1133	   -23.2468	
   -10.4065	   -13.0081	   -14.7705	    -8.0566	   -18.2953	    -7.3853	   -26.6037	    -9.4833	   -15.1062	   -22.4915	
   -10.1547	   -12.7563	   -14.5187	    -8.5602	   -18.3792	    -7.8049	   -26.6876	    -8.5602	   -14.2670	   -21.9040	
   -10.2386	   -12.7563	   -14.6027	    -9.5673	   -18.6310	    -8.5602	   -26.8555	    -7.8888	   -13.5956	   -21.4844	
   -10.6583	   -13.0920	   -15.0223	   -10.9100	   -19.1345	    -9.4833	   -27.1072	    -7.5531	   -13.1760	   -21.1487	
   -11.3297	   -13.7634	   -15.7776	   -12.5046	   -19.7220	   -10.5743	   -27.4429	    -7.6370	   -12.8403	   -20.8969	
   -12.0850	   -14.6866	   -16.7847	   -14.1830	   -20.4773	   -11.6653	   -27.8625	    -8.0566	   -12.7563	   -20.8130	
   -12.8403	   -15.6097	   -17.9596	   -16.0294	   -21.2326	   -12.5885	   -28.2822	    -8.7280	   -13.0081	   -20.8130	
   -13.4277	   -16.5329	   -19.1345	   -17.7078	   -21.9040	   -13.2599	   -28.6179	    -9.7351	   -13.4277	   -20.8969	
   -13.8474	   -17.2882	   -20.2255	   -19.1345	   -22.5754	   -13.6795	   -28.8696	   -10.9940	   -14.0991	   -20.9808	
   -13.8474	   -17.7917	   -21.1487	   -20.1416	   -22.9950	   -13.7634	   -29.0375	   -12.2528	   -14.8544	   -20.9808	
   -13.5956	   -17.8757	   -21.8201	   -20.5612	   -23.2468	   -13.5117	   -29.0375	   -13.3438	   -15.6937	   -21.0648	
   -13.0081	   -17.7917	   -22.3236	   -20.5612	   -23.4146	   -13.1760	   -29.0375	   -14.2670	   -16.4490	   -21.0648	
   -12.3367	   -17.4561	   -22.5754	   -20.3094	   -23.4985	   -12.9242	   -29.0375	   -14.7705	   -17.1204	   -20.9808	
   -11.5814	   -17.1204	   -22.6593	   -19.8898	   -23.5825	   -12.7563	   -29.1214	   -14.8544	   -17.5400	   -21.0648	
   -10.9100	   -16.7847	   -22.6593	   -19.3863	   -23.6664	   -12.8403	   -29.2892	   -14.5187	   -17.7917	   -21.1487	
   -10.4065	   -16.5329	   -22.4915	   -18.9667	   -23.6664	   -13.0920	   -29.4571	   -13.8474	   -17.8757	   -21.3165	
    -9.9869	   -16.4490	   -22.1558	   -18.4631	   -23.6664	   -13.5117	   -29.6249	   -12.9242	   -17.7917	   -21.5683	
    -9.7351	   -16.6168	   -21.6522	   -18.0435	   -23.5825	   -14.0991	   -29.7928	   -11.8332	   -17.7078	   -21.8201	
    -9.7351	   -16.9525	   -20.9808	   -17.6239	   -23.4146	   -14.7705	   -29.8767	   -10.6583	   -17.4561	   -21.9879	
   -10.0708	   -17.5400	   -20.2255	   -17.0364	   -23.1628	   -15.3580	   -29.7928	    -9.6512	   -17.1204	   -22.0718	
   -10.8261	   -18.3792	   -19.3024	   -16.5329	   -22.8271	   -15.9454	   -29.6249	    -8.8120	   -16.7007	   -22.0718	
   -12.0010	   -19.3863	   -18.2953	   -16.0294	   -22.3236	   -16.2811	   -29.2053	    -8.4763	   -16.2811	   -21.9879	
   -13.5956	   -20.6451	   -17.2882	   -15.6097	   -21.7361	   -16.5329	   -28.6179	    -8.8120	   -15.9454	   -21.8201	
   -15.6097	   -21.9040	   -16.4490	   -15.4419	   -21.0648	   -16.7007	   -27.9465	    -9.7351	   -15.7776	   -21.5683	
   -17.7917	   -23.0789	   -15.6937	   -15.6097	   -20.3094	   -16.8686	   -27.1072	   -11.3297	   -15.8615	   -21.3165	
   -19.9738	   -24.0860	   -15.2740	   -16.1133	   -19.5541	   -17.2882	   -26.2680	   -13.3438	   -16.1133	   -21.2326	
   -22.0718	   -24.8413	   -15.1062	   -16.8686	   -18.7149	   -17.9596	   -25.4288	   -15.3580	   -16.5329	   -21.2326	
   -23.8342	   -25.2609	   -15.1062	   -17.6239	   -17.9596	   -18.8828	   -24.5895	   -17.1204	   -17.1204	   -21.4005	
   -25.0931	   -25.3448	   -15.3580	   -18.1274	   -17.2882	   -19.8898	   -24.0021	   -18.3792	   -17.7078	   -21.6522	
   -25.8484	   -25.0931	   -15.7776	   -18.2953	   -16.7007	   -20.8969	   -23.4985	   -19.1345	   -18.2114	   -21.9040	
   -26.1841	   -24.5056	   -16.3651	   -17.9596	   -16.2811	   -21.8201	   -23.2468	   -19.4702	   -18.7988	   -22.4075	
   -26.0162	   -23.8342	   -17.2882	   -17.2043	   -16.1972	   -22.5754	   -23.2468	   -19.7220	   -19.3024	   -22.9950	
   -25.5966	   -22.9950	   -18.4631	   -16.1972	   -16.4490	   -22.9111	   -23.4146	   -20.1416	   -19.9738	   -23.6664	
   -24.8413	   -22.0718	   -19.9738	   -14.9384	   -16.9525	   -22.8271	   -23.8342	   -20.8969	   -20.6451	   -24.5056	
   -23.9182	   -21.0648	   -21.5683	   -13.5117	   -17.6239	   -21.9879	   -24.4217	   -21.9040	   -21.3165	   -25.3448	
   -22.8271	   -20.1416	   -22.9950	   -11.9171	   -18.4631	   -20.4773	   -25.0092	   -23.2468	   -21.9040	   -26.1002	
   -21.6522	   -19.2184	   -24.1699	   -10.2386	   -19.3024	   -18.4631	   -25.5966	   -24.5895	   -22.4075	   -26.8555	
   -20.3934	   -18.3792	   -24.8413	    -8.7280	   -20.1416	   -16.3651	   -26.0162	   -25.9323	   -22.7432	   -27.3590	
   -19.2184	   -17.6239	   -25.0931	    -7.3013	   -20.8130	   -14.5187	   -26.3519	   -27.0233	   -22.9111	   -27.7786	
   -18.1274	   -17.0364	   -24.8413	    -6.2943	   -21.4005	   -13.1760	   -26.4359	   -27.7786	   -22.9950	   -28.0304	
   -17.1204	   -16.6168	   -24.3378	    -5.7907	   -21.8201	   -12.6724	   -26.3519	   -28.0304	   -23.1628	   -28.2822	
   -16.3651	   -16.2811	   -23.5825	    -5.7068	   -21.9040	   -13.0081	   -26.0162	   -27.9465	   -23.2468	   -28.4500	
   -15.8615	   -16.1133	   -22.7432	    -6.1264	   -21.8201	   -13.9313	   -25.5966	   -27.4429	   -23.4985	   -28.6179	
   -15.5258	   -16.1133	   -21.7361	    -7.1335	   -21.4844	   -15.3580	   -25.0092	   -26.7715	   -23.8342	   -28.7857	
   -15.3580	   -16.1133	   -20.6451	    -8.4763	   -20.9808	   -17.0364	   -24.2538	   -25.8484	   -24.1699	   -28.8696	
   -15.2740	   -16.1133	   -19.5541	    -9.9869	   -20.2255	   -18.7149	   -23.4146	   -24.7574	   -24.3378	   -28.7857	
   -15.0223	   -15.9454	   -18.2953	   -11.5814	   -19.2184	   -20.2255	   -22.4075	   -23.4146	   -24.2538	   -28.5339	
   -14.6027	   -15.5258	   -16.9525	   -12.9242	   -17.9596	   -21.4005	   -21.3165	   -21.7361	   -23.9182	   -28.0304	
   -13.7634	   -14.7705	   -15.3580	   -13.7634	   -16.5329	   -21.9879	   -20.0577	   -19.9738	   -23.2468	   -27.1912	
   -12.5046	   -13.5117	   -13.5956	   -14.0152	   -14.8544	   -21.9040	   -18.7149	   -18.2114	   -22.3236	   -26.0162	
   -10.7422	   -11.8332	   -11.7493	   -13.5956	   -13.0920	   -21.1487	   -17.2882	   -16.5329	   -21.1487	   -24.6735	
    -8.5602	    -9.8190	    -9.8190	   -12.5046	   -11.3297	   -19.6381	   -15.8615	   -15.2740	   -19.8898	   -23.2468	
    -6.2943	    -7.5531	    -8.0566	   -10.8261	    -9.6512	   -17.6239	   -14.6027	   -14.5187	   -18.7149	   -21.7361	
    -4.1122	    -5.4550	    -6.5460	    -9.0637	    -8.3923	   -15.3580	   -13.5956	   -14.4348	   -17.7917	   -20.4773	
    -2.2659	    -3.6926	    -5.6229	    -7.4692	    -7.6370	   -13.3438	   -13.0920	   -15.1062	   -17.2882	   -19.6381	
    -1.0910	    -2.4338	    -5.4550	    -6.3782	    -7.4692	   -11.8332	   -13.1760	   -16.3651	   -17.3721	   -19.3863	
    -0.6714	    -2.0981	    -6.1264	    -6.0425	    -8.1406	   -11.1618	   -13.8474	   -18.2114	   -18.1274	   -19.8059	
    -1.0910	    -2.6016	    -7.6370	    -6.5460	    -9.5673	   -11.3297	   -15.1901	   -20.2255	   -19.4702	   -20.9808	
    -2.1820	    -3.7766	    -9.7351	    -7.7209	   -11.4975	   -12.2528	   -16.9525	   -22.3236	   -21.1487	   -22.7432	
    -3.8605	    -5.5389	   -12.1689	    -9.2316	   -13.7634	   -13.5956	   -18.9667	   -24.0860	   -22.9950	   -24.7574	
    -5.7907	    -7.6370	   -14.6866	   -10.7422	   -16.0294	   -15.0223	   -20.8969	   -25.3448	   -24.6735	   -26.6876	
    -7.8888	    -9.5673	   -16.9525	   -11.9171	   -17.9596	   -16.2811	   -22.4075	   -25.8484	   -25.9323	   -28.4500	
    -9.8190	   -11.3297	   -18.7149	   -12.5885	   -19.4702	   -17.2882	   -23.4985	   -25.5966	   -26.7715	   -29.7089	
   -11.3297	   -12.6724	   -19.8898	   -12.7563	   -20.4773	   -17.9596	   -24.0860	   -24.5056	   -27.0233	   -30.4642	
   -12.5046	   -13.5956	   -20.4773	   -12.6724	   -20.8969	   -18.3792	   -24.2538	   -22.8271	   -26.7715	   -30.7999	
   -13.0081	   -14.0152	   -20.6451	   -12.2528	   -20.8969	   -18.7149	   -24.0021	   -20.6451	   -26.1841	   -30.6320	
   -13.0081	   -13.9313	   -20.2255	   -11.6653	   -20.5612	   -18.9667	   -23.4146	   -18.1274	   -25.2609	   -30.2124	
   -12.4207	   -13.5117	   -19.4702	   -10.9940	   -19.8898	   -19.1345	   -22.7432	   -15.4419	   -24.0860	   -29.5410	
   -11.2457	   -12.6724	   -18.3792	   -10.1547	   -18.9667	   -19.1345	   -21.9879	   -12.9242	   -22.7432	   -28.7857	
    -9.6512	   -11.4975	   -17.0364	    -9.3155	   -17.8757	   -19.0506	   -21.2326	   -10.7422	   -21.4844	   -27.9465	
    -7.6370	   -10.0708	   -15.5258	    -8.3923	   -16.7847	   -18.7149	   -20.4773	    -9.1476	   -20.2255	   -27.1912	
    -5.4550	    -8.4763	   -13.9313	    -7.3853	   -15.6097	   -18.2953	   -19.8059	    -8.4763	   -19.2184	   -26.4359	
    -3.1891	    -6.8817	   -12.3367	    -6.4621	   -14.4348	   -17.7917	   -19.3863	    -8.5602	   -18.3792	   -25.9323	
    -1.1749	    -5.4550	   -10.8261	    -5.5389	   -13.5117	   -17.3721	   -19.0506	    -9.5673	   -17.8757	   -25.5966	
     0.5875	    -4.3640	    -9.5673	    -4.7836	   -12.6724	   -17.1204	   -18.8828	   -11.0779	   -17.7078	   -25.4288	
     1.7624	    -3.6087	    -8.4763	    -4.2801	   -12.0850	   -17.0364	   -18.9667	   -12.9242	   -17.8757	   -25.5966	
     2.2659	    -3.3569	    -7.7209	    -4.0283	   -11.7493	   -17.2043	   -19.2184	   -14.9384	   -18.3792	   -26.0162	
     2.0981	    -3.6087	    -7.3013	    -4.1962	   -11.5814	   -17.7078	   -19.6381	   -16.8686	   -19.0506	   -26.6037	
     1.2589	    -4.1962	    -7.1335	    -4.6997	   -11.5814	   -18.3792	   -20.1416	   -18.6310	   -19.8898	   -27.3590	
     0.0839	    -5.1193	    -7.2174	    -5.3711	   -11.6653	   -19.3024	   -20.5612	   -20.2255	   -20.8969	   -28.2822	
    -1.2589	    -6.1264	    -7.4692	    -6.2103	   -11.6653	   -20.1416	   -20.8130	   -21.5683	   -21.9040	   -29.1214	
    -2.5177	    -6.9656	    -7.7209	    -7.0496	   -11.6653	   -20.8130	   -20.8130	   -22.5754	   -22.8271	   -29.8767	
    -3.4409	    -7.5531	    -7.8888	    -7.7209	   -11.4136	   -20.8969	   -20.5612	   -23.2468	   -23.6664	   -30.3802	
    -4.0283	    -7.8888	    -7.9727	    -8.2245	   -10.9940	   -20.3094	   -20.0577	   -23.4985	   -24.3378	   -30.5481	
    -4.1962	    -7.8888	    -7.9727	    -8.5602	   -10.4904	   -18.7988	   -19.2184	   -23.4146	   -24.6735	   -30.5481	
    -4.1962	    -7.6370	    -7.8888	    -8.7280	    -9.9030	   -16.7007	   -18.2953	   -23.0789	   -24.8413	   -30.2963	
    -3.8605	    -7.2174	    -7.8049	    -8.5602	    -9.2316	   -14.1830	   -17.2882	   -22.5754	   -24.7574	   -29.8767	
    -3.3569	    -6.6299	    -7.7209	    -8.2245	    -8.6441	   -11.5814	   -16.3651	   -21.8201	   -24.4217	   -29.2892	
    -2.6016	    -5.8746	    -7.5531	    -7.4692	    -8.1406	    -9.1476	   -15.5258	   -20.8969	   -23.9182	   -28.7018	
    -1.7624	    -5.0354	    -7.3013	    -6.4621	    -7.6370	    -7.0496	   -14.8544	   -19.8898	   -23.1628	   -28.0304	
    -0.6714	    -4.1122	    -6.9656	    -5.1193	    -7.2174	    -5.2032	   -14.2670	   -18.7988	   -22.2397	   -27.3590	
     0.4196	    -3.1052	    -6.6299	    -3.7766	    -6.8817	    -3.7766	   -13.9313	   -17.7917	   -21.4005	   -26.6876	
     1.5945	    -2.2659	    -6.2943	    -2.3499	    -6.7139	    -2.6855	   -13.8474	   -17.0364	   -20.5612	   -26.1002	
     2.6016	    -1.5106	    -6.0425	    -1.2589	    -6.7978	    -2.0142	   -14.0152	   -16.6168	   -19.8898	   -25.6805	
     3.3569	    -0.9232	    -5.9586	    -0.3357	    -6.9656	    -1.7624	   -14.3509	   -16.3651	   -19.4702	   -25.3448	
     3.7766	    -0.6714	    -5.8746	     0.1678	    -7.3013	    -1.9302	   -14.8544	   -16.3651	   -19.2184	   -25.1770	
     3.7766	    -0.6714	    -5.9586	     0.3357	    -7.8049	    -2.4338	   -15.4419	   -16.2811	   -19.0506	   -25.0092	
     3.4409	    -0.9232	    -6.1264	     0.2518	    -8.3923	    -3.3569	   -16.1972	   -16.1972	   -18.9667	   -24.9252	
     2.7695	    -1.5106	    -6.2943	    -0.1678	    -9.0637	    -4.5319	   -16.9525	   -15.9454	   -18.9667	   -24.7574	
     1.8463	    -2.1820	    -6.4621	    -0.7553	    -9.7351	    -5.8746	   -17.6239	   -15.5258	   -18.8828	   -24.5895	
     0.8392	    -2.9373	    -6.5460	    -1.5945	   -10.4065	    -7.3013	   -18.2953	   -15.1062	   -18.8828	   -24.4217	
    -0.2518	    -3.6087	    -6.6299	    -2.5177	   -10.9940	    -8.6441	   -18.7988	   -14.5187	   -18.9667	   -24.1699	
    -1.1749	    -4.2801	    -6.7978	    -3.5248	   -11.4975	    -9.9869	   -19.2184	   -14.0152	   -18.9667	   -23.9182	
    -1.8463	    -4.7836	    -6.9656	    -4.6158	   -11.9171	   -11.0779	   -19.4702	   -13.5117	   -18.9667	   -23.6664	
    -2.4338	    -5.2872	    -7.3013	    -5.6229	   -12.3367	   -11.9171	   -19.7220	   -13.2599	   -18.9667	   -23.4146	
    -2.9373	    -5.8746	    -7.8049	    -6.4621	   -12.8403	   -12.5046	   -19.8898	   -13.2599	   -18.9667	   -23.2468	
    -3.4409	    -6.5460	    -8.6441	    -7.2174	   -13.3438	   -12.6724	   -20.0577	   -13.5117	   -19.0506	   -23.0789	
    -3.9444	    -7.3013	    -9.5673	    -7.7209	   -13.9313	   -12.5046	   -20.1416	   -14.2670	   -19.1345	   -22.9950	
    -4.4479	    -8.1406	   -10.7422	    -7.9727	   -14.5187	   -12.0850	   -20.3094	   -15.3580	   -19.3863	   -23.0789	
    -4.8676	    -9.0637	   -11.9171	    -8.0566	   -15.1901	   -11.4975	   -20.6451	   -16.8686	   -19.7220	   -23.2468	
    -5.3711	    -9.9869	   -13.1760	    -7.9727	   -15.8615	   -10.8261	   -21.0648	   -18.4631	   -20.3094	   -23.6664	
    -5.8746	   -10.9100	   -14.3509	    -7.8049	   -16.7847	   -10.3226	   -21.6522	   -19.9738	   -20.9808	   -24.3378	
    -6.3782	   -11.6653	   -15.5258	    -7.6370	   -17.7078	    -9.9869	   -22.4915	   -21.1487	   -21.9040	   -25.1770	
    -6.8817	   -12.4207	   -16.4490	    -7.5531	   -18.6310	    -9.9030	   -23.4146	   -21.9040	   -22.8271	   -26.1841	
    -7.3013	   -12.9242	   -17.1204	    -7.3013	   -19.4702	    -9.9869	   -24.3378	   -22.0718	   -23.6664	   -27.2751	
    -7.3853	   -13.2599	   -17.2882	    -6.8817	   -19.9738	   -10.0708	   -25.0931	   -21.8201	   -24.4217	   -28.1982	
    -7.2174	   -13.2599	   -17.0364	    -6.2943	   -20.2255	    -9.9869	   -25.5966	   -21.1487	   -24.8413	   -28.9536	
    -6.7139	   -13.0081	   -16.2811	    -5.2872	   -19.9738	    -9.8190	   -25.6805	   -20.2255	   -24.9252	   -29.3732	
    -5.7907	   -12.5046	   -15.1901	    -4.1122	   -19.3863	    -9.5673	   -25.5127	   -19.1345	   -24.7574	   -29.5410	
    -4.6997	   -11.9171	   -13.8474	    -2.7695	   -18.5471	    -9.1476	   -25.0092	   -17.9596	   -24.3378	   -29.4571	
    -3.5248	   -11.2457	   -12.5046	    -1.3428	   -17.3721	    -8.5602	   -24.2538	   -16.8686	   -23.7503	   -29.2053	
    -2.4338	   -10.5743	   -11.3297	    -0.0839	   -16.0294	    -8.0566	   -23.3307	   -15.9454	   -23.0789	   -28.7857	
    -1.5945	    -9.9030	   -10.3226	     0.8392	   -14.6866	    -7.4692	   -22.2397	   -15.3580	   -22.3236	   -28.1982	
[Epoch Header]
[Trial Type]	23
[Accept]	1
[Correct]	0
[RT]	 0.000
[Resp]	0
[Epoch Data]
   -14.1830	   -10.8261	   -11.3297	   -10.5743	    -7.0496	   -17.4561	   -17.8757	    -4.6158	    -9.8190	   -13.5117	
   -13.5956	   -10.6583	   -11.1618	   -10.4065	    -7.3013	   -17.2043	   -18.3792	    -3.5248	    -9.7351	   -14.0991	
   -13.7634	   -11.2457	   -11.4975	   -10.8261	    -8.2245	   -17.2043	   -19.4702	    -3.5248	   -10.3226	   -15.1901	
   -14.6027	   -12.5046	   -12.3367	   -11.6653	    -9.8190	   -17.5400	   -21.0648	    -4.5319	   -11.4975	   -16.7847	
   -16.2811	   -14.4348	   -13.6795	   -13.0081	   -12.0850	   -18.0435	   -23.0789	    -6.6299	   -13.3438	   -18.8828	
   -18.3792	   -16.7007	   -15.3580	   -14.5187	   -14.6027	   -18.6310	   -25.3448	    -9.4833	   -15.4419	   -21.1487	
   -20.6451	   -19.2184	   -17.2043	   -16.1133	   -17.2882	   -18.9667	   -27.6108	   -12.8403	   -17.7078	   -23.3307	
   -22.9950	   -21.6522	   -18.7988	   -17.7078	   -19.7220	   -19.0506	   -29.7089	   -16.5329	   -19.9738	   -25.3448	
   -25.1770	   -23.8342	   -20.2255	   -19.1345	   -21.7361	   -18.7988	   -31.4713	   -20.3934	   -22.0718	   -27.0233	
   -27.1072	   -25.7645	   -21.4005	   -20.4773	   -23.4985	   -18.4631	   -32.8140	   -24.1699	   -24.0021	   -28.3661	
   -28.5339	   -27.3590	   -22.3236	   -21.7361	   -24.7574	   -18.0435	   -33.8211	   -27.6108	   -25.7645	   -29.4571	
   -29.6249	   -28.7018	   -23.0789	   -22.9950	   -25.8484	   -17.5400	   -34.4925	   -30.6320	   -27.2751	   -30.1285	
   -30.1285	   -29.6249	   -23.6664	   -24.0860	   -26.6037	   -17.1204	   -34.9121	   -32.7301	   -28.4500	   -30.5481	
   -30.2963	   -30.2963	   -24.3378	   -24.8413	   -27.1912	   -16.7007	   -35.2478	   -33.8211	   -29.2053	   -30.7159	
   -29.8767	   -30.4642	   -25.0092	   -25.2609	   -27.6947	   -16.2811	   -35.4156	   -33.7372	   -29.4571	   -30.7159	
   -29.0375	   -30.2124	   -25.7645	   -25.0931	   -28.0304	   -15.7776	   -35.5835	   -32.5623	   -29.1214	   -30.3802	
   -27.7786	   -29.4571	   -26.5198	   -24.2538	   -28.2822	   -15.1062	   -35.5835	   -30.7159	   -28.5339	   -29.9606	
   -26.1841	   -28.1982	   -27.2751	   -22.8271	   -28.3661	   -14.2670	   -35.4996	   -28.3661	   -27.5269	   -29.2892	
   -24.2538	   -26.6037	   -27.8625	   -20.8969	   -28.1982	   -13.2599	   -35.3317	   -25.9323	   -26.4359	   -28.6179	
   -22.2397	   -24.6735	   -28.1982	   -18.6310	   -27.8625	   -11.9171	   -34.9960	   -23.4985	   -25.2609	   -27.7786	
   -20.2255	   -22.6593	   -28.1143	   -16.2811	   -27.3590	   -10.5743	   -34.5764	   -21.3165	   -24.2538	   -27.0233	
   -18.2953	   -20.6451	   -27.8625	   -14.0152	   -26.8555	    -9.3155	   -34.1568	   -19.3863	   -23.3307	   -26.2680	
   -16.7007	   -18.9667	   -27.4429	   -12.1689	   -26.3519	    -8.3084	   -33.8211	   -17.8757	   -22.6593	   -25.7645	
   -15.4419	   -17.6239	   -27.1072	   -10.8261	   -26.0162	    -7.6370	   -33.5693	   -16.8686	   -22.1558	   -25.4288	
   -14.6866	   -16.7847	   -26.8555	   -10.0708	   -25.8484	    -7.3853	   -33.4854	   -16.2811	   -21.9879	   -25.2609	
   -14.4348	   -16.3651	   -26.7715	   -10.0708	   -25.9323	    -7.6370	   -33.4854	   -16.1972	   -22.0718	   -25.2609	
   -14.5187	   -16.3651	   -26.8555	   -10.8261	   -26.1002	    -8.2245	   -33.6533	   -16.6168	   -22.4075	   -25.4288	
   -15.0223	   -16.7007	   -27.0233	   -12.1689	   -26.2680	    -9.0637	   -33.8211	   -17.2043	   -22.8271	   -25.7645	
   -15.7776	   -17.2882	   -27.1912	   -13.9313	   -26.6037	   -10.1547	   -33.9890	   -18.0435	   -23.2468	   -26.0162	
   -16.7847	   -18.0435	   -27.4429	   -16.0294	   -26.8555	   -11.3297	   -34.2407	   -18.7988	   -23.6664	   -26.3519	
   -17.8757	   -18.8828	   -27.6947	   -18.0435	   -27.1072	   -12.5046	   -34.5764	   -19.5541	   -24.0860	   -26.6876	
   -19.1345	   -19.8059	   -27.9465	   -19.9738	   -27.4429	   -13.6795	   -34.9960	   -20.0577	   -24.4217	   -27.0233	
   -20.3934	   -20.6451	   -28.1982	   -21.5683	   -27.7786	   -14.7705	   -35.4996	   -20.3934	   -24.6735	   -27.4429	
   -21.7361	   -21.5683	   -28.4500	   -22.8271	   -28.1982	   -15.6937	   -36.1710	   -20.3094	   -24.9252	   -27.8625	
   -22.9950	   -22.4075	   -28.7857	   -23.6664	   -28.6179	   -16.4490	   -37.0102	   -19.8898	   -25.0092	   -28.2822	
   -24.1699	   -23.1628	   -29.0375	   -24.1699	   -29.1214	   -17.0364	   -37.8494	   -19.1345	   -25.0931	   -28.7857	
   -25.2609	   -23.9182	   -29.3732	   -24.2538	   -29.6249	   -17.4561	   -38.7726	   -17.9596	   -25.0092	   -29.2053	
   -26.1841	   -24.5056	   -29.5410	   -24.0860	   -30.0446	   -17.7078	   -39.6118	   -16.5329	   -24.6735	   -29.5410	
   -26.7715	   -24.9252	   -29.6249	   -23.7503	   -30.2963	   -17.8757	   -40.2832	   -14.7705	   -24.2538	   -29.6249	
   -27.0233	   -25.1770	   -29.3732	   -23.2468	   -30.2963	   -17.8757	   -40.6189	   -12.8403	   -23.6664	   -29.5410	
   -27.0233	   -25.0931	   -28.9536	   -22.5754	   -29.9606	   -17.9596	   -40.7028	   -10.9940	   -22.9111	   -29.2053	
   -26.6876	   -24.8413	   -28.1982	   -21.8201	   -29.4571	   -18.1274	   -40.4510	    -9.2316	   -22.0718	   -28.7857	
   -26.1841	   -24.5056	   -27.2751	   -21.1487	   -28.7857	   -18.6310	   -39.9475	    -7.8049	   -21.3165	   -28.1982	
   -25.5127	   -24.0021	   -26.1002	   -20.3934	   -27.7786	   -19.3024	   -39.1083	    -6.7139	   -20.4773	   -27.4429	
   -24.6735	   -23.3307	   -24.6735	   -19.6381	   -26.6037	   -20.3094	   -38.0173	    -5.7068	   -19.5541	   -26.6037	
   -23.8342	   -22.4915	   -22.8271	   -18.8828	   -25.1770	   -21.4844	   -36.5906	    -4.7836	   -18.4631	   -25.5966	
   -22.9111	   -21.4005	   -20.6451	   -18.0435	   -23.3307	   -22.6593	   -34.7443	    -3.6926	   -17.2043	   -24.4217	
   -21.9040	   -20.2255	   -18.1274	   -17.2043	   -21.3165	   -23.6664	   -32.7301	    -2.5177	   -15.6097	   -22.9950	
   -20.9808	   -19.0506	   -15.2740	   -16.4490	   -19.0506	   -24.2538	   -30.4642	    -1.4267	   -14.0152	   -21.4844	
   -20.0577	   -17.8757	   -12.4207	   -15.7776	   -16.7847	   -24.1699	   -28.1982	    -0.7553	   -12.4207	   -19.9738	
   -19.1345	   -16.7847	    -9.5673	   -15.1901	   -14.6027	   -23.3307	   -26.0162	    -0.8392	   -11.0779	   -18.7149	
   -18.3792	   -15.7776	    -7.1335	   -14.8544	   -12.8403	   -21.7361	   -24.3378	    -1.9302	   -10.3226	   -17.7917	
   -17.7917	   -15.0223	    -5.4550	   -14.8544	   -11.6653	   -19.5541	   -23.1628	    -4.1122	   -10.3226	   -17.5400	
   -17.5400	   -14.7705	    -4.6997	   -15.1062	   -11.2457	   -17.3721	   -22.8271	    -7.2174	   -11.0779	   -17.8757	
   -17.7078	   -14.9384	    -5.2032	   -15.7776	   -11.7493	   -15.4419	   -23.4146	   -10.9100	   -12.8403	   -18.9667	
   -18.2114	   -15.6937	    -6.7978	   -16.6168	   -13.1760	   -14.0152	   -24.8413	   -14.7705	   -15.1901	   -20.7291	
   -19.0506	   -16.8686	    -9.3994	   -17.6239	   -15.2740	   -13.1760	   -26.9394	   -18.6310	   -18.1274	   -22.9111	
   -20.0577	   -18.2953	   -12.6724	   -18.6310	   -17.7917	   -12.6724	   -29.4571	   -22.0718	   -21.0648	   -25.1770	
   -20.9808	   -19.8059	   -16.1972	   -19.5541	   -20.5612	   -12.4207	   -32.1426	   -24.9252	   -23.9182	   -27.4429	
   -21.8201	   -21.2326	   -19.7220	   -20.3094	   -23.3307	   -12.3367	   -34.9121	   -27.2751	   -26.4359	   -29.5410	
   -22.5754	   -22.5754	   -23.0789	   -20.8130	   -25.9323	   -12.4207	   -37.4298	   -28.8696	   -28.4500	   -31.3873	
   -23.2468	   -23.7503	   -26.1002	   -21.2326	   -28.4500	   -12.7563	   -39.8636	   -29.9606	   -30.0446	   -32.9819	
   -23.9182	   -24.8413	   -28.7018	   -21.4844	   -30.7159	   -13.1760	   -41.8777	   -30.2963	   -31.1356	   -34.1568	
   -24.5056	   -25.7645	   -30.9677	   -21.7361	   -32.5623	   -13.7634	   -43.6401	   -30.0446	   -31.7230	   -34.9121	
   -25.0931	   -26.4359	   -32.7301	   -21.8201	   -33.9050	   -14.3509	   -44.7311	   -29.1214	   -31.8069	   -35.2478	
   -25.4288	   -26.6876	   -33.8211	   -21.9040	   -34.6603	   -14.7705	   -45.2347	   -27.6108	   -31.3034	   -34.9960	
   -25.4288	   -26.5198	   -34.1568	   -21.8201	   -34.7443	   -15.0223	   -44.9829	   -25.6805	   -30.2124	   -34.1568	
   -25.0092	   -25.9323	   -33.8211	   -21.5683	   -34.0729	   -15.0223	   -43.9758	   -23.4146	   -28.7857	   -32.7301	
   -24.2538	   -24.7574	   -32.8979	   -21.3165	   -32.8140	   -14.8544	   -42.3813	   -21.1487	   -27.1072	   -30.9677	
   -22.9950	   -23.3307	   -31.3034	   -20.9808	   -31.0516	   -14.4348	   -40.3671	   -19.2184	   -25.2609	   -28.8696	
   -21.5683	   -21.5683	   -29.4571	   -20.5612	   -28.9536	   -13.7634	   -37.9333	   -17.7917	   -23.4146	   -26.7715	
   -19.8059	   -19.7220	   -27.2751	   -20.1416	   -26.6037	   -12.9242	   -35.4996	   -17.1204	   -21.7361	   -24.6735	
   -17.8757	   -17.7917	   -25.0092	   -19.4702	   -24.3378	   -11.8332	   -33.1497	   -17.0364	   -20.2255	   -22.7432	
   -15.9454	   -15.8615	   -22.7432	   -18.6310	   -22.0718	   -10.5743	   -30.8838	   -17.4561	   -18.8828	   -21.0648	
   -14.0991	   -14.1830	   -20.6451	   -17.6239	   -20.1416	    -9.2316	   -29.0375	   -18.1274	   -17.7917	   -19.7220	
   -12.4207	   -12.7563	   -18.8828	   -16.5329	   -18.5471	    -7.9727	   -27.6947	   -18.7149	   -16.9525	   -18.7149	
   -11.1618	   -11.6653	   -17.5400	   -15.4419	   -17.5400	    -6.9656	   -26.8555	   -19.0506	   -16.3651	   -18.2114	
   -10.3226	   -11.1618	   -16.7847	   -14.4348	   -16.9525	    -6.2103	   -26.6037	   -19.1345	   -16.1133	   -18.1274	
   -10.0708	   -11.0779	   -16.5329	   -13.6795	   -16.9525	    -5.7907	   -26.9394	   -18.9667	   -16.1133	   -18.3792	
   -10.3226	   -11.5814	   -16.7847	   -13.0920	   -17.5400	    -5.8746	   -27.7786	   -18.5471	   -16.3651	   -18.9667	
   -11.0779	   -12.4207	   -17.4561	   -12.8403	   -18.4631	    -6.2943	   -29.0375	   -18.1274	   -16.7847	   -19.8059	
   -12.2528	   -13.5956	   -18.4631	   -12.7563	   -19.7220	    -7.0496	   -30.4642	   -17.5400	   -17.2882	   -20.7291	
   -13.6795	   -15.0223	   -19.6381	   -12.9242	   -21.1487	    -8.0566	   -32.1426	   -16.8686	   -17.7917	   -21.5683	
   -15.3580	   -16.5329	   -20.9808	   -13.3438	   -22.7432	    -9.2316	   -33.8211	   -16.1133	   -18.2114	   -22.4075	
   -17.2043	   -18.2114	   -22.2397	   -13.9313	   -24.3378	   -10.5743	   -35.4156	   -15.2740	   -18.6310	   -23.1628	
   -19.1345	   -19.9738	   -23.4146	   -14.8544	   -25.7645	   -12.0010	   -36.9263	   -14.4348	   -18.8828	   -23.8342	
   -20.9808	   -21.6522	   -24.3378	   -15.8615	   -27.1072	   -13.5956	   -38.1012	   -13.5117	   -19.0506	   -24.3378	
   -22.7432	   -23.2468	   -24.9252	   -17.1204	   -28.1143	   -15.1062	   -39.1083	   -12.5885	   -19.2184	   -24.8413	
   -24.3378	   -24.5895	   -25.1770	   -18.5471	   -28.7857	   -16.4490	   -39.6118	   -11.7493	   -19.2184	   -25.0931	
   -25.5127	   -25.6805	   -24.9252	   -19.8898	   -28.9536	   -17.5400	   -39.7797	   -10.9940	   -19.3024	   -25.3448	
   -26.3519	   -26.4359	   -24.1699	   -21.1487	   -28.7018	   -18.2953	   -39.5279	   -10.5743	   -19.3024	   -25.5127	
   -26.7715	   -26.8555	   -22.9950	   -22.1558	   -28.0304	   -18.5471	   -38.8565	   -10.6583	   -19.4702	   -25.5966	
   -26.6876	   -26.9394	   -21.4844	   -22.7432	   -27.0233	   -18.2114	   -37.8494	   -11.2457	   -19.7220	   -25.5966	
   -26.1841	   -26.6037	   -19.7220	   -22.8271	   -25.6805	   -17.5400	   -36.5906	   -12.3367	   -19.9738	   -25.5127	
   -25.4288	   -26.1002	   -17.9596	   -22.4915	   -24.2538	   -16.5329	   -35.3317	   -13.7634	   -20.3094	   -25.3448	
   -24.4217	   -25.3448	   -16.3651	   -21.7361	   -22.9111	   -15.4419	   -34.1568	   -15.3580	   -20.4773	   -25.1770	
   -23.4146	   -24.5895	   -15.1901	   -20.8130	   -21.6522	   -14.4348	   -33.1497	   -16.8686	   -20.6451	   -25.0092	
   -22.3236	   -23.7503	   -14.4348	   -19.8059	   -20.8130	   -13.5956	   -32.3944	   -18.2114	   -20.6451	   -24.9252	
   -21.3165	   -22.9950	   -14.3509	   -18.8828	   -20.3934	   -13.0081	   -32.1426	   -19.1345	   -20.7291	   -25.0092	
   -20.3094	   -22.0718	   -14.7705	   -18.0435	   -20.3094	   -12.6724	   -32.1426	   -19.5541	   -20.7291	   -25.0931	
   -19.3024	   -21.2326	   -15.6937	   -17.2043	   -20.4773	   -12.5885	   -32.3944	   -19.4702	   -20.5612	   -25.2609	
   -18.2114	   -20.1416	   -16.8686	   -16.5329	   -20.8130	   -12.7563	   -32.7301	   -18.8828	   -20.3094	   -25.3448	
   -16.9525	   -18.8828	   -17.8757	   -15.8615	   -21.0648	   -13.1760	   -32.9819	   -17.7917	   -19.8898	   -25.3448	
   -15.5258	   -17.3721	   -18.5471	   -15.2740	   -21.1487	   -13.7634	   -32.9819	   -16.3651	   -19.3024	   -25.1770	
   -14.0152	   -15.6097	   -18.7988	   -14.7705	   -20.9808	   -14.4348	   -32.7301	   -14.6866	   -18.5471	   -24.8413	
   -12.5046	   -13.7634	   -18.5471	   -14.2670	   -20.4773	   -15.2740	   -32.2266	   -12.9242	   -17.7917	   -24.2538	
   -10.9940	   -11.9171	   -18.0435	   -13.6795	   -19.7220	   -16.1133	   -31.3873	   -11.0779	   -16.8686	   -23.4985	
    -9.5673	   -10.2386	   -17.2882	   -13.1760	   -18.8828	   -16.8686	   -30.2963	    -9.3994	   -16.0294	   -22.5754	
    -8.3923	    -8.9798	   -16.4490	   -12.5046	   -17.8757	   -17.4561	   -29.1214	    -7.7209	   -15.1062	   -21.4844	
    -7.3853	    -7.9727	   -15.6937	   -11.9171	   -16.9525	   -17.7078	   -27.9465	    -6.1264	   -14.0991	   -20.3094	
    -6.5460	    -7.3013	   -15.0223	   -11.1618	   -16.0294	   -17.5400	   -26.8555	    -4.6158	   -13.0920	   -19.1345	
    -5.9586	    -6.8817	   -14.4348	   -10.3226	   -15.1901	   -16.7007	   -25.8484	    -2.9373	   -12.0850	   -17.8757	
    -5.3711	    -6.6299	   -13.9313	    -9.2316	   -14.3509	   -15.1901	   -24.9252	    -1.0910	   -11.0779	   -16.6168	
    -4.8676	    -6.3782	   -13.5117	    -7.8049	   -13.5956	   -13.0920	   -24.0860	     0.9232	    -9.9869	   -15.5258	
    -4.3640	    -6.1264	   -13.0920	    -6.2943	   -12.9242	   -10.8261	   -23.4146	     3.1891	    -8.8959	   -14.4348	
    -4.0283	    -5.9586	   -12.6724	    -4.7836	   -12.3367	    -8.6441	   -22.9950	     5.2872	    -7.9727	   -13.6795	
    -3.8605	    -5.7907	   -12.4207	    -3.4409	   -12.0010	    -6.9656	   -22.8271	     6.8817	    -7.4692	   -13.1760	
    -4.0283	    -5.9586	   -12.5885	    -2.7695	   -12.2528	    -5.9586	   -23.2468	     7.2174	    -7.5531	   -13.4277	
    -4.7836	    -6.6299	   -13.3438	    -2.9373	   -13.0920	    -5.7068	   -24.3378	     5.9586	    -8.4763	   -14.3509	
    -6.1264	    -7.8049	   -14.6866	    -4.0283	   -14.7705	    -6.0425	   -26.1841	     2.6855	   -10.4065	   -16.1972	
    -8.0566	    -9.5673	   -16.6168	    -6.1264	   -17.0364	    -6.7978	   -28.7018	    -2.3499	   -13.2599	   -18.8828	
   -10.3226	   -11.8332	   -18.9667	    -8.7280	   -19.7220	    -7.7209	   -31.5552	    -8.7280	   -16.7007	   -21.9879	
   -12.7563	   -14.1830	   -21.4005	   -11.4975	   -22.4915	    -8.6441	   -34.4925	   -15.5258	   -20.3934	   -25.2609	
   -15.0223	   -16.4490	   -23.5825	   -14.0991	   -24.9252	    -9.4833	   -37.0941	   -21.9879	   -23.8342	   -28.2822	
   -16.8686	   -18.3792	   -25.2609	   -16.1972	   -26.9394	   -10.1547	   -39.1922	   -27.3590	   -26.8555	   -30.8838	
   -18.2114	   -19.8898	   -26.3519	   -17.7078	   -28.1982	   -10.6583	   -40.5350	   -31.3034	   -29.1214	   -32.7301	
   -19.0506	   -20.9808	   -26.8555	   -18.4631	   -28.7857	   -10.9940	   -41.2903	   -33.6533	   -30.5481	   -33.8211	
   -19.3024	   -21.5683	   -26.7715	   -18.4631	   -28.7018	   -11.0779	   -41.3742	   -34.4925	   -31.1356	   -34.0729	
   -18.9667	   -21.6522	   -26.1841	   -17.8757	   -28.0304	   -10.9100	   -40.8707	   -33.9890	   -30.7999	   -33.5693	
   -18.1274	   -21.3165	   -25.2609	   -16.7007	   -26.9394	   -10.4904	   -39.8636	   -32.3944	   -29.7928	   -32.4783	
   -16.8686	   -20.4773	   -24.0021	   -15.1901	   -25.4288	    -9.9030	   -38.6047	   -30.1285	   -28.2822	   -30.9677	
   -15.5258	   -19.3863	   -22.8271	   -13.6795	   -23.7503	    -9.3155	   -37.1780	   -27.3590	   -26.3519	   -29.2892	
   -14.2670	   -18.1274	   -21.6522	   -12.3367	   -22.0718	    -8.7280	   -35.8353	   -24.4217	   -24.2538	   -27.5269	
   -13.2599	   -17.0364	   -20.8130	   -11.4136	   -20.5612	    -8.3084	   -34.7443	   -21.4844	   -22.2397	   -25.9323	
   -12.6724	   -16.0294	   -20.3094	   -10.9100	   -19.4702	    -8.1406	   -33.9890	   -18.7149	   -20.3934	   -24.5895	
   -12.4207	   -15.4419	   -20.1416	   -10.9100	   -18.6310	    -8.1406	   -33.4854	   -16.1972	   -18.7988	   -23.6664	
   -12.4207	   -15.1062	   -20.2255	   -11.0779	   -18.2953	    -8.3923	   -33.4015	   -14.0991	   -17.4561	   -23.1628	
   -12.6724	   -15.0223	   -20.4773	   -11.4136	   -18.2953	    -8.6441	   -33.5693	   -12.3367	   -16.5329	   -22.9950	
   -12.9242	   -15.1062	   -20.8130	   -11.5814	   -18.5471	    -8.8959	   -33.9890	   -11.1618	   -15.9454	   -23.0789	
   -13.1760	   -15.2740	   -21.1487	   -11.7493	   -18.9667	    -9.0637	   -34.4086	   -10.4904	   -15.7776	   -23.4146	
   -13.4277	   -15.6097	   -21.3165	   -11.7493	   -19.5541	    -9.0637	   -34.9121	   -10.4904	   -16.0294	   -24.0021	
   -13.7634	   -15.8615	   -21.4005	   -11.7493	   -20.1416	    -8.9798	   -35.4156	   -11.1618	   -16.6168	   -24.5895	
   -14.0152	   -16.1972	   -21.4005	   -11.5814	   -20.6451	    -8.8120	   -35.8353	   -12.3367	   -17.5400	   -25.2609	
   -14.2670	   -16.6168	   -21.2326	   -11.4975	   -21.0648	    -8.5602	   -36.0870	   -13.8474	   -18.5471	   -25.8484	
   -14.5187	   -16.8686	   -20.8969	   -11.4136	   -21.4005	    -8.3923	   -36.1710	   -15.4419	   -19.6381	   -26.3519	
   -14.6866	   -17.1204	   -20.4773	   -11.3297	   -21.5683	    -8.3084	   -36.1710	   -16.7847	   -20.5612	   -26.6876	
   -14.7705	   -17.2043	   -19.8898	   -11.2457	   -21.4844	    -8.3923	   -36.0031	   -17.7917	   -21.2326	   -26.7715	
   -14.6866	   -17.1204	   -19.0506	   -11.2457	   -21.2326	    -8.7280	   -35.5835	   -18.3792	   -21.6522	   -26.6876	
   -14.5187	   -16.8686	   -18.1274	   -11.2457	   -20.8130	    -9.1476	   -34.9960	   -18.3792	   -21.7361	   -26.4359	
   -14.2670	   -16.5329	   -17.1204	   -11.2457	   -20.3094	    -9.8190	   -34.3246	   -18.0435	   -21.5683	   -26.0162	
   -14.0991	   -16.1133	   -16.0294	   -11.2457	   -19.7220	   -10.7422	   -33.5693	   -17.4561	   -21.3165	   -25.5966	
   -13.9313	   -15.8615	   -15.2740	   -11.4136	   -19.3024	   -11.8332	   -32.9819	   -16.8686	   -20.9808	   -25.2609	
   -13.9313	   -15.6937	   -14.7705	   -11.6653	   -19.0506	   -13.1760	   -32.6462	   -16.4490	   -20.7291	   -25.0931	
   -14.1830	   -15.7776	   -14.6866	   -12.0010	   -19.2184	   -14.6866	   -32.7301	   -16.1972	   -20.7291	   -25.0931	
   -14.6027	   -16.1133	   -15.1062	   -12.2528	   -19.8059	   -16.2811	   -33.1497	   -16.1972	   -20.8130	   -25.2609	
   -15.1062	   -16.7007	   -15.9454	   -12.4207	   -20.7291	   -17.7078	   -33.9890	   -16.3651	   -20.9808	   -25.5966	
   -15.6097	   -17.2882	   -17.0364	   -12.4207	   -21.9040	   -18.7149	   -35.1639	   -16.6168	   -21.2326	   -26.0162	
   -16.1133	   -17.9596	   -18.2953	   -12.1689	   -23.1628	   -19.2184	   -36.5067	   -16.8686	   -21.4844	   -26.4359	
   -16.4490	   -18.5471	   -19.4702	   -11.6653	   -24.5056	   -18.9667	   -37.7655	   -17.0364	   -21.4844	   -26.7715	
   -16.6168	   -19.0506	   -20.3934	   -10.9940	   -25.5966	   -17.9596	   -38.9404	   -16.8686	   -21.3165	   -27.0233	
   -16.7007	   -19.3863	   -21.1487	   -10.2386	   -26.4359	   -16.2811	   -39.7797	   -16.4490	   -20.8969	   -27.0233	
   -16.7007	   -19.7220	   -21.4844	    -9.3155	   -27.0233	   -14.3509	   -40.3671	   -15.6097	   -20.2255	   -26.7715	
   -16.7007	   -19.9738	   -21.6522	    -8.5602	   -27.3590	   -12.5046	   -40.7028	   -14.3509	   -19.3024	   -26.4359	
   -16.7007	   -20.1416	   -21.6522	    -7.8049	   -27.5269	   -10.9940	   -40.8707	   -12.8403	   -18.2953	   -26.0162	
   -16.7847	   -20.3094	   -21.6522	    -7.2174	   -27.6108	   -10.1547	   -40.8707	   -10.9940	   -17.1204	   -25.4288	
   -16.9525	   -20.3934	   -21.7361	    -6.7978	   -27.6108	    -9.7351	   -40.7028	    -9.0637	   -15.9454	   -24.8413	
   -17.0364	   -20.3934	   -21.9879	    -6.6299	   -27.5269	    -9.8190	   -40.4510	    -7.0496	   -14.7705	   -24.3378	
   -17.1204	   -20.2255	   -22.3236	    -6.7139	   -27.3590	    -9.9869	   -40.1154	    -5.0354	   -13.6795	   -23.7503	
   -16.9525	   -19.9738	   -22.6593	    -7.0496	   -27.1072	   -10.1547	   -39.6118	    -3.2730	   -12.8403	   -23.1628	
   -16.5329	   -19.6381	   -22.9111	    -7.4692	   -26.6876	   -10.1547	   -38.9404	    -1.9302	   -12.1689	   -22.6593	
   -15.8615	   -19.1345	   -22.9950	    -7.8888	   -26.0162	    -9.7351	   -38.1012	    -1.0071	   -11.7493	   -22.0718	
   -14.8544	   -18.4631	   -22.6593	    -8.0566	   -25.1770	    -8.9798	   -37.0941	    -0.5035	   -11.5814	   -21.4005	
   -13.5117	   -17.7078	   -22.0718	    -7.8888	   -24.1699	    -7.8888	   -36.0031	    -0.4196	   -11.4975	   -20.6451	
   -12.0010	   -16.7007	   -21.1487	    -7.3853	   -23.0789	    -6.6299	   -34.9121	    -0.5035	   -11.4136	   -19.8059	
   -10.4065	   -15.4419	   -20.2255	    -6.6299	   -21.9040	    -5.3711	   -33.9050	    -0.8392	   -11.2457	   -18.9667	
    -8.9798	   -14.2670	   -19.2184	    -5.8746	   -20.9808	    -4.2801	   -33.0658	    -1.2589	   -11.0779	   -18.2114	
    -7.8049	   -13.0920	   -18.5471	    -5.2032	   -20.3094	    -3.6087	   -32.6462	    -1.7624	   -10.9100	   -17.6239	
    -7.1335	   -12.3367	   -18.2114	    -4.7836	   -20.0577	    -3.2730	   -32.5623	    -2.2659	   -10.9100	   -17.3721	
    -6.9656	   -12.0850	   -18.4631	    -4.8676	   -20.3934	    -3.5248	   -33.0658	    -2.8534	   -11.2457	   -17.6239	
    -7.4692	   -12.5046	   -19.2184	    -5.5389	   -21.2326	    -4.2801	   -34.1568	    -3.8605	   -12.0010	   -18.3792	
    -8.6441	   -13.7634	   -20.5612	    -6.8817	   -22.7432	    -5.6229	   -35.8353	    -5.2872	   -13.3438	   -19.7220	
   -10.3226	   -15.6937	   -22.3236	    -8.8120	   -24.8413	    -7.5531	   -38.0173	    -7.4692	   -15.2740	   -21.6522	
   -12.5885	   -18.1274	   -24.5056	   -11.2457	   -27.1912	    -9.6512	   -40.5350	   -10.3226	   -17.5400	   -24.0021	
   -15.0223	   -20.9808	   -26.6876	   -13.7634	   -29.7089	   -11.8332	   -43.0527	   -13.7634	   -20.0577	   -26.5198	
   -17.4561	   -23.7503	   -28.5339	   -16.1972	   -31.8909	   -13.5956	   -45.2347	   -17.3721	   -22.4915	   -28.7857	
   -19.5541	   -26.1841	   -29.9606	   -18.1274	   -33.6533	   -14.7705	   -46.9131	   -21.0648	   -24.5895	   -30.7159	
   -21.2326	   -28.1982	   -30.7159	   -19.4702	   -34.6603	   -15.3580	   -47.7524	   -24.5056	   -26.1841	   -32.0587	
   -22.3236	   -29.5410	   -31.0516	   -20.3094	   -35.0800	   -15.4419	   -47.9202	   -27.5269	   -27.2751	   -32.8979	
   -22.9111	   -30.1285	   -30.9677	   -20.4773	   -34.8282	   -15.1062	   -47.5006	   -29.8767	   -28.0304	   -33.2336	
   -22.8271	   -29.8767	   -30.5481	   -20.1416	   -34.0729	   -14.4348	   -46.4096	   -31.3034	   -28.2822	   -33.1497	
   -22.0718	   -28.8696	   -29.7928	   -19.3024	   -32.8140	   -13.5956	   -44.8990	   -31.8069	   -28.1143	   -32.6462	
   -20.6451	   -27.1072	   -28.7857	   -17.8757	   -31.0516	   -12.5046	   -42.8848	   -31.3034	   -27.6108	   -31.8069	
   -18.6310	   -24.6735	   -27.3590	   -16.0294	   -28.9536	   -11.3297	   -40.5350	   -29.9606	   -26.6037	   -30.6320	
   -16.1972	   -21.7361	   -25.5966	   -13.8474	   -26.5198	    -9.9869	   -37.9333	   -27.8625	   -25.2609	   -29.2892	
   -13.2599	   -18.5471	   -23.4985	   -11.5814	   -23.9182	    -8.6441	   -35.3317	   -25.4288	   -23.7503	   -27.7786	
   -10.2386	   -15.1901	   -21.1487	    -9.3155	   -21.3165	    -7.3013	   -32.7301	   -22.7432	   -21.9879	   -26.1841	
    -7.1335	   -11.9171	   -18.7149	    -7.1335	   -18.7988	    -5.9586	   -30.4642	   -20.1416	   -20.3094	   -24.7574	
    -4.1962	    -8.8120	   -16.3651	    -5.1193	   -16.4490	    -4.6158	   -28.5339	   -17.6239	   -18.6310	   -23.4985	
    -1.5945	    -6.0425	   -14.0991	    -3.3569	   -14.5187	    -3.5248	   -27.0233	   -15.3580	   -17.1204	   -22.4075	
     0.4196	    -3.8605	   -12.1689	    -1.8463	   -12.9242	    -2.6016	   -25.9323	   -13.3438	   -15.8615	   -21.5683	
     1.8463	    -2.3499	   -10.4904	    -0.6714	   -11.6653	    -2.0142	   -25.3448	   -11.7493	   -14.9384	   -20.9808	
     2.6016	    -1.3428	    -9.0637	     0.2518	   -10.8261	    -1.7624	   -25.1770	   -10.4065	   -14.2670	   -20.7291	
     2.6855	    -1.0071	    -7.8888	     0.7553	   -10.3226	    -1.9302	   -25.2609	    -9.3994	   -13.9313	   -20.7291	
     2.2659	    -1.1749	    -6.9656	     0.8392	   -10.0708	    -2.6016	   -25.5127	    -8.8120	   -13.8474	   -21.0648	
     1.4267	    -1.7624	    -6.2103	     0.5875	    -9.9869	    -3.6926	   -25.9323	    -8.3923	   -14.0991	   -21.5683	
     0.2518	    -2.6855	    -5.6229	     0.0000	   -10.1547	    -5.1193	   -26.3519	    -8.3084	   -14.5187	   -22.3236	
    -1.2589	    -3.8605	    -5.2032	    -0.9232	   -10.4065	    -7.0496	   -26.9394	    -8.4763	   -15.1901	   -23.2468	
    -2.9373	    -5.3711	    -4.9515	    -2.2659	   -10.8261	    -9.3155	   -27.4429	    -8.8120	   -16.0294	   -24.2538	
    -4.7836	    -6.9656	    -4.9515	    -3.8605	   -11.4136	   -11.8332	   -28.1143	    -9.3155	   -17.0364	   -25.4288	
    -6.7978	    -8.7280	    -5.2032	    -5.7907	   -12.0850	   -14.6027	   -28.7018	    -9.9030	   -17.9596	   -26.5198	
    -8.8959	   -10.4904	    -5.8746	    -7.9727	   -12.9242	   -17.2043	   -29.2892	   -10.4065	   -18.7988	   -27.6108	
   -10.9100	   -12.2528	    -6.7978	   -10.0708	   -13.8474	   -19.3863	   -29.9606	   -10.6583	   -19.4702	   -28.5339	
   -12.7563	   -13.7634	    -8.1406	   -12.0010	   -14.7705	   -20.8969	   -30.5481	   -10.6583	   -19.8898	   -29.2053	
   -14.1830	   -14.9384	    -9.7351	   -13.5956	   -15.7776	   -21.4005	   -31.1356	   -10.4904	   -19.8898	   -29.6249	
   -15.1901	   -15.7776	   -11.5814	   -14.7705	   -16.8686	   -21.0648	   -31.7230	   -10.1547	   -19.8059	   -29.7928	
   -15.5258	   -16.1133	   -13.6795	   -15.4419	   -17.8757	   -19.9738	   -32.2266	    -9.9869	   -19.5541	   -29.8767	
   -15.2740	   -15.9454	   -15.7776	   -15.6937	   -18.7988	   -18.5471	   -32.7301	   -10.0708	   -19.3863	   -29.8767	
   -14.4348	   -15.4419	   -17.9596	   -15.6097	   -19.8059	   -17.0364	   -33.2336	   -10.4065	   -19.3863	   -29.8767	
   -13.2599	   -14.6027	   -19.8898	   -15.2740	   -20.6451	   -15.6097	   -33.8211	   -10.9940	   -19.5541	   -29.8767	
   -11.9171	   -13.5117	   -21.5683	   -14.7705	   -21.4005	   -14.3509	   -34.3246	   -11.6653	   -19.9738	   -29.9606	
   -10.4904	   -12.3367	   -22.8271	   -14.0991	   -21.9040	   -13.4277	   -34.7443	   -12.0010	   -20.3934	   -29.9606	
    -9.1476	   -11.1618	   -23.5825	   -13.4277	   -22.2397	   -12.7563	   -35.0800	   -12.0010	   -20.8130	   -29.8767	
    -7.8888	   -10.0708	   -23.8342	   -12.5885	   -22.3236	   -12.4207	   -35.2478	   -11.4136	   -20.9808	   -29.7089	
    -6.7978	    -9.0637	   -23.5825	   -11.6653	   -22.1558	   -12.1689	   -35.1639	   -10.4904	   -20.8130	   -29.4571	
    -5.8746	    -8.2245	   -22.9950	   -10.6583	   -21.7361	   -11.9171	   -34.9121	    -9.4833	   -20.4773	   -28.9536	
    -5.1193	    -7.4692	   -22.0718	    -9.6512	   -21.0648	   -11.4975	   -34.4925	    -8.7280	   -19.8898	   -28.4500	
    -4.5319	    -6.7978	   -21.0648	    -8.3923	   -20.3094	   -10.7422	   -33.7372	    -8.5602	   -19.2184	   -27.7786	
    -3.9444	    -6.2103	   -19.8059	    -7.1335	   -19.3024	    -9.5673	   -32.8979	    -9.1476	   -18.5471	   -27.0233	
    -3.4409	    -5.7068	   -18.5471	    -5.7068	   -18.2114	    -8.1406	   -31.8069	   -10.4904	   -17.8757	   -26.2680	
    -3.0212	    -5.1193	   -17.2043	    -4.2801	   -16.9525	    -6.6299	   -30.6320	   -12.2528	   -17.2043	   -25.4288	
    -2.5177	    -4.5319	   -15.8615	    -2.7695	   -15.5258	    -5.0354	   -29.2892	   -14.0152	   -16.6168	   -24.5895	
    -2.0142	    -3.9444	   -14.5187	    -1.2589	   -14.0991	    -3.6926	   -28.0304	   -15.4419	   -16.0294	   -23.6664	
    -1.5106	    -3.1891	   -13.1760	     0.1678	   -12.5885	    -2.4338	   -26.6876	   -16.1972	   -15.3580	   -22.6593	
    -0.7553	    -2.4338	   -11.8332	     1.5106	   -10.9940	    -1.3428	   -25.5127	   -16.0294	   -14.5187	   -21.7361	
     0.0000	    -1.6785	   -10.5743	     2.6016	    -9.5673	    -0.5035	   -24.5056	   -15.1062	   -13.6795	   -20.8130	
     0.7553	    -0.9232	    -9.4833	     3.4409	    -8.3084	     0.0839	   -23.7503	   -13.5117	   -12.9242	   -19.9738	
     1.5106	    -0.2518	    -8.5602	     3.9444	    -7.3853	     0.3357	   -23.3307	   -11.5814	   -12.2528	   -19.3863	
     2.2659	     0.2518	    -7.9727	     4.1962	    -6.7978	     0.3357	   -23.1628	    -9.3994	   -11.6653	   -18.9667	
     2.8534	     0.5875	    -7.5531	     4.1962	    -6.7139	     0.0839	   -23.2468	    -7.1335	   -11.2457	   -18.7988	
     3.4409	     0.7553	    -7.3853	     4.0283	    -6.9656	    -0.4196	   -23.6664	    -4.7836	   -10.9100	   -18.7149	
     3.8605	     0.7553	    -7.3853	     3.7766	    -7.5531	    -1.1749	   -24.1699	    -2.3499	   -10.5743	   -18.7988	
     4.2801	     0.6714	    -7.5531	     3.3569	    -8.3923	    -1.9302	   -24.7574	     0.0000	   -10.2386	   -18.8828	
     4.4479	     0.4196	    -7.8049	     2.8534	    -9.3155	    -2.6855	   -25.3448	     2.0981	    -9.8190	   -18.9667	
     4.4479	     0.0839	    -8.1406	     2.2659	   -10.2386	    -3.4409	   -25.8484	     3.7766	    -9.3155	   -18.9667	
     4.1962	    -0.3357	    -8.3923	     1.5106	   -11.0779	    -4.1122	   -26.3519	     4.6997	    -8.9798	   -18.9667	
     3.5248	    -0.8392	    -8.6441	     0.5035	   -11.7493	    -4.7836	   -26.6876	     4.6997	    -8.6441	   -18.9667	
     2.6855	    -1.4267	    -8.7280	    -0.6714	   -12.2528	    -5.4550	   -26.8555	     3.6926	    -8.5602	   -19.0506	
     1.6785	    -2.0142	    -8.6441	    -1.8463	   -12.4207	    -6.3782	   -26.7715	     1.7624	    -8.5602	   -19.0506	
     0.5035	    -2.6016	    -8.2245	    -3.1052	   -12.4207	    -7.3013	   -26.3519	    -1.0071	    -8.8959	   -19.0506	
    -0.6714	    -3.1891	    -7.5531	    -4.1962	   -12.1689	    -8.4763	   -25.7645	    -4.3640	    -9.3155	   -19.0506	
    -1.8463	    -3.9444	    -6.7139	    -5.2872	   -11.7493	    -9.6512	   -25.1770	    -7.9727	    -9.9869	   -19.0506	
    -3.1052	    -4.7836	    -5.8746	    -6.2103	   -11.4136	   -10.9100	   -24.5895	   -11.4975	   -10.9100	   -19.2184	
    -4.4479	    -5.8746	    -5.0354	    -7.0496	   -11.3297	   -12.0850	   -24.3378	   -14.8544	   -12.0010	   -19.5541	
    -5.9586	    -7.2174	    -4.5319	    -7.8049	   -11.4136	   -13.0920	   -24.4217	   -17.7917	   -13.2599	   -20.2255	
    -7.5531	    -8.8120	    -4.3640	    -8.3084	   -11.9171	   -13.7634	   -24.8413	   -20.0577	   -14.5187	   -20.8969	
    -9.1476	   -10.3226	    -4.3640	    -8.6441	   -12.5046	   -13.6795	   -25.5966	   -21.7361	   -15.6097	   -21.6522	
   -10.4904	   -11.8332	    -4.6997	    -8.6441	   -13.2599	   -12.7563	   -26.4359	   -22.7432	   -16.2811	   -22.2397	
   -11.4975	   -13.0081	    -5.2872	    -8.3084	   -14.0991	   -11.0779	   -27.2751	   -23.1628	   -16.7007	   -22.6593	
   -12.1689	   -13.8474	    -6.1264	    -7.7209	   -14.9384	    -8.8120	   -28.2822	   -22.9950	   -16.7847	   -22.8271	
   -12.5885	   -14.2670	    -7.3853	    -7.0496	   -15.9454	    -6.3782	   -29.2892	   -22.4075	   -16.7847	   -22.9111	
   -12.9242	   -14.3509	    -9.0637	    -6.4621	   -17.0364	    -4.1122	   -30.3802	   -21.4005	   -16.8686	   -22.9111	
   -13.1760	   -14.3509	   -10.9940	    -6.2103	   -18.2953	    -2.5177	   -31.6391	   -20.0577	   -16.8686	   -22.9950	
   -13.5117	   -14.3509	   -13.1760	    -6.2103	   -19.6381	    -1.5945	   -32.8979	   -18.5471	   -17.0364	   -23.0789	
   -13.9313	   -14.4348	   -15.3580	    -6.6299	   -20.9808	    -1.4267	   -34.2407	   -16.7007	   -17.1204	   -23.2468	
   -14.4348	   -14.6866	   -17.4561	    -7.4692	   -22.3236	    -2.0142	   -35.3317	   -14.7705	   -17.2043	   -23.4146	
   -14.9384	   -15.0223	   -19.3024	    -8.3923	   -23.4146	    -3.1891	   -36.2549	   -12.7563	   -17.1204	   -23.4985	
   -15.3580	   -15.4419	   -20.8969	    -9.3994	   -24.2538	    -4.6997	   -36.8423	   -10.7422	   -16.7847	   -23.4146	
   -15.5258	   -15.6937	   -22.1558	   -10.1547	   -24.7574	    -6.3782	   -37.0102	    -8.6441	   -16.2811	   -23.1628	
   -15.4419	   -15.6937	   -23.1628	   -10.4904	   -25.0092	    -7.8888	   -36.9263	    -6.6299	   -15.5258	   -22.7432	
   -15.0223	   -15.5258	   -23.8342	   -10.2386	   -24.9252	    -9.1476	   -36.4227	    -4.7836	   -14.6027	   -22.1558	
   -14.3509	   -15.1062	   -24.1699	    -9.4833	   -24.5895	    -9.9869	   -35.7513	    -3.2730	   -13.5956	   -21.4844	
   -13.5956	   -14.6027	   -24.0860	    -8.2245	   -24.0860	   -10.3226	   -34.9121	    -2.1820	   -12.5885	   -20.7291	
   -12.6724	   -13.9313	   -23.7503	    -6.6299	   -23.4146	   -10.2386	   -33.9890	    -1.7624	   -11.6653	   -20.0577	
   -11.7493	   -13.2599	   -23.0789	    -4.6997	   -22.6593	    -9.5673	   -33.0658	    -2.0142	   -10.9100	   -19.4702	
   -10.9100	   -12.5885	   -22.0718	    -2.6855	   -21.9040	    -8.4763	   -32.2266	    -2.7695	   -10.4065	   -18.8828	
    -9.9869	   -12.0010	   -20.8969	    -0.7553	   -21.0648	    -6.9656	   -31.3873	    -3.8605	    -9.9030	   -18.4631	
    -9.2316	   -11.4136	   -19.4702	     1.0071	   -20.2255	    -5.1193	   -30.7159	    -5.1193	    -9.6512	   -18.1274	
    -8.4763	   -10.9100	   -17.8757	     2.4338	   -19.3863	    -3.2730	   -30.1285	    -6.1264	    -9.3155	   -17.7917	
    -7.8049	   -10.5743	   -16.1972	     3.3569	   -18.5471	    -1.5945	   -29.7089	    -6.7978	    -9.1476	   -17.5400	
    -7.3013	   -10.3226	   -14.6027	     3.6087	   -17.9596	    -0.1678	   -29.4571	    -7.0496	    -8.9798	   -17.4561	
    -6.8817	   -10.2386	   -13.1760	     3.2730	   -17.3721	     0.8392	   -29.2892	    -6.8817	    -8.8120	   -17.4561	
    -6.5460	   -10.0708	   -11.9171	     2.5177	   -16.9525	     1.3428	   -29.2892	    -6.3782	    -8.6441	   -17.4561	
    -6.2943	    -9.9030	   -10.9940	     1.5106	   -16.6168	     1.5945	   -29.3732	    -5.7068	    -8.4763	   -17.4561	
    -6.0425	    -9.6512	   -10.4904	     0.5035	   -16.4490	     1.6785	   -29.4571	    -5.0354	    -8.3084	   -17.3721	
    -5.7907	    -9.3155	   -10.3226	    -0.4196	   -16.2811	     1.5106	   -29.5410	    -4.6158	    -8.1406	   -17.2882	
    -5.7068	    -8.9798	   -10.5743	    -1.1749	   -16.1972	     1.2589	   -29.6249	    -4.6158	    -8.0566	   -17.2043	
    -5.7907	    -8.6441	   -11.0779	    -1.9302	   -16.1133	     0.9232	   -29.6249	    -5.2032	    -8.0566	   -16.9525	
    -6.1264	    -8.4763	   -11.6653	    -2.7695	   -15.9454	     0.3357	   -29.4571	    -6.3782	    -8.1406	   -16.7847	
    -6.6299	    -8.4763	   -12.1689	    -3.6087	   -15.6937	    -0.2518	   -29.1214	    -7.8888	    -8.2245	   -16.6168	
    -7.2174	    -8.4763	   -12.5046	    -4.3640	   -15.2740	    -0.8392	   -28.5339	    -9.4833	    -8.3923	   -16.3651	
    -7.7209	    -8.3923	   -12.5046	    -5.1193	   -14.7705	    -1.3428	   -27.6947	   -10.9100	    -8.3923	   -16.0294	
    -8.0566	    -8.2245	   -12.2528	    -5.5389	   -14.0152	    -1.6785	   -26.7715	   -11.7493	    -8.3084	   -15.6097	
    -8.0566	    -7.8888	   -11.7493	    -5.7907	   -13.1760	    -1.8463	   -25.7645	   -11.7493	    -8.1406	   -15.1901	
    -7.8888	    -7.4692	   -11.0779	    -5.7068	   -12.4207	    -2.0142	   -24.8413	   -10.8261	    -7.8049	   -14.6866	
    -7.4692	    -6.8817	   -10.4065	    -5.5389	   -11.7493	    -2.3499	   -24.0860	    -9.0637	    -7.4692	   -14.2670	
    -6.8817	    -6.3782	    -9.8190	    -5.3711	   -11.3297	    -2.9373	   -23.7503	    -6.8817	    -7.2174	   -14.0991	
    -6.2943	    -5.7907	    -9.5673	    -5.4550	   -11.3297	    -4.1122	   -23.8342	    -4.4479	    -7.0496	   -14.0991	
    -5.7068	    -5.3711	    -9.5673	    -5.7907	   -11.6653	    -5.7907	   -24.3378	    -2.0142	    -7.1335	   -14.4348	
    -5.2032	    -5.1193	    -9.8190	    -6.3782	   -12.3367	    -7.8888	   -25.1770	     0.0839	    -7.5531	   -15.0223	
    -4.9515	    -5.1193	   -10.3226	    -7.1335	   -13.2599	   -10.2386	   -26.3519	     1.6785	    -8.2245	   -15.9454	
    -4.7836	    -5.3711	   -10.9940	    -7.9727	   -14.2670	   -12.5046	   -27.6947	     2.7695	    -9.1476	   -17.0364	
    -4.6997	    -5.7907	   -11.7493	    -8.8120	   -15.2740	   -14.5187	   -28.9536	     3.1052	   -10.2386	   -18.2114	
    -4.7836	    -6.2103	   -12.3367	    -9.4833	   -16.1972	   -15.9454	   -30.1285	     2.5177	   -11.4136	   -19.4702	
    -4.7836	    -6.5460	   -12.7563	   -10.0708	   -16.8686	   -16.6168	   -31.0516	     1.0071	   -12.5046	   -20.5612	
    -4.6158	    -6.7978	   -12.8403	   -10.6583	   -17.2043	   -16.5329	   -31.6391	    -1.3428	   -13.5956	   -21.5683	
    -4.2801	    -6.7139	   -12.5885	   -11.0779	   -17.1204	   -15.6097	   -31.7230	    -4.1962	   -14.4348	   -22.2397	
    -3.6926	    -6.3782	   -11.8332	   -11.4136	   -16.5329	   -14.0152	   -31.2195	    -6.9656	   -14.8544	   -22.4915	
    -2.6855	    -5.6229	   -10.7422	   -11.4136	   -15.4419	   -11.8332	   -30.1285	    -9.1476	   -14.8544	   -22.3236	
    -1.3428	    -4.4479	    -9.1476	   -10.9100	   -13.8474	    -9.1476	   -28.5339	   -10.3226	   -14.1830	   -21.6522	
     0.3357	    -2.9373	    -7.3853	    -9.9869	   -11.8332	    -6.2943	   -26.5198	   -10.4065	   -13.0081	   -20.3934	
     2.1820	    -1.2589	    -5.4550	    -8.6441	    -9.8190	    -3.2730	   -24.1699	    -9.4833	   -11.3297	   -18.7988	
     4.1122	     0.4196	    -3.7766	    -6.9656	    -7.8049	    -0.4196	   -21.9879	    -8.1406	    -9.4833	   -16.9525	
     5.7068	     1.8463	    -2.4338	    -5.2032	    -6.2103	     2.2659	   -20.0577	    -6.6299	    -7.5531	   -15.1901	
     6.9656	     2.8534	    -1.6785	    -3.5248	    -5.2032	     4.3640	   -18.7149	    -5.4550	    -6.0425	   -13.8474	
     7.5531	     3.2730	    -1.5945	    -2.0981	    -4.9515	     5.7907	   -18.2114	    -4.6997	    -5.0354	   -13.0920	
     7.5531	     3.1891	    -2.2659	    -1.1749	    -5.4550	     6.4621	   -18.4631	    -4.5319	    -4.6997	   -13.0081	
     6.7978	     2.5177	    -3.6087	    -0.5875	    -6.6299	     6.3782	   -19.5541	    -4.9515	    -5.0354	   -13.5956	
     5.5389	     1.4267	    -5.3711	    -0.5035	    -8.3084	     5.7068	   -21.1487	    -5.7068	    -5.8746	   -14.7705	
     3.7766	     0.0000	    -7.3013	    -0.7553	   -10.3226	     4.6158	   -23.2468	    -6.8817	    -7.2174	   -16.2811	
     1.5945	    -1.7624	    -9.4833	    -1.5106	   -12.4207	     3.2730	   -25.5966	    -8.3084	    -8.9798	   -18.1274	
    -0.7553	    -3.6926	   -11.5814	    -2.6016	   -14.5187	     1.7624	   -27.9465	    -9.9869	   -10.9940	   -20.0577	
    -3.1891	    -5.6229	   -13.5956	    -4.1122	   -16.5329	     0.0839	   -30.3802	   -11.7493	   -13.0920	   -21.9040	
    -5.5389	    -7.5531	   -15.4419	    -5.8746	   -18.3792	    -1.7624	   -32.5623	   -13.5956	   -15.0223	   -23.7503	
    -7.6370	    -9.2316	   -17.0364	    -7.8049	   -20.0577	    -3.5248	   -34.5764	   -15.1062	   -16.7847	   -25.2609	
    -9.4833	   -10.7422	   -18.3792	    -9.9030	   -21.4844	    -5.3711	   -36.2549	   -16.2811	   -18.2114	   -26.5198	
   -11.0779	   -11.9171	   -19.3024	   -12.0850	   -22.5754	    -6.9656	   -37.5137	   -17.0364	   -19.2184	   -27.4429	
   -12.3367	   -12.7563	   -19.8898	   -14.0152	   -23.3307	    -8.4763	   -38.3530	   -17.2882	   -19.7220	   -28.0304	
   -13.3438	   -13.2599	   -20.1416	   -15.7776	   -23.7503	    -9.5673	   -38.6887	   -17.2043	   -19.8898	   -28.1982	
   -14.0152	   -13.4277	   -19.9738	   -17.0364	   -23.8342	   -10.2386	   -38.6047	   -16.7847	   -19.6381	   -28.0304	
   -14.4348	   -13.3438	   -19.5541	   -17.8757	   -23.4985	   -10.4065	   -38.1012	   -16.2811	   -19.0506	   -27.5269	
   -14.5187	   -13.0081	   -18.8828	   -18.2114	   -22.9111	   -10.3226	   -37.3459	   -15.6097	   -18.2953	   -26.8555	
   -14.4348	   -12.5046	   -17.9596	   -18.1274	   -22.1558	    -9.9869	   -36.3388	   -14.9384	   -17.3721	   -25.9323	
   -14.0991	   -11.9171	   -17.0364	   -17.7917	   -21.3165	    -9.4833	   -35.3317	   -14.1830	   -16.4490	   -25.0092	
   -13.5956	   -11.1618	   -16.0294	   -17.2043	   -20.3094	    -8.7280	   -34.1568	   -13.3438	   -15.6097	   -24.0021	
   -12.7563	   -10.3226	   -14.8544	   -16.1972	   -19.2184	    -7.8888	   -33.0658	   -12.4207	   -14.8544	   -22.9950	
   -11.5814	    -9.3994	   -13.6795	   -14.9384	   -18.1274	    -6.7978	   -31.9748	   -11.2457	   -14.0991	   -22.0718	
   -10.2386	    -8.2245	   -12.2528	   -13.5117	   -16.9525	    -5.5389	   -30.8838	    -9.8190	   -13.4277	   -21.1487	
    -8.7280	    -7.0496	   -10.7422	   -11.9171	   -15.7776	    -4.1122	   -29.9606	    -8.2245	   -12.7563	   -20.3934	
    -7.2174	    -5.7907	    -9.1476	   -10.4065	   -14.6866	    -2.7695	   -29.1214	    -6.6299	   -12.1689	   -19.7220	
    -5.7907	    -4.6158	    -7.6370	    -9.0637	   -13.6795	    -1.5106	   -28.4500	    -5.1193	   -11.5814	   -19.2184	
    -4.5319	    -3.5248	    -6.1264	    -7.9727	   -12.7563	    -0.5875	   -27.9465	    -3.8605	   -11.2457	   -18.9667	
    -3.4409	    -2.5177	    -4.8676	    -7.2174	   -12.0010	    -0.0839	   -27.6108	    -3.0212	   -10.9940	   -18.8828	
    -2.5177	    -1.6785	    -3.8605	    -6.8817	   -11.4975	     0.0839	   -27.2751	    -2.6855	   -10.9100	   -18.9667	
    -1.9302	    -1.0910	    -3.2730	    -6.9656	   -11.1618	    -0.1678	   -27.1072	    -2.9373	   -11.0779	   -19.3024	
    -1.5106	    -0.6714	    -3.1052	    -7.3013	   -10.9940	    -0.8392	   -27.0233	    -3.7766	   -11.4136	   -19.6381	
    -1.3428	    -0.5035	    -3.4409	    -8.0566	   -11.0779	    -1.8463	   -27.0233	    -5.1193	   -11.9171	   -20.1416	
    -1.5106	    -0.5875	    -4.1122	    -8.9798	   -11.2457	    -3.1052	   -27.1072	    -6.5460	   -12.4207	   -20.5612	
    -1.7624	    -0.8392	    -5.0354	   -10.2386	   -11.4136	    -4.6997	   -27.1072	    -7.9727	   -13.0081	   -21.0648	
    -2.2659	    -1.1749	    -6.0425	   -11.5814	   -11.4975	    -6.5460	   -27.0233	    -9.0637	   -13.4277	   -21.4005	
    -2.6855	    -1.5106	    -7.0496	   -13.0081	   -11.5814	    -8.5602	   -26.9394	    -9.6512	   -13.7634	   -21.7361	
    -3.1052	    -1.7624	    -7.7209	   -14.3509	   -11.4136	   -10.6583	   -26.7715	    -9.8190	   -14.0152	   -21.9879	
    -3.3569	    -1.8463	    -7.9727	   -15.3580	   -10.9940	   -12.7563	   -26.4359	    -9.4833	   -14.0991	   -22.1558	
    -3.3569	    -1.8463	    -7.7209	   -16.0294	   -10.4065	   -14.5187	   -26.0162	    -8.8120	   -14.0152	   -22.4075	
    -2.9373	    -1.5106	    -6.7978	   -16.1133	    -9.4833	   -15.7776	   -25.3448	    -7.8888	   -13.7634	   -22.4915	
    -2.0981	    -0.9232	    -5.2872	   -15.5258	    -8.3923	   -16.1133	   -24.6735	    -6.7978	   -13.2599	   -22.4075	
    -0.7553	     0.0839	    -3.2730	   -14.2670	    -7.1335	   -15.3580	   -23.7503	    -5.6229	   -12.5885	   -22.1558	
     0.9232	     1.4267	    -1.1749	   -12.4207	    -5.8746	   -13.5117	   -22.9111	    -4.4479	   -11.6653	   -21.7361	
     2.9373	     3.0212	     0.9232	   -10.1547	    -4.6997	   -10.8261	   -21.9879	    -3.2730	   -10.5743	   -21.0648	
     5.1193	     4.8676	     2.7695	    -7.7209	    -3.6926	    -7.5531	   -21.1487	    -2.1820	    -9.3994	   -20.3094	
     7.3853	     6.7978	     4.1122	    -5.1193	    -2.9373	    -4.1122	   -20.4773	    -1.1749	    -8.1406	   -19.3863	
     9.3994	     8.6441	     5.1193	    -2.6855	    -2.3499	    -0.7553	   -19.9738	    -0.4196	    -6.8817	   -18.2953	
    11.0779	    10.2386	     5.5389	    -0.5875	    -2.0142	     2.2659	   -19.5541	     0.0839	    -5.7068	   -17.1204	
    12.3367	    11.4975	     5.6229	     1.0910	    -1.9302	     4.6997	   -19.3024	     0.1678	    -4.7836	   -15.9454	
    13.0920	    12.2528	     5.2032	     2.0981	    -2.1820	     6.3782	   -19.3024	    -0.2518	    -4.1122	   -14.9384	
    13.1760	    12.4207	     4.3640	     2.3499	    -2.7695	     7.2174	   -19.4702	    -1.0071	    -3.8605	   -14.1830	
    12.7563	    11.9171	     3.1891	     1.9302	    -3.6087	     7.3013	   -19.8059	    -2.0981	    -4.0283	   -13.6795	
    11.7493	    10.9100	     1.6785	     0.8392	    -4.6997	     6.5460	   -20.2255	    -3.5248	    -4.6158	   -13.4277	
    10.3226	     9.3994	    -0.0839	    -0.7553	    -5.9586	     5.1193	   -20.7291	    -5.1193	    -5.5389	   -13.6795	
     8.3923	     7.3853	    -1.9302	    -2.8534	    -7.3853	     3.1052	   -21.4005	    -7.1335	    -6.9656	   -14.3509	
     6.1264	     4.8676	    -3.9444	    -5.3711	    -9.0637	     0.5035	   -22.3236	    -9.3994	    -8.8120	   -15.5258	
     3.4409	     1.9302	    -6.0425	    -8.2245	   -10.8261	    -2.5177	   -23.4146	   -11.8332	   -10.9940	   -17.1204	
     0.5875	    -1.1749	    -7.9727	   -11.0779	   -12.5885	    -5.7907	   -24.6735	   -14.2670	   -13.1760	   -18.9667	
    -2.3499	    -4.1962	    -9.6512	   -13.6795	   -14.2670	    -8.8959	   -25.8484	   -16.3651	   -15.1901	   -20.8130	
    -5.1193	    -6.8817	   -10.8261	   -15.8615	   -15.5258	   -11.5814	   -26.7715	   -17.7917	   -16.7847	   -22.4915	
    -7.5531	    -9.0637	   -11.4136	   -17.4561	   -16.4490	   -13.6795	   -27.3590	   -18.5471	   -17.7078	   -23.5825	
    -9.4833	   -10.6583	   -11.4975	   -18.3792	   -16.8686	   -15.1901	   -27.6947	   -18.5471	   -18.1274	   -24.3378	
   -10.9100	   -11.5814	   -11.3297	   -18.8828	   -16.9525	   -16.1133	   -27.7786	   -17.9596	   -18.0435	   -24.6735	
   -12.0010	   -12.0010	   -10.9940	   -19.1345	   -16.7847	   -16.6168	   -27.7786	   -17.0364	   -17.7917	   -24.7574	
   -12.7563	   -12.1689	   -10.8261	   -19.1345	   -16.6168	   -16.8686	   -27.7786	   -16.0294	   -17.4561	   -24.8413	
   -13.5117	   -12.1689	   -10.9100	   -19.1345	   -16.6168	   -16.7847	   -27.9465	   -15.1062	   -17.2043	   -24.9252	
   -14.2670	   -12.3367	   -11.4136	   -19.1345	   -16.7007	   -16.5329	   -28.2822	   -14.5187	   -17.2043	   -25.0931	
   -15.1062	   -12.5885	   -12.1689	   -19.2184	   -17.1204	   -16.1972	   -28.8696	   -14.4348	   -17.5400	   -25.5127	
   -16.0294	   -13.0920	   -13.2599	   -19.5541	   -17.7078	   -15.8615	   -29.6249	   -14.7705	   -18.0435	   -25.9323	
   -16.9525	   -13.6795	   -14.5187	   -20.0577	   -18.5471	   -15.6097	   -30.6320	   -15.6097	   -18.7988	   -26.5198	
   -17.8757	   -14.3509	   -15.8615	   -20.6451	   -19.5541	   -15.5258	   -31.7230	   -16.8686	   -19.7220	   -27.1912	
   -18.7988	   -15.1062	   -17.3721	   -21.4005	   -20.7291	   -15.6097	   -32.8140	   -18.2114	   -20.6451	   -27.8625	
   -19.7220	   -15.9454	   -18.8828	   -22.0718	   -21.9879	   -15.9454	   -33.9890	   -19.6381	   -21.6522	   -28.4500	
   -20.6451	   -16.7007	   -20.4773	   -22.8271	   -23.2468	   -16.3651	   -34.9960	   -20.8130	   -22.4075	   -28.9536	
   -21.5683	   -17.5400	   -21.9879	   -23.4146	   -24.3378	   -16.9525	   -35.7513	   -21.6522	   -23.0789	   -29.3732	
   -22.4075	   -18.2953	   -23.4146	   -24.0021	   -25.1770	   -17.5400	   -36.1710	   -21.9879	   -23.3307	   -29.5410	
   -23.0789	   -18.8828	   -24.5056	   -24.4217	   -25.6805	   -18.0435	   -36.3388	   -21.8201	   -23.3307	   -29.5410	
   -23.5825	   -19.2184	   -25.3448	   -24.7574	   -25.8484	   -18.3792	   -36.2549	   -21.3165	   -23.0789	   -29.3732	
   -23.9182	   -19.3863	   -25.8484	   -24.7574	   -25.7645	   -18.5471	   -35.9192	   -20.4773	   -22.4915	   -28.9536	
   -24.0021	   -19.3863	   -26.0162	   -24.5895	   -25.4288	   -18.5471	   -35.4156	   -19.6381	   -21.9040	   -28.4500	
   -23.9182	   -19.1345	   -25.9323	   -24.1699	   -24.9252	   -18.2114	   -34.9121	   -18.9667	   -21.1487	   -27.9465	
   -23.6664	   -18.7988	   -25.5966	   -23.5825	   -24.2538	   -17.7078	   -34.4086	   -18.4631	   -20.5612	   -27.4429	
   -23.2468	   -18.3792	   -25.0931	   -22.6593	   -23.6664	   -16.9525	   -34.0729	   -18.2953	   -19.9738	   -26.9394	
   -22.6593	   -17.7917	   -24.5056	   -21.6522	   -22.9950	   -16.1133	   -33.8211	   -18.3792	   -19.5541	   -26.6037	
   -21.9040	   -17.2882	   -23.6664	   -20.4773	   -22.3236	   -15.1901	   -33.5693	   -18.4631	   -19.2184	   -26.2680	
   -20.9808	   -16.7007	   -22.8271	   -19.3863	   -21.7361	   -14.5187	   -33.4854	   -18.6310	   -18.9667	   -26.0162	
   -20.0577	   -16.1133	   -21.9040	   -18.3792	   -21.1487	   -14.0991	   -33.3176	   -18.6310	   -18.7149	   -25.7645	
[Epoch Header]
[Trial Type]	23
[Accept]	1
[Correct]	0
[RT]	 0.000
[Resp]	0
[Epoch Data]
   -23.1628	   -24.7574	   -29.2892	   -17.3721	   -31.9748	   -13.7634	   -43.2205	   -20.4773	   -23.5825	   -33.4854	
   -23.5825	   -25.1770	   -29.6249	   -17.0364	   -32.3944	   -13.1760	   -43.7241	   -22.5754	   -24.7574	   -34.4086	
   -23.5825	   -25.2609	   -29.5410	   -16.3651	   -32.5623	   -12.3367	   -43.6401	   -23.7503	   -25.4288	   -34.9960	
   -23.0789	   -24.8413	   -29.2053	   -15.1901	   -32.2266	   -11.1618	   -43.1366	   -23.8342	   -25.3448	   -35.0800	
   -22.1558	   -24.0021	   -28.5339	   -13.5956	   -31.6391	    -9.8190	   -42.2134	   -22.9950	   -24.6735	   -34.6603	
   -20.7291	   -22.8271	   -27.5269	   -11.6653	   -30.7159	    -8.3923	   -40.8707	   -21.2326	   -23.4146	   -33.9050	
   -18.9667	   -21.4005	   -26.3519	    -9.4833	   -29.6249	    -7.1335	   -39.3600	   -18.8828	   -21.6522	   -32.8140	
   -17.0364	   -19.9738	   -25.0931	    -7.1335	   -28.4500	    -6.0425	   -37.8494	   -16.1972	   -19.6381	   -31.5552	
   -15.0223	   -18.6310	   -23.7503	    -4.7836	   -27.3590	    -5.2032	   -36.4227	   -13.5117	   -17.4561	   -30.2124	
   -13.0920	   -17.3721	   -22.4915	    -2.6855	   -26.2680	    -4.7836	   -35.1639	   -11.0779	   -15.4419	   -28.9536	
   -11.2457	   -16.2811	   -21.2326	    -0.8392	   -25.3448	    -4.6997	   -34.1568	    -9.0637	   -13.6795	   -27.7786	
    -9.6512	   -15.3580	   -20.0577	     0.5875	   -24.5056	    -5.0354	   -33.5693	    -7.5531	   -12.3367	   -26.8555	
    -8.0566	   -14.6027	   -18.9667	     1.7624	   -23.9182	    -5.7907	   -33.1497	    -6.6299	   -11.4975	   -26.1841	
    -6.6299	   -13.8474	   -17.9596	     2.5177	   -23.3307	    -6.7139	   -32.9819	    -6.2103	   -11.1618	   -25.6805	
    -5.2872	   -13.0920	   -17.1204	     3.1052	   -22.9111	    -7.6370	   -33.0658	    -6.1264	   -11.2457	   -25.4288	
    -4.1122	   -12.4207	   -16.3651	     3.3569	   -22.5754	    -8.3084	   -33.2336	    -6.3782	   -11.7493	   -25.3448	
    -3.1052	   -11.7493	   -15.7776	     3.1891	   -22.2397	    -8.6441	   -33.4015	    -6.7139	   -12.5046	   -25.4288	
    -2.2659	   -11.0779	   -15.3580	     2.5177	   -21.9879	    -8.5602	   -33.4854	    -7.2174	   -13.5117	   -25.5966	
    -1.8463	   -10.4904	   -15.1062	     1.3428	   -21.8201	    -8.2245	   -33.6533	    -7.5531	   -14.5187	   -25.7645	
    -1.5945	    -9.9869	   -15.1062	    -0.2518	   -21.7361	    -7.5531	   -33.6533	    -7.8049	   -15.5258	   -25.9323	
    -1.5945	    -9.5673	   -15.1901	    -2.0981	   -21.6522	    -6.9656	   -33.5693	    -7.7209	   -16.1972	   -25.9323	
    -1.7624	    -9.2316	   -15.4419	    -3.9444	   -21.6522	    -6.4621	   -33.4015	    -7.3013	   -16.5329	   -25.9323	
    -2.0142	    -8.9798	   -15.6937	    -5.7068	   -21.5683	    -6.2103	   -33.0658	    -6.6299	   -16.6168	   -25.6805	
    -2.3499	    -8.8120	   -15.9454	    -7.2174	   -21.5683	    -6.0425	   -32.6462	    -5.8746	   -16.4490	   -25.5127	
    -2.8534	    -8.6441	   -16.1972	    -8.4763	   -21.4844	    -5.8746	   -32.2266	    -5.3711	   -16.2811	   -25.2609	
    -3.4409	    -8.6441	   -16.4490	    -9.3155	   -21.4844	    -5.4550	   -31.8069	    -5.1193	   -16.0294	   -25.1770	
    -4.1122	    -8.7280	   -16.6168	    -9.7351	   -21.4844	    -4.7836	   -31.5552	    -5.3711	   -15.9454	   -25.1770	
    -5.0354	    -8.8959	   -16.8686	    -9.9030	   -21.5683	    -3.9444	   -31.3873	    -6.1264	   -16.0294	   -25.3448	
    -6.1264	    -9.1476	   -17.1204	    -9.8190	   -21.8201	    -2.9373	   -31.3873	    -7.1335	   -16.1972	   -25.6805	
    -7.3853	    -9.5673	   -17.4561	    -9.5673	   -22.0718	    -1.9302	   -31.5552	    -8.3084	   -16.6168	   -26.1841	
    -8.6441	   -10.0708	   -17.7917	    -9.2316	   -22.4915	    -1.0910	   -31.8909	    -9.3994	   -17.1204	   -26.7715	
    -9.8190	   -10.5743	   -18.2114	    -8.8959	   -22.9950	    -0.6714	   -32.3105	   -10.4065	   -17.7917	   -27.3590	
   -10.5743	   -11.0779	   -18.7149	    -8.5602	   -23.4985	    -0.5875	   -32.8979	   -11.4136	   -18.5471	   -28.0304	
   -10.9100	   -11.4975	   -19.1345	    -8.3084	   -23.9182	    -0.9232	   -33.4854	   -12.4207	   -19.3863	   -28.7857	
   -10.6583	   -11.7493	   -19.3863	    -8.0566	   -24.2538	    -1.5106	   -34.0729	   -13.5117	   -20.2255	   -29.5410	
    -9.7351	   -11.8332	   -19.4702	    -7.7209	   -24.4217	    -2.0981	   -34.4086	   -14.7705	   -20.8130	   -30.1285	
    -8.0566	   -11.4975	   -19.2184	    -7.3013	   -24.3378	    -2.6855	   -34.4925	   -16.0294	   -21.1487	   -30.6320	
    -5.7907	   -10.9100	   -18.6310	    -6.7978	   -23.9182	    -3.1052	   -34.2407	   -17.2043	   -21.1487	   -30.7999	
    -3.0212	    -9.9869	   -17.7917	    -6.2943	   -23.1628	    -3.3569	   -33.7372	   -18.0435	   -20.7291	   -30.6320	
    -0.0839	    -8.8120	   -16.7847	    -5.8746	   -22.3236	    -3.5248	   -32.9819	   -18.2953	   -19.9738	   -30.1285	
     2.8534	    -7.5531	   -15.6937	    -5.7907	   -21.3165	    -3.8605	   -32.0587	   -18.0435	   -18.9667	   -29.3732	
     5.2872	    -6.3782	   -14.6866	    -6.0425	   -20.3934	    -4.3640	   -31.2195	   -17.2043	   -17.7917	   -28.5339	
     6.8817	    -5.6229	   -14.0152	    -6.7978	   -19.7220	    -5.3711	   -30.4642	   -16.0294	   -16.8686	   -27.7786	
     7.1335	    -5.4550	   -13.7634	    -7.9727	   -19.3863	    -6.7139	   -30.0446	   -14.7705	   -16.1133	   -27.2751	
     5.9586	    -6.0425	   -14.0991	    -9.6512	   -19.5541	    -8.6441	   -30.0446	   -13.5117	   -15.7776	   -27.2751	
     3.4409	    -7.4692	   -14.8544	   -11.5814	   -20.1416	   -10.9940	   -30.4642	   -12.4207	   -15.7776	   -27.6108	
    -0.3357	    -9.5673	   -15.8615	   -13.5956	   -21.0648	   -13.5117	   -31.1356	   -11.4975	   -16.0294	   -28.2822	
    -4.7836	   -12.0850	   -16.9525	   -15.6097	   -22.0718	   -15.9454	   -32.0587	   -10.8261	   -16.4490	   -29.1214	
    -9.4833	   -14.6866	   -17.8757	   -17.2882	   -23.0789	   -18.2114	   -32.8979	   -10.4065	   -16.8686	   -29.8767	
   -14.0991	   -17.3721	   -18.5471	   -18.6310	   -23.9182	   -20.0577	   -33.6533	   -10.4065	   -17.2882	   -30.5481	
   -18.1274	   -19.8059	   -18.7988	   -19.6381	   -24.5895	   -21.5683	   -34.4086	   -10.9100	   -17.7917	   -31.1356	
   -21.4844	   -21.9879	   -18.7988	   -20.3934	   -25.1770	   -22.7432	   -35.0800	   -12.0850	   -18.3792	   -31.7230	
   -24.0021	   -23.8342	   -18.6310	   -20.8969	   -25.5966	   -23.5825	   -35.8353	   -13.8474	   -19.2184	   -32.3105	
   -25.8484	   -25.3448	   -18.2114	   -21.3165	   -26.0162	   -24.1699	   -36.6745	   -16.1133	   -20.3094	   -33.0658	
   -27.0233	   -26.5198	   -17.7917	   -21.7361	   -26.3519	   -24.4217	   -37.4298	   -18.5471	   -21.5683	   -33.9050	
   -27.6108	   -27.3590	   -17.3721	   -22.3236	   -26.6037	   -24.5056	   -38.2690	   -21.0648	   -22.9950	   -34.9121	
   -27.7786	   -27.9465	   -17.1204	   -22.9950	   -26.7715	   -24.5056	   -39.1083	   -23.3307	   -24.5056	   -35.8353	
   -27.4429	   -28.1982	   -17.2043	   -23.8342	   -26.8555	   -24.3378	   -39.7797	   -25.4288	   -25.9323	   -36.7584	
   -26.7715	   -28.1143	   -17.6239	   -24.7574	   -26.7715	   -24.1699	   -40.2832	   -27.3590	   -27.1912	   -37.5137	
   -25.9323	   -27.8625	   -18.2953	   -25.5127	   -26.6876	   -24.0860	   -40.7028	   -29.1214	   -28.2822	   -38.1012	
   -24.9252	   -27.4429	   -19.3863	   -26.1002	   -26.5198	   -24.0021	   -40.8707	   -30.9677	   -29.1214	   -38.4369	
   -23.8342	   -26.9394	   -20.6451	   -26.2680	   -26.3519	   -24.0860	   -40.8707	   -32.8140	   -29.7928	   -38.6887	
   -22.9111	   -26.4359	   -22.0718	   -26.1002	   -26.2680	   -24.1699	   -40.7028	   -34.4925	   -30.3802	   -38.7726	
   -22.1558	   -26.0162	   -23.4985	   -25.5127	   -26.2680	   -24.2538	   -40.3671	   -35.8353	   -30.8838	   -38.8565	
   -21.4844	   -25.5966	   -24.7574	   -24.6735	   -26.2680	   -24.3378	   -39.9475	   -36.5906	   -31.3034	   -38.7726	
   -20.8969	   -25.0931	   -25.7645	   -23.4146	   -26.2680	   -24.2538	   -39.2761	   -36.5906	   -31.6391	   -38.6047	
   -20.3094	   -24.5056	   -26.2680	   -21.9040	   -26.1841	   -24.1699	   -38.3530	   -35.7513	   -31.6391	   -38.1851	
   -19.8059	   -23.7503	   -26.3519	   -20.2255	   -26.0162	   -23.7503	   -37.2620	   -34.1568	   -31.3873	   -37.5977	
   -19.2184	   -22.8271	   -25.9323	   -18.2114	   -25.5966	   -23.1628	   -36.0870	   -32.1426	   -30.7999	   -36.7584	
   -18.4631	   -21.9040	   -25.0931	   -16.1133	   -24.9252	   -22.0718	   -34.6603	   -29.7089	   -29.8767	   -35.7513	
   -17.6239	   -20.8969	   -23.8342	   -14.0991	   -24.1699	   -20.5612	   -33.3176	   -27.1912	   -28.7018	   -34.5764	
   -16.6168	   -19.8898	   -22.4915	   -12.2528	   -23.3307	   -18.7149	   -32.0587	   -24.7574	   -27.5269	   -33.5693	
   -15.4419	   -18.9667	   -21.2326	   -10.9100	   -22.6593	   -16.5329	   -31.0516	   -22.6593	   -26.2680	   -32.5623	
   -14.1830	   -17.9596	   -20.1416	   -10.1547	   -22.0718	   -14.5187	   -30.2963	   -20.8969	   -25.2609	   -31.8909	
   -12.8403	   -16.8686	   -19.5541	   -10.0708	   -21.8201	   -12.7563	   -29.7928	   -19.5541	   -24.4217	   -31.3873	
   -11.4975	   -15.8615	   -19.2184	   -10.3226	   -21.7361	   -11.4136	   -29.4571	   -18.7988	   -23.7503	   -31.0516	
   -10.4065	   -14.7705	   -19.3024	   -10.8261	   -21.7361	   -10.4065	   -29.2892	   -18.4631	   -23.3307	   -30.9677	
    -9.5673	   -13.7634	   -19.6381	   -11.4136	   -21.8201	    -9.6512	   -29.2892	   -18.5471	   -22.9950	   -30.7999	
    -8.8959	   -12.9242	   -19.9738	   -11.9171	   -21.9040	    -9.1476	   -29.2053	   -19.1345	   -22.7432	   -30.7159	
    -8.4763	   -12.2528	   -20.1416	   -12.3367	   -21.9040	    -8.7280	   -29.1214	   -20.0577	   -22.5754	   -30.5481	
    -8.3084	   -11.6653	   -20.2255	   -12.7563	   -21.9040	    -8.4763	   -28.8696	   -21.0648	   -22.4075	   -30.2963	
    -8.1406	   -11.1618	   -20.1416	   -13.0920	   -21.8201	    -8.3923	   -28.7018	   -22.0718	   -22.4075	   -30.0446	
    -8.1406	   -10.9100	   -19.9738	   -13.5117	   -21.7361	    -8.4763	   -28.5339	   -22.8271	   -22.3236	   -29.7928	
    -8.2245	   -10.8261	   -19.8898	   -14.0152	   -21.8201	    -8.7280	   -28.3661	   -23.4146	   -22.4075	   -29.5410	
    -8.3923	   -11.0779	   -19.8898	   -14.6027	   -21.9040	    -9.2316	   -28.4500	   -23.7503	   -22.4075	   -29.3732	
    -8.5602	   -11.4975	   -20.0577	   -15.3580	   -22.0718	    -9.8190	   -28.6179	   -23.9182	   -22.4915	   -29.2892
[truncated: 3,149,092 more chars]
