# Supplementary material for: Task-related functional connectivity in autism spectrum conditions: an EEG study using wavelet transform coherence
Source: Mol Autism. 2013 Jan 12;4:1. doi: 10.1186/2040-2392-4-1 (PMC3558480; doi:10.1186/2040-2392-4-1)
Supplement: Additional file 1 — Raw EEG data for the chair task (part 1). [file 2040-2392-4-1-S1.zip › ID14_chairs_attending_chairs.dat]

[Subject]	
[Date]	02/27/2009
[Time]	12:51:30
[Channels]	10
[Rate]	1000.000000
[Type]	Epoch
[Headers]	Yes
[Points]	401
[Xmin]	0.00000
[Sweeps]	86
[Accepted]	86
[Rejected]	0
[Domain]	Time
[Rows]	Points
[Electrode Labels]
[      P8]	[     TP8]	[      T8]	[      P7]	[     FT8]	[     TP7]	[      F8]	[      T7]	[     FT7]	[      F7]	
[Electrode XUnits]
[ Default]	[ Default]	[ Default]	[ Default]	[ Default]	[ Default]	[ Default]	[ Default]	[ Default]	[ Default]	
[Electrode YUnits]
[ Default]	[ Default]	[ Default]	[ Default]	[ Default]	[ Default]	[ Default]	[ Default]	[ Default]	[ Default]	
[Epoch Header]
[Trial Type]	13
[Accept]	1
[Correct]	0
[RT]	 0.000
[Resp]	0
[Epoch Data]
   -33.6533	   -23.1628	   -26.3519	   -57.2357	   -17.0364	   -45.4025	   -21.4005	   -42.3813	   -34.0729	   -24.1699	
   -35.0800	   -23.5825	   -26.0162	   -58.9142	   -16.7007	   -44.4794	   -21.0648	   -40.9546	   -32.6462	   -24.0860	
   -36.0870	   -24.2538	   -25.8484	   -60.5927	   -16.7847	   -43.3044	   -21.0648	   -39.5279	   -31.1356	   -24.0021	
   -36.5906	   -25.1770	   -25.8484	   -61.7676	   -17.2882	   -42.1295	   -21.3165	   -38.0173	   -29.9606	   -23.8342	
   -36.4227	   -26.0162	   -25.6805	   -62.4390	   -17.9596	   -40.8707	   -21.6522	   -36.4227	   -29.2053	   -23.7503	
   -35.7513	   -26.7715	   -25.1770	   -62.1872	   -18.7988	   -39.6118	   -22.0718	   -34.7443	   -28.9536	   -23.5825	
   -34.9960	   -27.5269	   -24.5895	   -60.8444	   -19.7220	   -38.3530	   -22.4915	   -33.0658	   -29.2053	   -23.3307	
   -34.4925	   -28.4500	   -24.0021	   -58.4946	   -20.7291	   -37.0941	   -22.6593	   -31.3873	   -29.7928	   -22.9950	
   -34.6603	   -29.5410	   -23.6664	   -55.2216	   -21.7361	   -35.9192	   -22.8271	   -29.8767	   -30.4642	   -22.5754	
   -35.8353	   -30.8838	   -23.9182	   -51.2772	   -22.8271	   -34.7443	   -22.9111	   -28.7018	   -30.9677	   -22.0718	
   -37.9333	   -32.3105	   -25.0092	   -47.2488	   -23.8342	   -33.7372	   -22.9111	   -27.8625	   -31.3873	   -21.6522	
   -40.7867	   -33.9050	   -27.0233	   -43.7241	   -24.8413	   -32.8979	   -22.9111	   -27.5269	   -31.6391	   -21.2326	
   -44.2276	   -35.8353	   -30.2124	   -41.1224	   -25.7645	   -32.3105	   -22.9111	   -27.6947	   -31.8069	   -20.8969	
   -47.9202	   -38.1851	   -34.4925	   -39.6957	   -26.6037	   -32.0587	   -22.9111	   -28.2822	   -31.8909	   -20.6451	
   -51.4450	   -41.2903	   -39.4440	   -39.5279	   -27.3590	   -32.0587	   -22.8271	   -29.1214	   -31.9748	   -20.4773	
   -54.3823	   -44.8990	   -44.4794	   -40.4510	   -27.9465	   -32.3105	   -22.7432	   -30.1285	   -32.0587	   -20.3934	
   -56.1447	   -48.6755	   -49.0112	   -41.9617	   -28.1143	   -32.7301	   -22.4915	   -31.0516	   -32.1426	   -20.3934	
   -56.7322	   -52.2003	   -52.4521	   -43.6401	   -27.8625	   -33.2336	   -22.1558	   -32.0587	   -32.2266	   -20.4773	
   -56.0608	   -55.1376	   -54.4662	   -45.0668	   -27.1912	   -33.7372	   -21.5683	   -32.9819	   -32.3105	   -20.4773	
   -54.3823	   -57.1518	   -55.0537	   -45.9061	   -26.0162	   -34.3246	   -20.9808	   -33.9050	   -32.3944	   -20.5612	
   -52.0325	   -58.1589	   -54.2984	   -45.9900	   -24.6735	   -34.9121	   -20.4773	   -34.9121	   -32.4783	   -20.7291	
   -49.0952	   -57.9910	   -52.6199	   -45.4025	   -23.1628	   -35.6674	   -20.1416	   -36.0870	   -32.6462	   -21.0648	
   -45.8221	   -56.8161	   -50.2701	   -44.1437	   -21.9040	   -36.5906	   -20.2255	   -37.4298	   -32.9819	   -21.6522	
   -42.3813	   -54.8019	   -47.5006	   -42.4652	   -20.8969	   -37.6816	   -20.6451	   -38.8565	   -33.4854	   -22.6593	
   -39.1083	   -52.3682	   -44.6472	   -40.4510	   -20.1416	   -38.7726	   -21.4005	   -40.1154	   -34.1568	   -23.9182	
   -36.1710	   -49.5148	   -41.7938	   -38.3530	   -19.8059	   -39.7797	   -22.4075	   -41.0385	   -34.7443	   -25.4288	
   -33.6533	   -46.5775	   -39.0244	   -36.4227	   -19.6381	   -40.4510	   -23.4985	   -41.3742	   -35.1639	   -26.8555	
   -31.8069	   -43.5562	   -36.4227	   -34.8282	   -19.7220	   -40.6189	   -24.5895	   -40.9546	   -35.4156	   -28.1143	
   -30.4642	   -40.4510	   -33.9890	   -33.7372	   -19.8898	   -40.3671	   -25.4288	   -39.8636	   -35.3317	   -28.7857	
   -29.5410	   -37.2620	   -31.7230	   -33.1497	   -20.0577	   -39.6957	   -25.9323	   -38.1012	   -34.8282	   -29.0375	
   -29.1214	   -34.0729	   -29.6249	   -33.0658	   -20.1416	   -38.5208	   -26.1002	   -35.7513	   -33.9050	   -28.6179	
   -28.8696	   -30.9677	   -27.4429	   -33.2336	   -19.9738	   -37.0102	   -25.8484	   -33.1497	   -32.6462	   -27.6947	
   -28.7018	   -28.0304	   -25.2609	   -33.6533	   -19.4702	   -35.1639	   -25.0931	   -30.3802	   -31.0516	   -26.3519	
   -28.4500	   -25.5127	   -23.0789	   -34.1568	   -18.7149	   -33.2336	   -24.0860	   -27.9465	   -29.4571	   -24.8413	
   -28.0304	   -23.4985	   -20.8969	   -34.5764	   -17.6239	   -31.2195	   -22.8271	   -26.1002	   -27.9465	   -23.3307	
   -27.2751	   -21.9040	   -18.7988	   -34.8282	   -16.4490	   -29.4571	   -21.4844	   -25.0092	   -26.6037	   -21.8201	
   -25.9323	   -20.8130	   -16.7007	   -34.9121	   -15.1062	   -27.8625	   -20.2255	   -24.5895	   -25.6805	   -20.5612	
   -24.0860	   -19.9738	   -14.7705	   -34.6603	   -13.7634	   -26.6876	   -19.1345	   -24.7574	   -25.0092	   -19.5541	
   -21.7361	   -19.3024	   -12.9242	   -34.0729	   -12.5046	   -25.7645	   -18.2114	   -25.2609	   -24.5895	   -18.8828	
   -19.2184	   -18.7988	   -11.1618	   -33.3176	   -11.4975	   -25.1770	   -17.6239	   -26.1002	   -24.3378	   -18.6310	
   -16.7007	   -18.4631	    -9.7351	   -32.4783	   -10.7422	   -24.9252	   -17.3721	   -27.0233	   -24.2538	   -18.6310	
   -14.6866	   -18.4631	    -8.8959	   -31.5552	   -10.4065	   -24.9252	   -17.5400	   -27.8625	   -24.4217	   -19.0506	
   -13.1760	   -18.7149	    -8.9798	   -30.8838	   -10.4065	   -25.3448	   -17.9596	   -28.5339	   -24.8413	   -19.8059	
   -12.1689	   -19.1345	   -10.0708	   -30.3802	   -10.8261	   -25.8484	   -18.6310	   -28.9536	   -25.4288	   -20.7291	
   -11.6653	   -19.8059	   -12.0850	   -30.2124	   -11.5814	   -26.5198	   -19.3863	   -29.0375	   -26.2680	   -21.7361	
   -11.3297	   -20.3934	   -14.8544	   -30.2963	   -12.5046	   -27.0233	   -20.1416	   -28.7018	   -27.3590	   -22.6593	
   -11.1618	   -20.8130	   -17.9596	   -30.6320	   -13.5117	   -27.2751	   -20.6451	   -28.2822	   -28.6179	   -23.4985	
   -11.0779	   -20.9808	   -20.8969	   -31.2195	   -14.4348	   -27.2751	   -20.9808	   -27.6947	   -30.0446	   -24.1699	
   -10.9100	   -20.8969	   -23.3307	   -31.8909	   -15.1901	   -27.1912	   -20.8969	   -27.1072	   -31.6391	   -24.5895	
   -10.6583	   -20.3934	   -24.8413	   -32.4783	   -15.6937	   -26.8555	   -20.4773	   -26.6037	   -33.5693	   -24.8413	
   -10.2386	   -19.4702	   -25.3448	   -32.8140	   -15.8615	   -26.5198	   -19.6381	   -26.1002	   -35.4996	   -24.8413	
    -9.4833	   -18.2953	   -25.0092	   -32.8979	   -15.7776	   -26.1002	   -18.6310	   -25.6805	   -37.4298	   -24.5895	
    -8.6441	   -16.9525	   -24.0860	   -32.6462	   -15.4419	   -25.8484	   -17.4561	   -25.1770	   -39.1083	   -24.1699	
    -7.7209	   -15.6097	   -23.0789	   -32.1426	   -15.1062	   -25.7645	   -16.2811	   -24.9252	   -40.3671	   -23.6664	
    -7.2174	   -14.2670	   -22.3236	   -31.4713	   -14.7705	   -25.9323	   -15.2740	   -24.9252	   -41.2064	   -23.1628	
    -7.3853	   -13.0920	   -22.1558	   -30.7999	   -14.5187	   -26.4359	   -14.6866	   -25.4288	   -41.5421	   -22.9950	
    -8.3084	   -11.8332	   -22.4915	   -30.2963	   -14.4348	   -27.1912	   -14.5187	   -26.3519	   -41.2903	   -22.9950	
    -9.9869	   -10.6583	   -23.3307	   -30.2124	   -14.6027	   -28.2822	   -14.7705	   -27.6947	   -40.7028	   -23.4985	
   -12.0850	    -9.5673	   -24.3378	   -30.6320	   -14.8544	   -29.4571	   -15.3580	   -29.2892	   -39.6118	   -24.2538	
   -14.3509	    -8.9798	   -25.1770	   -31.4713	   -15.1901	   -30.7159	   -16.3651	   -31.0516	   -38.3530	   -25.2609	
   -16.5329	    -9.3155	   -25.7645	   -32.8140	   -15.7776	   -31.8909	   -17.6239	   -32.5623	   -36.9263	   -26.3519	
   -18.4631	   -10.7422	   -25.8484	   -34.4925	   -16.3651	   -32.8979	   -19.0506	   -33.8211	   -35.6674	   -27.4429	
   -20.3934	   -13.2599	   -25.3448	   -36.5067	   -16.9525	   -33.6533	   -20.4773	   -34.6603	   -34.5764	   -28.2822	
   -22.5754	   -16.8686	   -24.5056	   -38.6047	   -17.5400	   -34.0729	   -21.8201	   -35.0800	   -33.7372	   -28.8696	
   -25.0931	   -21.3165	   -23.4985	   -40.6189	   -17.9596	   -34.2407	   -22.9950	   -35.0800	   -33.0658	   -29.1214	
   -28.1982	   -26.5198	   -22.6593	   -42.2974	   -18.2953	   -33.9890	   -24.0021	   -34.7443	   -32.4783	   -29.0375	
   -31.8909	   -32.2266	   -22.4075	   -43.4723	   -18.6310	   -33.4015	   -24.6735	   -34.1568	   -31.7230	   -28.6179	
   -36.0870	   -37.9333	   -22.9111	   -43.8080	   -19.0506	   -32.6462	   -25.2609	   -33.4854	   -30.7159	   -28.0304	
   -40.0314	   -43.0527	   -24.3378	   -43.3884	   -19.3863	   -31.6391	   -25.5966	   -32.8140	   -29.5410	   -27.1912	
   -43.0527	   -46.7453	   -26.1841	   -42.2974	   -19.7220	   -30.5481	   -25.7645	   -32.1426	   -28.1143	   -26.3519	
   -44.5633	   -48.4238	   -28.1143	   -40.7867	   -19.7220	   -29.2892	   -25.5127	   -31.4713	   -26.6037	   -25.3448	
   -44.3954	   -47.7524	   -29.4571	   -39.1083	   -19.3024	   -27.9465	   -24.8413	   -30.7159	   -24.9252	   -24.3378	
   -42.7170	   -45.1508	   -29.9606	   -37.5977	   -18.4631	   -26.6037	   -23.8342	   -29.8767	   -23.4146	   -23.3307	
   -40.1154	   -41.2903	   -29.3732	   -36.2549	   -17.2882	   -25.2609	   -22.4915	   -28.9536	   -22.0718	   -22.2397	
   -37.1780	   -36.8423	   -27.9465	   -35.0800	   -15.6937	   -24.0021	   -20.9808	   -27.8625	   -21.2326	   -21.3165	
   -34.3246	   -32.4783	   -25.9323	   -34.1568	   -14.0152	   -22.9950	   -19.3024	   -26.6876	   -20.8969	   -20.5612	
   -31.7230	   -28.3661	   -23.5825	   -33.3176	   -12.3367	   -22.4075	   -17.7078	   -25.4288	   -21.2326	   -19.9738	
   -29.3732	   -24.8413	   -21.3165	   -32.6462	   -10.7422	   -22.1558	   -16.1972	   -24.2538	   -22.0718	   -19.6381	
   -27.2751	   -21.7361	   -19.2184	   -31.9748	    -9.4833	   -22.4075	   -15.0223	   -23.1628	   -23.4985	   -19.4702	
   -25.2609	   -19.0506	   -17.4561	   -31.5552	    -8.5602	   -23.1628	   -14.0991	   -22.4075	   -25.1770	   -19.4702	
   -23.1628	   -16.6168	   -16.2811	   -31.2195	    -8.2245	   -24.3378	   -13.6795	   -22.0718	   -27.1072	   -19.6381	
   -20.9808	   -14.4348	   -15.6937	   -31.3034	    -8.3923	   -25.8484	   -13.7634	   -22.1558	   -29.1214	   -19.9738	
   -19.0506	   -12.5885	   -15.7776	   -31.7230	    -9.3155	   -27.7786	   -14.3509	   -22.8271	   -30.9677	   -20.6451	
   -17.5400	   -11.0779	   -16.7847	   -32.6462	   -10.6583	   -29.7928	   -15.4419	   -23.9182	   -32.8140	   -21.4844	
   -16.9525	   -10.2386	   -18.3792	   -33.8211	   -12.4207	   -31.9748	   -16.9525	   -25.4288	   -34.4086	   -22.4915	
   -17.2882	   -10.3226	   -20.6451	   -35.2478	   -14.4348	   -33.9050	   -18.6310	   -27.1072	   -35.8353	   -23.6664	
   -18.6310	   -11.4136	   -23.2468	   -36.6745	   -16.4490	   -35.5835	   -20.3094	   -28.7857	   -37.0102	   -24.7574	
   -20.8130	   -13.4277	   -25.9323	   -38.0173	   -18.2953	   -36.7584	   -21.9879	   -30.2963	   -37.8494	   -25.7645	
   -23.3307	   -16.1972	   -28.3661	   -39.1083	   -19.8898	   -37.2620	   -23.3307	   -31.3873	   -38.4369	   -26.4359	
   -25.8484	   -19.5541	   -30.5481	   -39.7797	   -20.9808	   -37.0102	   -24.2538	   -32.1426	   -38.5208	   -26.7715	
   -28.1143	   -22.9111	   -32.0587	   -40.0314	   -21.6522	   -36.0870	   -24.7574	   -32.5623	   -38.1012	   -26.6037	
   -29.7089	   -26.1002	   -32.9819	   -39.6957	   -21.7361	   -34.7443	   -24.6735	   -32.5623	   -37.1780	   -25.9323	
   -30.3802	   -28.6179	   -33.2336	   -38.6887	   -21.4005	   -33.1497	   -24.0860	   -32.1426	   -35.6674	   -24.8413	
   -30.2963	   -30.2963	   -32.7301	   -37.2620	   -20.4773	   -31.4713	   -23.1628	   -31.3873	   -33.7372	   -23.5825	
   -29.5410	   -31.1356	   -31.5552	   -35.5835	   -19.3024	   -29.8767	   -21.9879	   -30.4642	   -31.4713	   -22.1558	
   -28.3661	   -31.1356	   -29.8767	   -33.9890	   -17.8757	   -28.4500	   -20.7291	   -29.2892	   -29.2892	   -20.8130	
   -26.9394	   -30.6320	   -27.7786	   -32.7301	   -16.4490	   -27.3590	   -19.5541	   -28.0304	   -27.3590	   -19.8059	
   -25.3448	   -29.7928	   -25.4288	   -31.9748	   -15.0223	   -26.6037	   -18.6310	   -26.6876	   -26.0162	   -19.1345	
   -23.9182	   -28.7857	   -22.7432	   -31.6391	   -13.7634	   -26.1841	   -17.8757	   -25.3448	   -25.1770	   -18.9667	
   -22.6593	   -27.7786	   -20.1416	   -31.4713	   -12.5885	   -26.0162	   -17.3721	   -24.0021	   -25.0931	   -19.1345	
   -21.6522	   -26.8555	   -17.7917	   -31.3034	   -11.6653	   -25.8484	   -17.1204	   -22.9950	   -25.6805	   -19.6381	
   -20.9808	   -26.0162	   -15.9454	   -30.7159	   -10.8261	   -25.8484	   -17.0364	   -22.3236	   -26.7715	   -20.3094	
   -20.5612	   -25.4288	   -14.7705	   -29.7089	   -10.2386	   -25.7645	   -17.2043	   -22.0718	   -28.2822	   -21.1487	
   -20.3934	   -24.9252	   -14.3509	   -28.0304	    -9.8190	   -25.5966	   -17.3721	   -22.2397	   -29.9606	   -21.9879	
   -20.3094	   -24.6735	   -14.6027	   -26.0162	    -9.6512	   -25.3448	   -17.7078	   -22.6593	   -31.5552	   -22.7432	
   -20.3934	   -24.4217	   -14.9384	   -23.8342	    -9.5673	   -25.0931	   -18.1274	   -23.4146	   -32.8140	   -23.4146	
   -20.3094	   -24.2538	   -15.2740	   -21.7361	    -9.6512	   -24.7574	   -18.4631	   -24.5056	   -33.4854	   -23.7503	
   -20.1416	   -23.9182	   -15.3580	   -20.0577	    -9.9030	   -24.5895	   -18.7988	   -25.8484	   -33.5693	   -23.8342	
   -19.7220	   -23.3307	   -15.2740	   -19.1345	   -10.4065	   -24.5056	   -19.0506	   -27.3590	   -32.8979	   -23.6664	
   -18.8828	   -22.3236	   -15.2740	   -18.9667	   -11.0779	   -24.5895	   -19.3024	   -28.8696	   -31.7230	   -23.0789	
   -17.5400	   -20.8969	   -15.6097	   -19.8898	   -11.9171	   -24.8413	   -19.4702	   -30.1285	   -29.9606	   -22.2397	
   -16.0294	   -19.3024	   -16.3651	   -21.6522	   -13.0081	   -25.1770	   -19.6381	   -31.0516	   -27.9465	   -21.2326	
   -14.5187	   -17.8757	   -17.5400	   -24.0860	   -14.3509	   -25.6805	   -19.8898	   -31.4713	   -25.8484	   -20.1416	
   -13.5117	   -16.7847	   -18.7149	   -26.8555	   -15.6097	   -26.3519	   -20.1416	   -31.3873	   -23.8342	   -19.1345	
   -13.2599	   -16.4490	   -19.6381	   -29.6249	   -16.8686	   -27.1912	   -20.3934	   -30.8838	   -21.9879	   -18.2953	
   -14.0991	   -16.7007	   -19.9738	   -31.9748	   -17.8757	   -28.1143	   -20.5612	   -30.1285	   -20.6451	   -17.7078	
   -15.9454	   -17.4561	   -19.4702	   -33.7372	   -18.5471	   -29.2053	   -20.7291	   -29.2892	   -19.8898	   -17.3721	
   -18.7988	   -18.6310	   -18.2953	   -34.8282	   -18.7988	   -30.2124	   -20.8969	   -28.6179	   -19.7220	   -17.2882	
   -22.3236	   -20.1416	   -16.7847	   -35.4996	   -18.7988	   -31.1356	   -21.0648	   -28.1982	   -20.1416	   -17.5400	
   -26.1002	   -21.7361	   -15.2740	   -35.9192	   -18.7149	   -32.0587	   -21.3165	   -28.1143	   -21.2326	   -18.0435	
   -29.7089	   -23.4985	   -14.0991	   -36.2549	   -18.5471	   -32.8979	   -21.8201	   -28.4500	   -22.9950	   -18.8828	
   -32.5623	   -25.2609	   -13.4277	   -36.6745	   -18.4631	   -33.6533	   -22.4915	   -29.1214	   -25.2609	   -19.8898	
   -34.3246	   -26.6876	   -13.0920	   -37.3459	   -18.2953	   -34.4086	   -23.3307	   -30.1285	   -27.9465	   -20.9808	
   -34.7443	   -27.6108	   -12.9242	   -38.1012	   -18.0435	   -35.0800	   -24.1699	   -31.1356	   -30.8838	   -22.0718	
   -33.8211	   -28.1143	   -12.8403	   -38.9404	   -17.7078	   -35.7513	   -24.8413	   -32.2266	   -33.8211	   -23.0789	
   -31.6391	   -28.0304	   -12.5885	   -39.9475	   -17.2043	   -36.3388	   -25.3448	   -33.0658	   -36.6745	   -24.0021	
   -28.5339	   -27.6947	   -12.0850	   -41.1224	   -16.5329	   -36.8423	   -25.6805	   -33.8211	   -39.4440	   -24.7574	
   -24.9252	   -27.1072	   -11.1618	   -42.4652	   -15.8615	   -37.4298	   -25.6805	   -34.4086	   -41.9617	   -25.3448	
   -21.3165	   -26.4359	    -9.8190	   -43.9758	   -15.1062	   -38.1851	   -25.5966	   -34.9121	   -44.1437	   -25.8484	
   -18.2953	   -25.9323	    -8.1406	   -45.8221	   -14.5187	   -38.9404	   -25.3448	   -35.2478	   -45.7382	   -26.1841	
   -16.1972	   -25.5127	    -6.2943	   -48.0042	   -13.9313	   -39.7797	   -24.9252	   -35.4156	   -46.6614	   -26.2680	
   -15.5258	   -25.5127	    -4.2801	   -50.5219	   -13.5956	   -40.6189	   -24.5895	   -35.4996	   -46.6614	   -26.1002	
   -16.4490	   -25.9323	    -2.5177	   -53.2074	   -13.2599	   -41.2064	   -24.1699	   -35.3317	   -45.7382	   -25.4288	
   -19.1345	   -27.0233	    -1.1749	   -55.8929	   -13.0920	   -41.7099	   -23.7503	   -35.0800	   -43.8919	   -24.5056	
   -23.3307	   -28.7857	    -0.5875	   -58.2428	   -13.0920	   -41.8777	   -23.3307	   -34.5764	   -41.3742	   -23.1628	
   -28.6179	   -31.1356	    -1.1749	   -59.8373	   -13.2599	   -41.9617	   -23.0789	   -34.0729	   -38.2690	   -21.6522	
   -34.2407	   -33.8211	    -2.9373	   -60.5087	   -13.5117	   -41.8777	   -22.7432	   -33.5693	   -35.0800	   -19.9738	
   -39.6118	   -36.5067	    -5.8746	   -60.0891	   -13.9313	   -41.6260	   -22.5754	   -33.1497	   -31.8909	   -18.4631	
   -43.8919	   -38.7726	    -9.7351	   -58.4946	   -14.4348	   -41.2903	   -22.3236	   -32.8979	   -28.9536	   -17.0364	
   -46.8292	   -40.2832	   -14.0152	   -56.0608	   -14.8544	   -40.8707	   -22.1558	   -32.8140	   -26.5198	   -15.9454	
   -48.0881	   -40.7867	   -18.0435	   -53.1235	   -15.1901	   -40.5350	   -21.9040	   -33.0658	   -24.6735	   -15.1062	
   -47.5845	   -40.1993	   -21.3165	   -50.1862	   -15.3580	   -40.1993	   -21.5683	   -33.5693	   -23.4985	   -14.5187	
   -45.7382	   -38.7726	   -23.1628	   -47.5845	   -15.2740	   -39.9475	   -21.1487	   -34.4925	   -22.9111	   -14.2670	
   -42.8009	   -36.6745	   -23.4985	   -45.5704	   -14.8544	   -39.9475	   -20.5612	   -35.7513	   -22.9111	   -14.1830	
   -39.1083	   -34.3246	   -22.1558	   -44.2276	   -14.1830	   -40.1154	   -19.8898	   -37.2620	   -23.4146	   -14.2670	
   -35.0800	   -32.1426	   -19.3024	   -43.5562	   -13.1760	   -40.2832	   -19.0506	   -38.9404	   -24.2538	   -14.5187	
   -31.2195	   -30.2124	   -15.2740	   -43.3884	   -11.9171	   -40.5350	   -18.1274	   -40.5350	   -25.2609	   -14.9384	
   -27.9465	   -28.8696	   -10.4904	   -43.4723	   -10.5743	   -40.6189	   -17.1204	   -41.8777	   -26.3519	   -15.3580	
   -25.9323	   -28.1143	    -5.6229	   -43.6401	    -9.3155	   -40.7867	   -16.1133	   -42.7170	   -27.1912	   -15.7776	
   -25.4288	   -27.9465	    -1.3428	   -43.7241	    -8.1406	   -40.7867	   -15.1901	   -42.7170	   -27.6947	   -16.1972	
   -26.7715	   -28.1982	     1.8463	   -43.4723	    -7.4692	   -40.7867	   -14.3509	   -41.8777	   -27.8625	   -16.5329	
   -29.3732	   -28.8696	     3.2730	   -42.8848	    -7.2174	   -40.6189	   -13.6795	   -40.1993	   -27.5269	   -16.7847	
   -32.8140	   -29.7089	     2.7695	   -41.9617	    -7.6370	   -40.4510	   -13.2599	   -38.0173	   -26.8555	   -17.0364	
   -36.0870	   -30.3802	     0.4196	   -40.5350	    -8.5602	   -40.1154	   -13.0920	   -35.4156	   -25.8484	   -17.1204	
   -38.6047	   -30.6320	    -3.1891	   -38.9404	    -9.9030	   -39.6957	   -13.0920	   -32.8140	   -24.6735	   -17.1204	
   -40.0314	   -30.3802	    -7.3853	   -37.2620	   -11.3297	   -39.1922	   -13.1760	   -30.2124	   -23.4146	   -16.8686	
   -40.3671	   -29.7928	   -11.3297	   -35.7513	   -12.7563	   -38.6047	   -13.3438	   -27.8625	   -22.0718	   -16.5329	
   -39.6118	   -28.8696	   -14.3509	   -34.6603	   -13.8474	   -38.0173	   -13.4277	   -25.9323	   -20.8969	   -16.0294	
   -38.1012	   -27.8625	   -16.1972	   -34.1568	   -14.5187	   -37.4298	   -13.5117	   -24.4217	   -20.0577	   -15.6097	
   -36.0870	   -26.8555	   -16.9525	   -34.1568	   -14.9384	   -36.9263	   -13.5117	   -23.4985	   -19.8059	   -15.3580	
   -33.7372	   -26.0162	   -16.5329	   -34.9121	   -14.9384	   -36.6745	   -13.5117	   -23.0789	   -20.1416	   -15.4419	
   -31.0516	   -25.0931	   -15.3580	   -36.1710	   -14.6027	   -36.5906	   -13.5956	   -23.0789	   -21.1487	   -15.8615	
   -28.1143	   -24.0021	   -13.5117	   -37.8494	   -13.9313	   -36.5906	   -13.5956	   -23.4985	   -22.7432	   -16.6168	
   -24.7574	   -22.8271	   -11.2457	   -39.6957	   -12.9242	   -36.6745	   -13.6795	   -24.0860	   -24.5895	   -17.7078	
   -20.9808	   -21.2326	    -8.6441	   -41.6260	   -11.4975	   -36.5906	   -13.6795	   -24.6735	   -26.4359	   -18.9667	
   -16.8686	   -19.3024	    -5.9586	   -43.2205	    -9.7351	   -36.1710	   -13.5117	   -25.3448	   -27.8625	   -20.1416	
   -12.6724	   -16.9525	    -3.4409	   -44.3954	    -7.6370	   -35.4996	   -13.1760	   -25.8484	   -28.7857	   -21.1487	
    -8.8120	   -14.2670	    -1.5106	   -44.8990	    -5.6229	   -34.4925	   -12.7563	   -26.2680	   -29.0375	   -21.8201	
    -5.7068	   -11.4136	    -0.2518	   -44.6472	    -3.7766	   -33.3176	   -12.2528	   -26.4359	   -28.6179	   -21.9879	
    -3.9444	    -8.8959	     0.0000	   -43.6401	    -2.6016	   -32.0587	   -11.6653	   -26.4359	   -27.6947	   -21.7361	
    -3.7766	    -6.9656	    -0.6714	   -42.0456	    -2.0981	   -30.7159	   -11.2457	   -26.2680	   -26.5198	   -20.9808	
    -5.0354	    -5.8746	    -2.3499	   -39.8636	    -2.4338	   -29.3732	   -10.9940	   -25.6805	   -25.2609	   -19.8898	
    -7.5531	    -5.7068	    -4.6997	   -37.4298	    -3.4409	   -27.8625	   -10.8261	   -24.6735	   -24.0860	   -18.4631	
   -10.6583	    -6.2103	    -7.2174	   -34.7443	    -4.7836	   -26.2680	   -10.7422	   -23.2468	   -23.0789	   -16.7847	
   -13.6795	    -7.1335	    -9.4833	   -31.8069	    -6.1264	   -24.6735	   -10.5743	   -21.4005	   -22.2397	   -15.0223	
   -16.1133	    -8.0566	   -11.3297	   -28.6179	    -7.4692	   -23.0789	   -10.4904	   -19.3863	   -21.6522	   -13.3438	
   -17.6239	    -8.8120	   -12.8403	   -25.4288	    -8.3923	   -21.6522	   -10.3226	   -17.2882	   -21.2326	   -11.9171	
   -18.2114	    -9.3994	   -14.0152	   -22.4915	    -9.1476	   -20.5612	   -10.3226	   -15.4419	   -20.8969	   -10.9100	
   -18.3792	    -9.9869	   -15.3580	   -20.0577	    -9.5673	   -19.9738	   -10.5743	   -14.1830	   -20.6451	   -10.4904	
   -18.3792	   -10.8261	   -16.7847	   -18.5471	    -9.9869	   -19.8898	   -11.0779	   -13.5956	   -20.5612	   -10.6583	
   -18.7149	   -11.9171	   -18.5471	   -17.9596	   -10.3226	   -20.2255	   -11.8332	   -13.7634	   -20.6451	   -11.3297	
   -19.5541	   -13.5117	   -20.3094	   -18.3792	   -10.6583	   -20.8130	   -12.8403	   -14.6027	   -20.8969	   -12.3367	
   -20.7291	   -15.5258	   -22.0718	   -19.5541	   -11.1618	   -21.4844	   -13.9313	   -15.8615	   -21.4005	   -13.5956	
   -21.9879	   -17.7078	   -23.6664	   -21.2326	   -11.5814	   -21.9040	   -15.1062	   -17.2882	   -21.9879	   -14.7705	
   -23.2468	   -19.8059	   -25.0092	   -22.9950	   -12.0010	   -22.1558	   -16.1133	   -18.7988	   -22.6593	   -15.8615	
   -24.0860	   -21.7361	   -26.0162	   -24.5895	   -12.3367	   -22.0718	   -16.9525	   -20.1416	   -23.3307	   -16.7847	
   -24.4217	   -23.2468	   -26.3519	   -25.5966	   -12.5046	   -21.8201	   -17.6239	   -21.1487	   -24.0021	   -17.3721	
   -24.0021	   -24.0860	   -25.9323	   -25.8484	   -12.4207	   -21.4844	   -17.9596	   -21.9040	   -24.7574	   -17.8757	
   -22.9111	   -24.3378	   -24.5895	   -25.2609	   -12.0850	   -21.3165	   -18.1274	   -22.4075	   -25.5966	   -18.2114	
   -21.0648	   -23.9182	   -22.1558	   -23.8342	   -11.4975	   -21.3165	   -17.8757	   -22.7432	   -26.6037	   -18.4631	
   -18.5471	   -22.8271	   -18.8828	   -21.7361	   -10.6583	   -21.7361	   -17.3721	   -23.2468	   -27.7786	   -18.7988	
   -15.5258	   -21.3165	   -14.8544	   -19.3863	    -9.4833	   -22.5754	   -16.6168	   -23.9182	   -29.2053	   -19.0506	
   -12.3367	   -19.6381	   -10.4065	   -17.1204	    -8.0566	   -23.8342	   -15.5258	   -24.7574	   -30.5481	   -19.3024	
    -9.3994	   -17.9596	    -5.8746	   -15.1901	    -6.4621	   -25.2609	   -14.1830	   -25.8484	   -31.5552	   -19.4702	
    -6.7978	   -16.4490	    -1.5945	   -13.8474	    -4.6997	   -26.6876	   -12.6724	   -26.8555	   -32.1426	   -19.3863	
    -4.6997	   -15.1901	     2.3499	   -12.9242	    -2.8534	   -27.6947	   -11.0779	   -27.6108	   -31.8909	   -19.0506	
    -3.1891	   -14.2670	     5.7907	   -12.3367	    -1.0910	   -27.8625	    -9.3994	   -27.7786	   -30.7999	   -18.4631	
    -2.1820	   -13.5956	     8.6441	   -11.8332	     0.6714	   -27.1072	    -7.7209	   -27.1072	   -28.8696	   -17.5400	
    -1.4267	   -13.0920	    11.0779	   -11.4136	     2.3499	   -25.3448	    -6.1264	   -25.6805	   -26.1002	   -16.3651	
    -0.9232	   -12.5885	    13.0081	   -10.7422	     3.7766	   -22.6593	    -4.6997	   -23.4985	   -22.5754	   -15.1062	
    -0.4196	   -11.8332	    14.6027	    -9.8190	     5.2032	   -19.3024	    -3.3569	   -20.5612	   -18.6310	   -13.6795	
     0.1678	   -10.5743	    15.9454	    -8.5602	     6.3782	   -15.5258	    -2.2659	   -17.1204	   -14.5187	   -12.3367	
     1.0910	    -8.7280	    17.2043	    -6.8817	     7.3853	   -11.7493	    -1.3428	   -13.5956	   -10.5743	   -10.9940	
     2.1820	    -6.0425	    18.1274	    -4.8676	     8.1406	    -8.1406	    -0.5875	   -10.3226	    -7.0496	    -9.8190	
     3.4409	    -2.8534	    18.5471	    -2.6855	     8.6441	    -5.0354	     0.0839	    -7.4692	    -4.2801	    -8.7280	
     4.6158	     0.5875	    18.2114	    -0.4196	     8.8120	    -2.6855	     0.5035	    -5.3711	    -2.5177	    -7.8049	
     5.7068	     4.0283	    16.8686	     1.4267	     8.6441	    -1.2589	     0.6714	    -4.3640	    -1.8463	    -7.1335	
     6.3782	     6.8817	    14.6027	     2.6855	     8.1406	    -1.0071	     0.6714	    -4.5319	    -2.2659	    -6.6299	
     6.7139	     8.9798	    11.4975	     3.0212	     7.3013	    -1.8463	     0.3357	    -5.7068	    -3.7766	    -6.4621	
     6.5460	     9.9869	     7.8049	     2.1820	     6.2103	    -3.6926	    -0.2518	    -7.7209	    -6.0425	    -6.5460	
     5.7907	    10.1547	     4.0283	     0.2518	     4.9515	    -6.3782	    -1.0910	   -10.1547	    -8.8120	    -6.8817	
     4.4479	     9.5673	     0.2518	    -2.6016	     3.6087	    -9.3994	    -2.1820	   -12.5885	   -11.5814	    -7.3853	
     2.6855	     8.7280	    -3.2730	    -5.9586	     2.3499	   -12.5885	    -3.2730	   -14.8544	   -13.9313	    -7.9727	
     0.8392	     7.8049	    -6.3782	    -9.2316	     1.2589	   -15.5258	    -4.3640	   -16.7847	   -15.6097	    -8.4763	
    -0.9232	     7.1335	    -8.8120	   -12.0010	     0.4196	   -17.9596	    -5.1193	   -18.1274	   -16.4490	    -8.7280	
    -2.1820	     6.7139	   -10.6583	   -14.0152	     0.0000	   -19.8059	    -5.5389	   -18.8828	   -16.4490	    -8.8120	
    -2.7695	     6.5460	   -11.6653	   -14.9384	     0.0000	   -20.8130	    -5.6229	   -19.0506	   -15.8615	    -8.8120	
    -2.6016	     6.4621	   -12.0850	   -14.8544	     0.1678	   -21.1487	    -5.4550	   -18.7149	   -14.9384	    -8.6441	
    -1.5945	     6.2943	   -11.8332	   -14.0152	     0.5875	   -20.8130	    -5.0354	   -17.9596	   -13.9313	    -8.6441	
     0.0000	     5.9586	   -11.1618	   -12.5046	     0.9232	   -19.9738	    -4.6997	   -16.9525	   -13.1760	    -8.7280	
     1.9302	     5.3711	   -10.1547	   -10.4904	     1.1749	   -18.7149	    -4.5319	   -15.7776	   -12.9242	    -9.1476	
     3.5248	     4.5319	    -9.0637	    -8.3084	     1.1749	   -17.2882	    -4.5319	   -14.5187	   -13.3438	    -9.8190	
     4.6158	     3.6087	    -7.8888	    -6.0425	     1.0071	   -15.7776	    -4.8676	   -13.2599	   -14.4348	   -10.6583	
     5.0354	     2.5177	    -6.7978	    -4.0283	     0.6714	   -14.3509	    -5.4550	   -12.0010	   -15.9454	   -11.7493	
     4.9515	     1.5945	    -5.7068	    -2.3499	     0.2518	   -13.0920	    -6.2943	   -10.9940	   -17.6239	   -12.7563	
     4.4479	     0.7553	    -4.7836	    -1.3428	    -0.1678	   -12.0850	    -7.0496	   -10.0708	   -19.2184	   -13.8474	
     3.9444	     0.3357	    -4.0283	    -1.0910	    -0.6714	   -11.4136	    -7.8888	    -9.4833	   -20.5612	   -14.6866	
     3.1891	     0.0839	    -3.4409	    -1.8463	    -1.1749	   -11.0779	    -8.4763	    -9.2316	   -21.4005	   -15.4419	
     2.1820	     0.0839	    -3.3569	    -3.4409	    -1.6785	   -11.2457	    -8.9798	    -9.3994	   -21.8201	   -16.0294	
     0.7553	     0.0000	    -3.5248	    -5.8746	    -2.1820	   -11.8332	    -9.3155	    -9.8190	   -21.9040	   -16.3651	
    -1.0071	    -0.2518	    -3.9444	    -8.8120	    -2.6855	   -12.7563	    -9.4833	   -10.4904	   -21.7361	   -16.4490	
    -2.9373	    -0.6714	    -4.2801	   -12.0010	    -2.9373	   -14.0152	    -9.3994	   -11.3297	   -21.3165	   -16.4490	
    -4.7836	    -1.3428	    -4.1962	   -15.0223	    -3.1052	   -15.2740	    -9.0637	   -12.1689	   -20.8130	   -16.1133	
    -6.2103	    -2.0142	    -3.1891	   -17.6239	    -2.8534	   -16.5329	    -8.4763	   -12.9242	   -20.2255	   -15.5258	
    -7.1335	    -2.6016	    -1.1749	   -19.7220	    -2.3499	   -17.7078	    -7.6370	   -13.5117	   -19.6381	   -14.8544	
    -7.8049	    -3.1891	     1.7624	   -21.3165	    -1.5945	   -18.6310	    -6.6299	   -13.9313	   -18.9667	   -13.9313	
    -8.5602	    -3.7766	     5.4550	   -22.6593	    -0.5875	   -19.2184	    -5.6229	   -14.2670	   -18.4631	   -13.0920	
    -9.7351	    -4.6997	     9.5673	   -23.9182	     0.3357	   -19.6381	    -4.6997	   -14.6866	   -18.0435	   -12.2528	
   -11.4136	    -5.9586	    13.7634	   -25.2609	     1.1749	   -19.8059	    -3.9444	   -15.0223	   -17.7078	   -11.6653	
   -13.4277	    -7.4692	    17.5400	   -26.6876	     1.6785	   -19.7220	    -3.5248	   -15.4419	   -17.4561	   -11.3297	
   -15.6097	    -9.3155	    20.4773	   -28.1982	     1.7624	   -19.3863	    -3.5248	   -15.7776	   -17.3721	   -11.2457	
   -18.0435	   -11.4136	    22.0718	   -29.7089	     1.4267	   -18.8828	    -3.8605	   -16.1972	   -17.3721	   -11.4975	
   -20.7291	   -13.5956	    21.9879	   -30.8838	     0.5875	   -18.2114	    -4.6158	   -16.6168	   -17.6239	   -12.0010	
   -23.5825	   -15.6937	    19.8898	   -31.6391	    -0.7553	   -17.3721	    -5.6229	   -16.9525	   -17.9596	   -12.6724	
   -26.5198	   -17.5400	    15.7776	   -31.6391	    -2.3499	   -16.4490	    -6.8817	   -17.3721	   -18.4631	   -13.4277	
   -29.2053	   -18.7988	     9.9869	   -30.7999	    -4.2801	   -15.5258	    -8.1406	   -17.7917	   -19.1345	   -14.1830	
   -31.2195	   -19.4702	     2.7695	   -29.1214	    -6.2103	   -14.6866	    -9.3994	   -18.2114	   -19.8898	   -14.9384	
   -31.9748	   -19.4702	    -5.2032	   -26.7715	    -8.1406	   -14.0152	   -10.4904	   -18.6310	   -20.4773	   -15.5258	
   -31.4713	   -19.2184	   -13.2599	   -24.0021	    -9.9030	   -13.5117	   -11.4136	   -19.1345	   -21.0648	   -16.0294	
   -29.7089	   -18.9667	   -20.6451	   -21.3165	   -11.2457	   -13.1760	   -12.0850	   -19.5541	   -21.3165	   -16.3651	
   -26.9394	   -18.7149	   -26.8555	   -18.9667	   -12.1689	   -13.0920	   -12.4207	   -19.8898	   -21.4844	   -16.5329	
   -23.6664	   -18.6310	   -31.2195	   -16.9525	   -12.5885	   -13.2599	   -12.4207	   -20.1416	   -21.4005	   -16.4490	
   -20.0577	   -18.4631	   -33.7372	   -15.3580	   -12.5046	   -13.7634	   -12.0850	   -20.2255	   -21.1487	   -16.1972	
   -16.3651	   -17.8757	   -34.4086	   -13.9313	   -11.8332	   -14.5187	   -11.3297	   -19.9738	   -20.7291	   -15.6937	
   -12.5885	   -16.9525	   -33.6533	   -12.5885	   -10.8261	   -15.6097	   -10.3226	   -19.4702	   -20.1416	   -15.1062	
    -9.1476	   -15.5258	   -31.8909	   -11.2457	    -9.4833	   -17.1204	    -9.1476	   -18.7149	   -19.3863	   -14.4348	
    -6.0425	   -13.7634	   -29.4571	   -10.0708	    -8.1406	   -18.7149	    -7.8888	   -17.6239	   -18.5471	   -13.7634	
    -3.6087	   -11.9171	   -26.9394	    -9.1476	    -6.8817	   -20.3094	    -6.7978	   -16.4490	   -17.6239	   -13.3438	
    -1.7624	   -10.1547	   -24.3378	    -8.3923	    -5.7907	   -21.7361	    -5.8746	   -15.2740	   -16.7007	   -13.0920	
    -0.5875	    -8.6441	   -21.9040	    -8.0566	    -4.9515	   -22.7432	    -5.2872	   -14.4348	   -15.7776	   -13.0920	
     0.0839	    -7.4692	   -19.5541	    -8.1406	    -4.3640	   -23.3307	    -4.9515	   -14.1830	   -15.1901	   -13.3438	
     0.3357	    -6.6299	   -17.4561	    -8.6441	    -4.1122	   -23.5825	    -5.1193	   -14.5187	   -14.8544	   -13.9313	
     0.3357	    -6.1264	   -15.4419	    -9.8190	    -4.1122	   -23.4985	    -5.5389	   -15.3580	   -14.9384	   -14.7705	
     0.2518	    -5.8746	   -13.6795	   -11.4975	    -4.3640	   -23.1628	    -6.2943	   -16.5329	   -15.3580	   -15.7776	
     0.0839	    -5.7068	   -12.0010	   -13.5956	    -4.7836	   -22.6593	    -7.3013	   -17.5400	   -16.1972	   -16.7847	
     0.0839	    -5.7068	   -10.5743	   -15.9454	    -5.3711	   -22.0718	    -8.3084	   -18.3792	   -17.2043	   -17.7078	
     0.3357	    -5.7907	    -9.3155	   -18.2114	    -5.9586	   -21.5683	    -9.2316	   -18.8828	   -18.4631	   -18.3792	
     0.9232	    -5.8746	    -8.3084	   -20.2255	    -6.4621	   -20.9808	    -9.9869	   -19.0506	   -19.7220	   -18.7988	
     1.8463	    -5.9586	    -7.4692	   -21.6522	    -6.8817	   -20.4773	   -10.4904	   -19.2184	   -20.9808	   -18.9667	
     2.9373	    -6.1264	    -6.7139	   -22.3236	    -7.0496	   -19.8898	   -10.5743	   -19.2184	   -21.9879	   -18.7988	
     4.1122	    -6.2103	    -5.8746	   -22.2397	    -6.9656	   -19.3024	   -10.3226	   -19.3024	   -22.8271	   -18.4631	
     5.2872	    -6.2943	    -4.9515	   -21.4005	    -6.5460	   -18.5471	    -9.6512	   -19.2184	   -23.3307	   -18.0435	
     6.0425	    -6.4621	    -3.6926	   -19.8898	    -5.8746	   -17.7078	    -8.7280	   -18.8828	   -23.4146	   -17.4561	
     6.3782	    -6.7978	    -2.1820	   -18.0435	    -4.8676	   -16.7007	    -7.4692	   -18.3792	   -23.1628	   -16.9525	
     5.9586	    -7.2174	    -0.3357	   -16.2811	    -3.6926	   -15.6937	    -6.1264	   -17.7078	   -22.6593	   -16.6168	
     4.7836	    -7.8049	     1.8463	   -14.9384	    -2.3499	   -14.6866	    -4.7836	   -16.8686	   -21.8201	   -16.3651	
     2.8534	    -8.3923	     4.2801	   -14.3509	    -1.0910	   -13.8474	    -3.5248	   -16.0294	   -20.8130	   -16.2811	
     0.5035	    -8.8120	     6.7978	   -14.5187	     0.0839	   -13.2599	    -2.4338	   -15.3580	   -19.7220	   -16.3651	
    -2.0142	    -8.8959	     9.1476	   -15.3580	     1.0910	   -13.0920	    -1.5945	   -14.7705	   -18.7988	   -16.7847	
    -4.1962	    -8.3923	    11.1618	   -16.3651	     1.7624	   -13.2599	    -1.1749	   -14.4348	   -18.1274	   -17.3721	
    -5.7068	    -7.2174	    12.7563	   -17.1204	     2.0981	   -13.7634	    -0.9232	   -14.4348	   -17.8757	   -18.0435	
    -6.2103	    -5.4550	    13.7634	   -17.0364	     2.1820	   -14.6027	    -1.0071	   -14.6866	   -17.9596	   -18.8828	
    -5.7068	    -3.1052	    14.1830	   -15.9454	     2.0981	   -15.5258	    -1.1749	   -15.2740	   -18.2953	   -19.6381	
    -4.1962	    -0.2518	    14.0991	   -13.7634	     1.7624	   -16.3651	    -1.5106	   -16.1133	   -18.7988	   -20.2255	
    -1.7624	     3.0212	    13.4277	   -10.7422	     1.5106	   -17.0364	    -1.7624	   -17.2043	   -19.2184	   -20.5612	
     1.1749	     6.4621	    12.2528	    -7.4692	     1.1749	   -17.3721	    -2.0142	   -18.4631	   -19.6381	   -20.5612	
     4.4479	    10.0708	    10.5743	    -4.2801	     0.8392	   -17.2882	    -2.1820	   -19.8898	   -19.8898	   -20.3094	
     7.6370	    13.5956	     8.6441	    -1.5106	     0.6714	   -16.7847	    -2.1820	   -21.2326	   -20.3094	   -19.8898	
    10.5743	    16.7007	     6.7978	     0.7553	     0.5875	   -15.9454	    -2.1820	   -22.4075	   -20.7291	   -19.3863	
    12.9242	    19.2184	     5.2872	     2.4338	     0.6714	   -14.9384	    -2.0981	   -23.4146	   -21.4844	   -18.7988	
    14.2670	    20.7291	     4.2801	     3.5248	     0.8392	   -13.8474	    -1.9302	   -24.0860	   -22.3236	   -18.2953	
    14.3509	    21.0648	     3.8605	     4.1122	     1.0910	   -12.7563	    -1.6785	   -24.4217	   -23.3307	   -17.8757	
    12.8403	    20.2255	     3.8605	     4.0283	     1.2589	   -11.9171	    -1.5106	   -24.4217	   -24.2538	   -17.5400	
     9.7351	    18.2953	     4.0283	     3.4409	     1.2589	   -11.4136	    -1.5106	   -23.9182	   -25.0931	   -17.2882	
     5.1193	    15.3580	     4.1122	     2.3499	     1.0910	   -11.2457	    -1.5945	   -22.9950	   -25.5966	   -17.1204	
    -0.6714	    11.6653	     3.9444	     1.0071	     0.5875	   -11.5814	    -1.9302	   -21.5683	   -25.6805	   -17.0364	
    -7.1335	     7.2174	     3.3569	    -0.5875	    -0.1678	   -12.3367	    -2.3499	   -19.7220	   -25.2609	   -17.0364	
   -13.5956	     2.4338	     2.0981	    -2.1820	    -1.0071	   -13.3438	    -2.9373	   -17.6239	   -24.5056	   -17.1204	
   -19.5541	    -2.4338	     0.0839	    -3.4409	    -2.0981	   -14.5187	    -3.6926	   -15.5258	   -23.4146	   -17.2043	
   -24.7574	    -6.9656	    -2.9373	    -4.4479	    -3.4409	   -15.5258	    -4.5319	   -13.4277	   -22.3236	   -17.4561	
   -28.7018	   -11.0779	    -7.1335	    -4.8676	    -5.0354	   -16.3651	    -5.5389	   -11.6653	   -21.4844	   -17.7917	
   -31.3873	   -14.5187	   -12.4207	    -4.6158	    -6.8817	   -16.7847	    -6.7139	   -10.2386	   -20.9808	   -18.3792	
   -32.8140	   -17.5400	   -18.3792	    -3.7766	    -8.9798	   -16.8686	    -7.9727	    -9.3994	   -20.8969	   -19.1345	
   -32.8140	   -19.9738	   -24.4217	    -2.3499	   -11.0779	   -16.6168	    -9.2316	    -8.8959	   -21.2326	   -20.0577	
   -31.4713	   -21.8201	   -29.8767	    -0.5875	   -13.0920	   -16.1972	   -10.3226	    -8.6441	   -21.6522	   -20.8969	
   -28.7857	   -22.9950	   -33.9890	     1.2589	   -14.6866	   -15.5258	   -11.1618	    -8.5602	   -22.0718	   -21.5683	
   -24.9252	   -23.3307	   -36.5067	     2.8534	   -15.6937	   -14.8544	   -11.8332	    -8.4763	   -22.3236	   -21.9040	
   -20.2255	   -22.7432	   -37.0941	     3.8605	   -16.1133	   -14.1830	   -12.1689	    -8.4763	   -22.1558	   -21.9040	
   -15.0223	   -21.2326	   -35.9192	     4.2801	   -15.7776	   -13.5956	   -12.1689	    -8.6441	   -21.6522	   -21.4005	
   -10.0708	   -18.8828	   -32.9819	     4.1122	   -14.6866	   -12.9242	   -11.7493	    -8.9798	   -20.6451	   -20.5612	
    -5.5389	   -15.9454	   -28.4500	     3.3569	   -12.9242	   -12.3367	   -11.0779	    -9.5673	   -19.1345	   -19.2184	
    -1.8463	   -12.5885	   -22.7432	     2.1820	   -10.5743	   -11.5814	    -9.9030	   -10.1547	   -17.2043	   -17.6239	
     1.0071	    -8.9798	   -16.1133	     0.7553	    -7.8888	   -10.6583	    -8.3923	   -10.6583	   -15.0223	   -15.6937	
     3.1052	    -5.2872	    -9.1476	    -0.9232	    -4.8676	    -9.5673	    -6.5460	   -10.9940	   -12.5885	   -13.6795	
     4.7836	    -1.5106	    -2.3499	    -2.8534	    -1.9302	    -8.3923	    -4.4479	   -11.0779	   -10.2386	   -11.7493	
     5.9586	     2.1820	     3.6087	    -4.9515	     0.9232	    -7.0496	    -2.5177	   -10.6583	    -8.1406	    -9.9869	
     6.9656	     5.6229	     8.3923	    -7.3013	     3.4409	    -5.7068	    -0.6714	    -9.7351	    -6.4621	    -8.6441	
     7.8049	     8.8120	    11.6653	    -9.8190	     5.5389	    -4.3640	     0.8392	    -8.3923	    -5.2032	    -7.8049	
     8.6441	    11.5814	    13.4277	   -12.2528	     7.0496	    -3.2730	     1.8463	    -6.6299	    -4.4479	    -7.4692	
     9.4833	    13.7634	    13.8474	   -14.4348	     8.1406	    -2.4338	     2.5177	    -4.6997	    -4.1122	    -7.5531	
    10.2386	    15.1901	    13.2599	   -16.0294	     8.7280	    -2.0142	     2.8534	    -2.9373	    -4.3640	    -7.8888	
    10.9100	    15.9454	    11.9171	   -16.7007	     9.0637	    -2.0981	     2.8534	    -1.6785	    -5.0354	    -8.3923	
    11.3297	    15.8615	    10.2386	   -16.1972	     9.0637	    -2.6016	     2.6016	    -1.0910	    -6.2943	    -9.1476	
    11.4975	    15.1901	     8.8120	   -14.0991	     8.8959	    -3.6087	     2.1820	    -1.1749	    -8.0566	    -9.9030	
    11.5814	    14.0991	     7.7209	   -10.5743	     8.6441	    -4.8676	     1.6785	    -1.8463	   -10.1547	   -10.6583	
    11.7493	    12.7563	     7.3853	    -5.7907	     8.4763	    -6.0425	     1.2589	    -2.7695	   -12.4207	   -11.3297	
    12.3367	    11.4136	     7.7209	    -0.0839	     8.4763	    -6.9656	     1.0071	    -3.7766	   -14.4348	   -11.8332	
    13.4277	    10.2386	     8.8120	     6.0425	     8.6441	    -7.0496	     1.0071	    -4.5319	   -15.9454	   -12.0850	
    14.8544	     9.1476	    10.1547	    12.0850	     9.0637	    -6.2103	     1.4267	    -4.7836	   -16.7007	   -11.7493	
    16.3651	     8.1406	    11.6653	    17.7917	     9.6512	    -4.3640	     2.0981	    -4.6158	   -16.6168	   -10.9940	
    17.6239	     7.3013	    12.6724	    22.9950	    10.2386	    -1.7624	     3.0212	    -3.7766	   -15.8615	    -9.8190	
    18.3792	     6.4621	    13.0081	    27.4429	    10.7422	     1.3428	     4.1122	    -2.5177	   -14.5187	    -8.2245	
    18.6310	     5.7907	    12.3367	    31.0516	    10.9940	     4.5319	     5.2872	    -0.8392	   -12.8403	    -6.4621	
    18.4631	     5.5389	    10.7422	    33.7372	    10.9940	     7.4692	     6.4621	     1.0910	   -10.9940	    -4.5319	
    17.8757	     5.7068	     8.4763	    35.2478	    10.8261	     9.9869	     7.5531	     3.1052	    -9.1476	    -2.6855	
    17.2043	     6.3782	     6.1264	    35.5835	    10.5743	    11.8332	     8.6441	     5.0354	    -7.3853	    -1.0071	
    16.5329	     7.8049	     4.1962	    34.9121	    10.3226	    13.0920	     9.5673	     6.7139	    -5.7068	     0.3357	
    16.0294	     9.6512	     2.9373	    33.2336	    10.3226	    13.7634	    10.4065	     7.9727	    -4.0283	     1.5106	
    16.0294	    11.8332	     2.5177	    30.9677	    10.4065	    13.8474	    11.1618	     8.8959	    -2.5177	     2.2659	
    16.6168	    13.9313	     2.7695	    28.2822	    10.6583	    13.5956	    11.5814	     9.3994	    -1.1749	     2.6855	
    17.6239	    15.4419	     3.5248	    25.5127	    11.0779	    12.8403	    11.8332	     9.3994	    -0.1678	     2.7695	
    18.8828	    16.1133	     4.4479	    22.7432	    11.3297	    11.6653	    11.7493	     8.8959	     0.4196	     2.4338	
    20.1416	    15.8615	     5.6229	    20.1416	    11.5814	     9.9869	    11.2457	     7.7209	     0.4196	     1.5945	
    21.2326	    15.0223	     6.7139	    17.8757	    11.6653	     7.8888	    10.4904	     5.8746	    -0.2518	     0.4196	
    21.9040	    13.7634	     7.8888	    15.7776	    11.6653	     5.3711	     9.4833	     3.4409	    -1.2589	    -1.0910	
    22.0718	    12.5046	     8.9798	    14.0152	    11.5814	     2.6016	     8.3923	     0.7553	    -2.5177	    -2.6855	
    21.9040	    11.5814	     9.9869	    12.6724	    11.4975	    -0.0839	     7.3853	    -1.8463	    -3.8605	    -4.1962	
    21.3165	    11.1618	    10.9100	    11.6653	    11.5814	    -2.6016	     6.6299	    -3.9444	    -5.1193	    -5.3711	
    20.5612	    11.4136	    11.7493	    11.0779	    11.8332	    -4.5319	     6.2943	    -5.2032	    -6.0425	    -5.9586	
    19.8898	    12.4207	    12.5046	    10.8261	    12.3367	    -5.7068	     6.3782	    -5.4550	    -6.7139	    -5.8746	
    19.2184	    14.0152	    13.1760	    11.0779	    13.0920	    -6.0425	     6.7978	    -4.7836	    -6.8817	    -5.2032	
    18.7988	    16.0294	    13.8474	    11.6653	    14.0991	    -5.4550	     7.6370	    -3.1891	    -6.6299	    -4.0283	
    18.7988	    18.5471	    14.4348	    12.7563	    15.3580	    -4.1122	     8.8120	    -1.0071	    -5.7907	    -2.4338	
    19.3863	    21.2326	    15.1062	    14.1830	    16.7847	    -2.0981	    10.2386	     1.5106	    -4.2801	    -0.4196	
    20.7291	    24.0021	    15.7776	    16.0294	    18.4631	     0.4196	    12.0010	     4.0283	    -2.0981	     1.7624	
    22.5754	    26.4359	    16.5329	    18.2114	    20.1416	     3.4409	    13.8474	     6.6299	     0.5875	     4.1122	
    24.7574	    28.3661	    17.2882	    20.4773	    21.9040	     6.6299	    15.7776	     8.9798	     3.6087	     6.3782	
    26.6876	    29.6249	    18.2953	    22.6593	    23.4146	    10.0708	    17.6239	    11.0779	     6.7139	     8.4763	
    28.1143	    30.0446	    19.4702	    24.5895	    24.5895	    13.5117	    19.1345	    12.8403	     9.4833	    10.1547	
    28.6179	    29.7928	    20.8130	    25.9323	    25.4288	    16.7847	    20.2255	    14.2670	    11.6653	    11.3297	
    28.1143	    28.9536	    22.2397	    26.4359	    25.9323	    19.8898	    20.8130	    15.4419	    13.1760	    11.9171	
    26.8555	    27.6947	    23.7503	    26.0162	    26.1002	    22.5754	    20.8969	    16.3651	    13.8474	    11.7493	
    25.0092	    26.2680	    25.0931	    24.5895	    26.1002	    24.7574	    20.4773	    17.2043	    13.8474	    10.9940	
    23.0789	    25.0931	    26.2680	    22.4075	    25.9323	    26.3519	    19.7220	    17.8757	    13.0920	     9.6512	
    21.4844	    24.2538	    27.1072	    19.8059	    25.6805	    27.2751	    18.6310	    18.5471	    12.0010	     8.0566	
    20.4773	    23.9182	    27.6108	    17.1204	    25.4288	    27.4429	    17.5400	    19.2184	    10.6583	     6.2103	
    20.3934	    24.0860	    27.8625	    14.8544	    25.0931	    26.8555	    16.5329	    19.7220	     9.2316	     4.5319	
    21.3165	    24.6735	    27.6947	    13.2599	    24.8413	    25.4288	    15.6937	    19.9738	     7.8888	     3.1052	
    22.9950	    25.5966	    27.2751	    12.3367	    24.7574	    23.2468	    15.2740	    19.8059	     6.6299	     2.0981	
    25.1770	    26.6876	    26.4359	    12.0850	    24.8413	    20.4773	    15.1901	    19.1345	     5.3711	     1.5106	
    27.3590	    27.6947	    25.2609	    12.0010	    25.1770	    17.2043	    15.4419	    18.0435	     4.1962	     1.2589	
    29.0375	    28.1982	    24.0021	    12.0010	    25.5966	    13.7634	    15.9454	    16.7007	     3.0212	     1.2589	
    29.5410	    28.1143	    22.7432	    11.9171	    26.1841	    10.4904	    16.6168	    15.3580	     2.0142	     1.6785	
    28.6179	    27.1912	    21.7361	    11.6653	    26.7715	     7.8049	    17.5400	    14.1830	     1.2589	     2.4338	
    26.1841	    25.5127	    21.1487	    11.5814	    27.5269	     5.9586	    18.4631	    13.5956	     1.0071	     3.6087	
    22.5754	    23.2468	    20.8969	    11.9171	    28.2822	     5.0354	    19.5541	    13.5117	     1.2589	     5.0354	
    18.4631	    20.8130	    20.6451	    12.6724	    28.8696	     5.0354	    20.5612	    14.0152	     2.0981	     6.7139	
    14.6866	    18.7149	    20.3094	    13.9313	    29.2892	     5.7907	    21.5683	    14.9384	     3.3569	     8.3084	
    11.9171	    17.0364	    19.6381	    15.6937	    29.4571	     7.0496	    22.3236	    16.1133	     4.8676	     9.7351	
    10.5743	    16.1133	    18.6310	    17.7078	    29.2892	     8.4763	    22.9111	    17.2043	     6.3782	    10.6583	
    10.6583	    15.7776	    17.2882	    19.7220	    28.9536	     9.8190	    23.3307	    18.0435	     7.8888	    11.1618	
    12.0850	    16.0294	    15.9454	    21.4844	    28.2822	    10.9940	    23.4985	    18.4631	     9.1476	    11.1618	
    14.2670	    16.6168	    14.8544	    22.7432	    27.6108	    11.9171	    23.4985	    18.4631	    10.1547	    10.6583	
    16.7847	    17.4561	    14.1830	    23.4985	    26.7715	    12.5046	    23.4146	    18.0435	    10.8261	     9.8190	
    19.3024	    18.2953	    14.0991	    23.6664	    26.0162	    12.8403	    23.1628	    17.4561	    11.1618	     8.8959	
    21.5683	    18.8828	    14.6866	    23.4985	    25.2609	    13.0920	    22.7432	    16.7847	    11.1618	     7.8888	
    23.3307	    19.1345	    15.9454	    22.9950	    24.6735	    13.1760	    22.2397	    16.1133	    10.7422	     7.0496	
    24.7574	    18.7988	    17.7078	    22.2397	    24.0860	    13.1760	    21.5683	    15.6097	     9.9030	     6.2943	
    25.8484	    18.1274	    19.9738	    21.3165	    23.7503	    13.1760	    20.8969	    15.1901	     8.8120	     5.8746	
    26.6037	    17.2043	    22.4915	    20.2255	    23.4985	    13.2599	    20.2255	    14.8544	     7.4692	     5.6229	
    27.1912	    16.3651	    25.3448	    19.1345	    23.4985	    13.3438	    19.6381	    14.7705	     6.1264	     5.7068	
    27.6947	    15.9454	    28.1143	    18.2953	    23.7503	    13.5956	    19.3863	    14.8544	     5.2032	     6.2943	
    28.0304	    16.1972	    30.6320	    17.7917	    24.3378	    14.1830	    19.4702	    15.1062	     4.7836	     7.3013	
    28.2822	    17.3721	    32.3944	    17.8757	    25.2609	    15.0223	    19.9738	    15.6937	     5.2872	     8.8120	
    28.4500	    19.5541	    33.2336	    18.4631	    26.3519	    16.0294	    20.8969	    16.4490	     6.6299	    10.6583	
    28.6179	    22.4075	    32.8140	    19.3024	    27.6108	    17.2882	    22.0718	    17.4561	     8.6441	    12.7563	
    28.6179	    25.5966	    31.3034	    20.2255	    28.8696	    18.5471	    23.3307	    18.4631	    10.9100	    14.7705	
    28.6179	    28.6179	    28.7857	    20.8130	    29.9606	    19.6381	    24.5056	    19.4702	    13.0920	    16.4490	
    28.6179	    31.0516	    25.7645	    20.9808	    30.7999	    20.3934	    25.4288	    20.3094	    14.6866	    17.7078	
    28.6179	    32.5623	    22.6593	    20.7291	    31.3034	    20.8969	    26.1002	    20.8969	    15.4419	    18.1274	
    28.7857	    33.1497	    19.9738	    20.3094	    31.4713	    20.9808	    26.4359	    21.3165	    15.1901	    17.8757	
[Epoch Header]
[Trial Type]	13
[Accept]	1
[Correct]	0
[RT]	 0.000
[Resp]	0
[Epoch Data]
   -33.9050	   -38.1851	   -16.6168	   -30.8838	   -51.7807	   -27.6947	   -48.2559	   -33.4854	   -31.4713	   -40.4510	
   -32.8140	   -37.5137	   -16.5329	   -29.7928	   -52.7039	   -28.4500	   -48.4238	   -32.6462	   -30.6320	   -40.8707	
   -31.7230	   -37.2620	   -17.2043	   -28.4500	   -53.8788	   -29.4571	   -48.6755	   -31.9748	   -30.2124	   -41.2064	
   -30.5481	   -37.0941	   -18.8828	   -26.6876	   -55.2216	   -30.2963	   -48.7595	   -31.2195	   -30.2963	   -41.2903	
   -29.2892	   -37.0102	   -21.4844	   -24.5895	   -56.6483	   -30.8838	   -48.8434	   -30.3802	   -30.7999	   -41.2064	
   -28.1982	   -36.7584	   -25.0931	   -22.2397	   -57.9910	   -31.0516	   -48.8434	   -29.2053	   -31.7230	   -40.8707	
   -27.3590	   -36.3388	   -29.5410	   -19.9738	   -59.1660	   -30.7999	   -48.6755	   -27.9465	   -32.9819	   -40.3671	
   -27.0233	   -35.8353	   -34.4925	   -18.1274	   -60.0891	   -30.3802	   -48.6755	   -26.7715	   -34.5764	   -39.7797	
   -27.2751	   -35.4996	   -39.8636	   -17.0364	   -60.7605	   -29.8767	   -48.6755	   -25.7645	   -36.3388	   -39.3600	
   -28.1982	   -35.3317	   -45.4025	   -16.9525	   -61.1801	   -29.4571	   -48.9273	   -25.0092	   -38.0173	   -39.0244	
   -29.7089	   -35.4996	   -50.6897	   -18.1274	   -61.4319	   -29.2053	   -49.5148	   -24.7574	   -39.4440	   -38.8565	
   -31.6391	   -36.1710	   -55.5573	   -20.5612	   -61.6837	   -29.2053	   -50.3540	   -24.7574	   -40.6189	   -38.9404	
   -33.9050	   -37.3459	   -59.6695	   -23.8342	   -62.0193	   -29.3732	   -51.4450	   -25.1770	   -41.4581	   -39.3600	
   -36.3388	   -38.9404	   -62.8586	   -27.7786	   -62.5229	   -29.5410	   -52.7878	   -25.7645	   -42.0456	   -39.9475	
   -38.8565	   -40.9546	   -64.7888	   -31.7230	   -63.1104	   -29.7089	   -54.2984	   -26.5198	   -42.3813	   -40.7028	
   -41.2064	   -42.9688	   -65.5441	   -35.2478	   -63.7817	   -29.6249	   -55.8090	   -27.1072	   -42.4652	   -41.4581	
   -43.3044	   -44.9829	   -65.1245	   -37.7655	   -64.3692	   -29.2053	   -57.1518	   -27.6108	   -42.2974	   -42.2134	
   -44.9829	   -46.6614	   -63.7817	   -38.9404	   -64.7888	   -28.4500	   -58.2428	   -27.7786	   -41.9617	   -42.8009	
   -46.0739	   -47.9202	   -61.7676	   -38.6047	   -64.8727	   -27.3590	   -58.9981	   -27.5269	   -41.2064	   -43.0527	
   -46.5775	   -48.7595	   -59.4177	   -37.0102	   -64.7049	   -26.1841	   -59.3338	   -27.0233	   -40.2832	   -43.0527	
   -46.4096	   -49.3469	   -57.0679	   -34.2407	   -64.2853	   -24.9252	   -59.2499	   -26.2680	   -39.1922	   -42.6331	
   -45.9061	   -49.5148	   -54.9698	   -30.7159	   -63.5300	   -23.7503	   -58.8303	   -25.5127	   -37.8494	   -41.9617	
   -45.3186	   -49.5148	   -53.3752	   -26.9394	   -62.6907	   -22.8271	   -58.0750	   -24.8413	   -36.3388	   -41.1224	
   -44.6472	   -49.2630	   -52.2842	   -23.2468	   -61.6837	   -22.2397	   -57.0679	   -24.4217	   -34.8282	   -40.0314	
   -43.9758	   -48.6755	   -51.6129	   -19.8898	   -60.5087	   -21.9040	   -55.8929	   -24.4217	   -33.3176	   -38.9404	
   -43.2205	   -47.6685	   -51.0254	   -17.2043	   -59.2499	   -21.9040	   -54.6341	   -24.8413	   -31.8069	   -37.7655	
   -42.2134	   -46.1578	   -50.2701	   -15.4419	   -57.8232	   -22.1558	   -53.2074	   -25.5127	   -30.4642	   -36.6745	
   -41.1224	   -44.0598	   -48.9273	   -14.6866	   -56.2286	   -22.6593	   -51.6968	   -26.3519	   -29.3732	   -35.7513	
   -39.9475	   -41.4581	   -46.9971	   -15.1062	   -54.6341	   -23.2468	   -50.1862	   -27.1912	   -28.6179	   -34.9960	
   -38.9404	   -38.6047	   -44.3954	   -16.7007	   -52.9556	   -24.0021	   -48.7595	   -28.0304	   -28.3661	   -34.4925	
   -37.9333	   -35.5835	   -41.3742	   -19.3024	   -51.4450	   -24.7574	   -47.5845	   -28.7018	   -28.7018	   -34.3246	
   -36.8423	   -32.4783	   -38.0173	   -22.7432	   -50.1022	   -25.5127	   -46.7453	   -29.2053	   -29.6249	   -34.4086	
   -35.5835	   -29.3732	   -34.4086	   -26.9394	   -49.1791	   -26.2680	   -46.2418	   -29.5410	   -30.9677	   -34.8282	
   -33.9890	   -26.3519	   -30.7159	   -31.4713	   -48.5916	   -27.0233	   -46.0739	   -29.7089	   -32.6462	   -35.4996	
   -32.2266	   -23.6664	   -27.0233	   -36.0870	   -48.3398	   -27.6947	   -46.2418	   -29.7928	   -34.3246	   -36.3388	
   -30.4642	   -21.4005	   -23.3307	   -40.4510	   -48.5916	   -28.2822	   -46.6614	   -29.7089	   -35.8353	   -37.2620	
   -29.0375	   -19.7220	   -19.9738	   -43.9758	   -49.1791	   -28.6179	   -47.3328	   -29.5410	   -36.8423	   -38.1851	
   -28.1143	   -18.5471	   -17.0364	   -46.3257	   -49.9344	   -28.6179	   -48.0042	   -29.2053	   -37.3459	   -38.9404	
   -27.8625	   -18.0435	   -14.9384	   -47.0810	   -50.7736	   -28.4500	   -48.5916	   -28.7018	   -37.3459	   -39.5279	
   -28.1982	   -18.1274	   -13.7634	   -46.3257	   -51.5289	   -28.0304	   -49.0952	   -28.1143	   -36.9263	   -39.7797	
   -29.1214	   -18.8828	   -13.8474	   -44.2276	   -52.0325	   -27.6108	   -49.4308	   -27.6108	   -36.2549	   -39.9475	
   -30.2963	   -20.2255	   -15.2740	   -41.2903	   -52.2842	   -27.3590	   -49.5987	   -27.2751	   -35.4996	   -39.9475	
   -31.4713	   -21.9040	   -18.1274	   -38.0173	   -52.2003	   -27.2751	   -49.5987	   -27.2751	   -34.9121	   -39.7797	
   -32.5623	   -23.9182	   -22.0718	   -34.9960	   -51.9485	   -27.4429	   -49.5148	   -27.7786	   -34.6603	   -39.6957	
   -33.4854	   -26.1841	   -26.9394	   -32.5623	   -51.6968	   -27.9465	   -49.5148	   -28.6179	   -34.8282	   -39.7797	
   -34.3246	   -28.6179	   -32.3105	   -31.1356	   -51.6129	   -28.7018	   -49.5987	   -29.8767	   -35.4996	   -40.0314	
   -35.0800	   -31.3873	   -37.7655	   -30.7159	   -51.8646	   -29.7928	   -49.8505	   -31.2195	   -36.7584	   -40.6189	
   -35.6674	   -34.2407	   -42.8009	   -31.0516	   -52.3682	   -31.2195	   -50.3540	   -32.4783	   -38.4369	   -41.3742	
   -35.8353	   -37.2620	   -46.9971	   -31.8069	   -53.1235	   -32.8979	   -50.9415	   -33.5693	   -40.2832	   -42.1295	
   -35.6674	   -40.1154	   -50.1022	   -32.7301	   -53.9627	   -34.5764	   -51.5289	   -34.3246	   -42.1295	   -42.7170	
   -34.9960	   -42.6331	   -52.0325	   -33.3176	   -54.8859	   -36.1710	   -52.0325	   -34.8282	   -43.4723	   -43.0527	
   -34.3246	   -44.7311	   -53.0396	   -33.4854	   -55.6412	   -37.5977	   -52.3682	   -35.0800	   -44.2276	   -43.1366	
   -33.6533	   -46.4096	   -53.3752	   -33.3176	   -56.3965	   -38.7726	   -52.5360	   -35.2478	   -44.3954	   -43.0527	
   -33.2336	   -47.5006	   -53.2074	   -32.9819	   -56.9839	   -39.6118	   -52.7039	   -35.4156	   -43.9758	   -42.8848	
   -32.8979	   -48.0881	   -52.7039	   -32.4783	   -57.4036	   -40.0314	   -52.7039	   -35.4156	   -43.1366	   -42.7170	
   -32.4783	   -48.0042	   -51.7807	   -32.1426	   -57.6553	   -40.0314	   -52.7039	   -35.3317	   -41.7938	   -42.5491	
   -31.7230	   -47.2488	   -50.4379	   -31.9748	   -57.6553	   -39.4440	   -52.6199	   -34.9960	   -40.1993	   -42.3813	
   -30.6320	   -45.9061	   -48.6755	   -31.8069	   -57.3196	   -38.4369	   -52.3682	   -34.4086	   -38.3530	   -42.2134	
   -29.1214	   -43.8919	   -46.4935	   -31.7230	   -56.8161	   -37.0102	   -51.9485	   -33.5693	   -36.4227	   -41.9617	
   -27.1912	   -41.5421	   -43.9758	   -31.4713	   -56.0608	   -35.3317	   -51.3611	   -32.6462	   -34.5764	   -41.5421	
   -24.9252	   -38.9404	   -41.2064	   -31.1356	   -55.1376	   -33.5693	   -50.6897	   -31.4713	   -32.8140	   -41.0385	
   -22.3236	   -36.4227	   -38.1851	   -30.4642	   -54.1306	   -31.7230	   -49.8505	   -30.2963	   -31.2195	   -40.3671	
   -19.7220	   -34.2407	   -34.8282	   -29.4571	   -52.9556	   -30.0446	   -48.8434	   -29.2053	   -29.8767	   -39.6118	
   -17.2882	   -32.5623	   -31.2195	   -28.0304	   -51.6129	   -28.4500	   -47.7524	   -28.1982	   -28.6179	   -38.6887	
   -15.3580	   -31.5552	   -27.4429	   -26.1841	   -50.1022	   -26.9394	   -46.4935	   -27.3590	   -27.4429	   -37.5977	
   -14.0152	   -31.3873	   -23.6664	   -23.9182	   -48.5077	   -25.3448	   -45.2347	   -26.6876	   -26.1841	   -36.3388	
   -13.5956	   -32.0587	   -20.3934	   -21.4844	   -46.9131	   -23.8342	   -43.9758	   -26.0162	   -25.0092	   -35.1639	
   -14.0991	   -33.4015	   -18.0435	   -19.0506	   -45.5704	   -22.4915	   -42.8009	   -25.5966	   -24.0021	   -33.9890	
   -15.3580	   -35.3317	   -16.8686	   -16.9525	   -44.6472	   -21.4005	   -42.0456	   -25.2609	   -23.2468	   -33.1497	
   -17.2882	   -37.2620	   -17.2043	   -15.4419	   -44.1437	   -20.6451	   -41.6260	   -25.0092	   -22.8271	   -32.6462	
   -19.4702	   -38.7726	   -18.9667	   -14.5187	   -44.3115	   -20.2255	   -41.6260	   -24.5895	   -22.7432	   -32.5623	
   -21.5683	   -39.3600	   -21.9879	   -14.1830	   -44.8151	   -20.1416	   -41.8777	   -23.9182	   -22.9950	   -32.8140	
   -23.1628	   -38.8565	   -25.7645	   -14.4348	   -45.7382	   -20.2255	   -42.4652	   -23.0789	   -23.4146	   -33.4015	
   -24.2538	   -37.1780	   -29.6249	   -15.1901	   -46.8292	   -20.4773	   -43.2205	   -22.1558	   -24.0021	   -34.0729	
   -24.6735	   -34.6603	   -33.0658	   -16.1133	   -47.8363	   -20.6451	   -43.9758	   -21.1487	   -24.8413	   -34.8282	
   -24.6735	   -31.6391	   -35.4996	   -17.0364	   -48.5916	   -20.8130	   -44.5633	   -20.2255	   -25.8484	   -35.5835	
   -24.3378	   -28.6179	   -36.6745	   -17.7917	   -49.0952	   -20.9808	   -44.9829	   -19.4702	   -27.0233	   -36.1710	
   -23.5825	   -25.5966	   -36.5906	   -18.0435	   -49.0952	   -21.1487	   -45.0668	   -18.8828	   -28.3661	   -36.7584	
   -22.2397	   -22.4915	   -35.4156	   -17.7917	   -48.6755	   -21.2326	   -44.8151	   -18.4631	   -29.7089	   -37.0941	
   -20.3934	   -19.2184	   -33.4854	   -16.9525	   -47.7524	   -21.2326	   -44.0598	   -18.1274	   -30.8838	   -37.2620	
   -17.8757	   -15.5258	   -30.8838	   -15.6937	   -46.3257	   -21.1487	   -42.8848	   -18.0435	   -31.9748	   -37.0941	
   -14.9384	   -11.5814	   -27.8625	   -14.1830	   -44.4794	   -21.1487	   -41.3742	   -18.0435	   -32.8140	   -36.7584	
   -11.8332	    -7.3853	   -24.7574	   -12.7563	   -42.5491	   -21.2326	   -39.6118	   -18.2114	   -33.3176	   -36.2549	
    -8.9798	    -3.2730	   -21.5683	   -11.5814	   -40.5350	   -21.4844	   -37.7655	   -18.5471	   -33.6533	   -35.7513	
    -6.6299	     0.4196	   -18.5471	   -10.9940	   -38.6047	   -21.9879	   -35.9192	   -18.9667	   -33.7372	   -35.0800	
    -5.0354	     3.4409	   -15.8615	   -10.9940	   -37.0102	   -22.5754	   -34.2407	   -19.3024	   -33.5693	   -34.4925	
    -4.3640	     5.6229	   -13.6795	   -11.5814	   -35.8353	   -23.1628	   -32.6462	   -19.5541	   -33.2336	   -33.7372	
    -4.6997	     6.7139	   -12.3367	   -12.7563	   -34.9121	   -23.6664	   -31.2195	   -19.5541	   -32.5623	   -32.8140	
    -6.0425	     6.6299	   -11.8332	   -14.2670	   -34.4086	   -23.9182	   -30.0446	   -19.3024	   -31.7230	   -31.8909	
    -8.3923	     5.2032	   -12.5885	   -16.0294	   -34.3246	   -23.9182	   -29.0375	   -18.8828	   -30.6320	   -30.8838	
   -11.6653	     2.3499	   -14.4348	   -17.8757	   -34.6603	   -23.6664	   -28.4500	   -18.3792	   -29.3732	   -29.8767	
   -15.8615	    -2.0142	   -17.4561	   -19.8059	   -35.4156	   -22.9950	   -28.1982	   -17.9596	   -27.9465	   -29.1214	
   -20.8130	    -7.8888	   -21.4005	   -21.8201	   -36.6745	   -21.9879	   -28.5339	   -17.7917	   -26.6037	   -28.5339	
   -26.4359	   -15.0223	   -25.9323	   -23.7503	   -38.2690	   -20.7291	   -29.3732	   -17.8757	   -25.3448	   -28.3661	
   -32.2266	   -22.9111	   -30.6320	   -25.5966	   -40.1993	   -19.3863	   -30.8838	   -18.1274	   -24.2538	   -28.4500	
   -37.5977	   -30.8838	   -34.9960	   -27.1912	   -42.2974	   -17.7917	   -32.8140	   -18.5471	   -23.2468	   -28.7857	
   -41.9617	   -38.2690	   -38.6887	   -28.4500	   -44.3954	   -16.1133	   -34.9960	   -18.8828	   -22.3236	   -29.2892	
   -44.9829	   -44.3954	   -41.2903	   -29.3732	   -46.2418	   -14.2670	   -37.2620	   -19.1345	   -21.4005	   -29.7089	
   -46.5775	   -48.9273	   -42.8848	   -29.7089	   -47.8363	   -12.3367	   -39.3600	   -19.3024	   -20.3094	   -29.8767	
   -46.9131	   -51.7807	   -43.3884	   -29.6249	   -49.0112	   -10.4904	   -41.2064	   -19.1345	   -19.1345	   -29.9606	
   -46.3257	   -53.1235	   -42.9688	   -29.0375	   -49.7665	    -8.8959	   -42.6331	   -18.7149	   -17.8757	   -29.7928	
   -45.0668	   -53.2074	   -41.9617	   -27.9465	   -50.2701	    -7.7209	   -43.8080	   -18.1274	   -16.8686	   -29.4571	
   -43.4723	   -52.3682	   -40.3671	   -26.4359	   -50.4379	    -7.2174	   -44.5633	   -17.2882	   -16.0294	   -29.1214	
   -41.5421	   -50.8575	   -38.4369	   -24.5056	   -50.2701	    -7.3853	   -44.8990	   -16.2811	   -15.6097	   -28.8696	
   -39.4440	   -48.7595	   -36.0870	   -22.2397	   -49.7665	    -8.1406	   -44.8151	   -15.3580	   -15.5258	   -28.6179	
   -36.9263	   -46.1578	   -33.4854	   -19.6381	   -48.9273	    -9.2316	   -44.2276	   -14.5187	   -15.7776	   -28.3661	
   -33.8211	   -42.8848	   -30.5481	   -16.7007	   -47.7524	   -10.6583	   -43.1366	   -14.0152	   -16.2811	   -28.0304	
   -30.0446	   -39.1922	   -27.5269	   -13.5956	   -46.2418	   -12.1689	   -41.6260	   -13.6795	   -17.0364	   -27.6947	
   -25.8484	   -34.9121	   -24.5056	   -10.6583	   -44.5633	   -13.7634	   -39.7797	   -13.5956	   -17.8757	   -27.3590	
   -21.3165	   -30.4642	   -21.6522	    -8.1406	   -42.8009	   -15.5258	   -37.7655	   -13.9313	   -18.7988	   -27.0233	
   -16.8686	   -26.1002	   -19.1345	    -6.4621	   -41.1224	   -17.3721	   -35.7513	   -14.6027	   -19.7220	   -26.6876	
   -12.7563	   -22.0718	   -17.2043	    -5.7907	   -39.6118	   -19.2184	   -33.7372	   -15.6097	   -20.6451	   -26.5198	
    -9.3155	   -18.8828	   -15.8615	    -6.2943	   -38.4369	   -21.0648	   -32.0587	   -16.7847	   -21.4844	   -26.4359	
    -6.7978	   -16.8686	   -15.3580	    -7.8888	   -37.6816	   -22.8271	   -30.7159	   -18.0435	   -22.4075	   -26.5198	
    -5.5389	   -16.2811	   -15.6937	   -10.5743	   -37.3459	   -24.4217	   -29.8767	   -19.3024	   -23.1628	   -26.7715	
    -5.4550	   -17.2882	   -16.7847	   -14.3509	   -37.5977	   -25.9323	   -29.6249	   -20.6451	   -24.0021	   -27.3590	
    -6.5460	   -19.5541	   -18.4631	   -18.8828	   -38.1012	   -27.2751	   -29.8767	   -21.9040	   -24.8413	   -28.1143	
    -8.6441	   -22.6593	   -20.6451	   -23.7503	   -38.9404	   -28.4500	   -30.5481	   -23.0789	   -25.5127	   -28.9536	
   -11.3297	   -26.2680	   -23.1628	   -28.4500	   -39.6957	   -29.3732	   -31.4713	   -24.1699	   -26.0162	   -29.9606	
   -14.2670	   -29.7928	   -25.6805	   -32.4783	   -40.3671	   -30.1285	   -32.5623	   -25.1770	   -26.1841	   -30.8838	
   -16.9525	   -32.9819	   -28.1982	   -35.2478	   -40.7867	   -30.5481	   -33.6533	   -25.9323	   -26.0162	   -31.8069	
   -19.2184	   -35.4156	   -30.3802	   -36.5067	   -40.9546	   -30.7159	   -34.5764	   -26.5198	   -25.5127	   -32.4783	
   -20.9808	   -36.9263	   -32.0587	   -36.4227	   -40.7028	   -30.7999	   -35.2478	   -27.0233	   -24.6735	   -32.8140	
   -21.9879	   -37.4298	   -33.0658	   -35.3317	   -40.1154	   -30.9677	   -35.5835	   -27.3590	   -23.7503	   -32.8979	
   -22.4915	   -36.9263	   -33.4015	   -33.5693	   -39.2761	   -31.2195	   -35.4156	   -27.5269	   -22.7432	   -32.6462	
   -22.4075	   -35.5835	   -33.1497	   -31.7230	   -38.1851	   -31.5552	   -34.9960	   -27.6108	   -21.9879	   -31.9748	
   -21.9040	   -33.4854	   -32.5623	   -30.2124	   -37.0102	   -31.8909	   -34.2407	   -27.5269	   -21.4844	   -30.9677	
   -21.1487	   -30.7999	   -31.8909	   -29.2053	   -35.9192	   -32.1426	   -33.3176	   -27.3590	   -21.3165	   -29.7928	
   -20.3094	   -27.6108	   -31.1356	   -28.8696	   -34.9960	   -32.2266	   -32.3944	   -27.1072	   -21.6522	   -28.5339	
   -19.5541	   -24.0860	   -30.3802	   -28.9536	   -34.1568	   -31.8909	   -31.4713	   -26.6876	   -22.2397	   -27.4429	
   -19.0506	   -20.1416	   -29.7928	   -29.2053	   -33.5693	   -31.3873	   -30.6320	   -26.2680	   -23.1628	   -26.5198	
   -18.8828	   -16.0294	   -29.1214	   -29.6249	   -33.1497	   -30.6320	   -29.9606	   -25.8484	   -24.3378	   -26.0162	
   -18.9667	   -11.7493	   -28.5339	   -29.7928	   -32.8979	   -29.8767	   -29.6249	   -25.5127	   -25.6805	   -25.9323	
   -19.2184	    -7.7209	   -28.0304	   -29.7928	   -32.8140	   -29.2892	   -29.5410	   -25.3448	   -27.1912	   -26.2680	
   -19.3863	    -3.9444	   -27.4429	   -29.5410	   -32.9819	   -28.7857	   -29.7089	   -25.4288	   -28.7018	   -27.0233	
   -19.3863	    -0.8392	   -26.7715	   -29.0375	   -33.3176	   -28.6179	   -30.2124	   -25.7645	   -30.1285	   -28.0304	
   -19.0506	     1.2589	   -26.1002	   -28.1982	   -33.9050	   -28.5339	   -30.8838	   -26.1841	   -31.2195	   -29.2892	
   -18.2953	     2.0142	   -25.6805	   -26.8555	   -34.8282	   -28.7018	   -31.7230	   -26.6037	   -31.9748	   -30.5481	
   -17.3721	     1.2589	   -25.5127	   -25.0092	   -35.9192	   -28.9536	   -32.7301	   -26.9394	   -32.2266	   -31.8069	
   -16.7007	    -1.2589	   -25.7645	   -22.6593	   -37.2620	   -29.1214	   -33.6533	   -27.1072	   -32.0587	   -32.8140	
   -16.4490	    -5.4550	   -26.3519	   -19.9738	   -38.6047	   -29.1214	   -34.4925	   -27.1912	   -31.5552	   -33.4854	
   -16.9525	   -10.8261	   -27.2751	   -17.1204	   -39.7797	   -28.9536	   -35.0800	   -27.0233	   -30.7999	   -33.7372	
   -17.9596	   -16.7847	   -28.2822	   -14.2670	   -40.7028	   -28.5339	   -35.2478	   -26.6876	   -29.7089	   -33.4854	
   -19.1345	   -22.8271	   -29.2053	   -11.5814	   -41.2064	   -27.6947	   -34.9960	   -26.2680	   -28.3661	   -32.6462	
   -19.9738	   -28.1982	   -29.7928	    -8.9798	   -41.1224	   -26.5198	   -34.1568	   -25.7645	   -26.6037	   -31.1356	
   -20.1416	   -32.6462	   -29.9606	    -6.6299	   -40.5350	   -24.9252	   -32.8979	   -25.2609	   -24.5895	   -29.1214	
   -19.3863	   -35.7513	   -29.4571	    -4.6158	   -39.5279	   -23.1628	   -31.3034	   -24.5895	   -22.3236	   -26.6876	
   -17.7078	   -37.2620	   -28.2822	    -3.0212	   -38.0173	   -21.2326	   -29.4571	   -23.8342	   -19.7220	   -24.0860	
   -15.3580	   -37.0102	   -26.5198	    -1.9302	   -36.3388	   -19.2184	   -27.6108	   -22.8271	   -17.0364	   -21.4844	
   -12.5046	   -34.9121	   -24.0860	    -1.3428	   -34.5764	   -17.2043	   -25.6805	   -21.3165	   -14.3509	   -18.9667	
    -9.3155	   -31.0516	   -21.3165	    -1.2589	   -32.8140	   -15.1062	   -24.0021	   -19.3863	   -11.8332	   -16.8686	
    -6.0425	   -26.0162	   -18.3792	    -1.5106	   -31.1356	   -12.9242	   -22.4915	   -16.7847	    -9.6512	   -15.1062	
    -2.7695	   -20.1416	   -15.4419	    -2.0142	   -29.7089	   -10.8261	   -21.2326	   -13.8474	    -7.8888	   -13.8474	
     0.0839	   -14.2670	   -12.8403	    -2.5177	   -28.5339	    -8.8120	   -20.3094	   -10.5743	    -6.7139	   -13.0920	
     2.3499	    -8.8120	   -10.5743	    -3.0212	   -27.6108	    -6.9656	   -19.7220	    -7.3853	    -6.2103	   -12.8403	
     3.7766	    -4.1122	    -8.5602	    -3.5248	   -26.9394	    -5.4550	   -19.3863	    -4.6158	    -6.3782	   -12.9242	
     4.3640	    -0.4196	    -6.9656	    -4.1122	   -26.2680	    -4.4479	   -19.3024	    -2.4338	    -7.1335	   -13.4277	
     4.2801	     2.2659	    -5.4550	    -4.7836	   -25.7645	    -4.0283	   -19.4702	    -1.0071	    -8.3923	   -14.2670	
     3.7766	     3.7766	    -4.1122	    -5.4550	   -25.2609	    -4.2801	   -19.7220	    -0.4196	    -9.9869	   -15.1901	
     3.4409	     4.3640	    -2.7695	    -6.1264	   -24.8413	    -4.9515	   -20.1416	    -0.5035	   -11.5814	   -16.1133	
     3.4409	     4.1122	    -1.1749	    -6.5460	   -24.3378	    -6.0425	   -20.5612	    -1.0071	   -12.7563	   -16.8686	
     3.9444	     3.3569	     0.7553	    -6.7139	   -23.7503	    -7.0496	   -20.7291	    -1.5945	   -13.4277	   -17.2882	
     4.6997	     2.3499	     2.8534	    -6.5460	   -22.9950	    -7.7209	   -20.6451	    -2.0142	   -13.3438	   -17.1204	
     5.4550	     1.1749	     5.0354	    -6.2103	   -22.0718	    -7.8049	   -20.1416	    -2.0981	   -12.4207	   -16.5329	
     5.5389	    -0.3357	     7.0496	    -5.7907	   -21.0648	    -7.3853	   -19.4702	    -1.9302	   -10.9940	   -15.6097	
     4.6158	    -2.4338	     8.3923	    -5.4550	   -20.3934	    -6.6299	   -18.6310	    -1.4267	    -9.2316	   -14.5187	
     2.2659	    -5.2872	     8.8959	    -5.3711	   -20.0577	    -5.7068	   -18.0435	    -1.0071	    -7.5531	   -13.5117	
    -1.5106	    -8.8959	     8.1406	    -5.4550	   -20.3094	    -4.7836	   -17.7078	    -0.6714	    -6.1264	   -12.6724	
    -6.2943	   -13.0920	     5.9586	    -5.7068	   -21.2326	    -4.2801	   -17.7917	    -0.7553	    -5.0354	   -12.2528	
   -11.4975	   -17.2882	     2.2659	    -5.9586	   -22.6593	    -4.1122	   -18.2114	    -1.1749	    -4.5319	   -12.0850	
   -16.5329	   -21.1487	    -2.9373	    -6.2103	   -24.5056	    -4.3640	   -18.9667	    -1.8463	    -4.3640	   -12.2528	
   -20.7291	   -24.0021	    -9.2316	    -6.3782	   -26.6037	    -5.0354	   -19.9738	    -2.7695	    -4.6158	   -12.5046	
   -23.6664	   -25.7645	   -16.0294	    -6.5460	   -28.7857	    -5.8746	   -20.9808	    -3.6087	    -5.0354	   -12.8403	
   -25.1770	   -26.4359	   -22.6593	    -6.4621	   -30.7159	    -6.7978	   -21.8201	    -4.4479	    -5.7068	   -13.0920	
   -25.1770	   -26.1002	   -28.2822	    -6.0425	   -32.3944	    -7.5531	   -22.4915	    -5.0354	    -6.5460	   -13.2599	
   -23.8342	   -24.9252	   -32.3105	    -5.1193	   -33.7372	    -8.0566	   -22.9111	    -5.4550	    -7.5531	   -13.3438	
   -21.1487	   -23.0789	   -34.4086	    -3.8605	   -34.6603	    -8.1406	   -23.0789	    -5.6229	    -8.5602	   -13.2599	
   -17.4561	   -20.5612	   -34.9121	    -2.2659	   -35.1639	    -7.7209	   -22.9950	    -5.3711	    -9.5673	   -13.0920	
   -12.9242	   -17.6239	   -34.0729	    -0.5035	   -35.3317	    -6.7139	   -22.7432	    -4.8676	   -10.4065	   -12.8403	
    -8.2245	   -14.3509	   -32.4783	     1.2589	   -35.1639	    -5.2872	   -22.3236	    -3.9444	   -11.0779	   -12.5046	
    -3.6926	   -11.0779	   -30.4642	     2.7695	   -34.5764	    -3.6087	   -21.9040	    -2.8534	   -11.4136	   -12.2528	
     0.0000	    -8.2245	   -28.3661	     3.9444	   -33.5693	    -1.9302	   -21.5683	    -1.6785	   -11.4975	   -12.0010	
     2.3499	    -6.2103	   -26.3519	     4.5319	   -32.3105	    -0.5035	   -21.3165	    -0.5875	   -11.3297	   -11.9171	
     3.1891	    -5.3711	   -24.7574	     4.2801	   -31.0516	     0.3357	   -21.4005	     0.1678	   -10.9100	   -12.0010	
     2.3499	    -5.9586	   -23.6664	     3.1052	   -30.0446	     0.3357	   -21.8201	     0.3357	   -10.4904	   -12.4207	
    -0.0839	    -7.8049	   -23.1628	     0.9232	   -29.5410	    -0.5875	   -22.4915	    -0.0839	    -9.9869	   -12.9242	
    -3.6926	   -10.5743	   -22.9950	    -2.0981	   -29.5410	    -2.2659	   -23.4985	    -1.1749	    -9.6512	   -13.5956	
    -7.9727	   -13.8474	   -23.1628	    -5.7068	   -29.9606	    -4.4479	   -24.5895	    -2.6855	    -9.3994	   -14.2670	
   -12.2528	   -16.9525	   -23.1628	    -9.4833	   -30.5481	    -6.7978	   -25.5966	    -4.3640	    -9.2316	   -14.8544	
   -16.0294	   -19.3863	   -22.9111	   -13.0081	   -31.1356	    -8.8120	   -26.3519	    -5.9586	    -9.0637	   -15.1062	
   -18.7149	   -20.7291	   -21.9879	   -15.9454	   -31.5552	   -10.1547	   -26.7715	    -7.1335	    -9.0637	   -15.1901	
   -20.0577	   -20.8969	   -20.3934	   -18.0435	   -31.4713	   -10.8261	   -26.6876	    -7.8049	    -9.2316	   -15.1062	
   -20.1416	   -19.8059	   -18.0435	   -19.2184	   -31.1356	   -10.6583	   -26.3519	    -8.0566	    -9.5673	   -14.8544	
   -19.0506	   -17.7078	   -15.0223	   -19.7220	   -30.2963	    -9.9869	   -25.6805	    -7.7209	   -10.0708	   -14.6866	
   -17.1204	   -14.8544	   -11.4136	   -19.5541	   -29.2892	    -8.8959	   -24.9252	    -6.9656	   -10.6583	   -14.5187	
   -14.5187	   -11.5814	    -7.5531	   -18.9667	   -28.0304	    -7.6370	   -24.1699	    -5.9586	   -11.2457	   -14.3509	
   -11.5814	    -8.2245	    -3.5248	   -18.0435	   -26.7715	    -6.4621	   -23.4985	    -4.8676	   -11.7493	   -14.1830	
    -8.5602	    -5.0354	     0.4196	   -16.6168	   -25.5127	    -5.5389	   -22.9111	    -3.8605	   -12.0850	   -14.0152	
    -5.7068	    -2.4338	     4.0283	   -14.8544	   -24.4217	    -4.8676	   -22.5754	    -3.2730	   -12.0850	   -13.8474	
    -3.2730	    -0.5035	     7.0496	   -12.6724	   -23.6664	    -4.6158	   -22.3236	    -3.0212	   -11.8332	   -13.5117	
    -1.5945	     0.6714	     9.5673	   -10.0708	   -23.1628	    -4.5319	   -22.1558	    -3.2730	   -11.4136	   -13.1760	
    -0.5035	     1.0910	    11.4975	    -7.2174	   -22.9111	    -4.6158	   -22.1558	    -3.8605	   -10.9100	   -12.7563	
     0.1678	     0.9232	    12.9242	    -4.2801	   -22.9111	    -4.6997	   -22.1558	    -4.5319	   -10.2386	   -12.2528	
     0.5875	     0.5035	    13.8474	    -1.1749	   -22.9950	    -4.6158	   -22.1558	    -4.8676	    -9.3994	   -11.6653	
     1.1749	     0.0000	    14.5187	     1.8463	   -22.9950	    -4.3640	   -21.9040	    -4.6997	    -8.3084	   -10.8261	
     2.2659	    -0.4196	    14.6866	     4.7836	   -22.8271	    -3.6087	   -21.4844	    -3.6926	    -6.7978	    -9.6512	
     3.7766	    -0.5875	    14.4348	     7.6370	   -22.3236	    -2.4338	   -20.7291	    -1.8463	    -4.9515	    -8.0566	
     5.5389	    -0.7553	    13.5956	    10.2386	   -21.6522	    -0.8392	   -19.7220	     0.4196	    -2.7695	    -6.2943	
     7.1335	    -1.1749	    12.0850	    12.5885	   -20.8969	     1.0071	   -18.5471	     2.8534	    -0.3357	    -4.2801	
     7.8888	    -1.7624	     9.9030	    14.3509	   -20.1416	     3.0212	   -17.2882	     5.2032	     2.1820	    -2.3499	
     7.7209	    -2.6855	     6.8817	    15.4419	   -19.6381	     5.0354	   -16.1972	     7.3013	     4.4479	    -0.7553	
     6.7139	    -3.8605	     3.0212	    15.6097	   -19.3024	     6.8817	   -15.1901	     8.9798	     6.3782	     0.4196	
     5.0354	    -5.0354	    -1.5945	    14.9384	   -19.3863	     8.4763	   -14.4348	    10.2386	     7.8049	     1.0910	
     3.2730	    -6.2103	    -6.8817	    13.4277	   -19.7220	     9.7351	   -14.0152	    10.9940	     8.5602	     1.0071	
     1.5945	    -7.3013	   -12.5885	    11.0779	   -20.3934	    10.4065	   -13.9313	    11.1618	     8.7280	     0.3357	
     0.1678	    -8.3084	   -18.4631	     8.3084	   -21.3165	    10.4065	   -14.0991	    10.8261	     8.1406	    -0.9232	
    -0.9232	    -9.3155	   -23.7503	     5.2872	   -22.4075	     9.7351	   -14.4348	    10.0708	     6.8817	    -2.6016	
    -1.6785	    -9.9869	   -28.1982	     2.5177	   -23.4146	     8.4763	   -14.8544	     8.8120	     5.2032	    -4.6158	
    -1.7624	   -10.2386	   -31.1356	     0.0000	   -24.2538	     6.7139	   -15.1062	     7.3013	     3.1052	    -6.5460	
    -1.3428	    -9.8190	   -32.6462	    -1.9302	   -24.7574	     4.6158	   -15.1901	     5.6229	     0.8392	    -8.2245	
    -0.3357	    -8.7280	   -32.5623	    -3.3569	   -24.8413	     2.3499	   -14.9384	     3.9444	    -1.2589	    -9.5673	
     1.0071	    -7.1335	   -31.3034	    -4.2801	   -24.5895	     0.1678	   -14.4348	     2.4338	    -3.1052	   -10.3226	
     2.2659	    -5.0354	   -29.0375	    -4.6997	   -24.0021	    -1.6785	   -13.5956	     1.1749	    -4.3640	   -10.4904	
     3.2730	    -3.0212	   -26.1841	    -4.7836	   -23.1628	    -3.1052	   -12.6724	     0.3357	    -5.0354	   -10.0708	
     3.5248	    -1.2589	   -23.1628	    -4.7836	   -22.3236	    -4.0283	   -11.6653	    -0.4196	    -5.2032	    -9.2316	
     2.7695	    -0.1678	   -20.3094	    -5.0354	   -21.6522	    -4.6158	   -11.0779	    -1.0910	    -5.2032	    -8.3084	
     0.8392	    -0.0839	   -17.9596	    -5.7068	   -21.4844	    -5.1193	   -10.8261	    -2.0981	    -5.1193	    -7.4692	
    -2.0981	    -1.0910	   -16.2811	    -6.7978	   -21.8201	    -5.7907	   -11.3297	    -3.6087	    -5.2032	    -6.9656	
    -5.7068	    -2.9373	   -15.2740	    -8.3084	   -22.7432	    -6.5460	   -12.3367	    -5.3711	    -5.6229	    -6.9656	
    -9.3994	    -5.4550	   -14.6866	   -10.0708	   -23.9182	    -7.4692	   -13.6795	    -7.3013	    -6.2103	    -7.3013	
   -12.5046	    -8.1406	   -14.3509	   -11.8332	   -25.0931	    -8.2245	   -15.1901	    -9.0637	    -6.8817	    -7.9727	
   -14.6027	   -10.6583	   -14.0152	   -13.3438	   -26.2680	    -8.8120	   -16.7007	   -10.5743	    -7.5531	    -8.8120	
   -15.3580	   -12.6724	   -13.5956	   -14.6866	   -27.1072	    -9.3155	   -17.8757	   -11.5814	    -8.1406	    -9.6512	
   -14.7705	   -13.8474	   -13.0081	   -15.6097	   -27.6947	    -9.5673	   -18.8828	   -12.3367	    -8.7280	   -10.6583	
   -12.9242	   -14.2670	   -12.2528	   -16.1972	   -27.9465	    -9.6512	   -19.4702	   -12.7563	    -9.1476	   -11.5814	
   -10.1547	   -13.6795	   -11.3297	   -16.1972	   -27.8625	    -9.5673	   -19.8059	   -12.9242	    -9.3155	   -12.4207	
    -6.7978	   -12.2528	   -10.4065	   -15.6097	   -27.3590	    -9.3155	   -19.8898	   -12.9242	    -9.3155	   -13.1760	
    -3.0212	   -10.0708	    -9.3155	   -14.3509	   -26.6037	    -8.8120	   -19.5541	   -12.5046	    -9.1476	   -13.7634	
     1.0071	    -7.2174	    -7.9727	   -12.4207	   -25.4288	    -7.9727	   -18.9667	   -11.7493	    -8.7280	   -14.1830	
     5.1193	    -3.8605	    -6.2943	    -9.9869	   -23.9182	    -6.8817	   -18.1274	   -10.4904	    -8.1406	   -14.1830	
     9.2316	    -0.4196	    -4.1122	    -7.4692	   -22.2397	    -5.2872	   -17.1204	    -8.8120	    -7.4692	   -14.0152	
    13.2599	     3.0212	    -1.5106	    -4.9515	   -20.3094	    -3.3569	   -15.8615	    -6.8817	    -6.7978	   -13.5117	
    16.9525	     6.0425	     1.4267	    -2.8534	   -18.3792	    -1.0910	   -14.5187	    -4.6158	    -6.2103	   -12.8403	
    20.1416	     8.6441	     4.6158	    -1.0910	   -16.5329	     1.4267	   -13.1760	    -2.0981	    -5.7068	   -11.8332	
    22.6593	    10.5743	     7.5531	     0.2518	   -14.9384	     4.0283	   -11.9171	     0.6714	    -5.2032	   -10.7422	
    24.1699	    11.7493	    10.2386	     1.3428	   -13.5117	     6.6299	   -10.6583	     3.6087	    -4.7836	    -9.3994	
    24.5895	    12.1689	    12.4207	     2.3499	   -12.5046	     8.8120	    -9.6512	     6.4621	    -4.3640	    -8.1406	
    23.9182	    11.7493	    14.0152	     3.1891	   -11.7493	    10.3226	    -8.7280	     8.9798	    -4.1962	    -6.8817	
    22.4075	    10.6583	    15.1062	     4.1122	   -11.3297	    11.0779	    -7.9727	    10.9940	    -4.2801	    -5.7068	
    20.2255	     9.1476	    15.8615	     4.9515	   -11.0779	    10.9940	    -7.4692	    12.3367	    -4.5319	    -4.7836	
    17.7078	     7.4692	    16.2811	     5.7907	   -10.9100	    10.1547	    -7.0496	    12.8403	    -5.0354	    -4.1962	
    15.1901	     5.7907	    16.5329	     6.4621	   -10.9100	     8.8120	    -6.8817	    12.7563	    -5.6229	    -3.8605	
    12.7563	     4.2801	    16.5329	     6.7978	   -11.0779	     7.2174	    -6.8817	    12.0850	    -6.2103	    -3.7766	
    10.6583	     3.0212	    16.2811	     6.8817	   -11.4136	     5.6229	    -7.1335	    10.9940	    -6.6299	    -4.1122	
     8.9798	     2.1820	    15.5258	     6.7139	   -11.9171	     4.1962	    -7.6370	     9.6512	    -7.0496	    -4.6158	
     7.8888	     1.7624	    14.2670	     6.4621	   -12.7563	     2.8534	    -8.3923	     8.2245	    -7.3013	    -5.3711	
     7.4692	     1.8463	    12.5046	     6.2103	   -13.8474	     1.6785	    -9.3994	     6.6299	    -7.4692	    -6.3782	
     7.8049	     2.6016	    10.4065	     6.2943	   -15.0223	     0.6714	   -10.5743	     5.0354	    -7.5531	    -7.4692	
     8.7280	     3.9444	     8.0566	     6.6299	   -16.2811	    -0.0839	   -11.7493	     3.4409	    -7.5531	    -8.6441	
    10.2386	     5.7907	     5.8746	     7.5531	   -17.5400	    -0.6714	   -13.0081	     2.0142	    -7.3853	    -9.7351	
    11.9171	     7.8049	     4.0283	     8.7280	   -18.7149	    -1.0071	   -14.1830	     0.7553	    -7.0496	   -10.7422	
    13.4277	     9.4833	     2.6016	    10.2386	   -19.7220	    -1.1749	   -15.3580	    -0.5035	    -6.5460	   -11.4975	
    14.2670	    10.4065	     1.3428	    11.6653	   -20.8130	    -1.1749	   -16.4490	    -1.5945	    -6.1264	   -12.1689	
    14.0991	    10.2386	     0.0839	    12.9242	   -21.9040	    -1.1749	   -17.5400	    -2.6016	    -5.7068	   -12.5885	
    12.8403	     8.8120	    -1.6785	    13.7634	   -22.9950	    -1.2589	   -18.5471	    -3.3569	    -5.4550	   -13.0081	
    10.6583	     6.5460	    -3.9444	    14.0991	   -24.0860	    -1.5106	   -19.5541	    -3.8605	    -5.3711	   -13.3438	
     7.9727	     3.7766	    -6.7139	    13.9313	   -25.0092	    -1.9302	   -20.3934	    -3.9444	    -5.5389	   -13.5956	
     5.1193	     1.0071	    -9.9030	    13.1760	   -25.8484	    -2.4338	   -20.9808	    -3.6926	    -5.8746	   -13.9313	
     2.5177	    -1.1749	   -12.9242	    12.0010	   -26.3519	    -2.9373	   -21.2326	    -3.2730	    -6.2943	   -14.2670	
     0.2518	    -2.7695	   -15.6097	    10.5743	   -26.4359	    -3.3569	   -21.3165	    -2.6016	    -6.7139	   -14.6027	
    -1.8463	    -3.4409	   -17.6239	     8.8959	   -26.1841	    -3.5248	   -21.0648	    -2.0981	    -7.1335	   -14.8544	
    -3.7766	    -3.6087	   -18.7149	     7.1335	   -25.6805	    -3.4409	   -20.6451	    -1.5945	    -7.4692	   -15.1901	
    -5.7907	    -3.3569	   -18.9667	     5.4550	   -24.9252	    -3.0212	   -20.1416	    -1.3428	    -7.8888	   -15.6097	
    -7.8049	    -3.1052	   -18.6310	     3.6926	   -24.2538	    -2.6016	   -19.7220	    -1.4267	    -8.5602	   -16.1133	
    -9.8190	    -3.1052	   -17.8757	     1.8463	   -23.7503	    -2.0981	   -19.4702	    -1.8463	    -9.3994	   -16.7847	
   -11.6653	    -3.4409	   -16.7847	    -0.1678	   -23.3307	    -1.6785	   -19.4702	    -2.5177	   -10.4904	   -17.3721	
   -13.0081	    -4.0283	   -15.4419	    -2.2659	   -23.1628	    -1.3428	   -19.4702	    -3.2730	   -11.5814	   -17.9596	
   -13.4277	    -4.6158	   -14.0152	    -4.3640	   -23.0789	    -0.9232	   -19.4702	    -3.8605	   -12.5885	   -18.2114	
   -12.9242	    -5.0354	   -12.3367	    -6.2103	   -22.9950	    -0.4196	   -19.3863	    -4.1122	   -13.3438	   -18.2114	
   -11.1618	    -5.2032	   -10.6583	    -7.6370	   -22.8271	     0.2518	   -19.1345	    -4.0283	   -13.6795	   -17.9596	
    -8.3923	    -4.9515	    -8.8959	    -8.3084	   -22.6593	     0.9232	   -18.7149	    -3.4409	   -13.6795	   -17.4561	
    -4.6997	    -4.1962	    -7.1335	    -8.3084	   -22.2397	     1.6785	   -18.0435	    -2.6016	   -13.2599	   -16.7847	
    -0.4196	    -3.1052	    -5.2032	    -7.4692	   -21.6522	     2.5177	   -17.1204	    -1.4267	   -12.3367	   -16.1133	
     4.0283	    -1.5106	    -3.0212	    -5.9586	   -20.5612	     3.3569	   -15.8615	    -0.0839	   -10.9100	   -15.1901	
     8.4763	     0.5035	    -0.5875	    -3.7766	   -19.1345	     4.2801	   -14.2670	     1.4267	    -8.8959	   -14.0152	
    12.5885	     2.8534	     2.1820	    -1.1749	   -17.1204	     5.4550	   -12.3367	     3.1052	    -6.3782	   -12.5885	
    16.1972	     5.3711	     5.0354	     1.8463	   -14.8544	     6.7978	    -9.9869	     5.0354	    -3.4409	   -10.9100	
    18.8828	     8.0566	     7.9727	     5.1193	   -12.2528	     8.3923	    -7.5531	     6.9656	    -0.2518	    -9.0637	
    20.5612	    10.7422	    10.6583	     8.3084	    -9.6512	    10.1547	    -5.1193	     8.9798	     2.7695	    -6.9656	
    21.1487	    13.1760	    13.1760	    11.4975	    -7.3013	    12.1689	    -2.9373	    10.7422	     5.5389	    -5.0354	
    20.5612	    15.1901	    15.1062	    14.3509	    -5.3711	    14.0152	    -1.2589	    12.1689	     7.6370	    -3.2730	
    18.8828	    16.5329	    16.4490	    16.7847	    -4.1962	    15.6937	    -0.3357	    13.0920	     8.8959	    -1.9302	
    16.6168	    17.0364	    17.0364	    18.6310	    -3.8605	    16.9525	    -0.2518	    13.2599	     9.1476	    -1.1749	
    14.0991	    16.5329	    16.8686	    19.8898	    -4.5319	    17.7917	    -1.1749	    12.5046	     8.3084	    -1.0910	
    11.8332	    15.0223	    15.9454	    20.5612	    -6.2943	    17.8757	    -3.0212	    10.8261	     6.2103	    -1.8463	
    10.2386	    12.7563	    14.4348	    20.5612	    -8.8959	    17.3721	    -5.7068	     8.2245	     3.0212	    -3.4409	
     9.3994	     9.9869	    12.4207	    20.2255	   -12.2528	    16.1972	    -9.1476	     4.8676	    -0.8392	    -5.6229	
     9.3155	     6.9656	    10.0708	    19.5541	   -15.9454	    14.5187	   -12.9242	     1.1749	    -5.0354	    -8.3084	
     9.9030	     4.1122	     7.6370	    18.5471	   -19.5541	    12.5885	   -16.6168	    -2.3499	    -8.8959	   -10.9100	
    10.9100	     1.8463	     5.3711	    17.4561	   -22.8271	    10.5743	   -19.8898	    -5.3711	   -11.9171	   -13.3438	
    12.0850	     0.1678	     3.2730	    16.1972	   -25.3448	     8.6441	   -22.5754	    -7.3013	   -13.9313	   -15.1062	
    13.2599	    -0.7553	     1.5945	    15.0223	   -27.1072	     6.9656	   -24.4217	    -8.2245	   -14.7705	   -16.1133	
    14.2670	    -0.8392	     0.4196	    14.1830	   -27.8625	     5.5389	   -25.2609	    -8.0566	   -14.6866	   -16.2811	
    15.0223	    -0.3357	    -0.0839	    13.7634	   -27.8625	     4.5319	   -25.1770	    -6.9656	   -13.6795	   -15.6937	
    15.6937	     0.6714	     0.0000	    14.0152	   -26.9394	     3.9444	   -24.1699	    -5.2872	   -12.2528	   -14.3509	
    16.3651	     2.0981	     0.9232	    14.7705	   -25.3448	     3.6926	   -22.4075	    -3.1052	   -10.4904	   -12.5046	
    17.3721	     3.9444	     2.6855	    15.9454	   -23.0789	     3.7766	   -19.9738	    -0.7553	    -8.8120	   -10.4904	
    18.6310	     5.9586	     5.2872	    17.2043	   -20.4773	     4.1122	   -17.2043	     1.4267	    -7.3853	    -8.4763	
    20.2255	     8.2245	     8.3084	    18.3792	   -17.7917	     4.5319	   -14.2670	     3.3569	    -6.3782	    -6.7978	
    21.9040	    10.5743	    11.5814	    19.3024	   -15.1062	     5.0354	   -11.3297	     4.8676	    -5.7068	    -5.6229	
    23.4985	    12.9242	    14.6866	    19.7220	   -12.7563	     5.3711	    -8.8120	     5.8746	    -5.3711	    -4.9515	
    24.8413	    15.1062	    17.0364	    19.7220	   -10.8261	     5.7907	    -6.7139	     6.3782	    -5.3711	    -4.8676	
    25.5966	    16.9525	    18.3792	    19.3863	    -9.5673	     6.0425	    -5.2032	     6.3782	    -5.4550	    -5.3711	
    25.6805	    18.2953	    18.4631	    18.6310	    -8.9798	     6.2943	    -4.2801	     5.9586	    -5.7068	    -6.2103	
    25.0092	    19.0506	    17.1204	    17.5400	    -9.0637	     6.5460	    -4.1122	     5.1193	    -5.9586	    -7.5531	
    23.6664	    19.2184	    14.4348	    16.1972	    -9.7351	     6.7978	    -4.6158	     4.1122	    -6.2103	    -9.0637	
    21.9040	    18.7988	    10.7422	    14.8544	   -10.8261	     7.2174	    -5.6229	     3.1052	    -6.2943	   -10.7422	
    20.0577	    17.7078	     6.2943	    13.5956	   -12.2528	     7.7209	    -6.9656	     2.2659	    -6.3782	   -12.4207	
    18.2114	    15.9454	     1.5106	    12.5885	   -13.7634	     8.3923	    -8.4763	     1.8463	    -6.2103	   -13.8474	
    16.5329	    13.5117	    -3.1052	    12.0010	   -15.2740	     9.3155	    -9.9030	     2.1820	    -6.0425	   -15.0223	
    15.1901	    10.7422	    -7.0496	    11.7493	   -16.6168	    10.4904	   -11.1618	     3.3569	    -5.7068	   -15.6937	
    14.3509	     7.8888	    -9.8190	    12.0010	   -17.6239	    12.0850	   -12.0010	     5.2032	    -5.2032	   -15.8615	
    14.4348	     5.5389	   -11.1618	    12.7563	   -18.1274	    13.9313	   -12.4207	     7.4692	    -4.4479	   -15.5258	
    15.6937	     4.1122	   -10.9940	    14.0152	   -17.9596	    16.0294	   -12.1689	     9.9869	    -3.3569	   -14.6027	
    18.0435	     3.7766	    -9.3994	    15.7776	   -17.3721	    18.2114	   -11.4975	    12.5046	    -1.7624	   -13.0920	
    21.1487	     4.4479	    -6.7978	    17.8757	   -16.1972	    20.3094	   -10.2386	    14.9384	     0.3357	   -10.9940	
    24.5895	     5.8746	    -3.6087	    20.3094	   -14.7705	    22.1558	    -8.7280	    17.0364	     2.6855	    -8.4763	
    27.8625	     7.8049	    -0.4196	    22.9950	   -13.2599	    23.4985	    -7.1335	    18.7988	     5.1193	    -5.7068	
    30.2963	     9.7351	     2.5177	    25.5127	   -11.7493	    24.3378	    -5.7068	    20.0577	     7.3853	    -2.9373	
    31.7230	    11.4975	     5.0354	    27.7786	   -10.4904	    24.4217	    -4.4479	    20.6451	     9.0637	    -0.4196	
    31.7230	    12.9242	     6.9656	    29.4571	    -9.3994	    23.9182	    -3.5248	    20.6451	    10.0708	     1.5945	
    30.2124	    14.0152	     8.5602	    30.5481	    -8.6441	    22.9111	    -3.0212	    20.0577	    10.1547	     2.9373	
    27.2751	    14.6866	    10.0708	    30.9677	    -8.1406	    21.4844	    -2.7695	    19.1345	     9.2316	     3.5248	
    23.0789	    15.1062	    11.6653	    30.7159	    -7.8888	    19.7220	    -2.8534	    17.9596	     7.4692	     3.3569	
    18.0435	    15.3580	    13.4277	    29.9606	    -7.7209	    17.7917	    -3.1052	    16.6168	     5.0354	     2.5177	
    12.7563	    15.3580	    15.1062	    28.6179	    -7.8049	    15.8615	    -3.6087	    15.1062	     2.1820	     1.2589	
     7.8049	    15.0223	    16.6168	    26.8555	    -8.0566	    13.8474	    -4.1122	    13.4277	    -0.5035	    -0.3357	
     3.8605	    14.2670	    17.7078	    24.6735	    -8.4763	    11.9171	    -4.7836	    11.6653	    -2.8534	    -1.9302	
     1.3428	    13.1760	    18.2114	    22.2397	    -9.0637	    10.2386	    -5.4550	     9.8190	    -4.4479	    -3.2730	
     0.5035	    11.9171	    18.1274	    19.6381	    -9.7351	     8.7280	    -6.0425	     8.0566	    -5.2872	    -4.3640	
     1.0910	    10.3226	    17.3721	    17.1204	   -10.5743	     7.4692	    -6.5460	     6.4621	    -5.2872	    -5.1193	
     2.6016	     8.7280	    15.6937	    14.6866	   -11.4975	     6.3782	    -6.9656	     5.0354	    -4.5319	    -5.5389	
     4.5319	     7.0496	    13.1760	    12.4207	   -12.6724	     5.5389	    -7.3853	     4.0283	    -3.4409	    -5.7068	
     6.3782	     5.5389	     9.6512	    10.4065	   -14.0991	     4.8676	    -7.7209	     3.1891	    -2.0142	    -5.6229	
     7.9727	     4.4479	     5.5389	     8.6441	   -15.7776	     4.3640	    -8.0566	     2.6855	    -0.5035	    -5.4550	
     9.3155	     3.9444	     1.2589	     7.3853	   -17.3721	     4.2801	    -8.3084	     2.5177	     1.0910	    -5.1193	
    10.6583	     4.1962	    -2.7695	     6.7139	   -18.6310	     4.6158	    -8.3084	     2.7695	     2.7695	    -4.6158	
    11.9171	     4.8676	    -5.7068	     6.8817	   -19.4702	     5.6229	    -7.9727	     3.6087	     4.3640	    -3.8605	
    13.2599	     5.9586	    -7.3013	     8.1406	   -19.5541	     7.3013	    -7.2174	     4.9515	     5.9586	    -2.8534	
    14.5187	     6.9656	    -7.2174	    10.4065	   -18.9667	     9.6512	    -6.0425	     6.7978	     7.3853	    -1.6785	
    15.5258	     7.8049	    -5.5389	    13.5956	   -17.7917	    12.5046	    -4.5319	     8.9798	     8.6441	    -0.5035	
    16.0294	     8.4763	    -2.6016	    17.6239	   -16.1133	    15.6937	    -3.0212	    11.2457	     9.4833	     0.5875	
    16.1133	     8.8120	     1.0910	    22.0718	   -14.2670	    18.7988	    -1.5106	    13.1760	     9.9869	     1.4267	
    15.6097	     8.9798	     5.2032	    26.6876	   -12.3367	    21.6522	    -0.1678	    14.8544	     9.9869	     2.0981	
    14.7705	     9.1476	     9.1476	    30.9677	   -10.5743	    24.0860	     0.9232	    16.1972	     9.5673	     2.5177	
    13.7634	     9.3155	    12.5885	    34.5764	    -9.0637	    25.9323	     1.6785	    17.2043	     8.8120	     2.6855	
    13.0081	     9.7351	    15.1901	    37.0941	    -7.9727	    27.2751	     2.0142	    18.0435	     7.9727	     2.7695	
    12.6724	    10.4065	    16.7007	    38.1851	    -7.3013	    28.0304	     2.0981	    18.7149	     6.9656	     2.7695	
    13.0920	    11.2457	    16.9525	    37.6816	    -7.0496	    28.1143	     1.7624	    19.2184	     6.0425	     2.5177	
    14.0991	    12.0010	    16.0294	    35.5835	    -7.3853	    27.4429	     1.0910	    19.2184	     5.1193	     2.2659	
    15.5258	    12.5046	    14.0991	    32.0587	    -8.1406	    26.0162	     0.0000	    18.5471	     4.2801	     1.7624	
    17.0364	    12.6724	    11.8332	    27.6108	    -9.2316	    24.0021	    -1.3428	    17.2043	     3.4409	     1.2589	
    18.5471	    12.5046	     9.5673	    22.7432	   -10.5743	    21.4005	    -2.8534	    15.1062	     2.6855	     0.5875	
    19.7220	    12.0850	     7.8049	    17.8757	   -11.8332	    18.6310	    -4.4479	    12.7563	     2.0142	     0.0839	
    20.5612	    11.7493	     6.7978	    13.5956	   -13.0081	    15.6937	    -5.8746	    10.4065	     1.5106	    -0.3357	
    21.1487	    11.5814	     6.6299	    10.0708	   -13.7634	    12.9242	    -7.0496	     8.3923	     1.0910	    -0.5875	
    21.5683	    11.7493	     7.0496	     7.5531	   -14.2670	    10.3226	    -7.9727	     7.0496	     1.0071	    -0.5875	
    22.0718	    12.6724	     7.7209	     6.0425	   -14.3509	     8.1406	    -8.3923	     6.6299	     1.1749	    -0.3357	
    22.9111	    14.2670	     8.3923	     5.5389	   -14.0152	     6.7139	    -8.3923	     6.9656	     1.7624	     0.2518	
    24.0860	    16.6168	     8.8959	     5.9586	   -13.2599	     6.2103	    -7.8888	     8.1406	     2.8534	     1.1749	
    25.8484	    19.6381	     9.0637	     7.3013	   -12.0010	     6.7139	    -6.7978	     9.9869	     4.4479	     2.3499	
    28.0304	    23.1628	     8.8120	     9.4833	   -10.4904	     8.2245	    -5.4550	    12.1689	     6.2103	     3.6926	
    30.4642	    26.7715	     8.4763	    12.1689	    -8.8120	    10.5743	    -3.9444	    14.6027	     7.9727	     4.9515	
    32.6462	    30.0446	     8.1406	    15.2740	    -7.1335	    13.2599	    -2.4338	    16.9525	     9.4833	     5.8746	
    34.4086	    32.6462	     8.0566	    18.2953	    -5.7068	    15.9454	    -1.2589	    18.8828	    10.4904	     6.3782	
    35.2478	    34.4086	     8.3084	    21.1487	    -4.6158	    18.3792	    -0.4196	    20.3094	    10.8261	     6.2943	
    34.9960	    35.3317	     9.0637	    23.6664	    -3.9444	    20.3094	     0.0000	    21.1487	    10.6583	     5.7068	
    33.8211	    35.3317	    10.1547	    25.6805	    -3.5248	    21.9040	     0.2518	    21.4005	    10.0708	     4.6997	
    31.8069	    34.7443	    11.4975	    27.2751	    -3.2730	    23.0789	     0.2518	    21.1487	     9.3155	     3.5248	
    29.5410	    33.9050	    13.0920	    28.7857	    -3.1891	    24.0860	     0.2518	    20.7291	     8.6441	     2.2659	
    27.6947	    33.2336	    15.0223	    30.3802	    -2.9373	    25.0931	     0.4196	    20.3934	     8.2245	     1.2589	
    26.6876	    32.9819	    17.4561	    32.2266	    -2.4338	    26.3519	     0.8392	    20.3934	     8.3923	     0.6714	
    26.6876	    33.4015	    20.4773	    34.4925	    -1.4267	    28.0304	     1.7624	    20.9808	     9.3155	     0.9232	
    27.3590	    34.1568	    23.8342	    37.2620	     0.0839	    30.2963	     3.1891	    22.1558	    10.9100	     2.0142	
    28.2822	    34.9121	    27.4429	    40.2832	     1.8463	    32.8140	     4.9515	    23.8342	    13.0920	     3.7766	
    28.8696	    34.8282	    30.6320	    43.2205	     3.5248	    35.4156	     6.6299	    25.5127	    15.2740	     5.9586	
    28.7018	    33.4854	    33.0658	    45.8221	     4.8676	    37.5137	     8.0566	    26.9394	    17.1204	     8.0566	
    27.7786	    30.7159	    34.3246	    47.5845	     5.4550	    38.6887	     8.8959	    27.7786	    18.2953	     9.8190	
    26.2680	    26.6037	    34.1568	    48.3398	     5.2032	    38.8565	     8.8959	    27.8625	    18.5471	    10.9940	
    24.2538	    21.5683	    32.8140	    48.0042	     4.2801	    37.9333	     8.3084	    27.1912	    17.8757	    11.4975	
    21.9879	    16.1972	    30.3802	    46.6614	     2.6855	    36.2549	     7.1335	    25.9323	    16.5329	    11.4136	
    19.7220	    11.0779	    27.2751	    44.6472	     0.7553	    33.9050	     5.6229	    24.2538	    14.7705	    10.9940	
    17.5400	     6.7978	    23.8342	    42.0456	    -1.2589	    31.3034	     4.0283	    22.4075	    12.9242	    10.3226	
    15.9454	     3.8605	    20.3094	    39.2761	    -3.1052	    28.6179	     2.5177	    20.6451	    11.2457	     9.5673	
    15.1062	     2.5177	    17.0364	    36.3388	    -4.7836	    26.1002	     1.3428	    19.0506	     9.8190	     8.7280	
    15.2740	     2.6855	    14.1830	    33.5693	    -5.9586	    23.8342	     0.4196	    17.7917	     8.9798	     7.9727	
    16.4490	     4.1962	    12.0010	    31.3034	    -6.6299	    21.9879	    -0.0839	    17.0364	     8.6441	     7.3853	
    18.4631	     6.5460	    10.5743	    29.7089	    -6.8817	    20.8130	    -0.1678	    16.9525	     9.1476	     7.0496	
    21.1487	     9.5673	     9.9869	    29.2053	    -6.4621	    20.4773	     0.2518	    17.4561	    10.3226	     7.0496	
    24.3378	    12.9242	    10.3226	    29.8767	    -5.6229	    21.1487	     1.1749	    18.7988	    12.3367	     7.5531	
    27.8625	    16.6168	    11.3297	    31.6391	    -4.2801	    22.6593	     2.6016	    20.8969	    14.9384	     8.4763	
[Epoch Header]
[Trial Type]	13
[Accept]	1
[Correct]	0
[RT]	 0.000
[Resp]	0
[Epoch Data]
    22.0718	    22.8271	    32.4783	     9.9030	     5.6229	    11.6653	     2.4338	     9.1476	    13.0920	     2.5177	
    22.6593	    22.2397	    32.7301	    10.8261	     5.0354	    10.0708	     1.5106	     7.4692	    12.3367	     1.4267	
    22.5754	    21.5683	    31.5552	    11.4975	     3.8605	     8.5602	     0.2518	     5.9586	    11.2457	     0.3357	
    22.0718	    20.9808	    29.0375	    11.8332	     2.3499	     7.4692	    -1.0910	     4.7836	     9.9869	    -0.6714	
    21.2326	    20.5612	    25.3448	    11.7493	     0.6714	     6.7978	    -2.5177	     4.1962	     8.7280	    -1.3428	
    20.2255	    20.3094	    20.8969	    11.3297	    -1.1749	     6.7139	    -3.7766	     4.1122	     7.7209	    -1.6785	
    19.0506	    20.1416	    16.0294	    10.5743	    -2.8534	     7.0496	    -4.7836	     4.2801	     6.9656	    -1.6785	
    17.5400	    19.9738	    11.4975	     9.7351	    -4.3640	     7.5531	    -5.3711	     4.6158	     6.7139	    -1.2589	
    15.9454	    19.8059	     7.8049	     9.1476	    -5.3711	     8.2245	    -5.5389	     5.0354	     7.0496	    -0.4196	
    14.1830	    19.7220	     5.2872	     8.8120	    -5.8746	     8.8959	    -5.1193	     5.4550	     7.8049	     0.7553	
    12.5046	    19.6381	     4.1962	     9.0637	    -5.7068	     9.4833	    -4.2801	     5.7907	     9.0637	     2.1820	
    10.9100	    19.5541	     4.2801	     9.5673	    -5.1193	     9.9030	    -3.0212	     6.1264	    10.4904	     3.6926	
     9.3994	    19.2184	     5.2872	    10.1547	    -4.1122	     9.8190	    -1.5945	     6.1264	    11.9171	     5.0354	
     7.8049	    18.6310	     6.5460	    10.4065	    -3.0212	     9.3155	    -0.1678	     5.9586	    13.1760	     6.1264	
     5.8746	    17.5400	     7.4692	     9.9030	    -2.0981	     8.1406	     1.0910	     5.3711	    14.0991	     6.7978	
     3.6087	    15.7776	     7.7209	     8.5602	    -1.5106	     6.2943	     1.9302	     4.3640	    14.4348	     6.8817	
     1.0910	    13.5117	     6.7978	     6.2943	    -1.4267	     4.0283	     2.3499	     3.1052	    14.2670	     6.3782	
    -1.3428	    10.6583	     4.7836	     3.2730	    -1.8463	     1.4267	     2.2659	     1.5945	    13.3438	     5.2872	
    -3.4409	     7.5531	     1.7624	    -0.4196	    -2.7695	    -1.3428	     1.5106	    -0.0839	    11.7493	     3.7766	
    -5.1193	     4.1962	    -1.6785	    -4.3640	    -4.1962	    -4.0283	     0.3357	    -1.7624	     9.2316	     1.7624	
    -6.3782	     0.8392	    -5.2032	    -8.4763	    -6.0425	    -6.5460	    -1.3428	    -3.3569	     6.1264	    -0.5035	
    -7.3013	    -2.3499	    -8.3084	   -12.3367	    -8.0566	    -8.7280	    -3.2730	    -4.9515	     2.4338	    -2.8534	
    -7.9727	    -5.3711	   -10.6583	   -15.6937	   -10.2386	   -10.5743	    -5.4550	    -6.4621	    -1.5106	    -5.2872	
    -8.5602	    -8.0566	   -12.2528	   -18.3792	   -12.2528	   -12.0010	    -7.5531	    -8.1406	    -5.2872	    -7.5531	
    -8.9798	   -10.4065	   -13.0920	   -20.2255	   -14.0991	   -12.8403	    -9.5673	    -9.7351	    -8.4763	    -9.3994	
    -9.2316	   -12.3367	   -13.1760	   -21.2326	   -15.5258	   -13.2599	   -11.1618	   -11.3297	   -10.6583	   -10.6583	
    -9.3155	   -13.7634	   -12.5885	   -21.3165	   -16.3651	   -13.0920	   -12.3367	   -12.8403	   -11.7493	   -11.3297	
    -9.3994	   -14.6027	   -11.4136	   -20.7291	   -16.7007	   -12.4207	   -12.9242	   -14.2670	   -11.6653	   -11.3297	
    -9.4833	   -15.1062	    -9.8190	   -19.6381	   -16.4490	   -11.2457	   -12.9242	   -15.4419	   -10.8261	   -10.6583	
    -9.7351	   -15.1062	    -8.2245	   -18.2114	   -15.6937	    -9.5673	   -12.5046	   -15.9454	    -9.2316	    -9.4833	
   -10.0708	   -14.8544	    -6.6299	   -16.7007	   -14.6027	    -7.4692	   -11.5814	   -15.5258	    -7.2174	    -7.8049	
   -10.4904	   -14.3509	    -5.4550	   -15.1901	   -13.3438	    -4.9515	   -10.4065	   -14.0152	    -4.8676	    -5.7068	
   -10.7422	   -13.5117	    -4.6997	   -13.6795	   -12.0010	    -2.1820	    -9.0637	   -11.2457	    -2.3499	    -3.3569	
   -10.7422	   -12.3367	    -4.5319	   -12.2528	   -10.7422	     0.6714	    -7.7209	    -7.7209	     0.2518	    -0.8392	
   -10.2386	   -10.9940	    -4.9515	   -10.7422	    -9.8190	     3.5248	    -6.4621	    -3.8605	     2.5177	     1.5106	
    -9.3155	    -9.3994	    -5.8746	    -9.2316	    -9.3155	     6.0425	    -5.4550	    -0.1678	     4.3640	     3.6087	
    -7.8888	    -7.7209	    -7.1335	    -7.6370	    -9.1476	     8.0566	    -4.7836	     2.8534	     5.6229	     5.1193	
    -6.1264	    -5.9586	    -8.3084	    -5.8746	    -9.3994	     9.3155	    -4.5319	     5.0354	     6.1264	     6.0425	
    -4.2801	    -4.3640	    -9.2316	    -4.1122	    -9.9030	     9.6512	    -4.5319	     6.2943	     5.8746	     6.1264	
    -2.4338	    -3.0212	    -9.8190	    -2.5177	   -10.6583	     9.1476	    -5.0354	     6.5460	     4.9515	     5.2872	
    -1.0071	    -2.0981	    -9.8190	    -1.0910	   -11.5814	     7.5531	    -5.7907	     5.7068	     3.3569	     3.6926	
    -0.0839	    -1.6785	    -9.5673	    -0.1678	   -12.6724	     5.2872	    -6.8817	     3.9444	     1.1749	     1.4267	
     0.1678	    -1.8463	    -9.0637	     0.3357	   -13.8474	     2.4338	    -8.2245	     1.3428	    -1.4267	    -1.3428	
    -0.1678	    -2.4338	    -8.3923	     0.2518	   -15.1901	    -0.5875	    -9.6512	    -1.8463	    -4.3640	    -4.4479	
    -1.0071	    -3.3569	    -7.7209	    -0.2518	   -16.4490	    -3.5248	   -11.0779	    -5.2872	    -7.3853	    -7.4692	
    -2.0981	    -4.5319	    -7.0496	    -0.9232	   -17.5400	    -6.1264	   -12.2528	    -8.6441	   -10.2386	   -10.2386	
    -3.1052	    -5.6229	    -6.2943	    -1.5945	   -18.2114	    -8.1406	   -13.1760	   -11.4136	   -12.6724	   -12.4207	
    -3.8605	    -6.4621	    -5.2872	    -2.0142	   -18.5471	    -9.3994	   -13.5956	   -13.3438	   -14.3509	   -13.8474	
    -4.0283	    -6.9656	    -3.9444	    -1.7624	   -18.2953	    -9.8190	   -13.5117	   -14.0991	   -15.0223	   -14.3509	
    -3.6087	    -7.1335	    -2.0981	    -0.8392	   -17.6239	    -9.5673	   -13.0081	   -13.6795	   -14.6866	   -13.9313	
    -2.6855	    -6.8817	     0.1678	     0.7553	   -16.4490	    -8.5602	   -12.0850	   -12.0850	   -13.3438	   -12.6724	
    -1.3428	    -6.3782	     3.0212	     2.9373	   -14.9384	    -7.1335	   -10.9100	    -9.5673	   -11.2457	   -10.8261	
     0.2518	    -5.8746	     6.2943	     5.2872	   -13.0920	    -5.2872	    -9.5673	    -6.3782	    -8.4763	    -8.5602	
     1.8463	    -5.3711	    10.0708	     7.5531	   -11.1618	    -3.2730	    -8.2245	    -3.0212	    -5.3711	    -6.2103	
     3.1891	    -5.0354	    14.0991	     9.4833	    -9.1476	    -1.1749	    -6.9656	     0.1678	    -2.1820	    -4.0283	
     4.0283	    -5.1193	    18.2953	    10.9940	    -7.3013	     0.8392	    -5.8746	     2.9373	     0.9232	    -2.0981	
     4.3640	    -5.4550	    22.3236	    11.8332	    -5.7068	     2.6855	    -5.1193	     5.0354	     3.6087	    -0.7553	
     4.1122	    -6.0425	    25.9323	    12.0010	    -4.5319	     4.1962	    -4.6997	     6.2103	     5.7907	     0.0839	
     3.5248	    -6.5460	    28.7857	    11.4136	    -3.6926	     5.2872	    -4.6158	     6.4621	     7.4692	     0.4196	
     2.7695	    -6.7978	    30.4642	    10.0708	    -3.4409	     5.7907	    -4.9515	     6.0425	     8.5602	     0.0839	
     2.0142	    -6.3782	    30.7159	     8.0566	    -3.5248	     5.9586	    -5.5389	     5.1193	     9.3155	    -0.5875	
     1.2589	    -5.2872	    29.2892	     5.7907	    -4.1122	     5.7907	    -6.2943	     3.9444	     9.7351	    -1.5106	
     0.5875	    -3.5248	    26.0162	     3.2730	    -5.0354	     5.4550	    -7.1335	     2.6855	     9.9869	    -2.6016	
    -0.1678	    -1.4267	    20.9808	     1.0071	    -6.2943	     5.0354	    -8.0566	     1.5945	    10.1547	    -3.6087	
    -0.8392	     0.8392	    14.4348	    -0.8392	    -7.8049	     4.6997	    -8.8120	     0.7553	    10.2386	    -4.5319	
    -1.5106	     2.9373	     6.8817	    -2.0142	    -9.3994	     4.4479	    -9.4833	     0.1678	    10.3226	    -5.1193	
    -2.0981	     4.6997	    -1.0071	    -2.5177	   -10.9940	     4.3640	    -9.9030	    -0.1678	    10.2386	    -5.4550	
    -2.5177	     5.9586	    -8.4763	    -2.3499	   -12.5885	     4.4479	   -10.0708	    -0.3357	     9.9030	    -5.4550	
    -2.9373	     6.7139	   -14.9384	    -1.6785	   -13.8474	     4.6997	   -10.0708	    -0.4196	     9.3155	    -5.2032	
    -3.3569	     6.8817	   -19.8059	    -0.6714	   -14.8544	     5.0354	    -9.8190	    -0.5035	     8.3923	    -4.6997	
    -3.9444	     6.4621	   -22.8271	     0.4196	   -15.4419	     5.4550	    -9.4833	    -0.7553	     7.3853	    -4.1122	
    -4.7836	     5.4550	   -23.9182	     1.4267	   -15.6937	     5.9586	    -8.9798	    -1.1749	     6.3782	    -3.3569	
    -5.8746	     4.0283	   -23.4985	     2.2659	   -15.6097	     6.2943	    -8.5602	    -1.5945	     5.4550	    -2.6016	
    -7.2174	     2.1820	   -21.8201	     2.8534	   -15.4419	     6.5460	    -8.2245	    -1.8463	     4.6997	    -1.8463	
    -8.5602	     0.1678	   -19.5541	     3.1891	   -15.1901	     6.3782	    -8.0566	    -1.7624	     4.2801	    -1.2589	
    -9.8190	    -1.8463	   -16.9525	     3.3569	   -15.0223	     5.7907	    -7.9727	    -1.2589	     3.9444	    -0.8392	
   -10.7422	    -3.5248	   -14.5187	     3.4409	   -14.9384	     4.8676	    -8.1406	    -0.2518	     3.6926	    -0.7553	
   -11.3297	    -4.7836	   -12.2528	     3.4409	   -14.9384	     3.6087	    -8.3923	     0.8392	     3.3569	    -1.0071	
   -11.2457	    -5.3711	   -10.4904	     3.6087	   -15.0223	     2.2659	    -8.7280	     1.9302	     2.9373	    -1.5106	
   -10.5743	    -5.2872	    -9.1476	     3.8605	   -15.1062	     0.9232	    -9.0637	     2.7695	     2.4338	    -2.2659	
    -9.3994	    -4.6158	    -8.2245	     4.3640	   -15.1901	    -0.2518	    -9.3994	     3.1052	     1.8463	    -3.1052	
    -7.7209	    -3.5248	    -7.6370	     5.0354	   -15.1901	    -1.2589	    -9.7351	     3.1891	     1.1749	    -3.8605	
    -5.6229	    -2.0981	    -7.4692	     5.7068	   -15.1062	    -2.0142	    -9.9030	     2.8534	     0.5875	    -4.6997	
    -3.3569	    -0.5875	    -7.4692	     6.3782	   -15.0223	    -2.6016	    -9.9869	     2.2659	     0.0839	    -5.4550	
    -0.9232	     0.8392	    -7.4692	     7.0496	   -14.7705	    -2.9373	    -9.9030	     1.5945	    -0.3357	    -6.0425	
     1.5106	     2.1820	    -7.3013	     7.5531	   -14.3509	    -2.9373	    -9.7351	     0.9232	    -0.5035	    -6.3782	
     3.7766	     3.2730	    -6.6299	     8.1406	   -13.7634	    -2.5177	    -9.3994	     0.4196	    -0.5875	    -6.5460	
     5.7907	     4.2801	    -5.2872	     8.7280	   -12.8403	    -1.7624	    -8.8120	     0.0839	    -0.4196	    -6.2943	
     7.6370	     5.0354	    -3.2730	     9.4833	   -11.4975	    -0.5875	    -7.8888	     0.0000	     0.0839	    -5.7907	
     9.2316	     5.6229	    -0.5035	    10.5743	    -9.8190	     0.9232	    -6.7978	     0.1678	     0.9232	    -4.9515	
    10.6583	     6.1264	     3.0212	    12.0010	    -7.8049	     2.7695	    -5.3711	     0.6714	     2.0142	    -3.7766	
    12.0010	     6.5460	     7.1335	    13.9313	    -5.4550	     4.9515	    -3.7766	     1.3428	     3.5248	    -2.2659	
    13.2599	     7.0496	    11.4975	    16.2811	    -2.8534	     7.3853	    -2.0142	     2.2659	     5.2032	    -0.4196	
    14.4348	     7.6370	    15.8615	    18.9667	    -0.2518	    10.0708	    -0.2518	     3.3569	     7.0496	     1.5106	
    15.6097	     8.4763	    19.8059	    21.7361	     2.1820	    12.6724	     1.3428	     4.4479	     8.8959	     3.3569	
    16.8686	     9.7351	    23.2468	    24.3378	     4.2801	    15.2740	     2.7695	     5.5389	    10.6583	     5.1193	
    18.2953	    11.3297	    25.8484	    26.5198	     5.8746	    17.4561	     3.9444	     6.3782	    12.2528	     6.3782	
    19.7220	    13.0920	    27.5269	    28.1982	     6.7978	    19.2184	     4.5319	     6.9656	    13.5956	     7.2174	
    21.0648	    14.9384	    28.2822	    29.2053	     6.9656	    20.2255	     4.6997	     7.3013	    14.6027	     7.5531	
    21.9879	    16.5329	    28.1982	    29.2892	     6.3782	    20.4773	     4.1962	     7.2174	    15.1901	     7.3013	
    22.4915	    17.6239	    27.2751	    28.7018	     4.9515	    20.0577	     3.0212	     6.7978	    15.1901	     6.4621	
    22.3236	    17.9596	    25.7645	    27.3590	     2.9373	    19.0506	     1.4267	     6.2103	    14.6027	     5.2032	
    21.5683	    17.4561	    24.0860	    25.4288	     0.5875	    17.6239	    -0.5875	     5.5389	    13.2599	     3.6087	
    20.2255	    16.3651	    22.4075	    22.9950	    -1.7624	    16.1133	    -2.7695	     4.8676	    11.2457	     1.7624	
    18.5471	    14.7705	    20.8130	    20.2255	    -3.9444	    14.6866	    -4.8676	     4.1962	     8.6441	    -0.0839	
    16.7847	    13.0081	    19.4702	    17.0364	    -5.7907	    13.2599	    -6.8817	     3.6087	     5.6229	    -1.9302	
    15.1901	    11.3297	    17.9596	    13.4277	    -7.3013	    11.7493	    -8.5602	     3.0212	     2.5177	    -3.6926	
    13.8474	     9.9869	    16.1133	     9.4833	    -8.5602	    10.1547	    -9.9030	     2.5177	    -0.4196	    -5.1193	
    12.9242	     9.2316	    13.6795	     5.6229	    -9.5673	     8.5602	   -10.9940	     1.8463	    -2.9373	    -6.3782	
    12.2528	     8.8959	    10.4065	     1.9302	   -10.4065	     6.8817	   -11.8332	     1.2589	    -4.7836	    -7.3013	
    11.6653	     9.0637	     6.4621	    -1.0910	   -11.1618	     5.2872	   -12.3367	     0.5035	    -5.9586	    -7.9727	
    11.2457	     9.3994	     2.1820	    -3.1891	   -11.7493	     3.8605	   -12.5885	    -0.2518	    -6.7139	    -8.3923	
    10.8261	     9.8190	    -2.0142	    -4.1122	   -12.2528	     2.7695	   -12.5885	    -1.0910	    -6.9656	    -8.5602	
    10.4065	    10.0708	    -5.6229	    -3.9444	   -12.5046	     2.0981	   -12.3367	    -2.0981	    -7.0496	    -8.5602	
     9.9030	     9.9869	    -8.0566	    -2.9373	   -12.5046	     1.8463	   -12.0010	    -3.1052	    -6.9656	    -8.3923	
     9.3994	     9.6512	    -9.1476	    -1.1749	   -12.3367	     2.0981	   -11.5814	    -4.1962	    -6.7978	    -8.1406	
     8.8959	     8.9798	    -8.9798	     1.0071	   -12.0850	     2.8534	   -11.0779	    -4.9515	    -6.5460	    -7.9727	
     8.2245	     8.1406	    -7.6370	     3.3569	   -11.6653	     3.9444	   -10.7422	    -5.2872	    -6.0425	    -7.8049	
     7.5531	     7.3013	    -5.6229	     5.6229	   -11.4136	     5.2032	   -10.5743	    -5.1193	    -5.2872	    -7.8049	
     6.7978	     6.4621	    -3.1052	     7.3853	   -11.3297	     6.3782	   -10.4904	    -4.4479	    -4.3640	    -7.8049	
     5.7907	     5.6229	    -0.5035	     8.5602	   -11.4136	     7.2174	   -10.6583	    -3.6087	    -3.1052	    -7.8049	
     4.6997	     4.7836	     2.0142	     8.8959	   -11.7493	     7.5531	   -10.9940	    -2.8534	    -1.6785	    -7.8049	
     3.4409	     3.8605	     4.1962	     8.3923	   -12.4207	     7.3013	   -11.4136	    -2.4338	    -0.0839	    -7.6370	
     2.0981	     2.8534	     5.7907	     7.1335	   -13.3438	     6.5460	   -12.0010	    -2.1820	     1.5106	    -7.4692	
     0.6714	     1.5106	     6.6299	     5.2872	   -14.4348	     5.4550	   -12.5046	    -2.2659	     3.1891	    -7.1335	
    -0.7553	     0.1678	     6.6299	     2.9373	   -15.6097	     4.1962	   -12.9242	    -2.2659	     4.7836	    -6.7978	
    -2.1820	    -1.2589	     5.6229	     0.3357	   -16.7847	     3.0212	   -13.1760	    -2.1820	     6.0425	    -6.3782	
    -3.5248	    -2.5177	     4.0283	    -2.4338	   -17.6239	     2.0981	   -13.1760	    -1.8463	     7.1335	    -5.8746	
    -4.6997	    -3.6087	     1.9302	    -5.0354	   -18.0435	     1.6785	   -12.9242	    -1.4267	     7.7209	    -5.2872	
    -5.7068	    -4.4479	    -0.1678	    -7.3013	   -17.9596	     1.5945	   -12.2528	    -0.7553	     7.9727	    -4.6997	
    -6.4621	    -5.1193	    -2.0981	    -9.1476	   -17.4561	     1.9302	   -11.2457	    -0.0839	     7.8049	    -3.9444	
    -6.9656	    -5.5389	    -3.4409	   -10.3226	   -16.3651	     2.4338	    -9.9869	     0.5875	     7.5531	    -3.1052	
    -7.0496	    -5.7068	    -4.1962	   -10.9100	   -15.0223	     2.9373	    -8.6441	     1.1749	     7.2174	    -2.0981	
    -6.8817	    -5.7907	    -4.3640	   -10.8261	   -13.4277	     3.3569	    -7.1335	     1.6785	     7.0496	    -0.9232	
    -6.4621	    -5.7907	    -4.0283	   -10.3226	   -11.7493	     3.6087	    -5.6229	     2.0142	     7.2174	     0.3357	
    -6.0425	    -6.0425	    -3.3569	    -9.4833	   -10.1547	     3.5248	    -4.1962	     2.2659	     7.6370	     1.5106	
    -5.7068	    -6.4621	    -2.5177	    -8.5602	    -8.8120	     3.1052	    -3.0212	     2.3499	     8.1406	     2.6016	
    -5.5389	    -7.2174	    -1.5106	    -7.8049	    -7.7209	     2.5177	    -2.1820	     2.1820	     8.3923	     3.2730	
    -5.3711	    -7.9727	    -0.4196	    -7.2174	    -6.9656	     1.6785	    -1.6785	     1.9302	     8.3084	     3.6087	
    -5.0354	    -8.4763	     1.0071	    -6.9656	    -6.2943	     0.9232	    -1.5106	     1.5945	     7.7209	     3.5248	
    -4.3640	    -8.3084	     2.6855	    -7.1335	    -5.7907	     0.2518	    -1.4267	     1.0910	     6.6299	     3.1052	
    -3.2730	    -7.3853	     4.8676	    -7.7209	    -5.1193	    -0.0839	    -1.3428	     0.6714	     4.9515	     2.3499	
    -1.9302	    -5.4550	     7.3853	    -8.5602	    -4.2801	     0.0000	    -1.2589	     0.1678	     2.8534	     1.3428	
    -0.4196	    -2.7695	    10.3226	    -9.5673	    -3.2730	     0.3357	    -1.0910	    -0.2518	     0.6714	     0.1678	
     0.9232	     0.2518	    13.2599	   -10.4904	    -2.1820	     0.9232	    -0.8392	    -0.6714	    -1.5106	    -0.9232	
     1.9302	     3.2730	    15.9454	   -11.1618	    -1.3428	     1.6785	    -0.5875	    -1.2589	    -3.4409	    -2.0981	
     2.2659	     5.8746	    17.8757	   -11.3297	    -0.7553	     2.1820	    -0.3357	    -1.8463	    -5.0354	    -3.0212	
     2.0142	     7.8049	    18.7149	   -10.6583	    -0.5035	     2.5177	    -0.1678	    -2.5177	    -6.1264	    -3.8605	
     1.1749	     8.8120	    18.2114	    -9.2316	    -0.6714	     2.3499	    -0.0839	    -3.1891	    -6.6299	    -4.3640	
    -0.1678	     9.1476	    16.1972	    -6.9656	    -1.2589	     1.8463	     0.0000	    -3.7766	    -6.3782	    -4.5319	
    -2.0142	     8.7280	    12.7563	    -4.1962	    -2.1820	     1.0071	     0.0000	    -4.1962	    -5.5389	    -4.2801	
    -4.2801	     7.8049	     8.3923	    -1.0910	    -3.1891	     0.0839	     0.0839	    -4.3640	    -4.1962	    -3.7766	
    -6.7978	     6.6299	     3.5248	     2.0981	    -4.1962	    -0.6714	     0.2518	    -4.3640	    -2.6016	    -2.8534	
    -9.5673	     5.2032	    -1.0910	     5.0354	    -5.1193	    -1.0910	     0.4196	    -4.4479	    -0.7553	    -1.8463	
   -12.4207	     3.6926	    -4.8676	     7.6370	    -5.8746	    -1.0071	     0.5875	    -4.5319	     1.0910	    -0.8392	
   -15.1901	     2.1820	    -7.4692	     9.7351	    -6.5460	    -0.4196	     0.5875	    -4.6158	     2.6855	     0.0839	
   -17.7078	     0.6714	    -8.8120	    11.5814	    -6.9656	     0.5875	     0.4196	    -4.4479	     4.0283	     0.7553	
   -19.7220	    -0.9232	    -9.0637	    12.9242	    -7.3853	     1.7624	     0.0839	    -3.8605	     5.1193	     1.1749	
   -21.0648	    -2.6016	    -8.3084	    14.0152	    -7.6370	     3.1052	    -0.5035	    -2.6016	     5.7907	     1.2589	
   -21.4844	    -4.3640	    -6.7139	    14.6866	    -7.9727	     4.4479	    -1.1749	    -0.6714	     6.3782	     1.0910	
   -21.1487	    -6.0425	    -4.3640	    15.1062	    -8.1406	     5.7068	    -2.0142	     1.5945	     6.7139	     0.8392	
   -19.8059	    -7.8049	    -1.4267	    15.3580	    -8.3084	     6.7139	    -2.8534	     3.9444	     7.0496	     0.4196	
   -17.7917	    -9.3155	     1.9302	    15.2740	    -8.4763	     7.5531	    -3.6087	     6.0425	     7.3853	     0.0000	
   -15.2740	   -10.5743	     5.5389	    15.1062	    -8.4763	     8.1406	    -4.1962	     7.6370	     7.7209	    -0.4196	
   -12.5046	   -11.4136	     9.0637	    14.8544	    -8.3923	     8.5602	    -4.6158	     8.8959	     8.2245	    -0.7553	
    -9.7351	   -11.7493	    12.1689	    14.5187	    -8.3084	     8.8120	    -4.6997	     9.7351	     8.7280	    -0.9232	
    -7.1335	   -11.3297	    14.6027	    14.4348	    -8.0566	     8.9798	    -4.6997	    10.2386	     9.4833	    -1.0071	
    -4.9515	   -10.2386	    15.9454	    14.4348	    -7.8049	     9.3155	    -4.3640	    10.6583	    10.4065	    -0.7553	
    -3.1052	    -8.3923	    16.1972	    14.7705	    -7.3853	     9.8190	    -3.9444	    10.9940	    11.5814	    -0.1678	
    -1.5945	    -5.9586	    15.1901	    15.5258	    -6.8817	    10.5743	    -3.3569	    11.3297	    13.0920	     0.7553	
    -0.2518	    -3.0212	    13.0920	    16.6168	    -6.2103	    11.4975	    -2.6016	    11.7493	    14.8544	     2.0142	
     1.0910	     0.0839	    10.4065	    18.0435	    -5.4550	    12.5885	    -1.7624	    12.2528	    16.7007	     3.6087	
     2.5177	     3.3569	     7.4692	    19.8898	    -4.4479	    13.7634	    -0.8392	    12.8403	    18.6310	     5.2872	
     4.1122	     6.4621	     5.0354	    22.0718	    -3.2730	    15.1062	     0.0839	    13.5117	    20.3934	     7.0496	
     6.0425	     9.3994	     3.5248	    24.4217	    -2.0142	    16.4490	     1.0910	    14.2670	    21.8201	     8.7280	
     8.1406	    12.0010	     3.2730	    26.7715	    -0.6714	    17.7917	     2.0142	    15.0223	    22.7432	    10.0708	
    10.1547	    14.1830	     4.3640	    28.8696	     0.5035	    19.0506	     2.8534	    15.6937	    22.8271	    10.9940	
    11.8332	    15.7776	     6.3782	    30.6320	     1.5945	    20.1416	     3.4409	    16.2811	    22.0718	    11.4136	
    13.0920	    16.6168	     8.9798	    31.8069	     2.4338	    20.9808	     3.8605	    16.5329	    20.3094	    11.1618	
    13.5956	    16.8686	    11.8332	    32.3105	     2.9373	    21.4005	     3.9444	    16.5329	    17.7078	    10.1547	
    13.5117	    16.4490	    14.4348	    32.2266	     3.1052	    21.4844	     3.8605	    16.1972	    14.4348	     8.7280	
    12.8403	    15.5258	    16.7007	    31.4713	     3.0212	    21.3165	     3.5248	    15.5258	    10.7422	     6.7978	
    11.8332	    14.1830	    18.4631	    30.0446	     2.7695	    20.8969	     3.0212	    14.5187	     7.0496	     4.7836	
    10.6583	    12.5046	    19.5541	    28.1982	     2.3499	    20.4773	     2.5177	    13.3438	     3.5248	     2.8534	
     9.3994	    10.6583	    20.1416	    25.8484	     1.8463	    20.0577	     2.0981	    12.0010	     0.5875	     1.1749	
     8.3084	     8.7280	    20.3934	    23.1628	     1.5106	    19.7220	     1.7624	    10.6583	    -1.5945	     0.0000	
     7.4692	     6.9656	    20.3094	    20.3094	     1.2589	    19.3863	     1.6785	     9.3994	    -2.9373	    -0.7553	
     6.9656	     5.4550	    20.0577	    17.3721	     1.1749	    19.1345	     1.9302	     8.1406	    -3.4409	    -0.9232	
     6.9656	     4.4479	    19.6381	    14.5187	     1.2589	    18.9667	     2.4338	     7.0496	    -3.1052	    -0.5875	
     7.6370	     4.1122	    19.0506	    12.0010	     1.4267	    18.7988	     3.1891	     6.0425	    -2.0981	     0.2518	
     8.8959	     4.2801	    18.2114	     9.9869	     1.6785	    18.5471	     4.1962	     5.2872	    -0.5035	     1.4267	
    10.5743	     5.0354	    16.8686	     8.4763	     1.9302	    18.1274	     5.2872	     4.6158	     1.5106	     2.9373	
    12.2528	     6.1264	    15.0223	     7.5531	     2.0981	    17.2882	     6.4621	     4.1122	     3.6926	     4.5319	
    13.5956	     7.3853	    12.6724	     6.8817	     2.0981	    15.9454	     7.6370	     3.7766	     5.7068	     5.9586	
    14.0152	     8.6441	    10.0708	     6.5460	     2.0142	    14.1830	     8.5602	     3.5248	     7.3853	     7.2174	
    13.4277	     9.4833	     7.4692	     6.2943	     1.8463	    11.9171	     9.2316	     3.2730	     8.4763	     7.9727	
    11.6653	    10.0708	     5.0354	     5.9586	     1.5945	     9.4833	     9.6512	     3.0212	     8.8120	     8.2245	
     8.8959	    10.1547	     3.1052	     5.4550	     1.2589	     7.0496	     9.6512	     2.5177	     8.4763	     7.8888	
     5.5389	     9.8190	     1.8463	     4.8676	     0.9232	     4.6997	     9.3994	     1.5945	     7.4692	     6.9656	
     1.9302	     9.1476	     1.5106	     4.0283	     0.6714	     2.5177	     8.9798	     0.1678	     6.0425	     5.4550	
    -1.4267	     8.2245	     2.0142	     3.1052	     0.4196	     0.6714	     8.2245	    -1.8463	     4.3640	     3.6087	
    -4.1962	     6.9656	     3.1052	     2.1820	     0.0839	    -1.0071	     7.3853	    -4.4479	     2.7695	     1.5945	
    -6.2943	     5.4550	     4.4479	     1.3428	    -0.3357	    -2.4338	     6.4621	    -7.3853	     1.3428	    -0.5875	
    -7.6370	     3.8605	     5.6229	     0.5875	    -0.9232	    -3.6926	     5.3711	   -10.3226	     0.3357	    -2.6855	
    -8.2245	     2.1820	     6.3782	    -0.2518	    -1.7624	    -4.6158	     4.1962	   -13.0081	    -0.4196	    -4.6158	
    -8.1406	     0.5875	     6.2943	    -1.0071	    -2.8534	    -5.3711	     3.0212	   -15.1062	    -0.9232	    -6.3782	
    -7.4692	    -0.8392	     5.6229	    -1.7624	    -4.1122	    -5.7907	     1.9302	   -16.4490	    -1.1749	    -7.7209	
    -6.3782	    -1.9302	     4.4479	    -2.3499	    -5.2872	    -5.8746	     1.0071	   -16.9525	    -1.3428	    -8.8120	
    -4.9515	    -2.7695	     3.1891	    -2.6855	    -6.3782	    -5.4550	     0.3357	   -16.7007	    -1.3428	    -9.3994	
    -3.3569	    -3.2730	     2.0142	    -2.6016	    -7.2174	    -4.6997	    -0.0839	   -15.5258	    -1.2589	    -9.6512	
    -1.7624	    -3.6087	     1.1749	    -2.1820	    -7.8049	    -3.4409	    -0.1678	   -13.5117	    -1.0910	    -9.4833	
    -0.1678	    -3.6087	     0.6714	    -1.4267	    -8.1406	    -1.8463	     0.0000	   -10.7422	    -0.9232	    -8.9798	
     1.3428	    -3.5248	     0.4196	    -0.1678	    -8.3084	    -0.0839	     0.3357	    -7.4692	    -0.5875	    -8.0566	
     2.6855	    -3.1052	     0.2518	     1.4267	    -8.3084	     1.7624	     0.8392	    -4.0283	     0.0000	    -6.8817	
     3.8605	    -2.5177	     0.0839	     3.3569	    -8.2245	     3.5248	     1.4267	    -0.5035	     0.8392	    -5.3711	
     4.9515	    -1.8463	    -0.4196	     5.5389	    -8.1406	     5.1193	     1.8463	     2.6855	     1.8463	    -3.6087	
     5.7068	    -1.0910	    -1.0910	     7.8049	    -8.2245	     6.4621	     2.1820	     5.5389	     3.1891	    -1.7624	
     6.2103	    -0.2518	    -2.0981	     9.9869	    -8.3923	     7.5531	     2.2659	     7.8888	     4.5319	     0.0000	
     6.2943	     0.4196	    -3.4409	    11.8332	    -8.6441	     8.3084	     2.0981	     9.7351	     5.8746	     1.5106	
     6.0425	     1.0910	    -4.9515	    13.4277	    -9.0637	     8.7280	     1.6785	    10.9100	     6.8817	     2.6016	
     5.5389	     1.6785	    -6.4621	    14.4348	    -9.6512	     8.7280	     1.0910	    11.4975	     7.5531	     3.1891	
     4.6158	     2.0142	    -7.7209	    15.0223	   -10.2386	     8.3923	     0.1678	    11.3297	     7.5531	     3.1891	
     3.3569	     2.0981	    -8.5602	    15.0223	   -10.9100	     7.6370	    -0.8392	    10.5743	     6.8817	     2.7695	
     1.8463	     1.8463	    -8.8959	    14.5187	   -11.7493	     6.6299	    -2.0981	     9.2316	     5.4550	     1.7624	
     0.1678	     1.0910	    -8.7280	    13.7634	   -12.5885	     5.3711	    -3.4409	     7.3853	     3.4409	     0.5035	
    -1.5106	     0.0839	    -7.9727	    12.9242	   -13.5117	     4.0283	    -4.8676	     5.2872	     1.1749	    -1.0071	
    -3.0212	    -1.0910	    -6.6299	    12.1689	   -14.2670	     2.8534	    -6.2103	     3.1891	    -1.0071	    -2.5177	
    -4.1962	    -2.3499	    -4.8676	    11.5814	   -14.9384	     2.0142	    -7.3013	     1.1749	    -2.7695	    -3.8605	
    -4.9515	    -3.4409	    -2.8534	    11.2457	   -15.2740	     1.5106	    -8.2245	    -0.5035	    -3.7766	    -4.7836	
    -5.2872	    -4.4479	    -0.6714	    11.0779	   -15.4419	     1.3428	    -8.8120	    -1.6785	    -4.1122	    -5.4550	
    -5.2872	    -5.4550	     1.5945	    10.9940	   -15.2740	     1.5945	    -9.0637	    -2.4338	    -3.8605	    -5.7068	
    -4.8676	    -6.3782	     3.6087	    10.7422	   -14.8544	     2.0981	    -8.9798	    -2.6855	    -3.1052	    -5.7907	
    -4.1962	    -7.3013	     5.3711	    10.3226	   -14.1830	     2.7695	    -8.5602	    -2.5177	    -2.2659	    -5.7068	
    -3.1891	    -8.1406	     6.7978	     9.6512	   -13.3438	     3.5248	    -8.0566	    -2.1820	    -1.3428	    -5.5389	
    -1.8463	    -8.8120	     7.9727	     8.6441	   -12.3367	     4.2801	    -7.3013	    -1.7624	    -0.5875	    -5.5389	
    -0.1678	    -8.8959	     8.8120	     7.4692	   -11.2457	     5.0354	    -6.5460	    -1.3428	    -0.1678	    -5.5389	
     1.9302	    -8.3923	     9.5673	     6.2103	    -9.9869	     5.7907	    -5.7068	    -0.7553	     0.0839	    -5.7068	
     4.3640	    -6.8817	    10.3226	     4.9515	    -8.7280	     6.6299	    -4.9515	    -0.1678	     0.0839	    -5.9586	
     7.2174	    -4.5319	    10.9940	     3.9444	    -7.3853	     7.5531	    -4.3640	     0.6714	     0.0000	    -6.2103	
    10.2386	    -1.3428	    11.5814	     3.1891	    -6.2103	     8.5602	    -3.8605	     1.5945	    -0.1678	    -6.4621	
    13.2599	     2.3499	    11.9171	     2.7695	    -5.1193	     9.5673	    -3.6087	     2.6016	    -0.4196	    -6.7978	
    16.2811	     6.0425	    11.9171	     2.6855	    -4.2801	    10.4904	    -3.6087	     3.5248	    -0.5875	    -7.0496	
    18.8828	     9.5673	    11.6653	     2.7695	    -3.6926	    11.3297	    -3.6926	     4.1122	    -0.7553	    -7.3013	
    21.0648	    12.4207	    11.4136	     3.1052	    -3.2730	    12.0010	    -3.8605	     4.4479	    -0.6714	    -7.5531	
    22.6593	    14.6027	    11.2457	     3.8605	    -2.8534	    12.5046	    -4.1122	     4.3640	    -0.4196	    -7.5531	
    23.3307	    16.1972	    11.5814	     4.9515	    -2.6016	    12.9242	    -4.1962	     4.1962	     0.0000	    -7.3853	
    22.9950	    17.2043	    12.3367	     6.6299	    -2.2659	    13.2599	    -4.1122	     3.7766	     0.5035	    -6.8817	
    21.6522	    17.7917	    13.5117	     8.7280	    -1.9302	    13.5117	    -3.8605	     3.3569	     1.0910	    -6.2103	
    19.4702	    18.0435	    14.6866	    11.0779	    -1.6785	    13.7634	    -3.2730	     2.9373	     1.6785	    -5.2872	
    16.7007	    18.1274	    15.6937	    13.6795	    -1.3428	    14.0152	    -2.5177	     2.7695	     2.3499	    -4.1122	
    13.8474	    18.2114	    16.2811	    16.4490	    -1.0910	    14.5187	    -1.5106	     2.8534	     3.1891	    -2.6016	
    11.3297	    18.3792	    16.1972	    19.2184	    -0.7553	    15.3580	    -0.2518	     3.6087	     4.4479	    -0.8392	
     9.4833	    18.7149	    15.6937	    22.0718	    -0.3357	    16.5329	     1.1749	     5.1193	     6.2103	     1.1749	
     8.4763	    19.1345	    14.7705	    24.8413	     0.1678	    18.0435	     2.6016	     7.4692	     8.5602	     3.4409	
     8.1406	    19.7220	    13.7634	    27.5269	     0.7553	    19.8898	     3.9444	    10.4904	    11.1618	     5.7068	
     8.3923	    20.3094	    12.9242	    29.9606	     1.3428	    21.8201	     5.2032	    13.7634	    13.9313	     7.8049	
     8.9798	    20.6451	    12.3367	    32.0587	     1.8463	    23.6664	     6.1264	    17.0364	    16.4490	     9.5673	
     9.7351	    20.7291	    12.1689	    33.5693	     2.2659	    25.1770	     6.7139	    19.8059	    18.4631	    10.9100	
    10.4065	    20.4773	    12.3367	    34.3246	     2.3499	    26.1002	     6.7978	    21.8201	    19.8059	    11.5814	
    10.9940	    19.8059	    12.8403	    34.0729	     2.0981	    26.5198	     6.2943	    22.9950	    20.3934	    11.7493	
    11.2457	    18.8828	    13.4277	    32.8979	     1.5106	    26.3519	     5.4550	    23.3307	    20.2255	    11.4136	
    11.3297	    17.8757	    14.1830	    30.6320	     0.6714	    25.8484	     4.1962	    22.8271	    19.7220	    10.8261	
    11.2457	    17.0364	    15.1901	    27.3590	    -0.1678	    25.2609	     2.8534	    21.7361	    18.9667	    10.2386	
    11.2457	    16.6168	    16.2811	    23.2468	    -0.9232	    24.7574	     1.6785	    20.3094	    18.2953	     9.6512	
    11.4975	    16.8686	    17.6239	    18.4631	    -1.4267	    24.5056	     0.7553	    18.7988	    17.8757	     9.3155	
    12.0850	    17.7917	    18.9667	    13.2599	    -1.6785	    24.5895	     0.1678	    17.4561	    17.8757	     9.3155	
    13.0081	    19.3863	    20.3934	     8.1406	    -1.5106	    24.9252	     0.0000	    16.4490	    18.2953	     9.5673	
    14.1830	    21.4844	    21.6522	     3.5248	    -1.0071	    25.3448	     0.3357	    15.6937	    19.0506	    10.2386	
    15.5258	    23.6664	    22.5754	    -0.0839	    -0.1678	    25.8484	     1.0910	    15.1901	    20.0577	    11.1618	
    16.8686	    25.5127	    23.2468	    -2.1820	     0.7553	    26.0162	     2.1820	    14.8544	    21.0648	    12.2528	
    17.9596	    26.6037	    23.4985	    -2.7695	     1.5945	    25.6805	     3.3569	    14.5187	    22.0718	    13.5117	
    18.7988	    26.7715	    23.3307	    -2.0142	     2.2659	    24.5895	     4.4479	    13.8474	    22.6593	    14.5187	
    19.3024	    25.8484	    22.9950	    -0.2518	     2.6855	    22.6593	     5.2872	    12.7563	    22.9111	    15.1901	
    19.5541	    24.0860	    22.6593	     1.9302	     2.7695	    20.0577	     5.9586	    11.2457	    22.6593	    15.4419	
    19.5541	    21.8201	    22.5754	     4.1122	     2.6855	    17.1204	     6.2943	     9.5673	    21.7361	    15.1901	
    19.2184	    19.2184	    22.8271	     6.1264	     2.5177	    14.0991	     6.3782	     7.8049	    20.2255	    14.4348	
    18.5471	    16.7847	    23.5825	     7.8049	     2.2659	    11.3297	     6.2103	     6.2103	    17.9596	    13.3438	
    17.6239	    14.6866	    24.7574	     9.3155	     2.0981	     9.2316	     5.9586	     5.0354	    15.2740	    11.9171	
    16.8686	    13.2599	    25.9323	    10.8261	     1.8463	     7.9727	     5.5389	     4.5319	    12.0850	    10.4904	
    16.5329	    12.6724	    26.8555	    12.5046	     1.6785	     7.6370	     5.0354	     4.6158	     8.9798	     8.9798	
    16.9525	    12.9242	    27.1072	    14.6027	     1.4267	     8.3084	     4.5319	     5.4550	     6.1264	     7.8049	
    18.2114	    14.0991	    26.3519	    17.1204	     1.0910	     9.8190	     4.0283	     7.0496	     3.8605	     6.8817	
    19.9738	    15.6937	    24.5056	    20.1416	     0.7553	    12.0010	     3.5248	     9.1476	     2.5177	     6.3782	
    21.9040	    17.2882	    21.4005	    23.4146	     0.4196	    14.5187	     3.1052	    11.4136	     1.8463	     6.1264	
    23.5825	    18.5471	    17.2043	    26.6037	    -0.0839	    16.9525	     2.6855	    13.6795	     1.9302	     6.1264	
    24.6735	    19.2184	    12.3367	    29.3732	    -0.5875	    19.1345	     2.2659	    15.6937	     2.3499	     6.2943	
    25.0931	    19.2184	     7.6370	    31.3873	    -1.0071	    20.8969	     2.0142	    17.2882	     3.1891	     6.5460	
    24.7574	    18.7149	     3.6926	    32.5623	    -1.3428	    22.2397	     1.8463	    18.4631	     4.1122	     6.7978	
    24.0021	    17.8757	     1.0910	    32.7301	    -1.4267	    23.1628	     1.9302	    19.3024	     5.2032	     7.0496	
    22.9950	    16.9525	     0.1678	    32.2266	    -1.1749	    23.5825	     2.2659	    19.8059	     6.2943	     7.3013	
    21.9879	    16.1133	     0.6714	    31.1356	    -0.5875	    23.8342	     2.8534	    20.0577	     7.3013	     7.5531	
    21.3165	    15.6097	     2.2659	    29.8767	     0.2518	    23.7503	     3.7766	    19.9738	     8.4763	     7.8049	
    21.1487	    15.6097	     4.4479	    28.7018	     1.2589	    23.4985	     4.8676	    19.6381	     9.6512	     8.2245	
    21.4844	    16.1133	     6.8817	    27.6947	     2.3499	    23.1628	     6.1264	    19.0506	    10.9940	     8.6441	
    22.3236	    17.1204	     9.3155	    27.0233	     3.5248	    22.8271	     7.3013	    18.2953	    12.2528	     9.0637	
    23.6664	    18.4631	    11.6653	    26.6876	     4.5319	    22.4915	     8.3923	    17.3721	    13.5117	     9.3155	
    25.2609	    20.0577	    13.8474	    26.6037	     5.5389	    22.2397	     9.3994	    16.2811	    14.4348	     9.3155	
    27.1912	    21.9040	    15.9454	    26.6037	     6.3782	    22.1558	    10.1547	    15.1901	    15.1062	     9.0637	
    29.1214	    23.8342	    18.0435	    26.6876	     7.1335	    22.4075	    10.8261	    14.1830	    15.4419	     8.5602	
    31.1356	    25.8484	    19.9738	    26.9394	     7.8888	    22.9950	    11.2457	    13.4277	    15.5258	     7.7209	
    33.0658	    27.7786	    21.6522	    27.3590	     8.5602	    23.9182	    11.4975	    13.0920	    15.4419	     6.8817	
    34.7443	    29.6249	    23.0789	    28.1982	     9.2316	    25.1770	    11.5814	    13.0081	    15.3580	     6.0425	
    36.2549	    31.3034	    24.1699	    29.4571	     9.8190	    26.7715	    11.5814	    13.4277	    15.3580	     5.3711	
    37.5137	    32.6462	    25.0931	    31.2195	    10.3226	    28.7018	    11.4975	    14.0991	    15.6937	     5.1193	
    38.4369	    33.7372	    25.8484	    33.4015	    10.8261	    30.8838	    11.4136	    15.1062	    16.3651	     5.4550	
    39.0244	    34.4086	    26.5198	    35.7513	    11.3297	    33.0658	    11.3297	    16.1133	    17.4561	     6.2943	
    39.2761	    34.7443	    27.1912	    38.1012	    11.8332	    35.2478	    11.4136	    17.1204	    18.7149	     7.8049	
    39.2761	    34.6603	    27.7786	    40.1154	    12.4207	    37.1780	    11.5814	    18.1274	    20.3094	     9.7351	
    39.0244	    34.2407	    28.1982	    41.7938	    12.9242	    38.6047	    11.9171	    19.1345	    21.9040	    12.0010	
    38.5208	    33.5693	    28.3661	    42.9688	    13.3438	    39.3600	    12.3367	    20.2255	    23.3307	    14.5187	
    37.9333	    32.6462	    28.3661	    43.7241	    13.6795	    39.4440	    12.8403	    21.4005	    24.5895	    17.0364	
    37.2620	    31.5552	    28.2822	    43.9758	    13.8474	    38.8565	    13.4277	    22.6593	    25.5127	    19.3863	
    36.5906	    30.3802	    28.1982	    43.9758	    13.8474	    37.5977	    13.9313	    23.8342	    25.9323	    21.4005	
    35.7513	    29.1214	    28.2822	    43.8080	    13.7634	    36.0870	    14.4348	    24.7574	    25.9323	    23.1628	
    34.5764	    27.8625	    28.7018	    43.4723	    13.5117	    34.3246	    14.8544	    25.3448	    25.4288	    24.4217	
    33.1497	    26.6037	    29.2053	    43.1366	    13.1760	    32.5623	    15.1062	    25.7645	    24.4217	    25.0931	
    31.3873	    25.1770	    29.5410	    42.6331	    12.6724	    30.9677	    15.1062	    25.8484	    23.2468	    25.3448	
    29.3732	    23.6664	    29.6249	    42.1295	    11.9171	    29.4571	    14.8544	    25.8484	    21.8201	    25.0092	
    27.4429	    22.2397	    29.2892	    41.4581	    10.9940	    28.0304	    14.3509	    25.6805	    20.3934	    24.1699	
    25.7645	    20.8969	    28.6179	    40.7867	    10.0708	    26.7715	    13.5117	    25.5127	    19.2184	    23.0789	
    24.5895	    19.9738	    27.7786	    40.0314	     9.0637	    25.6805	    12.5885	    25.1770	    18.3792	    21.9040	
    23.9182	    19.5541	    27.0233	    39.5279	     8.3084	    25.0092	    11.7493	    24.9252	    17.9596	    20.7291	
    23.8342	    19.8059	    26.4359	    39.3600	     7.8049	    24.7574	    11.0779	    24.6735	    18.1274	    19.8898	
    24.3378	    20.8130	    26.2680	    39.6957	     7.5531	    25.0092	    10.6583	    24.5895	    18.8828	    19.3024	
    25.3448	    22.4075	    26.2680	    40.4510	     7.7209	    25.7645	    10.5743	    24.6735	    19.9738	    19.1345	
    27.0233	    24.5056	    26.4359	    41.7099	     8.1406	    26.9394	    10.7422	    24.9252	    21.5683	    19.3863	
    28.9536	    26.9394	    26.6037	    43.1366	     8.7280	    28.3661	    11.2457	    25.2609	    23.4146	    20.0577	
    31.1356	    29.4571	    26.6037	    44.6472	     9.5673	    29.9606	    12.0010	    25.6805	    25.5127	    21.0648	
    33.1497	    31.6391	    26.4359	    45.9900	    10.5743	    31.6391	    12.9242	    26.2680	    27.7786	    22.3236	
    34.8282	    33.3176	    26.1841	    46.9131	    11.6653	    33.4015	    14.0152	    26.7715	    30.0446	    23.7503	
    36.0031	    34.3246	    26.0162	    47.5006	    12.8403	    34.9960	    15.1062	    27.3590	    32.3944	    25.3448	
    36.5906	    34.6603	    26.1841	    47.6685	    14.1830	    36.5906	    16.1972	    27.9465	    34.7443	    26.8555	
    36.7584	    34.4086	    26.7715	    47.5006	    15.5258	    38.2690	    17.2043	    28.6179	    36.9263	    28.3661	
    36.5067	    33.6533	    27.8625	    47.1649	    16.7007	    39.8636	    18.1274	    29.3732	    38.8565	    29.6249	
    36.0031	    32.6462	    29.2053	    46.8292	    17.7917	    41.6260	    18.8828	    30.2124	    40.5350	    30.5481	
    35.2478	    31.5552	    30.7159	    46.4935	    18.6310	    43.4723	    19.3863	    31.1356	    41.7099	    31.0516	
    34.2407	    30.4642	    32.2266	    46.1578	    19.0506	    45.2347	    19.5541	    32.1426	    42.2134	    30.9677	
    33.0658	    29.5410	    33.4854	    45.7382	    19.0506	    46.9131	    19.3863	    33.0658	    41.7938	    30.2124	
    31.8909	    28.9536	    34.3246	    45.0668	    18.5471	    48.3398	    18.7988	    33.9050	    40.5350	    28.8696	
    30.7999	    28.5339	    34.8282	    44.0598	    17.6239	    49.3469	    17.7917	    34.5764	    38.2690	    26.9394	
    29.8767	    28.4500	    34.8282	    42.6331	    16.3651	    49.9344	    16.6168	    34.9121	    35.3317	    24.5056	
    29.3732	    28.5339	    34.4086	    40.9546	    14.7705	    50.0183	    15.1901	    35.0800	    31.9748	    21.9040	
    29.0375	    28.7018	    33.8211	    39.1922	    13.1760	    49.5987	    13.8474	    34.9121	    28.7018	    19.3863	
    28.9536	    28.9536	    32.8979	    37.5137	    11.5814	    48.8434	    12.6724	    34.4925	    25.6805	    17.2043	
    29.0375	    29.4571	    31.6391	    36.0870	    10.2386	    47.5845	    11.6653	    33.9050	    23.2468	    15.5258	
    29.0375	    30.1285	    30.0446	    34.9960	     9.1476	    46.0739	    11.0779	    33.0658	    21.6522	    14.4348	
    29.1214	    30.9677	    28.0304	    34.4925	     8.4763	    44.3115	    10.8261	    32.0587	    20.9808	    13.9313	
    29.2892	    32.0587	    25.5966	    34.6603	     8.3084	    42.6331	    10.9940	    31.1356	    21.1487	    14.0991	
    29.5410	    33.4015	    22.9950	    35.7513	     8.4763	    41.2064	    11.6653	    30.2124	    21.9879	    14.6866	
    30.1285	    34.9121	    20.6451	    37.6816	     9.1476	    40.1154	    12.5885	    29.5410	    23.3307	    15.6937	
    31.1356	    36.5906	    18.9667	    40.3671	    10.2386	    39.6957	    13.9313	    29.2053	    24.7574	    16.8686	
    32.3944	    38.2690	    18.2114	    43.3884	    11.5814	    39.7797	    15.3580	    29.2892	    26.1841	    18.0435	
    33.8211	    39.6957	    18.6310	    46.4096	    12.9242	    40.4510	    16.7847	    29.7928	    27.1912	    18.9667	
    35.1639	    40.7028	    20.1416	    48.9273	    14.3509	    41.4581	    18.0435	    30.7159	    27.7786	    19.5541	
    36.4227	    41.2903	    22.4075	    50.7736	    15.5258	    42.7170	    19.1345	    31.8909	    27.8625	    19.8059	
    37.4298	    41.2903	    25.0931	    51.9485	    16.5329	    44.0598	    19.8898	    33.1497	    27.4429	    19.6381	
    38.4369	    40.9546	    27.9465	    52.5360	    17.2882	    45.4025	    20.3934	    34.2407	    26.6037	    19.3024	
    39.3600	    40.2832	    30.7159	    52.6199	    17.8757	    46.7453	    20.6451	    34.9960	    25.5127	    18.7988	
    40.2832	    39.3600	    33.3176	    52.4521	    18.1274	    48.0042	    20.6451	    35.4156	    24.2538	    18.2953	
    40.9546	    38.1851	    35.5835	    52.0325	    18.2953	    49.0112	    20.3934	    35.4996	    22.9111	    17.9596	
    41.2064	    36.9263	    37.3459	    51.4450	    18.2953	    49.7665	    19.8898	    35.2478	    21.9040	    17.7917	
    40.7867	    35.4996	    38.6047	    50.6897	    18.1274	    50.1022	    19.2184	    34.8282	    21.1487	    17.9596	
    39.6118	    33.9050	    39.3600	    49.7665	    17.7917	    49.9344	    18.4631	    34.3246	    20.8130	    18.2953	
    37.7655	    32.2266	    39.6957	    48.8434	    17.4561	    49.1791	    17.6239	    33.9050	    20.9808	    18.8828	
    35.4996	    30.3802	    39.6957	    48.0042	    17.2043	    47.9202	    16.8686	    33.3176	    21.5683	    19.5541	
    33.0658	    28.6179	    39.4440	    47.4167	    16.9525	    46.2418	    16.2811	    32.5623	    22.4915	    20.3934	
    30.6320	    26.8555	    39.0244	    47.0810	    16.7847	    44.3115	    15.9454	    31.3873	    23.5825	    21.1487	
    28.4500	    25.2609	    38.5208	    46.9131	    16.7007	    42.2974	    15.7776	    29.8767	    24.6735	    21.9040	
    26.6876	    23.9182	    37.9333	    46.8292	    16.7007	    40.3671	    15.9454	    28.0304	    25.6805	    22.4915	
    25.3448	    22.6593	    37.5137	    46.7453	    16.7007	    38.4369	    16.1972	    25.9323	    26.6037	    22.9111	
    24.5056	    21.7361	    37.1780	    46.4935	    16.6168	    36.6745	    16.6168	    23.8342	    27.2751	    23.2468	
    24.0021	    21.0648	    36.8423	    46.0739	    16.4490	    35.0800	    17.0364	    21.9879	    27.7786	    23.4985	
    23.8342	    20.8130	    36.5906	    45.2347	    16.1972	    33.6533	    17.4561	    20.4773	    28.1143	    23.6664	
    24.0860	    21.0648	    36.2549	    44.2276	    15.9454	    32.3105	    17.7917	    19.5541	    28.2822	    23.7503	
    24.6735	    21.9040	    35.6674	    42.8848	    15.5258	    31.1356	    18.1274	    19.2184	    28.3661	    23.8342	
    25.5127	    23.2468	    34.7443	    41.5421	    15.1901	    29.9606	    18.2953	    19.4702	    28.0304	    23.6664	
    26.6876	    24.9252	    33.4854	    40.1154	    14.8544	    28.9536	    18.3792	    20.0577	    27.5269	    23.3307	
    27.8625	    26.8555	    31.8069	    38.7726	    14.4348	    27.8625	    18.1274	    20.7291	    26.6037	    22.7432	
    29.1214	    28.8696	    29.9606	    37.5977	    14.0991	    27.0233	    17.7917	    21.4005	    25.4288	    21.8201	
    30.4642	    30.9677	    28.2822	    36.5067	    13.7634	    26.2680	    17.2043	    21.8201	    23.9182	    20.6451	
    31.8069	    33.0658	    27.0233	    35.3317	    13.5956	    25.8484	    16.5329	    22.1558	    22.3236	    19.2184	
    33.1497	    35.3317	    26.4359	    33.9890	    13.4277	    25.7645	    15.8615	    22.4075	    20.6451	    17.7078	
    34.5764	    37.6816	    26.6037	    32.3105	    13.2599	    25.8484	    15.1901	    22.5754	    18.8828	    16.0294	
    36.0031	    40.0314	    27.4429	    30.2124	    13.2599	    26.0162	    14.6866	    22.6593	    17.2043	    14.4348	
    37.2620	    42.2134	    28.6179	    27.8625	    13.1760	    26.1841	    14.2670	    22.5754	    15.6097	    12.9242	
    38.2690	    44.2276	    30.0446	    25.3448	    13.0081	    26.2680	    13.9313	    22.4075	    14.4348	    11.8332	
    38.9404	    45.9061	    31.6391	    22.9111	    12.7563	    26.4359	    13.8474	    22.1558	    13.7634	    11.1618	
    39.1083	    47.0810	    33.1497	    20.8969	    12.5046	    26.6037	    13.9313	    21.8201	    13.7634	    11.1618	
    38.8565	    47.8363	    34.5764	    19.4702	    12.3367	    26.9394	    14.1830	    21.6522	    14.2670	    11.7493	
    38.3530	    48.1720	    35.9192	    18.7988	    12.1689	    27.4429	    14.6027	    21.5683	    15.1901	    12.8403	
    38.0173	    48.0881	    36.8423	    19.0506	    12.2528	    28.0304	    15.2740	    21.6522	    16.3651	    14.3509	
    37.8494	    47.7524	    37.4298	    19.9738	    12.5885	    28.6179	    16.1133	    21.9879	    17.6239	    16.0294	
    38.0173	    46.9971	    37.4298	    21.5683	    13.0081	    29.2892	    17.0364	    22.4075	    18.6310	    17.7917	
    38.4369	    45.9900	    36.9263	    23.5825	    13.5956	    29.8767	    17.9596	    22.9111	    19.3863	    19.3024	
    39.0244	    44.5633	    35.9192	    25.7645	    14.2670	    30.2963	    18.8828	    23.4146	    19.8059	    20.4773	
    39.4440	    42.8009	    34.2407	    27.6108	    14.8544	    30.5481	    19.5541	    23.8342	    19.8059	    21.0648	
    39.6118	    40.7028	    31.9748	    28.9536	    15.2740	    30.5481	    19.8898	    24.0021	    19.3863	    21.0648	
    39.1922	    38.1851	    28.9536	    29.6249	    15.2740	    30.2124	    19.8059	    23.8342	    18.6310	    20.3934	
    37.9333	    35.3317	    25.3448	    29.4571	    14.7705	    29.5410	    19.1345	    23.3307	    17.6239	    19.0506	
    36.0031	    32.2266	    21.4005	    28.5339	    13.7634	    28.4500	    17.8757	    22.4915	    16.4490	    17.1204	
    33.4854	    29.0375	    17.2882	    27.0233	    12.1689	    27.1072	    16.1972	    21.3165	    15.1901	    14.7705	
[Epoch Header]
[Trial Type]	13
[Accept]	1
[Correct]	0
[RT]	 0.000
[Resp]	0
[Epoch Data]
   -13.6795	   -17.7917	     3.1891	   -10.7422	   -16.7007	   -24.8413	     1.0910	    -3.8605	    -3.5248	     1.7624	
   -12.8403	   -17.7917	     3.9444	   -10.6583	   -16.1972	   -25.0931	     0.6714	    -4.4479	    -3.1891	     3.7766	
   -11.8332	   -18.1274	     4.8676	   -10.0708	   -15.7776	   -25.0092	    -0.2518	    -4.2801	    -2.8534	     5.4550	
   -10.7422	   -18.8828	     5.8746	    -9.1476	   -15.2740	   -24.5056	    -1.3428	    -3.1891	    -2.4338	     6.6299	
    -9.6512	   -19.9738	     6.8817	    -7.8049	   -14.8544	   -23.6664	    -2.5177	    -1.4267	    -1.9302	     7.5531	
    -8.5602	   -21.5683	     7.5531	    -6.2103	   -14.5187	   -22.4915	    -3.5248	     0.5875	    -1.3428	     8.1406	
    -7.6370	   -23.4146	     7.6370	    -4.6158	   -14.0991	   -21.2326	    -4.3640	     2.4338	    -0.8392	     8.3923	
    -7.0496	   -25.4288	     6.7978	    -3.1891	   -13.9313	   -20.1416	    -5.1193	     3.9444	    -0.7553	     8.2245	
    -6.7139	   -27.5269	     4.9515	    -2.3499	   -14.0152	   -19.4702	    -5.7068	     4.7836	    -1.0910	     7.4692	
    -6.9656	   -29.6249	     2.1820	    -2.2659	   -14.4348	   -19.5541	    -6.3782	     4.9515	    -2.0981	     6.0425	
    -7.9727	   -31.8069	    -1.5106	    -3.3569	   -15.3580	   -20.3094	    -7.2174	     4.4479	    -3.7766	     3.9444	
    -9.8190	   -34.0729	    -5.7907	    -5.5389	   -16.7847	   -21.8201	    -8.2245	     3.2730	    -5.8746	     1.2589	
   -12.4207	   -36.0031	   -10.4065	    -8.7280	   -18.6310	   -23.8342	    -9.3994	     1.5945	    -8.3084	    -1.6785	
   -15.3580	   -37.4298	   -15.1062	   -12.5046	   -20.7291	   -25.9323	   -10.6583	    -0.2518	   -10.4904	    -4.5319	
   -18.2953	   -38.0173	   -19.6381	   -16.2811	   -22.8271	   -27.7786	   -11.8332	    -2.0142	   -12.2528	    -6.7978	
   -20.8969	   -37.4298	   -23.8342	   -19.6381	   -24.8413	   -28.9536	   -12.5885	    -3.5248	   -13.0920	    -8.2245	
   -22.9111	   -35.9192	   -27.5269	   -22.3236	   -26.4359	   -29.4571	   -13.0081	    -4.6158	   -12.9242	    -8.8120	
   -24.0860	   -33.8211	   -30.4642	   -24.0860	   -27.4429	   -29.2892	   -12.8403	    -5.3711	   -11.8332	    -8.5602	
   -24.5056	   -31.3034	   -32.4783	   -25.1770	   -27.8625	   -28.6179	   -12.2528	    -5.7907	    -9.9869	    -7.6370	
   -24.0860	   -28.7857	   -33.4015	   -25.6805	   -27.6108	   -27.6108	   -11.3297	    -6.0425	    -7.6370	    -6.3782	
   -22.9111	   -26.1841	   -32.9819	   -25.8484	   -26.8555	   -26.4359	   -10.2386	    -6.2103	    -5.2032	    -4.8676	
   -20.8969	   -23.6664	   -31.3873	   -25.7645	   -25.9323	   -25.2609	    -9.3155	    -6.2943	    -2.8534	    -3.2730	
   -18.4631	   -21.2326	   -28.7857	   -25.6805	   -25.0931	   -24.2538	    -8.7280	    -6.4621	    -0.9232	    -1.7624	
   -15.8615	   -18.9667	   -25.5127	   -25.5966	   -24.4217	   -23.3307	    -8.5602	    -6.6299	     0.5035	    -0.5035	
   -13.4277	   -16.9525	   -21.9040	   -25.3448	   -24.0021	   -22.5754	    -8.8120	    -6.7978	     1.2589	     0.4196	
   -11.4975	   -15.1062	   -18.3792	   -24.7574	   -23.7503	   -21.9040	    -9.3155	    -6.8817	     1.5945	     1.0910	
   -10.2386	   -13.5956	   -15.1901	   -23.8342	   -23.3307	   -21.2326	    -9.9869	    -6.5460	     1.5945	     1.4267	
    -9.5673	   -12.4207	   -12.4207	   -22.3236	   -22.8271	   -20.5612	   -10.5743	    -5.7068	     1.5945	     1.5106	
    -9.4833	   -11.4975	   -10.0708	   -20.3934	   -22.0718	   -19.8059	   -11.0779	    -4.1962	     1.6785	     1.4267	
    -9.8190	   -10.9940	    -8.3084	   -18.0435	   -21.1487	   -19.1345	   -11.3297	    -2.1820	     1.7624	     1.2589	
   -10.4065	   -10.7422	    -7.0496	   -15.1062	   -20.1416	   -18.6310	   -11.3297	     0.0839	     1.6785	     1.0071	
   -11.0779	   -10.9940	    -6.1264	   -11.9171	   -19.1345	   -18.2953	   -10.9940	     2.4338	     1.4267	     0.9232	
   -11.8332	   -11.5814	    -5.5389	    -8.3923	   -18.0435	   -18.2114	   -10.3226	     4.6997	     1.0071	     1.0910	
   -12.4207	   -12.5885	    -5.0354	    -5.0354	   -17.0364	   -18.4631	    -9.4833	     6.8817	     0.3357	     1.5945	
   -13.0920	   -14.0152	    -4.6158	    -2.0142	   -16.1133	   -19.0506	    -8.4763	     8.7280	    -0.5875	     2.4338	
   -13.7634	   -15.6937	    -4.2801	     0.1678	   -15.2740	   -19.8898	    -7.5531	    10.1547	    -1.6785	     3.2730	
   -14.6027	   -17.7917	    -3.9444	     1.4267	   -14.7705	   -21.0648	    -6.9656	    10.8261	    -3.1052	     4.1122	
   -15.6937	   -20.0577	    -3.6926	     1.5106	   -14.6027	   -22.5754	    -6.7139	    10.6583	    -4.7836	     4.6158	
   -16.8686	   -22.5754	    -3.7766	     0.5035	   -14.8544	   -24.3378	    -6.9656	     9.6512	    -6.7978	     4.6158	
   -18.1274	   -25.0931	    -4.1962	    -1.2589	   -15.6097	   -26.2680	    -7.7209	     7.8049	    -8.8959	     4.0283	
   -19.2184	   -27.3590	    -5.0354	    -3.4409	   -16.7847	   -28.1982	    -8.9798	     5.4550	   -10.7422	     2.8534	
   -19.8059	   -29.2053	    -6.5460	    -5.6229	   -18.3792	   -29.9606	   -10.4904	     2.8534	   -12.2528	     1.1749	
   -19.8898	   -30.5481	    -8.5602	    -7.3853	   -20.1416	   -31.3034	   -12.1689	     0.2518	   -13.0081	    -0.9232	
   -19.4702	   -31.3034	   -10.8261	    -8.3923	   -21.9040	   -32.1426	   -13.8474	    -2.0981	   -13.1760	    -3.1052	
   -18.7149	   -31.5552	   -13.1760	    -8.6441	   -23.5825	   -32.3105	   -15.3580	    -3.9444	   -12.6724	    -5.2872	
   -17.7917	   -31.2195	   -15.2740	    -8.2245	   -25.0092	   -31.8909	   -16.4490	    -5.4550	   -11.8332	    -7.3013	
   -16.7847	   -30.4642	   -17.0364	    -7.2174	   -26.1002	   -31.1356	   -17.2882	    -6.5460	   -10.7422	    -8.9798	
   -15.7776	   -29.4571	   -18.3792	    -5.9586	   -26.7715	   -30.2124	   -17.7078	    -7.4692	    -9.8190	   -10.4065	
   -14.8544	   -28.1982	   -19.2184	    -4.6158	   -27.1912	   -29.3732	   -17.8757	    -8.2245	    -9.0637	   -11.4136	
   -14.0152	   -26.7715	   -19.8059	    -3.4409	   -27.3590	   -28.7018	   -17.6239	    -8.8959	    -8.7280	   -12.0850	
   -13.3438	   -25.4288	   -19.9738	    -2.4338	   -27.2751	   -28.4500	   -17.1204	    -9.3155	    -8.7280	   -12.3367	
   -12.8403	   -24.0860	   -19.6381	    -1.7624	   -26.8555	   -28.4500	   -16.3651	    -9.3994	    -8.8959	   -12.2528	
   -12.3367	   -22.9111	   -18.7149	    -1.4267	   -26.3519	   -28.7018	   -15.3580	    -9.1476	    -9.0637	   -11.9171	
   -11.9171	   -21.9040	   -17.2882	    -1.5106	   -25.5966	   -29.2053	   -14.1830	    -8.6441	    -9.3155	   -11.2457	
   -11.4975	   -21.1487	   -15.3580	    -2.0981	   -24.9252	   -29.8767	   -12.9242	    -8.0566	    -9.3994	   -10.4065	
   -11.2457	   -20.5612	   -13.1760	    -3.3569	   -24.2538	   -30.7159	   -11.7493	    -7.6370	    -9.4833	    -9.6512	
   -10.9940	   -19.9738	   -10.8261	    -5.3711	   -23.7503	   -31.8909	   -10.7422	    -7.6370	    -9.5673	    -9.0637	
   -10.7422	   -19.3024	    -8.6441	    -8.0566	   -23.4146	   -33.4854	    -9.9869	    -8.2245	    -9.6512	    -8.6441	
   -10.4904	   -18.2953	    -6.7139	   -11.3297	   -23.3307	   -35.4156	    -9.4833	    -9.4833	    -9.8190	    -8.3923	
   -10.2386	   -16.9525	    -5.3711	   -15.0223	   -23.4985	   -37.8494	    -9.3994	   -11.2457	   -10.0708	    -8.1406	
    -9.9030	   -15.3580	    -4.7836	   -18.9667	   -23.9182	   -40.6189	    -9.7351	   -13.5956	   -10.4065	    -7.8888	
    -9.8190	   -13.7634	    -5.2872	   -22.8271	   -24.7574	   -43.7241	   -10.4904	   -16.3651	   -10.9940	    -7.6370	
   -10.1547	   -12.5046	    -6.9656	   -26.5198	   -25.9323	   -46.8292	   -11.4975	   -19.5541	   -11.7493	    -7.3853	
   -11.2457	   -12.0010	    -9.9030	   -29.9606	   -27.3590	   -49.9344	   -12.6724	   -23.0789	   -12.8403	    -7.3853	
   -13.3438	   -12.4207	   -13.5956	   -32.8979	   -28.8696	   -52.7039	   -13.7634	   -26.7715	   -14.3509	    -7.6370	
   -16.4490	   -14.1830	   -17.8757	   -35.3317	   -30.3802	   -54.9698	   -14.9384	   -30.3802	   -16.1972	    -8.2245	
   -20.1416	   -17.1204	   -22.0718	   -37.1780	   -31.8909	   -56.4804	   -16.0294	   -33.6533	   -18.3792	    -9.3155	
   -24.1699	   -21.1487	   -25.9323	   -38.4369	   -33.1497	   -57.2357	   -17.1204	   -36.0870	   -20.8130	   -10.9100	
   -28.0304	   -25.8484	   -29.0375	   -39.1083	   -34.2407	   -57.2357	   -18.2953	   -37.5977	   -23.2468	   -12.9242	
   -31.5552	   -30.7159	   -31.2195	   -39.5279	   -35.2478	   -56.7322	   -19.4702	   -38.1012	   -25.7645	   -15.4419	
   -34.5764	   -35.2478	   -32.4783	   -39.8636	   -36.0031	   -55.9769	   -20.6451	   -37.6816	   -28.0304	   -18.1274	
   -37.2620	   -39.2761	   -32.8140	   -40.1993	   -36.6745	   -55.3055	   -21.6522	   -36.6745	   -30.1285	   -20.8969	
   -39.6118	   -42.4652	   -32.1426	   -40.7028	   -37.0102	   -54.8019	   -22.3236	   -35.1639	   -31.7230	   -23.4985	
   -41.6260	   -44.8151	   -30.5481	   -41.3742	   -36.9263	   -54.5502	   -22.4915	   -33.2336	   -32.9819	   -25.6805	
   -42.9688	   -46.3257	   -28.1143	   -42.0456	   -36.5067	   -54.5502	   -22.1558	   -30.9677	   -33.6533	   -27.3590	
   -43.5562	   -46.9971	   -25.0092	   -42.7170	   -35.4996	   -54.6341	   -21.2326	   -28.5339	   -33.9890	   -28.5339	
   -43.2205	   -46.8292	   -21.6522	   -43.1366	   -34.0729	   -54.7180	   -19.7220	   -26.2680	   -33.8211	   -29.1214	
   -42.2134	   -45.9061	   -18.2114	   -43.2205	   -32.1426	   -54.9698	   -17.7078	   -24.3378	   -33.1497	   -29.1214	
   -40.4510	   -44.4794	   -15.1062	   -42.8848	   -29.8767	   -55.0537	   -15.1901	   -22.7432	   -32.0587	   -28.3661	
   -38.4369	   -42.7170	   -12.7563	   -42.1295	   -27.3590	   -55.0537	   -12.4207	   -21.6522	   -30.2963	   -27.0233	
   -36.3388	   -40.7028	   -11.4136	   -40.9546	   -24.7574	   -54.8019	    -9.4833	   -20.8969	   -27.7786	   -25.0092	
   -34.4086	   -38.7726	   -11.2457	   -39.4440	   -22.4075	   -54.2145	    -6.7139	   -20.3094	   -24.5895	   -22.4075	
   -32.9819	   -37.0941	   -12.2528	   -37.8494	   -20.4773	   -53.2913	    -4.2801	   -19.9738	   -20.8130	   -19.3863	
   -32.0587	   -35.8353	   -14.1830	   -36.1710	   -18.9667	   -51.7807	    -2.2659	   -19.6381	   -16.7007	   -16.1972	
   -31.3873	   -35.1639	   -16.7847	   -34.5764	   -17.7917	   -49.9344	    -0.9232	   -19.4702	   -12.6724	   -13.0081	
   -30.7999	   -34.9121	   -19.3024	   -32.9819	   -17.0364	   -47.7524	    -0.1678	   -19.3024	    -9.0637	    -9.9030	
   -29.9606	   -34.9960	   -21.4005	   -31.3873	   -16.5329	   -45.3186	     0.0000	   -19.2184	    -6.2103	    -7.1335	
   -28.7018	   -35.2478	   -22.7432	   -29.7089	   -16.4490	   -42.8009	    -0.4196	   -19.0506	    -4.3640	    -4.7836	
   -27.1072	   -35.4996	   -23.2468	   -27.8625	   -16.7847	   -40.4510	    -1.3428	   -18.5471	    -3.5248	    -3.1891	
   -25.1770	   -35.4996	   -23.2468	   -25.8484	   -17.9596	   -38.2690	    -3.0212	   -17.6239	    -3.7766	    -2.2659	
   -23.1628	   -35.2478	   -22.9950	   -23.7503	   -20.0577	   -36.4227	    -5.2872	   -16.1972	    -4.7836	    -2.0142	
   -21.2326	   -34.5764	   -22.6593	   -21.7361	   -22.8271	   -34.9960	    -7.8888	   -14.1830	    -6.4621	    -2.4338	
   -19.3863	   -33.5693	   -22.3236	   -19.9738	   -25.7645	   -33.9890	   -10.4904	   -11.9171	    -8.3923	    -3.4409	
   -17.7917	   -32.2266	   -21.7361	   -18.6310	   -28.4500	   -33.3176	   -12.7563	    -9.4833	   -10.4065	    -4.7836	
   -16.5329	   -30.7159	   -21.0648	   -17.7078	   -30.2963	   -32.8979	   -14.5187	    -7.1335	   -12.2528	    -6.4621	
   -15.6097	   -29.3732	   -20.1416	   -17.4561	   -31.1356	   -32.5623	   -15.6097	    -5.1193	   -13.5956	    -8.1406	
   -15.0223	   -28.1143	   -19.1345	   -17.5400	   -31.0516	   -32.1426	   -16.1133	    -3.7766	   -14.5187	    -9.9030	
   -14.7705	   -27.1072	   -18.0435	   -18.1274	   -30.2963	   -31.6391	   -16.1972	    -3.2730	   -14.8544	   -11.5814	
   -14.6866	   -26.2680	   -17.0364	   -18.8828	   -29.2892	   -30.9677	   -15.8615	    -3.6926	   -14.7705	   -13.0920	
   -14.7705	   -25.4288	   -15.9454	   -19.7220	   -28.1143	   -30.0446	   -15.4419	    -5.0354	   -14.4348	   -14.1830	
   -14.8544	   -24.3378	   -14.6866	   -20.6451	   -27.0233	   -29.0375	   -14.9384	    -7.2174	   -14.0152	   -15.0223	
   -14.9384	   -23.2468	   -13.2599	   -21.6522	   -26.1002	   -28.0304	   -14.6027	    -9.9030	   -13.7634	   -15.4419	
   -15.1062	   -22.1558	   -11.9171	   -22.5754	   -25.4288	   -27.1072	   -14.6866	   -12.8403	   -13.9313	   -15.6097	
   -15.4419	   -21.3165	   -10.6583	   -23.6664	   -25.0931	   -26.4359	   -15.1062	   -15.8615	   -14.6866	   -15.6097	
   -16.1133	   -20.9808	    -9.3994	   -24.8413	   -25.0092	   -26.1002	   -15.8615	   -18.7988	   -16.0294	   -15.4419	
   -17.0364	   -21.2326	    -8.1406	   -26.1002	   -24.9252	   -26.1841	   -16.7007	   -21.7361	   -17.6239	   -15.3580	
   -18.2114	   -22.2397	    -6.8817	   -27.3590	   -24.5895	   -26.6037	   -17.2882	   -24.4217	   -19.3024	   -15.1901	
   -19.6381	   -23.7503	    -5.3711	   -28.4500	   -23.8342	   -27.4429	   -17.3721	   -26.9394	   -20.7291	   -15.1062	
   -21.2326	   -25.8484	    -3.7766	   -29.3732	   -22.5754	   -28.7018	   -16.7847	   -29.2053	   -21.5683	   -14.9384	
   -22.7432	   -27.9465	    -2.0142	   -30.0446	   -20.7291	   -30.5481	   -15.4419	   -30.8838	   -21.8201	   -14.6866	
   -23.8342	   -29.7089	    -0.3357	   -30.5481	   -18.6310	   -32.7301	   -13.5117	   -31.9748	   -21.4844	   -14.1830	
   -24.3378	   -30.8838	     1.2589	   -30.7999	   -16.1972	   -35.0800	   -10.9100	   -32.3105	   -20.7291	   -13.2599	
   -24.0021	   -31.3873	     2.5177	   -30.7159	   -13.8474	   -37.5137	    -7.8888	   -31.8909	   -19.6381	   -11.7493	
   -22.9950	   -31.0516	     3.3569	   -30.5481	   -11.7493	   -39.6118	    -4.5319	   -30.6320	   -18.3792	    -9.6512	
   -21.4844	   -30.2963	     3.5248	   -30.3802	    -9.9869	   -41.3742	    -1.1749	   -28.3661	   -17.2882	    -7.1335	
   -19.8059	   -29.2053	     3.1052	   -30.2963	    -8.9798	   -42.6331	     1.9302	   -25.4288	   -16.4490	    -4.5319	
   -18.2114	   -27.8625	     2.2659	   -30.3802	    -8.7280	   -43.4723	     4.6158	   -22.1558	   -16.0294	    -2.1820	
   -17.0364	   -26.6037	     1.0910	   -30.6320	    -9.3155	   -43.9758	     6.2943	   -18.7988	   -16.1133	    -0.5035	
   -16.3651	   -25.3448	    -0.5035	   -30.9677	   -10.8261	   -44.1437	     6.8817	   -15.7776	   -16.5329	     0.1678	
   -16.3651	   -24.3378	    -2.5177	   -31.2195	   -13.1760	   -43.9758	     5.9586	   -13.3438	   -17.1204	    -0.2518	
   -17.1204	   -23.5825	    -5.2032	   -31.3034	   -16.4490	   -43.4723	     3.2730	   -11.4975	   -17.6239	    -1.8463	
   -18.5471	   -23.3307	    -8.6441	   -31.3034	   -20.4773	   -42.7170	    -1.0071	   -10.0708	   -17.9596	    -4.1962	
   -20.6451	   -23.4146	   -12.5885	   -31.2195	   -25.0931	   -41.7938	    -6.6299	    -8.9798	   -18.2114	    -7.1335	
   -23.3307	   -24.1699	   -16.7847	   -31.1356	   -29.6249	   -40.8707	   -12.8403	    -8.2245	   -18.3792	   -10.1547	
   -26.6037	   -25.4288	   -20.4773	   -31.2195	   -33.6533	   -40.1154	   -18.9667	    -7.9727	   -18.7988	   -13.0920	
   -30.1285	   -27.3590	   -23.5825	   -31.4713	   -36.9263	   -39.6118	   -24.2538	    -8.3084	   -19.4702	   -15.7776	
   -33.9890	   -29.8767	   -26.1002	   -32.1426	   -39.1922	   -39.6118	   -28.3661	    -9.4833	   -20.6451	   -18.2953	
   -37.9333	   -32.8140	   -28.2822	   -33.4854	   -40.6189	   -40.3671	   -31.2195	   -11.8332	   -22.6593	   -20.8130	
   -42.0456	   -36.2549	   -30.6320	   -35.5835	   -41.7099	   -42.1295	   -33.2336	   -15.4419	   -25.5966	   -23.6664	
   -46.2418	   -39.9475	   -33.4015	   -38.3530	   -42.7170	   -44.8990	   -34.5764	   -20.0577	   -29.3732	   -26.9394	
   -50.1862	   -43.5562	   -36.5067	   -41.5421	   -43.7241	   -48.5916	   -35.5835	   -25.3448	   -33.4854	   -30.4642	
   -53.6270	   -46.5775	   -39.5279	   -44.6472	   -44.5633	   -52.6199	   -36.0870	   -30.6320	   -37.0941	   -33.7372	
   -55.8090	   -48.7595	   -41.8777	   -47.2488	   -44.9829	   -56.5643	   -36.0031	   -35.4156	   -39.6118	   -36.1710	
   -56.4804	   -49.6826	   -43.0527	   -49.0952	   -44.5633	   -59.8373	   -35.0800	   -39.1922	   -40.3671	   -37.5977	
   -55.3894	   -49.3469	   -42.8009	   -49.9344	   -43.3044	   -62.0193	   -33.4015	   -41.7099	   -39.2761	   -37.7655	
   -52.7878	   -48.0881	   -41.3742	   -49.7665	   -41.2064	   -63.0264	   -31.0516	   -42.9688	   -36.5906	   -36.7584	
   -49.3469	   -46.3257	   -38.8565	   -48.9273	   -38.7726	   -62.9425	   -28.3661	   -43.1366	   -32.8140	   -34.8282	
   -45.6543	   -44.7311	   -35.9192	   -47.7524	   -36.1710	   -62.0193	   -25.6805	   -42.5491	   -28.3661	   -32.3944	
   -42.5491	   -43.8080	   -32.7301	   -46.4935	   -33.8211	   -60.5087	   -23.1628	   -41.7938	   -23.8342	   -29.6249	
   -40.3671	   -43.7241	   -29.6249	   -45.4025	   -31.8069	   -58.9981	   -21.0648	   -41.0385	   -19.6381	   -26.9394	
   -39.2761	   -44.5633	   -26.6876	   -44.7311	   -30.2124	   -57.7393	   -19.4702	   -40.5350	   -15.9454	   -24.5056	
   -39.0244	   -45.9061	   -23.8342	   -44.3954	   -29.2053	   -56.9839	   -18.3792	   -40.4510	   -13.0081	   -22.5754	
   -39.4440	   -47.4167	   -20.9808	   -44.2276	   -28.6179	   -56.8161	   -17.7917	   -40.5350	   -10.9940	   -21.2326	
   -39.8636	   -48.5077	   -18.2114	   -43.9758	   -28.2822	   -57.1518	   -17.4561	   -40.7867	    -9.7351	   -20.3094	
   -40.0314	   -48.8434	   -15.7776	   -43.4723	   -28.1143	   -57.5714	   -17.2882	   -40.9546	    -9.2316	   -19.7220	
   -39.7797	   -48.3398	   -13.7634	   -42.6331	   -27.7786	   -57.9910	   -17.0364	   -40.8707	    -9.4833	   -19.2184	
   -39.0244	   -47.0810	   -12.5046	   -41.5421	   -27.3590	   -58.1589	   -16.6168	   -40.4510	   -10.4904	   -18.7988	
   -38.0173	   -45.4025	   -12.3367	   -40.5350	   -27.0233	   -58.1589	   -16.1133	   -39.4440	   -12.0010	   -18.3792	
   -37.0102	   -43.5562	   -13.5117	   -39.7797	   -26.9394	   -57.9910	   -15.5258	   -37.9333	   -14.0152	   -17.9596	
   -36.0870	   -42.0456	   -16.1133	   -39.6118	   -27.3590	   -57.8232	   -15.1901	   -35.7513	   -16.5329	   -17.6239	
   -35.5835	   -41.1224	   -19.8898	   -40.2832	   -28.2822	   -57.7393	   -15.1901	   -33.2336	   -19.3863	   -17.5400	
   -35.6674	   -41.0385	   -24.6735	   -42.0456	   -29.8767	   -58.0750	   -15.6097	   -30.4642	   -22.4915	   -17.7078	
   -36.3388	   -41.7938	   -29.9606	   -44.8151	   -31.8909	   -58.8303	   -16.4490	   -27.8625	   -25.4288	   -18.1274	
   -37.5977	   -43.3044	   -35.4156	   -48.5077	   -34.1568	   -60.0052	   -17.7078	   -25.5966	   -27.9465	   -18.4631	
   -39.2761	   -45.2347	   -40.3671	   -52.8717	   -36.5067	   -61.2640	   -19.1345	   -23.7503	   -29.7928	   -18.7149	
   -41.2064	   -47.3328	   -44.6472	   -57.3196	   -38.6887	   -62.4390	   -20.6451	   -22.4915	   -30.7999	   -18.7149	
   -43.2205	   -49.3469	   -47.6685	   -61.5997	   -40.5350	   -63.1943	   -22.0718	   -21.6522	   -30.8838	   -18.3792	
   -44.9829	   -50.8575	   -49.0952	   -65.2084	   -41.7938	   -63.5300	   -23.3307	   -21.3165	   -30.2124	   -17.7078	
   -46.1578	   -51.8646	   -48.7595	   -67.8101	   -42.4652	   -63.2782	   -24.4217	   -21.3165	   -28.8696	   -16.7847	
   -46.6614	   -52.0325	   -46.4096	   -69.1528	   -42.2974	   -62.5229	   -25.1770	   -21.4844	   -26.9394	   -15.7776	
   -45.9061	   -51.4450	   -42.0456	   -69.0689	   -41.2064	   -61.1801	   -25.5127	   -21.7361	   -24.5895	   -14.6027	
   -43.9758	   -49.9344	   -36.0031	   -67.4744	   -39.2761	   -59.4177	   -25.4288	   -21.9040	   -22.2397	   -13.3438	
   -40.7028	   -47.5006	   -28.7857	   -64.3692	   -36.5906	   -56.9839	   -24.7574	   -21.7361	   -19.9738	   -12.0850	
   -36.3388	   -44.3954	   -20.8969	   -60.0052	   -33.4015	   -54.1306	   -23.6664	   -21.4844	   -18.1274	   -10.7422	
   -31.3873	   -40.7028	   -13.0081	   -54.7180	   -30.0446	   -50.8575	   -22.3236	   -20.9808	   -16.9525	    -9.5673	
   -26.3519	   -36.6745	    -5.8746	   -49.0112	   -26.8555	   -47.4167	   -20.8969	   -20.4773	   -16.5329	    -8.4763	
   -21.9040	   -32.8140	    -0.0839	   -43.3884	   -24.1699	   -44.0598	   -19.6381	   -19.9738	   -16.7847	    -7.7209	
   -18.4631	   -29.3732	     3.6926	   -38.3530	   -22.1558	   -41.1224	   -18.5471	   -19.6381	   -17.8757	    -7.3853	
   -16.3651	   -26.8555	     5.2032	   -34.1568	   -20.8969	   -38.7726	   -17.8757	   -19.5541	   -19.7220	    -7.6370	
   -15.7776	   -25.4288	     4.2801	   -31.1356	   -20.3094	   -37.1780	   -17.6239	   -19.6381	   -22.2397	    -8.5602	
   -16.5329	   -25.2609	     1.4267	   -29.2053	   -20.3094	   -36.2549	   -17.7078	   -19.8059	   -25.3448	   -10.0708	
   -18.3792	   -26.1841	    -2.9373	   -28.2822	   -20.8130	   -35.8353	   -18.0435	   -19.9738	   -28.7018	   -12.0010	
   -21.0648	   -28.1982	    -7.9727	   -28.1143	   -21.5683	   -35.7513	   -18.5471	   -20.1416	   -31.9748	   -14.0152	
   -24.3378	   -30.7999	   -13.0081	   -28.5339	   -22.6593	   -36.0031	   -18.9667	   -20.1416	   -34.8282	   -15.9454	
   -27.7786	   -33.9050	   -17.5400	   -29.2053	   -23.8342	   -36.4227	   -19.2184	   -20.3094	   -36.9263	   -17.5400	
   -31.4713	   -37.2620	   -21.3165	   -30.1285	   -25.1770	   -37.0941	   -19.4702	   -20.7291	   -38.1012	   -18.7988	
   -35.1639	   -40.6189	   -24.3378	   -31.2195	   -26.6876	   -38.1012	   -19.6381	   -21.3165	   -38.4369	   -19.8059	
   -38.9404	   -43.9758	   -26.7715	   -32.5623	   -28.3661	   -39.6118	   -19.8898	   -22.2397	   -37.8494	   -20.6451	
   -42.7170	   -47.2488	   -28.7857	   -34.1568	   -30.2963	   -41.7099	   -20.3934	   -23.1628	   -36.6745	   -21.3165	
   -46.4935	   -50.3540	   -30.4642	   -36.0031	   -32.3944	   -44.1437	   -21.2326	   -24.1699	   -35.0800	   -21.9879	
   -50.1022	   -53.2074	   -31.8069	   -38.1851	   -34.5764	   -46.8292	   -22.4915	   -25.0931	   -33.4854	   -22.7432	
   -53.1235	   -55.6412	   -32.8979	   -40.3671	   -36.5906	   -49.5148	   -24.0021	   -25.9323	   -32.0587	   -23.5825	
   -55.3894	   -57.3196	   -33.6533	   -42.3813	   -38.2690	   -51.6968	   -25.5127	   -26.8555	   -30.7999	   -24.7574	
   -56.6483	   -58.2428	   -33.9890	   -43.8919	   -39.4440	   -53.3752	   -26.8555	   -27.7786	   -29.7928	   -26.1002	
   -56.7322	   -58.0750	   -33.9890	   -44.8151	   -40.1154	   -54.2145	   -27.9465	   -28.5339	   -28.8696	   -27.5269	
   -55.7251	   -56.6483	   -33.5693	   -44.8990	   -40.3671	   -54.3823	   -28.5339	   -29.1214	   -28.0304	   -28.9536	
   -53.5431	   -54.0466	   -32.5623	   -44.2276	   -40.1154	   -53.8788	   -28.7018	   -29.2892	   -27.1072	   -30.1285	
   -50.5219	   -50.6058	   -30.9677	   -43.1366	   -39.5279	   -52.8717	   -28.5339	   -29.2053	   -26.0162	   -30.8838	
   -46.9971	   -46.7453	   -29.0375	   -41.8777	   -38.6887	   -51.6129	   -27.9465	   -28.8696	   -24.9252	   -31.1356	
   -43.3044	   -43.1366	   -26.7715	   -40.8707	   -37.5977	   -50.3540	   -27.1912	   -28.4500	   -24.0021	   -30.9677	
   -39.7797	   -40.2832	   -24.3378	   -40.1993	   -36.4227	   -49.2630	   -26.2680	   -28.0304	   -23.2468	   -30.4642	
   -36.6745	   -38.5208	   -21.8201	   -40.0314	   -35.1639	   -48.4238	   -25.2609	   -27.5269	   -22.8271	   -29.7928	
   -33.9890	   -37.5137	   -19.1345	   -40.1993	   -33.8211	   -47.8363	   -24.2538	   -27.0233	   -22.7432	   -29.1214	
   -31.6391	   -36.9263	   -16.3651	   -40.3671	   -32.5623	   -47.4167	   -23.5825	   -26.3519	   -22.9111	   -28.2822	
   -29.6249	   -36.3388	   -13.6795	   -40.1993	   -31.4713	   -47.0810	   -23.1628	   -25.5966	   -23.1628	   -27.5269	
   -27.6947	   -35.4996	   -11.2457	   -39.4440	   -30.7159	   -46.5775	   -23.2468	   -24.9252	   -23.3307	   -26.6037	
   -25.6805	   -34.2407	    -9.3155	   -38.1012	   -30.2124	   -45.9061	   -23.5825	   -24.2538	   -23.4146	   -25.7645	
   -23.7503	   -32.5623	    -8.2245	   -36.2549	   -29.7928	   -45.0668	   -23.9182	   -23.7503	   -23.4146	   -24.8413	
   -21.9040	   -30.6320	    -7.9727	   -34.1568	   -29.2892	   -43.8919	   -24.1699	   -23.5825	   -23.4985	   -24.1699	
   -20.3094	   -28.7018	    -8.4763	   -32.1426	   -28.6179	   -42.7170	   -24.1699	   -23.6664	   -23.9182	   -23.6664	
   -19.1345	   -27.1072	    -9.9030	   -30.5481	   -27.7786	   -41.6260	   -23.9182	   -23.8342	   -24.6735	   -23.4985	
   -18.7149	   -25.8484	   -12.0850	   -29.5410	   -26.9394	   -40.7028	   -23.4146	   -24.0860	   -25.9323	   -23.8342	
   -19.2184	   -25.3448	   -14.8544	   -29.4571	   -26.2680	   -40.1993	   -22.9111	   -24.2538	   -27.6108	   -24.6735	
   -20.7291	   -25.5127	   -18.2114	   -30.2124	   -25.9323	   -40.1154	   -22.5754	   -24.5056	   -29.7089	   -26.1002	
   -23.2468	   -26.5198	   -21.9040	   -31.8069	   -25.9323	   -40.6189	   -22.3236	   -24.8413	   -32.0587	   -28.0304	
   -26.4359	   -28.2822	   -25.5966	   -34.0729	   -26.2680	   -41.5421	   -22.1558	   -25.5966	   -34.4086	   -30.2124	
   -29.7928	   -30.5481	   -29.0375	   -36.6745	   -26.6037	   -42.6331	   -21.9879	   -26.6876	   -36.5067	   -32.3944	
   -32.9819	   -33.1497	   -31.8069	   -39.1083	   -26.9394	   -43.6401	   -21.5683	   -28.0304	   -38.0173	   -34.1568	
   -35.4156	   -35.4996	   -33.7372	   -40.8707	   -27.0233	   -44.3115	   -20.9808	   -29.5410	   -38.9404	   -35.4156	
   -36.8423	   -37.5137	   -34.6603	   -41.7938	   -26.7715	   -44.4794	   -20.0577	   -31.1356	   -39.2761	   -35.8353	
   -37.3459	   -39.0244	   -34.7443	   -41.6260	   -26.3519	   -44.2276	   -18.9667	   -32.7301	   -39.1083	   -35.4156	
   -37.0102	   -39.8636	   -33.9050	   -40.4510	   -25.6805	   -43.6401	   -17.7917	   -34.0729	   -38.6047	   -34.2407	
   -36.0031	   -40.1993	   -32.2266	   -38.5208	   -25.0092	   -42.8848	   -16.7007	   -35.1639	   -37.9333	   -32.5623	
   -34.6603	   -40.0314	   -29.6249	   -36.0031	   -24.5056	   -42.2134	   -15.8615	   -35.8353	   -37.2620	   -30.4642	
   -33.1497	   -39.5279	   -26.4359	   -33.2336	   -24.4217	   -41.7099	   -15.4419	   -36.0031	   -36.5067	   -28.0304	
   -31.7230	   -38.7726	   -22.9111	   -30.5481	   -24.9252	   -41.4581	   -15.6937	   -35.4996	   -35.8353	   -25.4288	
   -30.2963	   -37.9333	   -19.2184	   -28.1143	   -26.1002	   -41.6260	   -16.7007	   -34.4925	   -34.9960	   -22.6593	
   -28.9536	   -36.9263	   -15.7776	   -26.2680	   -27.9465	   -42.2134	   -18.2953	   -32.8979	   -33.8211	   -19.8898	
   -27.5269	   -35.8353	   -12.5046	   -24.7574	   -29.9606	   -43.1366	   -20.1416	   -30.8838	   -32.3105	   -17.2043	
   -26.1002	   -34.5764	    -9.4833	   -23.7503	   -31.8069	   -44.3115	   -22.0718	   -28.8696	   -30.6320	   -14.7705	
   -24.8413	   -33.3176	    -6.5460	   -23.1628	   -33.2336	   -45.7382	   -23.6664	   -27.1912	   -29.1214	   -13.0920	
   -24.0860	   -32.3105	    -3.9444	   -23.1628	   -34.1568	   -47.3328	   -24.9252	   -26.0162	   -28.3661	   -12.4207	
   -24.1699	   -31.7230	    -2.0142	   -23.9182	   -34.8282	   -49.0952	   -26.0162	   -25.5127	   -28.6179	   -13.0920	
   -25.2609	   -31.9748	    -1.1749	   -25.4288	   -35.4996	   -50.9415	   -27.1912	   -25.7645	   -30.1285	   -15.1901	
   -27.1912	   -32.9819	    -1.6785	   -27.6108	   -36.3388	   -52.9556	   -28.6179	   -26.7715	   -32.7301	   -18.4631	
   -29.7089	   -34.5764	    -3.3569	   -30.3802	   -37.3459	   -54.8019	   -30.2124	   -28.5339	   -35.9192	   -22.6593	
   -32.3944	   -36.3388	    -5.8746	   -33.2336	   -38.2690	   -56.3126	   -31.6391	   -30.7159	   -39.0244	   -27.0233	
   -34.6603	   -37.7655	    -8.6441	   -35.8353	   -38.8565	   -57.3196	   -32.7301	   -33.0658	   -41.4581	   -31.0516	
   -36.2549	   -38.6047	   -11.2457	   -37.8494	   -38.7726	   -57.5714	   -33.1497	   -35.2478	   -42.8848	   -34.4925	
   -37.0102	   -38.6887	   -13.4277	   -39.2761	   -38.1012	   -57.1518	   -32.8140	   -36.8423	   -43.0527	   -36.8423	
   -37.1780	   -38.1012	   -15.2740	   -40.1993	   -37.0102	   -56.0608	   -31.8069	   -37.5977	   -42.2974	   -38.3530	
   -37.0941	   -37.3459	   -16.9525	   -40.7028	   -35.8353	   -54.6341	   -30.5481	   -37.4298	   -40.8707	   -39.0244	
   -37.0941	   -36.7584	   -18.6310	   -41.2064	   -34.9121	   -53.0396	   -29.1214	   -36.3388	   -39.1083	   -38.8565	
   -37.4298	   -36.8423	   -20.5612	   -41.7099	   -34.5764	   -51.5289	   -27.9465	   -34.6603	   -37.1780	   -38.1012	
   -38.2690	   -37.9333	   -22.5754	   -42.2974	   -34.9121	   -50.2701	   -26.9394	   -32.4783	   -35.2478	   -36.7584	
   -39.4440	   -39.8636	   -24.7574	   -42.8848	   -36.0031	   -49.3469	   -26.4359	   -29.9606	   -33.4015	   -35.0800	
   -40.9546	   -42.5491	   -26.9394	   -43.4723	   -37.5977	   -48.9273	   -26.4359	   -27.3590	   -31.5552	   -33.2336	
   -42.4652	   -45.5704	   -28.9536	   -44.0598	   -39.6957	   -48.8434	   -27.1072	   -24.8413	   -29.8767	   -31.3873	
   -43.8919	   -48.3398	   -30.6320	   -44.5633	   -41.9617	   -49.1791	   -28.2822	   -22.5754	   -28.4500	   -29.7089	
   -44.9829	   -50.5219	   -31.9748	   -44.9829	   -44.2276	   -49.5987	   -29.9606	   -20.7291	   -27.3590	   -28.4500	
   -45.7382	   -52.0325	   -32.9819	   -45.1508	   -46.3257	   -50.0183	   -31.8909	   -19.4702	   -26.7715	   -27.6108	
   -46.1578	   -52.7039	   -33.8211	   -45.0668	   -47.9202	   -50.2701	   -33.6533	   -18.6310	   -26.6037	   -27.3590	
   -46.2418	   -52.8717	   -34.3246	   -44.4794	   -48.9273	   -50.2701	   -35.0800	   -18.2953	   -26.7715	   -27.6108	
   -45.9900	   -52.7039	   -34.4925	   -43.5562	   -49.1791	   -49.9344	   -35.8353	   -18.3792	   -27.1072	   -28.0304	
   -45.5704	   -52.3682	   -34.4086	   -42.2974	   -48.6755	   -49.5148	   -36.0031	   -18.8828	   -27.3590	   -28.5339	
   -44.8151	   -52.0325	   -33.9050	   -40.9546	   -47.5006	   -48.8434	   -35.4996	   -19.7220	   -27.2751	   -28.7857	
   -43.8080	   -51.5289	   -33.1497	   -39.6118	   -45.5704	   -48.2559	   -34.4925	   -20.9808	   -26.6876	   -28.7857	
   -42.4652	   -50.9415	   -32.2266	   -38.3530	   -43.2205	   -47.6685	   -33.0658	   -22.5754	   -25.5127	   -28.3661	
   -40.9546	   -49.9344	   -31.1356	   -37.1780	   -40.7028	   -47.2488	   -31.5552	   -24.6735	   -23.9182	   -27.6947	
   -39.1922	   -48.6755	   -30.2124	   -36.0870	   -38.2690	   -46.9971	   -30.0446	   -27.2751	   -21.9040	   -26.6876	
   -37.3459	   -47.1649	   -29.5410	   -35.1639	   -36.2549	   -46.9971	   -28.9536	   -30.4642	   -19.8059	   -25.4288	
   -35.4156	   -45.5704	   -29.2892	   -34.4925	   -34.9121	   -47.1649	   -28.2822	   -34.0729	   -17.6239	   -24.0860	
   -33.5693	   -43.9758	   -29.4571	   -34.0729	   -34.1568	   -47.5006	   -28.0304	   -37.9333	   -15.7776	   -22.6593	
   -31.8909	   -42.4652	   -30.0446	   -34.0729	   -33.9890	   -47.8363	   -28.0304	   -41.5421	   -14.3509	   -21.1487	
   -30.2963	   -41.0385	   -30.6320	   -34.4086	   -33.9050	   -47.8363	   -27.8625	   -44.3115	   -13.3438	   -19.7220	
   -28.7018	   -39.6118	   -31.1356	   -34.9960	   -33.8211	   -47.3328	   -27.3590	   -45.7382	   -12.8403	   -18.2114	
   -27.1912	   -38.1012	   -31.0516	   -35.8353	   -33.1497	   -46.2418	   -26.3519	   -45.4025	   -12.7563	   -16.7007	
   -25.7645	   -36.4227	   -30.1285	   -36.6745	   -31.8069	   -44.5633	   -24.8413	   -43.3044	   -13.0081	   -15.2740	
   -24.3378	   -34.5764	   -28.1143	   -37.5137	   -29.7089	   -42.3813	   -22.8271	   -39.8636	   -13.5956	   -14.0152	
   -23.2468	   -32.6462	   -25.0092	   -38.1851	   -27.0233	   -40.1993	   -20.6451	   -35.5835	   -14.5187	   -13.1760	
   -22.6593	   -30.8838	   -20.9808	   -38.7726	   -24.0021	   -38.4369	   -18.6310	   -31.3034	   -15.9454	   -13.0920	
   -22.5754	   -29.4571	   -16.5329	   -39.3600	   -21.3165	   -37.5977	   -17.0364	   -27.4429	   -17.7917	   -13.9313	
   -23.3307	   -28.6179	   -12.1689	   -40.1154	   -19.5541	   -37.9333	   -16.2811	   -24.3378	   -19.9738	   -15.7776	
   -24.7574	   -28.5339	    -8.6441	   -41.2064	   -18.9667	   -39.5279	   -16.4490	   -22.2397	   -22.3236	   -18.3792	
   -27.1072	   -29.3732	    -6.4621	   -42.6331	   -19.7220	   -42.2134	   -17.5400	   -21.1487	   -24.6735	   -21.3165	
   -30.1285	   -31.2195	    -5.7068	   -44.3954	   -21.7361	   -45.4025	   -19.2184	   -21.0648	   -26.6876	   -24.3378	
   -33.9050	   -34.0729	    -6.2103	   -46.4096	   -24.5895	   -48.6755	   -21.3165	   -21.8201	   -28.1982	   -27.1072	
   -38.1012	   -37.7655	    -7.7209	   -48.4238	   -28.1143	   -51.8646	   -23.7503	   -23.4985	   -29.2053	   -29.4571	
   -42.7170	   -42.1295	    -9.7351	   -50.4379	   -31.9748	   -54.7180	   -26.3519	   -25.9323	   -29.7928	   -31.4713	
   -47.1649	   -46.6614	   -12.0850	   -52.2003	   -36.0031	   -57.2357	   -29.1214	   -28.8696	   -30.0446	   -33.1497	
   -51.1093	   -50.8575	   -14.7705	   -53.3752	   -39.8636	   -59.4177	   -31.8069	   -31.8909	   -29.7928	   -34.4086	
   -53.9627	   -54.1306	   -18.0435	   -53.8788	   -43.1366	   -61.1801	   -34.2407	   -34.6603	   -29.2053	   -35.2478	
   -55.3055	   -56.0608	   -21.9040	   -53.4592	   -45.8221	   -62.3550	   -36.3388	   -36.7584	   -28.2822	   -35.4996	
   -54.8019	   -56.4804	   -26.6037	   -52.2003	   -47.5845	   -62.7747	   -37.7655	   -37.9333	   -26.7715	   -35.1639	
   -52.5360	   -55.4733	   -31.7230	   -50.0183	   -48.5916	   -62.4390	   -38.6047	   -38.1012	   -24.9252	   -34.1568	
   -48.7595	   -53.2913	   -36.9263	   -47.3328	   -48.5916	   -61.5158	   -38.6047	   -37.2620	   -22.8271	   -32.5623	
   -44.0598	   -50.0183	   -41.5421	   -44.3115	   -47.7524	   -60.0052	   -37.7655	   -35.7513	   -20.5612	   -30.5481	
   -39.0244	   -46.1578	   -44.9829	   -41.2903	   -45.9061	   -58.3267	   -36.2549	   -33.9050	   -18.5471	   -28.1982	
   -34.0729	   -41.8777	   -46.9131	   -38.7726	   -43.5562	   -56.7322	   -34.3246	   -32.1426	   -16.9525	   -25.8484	
   -29.5410	   -37.5977	   -46.9971	   -37.0941	   -40.8707	   -55.3894	   -32.1426	   -30.7999	   -16.2811	   -23.8342	
   -25.9323	   -33.6533	   -45.4865	   -36.4227	   -38.4369	   -54.6341	   -30.2124	   -30.2963	   -16.7007	   -22.4915	
   -23.5825	   -30.1285	   -42.6331	   -37.0102	   -36.5067	   -54.5502	   -28.7857	   -30.6320	   -18.3792	   -22.0718	
   -23.0789	   -27.5269	   -39.0244	   -38.9404	   -35.1639	   -55.3894	   -27.8625	   -31.8069	   -21.4005	   -22.7432	
   -24.6735	   -26.1002	   -35.3317	   -41.8777	   -34.5764	   -56.9839	   -27.6108	   -33.6533	   -25.5127	   -24.5895	
   -28.4500	   -25.9323	   -32.1426	   -45.7382	   -34.5764	   -59.3338	   -27.9465	   -36.0870	   -30.3802	   -27.3590	
   -33.8211	   -27.1072	   -29.6249	   -49.7665	   -35.0800	   -62.1872	   -28.7018	   -38.9404	   -35.4996	   -30.5481	
   -40.1993	   -29.2892	   -27.6947	   -53.6270	   -36.0870	   -65.2084	   -29.9606	   -42.2134	   -40.4510	   -33.7372	
   -46.5775	   -32.2266	   -26.1002	   -56.7322	   -37.2620	   -68.1458	   -31.4713	   -45.9900	   -44.8151	   -36.5067	
   -52.1164	   -35.4996	   -24.7574	   -58.9981	   -38.4369	   -70.6635	   -33.1497	   -50.0183	   -48.3398	   -38.5208	
   -56.1447	   -38.6887	   -23.4985	   -60.3409	   -39.6957	   -72.7615	   -34.9960	   -54.0466	   -50.8575	   -39.8636	
   -58.6624	   -41.4581	   -22.5754	   -60.8444	   -40.8707	   -74.2722	   -36.9263	   -57.8232	   -52.4521	   -40.4510	
   -59.6695	   -43.7241	   -21.9040	   -60.7605	   -41.8777	   -75.1114	   -38.6047	   -60.6766	   -53.1235	   -40.6189	
   -59.4177	   -45.4025	   -21.6522	   -60.2570	   -42.6331	   -75.2792	   -40.0314	   -62.1872	   -52.7039	   -40.2832	
   -58.2428	   -46.4935	   -21.9040	   -59.3338	   -42.9688	   -74.5239	   -40.8707	   -61.7676	   -51.1093	   -39.6957	
   -56.3126	   -47.1649	   -22.5754	   -58.0750	   -42.6331	   -72.8455	   -40.9546	   -59.3338	   -48.3398	   -38.7726	
   -53.8788	   -47.3328	   -23.4985	   -56.5643	   -41.7099	   -70.3278	   -40.1993	   -55.0537	   -44.4794	   -37.5137	
   -51.2772	   -47.1649	   -24.5895	   -54.8019	   -40.1993	   -67.1387	   -38.7726	   -49.5148	   -39.9475	   -35.9192	
   -48.5077	   -46.6614	   -25.6805	   -52.9556	   -38.2690	   -63.5300	   -36.7584	   -43.3884	   -34.9960	   -33.9890	
   -45.7382	   -45.7382	   -26.4359	   -51.0254	   -36.0870	   -59.7534	   -34.3246	   -37.2620	   -30.2124	   -31.6391	
   -42.6331	   -44.3954	   -26.8555	   -48.9273	   -33.7372	   -56.1447	   -31.7230	   -31.6391	   -25.8484	   -29.0375	
   -39.2761	   -42.5491	   -27.0233	   -46.5775	   -31.3873	   -52.7878	   -29.2053	   -26.7715	   -22.4075	   -26.6876	
   -35.4156	   -40.1993	   -26.9394	   -43.9758	   -29.3732	   -49.9344	   -27.0233	   -22.8271	   -19.9738	   -24.8413	
   -31.1356	   -37.5137	   -27.0233	   -41.2064	   -27.6947	   -47.3328	   -25.2609	   -19.8898	   -18.7149	   -23.7503	
   -26.7715	   -34.7443	   -27.2751	   -38.1851	   -26.4359	   -45.1508	   -24.1699	   -17.8757	   -18.5471	   -23.5825	
   -22.4915	   -32.3105	   -27.9465	   -35.1639	   -25.7645	   -43.2205	   -23.6664	   -16.7007	   -19.3024	   -24.1699	
   -18.8828	   -30.5481	   -29.2053	   -32.2266	   -25.5966	   -41.4581	   -23.8342	   -16.2811	   -20.7291	   -25.0931	
   -16.3651	   -29.7089	   -30.8838	   -29.7089	   -26.1002	   -40.1154	   -24.4217	   -16.3651	   -22.5754	   -25.9323	
   -15.1901	   -30.2124	   -32.9819	   -27.8625	   -27.1912	   -39.1083	   -25.4288	   -16.8686	   -24.5056	   -26.6876	
   -15.6937	   -32.0587	   -35.2478	   -26.8555	   -28.5339	   -38.9404	   -26.5198	   -17.6239	   -26.3519	   -27.1912	
   -17.7917	   -35.2478	   -37.2620	   -26.8555	   -30.2124	   -39.6118	   -27.7786	   -18.5471	   -27.7786	   -27.6947	
   -21.4005	   -39.6118	   -38.9404	   -27.9465	   -31.8909	   -41.4581	   -29.2053	   -19.8059	   -28.7857	   -28.1982	
   -25.9323	   -44.6472	   -39.9475	   -29.9606	   -33.6533	   -44.1437	   -30.7159	   -21.2326	   -29.3732	   -28.7018	
   -30.9677	   -49.8505	   -39.9475	   -32.7301	   -35.2478	   -47.4167	   -32.3105	   -22.9950	   -29.4571	   -29.2053	
   -35.8353	   -54.4662	   -38.5208	   -35.6674	   -36.4227	   -50.6897	   -33.7372	   -24.9252	   -28.9536	   -29.5410	
   -39.8636	   -57.8232	   -35.2478	   -38.3530	   -36.7584	   -53.7109	   -34.5764	   -27.1072	   -27.9465	   -29.4571	
   -42.8009	   -59.5856	   -30.1285	   -40.5350	   -36.0870	   -56.3126	   -34.7443	   -29.3732	   -26.5198	   -28.8696	
   -44.6472	   -59.8373	   -23.4985	   -41.9617	   -34.4925	   -58.3267	   -34.0729	   -31.8069	   -24.8413	   -27.9465	
   -45.4865	   -58.6624	   -16.2811	   -42.8009	   -32.1426	   -59.8373	   -32.5623	   -34.4086	   -23.0789	   -26.6876	
   -45.7382	   -56.5643	    -9.3994	   -43.2205	   -29.3732	   -60.8444	   -30.6320	   -37.0102	   -21.4844	   -25.2609	
   -45.5704	   -53.8788	    -3.7766	   -43.3044	   -26.6037	   -61.4319	   -28.4500	   -39.6118	   -20.3094	   -23.9182	
   -45.3186	   -50.9415	    -0.2518	   -43.3044	   -24.1699	   -61.4319	   -26.2680	   -41.8777	   -19.6381	   -22.7432	
   -45.1508	   -48.1720	     0.7553	   -43.4723	   -22.4075	   -61.0962	   -24.4217	   -43.8080	   -19.8059	   -22.0718	
   -44.9829	   -45.9061	    -0.8392	   -43.8919	   -21.3165	   -60.5927	   -22.9950	   -45.0668	   -20.7291	   -21.9040	
   -45.1508	   -44.2276	    -4.9515	   -44.6472	   -20.9808	   -60.0052	   -21.9879	   -45.4865	   -22.4915	   -22.4075	
   -45.4865	   -43.1366	   -10.8261	   -45.7382	   -21.4005	   -59.5016	   -21.4844	   -44.7311	   -24.8413	   -23.4985	
   -45.9900	   -42.7170	   -17.9596	   -47.1649	   -22.4075	   -59.1660	   -21.3165	   -42.8009	   -27.2751	   -25.0092	
   -46.4096	   -42.7170	   -25.2609	   -48.5916	   -23.8342	   -58.9981	   -21.2326	   -39.6957	   -29.5410	   -26.6876	
   -46.5775	   -42.8848	   -31.9748	   -49.9344	   -25.5127	   -58.6624	   -21.2326	   -35.5835	   -31.2195	   -28.1982	
   -46.3257	   -43.2205	   -37.2620	   -50.8575	   -27.0233	   -58.0750	   -20.9808	   -30.9677	   -32.0587	   -29.0375	
   -45.6543	   -43.4723	   -40.8707	   -51.1932	   -28.1982	   -57.1518	   -20.3934	   -26.3519	   -31.9748	   -29.0375	
   -44.6472	   -43.5562	   -42.5491	   -50.9415	   -28.7857	   -55.9769	   -19.3863	   -22.2397	   -31.1356	   -28.1143	
   -43.5562	   -43.3884	   -42.6331	   -49.9344	   -28.5339	   -54.4662	   -17.9596	   -19.0506	   -29.5410	   -26.3519	
   -42.3813	   -43.2205	   -41.3742	   -48.3398	   -27.6108	   -52.7039	   -16.1972	   -16.6168	   -27.3590	   -23.8342	
   -41.2903	   -42.8848	   -39.3600	   -46.3257	   -26.0162	   -50.7736	   -14.0991	   -15.0223	   -24.7574	   -20.8130	
   -40.3671	   -42.4652	   -36.6745	   -44.0598	   -24.0860	   -48.6755	   -12.0010	   -13.8474	   -21.8201	   -17.5400	
   -39.5279	   -42.2134	   -33.8211	   -41.5421	   -22.1558	   -46.2418	   -10.1547	   -13.0081	   -18.8828	   -14.2670	
   -38.9404	   -42.1295	   -31.0516	   -38.9404	   -20.8969	   -43.8080	    -9.0637	   -12.3367	   -16.2811	   -11.3297	
   -38.5208	   -42.4652	   -28.4500	   -36.3388	   -20.5612	   -41.2903	    -9.0637	   -12.0010	   -14.2670	    -9.1476	
   -38.5208	   -43.1366	   -26.4359	   -33.9050	   -21.3165	   -39.1083	   -10.4904	   -12.0010	   -13.4277	    -7.8049	
   -38.7726	   -44.3115	   -25.0931	   -31.6391	   -23.2468	   -37.4298	   -13.2599	   -12.5046	   -13.9313	    -7.8049	
   -39.2761	   -45.7382	   -24.5056	   -29.8767	   -25.9323	   -36.5067	   -17.1204	   -13.5117	   -15.7776	    -9.0637	
   -40.0314	   -47.2488	   -24.8413	   -28.7857	   -29.1214	   -36.5067	   -21.6522	   -15.1062	   -18.7988	   -11.5814	
   -40.8707	   -48.6755	   -26.1002	   -28.4500	   -32.3105	   -37.5977	   -26.3519	   -17.1204	   -22.5754	   -15.1062	
   -41.7099	   -49.8505	   -28.0304	   -29.0375	   -35.2478	   -39.6957	   -30.7159	   -19.4702	   -26.8555	   -19.2184	
   -42.6331	   -50.9415	   -30.4642	   -30.6320	   -37.8494	   -42.7170	   -34.5764	   -22.1558	   -31.1356	   -23.4985	
   -43.5562	   -51.8646	   -32.9819	   -33.0658	   -40.0314	   -46.3257	   -37.8494	   -24.9252	   -35.1639	   -27.6947	
   -44.5633	   -52.7878	   -35.2478	   -36.2549	   -41.9617	   -50.2701	   -40.4510	   -27.6947	   -38.7726	   -31.4713	
   -45.6543	   -53.4592	   -36.8423	   -39.8636	   -43.4723	   -54.0466	   -42.6331	   -30.3802	   -41.5421	   -34.6603	
   -46.4935	   -54.0466	   -37.8494	   -43.6401	   -44.7311	   -57.4036	   -44.0598	   -32.7301	   -43.3884	   -37.0102	
   -47.1649	   -54.2145	   -38.0173	   -47.4167	   -45.4025	   -60.0052	   -44.8151	   -34.7443	   -43.9758	   -38.1851	
   -47.3328	   -53.9627	   -37.4298	   -51.1093	   -45.4865	   -61.6837	   -44.8151	   -36.2549	   -43.2205	   -38.1012	
   -46.9971	   -53.2074	   -36.2549	   -54.7180	   -44.8990	   -62.5229	   -43.8919	   -37.5137	   -41.2903	   -36.8423	
   -46.2418	   -52.1164	   -34.8282	   -58.3267	   -43.8080	   -62.6068	   -42.1295	   -38.5208	   -38.6887	   -34.6603	
   -45.1508	   -50.6058	   -33.4015	   -61.9354	   -42.3813	   -62.1033	   -39.6957	   -39.4440	   -35.7513	   -31.9748	
   -43.6401	   -48.8434	   -32.3944	   -65.5441	   -40.9546	   -61.3480	   -36.8423	   -40.3671	   -33.1497	   -29.2892	
   -41.9617	   -46.9131	   -32.0587	   -69.1528	   -39.8636	   -60.3409	   -33.8211	   -41.2064	   -31.2195	   -26.7715	
   -40.1993	   -44.9829	   -32.8140	   -72.6776	   -39.2761	   -59.4177	   -30.6320	   -41.8777	   -30.2124	   -24.7574	
   -38.5208	   -43.0527	   -34.6603	   -75.8667	   -39.1922	   -58.6624	   -27.4429	   -42.3813	   -30.1285	   -23.2468	
   -36.7584	   -41.2903	   -37.4298	   -78.4683	   -39.3600	   -58.3267	   -24.0860	   -42.8009	   -30.7999	   -22.1558	
   -35.1639	   -39.7797	   -40.6189	   -80.3146	   -39.4440	   -58.6624	   -20.6451	   -43.3884	   -32.0587	   -21.7361	
   -33.8211	   -38.6047	   -43.5562	   -81.2378	   -38.9404	   -59.6695	   -16.8686	   -44.4794	   -33.9050	   -22.0718	
   -32.7301	   -38.1012	   -45.5704	   -81.3217	   -37.6816	   -61.4319	   -12.9242	   -46.3257	   -36.0870	   -23.3307	
   -32.2266	   -38.4369	   -46.5775	   -80.9021	   -35.7513	   -63.8657	    -9.0637	   -48.9273	   -38.4369	   -25.5127	
   -32.4783	   -39.9475	   -46.7453	   -80.2307	   -33.6533	   -66.8869	    -5.7068	   -51.6129	   -40.7028	   -28.7018	
   -33.8211	   -42.7170	   -46.2418	   -79.5593	   -31.7230	   -70.0760	    -3.1052	   -53.7949	   -42.5491	   -32.4783	
   -36.1710	   -46.4096	   -45.3186	   -78.8040	   -30.3802	   -73.0972	    -1.7624	   -54.6341	   -43.6401	   -36.2549	
   -39.3600	   -50.5219	   -44.0598	   -77.9648	   -29.8767	   -75.6149	    -2.0142	   -53.9627	   -43.9758	   -39.6957	
   -42.8848	   -54.5502	   -42.3813	   -76.7899	   -30.1285	   -77.5452	    -4.1122	   -51.6968	   -43.4723	   -42.2974	
   -46.3257	   -57.8232	   -40.4510	   -75.1953	   -31.3873	   -78.5522	    -8.0566	   -48.4238	   -42.3813	   -43.8080	
   -49.5148	   -60.0891	   -38.3530	   -73.0972	   -33.4015	   -78.8040	   -13.8474	   -44.5633	   -40.9546	   -44.2276	
   -52.2003	   -61.3480	   -36.3388	   -70.3278	   -36.1710	   -78.2166	   -21.1487	   -40.8707	   -39.4440	   -43.7241	
   -54.2984	   -61.7676	   -34.7443	   -67.1387	   -39.5279	   -77.0416	   -29.2053	   -37.5977	   -38.1012	   -42.3813	
   -55.8929	   -61.2640	   -33.4015	   -63.5300	   -42.8848	   -75.3632	   -36.8423	   -34.9121	   -36.9263	   -40.4510	
   -56.6483	   -59.8373	   -32.1426	   -59.6695	   -45.4025	   -73.0972	   -43.0527	   -32.6462	   -35.9192	   -37.8494	
   -56.5643	   -57.4875	   -30.8838	   -55.6412	   -46.7453	   -70.4956	   -46.9131	   -30.7999	   -34.9960	   -34.8282	
   -55.3894	   -54.4662	   -29.7089	   -51.6968	   -46.9971	   -67.5583	   -48.4238	   -29.2892	   -34.1568	   -31.7230	
   -53.4592	   -51.0254	   -28.9536	   -47.9202	   -46.7453	   -64.5370	   -47.8363	   -28.3661	   -33.4854	   -28.7857	
   -50.8575	   -47.6685	   -29.2053	   -44.6472	   -46.7453	   -61.5997	   -45.8221	   -27.9465	   -32.9819	   -26.3519	
   -48.0042	   -44.8151	   -30.7159	   -41.9617	   -47.5006	   -58.9142	   -43.1366	   -28.1143	   -32.8979	   -24.6735	
   -45.3186	   -42.9688	   -33.7372	   -39.8636	   -49.0952	   -56.6483	   -40.1993	   -28.7018	   -33.2336	   -24.0021	
   -42.9688	   -42.4652	   -38.0173	   -38.6047	   -51.6968	   -54.8019	   -37.5137	   -29.7928	   -34.0729	   -24.1699	
   -41.2064	   -43.3044	   -43.2205	   -38.1012	   -54.9698	   -53.4592	   -35.3317	   -31.0516	   -35.4156	   -25.2609	
   -40.1154	   -45.4865	   -49.0112	   -38.3530	   -58.7463	   -52.7039	   -33.6533	   -32.5623	   -37.0941	   -27.0233	
   -39.6118	   -48.7595	   -54.9698	   -39.4440	   -62.7747	   -52.5360	   -32.6462	   -34.2407	   -39.1083	   -29.3732	
   -39.6118	   -52.7039	   -60.3409	   -41.3742	   -66.4673	   -53.3752	   -32.3944	   -36.2549	   -41.3742	   -31.9748	
   -40.1993	   -56.8161	   -64.1174	   -44.0598	   -69.5724	   -55.1376	   -32.9819	   -38.7726	   -43.8080	   -34.4925	
   -41.2903	   -60.5927	   -65.6281	   -47.3328	   -71.5866	   -57.9071	   -34.4086	   -41.6260	   -46.1578	   -36.8423	
   -42.8009	   -63.5300	   -64.5370	   -50.9415	   -72.3419	   -61.5158	   -36.5906	   -44.7311	   -47.9202	   -38.6887	
   -44.6472	   -64.9567	   -60.7605	   -54.6341	   -71.6705	   -65.5441	   -39.1922	   -47.5006	   -48.8434	   -39.9475	
   -46.4935	   -64.7049	   -55.3055	   -57.9910	   -69.6564	   -69.1528	   -41.7938	   -49.5148	   -48.5916	   -40.6189	
   -48.2559	   -62.6068	   -49.0952	   -60.6766	   -66.3834	   -71.7545	   -44.0598	   -50.2701	   -47.0810	   -40.4510	
   -49.6826	   -58.9142	   -43.2205	   -62.6068	   -62.1872	   -72.9294	   -45.4025	   -49.6826	   -44.3954	   -39.3600	
   -50.7736	   -53.9627	   -38.2690	   -63.5300	   -57.4036	   -72.4258	   -45.6543	   -47.6685	   -40.7867	   -37.2620	
   -51.5289	   -48.4238	   -34.4925	   -63.6978	   -52.5360	   -70.3278	   -44.7311	   -44.3954	   -36.5067	   -34.1568	
   -51.9485	   -42.7170	   -31.7230	   -63.1104	   -48.0042	   -66.9708	   -42.6331	   -40.1154	   -31.9748	   -30.2124	
   -52.2003	   -37.2620	   -29.7928	   -61.7676	   -44.0598	   -62.7747	   -39.9475	   -35.0800	   -27.6947	   -25.7645	
   -52.3682	   -32.6462	   -28.3661	   -59.9213	   -40.9546	   -58.3267	   -36.9263	   -29.8767	   -24.1699	   -21.4005	
   -52.3682	   -28.8696	   -27.0233	   -57.4036	   -38.8565	   -54.0466	   -34.1568	   -25.0092	   -21.6522	   -17.6239	
   -52.2842	   -26.2680	   -25.8484	   -54.2984	   -37.6816	   -50.4379	   -31.7230	   -20.8969	   -20.3934	   -15.1062	
   -52.0325	   -24.9252	   -24.9252	   -50.6058	   -37.3459	   -47.5845	   -29.9606	   -17.7078	   -20.3094	   -14.0991	
   -51.6129	   -24.9252	   -24.5056	   -46.4935	   -37.6816	   -45.6543	   -28.7018	   -15.5258	   -21.2326	   -14.8544	
[Epoch Header]
[Trial Type]	13
[Accept]	1
[Correct]	0
[RT]	 0.000
[Resp]	0
[Epoch Data]
   -27.5269	   -22.6593	   -30.9677	     1.3428	   -33.9050	   -16.1133	   -51.6129	   -21.5683	   -25.8484	   -30.3802	
   -25.7645	   -20.0577	   -31.4713	     0.5035	   -32.8140	   -15.1901	   -50.2701	   -19.8898	   -25.1770	   -29.4571	
   -24.0021	   -17.4561	   -31.9748	    -0.1678	   -31.3873	   -13.7634	   -48.5916	   -17.7078	   -23.6664	   -27.6947	
   -22.5754	   -15.1062	   -32.3944	    -0.8392	   -29.7928	   -11.6653	   -46.8292	   -15.2740	   -21.6522	   -25.3448	
   -21.5683	   -13.2599	   -32.3944	    -1.8463	   -28.3661	    -9.0637	   -45.0668	   -12.6724	   -19.4702	   -22.6593	
   -21.2326	   -12.1689	   -31.9748	    -3.4409	   -27.2751	    -6.2943	   -43.5562	   -10.1547	   -17.3721	   -20.0577	
   -21.8201	   -11.9171	   -31.1356	    -5.7068	   -26.6876	    -3.4409	   -42.3813	    -7.9727	   -15.4419	   -17.7078	
   -23.4146	   -12.7563	   -29.9606	    -8.8959	   -26.9394	    -0.9232	   -41.7938	    -6.2943	   -14.0991	   -15.9454	
   -26.0162	   -14.7705	   -28.7857	   -12.9242	   -28.1143	     1.0910	   -41.8777	    -5.2872	   -13.3438	   -14.9384	
   -29.5410	   -17.7917	   -27.7786	   -17.4561	   -30.2124	     2.1820	   -42.6331	    -4.9515	   -13.1760	   -14.7705	
   -33.4854	   -21.6522	   -27.2751	   -22.1558	   -33.1497	     2.2659	   -44.0598	    -5.2872	   -13.6795	   -15.2740	
   -37.5137	   -26.0162	   -27.2751	   -26.5198	   -36.7584	     1.1749	   -45.9900	    -6.2103	   -14.6866	   -16.4490	
   -40.9546	   -30.3802	   -27.8625	   -29.9606	   -40.6189	    -1.0071	   -48.1720	    -7.6370	   -16.1133	   -18.0435	
   -43.4723	   -34.3246	   -28.7857	   -32.0587	   -44.3115	    -4.1122	   -50.4379	    -9.6512	   -17.8757	   -19.8898	
   -44.5633	   -37.3459	   -29.8767	   -32.5623	   -47.3328	    -7.7209	   -52.3682	   -12.0010	   -19.7220	   -21.8201	
   -44.3115	   -39.3600	   -30.8838	   -31.5552	   -49.4308	   -11.3297	   -53.9627	   -14.5187	   -21.3165	   -23.4985	
   -42.9688	   -40.3671	   -31.8069	   -29.2053	   -50.2701	   -14.6027	   -54.9698	   -16.7007	   -22.5754	   -24.6735	
   -41.0385	   -40.7028	   -32.4783	   -26.0162	   -49.9344	   -17.0364	   -55.3055	   -18.4631	   -23.1628	   -25.3448	
   -39.0244	   -40.7028	   -33.0658	   -22.5754	   -48.4238	   -18.5471	   -55.0537	   -19.3863	   -22.9950	   -25.3448	
   -37.5137	   -40.4510	   -33.6533	   -19.3024	   -46.2418	   -19.1345	   -54.3823	   -19.6381	   -22.2397	   -24.8413	
   -36.5067	   -40.1154	   -34.3246	   -16.6168	   -43.6401	   -19.1345	   -53.2913	   -19.2184	   -20.9808	   -23.8342	
   -36.0870	   -39.6957	   -35.2478	   -14.6027	   -40.9546	   -18.7988	   -52.0325	   -18.6310	   -19.5541	   -22.6593	
   -36.0870	   -39.0244	   -36.3388	   -13.5117	   -38.3530	   -18.4631	   -50.6897	   -18.1274	   -18.0435	   -21.4005	
   -36.5067	   -38.1012	   -37.5977	   -13.0081	   -36.0870	   -18.2114	   -49.4308	   -17.9596	   -16.6168	   -20.3094	
   -37.0941	   -37.0941	   -39.0244	   -13.1760	   -34.2407	   -18.2953	   -48.3398	   -18.2114	   -15.4419	   -19.4702	
   -37.7655	   -36.0031	   -40.5350	   -13.7634	   -32.8140	   -18.7149	   -47.5006	   -18.8828	   -14.6027	   -18.9667	
   -38.4369	   -35.0800	   -41.9617	   -14.8544	   -31.9748	   -19.6381	   -46.9971	   -19.8059	   -14.1830	   -18.7988	
   -38.9404	   -34.3246	   -43.3884	   -16.1972	   -31.5552	   -20.8969	   -46.9131	   -21.0648	   -14.0991	   -19.0506	
   -38.9404	   -33.7372	   -44.6472	   -17.6239	   -31.5552	   -22.4075	   -47.1649	   -22.4075	   -14.4348	   -19.5541	
   -38.5208	   -33.3176	   -45.7382	   -18.9667	   -31.8909	   -24.0021	   -47.6685	   -23.7503	   -15.0223	   -20.3934	
   -37.6816	   -32.8979	   -46.6614	   -20.0577	   -32.3944	   -25.4288	   -48.5077	   -24.9252	   -15.6097	   -21.4005	
   -36.5067	   -32.5623	   -47.3328	   -20.8969	   -33.0658	   -26.4359	   -49.5148	   -25.7645	   -16.2811	   -22.5754	
   -35.1639	   -32.3944	   -47.8363	   -21.4844	   -33.9050	   -26.9394	   -50.6897	   -26.3519	   -16.9525	   -23.7503	
   -33.9890	   -32.3105	   -48.0881	   -21.9040	   -34.7443	   -26.8555	   -52.0325	   -26.4359	   -17.7078	   -25.0092	
   -33.1497	   -32.4783	   -48.0042	   -22.2397	   -35.6674	   -26.2680	   -53.4592	   -26.1841	   -18.4631	   -26.2680	
   -32.5623	   -32.7301	   -47.4167	   -22.3236	   -36.5906	   -25.1770	   -54.8019	   -25.2609	   -19.4702	   -27.2751	
   -32.1426	   -32.9819	   -46.3257	   -22.1558	   -37.3459	   -23.8342	   -56.0608	   -23.8342	   -20.4773	   -27.8625	
   -31.8909	   -33.2336	   -44.5633	   -21.6522	   -37.7655	   -22.2397	   -56.9000	   -21.9040	   -21.4005	   -27.9465	
   -31.3873	   -33.1497	   -42.0456	   -20.7291	   -37.7655	   -20.6451	   -57.3196	   -19.7220	   -22.1558	   -27.4429	
   -30.6320	   -32.8140	   -38.7726	   -19.5541	   -37.3459	   -19.0506	   -57.1518	   -17.5400	   -22.5754	   -26.3519	
   -29.4571	   -31.9748	   -34.9121	   -18.2114	   -36.5067	   -17.4561	   -56.3965	   -15.4419	   -22.5754	   -24.7574	
   -27.9465	   -30.7159	   -30.6320	   -16.8686	   -35.2478	   -16.0294	   -55.2216	   -13.7634	   -22.2397	   -22.9111	
   -26.0162	   -29.0375	   -26.0162	   -15.6937	   -33.6533	   -14.6027	   -53.6270	   -12.5885	   -21.4844	   -20.8130	
   -23.9182	   -26.9394	   -21.4844	   -14.9384	   -31.8069	   -13.4277	   -51.6968	   -11.9171	   -20.5612	   -18.8828	
   -21.6522	   -24.5895	   -17.3721	   -14.6866	   -29.7928	   -12.3367	   -49.6826	   -11.8332	   -19.3863	   -17.0364	
   -19.4702	   -22.0718	   -13.7634	   -15.0223	   -27.6947	   -11.3297	   -47.5845	   -12.1689	   -18.2114	   -15.5258	
   -17.3721	   -19.5541	   -11.0779	   -15.6937	   -25.5127	   -10.4904	   -45.6543	   -12.7563	   -16.9525	   -14.3509	
   -15.5258	   -17.2882	    -9.1476	   -16.7007	   -23.2468	    -9.7351	   -43.8919	   -13.3438	   -15.6937	   -13.4277	
   -14.1830	   -15.2740	    -7.9727	   -17.8757	   -21.0648	    -8.9798	   -42.3813	   -13.7634	   -14.2670	   -12.7563	
   -13.5117	   -13.8474	    -7.3013	   -18.9667	   -19.0506	    -8.3923	   -41.1224	   -14.0991	   -12.9242	   -12.3367	
   -13.8474	   -13.0920	    -6.8817	   -19.9738	   -17.1204	    -7.8888	   -40.1993	   -14.1830	   -11.7493	   -12.0850	
   -15.3580	   -13.0081	    -6.3782	   -20.7291	   -15.4419	    -7.6370	   -39.6957	   -14.2670	   -10.8261	   -12.1689	
   -18.0435	   -13.6795	    -5.7068	   -21.1487	   -14.2670	    -7.7209	   -39.4440	   -14.2670	   -10.4065	   -12.5046	
   -21.6522	   -14.9384	    -5.0354	   -21.3165	   -13.6795	    -8.0566	   -39.6957	   -14.1830	   -10.4065	   -13.1760	
   -25.7645	   -16.5329	    -4.6997	   -21.3165	   -13.6795	    -8.5602	   -40.2832	   -13.8474	   -10.9940	   -14.1830	
   -29.9606	   -18.3792	    -4.9515	   -21.3165	   -14.5187	    -9.2316	   -41.2903	   -13.2599	   -11.9171	   -15.5258	
   -33.9890	   -20.1416	    -6.0425	   -21.1487	   -15.9454	   -10.0708	   -42.5491	   -12.5885	   -13.0081	   -16.9525	
   -37.4298	   -21.6522	    -8.1406	   -20.8969	   -17.9596	   -10.9100	   -43.8919	   -11.7493	   -14.0991	   -18.4631	
   -40.1154	   -22.9111	   -11.1618	   -20.2255	   -20.2255	   -11.7493	   -45.2347	   -10.9940	   -15.1901	   -19.8059	
   -41.7099	   -23.8342	   -15.1062	   -19.1345	   -22.5754	   -12.5885	   -46.4096	   -10.4065	   -16.1133	   -21.0648	
   -42.0456	   -24.4217	   -19.5541	   -17.3721	   -24.6735	   -13.2599	   -47.2488	    -9.7351	   -16.8686	   -21.9040	
   -40.9546	   -24.5895	   -24.0021	   -15.0223	   -26.3519	   -13.5956	   -47.5845	    -9.0637	   -17.4561	   -22.3236	
   -38.6047	   -24.2538	   -28.0304	   -12.0010	   -27.2751	   -13.5117	   -47.4167	    -8.1406	   -17.7917	   -22.2397	
   -35.3317	   -23.4985	   -30.8838	    -8.5602	   -27.3590	   -13.0920	   -46.7453	    -7.0496	   -17.8757	   -21.7361	
   -31.5552	   -22.4075	   -32.3944	    -4.8676	   -26.6876	   -12.3367	   -45.5704	    -5.9586	   -17.7917	   -20.8969	
   -27.7786	   -21.0648	   -32.4783	    -1.3428	   -25.4288	   -11.4975	   -44.1437	    -4.9515	   -17.7078	   -19.9738	
   -24.4217	   -19.7220	   -31.4713	     1.8463	   -23.7503	   -10.6583	   -42.6331	    -4.2801	   -17.8757	   -19.0506	
   -21.6522	   -18.7149	   -29.8767	     4.4479	   -21.9879	   -10.0708	   -41.2064	    -4.1122	   -18.2114	   -18.3792	
   -19.7220	   -17.9596	   -28.0304	     6.2943	   -20.4773	    -9.5673	   -40.1154	    -4.4479	   -18.7988	   -17.9596	
   -18.5471	   -17.7917	   -26.5198	     7.3013	   -19.3863	    -9.3155	   -39.4440	    -5.2032	   -19.5541	   -17.8757	
   -18.2953	   -18.1274	   -25.3448	     7.6370	   -18.7988	    -9.2316	   -39.2761	    -6.4621	   -20.4773	   -18.2114	
   -18.5471	   -18.8828	   -24.5056	     7.2174	   -18.7988	    -9.3155	   -39.6118	    -7.9727	   -21.4844	   -18.7149	
   -19.2184	   -19.9738	   -24.0021	     6.2103	   -19.2184	    -9.3994	   -40.3671	    -9.8190	   -22.5754	   -19.4702	
   -19.9738	   -21.2326	   -23.5825	     4.6997	   -19.9738	    -9.5673	   -41.2903	   -11.6653	   -23.5825	   -20.3094	
   -20.5612	   -22.2397	   -23.3307	     3.0212	   -20.8130	    -9.6512	   -42.2134	   -13.6795	   -24.4217	   -21.2326	
   -20.7291	   -22.9950	   -23.1628	     1.1749	   -21.4844	    -9.7351	   -43.1366	   -15.5258	   -25.0092	   -21.9879	
   -20.5612	   -23.3307	   -23.1628	    -0.6714	   -21.9040	    -9.7351	   -43.8080	   -17.2882	   -25.2609	   -22.5754	
   -20.0577	   -23.3307	   -23.2468	    -2.5177	   -22.0718	    -9.8190	   -44.2276	   -18.7988	   -25.2609	   -23.0789	
   -19.1345	   -22.9950	   -23.3307	    -4.2801	   -21.9879	    -9.9030	   -44.3115	   -19.9738	   -24.8413	   -23.3307	
   -17.9596	   -22.4915	   -23.4146	    -6.0425	   -21.5683	   -10.1547	   -44.2276	   -20.5612	   -24.1699	   -23.4985	
   -16.5329	   -21.7361	   -23.1628	    -7.8888	   -21.0648	   -10.4904	   -43.8919	   -20.7291	   -23.3307	   -23.4985	
   -14.9384	   -20.6451	   -22.5754	    -9.7351	   -20.4773	   -10.8261	   -43.3884	   -20.3094	   -22.4075	   -23.4146	
   -13.1760	   -19.2184	   -21.5683	   -11.5814	   -19.8898	   -11.2457	   -42.8848	   -19.4702	   -21.4005	   -23.2468	
   -11.4975	   -17.4561	   -20.1416	   -13.3438	   -19.2184	   -11.5814	   -42.2974	   -18.3792	   -20.4773	   -23.0789	
    -9.9030	   -15.4419	   -18.3792	   -14.9384	   -18.6310	   -11.7493	   -41.6260	   -17.1204	   -19.4702	   -22.9111	
    -8.4763	   -13.1760	   -16.4490	   -16.1972	   -18.1274	   -11.7493	   -41.0385	   -15.8615	   -18.2953	   -22.6593	
    -7.5531	   -11.0779	   -14.4348	   -17.0364	   -17.5400	   -11.4136	   -40.3671	   -14.6027	   -17.1204	   -22.4075	
    -7.2174	    -9.2316	   -12.4207	   -17.4561	   -16.9525	   -11.0779	   -39.6957	   -13.5117	   -15.9454	   -22.1558	
    -7.4692	    -7.8888	   -10.6583	   -17.5400	   -16.5329	   -10.7422	   -39.1922	   -12.6724	   -15.1062	   -22.0718	
    -8.3084	    -7.2174	    -9.2316	   -17.6239	   -16.1972	   -10.9100	   -38.9404	   -12.1689	   -14.6866	   -22.1558	
    -9.6512	    -7.1335	    -8.3923	   -17.8757	   -16.1133	   -11.7493	   -39.0244	   -12.2528	   -15.0223	   -22.4915	
   -11.2457	    -7.5531	    -8.2245	   -18.4631	   -16.4490	   -13.2599	   -39.4440	   -12.7563	   -16.1972	   -23.1628	
   -13.0920	    -8.4763	    -8.8959	   -19.3863	   -17.1204	   -15.4419	   -40.2832	   -13.9313	   -18.0435	   -24.0021	
   -14.9384	    -9.9030	   -10.3226	   -20.3934	   -18.0435	   -18.1274	   -41.4581	   -15.4419	   -20.4773	   -25.0092	
   -16.7847	   -11.6653	   -12.5046	   -21.4844	   -19.3024	   -20.8969	   -42.8848	   -17.3721	   -23.0789	   -25.9323	
   -18.6310	   -13.8474	   -15.1901	   -22.3236	   -20.5612	   -23.4985	   -44.3954	   -19.4702	   -25.5127	   -26.6876	
   -20.4773	   -16.2811	   -18.1274	   -22.9950	   -21.9040	   -25.6805	   -45.9061	   -21.7361	   -27.4429	   -27.3590	
   -22.2397	   -18.8828	   -21.0648	   -23.4146	   -22.9950	   -27.2751	   -47.2488	   -24.0021	   -28.6179	   -27.6947	
   -23.7503	   -21.4005	   -23.6664	   -23.8342	   -23.8342	   -28.2822	   -48.3398	   -26.1841	   -29.1214	   -27.9465	
   -24.8413	   -23.5825	   -25.5127	   -24.0860	   -24.2538	   -28.7018	   -49.0112	   -28.0304	   -28.7857	   -28.0304	
   -25.3448	   -25.1770	   -26.4359	   -24.2538	   -24.1699	   -28.4500	   -49.2630	   -29.2892	   -28.0304	   -27.8625	
   -25.0931	   -25.9323	   -26.5198	   -24.3378	   -23.6664	   -27.5269	   -48.8434	   -29.8767	   -26.9394	   -27.6108	
   -24.1699	   -25.8484	   -25.8484	   -24.2538	   -22.7432	   -26.1841	   -48.0042	   -29.4571	   -25.8484	   -27.2751	
   -22.8271	   -25.0931	   -24.8413	   -24.0860	   -21.5683	   -24.4217	   -46.6614	   -28.2822	   -25.0092	   -26.7715	
   -21.1487	   -23.7503	   -23.7503	   -23.7503	   -20.1416	   -22.5754	   -45.0668	   -26.5198	   -24.5895	   -26.3519	
   -19.4702	   -21.9879	   -22.5754	   -23.3307	   -18.5471	   -20.6451	   -43.3044	   -24.3378	   -24.5895	   -25.7645	
   -18.1274	   -20.1416	   -21.4005	   -22.6593	   -16.8686	   -18.8828	   -41.5421	   -22.1558	   -24.8413	   -25.2609	
   -17.3721	   -18.2953	   -19.8898	   -21.8201	   -15.0223	   -17.3721	   -39.7797	   -20.2255	   -25.1770	   -24.7574	
   -17.3721	   -16.7007	   -18.0435	   -20.8130	   -13.0081	   -16.0294	   -38.1012	   -18.6310	   -25.5127	   -24.2538	
   -18.2114	   -15.3580	   -15.6937	   -19.5541	   -10.9940	   -15.0223	   -36.5906	   -17.3721	   -25.5966	   -23.8342	
   -19.7220	   -14.3509	   -12.9242	   -18.2114	    -8.9798	   -14.0991	   -35.3317	   -16.4490	   -25.3448	   -23.5825	
   -21.6522	   -13.7634	    -9.7351	   -16.7007	    -7.1335	   -13.2599	   -34.2407	   -15.7776	   -24.9252	   -23.3307	
   -23.7503	   -13.5117	    -6.5460	   -15.0223	    -5.4550	   -12.5885	   -33.4015	   -15.3580	   -24.3378	   -23.0789	
   -25.5966	   -13.5117	    -3.5248	   -13.2599	    -4.1122	   -12.0850	   -32.8140	   -15.3580	   -23.4985	   -22.9950	
   -27.0233	   -13.6795	    -1.1749	   -11.3297	    -3.2730	   -11.6653	   -32.4783	   -15.6937	   -22.6593	   -22.9111	
   -28.1143	   -14.0152	     0.1678	    -9.3155	    -2.9373	   -11.3297	   -32.4783	   -16.3651	   -21.7361	   -22.8271	
   -28.6179	   -14.4348	     0.2518	    -7.4692	    -3.1891	   -11.1618	   -32.7301	   -17.2882	   -20.7291	   -22.7432	
   -28.7018	   -14.9384	    -1.3428	    -5.7068	    -4.1122	   -11.0779	   -33.2336	   -18.3792	   -19.8898	   -22.6593	
   -28.1982	   -15.4419	    -4.5319	    -4.1122	    -5.5389	   -10.9100	   -33.9890	   -19.3024	   -19.1345	   -22.4915	
   -27.2751	   -15.7776	    -8.9798	    -2.6855	    -7.3853	   -10.8261	   -34.8282	   -20.0577	   -18.4631	   -22.1558	
   -25.8484	   -15.8615	   -14.1830	    -1.4267	    -9.3994	   -10.6583	   -35.7513	   -20.3094	   -18.0435	   -21.7361	
   -24.1699	   -15.6097	   -19.3863	    -0.4196	   -11.2457	   -10.4904	   -36.5906	   -19.9738	   -17.6239	   -21.1487	
   -22.1558	   -15.1062	   -23.9182	     0.4196	   -12.7563	   -10.3226	   -37.2620	   -18.9667	   -17.2882	   -20.3094	
   -20.1416	   -14.5187	   -27.3590	     0.9232	   -13.9313	   -10.2386	   -37.8494	   -17.2043	   -17.0364	   -19.4702	
   -18.2953	   -13.8474	   -29.4571	     1.1749	   -14.7705	   -10.0708	   -38.2690	   -14.8544	   -16.9525	   -18.5471	
   -16.7847	   -13.3438	   -30.3802	     1.0910	   -15.2740	    -9.9030	   -38.6887	   -12.3367	   -17.1204	   -17.6239	
   -15.6097	   -13.1760	   -30.2124	     0.6714	   -15.4419	    -9.7351	   -39.1922	    -9.9030	   -17.4561	   -16.9525	
   -14.7705	   -13.2599	   -29.2892	     0.0839	   -15.5258	    -9.4833	   -39.7797	    -7.8888	   -18.0435	   -16.5329	
   -14.1830	   -13.7634	   -27.6108	    -0.5035	   -15.3580	    -9.0637	   -40.3671	    -6.3782	   -18.6310	   -16.3651	
   -13.5956	   -14.4348	   -25.4288	    -1.0910	   -15.0223	    -8.5602	   -41.0385	    -5.4550	   -19.2184	   -16.4490	
   -12.9242	   -15.2740	   -22.8271	    -1.4267	   -14.6866	    -7.9727	   -41.6260	    -5.0354	   -19.6381	   -16.7007	
   -12.0010	   -16.1133	   -20.2255	    -1.6785	   -14.2670	    -7.2174	   -42.2134	    -5.2032	   -19.8059	   -17.1204	
   -10.9100	   -16.7847	   -17.8757	    -1.9302	   -14.0152	    -6.6299	   -42.7170	    -5.8746	   -19.8898	   -17.7917	
    -9.5673	   -17.2043	   -16.0294	    -2.2659	   -13.7634	    -6.1264	   -43.3044	    -7.1335	   -19.9738	   -18.5471	
    -8.2245	   -17.1204	   -15.1062	    -2.8534	   -13.7634	    -5.9586	   -43.8080	    -8.8959	   -19.9738	   -19.5541	
    -7.1335	   -16.4490	   -15.2740	    -3.5248	   -13.9313	    -6.0425	   -44.3954	   -10.7422	   -20.0577	   -20.6451	
    -6.4621	   -15.1901	   -16.6168	    -4.3640	   -14.4348	    -6.2943	   -45.0668	   -12.5885	   -20.2255	   -21.9040	
    -6.4621	   -13.3438	   -18.9667	    -5.1193	   -15.1901	    -6.7978	   -45.7382	   -13.9313	   -20.6451	   -23.1628	
    -7.1335	   -11.3297	   -22.1558	    -5.8746	   -16.1133	    -7.3013	   -46.4935	   -14.6866	   -21.3165	   -24.4217	
    -8.3084	    -9.3155	   -25.7645	    -6.3782	   -17.0364	    -8.0566	   -47.0810	   -14.8544	   -22.3236	   -25.5966	
    -9.9030	    -7.7209	   -29.1214	    -6.7978	   -17.7917	    -8.8959	   -47.4167	   -14.8544	   -23.6664	   -26.5198	
   -11.8332	    -6.7139	   -32.0587	    -7.0496	   -18.2114	    -9.8190	   -47.5006	   -14.6866	   -25.0931	   -27.2751	
   -13.9313	    -6.1264	   -33.9890	    -7.3013	   -18.1274	   -10.8261	   -47.1649	   -14.6866	   -26.6037	   -27.6947	
   -15.8615	    -5.8746	   -34.8282	    -7.5531	   -17.6239	   -11.7493	   -46.4096	   -14.8544	   -27.9465	   -27.8625	
   -17.3721	    -5.7068	   -34.5764	    -7.8049	   -16.6168	   -12.5885	   -45.3186	   -15.1062	   -29.0375	   -27.6108	
   -18.4631	    -5.4550	   -33.1497	    -8.1406	   -15.3580	   -13.2599	   -44.0598	   -15.4419	   -29.7089	   -27.1072	
   -18.8828	    -5.1193	   -30.8838	    -8.3923	   -13.8474	   -13.8474	   -42.5491	   -15.8615	   -30.1285	   -26.2680	
   -18.6310	    -4.6997	   -27.9465	    -8.4763	   -12.1689	   -14.1830	   -40.9546	   -16.3651	   -30.3802	   -25.4288	
   -17.6239	    -4.1122	   -24.5056	    -8.4763	   -10.4904	   -14.3509	   -39.5279	   -16.8686	   -30.5481	   -24.5056	
   -16.0294	    -3.6087	   -20.8969	    -8.3084	    -8.8120	   -14.3509	   -38.1851	   -17.2043	   -30.6320	   -23.6664	
   -14.0152	    -3.1052	   -17.2882	    -8.0566	    -7.2174	   -14.2670	   -37.0102	   -17.6239	   -30.7159	   -23.0789	
   -12.0010	    -2.9373	   -13.8474	    -7.8888	    -5.8746	   -14.1830	   -36.1710	   -17.9596	   -30.7999	   -22.6593	
   -10.0708	    -2.9373	   -10.7422	    -8.1406	    -4.7836	   -14.2670	   -35.5835	   -18.4631	   -30.8838	   -22.5754	
    -8.4763	    -3.2730	    -7.9727	    -8.9798	    -3.8605	   -14.5187	   -35.3317	   -18.9667	   -30.8838	   -22.7432	
    -7.1335	    -3.8605	    -5.6229	   -10.5743	    -3.1891	   -15.1062	   -35.2478	   -19.6381	   -30.7159	   -23.1628	
    -6.0425	    -4.6158	    -3.6926	   -12.8403	    -2.6016	   -16.0294	   -35.4156	   -20.3094	   -30.5481	   -23.7503	
    -5.2032	    -5.4550	    -2.3499	   -15.7776	    -2.0981	   -17.3721	   -35.6674	   -21.0648	   -30.2124	   -24.4217	
    -4.6158	    -6.2943	    -1.5106	   -19.1345	    -1.8463	   -18.9667	   -36.0031	   -21.7361	   -29.7089	   -25.0931	
    -4.5319	    -7.1335	    -1.2589	   -22.5754	    -1.6785	   -20.8130	   -36.3388	   -22.2397	   -29.2053	   -25.7645	
    -4.7836	    -7.9727	    -1.5106	   -25.8484	    -1.7624	   -22.7432	   -36.6745	   -22.5754	   -28.6179	   -26.1841	
    -5.4550	    -8.7280	    -2.0981	   -28.7857	    -1.9302	   -24.6735	   -36.8423	   -22.7432	   -28.0304	   -26.3519	
    -6.6299	    -9.7351	    -2.8534	   -31.2195	    -2.1820	   -26.3519	   -37.0102	   -22.9111	   -27.4429	   -26.2680	
    -8.2245	   -10.9100	    -3.6087	   -33.1497	    -2.6016	   -27.8625	   -37.0102	   -23.3307	   -26.8555	   -25.8484	
   -10.2386	   -12.4207	    -4.4479	   -34.5764	    -3.2730	   -29.1214	   -36.8423	   -24.0860	   -26.2680	   -25.2609	
   -12.7563	   -14.4348	    -5.2872	   -35.5835	    -4.2801	   -30.2124	   -36.7584	   -25.4288	   -25.7645	   -24.6735	
   -15.5258	   -16.6168	    -6.0425	   -36.2549	    -5.4550	   -31.1356	   -36.7584	   -27.5269	   -25.3448	   -24.2538	
   -18.4631	   -18.7988	    -6.7978	   -36.5906	    -7.0496	   -31.6391	   -36.8423	   -30.2124	   -25.0092	   -23.9182	
   -21.1487	   -20.6451	    -7.3013	   -36.7584	    -8.8120	   -31.6391	   -37.0102	   -33.3176	   -24.6735	   -23.7503	
   -23.2468	   -21.7361	    -7.5531	   -36.6745	   -10.6583	   -30.8838	   -37.3459	   -36.5067	   -24.5056	   -23.6664	
   -24.5056	   -22.1558	    -7.4692	   -36.3388	   -12.4207	   -29.2892	   -37.5977	   -39.2761	   -24.4217	   -23.6664	
   -24.7574	   -21.8201	    -7.0496	   -35.9192	   -13.9313	   -26.7715	   -37.7655	   -41.2064	   -24.5056	   -23.7503	
   -24.1699	   -20.9808	    -6.4621	   -35.1639	   -15.1901	   -23.5825	   -37.9333	   -41.5421	   -24.7574	   -23.9182	
   -22.7432	   -19.7220	    -5.8746	   -34.2407	   -15.9454	   -19.9738	   -37.9333	   -40.1993	   -25.3448	   -24.1699	
   -20.8969	   -18.3792	    -5.5389	   -32.9819	   -16.3651	   -16.3651	   -37.9333	   -36.9263	   -26.1002	   -24.4217	
   -18.9667	   -17.0364	    -5.5389	   -31.3873	   -16.4490	   -13.0920	   -38.0173	   -32.1426	   -27.1072	   -24.6735	
   -17.2882	   -15.7776	    -6.1264	   -29.4571	   -16.3651	   -10.4065	   -38.1012	   -26.5198	   -28.1982	   -24.8413	
   -16.1133	   -14.6866	    -7.4692	   -27.1912	   -16.1133	    -8.3084	   -38.3530	   -20.5612	   -29.2053	   -24.8413	
   -15.4419	   -13.9313	    -9.7351	   -24.8413	   -15.8615	    -6.9656	   -38.6047	   -15.1062	   -30.0446	   -24.6735	
   -15.3580	   -13.4277	   -13.0920	   -22.5754	   -15.6937	    -6.1264	   -38.9404	   -10.4904	   -30.5481	   -24.2538	
   -15.6097	   -13.2599	   -17.6239	   -20.4773	   -15.6937	    -5.7907	   -39.1922	    -6.8817	   -30.7159	   -23.7503	
   -16.2811	   -13.4277	   -22.9111	   -18.5471	   -15.9454	    -5.8746	   -39.4440	    -4.3640	   -30.6320	   -23.1628	
   -17.1204	   -14.0152	   -28.5339	   -16.7007	   -16.1972	    -6.2103	   -39.6118	    -2.7695	   -30.2124	   -22.4075	
   -17.9596	   -14.7705	   -33.7372	   -14.7705	   -16.4490	    -6.7978	   -39.6957	    -2.0142	   -29.3732	   -21.4844	
   -18.4631	   -15.6097	   -37.7655	   -12.8403	   -16.5329	    -7.5531	   -39.5279	    -1.8463	   -28.1143	   -20.5612	
   -18.7149	   -16.4490	   -40.1993	   -10.9100	   -16.3651	    -8.4763	   -39.2761	    -2.2659	   -26.5198	   -19.5541	
   -18.6310	   -17.2882	   -40.9546	    -9.2316	   -16.0294	    -9.4833	   -38.9404	    -3.1052	   -24.8413	   -18.6310	
   -18.4631	   -18.1274	   -40.1154	    -8.0566	   -15.5258	   -10.5743	   -38.6887	    -4.2801	   -23.2468	   -17.9596	
   -18.2953	   -19.0506	   -38.1012	    -7.3853	   -14.9384	   -11.8332	   -38.6047	    -5.8746	   -21.9040	   -17.5400	
   -18.2953	   -20.1416	   -35.2478	    -7.2174	   -14.2670	   -13.1760	   -38.6047	    -7.7209	   -20.9808	   -17.5400	
   -18.5471	   -21.4005	   -32.0587	    -7.3853	   -13.6795	   -14.5187	   -38.6887	    -9.6512	   -20.3934	   -17.8757	
   -19.1345	   -22.8271	   -28.9536	    -7.5531	   -13.2599	   -15.8615	   -38.9404	   -11.6653	   -20.0577	   -18.3792	
   -19.8898	   -24.1699	   -26.2680	    -7.5531	   -13.0081	   -16.9525	   -39.3600	   -13.5956	   -19.9738	   -19.0506	
   -20.9808	   -25.5127	   -24.3378	    -7.2174	   -12.9242	   -17.7078	   -39.8636	   -15.3580	   -19.9738	   -19.7220	
   -22.2397	   -26.7715	   -23.4146	    -6.6299	   -13.1760	   -18.0435	   -40.6189	   -16.7007	   -20.0577	   -20.3094	
   -23.4985	   -27.6947	   -23.4146	    -5.7068	   -13.6795	   -17.8757	   -41.3742	   -17.7917	   -20.1416	   -20.8969	
   -24.7574	   -28.3661	   -24.2538	    -4.6158	   -14.3509	   -17.2882	   -42.2974	   -18.3792	   -20.1416	   -21.3165	
   -25.6805	   -28.5339	   -25.5966	    -3.4409	   -15.1901	   -16.1972	   -43.2205	   -18.5471	   -19.9738	   -21.6522	
   -26.1841	   -28.2822	   -27.1912	    -2.1820	   -16.1972	   -14.6866	   -44.0598	   -18.2953	   -19.6381	   -21.7361	
   -26.1002	   -27.4429	   -28.8696	    -0.9232	   -17.2043	   -12.9242	   -44.7311	   -17.6239	   -19.0506	   -21.5683	
   -25.5966	   -26.1841	   -30.3802	     0.3357	   -18.2953	   -11.0779	   -45.3186	   -16.6168	   -18.2114	   -21.2326	
   -24.5895	   -24.4217	   -31.7230	     1.4267	   -19.2184	    -9.2316	   -45.7382	   -15.2740	   -17.2882	   -20.7291	
   -23.2468	   -22.2397	   -32.4783	     2.4338	   -19.9738	    -7.4692	   -45.8221	   -13.9313	   -16.3651	   -19.9738	
   -21.4844	   -19.6381	   -32.5623	     3.1891	   -20.3094	    -6.0425	   -45.4865	   -12.5046	   -15.4419	   -19.0506	
   -19.6381	   -17.0364	   -31.8909	     3.6926	   -20.3094	    -4.9515	   -44.9829	   -11.3297	   -14.5187	   -17.9596	
   -17.8757	   -14.7705	   -30.3802	     3.7766	   -19.8059	    -4.3640	   -44.1437	   -10.4904	   -13.7634	   -16.8686	
   -16.2811	   -13.0920	   -28.3661	     3.5248	   -19.0506	    -4.1122	   -43.1366	    -9.9869	   -13.0081	   -15.8615	
   -14.8544	   -12.0010	   -25.7645	     2.9373	   -18.1274	    -4.3640	   -42.1295	    -9.9869	   -12.3367	   -15.1062	
   -13.6795	   -11.4136	   -22.9111	     2.1820	   -17.1204	    -4.8676	   -41.1224	   -10.3226	   -11.6653	   -14.5187	
   -12.5885	   -10.9940	   -19.8059	     1.3428	   -16.0294	    -5.5389	   -40.1993	   -10.9100	   -10.9940	   -14.3509	
   -11.6653	   -10.7422	   -16.7847	     0.6714	   -15.0223	    -6.2103	   -39.3600	   -11.6653	   -10.4065	   -14.4348	
   -10.7422	   -10.3226	   -14.0152	     0.0839	   -14.0991	    -6.7978	   -38.6887	   -12.4207	    -9.9030	   -14.9384	
    -9.9030	    -9.8190	   -11.7493	    -0.1678	   -13.4277	    -7.2174	   -38.2690	   -13.2599	    -9.5673	   -15.6937	
    -9.3155	    -9.2316	   -10.2386	    -0.2518	   -13.0920	    -7.3853	   -38.1012	   -13.9313	    -9.5673	   -16.7007	
    -8.9798	    -8.6441	    -9.6512	    -0.0839	   -13.1760	    -7.4692	   -38.2690	   -14.5187	    -9.9869	   -17.9596	
    -8.8120	    -8.1406	    -9.8190	     0.1678	   -13.5117	    -7.3013	   -38.6047	   -14.6866	   -10.7422	   -19.2184	
    -8.8120	    -7.5531	   -10.6583	     0.5875	   -14.1830	    -6.8817	   -39.2761	   -14.5187	   -12.0010	   -20.3934	
    -8.8959	    -7.1335	   -11.9171	     1.0071	   -14.9384	    -6.1264	   -39.9475	   -13.7634	   -13.6795	   -21.4844	
    -8.9798	    -6.7139	   -13.0920	     1.4267	   -15.6937	    -5.2032	   -40.4510	   -12.5885	   -15.6937	   -22.3236	
    -8.8959	    -6.3782	   -13.9313	     1.7624	   -16.2811	    -4.0283	   -40.8707	   -11.3297	   -17.8757	   -22.8271	
    -8.7280	    -6.0425	   -14.1830	     1.7624	   -16.6168	    -2.7695	   -40.9546	   -10.2386	   -19.8898	   -23.0789	
    -8.3923	    -5.7068	   -13.5956	     1.4267	   -16.6168	    -1.5106	   -40.7028	    -9.4833	   -21.6522	   -22.9950	
    -7.8049	    -5.4550	   -12.2528	     0.6714	   -16.3651	    -0.1678	   -40.1993	    -9.2316	   -22.8271	   -22.5754	
    -7.1335	    -5.1193	   -10.3226	    -0.6714	   -15.8615	     1.0071	   -39.5279	    -9.3155	   -23.4985	   -21.9879	
    -6.2943	    -4.6997	    -7.9727	    -2.5177	   -15.2740	     2.0142	   -38.7726	    -9.5673	   -23.6664	   -21.4005	
    -5.3711	    -4.3640	    -5.6229	    -4.8676	   -14.7705	     2.7695	   -38.0173	    -9.9869	   -23.6664	   -20.8130	
    -4.4479	    -3.9444	    -3.6087	    -7.8049	   -14.3509	     3.1891	   -37.4298	   -10.4904	   -23.4985	   -20.4773	
    -3.6087	    -3.5248	    -2.0981	   -10.9940	   -14.1830	     3.1891	   -37.0941	   -10.9940	   -23.4985	   -20.5612	
    -2.9373	    -3.2730	    -1.0071	   -14.0991	   -14.0991	     2.7695	   -37.0102	   -11.4975	   -23.5825	   -20.8969	
    -2.4338	    -3.1052	    -0.5875	   -16.8686	   -14.1830	     1.6785	   -37.2620	   -12.2528	   -24.0021	   -21.6522	
    -2.5177	    -3.3569	    -0.7553	   -18.7149	   -14.4348	     0.0000	   -37.7655	   -13.2599	   -24.5895	   -22.5754	
    -3.1891	    -4.0283	    -1.5945	   -19.4702	   -14.9384	    -2.3499	   -38.5208	   -14.5187	   -25.2609	   -23.8342	
    -4.6158	    -5.2872	    -3.3569	   -19.0506	   -15.6097	    -5.3711	   -39.5279	   -16.1133	   -26.1002	   -25.0931	
    -6.7139	    -7.0496	    -5.7907	   -17.5400	   -16.6168	    -8.8959	   -40.7028	   -17.8757	   -26.8555	   -26.5198	
    -9.0637	    -9.2316	    -8.9798	   -15.3580	   -17.7917	   -12.5046	   -42.0456	   -19.6381	   -27.4429	   -27.8625	
   -11.3297	   -11.5814	   -12.5885	   -12.9242	   -19.1345	   -15.9454	   -43.3884	   -21.3165	   -27.9465	   -29.1214	
   -13.1760	   -13.7634	   -16.2811	   -10.4065	   -20.6451	   -18.9667	   -44.8151	   -22.8271	   -28.2822	   -30.2124	
   -14.2670	   -15.4419	   -20.0577	    -8.3084	   -22.2397	   -21.4005	   -46.1578	   -24.0860	   -28.5339	   -31.0516	
   -14.6027	   -16.6168	   -23.5825	    -6.4621	   -23.7503	   -23.0789	   -47.2488	   -25.0092	   -28.7018	   -31.6391	
   -14.1830	   -17.1204	   -26.8555	    -5.0354	   -25.0931	   -24.1699	   -48.1720	   -25.6805	   -28.8696	   -31.9748	
   -13.0920	   -17.1204	   -29.6249	    -3.8605	   -26.2680	   -24.6735	   -48.6755	   -26.1002	   -29.0375	   -31.8909	
   -11.6653	   -16.7847	   -31.8069	    -2.8534	   -27.1072	   -24.5056	   -48.7595	   -26.2680	   -29.0375	   -31.3873	
    -9.9869	   -16.2811	   -33.4015	    -1.8463	   -27.6108	   -23.8342	   -48.4238	   -26.0162	   -28.9536	   -30.5481	
    -8.2245	   -15.7776	   -34.2407	    -0.7553	   -27.8625	   -22.6593	   -47.7524	   -25.5127	   -28.4500	   -29.3732	
    -6.3782	   -15.4419	   -34.4086	     0.5875	   -27.7786	   -21.0648	   -46.8292	   -24.6735	   -27.5269	   -27.7786	
    -4.6997	   -15.1901	   -33.9890	     2.1820	   -27.5269	   -18.8828	   -45.8221	   -23.4985	   -26.1841	   -25.9323	
    -3.1891	   -15.0223	   -33.0658	     4.1122	   -26.9394	   -16.3651	   -44.6472	   -21.9879	   -24.3378	   -23.8342	
    -2.0142	   -15.0223	   -31.5552	     6.4621	   -26.1841	   -13.6795	   -43.4723	   -20.2255	   -22.3236	   -21.7361	
    -1.3428	   -15.1062	   -29.6249	     8.8959	   -25.2609	   -10.9940	   -42.4652	   -18.4631	   -20.3094	   -19.7220	
    -1.2589	   -15.1901	   -27.5269	    11.4136	   -24.2538	    -8.4763	   -41.7938	   -16.7007	   -18.5471	   -18.2114	
    -1.7624	   -15.4419	   -25.2609	    13.5956	   -23.5825	    -6.4621	   -41.5421	   -15.2740	   -17.3721	   -17.3721	
    -2.8534	   -15.6937	   -23.3307	    15.1901	   -23.1628	    -5.0354	   -41.7938	   -14.2670	   -16.9525	   -17.2882	
    -4.5319	   -16.1972	   -21.7361	    16.1972	   -23.3307	    -4.2801	   -42.6331	   -13.9313	   -17.4561	   -18.1274	
    -6.7978	   -17.0364	   -20.6451	    16.2811	   -24.0860	    -4.3640	   -43.9758	   -14.3509	   -18.7988	   -19.8898	
    -9.5673	   -18.1274	   -20.1416	    15.5258	   -25.4288	    -5.2032	   -45.6543	   -15.5258	   -20.9808	   -22.3236	
   -12.5885	   -19.4702	   -20.3094	    14.0991	   -27.1912	    -6.5460	   -47.6685	   -17.1204	   -23.6664	   -25.2609	
   -15.3580	   -20.6451	   -20.8969	    12.0010	   -29.2053	    -8.3923	   -49.6826	   -18.8828	   -26.4359	   -28.3661	
   -17.5400	   -21.4005	   -21.8201	     9.5673	   -31.1356	   -10.3226	   -51.4450	   -20.3094	   -28.9536	   -31.1356	
   -18.5471	   -21.3165	   -22.9111	     6.9656	   -32.7301	   -12.1689	   -52.7878	   -21.2326	   -30.7999	   -33.4015	
   -18.2953	   -20.3094	   -24.0860	     4.2801	   -33.6533	   -13.8474	   -53.3752	   -21.4005	   -31.8069	   -34.8282	
   -16.7847	   -18.3792	   -25.2609	     1.8463	   -33.9050	   -15.2740	   -53.2913	   -21.2326	   -31.8069	   -35.4996	
   -14.2670	   -15.7776	   -26.3519	    -0.5035	   -33.3176	   -16.3651	   -52.5360	   -20.8130	   -31.1356	   -35.4156	
   -11.1618	   -12.8403	   -27.1912	    -2.7695	   -32.1426	   -17.2043	   -51.2772	   -20.5612	   -29.8767	   -34.9960	
    -7.9727	    -9.9030	   -27.6108	    -4.8676	   -30.4642	   -17.8757	   -49.6826	   -20.6451	   -28.4500	   -34.1568	
    -5.0354	    -7.3853	   -27.4429	    -7.0496	   -28.5339	   -18.3792	   -47.9202	   -21.3165	   -27.2751	   -33.2336	
    -2.7695	    -5.5389	   -26.4359	    -9.3155	   -26.5198	   -18.7988	   -46.1578	   -22.4075	   -26.4359	   -32.3105	
    -1.5106	    -4.5319	   -24.5895	   -11.5814	   -24.5895	   -18.9667	   -44.6472	   -23.8342	   -26.1002	   -31.3873	
    -1.3428	    -4.2801	   -21.9879	   -13.7634	   -22.8271	   -18.7988	   -43.2205	   -25.1770	   -26.2680	   -30.4642	
    -2.1820	    -4.6158	   -18.9667	   -15.6937	   -21.2326	   -18.0435	   -42.1295	   -26.2680	   -26.7715	   -29.5410	
    -3.8605	    -5.5389	   -15.9454	   -17.2043	   -19.9738	   -16.8686	   -41.3742	   -26.6037	   -27.6108	   -28.8696	
    -6.2943	    -6.7978	   -13.0920	   -18.2953	   -19.0506	   -15.2740	   -40.8707	   -26.2680	   -28.5339	   -28.5339	
    -9.3994	    -8.2245	   -10.9940	   -18.8828	   -18.6310	   -13.4277	   -40.8707	   -25.1770	   -29.6249	   -28.5339	
   -13.0920	    -9.9030	    -9.9030	   -19.1345	   -18.7149	   -11.8332	   -41.3742	   -23.8342	   -30.8838	   -28.9536	
   -17.1204	   -11.6653	    -9.9030	   -19.3863	   -19.2184	   -10.4904	   -42.2134	   -22.4075	   -32.3105	   -29.8767	
   -21.3165	   -13.5117	   -11.0779	   -19.8898	   -20.1416	    -9.5673	   -43.4723	   -21.2326	   -33.6533	   -31.1356	
   -25.2609	   -15.3580	   -13.1760	   -20.8130	   -21.2326	    -9.1476	   -44.8990	   -20.3934	   -35.0800	   -32.4783	
   -28.5339	   -17.1204	   -16.0294	   -22.2397	   -22.4915	    -8.9798	   -46.2418	   -20.0577	   -36.4227	   -33.9050	
   -30.9677	   -18.7988	   -19.3024	   -24.0860	   -23.6664	    -9.0637	   -47.5845	   -20.0577	   -37.5137	   -35.0800	
   -32.3105	   -20.2255	   -22.7432	   -25.9323	   -24.6735	    -9.3155	   -48.5916	   -20.2255	   -38.4369	   -35.8353	
   -32.4783	   -21.3165	   -25.9323	   -27.3590	   -25.4288	    -9.5673	   -49.2630	   -20.4773	   -38.9404	   -36.0870	
   -31.4713	   -21.9879	   -28.7018	   -27.8625	   -25.8484	    -9.7351	   -49.4308	   -20.7291	   -38.9404	   -35.5835	
   -29.6249	   -22.4075	   -30.9677	   -27.1072	   -25.8484	    -9.9030	   -49.1791	   -20.7291	   -38.1851	   -34.4925	
   -27.4429	   -22.4915	   -32.7301	   -25.1770	   -25.4288	    -9.9869	   -48.5077	   -20.4773	   -36.6745	   -32.8140	
   -25.0931	   -22.4915	   -34.0729	   -22.3236	   -24.6735	   -10.2386	   -47.5006	   -19.9738	   -34.5764	   -30.6320	
   -22.9950	   -22.4915	   -35.0800	   -18.8828	   -23.6664	   -10.5743	   -46.3257	   -19.4702	   -31.9748	   -28.1143	
   -21.2326	   -22.6593	   -35.5835	   -15.3580	   -22.4075	   -11.2457	   -44.9829	   -18.9667	   -29.1214	   -25.6805	
   -19.8059	   -22.9950	   -35.5835	   -12.0850	   -21.0648	   -12.2528	   -43.6401	   -18.6310	   -26.2680	   -23.4146	
   -18.7149	   -23.2468	   -35.1639	    -9.0637	   -19.5541	   -13.6795	   -42.2134	   -18.5471	   -23.6664	   -21.6522	
   -17.7917	   -23.4146	   -34.2407	    -6.4621	   -18.0435	   -15.3580	   -40.9546	   -18.8828	   -21.4844	   -20.3094	
   -17.0364	   -23.2468	   -32.7301	    -4.1122	   -16.7007	   -16.9525	   -39.8636	   -19.4702	   -19.8898	   -19.6381	
   -16.3651	   -22.7432	   -30.8838	    -2.0142	   -15.5258	   -18.3792	   -39.0244	   -20.3934	   -18.9667	   -19.5541	
   -15.7776	   -21.8201	   -28.7857	    -0.3357	   -14.6866	   -19.3863	   -38.4369	   -21.4844	   -18.7988	   -20.1416	
   -15.2740	   -20.7291	   -26.5198	     1.0910	   -14.2670	   -19.8059	   -38.1851	   -22.7432	   -19.3024	   -21.1487	
   -15.0223	   -19.5541	   -24.1699	     2.0981	   -14.1830	   -19.6381	   -38.3530	   -23.7503	   -20.4773	   -22.6593	
   -14.8544	   -18.5471	   -21.5683	     2.7695	   -14.4348	   -18.9667	   -38.6887	   -24.2538	   -22.2397	   -24.3378	
   -14.6866	   -17.7078	   -18.7149	     3.1891	   -14.8544	   -17.9596	   -39.1083	   -24.1699	   -24.2538	   -25.9323	
   -14.2670	   -16.8686	   -15.6097	     3.5248	   -15.2740	   -16.5329	   -39.6118	   -23.2468	   -26.3519	   -27.3590	
   -13.6795	   -16.0294	   -12.5885	     3.6926	   -15.5258	   -14.9384	   -39.9475	   -21.5683	   -28.1982	   -28.1982	
   -12.8403	   -14.9384	    -9.9030	     3.9444	   -15.5258	   -13.0920	   -39.9475	   -19.2184	   -29.4571	   -28.4500	
   -11.9171	   -13.7634	    -8.1406	     4.2801	   -15.3580	   -11.0779	   -39.6957	   -16.6168	   -29.9606	   -28.0304	
   -10.9100	   -12.3367	    -7.5531	     4.6158	   -14.8544	    -8.9798	   -39.0244	   -13.9313	   -29.5410	   -26.8555	
    -9.9030	   -10.6583	    -8.3084	     4.8676	   -14.1830	    -6.7139	   -37.9333	   -11.2457	   -28.2822	   -25.1770	
    -9.0637	    -8.8959	   -10.0708	     5.2032	   -13.1760	    -4.3640	   -36.4227	    -8.7280	   -26.3519	   -22.9950	
    -8.2245	    -7.0496	   -12.2528	     5.4550	   -11.9171	    -1.7624	   -34.5764	    -6.3782	   -23.7503	   -20.4773	
    -7.4692	    -5.1193	   -14.0991	     5.7068	   -10.4904	     0.9232	   -32.3944	    -4.0283	   -20.7291	   -17.7078	
    -6.7139	    -3.1891	   -15.2740	     5.7907	    -8.8120	     3.6087	   -30.0446	    -1.9302	   -17.6239	   -14.9384	
    -5.9586	    -1.5945	   -15.4419	     5.5389	    -7.2174	     6.2943	   -27.8625	    -0.0839	   -14.6027	   -12.3367	
    -5.2872	    -0.5035	   -14.7705	     4.9515	    -5.7907	     8.7280	   -26.0162	     1.4267	   -11.9171	   -10.1547	
    -4.6158	     0.1678	   -13.5117	     3.9444	    -4.6158	    10.8261	   -24.6735	     2.4338	    -9.7351	    -8.3084	
    -3.7766	     0.3357	   -11.9171	     2.7695	    -3.7766	    12.5046	   -23.8342	     2.9373	    -7.9727	    -7.0496	
    -2.6016	     0.0839	   -10.2386	     1.5106	    -3.1052	    13.7634	   -23.6664	     2.9373	    -6.6299	    -6.2943	
    -1.0071	    -0.2518	    -8.6441	     0.3357	    -2.7695	    14.5187	   -23.9182	     2.5177	    -5.7907	    -6.0425	
     1.0071	    -0.7553	    -7.3013	    -0.5875	    -2.6016	    14.6027	   -24.6735	     1.5945	    -5.3711	    -6.3782	
     3.0212	    -1.1749	    -6.2103	    -1.3428	    -2.6016	    14.0991	   -25.8484	     0.2518	    -5.6229	    -7.3013	
     4.9515	    -1.5106	    -5.2032	    -1.7624	    -2.8534	    12.7563	   -27.3590	    -1.5945	    -6.5460	    -8.7280	
     6.2943	    -1.8463	    -4.3640	    -1.8463	    -3.1891	    10.8261	   -29.0375	    -3.7766	    -8.3923	   -10.7422	
     7.0496	    -2.2659	    -3.5248	    -1.6785	    -3.7766	     8.4763	   -30.7159	    -6.0425	   -10.9940	   -13.0081	
     7.0496	    -3.0212	    -2.6855	    -1.1749	    -4.5319	     5.7907	   -32.3105	    -8.2245	   -14.0991	   -15.4419	
     6.3782	    -4.1122	    -2.0981	    -0.1678	    -5.2872	     3.1891	   -33.5693	   -10.0708	   -17.3721	   -17.7078	
     4.9515	    -5.5389	    -1.8463	     1.2589	    -5.9586	     0.9232	   -34.4925	   -11.1618	   -20.3094	   -19.4702	
     3.0212	    -6.8817	    -2.0142	     3.2730	    -6.5460	    -0.7553	   -34.9121	   -11.6653	   -22.4915	   -20.4773	
     0.9232	    -7.8888	    -2.8534	     5.7907	    -7.0496	    -1.7624	   -34.9121	   -11.4136	   -23.6664	   -20.6451	
    -1.0910	    -7.9727	    -4.5319	     8.5602	    -7.3853	    -2.1820	   -34.4925	   -10.6583	   -23.6664	   -19.9738	
    -2.7695	    -7.2174	    -7.1335	    11.3297	    -7.6370	    -2.0981	   -33.7372	    -9.6512	   -22.8271	   -18.5471	
    -3.7766	    -5.6229	   -10.4904	    13.8474	    -7.7209	    -1.7624	   -32.8140	    -8.5602	   -21.3165	   -16.7007	
    -4.2801	    -3.5248	   -14.4348	    16.0294	    -7.8049	    -1.2589	   -31.6391	    -7.5531	   -19.3024	   -14.6027	
    -4.1962	    -1.3428	   -18.3792	    17.7078	    -7.7209	    -0.7553	   -30.4642	    -6.7978	   -17.0364	   -12.5046	
    -3.6926	     0.6714	   -21.8201	    18.8828	    -7.4692	    -0.5035	   -29.2053	    -6.4621	   -14.7705	   -10.6583	
    -2.9373	     2.4338	   -24.5056	    19.6381	    -7.0496	    -0.3357	   -28.0304	    -6.7139	   -12.7563	    -9.3155	
    -1.9302	     3.7766	   -26.0162	    19.9738	    -6.4621	    -0.5035	   -26.8555	    -7.5531	   -10.9940	    -8.5602	
    -0.8392	     4.7836	   -26.4359	    19.8059	    -5.7068	    -0.8392	   -25.8484	    -9.0637	    -9.8190	    -8.3923	
     0.3357	     5.2872	   -25.7645	    19.1345	    -5.1193	    -1.5106	   -25.1770	   -10.9100	    -9.3155	    -8.9798	
     1.6785	     5.2872	   -24.3378	    17.9596	    -4.6158	    -2.4338	   -24.6735	   -12.9242	    -9.4833	   -10.1547	
     3.0212	     4.8676	   -22.4075	    16.2811	    -4.2801	    -3.5248	   -24.5056	   -14.6027	   -10.4065	   -11.8332	
     4.4479	     4.2801	   -19.9738	    14.3509	    -4.0283	    -4.6158	   -24.5056	   -15.6937	   -11.7493	   -13.8474	
     5.6229	     3.5248	   -17.2882	    12.5046	    -3.8605	    -5.5389	   -24.6735	   -15.9454	   -13.5117	   -15.8615	
     6.5460	     2.7695	   -14.5187	    10.9100	    -3.7766	    -6.1264	   -24.9252	   -15.1901	   -15.1901	   -17.7917	
     7.3013	     2.1820	   -11.6653	     9.9869	    -3.6087	    -6.1264	   -25.0931	   -13.6795	   -16.6168	   -19.3024	
     7.8888	     1.8463	    -8.9798	     9.5673	    -3.4409	    -5.6229	   -25.2609	   -11.6653	   -17.6239	   -20.2255	
     8.3923	     1.6785	    -6.5460	     9.7351	    -3.2730	    -4.6158	   -25.3448	    -9.2316	   -17.9596	   -20.6451	
     8.9798	     1.7624	    -4.3640	    10.1547	    -3.1052	    -3.3569	   -25.3448	    -6.7978	   -17.7078	   -20.5612	
     9.4833	     2.0142	    -2.6855	    10.4904	    -2.9373	    -2.0142	   -25.1770	    -4.4479	   -16.9525	   -20.1416	
     9.9030	     2.3499	    -1.5945	    10.5743	    -2.8534	    -0.7553	   -25.0931	    -2.4338	   -15.9454	   -19.4702	
     9.9869	     2.7695	    -1.0071	    10.3226	    -2.6855	     0.2518	   -24.8413	    -0.9232	   -14.7705	   -18.6310	
     9.8190	     3.2730	    -1.0071	     9.8190	    -2.6016	     0.9232	   -24.6735	     0.0000	   -13.5117	   -17.7917	
     9.4833	     3.6926	    -1.4267	     9.0637	    -2.5177	     1.3428	   -24.4217	     0.3357	   -12.2528	   -16.8686	
     8.9798	     4.1962	    -2.1820	     8.1406	    -2.6016	     1.4267	   -24.1699	     0.1678	   -11.0779	   -15.8615	
     8.5602	     4.6997	    -3.3569	     7.3013	    -2.6855	     1.1749	   -24.0021	    -0.5875	   -10.0708	   -14.8544	
     8.3923	     5.2032	    -4.6158	     6.2943	    -2.9373	     0.6714	   -23.8342	    -1.7624	    -9.3994	   -13.9313	
     8.4763	     5.7068	    -5.9586	     5.2872	    -3.2730	    -0.0839	   -23.8342	    -3.2730	    -9.1476	   -13.2599	
     8.7280	     6.1264	    -7.3013	     4.1962	    -3.7766	    -0.9232	   -23.9182	    -5.0354	    -9.3994	   -12.7563	
     9.1476	     6.4621	    -8.3923	     3.0212	    -4.2801	    -1.6785	   -24.1699	    -6.8817	    -9.9869	   -12.5885	
     9.8190	     6.7139	    -9.3155	     2.0142	    -4.7836	    -2.2659	   -24.4217	    -8.4763	   -10.7422	   -12.6724	
    10.5743	     6.8817	    -9.9030	     1.1749	    -5.1193	    -2.3499	   -24.7574	    -9.7351	   -11.4975	   -13.0081	
    11.6653	     7.2174	   -10.1547	     0.5035	    -5.2032	    -1.9302	   -24.9252	   -10.3226	   -12.0850	   -13.4277	
    12.8403	     7.6370	   -10.0708	    -0.0839	    -5.0354	    -1.0071	   -25.0092	   -10.4065	   -12.3367	   -13.9313	
    14.0152	     8.1406	    -9.6512	    -0.5035	    -4.6158	     0.3357	   -24.9252	    -9.9030	   -12.1689	   -14.5187	
    14.7705	     8.6441	    -9.0637	    -1.0910	    -4.0283	     1.9302	   -24.6735	    -8.9798	   -11.5814	   -15.0223	
    14.8544	     8.8120	    -8.4763	    -1.8463	    -3.3569	     3.4409	   -24.3378	    -7.8888	   -10.6583	   -15.4419	
    14.0152	     8.5602	    -8.3923	    -3.0212	    -2.7695	     4.7836	   -24.0860	    -6.8817	    -9.4833	   -15.8615	
    12.0010	     7.7209	    -8.8959	    -4.3640	    -2.3499	     5.8746	   -23.8342	    -5.9586	    -8.1406	   -16.0294	
     9.2316	     6.2943	   -10.1547	    -5.7068	    -2.2659	     6.4621	   -23.7503	    -5.2032	    -6.6299	   -16.0294	
     5.7907	     4.5319	   -11.8332	    -6.8817	    -2.3499	     6.7978	   -23.6664	    -4.7836	    -4.9515	   -15.6937	
     2.2659	     2.6016	   -13.5956	    -7.6370	    -2.5177	     6.7978	   -23.5825	    -4.3640	    -3.0212	   -14.9384	
    -1.0910	     0.5875	   -15.0223	    -7.6370	    -2.6855	     6.4621	   -23.4146	    -4.1122	    -0.9232	   -13.8474	
    -4.0283	    -1.2589	   -15.9454	    -6.9656	    -2.7695	     5.8746	   -23.1628	    -3.6926	     0.9232	   -12.4207	
    -6.2943	    -2.9373	   -16.1133	    -5.5389	    -2.9373	     4.8676	   -22.9950	    -3.3569	     2.3499	   -10.9100	
    -7.9727	    -4.3640	   -15.6937	    -3.7766	    -3.0212	     3.6087	   -22.8271	    -2.9373	     3.0212	    -9.5673	
    -9.2316	    -5.6229	   -14.7705	    -1.6785	    -3.1052	     2.0981	   -22.8271	    -2.6855	     2.5177	    -8.5602	
   -10.1547	    -6.7978	   -13.6795	     0.3357	    -3.4409	     0.4196	   -22.9950	    -2.6855	     0.7553	    -8.0566	
   -11.0779	    -8.0566	   -12.5046	     2.0981	    -3.9444	    -1.1749	   -23.4985	    -3.1052	    -2.0981	    -8.2245	
   -12.2528	    -9.3994	   -11.4136	     3.3569	    -4.8676	    -2.5177	   -24.3378	    -4.0283	    -5.8746	    -9.0637	
   -13.5956	   -10.9100	   -10.4904	     4.2801	    -5.9586	    -3.5248	   -25.5127	    -5.5389	    -9.9869	   -10.5743	
   -15.2740	   -12.4207	    -9.9869	     4.7836	    -7.3853	    -4.0283	   -26.8555	    -7.3853	   -14.0152	   -12.5046	
   -16.8686	   -13.8474	    -9.6512	     5.1193	    -8.8120	    -4.1122	   -28.1982	    -9.2316	   -17.4561	   -14.6027	
   -18.3792	   -15.0223	    -9.3994	     5.4550	   -10.0708	    -3.7766	   -29.3732	   -10.7422	   -20.0577	   -16.7847	
   -19.3024	   -15.8615	    -9.3155	     6.0425	   -11.0779	    -2.9373	   -30.2124	   -11.4136	   -21.5683	   -18.7149	
   -19.3863	   -16.1972	    -8.9798	     6.7139	   -11.4975	    -1.8463	   -30.7159	   -11.0779	   -22.0718	   -20.0577	
   -18.7149	   -15.8615	    -8.4763	     7.6370	   -11.3297	    -0.5875	   -30.7999	    -9.9869	   -21.4844	   -20.7291	
   -17.0364	   -14.7705	    -7.7209	     8.4763	   -10.4904	     0.6714	   -30.3802	    -8.4763	   -20.0577	   -20.6451	
   -14.5187	   -12.9242	    -6.7139	     9.2316	    -9.0637	     1.9302	   -29.5410	    -6.7139	   -18.0435	   -19.8059	
   -11.4136	   -10.4065	    -5.4550	     9.7351	    -7.1335	     2.9373	   -28.4500	    -5.0354	   -15.6937	   -18.2953	
    -7.9727	    -7.4692	    -3.9444	    10.0708	    -4.9515	     3.7766	   -27.1072	    -3.6087	   -13.0081	   -16.4490	
    -4.5319	    -4.4479	    -2.3499	    10.1547	    -2.6016	     4.6158	   -25.6805	    -2.3499	   -10.3226	   -14.3509	
    -1.3428	    -1.5945	    -0.7553	    10.1547	    -0.2518	     5.3711	   -24.0860	    -1.3428	    -7.6370	   -12.0850	
     1.4267	     0.8392	     0.5875	    10.2386	     1.9302	     6.2103	   -22.5754	    -0.4196	    -5.1193	    -9.8190	
     3.7766	     2.6855	     1.4267	    10.4065	     3.8605	     6.9656	   -21.0648	     0.2518	    -2.7695	    -7.6370	
     5.6229	     3.8605	     1.3428	    10.5743	     5.4550	     7.6370	   -19.7220	     0.6714	    -0.8392	    -5.7907	
     6.9656	     4.3640	     0.2518	    10.6583	     6.5460	     8.0566	   -18.6310	     0.8392	     0.6714	    -4.4479	
     8.0566	     4.3640	    -2.0142	    10.4904	     7.2174	     8.0566	   -17.7917	     0.6714	     1.5945	    -3.6926	
     8.8120	     3.9444	    -5.1193	     9.9869	     7.3853	     7.6370	   -17.3721	     0.2518	     1.8463	    -3.6926	
     9.4833	     3.3569	    -8.6441	     9.0637	     7.1335	     6.7978	   -17.2882	    -0.3357	     1.5945	    -4.4479	
    10.1547	     2.7695	   -12.1689	     7.8888	     6.4621	     5.7068	   -17.6239	    -1.1749	     1.0071	    -5.6229	
    10.8261	     2.4338	   -15.2740	     6.5460	     5.6229	     4.4479	   -18.1274	    -1.9302	     0.0839	    -7.2174	
    11.4136	     2.3499	   -17.8757	     5.1193	     4.4479	     3.1891	   -18.8828	    -2.7695	    -1.0071	    -9.0637	
    11.7493	     2.6016	   -19.7220	     3.6926	     3.2730	     2.0981	   -19.7220	    -3.6087	    -2.1820	   -10.9940	
    11.8332	     3.1052	   -20.9808	     2.2659	     2.0142	     1.2589	   -20.6451	    -4.3640	    -3.3569	   -12.9242	
    11.3297	     3.6087	   -21.5683	     0.8392	     0.9232	     0.5875	   -21.4844	    -5.1193	    -4.4479	   -14.7705	
    10.3226	     3.7766	   -21.4844	    -0.5875	    -0.0839	     0.1678	   -22.2397	    -5.7907	    -5.5389	   -16.2811	
     8.8959	     3.3569	   -20.6451	    -2.0142	    -0.7553	     0.0000	   -22.7432	    -6.3782	    -6.5460	   -17.4561	
     7.1335	     2.3499	   -18.9667	    -3.4409	    -1.0910	     0.0839	   -22.9950	    -6.7139	    -7.3853	   -17.9596	
     5.1193	     0.7553	   -16.4490	    -4.6997	    -1.0910	     0.5035	   -22.9950	    -6.7139	    -7.9727	   -17.7917	
[Epoch Header]
[Trial Type]	13
[Accept]	1
[Correct]	0
[RT]	 0.000
[Resp]	0
[Epoch Data]
     3.9444	     7.0496	    10.7422	   -14.2670	    -1.3428	    15.6097	    -7.8049	    -2.0981	    -1.5945	   -10.5743	
     1.7624	     5.4550	    12.8403	   -13.5956	    -0.6714	    16.2811	    -7.2174	    -0.5875	    -1.1749	    -8.9798	
    -0.6714	     3.5248	    14.9384	   -13.2599	    -0.1678	    16.3651	    -6.7978	     0.1678	    -1.0910	    -7.6370	
    -3.4409	     1.2589	    16.8686	   -13.0081	    -0.0839	    15.8615	    -6.7139	     0.1678	    -1.3428	    -6.5460	
    -6.2103	    -1.2589	    18.6310	   -12.6724	    -0.3357	    14.6866	    -6.9656	    -0.5035	    -1.6785	    -5.7907	
    -8.8120	    -3.7766	    20.1416	   -12.2528	    -0.8392	    13.0920	    -7.3853	    -1.6785	    -2.3499	    -5.5389	
   -10.7422	    -5.9586	    21.2326	   -11.4975	    -1.5945	    11.2457	    -8.0566	    -3.1052	    -3.1052	    -5.7907	
   -11.8332	    -7.6370	    21.9879	   -10.5743	    -2.3499	     9.2316	    -8.7280	    -4.7836	    -3.9444	    -6.3782	
   -11.8332	    -8.3923	    22.3236	    -9.4833	    -3.1052	     7.2174	    -9.4833	    -6.4621	    -4.7836	    -7.3853	
   -10.9100	    -8.1406	    22.2397	    -8.3923	    -3.6087	     5.4550	   -10.0708	    -8.2245	    -5.6229	    -8.5602	
    -9.2316	    -7.0496	    21.4844	    -7.3853	    -3.9444	     3.9444	   -10.4904	   -10.0708	    -6.4621	    -9.8190	
    -7.1335	    -5.2872	    20.0577	    -6.7139	    -4.0283	     2.8534	   -10.8261	   -11.9171	    -7.1335	   -11.0779	
    -4.7836	    -3.1891	    17.8757	    -6.2103	    -3.9444	     2.1820	   -11.0779	   -13.6795	    -7.7209	   -12.1689	
    -2.5177	    -1.0071	    15.1901	    -5.7907	    -3.7766	     2.0981	   -11.2457	   -14.9384	    -7.8888	   -12.9242	
    -0.3357	     1.0910	    12.2528	    -5.2872	    -3.5248	     2.5177	   -11.2457	   -15.3580	    -7.6370	   -13.3438	
     1.5945	     2.9373	     9.3994	    -4.5319	    -3.1052	     3.6087	   -11.2457	   -14.6866	    -6.8817	   -13.4277	
     3.2730	     4.4479	     6.8817	    -3.6087	    -2.6855	     5.2032	   -11.0779	   -12.7563	    -5.4550	   -13.0081	
     4.6997	     5.5389	     4.9515	    -2.3499	    -2.2659	     7.2174	   -10.8261	    -9.8190	    -3.6926	   -12.2528	
     5.7068	     6.1264	     3.7766	    -0.8392	    -1.8463	     9.3994	   -10.5743	    -6.4621	    -1.7624	   -11.0779	
     6.2943	     6.5460	     3.0212	     0.9232	    -1.4267	    11.6653	   -10.3226	    -2.9373	     0.0839	    -9.8190	
     6.6299	     6.7978	     2.7695	     2.7695	    -1.0910	    13.6795	    -9.9869	     0.0839	     1.6785	    -8.4763	
     6.9656	     7.1335	     2.6855	     4.5319	    -0.8392	    15.2740	    -9.7351	     2.5177	     2.7695	    -7.3853	
     7.3853	     7.6370	     2.5177	     6.0425	    -0.8392	    16.4490	    -9.5673	     4.2801	     3.3569	    -6.4621	
     8.2245	     8.3923	     2.0981	     6.9656	    -1.0071	    17.0364	    -9.5673	     5.1193	     3.5248	    -6.0425	
     9.4833	     9.3155	     1.3428	     7.3013	    -1.4267	    17.1204	    -9.7351	     5.2872	     3.2730	    -5.8746	
    10.9940	    10.3226	     0.2518	     6.8817	    -2.0981	    16.7847	   -10.1547	     4.8676	     2.8534	    -6.1264	
    12.5885	    11.4975	    -0.8392	     5.7907	    -2.9373	    16.1972	   -10.6583	     4.0283	     2.3499	    -6.7139	
    14.0991	    12.5885	    -1.7624	     4.1122	    -3.7766	    15.4419	   -11.3297	     2.8534	     1.7624	    -7.4692	
    15.2740	    13.5956	    -2.2659	     2.0981	    -4.6158	    14.5187	   -12.0010	     1.4267	     1.2589	    -8.4763	
    15.8615	    14.3509	    -2.2659	    -0.0839	    -5.3711	    13.5117	   -12.5885	    -0.0839	     0.9232	    -9.6512	
    15.6937	    14.7705	    -1.7624	    -2.1820	    -5.9586	    12.2528	   -13.0920	    -1.7624	     0.5875	   -10.8261	
    14.6027	    14.6027	    -0.7553	    -4.1122	    -6.3782	    10.8261	   -13.5956	    -3.6087	     0.3357	   -12.0010	
    12.3367	    13.7634	     0.5875	    -5.6229	    -6.7139	     9.0637	   -14.0991	    -5.4550	     0.2518	   -13.1760	
     8.9798	    12.2528	     2.2659	    -6.7139	    -6.9656	     7.0496	   -14.5187	    -7.3853	     0.1678	   -14.1830	
     4.6158	    10.3226	     4.1962	    -7.3013	    -6.9656	     5.0354	   -14.8544	    -9.1476	     0.2518	   -14.8544	
    -0.1678	     8.0566	     6.3782	    -7.3853	    -6.7139	     3.1891	   -15.1062	   -10.5743	     0.5875	   -15.1062	
    -4.8676	     5.7907	     8.7280	    -7.0496	    -6.2103	     1.7624	   -15.1062	   -11.5814	     1.0910	   -14.6866	
    -8.9798	     3.6926	    11.0779	    -6.2103	    -5.4550	     1.0071	   -14.8544	   -11.9171	     1.8463	   -13.5956	
   -11.9171	     2.0981	    13.3438	    -5.1193	    -4.3640	     0.8392	   -14.3509	   -11.4975	     2.6855	   -12.0010	
   -13.4277	     0.9232	    15.3580	    -3.8605	    -3.1891	     1.3428	   -13.5956	   -10.3226	     3.4409	    -9.9869	
   -13.5956	     0.4196	    16.9525	    -2.6016	    -1.8463	     2.3499	   -12.7563	    -8.5602	     4.1962	    -7.6370	
   -12.5885	     0.5875	    18.1274	    -1.6785	    -0.4196	     3.6926	   -11.8332	    -6.3782	     4.8676	    -5.2872	
   -10.8261	     1.1749	    18.7149	    -1.2589	     0.8392	     5.2032	   -10.9100	    -4.1122	     5.3711	    -3.1891	
    -8.4763	     2.0981	    18.9667	    -1.5106	     2.0142	     6.7139	   -10.1547	    -2.0981	     5.7068	    -1.5106	
    -5.8746	     3.2730	    18.8828	    -2.3499	     3.0212	     8.2245	    -9.5673	    -0.4196	     5.8746	    -0.5035	
    -2.9373	     4.6158	    18.5471	    -3.7766	     3.6926	     9.5673	    -9.2316	     0.7553	     5.8746	     0.0000	
     0.5035	     5.9586	    18.0435	    -5.7068	     4.1122	    10.7422	    -9.0637	     1.3428	     5.7068	    -0.2518	
     4.3640	     7.3853	    17.3721	    -7.9727	     4.3640	    11.7493	    -9.0637	     1.5106	     5.2872	    -0.9232	
     8.3923	     8.9798	    16.7007	   -10.2386	     4.5319	    12.4207	    -9.2316	     1.2589	     4.6997	    -2.0142	
    12.1689	    10.6583	    16.2811	   -12.2528	     4.5319	    12.7563	    -9.3155	     0.7553	     3.7766	    -3.2730	
    15.2740	    12.3367	    16.0294	   -13.6795	     4.5319	    12.8403	    -9.3155	     0.0839	     2.7695	    -4.6158	
    17.5400	    14.0152	    16.4490	   -14.4348	     4.6158	    12.5046	    -9.2316	    -0.7553	     1.5945	    -5.8746	
    18.6310	    15.4419	    17.3721	   -14.5187	     4.7836	    12.0010	    -8.9798	    -1.5106	     0.4196	    -6.7978	
    18.2953	    16.7007	    18.8828	   -14.0152	     5.1193	    11.2457	    -8.5602	    -2.2659	    -0.7553	    -7.5531	
    16.2811	    17.5400	    20.7291	   -13.1760	     5.5389	    10.4065	    -7.8888	    -3.0212	    -1.7624	    -7.8888	
    12.5885	    17.8757	    22.4075	   -12.0850	     6.0425	     9.6512	    -7.1335	    -3.6087	    -2.5177	    -7.9727	
     7.3853	    17.3721	    23.6664	   -10.9100	     6.4621	     9.1476	    -6.2943	    -4.1962	    -3.1052	    -7.8888	
     1.0071	    15.8615	    24.2538	    -9.5673	     6.7139	     8.8959	    -5.5389	    -4.6158	    -3.3569	    -7.6370	
    -5.8746	    13.4277	    23.9182	    -8.1406	     6.6299	     8.9798	    -4.9515	    -4.8676	    -3.4409	    -7.3013	
   -12.5885	     9.9869	    22.7432	    -6.7139	     6.2943	     9.3994	    -4.4479	    -4.7836	    -3.4409	    -6.8817	
   -18.6310	     5.7907	    20.7291	    -5.2872	     5.6229	     9.9030	    -4.2801	    -4.5319	    -3.3569	    -6.5460	
   -23.4146	     1.0071	    18.0435	    -3.7766	     4.6997	    10.5743	    -4.4479	    -3.9444	    -3.2730	    -6.2103	
   -26.6037	    -3.8605	    14.8544	    -2.2659	     3.5248	    11.0779	    -4.7836	    -3.3569	    -3.1891	    -5.9586	
   -28.1143	    -8.2245	    11.4136	    -0.7553	     2.1820	    11.4136	    -5.5389	    -2.7695	    -3.1891	    -5.8746	
   -27.7786	   -11.8332	     8.0566	     0.5875	     0.7553	    11.4975	    -6.4621	    -2.3499	    -3.1891	    -5.8746	
   -25.7645	   -14.2670	     4.9515	     1.7624	    -0.6714	    11.2457	    -7.6370	    -2.1820	    -3.1052	    -6.1264	
   -22.4075	   -15.3580	     2.2659	     2.8534	    -2.0981	    10.9100	    -8.8959	    -2.2659	    -2.8534	    -6.5460	
   -18.0435	   -15.2740	     0.0839	     3.8605	    -3.3569	    10.5743	   -10.2386	    -2.4338	    -2.2659	    -7.1335	
   -12.9242	   -13.9313	    -1.6785	     4.8676	    -4.4479	    10.4065	   -11.4975	    -2.5177	    -1.4267	    -7.6370	
    -7.3853	   -11.7493	    -3.1891	     5.8746	    -5.3711	    10.5743	   -12.5885	    -2.4338	    -0.1678	    -7.9727	
    -1.6785	    -8.8120	    -4.5319	     6.8817	    -6.1264	    11.1618	   -13.4277	    -2.1820	     1.3428	    -8.0566	
     3.6926	    -5.6229	    -5.7907	     7.8888	    -6.4621	    11.9171	   -13.9313	    -1.6785	     3.1052	    -7.8049	
     8.7280	    -2.2659	    -6.7978	     8.9798	    -6.5460	    12.9242	   -14.0991	    -1.1749	     5.0354	    -7.0496	
    13.0920	     0.9232	    -7.4692	     9.9869	    -6.1264	    13.9313	   -13.8474	    -0.5875	     6.9656	    -5.9586	
    16.7847	     4.1122	    -7.7209	    10.9940	    -5.3711	    14.9384	   -13.1760	    -0.0839	     8.7280	    -4.5319	
    19.8898	     6.9656	    -7.2174	    11.8332	    -4.1962	    15.9454	   -12.1689	     0.1678	    10.4065	    -3.0212	
    22.2397	     9.6512	    -6.1264	    12.4207	    -2.7695	    16.7007	   -10.8261	     0.2518	    11.6653	    -1.5106	
    24.0021	    11.9171	    -4.3640	    12.5885	    -1.0910	    17.3721	    -9.3155	    -0.0839	    12.5885	    -0.0839	
    25.1770	    13.7634	    -2.0142	    12.3367	     0.6714	    17.8757	    -7.6370	    -0.7553	    13.0081	     1.0071	
    25.7645	    15.0223	     0.5035	    11.5814	     2.2659	    18.2114	    -6.1264	    -1.6785	    13.0920	     1.8463	
    25.8484	    15.7776	     3.1891	    10.5743	     3.7766	    18.3792	    -4.7836	    -2.6016	    12.7563	     2.2659	
    25.5127	    16.0294	     5.6229	     9.3994	     4.9515	    18.5471	    -3.6926	    -3.3569	    12.0850	     2.2659	
    25.0092	    15.7776	     7.8888	     8.1406	     5.7907	    18.6310	    -2.9373	    -3.8605	    11.2457	     1.9302	
    24.3378	    15.2740	     9.6512	     6.8817	     6.2943	    18.7149	    -2.4338	    -3.9444	    10.1547	     1.1749	
    23.6664	    14.5187	    10.9940	     5.6229	     6.3782	    18.8828	    -2.3499	    -3.6926	     8.7280	     0.0839	
    22.9111	    13.6795	    11.8332	     4.3640	     6.2103	    19.0506	    -2.5177	    -3.2730	     7.0496	    -1.0910	
    22.1558	    12.9242	    12.2528	     3.2730	     5.7907	    19.3024	    -2.9373	    -2.7695	     5.2032	    -2.3499	
    21.2326	    12.2528	    12.3367	     2.2659	     5.1193	    19.4702	    -3.5248	    -2.1820	     3.1891	    -3.6087	
    20.1416	    11.4975	    12.2528	     1.2589	     4.4479	    19.3863	    -4.2801	    -1.5945	     1.3428	    -4.6997	
    18.7988	    10.7422	    12.0850	     0.5035	     3.6087	    19.0506	    -5.1193	    -1.1749	    -0.3357	    -5.6229	
    16.9525	     9.8190	    12.0010	    -0.0839	     2.6855	    18.2953	    -6.1264	    -0.9232	    -1.6785	    -6.3782	
    14.7705	     8.7280	    12.0010	    -0.3357	     1.6785	    17.2043	    -7.2174	    -0.9232	    -2.5177	    -6.8817	
    12.2528	     7.4692	    12.0850	    -0.2518	     0.5875	    15.7776	    -8.3923	    -1.1749	    -2.9373	    -7.2174	
     9.5673	     6.1264	    12.1689	     0.0839	    -0.5035	    14.3509	    -9.4833	    -1.5106	    -2.7695	    -7.1335	
     7.0496	     4.7836	    12.1689	     0.7553	    -1.4267	    13.0081	   -10.4065	    -1.7624	    -2.1820	    -6.6299	
     5.1193	     3.7766	    11.8332	     1.5945	    -2.2659	    12.1689	   -10.9940	    -1.6785	    -1.0071	    -5.6229	
     3.9444	     3.1052	    10.9940	     2.7695	    -2.8534	    11.8332	   -11.1618	    -1.2589	     0.4196	    -4.1122	
     3.6926	     2.9373	     9.7351	     4.2801	    -3.1891	    12.1689	   -10.9100	    -0.3357	     2.0981	    -2.2659	
     4.3640	     3.1052	     7.8888	     6.4621	    -3.2730	    13.1760	   -10.2386	     1.0071	     3.8605	    -0.1678	
     5.9586	     3.7766	     5.7907	     9.2316	    -2.9373	    14.6027	    -9.0637	     2.6855	     5.7068	     2.0981	
     8.2245	     4.8676	     3.6926	    12.5046	    -2.4338	    16.2811	    -7.6370	     4.5319	     7.4692	     4.3640	
    10.9940	     6.2103	     2.0142	    16.0294	    -1.6785	    18.0435	    -6.0425	     6.3782	     9.1476	     6.3782	
    14.0152	     7.6370	     0.8392	    19.3863	    -0.8392	    19.6381	    -4.5319	     7.9727	    10.6583	     8.1406	
    16.8686	     8.9798	     0.1678	    22.3236	    -0.0839	    20.6451	    -3.2730	     9.0637	    11.8332	     9.3155	
    19.3024	     9.9030	     0.0839	    24.5056	     0.3357	    21.1487	    -2.5177	     9.5673	    12.5885	     9.9030	
    21.0648	    10.3226	     0.2518	    25.5966	     0.5035	    20.8969	    -2.3499	     9.3994	    12.8403	     9.9030	
    22.0718	    10.2386	     0.6714	    25.7645	     0.2518	    20.0577	    -2.6855	     8.7280	    12.6724	     9.2316	
    22.3236	     9.5673	     1.1749	    24.8413	    -0.3357	    18.7988	    -3.6087	     7.6370	    12.0850	     8.0566	
    21.9879	     8.5602	     2.0142	    23.1628	    -1.0910	    17.3721	    -4.9515	     6.2943	    11.0779	     6.4621	
    21.0648	     7.3013	     3.2730	    20.8130	    -1.8463	    15.8615	    -6.4621	     4.7836	     9.8190	     4.6158	
    19.7220	     5.9586	     4.9515	    18.1274	    -2.6855	    14.5187	    -8.0566	     3.1891	     8.3084	     2.6016	
    18.2114	     4.7836	     7.0496	    15.4419	    -3.2730	    13.4277	    -9.6512	     1.8463	     6.7978	     0.6714	
    16.7007	     3.8605	     9.4833	    13.0081	    -3.6926	    12.7563	   -10.9940	     0.7553	     5.3711	    -1.0071	
    15.5258	     3.3569	    12.0850	    11.0779	    -3.8605	    12.5046	   -12.0010	     0.0000	     4.1962	    -2.2659	
    14.8544	     3.2730	    14.6027	     9.8190	    -3.7766	    12.7563	   -12.5046	    -0.3357	     3.4409	    -3.1052	
    14.7705	     3.7766	    16.7847	     9.0637	    -3.3569	    13.5117	   -12.5046	    -0.3357	     3.1891	    -3.4409	
    15.2740	     4.6997	    18.4631	     8.8959	    -2.6855	    14.6866	   -12.0010	     0.0000	     3.3569	    -3.1891	
    16.1972	     5.9586	    19.3863	     9.1476	    -1.7624	    16.1972	   -11.0779	     0.5875	     3.9444	    -2.4338	
    17.2043	     7.4692	    19.6381	     9.6512	    -0.7553	    17.7917	    -9.7351	     1.4267	     4.8676	    -1.2589	
    18.0435	     9.0637	    19.1345	    10.1547	     0.3357	    19.5541	    -8.2245	     2.3499	     5.8746	     0.0839	
    18.4631	    10.5743	    18.1274	    10.4065	     1.3428	    21.1487	    -6.7978	     3.3569	     6.9656	     1.3428	
    18.4631	    12.0010	    16.7847	    10.1547	     2.1820	    22.4075	    -5.6229	     4.1122	     7.8888	     2.4338	
    17.9596	    13.1760	    15.3580	     9.2316	     2.8534	    23.1628	    -4.7836	     4.6997	     8.5602	     2.9373	
    16.9525	    14.0152	    13.8474	     7.5531	     3.1052	    23.3307	    -4.3640	     4.8676	     8.8120	     2.9373	
    15.6097	    14.3509	    12.1689	     5.2032	     3.0212	    22.7432	    -4.5319	     4.4479	     8.6441	     2.3499	
    13.9313	    14.2670	    10.1547	     2.2659	     2.5177	    21.3165	    -5.0354	     3.4409	     8.0566	     1.2589	
    11.9171	    13.5956	     7.8888	    -1.1749	     1.6785	    19.1345	    -6.0425	     1.8463	     7.1335	    -0.1678	
     9.4833	    12.3367	     5.2032	    -4.7836	     0.5035	    16.0294	    -7.3013	    -0.4196	     6.0425	    -1.7624	
     6.6299	    10.4904	     2.4338	    -8.3923	    -0.9232	    12.3367	    -8.6441	    -3.1891	     4.7836	    -3.3569	
     3.2730	     8.0566	    -0.3357	   -11.9171	    -2.3499	     8.2245	   -10.0708	    -6.2943	     3.4409	    -4.7836	
    -0.4196	     5.2872	    -2.8534	   -15.0223	    -3.7766	     3.9444	   -11.2457	    -9.4833	     2.2659	    -6.0425	
    -4.2801	     2.2659	    -4.8676	   -17.7078	    -4.8676	    -0.0839	   -12.1689	   -12.4207	     1.2589	    -7.0496	
    -8.0566	    -0.6714	    -6.2103	   -19.7220	    -5.6229	    -3.6087	   -12.8403	   -14.7705	     0.4196	    -7.7209	
   -11.3297	    -3.3569	    -6.7978	   -21.2326	    -6.0425	    -6.2943	   -13.0920	   -16.3651	    -0.2518	    -8.1406	
   -14.0152	    -5.3711	    -6.6299	   -21.9040	    -5.9586	    -8.0566	   -13.0920	   -17.1204	    -0.6714	    -8.1406	
   -15.7776	    -6.7978	    -5.7907	   -21.9040	    -5.5389	    -8.8959	   -12.7563	   -16.9525	    -0.9232	    -7.8049	
   -16.7847	    -7.6370	    -4.2801	   -21.2326	    -4.7836	    -8.9798	   -12.1689	   -15.9454	    -0.9232	    -7.2174	
   -17.0364	    -7.8888	    -2.2659	   -19.9738	    -3.7766	    -8.3084	   -11.4136	   -14.4348	    -0.7553	    -6.2943	
   -16.6168	    -7.5531	     0.0839	   -18.2953	    -2.6016	    -7.1335	   -10.4065	   -12.3367	    -0.3357	    -5.1193	
   -15.5258	    -6.7978	     2.6855	   -16.1972	    -1.4267	    -5.3711	    -9.1476	   -10.0708	     0.3357	    -3.7766	
   -13.7634	    -5.3711	     5.2872	   -13.8474	    -0.0839	    -3.3569	    -7.8049	    -7.6370	     1.0071	    -2.1820	
   -11.3297	    -3.5248	     7.7209	   -11.4136	     1.1749	    -1.0071	    -6.3782	    -5.3711	     1.7624	    -0.5035	
    -8.3923	    -1.0910	     9.8190	    -9.0637	     2.5177	     1.3428	    -4.9515	    -3.5248	     2.3499	     1.0071	
    -5.1193	     1.5106	    11.3297	    -6.9656	     3.6087	     3.6087	    -3.6087	    -2.1820	     2.6855	     2.4338	
    -1.9302	     4.1122	    12.2528	    -5.2872	     4.6158	     5.5389	    -2.6016	    -1.5945	     2.7695	     3.5248	
     0.8392	     6.3782	    12.4207	    -4.1962	     5.1193	     6.9656	    -2.0142	    -1.9302	     2.4338	     4.2801	
     2.6855	     7.8049	    12.0010	    -3.6087	     5.2032	     7.6370	    -1.9302	    -2.9373	     1.8463	     4.6997	
     3.6087	     8.3923	    10.9100	    -3.6926	     4.7836	     7.4692	    -2.4338	    -4.6997	     1.0071	     4.5319	
     3.4409	     7.9727	     9.3155	    -4.2801	     3.7766	     6.5460	    -3.6087	    -6.7978	     0.0000	     4.1122	
     2.3499	     6.6299	     7.1335	    -5.1193	     2.1820	     5.1193	    -5.2032	    -8.8120	    -1.0071	     3.4409	
     0.5035	     4.6158	     4.3640	    -6.2103	     0.2518	     3.4409	    -7.1335	   -10.2386	    -2.0142	     2.6855	
    -1.7624	     2.0142	     1.1749	    -7.2174	    -2.0981	     1.7624	    -9.2316	   -10.8261	    -2.7695	     2.0142	
    -4.2801	    -0.8392	    -2.3499	    -8.1406	    -4.5319	     0.5035	   -11.4136	   -10.4904	    -3.3569	     1.4267	
    -6.6299	    -3.7766	    -5.8746	    -8.9798	    -6.9656	    -0.4196	   -13.5117	    -9.5673	    -3.6087	     1.0910	
    -8.7280	    -6.6299	    -9.0637	    -9.6512	    -9.1476	    -0.9232	   -15.3580	    -8.1406	    -3.5248	     0.9232	
   -10.4065	    -9.3155	   -11.6653	   -10.2386	   -10.9940	    -1.0910	   -16.8686	    -6.7139	    -3.1891	     0.9232	
   -11.5814	   -11.7493	   -13.4277	   -10.6583	   -12.3367	    -1.0910	   -17.8757	    -5.4550	    -2.5177	     1.1749	
   -12.0850	   -13.7634	   -14.0991	   -10.8261	   -12.9242	    -0.9232	   -18.2953	    -4.5319	    -1.3428	     1.7624	
   -12.0010	   -15.3580	   -13.7634	   -10.7422	   -12.9242	    -0.6714	   -18.2953	    -3.9444	     0.1678	     2.5177	
   -11.1618	   -16.4490	   -12.5885	   -10.4904	   -12.4207	    -0.3357	   -17.7078	    -3.8605	     2.0142	     3.6087	
    -9.8190	   -16.9525	   -10.8261	   -10.0708	   -11.4136	     0.0000	   -16.8686	    -4.1122	     3.7766	     4.6997	
    -7.8888	   -16.9525	    -8.4763	    -9.5673	   -10.1547	     0.3357	   -15.8615	    -4.8676	     5.4550	     5.7068	
    -5.7907	   -16.2811	    -5.9586	    -8.8959	    -8.8120	     0.5875	   -14.8544	    -5.7907	     6.7139	     6.4621	
    -3.6087	   -15.1901	    -3.2730	    -8.1406	    -7.5531	     0.7553	   -13.9313	    -6.7139	     7.4692	     6.7978	
    -1.5945	   -13.5956	    -0.5035	    -7.2174	    -6.4621	     0.9232	   -13.2599	    -7.3853	     7.6370	     6.7978	
     0.0839	   -11.8332	     2.1820	    -6.1264	    -5.7907	     1.2589	   -12.9242	    -7.6370	     7.3853	     6.2943	
     1.2589	   -10.2386	     4.7836	    -4.7836	    -5.3711	     1.8463	   -12.8403	    -7.4692	     6.7139	     5.3711	
     1.9302	    -8.8120	     7.3853	    -3.3569	    -5.2872	     2.6855	   -13.0920	    -7.0496	     5.8746	     4.1962	
     2.0981	    -7.7209	     9.9030	    -1.5945	    -5.2872	     3.8605	   -13.3438	    -6.2943	     4.9515	     2.8534	
     1.8463	    -6.8817	    12.2528	     0.4196	    -5.3711	     5.4550	   -13.5956	    -5.5389	     4.2801	     1.5945	
     1.4267	    -6.1264	    14.4348	     2.6016	    -5.4550	     7.3013	   -13.6795	    -4.6158	     3.8605	     0.4196	
     0.9232	    -5.3711	    16.1972	     4.9515	    -5.4550	     9.3994	   -13.5956	    -3.7766	     3.7766	    -0.4196	
     0.4196	    -4.4479	    17.2882	     6.9656	    -5.4550	    11.4975	   -13.4277	    -3.0212	     3.9444	    -1.0071	
     0.0000	    -3.4409	    17.5400	     8.4763	    -5.3711	    13.3438	   -13.1760	    -2.5177	     4.3640	    -1.3428	
    -0.3357	    -2.3499	    16.7847	     9.2316	    -5.3711	    14.7705	   -13.0081	    -2.2659	     4.9515	    -1.4267	
    -0.5035	    -1.3428	    15.1901	     9.2316	    -5.4550	    15.7776	   -12.9242	    -2.2659	     5.6229	    -1.5106	
    -0.5875	    -0.4196	    12.7563	     8.3923	    -5.4550	    16.2811	   -12.9242	    -2.4338	     6.2943	    -1.4267	
    -0.5035	     0.2518	     9.6512	     7.2174	    -5.4550	    16.3651	   -13.0081	    -2.8534	     7.0496	    -1.3428	
    -0.1678	     0.8392	     6.2943	     5.8746	    -5.4550	    16.0294	   -13.0920	    -3.1891	     7.6370	    -1.0910	
     0.4196	     1.3428	     2.8534	     4.6997	    -5.4550	    15.4419	   -13.0920	    -3.5248	     8.1406	    -0.8392	
     1.1749	     1.8463	    -0.1678	     3.9444	    -5.2872	    14.6866	   -13.0081	    -3.6926	     8.3923	    -0.4196	
     2.0142	     2.3499	    -2.4338	     3.5248	    -5.1193	    13.8474	   -12.8403	    -3.6926	     8.3923	    -0.0839	
     3.1052	     2.8534	    -3.6926	     3.5248	    -4.8676	    13.0081	   -12.6724	    -3.4409	     7.9727	     0.2518	
     4.1962	     3.2730	    -3.7766	     3.6926	    -4.6158	    12.1689	   -12.5046	    -3.1891	     7.2174	     0.5035	
     5.2872	     3.6087	    -2.7695	     3.7766	    -4.3640	    11.2457	   -12.4207	    -2.9373	     5.9586	     0.5035	
     6.2103	     3.8605	    -1.0071	     3.5248	    -4.2801	    10.2386	   -12.5885	    -2.9373	     4.3640	     0.3357	
     7.0496	     4.0283	     1.1749	     2.9373	    -4.3640	     9.1476	   -12.8403	    -3.1891	     2.5177	    -0.0839	
     7.8049	     4.1962	     3.4409	     1.8463	    -4.5319	     7.9727	   -13.3438	    -3.6087	     0.7553	    -0.5875	
     8.3084	     4.4479	     5.3711	     0.5035	    -4.7836	     6.8817	   -13.9313	    -4.2801	    -0.8392	    -1.2589	
     8.8120	     4.7836	     6.6299	    -1.0910	    -5.0354	     5.8746	   -14.4348	    -4.8676	    -2.1820	    -2.0142	
     9.3155	     5.2032	     6.9656	    -2.8534	    -5.3711	     4.9515	   -14.9384	    -5.6229	    -3.1891	    -2.7695	
     9.8190	     5.7907	     6.2943	    -4.6997	    -5.7068	     4.1122	   -15.3580	    -6.3782	    -3.8605	    -3.3569	
    10.5743	     6.6299	     4.6997	    -6.7139	    -5.8746	     3.2730	   -15.6097	    -7.0496	    -4.3640	    -3.7766	
    11.5814	     7.6370	     2.5177	    -8.8120	    -5.9586	     2.5177	   -15.6097	    -7.7209	    -4.6158	    -3.8605	
    12.9242	     8.8959	     0.3357	   -10.7422	    -5.8746	     1.8463	   -15.3580	    -8.1406	    -4.7836	    -3.6087	
    14.6866	    10.4065	    -1.3428	   -12.6724	    -5.6229	     1.5106	   -14.8544	    -8.3923	    -4.8676	    -2.9373	
    16.7007	    12.1689	    -2.2659	   -14.3509	    -5.1193	     1.4267	   -14.2670	    -8.2245	    -4.7836	    -2.0981	
    18.6310	    14.0991	    -2.2659	   -15.8615	    -4.4479	     1.6785	   -13.5117	    -7.8049	    -4.6158	    -0.9232	
    20.3094	    15.9454	    -1.5106	   -16.9525	    -3.6926	     2.3499	   -12.5046	    -6.9656	    -4.1962	     0.3357	
    21.4005	    17.7078	    -0.1678	   -17.5400	    -2.7695	     3.3569	   -11.4136	    -5.9586	    -3.6087	     1.7624	
    21.5683	    19.3024	     1.7624	   -17.5400	    -1.5945	     4.6158	   -10.1547	    -4.6997	    -2.6855	     3.1052	
    20.7291	    20.3934	     3.9444	   -16.8686	    -0.3357	     6.0425	    -8.7280	    -3.4409	    -1.5106	     4.4479	
    19.0506	    21.0648	     6.2943	   -15.4419	     1.0071	     7.5531	    -7.3013	    -2.1820	    -0.0839	     5.6229	
    16.7847	    21.2326	     8.7280	   -13.3438	     2.4338	     9.0637	    -5.8746	    -0.9232	     1.4267	     6.5460	
    14.1830	    21.0648	    11.2457	   -10.5743	     3.8605	    10.5743	    -4.5319	     0.3357	     3.1052	     7.1335	
    11.8332	    20.5612	    13.8474	    -7.2174	     5.2872	    12.0850	    -3.3569	     1.5106	     4.8676	     7.5531	
     9.9869	    20.1416	    16.6168	    -3.3569	     6.6299	    13.5956	    -2.2659	     2.8534	     6.7978	     7.7209	
     8.7280	    19.8059	    19.3863	     0.5875	     7.9727	    15.1062	    -1.4267	     4.1122	     8.7280	     7.7209	
     8.0566	    19.5541	    22.0718	     4.4479	     9.2316	    16.5329	    -0.7553	     5.2872	    10.6583	     7.5531	
     7.8049	    19.1345	    24.3378	     7.8888	    10.1547	    17.7078	    -0.3357	     6.2943	    12.5046	     7.2174	
     8.0566	    18.5471	    26.0162	    10.5743	    10.6583	    18.5471	    -0.2518	     6.8817	    14.0991	     6.7139	
     8.6441	    17.4561	    26.6876	    12.0010	    10.5743	    18.7988	    -0.6714	     6.9656	    15.1062	     5.9586	
     9.3994	    15.8615	    26.3519	    12.0010	     9.7351	    18.3792	    -1.6785	     6.3782	    15.5258	     5.1193	
    10.2386	    13.7634	    24.7574	    10.4065	     8.1406	    17.2882	    -3.3569	     5.0354	    15.1901	     4.1122	
    10.7422	    11.3297	    22.0718	     7.1335	     5.6229	    15.5258	    -5.6229	     3.0212	    13.9313	     3.0212	
    10.5743	     8.4763	    18.2953	     2.5177	     2.5177	    13.3438	    -8.4763	     0.3357	    11.8332	     2.0142	
     9.6512	     5.4550	    13.5956	    -3.1891	    -1.2589	    10.7422	   -11.7493	    -2.7695	     9.0637	     1.0910	
     7.8888	     2.3499	     8.1406	    -9.4833	    -5.2872	     8.1406	   -15.1901	    -5.9586	     5.7907	     0.3357	
     5.4550	    -0.6714	     2.3499	   -15.6097	    -9.3994	     5.5389	   -18.5471	    -8.8959	     2.3499	    -0.2518	
     2.6016	    -3.4409	    -3.6087	   -21.0648	   -13.0920	     3.1891	   -21.4844	   -11.4136	    -1.1749	    -0.6714	
    -0.5875	    -5.7907	    -9.2316	   -25.3448	   -16.1972	     1.2589	   -23.8342	   -13.3438	    -4.4479	    -1.0071	
    -3.9444	    -7.8049	   -14.2670	   -27.9465	   -18.5471	    -0.1678	   -25.5127	   -14.6027	    -7.2174	    -1.1749	
    -7.1335	    -9.3994	   -18.4631	   -28.9536	   -19.9738	    -1.0910	   -26.3519	   -15.1901	    -9.4833	    -1.2589	
    -9.9030	   -10.6583	   -21.5683	   -28.4500	   -20.6451	    -1.5106	   -26.4359	   -15.2740	   -10.9940	    -1.2589	
   -12.0850	   -11.5814	   -23.5825	   -26.6876	   -20.4773	    -1.6785	   -26.0162	   -15.0223	   -11.9171	    -1.3428	
   -13.2599	   -12.0850	   -24.5056	   -23.9182	   -19.8898	    -1.7624	   -25.1770	   -14.6866	   -12.3367	    -1.4267	
   -13.3438	   -12.2528	   -24.4217	   -20.5612	   -18.8828	    -1.8463	   -24.0860	   -14.4348	   -12.1689	    -1.6785	
   -12.3367	   -12.0010	   -23.5825	   -16.9525	   -17.7078	    -2.1820	   -22.9111	   -14.3509	   -11.7493	    -2.0142	
   -10.4904	   -11.4975	   -22.1558	   -13.5117	   -16.6168	    -2.6855	   -21.7361	   -14.6027	   -10.9940	    -2.5177	
    -7.9727	   -10.9100	   -20.4773	   -10.4904	   -15.6097	    -3.1891	   -20.7291	   -14.9384	   -10.0708	    -3.1891	
    -5.2872	   -10.2386	   -18.6310	    -8.0566	   -14.8544	    -3.6926	   -19.8898	   -15.4419	    -9.1476	    -3.7766	
    -2.6016	    -9.6512	   -16.7007	    -6.3782	   -14.2670	    -3.9444	   -19.1345	   -15.9454	    -8.0566	    -4.3640	
    -0.2518	    -9.0637	   -14.8544	    -5.2872	   -13.8474	    -3.9444	   -18.5471	   -16.2811	    -6.9656	    -4.7836	
     1.8463	    -8.4763	   -12.8403	    -4.7836	   -13.5117	    -3.5248	   -18.0435	   -16.2811	    -5.7907	    -4.8676	
     3.4409	    -7.7209	   -10.8261	    -4.7836	   -13.0081	    -2.8534	   -17.5400	   -15.7776	    -4.5319	    -4.6997	
     4.6997	    -6.9656	    -8.6441	    -4.9515	   -12.3367	    -2.0142	   -16.8686	   -14.7705	    -3.3569	    -4.1962	
     5.4550	    -5.9586	    -6.2103	    -5.4550	   -11.4136	    -1.0910	   -16.1133	   -13.4277	    -2.1820	    -3.3569	
     5.8746	    -5.0354	    -3.5248	    -6.0425	   -10.3226	    -0.2518	   -15.2740	   -11.8332	    -1.1749	    -2.4338	
     5.8746	    -4.2801	    -0.7553	    -6.7139	    -9.0637	     0.4196	   -14.3509	   -10.3226	    -0.4196	    -1.4267	
     5.5389	    -3.7766	     2.0981	    -7.3013	    -7.7209	     0.8392	   -13.3438	    -9.0637	     0.0000	    -0.4196	
     4.7836	    -3.6926	     4.8676	    -7.8049	    -6.5460	     0.9232	   -12.4207	    -8.1406	     0.0000	     0.3357	
     3.6087	    -4.1962	     7.3013	    -8.1406	    -5.5389	     0.5875	   -11.7493	    -7.8049	    -0.4196	     0.7553	
     2.1820	    -5.1193	     9.3155	    -8.3084	    -4.9515	     0.0000	   -11.2457	    -7.8888	    -1.1749	     0.7553	
     0.5875	    -6.3782	    10.7422	    -8.5602	    -4.6997	    -0.7553	   -11.1618	    -8.3923	    -2.2659	     0.4196	
    -1.0071	    -7.7209	    11.5814	    -8.7280	    -4.7836	    -1.5106	   -11.2457	    -9.0637	    -3.4409	    -0.3357	
    -2.2659	    -8.8959	    11.6653	    -9.1476	    -5.2032	    -2.0981	   -11.7493	    -9.9030	    -4.6158	    -1.2589	
    -3.0212	    -9.5673	    11.1618	    -9.6512	    -5.8746	    -2.4338	   -12.4207	   -10.8261	    -5.7907	    -2.4338	
    -3.1891	    -9.4833	     9.9869	   -10.2386	    -6.7978	    -2.5177	   -13.3438	   -11.7493	    -6.9656	    -3.7766	
    -2.6855	    -8.3923	     8.2245	   -10.8261	    -7.9727	    -2.1820	   -14.4348	   -12.5046	    -7.9727	    -5.0354	
    -1.6785	    -6.4621	     6.1264	   -11.2457	    -9.0637	    -1.5106	   -15.5258	   -13.1760	    -8.8959	    -6.2943	
    -0.2518	    -3.7766	     3.6926	   -11.4136	   -10.1547	    -0.6714	   -16.5329	   -13.7634	    -9.6512	    -7.3853	
     1.3428	    -0.7553	     1.1749	   -11.3297	   -11.0779	     0.3357	   -17.4561	   -14.1830	   -10.2386	    -8.1406	
     3.1052	     2.2659	    -1.1749	   -10.9100	   -11.8332	     1.3428	   -18.0435	   -14.5187	   -10.5743	    -8.5602	
     5.0354	     4.9515	    -3.2730	   -10.2386	   -12.2528	     2.1820	   -18.4631	   -14.8544	   -10.6583	    -8.6441	
     7.1335	     7.1335	    -4.9515	    -9.3155	   -12.5046	     2.7695	   -18.7149	   -15.1901	   -10.5743	    -8.3923	
     9.1476	     8.6441	    -6.2103	    -8.2245	   -12.4207	     3.0212	   -18.7149	   -15.5258	   -10.2386	    -7.7209	
    10.8261	     9.5673	    -7.0496	    -6.9656	   -12.1689	     2.9373	   -18.6310	   -15.8615	    -9.6512	    -6.6299	
    11.6653	     9.7351	    -7.4692	    -5.6229	   -11.8332	     2.6855	   -18.3792	   -16.1972	    -8.8959	    -5.2032	
    11.3297	     9.0637	    -7.4692	    -4.3640	   -11.4136	     2.3499	   -18.0435	   -16.3651	    -7.9727	    -3.5248	
     9.7351	     7.7209	    -6.9656	    -3.1891	   -10.9100	     2.0142	   -17.7078	   -16.3651	    -6.8817	    -1.7624	
     7.0496	     5.7068	    -6.2103	    -2.2659	   -10.3226	     1.7624	   -17.2882	   -16.0294	    -5.7068	    -0.0839	
     3.7766	     3.3569	    -5.3711	    -1.4267	    -9.8190	     1.6785	   -16.7847	   -15.5258	    -4.5319	     1.3428	
     0.1678	     0.8392	    -4.5319	    -0.6714	    -9.3155	     1.8463	   -16.3651	   -14.7705	    -3.4409	     2.3499	
    -3.4409	    -1.5106	    -4.1962	     0.0839	    -8.9798	     2.0981	   -16.0294	   -14.0152	    -2.5177	     2.8534	
    -6.7978	    -3.7766	    -4.2801	     0.8392	    -8.8120	     2.6016	   -15.7776	   -13.1760	    -1.8463	     2.8534	
    -9.9030	    -5.7068	    -5.0354	     1.6785	    -8.8959	     3.1052	   -15.6097	   -12.5046	    -1.4267	     2.1820	
   -12.4207	    -7.3013	    -6.3782	     2.3499	    -9.2316	     3.5248	   -15.6097	   -12.0010	    -1.3428	     1.0071	
   -14.2670	    -8.5602	    -8.2245	     2.8534	    -9.7351	     3.8605	   -15.7776	   -11.7493	    -1.5945	    -0.6714	
   -15.1062	    -9.3155	   -10.0708	     3.0212	   -10.4065	     4.1962	   -16.0294	   -11.8332	    -2.1820	    -2.6855	
   -14.9384	    -9.5673	   -11.8332	     2.9373	   -10.9100	     4.4479	   -16.1972	   -12.1689	    -2.8534	    -4.8676	
   -13.9313	    -9.1476	   -13.0081	     2.6855	   -11.4136	     4.6158	   -16.3651	   -12.5885	    -3.6926	    -6.8817	
   -12.2528	    -8.2245	   -13.6795	     2.2659	   -11.5814	     4.6997	   -16.4490	   -12.9242	    -4.5319	    -8.5602	
   -10.2386	    -6.7978	   -13.9313	     1.8463	   -11.6653	     4.7836	   -16.3651	   -13.0081	    -5.2872	    -9.9030	
    -8.3084	    -5.2032	   -13.6795	     1.2589	   -11.4975	     4.8676	   -16.2811	   -12.8403	    -5.8746	   -10.6583	
    -6.4621	    -3.6087	   -13.1760	     0.5875	   -11.1618	     5.0354	   -16.0294	   -12.3367	    -6.3782	   -10.9100	
    -4.9515	    -2.0142	   -12.3367	    -0.2518	   -10.5743	     5.2032	   -15.6097	   -11.5814	    -6.7978	   -10.7422	
    -3.8605	    -0.7553	   -10.9940	    -1.2589	    -9.7351	     5.6229	   -15.0223	   -10.6583	    -7.1335	   -10.0708	
    -3.3569	     0.3357	    -9.0637	    -2.6855	    -8.5602	     6.2103	   -14.1830	    -9.7351	    -7.3013	    -9.1476	
    -3.4409	     1.1749	    -6.5460	    -4.4479	    -7.2174	     6.8817	   -13.0920	    -8.6441	    -7.2174	    -7.9727	
    -4.1122	     1.8463	    -3.5248	    -6.2943	    -5.7068	     7.6370	   -12.0010	    -7.6370	    -7.0496	    -6.7978	
    -5.1193	     2.2659	    -0.1678	    -8.2245	    -4.1122	     8.3923	   -10.8261	    -6.5460	    -6.5460	    -5.6229	
    -6.2103	     2.6016	     3.2730	    -9.9869	    -2.5177	     9.0637	    -9.8190	    -5.6229	    -5.8746	    -4.6158	
    -6.9656	     2.6855	     6.4621	   -11.3297	    -1.0910	     9.5673	    -9.0637	    -4.7836	    -5.0354	    -3.8605	
    -7.2174	     2.6016	     9.2316	   -12.0850	     0.1678	     9.8190	    -8.5602	    -4.2801	    -4.1122	    -3.4409	
    -6.7978	     2.2659	    11.3297	   -12.2528	     1.0071	     9.9030	    -8.5602	    -4.1962	    -3.1052	    -3.4409	
    -5.7907	     1.5106	    12.4207	   -11.6653	     1.5106	     9.6512	    -8.8959	    -4.6997	    -2.3499	    -3.8605	
    -4.3640	     0.5035	    12.5885	   -10.4065	     1.5106	     9.2316	    -9.6512	    -5.7068	    -1.5945	    -4.6158	
    -2.7695	    -0.8392	    11.7493	    -8.5602	     1.1749	     8.7280	   -10.7422	    -7.1335	    -1.0910	    -5.5389	
    -1.2589	    -2.2659	    10.0708	    -6.2943	     0.5035	     8.2245	   -12.0850	    -8.8120	    -0.7553	    -6.3782	
     0.1678	    -3.7766	     7.9727	    -3.7766	    -0.2518	     7.8049	   -13.3438	   -10.4065	    -0.5875	    -6.9656	
     1.4267	    -5.0354	     5.7907	    -1.4267	    -1.0071	     7.5531	   -14.5187	   -11.8332	    -0.5035	    -7.2174	
     2.5177	    -6.0425	     3.9444	     0.5875	    -1.6785	     7.3853	   -15.3580	   -12.8403	    -0.7553	    -7.0496	
     3.6087	    -6.7139	     2.6855	     2.0142	    -2.2659	     6.9656	   -15.8615	   -13.3438	    -1.2589	    -6.5460	
     4.4479	    -6.9656	     2.1820	     2.6855	    -2.6855	     6.3782	   -15.9454	   -13.4277	    -2.0981	    -5.8746	
     5.1193	    -6.8817	     2.3499	     2.6855	    -3.0212	     5.4550	   -15.7776	   -13.2599	    -3.2730	    -5.0354	
     5.5389	    -6.5460	     2.9373	     2.0142	    -3.3569	     4.1122	   -15.3580	   -12.8403	    -4.6997	    -4.2801	
     5.6229	    -6.1264	     3.6926	     0.8392	    -3.7766	     2.6016	   -14.9384	   -12.3367	    -6.3782	    -3.6087	
     5.4550	    -5.7068	     4.3640	    -0.8392	    -4.1962	     1.0071	   -14.6027	   -11.8332	    -8.0566	    -3.1052	
     4.9515	    -5.2872	     4.7836	    -2.6855	    -4.6158	    -0.4196	   -14.3509	   -11.3297	    -9.7351	    -2.7695	
     4.3640	    -4.9515	     4.9515	    -4.6158	    -5.0354	    -1.5945	   -14.1830	   -10.7422	   -11.1618	    -2.6855	
     3.6926	    -4.6158	     4.6997	    -6.3782	    -5.3711	    -2.3499	   -14.0152	   -10.1547	   -12.3367	    -2.7695	
     3.1891	    -4.1122	     4.1962	    -7.6370	    -5.5389	    -2.6855	   -13.8474	    -9.7351	   -13.2599	    -2.9373	
     3.0212	    -3.3569	     3.4409	    -8.4763	    -5.5389	    -2.6855	   -13.6795	    -9.3994	   -13.9313	    -3.1052	
     3.2730	    -2.2659	     2.3499	    -8.8959	    -5.4550	    -2.4338	   -13.5117	    -9.3994	   -14.5187	    -3.3569	
     3.8605	    -1.0071	     1.0071	    -8.8959	    -5.2872	    -2.0142	   -13.3438	    -9.9030	   -15.0223	    -3.6087	
     4.7836	     0.5035	    -0.4196	    -8.5602	    -5.0354	    -1.5945	   -13.1760	   -10.8261	   -15.5258	    -3.7766	
     5.7907	     1.9302	    -1.6785	    -8.0566	    -4.7836	    -1.0071	   -13.0920	   -12.2528	   -15.8615	    -4.0283	
     6.7978	     3.1052	    -2.6855	    -7.3853	    -4.6158	    -0.5035	   -12.9242	   -14.0152	   -16.1133	    -4.2801	
     7.5531	     3.8605	    -3.1891	    -6.4621	    -4.4479	     0.1678	   -12.7563	   -15.7776	   -16.1133	    -4.4479	
     7.8049	     4.0283	    -3.1891	    -5.2872	    -4.2801	     0.8392	   -12.5885	   -17.2043	   -15.7776	    -4.4479	
     7.5531	     3.6087	    -2.7695	    -3.7766	    -4.1962	     1.6785	   -12.3367	   -18.0435	   -14.8544	    -4.3640	
     6.7139	     2.6016	    -2.0142	    -1.7624	    -4.1122	     2.6016	   -11.9171	   -17.9596	   -13.5117	    -3.9444	
     5.6229	     1.3428	    -1.0071	     0.5035	    -3.8605	     3.6087	   -11.4136	   -16.8686	   -11.5814	    -3.1891	
     4.4479	    -0.0839	    -0.0839	     3.0212	    -3.4409	     4.8676	   -10.6583	   -15.0223	    -9.3155	    -2.0981	
     3.5248	    -1.5106	     0.5035	     5.4550	    -2.8534	     6.2943	    -9.7351	   -12.5046	    -6.7139	    -0.5875	
     3.1052	    -2.7695	     0.5875	     7.6370	    -2.0142	     7.7209	    -8.6441	    -9.6512	    -4.1122	     1.0910	
     3.3569	    -3.6926	     0.0000	     9.4833	    -1.1749	     9.2316	    -7.5531	    -6.6299	    -1.5945	     2.9373	
     4.3640	    -4.1122	    -1.1749	    10.9100	    -0.1678	    10.5743	    -6.6299	    -3.6926	     0.6714	     4.7836	
     5.9586	    -3.8605	    -2.6855	    11.9171	     0.7553	    11.6653	    -5.7907	    -1.0910	     2.6855	     6.5460	
     7.9727	    -3.0212	    -4.1962	    12.4207	     1.6785	    12.5046	    -5.1193	     1.1749	     4.2801	     7.9727	
    10.4065	    -1.4267	    -5.4550	    12.2528	     2.4338	    12.9242	    -4.6158	     2.7695	     5.4550	     9.1476	
    13.0081	     0.7553	    -6.1264	    11.5814	     3.0212	    13.0081	    -4.3640	     3.8605	     6.2943	     9.8190	
    15.6937	     3.3569	    -6.0425	    10.3226	     3.5248	    12.7563	    -4.2801	     4.1962	     6.7139	     9.9869	
    18.2953	     6.2103	    -5.4550	     8.5602	     3.9444	    12.1689	    -4.3640	     4.0283	     6.7978	     9.7351	
    20.5612	     8.9798	    -4.2801	     6.3782	     4.1962	    11.3297	    -4.5319	     3.2730	     6.5460	     8.9798	
    22.3236	    11.4975	    -2.6855	     3.7766	     4.3640	    10.2386	    -4.7836	     2.1820	     6.0425	     7.9727	
    23.5825	    13.5956	    -0.8392	     1.0071	     4.5319	     8.9798	    -5.0354	     0.8392	     5.2872	     6.6299	
    24.5056	    15.2740	     1.4267	    -1.8463	     4.6158	     7.5531	    -5.2032	    -0.6714	     4.3640	     5.2872	
    25.1770	    16.6168	     3.9444	    -4.6997	     4.6158	     5.9586	    -5.3711	    -2.4338	     3.2730	     3.8605	
    25.7645	    17.6239	     6.8817	    -7.4692	     4.5319	     4.1122	    -5.6229	    -4.3640	     2.0142	     2.5177	
    26.4359	    18.3792	     9.9869	   -10.0708	     4.3640	     2.0142	    -5.8746	    -6.5460	     0.6714	     1.1749	
    26.7715	    18.7988	    13.1760	   -12.5046	     4.1122	    -0.2518	    -6.2943	    -8.9798	    -0.8392	     0.0000	
    26.6037	    18.7988	    16.2811	   -14.6027	     3.7766	    -2.6016	    -6.6299	   -11.6653	    -2.3499	    -1.0071	
    25.4288	    18.1274	    19.0506	   -16.2811	     3.3569	    -4.7836	    -7.0496	   -14.4348	    -3.7766	    -1.7624	
    22.9111	    16.8686	    21.1487	   -17.3721	     2.7695	    -6.6299	    -7.3853	   -17.2043	    -4.9515	    -2.1820	
    18.7988	    14.8544	    22.3236	   -17.7078	     2.1820	    -8.1406	    -7.6370	   -19.7220	    -5.8746	    -2.2659	
    13.2599	    12.2528	    22.4075	   -17.1204	     1.5945	    -9.0637	    -7.8049	   -21.8201	    -6.3782	    -2.0142	
     6.7139	     9.2316	    21.2326	   -15.5258	     1.0071	    -9.3994	    -7.8888	   -23.3307	    -6.5460	    -1.4267	
     0.0000	     6.1264	    18.8828	   -13.0081	     0.5035	    -9.3155	    -7.7209	   -24.0860	    -6.2943	    -0.6714	
    -6.0425	     3.1891	    15.4419	    -9.7351	     0.1678	    -8.7280	    -7.3853	   -24.0860	    -5.7907	     0.1678	
   -10.8261	     0.7553	    11.3297	    -5.9586	     0.0839	    -7.7209	    -6.8817	   -23.1628	    -4.8676	     1.0071	
   -13.9313	    -1.0071	     6.9656	    -1.9302	     0.2518	    -6.2943	    -6.2943	   -21.5683	    -3.8605	     1.7624	
   -15.5258	    -2.1820	     2.8534	     2.1820	     0.5875	    -4.6158	    -5.7068	   -19.3024	    -2.6855	     2.3499	
   -15.7776	    -2.8534	    -0.7553	     5.9586	     0.9232	    -2.6016	    -5.2872	   -16.6168	    -1.5106	     2.7695	
   -14.8544	    -3.1052	    -3.5248	     9.3994	     1.2589	    -0.5035	    -5.1193	   -13.6795	    -0.4196	     2.8534	
   -13.1760	    -2.9373	    -5.3711	    12.4207	     1.3428	     1.6785	    -5.3711	   -10.7422	     0.5875	     2.6855	
   -10.7422	    -2.6016	    -6.5460	    15.0223	     1.1749	     3.8605	    -5.9586	    -7.9727	     1.4267	     2.2659	
    -7.8888	    -1.9302	    -7.0496	    17.0364	     0.7553	     5.9586	    -6.7978	    -5.3711	     2.0981	     1.6785	
    -4.5319	    -0.9232	    -7.0496	    18.6310	     0.2518	     7.9727	    -7.5531	    -3.1052	     2.7695	     0.8392	
    -1.0071	     0.3357	    -6.7139	    19.6381	    -0.2518	     9.9869	    -8.2245	    -1.1749	     3.4409	    -0.0839	
     2.6855	     2.0142	    -6.1264	    20.1416	    -0.5875	    11.9171	    -8.4763	     0.5035	     4.0283	    -0.9232	
     6.4621	     3.9444	    -5.2032	    19.9738	    -0.7553	    13.7634	    -8.3084	     1.9302	     4.6158	    -1.5945	
    10.1547	     6.2943	    -3.8605	    19.1345	    -0.6714	    15.4419	    -7.7209	     3.1891	     5.2872	    -2.0142	
    13.4277	     8.8120	    -2.1820	    17.7078	    -0.3357	    17.0364	    -6.6299	     4.2801	     6.0425	    -1.9302	
    16.1133	    11.4975	    -0.0839	    15.6097	     0.3357	    18.5471	    -5.2032	     5.1193	     6.8817	    -1.3428	
    18.0435	    14.0991	     2.4338	    13.1760	     1.2589	    20.0577	    -3.4409	     5.8746	     7.7209	    -0.2518	
    19.0506	    16.3651	     5.2032	    10.4065	     2.3499	    21.4005	    -1.5945	     6.2943	     8.7280	     1.3428	
    19.3024	    18.2114	     7.8888	     7.5531	     3.5248	    22.6593	     0.3357	     6.3782	     9.7351	     3.3569	
    18.7149	    19.3024	    10.4065	     4.8676	     4.6158	    23.4985	     1.9302	     6.0425	    10.6583	     5.4550	
    17.7078	    19.5541	    12.4207	     2.6855	     5.4550	    23.8342	     3.1891	     5.2032	    11.3297	     7.7209	
    16.3651	    18.9667	    13.8474	     1.0910	     6.1264	    23.6664	     3.8605	     4.0283	    11.4975	     9.7351	
    14.9384	    17.3721	    14.6027	     0.2518	     6.4621	    22.9111	     4.0283	     2.6016	    11.1618	    11.4975	
    13.5117	    15.1062	    14.6866	     0.5035	     6.4621	    21.6522	     3.6087	     1.0071	    10.1547	    12.7563	
    12.0850	    12.1689	    14.0991	     1.7624	     6.2103	    19.8898	     2.7695	    -0.6714	     8.4763	    13.5956	
    10.6583	     8.9798	    12.9242	     3.7766	     5.7907	    17.9596	     1.4267	    -2.3499	     6.2103	    13.7634	
     9.2316	     5.6229	    11.2457	     6.3782	     5.2032	    15.8615	    -0.2518	    -3.8605	     3.6087	    13.3438	
     7.8888	     2.5177	     9.1476	     9.0637	     4.3640	    13.7634	    -2.0142	    -5.1193	     0.9232	    12.5046	
     6.7978	    -0.1678	     6.7978	    11.4136	     3.4409	    11.7493	    -3.9444	    -6.2103	    -1.5106	    11.2457	
     6.1264	    -2.2659	     4.2801	    13.3438	     2.4338	     9.9869	    -5.7068	    -6.8817	    -3.4409	     9.8190	
     5.8746	    -3.8605	     1.6785	    14.6027	     1.4267	     8.3923	    -7.3853	    -7.2174	    -4.6997	     8.4763	
     5.9586	    -4.8676	    -0.6714	    15.2740	     0.4196	     6.9656	    -8.7280	    -7.3013	    -5.4550	     7.3013	
     6.3782	    -5.3711	    -2.8534	    15.2740	    -0.4196	     5.7907	    -9.7351	    -6.9656	    -5.5389	     6.3782	
     6.9656	    -5.3711	    -4.6158	    15.0223	    -1.0071	     4.7836	   -10.3226	    -6.2943	    -5.0354	     5.9586	
     7.8049	    -4.9515	    -5.7068	    14.4348	    -1.2589	     4.0283	   -10.4065	    -5.4550	    -4.1962	     6.0425	
     8.7280	    -4.1962	    -6.2103	    13.7634	    -1.1749	     3.5248	    -9.9869	    -4.2801	    -2.9373	     6.4621	
     9.7351	    -3.1052	    -5.8746	    13.0920	    -0.6714	     3.3569	    -9.2316	    -3.0212	    -1.4267	     7.3853	
    10.6583	    -1.7624	    -4.8676	    12.5046	     0.1678	     3.3569	    -8.1406	    -1.6785	     0.1678	     8.4763	
    11.4975	    -0.3357	    -3.4409	    12.0850	     1.1749	     3.6926	    -6.8817	    -0.3357	     1.7624	     9.6512	
    12.0850	     1.0910	    -1.6785	    11.8332	     2.1820	     4.1962	    -5.5389	     0.8392	     3.2730	    10.7422	
    12.4207	     2.4338	     0.1678	    11.8332	     3.1891	     4.9515	    -4.2801	     1.7624	     4.4479	    11.7493	
    12.5885	     3.5248	     2.0142	    11.9171	     4.0283	     5.8746	    -3.2730	     2.3499	     5.4550	    12.5046	
    12.5885	     4.3640	     3.7766	    12.2528	     4.6997	     7.0496	    -2.4338	     2.6016	     6.1264	    13.0081	
    12.5885	     4.9515	     5.2032	    12.7563	     5.0354	     8.3923	    -1.9302	     2.5177	     6.6299	    13.3438	
    12.5885	     5.3711	     6.2943	    13.3438	     5.0354	     9.9869	    -1.7624	     2.1820	     6.7978	    13.4277	
    12.4207	     5.3711	     6.7978	    13.6795	     4.6997	    11.4975	    -2.0142	     1.7624	     6.7139	    13.1760	
    12.1689	     5.2032	     6.7139	    13.7634	     4.0283	    13.0081	    -2.6016	     1.4267	     6.2943	    12.5885	
    11.6653	     4.6158	     5.8746	    13.4277	     3.0212	    14.2670	    -3.5248	     1.1749	     5.5389	    11.6653	
    10.9100	     3.7766	     4.4479	    12.6724	     1.7624	    15.1062	    -4.6158	     1.1749	     4.5319	    10.4065	
     9.9869	     2.6016	     2.6855	    11.5814	     0.4196	    15.6937	    -5.7907	     1.2589	     3.3569	     8.8959	
     8.8959	     1.0910	     0.8392	    10.1547	    -0.9232	    15.7776	    -6.9656	     1.2589	     2.0981	     7.3013	
     7.6370	    -0.5035	    -0.6714	     8.5602	    -2.0981	    15.4419	    -8.1406	     1.1749	     0.9232	     5.7907	
     6.3782	    -2.0981	    -1.5945	     6.9656	    -3.1052	    14.7705	    -9.0637	     1.0071	    -0.0839	     4.5319	
     5.2032	    -3.6087	    -1.6785	     5.6229	    -3.7766	    13.7634	    -9.7351	     0.8392	    -0.8392	     3.6926	
     4.2801	    -4.7836	    -0.8392	     4.5319	    -3.9444	    12.5885	   -10.0708	     0.9232	    -1.3428	     3.3569	
     3.6926	    -5.4550	     0.9232	     3.7766	    -3.7766	    11.3297	    -9.9869	     1.3428	    -1.4267	     3.5248	
     3.5248	    -5.5389	     3.2730	     3.5248	    -3.0212	    10.3226	    -9.4833	     2.0142	    -1.1749	     4.1962	
     3.8605	    -4.9515	     5.9586	     3.7766	    -1.8463	     9.4833	    -8.5602	     2.8534	    -0.5875	     5.2032	
     4.5319	    -3.7766	     8.8120	     4.2801	    -0.3357	     9.0637	    -7.3013	     3.8605	     0.3357	     6.4621	
     5.5389	    -2.1820	    11.4136	     5.2032	     1.3428	     9.0637	    -5.8746	     4.7836	     1.5945	     7.8888	
     6.6299	    -0.4196	    13.5956	     6.2103	     3.1052	     9.3994	    -4.3640	     5.6229	     3.0212	     9.2316	
     7.8888	     1.3428	    15.2740	     7.1335	     4.7836	     9.9869	    -2.8534	     6.1264	     4.5319	    10.4065	
[Epoch Header]
[Trial Type]	13
[Accept]	1
[Correct]	0
[RT]	 0.000
[Resp]	0
[Epoch Data]
   -13.5117	   -20.8969	   -28.7857	   -38.6047	   -24.1699	   -34.7443	   -25.1770	   -39.9475	   -20.7291	   -15.0223	
   -15.9454	   -22.5754	   -31.4713	   -38.9404	   -25.1770	   -33.8211	   -26.1002	   -39.6118	   -20.8969	   -15.4419	
   -18.6310	   -24.4217	   -34.4086	   -39.1083	   -26.2680	   -32.7301	   -27.0233	   -38.7726	   -21.1487	   -15.9454	
   -21.4844	   -26.3519	   -37.4298	   -39.2761	   -27.4429	   -31.7230	   -27.8625	   -37.5977	   -21.5683	   -16.4490	
   -24.4217	   -28.1143	   -40.0314	   -39.5279	   -28.5339	   -30.7159	   -28.6179	   -36.3388	   -22.0718	   -16.9525	
   -27.1912	   -29.7928	   -42.1295	   -40.0314	   -29.6249	   -29.7928	   -29.0375	   -35.1639	   -22.6593	   -17.3721	
   -29.4571	   -31.1356	   -43.3044	   -40.9546	   -30.3802	   -29.1214	   -29.1214	   -34.3246	   -22.9950	   -17.7078	
   -31.2195	   -32.0587	   -43.4723	   -42.2974	   -30.8838	   -28.6179	   -28.8696	   -33.8211	   -23.0789	   -17.7917	
   -32.2266	   -32.3944	   -42.7170	   -43.9758	   -30.8838	   -28.4500	   -28.2822	   -33.7372	   -22.9111	   -17.7078	
   -32.3944	   -32.0587	   -40.9546	   -45.6543	   -30.2963	   -28.4500	   -27.3590	   -33.8211	   -22.3236	   -17.2882	
   -31.7230	   -31.0516	   -38.6047	   -47.1649	   -29.2892	   -28.7018	   -26.2680	   -34.1568	   -21.4844	   -16.5329	
   -30.2124	   -29.4571	   -35.6674	   -48.2559	   -27.9465	   -29.1214	   -25.0092	   -34.7443	   -20.5612	   -15.6937	
   -28.1143	   -27.4429	   -32.6462	   -48.7595	   -26.3519	   -29.7928	   -23.8342	   -35.4996	   -19.5541	   -14.7705	
   -25.6805	   -25.2609	   -29.7089	   -48.7595	   -24.8413	   -30.6320	   -22.8271	   -36.4227	   -18.7988	   -13.9313	
   -23.3307	   -23.1628	   -27.3590	   -48.1720	   -23.4985	   -31.5552	   -21.9879	   -37.5977	   -18.2953	   -13.5117	
   -21.3165	   -21.2326	   -25.6805	   -47.2488	   -22.6593	   -32.4783	   -21.5683	   -38.9404	   -18.2114	   -13.5117	
   -20.0577	   -19.8059	   -24.8413	   -45.9900	   -22.3236	   -33.3176	   -21.4844	   -40.2832	   -18.5471	   -13.9313	
   -19.7220	   -18.8828	   -24.7574	   -44.4794	   -22.4915	   -33.8211	   -21.8201	   -41.4581	   -19.2184	   -14.7705	
   -20.2255	   -18.6310	   -25.2609	   -42.8009	   -23.2468	   -34.1568	   -22.4915	   -42.3813	   -20.0577	   -15.8615	
   -21.6522	   -18.9667	   -26.1002	   -41.0385	   -24.3378	   -34.1568	   -23.4985	   -42.9688	   -20.9808	   -17.2043	
   -23.6664	   -19.8898	   -27.2751	   -39.4440	   -25.7645	   -34.0729	   -24.8413	   -43.0527	   -21.9879	   -18.5471	
   -26.1841	   -21.4005	   -28.4500	   -38.1851	   -27.4429	   -33.9050	   -26.3519	   -42.7170	   -22.9950	   -19.8059	
   -28.7857	   -23.3307	   -29.5410	   -37.3459	   -29.1214	   -33.7372	   -27.9465	   -41.8777	   -23.8342	   -21.0648	
   -31.2195	   -25.6805	   -30.2963	   -36.8423	   -30.8838	   -33.5693	   -29.5410	   -40.5350	   -24.5056	   -21.9879	
   -33.3176	   -28.1982	   -30.7159	   -36.7584	   -32.6462	   -33.4854	   -30.9677	   -39.0244	   -25.0092	   -22.6593	
   -34.9121	   -30.8838	   -30.7159	   -36.7584	   -34.1568	   -33.3176	   -32.2266	   -37.4298	   -25.0931	   -22.9950	
   -35.9192	   -33.4854	   -30.3802	   -36.6745	   -35.4156	   -33.0658	   -33.1497	   -35.9192	   -24.8413	   -22.8271	
   -36.3388	   -35.9192	   -29.6249	   -36.3388	   -36.2549	   -32.5623	   -33.6533	   -34.4086	   -24.0021	   -22.3236	
   -36.1710	   -38.0173	   -28.5339	   -35.6674	   -36.5067	   -31.8909	   -33.6533	   -32.9819	   -22.6593	   -21.3165	
   -35.4996	   -39.6118	   -26.9394	   -34.5764	   -36.1710	   -30.9677	   -33.1497	   -31.3873	   -20.8130	   -19.8898	
   -34.3246	   -40.6189	   -25.0092	   -32.9819	   -35.1639	   -29.7089	   -32.1426	   -29.6249	   -18.7149	   -18.0435	
   -32.8979	   -41.0385	   -22.9111	   -30.8838	   -33.5693	   -28.1982	   -30.7999	   -27.6947	   -16.5329	   -15.9454	
   -31.1356	   -40.7867	   -20.8969	   -28.6179	   -31.7230	   -26.6037	   -29.2053	   -25.7645	   -14.4348	   -13.7634	
   -29.1214	   -39.6957	   -19.5541	   -26.2680	   -29.8767	   -25.0931	   -27.6108	   -24.0021	   -12.5046	   -11.7493	
   -27.0233	   -37.8494	   -19.0506	   -24.4217	   -28.0304	   -23.6664	   -26.1841	   -22.4915	   -10.9940	   -10.0708	
   -25.1770	   -35.3317	   -19.8059	   -23.1628	   -26.6037	   -22.4915	   -24.9252	   -21.4005	    -9.9030	    -8.8959	
   -23.5825	   -32.4783	   -21.9879	   -22.9111	   -25.5127	   -21.7361	   -23.9182	   -20.7291	    -9.3994	    -8.2245	
   -22.5754	   -29.6249	   -25.2609	   -23.6664	   -24.9252	   -21.3165	   -23.3307	   -20.5612	    -9.5673	    -8.2245	
   -22.1558	   -27.1912	   -29.6249	   -25.2609	   -24.6735	   -21.4844	   -22.9950	   -20.8969	   -10.4065	    -8.8120	
   -22.1558	   -25.3448	   -34.4925	   -27.6108	   -24.8413	   -21.9879	   -22.9950	   -21.7361	   -11.8332	    -9.9030	
   -22.4075	   -24.1699	   -39.4440	   -30.3802	   -25.2609	   -22.7432	   -23.1628	   -22.9111	   -13.7634	   -11.4136	
   -22.6593	   -23.5825	   -43.8919	   -33.2336	   -25.8484	   -23.7503	   -23.4985	   -24.4217	   -15.8615	   -13.0920	
   -22.8271	   -23.4146	   -47.6685	   -35.8353	   -26.5198	   -24.6735	   -23.9182	   -25.9323	   -17.8757	   -14.9384	
   -22.6593	   -23.4146	   -50.3540	   -37.9333	   -27.1912	   -25.5127	   -24.3378	   -27.4429	   -19.6381	   -16.6168	
   -22.2397	   -23.2468	   -51.9485	   -39.4440	   -27.8625	   -26.0162	   -24.6735	   -28.7018	   -20.9808	   -18.0435	
   -21.6522	   -22.9950	   -52.4521	   -40.1993	   -28.5339	   -26.1841	   -24.7574	   -29.6249	   -21.8201	   -19.1345	
   -21.0648	   -22.4915	   -52.0325	   -40.1154	   -29.0375	   -26.1002	   -24.7574	   -30.2124	   -22.1558	   -19.7220	
   -20.5612	   -21.9879	   -50.9415	   -39.3600	   -29.5410	   -25.5966	   -24.7574	   -30.4642	   -21.9879	   -19.8898	
   -20.3094	   -21.4844	   -49.3469	   -38.1012	   -29.9606	   -25.0092	   -24.6735	   -30.4642	   -21.5683	   -19.6381	
   -20.1416	   -21.1487	   -47.5845	   -36.6745	   -30.3802	   -24.4217	   -24.6735	   -30.3802	   -20.9808	   -19.1345	
   -20.1416	   -21.0648	   -45.6543	   -35.2478	   -30.7999	   -23.8342	   -24.8413	   -30.2963	   -20.4773	   -18.5471	
   -20.3094	   -21.0648	   -43.6401	   -33.9050	   -31.0516	   -23.3307	   -25.0931	   -30.2963	   -20.0577	   -17.7917	
   -20.6451	   -21.1487	   -41.6260	   -32.5623	   -31.2195	   -22.9111	   -25.4288	   -30.3802	   -19.7220	   -17.1204	
   -21.3165	   -21.3165	   -39.6118	   -31.0516	   -31.1356	   -22.5754	   -25.7645	   -30.4642	   -19.5541	   -16.6168	
   -22.3236	   -21.5683	   -37.4298	   -29.3732	   -30.8838	   -22.3236	   -26.1002	   -30.4642	   -19.4702	   -16.1972	
   -23.5825	   -21.9040	   -35.3317	   -27.5269	   -30.4642	   -22.1558	   -26.4359	   -30.2963	   -19.3863	   -15.9454	
   -25.0931	   -22.3236	   -33.3176	   -25.8484	   -29.8767	   -21.9879	   -26.8555	   -29.8767	   -19.3863	   -15.8615	
   -26.9394	   -22.9950	   -31.6391	   -24.5895	   -29.4571	   -21.9879	   -27.3590	   -29.2053	   -19.3863	   -15.9454	
   -28.8696	   -23.9182	   -30.5481	   -23.7503	   -29.1214	   -22.0718	   -28.0304	   -28.4500	   -19.4702	   -16.1133	
   -30.9677	   -25.0092	   -30.0446	   -23.4146	   -29.1214	   -22.3236	   -28.8696	   -27.8625	   -19.6381	   -16.3651	
   -32.9819	   -26.2680	   -30.1285	   -23.4985	   -29.3732	   -22.7432	   -29.7089	   -27.6108	   -19.8898	   -16.7847	
   -34.9960	   -27.6947	   -30.6320	   -23.9182	   -29.7928	   -23.4985	   -30.5481	   -27.6947	   -20.2255	   -17.2882	
   -37.0102	   -29.1214	   -31.5552	   -24.3378	   -30.4642	   -24.5895	   -31.3034	   -28.1143	   -20.6451	   -17.9596	
   -38.8565	   -30.6320	   -32.7301	   -24.7574	   -31.1356	   -25.7645	   -31.8069	   -28.7857	   -20.9808	   -18.6310	
   -40.6189	   -32.1426	   -34.0729	   -24.9252	   -31.8069	   -27.0233	   -32.0587	   -29.5410	   -21.1487	   -19.3863	
   -42.1295	   -33.7372	   -35.4156	   -24.9252	   -32.3105	   -28.1982	   -32.0587	   -30.1285	   -21.0648	   -20.1416	
   -43.3044	   -35.3317	   -36.6745	   -24.6735	   -32.4783	   -29.0375	   -31.7230	   -30.4642	   -20.6451	   -20.6451	
   -43.8919	   -36.7584	   -37.6816	   -24.3378	   -32.2266	   -29.6249	   -31.1356	   -30.5481	   -19.8898	   -20.7291	
   -43.8080	   -37.8494	   -38.3530	   -24.0021	   -31.4713	   -29.7928	   -30.2124	   -30.2963	   -18.7149	   -20.3094	
   -43.1366	   -38.6047	   -38.6887	   -23.5825	   -30.3802	   -29.5410	   -29.1214	   -29.7928	   -17.2882	   -19.3024	
   -41.7938	   -39.0244	   -38.4369	   -23.3307	   -28.8696	   -29.0375	   -27.7786	   -29.2892	   -15.6937	   -17.8757	
   -39.9475	   -39.0244	   -37.6816	   -23.0789	   -27.1072	   -28.2822	   -26.4359	   -28.7018	   -14.0152	   -16.0294	
   -37.8494	   -38.5208	   -36.4227	   -23.0789	   -25.1770	   -27.1912	   -25.0931	   -28.2822	   -12.3367	   -14.0991	
   -35.4156	   -37.6816	   -34.6603	   -23.2468	   -23.1628	   -25.9323	   -23.8342	   -27.9465	   -10.9940	   -12.2528	
   -32.8140	   -36.4227	   -32.3944	   -23.6664	   -21.4005	   -24.5056	   -22.8271	   -27.8625	    -9.9869	   -10.5743	
   -30.0446	   -34.8282	   -29.7928	   -24.2538	   -19.8898	   -22.9950	   -22.0718	   -27.8625	    -9.4833	    -9.4833	
   -27.2751	   -32.9819	   -27.0233	   -25.0092	   -18.7988	   -21.5683	   -21.8201	   -28.1143	    -9.4833	    -8.8959	
   -24.5895	   -31.0516	   -24.3378	   -26.0162	   -18.2953	   -20.3094	   -21.9040	   -28.6179	   -10.1547	    -8.9798	
   -22.1558	   -29.2892	   -22.0718	   -27.3590	   -18.2953	   -19.3024	   -22.5754	   -29.2892	   -11.1618	    -9.4833	
   -20.1416	   -27.6947	   -20.5612	   -29.0375	   -18.8828	   -18.6310	   -23.5825	   -30.0446	   -12.4207	   -10.4904	
   -18.6310	   -26.3519	   -19.8059	   -30.8838	   -19.8898	   -18.2114	   -24.8413	   -30.7999	   -13.6795	   -11.5814	
   -17.7078	   -25.2609	   -20.1416	   -32.6462	   -21.3165	   -18.1274	   -26.2680	   -31.3873	   -14.6866	   -12.7563	
   -17.2043	   -24.5056	   -21.5683	   -34.1568	   -22.9950	   -18.3792	   -27.8625	   -31.8069	   -15.4419	   -13.7634	
   -17.2043	   -24.0860	   -24.0860	   -34.9960	   -24.9252	   -18.7988	   -29.3732	   -31.8909	   -15.7776	   -14.5187	
   -17.5400	   -24.0021	   -27.5269	   -35.0800	   -26.9394	   -19.5541	   -30.7999	   -31.5552	   -15.8615	   -15.0223	
   -18.2114	   -24.2538	   -31.4713	   -34.1568	   -28.7857	   -20.4773	   -31.8909	   -30.8838	   -15.6937	   -15.2740	
   -19.1345	   -24.8413	   -35.4996	   -32.3105	   -30.3802	   -21.6522	   -32.5623	   -29.9606	   -15.3580	   -15.1901	
   -20.1416	   -25.5127	   -39.1922	   -29.7928	   -31.4713	   -22.9950	   -32.8140	   -28.8696	   -14.9384	   -14.9384	
   -21.1487	   -26.1002	   -42.2134	   -27.1072	   -32.0587	   -24.4217	   -32.5623	   -27.7786	   -14.6027	   -14.5187	
   -22.0718	   -26.4359	   -44.3954	   -24.5895	   -32.0587	   -25.7645	   -31.8909	   -26.6037	   -14.2670	   -14.0152	
   -22.7432	   -26.3519	   -45.6543	   -22.6593	   -31.6391	   -27.1072	   -30.8838	   -25.6805	   -14.0991	   -13.4277	
   -23.2468	   -25.6805	   -46.2418	   -21.4844	   -30.7999	   -28.2822	   -29.5410	   -24.9252	   -13.9313	   -13.0081	
   -23.5825	   -24.6735	   -46.3257	   -21.3165	   -29.7928	   -29.2053	   -28.1143	   -24.5056	   -13.8474	   -12.6724	
   -24.0021	   -23.2468	   -45.9900	   -21.9879	   -28.6179	   -30.1285	   -26.6876	   -24.5056	   -13.7634	   -12.6724	
   -24.4217	   -21.6522	   -45.4865	   -23.4985	   -27.4429	   -30.8838	   -25.4288	   -25.0092	   -13.7634	   -13.0920	
   -24.7574	   -20.0577	   -44.9829	   -25.6805	   -26.5198	   -31.5552	   -24.4217	   -26.1002	   -13.6795	   -13.8474	
   -25.0931	   -18.6310	   -44.4794	   -28.2822	   -25.8484	   -32.1426	   -23.7503	   -27.6947	   -13.5956	   -15.0223	
   -25.2609	   -17.4561	   -43.8919	   -31.2195	   -25.4288	   -32.6462	   -23.3307	   -29.9606	   -13.5117	   -16.4490	
   -25.1770	   -16.5329	   -43.3044	   -34.1568	   -25.3448	   -33.1497	   -23.1628	   -32.7301	   -13.5117	   -18.0435	
   -24.8413	   -15.8615	   -42.3813	   -36.9263	   -25.3448	   -33.4854	   -23.1628	   -35.9192	   -13.5956	   -19.7220	
   -24.1699	   -15.4419	   -41.2064	   -39.2761	   -25.4288	   -33.6533	   -23.2468	   -39.1083	   -13.7634	   -21.2326	
   -23.0789	   -15.0223	   -39.5279	   -41.2064	   -25.4288	   -33.5693	   -23.2468	   -42.0456	   -14.0991	   -22.4915	
   -21.5683	   -14.6027	   -37.1780	   -42.3813	   -25.1770	   -33.0658	   -23.1628	   -44.2276	   -14.5187	   -23.4146	
   -19.4702	   -14.0152	   -34.0729	   -42.9688	   -24.6735	   -32.1426	   -22.9111	   -45.1508	   -15.0223	   -23.9182	
   -17.0364	   -13.3438	   -30.1285	   -42.8848	   -23.6664	   -30.7159	   -22.4915	   -44.6472	   -15.5258	   -23.8342	
   -14.4348	   -12.5885	   -25.5127	   -42.2134	   -22.2397	   -28.9536	   -21.9040	   -42.8009	   -16.0294	   -23.1628	
   -12.0010	   -12.1689	   -20.3934	   -41.0385	   -20.5612	   -26.8555	   -21.0648	   -39.7797	   -16.1972	   -21.9040	
    -9.9869	   -12.2528	   -15.1062	   -39.4440	   -18.6310	   -24.6735	   -20.0577	   -36.0031	   -16.1133	   -20.1416	
    -8.5602	   -12.9242	   -10.1547	   -37.7655	   -16.6168	   -22.5754	   -19.1345	   -31.8909	   -15.6097	   -17.9596	
    -7.8049	   -14.3509	    -5.7068	   -36.1710	   -14.6866	   -20.5612	   -18.1274	   -27.6947	   -14.7705	   -15.6097	
    -7.4692	   -16.3651	    -2.0981	   -34.8282	   -12.9242	   -18.7988	   -17.3721	   -23.8342	   -13.7634	   -13.0081	
    -7.3853	   -18.4631	     0.4196	   -33.9050	   -11.4975	   -17.3721	   -16.7007	   -20.5612	   -12.5885	   -10.4904	
    -7.4692	   -20.3934	     1.6785	   -33.3176	   -10.4065	   -16.0294	   -16.2811	   -17.9596	   -11.4136	    -8.2245	
    -7.6370	   -21.6522	     1.3428	   -32.8979	    -9.7351	   -15.0223	   -16.1133	   -16.0294	   -10.3226	    -6.2943	
    -8.0566	   -22.0718	    -0.5875	   -32.6462	    -9.7351	   -14.2670	   -16.2811	   -14.9384	    -9.3994	    -4.9515	
    -8.6441	   -21.6522	    -4.0283	   -32.4783	   -10.4065	   -13.7634	   -16.7847	   -14.4348	    -8.7280	    -4.1962	
    -9.7351	   -20.6451	    -8.7280	   -32.3105	   -11.8332	   -13.7634	   -17.6239	   -14.6866	    -8.4763	    -4.1122	
   -11.4975	   -19.4702	   -14.0991	   -32.3944	   -13.9313	   -14.2670	   -18.8828	   -15.5258	    -8.5602	    -4.7836	
   -14.0152	   -18.4631	   -19.6381	   -32.8140	   -16.4490	   -15.3580	   -20.5612	   -16.8686	    -9.1476	    -6.0425	
   -17.2882	   -18.2114	   -24.6735	   -33.4854	   -19.3863	   -17.0364	   -22.4075	   -18.6310	   -10.1547	    -7.8049	
   -21.0648	   -18.7149	   -28.8696	   -34.4925	   -22.3236	   -19.1345	   -24.4217	   -20.5612	   -11.5814	    -9.9030	
   -24.8413	   -19.8059	   -31.9748	   -35.4996	   -25.0931	   -21.3165	   -26.3519	   -22.4915	   -13.1760	   -12.1689	
   -28.2822	   -21.2326	   -33.9890	   -36.4227	   -27.4429	   -23.5825	   -28.1143	   -24.2538	   -14.6866	   -14.4348	
   -30.8838	   -22.5754	   -34.9960	   -37.0102	   -29.3732	   -25.5127	   -29.4571	   -25.9323	   -16.0294	   -16.4490	
   -32.3944	   -23.5825	   -35.3317	   -37.2620	   -30.6320	   -27.1912	   -30.4642	   -27.4429	   -17.0364	   -18.2953	
   -32.7301	   -24.1699	   -35.4156	   -37.1780	   -31.3873	   -28.6179	   -31.0516	   -28.7018	   -17.6239	   -19.8059	
   -31.9748	   -24.2538	   -35.5835	   -36.7584	   -31.6391	   -29.8767	   -31.2195	   -29.8767	   -17.7078	   -21.0648	
   -30.2963	   -24.0021	   -36.2549	   -36.0870	   -31.5552	   -30.9677	   -31.0516	   -30.9677	   -17.4561	   -21.9040	
   -27.9465	   -23.4985	   -37.5137	   -35.1639	   -31.2195	   -32.0587	   -30.5481	   -31.8069	   -16.7847	   -22.3236	
   -25.2609	   -22.8271	   -39.3600	   -34.2407	   -30.7999	   -33.0658	   -29.9606	   -32.5623	   -15.9454	   -22.4075	
   -22.5754	   -22.3236	   -41.5421	   -33.4854	   -30.2963	   -34.1568	   -29.1214	   -32.9819	   -15.0223	   -22.0718	
   -20.3094	   -21.9879	   -43.8080	   -32.8140	   -29.7089	   -35.0800	   -28.2822	   -33.3176	   -14.2670	   -21.4005	
   -18.7988	   -21.9879	   -45.7382	   -32.3105	   -29.1214	   -35.8353	   -27.4429	   -33.4015	   -13.6795	   -20.5612	
   -18.0435	   -22.3236	   -47.1649	   -31.7230	   -28.5339	   -36.4227	   -26.6876	   -33.1497	   -13.5117	   -19.6381	
   -17.9596	   -22.8271	   -47.9202	   -31.1356	   -27.9465	   -36.6745	   -26.0162	   -32.7301	   -13.6795	   -18.7988	
   -18.3792	   -23.4985	   -48.0042	   -30.3802	   -27.3590	   -36.5906	   -25.5127	   -32.1426	   -14.3509	   -18.1274	
   -18.9667	   -24.1699	   -47.4167	   -29.3732	   -26.9394	   -36.0870	   -25.1770	   -31.3034	   -15.2740	   -17.6239	
   -19.5541	   -24.8413	   -46.3257	   -28.2822	   -26.5198	   -35.1639	   -25.0092	   -30.2963	   -16.4490	   -17.2882	
   -20.0577	   -25.3448	   -44.8990	   -27.1912	   -26.2680	   -33.9890	   -25.0092	   -29.3732	   -17.5400	   -17.1204	
   -20.5612	   -25.8484	   -43.2205	   -26.3519	   -26.1002	   -32.6462	   -25.3448	   -28.7018	   -18.5471	   -17.0364	
   -21.2326	   -26.2680	   -41.4581	   -25.9323	   -26.1841	   -31.3034	   -25.8484	   -28.4500	   -19.3863	   -17.2043	
   -22.1558	   -26.7715	   -39.7797	   -26.1002	   -26.4359	   -30.2124	   -26.5198	   -28.7018	   -19.8059	   -17.4561	
   -23.4146	   -27.3590	   -38.2690	   -27.0233	   -26.8555	   -29.3732	   -27.3590	   -29.4571	   -19.9738	   -17.8757	
   -25.0931	   -27.9465	   -37.0102	   -28.7018	   -27.4429	   -28.9536	   -28.3661	   -30.7999	   -19.8059	   -18.3792	
   -26.9394	   -28.6179	   -36.0031	   -30.9677	   -28.1982	   -28.8696	   -29.2892	   -32.3105	   -19.3024	   -18.9667	
   -29.0375	   -29.3732	   -35.3317	   -33.6533	   -28.9536	   -29.0375	   -30.1285	   -33.9050	   -18.6310	   -19.5541	
   -31.3873	   -30.1285	   -35.1639	   -36.3388	   -29.7089	   -29.2892	   -30.7159	   -35.3317	   -17.7917	   -19.9738	
   -33.8211	   -31.0516	   -35.3317	   -38.7726	   -30.4642	   -29.5410	   -31.0516	   -36.2549	   -16.8686	   -20.2255	
   -36.3388	   -32.1426	   -35.9192	   -40.5350	   -31.1356	   -29.7928	   -31.1356	   -36.6745	   -16.1133	   -20.3094	
   -38.6887	   -33.5693	   -36.7584	   -41.5421	   -31.8069	   -29.9606	   -30.8838	   -36.5067	   -15.4419	   -20.0577	
   -40.5350	   -34.9960	   -37.6816	   -41.6260	   -32.3944	   -30.0446	   -30.3802	   -35.8353	   -15.1062	   -19.5541	
   -41.4581	   -36.4227	   -38.4369	   -40.8707	   -32.8140	   -30.0446	   -29.7089	   -34.8282	   -15.1901	   -18.7988	
   -41.3742	   -37.5137	   -38.6047	   -39.6118	   -32.8979	   -30.1285	   -28.8696	   -33.8211	   -15.6097	   -17.7917	
   -40.1154	   -38.1012	   -38.1851	   -38.0173	   -32.7301	   -30.1285	   -27.8625	   -32.8979	   -16.1133	   -16.6168	
   -37.8494	   -37.9333	   -36.9263	   -36.3388	   -32.2266	   -30.1285	   -26.9394	   -32.1426	   -16.6168	   -15.2740	
   -34.7443	   -37.1780	   -35.0800	   -34.7443	   -31.3034	   -30.0446	   -25.9323	   -31.6391	   -16.8686	   -14.0152	
   -31.0516	   -35.7513	   -32.5623	   -33.2336	   -30.0446	   -29.9606	   -25.0931	   -31.3873	   -16.7847	   -12.9242	
   -27.1072	   -33.6533	   -29.6249	   -31.8069	   -28.6179	   -29.7089	   -24.4217	   -31.1356	   -16.2811	   -12.0010	
   -23.1628	   -31.0516	   -26.4359	   -30.4642	   -27.1072	   -29.3732	   -23.8342	   -30.7159	   -15.3580	   -11.4136	
   -19.6381	   -28.1143	   -23.2468	   -29.2892	   -25.5127	   -28.8696	   -23.4985	   -29.9606	   -14.0991	   -11.0779	
   -16.7847	   -25.0092	   -20.3934	   -28.1982	   -24.0021	   -28.1982	   -23.3307	   -28.7857	   -12.6724	   -10.9940	
   -15.0223	   -22.1558	   -18.0435	   -27.4429	   -22.6593	   -27.5269	   -23.3307	   -27.2751	   -11.2457	   -11.0779	
   -14.2670	   -19.6381	   -16.5329	   -27.1072	   -21.4844	   -26.7715	   -23.5825	   -25.5127	    -9.9030	   -11.2457	
   -14.5187	   -17.8757	   -15.7776	   -27.1072	   -20.7291	   -26.1002	   -23.8342	   -23.6664	    -8.9798	   -11.4975	
   -15.3580	   -16.7847	   -15.7776	   -27.6108	   -20.2255	   -25.5127	   -24.1699	   -21.9879	    -8.3084	   -11.4975	
   -16.3651	   -16.1133	   -16.3651	   -28.4500	   -19.9738	   -24.9252	   -24.5056	   -20.4773	    -8.0566	   -11.4136	
   -17.2043	   -15.6937	   -17.3721	   -29.4571	   -19.9738	   -24.1699	   -24.5895	   -19.2184	    -8.0566	   -11.0779	
   -17.7078	   -15.3580	   -18.5471	   -30.7159	   -19.9738	   -23.2468	   -24.4217	   -18.1274	    -8.2245	   -10.5743	
   -17.6239	   -14.9384	   -19.7220	   -32.0587	   -19.9738	   -21.9879	   -24.0860	   -17.2882	    -8.3923	    -9.9030	
   -17.0364	   -14.5187	   -20.6451	   -33.4015	   -19.9738	   -20.4773	   -23.4985	   -16.6168	    -8.4763	    -9.0637	
   -16.1972	   -14.0991	   -21.3165	   -34.6603	   -19.8898	   -18.8828	   -22.8271	   -16.4490	    -8.3923	    -8.2245	
   -15.2740	   -14.0152	   -21.8201	   -35.9192	   -19.8898	   -17.4561	   -22.1558	   -16.6168	    -8.2245	    -7.4692	
   -14.3509	   -14.0991	   -22.3236	   -37.0941	   -19.9738	   -16.2811	   -21.5683	   -17.2882	    -7.8888	    -6.8817	
   -13.6795	   -14.5187	   -23.0789	   -38.0173	   -20.2255	   -15.6097	   -21.2326	   -18.1274	    -7.6370	    -6.5460	
   -13.3438	   -15.2740	   -24.3378	   -38.6047	   -20.6451	   -15.3580	   -21.2326	   -19.1345	    -7.3853	    -6.5460	
   -13.5117	   -16.3651	   -26.1841	   -38.8565	   -21.3165	   -15.6097	   -21.4005	   -19.9738	    -7.2174	    -6.8817	
   -14.1830	   -17.7078	   -28.7018	   -38.8565	   -22.2397	   -16.1972	   -21.9879	   -20.6451	    -7.2174	    -7.5531	
   -15.4419	   -19.3024	   -31.7230	   -38.6887	   -23.4146	   -17.2043	   -22.9111	   -21.1487	    -7.3853	    -8.5602	
   -17.2043	   -21.1487	   -35.1639	   -38.5208	   -24.8413	   -18.5471	   -24.0860	   -21.8201	    -7.8049	    -9.9030	
   -19.3863	   -22.9111	   -38.4369	   -38.5208	   -26.2680	   -20.1416	   -25.5127	   -22.7432	    -8.4763	   -11.4136	
   -21.7361	   -24.5895	   -41.3742	   -38.6887	   -27.6108	   -21.9879	   -27.0233	   -23.9182	    -9.2316	   -13.0920	
   -24.1699	   -26.0162	   -43.4723	   -38.9404	   -28.7857	   -24.0021	   -28.4500	   -25.4288	   -10.1547	   -14.7705	
   -26.6037	   -27.1912	   -44.7311	   -39.1922	   -29.6249	   -26.2680	   -29.7089	   -27.1072	   -11.1618	   -16.4490	
   -28.7857	   -28.1982	   -45.2347	   -39.3600	   -30.1285	   -28.7857	   -30.7159	   -28.7857	   -12.1689	   -17.8757	
   -30.6320	   -29.0375	   -45.0668	   -39.0244	   -30.4642	   -31.3034	   -31.5552	   -30.5481	   -13.0081	   -19.0506	
   -31.8909	   -29.7089	   -44.3115	   -38.1851	   -30.4642	   -33.7372	   -32.0587	   -32.2266	   -13.6795	   -19.8898	
   -32.3944	   -30.1285	   -42.9688	   -36.7584	   -30.2124	   -35.8353	   -32.3105	   -33.8211	   -14.0152	   -20.3094	
   -31.8909	   -30.2124	   -41.0385	   -34.9121	   -29.6249	   -37.4298	   -32.1426	   -34.9960	   -13.8474	   -20.3934	
   -30.5481	   -29.8767	   -38.4369	   -32.6462	   -28.7018	   -38.1851	   -31.4713	   -35.7513	   -13.1760	   -19.9738	
   -28.5339	   -29.1214	   -35.2478	   -30.2124	   -27.4429	   -38.1012	   -30.4642	   -36.0031	   -12.0010	   -19.2184	
   -26.1841	   -28.1143	   -31.6391	   -27.6947	   -25.9323	   -37.0102	   -29.1214	   -35.5835	   -10.3226	   -18.1274	
   -23.7503	   -27.0233	   -28.1143	   -25.4288	   -24.2538	   -35.1639	   -27.6108	   -34.5764	    -8.5602	   -16.7847	
   -21.6522	   -25.9323	   -24.9252	   -23.3307	   -22.7432	   -32.6462	   -26.1002	   -33.0658	    -6.7978	   -15.3580	
   -19.8898	   -25.1770	   -22.4075	   -21.7361	   -21.4844	   -29.7089	   -24.8413	   -31.0516	    -5.3711	   -14.1830	
   -18.7149	   -24.6735	   -20.8130	   -20.5612	   -20.7291	   -26.6037	   -24.0021	   -28.8696	    -4.5319	   -13.2599	
   -18.2114	   -24.5056	   -20.1416	   -19.8059	   -20.5612	   -23.4985	   -23.5825	   -26.5198	    -4.2801	   -12.7563	
   -18.2114	   -24.5056	   -20.3094	   -19.5541	   -20.8969	   -20.7291	   -23.6664	   -24.2538	    -4.6997	   -12.6724	
   -18.7149	   -24.5895	   -21.2326	   -19.5541	   -21.4844	   -18.4631	   -24.0860	   -22.3236	    -5.6229	   -12.9242	
   -19.3024	   -24.4217	   -22.4075	   -19.8059	   -22.4075	   -16.6168	   -24.7574	   -20.8130	    -6.8817	   -13.5117	
   -19.6381	   -23.6664	   -23.7503	   -20.1416	   -23.2468	   -15.3580	   -25.5127	   -19.7220	    -8.3084	   -14.1830	
   -19.5541	   -22.2397	   -24.7574	   -20.3094	   -23.9182	   -14.4348	   -26.1841	   -18.9667	    -9.4833	   -14.9384	
   -18.8828	   -20.2255	   -25.2609	   -20.2255	   -24.4217	   -13.7634	   -26.7715	   -18.3792	   -10.4065	   -15.6097	
   -17.6239	   -17.7917	   -25.3448	   -19.8898	   -24.7574	   -13.2599	   -27.2751	   -17.7917	   -10.9100	   -16.0294	
   -16.1972	   -15.3580	   -25.0092	   -19.1345	   -24.9252	   -12.7563	   -27.5269	   -17.2043	   -10.9100	   -16.1972	
   -14.8544	   -13.2599	   -24.4217	   -18.2114	   -25.0092	   -12.3367	   -27.6947	   -16.5329	   -10.6583	   -16.1133	
   -13.6795	   -11.7493	   -23.9182	   -16.9525	   -25.0931	   -12.0010	   -27.6108	   -15.8615	   -10.2386	   -15.6937	
   -12.7563	   -10.9940	   -23.7503	   -15.6097	   -25.0931	   -11.8332	   -27.3590	   -15.3580	    -9.7351	   -15.1062	
   -12.0010	   -10.7422	   -23.9182	   -14.0991	   -25.0092	   -11.9171	   -26.9394	   -15.1062	    -9.3155	   -14.2670	
   -11.1618	   -10.9100	   -24.5056	   -12.8403	   -24.8413	   -12.0850	   -26.4359	   -15.2740	    -8.9798	   -13.2599	
   -10.3226	   -11.2457	   -25.5127	   -11.7493	   -24.4217	   -12.4207	   -25.6805	   -15.6937	    -8.8959	   -12.0850	
    -9.3155	   -11.5814	   -26.6037	   -11.1618	   -23.6664	   -12.7563	   -24.8413	   -16.4490	    -8.8959	   -10.7422	
    -8.3084	   -11.6653	   -27.5269	   -11.0779	   -22.7432	   -13.0081	   -23.9182	   -17.3721	    -9.1476	    -9.3994	
    -7.3013	   -11.5814	   -28.0304	   -11.3297	   -21.7361	   -13.1760	   -22.9950	   -18.3792	    -9.6512	    -8.1406	
    -6.2943	   -11.1618	   -27.9465	   -11.9171	   -20.7291	   -13.2599	   -22.0718	   -19.2184	   -10.3226	    -6.9656	
    -5.3711	   -10.6583	   -27.3590	   -12.6724	   -19.8059	   -13.4277	   -21.4005	   -20.0577	   -11.0779	    -6.1264	
    -4.5319	   -10.0708	   -26.4359	   -13.5117	   -19.1345	   -13.5956	   -21.0648	   -20.8969	   -11.9171	    -5.6229	
    -3.9444	    -9.4833	   -25.3448	   -14.2670	   -18.7149	   -13.9313	   -20.9808	   -21.8201	   -12.6724	    -5.5389	
    -3.5248	    -9.0637	   -24.4217	   -14.8544	   -18.6310	   -14.3509	   -21.1487	   -22.8271	   -13.0920	    -5.8746	
    -3.4409	    -9.0637	   -23.6664	   -15.0223	   -18.7988	   -14.8544	   -21.7361	   -23.8342	   -13.3438	    -6.4621	
    -3.6926	    -9.3155	   -23.0789	   -15.0223	   -19.3863	   -15.3580	   -22.4915	   -24.7574	   -13.3438	    -7.3853	
    -4.3640	   -10.0708	   -22.6593	   -14.7705	   -20.1416	   -15.6937	   -23.4985	   -25.3448	   -13.1760	    -8.4763	
    -5.2032	   -11.1618	   -22.1558	   -14.4348	   -20.9808	   -15.6937	   -24.5056	   -25.5127	   -12.8403	    -9.6512	
    -6.1264	   -12.4207	   -21.1487	   -14.1830	   -21.7361	   -15.2740	   -25.3448	   -25.0092	   -12.3367	   -10.7422	
    -6.7978	   -13.5956	   -19.4702	   -13.9313	   -22.3236	   -14.3509	   -26.0162	   -23.8342	   -11.8332	   -11.5814	
    -7.0496	   -14.5187	   -17.1204	   -13.7634	   -22.5754	   -12.9242	   -26.4359	   -21.9879	   -11.1618	   -12.2528	
    -6.7978	   -14.8544	   -14.1830	   -13.5117	   -22.3236	   -11.2457	   -26.3519	   -19.7220	   -10.4904	   -12.5885	
    -5.9586	   -14.4348	   -10.8261	   -13.1760	   -21.6522	    -9.2316	   -26.0162	   -17.1204	    -9.6512	   -12.5046	
    -4.6997	   -13.3438	    -7.7209	   -12.6724	   -20.6451	    -7.2174	   -25.2609	   -14.4348	    -8.7280	   -12.0010	
    -2.9373	   -11.3297	    -5.2032	   -11.9171	   -19.3863	    -5.2032	   -24.2538	   -11.8332	    -7.5531	   -11.1618	
    -0.8392	    -8.5602	    -3.6926	   -11.0779	   -18.1274	    -3.4409	   -23.1628	    -9.3155	    -6.2943	    -9.9869	
     1.5106	    -5.1193	    -3.6087	   -10.0708	   -16.8686	    -2.0142	   -21.9040	    -7.0496	    -4.7836	    -8.5602	
     3.8605	    -1.3428	    -4.8676	    -9.0637	   -15.6097	    -0.8392	   -20.5612	    -5.0354	    -3.1052	    -6.8817	
     5.9586	     2.5177	    -7.1335	    -8.0566	   -14.6027	     0.0000	   -19.3024	    -3.1891	    -1.2589	    -5.1193	
     7.3853	     5.9586	   -10.0708	    -7.1335	   -13.5956	     0.6714	   -18.1274	    -1.7624	     0.5035	    -3.4409	
     7.9727	     8.7280	   -13.0081	    -6.2943	   -12.7563	     1.1749	   -17.0364	    -0.5035	     2.1820	    -2.0142	
     7.7209	    10.4904	   -15.4419	    -5.4550	   -12.0850	     1.5106	   -16.1972	     0.3357	     3.6926	    -1.0071	
     6.7978	    11.3297	   -17.2882	    -4.6158	   -11.4136	     1.7624	   -15.5258	     0.9232	     4.9515	    -0.4196	
     5.3711	    11.2457	   -18.5471	    -3.6926	   -10.9940	     1.9302	   -15.1062	     1.0910	     5.8746	    -0.3357	
     3.7766	    10.5743	   -19.2184	    -2.7695	   -10.6583	     2.0142	   -14.7705	     1.0071	     6.6299	    -0.8392	
     2.2659	     9.6512	   -19.6381	    -1.9302	   -10.5743	     2.0981	   -14.6027	     0.5875	     7.2174	    -1.8463	
     1.0071	     8.5602	   -19.7220	    -1.3428	   -10.5743	     2.1820	   -14.5187	    -0.0839	     7.7209	    -3.1891	
     0.1678	     7.4692	   -19.6381	    -0.9232	   -10.6583	     2.2659	   -14.5187	    -1.0071	     8.0566	    -4.8676	
    -0.1678	     6.6299	   -19.3024	    -0.6714	   -10.7422	     2.3499	   -14.5187	    -2.1820	     8.3923	    -6.6299	
     0.0000	     6.0425	   -18.6310	    -0.5875	   -10.7422	     2.3499	   -14.4348	    -3.3569	     8.6441	    -8.3923	
     0.5875	     5.7907	   -17.3721	    -0.4196	   -10.4904	     2.3499	   -14.1830	    -4.4479	     8.8120	    -9.9030	
     1.7624	     5.9586	   -15.4419	     0.0000	    -9.8190	     2.2659	   -13.7634	    -5.2872	     8.8120	   -10.9940	
     3.1891	     6.5460	   -12.8403	     0.8392	    -8.8120	     2.1820	   -12.9242	    -5.8746	     8.6441	   -11.4975	
     5.0354	     7.5531	    -9.6512	     1.8463	    -7.3853	     2.0142	   -11.7493	    -6.0425	     8.3084	   -11.4975	
     6.8817	     8.8120	    -5.9586	     2.9373	    -5.7068	     1.7624	   -10.3226	    -5.8746	     7.8049	   -10.8261	
     8.6441	    10.3226	    -2.0142	     3.6087	    -3.7766	     1.5106	    -8.6441	    -5.6229	     7.0496	    -9.6512	
     9.9869	    11.8332	     2.0142	     3.5248	    -2.0142	     1.0910	    -6.8817	    -5.3711	     6.1264	    -8.0566	
    10.7422	    13.0081	     5.7907	     2.5177	    -0.4196	     0.5035	    -5.1193	    -5.3711	     5.1193	    -6.1264	
    10.8261	    13.7634	     9.0637	     0.4196	     0.8392	    -0.2518	    -3.5248	    -5.7068	     3.9444	    -3.9444	
    10.2386	    14.0152	    11.7493	    -2.5177	     1.5945	    -1.2589	    -2.2659	    -6.4621	     2.7695	    -1.7624	
     9.0637	    13.6795	    13.5117	    -5.7907	     1.7624	    -2.3499	    -1.4267	    -7.5531	     1.6785	     0.4196	
     7.5531	    12.6724	    14.4348	    -8.8959	     1.4267	    -3.4409	    -1.0071	    -8.8120	     0.5875	     2.3499	
     5.8746	    11.1618	    14.4348	   -11.3297	     0.5875	    -4.2801	    -1.0071	    -9.9030	    -0.3357	     4.0283	
     4.2801	     9.3155	    13.5117	   -12.8403	    -0.6714	    -4.8676	    -1.3428	   -10.6583	    -1.0071	     5.2872	
     2.8534	     7.2174	    11.7493	   -13.0920	    -2.0981	    -5.0354	    -2.0142	   -10.7422	    -1.5945	     6.1264	
     1.9302	     5.3711	     9.3994	   -12.4207	    -3.6087	    -4.7836	    -2.7695	    -9.9030	    -2.1820	     6.5460	
     1.5945	     3.9444	     6.5460	   -10.8261	    -4.9515	    -4.1122	    -3.6926	    -8.3923	    -2.6016	     6.6299	
     1.9302	     3.1052	     3.6087	    -8.6441	    -6.0425	    -3.1052	    -4.4479	    -6.3782	    -3.1052	     6.3782	
     3.0212	     2.9373	     0.7553	    -5.9586	    -6.7978	    -1.8463	    -5.2032	    -4.1122	    -3.5248	     5.9586	
     4.4479	     3.3569	    -1.6785	    -2.9373	    -7.2174	    -0.4196	    -5.8746	    -1.8463	    -3.6087	     5.5389	
     6.2103	     4.0283	    -3.6087	     0.3357	    -7.3013	     1.0071	    -6.3782	     0.2518	    -3.3569	     5.1193	
     8.0566	     4.7836	    -5.1193	     3.6926	    -7.1335	     2.2659	    -6.7978	     2.0142	    -2.6016	     4.8676	
     9.8190	     5.3711	    -6.1264	     7.0496	    -6.7139	     3.3569	    -7.1335	     3.5248	    -1.3428	     4.8676	
    11.5814	     5.7907	    -6.5460	    10.1547	    -6.1264	     4.1962	    -7.3013	     4.6997	     0.4196	     5.1193	
    13.1760	     5.9586	    -6.5460	    13.0920	    -5.2872	     4.8676	    -7.3013	     5.5389	     2.5177	     5.5389	
    14.4348	     5.7068	    -6.1264	    15.4419	    -4.4479	     5.4550	    -7.1335	     5.9586	     4.8676	     6.2943	
    15.4419	     5.1193	    -5.5389	    17.2882	    -3.4409	     5.7907	    -6.8817	     5.8746	     7.1335	     7.1335	
    16.0294	     4.2801	    -4.7836	    18.3792	    -2.6016	     6.0425	    -6.5460	     5.4550	     9.2316	     7.8888	
    16.2811	     3.2730	    -4.0283	    18.6310	    -1.9302	     6.0425	    -6.2103	     4.6158	    11.0779	     8.5602	
    16.1972	     2.2659	    -3.2730	    18.0435	    -1.4267	     5.7068	    -5.9586	     3.3569	    12.3367	     8.8959	
    15.8615	     1.5945	    -2.4338	    16.7007	    -1.2589	     5.0354	    -5.8746	     1.6785	    13.0920	     8.7280	
    15.3580	     1.2589	    -1.5945	    14.7705	    -1.2589	     4.0283	    -6.2103	    -0.4196	    13.0920	     7.9727	
    14.6866	     1.4267	    -0.8392	    12.2528	    -1.5945	     2.6016	    -6.7978	    -2.7695	    12.5046	     6.7139	
    13.8474	     2.0981	    -0.1678	     9.4833	    -2.1820	     1.0071	    -7.7209	    -5.3711	    11.4136	     4.9515	
    12.8403	     3.0212	     0.2518	     6.6299	    -3.0212	    -0.6714	    -8.8959	    -7.8888	     9.9030	     2.9373	
    11.4975	     4.0283	     0.1678	     3.6926	    -3.9444	    -2.2659	   -10.2386	   -10.0708	     8.1406	     0.5875	
     9.7351	     4.6997	    -0.7553	     0.9232	    -5.1193	    -3.7766	   -11.5814	   -11.8332	     6.2943	    -1.7624	
     7.3853	     4.8676	    -2.6016	    -1.8463	    -6.4621	    -5.1193	   -13.0081	   -12.9242	     4.3640	    -4.1122	
     4.5319	     4.5319	    -5.3711	    -4.3640	    -7.9727	    -6.2103	   -14.3509	   -13.4277	     2.3499	    -6.2943	
     1.3428	     3.6087	    -8.8120	    -6.7978	    -9.4833	    -7.0496	   -15.6097	   -13.2599	     0.5035	    -8.2245	
    -2.0981	     2.4338	   -12.6724	    -8.8959	   -10.8261	    -7.5531	   -16.5329	   -12.7563	    -1.2589	    -9.8190	
    -5.2032	     1.1749	   -16.3651	   -10.6583	   -11.9171	    -7.8049	   -17.1204	   -12.0850	    -2.7695	   -10.9100	
    -7.8049	     0.0000	   -19.5541	   -12.2528	   -12.5885	    -7.7209	   -17.2043	   -11.2457	    -3.9444	   -11.5814	
    -9.4833	    -0.7553	   -21.8201	   -13.5117	   -12.6724	    -7.3853	   -16.9525	   -10.3226	    -4.6158	   -11.6653	
   -10.2386	    -1.1749	   -23.0789	   -14.6027	   -12.1689	    -6.6299	   -16.1133	    -9.2316	    -4.6997	   -11.2457	
    -9.9030	    -1.0071	   -23.3307	   -15.3580	   -11.2457	    -5.4550	   -14.9384	    -7.9727	    -4.1962	   -10.2386	
    -8.6441	    -0.2518	   -22.6593	   -16.0294	    -9.8190	    -3.9444	   -13.4277	    -6.5460	    -3.1891	    -8.8120	
    -6.6299	     0.8392	   -21.1487	   -16.4490	    -8.1406	    -2.1820	   -11.8332	    -4.9515	    -1.6785	    -6.9656	
    -4.1962	     2.3499	   -18.9667	   -16.6168	    -6.3782	    -0.1678	   -10.1547	    -3.4409	     0.0000	    -5.0354	
    -1.5106	     4.1962	   -16.2811	   -16.7007	    -4.6997	     1.7624	    -8.6441	    -2.0142	     1.7624	    -3.1891	
     1.0910	     6.0425	   -13.4277	   -16.5329	    -3.1891	     3.6087	    -7.4692	    -0.6714	     3.5248	    -1.6785	
     3.5248	     7.8049	   -10.5743	   -16.4490	    -1.9302	     5.2032	    -6.5460	     0.3357	     5.2032	    -0.6714	
     5.4550	     9.3155	    -7.8049	   -16.2811	    -1.0071	     6.2943	    -6.0425	     1.0910	     6.6299	    -0.2518	
     6.8817	    10.4065	    -5.3711	   -16.2811	    -0.4196	     6.7139	    -5.8746	     1.4267	     7.6370	    -0.5875	
     7.7209	    10.7422	    -3.1052	   -16.5329	    -0.2518	     6.2103	    -6.1264	     1.2589	     8.2245	    -1.5106	
     7.9727	    10.4904	    -1.0910	   -17.0364	    -0.4196	     4.6997	    -6.7978	     0.3357	     8.1406	    -3.0212	
     7.7209	     9.3994	     0.7553	   -17.7917	    -1.0910	     2.1820	    -7.7209	    -1.2589	     7.3853	    -5.0354	
     7.2174	     7.6370	     2.2659	   -19.0506	    -2.0142	    -1.2589	    -8.8120	    -3.6087	     6.1264	    -7.3853	
     6.7139	     5.4550	     3.4409	   -20.6451	    -3.2730	    -5.2872	   -10.0708	    -6.3782	     4.2801	    -9.8190	
     6.2943	     3.1052	     4.1962	   -22.5754	    -4.6997	    -9.4833	   -11.3297	    -9.3155	     2.2659	   -12.2528	
     5.8746	     0.5875	     4.5319	   -24.5056	    -6.2943	   -13.2599	   -12.5046	   -12.2528	     0.3357	   -14.5187	
     5.1193	    -1.8463	     4.1122	   -26.2680	    -7.9727	   -16.3651	   -13.5956	   -14.7705	    -1.4267	   -16.2811	
     3.6087	    -4.1962	     3.0212	   -27.6108	    -9.7351	   -18.4631	   -14.5187	   -16.5329	    -2.7695	   -17.4561	
     1.0071	    -6.7139	     1.0071	   -28.4500	   -11.4136	   -19.5541	   -15.1901	   -17.4561	    -3.6087	   -17.8757	
    -2.6016	    -9.2316	    -1.9302	   -28.7857	   -12.9242	   -19.8059	   -15.6937	   -17.5400	    -4.0283	   -17.5400	
    -7.2174	   -11.8332	    -5.7907	   -28.5339	   -14.2670	   -19.5541	   -16.0294	   -16.9525	    -4.1122	   -16.4490	
   -12.1689	   -14.4348	   -10.4904	   -27.6947	   -15.5258	   -19.0506	   -16.3651	   -15.7776	    -4.1122	   -14.7705	
   -16.8686	   -16.8686	   -15.7776	   -26.4359	   -16.7007	   -18.6310	   -16.7007	   -14.3509	    -4.1122	   -12.6724	
   -20.8969	   -19.0506	   -21.4844	   -24.7574	   -17.7917	   -18.2114	   -17.1204	   -12.9242	    -4.1122	   -10.5743	
   -24.0860	   -20.8969	   -27.5269	   -22.8271	   -18.9667	   -18.1274	   -17.7078	   -11.5814	    -4.3640	    -8.5602	
   -26.4359	   -22.5754	   -33.5693	   -20.8130	   -20.2255	   -18.1274	   -18.4631	   -10.4904	    -4.7836	    -6.9656	
   -28.0304	   -24.0021	   -39.3600	   -18.9667	   -21.4844	   -18.2114	   -19.4702	    -9.8190	    -5.2872	    -5.8746	
   -28.8696	   -25.3448	   -44.4794	   -17.4561	   -22.8271	   -18.4631	   -20.6451	    -9.5673	    -6.0425	    -5.2872	
   -28.9536	   -26.6037	   -48.5916	   -16.3651	   -24.0860	   -18.7149	   -21.8201	    -9.8190	    -6.7139	    -5.2032	
   -28.4500	   -27.6108	   -51.3611	   -15.6937	   -25.0931	   -19.1345	   -23.0789	   -10.7422	    -7.3853	    -5.7068	
   -27.4429	   -28.4500	   -52.5360	   -15.2740	   -25.8484	   -19.7220	   -24.2538	   -12.1689	    -7.9727	    -6.5460	
   -26.0162	   -29.0375	   -52.1164	   -15.1901	   -26.3519	   -20.4773	   -25.1770	   -14.2670	    -8.3084	    -7.8049	
   -24.3378	   -29.2892	   -50.2701	   -15.1062	   -26.4359	   -21.3165	   -25.9323	   -16.7007	    -8.3923	    -9.1476	
   -22.4915	   -28.9536	   -47.2488	   -14.9384	   -26.1002	   -22.1558	   -26.2680	   -19.3024	    -8.2245	   -10.4065	
   -20.3934	   -28.1143	   -43.2205	   -14.7705	   -25.3448	   -22.7432	   -26.1841	   -21.6522	    -7.7209	   -11.4975	
   -18.0435	   -26.6876	   -38.5208	   -14.4348	   -24.1699	   -23.0789	   -25.6805	   -23.4985	    -6.8817	   -12.1689	
   -15.2740	   -24.5895	   -33.1497	   -14.0152	   -22.4915	   -22.9950	   -24.7574	   -24.5056	    -5.7907	   -12.2528	
   -12.2528	   -21.9040	   -27.6108	   -13.5117	   -20.3934	   -22.4915	   -23.3307	   -24.4217	    -4.3640	   -11.8332	
    -8.9798	   -18.7149	   -22.0718	   -12.8403	   -18.0435	   -21.4844	   -21.4844	   -23.4146	    -2.6855	   -10.8261	
    -5.7907	   -15.1901	   -17.0364	   -12.0850	   -15.5258	   -20.0577	   -19.3863	   -21.7361	    -0.8392	    -9.3994	
    -2.7695	   -11.5814	   -12.9242	   -11.4136	   -13.0920	   -18.2953	   -17.1204	   -19.8059	     1.1749	    -7.6370	
    -0.2518	    -8.0566	   -10.1547	   -10.9940	   -10.9100	   -16.1972	   -14.9384	   -17.8757	     3.2730	    -5.7907	
     1.4267	    -4.9515	    -8.9798	   -10.9940	    -9.1476	   -13.8474	   -13.0920	   -16.1972	     5.2032	    -3.8605	
     2.0981	    -2.4338	    -9.3994	   -11.5814	    -7.9727	   -11.3297	   -11.4975	   -14.6866	     7.0496	    -2.0981	
     1.8463	    -0.6714	   -11.0779	   -12.8403	    -7.3013	    -8.5602	   -10.4904	   -13.1760	     8.4763	    -0.5875	
     0.5875	     0.3357	   -13.7634	   -14.9384	    -7.2174	    -5.7068	    -9.8190	   -11.4975	     9.4833	     0.5875	
    -1.4267	     0.4196	   -16.9525	   -17.7917	    -7.7209	    -2.9373	    -9.6512	    -9.7351	     9.9030	     1.3428	
    -4.0283	    -0.5035	   -20.1416	   -21.3165	    -8.5602	    -0.5875	    -9.9030	    -7.8049	     9.6512	     1.6785	
    -6.8817	    -2.2659	   -23.0789	   -25.1770	    -9.7351	     1.1749	   -10.4065	    -6.1264	     8.7280	     1.5106	
    -9.7351	    -4.6158	   -25.5966	   -29.0375	   -11.0779	     2.2659	   -11.3297	    -4.7836	     7.2174	     0.9232	
   -12.2528	    -7.4692	   -27.6108	   -32.2266	   -12.5885	     2.3499	   -12.3367	    -3.8605	     5.1193	     0.0839	
   -14.1830	   -10.4065	   -29.1214	   -34.3246	   -14.0991	     1.5945	   -13.5956	    -3.4409	     2.8534	    -0.9232	
   -15.6097	   -13.2599	   -30.1285	   -35.0800	   -15.5258	     0.0000	   -14.7705	    -3.3569	     0.4196	    -2.0981	
   -16.4490	   -15.7776	   -30.6320	   -34.4925	   -16.8686	    -2.1820	   -15.8615	    -3.7766	    -1.8463	    -3.1052	
   -16.7007	   -17.9596	   -30.6320	   -32.9819	   -17.8757	    -4.7836	   -16.8686	    -4.4479	    -3.9444	    -3.9444	
   -16.5329	   -19.7220	   -30.2124	   -30.7999	   -18.6310	    -7.3853	   -17.5400	    -5.4550	    -5.7907	    -4.6997	
   -16.1133	   -20.9808	   -29.4571	   -28.6179	   -19.0506	    -9.9030	   -18.0435	    -6.6299	    -7.2174	    -5.1193	
   -15.5258	   -21.9879	   -28.2822	   -26.6037	   -19.3024	   -12.1689	   -18.2114	    -8.0566	    -8.3923	    -5.3711	
   -14.9384	   -22.6593	   -26.9394	   -24.9252	   -19.2184	   -14.0991	   -18.1274	    -9.4833	    -9.1476	    -5.4550	
   -14.6866	   -23.2468	   -25.4288	   -23.5825	   -19.0506	   -15.7776	   -17.8757	   -10.9100	    -9.5673	    -5.3711	
   -14.8544	   -23.9182	   -23.8342	   -22.4915	   -18.7988	   -17.2882	   -17.5400	   -12.1689	    -9.6512	    -5.1193	
   -15.6097	   -24.6735	   -22.3236	   -21.5683	   -18.4631	   -18.6310	   -17.1204	   -13.4277	    -9.3155	    -4.6997	
   -16.9525	   -25.7645	   -20.8969	   -20.6451	   -18.2114	   -20.0577	   -16.7007	   -14.5187	    -8.6441	    -4.1962	
   -18.9667	   -27.0233	   -19.6381	   -19.7220	   -17.9596	   -21.4844	   -16.3651	   -15.6097	    -7.7209	    -3.6926	
   -21.3165	   -28.2822	   -18.5471	   -18.7988	   -17.7078	   -22.9111	   -16.0294	   -16.5329	    -6.7139	    -3.3569	
   -23.4985	   -29.4571	   -17.5400	   -17.8757	   -17.4561	   -24.2538	   -15.8615	   -17.2882	    -5.6229	    -3.1891	
   -25.2609	   -30.1285	   -16.7847	   -16.9525	   -17.1204	   -25.2609	   -15.6937	   -17.8757	    -4.5319	    -3.1052	
   -26.2680	   -30.1285	   -16.1133	   -15.9454	   -16.7847	   -25.8484	   -15.5258	   -18.2114	    -3.5248	    -3.1891	
   -26.3519	   -29.3732	   -15.6097	   -14.9384	   -16.3651	   -25.9323	   -15.5258	   -18.2953	    -2.6016	    -3.4409	
   -25.5966	   -27.9465	   -15.3580	   -13.7634	   -15.9454	   -25.5127	   -15.5258	   -18.2114	    -1.8463	    -3.7766	
   -24.0021	   -25.9323	   -15.2740	   -12.4207	   -15.5258	   -24.8413	   -15.6097	   -17.9596	    -1.1749	    -4.2801	
   -21.9040	   -23.4985	   -15.5258	   -11.1618	   -15.1062	   -23.9182	   -15.6097	   -17.6239	    -0.7553	    -4.8676	
   -19.3024	   -20.7291	   -15.8615	    -9.9869	   -14.6027	   -22.9111	   -15.5258	   -17.2882	    -0.4196	    -5.5389	
   -16.4490	   -17.7917	   -16.4490	    -9.2316	   -14.0152	   -21.9040	   -15.3580	   -16.8686	    -0.1678	    -6.2103	
   -13.5956	   -14.6866	   -17.2882	    -8.8120	   -13.3438	   -21.0648	   -15.0223	   -16.6168	     0.1678	    -6.8817	
   -10.8261	   -11.5814	   -18.2953	    -8.8959	   -12.5885	   -20.4773	   -14.5187	   -16.2811	     0.5875	    -7.3853	
    -8.4763	    -8.4763	   -19.6381	    -9.5673	   -11.7493	   -20.1416	   -13.8474	   -16.1133	     1.0071	    -7.8049	
    -6.7978	    -5.4550	   -21.0648	   -10.6583	   -10.9100	   -20.0577	   -13.0081	   -15.9454	     1.4267	    -8.0566	
    -6.0425	    -2.6855	   -22.5754	   -12.2528	    -9.9869	   -20.1416	   -12.1689	   -15.9454	     1.7624	    -8.1406	
    -6.1264	    -0.4196	   -24.0860	   -14.0991	    -9.2316	   -20.3094	   -11.2457	   -15.9454	     1.9302	    -8.0566	
    -7.3013	     1.3428	   -25.4288	   -16.1133	    -8.6441	   -20.5612	   -10.4065	   -15.8615	     1.7624	    -7.6370	
    -9.2316	     2.2659	   -26.6037	   -18.0435	    -8.3084	   -20.5612	    -9.7351	   -15.6097	     1.2589	    -6.9656	
   -11.7493	     2.6016	   -27.3590	   -19.8059	    -8.2245	   -20.4773	    -9.1476	   -15.1062	     0.3357	    -6.0425	
   -14.2670	     2.1820	   -27.6108	   -21.3165	    -8.3084	   -19.9738	    -8.8120	   -14.2670	    -0.8392	    -5.0354	
   -16.3651	     1.3428	   -27.2751	   -22.4075	    -8.4763	   -19.1345	    -8.5602	   -13.1760	    -2.1820	    -4.0283	
   -17.6239	     0.2518	   -26.3519	   -23.2468	    -8.8120	   -18.0435	    -8.4763	   -11.8332	    -3.6087	    -3.1052	
   -17.8757	    -1.0910	   -25.0092	   -23.5825	    -9.2316	   -16.7847	    -8.6441	   -10.4904	    -4.6997	    -2.3499	
   -17.4561	    -2.6855	   -23.3307	   -23.6664	    -9.8190	   -15.4419	    -8.8959	    -9.4833	    -5.3711	    -1.7624	
   -16.4490	    -4.4479	   -21.4844	   -23.4146	   -10.4065	   -14.3509	    -9.3155	    -8.9798	    -5.3711	    -1.3428	
   -15.4419	    -6.4621	   -19.8059	   -22.7432	   -11.1618	   -13.5956	    -9.9030	    -8.8959	    -4.6997	    -1.1749	
   -14.5187	    -8.7280	   -18.2953	   -21.9040	   -11.9171	   -13.2599	   -10.6583	    -9.3155	    -3.4409	    -1.0910	
   -14.0152	   -11.1618	   -17.2043	   -20.8130	   -12.5885	   -13.2599	   -11.3297	   -10.0708	    -1.8463	    -1.0910	
   -13.9313	   -13.5956	   -16.6168	   -19.8059	   -13.1760	   -13.5956	   -12.0010	   -11.0779	    -0.0839	    -1.1749	
   -14.3509	   -15.9454	   -16.7847	   -19.0506	   -13.7634	   -14.1830	   -12.5885	   -12.2528	     1.5106	    -1.2589	
   -15.0223	   -18.1274	   -17.7078	   -18.7149	   -14.2670	   -15.0223	   -13.0920	   -13.5117	     2.6855	    -1.5106	
   -15.9454	   -19.8898	   -19.3863	   -18.8828	   -14.7705	   -16.1133	   -13.5117	   -14.7705	     3.5248	    -1.6785	
   -16.7847	   -21.1487	   -21.5683	   -19.5541	   -15.1901	   -17.2882	   -13.8474	   -16.0294	     3.7766	    -1.7624	
   -17.2882	   -21.7361	   -23.9182	   -20.5612	   -15.5258	   -18.4631	   -13.9313	   -17.0364	     3.6926	    -1.6785	
   -17.2043	   -21.4005	   -26.1002	   -21.6522	   -15.7776	   -19.4702	   -13.8474	   -17.6239	     3.5248	    -1.3428	
   -16.3651	   -20.3094	   -27.7786	   -22.4915	   -15.6937	   -20.2255	   -13.4277	   -17.7078	     3.3569	    -0.7553	
   -14.7705	   -18.5471	   -28.7018	   -23.0789	   -15.3580	   -20.7291	   -12.7563	   -17.0364	     3.3569	     0.0000	
   -12.5046	   -16.3651	   -28.7857	   -23.0789	   -14.7705	   -20.8969	   -11.8332	   -15.8615	     3.5248	     1.0071	
   -10.0708	   -14.0152	   -27.9465	   -22.5754	   -13.8474	   -20.8130	   -10.7422	   -14.2670	     3.6926	     1.9302	
    -7.5531	   -11.6653	   -26.3519	   -21.5683	   -12.8403	   -20.4773	    -9.5673	   -12.5885	     3.8605	     2.8534	
    -5.3711	    -9.6512	   -24.0860	   -20.2255	   -11.6653	   -20.1416	    -8.3923	   -10.9940	     3.7766	     3.6087	
    -3.6926	    -8.1406	   -21.5683	   -18.7988	   -10.5743	   -19.8059	    -7.3013	    -9.9030	     3.4409	     3.9444	
    -2.5177	    -7.0496	   -19.1345	   -17.3721	    -9.7351	   -19.5541	    -6.4621	    -9.2316	     2.6855	     3.9444	
    -1.9302	    -6.4621	   -17.1204	   -16.2811	    -9.2316	   -19.4702	    -5.8746	    -9.1476	     1.5945	     3.5248	
    -2.0142	    -6.4621	   -15.8615	   -15.6097	    -8.9798	   -19.6381	    -5.7068	    -9.5673	     0.3357	     2.6855	
    -2.6016	    -6.7978	   -15.4419	   -15.4419	    -9.1476	   -20.0577	    -5.7907	   -10.3226	    -1.0910	     1.5945	
    -3.6087	    -7.4692	   -15.7776	   -15.8615	    -9.6512	   -20.4773	    -6.1264	   -11.3297	    -2.4338	     0.3357	
    -5.0354	    -8.3923	   -16.7007	   -16.7847	   -10.3226	   -20.9808	    -6.6299	   -12.4207	    -3.6926	    -0.9232	
[Epoch Header]
[Trial Type]	13
[Accept]	1
[Correct]	0
[RT]	 0.000
[Resp]	0
[Epoch Data]
     1.5945	    -2.0142	   -14.8544	    -0.7553	   -10.9100	    -8.4763	   -11.2457	    -8.1406	   -25.8484	   -23.5825	
    -1.3428	    -3.1891	   -14.7705	     0.7553	   -10.4065	    -6.8817	   -10.4904	    -6.1264	   -24.1699	   -22.3236	
    -4.0283	    -4.6158	   -14.6866	     1.5106	    -9.9869	    -5.8746	    -9.9030	    -4.9515	   -22.5754	   -21.4005	
    -6.1264	    -6.0425	   -14.3509	     1.3428	    -9.7351	    -5.7068	    -9.5673	    -4.5319	   -21.3165	   -21.0648	
    -7.3853	    -7.3853	   -13.9313	     0.5875	    -9.6512	    -6.2943	    -9.4833	    -4.6997	   -20.6451	   -21.4005	
    -7.7209	    -8.4763	   -13.1760	    -0.8392	    -9.8190	    -7.6370	    -9.7351	    -5.4550	   -20.4773	   -22.3236	
    -7.3853	    -9.3155	   -12.0850	    -2.6016	   -10.1547	    -9.3994	   -10.2386	    -6.4621	   -20.8130	   -23.6664	
    -6.5460	   -10.0708	   -10.7422	    -4.6158	   -10.6583	   -11.4975	   -11.0779	    -7.8049	   -21.4005	   -25.1770	
    -5.5389	   -10.6583	    -9.2316	    -6.4621	   -11.2457	   -13.5956	   -11.9171	    -9.3155	   -21.9879	   -26.6876	
    -4.6997	   -11.0779	    -7.7209	    -8.2245	   -11.9171	   -15.2740	   -12.6724	   -10.7422	   -22.4075	   -27.7786	
    -4.1122	   -11.4975	    -6.4621	    -9.5673	   -12.5885	   -16.6168	   -13.4277	   -11.9171	   -22.4075	   -28.4500	
    -4.1122	   -11.8332	    -5.7068	   -10.5743	   -13.3438	   -17.4561	   -13.9313	   -12.8403	   -21.9879	   -28.4500	
    -4.5319	   -12.0850	    -5.6229	   -11.0779	   -14.1830	   -17.7917	   -14.2670	   -13.4277	   -21.1487	   -27.8625	
    -5.3711	   -12.0850	    -6.2103	   -10.9940	   -14.8544	   -17.7078	   -14.3509	   -13.5956	   -19.8898	   -26.7715	
    -6.2943	   -11.7493	    -7.5531	   -10.2386	   -15.4419	   -17.1204	   -14.0991	   -13.3438	   -18.3792	   -25.2609	
    -7.1335	   -11.2457	    -9.2316	    -8.7280	   -15.7776	   -16.1133	   -13.5956	   -12.7563	   -16.5329	   -23.3307	
    -7.6370	   -10.5743	   -11.0779	    -6.4621	   -15.8615	   -14.6866	   -12.7563	   -11.7493	   -14.4348	   -21.2326	
    -7.8049	    -9.9869	   -12.7563	    -3.6926	   -15.6937	   -12.9242	   -11.7493	   -10.4904	   -12.2528	   -18.8828	
    -7.5531	    -9.5673	   -14.0152	    -0.5875	   -15.1062	   -10.6583	   -10.4065	    -8.8959	    -9.9869	   -16.4490	
    -6.8817	    -9.2316	   -14.6866	     2.6855	   -14.2670	    -8.0566	    -9.0637	    -7.1335	    -7.8049	   -13.9313	
    -5.8746	    -9.0637	   -14.6027	     5.9586	   -13.0920	    -5.1193	    -7.5531	    -5.2872	    -5.7907	   -11.4136	
    -4.6158	    -8.8959	   -13.5956	     9.2316	   -11.5814	    -1.9302	    -6.0425	    -3.5248	    -3.9444	    -8.9798	
    -3.1891	    -8.7280	   -11.7493	    12.2528	    -9.8190	     1.3428	    -4.6158	    -2.0142	    -2.5177	    -6.8817	
    -1.6785	    -8.4763	    -9.0637	    15.0223	    -7.8888	     4.5319	    -3.2730	    -0.8392	    -1.3428	    -5.0354	
    -0.0839	    -8.2245	    -5.9586	    17.2882	    -5.8746	     7.3853	    -2.1820	     0.0839	    -0.6714	    -3.6087	
     1.3428	    -7.8888	    -2.5177	    18.8828	    -3.9444	     9.6512	    -1.2589	     0.5035	    -0.2518	    -2.6855	
     2.6016	    -7.5531	     1.0071	    19.3863	    -2.2659	    11.1618	    -0.6714	     0.5035	    -0.2518	    -2.2659	
     3.5248	    -7.1335	     4.2801	    18.8828	    -1.0071	    11.6653	    -0.4196	     0.0000	    -0.6714	    -2.1820	
     4.1962	    -6.7139	     7.3013	    17.2043	    -0.1678	    11.1618	    -0.4196	    -1.0910	    -1.3428	    -2.6016	
     4.5319	    -6.2103	     9.6512	    14.4348	     0.1678	     9.6512	    -0.8392	    -2.7695	    -2.4338	    -3.3569	
     4.5319	    -5.8746	    11.3297	    10.6583	     0.0000	     7.2174	    -1.4267	    -4.9515	    -3.7766	    -4.4479	
     4.1962	    -5.6229	    12.1689	     6.2103	    -0.7553	     4.0283	    -2.3499	    -7.3853	    -5.5389	    -5.7907	
     3.6087	    -5.4550	    12.1689	     1.4267	    -1.8463	     0.4196	    -3.4409	    -9.7351	    -7.4692	    -7.2174	
     2.8534	    -5.4550	    11.4136	    -3.1891	    -3.0212	    -3.1891	    -4.4479	   -11.7493	    -9.4833	    -8.6441	
     2.1820	    -5.2872	    10.0708	    -7.3013	    -4.1962	    -6.4621	    -5.3711	   -13.0081	   -11.3297	    -9.9869	
     1.5106	    -5.1193	     8.3084	   -10.3226	    -5.2032	    -9.0637	    -5.9586	   -13.3438	   -12.7563	   -10.9100	
     1.0071	    -4.7836	     6.2943	   -12.3367	    -6.0425	   -10.9940	    -6.2103	   -12.9242	   -13.8474	   -11.4975	
     0.5875	    -4.3640	     4.0283	   -13.1760	    -6.6299	   -12.1689	    -6.2103	   -11.9171	   -14.3509	   -11.6653	
     0.3357	    -4.0283	     1.7624	   -13.0081	    -7.0496	   -12.6724	    -6.0425	   -10.5743	   -14.5187	   -11.4975	
     0.2518	    -3.6926	    -0.2518	   -12.0850	    -7.3013	   -12.5046	    -5.7068	    -9.0637	   -14.1830	   -11.1618	
     0.1678	    -3.4409	    -1.9302	   -10.7422	    -7.3853	   -11.7493	    -5.3711	    -7.6370	   -13.5956	   -10.7422	
     0.1678	    -3.1891	    -3.1052	    -8.9798	    -7.3013	   -10.5743	    -4.9515	    -6.2943	   -12.8403	   -10.2386	
     0.1678	    -2.9373	    -3.6926	    -7.1335	    -6.9656	    -8.9798	    -4.6158	    -5.2032	   -12.1689	    -9.9030	
     0.0839	    -2.6855	    -3.8605	    -5.2032	    -6.5460	    -7.3853	    -4.3640	    -4.4479	   -11.5814	    -9.7351	
     0.1678	    -2.5177	    -3.9444	    -3.2730	    -6.0425	    -5.7907	    -4.2801	    -4.0283	   -11.4136	    -9.8190	
     0.6714	    -2.3499	    -3.9444	    -1.4267	    -5.6229	    -4.4479	    -4.4479	    -3.8605	   -11.6653	    -9.9030	
     1.6785	    -2.0981	    -4.1122	     0.2518	    -5.2872	    -3.2730	    -4.6997	    -3.9444	   -12.1689	   -10.1547	
     3.5248	    -1.7624	    -4.4479	     1.5945	    -5.0354	    -2.3499	    -5.1193	    -4.0283	   -12.8403	   -10.3226	
     5.9586	    -1.3428	    -5.0354	     2.6016	    -5.0354	    -1.5945	    -5.5389	    -4.1962	   -13.5117	   -10.4904	
     8.8120	    -0.9232	    -5.8746	     3.3569	    -5.2032	    -1.0910	    -6.0425	    -4.2801	   -14.1830	   -10.6583	
    11.7493	    -0.4196	    -6.7139	     3.7766	    -5.5389	    -1.0071	    -6.4621	    -4.4479	   -14.6866	   -10.8261	
    14.4348	     0.0839	    -7.5531	     4.1122	    -5.9586	    -1.4267	    -6.7978	    -4.6997	   -14.9384	   -11.0779	
    16.6168	     0.7553	    -8.0566	     4.6997	    -6.2943	    -2.3499	    -6.8817	    -4.9515	   -15.0223	   -11.2457	
    18.1274	     1.5945	    -8.2245	     5.7068	    -6.4621	    -3.6087	    -6.6299	    -5.0354	   -14.6027	   -11.4975	
    18.7149	     2.5177	    -7.9727	     7.2174	    -6.3782	    -5.0354	    -6.0425	    -4.7836	   -13.9313	   -11.4975	
    18.3792	     3.6087	    -7.2174	     9.1476	    -6.0425	    -6.2943	    -5.2032	    -4.1122	   -12.8403	   -11.4136	
    16.9525	     4.5319	    -6.2103	    10.9940	    -5.5389	    -7.3853	    -4.1962	    -3.2730	   -11.6653	   -11.3297	
    14.4348	     5.1193	    -4.8676	    12.5885	    -5.0354	    -8.2245	    -3.2730	    -2.5177	   -10.6583	   -11.1618	
    10.9100	     5.1193	    -3.5248	    13.3438	    -4.6158	    -8.8959	    -2.6855	    -2.2659	   -10.0708	   -11.0779	
     6.7978	     4.4479	    -2.1820	    13.2599	    -4.4479	    -9.5673	    -2.2659	    -2.6855	    -9.8190	   -10.9940	
     2.6855	     3.1052	    -0.9232	    12.2528	    -4.3640	   -10.0708	    -2.2659	    -4.0283	   -10.0708	   -10.9100	
    -1.0071	     1.4267	     0.0839	    10.4904	    -4.5319	   -10.4904	    -2.5177	    -5.8746	   -10.7422	   -10.8261	
    -3.7766	    -0.4196	     0.5875	     8.4763	    -4.8676	   -10.7422	    -3.1052	    -8.0566	   -11.6653	   -10.6583	
    -5.5389	    -2.2659	     0.5875	     6.5460	    -5.2872	   -10.6583	    -3.8605	    -9.9869	   -12.5885	   -10.4065	
    -6.3782	    -3.7766	     0.0000	     5.0354	    -5.7907	    -9.9869	    -4.6997	   -11.0779	   -13.5956	   -10.1547	
    -6.2943	    -4.9515	    -1.0071	     4.2801	    -6.2943	    -8.8959	    -5.4550	   -11.1618	   -14.3509	    -9.7351	
    -5.6229	    -5.7068	    -2.3499	     4.2801	    -6.6299	    -7.3013	    -5.9586	   -10.0708	   -14.8544	    -9.1476	
    -4.3640	    -5.9586	    -3.7766	     4.7836	    -6.7978	    -5.5389	    -6.2103	    -8.1406	   -15.0223	    -8.4763	
    -2.6855	    -5.7907	    -5.1193	     5.4550	    -6.6299	    -3.6926	    -6.0425	    -5.8746	   -14.9384	    -7.8049	
    -0.8392	    -5.2032	    -6.1264	     5.9586	    -6.2943	    -2.0981	    -5.7068	    -3.6087	   -14.5187	    -7.0496	
     0.9232	    -4.5319	    -6.8817	     6.0425	    -5.7907	    -0.8392	    -5.1193	    -1.8463	   -13.9313	    -6.4621	
     2.5177	    -3.7766	    -7.3013	     5.4550	    -5.2872	    -0.1678	    -4.5319	    -0.6714	   -13.2599	    -5.8746	
     3.7766	    -3.2730	    -7.4692	     4.3640	    -4.7836	     0.0839	    -3.9444	    -0.0839	   -12.3367	    -5.4550	
     4.6997	    -2.9373	    -7.3013	     2.9373	    -4.3640	    -0.0839	    -3.3569	    -0.0839	   -11.3297	    -5.0354	
     5.2032	    -2.7695	    -6.9656	     1.3428	    -3.9444	    -0.5875	    -2.7695	    -0.5035	   -10.1547	    -4.5319	
     5.4550	    -2.7695	    -6.4621	    -0.1678	    -3.6087	    -1.3428	    -2.2659	    -1.1749	    -8.8120	    -3.8605	
     5.5389	    -2.8534	    -5.8746	    -1.3428	    -3.2730	    -2.2659	    -1.6785	    -2.0142	    -7.4692	    -3.1891	
     5.4550	    -3.0212	    -5.2872	    -2.0142	    -2.9373	    -3.2730	    -1.1749	    -2.7695	    -6.1264	    -2.5177	
     5.3711	    -3.1052	    -4.6158	    -2.0142	    -2.6016	    -4.3640	    -0.5875	    -3.4409	    -5.0354	    -1.9302	
     5.4550	    -2.9373	    -3.6087	    -1.2589	    -2.1820	    -5.1193	     0.0839	    -3.9444	    -4.0283	    -1.5945	
     5.8746	    -2.3499	    -2.1820	     0.3357	    -1.6785	    -5.6229	     0.6714	    -4.2801	    -3.2730	    -1.4267	
     6.5460	    -1.4267	    -0.4196	     2.6016	    -1.0910	    -5.6229	     1.1749	    -4.3640	    -2.7695	    -1.5945	
     7.3013	    -0.3357	     1.6785	     5.4550	    -0.5875	    -5.0354	     1.5945	    -4.1962	    -2.4338	    -2.0981	
     8.2245	     0.9232	     3.9444	     8.7280	    -0.1678	    -3.9444	     1.7624	    -3.7766	    -2.2659	    -2.7695	
     9.0637	     2.0981	     6.0425	    12.1689	     0.1678	    -2.4338	     1.7624	    -3.1891	    -2.1820	    -3.7766	
     9.8190	     2.8534	     7.9727	    15.6097	     0.3357	    -0.5875	     1.4267	    -2.4338	    -2.0981	    -5.0354	
    10.4065	     3.1891	     9.6512	    18.8828	     0.4196	     1.5106	     1.0071	    -1.4267	    -2.1820	    -6.4621	
    10.9940	     2.7695	    11.2457	    21.8201	     0.4196	     3.6087	     0.4196	    -0.3357	    -2.3499	    -7.9727	
    11.3297	     1.5945	    12.6724	    24.4217	     0.4196	     5.6229	    -0.3357	     0.8392	    -2.6855	    -9.4833	
    11.2457	    -0.4196	    13.6795	    26.2680	     0.2518	     7.3013	    -1.2589	     1.8463	    -3.3569	   -10.9940	
    10.5743	    -3.1052	    14.2670	    27.4429	    -0.1678	     8.5602	    -2.1820	     2.5177	    -4.2801	   -12.4207	
     9.3155	    -6.3782	    14.0991	    27.7786	    -0.8392	     9.3155	    -3.2730	     2.9373	    -5.5389	   -13.5117	
     7.4692	    -9.7351	    13.1760	    27.3590	    -1.5945	     9.5673	    -4.1962	     3.1052	    -6.9656	   -14.1830	
     5.3711	   -12.6724	    11.4136	    26.4359	    -2.2659	     9.3994	    -4.8676	     3.0212	    -8.1406	   -14.0991	
     3.4409	   -15.0223	     9.0637	    25.2609	    -2.6016	     9.0637	    -5.0354	     3.1052	    -8.8959	   -13.0920	
     2.0142	   -16.2811	     6.4621	    24.0860	    -2.5177	     8.8120	    -4.5319	     3.4409	    -9.0637	   -11.1618	
     1.5106	   -16.4490	     3.8605	    23.2468	    -1.8463	     8.8959	    -3.4409	     4.1962	    -8.4763	    -8.3923	
     2.0981	   -15.3580	     1.6785	    22.8271	    -0.6714	     9.3155	    -1.7624	     5.5389	    -7.3013	    -5.0354	
     3.7766	   -12.9242	     0.0839	    22.8271	     0.8392	    10.1547	     0.2518	     7.3013	    -5.7907	    -1.4267	
     6.4621	    -9.3994	    -0.5035	    23.1628	     2.6016	    11.1618	     2.4338	     9.1476	    -4.2801	     1.9302	
     9.9030	    -4.8676	    -0.1678	    23.4985	     4.2801	    12.0850	     4.4479	    10.8261	    -3.1052	     4.6997	
    13.7634	     0.3357	     0.9232	    23.7503	     5.7068	    12.7563	     6.2103	    11.9171	    -2.6016	     6.4621	
    17.8757	     5.7068	     2.5177	    23.6664	     6.7139	    12.9242	     7.4692	    12.2528	    -2.6855	     6.9656	
    21.8201	    10.7422	     4.1962	    23.2468	     7.2174	    12.5885	     8.2245	    11.6653	    -3.4409	     6.3782	
    25.2609	    15.1901	     5.7068	    22.4915	     7.2174	    11.6653	     8.4763	    10.1547	    -4.6997	     4.6997	
    28.0304	    18.5471	     7.0496	    21.4005	     6.6299	    10.3226	     8.3084	     7.9727	    -6.2103	     2.1820	
    29.7089	    20.7291	     8.2245	    19.9738	     5.6229	     8.5602	     7.5531	     5.2032	    -7.8888	    -0.8392	
    30.0446	    21.5683	     9.2316	    18.4631	     4.3640	     6.5460	     6.5460	     2.2659	    -9.5673	    -4.1122	
    28.9536	    21.1487	    10.0708	    16.8686	     2.8534	     4.5319	     5.1193	    -0.6714	   -11.1618	    -7.3853	
    26.3519	    19.5541	    10.5743	    15.3580	     1.4267	     2.6855	     3.6087	    -3.5248	   -12.5046	   -10.2386	
    22.4915	    17.1204	    10.5743	    14.0991	     0.0000	     1.0071	     1.9302	    -5.9586	   -13.5956	   -12.5046	
    17.5400	    14.0991	     9.9030	    13.2599	    -1.2589	    -0.3357	     0.3357	    -7.9727	   -14.3509	   -14.0991	
    12.0850	    10.5743	     8.5602	    12.6724	    -2.2659	    -1.4267	    -1.0910	    -9.4833	   -14.6866	   -14.9384	
     6.7978	     7.0496	     6.5460	    12.3367	    -2.9373	    -2.0981	    -2.2659	   -10.5743	   -14.7705	   -15.0223	
     2.1820	     3.7766	     4.1122	    12.0850	    -3.3569	    -2.4338	    -2.8534	   -10.9100	   -14.5187	   -14.3509	
    -1.2589	     1.0910	     1.4267	    11.7493	    -3.3569	    -2.5177	    -3.0212	   -10.5743	   -13.9313	   -13.0081	
    -3.5248	    -0.8392	    -1.1749	    11.1618	    -2.9373	    -2.3499	    -2.6016	    -9.2316	   -13.1760	   -11.1618	
    -4.4479	    -2.0981	    -3.6087	    10.2386	    -2.1820	    -1.9302	    -1.6785	    -6.9656	   -12.3367	    -9.0637	
    -4.1962	    -2.5177	    -5.7068	     8.8959	    -1.3428	    -1.3428	    -0.4196	    -4.1962	   -11.4975	    -6.7978	
    -2.7695	    -2.2659	    -7.4692	     7.1335	    -0.3357	    -0.6714	     1.0910	    -1.1749	   -10.7422	    -4.6158	
    -0.5035	    -1.4267	    -8.6441	     5.1193	     0.5875	     0.1678	     2.6855	     1.5945	   -10.0708	    -2.7695	
     2.5177	     0.0000	    -9.3155	     3.0212	     1.5106	     1.0071	     4.1962	     3.8605	    -9.3994	    -1.1749	
     5.9586	     1.7624	    -9.3155	     1.0910	     2.1820	     1.7624	     5.5389	     5.4550	    -8.8120	    -0.0839	
     9.3994	     3.6926	    -8.8120	    -0.6714	     2.6855	     2.5177	     6.5460	     6.5460	    -8.2245	     0.5035	
    12.5885	     5.6229	    -7.9727	    -2.0981	     3.0212	     3.1052	     7.1335	     7.0496	    -7.6370	     0.5875	
    15.2740	     7.3853	    -6.8817	    -3.0212	     3.1891	     3.6087	     7.3853	     7.1335	    -7.0496	     0.2518	
    17.2882	     8.8120	    -5.6229	    -3.3569	     3.1891	     4.0283	     7.2174	     6.7978	    -6.3782	    -0.3357	
    18.5471	     9.7351	    -4.3640	    -3.0212	     3.1052	     4.3640	     6.8817	     6.2103	    -5.7068	    -1.0071	
    18.7149	    10.2386	    -2.9373	    -2.1820	     2.9373	     4.7836	     6.3782	     5.3711	    -4.8676	    -1.7624	
    17.7078	    10.0708	    -1.6785	    -0.7553	     2.7695	     5.2872	     5.8746	     4.3640	    -3.9444	    -2.4338	
    15.5258	     9.2316	    -0.4196	     0.8392	     2.4338	     5.7907	     5.2872	     3.1052	    -3.1052	    -3.0212	
    12.3367	     7.8049	     0.5875	     2.4338	     1.9302	     6.2943	     4.6997	     1.6785	    -2.3499	    -3.6087	
     8.4763	     5.8746	     1.5106	     3.8605	     1.2589	     6.7139	     4.1122	     0.3357	    -1.8463	    -4.1122	
     4.3640	     3.5248	     2.4338	     5.0354	     0.5875	     7.0496	     3.5248	    -0.8392	    -1.5945	    -4.5319	
     0.4196	     1.0910	     3.4409	     6.0425	    -0.0839	     7.3013	     3.1052	    -1.5945	    -1.5945	    -4.7836	
    -2.7695	    -1.3428	     4.6997	     6.8817	    -0.5875	     7.6370	     3.0212	    -1.6785	    -1.5945	    -4.6158	
    -5.1193	    -3.5248	     6.3782	     7.3013	    -0.7553	     7.8049	     3.1891	    -1.0071	    -1.5945	    -4.0283	
    -6.3782	    -5.3711	     8.3084	     7.3853	    -0.5875	     7.8888	     3.8605	     0.0000	    -1.4267	    -3.1052	
    -6.7139	    -6.8817	    10.5743	     6.8817	    -0.1678	     7.8049	     4.6997	     1.2589	    -1.1749	    -1.7624	
    -6.3782	    -8.1406	    12.7563	     5.6229	     0.5035	     7.4692	     5.7068	     2.3499	    -0.8392	    -0.3357	
    -5.4550	    -8.9798	    14.6027	     3.8605	     1.3428	     6.8817	     6.6299	     3.0212	    -0.5875	     1.0910	
    -4.1962	    -9.4833	    15.8615	     1.7624	     2.1820	     5.9586	     7.3853	     3.1891	    -0.5035	     2.3499	
    -2.7695	    -9.5673	    16.2811	    -0.2518	     3.0212	     4.7836	     7.9727	     2.9373	    -0.5875	     3.2730	
    -1.0071	    -8.9798	    15.8615	    -1.6785	     3.9444	     3.6087	     8.3923	     2.4338	    -0.9232	     3.8605	
     1.0071	    -7.8888	    14.6866	    -2.0981	     4.7836	     2.6855	     8.5602	     1.8463	    -1.1749	     4.1962	
     3.1891	    -6.2943	    13.0081	    -1.4267	     5.5389	     2.0142	     8.7280	     1.5106	    -1.4267	     4.4479	
     5.7068	    -4.3640	    11.0779	     0.1678	     6.2943	     1.6785	     8.6441	     1.4267	    -1.5106	     4.5319	
     8.2245	    -2.2659	     9.2316	     2.2659	     6.7978	     1.5106	     8.4763	     1.5106	    -1.5106	     4.3640	
    10.6583	    -0.1678	     7.7209	     4.1122	     7.1335	     1.3428	     8.0566	     1.5106	    -1.6785	     3.8605	
    12.9242	     1.5945	     6.5460	     5.3711	     7.1335	     0.9232	     7.3853	     1.4267	    -2.0142	     3.0212	
    14.6866	     3.1052	     5.7068	     5.7907	     6.7978	     0.1678	     6.5460	     1.1749	    -2.7695	     1.7624	
    16.0294	     4.1962	     4.8676	     5.1193	     6.1264	    -0.9232	     5.6229	     0.6714	    -3.9444	     0.1678	
    16.7847	     4.9515	     3.9444	     3.4409	     5.2872	    -2.2659	     4.5319	     0.0000	    -5.4550	    -1.5945	
    16.8686	     5.3711	     2.7695	     1.0071	     4.2801	    -3.5248	     3.6087	    -0.5035	    -7.1335	    -3.3569	
    16.3651	     5.4550	     1.5945	    -1.8463	     3.4409	    -4.6997	     2.8534	    -0.9232	    -8.8959	    -5.0354	
    15.3580	     5.2872	     0.5035	    -4.8676	     2.7695	    -5.3711	     2.3499	    -1.0910	   -10.4904	    -6.2943	
    14.0152	     5.0354	    -0.3357	    -7.7209	     2.3499	    -5.7068	     2.2659	    -0.9232	   -11.5814	    -7.1335	
    12.5885	     4.7836	    -0.5875	   -10.2386	     2.2659	    -5.4550	     2.4338	    -0.4196	   -12.1689	    -7.5531	
    11.1618	     4.5319	    -0.4196	   -12.0850	     2.3499	    -4.7836	     2.8534	     0.5035	   -12.2528	    -7.5531	
    10.0708	     4.3640	     0.2518	   -13.2599	     2.6016	    -3.4409	     3.3569	     1.6785	   -11.7493	    -7.2174	
     9.3155	     4.5319	     1.2589	   -13.5956	     2.9373	    -1.5945	     3.8605	     3.2730	   -10.8261	    -6.5460	
     8.7280	     4.8676	     2.6016	   -13.1760	     3.3569	     0.8392	     4.3640	     5.1193	    -9.4833	    -5.7907	
     8.3084	     5.4550	     4.1122	   -12.0850	     3.7766	     3.6926	     4.7836	     7.2174	    -7.8049	    -4.7836	
     7.8888	     6.2103	     5.6229	   -10.6583	     4.1962	     6.7139	     5.1193	     9.3155	    -5.9586	    -3.6087	
     7.3853	     6.9656	     6.9656	    -8.8120	     4.5319	     9.6512	     5.3711	    11.0779	    -3.9444	    -2.5177	
     6.8817	     7.5531	     8.0566	    -6.7978	     4.7836	    12.2528	     5.5389	    12.2528	    -2.0142	    -1.5945	
     6.5460	     7.8888	     8.8959	    -4.6158	     4.8676	    14.0152	     5.4550	    12.4207	    -0.3357	    -1.0071	
     6.2943	     7.8049	     9.3994	    -2.4338	     4.6997	    14.7705	     5.1193	    11.4975	     0.9232	    -0.7553	
     6.2103	     7.1335	     9.7351	    -0.2518	     4.3640	    14.2670	     4.6158	     9.1476	     1.5945	    -1.0910	
     6.0425	     6.0425	     9.7351	     1.5106	     3.8605	    12.5885	     3.9444	     5.6229	     1.5945	    -1.8463	
     5.7907	     4.2801	     9.6512	     2.9373	     3.2730	     9.9030	     3.1891	     1.0071	     1.0071	    -2.7695	
     5.2872	     2.1820	     9.3155	     4.1122	     2.6016	     6.5460	     2.4338	    -4.2801	    -0.0839	    -3.8605	
     4.4479	     0.0000	     8.8120	     5.0354	     2.0142	     2.8534	     1.6785	    -9.7351	    -1.5945	    -4.8676	
     3.6087	    -2.1820	     8.2245	     5.9586	     1.5945	    -0.7553	     1.1749	   -14.7705	    -3.2730	    -5.6229	
     2.7695	    -3.7766	     7.6370	     6.9656	     1.3428	    -3.8605	     0.8392	   -18.8828	    -4.8676	    -6.0425	
     2.2659	    -4.6997	     7.2174	     8.0566	     1.4267	    -6.2943	     0.8392	   -21.5683	    -6.2943	    -6.1264	
     2.1820	    -4.6997	     6.7978	     8.9798	     1.7624	    -7.9727	     1.0910	   -22.4075	    -7.3853	    -5.7907	
     2.7695	    -3.7766	     6.4621	     9.8190	     2.3499	    -9.0637	     1.6785	   -21.4844	    -8.1406	    -5.0354	
     3.9444	    -1.8463	     6.2103	    10.3226	     3.1052	    -9.5673	     2.5177	   -19.0506	    -8.6441	    -4.0283	
     5.8746	     0.6714	     5.7907	    10.4904	     3.9444	    -9.7351	     3.5248	   -15.5258	    -8.9798	    -2.7695	
     8.4763	     3.6926	     5.3711	    10.4904	     4.7836	    -9.3994	     4.5319	   -11.3297	    -9.1476	    -1.5106	
    11.3297	     6.7139	     5.0354	    10.4065	     5.5389	    -8.6441	     5.5389	    -6.9656	    -9.2316	    -0.3357	
    14.1830	     9.4833	     4.7836	    10.4904	     6.2943	    -7.4692	     6.5460	    -2.6016	    -9.1476	     0.5875	
    16.8686	    11.7493	     4.9515	    10.9100	     6.9656	    -5.7907	     7.3013	     1.5106	    -8.8120	     1.2589	
    18.9667	    13.4277	     5.5389	    11.8332	     7.4692	    -3.7766	     7.9727	     5.2032	    -8.3084	     1.6785	
    20.3934	    14.5187	     6.6299	    13.1760	     7.9727	    -1.4267	     8.4763	     8.3923	    -7.6370	     1.8463	
    21.2326	    14.9384	     8.3084	    15.0223	     8.3084	     1.2589	     8.8959	    11.0779	    -6.7139	     1.8463	
    21.6522	    15.0223	    10.6583	    17.1204	     8.5602	     4.1962	     9.3155	    13.3438	    -5.5389	     1.8463	
    21.9040	    14.9384	    13.5117	    19.4702	     8.8959	     7.4692	     9.7351	    15.2740	    -4.1962	     1.9302	
    22.1558	    14.6866	    16.7847	    21.9040	     9.3155	    10.9940	    10.2386	    16.9525	    -2.6016	     2.3499	
    22.6593	    14.5187	    20.4773	    24.1699	     9.9030	    14.6866	    10.8261	    18.4631	    -0.7553	     3.0212	
    23.3307	    14.4348	    24.3378	    26.0162	    10.4904	    18.4631	    11.4136	    19.7220	     1.0071	     3.9444	
    24.2538	    14.4348	    28.0304	    27.4429	    11.1618	    22.0718	    12.0010	    20.5612	     2.7695	     5.0354	
    25.2609	    14.5187	    31.3873	    28.2822	    11.7493	    25.4288	    12.5885	    21.1487	     4.3640	     6.2103	
    26.4359	    14.9384	    34.0729	    28.7018	    12.4207	    28.3661	    13.0920	    21.4005	     5.7907	     7.3853	
    27.7786	    15.6937	    36.0031	    28.8696	    13.0081	    30.8838	    13.5117	    21.4005	     6.9656	     8.5602	
    29.3732	    16.9525	    37.0102	    29.1214	    13.6795	    32.8140	    13.9313	    21.3165	     7.9727	     9.6512	
    30.9677	    18.8828	    37.0941	    29.7089	    14.2670	    34.1568	    14.3509	    21.3165	     8.8959	    10.6583	
    32.7301	    21.2326	    36.2549	    30.6320	    14.8544	    34.7443	    14.7705	    21.2326	     9.5673	    11.4975	
    34.2407	    23.9182	    34.6603	    31.7230	    15.4419	    34.6603	    15.1062	    20.9808	     9.9869	    12.0010	
    35.3317	    26.3519	    32.3944	    32.8140	    15.6937	    33.8211	    15.2740	    20.3934	     9.9869	    12.0010	
    35.8353	    28.1982	    29.3732	    33.4854	    15.5258	    32.1426	    15.1062	    19.3024	     9.4833	    11.4975	
    35.6674	    29.0375	    25.6805	    33.4015	    14.7705	    29.7928	    14.5187	    17.3721	     8.3084	    10.2386	
    34.7443	    28.7018	    21.2326	    32.3105	    13.5117	    26.8555	    13.3438	    14.7705	     6.7139	     8.4763	
    33.1497	    27.1072	    16.1972	    30.4642	    11.7493	    23.4985	    11.7493	    11.5814	     4.7836	     6.1264	
    30.8838	    24.5056	    10.9940	    27.8625	     9.7351	    20.0577	     9.9030	     8.2245	     2.7695	     3.5248	
    28.1982	    21.1487	     6.1264	    24.9252	     7.6370	    16.8686	     7.8888	     5.0354	     0.8392	     0.7553	
    25.0931	    17.3721	     1.9302	    21.8201	     5.7068	    14.1830	     5.8746	     2.3499	    -0.9232	    -1.8463	
    21.8201	    13.5956	    -1.0071	    18.7988	     4.0283	    12.1689	     4.0283	     0.5035	    -2.3499	    -4.2801	
    18.6310	     9.9869	    -2.7695	    16.0294	     2.6855	    10.8261	     2.3499	    -0.3357	    -3.5248	    -6.2103	
    15.7776	     6.9656	    -3.2730	    13.5956	     1.6785	    10.3226	     1.0910	    -0.2518	    -4.3640	    -7.6370	
    13.5956	     4.6158	    -2.6016	    11.8332	     1.1749	    10.4065	     0.2518	     0.8392	    -4.8676	    -8.3923	
    12.0850	     3.1891	    -1.1749	    10.7422	     1.1749	    10.9100	    -0.0839	     2.7695	    -4.9515	    -8.3084	
    11.3297	     2.8534	     1.0071	    10.5743	     1.6785	    11.8332	     0.1678	     5.1193	    -4.6158	    -7.4692	
    11.4136	     3.3569	     3.5248	    11.2457	     2.6016	    12.9242	     0.8392	     7.7209	    -3.7766	    -5.8746	
    12.0850	     4.5319	     6.1264	    12.6724	     3.7766	    14.2670	     2.0142	    10.3226	    -2.5177	    -3.6087	
    13.0920	     6.2103	     8.3923	    14.7705	     5.0354	    15.6097	     3.3569	    12.7563	    -0.9232	    -0.9232	
    14.4348	     7.9727	    10.2386	    17.1204	     6.2943	    16.9525	     4.9515	    14.8544	     1.0071	     2.0142	
    15.8615	     9.6512	    11.4975	    19.3863	     7.4692	    18.1274	     6.4621	    16.5329	     3.0212	     4.9515	
    17.2882	    10.9940	    12.1689	    21.4005	     8.3923	    19.0506	     7.8049	    17.7078	     4.9515	     7.6370	
    18.5471	    12.0850	    12.4207	    22.8271	     9.0637	    19.5541	     8.8959	    18.2114	     6.6299	     9.8190	
    19.7220	    12.9242	    12.3367	    23.7503	     9.5673	    19.5541	     9.7351	    18.1274	     7.8888	    11.3297	
    20.7291	    13.4277	    12.1689	    24.0860	     9.9030	    18.9667	    10.1547	    17.3721	     8.6441	    12.1689	
    21.4844	    13.7634	    11.8332	    24.1699	     9.9869	    17.8757	    10.2386	    16.0294	     8.8959	    12.2528	
    21.9040	    13.9313	    11.1618	    24.0860	     9.9030	    16.3651	     9.9030	    14.0991	     8.6441	    11.7493	
    21.9879	    13.8474	    10.1547	    23.8342	     9.4833	    14.4348	     9.3155	    11.8332	     7.9727	    10.4904	
    21.8201	    13.4277	     8.6441	    23.4146	     8.7280	    12.3367	     8.3923	     9.2316	     6.8817	     8.7280	
    21.4005	    12.6724	     6.7978	    22.5754	     7.7209	     9.9869	     7.3013	     6.4621	     5.5389	     6.5460	
    20.8969	    11.7493	     4.6997	    21.3165	     6.5460	     7.5531	     6.1264	     3.6087	     4.0283	     4.0283	
    20.3934	    10.6583	     2.6016	    19.7220	     5.3711	     5.2872	     4.8676	     1.0071	     2.4338	     1.3428	
    19.8898	     9.5673	     0.9232	    17.8757	     4.2801	     3.1891	     3.8605	    -1.1749	     1.0071	    -1.1749	
    19.5541	     8.6441	    -0.1678	    16.1133	     3.4409	     1.5106	     3.1052	    -2.7695	    -0.0839	    -3.3569	
    19.3024	     8.0566	    -0.4196	    14.5187	     3.0212	     0.4196	     2.6855	    -3.6087	    -0.8392	    -4.9515	
    19.1345	     7.7209	     0.0839	    13.3438	     3.1052	    -0.0839	     2.6855	    -3.7766	    -1.0910	    -5.9586	
    19.0506	     7.8049	     1.4267	    12.8403	     3.6087	     0.2518	     3.0212	    -3.2730	    -0.9232	    -6.2943	
    19.1345	     8.3084	     3.4409	    13.0081	     4.5319	     1.3428	     3.9444	    -2.0981	    -0.5035	    -6.0425	
    19.4702	     9.0637	     5.9586	    13.7634	     5.9586	     3.1052	     5.1193	    -0.4196	     0.0000	    -5.2032	
    20.0577	    10.2386	     8.8959	    15.1062	     7.5531	     5.4550	     6.6299	     1.4267	     0.3357	    -4.1122	
    20.8969	    11.4136	    12.0850	    16.6168	     9.2316	     8.0566	     8.2245	     3.3569	     0.3357	    -2.9373	
    21.7361	    12.5046	    15.2740	    17.9596	    10.8261	    10.5743	     9.8190	     5.1193	    -0.0839	    -1.7624	
    22.4915	    13.3438	    18.2114	    18.7988	    12.0850	    12.5885	    11.0779	     6.4621	    -1.0910	    -0.8392	
    23.0789	    13.8474	    20.8130	    18.8828	    12.8403	    13.9313	    12.0010	     7.3853	    -2.6016	    -0.4196	
    23.4146	    13.8474	    22.9111	    17.9596	    13.0920	    14.3509	    12.3367	     7.6370	    -4.5319	    -0.4196	
    23.3307	    13.3438	    24.3378	    15.9454	    12.6724	    13.8474	    12.0850	     7.0496	    -6.8817	    -1.0910	
    22.8271	    12.4207	    25.0931	    12.9242	    11.6653	    12.5046	    11.1618	     5.6229	    -9.3994	    -2.2659	
    21.8201	    10.9100	    25.1770	     8.9798	    10.0708	    10.4065	     9.7351	     3.5248	   -11.9171	    -4.0283	
    20.2255	     9.0637	    24.5895	     4.5319	     8.2245	     7.9727	     7.8888	     1.0071	   -14.3509	    -6.1264	
    18.2114	     7.0496	    23.5825	     0.0839	     6.2103	     5.5389	     5.9586	    -1.5106	   -16.3651	    -8.3084	
    15.8615	     5.0354	    22.2397	    -3.8605	     4.3640	     3.3569	     4.0283	    -3.8605	   -17.8757	   -10.4065	
    13.5956	     3.2730	    20.5612	    -7.0496	     2.6855	     1.6785	     2.2659	    -5.8746	   -18.8828	   -12.1689	
    11.5814	     2.0981	    18.7149	    -9.2316	     1.5106	     0.5035	     1.0910	    -7.3853	   -19.2184	   -13.3438	
    10.0708	     1.5945	    16.6168	   -10.4904	     0.8392	    -0.3357	     0.3357	    -8.3923	   -18.9667	   -13.9313	
     9.2316	     1.9302	    14.3509	   -10.8261	     0.5875	    -1.0071	     0.2518	    -9.0637	   -18.2114	   -13.8474	
     8.9798	     2.8534	    12.0850	   -10.2386	     0.8392	    -1.5945	     0.6714	    -9.3155	   -16.9525	   -13.1760	
     8.9798	     4.2801	     9.9030	    -8.9798	     1.3428	    -2.3499	     1.5106	    -9.3994	   -15.3580	   -12.0010	
     9.2316	     5.7907	     7.8888	    -6.9656	     2.0142	    -3.1052	     2.6855	    -9.2316	   -13.5956	   -10.4065	
     9.6512	     7.3013	     6.0425	    -4.2801	     2.6855	    -3.7766	     3.9444	    -8.8959	   -11.8332	    -8.5602	
    10.3226	     8.7280	     4.3640	    -1.0071	     3.3569	    -4.1962	     5.2032	    -8.4763	   -10.1547	    -6.6299	
    11.2457	     9.9030	     2.8534	     2.5177	     3.9444	    -4.2801	     6.2943	    -7.8049	    -8.4763	    -4.7836	
    12.5885	    11.1618	     1.5945	     6.1264	     4.5319	    -3.6926	     7.3013	    -6.8817	    -6.9656	    -3.0212	
    14.4348	    12.3367	     0.8392	     9.7351	     5.1193	    -2.6855	     8.0566	    -5.7907	    -5.7068	    -1.4267	
    16.7007	    13.7634	     0.7553	    13.0081	     5.7907	    -1.0910	     8.7280	    -4.3640	    -4.5319	    -0.1678	
    19.3863	    15.4419	     1.4267	    15.9454	     6.7139	     0.8392	     9.2316	    -2.6016	    -3.6926	     0.6714	
    22.4915	    17.2043	     2.7695	    18.2114	     7.6370	     3.0212	     9.6512	    -0.8392	    -3.1052	     1.0910	
    25.6805	    19.2184	     4.6158	    19.6381	     8.6441	     5.2872	     9.9869	     0.9232	    -2.8534	     1.0071	
    28.8696	    21.1487	     6.9656	    20.1416	     9.6512	     7.4692	    10.0708	     2.3499	    -2.6855	     0.5875	
    31.8909	    23.0789	     9.3994	    19.7220	    10.6583	     9.3994	    10.1547	     3.3569	    -2.6855	    -0.1678	
    34.4925	    24.6735	    11.8332	    18.2953	    11.4136	    11.1618	     9.9869	     3.8605	    -2.7695	    -1.0910	
    36.3388	    25.8484	    14.0152	    16.0294	    12.0010	    12.5046	     9.6512	     3.7766	    -3.0212	    -2.0981	
    37.2620	    26.3519	    15.6937	    13.0920	    12.4207	    13.2599	     9.1476	     3.1891	    -3.3569	    -3.1052	
    37.0102	    26.2680	    16.8686	     9.5673	    12.5046	    13.4277	     8.4763	     2.1820	    -3.8605	    -3.9444	
    35.6674	    25.5127	    17.3721	     5.8746	    12.3367	    13.0081	     7.8888	     0.8392	    -4.4479	    -4.6997	
    33.4854	    24.2538	    17.2043	     2.3499	    12.0850	    12.1689	     7.3013	    -0.5875	    -5.0354	    -5.2032	
    30.7999	    22.5754	    16.6168	    -0.5035	    11.6653	    10.9100	     6.8817	    -1.8463	    -5.6229	    -5.4550	
    27.9465	    20.5612	    15.6937	    -2.3499	    11.2457	     9.6512	     6.7139	    -2.7695	    -6.0425	    -5.3711	
    25.3448	    18.4631	    14.8544	    -3.0212	    10.8261	     8.3084	     6.7139	    -3.1052	    -6.0425	    -4.9515	
    23.2468	    16.4490	    14.1830	    -2.5177	    10.4904	     7.3013	     6.9656	    -2.7695	    -5.7068	    -4.3640	
    21.9040	    14.5187	    14.0152	    -1.0071	    10.1547	     6.7978	     7.3013	    -1.5945	    -4.7836	    -3.5248	
    21.3165	    12.8403	    14.4348	     1.3428	     9.9869	     6.8817	     7.8888	     0.4196	    -3.3569	    -2.4338	
    21.4005	    11.5814	    15.5258	     4.2801	     9.9869	     7.6370	     8.6441	     3.1052	    -1.2589	    -1.1749	
    21.9879	    10.9100	    17.1204	     7.7209	    10.2386	     9.0637	     9.6512	     6.2943	     1.1749	     0.2518	
    22.9111	    10.9100	    19.1345	    11.4136	    10.5743	    10.9100	    10.7422	     9.7351	     3.8605	     1.5945	
    23.9182	    11.4136	    21.0648	    15.1901	    10.9940	    13.0081	    11.8332	    13.0081	     6.2943	     2.7695	
    24.9252	    12.5046	    22.7432	    18.8828	    11.2457	    15.0223	    12.6724	    15.8615	     8.2245	     3.5248	
    25.7645	    14.2670	    23.7503	    22.4915	    11.2457	    16.8686	    13.1760	    18.0435	     9.5673	     3.8605	
    26.4359	    16.5329	    24.0860	    25.7645	    10.9940	    18.3792	    13.2599	    19.5541	    10.2386	     3.6087	
    27.0233	    19.2184	    23.4985	    28.8696	    10.6583	    19.5541	    12.8403	    20.3094	    10.0708	     2.8534	
    27.5269	    22.0718	    22.2397	    31.6391	    10.1547	    20.3094	    12.0850	    20.3094	     9.3994	     1.7624	
    28.0304	    25.0092	    20.3094	    33.9890	     9.7351	    20.7291	    11.0779	    19.6381	     8.3084	     0.3357	
    28.2822	    27.4429	    17.6239	    35.8353	     9.3155	    20.6451	     9.9030	    18.4631	     6.9656	    -1.2589	
    27.8625	    29.1214	    14.4348	    36.9263	     8.6441	    20.1416	     8.6441	    16.7847	     5.2872	    -2.8534	
    26.5198	    29.7928	    10.8261	    37.0102	     7.8888	    19.1345	     7.1335	    14.6866	     3.4409	    -4.3640	
    24.1699	    29.4571	     7.2174	    36.1710	     7.0496	    17.7917	     5.7907	    12.2528	     1.5106	    -5.7068	
    20.8969	    28.1143	     4.1962	    34.3246	     6.2103	    16.2811	     4.5319	     9.7351	    -0.3357	    -6.5460	
    17.2043	    26.1002	     2.4338	    31.7230	     5.7068	    14.8544	     3.7766	     7.3853	    -2.0981	    -6.9656	
    13.7634	    23.7503	     2.2659	    28.6179	     5.7068	    13.6795	     3.6087	     5.2872	    -3.5248	    -6.7978	
    11.0779	    21.4844	     4.0283	    25.5127	     6.2943	    13.0920	     4.1122	     3.7766	    -4.5319	    -6.0425	
     9.5673	    19.5541	     7.2174	    22.5754	     7.5531	    13.0081	     5.2032	     2.8534	    -5.0354	    -4.8676	
     9.3994	    18.1274	    11.4136	    20.1416	     9.3155	    13.4277	     6.7139	     2.5177	    -5.1193	    -3.3569	
    10.4904	    17.4561	    15.6097	    18.5471	    11.3297	    14.2670	     8.4763	     2.5177	    -4.8676	    -1.7624	
    12.7563	    17.4561	    19.2184	    17.7078	    13.3438	    15.3580	    10.1547	     2.7695	    -4.3640	    -0.3357	
    15.8615	    18.0435	    21.4844	    17.8757	    15.1901	    16.4490	    11.4975	     3.1891	    -3.6087	     0.6714	
    19.4702	    19.1345	    22.2397	    18.6310	    16.5329	    17.2882	    12.3367	     3.7766	    -2.7695	     1.2589	
    23.3307	    20.3934	    21.5683	    19.8059	    17.3721	    17.7917	    12.5885	     4.5319	    -1.8463	     1.2589	
    27.1072	    21.5683	    19.6381	    21.2326	    17.5400	    17.8757	    12.1689	     5.4550	    -0.9232	     0.7553	
    30.4642	    22.4915	    17.2043	    22.7432	    17.2043	    17.4561	    11.2457	     6.4621	     0.0000	    -0.2518	
    33.3176	    22.9111	    14.7705	    24.3378	    16.4490	    16.8686	     9.8190	     7.4692	     0.8392	    -1.4267	
    35.7513	    22.9950	    12.6724	    26.0162	    15.3580	    16.0294	     8.1406	     8.4763	     1.5945	    -2.7695	
    37.5977	    22.9111	    11.1618	    27.8625	    14.1830	    15.3580	     6.4621	     9.3155	     2.1820	    -3.9444	
    38.9404	    22.6593	    10.3226	    29.7089	    13.0081	    15.0223	     4.9515	    10.1547	     2.6855	    -4.9515	
    39.7797	    22.4915	    10.0708	    31.6391	    12.1689	    15.0223	     3.7766	    10.8261	     3.1052	    -5.5389	
    40.0314	    22.3236	    10.2386	    33.4015	    11.5814	    15.3580	     3.0212	    11.4136	     3.3569	    -5.7068	
    39.8636	    22.2397	    10.9100	    34.9121	    11.2457	    15.9454	     2.7695	    11.7493	     3.6087	    -5.4550	
    39.4440	    22.3236	    12.0010	    35.8353	    11.3297	    16.6168	     2.9373	    12.0010	     3.7766	    -4.7836	
    38.8565	    22.4075	    13.5956	    36.2549	    11.7493	    17.4561	     3.6087	    12.1689	     4.0283	    -3.6087	
    38.2690	    22.7432	    15.5258	    36.0031	    12.5885	    18.3792	     4.7836	    12.1689	     4.4479	    -2.0981	
    37.8494	    23.2468	    17.8757	    35.1639	    13.9313	    19.3863	     6.3782	    12.0850	     4.9515	    -0.3357	
    37.5977	    24.0860	    20.5612	    33.8211	    15.5258	    20.3934	     8.3923	    12.0010	     5.5389	     1.6785	
    37.5977	    25.2609	    23.2468	    32.0587	    17.3721	    21.4844	    10.6583	    11.9171	     6.1264	     3.7766	
    37.9333	    26.6037	    25.8484	    30.0446	    19.3863	    22.5754	    13.0081	    11.8332	     6.6299	     5.7907	
    38.6047	    28.3661	    28.1143	    27.8625	    21.4005	    23.5825	    15.4419	    11.8332	     7.0496	     7.4692	
    39.4440	    30.2124	    29.7089	    25.8484	    23.2468	    24.4217	    17.6239	    12.0010	     7.2174	     8.6441	
    40.3671	    32.1426	    30.7999	    24.0860	    24.8413	    25.1770	    19.4702	    12.4207	     7.3013	     9.3155	
    41.2064	    33.9890	    31.2195	    22.8271	    26.0162	    25.7645	    20.8969	    13.0920	     7.3013	     9.3994	
    41.7938	    35.4156	    31.3034	    22.2397	    26.7715	    26.2680	    21.8201	    14.0152	     7.3013	     8.8959	
    41.8777	    36.1710	    31.3034	    22.4915	    27.1072	    26.5198	    22.2397	    15.1062	     7.3013	     7.8888	
    41.4581	    36.3388	    31.4713	    23.4985	    27.0233	    26.7715	    22.0718	    16.0294	     7.3013	     6.6299	
    40.4510	    35.6674	    31.8909	    25.1770	    26.6037	    26.8555	    21.4844	    16.7847	     7.2174	     5.1193	
    39.1083	    34.3246	    32.5623	    27.4429	    25.7645	    26.7715	    20.5612	    17.2043	     7.0496	     3.6926	
    37.4298	    32.4783	    33.2336	    29.7089	    24.6735	    26.5198	    19.3863	    17.2882	     6.7978	     2.3499	
    35.4156	    30.1285	    33.5693	    31.8069	    23.2468	    25.9323	    18.0435	    17.0364	     6.2943	     1.1749	
    33.3176	    27.5269	    33.0658	    33.4015	    21.4844	    25.0092	    16.6168	    16.3651	     5.5389	     0.3357	
    31.0516	    24.6735	    31.6391	    34.3246	    19.6381	    23.7503	    15.1901	    15.2740	     4.4479	    -0.1678	
    28.6179	    21.7361	    29.0375	    34.4925	    17.6239	    22.2397	    13.9313	    13.8474	     3.0212	    -0.3357	
    26.0162	    18.7988	    25.3448	    33.9890	    15.8615	    20.7291	    13.0081	    12.0850	     1.4267	    -0.0839	
    23.3307	    16.0294	    20.8130	    32.8140	    14.2670	    19.3024	    12.4207	    10.2386	    -0.0839	     0.5035	
    20.7291	    13.5117	    15.8615	    30.8838	    13.1760	    18.1274	    12.3367	     8.3923	    -1.4267	     1.4267	
    18.5471	    11.4136	    10.9100	    28.3661	    12.5046	    17.2882	    12.5885	     6.8817	    -2.1820	     2.6855	
    16.9525	     9.8190	     6.5460	    25.3448	    12.3367	    16.7007	    13.2599	     5.8746	    -2.1820	     4.0283	
    16.1972	     8.9798	     3.2730	    21.9879	    12.5885	    16.5329	    14.0991	     5.4550	    -1.5106	     5.3711	
    16.2811	     8.8959	     1.2589	    18.5471	    13.2599	    16.6168	    15.0223	     5.7907	    -0.1678	     6.7139	
    16.9525	     9.6512	     0.5875	    15.2740	    14.2670	    16.9525	    15.9454	     6.7139	     1.5945	     7.7209	
    18.2114	    10.9940	     1.1749	    12.4207	    15.2740	    17.5400	    16.6168	     7.9727	     3.3569	     8.4763	
    19.6381	    12.8403	     2.6016	     9.9030	    16.1972	    18.2953	    16.9525	     9.3155	     4.7836	     8.8120	
    21.1487	    14.9384	     4.6158	     7.9727	    16.9525	    19.1345	    16.9525	    10.5743	     5.6229	     8.6441	
    22.6593	    17.1204	     7.0496	     6.3782	    17.3721	    19.8898	    16.6168	    11.4136	     5.8746	     8.1406	
    23.8342	    19.0506	     9.5673	     5.3711	    17.6239	    20.3934	    15.9454	    12.0010	     5.5389	     7.3853	
    24.5056	    20.7291	    12.2528	     4.8676	    17.6239	    20.5612	    15.2740	    12.2528	     4.6997	     6.5460	
    24.6735	    21.9879	    15.0223	     4.6997	    17.4561	    20.4773	    14.4348	    12.2528	     3.6087	     5.6229	
    24.2538	    22.8271	    17.6239	     4.8676	    17.2882	    20.2255	    13.7634	    12.0850	     2.3499	     4.8676	
    23.2468	    23.3307	    20.0577	     5.1193	    17.0364	    19.9738	    13.1760	    11.8332	     1.0910	     4.1122	
    21.9040	    23.4985	    22.1558	     5.6229	    16.8686	    19.8059	    12.7563	    11.6653	     0.0839	     3.6087	
    20.4773	    23.4985	    23.5825	     6.5460	    16.7007	    19.9738	    12.5046	    11.5814	    -0.6714	     3.1891	
    19.3024	    23.4985	    24.2538	     8.0566	    16.5329	    20.3094	    12.4207	    11.5814	    -0.9232	     3.0212	
    18.4631	    23.4146	    24.1699	    10.4065	    16.6168	    20.9808	    12.5885	    11.8332	    -0.5875	     3.2730	
    18.2953	    23.4985	    23.4146	    13.5117	    16.8686	    21.9040	    13.0920	    12.3367	     0.4196	     3.7766	
    18.7149	    23.6664	    22.3236	    17.4561	    17.4561	    22.9950	    13.8474	    13.0920	     2.0142	     4.7836	
    19.7220	    23.9182	    21.2326	    21.8201	    18.3792	    24.0860	    14.9384	    14.2670	     4.1122	     6.0425	
    21.3165	    24.1699	    20.3934	    26.5198	    19.4702	    25.0931	    16.1133	    15.6097	     6.5460	     7.5531	
    23.3307	    24.3378	    20.0577	    31.2195	    20.6451	    26.0162	    17.3721	    17.1204	     9.0637	     8.9798	
    25.7645	    24.4217	    20.2255	    35.6674	    21.8201	    26.7715	    18.6310	    18.7988	    11.4136	    10.2386	
    28.3661	    24.3378	    20.8969	    39.6957	    22.9111	    27.4429	    19.6381	    20.3934	    13.5117	    11.2457	
    30.8838	    24.1699	    21.9040	    43.0527	    23.6664	    27.9465	    20.3094	    21.9879	    15.0223	    11.6653	
    33.1497	    23.7503	    22.9950	    45.6543	    24.0860	    28.3661	    20.7291	    23.2468	    15.9454	    11.6653	
    34.9121	    22.9950	    24.0021	    47.4167	    24.0860	    28.6179	    20.6451	    24.1699	    16.2811	    11.0779	
    36.0031	    21.9040	    24.7574	    48.1720	    23.6664	    28.5339	    20.3094	    24.3378	    15.9454	    10.0708	
    36.2549	    20.4773	    25.1770	    47.8363	    22.7432	    27.9465	    19.5541	    23.7503	    14.9384	     8.6441	
    35.5835	    18.8828	    25.1770	    46.5775	    21.4844	    26.9394	    18.5471	    22.2397	    13.5117	     6.9656	
    34.1568	    17.2882	    24.7574	    44.3115	    19.9738	    25.2609	    17.3721	    19.8059	    11.8332	     5.2872	
    32.1426	    15.9454	    23.8342	    41.1224	    18.2953	    22.9950	    16.1133	    16.7007	     9.9030	     3.5248	
    29.8767	    15.1062	    22.5754	    37.4298	    16.7007	    20.3094	    14.8544	    13.1760	     8.0566	     2.0142	
    27.7786	    14.7705	    21.0648	    33.4854	    15.1901	    17.3721	    13.7634	     9.8190	     6.2943	     0.6714	
    25.9323	    14.9384	    19.3024	    29.7089	    13.9313	    14.6027	    12.8403	     6.9656	     4.7836	    -0.3357	
    24.5056	    15.4419	    17.7078	    26.5198	    13.0081	    12.2528	    12.2528	     4.8676	     3.5248	    -1.0071	
    23.6664	    16.1972	    16.5329	    24.0860	    12.3367	    10.7422	    12.0010	     3.5248	     2.6016	    -1.3428	
    23.4985	    17.1204	    15.8615	    22.4915	    12.2528	    10.0708	    12.1689	     3.0212	     2.0981	    -1.1749	
    23.9182	    18.2114	    16.0294	    21.9040	    12.5885	    10.4065	    12.7563	     3.3569	     1.7624	    -0.5875	
    25.0092	    19.5541	    16.9525	    22.1558	    13.5117	    11.6653	    13.7634	     4.1962	     1.7624	     0.3357	
    26.6876	    21.1487	    18.6310	    23.0789	    14.7705	    13.5956	    15.0223	     5.6229	     1.7624	     1.5106	
    28.7857	    22.9950	    20.8969	    24.4217	    16.3651	    15.9454	    16.4490	     7.3013	     1.9302	     2.6855	
    31.1356	    25.0092	    23.5825	    26.1002	    18.1274	    18.2953	    18.0435	     9.0637	     2.0981	     3.8605	
    33.5693	    27.0233	    26.2680	    27.7786	    19.8898	    20.5612	    19.5541	    10.8261	     2.2659	     4.7836	
    35.8353	    28.8696	    29.0375	    29.4571	    21.4844	    22.3236	    20.8969	    12.4207	     2.5177	     5.3711	
    37.6816	    30.5481	    31.5552	    31.1356	    22.8271	    23.7503	    21.9879	    13.8474	     2.8534	     5.5389	
    39.1083	    31.8069	    33.9050	    32.7301	    23.7503	    24.5895	    22.6593	    15.2740	     3.1891	     5.3711	
    40.0314	    32.8140	    35.7513	    34.3246	    24.2538	    25.1770	    22.9111	    16.5329	     3.4409	     4.8676	
    40.2832	    33.3176	    36.7584	    35.8353	    24.3378	    25.3448	    22.7432	    17.5400	     3.4409	     4.1122	
    40.0314	    33.4854	    36.6745	    37.0102	    23.8342	    25.2609	    22.1558	    18.2114	     3.1052	     3.0212	
    39.1922	    33.3176	    35.0800	    37.6816	    22.8271	    24.8413	    21.0648	    18.3792	     2.4338	     1.6785	
    37.8494	    32.8979	    31.8069	    37.7655	    21.2326	    24.1699	    19.5541	    18.0435	     1.4267	     0.1678	
    36.1710	    32.2266	    27.1912	    37.1780	    19.3024	    23.2468	    17.6239	    17.2043	     0.1678	    -1.3428	
    34.2407	    31.3873	    21.6522	    36.0870	    17.1204	    22.1558	    15.5258	    16.1133	    -1.1749	    -2.9373	
    31.9748	    30.5481	    15.7776	    34.5764	    15.0223	    21.2326	    13.4277	    14.9384	    -2.4338	    -4.3640	
    29.4571	    29.7928	    10.4065	    32.9819	    13.3438	    20.4773	    11.5814	    13.9313	    -3.3569	    -5.5389	
    26.6876	    29.1214	     6.2943	    31.5552	    12.2528	    20.2255	    10.2386	    13.2599	    -3.8605	    -6.2103	
    23.8342	    28.6179	     3.7766	    30.3802	    11.9171	    20.3934	     9.5673	    13.0920	    -3.9444	    -6.4621	
    21.0648	    28.3661	     3.1891	    29.5410	    12.3367	    20.9808	     9.5673	    13.2599	    -3.6926	    -6.2943	
    18.7149	    28.1143	     4.4479	    28.8696	    13.5117	    21.7361	    10.2386	    13.6795	    -3.1052	    -5.7068	
    16.8686	    28.0304	     7.0496	    28.3661	    15.1901	    22.6593	    11.2457	    14.1830	    -2.5177	    -4.8676	
    15.6937	    27.7786	    10.5743	    28.0304	    17.1204	    23.6664	    12.5885	    14.8544	    -1.8463	    -3.6926	
    15.0223	    27.3590	    14.6027	    28.0304	    18.9667	    24.6735	    14.0152	    15.6937	    -1.1749	    -2.4338	
[Epoch Header]
[Trial Type]	13
[Accept]	1
[Correct]	0
[RT]	 0.000
[Resp]	0
[Epoch Data]
    29.9606	    27.0233	    28.8696	    30.4642	    27.7786	    28.3661	    19.8898	    18.4631	    10.8261	    10.9100	
    32.1426	    28.0304	    25.8484	    28.1982	    28.3661	    27.8625	    21.4005	    17.7917	    10.6583	    11.1618	
    33.9050	    28.2822	    22.9950	    26.1841	    28.6179	    27.1912	    22.5754	    17.3721	    10.3226	    11.0779	
    35.2478	    27.8625	    20.3094	    24.0860	    28.5339	    26.2680	    23.2468	    16.9525	     9.5673	    10.6583	
    35.9192	    26.8555	    17.6239	    22.1558	    27.9465	    25.0931	    23.3307	    16.5329	     8.5602	     9.8190	
    36.0031	    25.5127	    15.1901	    20.1416	    27.0233	    23.6664	    22.9111	    15.8615	     7.3013	     8.6441	
    35.4156	    24.0860	    13.0081	    18.3792	    25.6805	    22.0718	    21.9879	    14.7705	     5.9586	     7.3013	
    34.2407	    22.9950	    11.1618	    16.7847	    24.0021	    20.4773	    20.6451	    13.3438	     4.5319	     5.8746	
    32.6462	    22.4075	     9.8190	    15.6937	    22.2397	    18.9667	    19.0506	    11.8332	     3.2730	     4.5319	
    30.7159	    22.6593	     8.7280	    15.1901	    20.3934	    17.6239	    17.3721	    10.2386	     2.3499	     3.4409	
    28.7857	    23.8342	     7.8049	    15.5258	    18.7988	    16.7007	    15.7776	     9.1476	     1.9302	     2.8534	
    27.0233	    25.8484	     6.8817	    16.6168	    17.4561	    16.2811	    14.4348	     8.6441	     2.0142	     2.7695	
    25.5966	    28.4500	     5.8746	    18.2953	    16.7007	    16.5329	    13.5956	     9.0637	     2.5177	     3.3569	
    24.5895	    31.3034	     4.7836	    20.3934	    16.3651	    17.5400	    13.2599	    10.3226	     3.4409	     4.4479	
    24.0860	    33.9050	     3.6926	    22.5754	    16.4490	    19.0506	    13.3438	    12.1689	     4.4479	     5.9586	
    23.9182	    35.9192	     2.6855	    24.3378	    16.8686	    20.9808	    13.9313	    14.3509	     5.4550	     7.7209	
    24.2538	    37.1780	     2.1820	    25.5127	    17.5400	    22.9111	    14.6866	    16.4490	     6.2943	     9.5673	
    25.0931	    37.6816	     2.4338	    25.8484	    18.2953	    24.5895	    15.6937	    18.1274	     6.9656	    11.3297	
    26.5198	    37.6816	     3.6926	    25.3448	    19.1345	    26.0162	    16.7847	    19.3863	     7.5531	    12.9242	
    28.2822	    37.1780	     5.7068	    24.0021	    20.1416	    27.1072	    18.0435	    20.0577	     8.0566	    14.4348	
    30.2124	    36.5067	     8.3923	    22.1558	    21.1487	    27.7786	    19.3024	    20.3094	     8.6441	    15.8615	
    31.8909	    35.6674	    11.3297	    20.0577	    22.1558	    28.3661	    20.4773	    20.0577	     9.3994	    17.1204	
    32.9819	    34.6603	    14.2670	    18.0435	    22.9950	    28.7857	    21.4005	    19.4702	    10.1547	    18.2114	
    33.3176	    33.3176	    16.7847	    16.4490	    23.6664	    29.1214	    22.0718	    18.6310	    10.9940	    19.1345	
    32.8140	    31.7230	    18.7149	    15.6097	    24.0021	    29.2892	    22.3236	    17.6239	    11.9171	    19.7220	
    31.6391	    29.7928	    20.0577	    15.6097	    24.0860	    29.4571	    22.1558	    16.7007	    12.8403	    19.9738	
    30.0446	    27.6947	    20.8130	    16.5329	    23.7503	    29.3732	    21.6522	    15.8615	    13.6795	    19.8898	
    28.2822	    25.5127	    20.9808	    18.2953	    23.2468	    29.1214	    20.8130	    15.2740	    14.4348	    19.4702	
    26.6037	    23.3307	    20.6451	    20.4773	    22.5754	    28.7018	    19.7220	    15.0223	    15.0223	    18.8828	
    25.0931	    21.4005	    20.0577	    22.9111	    21.7361	    28.1143	    18.6310	    15.1901	    15.6097	    18.1274	
    23.6664	    19.7220	    19.3024	    25.0931	    20.9808	    27.3590	    17.4561	    15.6937	    15.9454	    17.3721	
    22.2397	    18.2114	    18.4631	    26.6876	    20.2255	    26.5198	    16.4490	    16.4490	    15.9454	    16.5329	
    20.6451	    17.0364	    17.5400	    27.4429	    19.5541	    25.4288	    15.6937	    17.2043	    15.6937	    15.7776	
    18.7988	    15.9454	    16.7847	    27.2751	    18.9667	    24.2538	    15.1062	    17.7917	    15.0223	    15.1062	
    16.7007	    15.1901	    16.1972	    26.2680	    18.4631	    22.9111	    14.7705	    17.9596	    14.0152	    14.4348	
    14.4348	    14.6866	    16.1133	    24.6735	    18.2114	    21.6522	    14.8544	    17.6239	    12.7563	    13.9313	
    12.2528	    14.5187	    16.7847	    22.8271	    18.2114	    20.4773	    15.2740	    16.8686	    11.4136	    13.5956	
    10.3226	    14.7705	    18.2114	    20.8130	    18.4631	    19.3863	    16.0294	    16.0294	    10.1547	    13.4277	
     8.8120	    15.2740	    20.5612	    18.7988	    18.9667	    18.5471	    17.0364	    15.1901	     8.9798	    13.5956	
     7.8049	    16.1133	    23.6664	    16.9525	    19.6381	    17.7078	    18.2114	    14.7705	     7.8888	    13.9313	
     7.4692	    17.2043	    27.1912	    15.3580	    20.4773	    17.0364	    19.3863	    14.7705	     7.0496	    14.4348	
     7.6370	    18.4631	    30.9677	    14.2670	    21.4005	    16.4490	    20.5612	    15.1901	     6.4621	    15.0223	
     8.3084	    19.8059	    34.4086	    13.5956	    22.4075	    15.9454	    21.7361	    15.7776	     6.1264	    15.6937	
     9.3994	    21.2326	    37.1780	    13.5117	    23.4146	    15.5258	    22.5754	    16.1972	     5.9586	    16.1972	
    10.4904	    22.4075	    38.8565	    13.5956	    24.3378	    15.2740	    23.1628	    16.3651	     5.9586	    16.5329	
    11.4136	    23.3307	    39.1083	    13.8474	    24.9252	    15.0223	    23.3307	    16.1133	     5.9586	    16.6168	
    12.0010	    23.7503	    37.6816	    14.0152	    25.1770	    14.8544	    22.9950	    15.5258	     5.8746	    16.4490	
    12.0010	    23.6664	    34.6603	    14.1830	    25.0092	    14.7705	    22.1558	    14.7705	     5.6229	    16.0294	
    11.4136	    22.9950	    30.2124	    14.3509	    24.4217	    14.6866	    20.8969	    14.0152	     5.2032	    15.3580	
    10.4904	    21.6522	    24.6735	    14.8544	    23.4146	    14.7705	    19.4702	    13.3438	     4.7836	    14.4348	
     9.2316	    19.8059	    18.7149	    15.6937	    22.1558	    14.8544	    17.7917	    12.8403	     4.4479	    13.4277	
     7.9727	    17.4561	    13.0920	    16.8686	    20.8130	    14.9384	    16.1972	    12.5046	     4.1962	    12.4207	
     6.7139	    14.7705	     8.1406	    18.2953	    19.3863	    15.1062	    14.7705	    12.3367	     4.1962	    11.4136	
     5.6229	    12.0850	     4.3640	    19.9738	    18.0435	    15.3580	    13.5117	    12.3367	     4.3640	    10.5743	
     4.6997	     9.7351	     1.9302	    21.4844	    16.8686	    15.6937	    12.5046	    12.5046	     4.8676	     9.9030	
     4.1122	     7.9727	     0.6714	    22.9111	    15.8615	    16.1972	    11.7493	    12.9242	     5.6229	     9.5673	
     4.2801	     6.9656	     0.4196	    23.8342	    15.1901	    16.9525	    11.2457	    13.5117	     6.7139	     9.4833	
     5.1193	     6.8817	     0.8392	    24.3378	    14.6027	    17.7917	    10.9100	    14.4348	     8.0566	     9.7351	
     6.6299	     7.7209	     1.6785	    24.4217	    14.2670	    18.8828	    10.8261	    15.5258	     9.4833	    10.2386	
     8.5602	     9.2316	     2.5177	    23.9182	    13.9313	    19.8898	    10.9100	    16.6168	    10.9100	    10.9100	
    10.5743	    11.0779	     3.1891	    22.8271	    13.5956	    20.8969	    11.0779	    17.7078	    12.1689	    11.7493	
    12.5046	    12.9242	     3.6087	    21.3165	    13.1760	    21.5683	    11.2457	    18.6310	    12.9242	    12.4207	
    13.9313	    14.6027	     4.0283	    19.3863	    12.6724	    21.9040	    11.4975	    19.3024	    13.1760	    13.0081	
    14.9384	    15.9454	     4.4479	    17.3721	    12.1689	    21.8201	    11.5814	    19.5541	    12.8403	    13.4277	
    15.2740	    16.8686	     5.0354	    15.5258	    11.4975	    21.2326	    11.6653	    19.3024	    12.0010	    13.5956	
    15.0223	    17.2882	     5.7907	    14.0152	    10.9100	    20.2255	    11.4975	    18.6310	    10.9100	    13.4277	
    14.0152	    17.2043	     6.6299	    13.0920	    10.4065	    18.8828	    11.2457	    17.5400	     9.5673	    13.0920	
    12.3367	    16.6168	     7.4692	    12.7563	     9.9030	    17.4561	    10.8261	    16.1972	     8.2245	    12.5046	
     9.9869	    15.4419	     7.9727	    13.0920	     9.4833	    16.0294	    10.2386	    14.7705	     6.8817	    11.7493	
     7.2174	    13.7634	     7.8888	    13.8474	     9.1476	    14.6027	     9.5673	    13.2599	     5.7907	    10.9100	
     4.2801	    11.4975	     7.1335	    14.6027	     8.7280	    13.3438	     8.8959	    11.7493	     4.7836	    10.0708	
     1.6785	     8.9798	     5.6229	    15.1901	     8.3923	    12.3367	     8.3084	    10.4065	     3.9444	     9.1476	
    -0.2518	     6.3782	     3.6926	    15.2740	     8.1406	    11.4975	     7.8888	     9.1476	     3.2730	     8.3923	
    -1.1749	     3.8605	     1.5106	    14.8544	     7.9727	    10.9940	     7.7209	     8.2245	     2.9373	     7.8888	
    -1.0071	     1.5945	    -0.5875	    13.7634	     7.8888	    10.7422	     7.9727	     7.5531	     2.8534	     7.6370	
     0.0839	    -0.3357	    -2.0981	    12.1689	     7.9727	    10.8261	     8.5602	     7.2174	     3.0212	     7.7209	
     1.7624	    -2.0142	    -2.8534	    10.0708	     8.2245	    11.2457	     9.4833	     7.3853	     3.4409	     8.1406	
     3.7766	    -3.5248	    -2.6855	     7.6370	     8.5602	    11.9171	    10.6583	     7.8049	     3.9444	     8.8120	
     5.7907	    -4.8676	    -1.6785	     5.2032	     8.9798	    13.0081	    11.9171	     8.3923	     4.5319	     9.6512	
     7.4692	    -6.0425	     0.2518	     2.7695	     9.3155	    14.3509	    13.1760	     9.1476	     5.2032	    10.4904	
     8.7280	    -6.9656	     2.6855	     0.6714	     9.7351	    16.0294	    14.3509	     9.9030	     5.7907	    11.3297	
     9.6512	    -7.2174	     5.7068	    -0.8392	    10.1547	    17.9596	    15.3580	    10.5743	     6.3782	    12.0010	
    10.3226	    -6.5460	     8.9798	    -1.6785	    10.6583	    19.9738	    16.1972	    11.1618	     6.8817	    12.5046	
    10.8261	    -4.7836	    12.3367	    -1.6785	    11.1618	    21.7361	    16.7847	    11.4975	     7.2174	    12.5046	
    11.4136	    -1.9302	    15.5258	    -0.9232	    11.7493	    23.0789	    17.0364	    11.5814	     7.3853	    12.0850	
    12.0850	     1.6785	    18.4631	     0.6714	    12.2528	    23.7503	    17.0364	    11.2457	     7.2174	    11.0779
[truncated: 3,781,009 more chars]
