# Supplementary material for: Task-related functional connectivity in autism spectrum conditions: an EEG study using wavelet transform coherence
Source: Mol Autism. 2013 Jan 12;4:1. doi: 10.1186/2040-2392-4-1 (PMC3558480; doi:10.1186/2040-2392-4-1)
Supplement: Additional file 1 — Raw EEG data for the chair task (part 1). [file 2040-2392-4-1-S1.zip › ID15_chairs_attending_chairs.dat]

[Subject]	
[Date]	02/27/2009
[Time]	18:26:24
[Channels]	10
[Rate]	1000.000000
[Type]	Epoch
[Headers]	Yes
[Points]	401
[Xmin]	0.00000
[Sweeps]	89
[Accepted]	89
[Rejected]	0
[Domain]	Time
[Rows]	Points
[Electrode Labels]
[      P8]	[     TP8]	[      T8]	[      P7]	[     FT8]	[     TP7]	[      F8]	[      T7]	[     FT7]	[      F7]	
[Electrode XUnits]
[ Default]	[ Default]	[ Default]	[ Default]	[ Default]	[ Default]	[ Default]	[ Default]	[ Default]	[ Default]	
[Electrode YUnits]
[ Default]	[ Default]	[ Default]	[ Default]	[ Default]	[ Default]	[ Default]	[ Default]	[ Default]	[ Default]	
[Epoch Header]
[Trial Type]	13
[Accept]	1
[Correct]	0
[RT]	 0.000
[Resp]	0
[Epoch Data]
    -2.1820	    13.4277	    14.0991	    10.4904	    23.1628	     9.8190	    21.2326	    15.0223	    22.1558	    11.4136	
    -2.8534	    13.1760	    14.0991	     9.4833	    23.5825	     9.1476	    21.6522	    14.4348	    22.0718	    11.8332	
    -3.4409	    13.0920	    14.1830	     8.5602	    24.1699	     8.4763	    22.2397	    14.1830	    22.2397	    12.5885	
    -3.8605	    13.0081	    14.3509	     7.7209	    24.9252	     7.8888	    22.9950	    14.1830	    22.6593	    13.4277	
    -4.2801	    13.0920	    14.6027	     7.0496	    25.6805	     7.3013	    23.6664	    14.4348	    23.1628	    14.3509	
    -4.5319	    13.1760	    14.8544	     6.3782	    26.3519	     6.8817	    24.3378	    14.7705	    23.7503	    15.1901	
    -4.6997	    13.2599	    15.0223	     5.9586	    26.9394	     6.6299	    24.9252	    15.2740	    24.3378	    15.9454	
    -4.8676	    13.3438	    15.1062	     5.6229	    27.2751	     6.4621	    25.1770	    15.7776	    24.7574	    16.6168	
    -4.9515	    13.4277	    15.1062	     5.4550	    27.1912	     6.3782	    25.0931	    16.1972	    25.0931	    16.9525	
    -4.9515	    13.4277	    14.9384	     5.4550	    26.7715	     6.5460	    24.6735	    16.5329	    25.3448	    17.2043	
    -4.7836	    13.4277	    14.6027	     5.6229	    26.0162	     6.7978	    23.8342	    16.8686	    25.4288	    17.2043	
    -4.3640	    13.3438	    14.0991	     6.0425	    24.8413	     7.1335	    22.7432	    17.1204	    25.4288	    17.1204	
    -3.8605	    13.3438	    13.5956	     6.6299	    23.4985	     7.5531	    21.4005	    17.3721	    25.5127	    17.0364	
    -3.0212	    13.5117	    13.0081	     7.3853	    21.9879	     8.1406	    19.9738	    17.7078	    25.6805	    16.8686	
    -2.0981	    13.8474	    12.5885	     8.3084	    20.5612	     8.8120	    18.6310	    18.0435	    25.8484	    16.7847	
    -1.0910	    14.2670	    12.3367	     9.3994	    19.3024	     9.3994	    17.4561	    18.3792	    26.0162	    16.7007	
    -0.1678	    14.7705	    12.2528	    10.3226	    18.3792	     9.9869	    16.5329	    18.7149	    26.1841	    16.5329	
     0.5035	    15.1901	    12.0850	    11.1618	    17.6239	    10.3226	    15.7776	    18.7988	    26.1841	    16.1972	
     0.8392	    15.2740	    11.9171	    11.5814	    17.0364	    10.2386	    15.1901	    18.5471	    25.8484	    15.6097	
     0.6714	    15.1062	    11.4975	    11.4975	    16.6168	     9.7351	    14.6866	    17.7917	    25.0931	    14.6027	
     0.0000	    14.4348	    10.8261	    10.9940	    16.1133	     8.7280	    14.1830	    16.7007	    23.8342	    13.2599	
    -1.1749	    13.4277	     9.9030	     9.9869	    15.7776	     7.3013	    13.7634	    15.1901	    22.3236	    11.5814	
    -2.6016	    12.2528	     8.8959	     8.7280	    15.3580	     5.6229	    13.2599	    13.3438	    20.3934	     9.7351	
    -4.1122	    10.9100	     7.8049	     7.3853	    15.0223	     3.8605	    12.9242	    11.4975	    18.4631	     7.8049	
    -5.4550	     9.7351	     6.8817	     6.2943	    14.8544	     2.1820	    12.5885	     9.7351	    16.4490	     5.9586	
    -6.6299	     8.6441	     6.1264	     5.5389	    14.7705	     0.8392	    12.4207	     8.1406	    14.5187	     4.1122	
    -7.3853	     7.8888	     5.6229	     5.1193	    14.6866	    -0.2518	    12.4207	     6.8817	    12.8403	     2.5177	
    -7.8888	     7.3013	     5.2872	     5.0354	    14.6027	    -0.9232	    12.2528	     5.8746	    11.3297	     1.0071	
    -8.1406	     6.7978	     5.0354	     5.2872	    14.3509	    -1.4267	    12.0010	     5.0354	     9.9869	    -0.4196	
    -8.3084	     6.2943	     4.6158	     5.7068	    13.8474	    -1.7624	    11.4975	     4.3640	     8.8120	    -1.7624	
    -8.3923	     5.7068	     4.1962	     6.1264	    13.0081	    -1.9302	    10.7422	     3.7766	     7.8049	    -3.0212	
    -8.4763	     5.1193	     3.6926	     6.7139	    11.8332	    -2.0142	     9.6512	     3.2730	     6.8817	    -4.1962	
    -8.5602	     4.5319	     3.1052	     7.3013	    10.4904	    -2.0142	     8.4763	     2.9373	     6.2103	    -5.1193	
    -8.5602	     4.0283	     2.5177	     8.1406	     9.2316	    -1.7624	     7.3853	     2.8534	     5.7907	    -5.8746	
    -8.3084	     3.7766	     2.0981	     9.1476	     8.2245	    -1.2589	     6.4621	     3.1052	     5.7907	    -6.2103	
    -7.8888	     3.6926	     2.0142	    10.4065	     7.6370	    -0.4196	     5.9586	     3.7766	     6.2943	    -6.0425	
    -7.1335	     4.0283	     2.2659	    11.9171	     7.7209	     0.7553	     5.9586	     4.7836	     7.2174	    -5.4550	
    -6.1264	     4.7836	     2.9373	    13.5956	     8.3084	     2.0981	     6.6299	     6.1264	     8.4763	    -4.3640	
    -4.9515	     5.7068	     3.8605	    15.3580	     9.6512	     3.5248	     7.8049	     7.7209	    10.1547	    -2.9373	
    -3.6926	     6.9656	     4.9515	    17.0364	    11.3297	     5.0354	     9.3994	     9.3994	    12.0010	    -1.2589	
    -2.4338	     8.2245	     6.2103	    18.4631	    13.3438	     6.2943	    11.2457	    11.0779	    13.9313	     0.6714	
    -1.2589	     9.4833	     7.5531	    19.5541	    15.3580	     7.4692	    13.1760	    12.5885	    15.7776	     2.6016	
    -0.1678	    10.6583	     8.7280	    20.3934	    17.3721	     8.3923	    15.0223	    13.9313	    17.6239	     4.5319	
     0.7553	    11.7493	     9.9030	    20.8969	    19.1345	     8.9798	    16.7847	    15.0223	    19.2184	     6.2943	
     1.5106	    12.7563	    10.9100	    21.0648	    20.5612	     9.4833	    18.2114	    15.8615	    20.6451	     7.9727	
     2.1820	    13.6795	    11.9171	    21.2326	    21.9040	     9.7351	    19.4702	    16.4490	    21.8201	     9.3155	
     2.6855	    14.5187	    12.9242	    21.2326	    22.9111	     9.9869	    20.4773	    16.7007	    22.7432	    10.4065	
     3.1891	    15.1901	    13.8474	    21.2326	    23.8342	    10.0708	    21.4005	    16.5329	    23.3307	    11.0779	
     3.5248	    15.7776	    14.6866	    21.1487	    24.5895	    10.1547	    22.0718	    16.1133	    23.4985	    11.4136	
     3.7766	    16.2811	    15.3580	    20.9808	    25.0092	    10.0708	    22.4915	    15.3580	    23.3307	    11.2457	
     3.7766	    16.4490	    15.8615	    20.7291	    25.1770	     9.8190	    22.6593	    14.3509	    22.7432	    10.6583	
     3.6926	    16.4490	    16.1133	    20.2255	    25.0092	     9.3994	    22.4915	    13.1760	    21.8201	     9.5673	
     3.3569	    16.1972	    16.0294	    19.6381	    24.5056	     8.8120	    22.0718	    11.9171	    20.5612	     8.2245	
     2.9373	    15.7776	    15.7776	    18.8828	    23.7503	     8.0566	    21.4005	    10.5743	    19.0506	     6.6299	
     2.3499	    15.2740	    15.4419	    17.9596	    22.9111	     7.2174	    20.6451	     9.2316	    17.3721	     4.8676	
     1.8463	    14.7705	    14.9384	    16.8686	    22.0718	     6.2943	    19.8898	     7.8049	    15.6097	     3.1052	
     1.3428	    14.2670	    14.4348	    15.6937	    21.3165	     5.2872	    19.2184	     6.4621	    13.8474	     1.3428	
     0.8392	    13.8474	    14.0152	    14.3509	    20.8130	     4.2801	    18.7149	     5.2032	    12.2528	    -0.1678	
     0.5875	    13.5956	    13.7634	    13.0081	    20.5612	     3.1891	    18.4631	     4.1122	    10.8261	    -1.4267	
     0.4196	    13.4277	    13.5956	    11.6653	    20.6451	     2.2659	    18.4631	     3.2730	     9.6512	    -2.1820	
     0.3357	    13.5117	    13.6795	    10.4065	    20.9808	     1.4267	    18.7988	     2.7695	     8.8959	    -2.6016	
     0.4196	    13.6795	    13.8474	     9.3155	    21.5683	     0.7553	    19.3024	     2.4338	     8.4763	    -2.5177	
     0.4196	    13.9313	    14.0991	     8.3923	    22.1558	     0.2518	    19.8898	     2.4338	     8.3923	    -2.2659	
     0.4196	    14.1830	    14.3509	     7.5531	    22.7432	    -0.1678	    20.4773	     2.6016	     8.5602	    -1.6785	
     0.3357	    14.3509	    14.5187	     6.8817	    23.1628	    -0.4196	    20.8969	     2.9373	     8.8120	    -1.0910	
     0.1678	    14.2670	    14.5187	     6.2943	    23.3307	    -0.5875	    21.1487	     3.3569	     9.1476	    -0.4196	
    -0.0839	    14.0991	    14.4348	     5.7068	    23.4146	    -0.7553	    21.3165	     3.8605	     9.5673	     0.0839	
    -0.4196	    13.8474	    14.1830	     5.2032	    23.3307	    -0.8392	    21.2326	     4.3640	     9.9030	     0.5035	
    -0.7553	    13.5117	    13.8474	     4.7836	    23.0789	    -0.7553	    20.9808	     4.8676	    10.3226	     0.8392	
    -1.0071	    13.0920	    13.5117	     4.4479	    22.7432	    -0.6714	    20.6451	     5.2872	    10.5743	     1.0071	
    -1.2589	    12.7563	    13.0920	     4.1962	    22.4075	    -0.3357	    20.2255	     5.7068	    10.8261	     1.0071	
    -1.3428	    12.5046	    12.7563	     4.1962	    21.9040	     0.0000	    19.6381	     6.1264	    10.9940	     1.0071	
    -1.3428	    12.2528	    12.3367	     4.3640	    21.4005	     0.5875	    19.0506	     6.5460	    11.1618	     0.9232	
    -1.1749	    12.1689	    12.0850	     4.6997	    20.8969	     1.1749	    18.5471	     7.0496	    11.3297	     0.8392	
    -0.8392	    12.1689	    11.9171	     5.2032	    20.3934	     1.9302	    17.9596	     7.4692	    11.4975	     0.7553	
    -0.3357	    12.3367	    11.8332	     5.8746	    19.8898	     2.6855	    17.5400	     7.9727	    11.5814	     0.7553	
     0.3357	    12.5885	    11.8332	     6.6299	    19.5541	     3.4409	    17.1204	     8.4763	    11.8332	     0.9232	
     1.0071	    13.0081	    11.9171	     7.4692	    19.3863	     4.1962	    16.9525	     9.0637	    12.0850	     1.1749	
     1.7624	    13.5117	    12.0850	     8.3923	    19.3863	     4.9515	    16.8686	     9.7351	    12.4207	     1.5945	
     2.6016	    14.0991	    12.4207	     9.3994	    19.5541	     5.6229	    17.0364	    10.4904	    12.9242	     2.2659	
     3.3569	    14.7705	    12.8403	    10.4065	    19.9738	     6.2943	    17.3721	    11.4136	    13.5117	     2.9373	
     4.0283	    15.5258	    13.3438	    11.3297	    20.5612	     6.8817	    17.9596	    12.2528	    14.2670	     3.8605	
     4.6158	    16.1972	    13.9313	    12.0850	    21.3165	     7.3853	    18.7149	    13.1760	    15.1062	     4.7836	
     5.0354	    16.8686	    14.5187	    12.7563	    22.0718	     7.7209	    19.4702	    14.0991	    15.9454	     5.7068	
     5.2872	    17.3721	    15.0223	    13.2599	    22.8271	     8.1406	    20.3094	    14.9384	    16.8686	     6.6299	
     5.3711	    17.7078	    15.4419	    13.7634	    23.4985	     8.5602	    20.9808	    15.7776	    17.7917	     7.3853	
     5.3711	    17.9596	    15.8615	    14.2670	    24.0021	     8.9798	    21.5683	    16.5329	    18.7988	     8.1406	
     5.2032	    18.0435	    16.1133	    14.8544	    24.3378	     9.5673	    21.9879	    17.2882	    19.8059	     8.6441	
     5.0354	    17.9596	    16.2811	    15.5258	    24.5056	    10.2386	    22.2397	    17.9596	    20.7291	     9.0637	
     4.7836	    17.7917	    16.2811	    16.2811	    24.4217	    10.9940	    22.1558	    18.5471	    21.5683	     9.1476	
     4.5319	    17.4561	    16.0294	    16.9525	    24.0021	    11.5814	    21.9040	    18.9667	    22.2397	     9.0637	
     4.1962	    17.0364	    15.6097	    17.6239	    23.3307	    12.1689	    21.3165	    19.2184	    22.6593	     8.8120	
     3.7766	    16.4490	    15.0223	    18.2953	    22.4915	    12.6724	    20.5612	    19.3024	    22.8271	     8.3923	
     3.4409	    15.8615	    14.3509	    18.7988	    21.4844	    13.0081	    19.6381	    19.3024	    22.7432	     7.8888	
     3.0212	    15.1901	    13.5117	    19.3024	    20.5612	    13.2599	    18.7149	    19.1345	    22.5754	     7.3853	
     2.6016	    14.6027	    12.7563	    19.6381	    19.5541	    13.3438	    17.7917	    18.7988	    22.3236	     6.9656	
     2.0981	    14.0152	    12.0010	    19.8898	    18.7988	    13.3438	    16.9525	    18.3792	    21.9040	     6.6299	
     1.5945	    13.4277	    11.3297	    20.0577	    18.1274	    13.2599	    16.2811	    17.8757	    21.4844	     6.4621	
     1.0071	    12.9242	    10.7422	    20.0577	    17.6239	    13.0081	    15.8615	    17.3721	    21.1487	     6.4621	
     0.3357	    12.4207	    10.2386	    20.0577	    17.4561	    12.8403	    15.6097	    16.8686	    20.8969	     6.7139	
    -0.3357	    11.9171	     9.8190	    19.8898	    17.4561	    12.5046	    15.6097	    16.5329	    20.7291	     7.1335	
    -1.0071	    11.4975	     9.4833	    19.7220	    17.6239	    12.2528	    15.8615	    16.2811	    20.7291	     7.8049	
    -1.7624	    10.9940	     9.2316	    19.4702	    18.0435	    11.9171	    16.1972	    16.1133	    20.8130	     8.6441	
    -2.6016	    10.5743	     8.8959	    19.0506	    18.4631	    11.5814	    16.6168	    16.0294	    20.9808	     9.5673	
    -3.3569	    10.1547	     8.6441	    18.5471	    18.7988	    11.1618	    16.9525	    15.9454	    21.0648	    10.4904	
    -4.1962	     9.7351	     8.2245	    17.8757	    19.0506	    10.7422	    17.2043	    15.7776	    21.1487	    11.2457	
    -4.8676	     9.2316	     7.8049	    17.1204	    19.0506	    10.1547	    17.2882	    15.6097	    21.1487	    11.8332	
    -5.4550	     8.8120	     7.3853	    16.2811	    18.7149	     9.6512	    17.0364	    15.2740	    20.9808	    12.2528	
    -5.7068	     8.5602	     6.9656	    15.6097	    18.2114	     9.1476	    16.5329	    15.0223	    20.8130	    12.3367	
    -5.7068	     8.4763	     6.7139	    15.0223	    17.4561	     8.7280	    15.8615	    14.6866	    20.4773	    12.1689	
    -5.2872	     8.7280	     6.6299	    14.6027	    16.7007	     8.4763	    15.1062	    14.4348	    20.1416	    11.8332	
    -4.6158	     9.1476	     6.7978	    14.5187	    15.9454	     8.3084	    14.3509	    14.1830	    19.7220	    11.2457	
    -3.5248	     9.9030	     7.2174	    14.6027	    15.2740	     8.1406	    13.6795	    14.0152	    19.2184	    10.4904	
    -2.3499	    10.8261	     7.8049	    14.7705	    14.6866	     8.1406	    13.0920	    13.8474	    18.6310	     9.6512	
    -1.0071	    11.8332	     8.4763	    15.1062	    14.2670	     8.1406	    12.5885	    13.5956	    18.1274	     8.7280	
     0.3357	    12.8403	     9.2316	    15.4419	    13.8474	     8.0566	    12.1689	    13.3438	    17.4561	     7.8049	
     1.6785	    13.8474	     9.9869	    15.6937	    13.5956	     7.8888	    11.8332	    13.0081	    16.8686	     6.8817	
     2.9373	    14.6866	    10.5743	    15.8615	    13.3438	     7.8049	    11.5814	    12.5885	    16.2811	     6.1264	
     3.9444	    15.3580	    11.1618	    16.0294	    13.2599	     7.5531	    11.4975	    12.2528	    15.6937	     5.4550	
     4.8676	    15.9454	    11.5814	    16.1133	    13.1760	     7.3853	    11.4975	    11.9171	    15.2740	     5.1193	
     5.7068	    16.4490	    12.0010	    16.3651	    13.3438	     7.3013	    11.5814	    11.6653	    14.9384	     4.9515	
     6.3782	    16.9525	    12.4207	    16.6168	    13.5956	     7.3013	    11.8332	    11.4975	    14.7705	     5.0354	
     7.0496	    17.4561	    12.9242	    17.0364	    14.0152	     7.3853	    12.2528	    11.5814	    14.8544	     5.2872	
     7.7209	    17.9596	    13.4277	    17.5400	    14.6866	     7.6370	    12.7563	    11.8332	    15.1062	     5.7907	
     8.3084	    18.4631	    13.9313	    18.2114	    15.3580	     7.8888	    13.4277	    12.1689	    15.4419	     6.2943	
     8.8120	    18.8828	    14.3509	    18.8828	    16.0294	     8.1406	    14.0152	    12.6724	    15.8615	     6.7978	
     9.3155	    19.3024	    14.6866	    19.4702	    16.6168	     8.4763	    14.5187	    13.0920	    16.2811	     7.2174	
     9.6512	    19.5541	    14.7705	    20.0577	    17.1204	     8.6441	    14.8544	    13.5117	    16.6168	     7.5531	
     9.9869	    19.7220	    14.7705	    20.6451	    17.3721	     8.8959	    15.1062	    13.8474	    16.7847	     7.6370	
    10.3226	    19.8059	    14.6027	    21.1487	    17.3721	     8.9798	    15.1062	    14.0991	    16.7847	     7.5531	
    10.5743	    19.8898	    14.2670	    21.6522	    17.1204	     9.1476	    14.9384	    14.2670	    16.6168	     7.2174	
    10.8261	    19.8059	    13.8474	    22.1558	    16.7007	     9.2316	    14.6027	    14.3509	    16.3651	     6.7139	
    10.9100	    19.7220	    13.4277	    22.6593	    16.1972	     9.3994	    14.0991	    14.4348	    16.1133	     6.1264	
    10.9940	    19.5541	    13.0081	    23.1628	    15.6097	     9.5673	    13.5956	    14.6027	    15.8615	     5.5389	
    10.9940	    19.3863	    12.5046	    23.6664	    15.0223	     9.8190	    13.0920	    14.9384	    15.7776	     5.0354	
    10.9100	    19.1345	    12.1689	    24.0860	    14.4348	    10.1547	    12.6724	    15.2740	    15.8615	     4.6997	
    10.6583	    18.8828	    11.8332	    24.4217	    14.0991	    10.5743	    12.4207	    15.8615	    16.1133	     4.6158	
    10.4065	    18.5471	    11.6653	    24.6735	    13.9313	    10.9940	    12.2528	    16.4490	    16.5329	     4.7836	
     9.9869	    18.1274	    11.4975	    24.8413	    13.8474	    11.4136	    12.3367	    17.2043	    17.1204	     5.2032	
     9.4833	    17.7078	    11.3297	    24.8413	    14.0991	    11.7493	    12.5885	    18.0435	    17.8757	     5.7907	
     8.8120	    17.2043	    11.3297	    24.5056	    14.4348	    11.9171	    13.0081	    18.7988	    18.7149	     6.5460	
     8.0566	    16.6168	    11.3297	    24.0021	    14.9384	    11.9171	    13.5117	    19.3863	    19.4702	     7.3853	
     7.2174	    16.1133	    11.4975	    23.3307	    15.6097	    11.8332	    14.2670	    19.8059	    20.1416	     8.3084	
     6.2103	    15.6097	    11.6653	    22.4915	    16.3651	    11.6653	    15.0223	    19.9738	    20.7291	     9.1476	
     5.2872	    15.1901	    11.9171	    21.7361	    17.2043	    11.5814	    15.7776	    19.9738	    21.1487	     9.9030	
     4.2801	    14.7705	    12.1689	    20.9808	    18.0435	    11.5814	    16.6168	    19.7220	    21.3165	    10.6583	
     3.3569	    14.4348	    12.4207	    20.3094	    18.7988	    11.6653	    17.3721	    19.3024	    21.4005	    11.2457	
     2.5177	    14.1830	    12.5885	    19.7220	    19.5541	    11.7493	    18.0435	    18.7988	    21.4005	    11.7493	
     1.8463	    13.9313	    12.8403	    19.3024	    20.3094	    11.9171	    18.7149	    18.2953	    21.4005	    12.0850	
     1.2589	    13.6795	    13.0081	    18.8828	    20.9808	    12.1689	    19.3863	    17.9596	    21.3165	    12.2528	
     0.8392	    13.4277	    13.0920	    18.6310	    21.7361	    12.3367	    20.0577	    17.7917	    21.3165	    12.2528	
     0.6714	    13.1760	    13.1760	    18.3792	    22.4075	    12.5046	    20.6451	    17.7078	    21.2326	    12.1689	
     0.5035	    12.9242	    13.2599	    18.0435	    22.9111	    12.5885	    21.1487	    17.7078	    21.0648	    11.9171	
     0.4196	    12.6724	    13.1760	    17.7078	    23.2468	    12.5885	    21.4005	    17.7917	    20.8130	    11.5814	
     0.4196	    12.3367	    13.0081	    17.2882	    23.4146	    12.5046	    21.5683	    17.7917	    20.5612	    11.1618	
     0.3357	    12.0010	    12.7563	    16.7847	    23.3307	    12.3367	    21.4844	    17.8757	    20.2255	    10.8261	
     0.3357	    11.5814	    12.5046	    16.2811	    23.1628	    12.1689	    21.2326	    17.8757	    19.8898	    10.4904	
     0.2518	    11.1618	    12.0010	    15.6937	    22.8271	    11.9171	    20.8969	    17.8757	    19.5541	    10.2386	
     0.0839	    10.6583	    11.4975	    14.9384	    22.4075	    11.5814	    20.4773	    17.8757	    19.3024	    10.0708	
     0.0000	    10.2386	    10.9940	    14.2670	    22.0718	    11.1618	    20.0577	    17.7917	    19.0506	     9.9869	
    -0.2518	     9.7351	    10.4065	    13.4277	    21.8201	    10.6583	    19.8059	    17.6239	    18.8828	     9.9030	
    -0.5035	     9.3994	     9.8190	    12.7563	    21.5683	    10.1547	    19.5541	    17.4561	    18.7988	     9.9869	
    -0.7553	     9.0637	     9.3155	    12.0010	    21.4844	     9.6512	    19.3024	    17.2043	    18.7149	    10.0708	
    -1.0071	     8.8120	     8.9798	    11.4136	    21.3165	     9.1476	    19.1345	    16.9525	    18.6310	    10.3226	
    -1.4267	     8.6441	     8.6441	    10.8261	    21.2326	     8.7280	    19.0506	    16.6168	    18.6310	    10.4904	
    -1.7624	     8.5602	     8.4763	    10.2386	    21.0648	     8.2245	    18.8828	    16.2811	    18.5471	    10.6583	
    -2.0981	     8.6441	     8.4763	     9.7351	    20.9808	     7.8888	    18.7988	    15.8615	    18.4631	    10.8261	
    -2.4338	     8.8120	     8.6441	     9.2316	    20.9808	     7.4692	    18.7149	    15.5258	    18.2953	    10.9100	
    -2.6855	     9.1476	     8.8959	     8.8959	    21.0648	     7.3013	    18.7988	    15.1901	    18.2114	    10.9100	
    -2.7695	     9.6512	     9.3155	     8.6441	    21.1487	     7.1335	    18.8828	    14.9384	    18.2114	    10.8261	
    -2.7695	    10.2386	     9.9030	     8.5602	    21.3165	     7.2174	    19.0506	    14.8544	    18.1274	    10.6583	
    -2.6016	    10.9100	    10.4065	     8.6441	    21.4005	     7.3853	    19.2184	    14.8544	    18.1274	    10.4065	
    -2.3499	    11.6653	    10.9940	     8.7280	    21.4005	     7.5531	    19.3024	    14.8544	    18.0435	     9.9030	
    -2.0981	    12.3367	    11.4975	     8.8959	    21.4844	     7.8049	    19.4702	    14.7705	    17.8757	     9.3155	
    -1.8463	    12.9242	    12.0010	     8.9798	    21.4005	     8.0566	    19.4702	    14.6866	    17.6239	     8.6441	
    -1.6785	    13.4277	    12.3367	     9.0637	    21.3165	     8.2245	    19.4702	    14.4348	    17.3721	     7.8888	
    -1.6785	    13.7634	    12.6724	     8.9798	    21.2326	     8.3923	    19.5541	    14.1830	    17.0364	     7.1335	
    -1.7624	    14.0991	    13.0081	     8.8959	    21.2326	     8.4763	    19.6381	    13.9313	    16.7007	     6.6299	
    -1.8463	    14.3509	    13.4277	     8.7280	    21.4005	     8.5602	    19.8059	    13.5956	    16.5329	     6.2943	
    -1.9302	    14.6866	    13.8474	     8.6441	    21.7361	     8.6441	    20.1416	    13.5117	    16.4490	     6.2103	
    -1.9302	    15.0223	    14.4348	     8.5602	    22.4075	     8.7280	    20.7291	    13.4277	    16.6168	     6.4621	
    -1.8463	    15.4419	    15.1062	     8.6441	    23.2468	     8.8959	    21.5683	    13.6795	    16.9525	     6.9656	
    -1.6785	    16.0294	    15.8615	     8.8959	    24.2538	     9.2316	    22.5754	    14.0152	    17.4561	     7.8049	
    -1.3428	    16.6168	    16.7007	     9.3155	    25.4288	     9.5673	    23.5825	    14.5187	    18.0435	     8.7280	
    -1.0071	    17.2882	    17.4561	     9.8190	    26.6037	     9.9869	    24.5895	    15.1062	    18.6310	     9.6512	
    -0.5875	    17.7917	    18.2114	    10.4904	    27.6108	    10.3226	    25.4288	    15.7776	    19.2184	    10.5743	
    -0.1678	    18.2953	    18.7149	    11.0779	    28.2822	    10.7422	    26.1002	    16.3651	    19.6381	    11.3297	
     0.1678	    18.6310	    18.9667	    11.7493	    28.7018	    11.0779	    26.3519	    17.0364	    19.8898	    11.8332	
     0.5035	    18.7988	    19.0506	    12.4207	    28.7857	    11.3297	    26.3519	    17.6239	    20.0577	    12.1689	
     0.8392	    18.7988	    18.7988	    13.0920	    28.4500	    11.6653	    26.0162	    18.2114	    20.1416	    12.1689	
     1.0910	    18.5471	    18.3792	    13.7634	    27.6947	    12.0010	    25.3448	    18.7149	    20.1416	    12.0010	
     1.2589	    18.2114	    17.7078	    14.5187	    26.6037	    12.3367	    24.3378	    19.1345	    20.0577	    11.5814	
     1.4267	    17.7078	    16.8686	    15.1901	    25.2609	    12.6724	    23.1628	    19.4702	    20.0577	    10.9940	
     1.4267	    17.0364	    15.8615	    15.7776	    23.7503	    12.9242	    21.6522	    19.7220	    20.1416	    10.3226	
     1.3428	    16.4490	    14.7705	    16.3651	    22.0718	    13.1760	    20.1416	    19.8898	    20.1416	     9.6512	
     1.3428	    15.7776	    13.7634	    16.8686	    20.3094	    13.3438	    18.5471	    20.0577	    20.3094	     9.0637	
     1.4267	    15.2740	    12.7563	    17.4561	    18.7149	    13.5956	    16.9525	    20.1416	    20.3934	     8.6441	
     1.5945	    14.9384	    12.0010	    17.9596	    17.2882	    13.8474	    15.5258	    20.3934	    20.5612	     8.3923	
     1.9302	    14.6866	    11.3297	    18.5471	    16.0294	    14.0991	    14.2670	    20.6451	    20.8130	     8.3084	
     2.4338	    14.6866	    10.9100	    19.2184	    15.0223	    14.3509	    13.1760	    20.8969	    21.0648	     8.4763	
     2.9373	    14.7705	    10.7422	    19.8059	    14.1830	    14.6866	    12.3367	    21.3165	    21.4844	     8.8959	
     3.6087	    15.0223	    10.7422	    20.3934	    13.6795	    15.0223	    11.6653	    21.6522	    21.9040	     9.4833	
     4.1962	    15.3580	    10.8261	    21.0648	    13.3438	    15.5258	    11.1618	    21.9879	    22.3236	    10.1547	
     4.8676	    15.7776	    11.0779	    21.6522	    13.1760	    15.9454	    10.9100	    22.2397	    22.7432	    10.8261	
     5.5389	    16.2811	    11.4136	    22.2397	    13.1760	    16.3651	    10.8261	    22.2397	    23.0789	    11.4975	
     6.1264	    16.7847	    11.7493	    22.7432	    13.2599	    16.7847	    10.8261	    22.1558	    23.2468	    12.0850	
     6.7139	    17.2043	    12.0850	    23.2468	    13.3438	    17.0364	    10.9100	    21.8201	    23.3307	    12.4207	
     7.2174	    17.7917	    12.4207	    23.4985	    13.4277	    17.1204	    10.9940	    21.4005	    23.1628	    12.5046	
     7.7209	    18.2953	    12.7563	    23.6664	    13.4277	    17.1204	    10.9940	    20.8969	    22.7432	    12.2528	
     8.2245	    18.7988	    12.9242	    23.6664	    13.3438	    16.8686	    10.9100	    20.3094	    22.1558	    11.6653	
     8.7280	    19.2184	    13.0920	    23.4985	    13.1760	    16.4490	    10.8261	    19.5541	    21.3165	    10.8261	
     9.2316	    19.7220	    13.1760	    23.3307	    12.9242	    15.8615	    10.5743	    18.7988	    20.3934	     9.8190	
     9.7351	    20.2255	    13.2599	    23.0789	    12.6724	    15.3580	    10.4065	    17.9596	    19.4702	     8.7280	
    10.3226	    20.7291	    13.4277	    22.9111	    12.4207	    14.8544	    10.1547	    17.1204	    18.5471	     7.7209	
    10.8261	    21.2326	    13.5956	    22.8271	    12.3367	    14.3509	     9.9869	    16.2811	    17.6239	     6.8817	
    11.4136	    21.7361	    13.9313	    22.7432	    12.3367	    14.0152	     9.9869	    15.5258	    16.7847	     6.1264	
    11.9171	    22.2397	    14.2670	    22.6593	    12.4207	    13.5956	     9.9869	    14.6866	    16.0294	     5.5389	
    12.2528	    22.5754	    14.6027	    22.4915	    12.5885	    13.2599	    10.0708	    13.9313	    15.3580	     5.1193	
    12.3367	    22.8271	    15.0223	    22.2397	    12.9242	    12.9242	    10.2386	    13.1760	    14.6866	     4.9515	
    12.2528	    22.9111	    15.3580	    21.8201	    13.2599	    12.5046	    10.4904	    12.5046	    14.0991	     4.7836	
    11.8332	    22.7432	    15.6097	    21.3165	    13.5956	    12.0850	    10.7422	    11.8332	    13.5956	     4.7836	
    11.0779	    22.4075	    15.6937	    20.6451	    13.9313	    11.5814	    11.0779	    11.2457	    13.1760	     4.7836	
    10.1547	    21.8201	    15.5258	    19.8059	    14.1830	    10.9940	    11.3297	    10.6583	    12.7563	     4.7836	
     8.9798	    21.0648	    15.1901	    18.8828	    14.4348	    10.2386	    11.7493	    10.0708	    12.3367	     4.7836	
     7.7209	    20.1416	    14.7705	    17.7078	    14.7705	     9.3994	    12.1689	     9.4833	    11.8332	     4.6158	
     6.4621	    19.2184	    14.3509	    16.4490	    15.2740	     8.3923	    12.7563	     8.8120	    11.3297	     4.1962	
     5.4550	    18.4631	    14.0152	    15.1901	    15.8615	     7.3853	    13.5956	     8.2245	    10.7422	     3.6926	
     4.6158	    17.8757	    13.8474	    13.9313	    16.7847	     6.3782	    14.6027	     7.5531	    10.2386	     2.9373	
     4.1962	    17.6239	    14.0152	    12.9242	    17.7917	     5.5389	    15.7776	     7.1335	     9.8190	     2.0981	
     4.1122	    17.7917	    14.4348	    12.2528	    19.0506	     5.0354	    17.1204	     6.9656	     9.4833	     1.1749	
     4.6158	    18.3792	    15.2740	    12.1689	    20.4773	     4.8676	    18.6310	     7.1335	     9.3994	     0.1678	
     5.5389	    19.3863	    16.4490	    12.6724	    21.9879	     5.2872	    20.3094	     7.7209	     9.5673	    -0.6714	
     6.7978	    20.6451	    17.8757	    13.7634	    23.6664	     6.2103	    21.9879	     8.7280	     9.9869	    -1.5106	
     8.3084	    22.1558	    19.3863	    15.5258	    25.1770	     7.5531	    23.5825	    10.0708	    10.6583	    -2.0981	
     9.9030	    23.6664	    20.8969	    17.6239	    26.6037	     9.2316	    24.9252	    11.6653	    11.5814	    -2.5177	
    11.2457	    25.0092	    22.0718	    19.8059	    27.6108	    10.9940	    25.8484	    13.2599	    12.5046	    -2.7695	
    12.1689	    25.8484	    22.7432	    21.7361	    28.0304	    12.6724	    26.2680	    14.8544	    13.3438	    -2.7695	
    12.3367	    26.0162	    22.7432	    23.1628	    27.8625	    13.8474	    26.0162	    15.9454	    14.0152	    -2.5177	
    11.5814	    25.2609	    21.9879	    23.7503	    26.9394	    14.4348	    25.0092	    16.6168	    14.3509	    -2.0981	
     9.9030	    23.6664	    20.3094	    23.3307	    25.2609	    14.2670	    23.3307	    16.7847	    14.4348	    -1.5945	
     7.3853	    21.1487	    17.7917	    21.9879	    22.9950	    13.4277	    20.9808	    16.2811	    14.1830	    -0.8392	
     4.1962	    18.0435	    14.7705	    19.8059	    20.2255	    11.9171	    18.1274	    15.3580	    13.7634	     0.0000	
     0.5035	    14.5187	    11.3297	    17.1204	    17.2043	    10.0708	    15.1062	    14.2670	    13.2599	     1.0910	
    -3.1052	    10.9100	     7.8888	    14.0991	    14.1830	     8.2245	    12.1689	    13.0920	    12.8403	     2.3499	
    -6.3782	     7.6370	     4.7836	    11.3297	    11.4975	     6.4621	     9.5673	    12.0850	    12.6724	     3.7766	
    -9.0637	     5.0354	     2.3499	     8.9798	     9.3994	     5.2032	     7.5531	    11.4136	    12.8403	     5.2872	
   -10.8261	     3.2730	     0.6714	     7.3013	     8.0566	     4.5319	     6.2943	    11.2457	    13.3438	     6.9656	
   -11.6653	     2.4338	     0.0000	     6.4621	     7.4692	     4.5319	     5.8746	    11.4136	    14.0991	     8.6441	
   -11.6653	     2.5177	     0.0839	     6.2943	     7.6370	     4.9515	     6.1264	    11.8332	    15.1062	    10.1547	
   -10.8261	     3.2730	     0.9232	     6.6299	     8.3923	     5.6229	     6.9656	    12.4207	    16.0294	    11.4975	
    -9.5673	     4.5319	     2.2659	     7.3013	     9.5673	     6.4621	     8.2245	    13.0081	    16.9525	    12.4207	
    -7.9727	     6.0425	     3.8605	     8.1406	    10.9100	     7.3013	     9.5673	    13.5117	    17.6239	    13.0081	
    -6.2943	     7.6370	     5.4550	     9.0637	    12.2528	     7.9727	    10.9100	    13.7634	    17.8757	    13.1760	
    -4.7836	     9.0637	     7.0496	     9.8190	    13.5117	     8.4763	    12.1689	    13.7634	    17.7917	    12.8403	
    -3.4409	    10.2386	     8.3923	    10.4904	    14.6027	     8.6441	    13.1760	    13.2599	    17.2882	    12.0850	
    -2.5177	    11.0779	     9.3994	    10.9100	    15.4419	     8.5602	    14.0152	    12.5046	    16.3651	    10.9100	
    -1.9302	    11.5814	    10.0708	    11.0779	    16.1133	     8.2245	    14.6866	    11.3297	    15.1062	     9.5673	
    -1.7624	    11.6653	    10.4065	    10.9940	    16.5329	     7.7209	    15.1062	     9.8190	    13.5956	     8.1406	
    -1.8463	    11.4136	    10.4065	    10.6583	    16.7847	     7.1335	    15.3580	     8.2245	    12.0010	     6.6299	
    -2.2659	    10.9940	    10.1547	    10.1547	    16.9525	     6.4621	    15.6097	     6.6299	    10.4065	     5.2872	
    -2.9373	    10.3226	     9.8190	     9.6512	    17.1204	     5.7907	    15.8615	     5.1193	     8.9798	     4.2801	
    -3.6926	     9.6512	     9.3155	     8.9798	    17.3721	     5.2872	    16.1133	     3.8605	     7.8049	     3.4409	
    -4.4479	     8.9798	     8.7280	     8.3923	    17.5400	     4.8676	    16.4490	     2.8534	     6.9656	     2.9373	
    -5.2872	     8.3084	     8.0566	     7.8049	    17.7917	     4.5319	    16.7007	     2.0981	     6.2943	     2.6016	
    -6.0425	     7.7209	     7.3853	     7.1335	    17.9596	     4.1122	    16.9525	     1.5106	     5.7907	     2.3499	
    -6.7139	     7.1335	     6.7139	     6.4621	    17.9596	     3.6087	    17.0364	     1.0071	     5.4550	     2.0981	
    -7.3013	     6.6299	     5.9586	     5.6229	    17.8757	     3.0212	    16.9525	     0.5035	     5.2032	     1.7624	
    -7.7209	     6.2103	     5.2032	     4.7836	    17.6239	     2.3499	    16.7007	     0.1678	     4.8676	     1.2589	
    -8.0566	     5.7907	     4.6158	     3.9444	    17.2043	     1.5945	    16.1972	    -0.2518	     4.6158	     0.5875	
    -8.2245	     5.5389	     4.0283	     3.1052	    16.6168	     0.7553	    15.4419	    -0.6714	     4.1962	    -0.3357	
    -8.2245	     5.2872	     3.6087	     2.3499	    15.8615	    -0.0839	    14.5187	    -1.0071	     3.8605	    -1.3428	
    -8.0566	     5.1193	     3.2730	     1.7624	    14.9384	    -0.7553	    13.5117	    -1.2589	     3.4409	    -2.4338	
    -7.7209	     5.0354	     3.0212	     1.4267	    13.9313	    -1.3428	    12.3367	    -1.4267	     3.1891	    -3.4409	
    -7.3013	     5.1193	     2.8534	     1.4267	    12.8403	    -1.5945	    10.9940	    -1.4267	     3.0212	    -4.3640	
    -6.7139	     5.2032	     2.6855	     1.7624	    11.6653	    -1.5945	     9.7351	    -1.2589	     3.0212	    -5.0354	
    -6.0425	     5.4550	     2.6016	     2.3499	    10.4904	    -1.3428	     8.3923	    -0.7553	     3.2730	    -5.3711	
    -5.2872	     5.7907	     2.5177	     3.2730	     9.2316	    -0.9232	     7.1335	    -0.1678	     3.6926	    -5.4550	
    -4.6158	     6.1264	     2.5177	     4.1962	     8.1406	    -0.2518	     5.8746	     0.5875	     4.3640	    -5.2032	
    -4.0283	     6.4621	     2.4338	     5.1193	     7.1335	     0.3357	     4.8676	     1.3428	     5.0354	    -4.7836	
    -3.6087	     6.7139	     2.3499	     5.8746	     6.3782	     0.9232	     4.1122	     2.0981	     5.7907	    -4.1122	
    -3.4409	     6.7978	     2.3499	     6.3782	     5.8746	     1.3428	     3.5248	     2.7695	     6.4621	    -3.3569	
    -3.4409	     6.8817	     2.3499	     6.6299	     5.5389	     1.5945	     3.3569	     3.3569	     7.1335	    -2.6016	
    -3.6087	     6.7978	     2.3499	     6.6299	     5.5389	     1.6785	     3.2730	     3.8605	     7.7209	    -1.6785	
    -3.7766	     6.7139	     2.3499	     6.4621	     5.6229	     1.5945	     3.4409	     4.3640	     8.3084	    -0.7553	
    -4.0283	     6.6299	     2.4338	     6.2943	     5.8746	     1.5945	     3.7766	     4.7836	     8.8959	     0.1678	
    -4.1962	     6.5460	     2.4338	     6.1264	     6.1264	     1.5106	     4.0283	     5.2872	     9.4833	     1.0071	
    -4.1962	     6.4621	     2.5177	     6.0425	     6.3782	     1.5945	     4.3640	     5.7068	     9.9869	     1.7624	
    -4.1122	     6.4621	     2.6855	     6.1264	     6.6299	     1.6785	     4.6997	     6.1264	    10.4065	     2.3499	
    -3.7766	     6.5460	     2.8534	     6.4621	     6.8817	     1.9302	     4.9515	     6.4621	    10.7422	     2.6855	
    -3.3569	     6.7978	     3.0212	     7.0496	     7.0496	     2.3499	     5.2032	     6.7978	    10.9100	     2.9373	
    -2.6855	     7.0496	     3.2730	     7.8049	     7.2174	     2.8534	     5.4550	     7.0496	    10.9940	     2.9373	
    -1.9302	     7.4692	     3.5248	     8.6441	     7.3013	     3.3569	     5.6229	     7.1335	    10.9940	     2.7695	
    -1.1749	     7.8888	     3.7766	     9.5673	     7.3013	     3.8605	     5.7068	     7.0496	    10.7422	     2.4338	
    -0.4196	     8.3084	     4.0283	    10.4065	     7.3013	     4.3640	     5.7907	     6.8817	    10.3226	     1.9302	
     0.3357	     8.7280	     4.3640	    11.2457	     7.3013	     4.8676	     5.9586	     6.5460	     9.8190	     1.3428	
     1.0910	     9.1476	     4.6158	    12.0010	     7.3853	     5.3711	     6.0425	     6.2943	     9.3155	     0.6714	
     1.7624	     9.5673	     4.9515	    12.7563	     7.6370	     5.7907	     6.2943	     6.0425	     8.8959	     0.2518	
     2.5177	    10.0708	     5.3711	    13.4277	     7.9727	     6.2943	     6.6299	     6.1264	     8.5602	    -0.0839	
     3.1052	    10.4904	     5.7907	    14.0152	     8.4763	     6.7978	     7.0496	     6.3782	     8.5602	    -0.1678	
     3.6926	    10.9940	     6.2943	    14.6027	     9.1476	     7.3013	     7.6370	     6.7978	     8.8120	    -0.0839	
     4.1962	    11.4975	     6.7139	    15.0223	     9.9030	     7.8888	     8.3923	     7.4692	     9.2316	     0.1678	
     4.6158	    12.0010	     7.3013	    15.3580	    10.8261	     8.3923	     9.1476	     8.1406	     9.8190	     0.6714	
     5.0354	    12.5046	     7.8049	    15.6937	    11.9171	     8.9798	    10.1547	     8.9798	    10.4904	     1.2589	
     5.3711	    13.0081	     8.3923	    16.1133	    13.0081	     9.5673	    11.1618	     9.8190	    11.2457	     2.0142	
     5.7068	    13.5117	     8.8959	    16.6168	    14.0991	    10.3226	    12.1689	    10.5743	    12.0010	     2.6855	
     6.2103	    14.0152	     9.3994	    17.2043	    15.0223	    11.0779	    13.1760	    11.2457	    12.6724	     3.3569	
     6.7139	    14.5187	     9.7351	    17.8757	    15.8615	    11.9171	    13.9313	    11.8332	    13.0920	     3.8605	
     7.3013	    14.8544	     9.9869	    18.6310	    16.3651	    12.6724	    14.4348	    12.1689	    13.3438	     4.1962	
     7.9727	    15.1901	    10.1547	    19.5541	    16.6168	    13.3438	    14.6866	    12.2528	    13.2599	     4.2801	
     8.7280	    15.3580	    10.0708	    20.4773	    16.5329	    14.0152	    14.6027	    12.0850	    13.0081	     4.0283	
     9.4833	    15.5258	     9.9030	    21.4005	    16.1133	    14.6027	    14.1830	    11.8332	    12.6724	     3.6926	
    10.1547	    15.5258	     9.6512	    22.4075	    15.4419	    15.1062	    13.4277	    11.5814	    12.3367	     3.1052	
    10.9100	    15.4419	     9.3155	    23.3307	    14.5187	    15.6097	    12.5046	    11.2457	    12.0850	     2.5177	
    11.4975	    15.3580	     8.8120	    24.2538	    13.5117	    16.0294	    11.4136	    11.0779	    12.0850	     1.9302	
    12.0010	    15.1901	     8.3084	    25.0092	    12.3367	    16.4490	    10.1547	    10.9940	    12.2528	     1.5106	
    12.3367	    14.9384	     7.7209	    25.6805	    11.2457	    16.7847	     8.9798	    10.9940	    12.5046	     1.1749	
    12.5885	    14.6866	     7.2174	    26.1841	    10.2386	    17.1204	     7.8888	    11.0779	    12.8403	     1.0071	
    12.7563	    14.4348	     6.7139	    26.5198	     9.4833	    17.2882	     6.8817	    11.2457	    13.2599	     1.0910	
    12.8403	    14.1830	     6.3782	    26.7715	     8.8959	    17.4561	     6.2103	    11.5814	    13.6795	     1.3428	
    12.8403	    14.0152	     6.1264	    26.9394	     8.5602	    17.6239	     5.7907	    11.9171	    14.1830	     1.8463	
    12.7563	    13.9313	     5.9586	    27.0233	     8.5602	    17.7078	     5.7068	    12.4207	    14.6866	     2.5177	
    12.6724	    13.8474	     6.0425	    27.2751	     8.8120	    17.8757	     5.8746	    12.9242	    15.1901	     3.2730	
    12.5046	    13.9313	     6.2103	    27.5269	     9.2316	    17.9596	     6.2943	    13.5117	    15.7776	     4.1962	
    12.3367	    14.0152	     6.5460	    27.9465	     9.8190	    18.2114	     6.8817	    14.0152	    16.1972	     5.0354	
    12.0850	    14.0991	     6.8817	    28.5339	    10.4065	    18.3792	     7.6370	    14.5187	    16.6168	     5.7907	
    11.8332	    14.1830	     7.3013	    29.0375	    10.9940	    18.6310	     8.3084	    14.9384	    16.8686	     6.3782	
    11.4975	    14.1830	     7.5531	    29.6249	    11.3297	    18.7988	     8.8120	    15.1901	    16.8686	     6.7978	
    11.0779	    14.1830	     7.7209	    30.1285	    11.4136	    18.8828	     9.0637	    15.3580	    16.7847	     6.8817	
    10.6583	    14.0152	     7.6370	    30.4642	    11.2457	    18.7988	     8.9798	    15.3580	    16.5329	     6.7139	
    10.2386	    13.7634	     7.4692	    30.7159	    10.7422	    18.6310	     8.6441	    15.3580	    16.1972	     6.2943	
     9.8190	    13.5117	     7.2174	    30.7999	    10.0708	    18.2953	     8.1406	    15.2740	    15.7776	     5.7068	
     9.5673	    13.3438	     6.8817	    30.7159	     9.3994	    17.9596	     7.5531	    15.1062	    15.3580	     4.9515	
     9.3994	    13.1760	     6.7139	    30.4642	     8.8959	    17.5400	     7.1335	    14.9384	    15.0223	     4.1962	
     9.3994	    13.0920	     6.5460	    30.0446	     8.7280	    17.0364	     6.9656	    14.8544	    14.7705	     3.4409	
     9.4833	    13.0920	     6.4621	    29.5410	     8.7280	    16.6168	     6.9656	    14.6866	    14.6027	     2.7695	
     9.6512	    13.2599	     6.5460	    28.8696	     9.1476	    16.1972	     7.3853	    14.6027	    14.6027	     2.2659	
     9.9030	    13.4277	     6.7139	    28.1143	     9.8190	    15.8615	     7.9727	    14.4348	    14.6027	     2.0142	
    10.3226	    13.7634	     6.9656	    27.4429	    10.6583	    15.6097	     8.8959	    14.3509	    14.7705	     2.0142	
    10.8261	    14.1830	     7.3853	    26.8555	    11.7493	    15.4419	    10.0708	    14.2670	    15.1062	     2.2659	
    11.3297	    14.6866	     7.8888	    26.4359	    12.9242	    15.4419	    11.3297	    14.2670	    15.5258	     2.7695	
    11.9171	    15.2740	     8.4763	    26.1841	    14.2670	    15.6097	    12.8403	    14.2670	    16.0294	     3.5248	
    12.5885	    15.9454	     9.1476	    26.1841	    15.7776	    15.9454	    14.3509	    14.5187	    16.7007	     4.5319	
    13.2599	    16.6168	     9.8190	    26.3519	    17.2882	    16.4490	    16.0294	    14.9384	    17.4561	     5.7068	
    13.9313	    17.2882	    10.5743	    26.7715	    18.7988	    16.9525	    17.6239	    15.5258	    18.2953	     6.8817	
    14.5187	    17.8757	    11.2457	    27.2751	    20.3094	    17.6239	    19.2184	    16.1972	    19.1345	     8.1406	
    15.1062	    18.4631	    11.9171	    27.8625	    21.7361	    18.2114	    20.6451	    16.9525	    19.9738	     9.3155	
    15.6937	    18.9667	    12.5046	    28.4500	    22.8271	    18.7149	    21.8201	    17.6239	    20.6451	    10.2386	
    16.2811	    19.4702	    13.0081	    29.0375	    23.6664	    19.2184	    22.7432	    18.2114	    21.1487	    10.9100	
    16.8686	    19.8898	    13.3438	    29.7089	    24.0860	    19.6381	    23.2468	    18.6310	    21.4005	    11.3297	
    17.4561	    20.2255	    13.5956	    30.2963	    24.1699	    20.0577	    23.3307	    18.7988	    21.4005	    11.3297	
    18.0435	    20.4773	    13.6795	    30.8838	    23.9182	    20.3094	    23.1628	    18.7988	    21.1487	    10.9940	
    18.6310	    20.6451	    13.5956	    31.3873	    23.3307	    20.5612	    22.5754	    18.6310	    20.6451	    10.3226	
    19.0506	    20.7291	    13.5117	    31.8069	    22.4915	    20.6451	    21.8201	    18.2953	    19.8898	     9.3994	
    19.5541	    20.8130	    13.3438	    32.1426	    21.6522	    20.5612	    20.8969	    17.8757	    19.1345	     8.3084	
    19.8898	    20.8130	    13.1760	    32.4783	    20.7291	    20.5612	    19.9738	    17.4561	    18.3792	     7.3853	
    20.3094	    20.8969	    13.0081	    32.8140	    19.8898	    20.4773	    19.1345	    17.1204	    17.7078	     6.5460	
    20.7291	    20.9808	    12.8403	    33.1497	    19.1345	    20.4773	    18.2953	    16.8686	    17.2882	     5.9586	
    21.1487	    21.1487	    12.8403	    33.6533	    18.6310	    20.5612	    17.7078	    16.7847	    17.2043	     5.7907	
    21.7361	    21.4844	    12.9242	    34.1568	    18.2953	    20.8130	    17.3721	    16.9525	    17.3721	     5.8746	
    22.3236	    21.9040	    13.1760	    34.6603	    18.2953	    21.2326	    17.2882	    17.2882	    17.7917	     6.3782	
    22.9950	    22.5754	    13.5956	    34.9960	    18.5471	    21.6522	    17.4561	    17.7917	    18.4631	     7.1335	
    23.5825	    23.2468	    14.0991	    35.1639	    18.9667	    21.9879	    17.9596	    18.4631	    19.2184	     8.0566	
    24.0860	    24.0860	    14.7705	    35.1639	    19.5541	    22.3236	    18.5471	    19.2184	    20.1416	     9.0637	
    24.5056	    24.8413	    15.4419	    34.9121	    20.3094	    22.5754	    19.3024	    19.9738	    21.0648	    10.0708	
    24.8413	    25.6805	    16.1133	    34.4925	    21.0648	    22.6593	    20.0577	    20.8130	    21.9879	    11.0779	
    25.1770	    26.6037	    16.8686	    33.9890	    21.8201	    22.7432	    20.8969	    21.6522	    22.9111	    12.0010	
    25.5127	    27.5269	    17.6239	    33.5693	    22.6593	    22.8271	    21.8201	    22.5754	    23.8342	    12.7563	
    25.9323	    28.5339	    18.5471	    33.2336	    23.4985	    23.0789	    22.6593	    23.5825	    24.6735	    13.4277	
    26.4359	    29.6249	    19.5541	    33.0658	    24.2538	    23.3307	    23.4985	    24.5056	    25.3448	    13.9313	
    27.0233	    30.7999	    20.5612	    32.9819	    25.0092	    23.6664	    24.3378	    25.4288	    25.9323	    14.1830	
    27.7786	    31.8909	    21.6522	    33.2336	    25.6805	    24.0860	    25.0092	    26.1841	    26.3519	    14.1830	
    28.6179	    32.9819	    22.5754	    33.5693	    26.1841	    24.5895	    25.5127	    26.7715	    26.5198	    14.0991	
    29.3732	    33.9050	    23.4146	    34.0729	    26.5198	    25.0931	    25.9323	    27.1912	    26.5198	    13.7634	
    30.1285	    34.5764	    24.0860	    34.6603	    26.6876	    25.6805	    26.1002	    27.5269	    26.2680	    13.3438	
    30.6320	    34.9960	    24.4217	    35.3317	    26.6037	    26.1841	    26.0162	    27.6108	    26.0162	    12.8403	
    30.8838	    35.0800	    24.5056	    36.0031	    26.4359	    26.6876	    25.8484	    27.6947	    25.6805	    12.4207	
    30.9677	    34.9121	    24.4217	    36.6745	    26.1002	    27.1072	    25.5127	    27.6947	    25.4288	    12.0850	
    30.7159	    34.4925	    24.1699	    37.2620	    25.7645	    27.3590	    25.0931	    27.6947	    25.1770	    11.8332	
    30.2124	    33.8211	    23.7503	    37.6816	    25.4288	    27.6108	    24.6735	    27.7786	    25.1770	    11.8332	
    29.4571	    33.1497	    23.2468	    37.9333	    25.2609	    27.6947	    24.3378	    27.9465	    25.2609	    12.0010	
    28.6179	    32.3944	    22.7432	    38.1012	    25.1770	    27.7786	    24.2538	    28.1982	    25.5966	    12.5046	
    27.7786	    31.7230	    22.4075	    38.0173	    25.2609	    27.6947	    24.2538	    28.5339	    26.1002	    13.2599	
    26.8555	    31.1356	    22.0718	    37.7655	    25.4288	    27.6108	    24.4217	    29.0375	    26.7715	    14.1830	
    25.9323	    30.6320	    21.8201	    37.3459	    25.7645	    27.4429	    24.7574	    29.5410	    27.5269	    15.2740	
    25.0092	    30.2963	    21.7361	    36.5906	    26.1002	    27.1912	    25.0931	    29.9606	    28.2822	    16.3651	
    24.1699	    29.9606	    21.5683	    35.6674	    26.1841	    26.6876	    25.3448	    30.2124	    28.8696	    17.2882	
    23.2468	    29.7089	    21.3165	    34.4086	    26.1841	    26.1002	    25.3448	    30.3802	    29.2892	    18.1274	
    22.4075	    29.3732	    21.0648	    33.0658	    25.9323	    25.4288	    25.1770	    30.2963	    29.5410	    18.6310	
    21.5683	    29.0375	    20.7291	    31.7230	    25.5966	    24.5895	    24.7574	    30.1285	    29.5410	    18.8828	
    20.8130	    28.7857	    20.3934	    30.3802	    25.0092	    23.8342	    24.0860	    29.8767	    29.5410	    18.8828	
    20.2255	    28.5339	    20.0577	    29.1214	    24.4217	    23.0789	    23.3307	    29.5410	    29.3732	    18.7149	
    19.8898	    28.2822	    19.8898	    28.1982	    23.7503	    22.4915	    22.5754	    29.3732	    29.2892	    18.3792	
    19.8059	    28.1982	    19.7220	    27.5269	    22.9950	    21.9879	    21.7361	    29.2053	    29.1214	    18.0435	
    19.9738	    28.1143	    19.6381	    27.1072	    22.4075	    21.7361	    20.9808	    29.1214	    29.1214	    17.7078	
    20.2255	    28.1982	    19.6381	    26.8555	    21.7361	    21.5683	    20.2255	    29.0375	    29.0375	    17.2882	
    20.6451	    28.1982	    19.6381	    26.7715	    21.2326	    21.4844	    19.6381	    28.8696	    28.9536	    16.8686	
    21.0648	    28.2822	    19.6381	    26.7715	    20.8130	    21.4844	    19.2184	    28.6179	    28.7857	    16.4490	
    21.4005	    28.2822	    19.5541	    26.8555	    20.4773	    21.5683	    18.8828	    28.4500	    28.5339	    16.1133	
    21.6522	    28.2822	    19.4702	    27.0233	    20.2255	    21.6522	    18.7149	    28.1982	    28.4500	    15.7776	
    21.8201	    28.1982	    19.3024	    27.1912	    20.1416	    21.8201	    18.6310	    28.1143	    28.3661	    15.6937	
    21.8201	    28.0304	    19.0506	    27.4429	    20.1416	    21.9879	    18.6310	    28.1982	    28.3661	    15.6937	
[Epoch Header]
[Trial Type]	13
[Accept]	1
[Correct]	0
[RT]	 0.000
[Resp]	0
[Epoch Data]
   -21.8201	   -20.8130	   -14.0991	   -28.5339	   -15.0223	   -23.1628	   -13.8474	   -20.3094	   -21.1487	   -15.3580	
   -21.4844	   -20.8969	   -14.3509	   -27.1072	   -15.2740	   -22.2397	   -13.9313	   -19.5541	   -20.8969	   -15.2740	
   -21.0648	   -21.1487	   -14.6027	   -25.9323	   -15.6937	   -21.4005	   -14.2670	   -19.0506	   -20.8130	   -15.3580	
   -20.8130	   -21.4844	   -15.0223	   -24.9252	   -16.1133	   -20.7291	   -14.6866	   -18.7149	   -20.8969	   -15.6937	
   -20.6451	   -22.0718	   -15.5258	   -24.2538	   -16.7007	   -20.3934	   -15.2740	   -18.6310	   -21.2326	   -16.2811	
   -20.6451	   -22.7432	   -16.1972	   -23.8342	   -17.2882	   -20.2255	   -15.9454	   -18.8828	   -21.8201	   -17.1204	
   -20.8130	   -23.4985	   -17.1204	   -23.6664	   -18.0435	   -20.3934	   -16.7847	   -19.3024	   -22.5754	   -18.1274	
   -21.2326	   -24.4217	   -18.2114	   -23.6664	   -18.8828	   -20.6451	   -17.7917	   -19.9738	   -23.4985	   -19.3024	
   -21.8201	   -25.5127	   -19.3863	   -23.7503	   -19.8898	   -21.1487	   -18.8828	   -20.7291	   -24.4217	   -20.4773	
   -22.5754	   -26.6876	   -20.8130	   -23.9182	   -21.0648	   -21.8201	   -20.2255	   -21.5683	   -25.3448	   -21.5683	
   -23.4146	   -27.8625	   -22.2397	   -24.1699	   -22.2397	   -22.5754	   -21.4844	   -22.2397	   -26.1002	   -22.4915	
   -24.2538	   -29.0375	   -23.7503	   -24.4217	   -23.3307	   -23.2468	   -22.6593	   -22.8271	   -26.6037	   -23.1628	
   -25.0092	   -30.0446	   -25.0931	   -24.5895	   -24.3378	   -23.8342	   -23.7503	   -23.1628	   -26.8555	   -23.5825	
   -25.6805	   -30.8838	   -26.2680	   -24.6735	   -25.0931	   -24.3378	   -24.4217	   -23.3307	   -26.8555	   -23.5825	
   -26.1002	   -31.4713	   -27.2751	   -24.5895	   -25.5127	   -24.5895	   -24.8413	   -23.1628	   -26.5198	   -23.3307	
   -26.3519	   -31.8069	   -27.8625	   -24.3378	   -25.6805	   -24.6735	   -24.9252	   -22.7432	   -26.0162	   -22.8271	
   -26.4359	   -31.8909	   -28.2822	   -24.0021	   -25.5127	   -24.5895	   -24.7574	   -22.0718	   -25.2609	   -22.1558	
   -26.1841	   -31.7230	   -28.3661	   -23.4146	   -25.1770	   -24.3378	   -24.2538	   -21.3165	   -24.4217	   -21.3165	
   -25.8484	   -31.3873	   -28.1982	   -22.6593	   -24.5895	   -24.0021	   -23.5825	   -20.4773	   -23.6664	   -20.5612	
   -25.3448	   -30.8838	   -27.8625	   -21.7361	   -23.8342	   -23.4985	   -22.8271	   -19.6381	   -22.8271	   -19.8059	
   -24.6735	   -30.2124	   -27.4429	   -20.5612	   -23.0789	   -22.8271	   -21.9879	   -18.8828	   -22.2397	   -19.2184	
   -23.9182	   -29.6249	   -26.8555	   -19.3024	   -22.3236	   -21.9879	   -21.1487	   -18.2114	   -21.7361	   -18.8828	
   -23.1628	   -28.9536	   -26.1841	   -17.8757	   -21.7361	   -21.0648	   -20.4773	   -17.7078	   -21.4005	   -18.6310	
   -22.4075	   -28.2822	   -25.5127	   -16.4490	   -21.1487	   -20.0577	   -19.8898	   -17.3721	   -21.2326	   -18.7149	
   -21.7361	   -27.6947	   -24.8413	   -14.9384	   -20.8130	   -19.0506	   -19.5541	   -17.1204	   -21.2326	   -18.8828	
   -21.1487	   -27.1912	   -24.3378	   -13.5956	   -20.5612	   -18.0435	   -19.3863	   -17.1204	   -21.3165	   -19.1345	
   -20.6451	   -26.7715	   -23.8342	   -12.4207	   -20.4773	   -17.2043	   -19.3024	   -17.2043	   -21.4844	   -19.4702	
   -20.2255	   -26.4359	   -23.3307	   -11.4136	   -20.3934	   -16.5329	   -19.3024	   -17.5400	   -21.7361	   -19.8898	
   -19.8898	   -26.1841	   -22.9111	   -10.7422	   -20.3094	   -16.0294	   -19.3024	   -17.8757	   -22.0718	   -20.2255	
   -19.6381	   -25.9323	   -22.4915	   -10.3226	   -20.2255	   -15.6937	   -19.3024	   -18.2953	   -22.3236	   -20.3934	
   -19.4702	   -25.7645	   -22.0718	   -10.1547	   -20.0577	   -15.6097	   -19.1345	   -18.6310	   -22.4915	   -20.5612	
   -19.3863	   -25.5966	   -21.5683	   -10.2386	   -19.8059	   -15.6937	   -18.8828	   -18.9667	   -22.5754	   -20.4773	
   -19.3024	   -25.4288	   -21.1487	   -10.5743	   -19.3863	   -15.9454	   -18.5471	   -19.2184	   -22.5754	   -20.2255	
   -19.3024	   -25.2609	   -20.5612	   -10.9100	   -18.7988	   -16.2811	   -17.9596	   -19.3024	   -22.4915	   -19.8059	
   -19.1345	   -25.0931	   -19.9738	   -11.4136	   -18.0435	   -16.6168	   -17.1204	   -19.3863	   -22.3236	   -19.2184	
   -18.9667	   -24.7574	   -19.3024	   -11.8332	   -17.1204	   -16.9525	   -16.1972	   -19.3024	   -22.0718	   -18.5471	
   -18.7149	   -24.2538	   -18.5471	   -12.1689	   -15.9454	   -17.2043	   -15.0223	   -19.1345	   -21.7361	   -17.8757	
   -18.5471	   -23.7503	   -17.7078	   -12.5046	   -14.7705	   -17.4561	   -13.8474	   -18.9667	   -21.4844	   -17.2043	
   -18.2953	   -23.1628	   -16.8686	   -12.8403	   -13.6795	   -17.7078	   -12.7563	   -18.8828	   -21.3165	   -16.7007	
   -18.1274	   -22.5754	   -16.1972	   -13.0920	   -12.6724	   -17.8757	   -11.7493	   -18.8828	   -21.2326	   -16.4490	
   -18.0435	   -22.0718	   -15.5258	   -13.3438	   -11.8332	   -18.1274	   -10.9100	   -18.9667	   -21.2326	   -16.5329	
   -17.9596	   -21.5683	   -14.9384	   -13.6795	   -11.1618	   -18.2953	   -10.3226	   -19.2184	   -21.4844	   -16.7847	
   -17.8757	   -20.9808	   -14.4348	   -13.9313	   -10.7422	   -18.4631	    -9.9869	   -19.5541	   -21.9040	   -17.3721	
   -17.6239	   -20.3934	   -14.0152	   -14.1830	   -10.4904	   -18.6310	    -9.8190	   -19.8898	   -22.3236	   -18.0435	
   -17.2043	   -19.8059	   -13.5117	   -14.4348	   -10.4904	   -18.7988	    -9.8190	   -20.3094	   -22.9111	   -18.7149	
   -16.7007	   -19.2184	   -13.1760	   -14.6027	   -10.5743	   -18.8828	   -10.0708	   -20.6451	   -23.4146	   -19.4702	
   -16.1972	   -18.7149	   -12.8403	   -14.7705	   -10.8261	   -19.0506	   -10.3226	   -20.9808	   -23.9182	   -20.0577	
   -15.6097	   -18.2953	   -12.5885	   -14.8544	   -11.1618	   -19.1345	   -10.7422	   -21.1487	   -24.2538	   -20.5612	
   -15.0223	   -17.9596	   -12.4207	   -14.9384	   -11.5814	   -19.3024	   -11.1618	   -21.2326	   -24.5056	   -20.9808	
   -14.4348	   -17.7078	   -12.2528	   -15.0223	   -12.0010	   -19.5541	   -11.5814	   -21.1487	   -24.5056	   -21.0648	
   -13.9313	   -17.6239	   -12.2528	   -15.0223	   -12.3367	   -19.6381	   -11.9171	   -20.8969	   -24.3378	   -20.9808	
   -13.5117	   -17.7078	   -12.4207	   -15.0223	   -12.6724	   -19.8059	   -12.1689	   -20.5612	   -23.9182	   -20.7291	
   -13.3438	   -17.8757	   -12.6724	   -15.0223	   -13.0081	   -19.8898	   -12.4207	   -20.0577	   -23.3307	   -20.1416	
   -13.3438	   -18.2114	   -13.1760	   -15.0223	   -13.2599	   -19.8898	   -12.5046	   -19.4702	   -22.5754	   -19.4702	
   -13.5956	   -18.7149	   -13.6795	   -15.0223	   -13.4277	   -19.8898	   -12.5885	   -18.8828	   -21.7361	   -18.7149	
   -14.0991	   -19.3863	   -14.3509	   -15.0223	   -13.5956	   -19.8059	   -12.5885	   -18.2953	   -20.8130	   -17.8757	
   -14.7705	   -20.0577	   -15.0223	   -15.0223	   -13.6795	   -19.6381	   -12.4207	   -17.7917	   -19.8898	   -17.0364	
   -15.6097	   -20.8969	   -15.6937	   -15.0223	   -13.6795	   -19.3863	   -12.3367	   -17.3721	   -19.1345	   -16.2811	
   -16.6168	   -21.8201	   -16.3651	   -15.1062	   -13.6795	   -19.1345	   -12.2528	   -17.0364	   -18.4631	   -15.6937	
   -17.6239	   -22.7432	   -17.1204	   -15.1901	   -13.6795	   -18.9667	   -12.1689	   -16.9525	   -17.9596	   -15.2740	
   -18.7149	   -23.6664	   -17.7917	   -15.4419	   -13.7634	   -18.7988	   -12.1689	   -17.0364	   -17.7078	   -15.1901	
   -19.7220	   -24.5056	   -18.4631	   -15.7776	   -13.8474	   -18.7988	   -12.2528	   -17.2882	   -17.6239	   -15.3580	
   -20.7291	   -25.2609	   -18.9667	   -16.3651	   -14.0991	   -18.9667	   -12.5046	   -17.7078	   -17.8757	   -15.8615	
   -21.5683	   -25.9323	   -19.4702	   -17.1204	   -14.3509	   -19.2184	   -12.8403	   -18.2114	   -18.2953	   -16.5329	
   -22.2397	   -26.3519	   -19.7220	   -17.9596	   -14.6866	   -19.5541	   -13.1760	   -18.7988	   -18.8828	   -17.3721	
   -22.8271	   -26.6037	   -19.8898	   -18.8828	   -15.1062	   -19.9738	   -13.5956	   -19.4702	   -19.5541	   -18.2953	
   -23.0789	   -26.6876	   -19.8898	   -19.8059	   -15.4419	   -20.3094	   -14.0152	   -19.9738	   -20.2255	   -19.2184	
   -23.1628	   -26.5198	   -19.7220	   -20.4773	   -15.6097	   -20.5612	   -14.2670	   -20.3934	   -20.8130	   -20.0577	
   -22.9111	   -26.1841	   -19.3024	   -20.9808	   -15.6937	   -20.7291	   -14.4348	   -20.6451	   -21.2326	   -20.6451	
   -22.3236	   -25.6805	   -18.7149	   -21.2326	   -15.6097	   -20.5612	   -14.3509	   -20.5612	   -21.4005	   -21.0648	
   -21.5683	   -24.9252	   -18.0435	   -21.1487	   -15.2740	   -20.3094	   -14.0152	   -20.3094	   -21.3165	   -21.1487	
   -20.4773	   -23.9182	   -17.1204	   -20.8130	   -14.6866	   -19.8898	   -13.5117	   -19.7220	   -20.9808	   -20.8969	
   -19.0506	   -22.6593	   -16.0294	   -20.3094	   -13.8474	   -19.3024	   -12.6724	   -18.7988	   -20.4773	   -20.4773	
   -17.5400	   -21.1487	   -14.8544	   -19.7220	   -12.7563	   -18.6310	   -11.5814	   -17.7917	   -19.7220	   -19.8059	
   -15.7776	   -19.5541	   -13.5956	   -18.9667	   -11.5814	   -17.8757	   -10.4065	   -16.6168	   -18.8828	   -18.9667	
   -14.0152	   -17.8757	   -12.3367	   -18.1274	   -10.3226	   -17.1204	    -9.1476	   -15.3580	   -17.9596	   -18.1274	
   -12.2528	   -16.1133	   -11.1618	   -17.3721	    -9.0637	   -16.4490	    -7.8888	   -14.0152	   -17.1204	   -17.2882	
   -10.6583	   -14.5187	   -10.0708	   -16.6168	    -7.8888	   -15.7776	    -6.7978	   -12.7563	   -16.1972	   -16.5329	
    -9.2316	   -13.0920	    -9.1476	   -15.9454	    -6.9656	   -15.1062	    -5.9586	   -11.5814	   -15.4419	   -15.8615	
    -7.9727	   -11.9171	    -8.3923	   -15.2740	    -6.3782	   -14.4348	    -5.4550	   -10.4904	   -14.7705	   -15.2740	
    -6.7978	   -10.9100	    -7.8049	   -14.6027	    -6.0425	   -13.8474	    -5.2032	    -9.5673	   -14.1830	   -15.0223	
    -5.7907	   -10.0708	    -7.4692	   -13.8474	    -6.0425	   -13.1760	    -5.3711	    -8.8959	   -13.8474	   -14.8544	
    -4.9515	    -9.4833	    -7.2174	   -13.0081	    -6.4621	   -12.4207	    -5.9586	    -8.4763	   -13.6795	   -14.9384	
    -4.2801	    -9.0637	    -7.1335	   -12.0010	    -7.1335	   -11.5814	    -6.7978	    -8.3084	   -13.6795	   -15.1901	
    -3.6926	    -8.8120	    -7.2174	   -10.9100	    -8.0566	   -10.6583	    -7.9727	    -8.3084	   -13.7634	   -15.5258	
    -3.3569	    -8.7280	    -7.4692	    -9.6512	    -9.2316	    -9.6512	    -9.2316	    -8.5602	   -14.0152	   -15.8615	
    -3.1052	    -8.8120	    -7.8049	    -8.3923	   -10.5743	    -8.5602	   -10.6583	    -8.7280	   -14.1830	   -16.1972	
    -3.1052	    -8.9798	    -8.1406	    -7.2174	   -11.8332	    -7.6370	   -12.0010	    -8.8959	   -14.2670	   -16.5329	
    -3.1891	    -9.3155	    -8.6441	    -6.2103	   -13.1760	    -6.7139	   -13.3438	    -8.8959	   -14.2670	   -16.7007	
    -3.4409	    -9.6512	    -9.1476	    -5.4550	   -14.3509	    -6.0425	   -14.5187	    -8.7280	   -14.0991	   -16.7847	
    -3.6926	   -10.0708	    -9.6512	    -5.0354	   -15.2740	    -5.5389	   -15.3580	    -8.3923	   -13.7634	   -16.6168	
    -3.9444	   -10.4065	    -9.9869	    -4.8676	   -16.0294	    -5.2872	   -16.0294	    -7.9727	   -13.3438	   -16.2811	
    -4.1962	   -10.6583	   -10.1547	    -5.2032	   -16.3651	    -5.2872	   -16.2811	    -7.5531	   -12.7563	   -15.7776	
    -4.4479	   -10.7422	   -10.1547	    -5.9586	   -16.4490	    -5.5389	   -16.2811	    -7.1335	   -12.1689	   -15.0223	
    -4.7836	   -10.8261	   -10.0708	    -7.1335	   -16.1972	    -6.1264	   -15.9454	    -6.7978	   -11.4975	   -14.1830	
    -5.0354	   -10.8261	    -9.8190	    -8.6441	   -15.7776	    -6.8817	   -15.5258	    -6.5460	   -10.8261	   -13.1760	
    -5.3711	   -10.7422	    -9.4833	   -10.2386	   -15.1062	    -7.7209	   -14.8544	    -6.4621	   -10.1547	   -12.0850	
    -5.7068	   -10.5743	    -9.1476	   -11.8332	   -14.2670	    -8.5602	   -14.0991	    -6.2943	    -9.4833	   -10.9100	
    -5.9586	   -10.4065	    -8.7280	   -13.1760	   -13.4277	    -9.3155	   -13.3438	    -6.2103	    -8.8959	    -9.7351	
    -6.2103	   -10.1547	    -8.2245	   -14.1830	   -12.5885	    -9.9030	   -12.6724	    -6.1264	    -8.3084	    -8.6441	
    -6.4621	    -9.9030	    -7.8049	   -14.9384	   -11.7493	   -10.3226	   -12.0010	    -6.1264	    -7.8049	    -7.7209	
    -6.7139	    -9.8190	    -7.4692	   -15.2740	   -11.1618	   -10.4904	   -11.4975	    -6.0425	    -7.3013	    -6.9656	
    -6.9656	    -9.7351	    -7.2174	   -15.4419	   -10.7422	   -10.4904	   -11.1618	    -5.9586	    -6.9656	    -6.4621	
    -7.2174	    -9.8190	    -7.1335	   -15.4419	   -10.6583	   -10.3226	   -11.0779	    -5.9586	    -6.7978	    -6.2103	
    -7.6370	   -10.0708	    -7.2174	   -15.2740	   -10.9100	   -10.0708	   -11.3297	    -5.9586	    -6.7978	    -6.3782	
    -8.1406	   -10.4904	    -7.4692	   -15.1062	   -11.4136	    -9.9030	   -11.7493	    -6.0425	    -6.8817	    -6.7978	
    -8.7280	   -11.0779	    -7.9727	   -15.0223	   -12.1689	    -9.7351	   -12.4207	    -6.1264	    -7.1335	    -7.3853	
    -9.4833	   -11.9171	    -8.5602	   -14.9384	   -13.0920	    -9.6512	   -13.1760	    -6.2943	    -7.4692	    -8.2245	
   -10.1547	   -12.7563	    -9.2316	   -14.7705	   -14.0152	    -9.6512	   -14.0152	    -6.4621	    -7.8888	    -9.0637	
   -10.9100	   -13.5956	    -9.9869	   -14.6866	   -14.9384	    -9.6512	   -14.6866	    -6.6299	    -8.2245	    -9.8190	
   -11.6653	   -14.4348	   -10.6583	   -14.4348	   -15.6097	    -9.6512	   -15.1901	    -6.7139	    -8.4763	   -10.4065	
   -12.2528	   -15.1062	   -11.2457	   -14.0991	   -16.1133	    -9.4833	   -15.5258	    -6.7139	    -8.5602	   -10.8261	
   -12.7563	   -15.6937	   -11.7493	   -13.5956	   -16.1972	    -9.2316	   -15.4419	    -6.6299	    -8.5602	   -10.9940	
   -13.0920	   -16.1133	   -12.1689	   -13.0081	   -16.0294	    -8.8120	   -15.1062	    -6.4621	    -8.3923	   -10.9100	
   -13.3438	   -16.2811	   -12.3367	   -12.2528	   -15.6097	    -8.2245	   -14.6027	    -6.2103	    -8.1406	   -10.5743	
   -13.4277	   -16.3651	   -12.4207	   -11.4136	   -14.9384	    -7.6370	   -13.8474	    -5.9586	    -7.8888	   -10.2386	
   -13.4277	   -16.2811	   -12.4207	   -10.4904	   -14.1830	    -6.8817	   -13.0920	    -5.7068	    -7.5531	    -9.8190	
   -13.1760	   -16.0294	   -12.2528	    -9.4833	   -13.4277	    -6.2103	   -12.2528	    -5.5389	    -7.2174	    -9.3994	
   -12.6724	   -15.6097	   -12.0850	    -8.3923	   -12.7563	    -5.4550	   -11.5814	    -5.2872	    -7.0496	    -9.1476	
   -12.0850	   -15.1901	   -11.9171	    -7.2174	   -12.1689	    -4.6158	   -10.9940	    -5.1193	    -6.8817	    -8.9798	
   -11.3297	   -14.6866	   -11.7493	    -5.8746	   -11.8332	    -3.8605	   -10.5743	    -4.9515	    -6.8817	    -8.9798	
   -10.4904	   -14.1830	   -11.4975	    -4.6158	   -11.5814	    -3.0212	   -10.4065	    -4.7836	    -6.9656	    -9.1476	
    -9.5673	   -13.6795	   -11.3297	    -3.1891	   -11.6653	    -2.1820	   -10.4904	    -4.6158	    -7.1335	    -9.4833	
    -8.5602	   -13.1760	   -11.2457	    -1.7624	   -11.9171	    -1.2589	   -10.7422	    -4.3640	    -7.4692	   -10.0708	
    -7.7209	   -12.7563	   -11.1618	    -0.4196	   -12.3367	    -0.5035	   -11.1618	    -4.1962	    -7.8049	   -10.7422	
    -6.8817	   -12.5046	   -11.2457	     0.8392	   -12.8403	     0.2518	   -11.7493	    -3.9444	    -8.2245	   -11.4975	
    -6.2943	   -12.3367	   -11.3297	     1.9302	   -13.4277	     0.8392	   -12.3367	    -3.6926	    -8.7280	   -12.3367	
    -5.7907	   -12.4207	   -11.4975	     2.9373	   -13.9313	     1.1749	   -12.9242	    -3.6087	    -9.2316	   -13.1760	
    -5.5389	   -12.6724	   -11.8332	     3.6087	   -14.5187	     1.3428	   -13.5117	    -3.6087	    -9.8190	   -14.0152	
    -5.4550	   -13.0920	   -12.1689	     4.1122	   -15.0223	     1.3428	   -14.0152	    -3.6926	   -10.3226	   -14.7705	
    -5.5389	   -13.5956	   -12.6724	     4.2801	   -15.5258	     1.0910	   -14.6027	    -3.9444	   -10.9100	   -15.3580	
    -5.6229	   -14.0991	   -13.0081	     4.3640	   -15.9454	     0.8392	   -15.0223	    -4.1962	   -11.3297	   -15.7776	
    -5.7907	   -14.5187	   -13.3438	     4.2801	   -16.2811	     0.4196	   -15.4419	    -4.5319	   -11.7493	   -16.0294	
    -5.8746	   -14.7705	   -13.5117	     4.1122	   -16.5329	     0.0839	   -15.6937	    -4.8676	   -12.0010	   -15.9454	
    -5.8746	   -14.7705	   -13.5117	     3.8605	   -16.5329	    -0.2518	   -15.7776	    -5.0354	   -12.0850	   -15.6937	
    -5.8746	   -14.6866	   -13.3438	     3.6926	   -16.3651	    -0.5035	   -15.6937	    -5.2032	   -11.9171	   -15.2740	
    -5.7068	   -14.4348	   -13.0081	     3.4409	   -16.1133	    -0.6714	   -15.5258	    -5.2872	   -11.6653	   -14.7705	
    -5.6229	   -14.0991	   -12.6724	     3.1891	   -15.7776	    -0.9232	   -15.2740	    -5.4550	   -11.4136	   -14.1830	
    -5.4550	   -13.7634	   -12.4207	     2.8534	   -15.4419	    -1.1749	   -15.1062	    -5.5389	   -11.0779	   -13.7634	
    -5.4550	   -13.5117	   -12.1689	     2.3499	   -15.2740	    -1.5106	   -14.9384	    -5.7907	   -10.9100	   -13.5117	
    -5.6229	   -13.5117	   -12.1689	     1.7624	   -15.2740	    -2.0981	   -15.0223	    -6.1264	   -10.9100	   -13.5117	
    -5.7907	   -13.5117	   -12.2528	     1.1749	   -15.5258	    -2.7695	   -15.2740	    -6.5460	   -11.0779	   -13.8474	
    -6.1264	   -13.6795	   -12.5885	     0.5035	   -15.9454	    -3.5248	   -15.6097	    -7.1335	   -11.3297	   -14.3509	
    -6.4621	   -13.9313	   -12.9242	    -0.1678	   -16.4490	    -4.3640	   -16.1972	    -7.6370	   -11.6653	   -15.0223	
    -6.7978	   -14.1830	   -13.4277	    -0.8392	   -17.1204	    -5.1193	   -16.7847	    -8.2245	   -12.0850	   -15.8615	
    -7.0496	   -14.3509	   -13.8474	    -1.4267	   -17.7078	    -5.8746	   -17.3721	    -8.6441	   -12.4207	   -16.6168	
    -7.2174	   -14.5187	   -14.1830	    -1.9302	   -18.2953	    -6.5460	   -17.8757	    -9.0637	   -12.7563	   -17.3721	
    -7.3013	   -14.5187	   -14.4348	    -2.5177	   -18.6310	    -7.1335	   -18.2953	    -9.3155	   -13.0081	   -17.9596	
    -7.3853	   -14.5187	   -14.5187	    -3.0212	   -18.7988	    -7.5531	   -18.3792	    -9.5673	   -13.0920	   -18.2953	
    -7.3853	   -14.3509	   -14.5187	    -3.6087	   -18.7149	    -7.9727	   -18.2953	    -9.8190	   -13.0920	   -18.3792	
    -7.3853	   -14.0991	   -14.3509	    -4.1962	   -18.3792	    -8.3084	   -17.9596	   -10.0708	   -13.0920	   -18.1274	
    -7.5531	   -13.9313	   -14.0991	    -4.7836	   -17.8757	    -8.6441	   -17.3721	   -10.4065	   -12.9242	   -17.6239	
    -7.7209	   -13.7634	   -13.7634	    -5.5389	   -17.1204	    -8.8959	   -16.6168	   -10.9100	   -12.7563	   -16.8686	
    -8.0566	   -13.5956	   -13.4277	    -6.2943	   -16.1972	    -9.1476	   -15.6097	   -11.4975	   -12.5885	   -15.7776	
    -8.3923	   -13.5117	   -13.0920	    -7.0496	   -15.1062	    -9.3155	   -14.5187	   -12.1689	   -12.3367	   -14.6027	
    -8.8120	   -13.5117	   -12.7563	    -7.7209	   -13.9313	    -9.4833	   -13.2599	   -12.8403	   -12.0010	   -13.2599	
    -9.1476	   -13.4277	   -12.5046	    -8.2245	   -12.7563	    -9.5673	   -12.0010	   -13.3438	   -11.6653	   -11.8332	
    -9.4833	   -13.4277	   -12.1689	    -8.6441	   -11.5814	    -9.6512	   -10.7422	   -13.7634	   -11.3297	   -10.5743	
    -9.8190	   -13.3438	   -11.8332	    -8.9798	   -10.4904	    -9.7351	    -9.5673	   -13.9313	   -10.9940	    -9.3994	
   -10.0708	   -13.3438	   -11.4975	    -9.2316	    -9.4833	    -9.8190	    -8.4763	   -14.0991	   -10.7422	    -8.4763	
   -10.3226	   -13.3438	   -11.1618	    -9.4833	    -8.6441	   -10.0708	    -7.6370	   -14.2670	   -10.6583	    -7.8888	
   -10.6583	   -13.3438	   -10.9100	    -9.8190	    -8.0566	   -10.4065	    -6.9656	   -14.4348	   -10.8261	    -7.7209	
   -10.9940	   -13.5117	   -10.6583	   -10.2386	    -7.8049	   -10.9100	    -6.6299	   -14.7705	   -11.1618	    -7.9727	
   -11.4975	   -13.7634	   -10.5743	   -10.8261	    -7.7209	   -11.4136	    -6.4621	   -15.1901	   -11.6653	    -8.5602	
   -12.0850	   -14.1830	   -10.4904	   -11.4136	    -7.8888	   -12.0850	    -6.6299	   -15.6097	   -12.4207	    -9.3994	
   -12.7563	   -14.6027	   -10.4904	   -12.0850	    -8.2245	   -12.5885	    -6.8817	   -16.1133	   -13.0920	   -10.4065	
   -13.4277	   -15.0223	   -10.5743	   -12.5885	    -8.6441	   -13.0920	    -7.3013	   -16.4490	   -13.7634	   -11.3297	
   -14.0991	   -15.4419	   -10.6583	   -13.0081	    -9.1476	   -13.4277	    -7.8049	   -16.7007	   -14.2670	   -12.2528	
   -14.7705	   -15.8615	   -10.8261	   -13.3438	    -9.6512	   -13.5117	    -8.3923	   -16.6168	   -14.5187	   -12.9242	
   -15.3580	   -16.2811	   -11.0779	   -13.4277	   -10.1547	   -13.3438	    -8.8959	   -16.2811	   -14.5187	   -13.2599	
   -15.7776	   -16.5329	   -11.2457	   -13.3438	   -10.5743	   -13.0920	    -9.3994	   -15.7776	   -14.2670	   -13.3438	
   -16.1972	   -16.7007	   -11.3297	   -13.2599	   -10.8261	   -12.5885	    -9.7351	   -15.0223	   -13.7634	   -13.1760	
   -16.5329	   -16.7847	   -11.3297	   -13.0920	   -10.9100	   -12.0850	    -9.8190	   -14.0991	   -13.1760	   -12.6724	
   -16.7007	   -16.7007	   -11.2457	   -12.9242	   -10.7422	   -11.5814	    -9.8190	   -13.1760	   -12.4207	   -12.0010	
   -16.7847	   -16.4490	   -11.0779	   -12.6724	   -10.4904	   -11.0779	    -9.5673	   -12.1689	   -11.6653	   -11.1618	
   -16.7847	   -16.1133	   -10.7422	   -12.3367	    -9.9869	   -10.6583	    -9.2316	   -11.1618	   -10.8261	   -10.2386	
   -16.6168	   -15.6097	   -10.2386	   -12.0010	    -9.4833	   -10.1547	    -8.7280	   -10.2386	    -9.9869	    -9.3155	
   -16.2811	   -15.0223	    -9.6512	   -11.4975	    -8.8959	    -9.7351	    -8.1406	    -9.3155	    -9.1476	    -8.4763	
   -15.8615	   -14.3509	    -8.9798	   -10.9100	    -8.3084	    -9.2316	    -7.4692	    -8.4763	    -8.3923	    -7.7209	
   -15.3580	   -13.5956	    -8.3084	   -10.3226	    -7.8049	    -8.7280	    -6.9656	    -7.6370	    -7.7209	    -7.1335	
   -14.8544	   -12.9242	    -7.7209	    -9.7351	    -7.4692	    -8.3084	    -6.5460	    -6.8817	    -7.2174	    -6.7978	
   -14.3509	   -12.4207	    -7.2174	    -9.3155	    -7.3013	    -7.9727	    -6.3782	    -6.3782	    -6.7978	    -6.7139	
   -14.0991	   -12.1689	    -6.9656	    -9.0637	    -7.4692	    -7.7209	    -6.4621	    -5.9586	    -6.6299	    -6.8817	
   -13.9313	   -12.0850	    -6.8817	    -8.9798	    -7.9727	    -7.7209	    -6.7978	    -5.8746	    -6.7139	    -7.3013	
   -13.9313	   -12.2528	    -7.2174	    -9.1476	    -8.6441	    -7.8049	    -7.4692	    -5.9586	    -7.0496	    -8.0566	
   -14.1830	   -12.6724	    -7.7209	    -9.5673	    -9.5673	    -8.1406	    -8.3084	    -6.2943	    -7.6370	    -8.9798	
   -14.4348	   -13.2599	    -8.5602	   -10.1547	   -10.6583	    -8.5602	    -9.3994	    -6.8817	    -8.3923	    -9.9030	
   -14.7705	   -13.9313	    -9.4833	   -10.8261	   -11.7493	    -9.0637	   -10.4065	    -7.5531	    -9.1476	   -10.8261	
   -15.1901	   -14.6866	   -10.4065	   -11.5814	   -12.7563	    -9.4833	   -11.4975	    -8.2245	    -9.8190	   -11.5814	
   -15.4419	   -15.3580	   -11.3297	   -12.1689	   -13.5956	    -9.9030	   -12.4207	    -8.8959	   -10.2386	   -12.0850	
   -15.6937	   -16.0294	   -12.1689	   -12.7563	   -14.2670	   -10.1547	   -13.0920	    -9.3994	   -10.5743	   -12.1689	
   -15.8615	   -16.5329	   -12.8403	   -13.0920	   -14.6866	   -10.4065	   -13.5956	    -9.8190	   -10.6583	   -12.0850	
   -15.9454	   -17.0364	   -13.3438	   -13.4277	   -14.9384	   -10.5743	   -13.8474	   -10.2386	   -10.6583	   -11.6653	
   -16.0294	   -17.3721	   -13.6795	   -13.7634	   -14.9384	   -10.7422	   -13.9313	   -10.4904	   -10.4904	   -11.1618	
   -16.1133	   -17.7078	   -13.9313	   -14.1830	   -14.8544	   -10.9940	   -13.9313	   -10.7422	   -10.3226	   -10.4065	
   -16.2811	   -18.0435	   -14.0991	   -14.6027	   -14.6027	   -11.3297	   -13.7634	   -10.9100	   -10.1547	    -9.7351	
   -16.5329	   -18.3792	   -14.2670	   -15.1062	   -14.3509	   -11.8332	   -13.5117	   -11.0779	    -9.9869	    -8.9798	
   -16.8686	   -18.7149	   -14.4348	   -15.6937	   -14.1830	   -12.3367	   -13.3438	   -11.1618	    -9.9030	    -8.3923	
   -17.2882	   -19.1345	   -14.6027	   -16.1972	   -14.0152	   -12.9242	   -13.2599	   -11.3297	    -9.8190	    -7.8888	
   -17.7917	   -19.5541	   -14.9384	   -16.7847	   -14.0991	   -13.5956	   -13.2599	   -11.4975	    -9.9030	    -7.5531	
   -18.3792	   -20.0577	   -15.2740	   -17.2882	   -14.3509	   -14.2670	   -13.5117	   -11.6653	    -9.9869	    -7.4692	
   -18.8828	   -20.5612	   -15.7776	   -17.7917	   -14.7705	   -14.8544	   -13.9313	   -12.0010	   -10.3226	    -7.6370	
   -19.3863	   -20.9808	   -16.3651	   -18.2114	   -15.3580	   -15.5258	   -14.4348	   -12.3367	   -10.6583	    -7.9727	
   -19.8898	   -21.4005	   -16.9525	   -18.5471	   -16.0294	   -16.0294	   -15.0223	   -12.6724	   -11.0779	    -8.5602	
   -20.1416	   -21.7361	   -17.5400	   -18.7988	   -16.7847	   -16.4490	   -15.6937	   -12.9242	   -11.5814	    -9.2316	
   -20.3094	   -21.9879	   -18.0435	   -18.7988	   -17.5400	   -16.7007	   -16.4490	   -13.2599	   -12.0850	    -9.9869	
   -20.3094	   -22.0718	   -18.4631	   -18.7149	   -18.2114	   -16.7847	   -17.1204	   -13.4277	   -12.5046	   -10.7422	
   -20.2255	   -22.0718	   -18.7988	   -18.3792	   -18.8828	   -16.6168	   -17.7078	   -13.5117	   -12.8403	   -11.4136	
   -19.8898	   -21.9040	   -18.9667	   -17.8757	   -19.3863	   -16.3651	   -18.2114	   -13.5117	   -13.0081	   -12.0010	
   -19.3863	   -21.6522	   -19.1345	   -17.2043	   -19.8059	   -15.8615	   -18.6310	   -13.3438	   -13.0081	   -12.4207	
   -18.7988	   -21.4005	   -19.1345	   -16.3651	   -20.0577	   -15.2740	   -18.9667	   -13.0920	   -12.8403	   -12.5885	
   -18.1274	   -21.0648	   -18.9667	   -15.4419	   -20.1416	   -14.6027	   -19.1345	   -12.6724	   -12.5046	   -12.5885	
   -17.3721	   -20.7291	   -18.7149	   -14.5187	   -20.1416	   -13.9313	   -19.1345	   -12.2528	   -12.0010	   -12.4207	
   -16.6168	   -20.3934	   -18.3792	   -13.5956	   -19.8059	   -13.1760	   -18.8828	   -11.5814	   -11.2457	   -11.9171	
   -15.7776	   -19.9738	   -17.8757	   -12.6724	   -19.3024	   -12.3367	   -18.4631	   -10.9100	   -10.4904	   -11.3297	
   -15.1062	   -19.5541	   -17.2882	   -11.8332	   -18.6310	   -11.6653	   -17.7917	   -10.2386	    -9.6512	   -10.6583	
   -14.4348	   -19.1345	   -16.7007	   -11.0779	   -17.7917	   -10.9940	   -17.0364	    -9.5673	    -8.8959	    -9.9869	
   -13.9313	   -18.7149	   -16.1133	   -10.4065	   -16.9525	   -10.5743	   -16.1972	    -8.9798	    -8.3084	    -9.3994	
   -13.5956	   -18.3792	   -15.6937	    -9.9869	   -16.1972	   -10.2386	   -15.4419	    -8.6441	    -7.9727	    -9.0637	
   -13.4277	   -18.2114	   -15.4419	    -9.6512	   -15.6097	   -10.2386	   -14.7705	    -8.5602	    -7.9727	    -9.0637	
   -13.4277	   -18.1274	   -15.3580	    -9.5673	   -15.1062	   -10.4065	   -14.2670	    -8.7280	    -8.3084	    -9.3994	
   -13.5117	   -18.1274	   -15.4419	    -9.6512	   -14.8544	   -10.7422	   -14.0152	    -9.2316	    -8.8959	    -9.9869	
   -13.5956	   -18.2114	   -15.6097	    -9.9030	   -14.7705	   -11.2457	   -13.8474	    -9.9030	    -9.7351	   -10.7422	
   -13.6795	   -18.2953	   -15.7776	   -10.2386	   -14.7705	   -11.8332	   -13.7634	   -10.6583	   -10.6583	   -11.7493	
   -13.6795	   -18.3792	   -15.9454	   -10.7422	   -14.8544	   -12.5046	   -13.7634	   -11.4975	   -11.7493	   -12.7563	
   -13.5956	   -18.4631	   -16.1133	   -11.3297	   -14.9384	   -13.2599	   -13.8474	   -12.3367	   -12.6724	   -13.6795	
   -13.5117	   -18.5471	   -16.2811	   -12.0010	   -15.1062	   -14.0152	   -14.0152	   -13.0920	   -13.5956	   -14.5187	
   -13.3438	   -18.5471	   -16.3651	   -12.6724	   -15.2740	   -14.7705	   -14.1830	   -13.7634	   -14.2670	   -15.1901	
   -13.1760	   -18.5471	   -16.4490	   -13.5117	   -15.5258	   -15.5258	   -14.4348	   -14.1830	   -14.8544	   -15.6097	
   -13.0081	   -18.5471	   -16.5329	   -14.2670	   -15.8615	   -16.1972	   -14.6866	   -14.5187	   -15.1901	   -15.9454	
   -12.9242	   -18.5471	   -16.6168	   -15.1062	   -16.1972	   -16.8686	   -15.0223	   -14.7705	   -15.3580	   -15.9454	
   -12.7563	   -18.5471	   -16.7847	   -15.8615	   -16.4490	   -17.4561	   -15.2740	   -14.7705	   -15.3580	   -15.7776	
   -12.6724	   -18.4631	   -16.7847	   -16.5329	   -16.5329	   -17.8757	   -15.4419	   -14.7705	   -15.1901	   -15.3580	
   -12.5885	   -18.2953	   -16.7007	   -17.2043	   -16.4490	   -18.2114	   -15.3580	   -14.6027	   -14.9384	   -14.6866	
   -12.5046	   -18.1274	   -16.5329	   -17.7078	   -16.1972	   -18.4631	   -15.1062	   -14.3509	   -14.5187	   -13.8474	
   -12.3367	   -17.8757	   -16.2811	   -18.2114	   -15.6937	   -18.5471	   -14.6027	   -14.1830	   -14.0152	   -12.8403	
   -12.3367	   -17.6239	   -15.9454	   -18.6310	   -15.1062	   -18.5471	   -14.0152	   -13.9313	   -13.5117	   -11.7493	
   -12.3367	   -17.3721	   -15.6097	   -18.9667	   -14.5187	   -18.6310	   -13.4277	   -13.6795	   -13.0081	   -10.7422	
   -12.4207	   -17.2043	   -15.1901	   -19.4702	   -14.0152	   -18.6310	   -12.9242	   -13.5117	   -12.5046	    -9.8190	
   -12.5046	   -17.0364	   -14.9384	   -19.8898	   -13.5956	   -18.6310	   -12.5046	   -13.4277	   -12.1689	    -9.1476	
   -12.7563	   -17.0364	   -14.6866	   -20.3094	   -13.4277	   -18.7149	   -12.2528	   -13.4277	   -12.0010	    -8.6441	
   -13.0081	   -17.0364	   -14.6027	   -20.7291	   -13.4277	   -18.8828	   -12.1689	   -13.5117	   -12.0010	    -8.3923	
   -13.2599	   -17.1204	   -14.5187	   -20.9808	   -13.5956	   -18.9667	   -12.2528	   -13.6795	   -12.0010	    -8.3084	
   -13.4277	   -17.2043	   -14.5187	   -21.0648	   -13.9313	   -18.9667	   -12.5885	   -13.8474	   -12.1689	    -8.4763	
   -13.4277	   -17.2043	   -14.6027	   -20.9808	   -14.3509	   -18.7988	   -12.9242	   -14.0152	   -12.3367	    -8.7280	
   -13.4277	   -17.2043	   -14.6027	   -20.5612	   -14.7705	   -18.4631	   -13.3438	   -14.1830	   -12.5046	    -8.9798	
   -13.2599	   -17.1204	   -14.6866	   -19.9738	   -15.1901	   -18.0435	   -13.7634	   -14.3509	   -12.6724	    -9.3155	
   -12.9242	   -16.8686	   -14.6866	   -19.2184	   -15.4419	   -17.5400	   -13.9313	   -14.5187	   -12.8403	    -9.5673	
   -12.6724	   -16.5329	   -14.5187	   -18.2953	   -15.5258	   -16.8686	   -13.9313	   -14.5187	   -12.8403	    -9.7351	
   -12.2528	   -16.1133	   -14.3509	   -17.2882	   -15.3580	   -16.1972	   -13.6795	   -14.5187	   -12.8403	    -9.8190	
   -11.9171	   -15.6097	   -14.0152	   -16.1133	   -14.9384	   -15.4419	   -13.1760	   -14.2670	   -12.5885	    -9.6512	
   -11.4975	   -15.0223	   -13.5956	   -14.9384	   -14.1830	   -14.6866	   -12.4207	   -13.8474	   -12.1689	    -9.3994	
   -11.2457	   -14.4348	   -13.0920	   -13.6795	   -13.2599	   -13.8474	   -11.4136	   -13.2599	   -11.6653	    -8.8959	
   -10.9100	   -13.8474	   -12.5046	   -12.3367	   -12.0850	   -13.0081	   -10.2386	   -12.5046	   -10.9100	    -8.2245	
   -10.6583	   -13.0920	   -11.8332	   -10.9100	   -10.7422	   -12.0010	    -8.8959	   -11.6653	   -10.0708	    -7.3853	
   -10.2386	   -12.4207	   -11.0779	    -9.3994	    -9.3155	   -10.9940	    -7.4692	   -10.5743	    -9.0637	    -6.4621	
    -9.8190	   -11.6653	   -10.3226	    -7.8888	    -7.8049	    -9.9030	    -6.0425	    -9.4833	    -8.0566	    -5.4550	
    -9.3155	   -10.8261	    -9.3994	    -6.3782	    -6.4621	    -8.8959	    -4.6997	    -8.3084	    -7.0496	    -4.4479	
    -8.6441	   -10.0708	    -8.5602	    -5.0354	    -5.1193	    -7.8888	    -3.5248	    -7.2174	    -6.2103	    -3.6087	
    -7.8888	    -9.3155	    -7.7209	    -3.8605	    -4.0283	    -6.9656	    -2.6016	    -6.2943	    -5.6229	    -3.0212	
    -7.0496	    -8.5602	    -6.8817	    -2.9373	    -3.1891	    -6.1264	    -1.8463	    -5.4550	    -5.2032	    -2.6016	
    -6.1264	    -7.8888	    -6.2103	    -2.1820	    -2.4338	    -5.5389	    -1.3428	    -4.9515	    -5.0354	    -2.5177	
    -5.0354	    -7.2174	    -5.4550	    -1.7624	    -2.0142	    -5.2032	    -0.9232	    -4.6158	    -5.1193	    -2.7695	
    -3.9444	    -6.5460	    -4.7836	    -1.6785	    -1.7624	    -4.9515	    -0.6714	    -4.5319	    -5.4550	    -3.3569	
    -2.8534	    -5.8746	    -4.1122	    -1.7624	    -1.5945	    -4.9515	    -0.5875	    -4.6997	    -6.0425	    -4.1962	
    -1.6785	    -5.1193	    -3.4409	    -2.0981	    -1.5106	    -5.1193	    -0.5875	    -5.1193	    -6.7978	    -5.1193	
    -0.5875	    -4.3640	    -2.6855	    -2.6016	    -1.5945	    -5.4550	    -0.5875	    -5.6229	    -7.7209	    -6.2943	
     0.5035	    -3.5248	    -1.8463	    -3.1891	    -1.6785	    -5.9586	    -0.6714	    -6.2943	    -8.7280	    -7.5531	
     1.5106	    -2.7695	    -1.0910	    -3.8605	    -1.7624	    -6.5460	    -0.8392	    -7.1335	    -9.7351	    -8.8959	
     2.3499	    -2.0142	    -0.3357	    -4.7836	    -1.9302	    -7.3853	    -1.0071	    -8.0566	   -10.8261	   -10.1547	
     3.0212	    -1.3428	     0.2518	    -5.7907	    -2.1820	    -8.3084	    -1.3428	    -8.9798	   -11.9171	   -11.4136	
     3.4409	    -0.9232	     0.5875	    -6.9656	    -2.5177	    -9.3994	    -1.6785	   -10.0708	   -12.8403	   -12.5885	
     3.5248	    -0.6714	     0.8392	    -8.3084	    -2.8534	   -10.5743	    -2.0142	   -11.1618	   -13.7634	   -13.6795	
     3.3569	    -0.6714	     0.7553	    -9.8190	    -3.1052	   -11.8332	    -2.4338	   -12.2528	   -14.6866	   -14.6866	
     2.7695	    -1.0071	     0.5035	   -11.3297	    -3.3569	   -13.1760	    -2.6855	   -13.4277	   -15.6097	   -15.6937	
     1.9302	    -1.6785	     0.0000	   -13.0081	    -3.4409	   -14.6027	    -2.9373	   -14.6866	   -16.6168	   -16.7847	
     0.7553	    -2.5177	    -0.7553	   -14.6027	    -3.5248	   -16.0294	    -3.1891	   -15.9454	   -17.6239	   -17.7917	
    -0.7553	    -3.6926	    -1.7624	   -16.1972	    -3.6926	   -17.6239	    -3.4409	   -17.3721	   -18.7149	   -18.8828	
    -2.4338	    -5.1193	    -2.9373	   -17.7078	    -3.9444	   -19.2184	    -3.7766	   -18.8828	   -19.9738	   -19.9738	
    -4.2801	    -6.6299	    -4.2801	   -19.1345	    -4.5319	   -20.8130	    -4.3640	   -20.3934	   -21.3165	   -21.2326	
    -6.1264	    -8.2245	    -5.7068	   -20.4773	    -5.3711	   -22.4075	    -5.2032	   -21.9879	   -22.6593	   -22.4915	
    -7.9727	    -9.8190	    -7.3013	   -21.6522	    -6.4621	   -23.9182	    -6.2943	   -23.5825	   -24.0860	   -23.9182	
    -9.6512	   -11.3297	    -8.8959	   -22.7432	    -7.8888	   -25.3448	    -7.6370	   -25.0931	   -25.4288	   -25.3448	
   -11.2457	   -12.8403	   -10.5743	   -23.6664	    -9.6512	   -26.7715	    -9.1476	   -26.6037	   -26.8555	   -26.8555	
   -12.6724	   -14.2670	   -12.2528	   -24.5895	   -11.4975	   -28.1143	   -10.9100	   -28.0304	   -28.1982	   -28.2822	
   -14.0152	   -15.6937	   -14.0152	   -25.3448	   -13.5117	   -29.3732	   -12.7563	   -29.4571	   -29.4571	   -29.6249	
   -15.1901	   -17.0364	   -15.6097	   -26.0162	   -15.3580	   -30.4642	   -14.5187	   -30.7159	   -30.6320	   -30.7999	
   -16.1133	   -18.2114	   -17.0364	   -26.6037	   -17.1204	   -31.3873	   -16.1133	   -31.8069	   -31.5552	   -31.7230	
   -16.8686	   -19.1345	   -18.2114	   -26.9394	   -18.5471	   -31.9748	   -17.4561	   -32.6462	   -32.2266	   -32.2266	
   -17.4561	   -19.8898	   -19.1345	   -27.1912	   -19.7220	   -32.3944	   -18.4631	   -33.1497	   -32.5623	   -32.3944	
   -17.7917	   -20.4773	   -19.8059	   -27.2751	   -20.4773	   -32.5623	   -19.3024	   -33.3176	   -32.5623	   -32.0587	
   -18.0435	   -20.8969	   -20.1416	   -27.3590	   -20.9808	   -32.5623	   -19.7220	   -33.2336	   -32.1426	   -31.3034	
   -18.1274	   -21.1487	   -20.1416	   -27.3590	   -21.0648	   -32.3944	   -19.8898	   -32.8979	   -31.4713	   -30.2124	
   -18.2114	   -21.2326	   -20.0577	   -27.3590	   -20.8969	   -32.0587	   -19.7220	   -32.2266	   -30.4642	   -28.7857	
   -18.2114	   -21.2326	   -19.7220	   -27.2751	   -20.3934	   -31.6391	   -19.3863	   -31.3873	   -29.2892	   -27.1072	
   -18.2114	   -21.1487	   -19.3863	   -27.2751	   -19.8059	   -31.1356	   -18.7988	   -30.4642	   -28.0304	   -25.2609	
   -18.2114	   -21.0648	   -18.8828	   -27.2751	   -18.9667	   -30.7159	   -18.0435	   -29.4571	   -26.6876	   -23.4146	
   -18.1274	   -20.8130	   -18.4631	   -27.3590	   -18.1274	   -30.2963	   -17.2043	   -28.5339	   -25.4288	   -21.6522	
   -18.0435	   -20.6451	   -18.0435	   -27.4429	   -17.2882	   -29.9606	   -16.3651	   -27.6108	   -24.3378	   -20.0577	
   -17.7917	   -20.3094	   -17.5400	   -27.6108	   -16.4490	   -29.6249	   -15.5258	   -26.9394	   -23.4985	   -18.7988	
   -17.5400	   -20.0577	   -17.2043	   -27.6947	   -15.7776	   -29.3732	   -14.8544	   -26.3519	   -22.9111	   -17.8757	
   -17.1204	   -19.7220	   -16.7847	   -27.6108	   -15.1901	   -29.0375	   -14.1830	   -25.8484	   -22.4915	   -17.2882	
   -16.6168	   -19.3863	   -16.3651	   -27.3590	   -14.7705	   -28.6179	   -13.6795	   -25.4288	   -22.2397	   -16.9525	
   -15.9454	   -18.9667	   -15.9454	   -26.8555	   -14.4348	   -28.0304	   -13.2599	   -25.0092	   -22.1558	   -16.8686	
   -15.1062	   -18.4631	   -15.5258	   -26.1002	   -14.1830	   -27.4429	   -12.9242	   -24.5895	   -22.0718	   -16.9525	
   -14.2670	   -17.8757	   -15.0223	   -25.2609	   -14.0152	   -26.6876	   -12.6724	   -24.1699	   -21.9879	   -17.2882	
   -13.4277	   -17.2882	   -14.6027	   -24.3378	   -13.8474	   -26.0162	   -12.5046	   -23.7503	   -21.9879	   -17.6239	
   -12.5885	   -16.7007	   -14.0991	   -23.4146	   -13.7634	   -25.2609	   -12.5046	   -23.3307	   -22.0718	   -18.2114	
   -11.7493	   -16.1133	   -13.6795	   -22.5754	   -13.6795	   -24.5895	   -12.5046	   -22.9950	   -22.1558	   -18.7149	
   -10.9940	   -15.5258	   -13.2599	   -21.7361	   -13.5956	   -24.0021	   -12.5046	   -22.6593	   -22.2397	   -19.3024	
   -10.3226	   -14.9384	   -13.0081	   -20.9808	   -13.5117	   -23.4985	   -12.5046	   -22.4075	   -22.2397	   -19.7220	
    -9.8190	   -14.4348	   -12.6724	   -20.3094	   -13.3438	   -22.9950	   -12.4207	   -22.0718	   -22.3236	   -20.0577	
    -9.2316	   -13.9313	   -12.4207	   -19.6381	   -13.0081	   -22.4915	   -12.1689	   -21.6522	   -22.2397	   -20.2255	
    -8.8120	   -13.4277	   -12.0850	   -19.0506	   -12.5885	   -22.0718	   -11.7493	   -21.2326	   -22.0718	   -20.2255	
    -8.3923	   -12.8403	   -11.6653	   -18.5471	   -11.9171	   -21.7361	   -11.1618	   -20.8130	   -21.9040	   -19.9738	
    -8.0566	   -12.2528	   -11.3297	   -18.1274	   -11.2457	   -21.3165	   -10.4904	   -20.3094	   -21.5683	   -19.5541	
    -7.8049	   -11.8332	   -10.9940	   -17.7917	   -10.4904	   -21.0648	    -9.7351	   -19.8059	   -21.2326	   -19.1345	
    -7.6370	   -11.4136	   -10.7422	   -17.6239	    -9.9030	   -20.8130	    -9.0637	   -19.3863	   -20.8969	   -18.7149	
    -7.5531	   -11.1618	   -10.5743	   -17.5400	    -9.3994	   -20.6451	    -8.5602	   -19.0506	   -20.7291	   -18.3792	
    -7.7209	   -11.0779	   -10.5743	   -17.6239	    -9.1476	   -20.6451	    -8.2245	   -18.7988	   -20.5612	   -18.2114	
    -7.8888	   -11.1618	   -10.7422	   -17.7078	    -9.1476	   -20.6451	    -8.2245	   -18.7149	   -20.6451	   -18.2114	
    -8.1406	   -11.4136	   -11.0779	   -17.8757	    -9.3994	   -20.6451	    -8.3923	   -18.7149	   -20.8130	   -18.4631	
    -8.3923	   -11.7493	   -11.4975	   -17.8757	    -9.9869	   -20.5612	    -8.8959	   -18.8828	   -21.1487	   -18.9667	
    -8.6441	   -12.0850	   -11.9171	   -17.7917	   -10.6583	   -20.4773	    -9.5673	   -18.9667	   -21.5683	   -19.5541	
    -8.8120	   -12.5046	   -12.4207	   -17.5400	   -11.4975	   -20.2255	   -10.3226	   -19.1345	   -21.9879	   -20.2255	
    -8.9798	   -12.8403	   -12.9242	   -17.1204	   -12.3367	   -19.8059	   -11.0779	   -19.1345	   -22.3236	   -20.8969	
    -9.0637	   -13.0920	   -13.3438	   -16.6168	   -13.1760	   -19.3024	   -11.8332	   -18.9667	   -22.4075	   -21.4844	
    -9.2316	   -13.4277	   -13.7634	   -16.0294	   -13.8474	   -18.7988	   -12.5046	   -18.7149	   -22.4075	   -21.9040	
    -9.4833	   -13.6795	   -14.0991	   -15.4419	   -14.3509	   -18.2953	   -13.0081	   -18.2953	   -22.1558	   -22.1558	
    -9.6512	   -13.9313	   -14.2670	   -14.9384	   -14.6866	   -17.7078	   -13.3438	   -17.7078	   -21.6522	   -22.0718	
    -9.9030	   -14.1830	   -14.3509	   -14.4348	   -14.6866	   -17.2043	   -13.4277	   -17.0364	   -20.9808	   -21.7361	
   -10.0708	   -14.2670	   -14.2670	   -13.9313	   -14.4348	   -16.6168	   -13.1760	   -16.3651	   -20.1416	   -21.1487	
   -10.2386	   -14.2670	   -14.0152	   -13.5117	   -13.8474	   -16.1133	   -12.5885	   -15.6937	   -19.2184	   -20.3094	
   -10.3226	   -14.0991	   -13.5117	   -13.0920	   -12.9242	   -15.5258	   -11.7493	   -15.0223	   -18.2114	   -19.2184	
   -10.2386	   -13.8474	   -12.9242	   -12.6724	   -11.9171	   -15.0223	   -10.7422	   -14.4348	   -17.2882	   -18.0435	
   -10.1547	   -13.5117	   -12.2528	   -12.2528	   -10.7422	   -14.6027	    -9.6512	   -13.9313	   -16.3651	   -16.8686	
   -10.0708	   -13.1760	   -11.5814	   -11.8332	    -9.8190	   -14.2670	    -8.5602	   -13.4277	   -15.4419	   -15.6937	
    -9.9030	   -12.8403	   -11.0779	   -11.4975	    -9.0637	   -14.0991	    -7.8049	   -13.0920	   -14.7705	   -14.7705	
    -9.7351	   -12.5046	   -10.6583	   -11.3297	    -8.7280	   -14.0991	    -7.3853	   -12.8403	   -14.1830	   -14.0152	
    -9.5673	   -12.2528	   -10.4904	   -11.2457	    -8.7280	   -14.1830	    -7.2174	   -12.6724	   -13.6795	   -13.4277	
    -9.3994	   -12.0850	   -10.4065	   -11.2457	    -8.8959	   -14.5187	    -7.3013	   -12.6724	   -13.4277	   -13.0920	
    -9.1476	   -11.8332	   -10.3226	   -11.3297	    -9.2316	   -14.9384	    -7.6370	   -12.8403	   -13.3438	   -13.0081	
    -8.8120	   -11.5814	   -10.2386	   -11.5814	    -9.5673	   -15.3580	    -7.9727	   -13.1760	   -13.4277	   -13.0920	
    -8.3923	   -11.3297	   -10.1547	   -11.9171	    -9.9030	   -15.8615	    -8.3923	   -13.5956	   -13.6795	   -13.3438	
    -8.0566	   -11.0779	   -10.1547	   -12.3367	   -10.2386	   -16.3651	    -8.8120	   -14.1830	   -14.0991	   -13.8474	
    -7.7209	   -10.9100	   -10.1547	   -12.8403	   -10.5743	   -16.9525	    -9.2316	   -14.7705	   -14.6866	   -14.4348	
    -7.4692	   -10.9100	   -10.2386	   -13.3438	   -10.9100	   -17.4561	    -9.6512	   -15.5258	   -15.3580	   -15.0223	
    -7.3853	   -10.9100	   -10.3226	   -13.9313	   -11.2457	   -17.9596	   -10.0708	   -16.1972	   -16.0294	   -15.6937	
    -7.3853	   -10.9940	   -10.5743	   -14.4348	   -11.5814	   -18.3792	   -10.4065	   -16.8686	   -16.7007	   -16.3651	
    -7.4692	   -11.1618	   -10.8261	   -14.8544	   -11.8332	   -18.7149	   -10.6583	   -17.4561	   -17.1204	   -16.7847	
    -7.6370	   -11.4136	   -11.0779	   -15.1062	   -12.0010	   -18.9667	   -10.8261	   -17.7917	   -17.3721	   -17.0364	
    -7.8888	   -11.6653	   -11.4136	   -15.1901	   -12.0010	   -19.0506	   -10.8261	   -17.9596	   -17.3721	   -17.0364	
    -8.0566	   -11.8332	   -11.6653	   -15.1062	   -11.9171	   -18.8828	   -10.7422	   -17.7917	   -17.0364	   -16.7007	
    -8.3084	   -12.0850	   -11.9171	   -14.8544	   -11.5814	   -18.5471	   -10.4065	   -17.2882	   -16.3651	   -16.0294	
    -8.3923	   -12.1689	   -12.0850	   -14.3509	   -11.0779	   -17.9596	    -9.9869	   -16.5329	   -15.5258	   -15.1062	
    -8.3923	   -12.2528	   -12.1689	   -13.8474	   -10.3226	   -17.2043	    -9.3155	   -15.5258	   -14.4348	   -14.0152	
    -8.3084	   -12.2528	   -12.0010	   -13.2599	    -9.4833	   -16.3651	    -8.4763	   -14.2670	   -13.1760	   -12.7563	
    -8.0566	   -12.0850	   -11.8332	   -12.5885	    -8.4763	   -15.3580	    -7.6370	   -12.9242	   -11.9171	   -11.4136	
    -7.6370	   -11.8332	   -11.4975	   -11.9171	    -7.4692	   -14.2670	    -6.7139	   -11.4136	   -10.5743	   -10.0708	
    -7.1335	   -11.4136	   -11.0779	   -11.2457	    -6.5460	   -13.1760	    -5.8746	    -9.8190	    -9.3155	    -8.8959	
    -6.7139	   -11.0779	   -10.7422	   -10.4904	    -5.7907	   -12.0850	    -5.1193	    -8.3084	    -8.2245	    -7.9727	
    -6.2943	   -10.8261	   -10.5743	    -9.8190	    -5.3711	   -10.9940	    -4.6997	    -6.9656	    -7.3853	    -7.3013	
    -6.0425	   -10.7422	   -10.5743	    -9.1476	    -5.2032	   -10.0708	    -4.6158	    -5.7907	    -6.7139	    -6.8817	
    -5.9586	   -10.9100	   -10.8261	    -8.6441	    -5.5389	    -9.3155	    -4.8676	    -4.8676	    -6.3782	    -6.7978	
    -6.1264	   -11.2457	   -11.4136	    -8.1406	    -6.1264	    -8.6441	    -5.5389	    -4.2801	    -6.2943	    -6.9656	
    -6.3782	   -11.7493	   -12.0850	    -7.8888	    -7.1335	    -8.2245	    -6.3782	    -4.0283	    -6.4621	    -7.3853	
    -6.7978	   -12.5046	   -12.9242	    -7.6370	    -8.2245	    -7.9727	    -7.4692	    -3.9444	    -6.7139	    -7.8049	
    -7.3853	   -13.2599	   -13.7634	    -7.5531	    -9.3155	    -7.8049	    -8.6441	    -4.0283	    -7.0496	    -8.3084	
    -7.8888	   -13.9313	   -14.5187	    -7.3853	   -10.4065	    -7.5531	    -9.7351	    -4.1122	    -7.2174	    -8.5602	
    -8.3084	   -14.6027	   -15.1062	    -7.2174	   -11.3297	    -7.1335	   -10.5743	    -4.1122	    -7.2174	    -8.6441	
    -8.7280	   -15.0223	   -15.3580	    -6.8817	   -11.8332	    -6.6299	   -11.0779	    -3.8605	    -6.9656	    -8.4763	
    -8.8959	   -15.2740	   -15.4419	    -6.4621	   -12.0850	    -5.8746	   -11.3297	    -3.6087	    -6.5460	    -7.9727	
    -9.0637	   -15.3580	   -15.1901	    -5.9586	   -12.0010	    -5.0354	   -11.1618	    -3.1891	    -6.0425	    -7.3853	
    -9.0637	   -15.2740	   -14.8544	    -5.5389	   -11.5814	    -4.1962	   -10.6583	    -2.8534	    -5.5389	    -6.6299	
    -8.9798	   -15.1062	   -14.3509	    -5.2032	   -10.9100	    -3.4409	    -9.9869	    -2.6016	    -5.0354	    -5.9586	
    -8.9798	   -14.9384	   -13.8474	    -5.0354	   -10.1547	    -2.9373	    -9.1476	    -2.4338	    -4.7836	    -5.2872	
    -8.8959	   -14.6866	   -13.4277	    -5.1193	    -9.3994	    -2.6855	    -8.3923	    -2.4338	    -4.6158	    -4.8676	
    -8.8959	   -14.4348	   -13.0920	    -5.4550	    -8.6441	    -2.7695	    -7.7209	    -2.6016	    -4.6158	    -4.6158	
    -8.9798	   -14.2670	   -12.7563	    -5.9586	    -8.1406	    -3.1052	    -7.2174	    -2.8534	    -4.8676	    -4.5319	
    -9.0637	   -14.0991	   -12.6724	    -6.5460	    -7.8049	    -3.6087	    -6.9656	    -3.2730	    -5.2032	    -4.6997	
    -9.1476	   -14.0991	   -12.6724	    -7.0496	    -7.7209	    -4.2801	    -6.9656	    -3.7766	    -5.6229	    -5.0354	
    -9.3155	   -14.1830	   -12.8403	    -7.4692	    -7.9727	    -5.0354	    -7.2174	    -4.2801	    -6.2103	    -5.6229	
    -9.5673	   -14.2670	   -13.0920	    -7.7209	    -8.3923	    -5.7068	    -7.7209	    -4.8676	    -6.7978	    -6.3782	
    -9.8190	   -14.5187	   -13.4277	    -7.8049	    -9.0637	    -6.3782	    -8.3923	    -5.4550	    -7.5531	    -7.2174	
   -10.2386	   -14.8544	   -13.7634	    -7.6370	    -9.9030	    -6.8817	    -9.2316	    -5.9586	    -8.2245	    -8.2245	
   -10.6583	   -15.2740	   -14.1830	    -7.3853	   -10.7422	    -7.3013	   -10.0708	    -6.4621	    -8.9798	    -9.3155	
   -10.9940	   -15.6097	   -14.4348	    -6.7978	   -11.5814	    -7.6370	   -10.9100	    -6.9656	    -9.6512	   -10.4065	
   -11.4136	   -15.9454	   -14.6866	    -6.1264	   -12.2528	    -7.7209	   -11.5814	    -7.3013	   -10.2386	   -11.4136	
   -11.6653	   -16.1972	   -14.8544	    -5.2032	   -12.8403	    -7.6370	   -12.0850	    -7.4692	   -10.6583	   -12.2528	
   -11.7493	   -16.2811	   -14.9384	    -4.1962	   -13.1760	    -7.3853	   -12.4207	    -7.5531	   -10.9100	   -12.8403	
   -11.7493	   -16.1972	   -14.9384	    -3.1891	   -13.4277	    -7.0496	   -12.5046	    -7.4692	   -10.9940	   -13.1760	
   -11.6653	   -16.0294	   -14.7705	    -2.2659	   -13.3438	    -6.6299	   -12.4207	    -7.3013	   -10.9940	   -13.2599	
   -11.3297	   -15.6937	   -14.5187	    -1.4267	   -13.0920	    -6.2103	   -12.0010	    -7.0496	   -10.7422	   -13.0081	
   -10.9940	   -15.1901	   -14.1830	    -0.7553	   -12.5885	    -5.7907	   -11.4136	    -6.7139	   -10.4904	   -12.5885	
   -10.5743	   -14.6866	   -13.6795	    -0.4196	   -11.8332	    -5.5389	   -10.5743	    -6.5460	   -10.2386	   -12.0850	
   -10.1547	   -14.0152	   -13.0920	    -0.2518	   -10.9100	    -5.3711	    -9.5673	    -6.3782	    -9.9869	   -11.4136	
    -9.7351	   -13.3438	   -12.5046	    -0.3357	    -9.9030	    -5.3711	    -8.5602	    -6.2943	    -9.8190	   -10.7422	
    -9.3994	   -12.6724	   -11.8332	    -0.7553	    -8.8959	    -5.6229	    -7.5531	    -6.2943	    -9.7351	   -10.1547	
    -9.2316	   -12.0850	   -11.2457	    -1.3428	    -7.8888	    -5.9586	    -6.6299	    -6.4621	    -9.7351	    -9.6512	
    -9.1476	   -11.5814	   -10.6583	    -2.2659	    -7.1335	    -6.5460	    -5.8746	    -6.7978	    -9.9030	    -9.3155	
    -9.1476	   -11.3297	   -10.2386	    -3.3569	    -6.4621	    -7.2174	    -5.3711	    -7.3013	   -10.2386	    -9.3155	
[Epoch Header]
[Trial Type]	13
[Accept]	1
[Correct]	0
[RT]	 0.000
[Resp]	0
[Epoch Data]
     7.4692	    11.8332	    10.4904	    -2.1820	     5.5389	     0.8392	     4.3640	     0.8392	     4.5319	    -7.1335	
     6.5460	    10.9100	     9.5673	    -3.1052	     4.7836	    -0.1678	     3.6087	    -0.1678	     3.5248	    -8.3084	
     5.7907	    10.0708	     8.7280	    -3.6926	     4.1122	    -1.1749	     2.9373	    -1.0071	     2.6016	    -9.4833	
     5.1193	     9.3155	     7.9727	    -3.9444	     3.4409	    -1.9302	     2.3499	    -1.8463	     1.6785	   -10.5743	
     4.6158	     8.7280	     7.3013	    -3.9444	     3.0212	    -2.5177	     1.9302	    -2.4338	     0.9232	   -11.5814	
     4.3640	     8.2245	     6.8817	    -3.6926	     2.7695	    -2.9373	     1.6785	    -2.9373	     0.3357	   -12.2528	
     4.1962	     7.8888	     6.5460	    -3.2730	     2.6855	    -3.1891	     1.7624	    -3.1891	    -0.0839	   -12.7563	
     4.2801	     7.6370	     6.3782	    -2.6016	     2.9373	    -3.1891	     2.0142	    -3.3569	    -0.3357	   -12.9242	
     4.4479	     7.5531	     6.4621	    -1.9302	     3.3569	    -3.1052	     2.5177	    -3.2730	    -0.4196	   -12.8403	
     4.6158	     7.5531	     6.6299	    -1.0910	     4.0283	    -2.8534	     3.1891	    -3.1052	    -0.3357	   -12.5885	
     4.8676	     7.7209	     6.9656	    -0.3357	     4.9515	    -2.4338	     4.0283	    -2.6855	    -0.0839	   -12.0010	
     5.0354	     7.8888	     7.3853	     0.5875	     5.9586	    -2.0142	     4.9515	    -2.1820	     0.2518	   -11.3297	
     5.2032	     8.2245	     7.8888	     1.4267	     7.0496	    -1.3428	     5.9586	    -1.5945	     0.7553	   -10.4065	
     5.2032	     8.4763	     8.4763	     2.5177	     8.1406	    -0.5875	     6.9656	    -0.7553	     1.4267	    -9.3994	
     5.2872	     8.8120	     9.0637	     3.6087	     9.2316	     0.3357	     7.8888	     0.1678	     2.2659	    -8.3923	
     5.2872	     9.1476	     9.5673	     4.9515	    10.1547	     1.4267	     8.6441	     1.2589	     3.1891	    -7.3013	
     5.2872	     9.4833	    10.0708	     6.2943	    10.8261	     2.5177	     9.1476	     2.3499	     4.1122	    -6.3782	
     5.2032	     9.7351	    10.4065	     7.5531	    11.1618	     3.6926	     9.4833	     3.5248	     5.1193	    -5.4550	
     5.1193	     9.9030	    10.5743	     8.8120	    11.2457	     4.7836	     9.4833	     4.6997	     6.1264	    -4.6997	
     4.8676	     9.9030	    10.5743	     9.8190	    10.9940	     5.8746	     9.3155	     5.7068	     7.0496	    -4.1122	
     4.6158	     9.8190	    10.4904	    10.6583	    10.6583	     6.7978	     8.8959	     6.7139	     7.8888	    -3.6087	
     4.1962	     9.5673	    10.3226	    11.3297	    10.2386	     7.7209	     8.4763	     7.6370	     8.7280	    -3.1891	
     3.7766	     9.2316	    10.0708	    11.9171	     9.7351	     8.4763	     7.9727	     8.5602	     9.5673	    -2.6855	
     3.2730	     8.8120	     9.8190	    12.2528	     9.2316	     9.0637	     7.4692	     9.4833	    10.4065	    -2.2659	
     2.7695	     8.3084	     9.4833	    12.5885	     8.8120	     9.6512	     7.0496	    10.4065	    11.2457	    -1.7624	
     2.1820	     7.6370	     9.0637	    12.8403	     8.3923	    10.0708	     6.7139	    11.2457	    12.0850	    -1.2589	
     1.6785	     7.0496	     8.7280	    13.0081	     8.1406	    10.4065	     6.3782	    12.1689	    13.0081	    -0.7553	
     1.1749	     6.3782	     8.3084	    13.1760	     7.8888	    10.6583	     6.2943	    13.0920	    13.8474	    -0.0839	
     0.8392	     5.7907	     8.0566	    13.1760	     7.8049	    10.9100	     6.2943	    14.0152	    14.7705	     0.5875	
     0.5035	     5.2872	     7.7209	    13.1760	     7.8888	    10.9940	     6.5460	    14.9384	    15.6937	     1.3428	
     0.2518	     4.8676	     7.5531	    13.0920	     8.1406	    10.9940	     6.8817	    15.7776	    16.6168	     2.1820	
     0.1678	     4.5319	     7.3853	    12.9242	     8.4763	    10.9940	     7.3013	    16.3651	    17.4561	     3.0212	
     0.0000	     4.2801	     7.2174	    12.6724	     8.8959	    10.9100	     7.7209	    16.8686	    18.0435	     3.8605	
    -0.0839	     4.0283	     6.9656	    12.4207	     9.2316	    10.7422	     8.1406	    16.9525	    18.4631	     4.5319	
    -0.1678	     3.7766	     6.7139	    12.1689	     9.4833	    10.4904	     8.3923	    16.7847	    18.5471	     4.9515	
    -0.2518	     3.5248	     6.4621	    11.8332	     9.6512	    10.1547	     8.4763	    16.2811	    18.2953	     5.1193	
    -0.4196	     3.2730	     6.0425	    11.4975	     9.5673	     9.7351	     8.3084	    15.3580	    17.7078	     4.8676	
    -0.5035	     3.0212	     5.6229	    10.9100	     9.1476	     9.1476	     7.8888	    14.2670	    16.7847	     4.1962	
    -0.5875	     2.7695	     5.1193	    10.3226	     8.5602	     8.5602	     7.3013	    13.0920	    15.6937	     3.1891	
    -0.5875	     2.6855	     4.7836	     9.5673	     7.8049	     7.8049	     6.4621	    11.8332	    14.5187	     1.9302	
    -0.3357	     2.6855	     4.4479	     8.8959	     6.8817	     7.1335	     5.4550	    10.7422	    13.2599	     0.4196	
     0.0000	     2.8534	     4.2801	     8.3084	     5.8746	     6.5460	     4.4479	     9.7351	    12.0010	    -1.2589	
     0.6714	     3.1891	     4.2801	     7.8888	     4.8676	     6.1264	     3.4409	     8.9798	    10.9100	    -2.9373	
     1.4267	     3.6087	     4.4479	     7.5531	     3.8605	     5.8746	     2.5177	     8.3923	     9.9030	    -4.5319	
     2.1820	     4.1122	     4.6158	     7.3853	     2.9373	     5.7068	     1.5945	     7.8888	     9.0637	    -6.0425	
     3.1052	     4.6158	     4.7836	     7.3013	     2.1820	     5.6229	     0.8392	     7.4692	     8.2245	    -7.3853	
     3.8605	     5.0354	     4.9515	     7.3013	     1.5106	     5.6229	     0.1678	     7.0496	     7.6370	    -8.3923	
     4.6158	     5.3711	     5.0354	     7.3853	     1.0071	     5.6229	    -0.2518	     6.7978	     7.1335	    -9.1476	
     5.2032	     5.6229	     5.0354	     7.3853	     0.7553	     5.7068	    -0.4196	     6.5460	     6.7978	    -9.5673	
     5.7068	     5.8746	     5.0354	     7.4692	     0.7553	     5.7068	    -0.4196	     6.4621	     6.6299	    -9.5673	
     6.0425	     5.9586	     4.9515	     7.4692	     1.0071	     5.7907	    -0.0839	     6.3782	     6.6299	    -9.3155	
     6.2943	     6.1264	     4.8676	     7.5531	     1.5945	     5.8746	     0.5035	     6.2943	     6.7139	    -8.8120	
     6.3782	     6.2103	     4.7836	     7.5531	     2.4338	     5.8746	     1.3428	     6.3782	     6.9656	    -8.0566	
     6.3782	     6.2943	     4.7836	     7.6370	     3.4409	     5.8746	     2.2659	     6.3782	     7.1335	    -7.3013	
     6.3782	     6.3782	     4.8676	     7.7209	     4.5319	     5.7907	     3.2730	     6.3782	     7.3013	    -6.5460	
     6.2103	     6.4621	     5.0354	     7.7209	     5.4550	     5.7068	     4.1122	     6.2103	     7.3853	    -5.8746	
     5.9586	     6.4621	     5.1193	     7.8049	     6.1264	     5.4550	     4.6997	     6.0425	     7.3013	    -5.3711	
     5.6229	     6.3782	     5.1193	     7.7209	     6.3782	     5.1193	     4.9515	     5.6229	     7.1335	    -5.0354	
     5.2032	     6.2103	     4.9515	     7.4692	     6.2943	     4.6158	     4.7836	     5.1193	     6.7139	    -4.9515	
     4.6158	     5.7907	     4.6158	     7.1335	     5.7907	     4.0283	     4.2801	     4.5319	     6.2103	    -5.1193	
     4.0283	     5.2872	     4.1122	     6.7139	     4.9515	     3.2730	     3.5248	     3.8605	     5.6229	    -5.4550	
     3.4409	     4.6997	     3.6087	     6.2103	     4.0283	     2.5177	     2.6016	     3.1052	     5.0354	    -5.7907	
     2.9373	     4.1122	     3.1052	     5.7907	     3.1052	     1.8463	     1.6785	     2.4338	     4.4479	    -6.2103	
     2.5177	     3.5248	     2.6855	     5.3711	     2.1820	     1.1749	     0.7553	     1.7624	     3.9444	    -6.5460	
     2.1820	     2.9373	     2.2659	     5.0354	     1.3428	     0.6714	    -0.0839	     1.1749	     3.5248	    -6.7139	
     1.9302	     2.5177	     2.0142	     4.6997	     0.7553	     0.1678	    -0.7553	     0.6714	     3.1052	    -6.7978	
     1.7624	     2.1820	     1.7624	     4.4479	     0.2518	    -0.3357	    -1.2589	     0.2518	     2.8534	    -6.7139	
     1.5945	     1.9302	     1.7624	     4.1122	     0.0000	    -0.6714	    -1.5945	    -0.0839	     2.6855	    -6.4621	
     1.5945	     1.8463	     1.8463	     3.7766	    -0.0839	    -1.0071	    -1.7624	    -0.3357	     2.6016	    -6.0425	
     1.5106	     1.9302	     2.0142	     3.5248	     0.0839	    -1.1749	    -1.6785	    -0.3357	     2.6016	    -5.4550	
     1.5106	     2.0142	     2.2659	     3.2730	     0.3357	    -1.3428	    -1.4267	    -0.2518	     2.8534	    -4.7836	
     1.5945	     2.1820	     2.5177	     3.0212	     0.8392	    -1.2589	    -0.9232	     0.0839	     3.2730	    -3.9444	
     1.5945	     2.3499	     2.8534	     2.9373	     1.3428	    -1.0910	    -0.4196	     0.5875	     3.8605	    -3.1052	
     1.6785	     2.5177	     3.1891	     2.9373	     2.0142	    -0.7553	     0.2518	     1.2589	     4.6158	    -2.1820	
     1.7624	     2.7695	     3.6087	     3.2730	     2.6016	    -0.1678	     1.0071	     2.0981	     5.4550	    -1.3428	
     1.8463	     3.0212	     4.0283	     3.7766	     3.3569	     0.6714	     1.6785	     2.8534	     6.3782	    -0.6714	
     2.0981	     3.4409	     4.5319	     4.6158	     4.0283	     1.5945	     2.4338	     3.6087	     7.1335	    -0.1678	
     2.3499	     3.7766	     5.0354	     5.6229	     4.6158	     2.6855	     3.1052	     4.1962	     7.8049	     0.0839	
     2.6855	     4.2801	     5.5389	     6.7978	     5.0354	     3.7766	     3.5248	     4.6158	     8.2245	     0.0000	
     3.1052	     4.6997	     5.8746	     7.8888	     5.2032	     4.7836	     3.7766	     4.8676	     8.3084	    -0.4196	
     3.4409	     5.0354	     6.1264	     8.8120	     5.2032	     5.6229	     3.7766	     4.9515	     8.2245	    -1.1749	
     3.7766	     5.2872	     6.2103	     9.3994	     4.9515	     6.2103	     3.5248	     4.8676	     7.8049	    -2.1820	
     3.9444	     5.4550	     6.2103	     9.7351	     4.5319	     6.4621	     3.0212	     4.6158	     7.2174	    -3.4409	
     4.1122	     5.5389	     5.9586	     9.6512	     3.8605	     6.4621	     2.4338	     4.2801	     6.5460	    -4.7836	
     4.1122	     5.4550	     5.6229	     9.3155	     3.1052	     6.2103	     1.6785	     3.9444	     5.7907	    -6.1264	
     4.1122	     5.3711	     5.2032	     8.7280	     2.3499	     5.7907	     0.9232	     3.6926	     5.1193	    -7.2174	
     4.1122	     5.2872	     4.7836	     7.9727	     1.6785	     5.2032	     0.2518	     3.4409	     4.6158	    -8.1406	
     4.1122	     5.2032	     4.4479	     7.2174	     1.0910	     4.6158	    -0.2518	     3.2730	     4.2801	    -8.7280	
     4.1962	     5.2032	     4.1122	     6.4621	     0.8392	     4.0283	    -0.5035	     3.1891	     4.1962	    -8.9798	
     4.3640	     5.2872	     4.0283	     5.8746	     0.7553	     3.5248	    -0.5875	     3.1891	     4.1962	    -8.8959	
     4.6158	     5.4550	     3.9444	     5.4550	     1.0071	     3.1052	    -0.4196	     3.3569	     4.3640	    -8.5602	
     4.8676	     5.7907	     4.1122	     5.1193	     1.4267	     2.8534	     0.0000	     3.6087	     4.6997	    -7.9727	
     5.2872	     6.1264	     4.3640	     5.0354	     2.0981	     2.6855	     0.5035	     3.9444	     5.1193	    -7.3013	
     5.7068	     6.5460	     4.6158	     5.0354	     2.7695	     2.6016	     1.1749	     4.4479	     5.7068	    -6.4621	
     6.0425	     6.9656	     4.9515	     5.2032	     3.5248	     2.6016	     1.7624	     4.9515	     6.2943	    -5.7068	
     6.3782	     7.3013	     5.2872	     5.3711	     4.1122	     2.7695	     2.1820	     5.3711	     6.8817	    -5.1193	
     6.6299	     7.5531	     5.4550	     5.4550	     4.6158	     2.8534	     2.5177	     5.7907	     7.4692	    -4.6997	
     6.7978	     7.6370	     5.5389	     5.5389	     4.7836	     3.1052	     2.6016	     5.9586	     7.8049	    -4.5319	
     6.7978	     7.5531	     5.3711	     5.6229	     4.6997	     3.3569	     2.4338	     5.9586	     8.0566	    -4.6997	
     6.7978	     7.3013	     5.1193	     5.6229	     4.3640	     3.6087	     2.0981	     5.7068	     8.0566	    -5.0354	
     6.7139	     6.7978	     4.6997	     5.6229	     3.8605	     3.8605	     1.5106	     5.2872	     7.8888	    -5.6229	
     6.5460	     6.2943	     4.2801	     5.5389	     3.1891	     4.0283	     0.9232	     4.8676	     7.6370	    -6.2103	
     6.4621	     5.7068	     3.8605	     5.5389	     2.5177	     4.1962	     0.4196	     4.3640	     7.4692	    -6.8817	
     6.2943	     5.1193	     3.4409	     5.5389	     1.9302	     4.3640	    -0.0839	     3.9444	     7.2174	    -7.3853	
     6.2103	     4.5319	     3.1891	     5.7068	     1.3428	     4.5319	    -0.4196	     3.6087	     7.1335	    -7.7209	
     6.0425	     4.0283	     3.1052	     5.8746	     1.0071	     4.6997	    -0.5875	     3.4409	     7.2174	    -7.8049	
     5.9586	     3.6926	     3.1052	     6.2943	     0.8392	     4.9515	    -0.5035	     3.3569	     7.3853	    -7.5531	
     5.7068	     3.4409	     3.2730	     6.7139	     0.8392	     5.1193	    -0.3357	     3.4409	     7.7209	    -7.1335	
     5.4550	     3.2730	     3.5248	     7.1335	     1.0910	     5.3711	     0.0839	     3.6087	     8.1406	    -6.4621	
     5.1193	     3.2730	     3.7766	     7.5531	     1.5945	     5.5389	     0.5875	     3.8605	     8.5602	    -5.7068	
     4.6997	     3.2730	     4.1962	     7.8049	     2.1820	     5.6229	     1.2589	     4.1122	     9.0637	    -4.7836	
     4.1962	     3.3569	     4.5319	     7.8049	     3.0212	     5.5389	     2.0142	     4.2801	     9.4833	    -3.9444	
     3.6087	     3.4409	     4.7836	     7.3853	     3.7766	     5.2032	     2.8534	     4.2801	     9.8190	    -3.1052	
     3.0212	     3.5248	     5.0354	     6.7139	     4.6158	     4.6997	     3.6087	     4.1962	     9.9869	    -2.5177	
     2.5177	     3.6087	     5.2032	     5.8746	     5.3711	     4.0283	     4.3640	     4.0283	     9.9030	    -2.0981	
     2.0981	     3.6926	     5.2872	     4.9515	     6.0425	     3.2730	     4.9515	     3.7766	     9.7351	    -1.9302	
     1.6785	     3.7766	     5.3711	     4.1122	     6.4621	     2.6016	     5.3711	     3.4409	     9.3155	    -2.0142	
     1.4267	     3.9444	     5.2872	     3.5248	     6.7139	     1.9302	     5.6229	     3.0212	     8.6441	    -2.3499	
     1.2589	     4.0283	     5.2032	     3.1891	     6.7139	     1.5106	     5.7068	     2.6016	     7.8888	    -2.9373	
     1.1749	     4.1962	     5.0354	     3.1891	     6.5460	     1.1749	     5.5389	     2.0981	     7.0496	    -3.6926	
     1.0910	     4.2801	     4.7836	     3.4409	     6.1264	     0.9232	     5.2032	     1.5945	     6.0425	    -4.6158	
     1.1749	     4.3640	     4.5319	     3.9444	     5.7068	     0.8392	     4.7836	     1.0071	     5.0354	    -5.5389	
     1.1749	     4.4479	     4.2801	     4.5319	     5.1193	     0.9232	     4.3640	     0.5035	     4.1122	    -6.3782	
     1.2589	     4.5319	     4.1122	     5.2872	     4.6158	     1.0071	     3.8605	     0.0000	     3.2730	    -7.2174	
     1.4267	     4.5319	     3.8605	     6.0425	     4.0283	     1.0910	     3.3569	    -0.3357	     2.5177	    -7.8049	
     1.5106	     4.6158	     3.6087	     6.7139	     3.3569	     1.1749	     2.7695	    -0.6714	     1.9302	    -8.2245	
     1.6785	     4.6158	     3.3569	     7.3013	     2.7695	     1.2589	     2.1820	    -0.8392	     1.5106	    -8.4763	
     1.8463	     4.6158	     3.1052	     7.8888	     2.3499	     1.3428	     1.7624	    -0.8392	     1.2589	    -8.3923	
     2.0981	     4.7836	     3.0212	     8.3923	     2.0981	     1.4267	     1.4267	    -0.7553	     1.2589	    -8.1406	
     2.6016	     5.0354	     3.1052	     8.8959	     2.0981	     1.6785	     1.3428	    -0.4196	     1.5106	    -7.4692	
     3.1891	     5.5389	     3.4409	     9.4833	     2.4338	     2.0142	     1.5945	     0.1678	     2.0142	    -6.5460	
     4.1122	     6.3782	     4.1122	    10.0708	     3.1052	     2.4338	     2.0981	     0.8392	     2.7695	    -5.3711	
     5.1193	     7.3013	     4.9515	    10.5743	     4.0283	     3.0212	     2.9373	     1.6785	     3.7766	    -3.9444	
     6.1264	     8.3923	     6.0425	    11.0779	     5.0354	     3.5248	     3.9444	     2.5177	     4.7836	    -2.3499	
     7.1335	     9.4833	     7.1335	    11.4975	     6.1264	     4.0283	     4.9515	     3.1891	     5.7907	    -0.9232	
     7.9727	    10.4904	     8.3084	    11.6653	     7.2174	     4.4479	     5.9586	     3.6926	     6.7139	     0.3357	
     8.5602	    11.3297	     9.3994	    11.6653	     8.0566	     4.6997	     6.8817	     4.0283	     7.3853	     1.3428	
     8.9798	    12.0850	    10.3226	    11.4975	     8.6441	     4.8676	     7.5531	     4.1122	     7.8888	     1.9302	
     9.0637	    12.5046	    11.0779	    11.2457	     9.0637	     4.7836	     8.0566	     4.0283	     8.1406	     2.0981	
     9.0637	    12.8403	    11.6653	    10.8261	     9.2316	     4.6158	     8.2245	     3.8605	     8.1406	     1.9302	
     8.8959	    13.0081	    12.0850	    10.4065	     9.1476	     4.2801	     8.2245	     3.5248	     8.0566	     1.5106	
     8.6441	    13.0920	    12.3367	     9.9869	     8.8959	     3.8605	     8.0566	     3.2730	     7.8049	     0.6714	
     8.3084	    13.0081	    12.5046	     9.4833	     8.4763	     3.4409	     7.7209	     2.9373	     7.4692	    -0.2518	
     8.0566	    12.8403	    12.5046	     8.9798	     7.8888	     3.0212	     7.3013	     2.6016	     7.0496	    -1.4267	
     7.7209	    12.5885	    12.3367	     8.4763	     7.3013	     2.5177	     6.8817	     2.3499	     6.6299	    -2.5177	
     7.3853	    12.2528	    12.1689	     8.0566	     6.7978	     2.1820	     6.3782	     2.0981	     6.3782	    -3.5248	
     7.1335	    11.9171	    11.9171	     7.7209	     6.3782	     2.0142	     5.9586	     2.0981	     6.2103	    -4.3640	
     6.9656	    11.5814	    11.6653	     7.5531	     6.2103	     1.9302	     5.7907	     2.2659	     6.2103	    -4.7836	
     6.7139	    11.2457	    11.3297	     7.3853	     6.3782	     1.9302	     5.8746	     2.6016	     6.5460	    -4.8676	
     6.5460	    10.8261	    11.0779	     7.2174	     6.7978	     1.9302	     6.2103	     2.9373	     6.9656	    -4.5319	
     6.2103	    10.3226	    10.8261	     7.0496	     7.5531	     1.9302	     6.7978	     3.4409	     7.6370	    -3.9444	
     5.7068	     9.8190	    10.5743	     6.7139	     8.5602	     1.8463	     7.6370	     3.8605	     8.3084	    -3.1052	
     5.2032	     9.2316	    10.2386	     6.2103	     9.6512	     1.6785	     8.5602	     4.2801	     9.0637	    -2.2659	
     4.5319	     8.4763	     9.8190	     5.4550	    10.5743	     1.2589	     9.4833	     4.5319	     9.7351	    -1.3428	
     3.6926	     7.6370	     9.2316	     4.4479	    11.4136	     0.7553	    10.2386	     4.6158	    10.2386	    -0.5875	
     2.9373	     6.7978	     8.5602	     3.2730	    11.9171	     0.0839	    10.6583	     4.5319	    10.6583	     0.0000	
     2.0142	     5.9586	     7.8049	     1.9302	    12.0850	    -0.6714	    10.9100	     4.2801	    10.8261	     0.3357	
     1.2589	     5.1193	     6.9656	     0.5875	    12.0010	    -1.5106	    10.9100	     3.7766	    10.7422	     0.4196	
     0.5035	     4.3640	     6.1264	    -0.6714	    11.7493	    -2.1820	    10.6583	     3.1052	    10.4065	     0.1678	
     0.0000	     3.6926	     5.2872	    -1.8463	    11.3297	    -2.6855	    10.2386	     2.3499	     9.9030	    -0.2518	
    -0.4196	     3.1052	     4.5319	    -2.6855	    10.7422	    -3.0212	     9.7351	     1.5945	     9.2316	    -0.7553	
    -0.6714	     2.6855	     3.7766	    -3.1891	    10.1547	    -3.1052	     9.2316	     0.9232	     8.5602	    -1.3428	
    -0.7553	     2.3499	     3.1891	    -3.2730	     9.6512	    -3.0212	     8.8120	     0.4196	     7.8888	    -1.9302	
    -0.6714	     2.0981	     2.6855	    -3.1052	     9.1476	    -2.6855	     8.3084	     0.1678	     7.3853	    -2.3499	
    -0.5035	     2.0142	     2.3499	    -2.6016	     8.7280	    -2.1820	     7.9727	     0.0839	     6.9656	    -2.6016	
    -0.3357	     1.9302	     2.0981	    -1.8463	     8.3923	    -1.5106	     7.7209	     0.3357	     6.7978	    -2.6855	
    -0.1678	     1.9302	     2.0142	    -0.9232	     8.1406	    -0.8392	     7.4692	     0.9232	     6.7978	    -2.5177	
    -0.0839	     1.9302	     1.9302	     0.1678	     7.8888	    -0.0839	     7.3013	     1.6785	     7.0496	    -2.1820	
    -0.0839	     1.9302	     1.9302	     1.2589	     7.7209	     0.6714	     7.1335	     2.6016	     7.4692	    -1.6785	
    -0.0839	     1.8463	     1.9302	     2.3499	     7.4692	     1.5106	     7.0496	     3.5248	     8.0566	    -1.0071	
    -0.2518	     1.8463	     2.0142	     3.2730	     7.3853	     2.2659	     6.9656	     4.4479	     8.6441	    -0.2518	
    -0.4196	     1.9302	     2.1820	     4.1122	     7.2174	     2.9373	     6.8817	     5.2032	     9.2316	     0.4196	
    -0.6714	     2.0142	     2.4338	     4.6158	     7.2174	     3.5248	     6.7978	     5.6229	     9.5673	     1.0910	
    -0.9232	     2.0981	     2.6855	     4.9515	     7.1335	     3.8605	     6.6299	     5.8746	     9.7351	     1.4267	
    -1.0910	     2.2659	     3.1052	     5.1193	     7.0496	     4.1122	     6.4621	     5.7907	     9.6512	     1.5945	
    -1.1749	     2.6016	     3.5248	     5.2032	     6.8817	     4.1962	     6.2103	     5.5389	     9.3155	     1.5106	
    -1.0910	     3.0212	     4.1122	     5.2872	     6.7978	     4.2801	     5.9586	     5.1193	     8.8959	     1.2589	
    -0.8392	     3.6087	     4.6997	     5.5389	     6.7139	     4.2801	     5.6229	     4.6997	     8.3084	     0.7553	
    -0.2518	     4.2801	     5.4550	     5.9586	     6.6299	     4.4479	     5.4550	     4.3640	     7.6370	     0.0000	
     0.4196	     5.2032	     6.2943	     6.5460	     6.6299	     4.6158	     5.2872	     4.1122	     6.9656	    -0.7553	
     1.3428	     6.1264	     7.3013	     7.3853	     6.7139	     4.9515	     5.2872	     3.9444	     6.4621	    -1.6785	
     2.4338	     7.2174	     8.3923	     8.3923	     6.9656	     5.4550	     5.4550	     4.0283	     5.9586	    -2.6016	
     3.5248	     8.3923	     9.4833	     9.5673	     7.3013	     5.9586	     5.7068	     4.2801	     5.6229	    -3.5248	
     4.6997	     9.4833	    10.6583	    10.8261	     7.7209	     6.5460	     6.1264	     4.6997	     5.4550	    -4.3640	
     5.8746	    10.5743	    11.8332	    12.0010	     8.2245	     7.2174	     6.7139	     5.2872	     5.4550	    -5.0354	
     6.9656	    11.5814	    12.8403	    13.1760	     8.7280	     7.8049	     7.2174	     5.9586	     5.5389	    -5.7068	
     7.8888	    12.5046	    13.8474	    14.2670	     9.3155	     8.4763	     7.8049	     6.7139	     5.7907	    -6.1264	
     8.7280	    13.3438	    14.6866	    15.1062	     9.7351	     8.9798	     8.3084	     7.3853	     6.1264	    -6.3782	
     9.3994	    14.0152	    15.3580	    15.6937	    10.1547	     9.3994	     8.8120	     7.9727	     6.5460	    -6.4621	
     9.9030	    14.6027	    15.8615	    16.0294	    10.5743	     9.8190	     9.2316	     8.4763	     6.8817	    -6.3782	
    10.2386	    15.1062	    16.2811	    16.1133	    10.9100	    10.0708	     9.5673	     8.8120	     7.1335	    -6.2103	
    10.4904	    15.5258	    16.6168	    16.0294	    11.3297	    10.2386	     9.9869	     8.9798	     7.3853	    -5.8746	
    10.6583	    15.9454	    16.8686	    15.9454	    11.7493	    10.4065	    10.4904	     8.9798	     7.4692	    -5.4550	
    10.8261	    16.2811	    17.1204	    15.8615	    12.2528	    10.6583	    10.9100	     8.8959	     7.5531	    -4.9515	
    11.0779	    16.7007	    17.3721	    15.8615	    12.6724	    10.8261	    11.3297	     8.8120	     7.5531	    -4.4479	
    11.3297	    17.0364	    17.5400	    16.0294	    12.9242	    11.0779	    11.7493	     8.7280	     7.6370	    -4.0283	
    11.6653	    17.4561	    17.6239	    16.2811	    13.0920	    11.3297	    11.9171	     8.6441	     7.7209	    -3.6087	
    12.0850	    17.7917	    17.7078	    16.6168	    13.0081	    11.4136	    12.0010	     8.6441	     7.8888	    -3.3569	
    12.5046	    18.0435	    17.6239	    16.9525	    12.7563	    11.4975	    11.7493	     8.6441	     8.0566	    -3.1891	
    12.9242	    18.2114	    17.3721	    17.2043	    12.1689	    11.4975	    11.2457	     8.7280	     8.3084	    -3.1891	
    13.2599	    18.2114	    17.0364	    17.4561	    11.3297	    11.3297	    10.5743	     8.8120	     8.4763	    -3.2730	
    13.5117	    18.0435	    16.4490	    17.6239	    10.3226	    11.1618	     9.6512	     8.8959	     8.7280	    -3.5248	
    13.6795	    17.7078	    15.6937	    17.6239	     9.2316	    10.8261	     8.6441	     9.0637	     8.8959	    -3.7766	
    13.6795	    17.2043	    14.8544	    17.5400	     8.1406	    10.4904	     7.5531	     9.3155	     9.1476	    -3.9444	
    13.5956	    16.6168	    13.9313	    17.3721	     7.0496	    10.1547	     6.4621	     9.5673	     9.4833	    -4.0283	
    13.3438	    15.9454	    13.0081	    17.1204	     6.0425	     9.8190	     5.5389	     9.9869	     9.9869	    -3.9444	
    13.0920	    15.2740	    12.0010	    16.8686	     5.2872	     9.6512	     4.7836	    10.4904	    10.5743	    -3.6087	
    12.7563	    14.6027	    11.1618	    16.6168	     4.7836	     9.5673	     4.3640	    10.9940	    11.2457	    -3.0212	
    12.4207	    13.9313	    10.4065	    16.2811	     4.6158	     9.6512	     4.1122	    11.4975	    11.9171	    -2.2659	
    12.0010	    13.3438	     9.8190	    15.9454	     4.6997	     9.8190	     4.1962	    11.9171	    12.6724	    -1.2589	
    11.4975	    12.7563	     9.3155	    15.6097	     5.0354	    10.0708	     4.4479	    12.0850	    13.2599	    -0.1678	
    10.9100	    12.0850	     8.9798	    15.1062	     5.6229	    10.2386	     4.9515	    11.9171	    13.6795	     0.8392	
    10.2386	    11.4136	     8.6441	    14.4348	     6.2103	    10.2386	     5.4550	    11.4136	    13.7634	     1.8463	
     9.4833	    10.7422	     8.3084	    13.5956	     6.8817	    10.0708	     5.9586	    10.4904	    13.5117	     2.5177	
     8.6441	     9.9030	     7.9727	    12.5885	     7.4692	     9.6512	     6.3782	     9.3155	    13.0920	     2.9373	
     7.6370	     8.9798	     7.6370	    11.4975	     7.8888	     8.9798	     6.7139	     8.0566	    12.3367	     3.1052	
     6.5460	     8.0566	     7.2174	    10.4904	     8.1406	     8.0566	     6.9656	     6.7978	    11.4975	     2.9373	
     5.4550	     7.0496	     6.7978	     9.4833	     8.2245	     7.1335	     6.9656	     5.5389	    10.5743	     2.5177	
     4.4479	     6.1264	     6.4621	     8.5602	     8.1406	     6.1264	     6.8817	     4.4479	     9.6512	     1.8463	
     3.5248	     5.3711	     6.1264	     7.8049	     7.8049	     5.1193	     6.6299	     3.5248	     8.7280	     1.0910	
     2.8534	     4.8676	     5.9586	     7.3013	     7.3853	     4.2801	     6.2943	     2.6855	     7.8888	     0.2518	
     2.3499	     4.5319	     5.7907	     6.9656	     6.8817	     3.6087	     5.7907	     2.0981	     7.1335	    -0.5875	
     2.1820	     4.3640	     5.7907	     6.8817	     6.2103	     3.1052	     5.2032	     1.6785	     6.5460	    -1.2589	
     2.1820	     4.3640	     5.8746	     6.8817	     5.5389	     2.6855	     4.6158	     1.3428	     6.0425	    -1.9302	
     2.3499	     4.5319	     5.9586	     7.0496	     4.8676	     2.4338	     3.9444	     1.1749	     5.7907	    -2.4338	
     2.6016	     4.7836	     6.1264	     7.2174	     4.2801	     2.2659	     3.3569	     1.0071	     5.5389	    -2.7695	
     2.9373	     5.0354	     6.2943	     7.3853	     3.7766	     2.0981	     2.9373	     0.9232	     5.4550	    -2.9373	
     3.1891	     5.2872	     6.4621	     7.4692	     3.6087	     2.0142	     2.7695	     0.8392	     5.5389	    -2.9373	
     3.2730	     5.5389	     6.7139	     7.4692	     3.6926	     1.8463	     2.7695	     0.7553	     5.6229	    -2.7695	
     3.3569	     5.8746	     7.0496	     7.3853	     4.1122	     1.6785	     3.1891	     0.7553	     5.7907	    -2.5177	
     3.3569	     6.1264	     7.4692	     7.2174	     4.7836	     1.5106	     3.8605	     0.7553	     6.1264	    -2.0981	
     3.2730	     6.4621	     8.0566	     6.9656	     5.7068	     1.4267	     4.7836	     0.8392	     6.5460	    -1.5106	
     3.1052	     6.7978	     8.6441	     6.7139	     6.8817	     1.2589	     5.9586	     1.0071	     7.0496	    -0.8392	
     3.0212	     7.1335	     9.3994	     6.2103	     8.1406	     1.0071	     7.3013	     1.1749	     7.6370	    -0.1678	
     2.8534	     7.4692	    10.1547	     5.5389	     9.3994	     0.6714	     8.5602	     1.2589	     8.0566	     0.4196	
     2.6855	     7.8049	    10.8261	     4.6997	    10.5743	     0.2518	     9.8190	     1.2589	     8.3923	     0.8392	
     2.4338	     7.9727	    11.4136	     3.6087	    11.5814	    -0.3357	    10.9100	     1.0910	     8.4763	     1.0910	
     2.1820	     8.1406	    11.8332	     2.4338	    12.3367	    -1.0910	    11.6653	     0.7553	     8.3923	     1.0910	
     2.0142	     8.2245	    12.1689	     1.0910	    12.7563	    -2.0142	    12.1689	     0.2518	     8.0566	     0.8392	
     1.8463	     8.3084	    12.3367	    -0.1678	    12.8403	    -3.0212	    12.2528	    -0.4196	     7.5531	     0.2518	
     1.7624	     8.3923	    12.3367	    -1.4267	    12.5885	    -4.0283	    12.0850	    -1.1749	     6.7978	    -0.5035	
     1.8463	     8.3923	    12.1689	    -2.5177	    12.0850	    -5.2032	    11.6653	    -2.0142	     5.8746	    -1.4267	
     1.9302	     8.3923	    11.9171	    -3.6087	    11.4136	    -6.3782	    10.9940	    -2.9373	     4.8676	    -2.5177	
     2.0981	     8.3084	    11.4975	    -4.6158	    10.6583	    -7.5531	    10.1547	    -3.8605	     3.7766	    -3.6926	
     2.2659	     8.2245	    10.9940	    -5.5389	     9.8190	    -8.7280	     9.2316	    -4.7836	     2.6855	    -4.7836	
     2.2659	     7.9727	    10.4065	    -6.2103	     8.8959	    -9.8190	     8.3923	    -5.6229	     1.5945	    -5.8746	
     2.3499	     7.6370	     9.8190	    -6.7139	     8.0566	   -10.6583	     7.4692	    -6.4621	     0.5875	    -6.7139	
     2.2659	     7.2174	     9.1476	    -6.9656	     7.3853	   -11.3297	     6.7978	    -7.2174	    -0.2518	    -7.3013	
     2.1820	     6.7978	     8.5602	    -6.9656	     6.7978	   -11.6653	     6.2103	    -7.8049	    -0.7553	    -7.5531	
     2.0981	     6.3782	     7.9727	    -6.6299	     6.3782	   -11.6653	     5.8746	    -8.2245	    -1.0910	    -7.4692	
     2.0142	     5.9586	     7.3853	    -6.0425	     6.2103	   -11.4136	     5.7907	    -8.4763	    -1.0910	    -7.0496	
     2.0142	     5.5389	     6.9656	    -5.2032	     6.2103	   -10.8261	     5.9586	    -8.3923	    -0.7553	    -6.2103	
     1.9302	     5.2032	     6.5460	    -4.1962	     6.3782	    -9.9869	     6.1264	    -7.9727	    -0.0839	    -5.2032	
     1.9302	     4.8676	     6.2103	    -3.0212	     6.5460	    -8.9798	     6.4621	    -7.3853	     0.6714	    -4.0283	
     1.9302	     4.5319	     5.7907	    -1.8463	     6.7978	    -7.8888	     6.6299	    -6.5460	     1.5945	    -2.8534	
     1.9302	     4.2801	     5.4550	    -0.5875	     6.8817	    -6.7139	     6.7978	    -5.5389	     2.5177	    -1.7624	
     2.0142	     3.9444	     5.0354	     0.6714	     6.8817	    -5.4550	     6.7139	    -4.4479	     3.4409	    -0.7553	
     2.0142	     3.6087	     4.6158	     1.9302	     6.7139	    -4.2801	     6.5460	    -3.1891	     4.2801	     0.0839	
     2.0142	     3.2730	     4.0283	     3.1891	     6.3782	    -3.1052	     6.1264	    -1.9302	     5.1193	     0.6714	
     2.0142	     2.8534	     3.4409	     4.3640	     5.7907	    -1.9302	     5.6229	    -0.7553	     5.8746	     1.0071	
     1.9302	     2.3499	     2.6855	     5.3711	     5.0354	    -0.9232	     4.8676	     0.4196	     6.4621	     1.0910	
     1.7624	     1.7624	     1.9302	     6.2943	     4.1122	     0.0839	     4.1122	     1.4267	     6.9656	     1.0071	
     1.5106	     1.1749	     1.0910	     7.0496	     3.1052	     0.9232	     3.2730	     2.1820	     7.3013	     0.5875	
     1.2589	     0.5035	     0.2518	     7.6370	     2.1820	     1.6785	     2.4338	     2.6855	     7.4692	     0.0000	
     0.9232	    -0.1678	    -0.5875	     8.0566	     1.2589	     2.2659	     1.6785	     3.0212	     7.4692	    -0.5875	
     0.5035	    -0.8392	    -1.2589	     8.3084	     0.4196	     2.6016	     0.9232	     3.1052	     7.3853	    -1.3428	
     0.1678	    -1.4267	    -1.8463	     8.3084	    -0.3357	     2.8534	     0.3357	     3.1052	     7.2174	    -1.9302	
    -0.0839	    -1.8463	    -2.2659	     8.1406	    -0.8392	     2.9373	    -0.1678	     3.0212	     7.2174	    -2.3499	
    -0.2518	    -2.1820	    -2.5177	     7.9727	    -1.0910	     3.0212	    -0.4196	     3.1052	     7.3013	    -2.5177	
    -0.2518	    -2.2659	    -2.5177	     7.7209	    -0.9232	     3.0212	    -0.4196	     3.3569	     7.5531	    -2.4338	
    -0.1678	    -2.1820	    -2.1820	     7.6370	    -0.4196	     3.1052	    -0.0839	     3.6926	     8.0566	    -1.9302	
     0.0839	    -1.8463	    -1.6785	     7.5531	     0.4196	     3.2730	     0.6714	     4.1962	     8.6441	    -1.1749	
     0.5035	    -1.4267	    -0.9232	     7.7209	     1.6785	     3.6087	     1.7624	     4.7836	     9.3994	    -0.2518	
     1.0071	    -0.7553	     0.0000	     7.9727	     3.1891	     4.0283	     3.0212	     5.4550	    10.1547	     0.7553	
     1.6785	     0.0000	     0.9232	     8.4763	     4.6997	     4.5319	     4.3640	     6.1264	    10.8261	     1.6785	
     2.4338	     0.8392	     1.9302	     8.9798	     6.1264	     5.0354	     5.7068	     6.7978	    11.2457	     2.4338	
     3.2730	     1.7624	     2.8534	     9.5673	     7.3013	     5.4550	     6.7978	     7.2174	    11.4975	     2.8534	
     4.2801	     2.8534	     3.7766	    10.1547	     8.1406	     5.8746	     7.5531	     7.5531	    11.4975	     2.9373	
     5.3711	     3.9444	     4.6997	    10.8261	     8.6441	     6.2943	     8.1406	     7.7209	    11.2457	     2.6016	
     6.5460	     5.2032	     5.5389	    11.4975	     8.8120	     6.5460	     8.3923	     7.7209	    10.7422	     1.9302	
     7.8888	     6.4621	     6.3782	    12.0850	     8.7280	     6.7139	     8.5602	     7.5531	    10.0708	     1.0071	
     9.2316	     7.8888	     7.3013	    12.5885	     8.7280	     6.8817	     8.6441	     7.3013	     9.3155	    -0.0839	
    10.6583	     9.3155	     8.3084	    12.9242	     8.6441	     6.8817	     8.7280	     6.8817	     8.3923	    -1.3428	
    12.0850	    10.6583	     9.3155	    13.0920	     8.6441	     6.7139	     8.8120	     6.4621	     7.5531	    -2.6855	
    13.5117	    12.0850	    10.4065	    13.0920	     8.7280	     6.4621	     9.0637	     6.0425	     6.7139	    -3.9444	
    14.8544	    13.5117	    11.4975	    13.1760	     8.9798	     6.2943	     9.3155	     5.7068	     6.0425	    -5.0354	
    16.2811	    14.9384	    12.6724	    13.2599	     9.4833	     6.1264	     9.8190	     5.6229	     5.6229	    -5.7907	
    17.6239	    16.3651	    13.9313	    13.5117	    10.0708	     6.1264	    10.4065	     5.7907	     5.5389	    -6.2103	
    18.9667	    17.7078	    15.2740	    13.8474	    10.9100	     6.2943	    11.1618	     6.2103	     5.7068	    -6.2943	
    20.1416	    18.8828	    16.4490	    14.2670	    11.7493	     6.5460	    11.9171	     6.7139	     6.1264	    -5.8746	
    20.9808	    19.8059	    17.3721	    14.6027	    12.4207	     6.7978	    12.5046	     7.2174	     6.6299	    -5.2032	
    21.3165	    20.1416	    17.8757	    14.6866	    12.8403	     6.8817	    12.8403	     7.5531	     7.2174	    -4.2801	
    21.0648	    19.8898	    17.7078	    14.3509	    12.8403	     6.7978	    12.7563	     7.6370	     7.6370	    -3.1891	
    20.2255	    19.0506	    16.9525	    13.6795	    12.2528	     6.3782	    12.0010	     7.4692	     7.8888	    -2.0981	
    18.7988	    17.5400	    15.5258	    12.5046	    10.9940	     5.6229	    10.6583	     6.9656	     8.0566	    -1.0910	
    16.9525	    15.5258	    13.5956	    11.0779	     9.1476	     4.6158	     8.7280	     6.2103	     7.9727	    -0.0839	
    14.8544	    13.2599	    11.2457	     9.3994	     6.8817	     3.4409	     6.3782	     5.4550	     7.8888	     0.7553	
    12.7563	    10.8261	     8.7280	     7.8049	     4.3640	     2.3499	     3.7766	     4.6997	     7.7209	     1.4267	
    10.7422	     8.3923	     6.1264	     6.4621	     1.5945	     1.3428	     1.0071	     4.0283	     7.4692	     2.0142	
     9.0637	     6.1264	     3.6926	     5.4550	    -1.0071	     0.5035	    -1.6785	     3.5248	     7.3013	     2.3499	
     7.6370	     4.1122	     1.4267	     4.7836	    -3.5248	     0.0000	    -4.1962	     3.1891	     7.0496	     2.5177	
     6.4621	     2.3499	    -0.4196	     4.5319	    -5.6229	    -0.2518	    -6.2943	     2.9373	     6.7978	     2.5177	
     5.5389	     0.9232	    -1.9302	     4.4479	    -7.3013	    -0.3357	    -7.9727	     2.7695	     6.5460	     2.2659	
     4.8676	    -0.2518	    -3.1052	     4.6158	    -8.5602	    -0.2518	    -9.1476	     2.6855	     6.2943	     1.8463	
     4.1962	    -1.2589	    -3.8605	     4.8676	    -9.2316	    -0.1678	    -9.7351	     2.6016	     6.0425	     1.3428	
     3.5248	    -2.0981	    -4.4479	     5.0354	    -9.3994	     0.0000	    -9.8190	     2.6016	     5.8746	     0.8392	
     2.8534	    -2.8534	    -4.6997	     5.2872	    -9.1476	     0.1678	    -9.3994	     2.6016	     5.7068	     0.2518	
     2.0981	    -3.6087	    -4.8676	     5.4550	    -8.3923	     0.3357	    -8.5602	     2.6855	     5.6229	    -0.1678	
     1.2589	    -4.2801	    -4.9515	     5.5389	    -7.3853	     0.5035	    -7.4692	     2.8534	     5.7907	    -0.3357	
     0.3357	    -4.9515	    -5.0354	     5.6229	    -6.1264	     0.5875	    -6.2103	     3.1052	     6.0425	    -0.3357	
    -0.7553	    -5.6229	    -5.0354	     5.6229	    -4.6997	     0.5875	    -4.6997	     3.3569	     6.4621	    -0.0839	
    -1.8463	    -6.2943	    -5.1193	     5.5389	    -3.2730	     0.5875	    -3.2730	     3.6926	     6.9656	     0.3357	
    -2.9373	    -6.9656	    -5.2032	     5.4550	    -1.8463	     0.5875	    -1.8463	     4.0283	     7.5531	     0.9232	
    -3.9444	    -7.6370	    -5.2032	     5.4550	    -0.5875	     0.5035	    -0.5035	     4.3640	     8.0566	     1.5106	
    -4.8676	    -8.2245	    -5.2872	     5.3711	     0.5035	     0.4196	     0.6714	     4.5319	     8.3923	     2.0142	
    -5.7068	    -8.8120	    -5.4550	     5.2872	     1.5106	     0.3357	     1.5945	     4.6158	     8.5602	     2.2659	
    -6.2943	    -9.3994	    -5.5389	     5.1193	     2.2659	     0.1678	     2.4338	     4.4479	     8.3084	     2.1820	
    -6.7139	    -9.7351	    -5.5389	     4.7836	     2.9373	     0.0000	     3.0212	     4.1122	     7.8049	     1.8463	
    -6.8817	   -10.0708	    -5.5389	     4.3640	     3.5248	    -0.3357	     3.6087	     3.5248	     6.9656	     1.1749	
    -6.7978	   -10.0708	    -5.2872	     4.0283	     4.0283	    -0.5875	     4.0283	     2.8534	     5.9586	     0.2518	
    -6.5460	    -9.9869	    -4.9515	     3.7766	     4.6158	    -0.6714	     4.4479	     2.1820	     4.9515	    -0.7553	
    -6.0425	    -9.6512	    -4.4479	     3.6926	     5.0354	    -0.6714	     4.8676	     1.5945	     3.8605	    -1.7624	
    -5.3711	    -9.1476	    -3.8605	     3.8605	     5.4550	    -0.5035	     5.1193	     1.0910	     3.0212	    -2.6855	
    -4.6997	    -8.4763	    -3.1891	     4.1962	     5.7068	    -0.2518	     5.2872	     0.6714	     2.2659	    -3.5248	
    -4.0283	    -7.8049	    -2.5177	     4.6158	     5.8746	     0.0000	     5.3711	     0.3357	     1.6785	    -4.1962	
    -3.4409	    -7.1335	    -1.9302	     4.9515	     5.8746	     0.2518	     5.3711	     0.0839	     1.2589	    -4.6997	
    -3.0212	    -6.4621	    -1.4267	     5.2872	     5.7068	     0.3357	     5.2032	     0.0000	     1.0071	    -5.0354	
    -2.6855	    -5.8746	    -1.0071	     5.4550	     5.5389	     0.3357	     5.0354	    -0.0839	     0.9232	    -5.2032	
    -2.4338	    -5.3711	    -0.5875	     5.4550	     5.3711	     0.1678	     4.8676	     0.0000	     0.9232	    -5.2032	
    -2.3499	    -4.9515	    -0.3357	     5.2872	     5.1193	    -0.1678	     4.6158	     0.0839	     1.0071	    -5.1193	
    -2.3499	    -4.6158	    -0.1678	     4.9515	     4.8676	    -0.5875	     4.3640	     0.1678	     1.0910	    -4.8676	
    -2.3499	    -4.3640	    -0.0839	     4.5319	     4.6158	    -1.1749	     4.1122	     0.3357	     1.2589	    -4.6158	
    -2.4338	    -4.2801	    -0.1678	     4.0283	     4.2801	    -1.7624	     3.7766	     0.4196	     1.5106	    -4.3640	
    -2.5177	    -4.1962	    -0.2518	     3.4409	     3.8605	    -2.3499	     3.4409	     0.5035	     1.6785	    -4.0283	
    -2.6016	    -4.0283	    -0.3357	     3.0212	     3.4409	    -2.8534	     3.0212	     0.5035	     1.8463	    -3.6926	
    -2.5177	    -4.0283	    -0.4196	     2.6016	     2.9373	    -3.1891	     2.6016	     0.4196	     2.0142	    -3.4409	
    -2.2659	    -3.9444	    -0.5035	     2.2659	     2.3499	    -3.4409	     2.0142	     0.1678	     2.0981	    -3.2730	
    -2.0142	    -3.9444	    -0.6714	     2.0142	     1.6785	    -3.5248	     1.3428	    -0.3357	     2.0142	    -3.2730	
    -1.7624	    -4.1122	    -0.9232	     1.7624	     0.8392	    -3.6087	     0.5035	    -0.9232	     1.8463	    -3.5248	
    -1.4267	    -4.3640	    -1.2589	     1.5945	    -0.2518	    -3.6087	    -0.5035	    -1.5106	     1.5106	    -3.8605	
    -1.1749	    -4.7836	    -1.7624	     1.4267	    -1.4267	    -3.6087	    -1.6785	    -2.1820	     1.1749	    -4.4479	
    -1.0071	    -5.2872	    -2.4338	     1.4267	    -2.7695	    -3.5248	    -3.0212	    -2.6855	     0.7553	    -5.0354	
    -0.9232	    -5.8746	    -3.1891	     1.4267	    -4.1122	    -3.4409	    -4.3640	    -3.1052	     0.5035	    -5.7068	
    -1.0071	    -6.6299	    -4.1122	     1.5945	    -5.5389	    -3.1891	    -5.6229	    -3.1891	     0.3357	    -6.2103	
    -1.2589	    -7.3853	    -5.1193	     1.9302	    -6.7978	    -2.9373	    -6.8817	    -3.1052	     0.4196	    -6.5460	
    -1.5106	    -8.2245	    -6.1264	     2.2659	    -7.9727	    -2.5177	    -7.8888	    -2.8534	     0.7553	    -6.6299	
    -1.8463	    -9.0637	    -7.0496	     2.8534	    -8.8959	    -1.9302	    -8.7280	    -2.2659	     1.3428	    -6.4621	
    -2.1820	    -9.8190	    -7.9727	     3.4409	    -9.5673	    -1.2589	    -9.3155	    -1.5106	     2.0981	    -5.9586	
    -2.6016	   -10.5743	    -8.8120	     4.1122	   -10.0708	    -0.5035	    -9.6512	    -0.5035	     3.1052	    -5.1193	
    -3.0212	   -11.2457	    -9.6512	     4.7836	   -10.3226	     0.2518	    -9.8190	     0.5035	     4.2801	    -4.0283	
    -3.4409	   -12.0010	   -10.4065	     5.2032	   -10.4065	     0.8392	    -9.8190	     1.5106	     5.3711	    -2.8534	
    -4.0283	   -12.7563	   -11.2457	     5.5389	   -10.4065	     1.3428	    -9.6512	     2.4338	     6.3782	    -1.6785	
    -4.6997	   -13.5117	   -12.0850	     5.6229	   -10.2386	     1.6785	    -9.4833	     3.1891	     7.2174	    -0.5035	
    -5.3711	   -14.2670	   -12.8403	     5.4550	   -10.1547	     1.9302	    -9.2316	     3.8605	     7.8888	     0.5035	
    -5.9586	   -14.9384	   -13.5956	     5.2872	    -9.9869	     2.0142	    -8.9798	     4.2801	     8.3923	     1.3428	
    -6.5460	   -15.6097	   -14.2670	     5.1193	    -9.9869	     2.0142	    -8.7280	     4.6158	     8.7280	     1.9302	
    -7.0496	   -16.1133	   -14.7705	     5.0354	   -10.0708	     1.9302	    -8.7280	     4.8676	     8.8120	     2.3499	
    -7.3853	   -16.5329	   -15.2740	     4.9515	   -10.2386	     1.8463	    -8.7280	     4.9515	     8.8120	     2.4338	
    -7.5531	   -16.9525	   -15.6937	     4.8676	   -10.6583	     1.6785	    -8.9798	     4.7836	     8.5602	     2.3499	
    -7.5531	   -17.1204	   -16.0294	     4.6997	   -11.0779	     1.4267	    -9.3994	     4.5319	     8.1406	     1.9302	
    -7.3853	   -17.1204	   -16.2811	     4.5319	   -11.5814	     1.0071	    -9.8190	     4.1962	     7.4692	     1.2589	
    -6.9656	   -16.9525	   -16.3651	     4.2801	   -12.0010	     0.5035	   -10.3226	     3.6926	     6.6299	     0.5035	
    -6.2943	   -16.5329	   -16.2811	     4.0283	   -12.3367	     0.0000	   -10.6583	     3.1891	     5.7907	    -0.4196	
    -5.5389	   -15.8615	   -15.9454	     3.7766	   -12.3367	    -0.5035	   -10.8261	     2.6855	     4.9515	    -1.2589	
    -4.5319	   -15.1062	   -15.4419	     3.6087	   -12.1689	    -0.8392	   -10.7422	     2.2659	     4.1122	    -2.0142	
    -3.5248	   -14.0991	   -14.7705	     3.5248	   -11.6653	    -1.1749	   -10.3226	     1.9302	     3.4409	    -2.6016	
    -2.5177	   -13.0920	   -14.0152	     3.5248	   -10.8261	    -1.3428	    -9.7351	     1.6785	     2.8534	    -3.0212	
    -1.5945	   -12.0010	   -13.0920	     3.6926	    -9.7351	    -1.3428	    -8.8120	     1.5106	     2.5177	    -3.1891	
    -0.6714	   -10.8261	   -12.0850	     3.9444	    -8.4763	    -1.1749	    -7.6370	     1.3428	     2.3499	    -3.1891	
     0.1678	    -9.6512	   -11.0779	     4.3640	    -7.0496	    -0.9232	    -6.3782	     1.3428	     2.4338	    -2.8534	
     1.0071	    -8.4763	    -9.9869	     4.6997	    -5.5389	    -0.5875	    -5.0354	     1.5106	     2.7695	    -2.4338	
     1.7624	    -7.3013	    -8.8959	     5.0354	    -4.1122	    -0.1678	    -3.6087	     1.6785	     3.2730	    -1.7624	
     2.4338	    -6.1264	    -7.8049	     5.2872	    -2.6855	     0.2518	    -2.3499	     1.9302	     3.9444	    -1.0071	
     3.0212	    -5.0354	    -6.7978	     5.3711	    -1.4267	     0.6714	    -1.0910	     2.3499	     4.6997	    -0.1678	
     3.5248	    -4.1122	    -5.8746	     5.4550	    -0.3357	     0.9232	    -0.0839	     2.6855	     5.4550	     0.5875	
     3.8605	    -3.2730	    -5.0354	     5.3711	     0.4196	     1.1749	     0.5875	     3.0212	     6.2103	     1.2589	
     3.9444	    -2.6855	    -4.4479	     5.2032	     0.7553	     1.2589	     1.0071	     3.2730	     6.7139	     1.6785	
     3.8605	    -2.3499	    -4.1122	     4.9515	     0.7553	     1.2589	     1.0071	     3.3569	     7.0496	     1.8463	
     3.6087	    -2.1820	    -3.9444	     4.6158	     0.3357	     1.0910	     0.5875	     3.2730	     7.0496	     1.6785	
     3.1052	    -2.2659	    -3.9444	     4.2801	    -0.5035	     0.7553	    -0.0839	     3.0212	     6.7978	     1.3428	
     2.5177	    -2.4338	    -4.1962	     3.8605	    -1.5106	     0.3357	    -1.0071	     2.6016	     6.3782	     0.7553	
     1.8463	    -2.8534	    -4.5319	     3.4409	    -2.6016	    -0.1678	    -2.1820	     2.0981	     5.7907	     0.0000	
     1.0910	    -3.3569	    -4.9515	     2.9373	    -3.8605	    -0.7553	    -3.3569	     1.5106	     5.0354	    -0.9232	
     0.3357	    -3.9444	    -5.5389	     2.4338	    -5.1193	    -1.4267	    -4.6997	     0.8392	     4.2801	    -1.8463	
    -0.4196	    -4.6997	    -6.1264	     1.9302	    -6.3782	    -2.1820	    -5.9586	     0.1678	     3.5248	    -2.6855	
    -1.1749	    -5.3711	    -6.7978	     1.5106	    -7.4692	    -2.7695	    -7.1335	    -0.5035	     2.7695	    -3.5248	
    -1.9302	    -6.0425	    -7.3013	     1.2589	    -8.3923	    -3.3569	    -8.1406	    -1.0910	     2.2659	    -4.1122	
    -2.5177	    -6.7139	    -7.8049	     1.1749	    -9.1476	    -3.7766	    -8.9798	    -1.4267	     1.9302	    -4.4479	
    -3.0212	    -7.3013	    -8.2245	     1.2589	    -9.5673	    -3.9444	    -9.4833	    -1.5106	     1.9302	    -4.4479	
    -3.4409	    -7.7209	    -8.4763	     1.5945	    -9.7351	    -3.9444	    -9.6512	    -1.2589	     2.1820	    -4.0283	
    -3.7766	    -8.0566	    -8.6441	     2.0142	    -9.6512	    -3.6926	    -9.5673	    -0.7553	     2.7695	    -3.3569	
    -3.9444	    -8.2245	    -8.5602	     2.5177	    -9.2316	    -3.2730	    -9.1476	     0.0000	     3.5248	    -2.4338	
    -4.1122	    -8.3084	    -8.3923	     3.1891	    -8.7280	    -2.7695	    -8.5602	     0.8392	     4.4479	    -1.2589	
    -4.1122	    -8.2245	    -8.1406	     3.8605	    -8.0566	    -2.0981	    -7.7209	     1.8463	     5.4550	    -0.0839	
    -3.9444	    -8.0566	    -7.7209	     4.5319	    -7.1335	    -1.4267	    -6.7978	     2.8534	     6.4621	     1.1749	
    -3.6926	    -7.7209	    -7.1335	     5.2872	    -6.2103	    -0.5875	    -5.7068	     3.7766	     7.4692	     2.2659	
    -3.2730	    -7.2174	    -6.5460	     6.0425	    -5.2872	     0.3357	    -4.6158	     4.5319	     8.3084	     3.1891	
    -2.7695	    -6.7139	    -5.9586	     6.8817	    -4.2801	     1.1749	    -3.5248	     5.2032	     8.9798	     3.8605	
    -2.0981	    -6.0425	    -5.2872	     7.7209	    -3.3569	     2.0142	    -2.5177	     5.7907	     9.5673	     4.2801	
    -1.2589	    -5.3711	    -4.6158	     8.5602	    -2.6016	     2.8534	    -1.5945	     6.3782	     9.9030	     4.4479	
    -0.3357	    -4.6158	    -4.0283	     9.3994	    -1.9302	     3.5248	    -0.8392	     6.7978	    10.2386	     4.4479	
[Epoch Header]
[Trial Type]	13
[Accept]	1
[Correct]	0
[RT]	 0.000
[Resp]	0
[Epoch Data]
    23.3307	    26.5198	    17.1204	    16.8686	    13.3438	    13.0081	     8.9798	     6.2943	     7.0496	     7.2174	
    23.3307	    26.7715	    17.7078	    17.4561	    14.1830	    13.7634	     9.7351	     7.4692	     8.2245	     8.5602	
    23.1628	    26.8555	    18.2114	    18.0435	    15.1062	    14.6027	    10.6583	     8.8120	     9.6512	    10.3226	
    22.8271	    26.8555	    18.7149	    18.6310	    16.1972	    15.5258	    11.6653	    10.1547	    11.1618	    12.2528	
    22.1558	    26.6037	    19.1345	    19.3024	    17.2882	    16.4490	    12.7563	    11.4136	    12.6724	    14.3509	
    21.3165	    26.1841	    19.3024	    19.8059	    18.2953	    17.2882	    13.8474	    12.5885	    14.0991	    16.4490	
    20.2255	    25.5966	    19.3024	    20.2255	    19.1345	    17.9596	    14.6866	    13.5117	    15.3580	    18.3792	
    18.9667	    24.7574	    19.1345	    20.4773	    19.7220	    18.4631	    15.4419	    14.2670	    16.5329	    20.0577	
    17.5400	    23.8342	    18.7149	    20.4773	    19.9738	    18.7988	    15.7776	    14.8544	    17.3721	    21.4844	
    16.1133	    22.7432	    18.1274	    20.2255	    19.8059	    18.8828	    15.7776	    15.1901	    18.1274	    22.5754	
    14.5187	    21.5683	    17.2882	    19.8898	    19.3024	    18.7988	    15.4419	    15.2740	    18.5471	    23.3307	
    13.0081	    20.3934	    16.3651	    19.3024	    18.3792	    18.5471	    14.7705	    15.1901	    18.7988	    23.7503	
    11.5814	    19.1345	    15.2740	    18.5471	    17.2882	    18.2114	    13.7634	    14.9384	    18.8828	    23.8342	
    10.2386	    18.0435	    14.0991	    17.7917	    16.0294	    17.7917	    12.5885	    14.6027	    18.7988	    23.6664	
     9.1476	    16.9525	    13.0081	    16.8686	    14.6866	    17.2882	    11.4136	    14.1830	    18.5471	    23.3307	
     8.2245	    16.0294	    11.9171	    15.9454	    13.4277	    16.7847	    10.0708	    13.7634	    18.2114	    22.8271	
     7.3853	    15.1901	    10.9940	    14.8544	    12.1689	    16.3651	     8.8120	    13.3438	    17.7917	    22.3236	
     6.8817	    14.5187	    10.1547	    13.8474	    11.0779	    15.9454	     7.7209	    13.0081	    17.3721	    21.7361	
     6.4621	    14.0991	     9.4833	    12.9242	    10.1547	    15.6937	     6.7978	    12.7563	    16.9525	    21.1487	
     6.4621	    13.8474	     9.0637	    12.2528	     9.4833	    15.5258	     6.1264	    12.6724	    16.7007	    20.7291	
     6.7139	    13.8474	     8.8959	    11.9171	     9.2316	    15.6097	     5.8746	    12.8403	    16.5329	    20.4773	
     7.1335	    14.0991	     8.9798	    12.0010	     9.2316	    15.8615	     5.8746	    13.0920	    16.5329	    20.3934	
     7.8049	    14.5187	     9.3994	    12.3367	     9.5673	    16.3651	     6.2103	    13.5956	    16.7007	    20.5612	
     8.6441	    15.0223	     9.9030	    12.9242	    10.1547	    16.8686	     6.7139	    14.1830	    16.8686	    20.7291	
     9.4833	    15.6937	    10.5743	    13.7634	    10.8261	    17.4561	     7.3013	    14.8544	    17.0364	    20.9808	
    10.3226	    16.3651	    11.3297	    14.7705	    11.5814	    18.1274	     7.9727	    15.4419	    17.2043	    21.2326	
    11.1618	    17.0364	    12.0850	    15.8615	    12.3367	    18.7149	     8.6441	    15.9454	    17.3721	    21.4005	
    12.0010	    17.6239	    12.7563	    16.8686	    13.0081	    19.3024	     9.1476	    16.3651	    17.3721	    21.4005	
    12.8403	    18.2114	    13.3438	    17.7917	    13.5956	    19.8059	     9.5673	    16.6168	    17.2043	    21.2326	
    13.5956	    18.7988	    13.8474	    18.4631	    13.8474	    20.1416	     9.7351	    16.7007	    16.7847	    20.8969	
    14.3509	    19.2184	    14.1830	    18.9667	    13.9313	    20.3094	     9.6512	    16.5329	    16.2811	    20.1416	
    14.9384	    19.6381	    14.4348	    19.1345	    13.7634	    20.3094	     9.3994	    16.1133	    15.4419	    19.2184	
    15.5258	    19.9738	    14.6027	    19.0506	    13.4277	    20.0577	     8.8959	    15.5258	    14.6027	    18.0435	
    16.1133	    20.2255	    14.6866	    18.7149	    12.8403	    19.7220	     8.3923	    14.7705	    13.5956	    16.7847	
    16.6168	    20.4773	    14.6866	    18.3792	    12.2528	    19.3863	     7.8049	    14.0152	    12.5885	    15.4419	
    17.1204	    20.7291	    14.7705	    17.9596	    11.6653	    18.9667	     7.2174	    13.3438	    11.5814	    14.0991	
    17.4561	    20.8969	    14.7705	    17.5400	    11.0779	    18.6310	     6.7139	    12.6724	    10.7422	    12.9242	
    17.7078	    20.9808	    14.7705	    17.2043	    10.5743	    18.3792	     6.2943	    12.1689	    10.1547	    11.9171	
    17.8757	    21.0648	    14.7705	    17.1204	    10.1547	    18.2114	     6.0425	    11.9171	     9.7351	    11.1618	
    17.9596	    21.0648	    14.8544	    17.1204	     9.9869	    18.2953	     5.9586	    11.9171	     9.5673	    10.8261	
    17.9596	    21.1487	    14.9384	    17.4561	     9.9869	    18.4631	     6.0425	    12.1689	     9.8190	    10.8261	
    17.8757	    21.1487	    15.0223	    17.8757	    10.3226	    18.7988	     6.3782	    12.6724	    10.2386	    11.1618	
    17.7917	    21.1487	    15.2740	    18.5471	    10.9100	    19.3024	     6.9656	    13.4277	    10.9940	    11.8332	
    17.7078	    21.2326	    15.5258	    19.3863	    11.6653	    19.8898	     7.7209	    14.2670	    11.9171	    12.8403	
    17.6239	    21.2326	    15.8615	    20.2255	    12.6724	    20.5612	     8.6441	    15.1901	    12.9242	    13.8474	
    17.5400	    21.3165	    16.1972	    21.1487	    13.6795	    21.1487	     9.6512	    16.0294	    13.9313	    14.9384	
    17.3721	    21.4005	    16.4490	    21.8201	    14.6866	    21.5683	    10.6583	    16.6168	    14.6866	    15.8615	
    17.0364	    21.4005	    16.5329	    22.3236	    15.6097	    21.7361	    11.5814	    16.9525	    15.1062	    16.5329	
    16.7007	    21.2326	    16.6168	    22.4915	    16.2811	    21.5683	    12.3367	    16.7847	    15.1062	    16.7847	
    16.1972	    20.9808	    16.4490	    22.3236	    16.7847	    21.0648	    12.7563	    16.1972	    14.6866	    16.7007	
    15.5258	    20.7291	    16.1972	    21.9040	    16.8686	    20.3094	    12.9242	    15.1901	    13.8474	    16.1133	
    14.9384	    20.3094	    15.8615	    21.2326	    16.7007	    19.3024	    12.8403	    13.8474	    12.6724	    15.2740	
    14.3509	    19.9738	    15.4419	    20.3934	    16.2811	    18.2953	    12.4207	    12.3367	    11.1618	    14.0991	
    13.8474	    19.5541	    15.0223	    19.5541	    15.6097	    17.1204	    11.7493	    10.5743	     9.5673	    12.7563	
    13.4277	    19.2184	    14.5187	    18.7988	    14.6866	    16.0294	    10.9100	     8.8959	     7.8888	    11.4136	
    13.0920	    18.8828	    14.0991	    18.0435	    13.6795	    15.1062	     9.9030	     7.2174	     6.2103	    10.0708	
    12.8403	    18.6310	    13.6795	    17.4561	    12.5885	    14.1830	     8.8959	     5.7068	     4.6997	     8.8959	
    12.5885	    18.3792	    13.2599	    17.0364	    11.5814	    13.4277	     7.9727	     4.3640	     3.3569	     7.8888	
    12.3367	    18.1274	    13.0081	    16.6168	    10.7422	    12.8403	     7.1335	     3.1891	     2.3499	     7.2174	
    12.2528	    17.9596	    12.8403	    16.3651	    10.1547	    12.2528	     6.5460	     2.3499	     1.5106	     6.7139	
    12.2528	    17.8757	    12.8403	    16.1133	     9.8190	    11.8332	     6.2103	     1.7624	     1.0071	     6.5460	
    12.3367	    17.8757	    12.8403	    15.9454	     9.9030	    11.4136	     6.2103	     1.3428	     0.7553	     6.6299	
    12.5046	    17.9596	    13.0081	    15.6937	    10.3226	    10.9940	     6.5460	     1.1749	     0.6714	     7.0496	
    12.7563	    18.1274	    13.2599	    15.3580	    10.9940	    10.5743	     7.1335	     1.0910	     0.9232	     7.5531	
    13.0920	    18.2114	    13.5117	    15.0223	    11.8332	    10.1547	     7.9727	     1.1749	     1.2589	     8.2245	
    13.4277	    18.4631	    13.6795	    14.6866	    12.7563	     9.7351	     8.7280	     1.2589	     1.6785	     8.8959	
    13.8474	    18.7149	    13.8474	    14.1830	    13.5117	     9.3155	     9.4833	     1.5106	     2.1820	     9.6512	
    14.3509	    19.0506	    14.0991	    13.7634	    14.0991	     8.9798	    10.0708	     1.7624	     2.8534	    10.3226	
    15.0223	    19.5541	    14.4348	    13.4277	    14.6027	     8.7280	    10.4904	     2.0142	     3.4409	    10.9940	
    15.7776	    20.1416	    14.7705	    13.0081	    14.9384	     8.5602	    10.8261	     2.4338	     4.0283	    11.4136	
    16.5329	    20.8130	    15.2740	    12.6724	    15.1901	     8.4763	    10.9100	     2.7695	     4.5319	    11.7493	
    17.2882	    21.4844	    15.7776	    12.4207	    15.1901	     8.3084	    10.9100	     3.0212	     4.9515	    11.9171	
    17.9596	    22.0718	    16.1972	    12.1689	    15.1062	     8.1406	    10.6583	     3.2730	     5.2032	    11.8332	
    18.6310	    22.5754	    16.5329	    11.9171	    14.7705	     7.9727	    10.2386	     3.3569	     5.2872	    11.4136	
    19.1345	    22.9111	    16.7847	    11.7493	    14.4348	     7.7209	     9.8190	     3.3569	     5.2032	    10.8261	
    19.4702	    23.1628	    16.9525	    11.6653	    13.9313	     7.5531	     9.3155	     3.1891	     4.9515	     9.9869	
    19.6381	    23.2468	    17.0364	    11.6653	    13.5117	     7.3853	     8.8120	     3.0212	     4.6997	     9.0637	
    19.7220	    23.1628	    17.0364	    11.8332	    13.2599	     7.2174	     8.5602	     2.8534	     4.3640	     8.2245	
    19.6381	    23.0789	    16.9525	    12.0850	    13.0920	     7.2174	     8.3923	     2.7695	     4.0283	     7.3853	
    19.5541	    22.8271	    16.9525	    12.3367	    13.0920	     7.3013	     8.5602	     2.7695	     3.8605	     6.7978	
    19.3024	    22.6593	    17.0364	    12.6724	    13.3438	     7.5531	     8.9798	     2.9373	     3.7766	     6.3782	
    19.1345	    22.4075	    17.1204	    12.9242	    13.9313	     7.8049	     9.5673	     3.1891	     3.7766	     6.2103	
    18.7988	    22.2397	    17.2043	    13.1760	    14.6027	     8.0566	    10.4904	     3.4409	     3.8605	     6.2103	
    18.3792	    21.9879	    17.3721	    13.1760	    15.4419	     8.2245	    11.4136	     3.7766	     4.0283	     6.3782	
    17.8757	    21.7361	    17.4561	    12.9242	    16.2811	     8.3084	    12.4207	     3.9444	     4.1122	     6.6299	
    17.2882	    21.4844	    17.3721	    12.4207	    16.9525	     8.1406	    13.2599	     4.1122	     4.1122	     6.7139	
    16.5329	    21.0648	    17.0364	    11.6653	    17.5400	     7.8049	    13.8474	     4.0283	     4.1122	     6.7978	
    15.6937	    20.5612	    16.6168	    10.7422	    17.7078	     7.3853	    14.0991	     3.8605	     3.9444	     6.7139	
    14.7705	    19.8898	    15.9454	     9.6512	    17.6239	     6.9656	    14.0991	     3.5248	     3.7766	     6.4621	
    14.0152	    19.3024	    15.1062	     8.5602	    17.2043	     6.4621	    13.6795	     3.2730	     3.6087	     6.1264	
    13.4277	    18.6310	    14.2670	     7.5531	    16.5329	     6.1264	    13.0081	     2.9373	     3.4409	     5.7907	
    13.0081	    18.1274	    13.4277	     6.7978	    15.6097	     5.8746	    12.0850	     2.6855	     3.3569	     5.5389	
    12.9242	    17.8757	    12.7563	     6.2103	    14.6027	     5.7907	    11.0779	     2.6016	     3.3569	     5.2032	
    13.1760	    17.7917	    12.2528	     5.9586	    13.5956	     5.9586	    10.0708	     2.6855	     3.4409	     5.0354	
    13.6795	    17.9596	    12.0010	     5.9586	    12.6724	     6.2103	     9.1476	     2.8534	     3.6926	     4.9515	
    14.3509	    18.2114	    11.8332	     6.2103	    11.7493	     6.7139	     8.2245	     3.1052	     3.9444	     5.0354	
    15.0223	    18.4631	    11.6653	     6.6299	    10.8261	     7.1335	     7.3013	     3.4409	     4.1962	     5.1193	
    15.5258	    18.6310	    11.5814	     7.1335	     9.9030	     7.6370	     6.3782	     3.7766	     4.5319	     5.2872	
    15.9454	    18.5471	    11.4136	     7.6370	     8.9798	     7.9727	     5.5389	     4.0283	     4.8676	     5.6229	
    16.1972	    18.3792	    11.1618	     8.1406	     8.1406	     8.3084	     4.6997	     4.2801	     5.2032	     5.9586	
    16.1972	    18.0435	    10.8261	     8.5602	     7.3853	     8.5602	     4.0283	     4.5319	     5.6229	     6.3782	
    16.0294	    17.6239	    10.4904	     8.8959	     6.7978	     8.6441	     3.4409	     4.7836	     6.0425	     6.9656	
    15.7776	    17.0364	    10.0708	     9.3155	     6.2943	     8.8120	     3.0212	     4.9515	     6.6299	     7.7209	
    15.5258	    16.4490	     9.5673	     9.7351	     5.9586	     8.9798	     2.6855	     5.2032	     7.1335	     8.4763	
    15.1901	    15.8615	     9.1476	    10.1547	     5.8746	     9.2316	     2.5177	     5.4550	     7.8049	     9.3994	
    14.8544	    15.2740	     8.8120	    10.8261	     5.8746	     9.5673	     2.5177	     5.7068	     8.4763	    10.4065	
    14.5187	    14.7705	     8.4763	    11.4975	     5.9586	     9.9869	     2.6016	     5.9586	     9.0637	    11.3297	
    14.2670	    14.3509	     8.3084	    12.3367	     6.1264	    10.4904	     2.6855	     6.1264	     9.5673	    12.1689	
    14.0152	    13.8474	     8.1406	    13.1760	     6.2943	    10.9940	     2.7695	     6.2103	     9.9030	    12.6724	
    13.7634	    13.4277	     7.9727	    13.9313	     6.3782	    11.4136	     2.8534	     6.2103	    10.0708	    12.8403	
    13.3438	    12.9242	     7.8049	    14.6027	     6.3782	    11.7493	     2.7695	     6.0425	     9.9030	    12.6724	
    12.9242	    12.3367	     7.5531	    14.9384	     6.1264	    11.8332	     2.5177	     5.7907	     9.4833	    12.1689	
    12.5046	    11.6653	     7.2174	    15.1062	     5.7907	    11.7493	     2.1820	     5.3711	     8.8120	    11.2457	
    11.9171	    10.9100	     6.7978	    14.9384	     5.2872	    11.4975	     1.5945	     4.7836	     7.9727	    10.0708	
    11.3297	    10.1547	     6.2943	    14.6027	     4.7836	    11.0779	     0.9232	     4.1122	     6.8817	     8.7280	
    10.8261	     9.4833	     5.8746	    14.0991	     4.1962	    10.5743	     0.2518	     3.4409	     5.7907	     7.2174	
    10.3226	     8.8959	     5.5389	    13.5956	     3.6926	    10.0708	    -0.3357	     2.7695	     4.7836	     5.7907	
     9.9030	     8.5602	     5.3711	    13.0920	     3.4409	     9.6512	    -0.7553	     2.2659	     3.8605	     4.5319	
     9.7351	     8.4763	     5.4550	    12.7563	     3.4409	     9.3994	    -0.9232	     2.0142	     3.1891	     3.5248	
     9.9030	     8.8120	     5.8746	    12.5885	     3.6926	     9.3994	    -0.6714	     1.9302	     2.7695	     2.8534	
    10.2386	     9.3994	     6.6299	    12.7563	     4.2801	     9.6512	    -0.0839	     2.1820	     2.6855	     2.6016	
    10.8261	    10.2386	     7.5531	    13.0920	     5.2032	    10.0708	     0.7553	     2.6016	     2.8534	     2.6016	
    11.5814	    11.3297	     8.6441	    13.5117	     6.2943	    10.6583	     1.9302	     3.1891	     3.1891	     2.9373	
    12.5046	    12.5885	     9.8190	    14.0152	     7.4692	    11.3297	     3.2730	     3.7766	     3.6926	     3.5248	
    13.4277	    13.8474	    10.9940	    14.4348	     8.7280	    12.0010	     4.6997	     4.4479	     4.2801	     4.1962	
    14.3509	    15.1062	    12.1689	    14.7705	     9.9869	    12.5885	     6.2103	     5.0354	     4.8676	     4.9515	
    15.1901	    16.4490	    13.3438	    15.0223	    11.3297	    13.1760	     7.6370	     5.5389	     5.4550	     5.7068	
    16.0294	    17.7078	    14.5187	    15.1062	    12.6724	    13.6795	     9.1476	     6.0425	     6.0425	     6.3782	
    16.7007	    18.8828	    15.6937	    15.0223	    14.0152	    14.0152	    10.5743	     6.3782	     6.5460	     6.8817	
    17.2043	    19.9738	    16.7847	    14.7705	    15.1901	    14.2670	    11.7493	     6.5460	     6.8817	     7.1335	
    17.6239	    20.9808	    17.7917	    14.3509	    16.1972	    14.2670	    12.7563	     6.5460	     7.0496	     7.1335	
    17.9596	    21.9040	    18.6310	    13.8474	    16.8686	    14.0991	    13.4277	     6.3782	     7.1335	     6.9656	
    18.2114	    22.6593	    19.3024	    13.0920	    17.3721	    13.7634	    13.8474	     6.1264	     6.9656	     6.5460	
    18.5471	    23.4146	    19.8898	    12.2528	    17.6239	    13.2599	    14.0152	     5.6229	     6.7978	     6.0425	
    18.8828	    24.0021	    20.3094	    11.3297	    17.7078	    12.5885	    13.9313	     5.1193	     6.4621	     5.4550	
    19.3024	    24.5056	    20.6451	    10.4065	    17.6239	    11.7493	    13.7634	     4.4479	     6.0425	     4.7836	
    19.7220	    24.8413	    20.7291	     9.4833	    17.3721	    10.9100	    13.3438	     3.7766	     5.6229	     4.1962	
    20.0577	    25.0931	    20.7291	     8.6441	    16.9525	    10.0708	    12.9242	     3.0212	     5.2032	     3.7766	
    20.3934	    25.2609	    20.6451	     7.9727	    16.5329	     9.2316	    12.3367	     2.4338	     4.8676	     3.4409	
    20.6451	    25.2609	    20.4773	     7.4692	    16.1133	     8.5602	    11.8332	     1.9302	     4.6158	     3.3569	
    20.8130	    25.2609	    20.3094	     7.0496	    15.6097	     7.9727	    11.3297	     1.5106	     4.5319	     3.4409	
    20.8969	    25.0931	    19.9738	     6.7978	    15.1901	     7.4692	    10.8261	     1.2589	     4.5319	     3.7766	
    20.7291	    24.9252	    19.6381	     6.6299	    14.8544	     7.0496	    10.3226	     1.0910	     4.6997	     4.2801	
    20.3094	    24.6735	    19.3024	     6.3782	    14.5187	     6.7139	     9.9869	     1.0071	     4.8676	     4.9515	
    19.6381	    24.2538	    18.8828	     6.2103	    14.3509	     6.2943	     9.8190	     1.0910	     5.2032	     5.7068	
    18.7988	    23.8342	    18.5471	     5.9586	    14.2670	     5.9586	     9.7351	     1.0910	     5.5389	     6.6299	
    17.8757	    23.2468	    18.1274	     5.8746	    14.2670	     5.7068	     9.7351	     1.2589	     5.9586	     7.5531	
    16.8686	    22.7432	    17.7917	     5.7907	    14.3509	     5.5389	     9.9030	     1.5106	     6.4621	     8.4763	
    15.8615	    22.1558	    17.5400	     5.8746	    14.6027	     5.5389	    10.2386	     1.7624	     6.9656	     9.3994	
    14.9384	    21.5683	    17.2882	     5.9586	    14.9384	     5.6229	    10.5743	     2.0142	     7.3853	    10.0708	
    14.0991	    21.0648	    17.2043	     6.1264	    15.2740	     5.7907	    10.9940	     2.2659	     7.7209	    10.5743	
    13.5117	    20.5612	    17.1204	     6.2943	    15.6937	     5.9586	    11.3297	     2.4338	     7.9727	    10.8261	
    13.0081	    19.9738	    16.9525	     6.3782	    16.0294	     6.2103	    11.6653	     2.4338	     7.9727	    10.8261	
    12.5885	    19.3863	    16.7847	     6.2943	    16.2811	     6.2943	    11.8332	     2.3499	     7.7209	    10.4904	
    12.3367	    18.7988	    16.5329	     6.2103	    16.2811	     6.3782	    11.8332	     2.0981	     7.3013	     9.9869	
    12.2528	    18.2953	    16.1972	     6.2103	    16.1133	     6.4621	    11.6653	     1.8463	     6.7139	     9.2316	
    12.3367	    17.7917	    15.8615	     6.2943	    15.6937	     6.5460	    11.2457	     1.5106	     6.0425	     8.3084	
    12.5885	    17.4561	    15.5258	     6.4621	    15.1901	     6.5460	    10.7422	     1.2589	     5.2872	     7.4692	
    12.8403	    17.1204	    15.1062	     6.7139	    14.5187	     6.6299	    10.0708	     0.9232	     4.5319	     6.5460	
    13.1760	    16.8686	    14.6027	     6.9656	    13.6795	     6.6299	     9.2316	     0.5035	     3.6926	     5.6229	
    13.4277	    16.6168	    14.0991	     7.2174	    12.8403	     6.5460	     8.3923	     0.0839	     2.7695	     4.7836	
    13.5956	    16.3651	    13.5117	     7.3853	    12.0010	     6.3782	     7.5531	    -0.5035	     1.8463	     4.0283	
    13.6795	    16.1133	    12.9242	     7.4692	    11.2457	     6.1264	     6.8817	    -1.1749	     0.9232	     3.2730	
    13.7634	    15.7776	    12.3367	     7.5531	    10.7422	     5.8746	     6.2943	    -1.9302	     0.0000	     2.5177	
    13.7634	    15.5258	    11.9171	     7.6370	    10.4065	     5.5389	     5.8746	    -2.6855	    -0.8392	     1.9302	
    13.6795	    15.2740	    11.4975	     7.7209	    10.2386	     5.2032	     5.7068	    -3.5248	    -1.5945	     1.3428	
    13.6795	    15.1062	    11.2457	     7.8049	    10.1547	     4.8676	     5.5389	    -4.1962	    -2.2659	     0.8392	
    13.5956	    14.9384	    11.0779	     7.9727	    10.1547	     4.6997	     5.5389	    -4.8676	    -2.8534	     0.4196	
    13.5956	    14.7705	    10.9940	     8.2245	    10.0708	     4.6158	     5.4550	    -5.4550	    -3.2730	     0.0839	
    13.5956	    14.6866	    10.9940	     8.5602	     9.9030	     4.6158	     5.2872	    -5.7907	    -3.5248	    -0.3357	
    13.5956	    14.6027	    10.9100	     8.9798	     9.4833	     4.8676	     4.9515	    -6.1264	    -3.7766	    -0.7553	
    13.6795	    14.5187	    10.7422	     9.3994	     8.8959	     5.1193	     4.3640	    -6.3782	    -4.0283	    -1.1749	
    13.8474	    14.4348	    10.4904	     9.7351	     8.0566	     5.3711	     3.6087	    -6.6299	    -4.2801	    -1.6785	
    14.0152	    14.2670	    10.1547	     9.9869	     7.1335	     5.6229	     2.6855	    -6.8817	    -4.6158	    -2.2659	
    14.2670	    14.1830	     9.9030	    10.1547	     6.1264	     5.7907	     1.8463	    -7.0496	    -4.9515	    -2.8534	
    14.6866	    14.0152	     9.6512	    10.3226	     5.2872	     5.9586	     1.0071	    -7.2174	    -5.2032	    -3.2730	
    15.1901	    14.0152	     9.4833	    10.5743	     4.6158	     6.2103	     0.4196	    -7.3013	    -5.4550	    -3.6926	
    15.7776	    14.0991	     9.4833	    10.9100	     4.1962	     6.5460	     0.0839	    -7.3013	    -5.5389	    -3.7766	
    16.6168	    14.3509	     9.7351	    11.4136	     4.1122	     6.9656	    -0.0839	    -7.0496	    -5.3711	    -3.6926	
    17.5400	    14.7705	    10.1547	    12.0850	     4.1962	     7.6370	     0.1678	    -6.6299	    -5.0354	    -3.1891	
    18.6310	    15.4419	    10.7422	    13.0081	     4.6997	     8.3923	     0.6714	    -5.8746	    -4.3640	    -2.4338	
    19.8898	    16.2811	    11.6653	    14.0991	     5.5389	     9.3155	     1.4267	    -4.9515	    -3.4409	    -1.2589	
    21.3165	    17.3721	    12.6724	    15.5258	     6.6299	    10.4904	     2.6016	    -3.6926	    -2.2659	     0.1678	
    22.7432	    18.5471	    13.9313	    17.2882	     8.1406	    11.9171	     3.9444	    -2.1820	    -0.7553	     1.9302	
    24.1699	    19.8059	    15.1901	    19.2184	     9.7351	    13.4277	     5.5389	    -0.4196	     1.0071	     3.9444	
    25.5127	    21.2326	    16.5329	    21.3165	    11.4975	    15.1901	     7.2174	     1.4267	     2.8534	     5.9586	
    26.7715	    22.5754	    17.8757	    23.6664	    13.2599	    16.9525	     8.8959	     3.4409	     4.7836	     8.0566	
    27.8625	    23.9182	    19.1345	    26.0162	    14.8544	    18.7149	    10.5743	     5.3711	     6.7139	     9.9869	
    28.9536	    25.1770	    20.3094	    28.4500	    16.3651	    20.4773	    12.0850	     7.3013	     8.4763	    11.8332	
    29.9606	    26.5198	    21.4005	    30.7999	    17.7078	    22.1558	    13.3438	     9.1476	     9.9869	    13.2599	
    30.9677	    27.7786	    22.4915	    33.1497	    18.8828	    23.7503	    14.5187	    10.8261	    11.3297	    14.4348	
    32.0587	    28.9536	    23.5825	    35.2478	    19.8059	    25.2609	    15.4419	    12.2528	    12.4207	    15.2740	
    33.2336	    30.1285	    24.5056	    37.0941	    20.3934	    26.4359	    16.0294	    13.4277	    13.1760	    15.7776	
    34.4086	    31.1356	    25.3448	    38.6047	    20.8130	    27.4429	    16.4490	    14.2670	    13.5956	    15.8615	
    35.5835	    31.9748	    26.1002	    39.6118	    20.9808	    28.1982	    16.7007	    14.9384	    13.7634	    15.6097	
    36.7584	    32.8140	    26.7715	    40.1154	    21.0648	    28.6179	    16.7847	    15.2740	    13.6795	    15.2740	
    38.0173	    33.4015	    27.4429	    40.1993	    21.0648	    28.8696	    16.7847	    15.4419	    13.5956	    14.7705	
    39.1922	    34.0729	    28.0304	    39.9475	    20.9808	    28.9536	    16.8686	    15.5258	    13.4277	    14.2670	
    40.4510	    34.6603	    28.7018	    39.4440	    21.0648	    28.9536	    16.9525	    15.6097	    13.4277	    13.8474	
    41.7099	    35.4156	    29.4571	    39.0244	    21.3165	    29.0375	    17.2043	    15.8615	    13.5956	    13.5956	
    43.0527	    36.3388	    30.3802	    38.6887	    21.8201	    29.1214	    17.7917	    16.2811	    14.0152	    13.6795	
    44.3954	    37.5137	    31.4713	    38.6047	    22.6593	    29.5410	    18.6310	    16.9525	    14.7705	    14.1830	
    45.9061	    38.9404	    32.8140	    38.8565	    23.7503	    30.1285	    19.7220	    17.8757	    15.7776	    14.9384	
    47.3328	    40.4510	    34.1568	    39.3600	    25.0931	    30.8838	    21.0648	    19.1345	    17.0364	    15.9454	
    48.6755	    42.0456	    35.4996	    40.1154	    26.6037	    31.8909	    22.4915	    20.3934	    18.4631	    17.0364	
    49.7665	    43.3884	    36.7584	    41.0385	    28.0304	    32.8140	    23.9182	    21.7361	    19.8059	    18.1274	
    50.6058	    44.4794	    37.5977	    41.8777	    29.2053	    33.7372	    25.0931	    22.9111	    20.8969	    18.9667	
    50.8575	    44.9829	    38.0173	    42.4652	    29.9606	    34.2407	    25.7645	    23.6664	    21.6522	    19.3863	
    50.5219	    44.8990	    37.8494	    42.7170	    30.2124	    34.4086	    25.9323	    23.9182	    21.9040	    19.3024	
    49.4308	    43.9758	    36.9263	    42.4652	    29.7089	    33.9890	    25.3448	    23.5825	    21.5683	    18.7149	
    47.6685	    42.2134	    35.2478	    41.6260	    28.4500	    33.0658	    24.0860	    22.4915	    20.5612	    17.5400	
    45.2347	    39.7797	    32.9819	    40.2832	    26.6037	    31.6391	    22.0718	    20.8130	    18.8828	    15.7776	
    42.2134	    36.6745	    30.1285	    38.4369	    24.0860	    29.7089	    19.5541	    18.5471	    16.6168	    13.5956	
    38.6887	    33.0658	    26.7715	    36.0870	    21.0648	    27.3590	    16.4490	    15.8615	    13.9313	    11.0779	
    34.8282	    29.0375	    23.0789	    33.4015	    17.6239	    24.7574	    13.0081	    12.8403	    10.9940	     8.3084	
    30.7999	    24.8413	    19.2184	    30.2963	    14.0152	    21.8201	     9.3155	     9.5673	     7.8049	     5.4550	
    26.6876	    20.6451	    15.3580	    27.0233	    10.3226	    18.7988	     5.5389	     6.2103	     4.5319	     2.6016	
    22.8271	    16.5329	    11.5814	    23.7503	     6.7139	    15.6937	     1.8463	     2.9373	     1.5106	    -0.1678	
    19.1345	    12.7563	     8.0566	    20.5612	     3.2730	    12.7563	    -1.5106	    -0.0839	    -1.3428	    -2.6016	
    15.7776	     9.3994	     4.8676	    17.5400	     0.1678	    10.0708	    -4.5319	    -2.7695	    -3.7766	    -4.7836	
    12.9242	     6.3782	     2.0142	    14.8544	    -2.5177	     7.7209	    -7.1335	    -5.0354	    -5.8746	    -6.5460	
    10.4904	     3.9444	    -0.3357	    12.5885	    -4.6997	     5.7068	    -9.2316	    -6.9656	    -7.5531	    -7.8888	
     8.5602	     2.0142	    -2.1820	    10.7422	    -6.3782	     4.0283	   -10.6583	    -8.3923	    -8.8959	    -8.8959	
     7.1335	     0.5875	    -3.5248	     9.3155	    -7.4692	     2.8534	   -11.5814	    -9.4833	    -9.7351	    -9.4833	
     6.1264	    -0.2518	    -4.2801	     8.3084	    -7.8049	     2.0142	   -11.7493	   -10.2386	   -10.2386	    -9.7351	
     5.6229	    -0.5035	    -4.4479	     7.7209	    -7.5531	     1.6785	   -11.3297	   -10.5743	   -10.4065	    -9.6512	
     5.5389	    -0.2518	    -3.9444	     7.5531	    -6.6299	     1.7624	   -10.3226	   -10.4904	   -10.2386	    -9.2316	
     5.7907	     0.4196	    -3.0212	     7.8049	    -5.2872	     2.1820	    -8.8959	   -10.1547	    -9.8190	    -8.6441	
     6.2943	     1.4267	    -1.7624	     8.4763	    -3.6087	     3.0212	    -7.2174	    -9.4833	    -9.1476	    -7.8888	
     7.0496	     2.6855	    -0.3357	     9.3994	    -1.9302	     4.0283	    -5.5389	    -8.6441	    -8.3084	    -7.0496	
     7.8888	     3.9444	     1.0910	    10.4904	    -0.4196	     5.2032	    -4.0283	    -7.6370	    -7.3853	    -6.2943	
     8.7280	     5.2032	     2.3499	    11.6653	     0.8392	     6.4621	    -2.8534	    -6.6299	    -6.4621	    -5.5389	
     9.6512	     6.3782	     3.4409	    12.9242	     1.7624	     7.7209	    -2.0142	    -5.7068	    -5.5389	    -4.9515	
    10.4904	     7.3853	     4.2801	    14.0991	     2.2659	     8.8959	    -1.5945	    -4.7836	    -4.6997	    -4.4479	
    11.2457	     8.1406	     4.9515	    15.1901	     2.4338	     9.9869	    -1.5106	    -3.9444	    -3.9444	    -4.0283	
    11.9171	     8.7280	     5.3711	    16.1133	     2.3499	    10.8261	    -1.6785	    -3.2730	    -3.2730	    -3.6926	
    12.5046	     9.0637	     5.6229	    16.8686	     2.0981	    11.4975	    -2.0981	    -2.6855	    -2.6016	    -3.3569	
    12.9242	     9.2316	     5.7907	    17.5400	     1.7624	    12.0850	    -2.6016	    -2.1820	    -2.0142	    -2.9373	
    13.2599	     9.2316	     5.8746	    17.9596	     1.3428	    12.5046	    -3.1052	    -1.7624	    -1.4267	    -2.5177	
    13.3438	     9.0637	     5.8746	    18.2114	     1.0071	    12.7563	    -3.6087	    -1.5106	    -0.9232	    -2.0981	
    13.3438	     8.8959	     5.7907	    18.2953	     0.6714	    12.8403	    -4.0283	    -1.2589	    -0.5035	    -1.4267	
    13.0920	     8.4763	     5.6229	    18.1274	     0.3357	    12.7563	    -4.3640	    -1.1749	    -0.0839	    -0.7553	
    12.5885	     8.0566	     5.3711	    17.7917	     0.1678	    12.5885	    -4.5319	    -1.0910	     0.2518	    -0.0839	
    12.0010	     7.4692	     5.0354	    17.2882	     0.0839	    12.2528	    -4.6158	    -1.1749	     0.5035	     0.7553	
    11.1618	     6.8817	     4.5319	    16.7007	     0.0839	    11.7493	    -4.6158	    -1.1749	     0.7553	     1.5106	
    10.3226	     6.2103	     3.9444	    16.0294	     0.0839	    11.2457	    -4.5319	    -1.2589	     0.9232	     2.3499	
     9.5673	     5.6229	     3.4409	    15.3580	     0.1678	    10.7422	    -4.3640	    -1.3428	     1.1749	     3.0212	
     8.8959	     5.2032	     2.9373	    14.8544	     0.3357	    10.3226	    -4.1962	    -1.4267	     1.4267	     3.5248	
     8.3923	     4.7836	     2.4338	    14.4348	     0.5875	     9.9030	    -3.9444	    -1.4267	     1.6785	     3.9444	
     8.1406	     4.5319	     2.0981	    14.1830	     0.7553	     9.6512	    -3.7766	    -1.4267	     1.8463	     4.0283	
     8.1406	     4.4479	     1.7624	    14.0991	     0.8392	     9.3994	    -3.6087	    -1.4267	     1.9302	     3.8605	
     8.3923	     4.5319	     1.5945	    14.0991	     0.8392	     9.3155	    -3.6087	    -1.4267	     1.9302	     3.4409	
     8.8959	     4.7836	     1.4267	    14.3509	     0.6714	     9.3155	    -3.7766	    -1.3428	     1.7624	     2.8534	
     9.6512	     5.1193	     1.3428	    14.7705	     0.4196	     9.3994	    -4.0283	    -1.3428	     1.5945	     2.0142	
    10.5743	     5.5389	     1.3428	    15.3580	     0.0000	     9.5673	    -4.4479	    -1.4267	     1.2589	     1.0910	
    11.5814	     6.1264	     1.4267	    16.0294	    -0.5875	     9.8190	    -4.8676	    -1.4267	     0.9232	     0.0000	
    12.7563	     6.7139	     1.5945	    16.7847	    -1.0910	    10.0708	    -5.3711	    -1.5106	     0.5035	    -1.0910	
    13.8474	     7.4692	     1.8463	    17.6239	    -1.6785	    10.4065	    -5.7907	    -1.5106	     0.0839	    -2.0981	
    15.0223	     8.2245	     2.1820	    18.2114	    -2.0981	    10.7422	    -6.1264	    -1.5945	    -0.3357	    -3.1052	
    16.1133	     9.0637	     2.6855	    18.7988	    -2.3499	    11.0779	    -6.3782	    -1.5106	    -0.5875	    -3.8605	
    17.1204	     9.9030	     3.3569	    19.2184	    -2.3499	    11.4975	    -6.3782	    -1.2589	    -0.6714	    -4.5319	
    18.1274	    10.8261	     4.1122	    19.5541	    -2.0981	    11.9171	    -6.1264	    -0.9232	    -0.6714	    -4.8676	
    19.1345	    11.7493	     5.0354	    19.8898	    -1.6785	    12.4207	    -5.6229	    -0.5035	    -0.4196	    -4.9515	
    20.1416	    12.7563	     6.1264	    20.2255	    -0.9232	    12.9242	    -4.9515	     0.1678	     0.0000	    -4.7836	
    21.1487	    13.8474	     7.3013	    20.6451	    -0.0839	    13.4277	    -4.0283	     0.9232	     0.5035	    -4.3640	
    22.1558	    15.0223	     8.5602	    21.0648	     0.9232	    13.9313	    -3.0212	     1.6785	     1.1749	    -3.7766	
    23.2468	    16.1972	     9.8190	    21.4844	     2.0142	    14.4348	    -2.0142	     2.5177	     1.8463	    -3.1052	
    24.2538	    17.3721	    11.0779	    21.9879	     3.0212	    14.8544	    -1.0071	     3.1891	     2.5177	    -2.3499	
    25.2609	    18.4631	    12.2528	    22.2397	     3.8605	    15.1901	    -0.1678	     3.7766	     3.0212	    -1.6785	
    26.1002	    19.3024	    13.2599	    22.3236	     4.4479	    15.2740	     0.3357	     4.0283	     3.3569	    -1.2589	
    26.6876	    19.9738	    13.9313	    21.9879	     4.7836	    15.0223	     0.5875	     3.8605	     3.3569	    -1.0071	
    26.9394	    20.3934	    14.3509	    21.4005	     4.8676	    14.5187	     0.5035	     3.4409	     3.1052	    -1.1749	
    27.0233	    20.4773	    14.5187	    20.3934	     4.6997	    13.7634	     0.2518	     2.6016	     2.6016	    -1.5106	
    26.8555	    20.3934	    14.4348	    19.3024	     4.4479	    12.8403	    -0.1678	     1.5945	     1.9302	    -2.0981	
    26.5198	    20.2255	    14.1830	    18.1274	     4.1962	    11.8332	    -0.5875	     0.5035	     1.1749	    -2.7695	
    26.1002	    19.8898	    13.7634	    16.9525	     3.7766	    10.9100	    -1.0910	    -0.5875	     0.4196	    -3.4409	
    25.5966	    19.4702	    13.2599	    16.0294	     3.2730	     9.9869	    -1.5945	    -1.5945	    -0.3357	    -4.1962	
    25.0092	    18.9667	    12.6724	    15.1901	     2.6855	     9.2316	    -2.1820	    -2.4338	    -1.0071	    -4.7836	
    24.3378	    18.4631	    12.0010	    14.5187	     2.0142	     8.5602	    -2.7695	    -3.1891	    -1.5106	    -5.2032	
    23.7503	    17.8757	    11.3297	    14.0152	     1.2589	     7.9727	    -3.2730	    -3.6926	    -1.9302	    -5.5389	
    23.1628	    17.2043	    10.6583	    13.5956	     0.5875	     7.5531	    -3.7766	    -4.1122	    -2.1820	    -5.6229	
    22.6593	    16.7007	    10.0708	    13.4277	     0.0839	     7.3853	    -4.0283	    -4.1962	    -2.1820	    -5.4550	
    22.2397	    16.1972	     9.7351	    13.5117	    -0.1678	     7.4692	    -4.0283	    -4.1122	    -2.0142	    -4.9515	
    21.9879	    15.8615	     9.7351	    13.6795	     0.0839	     7.8049	    -3.6087	    -3.6926	    -1.5945	    -4.1962	
    21.9040	    15.7776	     9.9869	    14.0991	     0.6714	     8.3084	    -2.9373	    -3.1891	    -1.0071	    -3.2730	
    21.9879	    15.7776	    10.4065	    14.6027	     1.5945	     8.9798	    -1.9302	    -2.4338	    -0.3357	    -2.1820	
    22.1558	    16.0294	    11.0779	    15.1901	     2.6855	     9.7351	    -0.7553	    -1.5945	     0.5035	    -1.0071	
    22.4075	    16.3651	    11.8332	    15.8615	     3.8605	    10.4904	     0.5035	    -0.7553	     1.3428	     0.0839	
    22.6593	    16.7007	    12.5046	    16.5329	     5.0354	    11.2457	     1.5945	     0.0839	     2.0981	     1.0910	
    22.8271	    17.1204	    13.0920	    17.1204	     6.0425	    11.9171	     2.5177	     0.7553	     2.6855	     1.9302	
    22.8271	    17.3721	    13.5956	    17.5400	     6.7978	    12.3367	     3.2730	     1.3428	     3.0212	     2.4338	
    22.7432	    17.4561	    13.8474	    17.7917	     7.3853	    12.5885	     3.6926	     1.5945	     3.1891	     2.6016	
    22.4075	    17.4561	    13.8474	    17.7917	     7.5531	    12.6724	     3.8605	     1.7624	     3.1052	     2.5177	
    21.9879	    17.2043	    13.6795	    17.7078	     7.6370	    12.5885	     3.7766	     1.6785	     2.7695	     2.1820	
    21.4005	    16.7847	    13.4277	    17.4561	     7.4692	    12.3367	     3.6087	     1.4267	     2.3499	     1.7624	
    20.8130	    16.3651	    13.0920	    17.1204	     7.2174	    12.1689	     3.3569	     1.1749	     1.9302	     1.1749	
    20.2255	    15.8615	    12.7563	    16.8686	     6.9656	    12.0010	     3.0212	     0.9232	     1.5945	     0.6714	
    19.7220	    15.3580	    12.4207	    16.6168	     6.7139	    11.9171	     2.6855	     0.7553	     1.4267	     0.2518	
    19.1345	    14.9384	    12.1689	    16.3651	     6.4621	    11.8332	     2.4338	     0.6714	     1.4267	     0.0839	
    18.7149	    14.6027	    11.9171	    16.2811	     6.2103	    11.8332	     2.2659	     0.7553	     1.5945	     0.0839	
    18.2114	    14.2670	    11.7493	    16.1972	     6.1264	    11.9171	     2.2659	     0.9232	     1.9302	     0.3357	
    17.7917	    14.0991	    11.6653	    16.1972	     6.2103	    12.0850	     2.4338	     1.2589	     2.5177	     0.8392	
    17.4561	    14.0152	    11.7493	    16.2811	     6.4621	    12.3367	     2.7695	     1.6785	     3.2730	     1.5945	
    17.2043	    14.0152	    12.0010	    16.5329	     7.0496	    12.6724	     3.4409	     2.2659	     4.1962	     2.6855	
    17.0364	    14.2670	    12.3367	    16.7847	     7.8049	    13.0920	     4.2801	     2.8534	     5.2872	     3.8605	
    16.9525	    14.6027	    12.8403	    17.1204	     8.6441	    13.6795	     5.2032	     3.5248	     6.4621	     5.1193	
    16.9525	    14.9384	    13.3438	    17.4561	     9.5673	    14.1830	     6.1264	     4.1122	     7.5531	     6.3782	
    17.0364	    15.2740	    13.9313	    17.7917	    10.4065	    14.6866	     6.9656	     4.6158	     8.3923	     7.3853	
    17.1204	    15.5258	    14.3509	    18.1274	    11.1618	    15.0223	     7.7209	     4.9515	     9.0637	     8.1406	
    17.1204	    15.7776	    14.6866	    18.2953	    11.6653	    15.2740	     8.3084	     5.1193	     9.4833	     8.5602	
    17.1204	    15.8615	    14.9384	    18.4631	    12.0010	    15.3580	     8.5602	     5.1193	     9.4833	     8.6441	
    17.0364	    15.8615	    14.9384	    18.5471	    12.0010	    15.4419	     8.5602	     4.9515	     9.2316	     8.3923	
    16.8686	    15.6937	    14.8544	    18.5471	    11.7493	    15.3580	     8.3084	     4.6997	     8.7280	     7.8049	
    16.6168	    15.5258	    14.5187	    18.6310	    11.2457	    15.3580	     7.8049	     4.2801	     8.0566	     7.0496	
    16.3651	    15.1901	    14.0991	    18.7149	    10.4904	    15.2740	     7.1335	     3.8605	     7.3013	     6.1264	
    16.0294	    14.7705	    13.5117	    18.8828	     9.7351	    15.1901	     6.2943	     3.5248	     6.5460	     5.1193	
    15.6937	    14.3509	    12.9242	    19.0506	     8.8959	    15.1901	     5.5389	     3.2730	     5.9586	     4.2801	
    15.4419	    13.9313	    12.4207	    19.2184	     8.2245	    15.2740	     4.8676	     3.1891	     5.5389	     3.5248	
    15.1901	    13.5956	    11.9171	    19.5541	     7.6370	    15.4419	     4.2801	     3.3569	     5.3711	     3.1052	
    15.1062	    13.3438	    11.5814	    19.9738	     7.3013	    15.6097	     3.9444	     3.7766	     5.4550	     2.9373	
    15.0223	    13.2599	    11.4136	    20.3934	     7.2174	    15.9454	     3.8605	     4.4479	     5.8746	     3.1052	
    15.1062	    13.1760	    11.4136	    20.9808	     7.4692	    16.2811	     4.0283	     5.3711	     6.5460	     3.6087	
    15.2740	    13.1760	    11.5814	    21.5683	     7.9727	    16.6168	     4.4479	     6.3782	     7.3853	     4.4479	
    15.3580	    13.3438	    11.9171	    22.1558	     8.6441	    16.9525	     5.1193	     7.3853	     8.3923	     5.5389	
    15.5258	    13.4277	    12.4207	    22.7432	     9.5673	    17.2882	     5.9586	     8.4763	     9.4833	     6.8817	
    15.6937	    13.5956	    12.8403	    23.2468	    10.4904	    17.5400	     6.7978	     9.3994	    10.5743	     8.2245	
    15.6937	    13.5956	    13.3438	    23.6664	    11.4136	    17.7078	     7.6370	    10.2386	    11.4975	     9.4833	
    15.6937	    13.5956	    13.5956	    24.0021	    12.1689	    17.7917	     8.3084	    10.7422	    12.3367	    10.6583	
    15.6097	    13.5117	    13.8474	    24.1699	    12.6724	    17.7917	     8.8120	    11.0779	    12.9242	    11.5814	
    15.4419	    13.4277	    13.9313	    24.2538	    13.0081	    17.7917	     9.0637	    11.1618	    13.3438	    12.2528	
    15.4419	    13.2599	    13.9313	    24.2538	    13.0081	    17.6239	     9.1476	    11.1618	    13.6795	    12.6724	
    15.4419	    13.1760	    13.7634	    24.0860	    12.7563	    17.4561	     8.8959	    10.9940	    13.8474	    12.8403	
    15.5258	    13.0920	    13.5117	    23.8342	    12.1689	    17.2882	     8.3923	    10.8261	    13.8474	    12.7563	
    15.6937	    13.0081	    13.2599	    23.4146	    11.4136	    16.9525	     7.8049	    10.5743	    13.7634	    12.4207	
    16.0294	    13.0081	    13.0920	    22.9111	    10.5743	    16.6168	     7.0496	    10.1547	    13.5956	    11.9171	
    16.3651	    13.0081	    12.9242	    22.2397	     9.7351	    16.0294	     6.3782	     9.7351	    13.2599	    11.1618	
    16.7007	    13.0081	    12.8403	    21.4844	     9.0637	    15.4419	     5.7907	     9.2316	    12.7563	    10.4065	
    17.0364	    13.0081	    12.7563	    20.6451	     8.4763	    14.6866	     5.3711	     8.6441	    12.2528	     9.5673	
    17.2043	    12.9242	    12.7563	    19.8059	     8.0566	    13.9313	     5.0354	     7.9727	    11.6653	     8.8959	
    17.2882	    12.8403	    12.7563	    18.7988	     7.8049	    13.0920	     4.8676	     7.2174	    11.0779	     8.3084	
    17.1204	    12.6724	    12.7563	    17.7078	     7.6370	    12.1689	     4.8676	     6.4621	    10.4904	     7.8049	
    16.7847	    12.4207	    12.6724	    16.6168	     7.7209	    11.3297	     4.9515	     5.7907	     9.9869	     7.5531	
    16.2811	    12.1689	    12.6724	    15.4419	     7.8888	    10.4065	     5.1193	     5.1193	     9.5673	     7.4692	
    15.6097	    11.9171	    12.6724	    14.3509	     8.2245	     9.6512	     5.3711	     4.5319	     9.3155	     7.6370	
    14.9384	    11.6653	    12.6724	    13.3438	     8.6441	     8.9798	     5.7907	     4.1122	     9.2316	     7.9727	
    14.2670	    11.4975	    12.8403	    12.4207	     9.2316	     8.3923	     6.2103	     3.6926	     9.1476	     8.3923	
    13.7634	    11.4975	    13.0081	    11.7493	     9.8190	     7.9727	     6.7139	     3.3569	     9.2316	     8.8959	
    13.5117	    11.4975	    13.2599	    11.0779	    10.3226	     7.6370	     7.1335	     3.1052	     9.3155	     9.3994	
    13.3438	    11.5814	    13.5956	    10.5743	    10.9100	     7.3853	     7.6370	     2.8534	     9.3994	     9.8190	
    13.5117	    11.8332	    13.9313	    10.2386	    11.2457	     7.2174	     7.8888	     2.6016	     9.4833	    10.0708	
    13.8474	    12.0850	    14.1830	     9.9030	    11.4975	     7.0496	     8.1406	     2.4338	     9.4833	    10.0708	
    14.3509	    12.3367	    14.5187	     9.6512	    11.5814	     6.9656	     8.1406	     2.1820	     9.2316	     9.9030	
    14.9384	    12.5885	    14.6866	     9.3994	    11.4136	     6.7978	     7.9727	     1.8463	     8.8959	     9.3155	
    15.5258	    12.8403	    14.7705	     9.0637	    11.0779	     6.6299	     7.5531	     1.4267	     8.3923	     8.5602	
    16.1972	    13.0081	    14.7705	     8.7280	    10.5743	     6.4621	     6.9656	     0.9232	     7.7209	     7.5531	
    16.7847	    13.1760	    14.6866	     8.4763	     9.9030	     6.2103	     6.2103	     0.4196	     6.9656	     6.4621	
    17.3721	    13.3438	    14.5187	     8.2245	     9.2316	     6.0425	     5.4550	    -0.1678	     6.2103	     5.4550	
    17.8757	    13.5117	    14.3509	     7.9727	     8.5602	     5.8746	     4.6158	    -0.6714	     5.4550	     4.3640	
    18.3792	    13.5956	    14.1830	     7.8049	     7.8888	     5.7068	     3.8605	    -1.0910	     4.6997	     3.4409	
    18.7988	    13.7634	    13.9313	     7.7209	     7.3013	     5.5389	     3.1891	    -1.5106	     4.0283	     2.5177	
    19.1345	    13.8474	    13.7634	     7.6370	     6.8817	     5.4550	     2.6855	    -1.8463	     3.4409	     1.7624	
    19.4702	    14.0152	    13.6795	     7.7209	     6.6299	     5.4550	     2.3499	    -2.0142	     3.0212	     1.1749	
    19.7220	    14.2670	    13.6795	     7.8888	     6.5460	     5.4550	     2.1820	    -2.0142	     2.7695	     0.8392	
    19.9738	    14.5187	    13.7634	     8.2245	     6.7978	     5.7068	     2.3499	    -1.8463	     2.6855	     0.7553	
    20.2255	    14.8544	    13.9313	     8.6441	     7.1335	     6.0425	     2.7695	    -1.4267	     2.7695	     0.8392	
    20.3094	    15.1901	    14.1830	     9.1476	     7.7209	     6.4621	     3.2730	    -0.8392	     3.1052	     1.0071	
    20.4773	    15.5258	    14.5187	     9.6512	     8.3084	     6.8817	     3.9444	    -0.2518	     3.4409	     1.3428	
    20.4773	    15.7776	    14.7705	    10.0708	     8.8959	     7.3853	     4.5319	     0.3357	     3.8605	     1.6785	
    20.4773	    16.0294	    15.0223	    10.5743	     9.4833	     7.8888	     5.0354	     0.9232	     4.1962	     1.9302	
    20.3934	    16.1972	    15.1901	    10.9940	     9.8190	     8.3084	     5.4550	     1.4267	     4.6158	     2.0981	
    20.2255	    16.2811	    15.3580	    11.4136	     9.9869	     8.8120	     5.5389	     1.8463	     4.8676	     2.1820	
    20.1416	    16.3651	    15.3580	    11.8332	     9.8190	     9.2316	     5.4550	     2.2659	     5.1193	     2.1820	
    20.0577	    16.2811	    15.3580	    12.3367	     9.4833	     9.7351	     5.0354	     2.6855	     5.3711	     2.0981	
    19.8898	    16.1133	    15.1062	    12.9242	     8.8120	    10.2386	     4.3640	     3.1052	     5.6229	     1.9302	
    19.7220	    15.8615	    14.7705	    13.5117	     7.9727	    10.8261	     3.5248	     3.4409	     5.7907	     1.8463	
    19.4702	    15.5258	    14.3509	    14.0991	     7.0496	    11.2457	     2.6016	     3.7766	     5.9586	     1.7624	
    19.2184	    15.0223	    13.7634	    14.6866	     6.1264	    11.7493	     1.7624	     4.0283	     6.1264	     1.8463	
    18.7988	    14.5187	    13.1760	    15.1901	     5.2872	    12.1689	     0.9232	     4.2801	     6.3782	     2.0142	
    18.3792	    13.9313	    12.5046	    15.6937	     4.4479	    12.4207	     0.2518	     4.5319	     6.5460	     2.3499	
    17.9596	    13.2599	    11.8332	    16.0294	     3.8605	    12.7563	    -0.2518	     4.7836	     6.8817	     2.9373	
    17.3721	    12.6724	    11.1618	    16.2811	     3.3569	    13.0081	    -0.5875	     4.9515	     7.3013	     3.6926	
    16.8686	    12.0850	    10.5743	    16.5329	     3.1052	    13.1760	    -0.6714	     5.2032	     7.7209	     4.6997	
    16.2811	    11.4975	     9.9030	    16.6168	     3.0212	    13.3438	    -0.6714	     5.4550	     8.2245	     5.8746	
    15.5258	    10.8261	     9.3155	    16.6168	     3.1052	    13.4277	    -0.5035	     5.7068	     8.8120	     7.1335	
    14.6866	    10.1547	     8.7280	    16.5329	     3.2730	    13.4277	    -0.2518	     5.8746	     9.3155	     8.3923	
    13.8474	     9.3994	     8.1406	    16.4490	     3.4409	    13.2599	     0.0839	     5.8746	     9.6512	     9.4833	
    12.9242	     8.4763	     7.4692	    16.2811	     3.6087	    13.0920	     0.3357	     5.8746	     9.9030	    10.4065	
    12.0010	     7.6370	     6.7978	    16.1133	     3.7766	    12.9242	     0.5035	     5.7907	     9.9030	    10.9940	
    11.1618	     6.7139	     6.2943	    16.0294	     3.7766	    12.8403	     0.5035	     5.5389	     9.7351	    11.3297	
    10.4904	     6.0425	     5.7907	    16.1972	     3.7766	    12.8403	     0.5035	     5.2872	     9.3994	    11.4136	
    10.0708	     5.4550	     5.4550	    16.6168	     3.6926	    13.0081	     0.4196	     5.0354	     8.9798	    11.1618	
     9.9030	     5.1193	     5.2032	    17.2882	     3.6087	    13.3438	     0.2518	     4.7836	     8.4763	    10.6583	
     9.9869	     4.9515	     5.1193	    18.2114	     3.4409	    13.8474	     0.0839	     4.6158	     7.9727	     9.8190	
    10.2386	     4.9515	     5.1193	    19.3024	     3.1891	    14.6027	    -0.2518	     4.4479	     7.3853	     8.8959	
    10.6583	     5.0354	     5.1193	    20.4773	     2.8534	    15.3580	    -0.5875	     4.3640	     6.7978	     7.8049	
    11.2457	     5.2872	     5.2872	    21.7361	     2.5177	    16.2811	    -0.9232	     4.3640	     6.2943	     6.6299	
    12.0010	     5.7068	     5.3711	    22.9111	     2.0142	    17.1204	    -1.3428	     4.4479	     5.9586	     5.4550	
    12.8403	     6.1264	     5.5389	    24.0021	     1.5106	    17.9596	    -1.8463	     4.6158	     5.7068	     4.3640	
    13.7634	     6.7139	     5.7068	    25.0092	     1.0071	    18.7149	    -2.2659	     4.8676	     5.5389	     3.3569	
    14.6866	     7.3013	     5.8746	    25.7645	     0.3357	    19.3863	    -2.7695	     5.0354	     5.4550	     2.6016	
    15.5258	     7.9727	     6.1264	    26.4359	    -0.1678	    19.8059	    -3.2730	     5.2872	     5.4550	     1.9302	
[Epoch Header]
[Trial Type]	13
[Accept]	1
[Correct]	0
[RT]	 0.000
[Resp]	0
[Epoch Data]
   -16.3651	   -18.7988	    -8.7280	   -15.1062	    -7.3853	   -15.4419	    -8.0566	   -20.8969	   -14.6027	   -11.9171	
   -16.0294	   -18.6310	    -8.8120	   -14.6866	    -8.3084	   -15.0223	    -8.8959	   -20.5612	   -14.8544	   -12.5046	
   -15.7776	   -18.5471	    -8.9798	   -14.5187	    -9.2316	   -14.6866	    -9.8190	   -20.3094	   -15.0223	   -13.0920	
   -15.6097	   -18.5471	    -9.2316	   -14.4348	   -10.0708	   -14.4348	   -10.5743	   -20.0577	   -15.1901	   -13.5117	
   -15.6097	   -18.7149	    -9.6512	   -14.5187	   -10.9100	   -14.3509	   -11.3297	   -19.8898	   -15.2740	   -13.7634	
   -15.6937	   -18.9667	   -10.1547	   -14.6866	   -11.6653	   -14.2670	   -12.0010	   -19.7220	   -15.1901	   -13.8474	
   -15.9454	   -19.3863	   -10.6583	   -14.8544	   -12.2528	   -14.2670	   -12.5046	   -19.4702	   -14.9384	   -13.6795	
   -16.3651	   -19.8059	   -11.1618	   -15.0223	   -12.7563	   -14.2670	   -12.9242	   -19.2184	   -14.5187	   -13.2599	
   -16.9525	   -20.2255	   -11.7493	   -15.1062	   -13.0920	   -14.1830	   -13.2599	   -18.9667	   -14.0991	   -12.6724	
   -17.5400	   -20.8130	   -12.2528	   -15.1062	   -13.3438	   -14.0991	   -13.5117	   -18.7149	   -13.5117	   -11.9171	
   -18.2953	   -21.3165	   -12.7563	   -15.0223	   -13.5117	   -14.0152	   -13.6795	   -18.4631	   -13.0920	   -10.9940	
   -19.1345	   -21.9040	   -13.2599	   -14.8544	   -13.6795	   -13.9313	   -13.8474	   -18.3792	   -12.6724	   -10.1547	
   -19.9738	   -22.4075	   -13.7634	   -14.6866	   -13.7634	   -13.8474	   -13.9313	   -18.4631	   -12.4207	    -9.3994	
   -20.8130	   -22.9950	   -14.1830	   -14.6027	   -14.0152	   -13.8474	   -14.1830	   -18.6310	   -12.4207	    -8.8120	
   -21.5683	   -23.4985	   -14.6027	   -14.6866	   -14.2670	   -14.0152	   -14.4348	   -19.0506	   -12.5885	    -8.4763	
   -22.4075	   -23.9182	   -14.9384	   -15.0223	   -14.6866	   -14.3509	   -14.8544	   -19.6381	   -12.9242	    -8.4763	
   -23.0789	   -24.2538	   -15.2740	   -15.5258	   -15.1901	   -14.8544	   -15.4419	   -20.3094	   -13.5956	    -8.8120	
   -23.6664	   -24.5056	   -15.5258	   -16.2811	   -15.8615	   -15.5258	   -16.0294	   -21.0648	   -14.3509	    -9.3155	
   -24.0021	   -24.6735	   -15.7776	   -17.0364	   -16.6168	   -16.1972	   -16.7847	   -21.8201	   -15.1901	   -10.1547	
   -24.2538	   -24.6735	   -16.0294	   -17.7917	   -17.3721	   -16.9525	   -17.6239	   -22.5754	   -16.0294	   -11.1618	
   -24.2538	   -24.6735	   -16.1133	   -18.4631	   -18.1274	   -17.6239	   -18.3792	   -23.2468	   -16.8686	   -12.2528	
   -24.0860	   -24.5056	   -16.1972	   -19.0506	   -18.7988	   -18.3792	   -19.0506	   -23.9182	   -17.7078	   -13.3438	
   -23.9182	   -24.3378	   -16.1972	   -19.5541	   -19.2184	   -19.0506	   -19.5541	   -24.5056	   -18.4631	   -14.3509	
   -23.5825	   -24.0860	   -15.9454	   -20.1416	   -19.3863	   -19.7220	   -19.8059	   -25.0092	   -19.0506	   -15.1901	
   -23.1628	   -23.7503	   -15.6937	   -20.6451	   -19.3024	   -20.3934	   -19.8059	   -25.4288	   -19.5541	   -15.7776	
   -22.5754	   -23.3307	   -15.1901	   -21.1487	   -18.8828	   -20.9808	   -19.5541	   -25.7645	   -19.8059	   -16.1133	
   -21.9879	   -22.8271	   -14.6027	   -21.5683	   -18.1274	   -21.4005	   -18.8828	   -26.0162	   -19.8898	   -16.1133	
   -21.1487	   -22.1558	   -13.8474	   -21.8201	   -17.0364	   -21.7361	   -17.9596	   -26.0162	   -19.7220	   -15.7776	
   -20.1416	   -21.3165	   -12.8403	   -21.9040	   -15.6937	   -21.7361	   -16.6168	   -25.7645	   -19.2184	   -15.1901	
   -18.9667	   -20.2255	   -11.7493	   -21.6522	   -14.0152	   -21.5683	   -15.0223	   -25.3448	   -18.5471	   -14.2670	
   -17.4561	   -18.9667	   -10.4904	   -21.2326	   -12.1689	   -21.1487	   -13.2599	   -24.6735	   -17.7078	   -13.1760	
   -15.7776	   -17.5400	    -9.0637	   -20.4773	   -10.1547	   -20.4773	   -11.3297	   -23.7503	   -16.7007	   -12.0010	
   -13.9313	   -16.1133	    -7.6370	   -19.5541	    -8.3084	   -19.7220	    -9.4833	   -22.8271	   -15.7776	   -10.8261	
   -12.0850	   -14.6866	    -6.2943	   -18.4631	    -6.5460	   -18.9667	    -7.8049	   -21.9040	   -14.8544	    -9.8190	
   -10.2386	   -13.4277	    -5.2032	   -17.2882	    -5.1193	   -18.1274	    -6.4621	   -21.0648	   -14.1830	    -9.1476	
    -8.6441	   -12.4207	    -4.3640	   -16.1972	    -4.1122	   -17.3721	    -5.5389	   -20.3934	   -13.7634	    -8.7280	
    -7.1335	   -11.5814	    -3.6926	   -15.1901	    -3.6087	   -16.7847	    -4.9515	   -19.9738	   -13.5117	    -8.8120	
    -5.8746	   -11.0779	    -3.4409	   -14.2670	    -3.5248	   -16.1972	    -4.8676	   -19.7220	   -13.5956	    -9.1476	
    -4.9515	   -10.8261	    -3.4409	   -13.5117	    -3.8605	   -15.7776	    -5.2032	   -19.7220	   -13.7634	    -9.8190	
    -4.1962	   -10.9100	    -3.7766	   -12.8403	    -4.6997	   -15.4419	    -5.9586	   -19.8898	   -14.1830	   -10.7422	
    -3.7766	   -11.1618	    -4.4479	   -12.2528	    -5.8746	   -15.1901	    -7.0496	   -20.1416	   -14.6866	   -11.7493	
    -3.6087	   -11.6653	    -5.2872	   -11.7493	    -7.3853	   -14.9384	    -8.3923	   -20.4773	   -15.1901	   -12.8403	
    -3.6087	   -12.2528	    -6.3782	   -11.3297	    -9.0637	   -14.6866	    -9.9030	   -20.6451	   -15.6097	   -13.8474	
    -3.6926	   -13.0081	    -7.4692	   -10.9100	   -10.7422	   -14.3509	   -11.4975	   -20.7291	   -15.8615	   -14.6866	
    -3.9444	   -13.6795	    -8.5602	   -10.4904	   -12.3367	   -13.9313	   -12.9242	   -20.6451	   -15.9454	   -15.2740	
    -4.1962	   -14.3509	    -9.4833	    -9.9030	   -13.6795	   -13.3438	   -14.0991	   -20.3094	   -15.7776	   -15.5258	
    -4.5319	   -14.9384	   -10.2386	    -9.2316	   -14.6866	   -12.5885	   -14.9384	   -19.8059	   -15.3580	   -15.3580	
    -4.7836	   -15.4419	   -10.7422	    -8.3084	   -15.1901	   -11.7493	   -15.3580	   -18.9667	   -14.7705	   -14.8544	
    -5.1193	   -15.7776	   -10.9940	    -7.2174	   -15.3580	   -10.6583	   -15.4419	   -17.9596	   -13.8474	   -14.0152	
    -5.3711	   -16.0294	   -10.9940	    -5.9586	   -15.0223	    -9.4833	   -15.1062	   -16.7007	   -12.8403	   -12.9242	
    -5.5389	   -16.0294	   -10.7422	    -4.4479	   -14.4348	    -8.1406	   -14.5187	   -15.3580	   -11.7493	   -11.5814	
    -5.7068	   -15.9454	   -10.3226	    -2.8534	   -13.5956	    -6.6299	   -13.7634	   -13.9313	   -10.5743	   -10.1547	
    -5.7907	   -15.6937	    -9.8190	    -1.1749	   -12.7563	    -5.2032	   -12.8403	   -12.5046	    -9.3994	    -8.6441	
    -5.7907	   -15.4419	    -9.2316	     0.4196	   -11.8332	    -3.6926	   -12.0010	   -11.1618	    -8.3923	    -7.3013	
    -5.7907	   -15.0223	    -8.6441	     2.0142	   -10.9940	    -2.2659	   -11.1618	    -9.9030	    -7.4692	    -6.1264	
    -5.5389	   -14.4348	    -8.0566	     3.6087	   -10.2386	    -0.8392	   -10.4904	    -8.6441	    -6.6299	    -5.0354	
    -5.1193	   -13.6795	    -7.3853	     5.1193	    -9.5673	     0.5035	    -9.8190	    -7.5531	    -5.8746	    -4.1962	
    -4.4479	   -12.7563	    -6.5460	     6.7139	    -8.9798	     1.8463	    -9.3155	    -6.4621	    -5.0354	    -3.4409	
    -3.5248	   -11.6653	    -5.7068	     8.2245	    -8.3923	     3.1891	    -8.7280	    -5.2872	    -4.2801	    -2.8534	
    -2.4338	   -10.4904	    -4.6997	     9.6512	    -7.7209	     4.3640	    -8.1406	    -4.2801	    -3.5248	    -2.4338	
    -1.0910	    -9.1476	    -3.6087	    10.7422	    -7.1335	     5.2872	    -7.5531	    -3.4409	    -2.8534	    -2.0981	
     0.3357	    -7.8888	    -2.5177	    11.5814	    -6.3782	     5.8746	    -6.8817	    -2.6855	    -2.2659	    -1.8463	
     1.6785	    -6.5460	    -1.3428	    11.9171	    -5.6229	     6.2103	    -6.2103	    -2.2659	    -1.8463	    -1.7624	
     3.1052	    -5.2032	    -0.1678	    11.6653	    -4.7836	     6.1264	    -5.3711	    -2.1820	    -1.5106	    -1.7624	
     4.3640	    -3.9444	     1.0071	    10.9940	    -3.7766	     5.7068	    -4.4479	    -2.2659	    -1.4267	    -1.6785	
     5.5389	    -2.8534	     2.1820	     9.8190	    -2.8534	     4.9515	    -3.5248	    -2.6855	    -1.5106	    -1.5945	
     6.3782	    -1.8463	     3.2730	     8.3923	    -1.8463	     3.9444	    -2.5177	    -3.2730	    -1.7624	    -1.5106	
     7.0496	    -1.0071	     4.1962	     6.7139	    -0.8392	     2.6855	    -1.5106	    -4.0283	    -2.0981	    -1.3428	
     7.3013	    -0.4196	     4.9515	     4.9515	     0.0839	     1.3428	    -0.5875	    -4.8676	    -2.5177	    -1.1749	
     7.3013	     0.0000	     5.5389	     3.1891	     0.9232	    -0.0839	     0.2518	    -5.7907	    -3.0212	    -0.9232	
     7.0496	     0.0839	     5.9586	     1.4267	     1.6785	    -1.4267	     1.0071	    -6.6299	    -3.5248	    -0.5875	
     6.6299	    -0.0839	     6.1264	    -0.1678	     2.2659	    -2.7695	     1.5945	    -7.4692	    -4.0283	    -0.2518	
     5.9586	    -0.3357	     6.0425	    -1.6785	     2.8534	    -3.8605	     2.0142	    -8.1406	    -4.3640	     0.1678	
     5.2872	    -0.7553	     5.9586	    -3.0212	     3.1891	    -4.8676	     2.3499	    -8.7280	    -4.6158	     0.5035	
     4.5319	    -1.3428	     5.6229	    -4.1962	     3.4409	    -5.7068	     2.5177	    -9.1476	    -4.8676	     0.6714	
     3.6926	    -1.9302	     5.2032	    -5.1193	     3.5248	    -6.3782	     2.4338	    -9.4833	    -4.9515	     0.8392	
     2.8534	    -2.6016	     4.6997	    -5.8746	     3.2730	    -6.8817	     2.1820	    -9.7351	    -5.1193	     0.7553	
     2.0142	    -3.3569	     4.0283	    -6.3782	     2.7695	    -7.2174	     1.5945	    -9.9869	    -5.2872	     0.5875	
     1.1749	    -4.1122	     3.2730	    -6.6299	     2.0142	    -7.3853	     0.7553	   -10.1547	    -5.4550	     0.2518	
     0.4196	    -4.8676	     2.3499	    -6.7139	     1.0910	    -7.4692	    -0.2518	   -10.3226	    -5.7068	    -0.1678	
    -0.3357	    -5.6229	     1.4267	    -6.6299	    -0.0839	    -7.3853	    -1.4267	   -10.3226	    -5.8746	    -0.6714	
    -0.8392	    -6.2943	     0.5035	    -6.2943	    -1.3428	    -7.2174	    -2.6855	   -10.2386	    -6.0425	    -1.1749	
    -1.3428	    -6.9656	    -0.3357	    -5.8746	    -2.5177	    -6.7978	    -3.8605	   -10.0708	    -6.1264	    -1.5945	
    -1.6785	    -7.5531	    -1.1749	    -5.2872	    -3.7766	    -6.3782	    -4.9515	    -9.7351	    -6.2103	    -1.9302	
    -2.0981	    -8.0566	    -2.0142	    -4.6158	    -4.8676	    -5.7907	    -5.9586	    -9.3155	    -6.2103	    -2.2659	
    -2.4338	    -8.5602	    -2.6855	    -4.0283	    -5.7907	    -5.2032	    -6.7978	    -8.7280	    -6.0425	    -2.4338	
    -2.7695	    -8.9798	    -3.3569	    -3.3569	    -6.5460	    -4.5319	    -7.4692	    -8.1406	    -5.7907	    -2.4338	
    -3.1052	    -9.3155	    -3.7766	    -2.8534	    -7.0496	    -3.9444	    -7.8888	    -7.3853	    -5.4550	    -2.3499	
    -3.3569	    -9.5673	    -4.1122	    -2.4338	    -7.3013	    -3.2730	    -8.0566	    -6.5460	    -5.0354	    -2.0981	
    -3.6926	    -9.7351	    -4.2801	    -2.0142	    -7.3853	    -2.6016	    -8.0566	    -5.7068	    -4.4479	    -1.6785	
    -4.0283	    -9.9030	    -4.3640	    -1.7624	    -7.2174	    -2.0981	    -7.8888	    -4.8676	    -3.8605	    -1.1749	
    -4.4479	   -10.1547	    -4.3640	    -1.5945	    -7.0496	    -1.5945	    -7.6370	    -4.1122	    -3.2730	    -0.5875	
    -4.7836	   -10.4065	    -4.4479	    -1.5106	    -6.8817	    -1.1749	    -7.5531	    -3.5248	    -2.7695	    -0.0839	
    -5.2032	   -10.6583	    -4.6158	    -1.4267	    -6.8817	    -0.9232	    -7.5531	    -3.1052	    -2.3499	     0.3357	
    -5.5389	   -10.9940	    -4.7836	    -1.4267	    -7.0496	    -0.6714	    -7.7209	    -2.7695	    -2.0142	     0.6714	
    -5.7907	   -11.3297	    -5.1193	    -1.3428	    -7.4692	    -0.5035	    -8.2245	    -2.6855	    -1.9302	     0.8392	
    -5.9586	   -11.6653	    -5.4550	    -1.2589	    -8.1406	    -0.3357	    -8.8120	    -2.6855	    -1.8463	     0.9232	
    -6.0425	   -11.9171	    -5.7907	    -1.0910	    -8.9798	    -0.0839	    -9.6512	    -2.6855	    -1.8463	     0.7553	
    -6.0425	   -12.1689	    -6.0425	    -0.8392	    -9.8190	     0.2518	   -10.4904	    -2.7695	    -1.9302	     0.5875	
    -5.9586	   -12.2528	    -6.2103	    -0.5035	   -10.6583	     0.5875	   -11.3297	    -2.7695	    -1.9302	     0.4196	
    -5.8746	   -12.4207	    -6.2943	    -0.3357	   -11.4136	     0.8392	   -12.1689	    -2.8534	    -1.9302	     0.2518	
    -5.8746	   -12.5046	    -6.2103	    -0.1678	   -12.0850	     1.0910	   -12.8403	    -2.8534	    -1.9302	     0.0839	
    -5.8746	   -12.5885	    -6.1264	    -0.1678	   -12.5046	     1.2589	   -13.4277	    -2.9373	    -1.9302	    -0.0839	
    -6.0425	   -12.6724	    -5.9586	    -0.4196	   -12.9242	     1.1749	   -13.8474	    -3.1052	    -1.9302	    -0.1678	
    -6.2103	   -12.8403	    -5.7907	    -0.8392	   -13.0920	     1.0071	   -14.0991	    -3.3569	    -2.0142	    -0.2518	
    -6.5460	   -13.0081	    -5.6229	    -1.4267	   -13.0081	     0.5875	   -14.1830	    -3.6926	    -2.0981	    -0.3357	
    -6.8817	   -13.0920	    -5.4550	    -2.0981	   -12.7563	     0.1678	   -13.9313	    -4.1122	    -2.2659	    -0.3357	
    -7.3013	   -13.2599	    -5.2872	    -2.8534	   -12.1689	    -0.4196	   -13.4277	    -4.6158	    -2.3499	    -0.1678	
    -7.7209	   -13.4277	    -5.1193	    -3.6926	   -11.2457	    -1.0910	   -12.5885	    -5.1193	    -2.4338	     0.0000	
    -8.1406	   -13.5956	    -4.9515	    -4.5319	   -10.1547	    -1.6785	   -11.4975	    -5.6229	    -2.5177	     0.2518	
    -8.6441	   -13.8474	    -4.9515	    -5.2872	    -8.9798	    -2.3499	   -10.3226	    -6.2103	    -2.6016	     0.5035	
    -9.2316	   -14.0991	    -5.0354	    -6.0425	    -7.8049	    -2.9373	    -9.1476	    -6.7978	    -2.6855	     0.7553	
    -9.7351	   -14.4348	    -5.1193	    -6.5460	    -6.7139	    -3.4409	    -8.0566	    -7.3853	    -2.8534	     0.8392	
   -10.2386	   -14.7705	    -5.2872	    -6.8817	    -5.8746	    -3.7766	    -7.1335	    -8.0566	    -3.1052	     0.8392	
   -10.6583	   -15.0223	    -5.5389	    -7.0496	    -5.2872	    -4.0283	    -6.3782	    -8.6441	    -3.4409	     0.6714	
   -11.0779	   -15.3580	    -5.7907	    -6.8817	    -4.8676	    -4.0283	    -5.9586	    -9.3155	    -3.9444	     0.2518	
   -11.2457	   -15.5258	    -5.9586	    -6.4621	    -4.6997	    -3.8605	    -5.7068	    -9.9030	    -4.5319	    -0.3357	
   -11.2457	   -15.6097	    -6.1264	    -5.8746	    -4.7836	    -3.6087	    -5.6229	   -10.4065	    -5.2032	    -1.0910	
   -11.0779	   -15.6097	    -6.2103	    -5.0354	    -5.0354	    -3.1891	    -5.7907	   -10.8261	    -5.8746	    -1.9302	
   -10.8261	   -15.6097	    -6.2943	    -4.0283	    -5.3711	    -2.6855	    -6.0425	   -11.0779	    -6.4621	    -2.8534	
   -10.4065	   -15.5258	    -6.3782	    -3.0212	    -5.8746	    -2.0981	    -6.3782	   -11.1618	    -7.1335	    -3.6926	
   -10.0708	   -15.4419	    -6.3782	    -1.9302	    -6.2943	    -1.4267	    -6.7139	   -11.0779	    -7.5531	    -4.5319	
    -9.6512	   -15.3580	    -6.2943	    -0.8392	    -6.6299	    -0.6714	    -7.0496	   -10.8261	    -7.8888	    -5.2032	
    -9.1476	   -15.1901	    -6.1264	     0.2518	    -6.7978	     0.0839	    -7.1335	   -10.4065	    -7.9727	    -5.6229	
    -8.5602	   -14.8544	    -5.7068	     1.3428	    -6.7139	     1.0910	    -7.1335	    -9.6512	    -7.8049	    -5.7907	
    -7.8888	   -14.3509	    -5.2032	     2.4338	    -6.4621	     2.0981	    -6.9656	    -8.7280	    -7.2174	    -5.4550	
    -7.0496	   -13.7634	    -4.4479	     3.4409	    -6.0425	     3.1891	    -6.5460	    -7.5531	    -6.4621	    -4.8676	
    -6.2943	   -13.0081	    -3.6087	     4.3640	    -5.3711	     4.1962	    -6.0425	    -6.2943	    -5.3711	    -3.9444	
    -5.5389	   -12.2528	    -2.7695	     4.9515	    -4.6997	     4.9515	    -5.4550	    -5.1193	    -4.2801	    -2.8534	
    -4.9515	   -11.6653	    -2.0142	     5.2872	    -3.9444	     5.5389	    -4.8676	    -3.9444	    -3.1052	    -1.5945	
    -4.6158	   -11.1618	    -1.3428	     5.2872	    -3.4409	     5.8746	    -4.4479	    -3.0212	    -2.0142	    -0.3357	
    -4.5319	   -10.9100	    -0.9232	     5.0354	    -3.1052	     5.8746	    -4.1962	    -2.3499	    -1.0071	     0.8392	
    -4.6997	   -10.9100	    -0.7553	     4.3640	    -3.1052	     5.7068	    -4.2801	    -1.8463	    -0.2518	     1.8463	
    -5.0354	   -11.0779	    -0.9232	     3.6087	    -3.3569	     5.2872	    -4.5319	    -1.5106	     0.3357	     2.6855	
    -5.5389	   -11.4136	    -1.2589	     2.6855	    -3.8605	     4.7836	    -5.0354	    -1.3428	     0.7553	     3.2730	
    -6.0425	   -11.9171	    -1.7624	     1.7624	    -4.6158	     4.2801	    -5.7068	    -1.3428	     1.0071	     3.6087	
    -6.5460	   -12.4207	    -2.3499	     1.0071	    -5.5389	     3.7766	    -6.6299	    -1.3428	     1.1749	     3.6926	
    -6.9656	   -12.9242	    -3.0212	     0.3357	    -6.6299	     3.3569	    -7.7209	    -1.4267	     1.1749	     3.6087	
    -7.3013	   -13.4277	    -3.7766	    -0.1678	    -7.8049	     3.1052	    -8.8959	    -1.5945	     1.0910	     3.3569	
    -7.5531	   -13.8474	    -4.4479	    -0.5035	    -8.9798	     2.8534	   -10.0708	    -1.6785	     1.0071	     3.0212	
    -7.6370	   -14.2670	    -5.0354	    -0.7553	   -10.1547	     2.6855	   -11.2457	    -1.8463	     0.7553	     2.5177	
    -7.6370	   -14.5187	    -5.5389	    -0.8392	   -11.0779	     2.5177	   -12.3367	    -2.0142	     0.5035	     2.0142	
    -7.5531	   -14.6866	    -5.9586	    -0.8392	   -11.8332	     2.4338	   -13.1760	    -2.1820	     0.1678	     1.5106	
    -7.5531	   -14.7705	    -6.2103	    -0.8392	   -12.3367	     2.4338	   -13.8474	    -2.3499	    -0.1678	     1.0910	
    -7.4692	   -14.8544	    -6.3782	    -0.8392	   -12.6724	     2.2659	   -14.2670	    -2.5177	    -0.5035	     0.6714	
    -7.5531	   -14.9384	    -6.5460	    -0.8392	   -12.6724	     2.0142	   -14.4348	    -2.7695	    -0.8392	     0.3357	
    -7.7209	   -15.0223	    -6.5460	    -1.0071	   -12.5885	     1.6785	   -14.3509	    -3.0212	    -1.0910	     0.0839	
    -7.9727	   -15.1062	    -6.5460	    -1.2589	   -12.2528	     1.2589	   -14.0991	    -3.3569	    -1.4267	    -0.0839	
    -8.3084	   -15.1901	    -6.4621	    -1.8463	   -11.7493	     0.6714	   -13.5956	    -3.6087	    -1.6785	    -0.1678	
    -8.8120	   -15.2740	    -6.4621	    -2.6016	   -11.1618	    -0.0839	   -12.9242	    -4.0283	    -1.9302	    -0.1678	
    -9.3994	   -15.4419	    -6.3782	    -3.6087	   -10.5743	    -1.0071	   -12.2528	    -4.4479	    -2.1820	    -0.0839	
    -9.9869	   -15.5258	    -6.3782	    -4.9515	    -9.9869	    -2.0142	   -11.4975	    -4.8676	    -2.4338	    -0.0839	
   -10.6583	   -15.6937	    -6.4621	    -6.3782	    -9.6512	    -3.0212	   -10.9100	    -5.4550	    -2.6855	    -0.0839	
   -11.3297	   -15.7776	    -6.6299	    -7.8049	    -9.3155	    -4.1122	   -10.4065	    -6.0425	    -3.0212	    -0.2518	
   -11.9171	   -15.8615	    -6.7978	    -9.3155	    -9.1476	    -5.2032	   -10.0708	    -6.6299	    -3.3569	    -0.5035	
   -12.4207	   -15.8615	    -6.8817	   -10.5743	    -9.0637	    -6.2103	    -9.7351	    -7.2174	    -3.7766	    -0.9232	
   -12.9242	   -15.9454	    -7.0496	   -11.7493	    -8.9798	    -7.1335	    -9.4833	    -7.8049	    -4.2801	    -1.5106	
   -13.2599	   -16.0294	    -7.0496	   -12.5885	    -8.8959	    -7.8888	    -9.3994	    -8.3084	    -4.7836	    -2.2659	
   -13.5956	   -16.1133	    -7.1335	   -13.2599	    -8.8959	    -8.4763	    -9.3155	    -8.8120	    -5.2872	    -3.0212	
   -13.7634	   -16.2811	    -7.2174	   -13.6795	    -8.9798	    -8.8959	    -9.3994	    -9.1476	    -5.7907	    -3.7766	
   -13.9313	   -16.3651	    -7.2174	   -13.9313	    -9.0637	    -9.1476	    -9.4833	    -9.3994	    -6.2103	    -4.4479	
   -14.0991	   -16.5329	    -7.3013	   -14.0152	    -9.1476	    -9.1476	    -9.6512	    -9.5673	    -6.5460	    -5.0354	
   -14.0991	   -16.7007	    -7.3853	   -13.9313	    -9.3155	    -9.1476	    -9.8190	    -9.6512	    -6.7978	    -5.4550	
   -14.0991	   -16.7847	    -7.4692	   -13.7634	    -9.3155	    -8.8959	    -9.9869	    -9.6512	    -6.9656	    -5.5389	
   -13.9313	   -16.7007	    -7.4692	   -13.4277	    -9.3155	    -8.6441	    -9.9869	    -9.4833	    -6.8817	    -5.4550	
   -13.5956	   -16.5329	    -7.3013	   -13.0081	    -9.0637	    -8.2245	    -9.8190	    -9.1476	    -6.5460	    -5.0354	
   -13.1760	   -16.1972	    -6.9656	   -12.4207	    -8.6441	    -7.6370	    -9.3994	    -8.5602	    -5.9586	    -4.3640	
   -12.5046	   -15.6097	    -6.4621	   -11.5814	    -8.0566	    -6.7978	    -8.7280	    -7.8049	    -5.2032	    -3.2730	
   -11.8332	   -14.9384	    -5.7907	   -10.4904	    -7.2174	    -5.8746	    -7.8888	    -6.7978	    -4.1122	    -1.9302	
   -10.9940	   -14.0991	    -5.0354	    -9.3155	    -6.2943	    -4.8676	    -6.8817	    -5.5389	    -2.8534	    -0.3357	
   -10.3226	   -13.3438	    -4.2801	    -7.9727	    -5.3711	    -3.7766	    -5.8746	    -4.2801	    -1.5106	     1.4267	
    -9.7351	   -12.6724	    -3.6926	    -6.7139	    -4.6158	    -2.6855	    -5.0354	    -2.9373	    -0.0839	     3.1052	
    -9.3155	   -12.0010	    -3.1052	    -5.4550	    -4.0283	    -1.5945	    -4.3640	    -1.6785	     1.2589	     4.6997	
    -8.8959	   -11.4975	    -2.7695	    -4.2801	    -3.6926	    -0.6714	    -3.9444	    -0.4196	     2.6016	     6.2103	
    -8.6441	   -11.1618	    -2.5177	    -3.1052	    -3.6087	     0.3357	    -3.7766	     0.7553	     3.6926	     7.5531	
    -8.3923	   -10.8261	    -2.3499	    -2.0142	    -3.6087	     1.2589	    -3.8605	     1.8463	     4.7836	     8.5602	
    -8.1406	   -10.5743	    -2.1820	    -1.0071	    -3.8605	     2.0981	    -4.1962	     2.7695	     5.6229	     9.3994	
    -7.9727	   -10.4065	    -2.0981	    -0.1678	    -4.1962	     2.8534	    -4.6158	     3.5248	     6.2943	     9.9030	
    -7.8049	   -10.3226	    -2.0981	     0.5875	    -4.6158	     3.5248	    -5.2032	     4.1122	     6.7139	    10.1547	
    -7.6370	   -10.4065	    -2.0981	     1.1749	    -5.1193	     3.9444	    -5.9586	     4.4479	     6.9656	    10.0708	
    -7.5531	   -10.4904	    -2.1820	     1.4267	    -5.7068	     4.1122	    -6.7139	     4.5319	     6.9656	     9.8190	
    -7.6370	   -10.6583	    -2.3499	     1.4267	    -6.3782	     4.1122	    -7.4692	     4.4479	     6.7978	     9.3994	
    -7.7209	   -10.9940	    -2.6016	     1.1749	    -7.0496	     3.8605	    -8.2245	     4.1962	     6.4621	     8.8120	
    -7.9727	   -11.3297	    -3.0212	     0.5875	    -7.7209	     3.3569	    -8.8959	     3.8605	     6.1264	     8.2245	
    -8.2245	   -11.6653	    -3.5248	    -0.0839	    -8.3084	     2.8534	    -9.4833	     3.5248	     5.7068	     7.7209	
    -8.3923	   -12.0010	    -3.9444	    -0.9232	    -8.8120	     2.2659	    -9.9030	     3.1891	     5.3711	     7.3013	
    -8.5602	   -12.2528	    -4.2801	    -1.8463	    -9.0637	     1.7624	   -10.1547	     2.8534	     5.0354	     6.9656	
    -8.7280	   -12.4207	    -4.6158	    -2.7695	    -9.2316	     1.2589	   -10.1547	     2.6016	     4.7836	     6.7978	
    -8.7280	   -12.3367	    -4.6997	    -3.6087	    -9.1476	     0.7553	    -9.9869	     2.3499	     4.5319	     6.7978	
    -8.6441	   -12.0850	    -4.6158	    -4.3640	    -8.8120	     0.4196	    -9.4833	     2.2659	     4.4479	     6.8817	
    -8.3923	   -11.7493	    -4.2801	    -4.6997	    -8.2245	     0.2518	    -8.8120	     2.1820	     4.4479	     6.9656	
    -8.0566	   -11.1618	    -3.6926	    -4.7836	    -7.3853	     0.2518	    -7.9727	     2.2659	     4.4479	     7.1335	
    -7.5531	   -10.4904	    -2.9373	    -4.5319	    -6.4621	     0.5875	    -6.8817	     2.4338	     4.5319	     7.3013	
    -6.8817	    -9.7351	    -2.0981	    -3.9444	    -5.4550	     1.0071	    -5.7907	     2.6016	     4.6158	     7.3013	
    -6.2103	    -8.8959	    -1.1749	    -3.1052	    -4.4479	     1.6785	    -4.8676	     2.7695	     4.6997	     7.3013	
    -5.5389	    -8.0566	    -0.4196	    -2.0981	    -3.6087	     2.4338	    -4.0283	     3.0212	     4.6997	     7.0496	
    -4.7836	    -7.3013	     0.3357	    -0.9232	    -2.9373	     3.2730	    -3.3569	     3.2730	     4.6158	     6.7139	
    -4.0283	    -6.6299	     0.9232	     0.2518	    -2.5177	     4.1962	    -3.0212	     3.5248	     4.5319	     6.1264	
    -3.3569	    -6.0425	     1.3428	     1.4267	    -2.3499	     4.9515	    -2.9373	     3.7766	     4.3640	     5.4550	
    -2.7695	    -5.5389	     1.6785	     2.5177	    -2.4338	     5.7068	    -3.0212	     4.1122	     4.1122	     4.6158	
    -2.2659	    -5.1193	     1.8463	     3.4409	    -2.6855	     6.3782	    -3.2730	     4.3640	     3.8605	     3.7766	
    -1.8463	    -4.9515	     1.8463	     4.2801	    -3.1052	     6.8817	    -3.6926	     4.6997	     3.6087	     2.9373	
    -1.6785	    -4.8676	     1.5945	     4.8676	    -3.6087	     7.3013	    -4.2801	     4.9515	     3.3569	     2.2659	
    -1.5945	    -5.0354	     1.3428	     5.3711	    -4.1962	     7.6370	    -4.7836	     5.2872	     3.1891	     1.6785	
    -1.6785	    -5.2872	     0.8392	     5.6229	    -4.6997	     7.8049	    -5.2872	     5.6229	     3.1891	     1.2589	
    -1.9302	    -5.6229	     0.4196	     5.7068	    -5.1193	     7.8888	    -5.7068	     5.9586	     3.3569	     1.0910	
    -2.1820	    -5.9586	    -0.0839	     5.6229	    -5.4550	     7.9727	    -6.0425	     6.3782	     3.6087	     1.2589	
    -2.4338	    -6.3782	    -0.5035	     5.5389	    -5.6229	     7.8888	    -6.1264	     6.7978	     4.0283	     1.7624	
    -2.6855	    -6.6299	    -0.8392	     5.3711	    -5.5389	     7.8888	    -6.1264	     7.3013	     4.6158	     2.3499	
    -2.8534	    -6.9656	    -1.0071	     5.2872	    -5.4550	     7.8049	    -5.9586	     7.6370	     5.2032	     3.1891	
    -3.0212	    -7.1335	    -1.1749	     5.1193	    -5.2872	     7.6370	    -5.7907	     7.8049	     5.7068	     4.1122	
    -3.2730	    -7.3853	    -1.3428	     4.9515	    -5.2032	     7.3013	    -5.7068	     7.8049	     6.0425	     4.9515	
    -3.5248	    -7.7209	    -1.5106	     4.5319	    -5.2872	     6.8817	    -5.7907	     7.5531	     6.1264	     5.5389	
    -3.7766	    -8.1406	    -1.8463	     3.9444	    -5.6229	     6.2103	    -6.2103	     6.8817	     5.8746	     5.8746	
    -4.1962	    -8.7280	    -2.2659	     3.1891	    -6.2943	     5.2872	    -6.8817	     5.8746	     5.2872	     5.9586	
    -4.6997	    -9.3155	    -2.8534	     2.1820	    -7.2174	     4.2801	    -7.8049	     4.6997	     4.4479	     5.7068	
    -5.2872	   -10.0708	    -3.6087	     1.0910	    -8.4763	     3.1891	    -9.0637	     3.3569	     3.4409	     5.1193	
    -5.8746	   -10.8261	    -4.4479	     0.0000	    -9.9030	     2.0981	   -10.5743	     2.0142	     2.2659	     4.3640	
    -6.5460	   -11.6653	    -5.2872	    -1.0910	   -11.5814	     1.0071	   -12.1689	     0.5875	     1.0071	     3.3569	
    -7.2174	   -12.4207	    -6.1264	    -2.0981	   -13.2599	     0.0839	   -13.9313	    -0.6714	    -0.2518	     2.3499	
    -7.7209	   -13.0920	    -6.8817	    -2.7695	   -14.9384	    -0.5875	   -15.6097	    -1.8463	    -1.3428	     1.2589	
    -8.1406	   -13.5956	    -7.3853	    -3.2730	   -16.4490	    -1.0910	   -17.1204	    -2.7695	    -2.2659	     0.3357	
    -8.3923	   -13.8474	    -7.7209	    -3.4409	   -17.5400	    -1.3428	   -18.2953	    -3.3569	    -3.0212	    -0.3357	
    -8.3084	   -13.8474	    -7.8049	    -3.2730	   -18.2953	    -1.2589	   -19.0506	    -3.6926	    -3.3569	    -0.7553	
    -8.0566	   -13.5117	    -7.4692	    -2.7695	   -18.4631	    -0.9232	   -19.3024	    -3.6087	    -3.4409	    -0.9232	
    -7.4692	   -12.8403	    -6.7978	    -2.0981	   -18.2114	    -0.3357	   -19.0506	    -3.2730	    -3.1052	    -0.6714	
    -6.6299	   -11.9171	    -5.8746	    -1.2589	   -17.3721	     0.3357	   -18.3792	    -2.6855	    -2.5177	    -0.1678	
    -5.6229	   -10.7422	    -4.7836	    -0.3357	   -16.1972	     1.1749	   -17.2043	    -1.8463	    -1.6785	     0.6714	
    -4.6158	    -9.5673	    -3.5248	     0.6714	   -14.6866	     2.0142	   -15.7776	    -0.9232	    -0.7553	     1.5945	
    -3.6087	    -8.2245	    -2.1820	     1.5106	   -13.0081	     2.8534	   -14.0991	     0.0000	     0.2518	     2.6855	
    -2.6855	    -7.0496	    -0.8392	     2.3499	   -11.1618	     3.5248	   -12.3367	     0.9232	     1.1749	     3.8605	
    -1.8463	    -5.8746	     0.4196	     2.9373	    -9.3994	     4.1122	   -10.5743	     1.6785	     2.0981	     4.8676	
    -1.2589	    -4.9515	     1.5945	     3.4409	    -7.8049	     4.4479	    -8.9798	     2.3499	     2.7695	     5.7068	
    -0.9232	    -4.1962	     2.5177	     3.6087	    -6.3782	     4.6158	    -7.5531	     2.8534	     3.2730	     6.2943	
    -0.7553	    -3.6087	     3.1891	     3.6087	    -5.2872	     4.4479	    -6.4621	     3.0212	     3.4409	     6.5460	
    -0.9232	    -3.2730	     3.6926	     3.3569	    -4.5319	     4.1122	    -5.7068	     3.0212	     3.4409	     6.4621	
    -1.2589	    -3.1891	     4.0283	     2.8534	    -4.1122	     3.5248	    -5.2032	     2.7695	     3.1891	     6.0425	
    -1.7624	    -3.3569	     4.0283	     2.1820	    -4.0283	     2.8534	    -5.0354	     2.2659	     2.6855	     5.3711	
    -2.3499	    -3.6926	     3.8605	     1.5945	    -4.1122	     2.1820	    -5.1193	     1.7624	     2.0981	     4.4479	
    -2.9373	    -4.1122	     3.4409	     0.9232	    -4.5319	     1.4267	    -5.3711	     1.1749	     1.4267	     3.3569	
    -3.6087	    -4.7836	     2.8534	     0.3357	    -5.0354	     0.7553	    -5.7907	     0.5875	     0.7553	     2.1820	
    -4.2801	    -5.5389	     2.0981	    -0.1678	    -5.6229	     0.1678	    -6.2103	     0.0839	     0.0000	     1.0910	
    -5.1193	    -6.3782	     1.2589	    -0.6714	    -6.2943	    -0.3357	    -6.7139	    -0.5035	    -0.6714	     0.0839	
    -5.9586	    -7.3853	     0.2518	    -1.0910	    -6.9656	    -0.7553	    -7.2174	    -0.9232	    -1.2589	    -0.6714	
    -6.8817	    -8.4763	    -0.7553	    -1.5106	    -7.5531	    -1.0910	    -7.7209	    -1.4267	    -1.8463	    -1.3428	
    -7.9727	    -9.6512	    -1.8463	    -1.9302	    -8.0566	    -1.4267	    -8.0566	    -1.7624	    -2.2659	    -1.6785	
    -9.0637	   -10.8261	    -2.8534	    -2.4338	    -8.3923	    -1.7624	    -8.3084	    -2.0981	    -2.6016	    -1.7624	
   -10.2386	   -11.8332	    -3.6926	    -3.0212	    -8.5602	    -2.1820	    -8.3084	    -2.3499	    -2.8534	    -1.5945	
   -11.2457	   -12.8403	    -4.4479	    -3.7766	    -8.4763	    -2.6855	    -8.1406	    -2.6016	    -2.8534	    -1.1749	
   -12.1689	   -13.5956	    -4.9515	    -4.6158	    -8.1406	    -3.1891	    -7.8049	    -2.6855	    -2.7695	    -0.5035	
   -12.9242	   -14.0991	    -5.2032	    -5.6229	    -7.6370	    -3.7766	    -7.2174	    -2.6855	    -2.5177	     0.4196	
   -13.4277	   -14.4348	    -5.2872	    -6.7978	    -6.9656	    -4.4479	    -6.5460	    -2.6855	    -2.0981	     1.3428	
   -13.6795	   -14.6027	    -5.1193	    -8.0566	    -6.2943	    -5.1193	    -5.8746	    -2.6016	    -1.7624	     2.3499	
   -13.7634	   -14.6027	    -4.9515	    -9.3994	    -5.7068	    -5.8746	    -5.2872	    -2.6016	    -1.4267	     3.1891	
   -13.7634	   -14.6027	    -4.6997	   -10.7422	    -5.2872	    -6.7139	    -4.9515	    -2.6855	    -1.1749	     3.8605	
   -13.6795	   -14.5187	    -4.5319	   -12.0010	    -5.2872	    -7.5531	    -4.9515	    -2.8534	    -1.1749	     4.1962	
   -13.5956	   -14.5187	    -4.6158	   -13.0920	    -5.7068	    -8.3923	    -5.4550	    -3.2730	    -1.4267	     4.1122	
   -13.5117	   -14.6027	    -4.8676	   -14.0991	    -6.6299	    -9.1476	    -6.3782	    -3.7766	    -1.9302	     3.6926	
   -13.5117	   -14.7705	    -5.4550	   -14.9384	    -8.1406	    -9.9030	    -7.8888	    -4.5319	    -2.6855	     2.9373	
   -13.5117	   -15.0223	    -6.2943	   -15.6937	   -10.0708	   -10.6583	    -9.9030	    -5.4550	    -3.6926	     1.8463	
   -13.5956	   -15.2740	    -7.2174	   -16.3651	   -12.3367	   -11.2457	   -12.0850	    -6.5460	    -4.8676	     0.5035	
   -13.7634	   -15.6097	    -8.2245	   -16.7847	   -14.6027	   -11.6653	   -14.4348	    -7.5531	    -6.0425	    -0.7553	
   -13.9313	   -15.8615	    -9.2316	   -17.0364	   -16.7847	   -11.9171	   -16.6168	    -8.5602	    -7.1335	    -2.0142	
   -14.0991	   -16.0294	    -9.9869	   -17.0364	   -18.7149	   -12.0850	   -18.6310	    -9.4833	    -8.1406	    -3.1891	
   -14.1830	   -16.1133	   -10.4904	   -16.8686	   -20.2255	   -12.0850	   -20.2255	   -10.1547	    -8.8959	    -4.0283	
   -14.2670	   -16.1133	   -10.7422	   -16.6168	   -21.3165	   -11.9171	   -21.4005	   -10.6583	    -9.4833	    -4.6997	
   -14.1830	   -15.9454	   -10.7422	   -16.2811	   -21.9879	   -11.7493	   -22.0718	   -10.9100	    -9.9030	    -5.1193	
   -13.9313	   -15.6097	   -10.4065	   -15.9454	   -22.1558	   -11.4136	   -22.3236	   -10.9100	    -9.9869	    -5.2032	
   -13.5117	   -15.1062	    -9.7351	   -15.6097	   -21.7361	   -11.0779	   -22.0718	   -10.7422	    -9.8190	    -5.1193	
   -12.9242	   -14.3509	    -8.8120	   -15.2740	   -20.8969	   -10.6583	   -21.4005	   -10.3226	    -9.4833	    -4.7836	
   -12.1689	   -13.4277	    -7.7209	   -14.7705	   -19.6381	   -10.1547	   -20.2255	    -9.7351	    -9.0637	    -4.3640	
   -11.3297	   -12.3367	    -6.3782	   -14.0991	   -18.0435	    -9.5673	   -18.7988	    -9.0637	    -8.4763	    -3.9444	
   -10.4065	   -11.1618	    -4.8676	   -13.2599	   -16.2811	    -8.8959	   -17.2043	    -8.2245	    -7.8049	    -3.6087	
    -9.3994	    -9.9869	    -3.4409	   -12.0850	   -14.4348	    -8.0566	   -15.5258	    -7.3013	    -7.2174	    -3.3569	
    -8.4763	    -8.8120	    -2.0981	   -10.7422	   -12.7563	    -6.9656	   -13.9313	    -6.2943	    -6.5460	    -3.2730	
    -7.6370	    -7.8049	    -0.8392	    -9.0637	   -11.2457	    -5.7907	   -12.5885	    -5.2032	    -5.9586	    -3.3569	
    -6.7978	    -6.9656	     0.1678	    -7.1335	   -10.0708	    -4.4479	   -11.4975	    -4.1122	    -5.4550	    -3.5248	
    -6.1264	    -6.3782	     0.9232	    -5.1193	    -9.3155	    -3.0212	   -10.8261	    -3.0212	    -4.8676	    -3.7766	
    -5.6229	    -5.9586	     1.3428	    -3.0212	    -8.9798	    -1.5106	   -10.4904	    -2.0142	    -4.4479	    -4.1962	
    -5.4550	    -5.8746	     1.3428	    -1.2589	    -9.1476	    -0.2518	   -10.6583	    -1.1749	    -4.1962	    -4.5319	
    -5.5389	    -6.2103	     1.0071	     0.2518	    -9.6512	     0.7553	   -11.1618	    -0.5875	    -4.0283	    -4.8676	
    -5.9586	    -6.9656	     0.2518	     1.2589	   -10.5743	     1.3428	   -12.0010	    -0.2518	    -4.0283	    -5.1193	
    -6.7978	    -7.9727	    -0.8392	     1.6785	   -11.6653	     1.5945	   -13.1760	    -0.0839	    -4.0283	    -5.2032	
    -7.8888	    -9.3994	    -2.2659	     1.5945	   -13.0081	     1.4267	   -14.4348	    -0.1678	    -4.1122	    -5.1193	
    -9.2316	   -10.9940	    -3.8605	     1.0910	   -14.4348	     1.0071	   -15.7776	    -0.3357	    -4.1122	    -4.7836	
   -10.7422	   -12.7563	    -5.5389	     0.1678	   -15.7776	     0.4196	   -17.0364	    -0.5875	    -4.1122	    -4.1122	
   -12.3367	   -14.6027	    -7.1335	    -0.8392	   -16.8686	    -0.2518	   -18.2114	    -0.7553	    -3.9444	    -3.1052	
   -13.7634	   -16.3651	    -8.6441	    -1.8463	   -17.7078	    -0.8392	   -18.9667	    -0.7553	    -3.5248	    -1.8463	
   -14.9384	   -17.8757	    -9.9030	    -2.6016	   -18.2114	    -1.0910	   -19.3024	    -0.5875	    -2.9373	    -0.2518	
   -15.6937	   -18.9667	   -10.7422	    -2.9373	   -18.1274	    -1.0071	   -19.2184	    -0.0839	    -2.0981	     1.5945	
   -15.9454	   -19.6381	   -11.0779	    -2.8534	   -17.4561	    -0.5035	   -18.4631	     0.6714	    -1.0071	     3.6087	
   -15.6097	   -19.8059	   -10.9100	    -2.1820	   -16.2811	     0.4196	   -17.2043	     1.7624	     0.3357	     5.7068	
   -14.7705	   -19.3863	   -10.3226	    -1.1749	   -14.6027	     1.6785	   -15.5258	     3.1052	     1.7624	     7.8888	
   -13.5117	   -18.6310	    -9.2316	     0.1678	   -12.6724	     3.1891	   -13.4277	     4.4479	     3.2730	     9.8190	
   -12.0850	   -17.5400	    -8.0566	     1.5106	   -10.5743	     4.6158	   -11.2457	     5.7068	     4.6158	    11.4136	
   -10.5743	   -16.3651	    -6.7139	     2.8534	    -8.5602	     5.7907	    -9.1476	     6.7978	     5.6229	    12.5046	
    -9.1476	   -15.3580	    -5.4550	     3.8605	    -6.7978	     6.7139	    -7.2174	     7.3853	     6.2103	    13.0081	
    -7.9727	   -14.4348	    -4.4479	     4.4479	    -5.4550	     7.2174	    -5.7068	     7.6370	     6.2943	    13.0081	
    -6.9656	   -13.6795	    -3.6087	     4.7836	    -4.4479	     7.2174	    -4.5319	     7.3853	     5.9586	    12.4207	
    -6.1264	   -13.1760	    -3.0212	     4.6997	    -3.7766	     6.8817	    -3.7766	     6.7978	     5.2032	    11.4975	
    -5.4550	   -12.7563	    -2.6855	     4.3640	    -3.4409	     6.2103	    -3.2730	     5.8746	     4.1122	    10.3226	
    -4.9515	   -12.4207	    -2.4338	     3.7766	    -3.2730	     5.4550	    -3.0212	     4.8676	     2.9373	     9.0637	
    -4.5319	   -12.0850	    -2.2659	     3.0212	    -3.2730	     4.6158	    -2.9373	     3.6926	     1.7624	     7.8049	
    -4.1962	   -11.8332	    -2.1820	     2.1820	    -3.3569	     3.7766	    -2.8534	     2.6855	     0.7553	     6.8817	
    -3.8605	   -11.5814	    -2.0981	     1.2589	    -3.4409	     3.0212	    -2.8534	     1.8463	    -0.0839	     6.1264	
    -3.6087	   -11.2457	    -2.0981	     0.2518	    -3.5248	     2.3499	    -2.8534	     1.0910	    -0.5875	     5.7907	
    -3.4409	   -10.9940	    -2.0142	    -0.7553	    -3.5248	     1.7624	    -2.8534	     0.5035	    -0.9232	     5.7907	
    -3.3569	   -10.8261	    -2.0981	    -1.6785	    -3.5248	     1.2589	    -2.8534	     0.0839	    -1.0071	     6.0425	
    -3.4409	   -10.7422	    -2.2659	    -2.5177	    -3.6087	     0.8392	    -2.9373	    -0.3357	    -1.0910	     6.4621	
    -3.8605	   -10.9100	    -2.5177	    -3.3569	    -3.8605	     0.3357	    -3.1891	    -0.8392	    -1.0910	     6.9656	
    -4.5319	   -11.2457	    -3.0212	    -4.1962	    -4.2801	    -0.1678	    -3.6926	    -1.2589	    -1.0910	     7.3853	
    -5.3711	   -11.7493	    -3.7766	    -4.9515	    -4.9515	    -0.7553	    -4.4479	    -1.8463	    -1.2589	     7.6370	
    -6.5460	   -12.5885	    -4.7836	    -5.7907	    -5.9586	    -1.3428	    -5.4550	    -2.4338	    -1.5945	     7.7209	
    -7.7209	   -13.5117	    -5.9586	    -6.6299	    -7.3013	    -2.0142	    -6.7139	    -3.1891	    -2.0142	     7.4692	
    -9.0637	   -14.5187	    -7.2174	    -7.3853	    -8.8120	    -2.6855	    -8.3084	    -3.8605	    -2.6016	     6.8817	
   -10.2386	   -15.5258	    -8.5602	    -8.0566	   -10.4904	    -3.3569	    -9.9869	    -4.6158	    -3.3569	     6.0425	
   -11.3297	   -16.5329	    -9.8190	    -8.5602	   -12.2528	    -4.0283	   -11.7493	    -5.4550	    -4.1962	     4.9515	
   -12.2528	   -17.4561	   -10.9940	    -9.0637	   -14.0152	    -4.6158	   -13.5956	    -6.2103	    -5.2032	     3.6926	
   -13.0081	   -18.2114	   -12.0010	    -9.4833	   -15.6937	    -5.2032	   -15.3580	    -7.0496	    -6.2103	     2.2659	
   -13.5956	   -18.8828	   -12.8403	    -9.9030	   -17.2882	    -5.7907	   -17.0364	    -7.8049	    -7.2174	     0.7553	
   -14.0991	   -19.3863	   -13.4277	   -10.1547	   -18.5471	    -6.2943	   -18.4631	    -8.5602	    -8.1406	    -0.5875	
   -14.3509	   -19.7220	   -13.7634	   -10.4065	   -19.6381	    -6.7978	   -19.6381	    -9.2316	    -8.8959	    -1.9302	
   -14.6027	   -19.9738	   -13.8474	   -10.4904	   -20.3934	    -7.2174	   -20.3934	    -9.7351	    -9.5673	    -2.9373	
   -14.7705	   -20.1416	   -13.7634	   -10.6583	   -20.8130	    -7.6370	   -20.8969	   -10.2386	   -10.1547	    -3.7766	
   -14.9384	   -20.1416	   -13.5956	   -10.9100	   -20.9808	    -8.1406	   -21.0648	   -10.6583	   -10.6583	    -4.3640	
   -15.1062	   -20.0577	   -13.1760	   -11.1618	   -20.7291	    -8.6441	   -20.8969	   -10.9940	   -10.9100	    -4.6997	
   -15.1062	   -19.8059	   -12.5046	   -11.4136	   -20.1416	    -9.2316	   -20.3094	   -11.1618	   -11.0779	    -4.7836	
   -15.0223	   -19.3024	   -11.6653	   -11.6653	   -19.0506	    -9.6512	   -19.3863	   -11.2457	   -11.0779	    -4.5319	
   -14.6866	   -18.4631	   -10.5743	   -11.8332	   -17.7078	   -10.0708	   -18.0435	   -11.1618	   -10.8261	    -3.9444	
   -14.0152	   -17.4561	    -9.2316	   -11.8332	   -16.0294	   -10.2386	   -16.4490	   -10.9100	   -10.2386	    -3.1891	
   -13.0920	   -16.1133	    -7.6370	   -11.6653	   -14.0991	   -10.3226	   -14.6027	   -10.4065	    -9.5673	    -2.1820	
   -11.8332	   -14.6027	    -6.0425	   -11.3297	   -12.1689	   -10.1547	   -12.8403	    -9.9030	    -8.8120	    -1.2589	
   -10.4065	   -13.0081	    -4.4479	   -10.7422	   -10.3226	    -9.9030	   -11.0779	    -9.3155	    -7.9727	    -0.3357	
    -8.8959	   -11.4975	    -3.0212	   -10.0708	    -8.7280	    -9.5673	    -9.4833	    -8.8120	    -7.2174	     0.3357	
    -7.3853	   -10.0708	    -1.7624	    -9.3155	    -7.3853	    -9.1476	    -8.2245	    -8.3923	    -6.7139	     0.7553	
    -5.8746	    -8.8120	    -0.7553	    -8.4763	    -6.2943	    -8.7280	    -7.1335	    -8.0566	    -6.2943	     0.8392	
    -4.5319	    -7.8049	     0.0000	    -7.5531	    -5.5389	    -8.2245	    -6.3782	    -7.8888	    -6.0425	     0.5875	
    -3.2730	    -7.0496	     0.5035	    -6.6299	    -5.1193	    -7.8049	    -5.8746	    -7.8049	    -6.0425	     0.0839	
    -2.1820	    -6.4621	     0.9232	    -5.7068	    -4.9515	    -7.3013	    -5.6229	    -7.8049	    -6.2103	    -0.5875	
    -1.1749	    -6.0425	     1.0910	    -4.6997	    -5.0354	    -6.7978	    -5.6229	    -7.8049	    -6.3782	    -1.4267	
    -0.2518	    -5.6229	     1.2589	    -3.7766	    -5.1193	    -6.2943	    -5.7068	    -7.6370	    -6.5460	    -2.2659	
     0.7553	    -5.2032	     1.5106	    -2.6855	    -5.2872	    -5.5389	    -5.7068	    -7.3013	    -6.6299	    -2.9373	
     1.7624	    -4.6158	     1.8463	    -1.5106	    -5.2872	    -4.6997	    -5.7068	    -6.7139	    -6.3782	    -3.2730	
     2.8534	    -3.9444	     2.3499	    -0.0839	    -5.1193	    -3.6087	    -5.4550	    -5.8746	    -5.9586	    -3.3569	
     4.1122	    -3.1052	     2.9373	     1.4267	    -4.7836	    -2.3499	    -5.0354	    -4.7836	    -5.2032	    -3.0212	
     5.2872	    -2.2659	     3.6087	     2.9373	    -4.1962	    -1.0071	    -4.4479	    -3.4409	    -4.2801	    -2.3499	
     6.5460	    -1.3428	     4.2801	     4.5319	    -3.5248	     0.4196	    -3.6926	    -2.0142	    -3.1891	    -1.4267	
     7.6370	    -0.5035	     4.9515	     5.9586	    -2.8534	     1.6785	    -2.9373	    -0.5035	    -1.9302	    -0.3357	
     8.5602	     0.2518	     5.3711	     7.2174	    -2.0981	     2.9373	    -2.1820	     0.9232	    -0.7553	     0.9232	
     9.3994	     0.8392	     5.7068	     8.2245	    -1.3428	     4.0283	    -1.4267	     2.2659	     0.5035	     2.2659	
     9.9869	     1.1749	     5.7907	     9.1476	    -0.7553	     4.9515	    -0.8392	     3.6087	     1.6785	     3.5248	
    10.4065	     1.4267	     5.7907	     9.8190	    -0.2518	     5.7907	    -0.3357	     4.7836	     2.8534	     4.7836	
    10.6583	     1.4267	     5.4550	    10.4065	     0.0000	     6.5460	    -0.0839	     5.8746	     4.0283	     5.8746	
    10.7422	     1.3428	     5.1193	    10.9100	     0.0839	     7.3853	     0.0000	     7.0496	     5.0354	     6.8817	
    10.7422	     1.1749	     4.6158	    11.4136	    -0.0839	     8.2245	    -0.1678	     8.0566	     6.1264	     7.8049	
    10.6583	     0.9232	     4.0283	    11.8332	    -0.4196	     9.1476	    -0.5035	     9.1476	     7.1335	     8.5602	
    10.5743	     0.5875	     3.4409	    12.2528	    -0.9232	    10.0708	    -1.0910	    10.0708	     7.9727	     9.0637	
    10.2386	     0.0839	     2.7695	    12.5885	    -1.6785	    10.9100	    -1.9302	    10.9100	     8.6441	     9.3155	
     9.9030	    -0.5035	     2.0981	    12.8403	    -2.6016	    11.6653	    -3.0212	    11.4136	     8.9798	     9.3994	
     9.3155	    -1.3428	     1.1749	    13.0081	    -3.8605	    12.2528	    -4.2801	    11.6653	     9.0637	     9.1476	
     8.5602	    -2.3499	     0.1678	    13.0081	    -5.2872	    12.6724	    -5.7068	    11.5814	     8.7280	     8.6441	
     7.6370	    -3.4409	    -1.0071	    13.0081	    -6.7978	    12.9242	    -7.3013	    11.2457	     8.1406	     8.0566	
     6.6299	    -4.6997	    -2.1820	    12.7563	    -8.3923	    13.0081	    -8.8959	    10.7422	     7.3853	     7.3013	
     5.5389	    -6.0425	    -3.4409	    12.5046	   -10.0708	    13.0081	   -10.4904	    10.1547	     6.5460	     6.6299	
     4.4479	    -7.4692	    -4.6997	    12.2528	   -11.6653	    12.9242	   -12.0010	     9.5673	     5.7068	     6.0425	
     3.2730	    -8.7280	    -5.9586	    12.0010	   -13.2599	    12.7563	   -13.4277	     9.0637	     4.9515	     5.6229	
     2.2659	    -9.9869	    -6.9656	    11.8332	   -14.6027	    12.7563	   -14.6027	     8.7280	     4.3640	     5.4550	
     1.3428	   -10.9940	    -7.8888	    11.7493	   -15.6937	    12.8403	   -15.6097	     8.6441	     4.0283	     5.4550	
     0.6714	   -11.7493	    -8.6441	    11.9171	   -16.5329	    13.0920	   -16.2811	     8.8120	     3.9444	     5.6229	
     0.1678	   -12.3367	    -9.1476	    12.1689	   -17.0364	    13.3438	   -16.6168	     9.0637	     4.0283	     5.9586	
    -0.1678	   -12.6724	    -9.3994	    12.6724	   -17.2043	    13.7634	   -16.7007	     9.3994	     4.2801	     6.4621	
    -0.2518	   -12.8403	    -9.3155	    13.1760	   -17.0364	    14.0991	   -16.4490	     9.9030	     4.6997	     6.9656	
    -0.0839	   -12.7563	    -9.0637	    13.6795	   -16.6168	    14.3509	   -15.9454	    10.4065	     5.1193	     7.5531	
     0.1678	   -12.5885	    -8.6441	    14.1830	   -15.9454	    14.6027	   -15.3580	    10.8261	     5.5389	     7.9727	
     0.4196	   -12.2528	    -8.0566	    14.6027	   -15.2740	    14.6866	   -14.6027	    11.1618	     5.8746	     8.2245	
     0.7553	   -11.8332	    -7.4692	    14.9384	   -14.6027	    14.6027	   -14.0152	    11.4136	     6.0425	     8.2245	
     1.0910	   -11.4975	    -6.8817	    15.0223	   -14.0152	    14.2670	   -13.5117	    11.4136	     6.0425	     7.9727	
     1.3428	   -11.1618	    -6.3782	    14.8544	   -13.4277	    13.7634	   -13.0081	    11.1618	     5.7907	     7.4692	
     1.4267	   -10.8261	    -5.9586	    14.5187	   -13.0081	    12.9242	   -12.7563	    10.7422	     5.2872	     6.6299	
     1.5106	   -10.5743	    -5.6229	    13.8474	   -12.5885	    11.9171	   -12.4207	    10.0708	     4.6158	     5.5389	
     1.4267	   -10.3226	    -5.4550	    13.0081	   -12.2528	    10.6583	   -12.2528	     9.1476	     3.7766	     4.3640	
     1.3428	   -10.1547	    -5.3711	    11.8332	   -12.0850	     9.1476	   -12.1689	     7.9727	     2.6855	     3.0212	
     1.2589	    -9.9030	    -5.2872	    10.4904	   -12.0010	     7.5531	   -12.2528	     6.6299	     1.5106	     1.5945	
     1.0910	    -9.5673	    -5.2032	     8.9798	   -12.0010	     5.7907	   -12.2528	     5.2032	     0.2518	     0.2518	
     1.0910	    -9.1476	    -5.0354	     7.3853	   -12.0010	     3.9444	   -12.3367	     3.6926	    -0.9232	    -1.0071	
     1.1749	    -8.6441	    -4.6997	     5.7068	   -11.8332	     2.0981	   -12.3367	     2.2659	    -2.0981	    -2.0142	
     1.2589	    -7.8888	    -4.1962	     4.1122	   -11.4975	     0.3357	   -12.0850	     1.0071	    -3.1052	    -2.7695	
     1.4267	    -7.1335	    -3.4409	     2.6016	   -10.9100	    -1.2589	   -11.5814	    -0.0839	    -3.8605	    -3.2730	
     1.6785	    -6.2103	    -2.5177	     1.2589	    -9.9030	    -2.7695	   -10.8261	    -0.9232	    -4.4479	    -3.5248	
     1.9302	    -5.3711	    -1.4267	    -0.0839	    -8.6441	    -4.1962	    -9.7351	    -1.6785	    -4.8676	    -3.5248	
     2.0142	    -4.5319	    -0.2518	    -1.3428	    -7.3013	    -5.4550	    -8.5602	    -2.3499	    -5.1193	    -3.4409	
     2.0142	    -3.8605	     0.9232	    -2.6855	    -5.8746	    -6.7139	    -7.2174	    -2.9373	    -5.2872	    -3.1891	
     1.9302	    -3.2730	     2.0142	    -3.9444	    -4.6158	    -7.8049	    -6.0425	    -3.4409	    -5.3711	    -3.1052	
     1.6785	    -2.9373	     2.8534	    -5.2032	    -3.5248	    -8.8120	    -4.9515	    -3.9444	    -5.5389	    -3.0212	
     1.2589	    -2.6855	     3.6087	    -6.2103	    -2.6855	    -9.5673	    -4.0283	    -4.4479	    -5.7068	    -3.0212	
     0.8392	    -2.6016	     4.1962	    -6.9656	    -2.0142	   -10.1547	    -3.2730	    -4.8676	    -5.8746	    -3.1891	
     0.3357	    -2.6016	     4.5319	    -7.4692	    -1.5945	   -10.4904	    -2.7695	    -5.2032	    -6.0425	    -3.4409	
    -0.0839	    -2.6855	     4.7836	    -7.4692	    -1.4267	   -10.4904	    -2.5177	    -5.3711	    -6.1264	    -3.6926	
    -0.4196	    -2.8534	     4.8676	    -7.2174	    -1.5106	   -10.4065	    -2.4338	    -5.4550	    -6.2103	    -3.9444	
    -0.6714	    -3.0212	     4.7836	    -6.7139	    -1.7624	   -10.0708	    -2.6016	    -5.3711	    -6.2103	    -4.1962	
    -0.9232	    -3.2730	     4.5319	    -5.8746	    -2.2659	    -9.6512	    -2.9373	    -5.2872	    -6.2103	    -4.5319	
[Epoch Header]
[Trial Type]	13
[Accept]	1
[Correct]	0
[RT]	 0.000
[Resp]	0
[Epoch Data]
     3.7766	    -0.7553	     3.7766	     6.0425	     3.0212	     2.7695	     2.5177	     5.0354	     2.3499	    -4.8676	
     4.2801	    -0.4196	     4.0283	     7.1335	     3.6926	     3.6087	     3.1891	     5.7907	     3.1052	    -3.8605	
     4.6997	    -0.1678	     4.1962	     7.9727	     4.2801	     4.3640	     3.6926	     6.5460	     3.7766	    -2.8534	
     4.9515	    -0.0839	     4.1962	     8.8120	     4.6158	     4.9515	     4.1122	     7.1335	     4.2801	    -1.9302	
     5.1193	    -0.1678	     4.0283	     9.4833	     4.8676	     5.4550	     4.2801	     7.4692	     4.6997	    -1.2589	
     5.1193	    -0.3357	     3.8605	    10.0708	     4.7836	     5.7907	     4.1962	     7.6370	     4.9515	    -0.6714	
     5.0354	    -0.5875	     3.5248	    10.5743	     4.4479	     5.9586	     3.8605	     7.6370	     5.0354	    -0.4196	
     4.8676	    -0.9232	     3.1052	    10.9100	     3.8605	     5.9586	     3.2730	     7.4692	     4.9515	    -0.3357	
     4.6158	    -1.2589	     2.6016	    11.1618	     2.9373	     5.8746	     2.4338	     7.0496	     4.6997	    -0.5875	
     4.2801	    -1.5945	     2.0981	    11.1618	     1.8463	     5.6229	     1.4267	     6.4621	     4.2801	    -1.0910	
     3.8605	    -2.0142	     1.5106	    10.8261	     0.5875	     5.1193	     0.2518	     5.7907	     3.6926	    -1.8463	
     3.5248	    -2.4338	     1.0071	    10.3226	    -0.6714	     4.5319	    -0.9232	     4.9515	     2.9373	    -2.7695	
     3.1052	    -2.7695	     0.5875	     9.5673	    -1.9302	     3.8605	    -2.0981	     4.0283	     2.2659	    -3.6926	
     2.7695	    -3.1052	     0.2518	     8.6441	    -3.0212	     3.1052	    -3.0212	     3.1891	     1.5945	    -4.5319	
     2.4338	    -3.2730	     0.0839	     7.5531	    -3.8605	     2.2659	    -3.7766	     2.3499	     1.0910	    -5.2032	
     2.1820	    -3.3569	    -0.0839	     6.2943	    -4.5319	     1.5106	    -4.2801	     1.6785	     0.6714	    -5.7068	
     1.9302	    -3.2730	     0.0000	     5.0354	    -4.8676	     0.6714	    -4.4479	     1.1749	     0.5035	    -5.9586	
     1.7624	    -3.1052	     0.1678	     3.6926	    -4.8676	     0.0000	    -4.3640	     0.7553	     0.4196	    -5.8746	
     1.6785	    -2.8534	     0.5035	     2.5177	    -4.6158	    -0.5875	    -3.9444	     0.5875	     0.5875	    -5.5389	
     1.6785	    -2.6016	     0.9232	     1.4267	    -4.0283	    -1.0071	    -3.3569	     0.5875	     0.9232	    -4.8676	
     1.5945	    -2.3499	     1.3428	     0.5035	    -3.3569	    -1.3428	    -2.6016	     0.7553	     1.3428	    -4.0283	
     1.5945	    -2.1820	     1.6785	    -0.4196	    -2.5177	    -1.5106	    -1.7624	     1.0910	     1.8463	    -3.0212	
     1.5945	    -2.0981	     1.8463	    -1.1749	    -1.6785	    -1.5945	    -0.9232	     1.5106	     2.3499	    -2.0981	
     1.5106	    -2.0142	     2.0142	    -1.8463	    -0.8392	    -1.6785	    -0.2518	     1.9302	     2.7695	    -1.2589	
     1.5945	    -2.0142	     2.0142	    -2.4338	    -0.0839	    -1.6785	     0.3357	     2.2659	     3.1052	    -0.5875	
     1.6785	    -1.9302	     2.0142	    -2.9373	     0.5035	    -1.5945	     0.7553	     2.6016	     3.2730	    -0.0839	
     1.9302	    -1.7624	     2.0142	    -3.1891	     0.8392	    -1.4267	     0.8392	     2.8534	     3.4409	     0.1678	
     2.2659	    -1.5106	     2.0981	    -3.2730	     1.0071	    -1.1749	     0.8392	     3.1052	     3.4409	     0.1678	
     2.7695	    -1.0910	     2.1820	    -3.2730	     0.9232	    -0.8392	     0.6714	     3.3569	     3.4409	    -0.0839	
     3.4409	    -0.6714	     2.4338	    -3.1052	     0.7553	    -0.5035	     0.3357	     3.5248	     3.2730	    -0.5875	
     4.1962	    -0.0839	     2.8534	    -2.8534	     0.5875	    -0.2518	     0.0839	     3.6087	     2.9373	    -1.2589	
     5.1193	     0.5035	     3.3569	    -2.5177	     0.5035	     0.0000	    -0.1678	     3.6926	     2.6016	    -2.1820	
     6.1264	     1.2589	     3.9444	    -2.1820	     0.5875	     0.1678	    -0.0839	     3.6926	     2.1820	    -3.1891	
     7.3013	     2.0142	     4.7836	    -1.7624	     1.0071	     0.3357	     0.1678	     3.7766	     1.8463	    -4.2801	
     8.6441	     2.9373	     5.7068	    -1.0910	     1.6785	     0.5875	     0.8392	     3.9444	     1.5106	    -5.2872	
    10.0708	     3.8605	     6.7978	    -0.1678	     2.6016	     1.0071	     1.6785	     4.2801	     1.3428	    -6.1264	
    11.5814	     4.9515	     7.8049	     0.9232	     3.7766	     1.5106	     2.7695	     4.6997	     1.3428	    -6.7139	
    13.0920	     5.9586	     8.8959	     2.0981	     5.0354	     2.1820	     3.9444	     5.2872	     1.5945	    -6.9656	
    14.3509	     6.7978	     9.8190	     3.2730	     6.2103	     2.9373	     5.1193	     6.0425	     2.0142	    -6.7978	
    15.2740	     7.4692	    10.4904	     4.2801	     7.1335	     3.5248	     6.0425	     6.7139	     2.4338	    -6.2943	
    15.7776	     7.7209	    10.7422	     5.1193	     7.7209	     4.0283	     6.6299	     7.3013	     2.8534	    -5.5389	
    15.6097	     7.4692	    10.4904	     5.5389	     7.6370	     4.2801	     6.6299	     7.7209	     3.1891	    -4.6158	
    14.8544	     6.7139	     9.6512	     5.5389	     6.8817	     4.1962	     6.0425	     7.7209	     3.2730	    -3.6087	
    13.5956	     5.3711	     8.3084	     5.1193	     5.4550	     3.7766	     4.7836	     7.4692	     3.0212	    -2.6855	
    11.7493	     3.6926	     6.4621	     4.3640	     3.4409	     3.0212	     2.9373	     6.7978	     2.5177	    -1.9302	
     9.7351	     1.6785	     4.3640	     3.3569	     1.0071	     2.0981	     0.5875	     5.8746	     1.7624	    -1.2589	
     7.6370	    -0.2518	     2.1820	     2.2659	    -1.5945	     1.1749	    -2.0142	     4.6997	     0.8392	    -0.8392	
     5.7907	    -2.0981	     0.1678	     1.3428	    -4.2801	     0.1678	    -4.6158	     3.6087	    -0.0839	    -0.5875	
     4.2801	    -3.6087	    -1.5945	     0.5875	    -6.7978	    -0.5875	    -7.1335	     2.6016	    -1.0071	    -0.4196	
     3.2730	    -4.6997	    -2.9373	     0.0839	    -8.9798	    -1.2589	    -9.3994	     1.6785	    -1.7624	    -0.5035	
     2.6855	    -5.3711	    -3.7766	    -0.0839	   -10.7422	    -1.6785	   -11.1618	     1.0071	    -2.3499	    -0.6714	
     2.6016	    -5.5389	    -4.1122	     0.0000	   -11.9171	    -1.9302	   -12.4207	     0.5875	    -2.9373	    -0.9232	
     2.7695	    -5.4550	    -4.0283	     0.2518	   -12.6724	    -2.0981	   -13.2599	     0.2518	    -3.3569	    -1.4267	
     3.1052	    -5.2032	    -3.6926	     0.5875	   -12.9242	    -2.2659	   -13.5956	     0.0000	    -3.7766	    -2.0142	
     3.5248	    -4.7836	    -3.1891	     0.8392	   -12.7563	    -2.5177	   -13.5956	    -0.2518	    -4.2801	    -2.7695	
     3.9444	    -4.3640	    -2.6016	     1.0071	   -12.2528	    -2.7695	   -13.1760	    -0.5035	    -4.6997	    -3.5248	
     4.1962	    -3.9444	    -1.9302	     1.0071	   -11.4975	    -3.1891	   -12.5046	    -0.7553	    -5.2032	    -4.2801	
     4.3640	    -3.6087	    -1.3428	     0.9232	   -10.4904	    -3.6087	   -11.5814	    -0.9232	    -5.6229	    -4.9515	
     4.4479	    -3.1891	    -0.5875	     0.7553	    -9.2316	    -3.9444	   -10.4065	    -1.0910	    -5.9586	    -5.4550	
     4.4479	    -2.6855	     0.1678	     0.5875	    -7.8049	    -4.2801	    -9.0637	    -1.0910	    -6.0425	    -5.7907	
     4.5319	    -2.1820	     0.9232	     0.3357	    -6.2943	    -4.5319	    -7.5531	    -1.0910	    -6.0425	    -5.8746	
     4.5319	    -1.6785	     1.6785	     0.0839	    -4.6997	    -4.6997	    -5.9586	    -0.9232	    -5.9586	    -5.8746	
     4.5319	    -1.1749	     2.5177	    -0.2518	    -3.2730	    -4.6997	    -4.3640	    -0.7553	    -5.7907	    -5.7907	
     4.6158	    -0.5875	     3.1891	    -0.5035	    -1.9302	    -4.6997	    -3.0212	    -0.5035	    -5.5389	    -5.6229	
     4.6158	    -0.1678	     3.8605	    -0.8392	    -0.7553	    -4.6158	    -1.7624	    -0.3357	    -5.3711	    -5.5389	
     4.6158	     0.2518	     4.3640	    -1.0910	     0.1678	    -4.5319	    -0.7553	    -0.2518	    -5.2032	    -5.5389	
     4.6158	     0.5035	     4.6997	    -1.2589	     0.7553	    -4.2801	    -0.0839	    -0.1678	    -5.1193	    -5.5389	
     4.6158	     0.7553	     4.9515	    -1.2589	     1.1749	    -4.0283	     0.3357	    -0.1678	    -5.1193	    -5.7068	
     4.6158	     0.8392	     4.9515	    -1.0910	     1.2589	    -3.6087	     0.5035	    -0.1678	    -5.1193	    -5.8746	
     4.5319	     0.8392	     4.7836	    -0.7553	     1.0910	    -3.1891	     0.3357	    -0.0839	    -5.1193	    -6.1264	
     4.5319	     0.6714	     4.5319	    -0.1678	     0.7553	    -2.6016	     0.0000	     0.0000	    -5.1193	    -6.4621	
     4.6158	     0.5035	     4.1962	     0.5875	     0.3357	    -1.9302	    -0.4196	     0.2518	    -5.0354	    -6.7139	
     4.7836	     0.2518	     3.8605	     1.5106	    -0.1678	    -1.1749	    -0.9232	     0.5035	    -4.9515	    -6.8817	
     5.0354	     0.0839	     3.4409	     2.6016	    -0.5875	    -0.3357	    -1.3428	     0.9232	    -4.6997	    -6.9656	
     5.3711	    -0.0839	     3.1891	     3.7766	    -0.9232	     0.5035	    -1.6785	     1.4267	    -4.4479	    -6.9656	
     5.7068	    -0.2518	     2.9373	     4.8676	    -1.0910	     1.2589	    -1.9302	     2.0981	    -4.0283	    -6.7978	
     6.1264	    -0.2518	     2.7695	     5.9586	    -1.0910	     2.0981	    -1.9302	     2.7695	    -3.6087	    -6.4621	
     6.5460	    -0.2518	     2.6855	     6.8817	    -0.9232	     2.8534	    -1.8463	     3.5248	    -3.0212	    -5.8746	
     6.8817	    -0.2518	     2.6855	     7.6370	    -0.5875	     3.5248	    -1.5945	     4.3640	    -2.3499	    -5.2872	
     7.0496	    -0.1678	     2.6855	     8.3084	    -0.1678	     4.1122	    -1.1749	     5.1193	    -1.5945	    -4.4479	
     7.0496	    -0.1678	     2.7695	     8.8120	     0.4196	     4.6158	    -0.7553	     5.9586	    -0.8392	    -3.6087	
     6.8817	    -0.1678	     2.8534	     9.1476	     0.9232	     4.9515	    -0.2518	     6.6299	    -0.0839	    -2.6855	
     6.4621	    -0.3357	     2.9373	     9.3994	     1.4267	     5.2032	     0.0839	     7.2174	     0.5875	    -1.7624	
     5.9586	    -0.5875	     2.9373	     9.4833	     1.7624	     5.2872	     0.3357	     7.6370	     1.0910	    -1.0910	
     5.2872	    -0.9232	     2.8534	     9.5673	     1.9302	     5.2872	     0.3357	     7.8049	     1.3428	    -0.5875	
     4.6158	    -1.3428	     2.6855	     9.5673	     1.7624	     5.2032	     0.2518	     7.8888	     1.4267	    -0.3357	
     3.9444	    -1.7624	     2.4338	     9.7351	     1.3428	     5.1193	    -0.0839	     7.8888	     1.3428	    -0.3357	
     3.3569	    -2.2659	     2.0981	     9.9030	     0.6714	     5.1193	    -0.5875	     7.7209	     1.0071	    -0.7553	
     2.8534	    -2.7695	     1.6785	    10.2386	    -0.2518	     5.2032	    -1.3428	     7.5531	     0.5035	    -1.3428	
     2.5177	    -3.1891	     1.2589	    10.6583	    -1.2589	     5.4550	    -2.0981	     7.3853	     0.0000	    -2.1820	
     2.3499	    -3.5248	     0.9232	    11.2457	    -2.3499	     5.7907	    -2.9373	     7.3013	    -0.5875	    -3.1052	
     2.1820	    -3.7766	     0.5875	    11.9171	    -3.2730	     6.2943	    -3.7766	     7.3013	    -1.0910	    -4.0283	
     2.1820	    -3.9444	     0.4196	    12.5885	    -4.1122	     6.9656	    -4.4479	     7.4692	    -1.5106	    -4.8676	
     2.2659	    -4.0283	     0.3357	    13.4277	    -4.6997	     7.6370	    -4.8676	     7.8049	    -1.7624	    -5.6229	
     2.5177	    -3.9444	     0.4196	    14.2670	    -5.0354	     8.3084	    -5.2032	     8.2245	    -1.7624	    -6.1264	
     2.7695	    -3.7766	     0.5875	    15.0223	    -5.2032	     8.8959	    -5.2032	     8.8120	    -1.5945	    -6.2943	
     3.1052	    -3.5248	     0.9232	    15.6937	    -5.1193	     9.3994	    -4.9515	     9.3994	    -1.3428	    -6.2943	
     3.4409	    -3.1891	     1.2589	    16.1972	    -4.7836	     9.6512	    -4.5319	     9.9030	    -0.9232	    -6.0425	
     3.8605	    -2.7695	     1.7624	    16.2811	    -4.2801	     9.7351	    -3.8605	    10.3226	    -0.5035	    -5.6229	
     4.2801	    -2.2659	     2.2659	    16.1133	    -3.6926	     9.4833	    -3.1052	    10.5743	    -0.1678	    -5.0354	
     4.7836	    -1.8463	     2.8534	    15.5258	    -2.9373	     8.9798	    -2.2659	    10.6583	     0.2518	    -4.3640	
     5.2032	    -1.3428	     3.3569	    14.6027	    -2.0981	     8.3923	    -1.5106	    10.5743	     0.5035	    -3.6087	
     5.6229	    -0.9232	     3.8605	    13.3438	    -1.1749	     7.4692	    -0.6714	    10.4065	     0.7553	    -3.0212	
     5.9586	    -0.5035	     4.3640	    11.8332	    -0.3357	     6.5460	     0.0000	     9.9030	     0.7553	    -2.6016	
     6.2103	    -0.1678	     4.7836	    10.0708	     0.3357	     5.3711	     0.5875	     9.3155	     0.5875	    -2.3499	
     6.4621	     0.1678	     5.0354	     8.2245	     0.9232	     4.1122	     1.0071	     8.3923	     0.1678	    -2.4338	
     6.5460	     0.3357	     5.1193	     6.2943	     1.3428	     2.8534	     1.2589	     7.3853	    -0.4196	    -2.7695	
     6.7139	     0.5035	     5.1193	     4.6158	     1.6785	     1.5945	     1.3428	     6.1264	    -1.1749	    -3.4409	
     6.7978	     0.5875	     5.0354	     3.0212	     1.8463	     0.4196	     1.3428	     4.7836	    -2.0981	    -4.3640	
     6.7978	     0.6714	     4.7836	     1.5945	     1.8463	    -0.7553	     1.1749	     3.4409	    -3.1891	    -5.4550	
     6.7978	     0.5875	     4.3640	     0.3357	     1.6785	    -1.8463	     0.8392	     1.9302	    -4.2801	    -6.6299	
     6.7978	     0.5035	     3.9444	    -0.8392	     1.2589	    -2.8534	     0.3357	     0.4196	    -5.4550	    -7.8049	
     6.7139	     0.3357	     3.3569	    -1.9302	     0.7553	    -3.9444	    -0.2518	    -1.0071	    -6.6299	    -8.9798	
     6.7139	     0.1678	     2.7695	    -2.9373	     0.1678	    -4.9515	    -0.9232	    -2.4338	    -7.7209	   -10.1547	
     6.7978	     0.0000	     2.2659	    -3.8605	    -0.4196	    -5.8746	    -1.5106	    -3.6926	    -8.7280	   -10.9940	
     7.0496	    -0.0839	     1.9302	    -4.6158	    -0.9232	    -6.7978	    -2.0142	    -4.7836	    -9.5673	   -11.6653	
     7.5531	     0.0000	     1.7624	    -5.2032	    -1.1749	    -7.5531	    -2.1820	    -5.6229	   -10.1547	   -11.9171	
     8.2245	     0.3357	     1.9302	    -5.6229	    -1.0910	    -8.1406	    -2.0981	    -6.2103	   -10.4904	   -11.8332	
     9.0637	     0.8392	     2.3499	    -5.8746	    -0.7553	    -8.5602	    -1.6785	    -6.5460	   -10.5743	   -11.3297	
    10.0708	     1.6785	     3.1052	    -5.8746	    -0.1678	    -8.7280	    -0.9232	    -6.6299	   -10.4065	   -10.5743	
    11.0779	     2.6016	     3.9444	    -5.7068	     0.6714	    -8.7280	     0.0000	    -6.4621	    -9.9030	    -9.5673	
    12.1689	     3.6087	     4.9515	    -5.3711	     1.5945	    -8.6441	     1.0910	    -6.1264	    -9.3155	    -8.3923	
    13.1760	     4.6158	     5.9586	    -4.7836	     2.6016	    -8.3084	     2.1820	    -5.5389	    -8.5602	    -7.2174	
    14.0991	     5.6229	     6.8817	    -4.1122	     3.4409	    -7.8888	     3.1891	    -4.7836	    -7.7209	    -6.0425	
    15.0223	     6.5460	     7.8049	    -3.3569	     4.1962	    -7.3013	     4.0283	    -3.9444	    -6.8817	    -4.8676	
    15.9454	     7.4692	     8.6441	    -2.5177	     4.8676	    -6.5460	     4.7836	    -3.0212	    -5.9586	    -3.8605	
    16.8686	     8.3923	     9.5673	    -1.5106	     5.4550	    -5.6229	     5.4550	    -2.0142	    -5.0354	    -3.0212	
    17.8757	     9.3155	    10.4904	    -0.4196	     5.9586	    -4.6158	     6.0425	    -0.9232	    -4.1122	    -2.3499	
    18.9667	    10.3226	    11.3297	     0.7553	     6.4621	    -3.6087	     6.4621	     0.1678	    -3.3569	    -1.8463	
    19.9738	    11.2457	    12.1689	     1.9302	     6.7978	    -2.5177	     6.7978	     1.1749	    -2.6855	    -1.5106	
    20.8130	    12.0850	    13.0081	     2.9373	     7.1335	    -1.5106	     7.0496	     2.0142	    -2.1820	    -1.5106	
    21.5683	    12.7563	    13.6795	     3.8605	     7.2174	    -0.6714	     7.1335	     2.7695	    -1.8463	    -1.6785	
    21.9040	    13.1760	    14.0991	     4.5319	     7.2174	     0.0000	     7.0496	     3.3569	    -1.7624	    -2.0142	
    21.9879	    13.4277	    14.3509	     5.0354	     7.0496	     0.5875	     6.7978	     3.6926	    -1.6785	    -2.4338	
    21.8201	    13.4277	    14.4348	     5.2872	     6.6299	     0.9232	     6.4621	     3.9444	    -1.8463	    -2.9373	
    21.3165	    13.2599	    14.1830	     5.4550	     6.1264	     1.0910	     5.9586	     3.9444	    -2.0142	    -3.4409	
    20.6451	    12.8403	    13.7634	     5.3711	     5.5389	     1.0910	     5.4550	     3.8605	    -2.2659	    -3.9444	
    19.8059	    12.2528	    13.1760	     5.2032	     4.9515	     1.0910	     5.0354	     3.6926	    -2.5177	    -4.2801	
    18.8828	    11.6653	    12.5046	     4.9515	     4.5319	     1.0071	     4.6997	     3.5248	    -2.6855	    -4.6158	
    17.9596	    10.9940	    11.9171	     4.7836	     4.2801	     1.0910	     4.6158	     3.3569	    -2.6855	    -4.6997	
    17.1204	    10.4065	    11.4136	     4.6158	     4.3640	     1.1749	     4.7836	     3.4409	    -2.5177	    -4.5319	
    16.1972	     9.8190	    11.0779	     4.6158	     4.6997	     1.4267	     5.2032	     3.5248	    -2.3499	    -4.2801	
    15.2740	     9.2316	    10.8261	     4.6158	     5.2032	     1.6785	     5.7907	     3.7766	    -2.0142	    -4.0283	
    14.3509	     8.5602	    10.5743	     4.7836	     5.7907	     2.0142	     6.3782	     4.0283	    -1.8463	    -3.6926	
    13.2599	     7.8049	    10.4065	     4.9515	     6.4621	     2.2659	     7.0496	     4.1962	    -1.7624	    -3.5248	
    12.1689	     6.9656	    10.0708	     5.1193	     6.9656	     2.4338	     7.5531	     4.2801	    -1.8463	    -3.5248	
    11.1618	     6.1264	     9.7351	     5.3711	     7.3013	     2.5177	     7.8049	     4.1962	    -2.1820	    -3.7766	
    10.0708	     5.2872	     9.3155	     5.7068	     7.3013	     2.5177	     7.8888	     4.0283	    -2.6016	    -4.1962	
     9.2316	     4.4479	     8.8120	     6.1264	     7.1335	     2.5177	     7.8049	     3.7766	    -3.1891	    -4.7836	
     8.3923	     3.6087	     8.3084	     6.6299	     6.7978	     2.6016	     7.4692	     3.3569	    -3.8605	    -5.5389	
     7.6370	     2.7695	     7.6370	     7.1335	     6.2103	     2.6855	     6.8817	     2.9373	    -4.6158	    -6.2943	
     6.8817	     1.8463	     6.8817	     7.7209	     5.4550	     2.6855	     6.2103	     2.3499	    -5.2872	    -7.0496	
     6.0425	     0.9232	     6.0425	     8.3923	     4.5319	     2.7695	     5.2872	     1.8463	    -5.8746	    -7.7209	
     5.2032	    -0.0839	     5.1193	     8.9798	     3.6087	     2.8534	     4.2801	     1.3428	    -6.3782	    -8.1406	
     4.1962	    -1.2589	     4.0283	     9.5673	     2.5177	     2.9373	     3.1891	     0.8392	    -6.7978	    -8.3923	
     3.1891	    -2.3499	     2.9373	    10.0708	     1.4267	     3.1052	     2.0981	     0.5035	    -6.8817	    -8.3923	
     2.0981	    -3.4409	     1.9302	    10.4065	     0.5035	     3.1891	     1.0910	     0.3357	    -6.8817	    -7.9727	
     1.0071	    -4.5319	     0.9232	    10.5743	    -0.4196	     3.3569	     0.2518	     0.3357	    -6.6299	    -7.3013	
    -0.1678	    -5.4550	     0.1678	    10.4904	    -1.0071	     3.3569	    -0.4196	     0.4196	    -6.2103	    -6.3782	
    -1.2589	    -6.2943	    -0.5035	    10.0708	    -1.4267	     3.1052	    -0.8392	     0.5875	    -5.6229	    -5.2032	
    -2.3499	    -7.0496	    -1.0071	     9.3994	    -1.6785	     2.7695	    -1.0910	     0.8392	    -4.9515	    -3.9444	
    -3.3569	    -7.7209	    -1.4267	     8.4763	    -1.6785	     2.3499	    -1.0910	     1.0910	    -4.1962	    -2.5177	
    -4.2801	    -8.2245	    -1.7624	     7.3853	    -1.5945	     1.7624	    -1.0071	     1.4267	    -3.4409	    -1.1749	
    -4.9515	    -8.6441	    -1.9302	     6.2943	    -1.3428	     1.2589	    -0.8392	     1.6785	    -2.6855	     0.0839	
    -5.4550	    -8.8959	    -2.0981	     5.2872	    -1.1749	     0.6714	    -0.6714	     2.0142	    -2.0142	     1.1749	
    -5.7068	    -9.0637	    -2.0981	     4.4479	    -1.0910	     0.2518	    -0.6714	     2.2659	    -1.5106	     2.0142	
    -5.7907	    -8.9798	    -2.0981	     3.8605	    -1.0910	    -0.1678	    -0.7553	     2.5177	    -1.0910	     2.5177	
    -5.6229	    -8.8120	    -2.0142	     3.5248	    -1.2589	    -0.5035	    -1.0071	     2.6855	    -1.0071	     2.6855	
    -5.3711	    -8.4763	    -1.9302	     3.4409	    -1.6785	    -0.7553	    -1.4267	     2.6855	    -1.0910	     2.5177	
    -5.1193	    -8.2245	    -1.9302	     3.5248	    -2.1820	    -1.0071	    -2.0142	     2.6016	    -1.4267	     1.9302	
    -4.8676	    -7.9727	    -1.8463	     3.6926	    -2.7695	    -1.2589	    -2.6016	     2.4338	    -1.9302	     1.0910	
    -4.6997	    -7.8049	    -1.8463	     3.8605	    -3.3569	    -1.5106	    -3.1891	     2.0142	    -2.6855	     0.0000	
    -4.6158	    -7.6370	    -1.7624	     3.8605	    -3.9444	    -1.9302	    -3.7766	     1.4267	    -3.6087	    -1.2589	
    -4.6158	    -7.5531	    -1.6785	     3.6926	    -4.2801	    -2.3499	    -4.1962	     0.6714	    -4.6158	    -2.6016	
    -4.6158	    -7.4692	    -1.5106	     3.3569	    -4.5319	    -2.9373	    -4.3640	    -0.1678	    -5.6229	    -3.9444	
    -4.5319	    -7.3853	    -1.1749	     2.9373	    -4.5319	    -3.4409	    -4.3640	    -0.9232	    -6.5460	    -5.2032	
    -4.4479	    -7.3013	    -0.7553	     2.6016	    -4.2801	    -3.8605	    -4.0283	    -1.6785	    -7.3853	    -6.2943	
    -4.1122	    -7.0496	    -0.1678	     2.2659	    -3.6926	    -4.1122	    -3.4409	    -2.1820	    -8.0566	    -7.1335	
    -3.6926	    -6.6299	     0.5875	     2.1820	    -2.7695	    -4.2801	    -2.6016	    -2.5177	    -8.4763	    -7.6370	
    -3.1052	    -6.2103	     1.4267	     2.2659	    -1.7624	    -4.2801	    -1.5106	    -2.6855	    -8.7280	    -7.9727	
    -2.3499	    -5.6229	     2.2659	     2.6855	    -0.5875	    -4.1122	    -0.4196	    -2.6855	    -8.7280	    -7.9727	
    -1.4267	    -4.9515	     3.1891	     3.1891	     0.6714	    -3.7766	     0.6714	    -2.4338	    -8.7280	    -7.8049	
    -0.4196	    -4.2801	     3.9444	     3.9444	     1.6785	    -3.4409	     1.5945	    -2.1820	    -8.5602	    -7.5531	
     0.6714	    -3.5248	     4.6158	     4.7836	     2.4338	    -3.0212	     2.1820	    -1.8463	    -8.4763	    -7.3853	
     1.6785	    -2.8534	     4.9515	     5.7068	     2.8534	    -2.5177	     2.5177	    -1.4267	    -8.3084	    -7.1335	
     2.7695	    -2.2659	     5.2032	     6.7139	     2.9373	    -1.9302	     2.4338	    -1.0071	    -8.1406	    -7.0496	
     3.6926	    -1.6785	     5.2032	     7.8049	     2.6855	    -1.3428	     2.1820	    -0.5035	    -7.9727	    -7.1335	
     4.6158	    -1.1749	     5.0354	     8.9798	     2.2659	    -0.5875	     1.7624	     0.0839	    -7.8049	    -7.2174	
     5.3711	    -0.8392	     4.7836	    10.1547	     1.7624	     0.1678	     1.2589	     0.6714	    -7.5531	    -7.4692	
     5.9586	    -0.5875	     4.5319	    11.4136	     1.2589	     0.9232	     0.8392	     1.3428	    -7.3853	    -7.8888	
     6.4621	    -0.5035	     4.2801	    12.5885	     0.6714	     1.6785	     0.3357	     1.9302	    -7.2174	    -8.3084	
     6.7978	    -0.4196	     4.0283	    13.5956	     0.1678	     2.4338	    -0.0839	     2.3499	    -7.0496	    -8.7280	
     6.9656	    -0.4196	     3.7766	    14.5187	    -0.3357	     3.1052	    -0.4196	     2.7695	    -6.9656	    -9.2316	
     7.0496	    -0.5035	     3.5248	    15.1901	    -0.7553	     3.6926	    -0.6714	     3.0212	    -6.8817	    -9.5673	
     7.0496	    -0.5875	     3.4409	    15.6937	    -1.0071	     4.1962	    -0.9232	     3.2730	    -6.7978	    -9.7351	
     7.0496	    -0.6714	     3.2730	    15.9454	    -1.2589	     4.6158	    -1.0071	     3.4409	    -6.6299	    -9.7351	
     6.7978	    -0.8392	     3.1052	    15.9454	    -1.4267	     4.8676	    -1.0910	     3.5248	    -6.5460	    -9.5673	
     6.4621	    -1.1749	     2.8534	    15.7776	    -1.5945	     4.9515	    -1.1749	     3.6087	    -6.4621	    -9.3155	
     5.7907	    -1.6785	     2.5177	    15.4419	    -1.7624	     4.9515	    -1.2589	     3.6087	    -6.2943	    -8.8959	
     4.9515	    -2.3499	     2.0142	    15.0223	    -1.9302	     4.7836	    -1.3428	     3.6087	    -6.2103	    -8.3084	
     3.9444	    -3.1891	     1.4267	    14.6027	    -2.1820	     4.6158	    -1.5945	     3.5248	    -5.9586	    -7.6370	
     2.7695	    -4.1122	     0.6714	    14.0991	    -2.5177	     4.3640	    -1.8463	     3.5248	    -5.7907	    -6.8817	
     1.5106	    -5.0354	    -0.0839	    13.5956	    -3.0212	     4.1122	    -2.3499	     3.5248	    -5.4550	    -6.1264	
     0.3357	    -6.0425	    -0.9232	    13.0081	    -3.6087	     3.7766	    -3.0212	     3.5248	    -5.2032	    -5.3711	
    -0.8392	    -6.9656	    -1.8463	    12.4207	    -4.4479	     3.4409	    -3.8605	     3.5248	    -4.8676	    -4.7836	
    -1.7624	    -7.8049	    -2.6016	    11.7493	    -5.4550	     3.1052	    -4.8676	     3.5248	    -4.6158	    -4.1962	
    -2.5177	    -8.5602	    -3.4409	    11.0779	    -6.5460	     2.6855	    -6.1264	     3.5248	    -4.3640	    -3.8605	
    -3.1052	    -9.0637	    -4.1122	    10.3226	    -7.8888	     2.2659	    -7.4692	     3.5248	    -4.1962	    -3.6926	
    -3.3569	    -9.4833	    -4.6997	     9.6512	    -9.2316	     1.8463	    -8.8959	     3.3569	    -4.1122	    -3.6087	
    -3.3569	    -9.6512	    -5.1193	     8.9798	   -10.5743	     1.3428	   -10.2386	     3.2730	    -4.0283	    -3.6926	
    -3.1052	    -9.6512	    -5.3711	     8.3084	   -11.8332	     1.0071	   -11.4975	     3.1891	    -3.9444	    -3.7766	
    -2.6855	    -9.4833	    -5.4550	     7.8049	   -12.7563	     0.6714	   -12.4207	     3.1052	    -3.7766	    -3.8605	
    -2.0142	    -9.0637	    -5.2032	     7.3853	   -13.2599	     0.5035	   -12.9242	     3.1052	    -3.6087	    -3.8605	
    -1.2589	    -8.5602	    -4.8676	     7.0496	   -13.3438	     0.3357	   -13.0920	     3.1891	    -3.4409	    -3.8605	
    -0.5875	    -7.9727	    -4.3640	     6.7139	   -13.0081	     0.1678	   -12.8403	     3.2730	    -3.2730	    -3.6926	
     0.0000	    -7.4692	    -3.7766	     6.3782	   -12.3367	     0.0000	   -12.3367	     3.3569	    -3.0212	    -3.4409	
     0.3357	    -7.0496	    -3.2730	     5.9586	   -11.5814	    -0.3357	   -11.5814	     3.2730	    -2.8534	    -3.1052	
     0.5035	    -6.7978	    -2.8534	     5.3711	   -10.6583	    -0.7553	   -10.7422	     3.1891	    -2.6855	    -2.7695	
     0.3357	    -6.7139	    -2.5177	     4.4479	    -9.7351	    -1.5106	    -9.9030	     2.9373	    -2.6855	    -2.3499	
    -0.0839	    -6.8817	    -2.3499	     3.3569	    -8.8120	    -2.3499	    -9.0637	     2.5177	    -2.6855	    -2.0142	
    -0.7553	    -7.1335	    -2.3499	     2.0981	    -8.0566	    -3.3569	    -8.2245	     1.9302	    -2.7695	    -1.6785	
    -1.5106	    -7.5531	    -2.4338	     0.5875	    -7.3013	    -4.5319	    -7.4692	     1.2589	    -2.9373	    -1.4267	
    -2.5177	    -8.0566	    -2.6016	    -0.8392	    -6.5460	    -5.7068	    -6.7978	     0.5875	    -3.1891	    -1.2589	
    -3.5248	    -8.5602	    -2.8534	    -2.3499	    -5.9586	    -6.8817	    -6.1264	    -0.0839	    -3.5248	    -1.1749	
    -4.4479	    -9.0637	    -3.1052	    -3.6087	    -5.3711	    -8.0566	    -5.5389	    -0.7553	    -3.9444	    -1.2589	
    -5.2872	    -9.4833	    -3.4409	    -4.6997	    -4.8676	    -8.9798	    -5.0354	    -1.4267	    -4.4479	    -1.5945	
    -5.9586	    -9.8190	    -3.6087	    -5.4550	    -4.3640	    -9.8190	    -4.6158	    -2.0981	    -5.0354	    -2.0981	
    -6.2943	    -9.9869	    -3.6926	    -5.9586	    -3.9444	   -10.4065	    -4.2801	    -2.6855	    -5.7068	    -2.8534	
    -6.2943	    -9.9869	    -3.6926	    -6.0425	    -3.6087	   -10.7422	    -3.8605	    -3.1052	    -6.4621	    -3.7766	
    -6.0425	    -9.7351	    -3.5248	    -5.7907	    -3.2730	   -10.8261	    -3.5248	    -3.5248	    -7.1335	    -4.7836	
    -5.5389	    -9.3994	    -3.2730	    -5.2872	    -3.0212	   -10.7422	    -3.2730	    -3.7766	    -7.8888	    -5.8746	
    -4.8676	    -8.8959	    -2.9373	    -4.6158	    -2.8534	   -10.4065	    -3.1052	    -4.0283	    -8.5602	    -6.8817	
    -4.1962	    -8.3923	    -2.6016	    -3.8605	    -2.9373	    -9.9030	    -2.9373	    -4.1122	    -9.0637	    -7.8888	
    -3.5248	    -7.9727	    -2.3499	    -3.1052	    -3.1052	    -9.3994	    -2.9373	    -4.1962	    -9.5673	    -8.7280	
    -3.0212	    -7.6370	    -2.1820	    -2.3499	    -3.3569	    -8.8959	    -2.9373	    -4.1962	    -9.9030	    -9.3155	
    -2.6855	    -7.3853	    -2.0981	    -1.6785	    -3.5248	    -8.3084	    -2.9373	    -4.1122	   -10.0708	    -9.8190	
    -2.6016	    -7.1335	    -2.0142	    -1.0910	    -3.6926	    -7.8888	    -2.8534	    -3.9444	   -10.0708	    -9.9869	
    -2.6016	    -7.0496	    -2.0142	    -0.6714	    -3.6926	    -7.4692	    -2.6855	    -3.6087	    -9.9030	    -9.9869	
    -2.8534	    -6.9656	    -2.0142	    -0.3357	    -3.6087	    -7.1335	    -2.5177	    -3.1891	    -9.6512	    -9.7351	
    -3.2730	    -7.0496	    -2.0142	    -0.2518	    -3.3569	    -6.9656	    -2.1820	    -2.8534	    -9.3155	    -9.3994	
    -3.7766	    -7.1335	    -2.0981	    -0.3357	    -3.1052	    -6.9656	    -1.9302	    -2.5177	    -9.0637	    -8.8959	
    -4.4479	    -7.2174	    -2.0981	    -0.5875	    -2.7695	    -7.0496	    -1.5945	    -2.4338	    -8.8120	    -8.4763	
    -5.0354	    -7.3853	    -2.1820	    -1.0910	    -2.4338	    -7.3013	    -1.2589	    -2.4338	    -8.7280	    -7.9727	
    -5.7068	    -7.5531	    -2.1820	    -1.6785	    -2.1820	    -7.6370	    -1.0071	    -2.6855	    -8.7280	    -7.6370	
    -6.2103	    -7.7209	    -2.1820	    -2.2659	    -2.0142	    -7.9727	    -0.9232	    -3.1052	    -8.8959	    -7.4692	
    -6.7139	    -7.8888	    -2.1820	    -2.9373	    -2.0142	    -8.3084	    -1.0910	    -3.6087	    -9.2316	    -7.4692	
    -6.9656	    -8.0566	    -2.1820	    -3.5248	    -2.2659	    -8.7280	    -1.3428	    -4.1122	    -9.6512	    -7.6370	
    -7.1335	    -8.1406	    -2.2659	    -4.1122	    -2.7695	    -9.0637	    -1.9302	    -4.7836	   -10.0708	    -8.0566	
    -7.2174	    -8.3084	    -2.3499	    -4.4479	    -3.5248	    -9.3155	    -2.7695	    -5.3711	   -10.6583	    -8.6441	
    -7.1335	    -8.4763	    -2.5177	    -4.6997	    -4.4479	    -9.4833	    -3.8605	    -5.9586	   -11.1618	    -9.3155	
    -6.9656	    -8.6441	    -2.6855	    -4.7836	    -5.4550	    -9.6512	    -5.0354	    -6.4621	   -11.6653	   -10.1547	
    -6.7978	    -8.9798	    -2.9373	    -4.6997	    -6.5460	    -9.8190	    -6.2943	    -6.9656	   -12.2528	   -11.0779	
    -6.7978	    -9.3155	    -3.1891	    -4.6997	    -7.5531	    -9.9869	    -7.5531	    -7.3853	   -12.8403	   -11.9171	
    -6.8817	    -9.7351	    -3.5248	    -4.6997	    -8.4763	   -10.2386	    -8.7280	    -7.8049	   -13.3438	   -12.6724	
    -7.1335	   -10.3226	    -3.9444	    -4.7836	    -9.2316	   -10.5743	    -9.6512	    -8.2245	   -13.9313	   -13.3438	
    -7.5531	   -10.9940	    -4.4479	    -5.0354	    -9.9030	   -11.0779	   -10.4904	    -8.6441	   -14.3509	   -13.8474	
    -8.1406	   -11.7493	    -4.9515	    -5.3711	   -10.4904	   -11.5814	   -11.1618	    -8.9798	   -14.7705	   -14.0152	
    -8.8120	   -12.5046	    -5.5389	    -5.7068	   -10.9100	   -12.0850	   -11.5814	    -9.3155	   -15.0223	   -14.0152	
    -9.4833	   -13.2599	    -6.2103	    -6.1264	   -11.2457	   -12.5046	   -11.7493	    -9.5673	   -15.1901	   -13.7634	
   -10.2386	   -13.9313	    -6.7978	    -6.4621	   -11.3297	   -12.8403	   -11.6653	    -9.6512	   -15.1062	   -13.2599	
   -10.8261	   -14.4348	    -7.3853	    -6.7139	   -11.2457	   -13.0920	   -11.3297	    -9.6512	   -14.8544	   -12.5046	
   -11.4136	   -14.9384	    -7.8888	    -6.9656	   -10.9940	   -13.1760	   -10.8261	    -9.5673	   -14.3509	   -11.5814	
   -11.9171	   -15.3580	    -8.3923	    -7.0496	   -10.5743	   -13.0920	   -10.1547	    -9.3155	   -13.8474	   -10.5743	
   -12.2528	   -15.7776	    -8.8959	    -7.1335	   -10.1547	   -13.0081	    -9.5673	    -8.9798	   -13.2599	    -9.5673	
   -12.6724	   -16.2811	    -9.4833	    -7.2174	    -9.8190	   -12.8403	    -8.9798	    -8.7280	   -12.6724	    -8.7280	
   -12.9242	   -16.7847	   -10.1547	    -7.2174	    -9.6512	   -12.6724	    -8.5602	    -8.4763	   -12.1689	    -8.0566	
   -13.2599	   -17.4561	   -10.9100	    -7.2174	    -9.6512	   -12.5885	    -8.4763	    -8.3084	   -11.9171	    -7.7209	
   -13.5117	   -18.2114	   -11.8332	    -7.3013	    -9.9030	   -12.6724	    -8.5602	    -8.3084	   -11.7493	    -7.7209	
   -13.7634	   -19.0506	   -12.6724	    -7.3853	   -10.3226	   -12.7563	    -8.8959	    -8.3084	   -11.8332	    -7.9727	
   -13.9313	   -19.7220	   -13.5117	    -7.4692	   -10.9100	   -12.8403	    -9.4833	    -8.3923	   -12.0010	    -8.3923	
   -14.0152	   -20.3934	   -14.2670	    -7.5531	   -11.5814	   -12.9242	   -10.1547	    -8.3923	   -12.2528	    -8.9798	
   -14.0991	   -20.8130	   -14.8544	    -7.4692	   -12.2528	   -12.9242	   -10.9100	    -8.3923	   -12.5046	    -9.4833	
   -13.9313	   -21.1487	   -15.2740	    -7.3853	   -12.9242	   -12.8403	   -11.5814	    -8.2245	   -12.6724	    -9.9030	
   -13.7634	   -21.1487	   -15.4419	    -7.1335	   -13.3438	   -12.5046	   -12.1689	    -7.8888	   -12.6724	   -10.1547	
   -13.4277	   -21.0648	   -15.4419	    -6.7139	   -13.6795	   -12.0850	   -12.5046	    -7.3853	   -12.5046	   -10.2386	
   -13.0081	   -20.8130	   -15.2740	    -6.1264	   -13.7634	   -11.4975	   -12.6724	    -6.6299	   -12.0850	   -10.0708	
   -12.5046	   -20.3094	   -14.9384	    -5.5389	   -13.5117	   -10.9100	   -12.5885	    -5.7907	   -11.5814	    -9.6512	
   -12.0010	   -19.8059	   -14.4348	    -4.8676	   -13.1760	   -10.2386	   -12.3367	    -4.8676	   -10.9100	    -9.0637	
   -11.4136	   -19.1345	   -13.8474	    -4.2801	   -12.5046	    -9.5673	   -11.8332	    -3.8605	   -10.2386	    -8.3084	
   -10.9100	   -18.3792	   -13.0920	    -3.6926	   -11.7493	    -8.9798	   -11.0779	    -2.9373	    -9.4833	    -7.5531	
   -10.3226	   -17.5400	   -12.3367	    -3.1891	   -10.8261	    -8.3923	   -10.2386	    -2.0981	    -8.8120	    -6.7978	
    -9.6512	   -16.7007	   -11.5814	    -2.7695	    -9.9869	    -7.9727	    -9.3994	    -1.4267	    -8.3923	    -6.0425	
    -9.0637	   -15.7776	   -10.7422	    -2.6016	    -9.2316	    -7.6370	    -8.6441	    -1.0071	    -8.0566	    -5.5389	
    -8.3084	   -14.8544	   -10.0708	    -2.5177	    -8.6441	    -7.3853	    -7.9727	    -0.9232	    -7.9727	    -5.2032	
    -7.5531	   -13.8474	    -9.3994	    -2.5177	    -8.2245	    -7.2174	    -7.3853	    -1.0071	    -8.1406	    -5.1193	
    -6.7978	   -12.9242	    -8.7280	    -2.6855	    -7.8888	    -7.1335	    -6.8817	    -1.5106	    -8.6441	    -5.3711	
    -5.9586	   -12.0010	    -8.1406	    -2.8534	    -7.5531	    -7.0496	    -6.5460	    -2.1820	    -9.3994	    -5.9586	
    -5.0354	   -11.0779	    -7.4692	    -3.1052	    -7.3013	    -7.1335	    -6.2103	    -3.0212	   -10.3226	    -6.7978	
    -4.1962	   -10.3226	    -6.9656	    -3.2730	    -7.1335	    -7.3853	    -5.8746	    -4.1122	   -11.4975	    -7.8888	
    -3.5248	    -9.5673	    -6.4621	    -3.6087	    -6.9656	    -7.7209	    -5.7068	    -5.2872	   -12.8403	    -9.1476	
    -2.8534	    -9.0637	    -6.1264	    -3.9444	    -6.9656	    -8.2245	    -5.6229	    -6.5460	   -14.2670	   -10.5743	
    -2.4338	    -8.8120	    -6.0425	    -4.3640	    -6.9656	    -8.8959	    -5.7068	    -7.8049	   -15.6937	   -11.9171	
    -2.1820	    -8.7280	    -6.0425	    -4.7836	    -7.0496	    -9.6512	    -5.7907	    -8.9798	   -17.0364	   -13.2599	
    -2.0142	    -8.8120	    -6.2103	    -5.3711	    -7.2174	   -10.4904	    -5.9586	   -10.0708	   -18.2114	   -14.4348	
    -2.0981	    -9.0637	    -6.4621	    -5.9586	    -7.3013	   -11.2457	    -6.2103	   -11.0779	   -19.1345	   -15.2740	
    -2.1820	    -9.3994	    -6.7978	    -6.4621	    -7.4692	   -12.0010	    -6.3782	   -11.8332	   -19.8059	   -15.8615	
    -2.4338	    -9.8190	    -7.1335	    -6.9656	    -7.5531	   -12.6724	    -6.5460	   -12.4207	   -20.2255	   -16.1133	
    -2.7695	   -10.3226	    -7.5531	    -7.3853	    -7.7209	   -13.1760	    -6.6299	   -12.6724	   -20.3934	   -16.0294	
    -3.1891	   -10.9100	    -8.0566	    -7.5531	    -7.9727	   -13.4277	    -6.7978	   -12.7563	   -20.2255	   -15.6937	
    -3.7766	   -11.4975	    -8.6441	    -7.4692	    -8.1406	   -13.5117	    -6.9656	   -12.5046	   -19.7220	   -15.0223	
    -4.6158	   -12.2528	    -9.2316	    -7.2174	    -8.4763	   -13.2599	    -7.2174	   -12.0850	   -19.0506	   -14.1830	
    -5.4550	   -13.0081	    -9.9030	    -6.6299	    -8.7280	   -12.8403	    -7.4692	   -11.4136	   -18.2953	   -13.2599	
    -6.5460	   -14.0152	   -10.6583	    -6.0425	    -9.0637	   -12.3367	    -7.8049	   -10.6583	   -17.3721	   -12.3367	
    -7.7209	   -15.0223	   -11.4975	    -5.3711	    -9.4833	   -11.7493	    -8.1406	    -9.9030	   -16.4490	   -11.4975	
    -8.8959	   -16.1133	   -12.2528	    -4.6997	    -9.9030	   -11.2457	    -8.6441	    -9.2316	   -15.6937	   -10.9100	
   -10.0708	   -17.2882	   -13.0081	    -4.0283	   -10.4065	   -10.7422	    -9.1476	    -8.6441	   -15.0223	   -10.5743	
   -11.1618	   -18.2953	   -13.7634	    -3.5248	   -10.9940	   -10.2386	    -9.8190	    -8.1406	   -14.6027	   -10.4904	
   -11.9171	   -19.1345	   -14.2670	    -2.9373	   -11.5814	    -9.7351	   -10.4904	    -7.6370	   -14.1830	   -10.6583	
   -12.4207	   -19.8059	   -14.6866	    -2.3499	   -12.2528	    -9.2316	   -11.1618	    -7.1335	   -13.9313	   -10.9940	
   -12.6724	   -20.2255	   -14.9384	    -1.8463	   -12.8403	    -8.6441	   -11.7493	    -6.6299	   -13.6795	   -11.4975	
   -12.7563	   -20.3934	   -15.0223	    -1.2589	   -13.4277	    -8.0566	   -12.3367	    -6.1264	   -13.5956	   -12.0850	
   -12.5885	   -20.4773	   -14.9384	    -0.7553	   -13.8474	    -7.4692	   -12.8403	    -5.6229	   -13.5117	   -12.6724	
   -12.3367	   -20.3934	   -14.7705	    -0.2518	   -14.1830	    -6.8817	   -13.1760	    -5.2032	   -13.5117	   -13.2599	
   -12.0010	   -20.3094	   -14.6027	     0.0839	   -14.2670	    -6.3782	   -13.3438	    -4.9515	   -13.5956	   -13.7634	
   -11.5814	   -20.1416	   -14.4348	     0.3357	   -14.2670	    -6.0425	   -13.2599	    -4.7836	   -13.6795	   -14.2670	
   -11.1618	   -19.9738	   -14.2670	     0.5875	   -14.0152	    -5.7068	   -13.0920	    -4.6997	   -13.8474	   -14.6866	
   -10.6583	   -19.7220	   -14.0152	     0.7553	   -13.5117	    -5.3711	   -12.6724	    -4.5319	   -13.9313	   -15.0223	
   -10.0708	   -19.3024	   -13.6795	     1.0910	   -12.9242	    -5.0354	   -12.0850	    -4.3640	   -13.8474	   -15.1062	
    -9.3155	   -18.7149	   -13.1760	     1.5106	   -12.1689	    -4.5319	   -11.2457	    -4.1122	   -13.6795	   -14.9384	
    -8.3923	   -17.9596	   -12.4207	     2.0981	   -11.1618	    -4.0283	   -10.2386	    -3.6926	   -13.3438	   -14.6866	
    -7.3853	   -16.9525	   -11.5814	     2.7695	   -10.0708	    -3.4409	    -9.1476	    -3.2730	   -13.0081	   -14.2670	
    -6.2943	   -15.8615	   -10.5743	     3.2730	    -8.8959	    -3.0212	    -7.9727	    -2.8534	   -12.6724	   -13.7634	
    -5.1193	   -14.7705	    -9.5673	     3.6926	    -7.8049	    -2.6855	    -6.8817	    -2.6016	   -12.5046	   -13.3438	
    -4.0283	   -13.6795	    -8.6441	     3.7766	    -6.7978	    -2.6016	    -5.9586	    -2.5177	   -12.4207	   -13.0920	
    -3.0212	   -12.7563	    -7.8888	     3.7766	    -6.0425	    -2.6855	    -5.2032	    -2.5177	   -12.5046	   -12.9242	
    -2.1820	   -11.8332	    -7.1335	     3.5248	    -5.4550	    -2.8534	    -4.6997	    -2.6855	   -12.8403	   -13.0920	
    -1.3428	   -10.9940	    -6.6299	     3.4409	    -5.2032	    -3.1052	    -4.4479	    -2.8534	   -13.1760	   -13.3438	
    -0.5035	   -10.2386	    -6.1264	     3.3569	    -5.2032	    -3.2730	    -4.5319	    -3.0212	   -13.4277	   -13.6795	
     0.3357	    -9.3994	    -5.7068	     3.6087	    -5.4550	    -3.2730	    -4.7836	    -3.1052	   -13.7634	   -14.0991	
     1.2589	    -8.5602	    -5.3711	     4.1122	    -5.9586	    -3.0212	    -5.2032	    -3.1052	   -13.8474	   -14.4348	
     2.0981	    -7.7209	    -5.0354	     4.9515	    -6.4621	    -2.6016	    -5.7068	    -2.9373	   -13.9313	   -14.7705	
     3.1052	    -6.8817	    -4.6997	     5.9586	    -7.1335	    -2.0142	    -6.2103	    -2.6855	   -13.8474	   -14.8544	
     4.0283	    -5.9586	    -4.3640	     7.0496	    -7.6370	    -1.1749	    -6.7139	    -2.3499	   -13.6795	   -14.8544	
     5.1193	    -5.1193	    -4.0283	     8.3923	    -8.0566	    -0.1678	    -6.9656	    -1.8463	   -13.2599	   -14.5187	
     6.2103	    -4.1122	    -3.5248	     9.8190	    -8.2245	     0.9232	    -7.0496	    -1.1749	   -12.5885	   -13.9313	
     7.3853	    -3.1891	    -2.9373	    11.2457	    -8.0566	     2.0981	    -6.7978	    -0.2518	   -11.6653	   -13.0081	
     8.4763	    -2.1820	    -2.2659	    12.7563	    -7.7209	     3.2730	    -6.3782	     0.7553	   -10.4904	   -11.8332	
     9.6512	    -1.2589	    -1.5106	    14.0991	    -7.0496	     4.4479	    -5.7068	     1.9302	    -9.1476	   -10.3226	
    10.6583	    -0.4196	    -0.7553	    15.3580	    -6.2103	     5.5389	    -4.8676	     3.1891	    -7.7209	    -8.6441	
    11.4136	     0.2518	    -0.0839	    16.3651	    -5.2032	     6.3782	    -3.9444	     4.3640	    -6.3782	    -6.9656	
    12.0850	     0.7553	     0.5035	    17.1204	    -4.1122	     7.0496	    -3.0212	     5.4550	    -5.0354	    -5.2872	
    12.5046	     1.0071	     1.0071	    17.5400	    -3.1052	     7.4692	    -2.2659	     6.2943	    -3.8605	    -3.7766	
    12.7563	     1.1749	     1.3428	    17.5400	    -2.1820	     7.7209	    -1.5945	     6.9656	    -2.9373	    -2.5177	
    12.7563	     1.0910	     1.5106	    17.2882	    -1.5106	     7.6370	    -1.1749	     7.3013	    -2.2659	    -1.5106	
    12.6724	     0.9232	     1.4267	    16.7847	    -1.1749	     7.3853	    -1.0071	     7.4692	    -1.8463	    -0.9232	
    12.3367	     0.5875	     1.0910	    16.0294	    -1.1749	     6.9656	    -1.1749	     7.3853	    -1.7624	    -0.5875	
    11.9171	     0.0000	     0.5035	    15.3580	    -1.5106	     6.4621	    -1.6785	     7.1335	    -1.8463	    -0.5875	
    11.2457	    -0.6714	    -0.1678	    14.6866	    -2.2659	     5.8746	    -2.5177	     6.7978	    -2.0981	    -0.9232	
    10.4904	    -1.6785	    -1.0910	    14.2670	    -3.3569	     5.3711	    -3.6087	     6.4621	    -2.4338	    -1.5106	
     9.6512	    -2.7695	    -2.1820	    13.9313	    -4.6158	     4.9515	    -4.8676	     6.1264	    -2.9373	    -2.2659	
     8.6441	    -4.0283	    -3.2730	    13.8474	    -6.0425	     4.6158	    -6.2943	     5.7068	    -3.3569	    -3.1052	
     7.6370	    -5.2872	    -4.4479	    13.8474	    -7.4692	     4.3640	    -7.8049	     5.3711	    -3.8605	    -4.1122	
     6.5460	    -6.6299	    -5.5389	    13.9313	    -8.8959	     4.1122	    -9.2316	     5.0354	    -4.4479	    -5.0354	
     5.4550	    -8.0566	    -6.5460	    14.0152	   -10.2386	     3.9444	   -10.5743	     4.6997	    -4.9515	    -6.0425	
     4.4479	    -9.3155	    -7.4692	    14.0991	   -11.3297	     3.6926	   -11.6653	     4.2801	    -5.5389	    -6.8817	
     3.6087	   -10.4065	    -8.2245	    14.0152	   -12.2528	     3.4409	   -12.5885	     3.7766	    -6.0425	    -7.7209	
     2.7695	   -11.4136	    -8.8120	    13.7634	   -12.8403	     3.1891	   -13.0920	     3.2730	    -6.6299	    -8.3923	
     2.0981	   -12.2528	    -9.3155	    13.5117	   -13.1760	     2.9373	   -13.4277	     2.7695	    -7.0496	    -8.8959	
     1.3428	   -12.9242	    -9.5673	    13.0081	   -13.3438	     2.5177	   -13.4277	     2.2659	    -7.4692	    -9.3155	
     0.5875	   -13.5117	    -9.8190	    12.3367	   -13.3438	     2.0142	   -13.3438	     1.7624	    -7.8888	    -9.6512	
    -0.2518	   -14.1830	   -10.0708	    11.4975	   -13.2599	     1.4267	   -13.1760	     1.2589	    -8.1406	    -9.9869	
    -1.2589	   -14.8544	   -10.3226	    10.4065	   -13.0920	     0.6714	   -13.0081	     0.6714	    -8.4763	   -10.1547	
    -2.4338	   -15.5258	   -10.6583	     9.2316	   -13.0081	    -0.1678	   -12.8403	     0.0839	    -8.8120	   -10.4065	
    -3.6087	   -16.2811	   -10.9940	     7.9727	   -12.9242	    -1.1749	   -12.6724	    -0.5035	    -9.2316	   -10.7422	
    -4.7836	   -17.0364	   -11.3297	     6.7978	   -12.8403	    -2.0981	   -12.5046	    -1.0071	    -9.5673	   -11.0779	
    -5.9586	   -17.7917	   -11.7493	     5.6229	   -12.7563	    -3.1052	   -12.4207	    -1.5945	   -10.0708	   -11.5814	
    -7.0496	   -18.4631	   -12.0850	     4.5319	   -12.7563	    -4.0283	   -12.3367	    -2.0981	   -10.5743	   -12.0850	
    -8.0566	   -19.1345	   -12.4207	     3.6087	   -12.8403	    -4.8676	   -12.4207	    -2.5177	   -11.0779	   -12.7563	
    -8.8959	   -19.8898	   -12.9242	     2.8534	   -13.0920	    -5.5389	   -12.5885	    -2.9373	   -11.6653	   -13.5117	
    -9.7351	   -20.5612	   -13.5117	     2.3499	   -13.5956	    -6.1264	   -12.9242	    -3.3569	   -12.2528	   -14.3509	
   -10.4065	   -21.3165	   -14.1830	     1.9302	   -14.0991	    -6.6299	   -13.3438	    -3.7766	   -12.9242	   -15.1901	
   -10.9940	   -21.9879	   -14.9384	     1.8463	   -14.6866	    -6.8817	   -13.8474	    -4.0283	   -13.5117	   -15.9454	
   -11.4136	   -22.5754	   -15.6097	     2.0142	   -15.1901	    -6.9656	   -14.2670	    -4.2801	   -13.9313	   -16.6168	
   -11.6653	   -23.0789	   -16.1133	     2.4338	   -15.4419	    -6.7978	   -14.4348	    -4.3640	   -14.2670	   -17.0364	
   -11.7493	   -23.4146	   -16.5329	     3.0212	   -15.3580	    -6.4621	   -14.3509	    -4.3640	   -14.3509	   -17.2882	
   -11.6653	   -23.4985	   -16.7007	     3.8605	   -15.0223	    -5.9586	   -14.0152	    -4.1122	   -14.2670	   -17.2882	
   -11.4136	   -23.4985	   -16.6168	     4.7836	   -14.3509	    -5.3711	   -13.3438	    -3.7766	   -13.9313	   -16.9525	
   -10.9940	   -23.1628	   -16.3651	     5.7068	   -13.3438	    -4.6997	   -12.5046	    -3.1891	   -13.3438	   -16.3651	
   -10.4904	   -22.7432	   -15.8615	     6.5460	   -12.2528	    -3.9444	   -11.4136	    -2.4338	   -12.5885	   -15.6097	
    -9.8190	   -22.0718	   -15.2740	     7.3853	   -10.9100	    -3.1891	   -10.1547	    -1.5106	   -11.7493	   -14.6027	
    -8.9798	   -21.2326	   -14.5187	     8.2245	    -9.5673	    -2.3499	    -8.8959	    -0.5035	   -10.6583	   -13.5117	
    -8.0566	   -20.1416	   -13.6795	     8.8959	    -8.2245	    -1.5945	    -7.6370	     0.5035	    -9.5673	   -12.3367	
    -6.8817	   -18.8828	   -12.6724	     9.5673	    -6.8817	    -0.7553	    -6.3782	     1.5945	    -8.3923	   -10.9940	
    -5.5389	   -17.4561	   -11.6653	    10.0708	    -5.7068	     0.0839	    -5.2032	     2.6855	    -7.3013	    -9.8190	
    -4.1122	   -15.9454	   -10.4904	    10.4904	    -4.5319	     0.8392	    -4.1122	     3.6926	    -6.1264	    -8.6441	
    -2.5177	   -14.1830	    -9.3155	    10.7422	    -3.5248	     1.5106	    -3.1891	     4.6158	    -5.1193	    -7.6370	
    -0.8392	   -12.3367	    -7.8888	    10.9940	    -2.5177	     2.1820	    -2.3499	     5.5389	    -4.1962	    -6.7978	
     1.0071	   -10.3226	    -6.3782	    11.1618	    -1.6785	     2.7695	    -1.5945	     6.2943	    -3.4409	    -6.1264	
     2.9373	    -8.2245	    -4.6997	    11.4136	    -0.8392	     3.2730	    -0.9232	     6.9656	    -2.8534	    -5.8746	
     4.9515	    -6.1264	    -3.0212	    11.6653	    -0.0839	     3.7766	    -0.2518	     7.4692	    -2.5177	    -5.7907	
     6.9656	    -3.9444	    -1.1749	    11.8332	     0.6714	     4.0283	     0.4196	     7.8049	    -2.4338	    -6.1264	
     8.8120	    -1.9302	     0.5875	    12.0010	     1.4267	     4.1122	     1.1749	     7.8888	    -2.6016	    -6.7139	
    10.4065	     0.0000	     2.3499	    11.8332	     2.2659	     3.9444	     2.0142	     7.7209	    -3.0212	    -7.5531	
    11.8332	     1.7624	     4.0283	    11.4136	     3.1891	     3.3569	     2.9373	     7.1335	    -3.8605	    -8.6441	
    12.8403	     3.2730	     5.5389	    10.5743	     4.1122	     2.4338	     3.9444	     6.2103	    -4.8676	    -9.8190	
    13.5956	     4.5319	     6.9656	     9.3994	     5.1193	     1.2589	     5.0354	     5.0354	    -6.2103	   -11.1618	
    14.0152	     5.5389	     8.2245	     7.9727	     6.2103	    -0.2518	     6.2103	     3.6926	    -7.7209	   -12.4207	
    14.0991	     6.3782	     9.3155	     6.3782	     7.4692	    -1.9302	     7.4692	     2.0981	    -9.1476	   -13.5117	
    14.0991	     7.0496	    10.4065	     4.6158	     8.8120	    -3.6087	     8.8120	     0.5875	   -10.5743	   -14.5187	
    14.0152	     7.6370	    11.4136	     3.0212	    10.2386	    -5.1193	    10.2386	    -0.7553	   -11.8332	   -15.2740	
    13.9313	     8.1406	    12.3367	     1.5945	    11.7493	    -6.4621	    11.6653	    -1.9302	   -12.7563	   -15.7776	
[Epoch Header]
[Trial Type]	13
[Accept]	1
[Correct]	0
[RT]	 0.000
[Resp]	0
[Epoch Data]
   -16.7007	   -12.8403	    -9.0637	   -28.1982	    -2.7695	   -26.6876	    -1.2589	   -18.7149	   -16.7007	   -12.6724	
   -16.8686	   -13.0081	    -9.2316	   -28.8696	    -2.9373	   -27.5269	    -1.4267	   -19.8059	   -17.6239	   -13.0081	
   -16.8686	   -13.0081	    -9.3994	   -29.2053	    -3.1052	   -28.1143	    -1.6785	   -20.8130	   -18.4631	   -13.5117	
   -16.6168	   -12.9242	    -9.4833	   -29.2892	    -3.3569	   -28.4500	    -1.9302	   -21.5683	   -19.3863	   -14.0991	
   -16.1972	   -12.6724	    -9.4833	   -29.0375	    -3.6926	   -28.5339	    -2.2659	   -22.2397	   -20.2255	   -14.7705	
   -15.6097	   -12.3367	    -9.4833	   -28.4500	    -4.1122	   -28.2822	    -2.6855	   -22.6593	   -20.9808	   -15.4419	
   -15.0223	   -11.9171	    -9.4833	   -27.6108	    -4.6158	   -27.7786	    -3.1052	   -22.9111	   -21.7361	   -16.1133	
   -14.3509	   -11.5814	    -9.4833	   -26.6876	    -5.1193	   -27.1072	    -3.4409	   -23.0789	   -22.3236	   -16.7847	
   -13.7634	   -11.2457	    -9.5673	   -25.6805	    -5.6229	   -26.4359	    -3.8605	   -23.1628	   -22.9111	   -17.4561	
   -13.3438	   -10.9940	    -9.6512	   -24.6735	    -6.0425	   -25.7645	    -4.1962	   -23.2468	   -23.4985	   -18.0435	
   -13.0081	   -10.9100	    -9.8190	   -23.8342	    -6.4621	   -25.1770	    -4.4479	   -23.3307	   -23.9182	   -18.5471	
   -12.8403	   -10.8261	    -9.9869	   -23.1628	    -6.7978	   -24.6735	    -4.6997	   -23.4985	   -24.1699	   -18.9667	
   -12.7563	   -10.8261	   -10.1547	   -22.6593	    -6.9656	   -24.2538	    -4.7836	   -23.4985	   -24.3378	   -19.2184	
   -12.7563	   -10.9100	   -10.2386	   -22.2397	    -7.0496	   -23.9182	    -4.8676	   -23.4146	   -24.2538	   -19.3024	
   -12.9242	   -11.0779	   -10.3226	   -21.8201	    -6.9656	   -23.4985	    -4.7836	   -23.2468	   -23.9182	   -19.2184	
   -13.0081	   -11.1618	   -10.4065	   -21.4005	    -6.7978	   -23.1628	    -4.6158	   -22.8271	   -23.4985	   -19.0506	
   -13.2599	   -11.3297	   -10.4065	   -20.9808	    -6.5460	   -22.7432	    -4.3640	   -22.3236	   -22.8271	   -18.7149	
   -13.5117	   -11.4975	   -10.3226	   -20.3934	    -6.2103	   -22.3236	    -4.1122	   -21.6522	   -22.0718	   -18.3792	
   -13.8474	   -11.7493	   -10.3226	   -19.8059	    -5.9586	   -21.9040	    -3.8605	   -20.8969	   -21.3165	   -17.9596	
   -14.2670	   -12.0010	   -10.3226	   -19.1345	    -5.7907	   -21.4005	    -3.6926	   -20.1416	   -20.6451	   -17.6239	
   -14.7705	   -12.3367	   -10.4904	   -18.3792	    -5.7068	   -20.8130	    -3.6926	   -19.3024	   -19.9738	   -17.3721	
   -15.3580	   -12.8403	   -10.6583	   -17.7078	    -5.8746	   -20.3094	    -3.7766	   -18.6310	   -19.3863	   -17.2882	
   -16.0294	   -13.4277	   -11.0779	   -17.0364	    -6.2103	   -19.7220	    -4.1122	   -17.9596	   -18.9667	   -17.3721	
   -16.8686	   -14.1830	   -11.4975	   -16.3651	    -6.7978	   -19.2184	    -4.6997	   -17.4561	   -18.7149	   -17.6239	
   -17.7078	   -15.0223	   -12.1689	   -15.7776	    -7.6370	   -18.7149	    -5.5389	   -17.1204	   -18.6310	   -17.9596	
   -18.5471	   -15.8615	   -12.9242	   -15.1901	    -8.6441	   -18.2114	    -6.4621	   -16.7847	   -18.6310	   -18.3792	
   -19.3024	   -16.7007	   -13.6795	   -14.6027	    -9.7351	   -17.7078	    -7.5531	   -16.5329	   -18.6310	   -18.7149	
   -19.9738	   -17.4561	   -14.3509	   -14.0152	   -10.8261	   -17.2043	    -8.6441	   -16.3651	   -18.7149	   -19.0506	
   -20.3934	   -18.0435	   -14.9384	   -13.5117	   -11.7493	   -16.7007	    -9.6512	   -16.1133	   -18.7149	   -19.1345	
   -20.7291	   -18.4631	   -15.4419	   -12.9242	   -12.5046	   -16.1133	   -10.4904	   -15.7776	   -18.5471	   -19.0506	
   -20.8130	   -18.5471	   -15.6097	   -12.3367	   -13.0081	   -15.4419	   -10.9940	   -15.4419	   -18.2953	   -18.6310	
   -20.7291	   -18.4631	   -15.6097	   -11.6653	   -13.1760	   -14.8544	   -11.2457	   -14.9384	   -17.8757	   -17.9596	
   -20.3934	   -18.1274	   -15.3580	   -11.0779	   -13.0081	   -14.1830	   -11.0779	   -14.4348	   -17.2882	   -17.0364	
   -19.9738	   -17.5400	   -14.7705	   -10.4904	   -12.5046	   -13.5956	   -10.5743	   -13.7634	   -16.4490	   -15.7776	
   -19.3863	   -16.7847	   -14.0152	    -9.8190	   -11.6653	   -13.0081	    -9.6512	   -13.0081	   -15.4419	   -14.4348	
   -18.7988	   -15.8615	   -13.0920	    -9.1476	   -10.4904	   -12.4207	    -8.3923	   -12.2528	   -14.3509	   -12.8403	
   -18.1274	   -14.8544	   -12.0010	    -8.4763	    -8.9798	   -11.9171	    -6.8817	   -11.3297	   -13.1760	   -11.3297	
   -17.5400	   -13.8474	   -10.9100	    -7.8049	    -7.3013	   -11.4136	    -5.1193	   -10.4065	   -11.9171	    -9.7351	
   -16.9525	   -12.9242	    -9.7351	    -7.1335	    -5.4550	   -10.9100	    -3.2730	    -9.4833	   -10.8261	    -8.3084	
   -16.3651	   -12.0850	    -8.7280	    -6.6299	    -3.6926	   -10.5743	    -1.5106	    -8.7280	    -9.8190	    -7.2174	
   -15.9454	   -11.3297	    -7.7209	    -6.2103	    -2.0142	   -10.3226	     0.0839	    -8.1406	    -9.0637	    -6.2943	
   -15.5258	   -10.8261	    -6.9656	    -5.9586	    -0.6714	   -10.1547	     1.3428	    -7.7209	    -8.6441	    -5.8746	
   -15.1062	   -10.4065	    -6.3782	    -5.8746	     0.1678	   -10.1547	     2.0981	    -7.6370	    -8.4763	    -5.7068	
   -14.7705	   -10.2386	    -6.0425	    -6.0425	     0.5035	   -10.3226	     2.3499	    -7.8888	    -8.7280	    -5.9586	
   -14.4348	   -10.1547	    -6.0425	    -6.2103	     0.3357	   -10.5743	     2.0981	    -8.3084	    -9.1476	    -6.5460	
   -14.1830	   -10.1547	    -6.1264	    -6.6299	    -0.2518	   -10.9940	     1.4267	    -8.9798	    -9.9030	    -7.3013	
   -13.9313	   -10.3226	    -6.3782	    -7.0496	    -1.0910	   -11.4975	     0.5035	    -9.9030	   -10.8261	    -8.2245	
   -13.6795	   -10.4065	    -6.7139	    -7.6370	    -1.9302	   -12.0010	    -0.4196	   -10.8261	   -11.7493	    -9.1476	
   -13.5117	   -10.5743	    -7.0496	    -8.3084	    -2.6855	   -12.6724	    -1.2589	   -11.7493	   -12.8403	   -10.0708	
   -13.4277	   -10.7422	    -7.3853	    -9.1476	    -3.3569	   -13.4277	    -2.0142	   -12.6724	   -13.8474	   -10.9100	
   -13.4277	   -10.8261	    -7.6370	   -10.2386	    -3.8605	   -14.1830	    -2.6016	   -13.5956	   -14.7705	   -11.5814	
   -13.5956	   -10.9940	    -7.9727	   -11.4136	    -4.2801	   -15.1062	    -3.0212	   -14.4348	   -15.6097	   -12.0850	
   -13.7634	   -11.1618	    -8.2245	   -12.7563	    -4.4479	   -16.1133	    -3.2730	   -15.3580	   -16.4490	   -12.5046	
   -13.9313	   -11.3297	    -8.3923	   -14.1830	    -4.5319	   -17.1204	    -3.3569	   -16.1133	   -17.1204	   -12.6724	
   -14.0991	   -11.4136	    -8.5602	   -15.6097	    -4.5319	   -18.1274	    -3.3569	   -16.8686	   -17.6239	   -12.7563	
   -14.0991	   -11.3297	    -8.6441	   -16.8686	    -4.3640	   -19.0506	    -3.1891	   -17.4561	   -18.0435	   -12.5885	
   -13.9313	   -11.1618	    -8.5602	   -17.9596	    -4.1122	   -19.8059	    -2.8534	   -17.8757	   -18.2953	   -12.3367	
   -13.5956	   -10.8261	    -8.4763	   -18.7988	    -3.6926	   -20.3934	    -2.5177	   -18.2114	   -18.3792	   -11.8332	
   -13.0081	   -10.4065	    -8.2245	   -19.3863	    -3.2730	   -20.7291	    -2.0981	   -18.4631	   -18.4631	   -11.3297	
   -12.2528	    -9.8190	    -7.8888	   -19.8059	    -2.8534	   -20.9808	    -1.6785	   -18.6310	   -18.3792	   -10.8261	
   -11.3297	    -9.2316	    -7.5531	   -20.0577	    -2.6016	   -21.0648	    -1.4267	   -18.7149	   -18.3792	   -10.4904	
   -10.3226	    -8.5602	    -7.1335	   -20.2255	    -2.4338	   -21.1487	    -1.3428	   -18.8828	   -18.3792	   -10.2386	
    -9.3994	    -8.0566	    -6.7139	   -20.3094	    -2.6016	   -21.2326	    -1.4267	   -19.0506	   -18.5471	   -10.2386	
    -8.3923	    -7.4692	    -6.4621	   -20.3934	    -2.9373	   -21.4005	    -1.8463	   -19.3863	   -18.7988	   -10.4904	
    -7.5531	    -7.0496	    -6.2103	   -20.4773	    -3.5248	   -21.4844	    -2.5177	   -19.7220	   -19.1345	   -10.9940	
    -6.7139	    -6.7139	    -6.0425	   -20.5612	    -4.2801	   -21.6522	    -3.2730	   -20.1416	   -19.4702	   -11.4975	
    -6.0425	    -6.3782	    -6.0425	   -20.6451	    -5.2032	   -21.8201	    -4.1962	   -20.4773	   -19.8059	   -12.0850	
    -5.6229	    -6.2103	    -6.0425	   -20.8130	    -6.1264	   -21.9879	    -5.1193	   -20.8130	   -20.0577	   -12.6724	
    -5.3711	    -6.1264	    -6.2103	   -20.9808	    -6.9656	   -22.2397	    -5.9586	   -20.9808	   -20.2255	   -13.1760	
    -5.3711	    -6.2943	    -6.4621	   -21.3165	    -7.8049	   -22.4915	    -6.7139	   -21.1487	   -20.3934	   -13.5956	
    -5.6229	    -6.5460	    -6.7978	   -21.5683	    -8.3923	   -22.7432	    -7.3013	   -21.2326	   -20.3934	   -13.8474	
    -6.0425	    -6.9656	    -7.1335	   -21.9040	    -8.8120	   -22.9950	    -7.6370	   -21.2326	   -20.3094	   -13.8474	
    -6.6299	    -7.3853	    -7.3853	   -22.3236	    -8.9798	   -23.1628	    -7.6370	   -21.0648	   -20.0577	   -13.6795	
    -7.2174	    -7.8888	    -7.5531	   -22.6593	    -8.8959	   -23.3307	    -7.3853	   -20.8130	   -19.6381	   -13.2599	
    -7.8888	    -8.3084	    -7.6370	   -22.9950	    -8.4763	   -23.3307	    -6.7978	   -20.5612	   -19.1345	   -12.6724	
    -8.6441	    -8.7280	    -7.6370	   -23.2468	    -7.8049	   -23.3307	    -6.0425	   -20.1416	   -18.5471	   -11.9171	
    -9.3155	    -9.0637	    -7.6370	   -23.3307	    -6.9656	   -23.1628	    -5.0354	   -19.6381	   -17.7917	   -11.0779	
    -9.9030	    -9.3155	    -7.4692	   -23.3307	    -5.8746	   -22.9111	    -3.9444	   -19.1345	   -17.0364	   -10.1547	
   -10.4065	    -9.4833	    -7.2174	   -22.9950	    -4.6997	   -22.4075	    -2.6855	   -18.4631	   -16.1972	    -9.1476	
   -10.8261	    -9.4833	    -6.9656	   -22.4075	    -3.5248	   -21.8201	    -1.4267	   -17.7078	   -15.2740	    -8.2245	
   -11.0779	    -9.4833	    -6.6299	   -21.6522	    -2.2659	   -20.9808	    -0.2518	   -16.8686	   -14.4348	    -7.4692	
   -11.2457	    -9.3994	    -6.2943	   -20.7291	    -1.1749	   -20.1416	     0.8392	   -16.1133	   -13.6795	    -6.7978	
   -11.4136	    -9.3994	    -6.1264	   -19.6381	    -0.2518	   -19.3024	     1.7624	   -15.3580	   -13.0081	    -6.4621	
   -11.5814	    -9.3994	    -6.0425	   -18.6310	     0.3357	   -18.4631	     2.3499	   -14.6866	   -12.5046	    -6.3782	
   -11.8332	    -9.5673	    -6.0425	   -17.6239	     0.6714	   -17.7078	     2.6016	   -14.1830	   -12.2528	    -6.5460	
   -12.0010	    -9.8190	    -6.2103	   -16.7007	     0.6714	   -16.9525	     2.6016	   -13.6795	   -12.0850	    -6.8817	
   -12.1689	   -10.1547	    -6.3782	   -15.7776	     0.5035	   -16.2811	     2.4338	   -13.2599	   -12.0010	    -7.3013	
   -12.4207	   -10.4904	    -6.7139	   -14.9384	     0.0000	   -15.6937	     2.0142	   -12.9242	   -12.0010	    -7.8049	
   -12.6724	   -10.8261	    -7.1335	   -14.1830	    -0.6714	   -15.1901	     1.4267	   -12.5046	   -12.0850	    -8.3084	
   -13.0081	   -11.2457	    -7.5531	   -13.5117	    -1.5106	   -14.6866	     0.5875	   -12.0850	   -12.1689	    -8.7280	
   -13.4277	   -11.6653	    -8.0566	   -12.8403	    -2.5177	   -14.3509	    -0.2518	   -11.7493	   -12.1689	    -9.0637	
   -13.8474	   -12.0850	    -8.5602	   -12.4207	    -3.5248	   -14.0152	    -1.0910	   -11.3297	   -12.1689	    -9.1476	
   -14.2670	   -12.4207	    -9.0637	   -12.0010	    -4.3640	   -13.7634	    -1.8463	   -10.9100	   -12.0010	    -9.0637	
   -14.6866	   -12.7563	    -9.3994	   -11.7493	    -5.0354	   -13.5117	    -2.3499	   -10.4065	   -11.7493	    -8.6441	
   -15.0223	   -12.9242	    -9.6512	   -11.4975	    -5.5389	   -13.2599	    -2.6855	    -9.9869	   -11.3297	    -8.0566	
   -15.3580	   -13.1760	    -9.9030	   -11.4136	    -5.8746	   -13.1760	    -2.9373	    -9.5673	   -10.9100	    -7.3853	
   -15.6937	   -13.4277	   -10.1547	   -11.4975	    -6.1264	   -13.0920	    -3.1891	    -9.3994	   -10.5743	    -6.6299	
   -16.1133	   -13.7634	   -10.4904	   -11.7493	    -6.2943	   -13.2599	    -3.4409	    -9.3155	   -10.2386	    -5.8746	
   -16.4490	   -14.1830	   -10.9100	   -12.0850	    -6.5460	   -13.5117	    -3.6926	    -9.3994	   -10.1547	    -5.2872	
   -16.8686	   -14.6866	   -11.4136	   -12.6724	    -6.7978	   -13.9313	    -4.1122	    -9.7351	   -10.0708	    -4.8676	
   -17.2043	   -15.1901	   -11.9171	   -13.3438	    -7.1335	   -14.4348	    -4.6158	   -10.1547	   -10.2386	    -4.6997	
   -17.5400	   -15.7776	   -12.5046	   -14.0152	    -7.6370	   -14.9384	    -5.3711	   -10.5743	   -10.4904	    -4.7836	
   -17.7917	   -16.1972	   -13.0081	   -14.6027	    -8.2245	   -15.5258	    -6.1264	   -11.1618	   -10.8261	    -5.1193	
   -17.8757	   -16.7007	   -13.5956	   -15.0223	    -8.9798	   -16.0294	    -7.0496	   -11.6653	   -11.3297	    -5.5389	
   -17.8757	   -17.0364	   -14.0991	   -15.1901	    -9.7351	   -16.3651	    -7.9727	   -12.1689	   -11.7493	    -6.1264	
   -17.7078	   -17.2882	   -14.5187	   -15.1062	   -10.5743	   -16.5329	    -8.8120	   -12.5885	   -12.2528	    -6.7978	
   -17.4561	   -17.4561	   -14.9384	   -14.8544	   -11.4136	   -16.6168	    -9.6512	   -13.0081	   -12.7563	    -7.5531	
   -17.2043	   -17.5400	   -15.4419	   -14.5187	   -12.3367	   -16.7007	   -10.4904	   -13.3438	   -13.3438	    -8.3084	
   -16.9525	   -17.7078	   -15.8615	   -14.1830	   -13.2599	   -16.8686	   -11.3297	   -13.8474	   -14.0152	    -9.0637	
   -16.7847	   -17.9596	   -16.4490	   -14.0991	   -14.1830	   -17.2043	   -12.1689	   -14.4348	   -14.6866	    -9.8190	
   -16.7847	   -18.2114	   -17.0364	   -14.3509	   -15.0223	   -17.7078	   -13.0920	   -15.1901	   -15.5258	   -10.6583	
   -16.8686	   -18.5471	   -17.6239	   -14.8544	   -15.8615	   -18.3792	   -13.8474	   -15.9454	   -16.3651	   -11.2457	
   -16.9525	   -18.7988	   -18.1274	   -15.6097	   -16.6168	   -19.2184	   -14.4348	   -16.7847	   -17.2043	   -11.7493	
   -16.9525	   -18.9667	   -18.4631	   -16.5329	   -16.9525	   -20.0577	   -14.8544	   -17.5400	   -17.7917	   -12.0850	
   -16.7847	   -18.7988	   -18.5471	   -17.3721	   -17.0364	   -20.8130	   -14.7705	   -18.1274	   -18.2114	   -12.0850	
   -16.2811	   -18.3792	   -18.2114	   -17.9596	   -16.5329	   -21.4005	   -14.3509	   -18.4631	   -18.2953	   -11.7493	
   -15.4419	   -17.5400	   -17.5400	   -18.0435	   -15.6097	   -21.5683	   -13.3438	   -18.3792	   -18.0435	   -11.0779	
   -14.2670	   -16.4490	   -16.5329	   -17.7078	   -14.1830	   -21.3165	   -11.9171	   -18.0435	   -17.4561	   -10.2386	
   -12.7563	   -15.0223	   -15.1901	   -16.7847	   -12.3367	   -20.7291	   -10.1547	   -17.3721	   -16.6168	    -9.1476	
   -11.2457	   -13.4277	   -13.7634	   -15.5258	   -10.3226	   -19.8059	    -8.0566	   -16.4490	   -15.6937	    -8.1406	
    -9.5673	   -11.8332	   -12.3367	   -13.9313	    -8.2245	   -18.6310	    -5.9586	   -15.5258	   -14.7705	    -7.2174	
    -8.1406	   -10.3226	   -11.0779	   -12.1689	    -6.2103	   -17.3721	    -3.9444	   -14.5187	   -13.8474	    -6.4621	
    -6.7978	    -9.0637	    -9.9869	   -10.2386	    -4.3640	   -15.9454	    -2.1820	   -13.5956	   -13.0920	    -6.0425	
    -5.6229	    -8.0566	    -9.2316	    -8.1406	    -2.9373	   -14.5187	    -0.8392	   -12.8403	   -12.4207	    -5.7907	
    -4.7836	    -7.3013	    -8.7280	    -6.0425	    -1.9302	   -13.0081	     0.1678	   -12.0850	   -11.9171	    -5.7907	
    -4.1122	    -6.8817	    -8.4763	    -3.7766	    -1.4267	   -11.4136	     0.6714	   -11.3297	   -11.4975	    -5.9586	
    -3.6087	    -6.6299	    -8.4763	    -1.3428	    -1.1749	    -9.7351	     0.8392	   -10.5743	   -11.0779	    -6.0425	
    -3.3569	    -6.5460	    -8.5602	     1.0910	    -1.2589	    -8.0566	     0.6714	    -9.8190	   -10.5743	    -6.0425	
    -3.1891	    -6.7139	    -8.8959	     3.5248	    -1.5106	    -6.3782	     0.3357	    -8.9798	   -10.0708	    -5.9586	
    -3.1052	    -6.8817	    -9.2316	     5.9586	    -1.8463	    -4.7836	    -0.0839	    -8.1406	    -9.4833	    -5.6229	
    -3.0212	    -7.0496	    -9.5673	     8.2245	    -2.0981	    -3.1891	    -0.5035	    -7.2174	    -8.8120	    -5.2032	
    -2.9373	    -7.1335	    -9.7351	    10.3226	    -2.0981	    -1.6785	    -0.7553	    -6.2103	    -7.9727	    -4.4479	
    -2.6855	    -7.2174	    -9.9030	    12.3367	    -2.0142	    -0.1678	    -0.7553	    -5.1193	    -7.0496	    -3.5248	
    -2.2659	    -7.1335	    -9.8190	    14.1830	    -1.6785	     1.3428	    -0.5035	    -3.8605	    -6.0425	    -2.3499	
    -1.6785	    -6.8817	    -9.5673	    15.9454	    -1.1749	     2.9373	     0.0000	    -2.6016	    -4.7836	    -0.9232	
    -1.0071	    -6.5460	    -9.3155	    17.5400	    -0.5875	     4.3640	     0.6714	    -1.2589	    -3.5248	     0.5875	
    -0.3357	    -6.1264	    -8.8959	    18.7988	     0.1678	     5.7068	     1.5106	     0.0839	    -2.1820	     2.1820	
     0.2518	    -5.7068	    -8.3923	    19.7220	     0.9232	     6.7139	     2.4338	     1.1749	    -1.0071	     3.6926	
     0.7553	    -5.2872	    -8.0566	    20.1416	     1.6785	     7.3013	     3.3569	     1.8463	    -0.1678	     5.0354	
     0.8392	    -5.1193	    -7.7209	    19.9738	     2.2659	     7.3853	     4.1962	     2.1820	     0.4196	     5.9586	
     0.7553	    -5.0354	    -7.5531	    19.1345	     2.6855	     6.8817	     4.6997	     2.0142	     0.5035	     6.4621	
     0.3357	    -5.2872	    -7.5531	    17.7917	     2.8534	     5.9586	     5.0354	     1.3428	     0.1678	     6.5460	
    -0.3357	    -5.6229	    -7.7209	    15.8615	     2.8534	     4.5319	     5.1193	     0.2518	    -0.5035	     6.2103	
    -1.0910	    -6.1264	    -8.0566	    13.5117	     2.5177	     2.7695	     4.8676	    -1.0071	    -1.3428	     5.5389	
    -2.0142	    -6.7978	    -8.4763	    10.9940	     2.0142	     0.8392	     4.3640	    -2.5177	    -2.4338	     4.5319	
    -3.0212	    -7.4692	    -8.9798	     8.2245	     1.2589	    -1.1749	     3.5248	    -4.1122	    -3.6087	     3.2730	
    -4.0283	    -8.1406	    -9.5673	     5.3711	     0.4196	    -3.1891	     2.6016	    -5.7068	    -4.8676	     1.8463	
    -5.0354	    -8.8120	   -10.0708	     2.6016	    -0.5875	    -5.2032	     1.5106	    -7.3013	    -6.1264	     0.3357	
    -6.1264	    -9.4833	   -10.6583	     0.0000	    -1.5945	    -7.0496	     0.3357	    -8.7280	    -7.3853	    -1.0910	
    -7.1335	   -10.1547	   -11.2457	    -2.4338	    -2.5177	    -8.7280	    -0.7553	   -10.1547	    -8.4763	    -2.5177	
    -8.1406	   -10.7422	   -11.7493	    -4.5319	    -3.3569	   -10.1547	    -1.6785	   -11.3297	    -9.5673	    -3.6926	
    -9.1476	   -11.4136	   -12.2528	    -6.2943	    -3.9444	   -11.4136	    -2.3499	   -12.4207	   -10.5743	    -4.6997	
   -10.0708	   -12.0010	   -12.6724	    -7.8049	    -4.3640	   -12.5046	    -2.7695	   -13.4277	   -11.4136	    -5.4550	
   -10.9940	   -12.5046	   -13.0081	    -8.9798	    -4.4479	   -13.5117	    -2.8534	   -14.1830	   -12.0850	    -5.9586	
   -11.7493	   -12.8403	   -13.1760	    -9.9030	    -4.1962	   -14.1830	    -2.6016	   -14.8544	   -12.6724	    -6.1264	
   -12.4207	   -13.0920	   -13.1760	   -10.5743	    -3.7766	   -14.7705	    -2.0142	   -15.2740	   -13.0081	    -6.1264	
   -12.9242	   -13.0920	   -13.0081	   -10.9940	    -3.1052	   -15.1062	    -1.2589	   -15.4419	   -13.1760	    -5.9586	
   -13.0920	   -12.9242	   -12.5885	   -11.1618	    -2.3499	   -15.2740	    -0.3357	   -15.4419	   -13.1760	    -5.6229	
   -13.1760	   -12.5885	   -12.0010	   -11.2457	    -1.5945	   -15.1901	     0.5875	   -15.2740	   -13.0081	    -5.2872	
   -13.0081	   -12.1689	   -11.3297	   -11.1618	    -0.7553	   -15.1062	     1.5106	   -14.9384	   -12.8403	    -4.9515	
   -12.7563	   -11.6653	   -10.6583	   -11.1618	    -0.1678	   -14.9384	     2.2659	   -14.6866	   -12.7563	    -4.8676	
   -12.4207	   -11.1618	    -9.9869	   -11.0779	     0.2518	   -14.6866	     2.7695	   -14.4348	   -12.7563	    -5.0354	
   -12.0850	   -10.8261	    -9.3994	   -11.0779	     0.4196	   -14.5187	     2.9373	   -14.2670	   -12.9242	    -5.4550	
   -11.7493	   -10.5743	    -8.8959	   -11.1618	     0.3357	   -14.4348	     2.7695	   -14.2670	   -13.3438	    -6.1264	
   -11.4136	   -10.4904	    -8.6441	   -11.3297	    -0.0839	   -14.3509	     2.3499	   -14.3509	   -13.8474	    -7.0496	
   -11.1618	   -10.4065	    -8.6441	   -11.4975	    -0.7553	   -14.3509	     1.5106	   -14.5187	   -14.5187	    -8.0566	
   -10.9940	   -10.4065	    -8.7280	   -11.7493	    -1.5945	   -14.2670	     0.5875	   -14.6866	   -15.2740	    -9.1476	
   -10.8261	   -10.4065	    -8.8959	   -11.9171	    -2.6016	   -14.2670	    -0.5035	   -14.9384	   -15.9454	   -10.1547	
   -10.6583	   -10.4065	    -9.0637	   -12.0850	    -3.5248	   -14.1830	    -1.5945	   -15.1901	   -16.5329	   -10.9940	
   -10.4904	   -10.3226	    -9.3155	   -12.2528	    -4.4479	   -14.0991	    -2.6016	   -15.3580	   -17.0364	   -11.6653	
   -10.3226	   -10.1547	    -9.5673	   -12.2528	    -5.2032	   -13.9313	    -3.3569	   -15.4419	   -17.2882	   -12.0010	
   -10.2386	    -9.9869	    -9.7351	   -12.1689	    -5.7907	   -13.7634	    -4.0283	   -15.4419	   -17.4561	   -12.1689	
   -10.2386	    -9.9030	    -9.9869	   -12.1689	    -6.2103	   -13.5956	    -4.4479	   -15.4419	   -17.4561	   -12.0010	
   -10.3226	    -9.7351	   -10.1547	   -12.0850	    -6.3782	   -13.5117	    -4.6158	   -15.4419	   -17.3721	   -11.5814	
   -10.5743	    -9.6512	   -10.2386	   -12.0010	    -6.2943	   -13.5117	    -4.4479	   -15.4419	   -17.2043	   -10.9940	
   -10.9940	    -9.5673	   -10.3226	   -12.0010	    -5.8746	   -13.5117	    -4.0283	   -15.4419	   -16.8686	   -10.3226	
   -11.4136	    -9.5673	   -10.2386	   -11.8332	    -5.2872	   -13.4277	    -3.3569	   -15.3580	   -16.4490	    -9.3994	
   -11.8332	    -9.6512	   -10.0708	   -11.4975	    -4.3640	   -13.3438	    -2.3499	   -15.1901	   -15.9454	    -8.4763	
   -12.3367	    -9.7351	    -9.9030	   -10.9940	    -3.3569	   -13.0920	    -1.3428	   -14.9384	   -15.3580	    -7.4692	
   -12.7563	    -9.9030	    -9.6512	   -10.4065	    -2.4338	   -12.7563	    -0.3357	   -14.5187	   -14.6866	    -6.6299	
   -13.0920	   -10.1547	    -9.3994	    -9.8190	    -1.6785	   -12.3367	     0.4196	   -14.1830	   -14.0991	    -5.8746	
   -13.4277	   -10.4065	    -9.3155	    -9.1476	    -1.1749	   -12.0010	     1.0071	   -13.7634	   -13.5117	    -5.4550	
   -13.6795	   -10.7422	    -9.3155	    -8.6441	    -1.0071	   -11.6653	     1.1749	   -13.4277	   -13.0920	    -5.3711	
   -14.0152	   -11.1618	    -9.4833	    -8.3084	    -1.2589	   -11.4975	     1.0071	   -13.2599	   -12.9242	    -5.5389	
   -14.2670	   -11.5814	    -9.8190	    -8.1406	    -1.9302	   -11.4136	     0.4196	   -13.0920	   -12.8403	    -6.0425	
   -14.6866	   -12.0850	   -10.3226	    -8.1406	    -2.8534	   -11.4136	    -0.5035	   -13.0920	   -12.9242	    -6.7978	
   -15.1901	   -12.6724	   -10.9940	    -8.3084	    -4.1122	   -11.5814	    -1.6785	   -13.1760	   -13.1760	    -7.7209	
   -15.7776	   -13.3438	   -11.9171	    -8.6441	    -5.6229	   -11.7493	    -3.1052	   -13.3438	   -13.5117	    -8.7280	
   -16.4490	   -14.0991	   -12.8403	    -9.0637	    -7.1335	   -12.0850	    -4.6158	   -13.5117	   -13.8474	    -9.7351	
   -17.2882	   -14.8544	   -13.7634	    -9.6512	    -8.5602	   -12.4207	    -6.0425	   -13.5956	   -14.2670	   -10.6583	
   -17.9596	   -15.5258	   -14.6027	   -10.2386	    -9.8190	   -12.6724	    -7.1335	   -13.5956	   -14.5187	   -11.3297	
   -18.6310	   -16.1133	   -15.1901	   -10.7422	   -10.6583	   -13.0081	    -7.9727	   -13.5117	   -14.6027	   -11.8332	
   -19.0506	   -16.3651	   -15.5258	   -11.2457	   -11.0779	   -13.0920	    -8.3084	   -13.1760	   -14.5187	   -12.0010	
   -19.3024	   -16.5329	   -15.6097	   -11.5814	   -11.0779	   -13.1760	    -8.2245	   -12.6724	   -14.1830	   -11.9171	
   -19.3024	   -16.3651	   -15.3580	   -11.6653	   -10.6583	   -13.0081	    -7.8049	   -12.0850	   -13.6795	   -11.4975	
   -19.1345	   -16.0294	   -14.9384	   -11.4975	    -9.9869	   -12.7563	    -7.0496	   -11.3297	   -13.0920	   -10.9100	
   -18.7149	   -15.6097	   -14.2670	   -11.0779	    -9.1476	   -12.2528	    -6.1264	   -10.4904	   -12.3367	   -10.1547	
   -18.2953	   -15.1062	   -13.5117	   -10.4904	    -8.2245	   -11.7493	    -5.1193	    -9.7351	   -11.6653	    -9.3994	
   -17.8757	   -14.6027	   -12.7563	    -9.8190	    -7.3013	   -11.2457	    -4.1962	    -9.1476	   -11.0779	    -8.7280	
   -17.4561	   -14.1830	   -12.0010	    -9.2316	    -6.4621	   -10.7422	    -3.4409	    -8.8120	   -10.7422	    -8.2245	
   -17.2043	   -13.9313	   -11.4136	    -8.7280	    -5.8746	   -10.4065	    -2.8534	    -8.7280	   -10.6583	    -8.0566	
   -17.0364	   -13.9313	   -10.9100	    -8.3084	    -5.5389	   -10.2386	    -2.6016	    -8.9798	   -10.9100	    -8.1406	
   -16.9525	   -14.0152	   -10.6583	    -8.1406	    -5.5389	   -10.3226	    -2.6855	    -9.5673	   -11.4975	    -8.5602	
   -16.9525	   -14.3509	   -10.6583	    -8.1406	    -5.7907	   -10.6583	    -3.0212	   -10.4065	   -12.2528	    -9.3155	
   -17.0364	   -14.7705	   -10.9100	    -8.3084	    -6.3782	   -11.2457	    -3.6926	   -11.4975	   -13.3438	   -10.2386	
   -17.2043	   -15.3580	   -11.3297	    -8.5602	    -7.1335	   -12.0010	    -4.6158	   -12.6724	   -14.5187	   -11.4136	
   -17.3721	   -16.0294	   -11.9171	    -8.8120	    -8.0566	   -12.8403	    -5.6229	   -13.8474	   -15.6937	   -12.5885	
   -17.4561	   -16.6168	   -12.5046	    -9.0637	    -8.9798	   -13.5956	    -6.7139	   -14.9384	   -16.8686	   -13.7634	
   -17.3721	   -17.1204	   -13.0920	    -9.0637	    -9.8190	   -14.1830	    -7.6370	   -15.8615	   -17.8757	   -14.6866	
   -17.2882	   -17.3721	   -13.4277	    -9.0637	   -10.4904	   -14.6027	    -8.3084	   -16.5329	   -18.7149	   -15.3580	
   -16.9525	   -17.5400	   -13.5956	    -8.9798	   -10.9940	   -14.8544	    -8.8959	   -17.0364	   -19.3024	   -15.7776	
   -16.6168	   -17.4561	   -13.6795	    -8.8959	   -11.2457	   -14.9384	    -9.2316	   -17.2882	   -19.7220	   -15.8615	
   -16.2811	   -17.2043	   -13.5956	    -8.9798	   -11.3297	   -14.9384	    -9.3155	   -17.3721	   -19.9738	   -15.6937	
   -15.8615	   -16.8686	   -13.3438	    -9.1476	   -11.2457	   -14.9384	    -9.1476	   -17.2882	   -20.0577	   -15.3580	
   -15.6097	   -16.4490	   -13.0081	    -9.5673	   -10.8261	   -14.8544	    -8.7280	   -17.1204	   -19.8898	   -14.7705	
   -15.3580	   -16.0294	   -12.5046	   -10.0708	   -10.2386	   -14.7705	    -8.1406	   -16.7007	   -19.4702	   -13.9313	
   -15.1062	   -15.4419	   -11.9171	   -10.4904	    -9.4833	   -14.6866	    -7.3013	   -16.0294	   -18.7988	   -12.9242	
   -14.8544	   -14.8544	   -11.1618	   -10.9100	    -8.4763	   -14.4348	    -6.2943	   -15.2740	   -17.9596	   -11.7493	
   -14.6027	   -14.2670	   -10.4065	   -11.2457	    -7.4692	   -14.0991	    -5.2872	   -14.3509	   -16.8686	   -10.5743	
   -14.2670	   -13.5956	    -9.6512	   -11.4975	    -6.3782	   -13.7634	    -4.2801	   -13.3438	   -15.7776	    -9.3994	
   -13.9313	   -13.0920	    -8.9798	   -11.7493	    -5.4550	   -13.4277	    -3.3569	   -12.3367	   -14.7705	    -8.3923	
   -13.5956	   -12.6724	    -8.3923	   -11.9171	    -4.6997	   -13.0920	    -2.6855	   -11.4136	   -13.8474	    -7.6370	
   -13.1760	   -12.3367	    -7.8888	   -12.1689	    -4.1962	   -12.8403	    -2.2659	   -10.5743	   -13.0920	    -7.1335	
   -12.7563	   -12.0850	    -7.6370	   -12.2528	    -3.9444	   -12.5885	    -2.0981	    -9.9869	   -12.5046	    -6.8817	
   -12.2528	   -11.8332	    -7.3853	   -12.2528	    -3.9444	   -12.3367	    -2.1820	    -9.4833	   -12.0850	    -6.9656	
   -11.7493	   -11.7493	    -7.3013	   -12.0850	    -4.1122	   -12.0850	    -2.5177	    -8.9798	   -11.8332	    -7.1335	
   -11.2457	   -11.5814	    -7.3013	   -11.7493	    -4.3640	   -11.8332	    -2.8534	    -8.6441	   -11.5814	    -7.5531	
   -10.8261	   -11.4975	    -7.3853	   -11.3297	    -4.6997	   -11.4975	    -3.2730	    -8.3923	   -11.4136	    -7.8888	
   -10.4904	   -11.4975	    -7.4692	   -10.9940	    -5.0354	   -11.0779	    -3.6087	    -8.1406	   -11.3297	    -8.3084	
   -10.3226	   -11.4975	    -7.5531	   -10.6583	    -5.2872	   -10.7422	    -3.9444	    -8.0566	   -11.3297	    -8.6441	
   -10.2386	   -11.4975	    -7.6370	   -10.4904	    -5.4550	   -10.4904	    -4.0283	    -8.0566	   -11.3297	    -8.9798	
   -10.2386	   -11.4975	    -7.7209	   -10.5743	    -5.3711	   -10.4065	    -3.8605	    -8.1406	   -11.4136	    -9.1476	
   -10.4065	   -11.5814	    -7.7209	   -10.8261	    -5.0354	   -10.4904	    -3.6087	    -8.3923	   -11.4975	    -9.1476	
   -10.6583	   -11.5814	    -7.8049	   -11.3297	    -4.6158	   -10.8261	    -3.1052	    -8.8120	   -11.7493	    -9.0637	
   -10.9100	   -11.6653	    -7.7209	   -12.0010	    -4.1122	   -11.2457	    -2.4338	    -9.3994	   -12.0010	    -8.8959	
   -11.1618	   -11.6653	    -7.7209	   -12.9242	    -3.6087	   -11.8332	    -1.8463	    -9.9869	   -12.2528	    -8.7280	
   -11.3297	   -11.7493	    -7.7209	   -13.9313	    -3.1052	   -12.5885	    -1.1749	   -10.6583	   -12.5885	    -8.4763	
   -11.5814	   -11.7493	    -7.8049	   -15.1062	    -2.7695	   -13.4277	    -0.7553	   -11.4136	   -13.0081	    -8.2245	
   -11.8332	   -11.8332	    -7.8888	   -16.2811	    -2.5177	   -14.3509	    -0.4196	   -12.2528	   -13.5117	    -8.1406	
   -12.1689	   -12.0010	    -7.9727	   -17.6239	    -2.5177	   -15.3580	    -0.3357	   -13.1760	   -14.1830	    -8.3084	
   -12.5885	   -12.2528	    -8.2245	   -19.0506	    -2.6855	   -16.5329	    -0.5035	   -14.1830	   -15.0223	    -8.6441	
   -13.0920	   -12.5885	    -8.4763	   -20.5612	    -3.0212	   -17.7078	    -0.8392	   -15.3580	   -16.0294	    -9.3155	
   -13.6795	   -13.0081	    -8.7280	   -21.9879	    -3.5248	   -18.8828	    -1.4267	   -16.6168	   -17.1204	   -10.1547	
   -14.1830	   -13.3438	    -9.0637	   -23.2468	    -4.2801	   -20.0577	    -2.0981	   -17.8757	   -18.2114	   -11.1618	
   -14.6866	   -13.6795	    -9.3155	   -24.4217	    -5.0354	   -21.0648	    -2.9373	   -19.0506	   -19.3863	   -12.2528	
   -15.1062	   -13.9313	    -9.4833	   -25.2609	    -5.8746	   -21.9040	    -3.6926	   -20.0577	   -20.3934	   -13.2599	
   -15.5258	   -14.1830	    -9.6512	   -25.9323	    -6.6299	   -22.5754	    -4.4479	   -20.9808	   -21.2326	   -14.1830	
   -15.9454	   -14.4348	    -9.9030	   -26.4359	    -7.3853	   -23.0789	    -5.0354	   -21.7361	   -21.9040	   -14.9384	
   -16.3651	   -14.6027	   -10.0708	   -26.7715	    -8.0566	   -23.4985	    -5.7068	   -22.3236	   -22.4915	   -15.4419	
   -16.8686	   -14.9384	   -10.3226	   -27.1912	    -8.6441	   -23.8342	    -6.2103	   -22.8271	   -22.9111	   -15.7776	
   -17.4561	   -15.2740	   -10.6583	   -27.5269	    -9.0637	   -24.1699	    -6.6299	   -23.2468	   -23.1628	   -15.9454	
   -18.2114	   -15.7776	   -10.9940	   -27.9465	    -9.3994	   -24.5056	    -6.8817	   -23.6664	   -23.3307	   -15.9454	
   -19.0506	   -16.2811	   -11.4975	   -28.4500	    -9.5673	   -24.8413	    -7.1335	   -24.0021	   -23.3307	   -15.7776	
   -19.8898	   -16.7847	   -12.0010	   -28.8696	    -9.6512	   -25.2609	    -7.2174	   -24.3378	   -23.3307	   -15.5258	
   -20.8130	   -17.4561	   -12.5885	   -29.3732	    -9.6512	   -25.6805	    -7.2174	   -24.6735	   -23.3307	   -15.2740	
   -21.7361	   -18.1274	   -13.1760	   -29.7089	    -9.5673	   -26.1002	    -7.2174	   -24.9252	   -23.1628	   -14.8544	
   -22.7432	   -18.9667	   -13.8474	   -29.9606	    -9.5673	   -26.4359	    -7.1335	   -25.0931	   -22.9950	   -14.4348	
   -23.7503	   -19.7220	   -14.5187	   -30.1285	    -9.5673	   -26.6037	    -7.1335	   -25.1770	   -22.7432	   -13.9313	
   -24.7574	   -20.6451	   -15.2740	   -30.0446	    -9.6512	   -26.6037	    -7.3013	   -25.0931	   -22.3236	   -13.4277	
   -25.6805	   -21.4844	   -15.9454	   -29.8767	    -9.9030	   -26.5198	    -7.5531	   -24.8413	   -21.9040	   -13.0081	
   -26.6037	   -22.4075	   -16.7007	   -29.5410	   -10.4065	   -26.1841	    -7.9727	   -24.5056	   -21.3165	   -12.5885	
   -27.5269	   -23.4146	   -17.5400	   -29.1214	   -11.0779	   -25.8484	    -8.6441	   -24.0860	   -20.8130	   -12.3367	
   -28.3661	   -24.4217	   -18.4631	   -28.6179	   -12.0010	   -25.4288	    -9.4833	   -23.4985	   -20.3094	   -12.2528	
   -29.1214	   -25.4288	   -19.4702	   -28.1143	   -13.1760	   -24.9252	   -10.4904	   -22.9950	   -19.8898	   -12.3367	
   -29.8767	   -26.4359	   -20.5612	   -27.6108	   -14.4348	   -24.4217	   -11.7493	   -22.4075	   -19.4702	   -12.6724	
   -30.4642	   -27.4429	   -21.7361	   -27.0233	   -15.7776	   -23.8342	   -13.0920	   -21.7361	   -19.2184	   -13.0920	
   -30.8838	   -28.3661	   -22.8271	   -26.2680	   -17.1204	   -23.1628	   -14.4348	   -21.0648	   -18.8828	   -13.5956	
   -31.1356	   -29.1214	   -23.8342	   -25.2609	   -18.2953	   -22.2397	   -15.6937	   -20.3094	   -18.5471	   -14.0991	
   -31.3034	   -29.7089	   -24.8413	   -24.1699	   -19.3863	   -21.3165	   -16.8686	   -19.4702	   -18.2953	   -14.6027	
   -31.3034	   -30.1285	   -25.5966	   -22.9111	   -20.2255	   -20.2255	   -17.8757	   -18.6310	   -18.0435	   -15.0223	
   -31.1356	   -30.3802	   -26.1841	   -21.6522	   -20.8130	   -19.1345	   -18.5471	   -17.7917	   -17.7917	   -15.3580	
   -30.8838	   -30.4642	   -26.5198	   -20.3094	   -21.1487	   -18.0435	   -19.0506	   -16.9525	   -17.4561	   -15.6097	
   -30.5481	   -30.4642	   -26.6876	   -19.1345	   -21.3165	   -17.0364	   -19.2184	   -16.1972	   -17.2043	   -15.6937	
   -30.2963	   -30.2963	   -26.6876	   -18.1274	   -21.1487	   -16.1972	   -19.1345	   -15.4419	   -16.7847	   -15.5258	
   -30.0446	   -30.1285	   -26.6037	   -17.4561	   -20.8969	   -15.5258	   -18.9667	   -14.8544	   -16.4490	   -15.2740	
   -29.7928	   -29.9606	   -26.4359	   -17.1204	   -20.6451	   -15.0223	   -18.7149	   -14.2670	   -16.0294	   -14.8544	
   -29.7089	   -29.7928	   -26.1841	   -17.1204	   -20.3934	   -14.7705	   -18.3792	   -13.8474	   -15.6937	   -14.2670	
   -29.6249	   -29.7089	   -26.1002	   -17.3721	   -20.2255	   -14.7705	   -18.2114	   -13.6795	   -15.4419	   -13.7634	
   -29.5410	   -29.6249	   -26.0162	   -17.8757	   -20.1416	   -14.9384	   -18.0435	   -13.5117	   -15.2740	   -13.3438	
   -29.5410	   -29.6249	   -25.9323	   -18.4631	   -20.1416	   -15.1901	   -17.9596	   -13.5956	   -15.1901	   -13.0081	
   -29.6249	   -29.6249	   -25.8484	   -19.0506	   -20.2255	   -15.5258	   -17.8757	   -13.6795	   -15.1901	   -12.8403	
   -29.6249	   -29.6249	   -25.7645	   -19.8059	   -20.3934	   -16.0294	   -17.9596	   -13.8474	   -15.2740	   -12.8403	
   -29.7089	   -29.6249	   -25.7645	   -20.4773	   -20.5612	   -16.4490	   -18.1274	   -14.0152	   -15.4419	   -12.9242	
   -29.7089	   -29.5410	   -25.6805	   -21.2326	   -20.8130	   -17.0364	   -18.3792	   -14.2670	   -15.6097	   -13.1760	
   -29.7089	   -29.3732	   -25.5127	   -21.9040	   -20.9808	   -17.5400	   -18.5471	   -14.4348	   -15.7776	   -13.5117	
   -29.6249	   -28.9536	   -25.2609	   -22.5754	   -21.1487	   -17.9596	   -18.7988	   -14.6027	   -15.9454	   -13.8474	
   -29.2892	   -28.4500	   -24.8413	   -23.0789	   -21.1487	   -18.2953	   -18.8828	   -14.6866	   -16.0294	   -14.0991	
   -28.8696	   -27.6947	   -24.1699	   -23.4146	   -21.0648	   -18.4631	   -18.8828	   -14.6866	   -16.0294	   -14.3509	
   -28.3661	   -26.8555	   -23.4146	   -23.5825	   -20.8969	   -18.5471	   -18.8828	   -14.5187	   -15.9454	   -14.4348	
   -27.6947	   -25.8484	   -22.5754	   -23.6664	   -20.7291	   -18.4631	   -18.7988	   -14.3509	   -15.6937	   -14.3509	
   -27.0233	   -24.9252	   -21.7361	   -23.4985	   -20.5612	   -18.3792	   -18.7149	   -14.0991	   -15.3580	   -14.0991	
   -26.3519	   -23.9182	   -20.8969	   -23.2468	   -20.3094	   -18.0435	   -18.6310	   -13.7634	   -14.8544	   -13.6795	
   -25.5966	   -22.9950	   -20.1416	   -22.8271	   -20.1416	   -17.7078	   -18.4631	   -13.4277	   -14.2670	   -12.9242	
   -24.8413	   -22.0718	   -19.4702	   -22.2397	   -19.9738	   -17.2043	   -18.2114	   -12.9242	   -13.5117	   -12.0010	
   -24.0860	   -21.2326	   -18.7988	   -21.4844	   -19.6381	   -16.6168	   -17.8757	   -12.3367	   -12.5885	   -10.8261	
   -23.3307	   -20.3934	   -18.1274	   -20.5612	   -19.0506	   -15.9454	   -17.2043	   -11.6653	   -11.4975	    -9.4833	
   -22.5754	   -19.6381	   -17.3721	   -19.4702	   -18.1274	   -15.1901	   -16.1972	   -10.9100	   -10.3226	    -8.0566	
   -21.8201	   -18.7988	   -16.6168	   -18.3792	   -17.0364	   -14.4348	   -14.9384	   -10.0708	    -9.0637	    -6.5460	
   -21.0648	   -18.1274	   -15.7776	   -17.3721	   -15.6097	   -13.6795	   -13.5117	    -9.3155	    -7.8888	    -5.0354	
   -20.3934	   -17.4561	   -14.9384	   -16.4490	   -14.1830	   -13.0920	   -12.0010	    -8.6441	    -6.8817	    -3.8605	
   -19.7220	   -16.9525	   -14.0991	   -15.7776	   -12.7563	   -12.5046	   -10.6583	    -8.1406	    -5.9586	    -2.8534	
   -18.9667	   -16.4490	   -13.4277	   -15.1901	   -11.4975	   -12.0850	    -9.3994	    -7.7209	    -5.2872	    -2.0981	
   -18.2114	   -15.9454	   -12.8403	   -14.6027	   -10.4065	   -11.6653	    -8.3923	    -7.3013	    -4.7836	    -1.5945	
   -17.3721	   -15.4419	   -12.2528	   -14.0152	    -9.5673	   -11.2457	    -7.5531	    -7.0496	    -4.4479	    -1.3428	
   -16.3651	   -14.8544	   -11.7493	   -13.3438	    -8.9798	   -10.7422	    -7.0496	    -6.6299	    -4.1962	    -1.2589	
   -15.2740	   -14.2670	   -11.2457	   -12.4207	    -8.5602	   -10.1547	    -6.6299	    -6.2943	    -4.0283	    -1.3428	
   -14.1830	   -13.5956	   -10.7422	   -11.4975	    -8.3084	    -9.4833	    -6.4621	    -5.9586	    -3.9444	    -1.6785	
   -13.1760	   -12.9242	   -10.3226	   -10.5743	    -8.2245	    -8.8959	    -6.4621	    -5.7907	    -4.0283	    -2.0981	
   -12.3367	   -12.3367	    -9.9030	    -9.7351	    -8.3084	    -8.3923	    -6.6299	    -5.6229	    -4.1962	    -2.6016	
   -11.5814	   -11.7493	    -9.6512	    -9.0637	    -8.5602	    -8.1406	    -6.9656	    -5.6229	    -4.6158	    -3.2730	
   -10.9940	   -11.3297	    -9.3994	    -8.6441	    -8.8959	    -8.0566	    -7.3013	    -5.7068	    -5.0354	    -3.8605	
   -10.5743	   -10.9940	    -9.3155	    -8.4763	    -9.3155	    -8.2245	    -7.7209	    -5.9586	    -5.4550	    -4.3640	
   -10.3226	   -10.7422	    -9.2316	    -8.6441	    -9.6512	    -8.5602	    -8.0566	    -6.2103	    -5.9586	    -4.6997	
   -10.2386	   -10.5743	    -9.2316	    -8.9798	    -9.9030	    -8.9798	    -8.3084	    -6.4621	    -6.2943	    -4.8676	
   -10.1547	   -10.4904	    -9.1476	    -9.3994	    -9.9869	    -9.4833	    -8.2245	    -6.6299	    -6.5460	    -4.8676	
   -10.2386	   -10.4065	    -9.0637	    -9.9030	    -9.7351	    -9.9030	    -7.9727	    -6.7139	    -6.5460	    -4.6997	
   -10.2386	   -10.3226	    -8.8959	   -10.3226	    -9.1476	   -10.2386	    -7.3853	    -6.6299	    -6.3782	    -4.2801	
   -10.3226	   -10.3226	    -8.6441	   -10.6583	    -8.3084	   -10.4904	    -6.6299	    -6.4621	    -6.0425	    -3.7766	
   -10.4065	   -10.2386	    -8.3084	   -10.9100	    -7.3853	   -10.4904	    -5.6229	    -6.1264	    -5.6229	    -3.1891	
   -10.4065	   -10.1547	    -8.0566	   -10.9100	    -6.3782	   -10.3226	    -4.6997	    -5.7068	    -5.1193	    -2.6855	
   -10.4904	   -10.0708	    -7.7209	   -10.7422	    -5.4550	   -10.0708	    -3.8605	    -5.2872	    -4.6997	    -2.1820	
   -10.4904	    -9.9869	    -7.4692	   -10.4904	    -4.7836	    -9.7351	    -3.2730	    -5.0354	    -4.4479	    -1.9302	
   -10.5743	    -9.9869	    -7.3013	   -10.2386	    -4.4479	    -9.3994	    -2.9373	    -4.9515	    -4.3640	    -1.9302	
   -10.8261	   -10.1547	    -7.3853	   -10.0708	    -4.5319	    -9.1476	    -3.0212	    -5.1193	    -4.6158	    -2.2659	
   -11.1618	   -10.4065	    -7.5531	    -9.9869	    -4.9515	    -9.1476	    -3.4409	    -5.5389	    -5.1193	    -2.9373	
   -11.6653	   -10.8261	    -7.9727	    -9.9869	    -5.7068	    -9.3155	    -4.1122	    -6.2103	    -5.9586	    -3.9444	
   -12.1689	   -11.2457	    -8.4763	   -10.0708	    -6.6299	    -9.5673	    -4.9515	    -7.0496	    -6.8817	    -5.1193	
   -12.7563	   -11.7493	    -9.0637	   -10.1547	    -7.7209	    -9.8190	    -5.8746	    -7.8049	    -7.8888	    -6.2943	
   -13.3438	   -12.2528	    -9.5673	   -10.0708	    -8.7280	   -10.1547	    -6.7978	    -8.4763	    -8.8120	    -7.3853	
   -13.6795	   -12.6724	    -9.9869	    -9.8190	    -9.6512	   -10.3226	    -7.6370	    -8.9798	    -9.4833	    -8.2245	
   -14.0152	   -12.9242	   -10.3226	    -9.3994	   -10.4065	   -10.3226	    -8.3084	    -9.1476	    -9.9869	    -8.6441	
   -14.0991	   -13.0081	   -10.4904	    -8.8120	   -10.9940	   -10.2386	    -8.8959	    -9.1476	   -10.1547	    -8.7280	
   -14.0991	   -13.0081	   -10.5743	    -8.0566	   -11.4136	   -10.0708	    -9.3155	    -8.8959	   -10.0708	    -8.3923	
   -14.0152	   -12.9242	   -10.5743	    -7.3853	   -11.6653	    -9.8190	    -9.5673	    -8.3923	    -9.7351	    -7.7209	
   -13.8474	   -12.7563	   -10.4065	    -6.8817	   -11.6653	    -9.6512	    -9.5673	    -7.8888	    -9.2316	    -6.7978	
   -13.7634	   -12.5885	   -10.2386	    -6.6299	   -11.4136	    -9.5673	    -9.3994	    -7.3853	    -8.6441	    -5.7907	
   -13.6795	   -12.5046	   -10.0708	    -6.6299	   -10.9940	    -9.5673	    -8.9798	    -6.9656	    -8.0566	    -4.7836	
   -13.6795	   -12.4207	    -9.9869	    -6.9656	   -10.4904	    -9.8190	    -8.4763	    -6.7978	    -7.6370	    -3.9444	
   -13.7634	   -12.5046	    -9.9030	    -7.6370	    -9.9030	   -10.1547	    -7.9727	    -6.7978	    -7.3853	    -3.2730	
   -13.9313	   -12.5885	    -9.9030	    -8.4763	    -9.3994	   -10.5743	    -7.4692	    -6.9656	    -7.3853	    -2.8534	
   -14.0152	   -12.8403	    -9.9869	    -9.4833	    -9.0637	   -11.1618	    -7.0496	    -7.3853	    -7.6370	    -2.7695	
   -14.1830	   -13.0081	   -10.2386	   -10.4065	    -8.8120	   -11.7493	    -6.7139	    -8.0566	    -8.0566	    -3.1052	
   -14.1830	   -13.2599	   -10.4904	   -11.1618	    -8.7280	   -12.2528	    -6.6299	    -8.7280	    -8.7280	    -3.6087	
   -14.0991	   -13.4277	   -10.7422	   -11.8332	    -8.8959	   -12.7563	    -6.7139	    -9.4833	    -9.5673	    -4.4479	
   -14.0152	   -13.5956	   -10.9940	   -12.1689	    -9.1476	   -13.1760	    -6.9656	   -10.3226	   -10.4065	    -5.3711	
   -13.6795	   -13.5956	   -11.1618	   -12.3367	    -9.4833	   -13.5956	    -7.2174	   -11.0779	   -11.3297	    -6.3782	
   -13.3438	   -13.5956	   -11.3297	   -12.3367	    -9.9030	   -13.9313	    -7.5531	   -11.8332	   -12.2528	    -7.3853	
   -12.8403	   -13.5117	   -11.3297	   -12.1689	   -10.3226	   -14.0991	    -7.8888	   -12.4207	   -13.0081	    -8.3923	
   -12.2528	   -13.2599	   -11.1618	   -11.8332	   -10.6583	   -14.1830	    -8.1406	   -12.8403	   -13.5956	    -9.2316	
   -11.4975	   -12.8403	   -10.8261	   -11.3297	   -10.7422	   -14.0991	    -8.1406	   -13.0920	   -14.0991	    -9.9869	
   -10.6583	   -12.2528	   -10.3226	   -10.7422	   -10.5743	   -13.7634	    -7.9727	   -13.0920	   -14.2670	   -10.4065	
    -9.5673	   -11.3297	    -9.4833	   -10.0708	   -10.0708	   -13.2599	    -7.5531	   -12.7563	   -14.1830	   -10.4904	
    -8.3923	   -10.2386	    -8.3923	    -9.2316	    -9.3155	   -12.5885	    -6.7978	   -12.2528	   -13.7634	   -10.3226	
    -7.2174	    -8.8959	    -7.1335	    -8.3084	    -8.2245	   -11.7493	    -5.7907	   -11.4136	   -13.1760	    -9.8190	
    -5.9586	    -7.4692	    -5.7068	    -7.3013	    -6.8817	   -10.7422	    -4.6158	   -10.4065	   -12.3367	    -8.9798	
    -4.6997	    -6.0425	    -4.2801	    -6.2103	    -5.4550	    -9.5673	    -3.2730	    -9.2316	   -11.4136	    -7.9727	
    -3.5248	    -4.6158	    -2.8534	    -5.0354	    -4.0283	    -8.3084	    -1.9302	    -7.8049	   -10.2386	    -6.7139	
    -2.3499	    -3.1891	    -1.5106	    -3.8605	    -2.6016	    -6.9656	    -0.5875	    -6.2943	    -8.8959	    -5.3711	
    -1.1749	    -1.8463	    -0.3357	    -2.4338	    -1.2589	    -5.4550	     0.5875	    -4.6158	    -7.4692	    -3.8605	
    -0.0839	    -0.5875	     0.7553	    -0.9232	    -0.0839	    -3.7766	     1.5945	    -2.9373	    -5.9586	    -2.3499	
     1.0910	     0.5875	     1.6785	     0.7553	     0.8392	    -2.0142	     2.3499	    -1.1749	    -4.2801	    -0.8392	
     2.2659	     1.6785	     2.5177	     2.6016	     1.5945	    -0.1678	     2.9373	     0.6714	    -2.6016	     0.6714	
     3.3569	     2.6855	     3.2730	     4.3640	     2.0981	     1.6785	     3.2730	     2.3499	    -0.9232	     2.0142	
     4.3640	     3.5248	     3.7766	     6.1264	     2.3499	     3.4409	     3.3569	     3.9444	     0.6714	     3.2730	
     5.1193	     4.0283	     4.1962	     7.4692	     2.3499	     4.7836	     3.1891	     5.2032	     1.9302	     4.1962	
     5.5389	     4.2801	     4.2801	     8.4763	     2.0981	     5.7907	     2.8534	     6.1264	     2.8534	     4.7836	
     5.6229	     4.1122	     4.1962	     8.8120	     1.6785	     6.2943	     2.3499	     6.6299	     3.3569	     5.0354	
     5.1193	     3.6087	     3.8605	     8.4763	     1.0910	     6.2103	     1.7624	     6.6299	     3.4409	     4.8676	
     4.1122	     2.6855	     3.1891	     7.5531	     0.5035	     5.5389	     1.0910	     6.1264	     3.0212	     4.2801	
     2.6855	     1.4267	     2.3499	     6.1264	    -0.1678	     4.4479	     0.5035	     5.1193	     2.1820	     3.4409	
     0.8392	    -0.0839	     1.3428	     4.1122	    -0.6714	     2.9373	     0.0000	     3.8605	     1.0910	     2.3499	
    -1.1749	    -1.7624	     0.2518	     1.8463	    -1.0910	     1.1749	    -0.2518	     2.3499	    -0.0839	     1.2589	
    -3.3569	    -3.4409	    -0.8392	    -0.5035	    -1.1749	    -0.7553	    -0.2518	     0.8392	    -1.3428	     0.3357	
    -5.5389	    -4.9515	    -1.7624	    -2.8534	    -1.0071	    -2.6016	     0.0839	    -0.5875	    -2.3499	    -0.4196	
    -7.5531	    -6.2103	    -2.4338	    -4.8676	    -0.5035	    -4.1962	     0.7553	    -1.7624	    -3.1052	    -0.7553	
    -9.3994	    -7.3013	    -3.0212	    -6.5460	     0.2518	    -5.4550	     1.6785	    -2.6855	    -3.5248	    -0.7553	
   -10.9100	    -8.0566	    -3.2730	    -7.6370	     1.1749	    -6.2943	     2.8534	    -3.2730	    -3.6926	    -0.4196	
   -12.3367	    -8.7280	    -3.5248	    -8.3923	     2.1820	    -6.7978	     3.9444	    -3.6087	    -3.5248	     0.0839	
   -13.6795	    -9.3155	    -3.7766	    -8.8959	     3.0212	    -7.1335	     5.0354	    -3.8605	    -3.2730	     0.6714	
   -14.9384	    -9.9030	    -4.1122	    -9.2316	     3.6087	    -7.3013	     5.7068	    -4.1122	    -3.0212	     1.1749	
   -16.2811	   -10.7422	    -4.6997	    -9.5673	     3.7766	    -7.4692	     6.0425	    -4.5319	    -3.0212	     1.4267	
   -17.5400	   -11.6653	    -5.5389	    -9.9869	     3.6087	    -7.7209	     5.9586	    -5.0354	    -3.1052	     1.4267	
   -18.7149	   -12.6724	    -6.4621	   -10.4065	     3.0212	    -7.9727	     5.4550	    -5.7068	    -3.4409	     1.0910	
   -19.7220	   -13.6795	    -7.4692	   -10.9100	     2.1820	    -8.1406	     4.6158	    -6.3782	    -3.7766	     0.5875	
   -20.3094	   -14.4348	    -8.4763	   -11.1618	     1.1749	    -8.2245	     3.6087	    -6.8817	    -4.1962	     0.0000	
   -20.5612	   -14.9384	    -9.2316	   -11.2457	     0.1678	    -8.1406	     2.5177	    -7.3013	    -4.5319	    -0.5875	
   -20.3094	   -15.1062	    -9.6512	   -11.0779	    -0.6714	    -7.8888	     1.5945	    -7.4692	    -4.8676	    -1.1749	
   -19.8059	   -15.0223	    -9.9030	   -10.6583	    -1.4267	    -7.3853	     0.7553	    -7.3853	    -5.0354	    -1.7624	
   -19.0506	   -14.5187	    -9.8190	    -9.9030	    -1.8463	    -6.8817	     0.2518	    -7.2174	    -5.2032	    -2.1820	
   -18.1274	   -13.9313	    -9.4833	    -9.0637	    -2.0981	    -6.2103	    -0.0839	    -6.8817	    -5.2872	    -2.4338	
   -17.2043	   -13.2599	    -9.0637	    -8.1406	    -2.1820	    -5.6229	    -0.2518	    -6.5460	    -5.2872	    -2.6016	
   -16.2811	   -12.5046	    -8.5602	    -7.3013	    -2.0981	    -5.1193	    -0.2518	    -6.1264	    -5.2032	    -2.5177	
   -15.5258	   -11.8332	    -7.9727	    -6.3782	    -1.8463	    -4.6158	     0.0000	    -5.6229	    -5.1193	    -2.3499	
   -14.7705	   -11.1618	    -7.3853	    -5.6229	    -1.5106	    -4.1962	     0.3357	    -5.1193	    -4.8676	    -1.9302	
   -14.1830	   -10.4904	    -6.7978	    -4.9515	    -1.0910	    -3.9444	     0.8392	    -4.6158	    -4.6158	    -1.4267	
   -13.5956	    -9.9869	    -6.2943	    -4.4479	    -0.5875	    -3.6926	     1.3428	    -4.1122	    -4.2801	    -0.7553	
   -13.0081	    -9.4833	    -5.7907	    -4.1122	    -0.0839	    -3.6087	     1.9302	    -3.6926	    -3.9444	    -0.0839	
   -12.5046	    -9.1476	    -5.4550	    -4.0283	     0.4196	    -3.6087	     2.6016	    -3.2730	    -3.6926	     0.5875	
   -12.0010	    -8.8120	    -5.2032	    -4.1122	     0.8392	    -3.7766	     3.1052	    -2.9373	    -3.4409	     1.0910	
   -11.5814	    -8.5602	    -4.9515	    -4.4479	     1.1749	    -3.9444	     3.6087	    -2.7695	    -3.3569	     1.5106	
   -11.1618	    -8.2245	    -4.7836	    -4.8676	     1.5106	    -4.1962	     4.0283	    -2.6016	    -3.2730	     1.8463	
[Epoch Header]
[Trial Type]	13
[Accept]	1
[Correct]	0
[RT]	 0.000
[Resp]	0
[Epoch Data]
     6.2103	    16.6168	    -0.7553	     2.8534	     1.1749	    10.0708	     6.9656	     3.1891	    -5.7907	   -18.4631	
     6.6299	    16.7007	    -0.6714	     2.9373	     0.8392	    10.0708	     6.6299	     3.2730	    -5.7907	   -18.7988	
     7.2174	    16.9525	    -0.5875	     3.1891	     0.6714	    10.0708	     6.4621	     3.4409	    -5.6229	   -18.8828	
     7.8888	    17.2882	    -0.2518	     3.4409	     0.6714	    10.1547	     6.4621	     3.6087	    -5.3711	   -18.6310	
     8.5602	    17.7078	     0.0839	     3.6087	     0.9232	    10.2386	     6.6299	     3.7766	    -5.0354	   -18.2953	
     9.0637	    18.1274	     0.5035	     3.6926	     1.3428	    10.1547	     6.9656	     3.8605	    -4.6997	   -17.7078	
     9.3994	    18.5471	     0.8392	     3.6926	     1.8463	    10.0708	     7.3013	     3.6926	    -4.4479	   -17.1204	
     9.4833	    18.7988	     1.0910	     3.4409	     2.3499	     9.7351	     7.7209	     3.3569	    -4.3640	   -16.4490	
     9.3155	    18.9667	     1.2589	     3.1052	     2.8534	     9.3994	     8.1406	     2.7695	    -4.3640	   -15.8615	
     8.9798	    19.0506	     1.2589	     2.6855	     3.2730	     8.9798	     8.3923	     2.0981	    -4.5319	   -15.2740	
     8.5602	    19.0506	     1.1749	     2.2659	     3.6087	     8.4763	     8.6441	     1.3428	    -4.7836	   -14.7705	
     8.2245	    18.9667	     0.9232	     1.8463	     3.7766	     7.9727	     8.8120	     0.6714	    -5.1193	   -14.4348	
     7.8888	    18.8828	     0.5875	     1.4267	     3.7766	     7.5531	     8.8120	     0.0000	    -5.5389	   -14.0991	
     7.6370	    18.8828	     0.2518	     1.1749	     3.5248	     7.2174	     8.6441	    -0.5875	    -5.8746	   -13.9313	
     7.5531	    18.8828	    -0.1678	     1.0910	     3.1891	     6.8817	     8.3923	    -1.0071	    -6.2103	   -13.9313	
     7.7209	    18.9667	    -0.5875	     1.1749	     2.6855	     6.7139	     8.0566	    -1.3428	    -6.5460	   -14.0152	
     7.9727	    19.1345	    -0.9232	     1.5106	     2.0981	     6.6299	     7.5531	    -1.5945	    -6.7978	   -14.1830	
     8.3923	    19.3863	    -1.1749	     2.0142	     1.5106	     6.7139	     7.0496	    -1.5945	    -7.0496	   -14.4348	
     9.0637	    19.7220	    -1.3428	     2.7695	     0.9232	     6.9656	     6.5460	    -1.5945	    -7.0496	   -14.6866	
     9.7351	    20.1416	    -1.3428	     3.6926	     0.5035	     7.3853	     6.1264	    -1.3428	    -7.0496	   -14.9384	
    10.5743	    20.6451	    -1.1749	     4.7836	     0.2518	     7.8888	     5.9586	    -1.0071	    -6.7978	   -15.1062	
    11.4975	    21.3165	    -0.6714	     5.9586	     0.4196	     8.5602	     6.0425	    -0.5875	    -6.5460	   -15.1901	
    12.4207	    22.0718	     0.0000	     7.2174	     0.8392	     9.3155	     6.4621	     0.0000	    -6.0425	   -15.1062	
    13.5117	    22.9950	     0.9232	     8.5602	     1.7624	    10.2386	     7.3013	     0.6714	    -5.3711	   -14.7705	
    14.6866	    24.0860	     2.0981	     9.8190	     2.9373	    11.2457	     8.4763	     1.5106	    -4.5319	   -14.1830	
    15.8615	    25.2609	     3.4409	    10.9940	     4.3640	    12.2528	     9.9030	     2.5177	    -3.5248	   -13.4277	
    17.0364	    26.5198	     4.7836	    11.9171	     5.7907	    13.2599	    11.3297	     3.4409	    -2.4338	   -12.5046	
    18.1274	    27.6947	     5.9586	    12.5885	     7.1335	    14.0991	    12.7563	     4.3640	    -1.4267	   -11.5814	
    19.0506	    28.7018	     7.0496	    13.0081	     8.3084	    14.7705	    13.8474	     5.2032	    -0.4196	   -10.6583	
    19.8059	    29.5410	     7.8888	    13.0920	     9.1476	    15.2740	    14.6866	     5.9586	     0.4196	    -9.9030	
    20.3934	    30.2124	     8.4763	    13.0081	     9.6512	    15.6097	    15.1901	     6.4621	     1.1749	    -9.3155	
    20.7291	    30.7159	     8.8120	    12.8403	     9.8190	    15.8615	    15.2740	     6.8817	     1.7624	    -8.8959	
    20.9808	    30.9677	     8.8120	    12.5046	     9.5673	    15.9454	    14.9384	     7.1335	     2.1820	    -8.8120	
    20.9808	    31.0516	     8.7280	    12.1689	     9.0637	    15.8615	    14.2670	     7.3013	     2.3499	    -8.8959	
    20.9808	    31.0516	     8.3923	    11.9171	     8.2245	    15.7776	    13.3438	     7.3853	     2.3499	    -9.3155	
    20.8969	    30.8838	     7.9727	    11.7493	     7.0496	    15.6937	    12.1689	     7.3853	     2.2659	    -9.8190	
    20.7291	    30.6320	     7.4692	    11.5814	     5.7068	    15.6097	    10.8261	     7.3853	     2.0981	   -10.4904	
    20.4773	    30.2124	     6.7978	    11.4975	     4.1122	    15.4419	     9.3155	     7.3853	     1.8463	   -11.2457	
    20.0577	    29.5410	     5.9586	    11.2457	     2.4338	    15.3580	     7.7209	     7.3853	     1.5106	   -12.0010	
    19.5541	    28.7018	     5.0354	    10.9940	     0.7553	    15.1062	     6.1264	     7.3013	     1.1749	   -12.7563	
    18.8828	    27.6108	     4.1122	    10.5743	    -0.7553	    14.8544	     4.6997	     7.2174	     0.8392	   -13.4277	
    18.1274	    26.4359	     3.1052	    10.1547	    -2.0981	    14.6027	     3.4409	     7.1335	     0.5035	   -14.0152	
    17.2043	    25.1770	     2.1820	     9.7351	    -3.1052	    14.3509	     2.5177	     7.0496	     0.1678	   -14.5187	
    16.2811	    24.0021	     1.3428	     9.1476	    -3.8605	    14.0152	     1.8463	     6.8817	    -0.1678	   -14.9384	
    15.3580	    22.7432	     0.5875	     8.5602	    -4.1962	    13.7634	     1.4267	     6.7139	    -0.5875	   -15.1901	
    14.3509	    21.6522	    -0.0839	     7.9727	    -4.2801	    13.5117	     1.3428	     6.4621	    -0.9232	   -15.3580	
    13.4277	    20.7291	    -0.5875	     7.3013	    -4.0283	    13.2599	     1.5106	     6.1264	    -1.2589	   -15.4419	
    12.5046	    19.8059	    -1.0071	     6.6299	    -3.5248	    13.0081	     2.0142	     5.7907	    -1.5106	   -15.3580	
    11.6653	    19.0506	    -1.3428	     5.9586	    -2.7695	    12.7563	     2.6855	     5.3711	    -1.7624	   -15.1901	
    10.8261	    18.4631	    -1.5106	     5.2872	    -1.8463	    12.4207	     3.4409	     4.9515	    -1.8463	   -14.9384	
    10.1547	    17.9596	    -1.5945	     4.6158	    -0.9232	    12.0850	     4.3640	     4.6158	    -1.9302	   -14.6027	
     9.6512	    17.7078	    -1.5945	     4.1122	     0.0839	    11.8332	     5.2032	     4.3640	    -1.8463	   -14.2670	
     9.3155	    17.6239	    -1.4267	     3.7766	     1.0910	    11.6653	     6.1264	     4.2801	    -1.6785	   -13.9313	
     9.1476	    17.7078	    -1.0910	     3.5248	     2.0142	    11.5814	     7.0496	     4.1962	    -1.5106	   -13.5956	
     9.1476	    18.0435	    -0.6714	     3.5248	     2.8534	    11.5814	     7.8049	     4.2801	    -1.2589	   -13.3438	
     9.3155	    18.4631	    -0.1678	     3.6087	     3.5248	    11.5814	     8.5602	     4.3640	    -1.0071	   -13.0920	
     9.5673	    18.9667	     0.4196	     3.7766	     4.0283	    11.6653	     9.0637	     4.5319	    -0.8392	   -13.0081	
     9.9030	    19.4702	     0.9232	     4.1122	     4.4479	    11.6653	     9.4833	     4.6158	    -0.7553	   -12.9242	
    10.3226	    19.8898	     1.3428	     4.4479	     4.6158	    11.6653	     9.7351	     4.7836	    -0.6714	   -13.0081	
    10.7422	    20.2255	     1.6785	     4.7836	     4.6158	    11.7493	     9.7351	     4.9515	    -0.6714	   -13.1760	
    11.0779	    20.4773	     1.8463	     5.1193	     4.4479	    11.6653	     9.5673	     4.9515	    -0.8392	   -13.4277	
    11.2457	    20.5612	     1.8463	     5.3711	     4.1962	    11.5814	     9.3155	     4.9515	    -1.0910	   -13.6795	
    11.4136	    20.4773	     1.7624	     5.4550	     3.7766	    11.3297	     8.8120	     4.7836	    -1.4267	   -14.0152	
    11.4136	    20.3094	     1.4267	     5.3711	     3.3569	    10.9100	     8.3084	     4.4479	    -1.9302	   -14.2670	
    11.2457	    20.0577	     1.0910	     5.0354	     2.8534	    10.4065	     7.8049	     3.9444	    -2.4338	   -14.4348	
    11.0779	    19.8059	     0.6714	     4.5319	     2.4338	     9.7351	     7.3013	     3.3569	    -2.9373	   -14.5187	
    10.7422	    19.6381	     0.2518	     3.8605	     2.0142	     9.0637	     6.7978	     2.7695	    -3.3569	   -14.5187	
    10.4904	    19.4702	    -0.0839	     3.1052	     1.6785	     8.3923	     6.3782	     2.1820	    -3.6087	   -14.2670	
    10.2386	    19.3863	    -0.3357	     2.4338	     1.5106	     7.8049	     6.1264	     1.6785	    -3.7766	   -13.8474	
    10.0708	    19.4702	    -0.5035	     1.7624	     1.4267	     7.3013	     6.0425	     1.4267	    -3.7766	   -13.3438	
     9.9869	    19.6381	    -0.5035	     1.2589	     1.4267	     7.0496	     6.0425	     1.2589	    -3.6926	   -12.7563	
    10.0708	    19.8898	    -0.4196	     0.8392	     1.5106	     6.7978	     6.1264	     1.1749	    -3.4409	   -12.1689	
    10.2386	    20.2255	    -0.2518	     0.5875	     1.5945	     6.7139	     6.2103	     1.2589	    -3.2730	   -11.6653	
    10.5743	    20.6451	     0.0000	     0.5035	     1.6785	     6.7139	     6.2943	     1.3428	    -3.1052	   -11.3297	
    10.9100	    21.0648	     0.3357	     0.5035	     1.5945	     6.6299	     6.2943	     1.3428	    -3.0212	   -11.2457	
    11.3297	    21.4005	     0.5875	     0.5875	     1.5106	     6.5460	     6.2943	     1.2589	    -3.1891	   -11.4975	
    11.6653	    21.7361	     0.8392	     0.7553	     1.1749	     6.3782	     6.1264	     1.0071	    -3.4409	   -11.9171	
    12.0010	    21.9879	     1.0071	     0.8392	     0.8392	     6.2103	     5.7907	     0.6714	    -3.8605	   -12.5885	
    12.1689	    22.0718	     1.0071	     1.0071	     0.4196	     5.9586	     5.4550	     0.1678	    -4.4479	   -13.4277	
    12.2528	    21.9879	     1.0071	     1.2589	    -0.0839	     5.7068	     5.1193	    -0.4196	    -5.1193	   -14.4348	
    12.3367	    21.8201	     0.9232	     1.5106	    -0.4196	     5.4550	     4.6997	    -1.0910	    -5.7907	   -15.3580	
    12.2528	    21.5683	     0.7553	     1.7624	    -0.6714	     5.2032	     4.4479	    -1.8463	    -6.5460	   -16.2811	
    12.2528	    21.1487	     0.5875	     2.0981	    -0.7553	     4.9515	     4.3640	    -2.6016	    -7.3013	   -17.1204	
    12.1689	    20.8130	     0.3357	     2.3499	    -0.6714	     4.7836	     4.3640	    -3.2730	    -8.0566	   -17.7917	
    12.0010	    20.3934	     0.0000	     2.6855	    -0.4196	     4.5319	     4.4479	    -3.8605	    -8.6441	   -18.2114	
    11.9171	    19.9738	    -0.4196	     2.8534	    -0.1678	     4.4479	     4.5319	    -4.3640	    -9.0637	   -18.3792	
    11.6653	    19.5541	    -0.9232	     3.1052	     0.0839	     4.4479	     4.6997	    -4.6158	    -9.2316	   -18.2953	
    11.4975	    19.2184	    -1.3428	     3.3569	     0.2518	     4.5319	     4.7836	    -4.6158	    -9.1476	   -17.9596	
    11.1618	    18.9667	    -1.7624	     3.6087	     0.4196	     4.8676	     4.9515	    -4.3640	    -8.8120	   -17.2882	
    10.9100	    18.7988	    -2.0981	     4.0283	     0.6714	     5.2872	     5.1193	    -3.8605	    -8.1406	   -16.3651	
    10.4904	    18.7149	    -2.1820	     4.3640	     0.8392	     5.8746	     5.2872	    -3.1891	    -7.3013	   -15.2740	
    10.1547	    18.7149	    -2.2659	     4.8676	     1.0071	     6.6299	     5.4550	    -2.2659	    -6.3782	   -14.1830	
     9.8190	    18.7988	    -2.1820	     5.2872	     1.0071	     7.3853	     5.5389	    -1.3428	    -5.3711	   -13.1760	
     9.4833	    18.8828	    -2.0981	     5.7907	     0.9232	     8.3084	     5.4550	    -0.4196	    -4.4479	   -12.3367	
     9.3155	    19.0506	    -2.0142	     6.2103	     0.6714	     9.1476	     5.2872	     0.5035	    -3.5248	   -11.7493	
     9.2316	    19.1345	    -2.0142	     6.6299	     0.2518	    10.0708	     5.0354	     1.4267	    -2.7695	   -11.4136	
     9.3155	    19.3024	    -2.0142	     7.0496	    -0.2518	    10.9100	     4.6158	     2.3499	    -2.0981	   -11.3297	
     9.4833	    19.4702	    -1.9302	     7.5531	    -0.7553	    11.8332	     4.1122	     3.1891	    -1.5945	   -11.4975	
     9.9030	    19.6381	    -2.0142	     8.1406	    -1.3428	    12.7563	     3.6926	     3.9444	    -1.1749	   -11.8332	
    10.4065	    19.8898	    -2.0142	     8.8120	    -1.8463	    13.7634	     3.2730	     4.6997	    -0.8392	   -12.4207	
    10.9940	    20.1416	    -1.9302	     9.7351	    -2.3499	    14.7705	     2.8534	     5.3711	    -0.6714	   -13.0920	
    11.7493	    20.4773	    -1.9302	    10.7422	    -2.6855	    15.8615	     2.6016	     6.0425	    -0.5035	   -13.8474	
    12.6724	    20.8130	    -1.7624	    12.0010	    -2.9373	    16.9525	     2.5177	     6.7139	    -0.3357	   -14.5187	
    13.5956	    21.2326	    -1.6785	    13.3438	    -3.0212	    18.0435	     2.4338	     7.3013	    -0.1678	   -15.0223	
    14.5187	    21.7361	    -1.5106	    14.7705	    -3.0212	    19.1345	     2.6016	     7.8888	     0.1678	   -15.4419	
    15.3580	    22.1558	    -1.3428	    16.3651	    -2.7695	    20.1416	     2.7695	     8.4763	     0.5035	   -15.5258	
    16.1972	    22.5754	    -1.0910	    17.9596	    -2.4338	    21.1487	     3.1052	     9.1476	     1.0910	   -15.3580	
    16.9525	    22.9950	    -0.8392	    19.5541	    -1.9302	    22.1558	     3.6087	     9.8190	     1.7624	   -14.8544	
    17.6239	    23.3307	    -0.5875	    21.0648	    -1.2589	    22.9950	     4.1962	    10.5743	     2.5177	   -14.1830	
    18.1274	    23.6664	    -0.3357	    22.3236	    -0.5035	    23.7503	     4.8676	    11.3297	     3.2730	   -13.3438	
    18.3792	    23.9182	    -0.0839	    23.2468	     0.2518	    24.3378	     5.5389	    12.0010	     4.0283	   -12.4207	
    18.4631	    24.0021	     0.1678	    23.9182	     0.9232	    24.6735	     6.1264	    12.5046	     4.6997	   -11.6653	
    18.2953	    23.8342	     0.1678	    24.1699	     1.5106	    24.8413	     6.6299	    12.9242	     5.1193	   -10.9940	
    17.8757	    23.5825	     0.0839	    24.1699	     1.7624	    24.7574	     6.7978	    13.0920	     5.2872	   -10.5743	
    17.2043	    22.9950	    -0.2518	    23.9182	     1.6785	    24.5056	     6.7139	    13.0920	     5.2032	   -10.4065	
    16.2811	    22.2397	    -0.7553	    23.4146	     1.1749	    24.0021	     6.2943	    12.8403	     4.7836	   -10.6583	
    15.1062	    21.3165	    -1.5106	    22.6593	     0.4196	    23.4146	     5.6229	    12.4207	     4.1962	   -11.2457	
    13.8474	    20.2255	    -2.4338	    21.6522	    -0.5875	    22.5754	     4.6997	    11.7493	     3.4409	   -12.0850	
    12.4207	    19.0506	    -3.2730	    20.4773	    -1.6785	    21.5683	     3.7766	    10.9100	     2.4338	   -13.2599	
    11.0779	    17.9596	    -4.1122	    19.1345	    -2.6855	    20.3094	     2.8534	     9.9869	     1.3428	   -14.4348	
     9.8190	    16.9525	    -4.8676	    17.7078	    -3.5248	    19.0506	     2.0142	     9.0637	     0.3357	   -15.6937	
     8.8120	    16.1133	    -5.3711	    16.3651	    -4.1122	    17.7917	     1.4267	     8.0566	    -0.5875	   -16.7847	
     7.8888	    15.4419	    -5.7068	    15.1062	    -4.4479	    16.7007	     1.0910	     7.2174	    -1.3428	   -17.6239	
     7.3013	    14.9384	    -5.7907	    14.0991	    -4.4479	    15.6937	     1.0071	     6.5460	    -1.9302	   -18.1274	
     6.9656	    14.6866	    -5.6229	    13.2599	    -4.1962	    14.9384	     1.1749	     5.9586	    -2.2659	   -18.2953	
     6.8817	    14.6866	    -5.3711	    12.7563	    -3.7766	    14.5187	     1.5945	     5.5389	    -2.3499	   -18.0435	
     6.9656	    14.9384	    -4.9515	    12.4207	    -3.0212	    14.3509	     2.2659	     5.2872	    -2.1820	   -17.3721	
     7.2174	    15.3580	    -4.2801	    12.2528	    -2.0981	    14.4348	     3.1891	     5.2872	    -1.7624	   -16.3651	
     7.5531	    16.0294	    -3.5248	    12.3367	    -0.9232	    14.6866	     4.4479	     5.5389	    -1.0071	   -14.9384	
     7.9727	    16.7847	    -2.6016	    12.6724	     0.5035	    15.2740	     5.8746	     6.0425	     0.0000	   -13.2599	
     8.4763	    17.6239	    -1.5945	    13.0081	     2.0981	    15.8615	     7.4692	     6.6299	     1.1749	   -11.4136	
     8.8959	    18.4631	    -0.5875	    13.4277	     3.6926	    16.5329	     9.1476	     7.3013	     2.3499	    -9.5673	
     9.3155	    19.3024	     0.4196	    13.7634	     5.1193	    17.1204	    10.6583	     7.9727	     3.6087	    -7.8888	
     9.6512	    20.0577	     1.2589	    13.9313	     6.3782	    17.6239	    11.9171	     8.4763	     4.6158	    -6.4621	
     9.9030	    20.6451	     2.0142	    14.0991	     7.3013	    18.0435	    12.8403	     8.8120	     5.4550	    -5.4550	
    10.1547	    21.2326	     2.6016	    14.1830	     7.8888	    18.2953	    13.5117	     9.0637	     5.9586	    -4.7836	
    10.4904	    21.8201	     3.0212	    14.2670	     8.1406	    18.4631	    13.7634	     9.1476	     6.3782	    -4.3640	
    10.8261	    22.3236	     3.3569	    14.3509	     8.1406	    18.7149	    13.6795	     9.2316	     6.5460	    -4.3640	
    11.1618	    22.9111	     3.6087	    14.6027	     7.9727	    18.9667	    13.5117	     9.3155	     6.6299	    -4.4479	
    11.6653	    23.4146	     3.8605	    14.8544	     7.8049	    19.3024	    13.2599	     9.4833	     6.6299	    -4.6158	
    12.1689	    23.9182	     4.0283	    15.1062	     7.5531	    19.5541	    13.0920	     9.7351	     6.7139	    -4.8676	
    12.6724	    24.4217	     4.3640	    15.2740	     7.5531	    19.8898	    13.0081	    10.0708	     6.7978	    -4.9515	
    13.1760	    24.9252	     4.6158	    15.5258	     7.6370	    20.2255	    13.0920	    10.5743	     6.9656	    -4.9515	
    13.6795	    25.4288	     5.0354	    15.6937	     7.8888	    20.5612	    13.4277	    11.2457	     7.2174	    -4.8676	
    14.2670	    26.0162	     5.5389	    15.9454	     8.3084	    20.9808	    13.8474	    12.0010	     7.5531	    -4.5319	
    14.7705	    26.5198	     6.1264	    16.1972	     8.8959	    21.4005	    14.5187	    13.0081	     8.0566	    -4.0283	
    15.2740	    27.1072	     6.7978	    16.5329	     9.6512	    21.8201	    15.1901	    14.1830	     8.5602	    -3.4409	
    15.6937	    27.6108	     7.4692	    16.8686	    10.4065	    22.2397	    16.0294	    15.4419	     9.2316	    -2.7695	
    16.0294	    28.1143	     8.1406	    17.2043	    11.2457	    22.6593	    16.8686	    16.7007	     9.8190	    -2.0981	
    16.2811	    28.5339	     8.7280	    17.5400	    12.0010	    22.9950	    17.7078	    17.8757	    10.4065	    -1.5106	
    16.2811	    28.7857	     9.1476	    17.7917	    12.7563	    23.1628	    18.3792	    18.8828	    10.8261	    -1.0071	
    16.1133	    28.8696	     9.3994	    17.7917	    13.4277	    23.2468	    18.9667	    19.6381	    11.0779	    -0.7553	
    15.7776	    28.7857	     9.4833	    17.7078	    13.8474	    23.0789	    19.3024	    19.9738	    10.9940	    -0.8392	
    15.1901	    28.4500	     9.3155	    17.3721	    14.0152	    22.6593	    19.3863	    19.8898	    10.6583	    -1.1749	
    14.3509	    28.0304	     8.9798	    16.8686	    13.9313	    22.1558	    19.1345	    19.4702	     9.9869	    -1.9302	
    13.5117	    27.3590	     8.4763	    16.2811	    13.5956	    21.4005	    18.6310	    18.7988	     8.9798	    -3.0212	
    12.5046	    26.5198	     7.8049	    15.5258	    12.9242	    20.6451	    17.8757	    17.8757	     7.7209	    -4.5319	
    11.4136	    25.6805	     7.0496	    14.7705	    12.0010	    19.8059	    16.9525	    16.8686	     6.3782	    -6.1264	
    10.3226	    24.6735	     6.1264	    14.0152	    10.9940	    18.8828	    15.7776	    15.7776	     4.8676	    -7.9727	
     9.2316	    23.6664	     5.0354	    13.3438	     9.8190	    18.0435	    14.6027	    14.7705	     3.4409	    -9.7351	
     8.2245	    22.5754	     4.0283	    12.7563	     8.6441	    17.3721	    13.5117	    13.8474	     2.0981	   -11.4136	
     7.3853	    21.6522	     3.0212	    12.3367	     7.7209	    16.7847	    12.5885	    13.0920	     0.9232	   -12.8403	
     6.7978	    20.8969	     2.2659	    12.1689	     7.0496	    16.3651	    12.0010	    12.5885	     0.1678	   -13.9313	
     6.4621	    20.4773	     1.8463	    12.0850	     6.8817	    16.1972	    11.7493	    12.5046	    -0.2518	   -14.4348	
     6.3782	    20.3934	     1.7624	    12.3367	     7.1335	    16.2811	    12.0010	    12.6724	    -0.1678	   -14.5187	
     6.6299	    20.6451	     2.0142	    12.6724	     7.8049	    16.5329	    12.6724	    13.1760	     0.3357	   -14.0991	
     7.0496	    21.1487	     2.6016	    13.1760	     8.8120	    16.9525	    13.5956	    13.9313	     1.1749	   -13.2599	
     7.6370	    21.9040	     3.3569	    13.7634	    10.1547	    17.5400	    14.8544	    14.7705	     2.2659	   -12.1689	
     8.4763	    22.8271	     4.3640	    14.3509	    11.5814	    18.1274	    16.2811	    15.6097	     3.4409	   -10.9100	
     9.3155	    23.8342	     5.3711	    15.0223	    13.0081	    18.7988	    17.6239	    16.4490	     4.6158	    -9.6512	
    10.4065	    24.8413	     6.3782	    15.6097	    14.2670	    19.3863	    18.9667	    17.2043	     5.7068	    -8.3923	
    11.4975	    25.8484	     7.3013	    16.1133	    15.3580	    19.8898	    20.0577	    17.7917	     6.7139	    -7.2174	
    12.6724	    26.8555	     8.1406	    16.5329	    16.1133	    20.3094	    20.8130	    18.2953	     7.5531	    -6.2943	
    13.7634	    27.7786	     8.8120	    16.8686	    16.5329	    20.7291	    21.3165	    18.6310	     8.1406	    -5.5389	
    14.9384	    28.7018	     9.2316	    17.2043	    16.5329	    21.1487	    21.4005	    18.8828	     8.6441	    -5.0354	
    16.0294	    29.5410	     9.5673	    17.5400	    16.1133	    21.5683	    21.0648	    19.0506	     8.9798	    -4.7836	
    17.1204	    30.2124	     9.6512	    17.8757	    15.3580	    21.9879	    20.3934	    19.2184	     9.1476	    -4.6158	
    18.1274	    30.7999	     9.6512	    18.3792	    14.4348	    22.4075	    19.4702	    19.3024	     9.2316	    -4.6997	
    18.9667	    31.2195	     9.4833	    19.0506	    13.3438	    22.9111	    18.3792	    19.4702	     9.2316	    -4.8676	
    19.8059	    31.4713	     9.3155	    19.8059	    12.1689	    23.4985	    17.2882	    19.5541	     9.2316	    -5.1193	
    20.4773	    31.6391	     8.9798	    20.7291	    11.0779	    24.0860	    16.1972	    19.7220	     9.2316	    -5.3711	
    21.0648	    31.7230	     8.7280	    21.6522	    10.1547	    24.6735	    15.1901	    19.9738	     9.3155	    -5.4550	
    21.6522	    31.8069	     8.4763	    22.5754	     9.3994	    25.3448	    14.3509	    20.3094	     9.6512	    -5.3711	
    22.1558	    31.8069	     8.2245	    23.5825	     8.8120	    26.0162	    13.7634	    20.8130	    10.0708	    -5.0354	
    22.5754	    31.8069	     8.0566	    24.4217	     8.4763	    26.7715	    13.3438	    21.3165	    10.6583	    -4.5319	
    22.9111	    31.8909	     7.8888	    25.1770	     8.3923	    27.5269	    13.2599	    21.9879	    11.4136	    -3.8605	
    23.0789	    31.8069	     7.7209	    25.8484	     8.4763	    28.1982	    13.3438	    22.6593	    12.1689	    -3.0212	
    23.1628	    31.8069	     7.6370	    26.3519	     8.7280	    28.8696	    13.5956	    23.4146	    13.0081	    -2.0981	
    23.0789	    31.8069	     7.5531	    26.6876	     9.0637	    29.4571	    13.9313	    24.0860	    13.8474	    -1.1749	
    22.9111	    31.7230	     7.4692	    27.0233	     9.4833	    29.9606	    14.3509	    24.6735	    14.5187	    -0.2518	
    22.5754	    31.5552	     7.3853	    27.1912	     9.8190	    30.2963	    14.6866	    25.0931	    15.1901	     0.5035	
    22.0718	    31.3873	     7.3013	    27.1912	    10.0708	    30.6320	    14.9384	    25.5127	    15.6097	     1.1749	
    21.4005	    31.2195	     7.1335	    27.1912	    10.2386	    30.7999	    15.0223	    25.6805	    15.9454	     1.5945	
    20.7291	    30.9677	     7.0496	    27.1072	    10.3226	    30.9677	    15.0223	    25.6805	    16.1133	     1.9302	
    20.0577	    30.7159	     6.7978	    26.9394	    10.1547	    30.9677	    14.7705	    25.5127	    16.1972	     1.9302	
    19.3863	    30.3802	     6.6299	    26.8555	     9.9030	    30.9677	    14.4348	    25.1770	    16.0294	     1.8463	
    18.7988	    30.1285	     6.4621	    26.7715	     9.4833	    30.8838	    14.0152	    24.8413	    15.7776	     1.5106	
    18.2953	    29.8767	     6.2103	    26.7715	     8.8959	    30.7999	    13.4277	    24.4217	    15.3580	     1.0910	
    17.9596	    29.5410	     5.9586	    26.8555	     8.2245	    30.7159	    12.6724	    24.0021	    14.9384	     0.5035	
    17.5400	    29.2053	     5.6229	    26.9394	     7.5531	    30.4642	    11.9171	    23.5825	    14.4348	    -0.0839	
    17.2882	    28.8696	     5.2872	    27.0233	     6.8817	    30.2963	    11.2457	    23.1628	    14.0152	    -0.6714	
    17.0364	    28.4500	     4.9515	    27.0233	     6.2943	    30.0446	    10.5743	    22.8271	    13.5956	    -1.1749	
    16.7847	    28.1143	     4.6158	    27.1072	     5.8746	    29.7928	    10.0708	    22.6593	    13.3438	    -1.5945	
    16.6168	    27.8625	     4.3640	    27.2751	     5.6229	    29.7928	     9.7351	    22.5754	    13.2599	    -1.6785	
    16.5329	    27.6947	     4.2801	    27.4429	     5.7068	    29.8767	     9.7351	    22.7432	    13.4277	    -1.5106	
    16.6168	    27.6108	     4.3640	    27.6947	     6.1264	    30.0446	    10.0708	    23.0789	    13.7634	    -1.0910	
    16.7007	    27.6947	     4.5319	    28.1143	     6.7139	    30.3802	    10.6583	    23.4985	    14.2670	    -0.3357	
    16.7847	    27.8625	     4.8676	    28.5339	     7.6370	    30.7999	    11.4975	    24.0021	    14.9384	     0.6714	
    17.0364	    28.1982	     5.2872	    28.8696	     8.6441	    31.1356	    12.5046	    24.5895	    15.5258	     1.6785	
    17.2043	    28.6179	     5.7068	    29.2053	     9.7351	    31.3873	    13.5956	    25.0092	    16.0294	     2.7695	
    17.3721	    29.1214	     6.2943	    29.5410	    10.7422	    31.4713	    14.5187	    25.3448	    16.5329	     3.7766	
    17.5400	    29.7089	     6.7978	    29.7089	    11.6653	    31.4713	    15.2740	    25.5127	    16.7847	     4.6158	
    17.7078	    30.2963	     7.3853	    29.7089	    12.3367	    31.3034	    15.7776	    25.5127	    16.8686	     5.2032	
    17.7917	    30.7999	     7.8888	    29.6249	    12.8403	    30.9677	    16.0294	    25.3448	    16.7007	     5.5389	
    17.9596	    31.3034	     8.3084	    29.3732	    13.1760	    30.5481	    15.8615	    24.8413	    16.3651	     5.5389	
    18.1274	    31.7230	     8.6441	    29.0375	    13.1760	    29.9606	    15.5258	    24.1699	    15.7776	     5.2032	
    18.3792	    31.9748	     8.9798	    28.4500	    12.9242	    29.2892	    14.8544	    23.3307	    14.9384	     4.5319	
    18.6310	    32.1426	     9.1476	    27.8625	    12.5046	    28.6179	    13.9313	    22.2397	    14.0152	     3.6087	
    18.8828	    32.2266	     9.3155	    27.1072	    12.0010	    27.8625	    13.0081	    21.1487	    12.9242	     2.6016	
    19.0506	    32.2266	     9.3994	    26.4359	    11.4975	    27.0233	    12.0850	    19.9738	    12.0010	     1.4267	
    19.2184	    32.2266	     9.4833	    25.6805	    11.0779	    26.2680	    11.3297	    18.8828	    11.0779	     0.2518	
    19.3863	    32.1426	     9.5673	    25.0092	    10.8261	    25.5127	    10.6583	    17.9596	    10.2386	    -0.8392	
    19.3863	    32.0587	     9.7351	    24.4217	    10.5743	    24.8413	    10.1547	    17.1204	     9.5673	    -1.7624	
    19.3863	    31.8909	     9.8190	    23.9182	    10.4065	    24.2538	     9.6512	    16.4490	     9.0637	    -2.4338	
    19.2184	    31.6391	     9.7351	    23.4985	    10.0708	    23.6664	     9.1476	    15.9454	     8.7280	    -3.0212	
    18.9667	    31.4713	     9.5673	    23.2468	     9.5673	    23.2468	     8.5602	    15.5258	     8.4763	    -3.3569	
    18.7149	    31.1356	     9.1476	    23.0789	     8.8120	    22.9111	     7.8049	    15.3580	     8.3923	    -3.4409	
    18.4631	    30.8838	     8.7280	    23.0789	     8.0566	    22.7432	     7.1335	    15.2740	     8.3923	    -3.2730	
    18.2114	    30.7159	     8.3084	    23.3307	     7.3853	    22.6593	     6.4621	    15.3580	     8.5602	    -2.9373	
    18.1274	    30.6320	     7.9727	    23.6664	     6.8817	    22.7432	     6.0425	    15.5258	     8.8120	    -2.4338	
    18.2114	    30.6320	     7.8049	    24.0860	     6.6299	    22.9950	     5.7907	    15.7776	     9.0637	    -1.8463	
    18.4631	    30.7999	     7.7209	    24.5895	     6.5460	    23.1628	     5.6229	    16.1133	     9.2316	    -1.1749	
    18.7149	    30.8838	     7.8049	    25.0931	     6.5460	    23.4146	     5.6229	    16.2811	     9.3994	    -0.6714	
    19.0506	    31.0516	     7.8888	    25.5966	     6.5460	    23.6664	     5.6229	    16.5329	     9.4833	    -0.1678	
    19.4702	    31.0516	     7.8888	    26.0162	     6.5460	    23.9182	     5.6229	    16.6168	     9.4833	     0.0839	
    19.8898	    31.0516	     7.8888	    26.2680	     6.4621	    24.0860	     5.5389	    16.6168	     9.3994	     0.0839	
    20.2255	    30.9677	     7.7209	    26.4359	     6.2103	    24.2538	     5.2872	    16.4490	     9.1476	    -0.0839	
    20.4773	    30.6320	     7.3853	    26.3519	     5.7907	    24.2538	     4.9515	    16.1972	     8.8120	    -0.4196	
    20.5612	    30.2124	     6.9656	    26.1002	     5.3711	    24.1699	     4.5319	    15.7776	     8.3084	    -1.0071	
    20.5612	    29.7928	     6.4621	    25.5127	     4.7836	    23.8342	     4.0283	    15.1901	     7.7209	    -1.7624	
    20.3934	    29.2053	     5.9586	    24.6735	     4.1962	    23.3307	     3.6087	    14.5187	     7.0496	    -2.5177	
    19.9738	    28.6179	     5.4550	    23.4985	     3.6926	    22.5754	     3.1052	    13.7634	     6.3782	    -3.3569	
    19.4702	    27.8625	     4.8676	    22.1558	     3.1891	    21.6522	     2.6855	    12.9242	     5.7068	    -4.1962	
    18.7988	    27.1072	     4.2801	    20.6451	     2.7695	    20.5612	     2.3499	    12.0010	     5.1193	    -4.9515	
    17.9596	    26.3519	     3.6926	    18.8828	     2.4338	    19.3863	     2.0142	    11.1618	     4.5319	    -5.4550	
    17.0364	    25.5127	     3.0212	    17.2043	     2.1820	    18.2114	     1.7624	    10.4065	     4.1962	    -5.7907	
    16.0294	    24.6735	     2.4338	    15.6097	     2.0981	    17.0364	     1.6785	     9.7351	     3.9444	    -5.8746	
    14.9384	    23.9182	     1.9302	    14.0991	     2.1820	    16.0294	     1.6785	     9.3155	     3.9444	    -5.6229	
    14.0152	    23.3307	     1.5106	    12.9242	     2.4338	    15.1901	     1.8463	     9.0637	     4.1122	    -5.1193	
    13.1760	    22.9111	     1.2589	    12.0850	     2.8534	    14.6027	     2.1820	     8.9798	     4.3640	    -4.4479	
    12.4207	    22.5754	     1.0910	    11.4975	     3.3569	    14.2670	     2.6016	     9.1476	     4.7836	    -3.6087	
    11.8332	    22.4075	     1.0071	    11.3297	     3.8605	    14.0991	     3.0212	     9.3994	     5.1193	    -2.8534	
    11.3297	    22.3236	     0.9232	    11.3297	     4.2801	    14.0991	     3.4409	     9.7351	     5.4550	    -2.1820	
    10.9940	    22.3236	     0.8392	    11.5814	     4.6158	    14.2670	     3.6926	     9.9869	     5.6229	    -1.7624	
    10.9100	    22.4915	     0.8392	    12.0010	     4.7836	    14.5187	     3.8605	    10.3226	     5.6229	    -1.5945	
    10.9100	    22.6593	     0.7553	    12.4207	     4.7836	    14.7705	     3.8605	    10.4904	     5.5389	    -1.8463	
    11.1618	    22.9950	     0.7553	    12.8403	     4.6997	    15.0223	     3.7766	    10.6583	     5.2872	    -2.2659	
    11.6653	    23.4146	     0.8392	    13.1760	     4.6158	    15.2740	     3.6926	    10.7422	     5.0354	    -3.0212	
    12.3367	    24.0021	     1.0910	    13.3438	     4.5319	    15.4419	     3.6926	    10.8261	     4.7836	    -3.9444	
    13.1760	    24.7574	     1.5106	    13.5117	     4.5319	    15.6097	     3.6926	    10.8261	     4.5319	    -4.9515	
    14.1830	    25.6805	     2.0142	    13.6795	     4.6997	    15.7776	     3.8605	    10.9100	     4.3640	    -5.9586	
    15.3580	    26.7715	     2.8534	    14.0152	     5.0354	    16.0294	     4.2801	    11.0779	     4.3640	    -6.7978	
    16.7007	    27.9465	     3.7766	    14.5187	     5.5389	    16.4490	     4.8676	    11.3297	     4.5319	    -7.4692	
    18.0435	    29.2892	     5.0354	    15.1901	     6.3782	    16.9525	     5.7907	    11.8332	     5.0354	    -7.8049	
    19.3863	    30.6320	     6.2943	    16.1972	     7.3853	    17.7078	     6.8817	    12.5046	     5.6229	    -7.8049	
    20.5612	    31.8909	     7.6370	    17.2882	     8.5602	    18.5471	     8.1406	    13.3438	     6.5460	    -7.3853	
    21.4844	    32.9819	     8.8120	    18.3792	     9.8190	    19.3863	     9.4833	    14.2670	     7.4692	    -6.6299	
    21.9879	    33.7372	     9.7351	    19.3863	    11.0779	    20.1416	    10.6583	    15.1901	     8.3923	    -5.7068	
    21.9040	    34.0729	    10.2386	    20.0577	    12.1689	    20.6451	    11.6653	    15.8615	     9.3155	    -4.6158	
    21.1487	    33.8211	    10.2386	    20.2255	    12.8403	    20.8130	    12.2528	    16.4490	    10.0708	    -3.4409	
    19.8059	    32.8979	     9.6512	    19.9738	    13.0920	    20.6451	    12.2528	    16.7007	    10.5743	    -2.2659	
    17.8757	    31.3873	     8.3923	    19.3863	    12.7563	    20.1416	    11.7493	    16.6168	    10.9100	    -1.2589	
    15.5258	    29.2892	     6.6299	    18.4631	    11.8332	    19.4702	    10.5743	    16.2811	    10.9940	    -0.4196	
    12.8403	    26.9394	     4.4479	    17.4561	    10.2386	    18.7149	     8.8120	    15.8615	    10.9100	     0.3357	
    10.2386	    24.5056	     2.0142	    16.5329	     8.2245	    18.1274	     6.6299	    15.4419	    10.7422	     1.0071	
     7.8888	    22.3236	    -0.3357	    15.9454	     5.8746	    17.7917	     4.1962	    15.1062	    10.7422	     1.5106	
     6.1264	    20.4773	    -2.3499	    15.8615	     3.6087	    17.8757	     1.8463	    15.0223	    10.8261	     2.0981	
     5.0354	    19.2184	    -3.8605	    16.1133	     1.5106	    18.2953	    -0.2518	    15.2740	    11.1618	     2.6855	
     4.6997	    18.6310	    -4.6997	    16.9525	    -0.1678	    19.2184	    -1.9302	    15.8615	    11.6653	     3.1891	
     5.0354	    18.6310	    -4.9515	    18.1274	    -1.2589	    20.3934	    -3.0212	    16.6168	    12.3367	     3.6926	
     5.9586	    19.0506	    -4.6158	    19.6381	    -1.8463	    21.8201	    -3.6087	    17.5400	    13.0081	     4.1962	
     7.2174	    19.8059	    -3.8605	    21.2326	    -2.0142	    23.3307	    -3.6926	    18.4631	    13.6795	     4.4479	
     8.7280	    20.8130	    -2.7695	    22.9950	    -1.6785	    24.8413	    -3.3569	    19.3024	    14.1830	     4.6997	
    10.3226	    21.9040	    -1.5106	    24.7574	    -1.0910	    26.2680	    -2.6016	    20.1416	    14.6866	     4.7836	
    12.0010	    23.0789	    -0.1678	    26.4359	     0.0000	    27.6108	    -1.5106	    20.8130	    15.0223	     4.8676	
    13.5956	    24.2538	     1.2589	    28.1982	     1.4267	    28.9536	    -0.0839	    21.4844	    15.3580	     4.9515	
    15.2740	    25.4288	     2.7695	    29.9606	     3.1891	    30.2124	     1.7624	    22.2397	    15.6937	     5.0354	
    16.8686	    26.6876	     4.2801	    31.7230	     5.3711	    31.5552	     3.9444	    22.9950	    16.1972	     5.2872	
    18.4631	    27.9465	     5.8746	    33.6533	     7.8049	    32.9819	     6.2943	    23.9182	    16.7007	     5.6229	
    20.0577	    29.2892	     7.5531	    35.5835	    10.3226	    34.4925	     8.8120	    24.9252	    17.4561	     6.0425	
    21.7361	    30.7159	     9.2316	    37.6816	    12.7563	    36.0031	    11.3297	    26.0162	    18.2953	     6.6299	
    23.4985	    32.1426	    10.9100	    39.6957	    15.1062	    37.5137	    13.7634	    27.1072	    19.1345	     7.1335	
    25.2609	    33.6533	    12.4207	    41.5421	    17.2043	    38.8565	    15.8615	    28.1143	    19.8898	     7.5531	
    26.9394	    35.0800	    13.8474	    43.2205	    18.8828	    39.9475	    17.6239	    28.8696	    20.3934	     7.6370	
    28.6179	    36.4227	    15.0223	    44.4794	    20.0577	    40.6189	    18.8828	    29.2892	    20.5612	     7.4692	
    30.1285	    37.5977	    15.8615	    45.2347	    20.7291	    40.8707	    19.4702	    29.2053	    20.3094	     6.7978	
    31.3873	    38.4369	    16.2811	    45.4025	    20.6451	    40.6189	    19.4702	    28.7018	    19.5541	     5.7907	
    32.4783	    39.0244	    16.3651	    45.1508	    20.1416	    39.9475	    18.9667	    27.8625	    18.4631	     4.3640	
    33.2336	    39.2761	    16.1133	    44.3954	    19.0506	    38.9404	    17.8757	    26.6876	    17.0364	     2.6016	
    33.6533	    39.2761	    15.6097	    43.3044	    17.7078	    37.6816	    16.4490	    25.3448	    15.5258	     0.7553	
    33.7372	    39.0244	    14.8544	    41.8777	    16.0294	    36.2549	    14.7705	    24.0021	    14.0152	    -1.1749	
    33.4854	    38.5208	    13.9313	    40.1993	    14.3509	    34.7443	    13.0081	    22.6593	    12.5885	    -2.9373	
    32.8979	    37.7655	    12.8403	    38.4369	    12.5885	    33.1497	    11.2457	    21.4844	    11.3297	    -4.5319	
    32.2266	    36.9263	    11.7493	    36.6745	    10.9100	    31.6391	     9.5673	    20.4773	    10.2386	    -5.7907	
    31.3034	    36.0031	    10.7422	    34.9121	     9.3994	    30.2124	     8.0566	    19.6381	     9.4833	    -6.7139	
    30.2963	    34.9960	     9.6512	    33.4015	     8.1406	    28.9536	     6.7978	    18.9667	     8.9798	    -7.2174	
    29.2892	    34.0729	     8.7280	    31.9748	     7.1335	    27.9465	     5.9586	    18.5471	     8.6441	    -7.3013	
    28.2822	    33.2336	     7.9727	    30.8838	     6.5460	    27.1072	     5.3711	    18.2114	     8.5602	    -7.1335	
    27.2751	    32.5623	     7.3013	    29.9606	     6.1264	    26.5198	     5.1193	    18.0435	     8.6441	    -6.6299	
    26.4359	    31.9748	     6.7978	    29.2053	     6.0425	    26.1002	     5.1193	    17.9596	     8.8120	    -6.0425	
    25.7645	    31.5552	     6.3782	    28.7018	     6.2103	    25.8484	     5.2872	    17.9596	     8.9798	    -5.3711	
    25.0931	    31.2195	     6.0425	    28.2822	     6.3782	    25.6805	     5.6229	    17.9596	     9.2316	    -4.8676	
    24.6735	    30.9677	     5.7068	    27.9465	     6.5460	    25.5127	     5.7907	    17.9596	     9.3155	    -4.4479	
    24.2538	    30.6320	     5.2872	    27.6947	     6.4621	    25.3448	     5.7907	    17.7917	     9.3155	    -4.4479	
    23.8342	    30.2124	     4.7836	    27.3590	     6.2103	    25.0931	     5.5389	    17.5400	     9.0637	    -4.6997	
    23.4985	    29.7928	     4.1122	    27.0233	     5.5389	    24.6735	     4.9515	    17.1204	     8.6441	    -5.3711	
    23.2468	    29.2053	     3.2730	    26.6876	     4.5319	    24.2538	     3.8605	    16.6168	     7.9727	    -6.2943	
    23.0789	    28.5339	     2.3499	    26.4359	     3.1891	    23.9182	     2.5177	    15.9454	     7.2174	    -7.4692	
    22.9950	    28.0304	     1.3428	    26.4359	     1.5945	    23.6664	     1.0071	    15.3580	     6.4621	    -8.6441	
    23.2468	    27.6947	     0.4196	    26.6037	     0.0000	    23.6664	    -0.5875	    15.0223	     5.7907	    -9.6512	
    23.7503	    27.6108	    -0.2518	    27.1912	    -1.4267	    24.0021	    -2.0142	    14.8544	     5.3711	   -10.4065	
    24.5895	    27.9465	    -0.5035	    28.1982	    -2.3499	    24.6735	    -3.0212	    15.1062	     5.2032	   -10.7422	
    25.5966	    28.7018	    -0.3357	    29.4571	    -2.8534	    25.6805	    -3.5248	    15.6097	     5.3711	   -10.6583	
    26.8555	    29.6249	     0.1678	    30.9677	    -2.8534	    26.7715	    -3.5248	    16.3651	     5.8746	   -10.1547	
    28.1143	    30.7999	     1.0071	    32.4783	    -2.4338	    27.9465	    -3.1891	    17.2043	     6.5460	    -9.3994	
    29.2892	    31.9748	     2.0142	    33.7372	    -1.5945	    28.9536	    -2.4338	    18.1274	     7.3013	    -8.3923	
    30.2124	    33.0658	     3.1052	    34.8282	    -0.6714	    29.7089	    -1.5106	    18.8828	     8.0566	    -7.2174	
    30.7999	    34.0729	     4.1122	    35.4156	     0.4196	    30.2124	    -0.4196	    19.4702	     8.8120	    -6.0425	
    31.1356	    34.8282	     5.1193	    35.7513	     1.5945	    30.3802	     0.7553	    19.8898	     9.5673	    -4.8676	
    31.3034	    35.4996	     6.0425	    35.8353	     2.7695	    30.4642	     1.8463	    20.3094	    10.2386	    -3.6926	
    31.3873	    36.0031	     6.7978	    35.7513	     3.8605	    30.3802	     2.9373	    20.6451	    10.9100	    -2.5177	
    31.3873	    36.4227	     7.4692	    35.6674	     4.9515	    30.3802	     4.0283	    21.0648	    11.5814	    -1.4267	
    31.4713	    36.6745	     8.1406	    35.6674	     5.8746	    30.3802	     5.0354	    21.4844	    12.2528	    -0.4196	
    31.5552	    36.8423	     8.6441	    35.8353	     6.7978	    30.4642	     5.7907	    21.9879	    12.9242	     0.3357	
    31.8069	    36.9263	     9.0637	    36.0870	     7.4692	    30.6320	     6.4621	    22.4915	    13.5956	     0.9232	
    32.0587	    36.9263	     9.3155	    36.5067	     7.9727	    30.8838	     6.8817	    22.9111	    14.0991	     1.2589	
    32.2266	    36.8423	     9.3994	    37.0102	     8.1406	    31.1356	     7.1335	    23.1628	    14.3509	     1.2589	
    32.3944	    36.5906	     9.3155	    37.3459	     8.1406	    31.3034	     7.1335	    23.3307	    14.4348	     1.0071	
    32.3944	    36.2549	     9.0637	    37.5977	     7.9727	    31.3034	     6.8817	    23.3307	    14.2670	     0.4196	
    32.3105	    35.9192	     8.7280	    37.5977	     7.6370	    31.3034	     6.5460	    23.0789	    14.0152	    -0.3357	
    32.0587	    35.4156	     8.3923	    37.4298	     7.2174	    31.1356	     6.1264	    22.8271	    13.5956	    -1.1749	
    31.6391	    34.9960	     7.9727	    37.1780	     6.7978	    30.9677	     5.7068	    22.4915	    13.1760	    -2.0142	
    31.2195	    34.4925	     7.6370	    36.7584	     6.4621	    30.7159	     5.3711	    22.1558	    12.9242	    -2.6016	
    30.7159	    33.9890	     7.3013	    36.2549	     6.2103	    30.4642	     5.2032	    21.8201	    12.6724	    -3.0212	
    30.2124	    33.5693	     7.1335	    35.7513	     6.1264	    30.2963	     5.1193	    21.7361	    12.7563	    -3.1891	
    29.7089	    33.2336	     6.9656	    35.1639	     6.2103	    30.2124	     5.2032	    21.7361	    12.9242	    -2.9373	
    29.2892	    32.9819	     6.9656	    34.4925	     6.5460	    30.1285	     5.5389	    21.8201	    13.4277	    -2.4338	
    28.8696	    32.9819	     7.1335	    33.8211	     7.1335	    30.0446	     6.1264	    22.1558	    14.0152	    -1.6785	
    28.6179	    33.0658	     7.4692	    33.0658	     7.9727	    30.1285	     6.9656	    22.4915	    14.7705	    -0.6714	
    28.4500	    33.4015	     7.9727	    32.3944	     8.9798	    30.1285	     8.0566	    22.9950	    15.6937	     0.5035	
    28.3661	    33.9050	     8.5602	    31.8909	    10.2386	    30.2963	     9.3155	    23.5825	    16.5329	     1.6785	
    28.2822	    34.4086	     9.3155	    31.3873	    11.4136	    30.4642	    10.5743	    24.0860	    17.3721	     2.8534	
    28.1982	    34.9960	     9.9869	    31.1356	    12.5885	    30.6320	    11.8332	    24.5056	    18.0435	     3.8605	
    28.1143	    35.4996	    10.7422	    31.0516	    13.6795	    30.8838	    12.9242	    24.8413	    18.5471	     4.6158	
    28.0304	    35.8353	    11.3297	    31.1356	    14.4348	    30.9677	    13.7634	    24.9252	    18.7988	     5.0354	
    27.7786	    36.0031	    11.7493	    31.2195	    15.0223	    31.0516	    14.3509	    24.9252	    18.7988	     5.2032	
    27.4429	    36.0031	    12.0010	    31.3873	    15.3580	    30.9677	    14.6027	    24.6735	    18.5471	     5.0354	
    27.1072	    35.8353	    12.0850	    31.5552	    15.4419	    30.7999	    14.6866	    24.3378	    18.0435	     4.6997	
    26.6876	    35.4996	    12.0010	    31.7230	    15.3580	    30.6320	    14.4348	    23.9182	    17.5400	     4.1122	
    26.2680	    34.9960	    11.8332	    31.8069	    15.1901	    30.3802	    14.0991	    23.4985	    17.0364	     3.5248	
    25.9323	    34.5764	    11.5814	    31.9748	    14.8544	    30.2963	    13.7634	    23.1628	    16.5329	     2.9373	
    25.5127	    34.1568	    11.3297	    32.3105	    14.6866	    30.2963	    13.3438	    22.9950	    16.1972	     2.3499	
    25.2609	    33.7372	    11.1618	    32.7301	    14.5187	    30.4642	    13.0920	    23.0789	    16.1133	     1.9302	
    25.0092	    33.4854	    10.9940	    33.3176	    14.4348	    30.7999	    13.0081	    23.2468	    16.1133	     1.6785	
    24.8413	    33.3176	    10.9940	    34.0729	    14.5187	    31.3873	    13.0081	    23.6664	    16.3651	     1.6785	
    24.7574	    33.3176	    10.9940	    34.9121	    14.6866	    31.9748	    13.2599	    24.2538	    16.7847	     1.8463	
    24.6735	    33.4015	    10.9940	    35.6674	    14.9384	    32.6462	    13.6795	    24.9252	    17.2882	     2.1820	
    24.5895	    33.4854	    11.0779	    36.4227	    15.2740	    33.3176	    14.1830	    25.5966	    17.8757	     2.7695	
    24.5895	    33.7372	    11.1618	    37.0102	    15.6097	    33.9050	    14.7705	    26.3519	    18.5471	     3.4409	
    24.5895	    33.9050	    11.2457	    37.3459	    16.0294	    34.4086	    15.3580	    27.0233	    19.2184	     4.1962	
    24.5895	    34.1568	    11.4136	    37.4298	    16.5329	    34.7443	    16.1133	    27.6108	    19.8059	     4.9515	
    24.5895	    34.4086	    11.6653	    37.2620	    17.2043	    34.9960	    16.7847	    27.9465	    20.2255	     5.5389	
    24.5895	    34.5764	    12.0010	    36.7584	    17.7917	    34.9960	    17.4561	    28.1143	    20.4773	     5.9586	
    24.5056	    34.6603	    12.2528	    36.0031	    18.3792	    34.7443	    18.0435	    27.9465	    20.4773	     6.0425	
    24.4217	    34.7443	    12.5046	    35.0800	    18.7988	    34.4086	    18.4631	    27.6947	    20.2255	     5.8746	
    24.4217	    34.7443	    12.6724	    33.9890	    18.9667	    33.9050	    18.6310	    27.1912	    19.8059	     5.5389	
    24.5056	    34.7443	    12.7563	    32.9819	    19.0506	    33.4854	    18.6310	    26.6037	    19.3024	     4.9515	
    24.7574	    34.8282	    12.8403	    32.0587	    18.8828	    32.9819	    18.4631	    26.0162	    18.7988	     4.3640	
    25.0931	    34.9960	    12.8403	    31.3873	    18.6310	    32.6462	    18.2114	    25.3448	    18.2114	     3.6087	
    25.6805	    35.2478	    12.9242	    31.0516	    18.2114	    32.3944	    17.7917	    24.7574	    17.7078	     2.9373	
    26.3519	    35.5835	    12.9242	    30.9677	    17.7917	    32.2266	    17.4561	    24.2538	    17.2882	     2.3499	
    27.1072	    36.0031	    12.9242	    31.1356	    17.3721	    32.1426	    17.1204	    23.7503	    16.9525	     1.7624	
    27.7786	    36.4227	    12.8403	    31.3873	    17.0364	    32.0587	    16.8686	    23.4146	    16.6168	     1.3428	
    28.5339	    36.8423	    12.7563	    31.7230	    16.7847	    31.8909	    16.7007	    23.0789	    16.3651	     1.0071	
    29.1214	    37.1780	    12.6724	    32.0587	    16.7007	    31.8069	    16.6168	    22.8271	    16.2811	     0.8392	
    29.6249	    37.3459	    12.5046	    32.3944	    16.7847	    31.6391	    16.7847	    22.6593	    16.1972	     0.8392	
    30.0446	    37.5977	    12.5046	    32.5623	    17.1204	    31.5552	    17.1204	    22.5754	    16.2811	     1.0071	
    30.4642	    37.7655	    12.5046	    32.8140	    17.7917	    31.3873	    17.6239	    22.4915	    16.4490	     1.3428	
    30.7999	    38.0173	    12.5885	    32.8979	    18.5471	    31.3034	    18.3792	    22.4075	    16.7007	     1.8463	
    31.1356	    38.2690	    12.8403	    33.0658	    19.4702	    31.3034	    19.2184	    22.3236	    17.0364	     2.4338	
    31.5552	    38.6047	    13.0920	    33.1497	    20.3934	    31.3034	    19.9738	    22.2397	    17.3721	     3.1052	
    31.8909	    39.0244	    13.3438	    33.2336	    21.0648	    31.3034	    20.5612	    22.0718	    17.7078	     3.7766	
    32.3105	    39.5279	    13.5956	    33.4854	    21.5683	    31.3873	    20.8969	    21.9879	    17.9596	     4.3640	
    32.6462	    40.0314	    13.8474	    33.8211	    21.7361	    31.5552	    20.8969	    21.9040	    18.2953	     4.7836	
    33.1497	    40.6189	    14.1830	    34.3246	    21.6522	    31.8069	    20.7291	    21.8201	    18.4631	     5.2032	
    33.6533	    41.2903	    14.5187	    34.9121	    21.4005	    32.1426	    20.3934	    21.9040	    18.7149	     5.4550	
    34.3246	    41.9617	    14.9384	    35.5835	    21.0648	    32.5623	    19.9738	    22.0718	    18.8828	     5.7068	
    34.9960	    42.7170	    15.3580	    36.2549	    20.5612	    32.9819	    19.4702	    22.3236	    19.1345	     5.7907	
    35.6674	    43.4723	    15.8615	    36.9263	    20.1416	    33.4015	    19.0506	    22.6593	    19.2184	     5.8746	
    36.4227	    44.1437	    16.4490	    37.4298	    19.8059	    33.8211	    18.6310	    22.9950	    19.3863	     5.8746	
    37.0102	    44.8990	    17.0364	    37.7655	    19.7220	    34.0729	    18.4631	    23.2468	    19.4702	     5.8746	
[Epoch Header]
[Trial Type]	13
[Accept]	1
[Correct]	0
[RT]	 0.000
[Resp]	0
[Epoch Data]
     5.6229	    12.7563	     4.6158	     7.1335	    12.4207	     0.9232	     7.3013	    -6.0425	     4.3640	     1.0071	
     6.2103	    13.6795	     5.6229	     7.0496	    13.0081	     0.7553	     7.8888	    -5.9586	     4.5319	     1.3428	
     6.7139	    14.4348	     6.5460	     6.8817	    13.5117	     0.5035	     8.3084	    -6.0425	     4.5319	     1.4267	
     7.0496	    15.1062	     7.3013	     6.7139	    13.7634	     0.1678	     8.6441	    -6.2943	     4.2801	     1.1749	
     7.2174	    15.5258	     7.8049	     6.4621	    13.9313	    -0.2518	     8.7280	    -6.7978	     3.8605	     0.6714	
     7.3013	    15.7776	     8.1406	     6.1264	    13.9313	    -0.9232	     8.7280	    -7.4692	     3.2730	    -0.1678	
     7.3013	    15.8615	     8.2245	     5.6229	    13.7634	    -1.6785	     8.6441	    -8.3923	     2.4338	    -1.2589	
     7.1335	    15.8615	     8.1406	     5.0354	    13.5117	    -2.5177	     8.3923	    -9.3994	     1.5106	    -2.5177	
     6.8817	    15.6097	     7.8049	     4.2801	    13.0920	    -3.5248	     8.0566	   -10.4904	     0.5875	    -3.8605	
     6.6299	    15.2740	     7.3853	     3.6087	    12.5885	    -4.4479	     7.6370	   -11.4136	    -0.4196	    -5.2032	
     6.2103	    14.9384	     6.7978	     2.8534	    11.9171	    -5.2872	     7.1335	   -12.3367	    -1.2589	    -6.3782	
     5.7907	    14.4348	     6.2103	     2.2659	    11.2457	    -6.0425	     6.4621	   -13.0081	    -1.9302	    -7.3013	
     5.3711	    13.9313	     5.7068	     1.6785	    10.5743	    -6.6299	     5.7907	   -13.4277	    -2.3499	    -7.9727	
     4.9515	    13.5117	     5.1193	     1.0910	     9.9030	    -7.2174	     5.1193	   -13.7634	    -2.6855	    -8.3084	
     4.6158	    13.0081	     4.6997	     0.5875	     9.3155	    -7.6370	     4.4479	   -13.8474	    -2.6855	    -8.3084	
     4.2801	    12.5885	     4.2801	     0.1678	     8.8120	    -8.0566	     3.8605	   -13.9313	    -2.6016	    -8.0566	
     4.1122	    12.2528	     3.9444	    -0.1678	     8.4763	    -8.3084	     3.4409	   -13.8474	    -2.4338	    -7.5531	
     3.8605	    11.8332	     3.6087	    -0.4196	     8.2245	    -8.4763	     3.1052	   -13.7634	    -2.0981	    -6.8817	
     3.7766	    11.4975	     3.3569	    -0.4196	     8.0566	    -8.5602	     2.8534	   -13.5956	    -1.6785	    -6.0425	
     3.6087	    11.1618	     2.9373	    -0.4196	     7.8888	    -8.5602	     2.6855	   -13.3438	    -1.2589	    -5.2032	
     3.3569	    10.6583	     2.5177	    -0.2518	     7.6370	    -8.3923	     2.4338	   -13.1760	    -0.9232	    -4.3640	
     2.9373	    10.0708	     1.9302	    -0.1678	     7.3853	    -8.3084	     2.2659	   -13.0081	    -0.5875	    -3.6926	
     2.3499	     9.3994	     1.1749	    -0.1678	     6.9656	    -8.2245	     1.9302	   -12.9242	    -0.4196	    -3.1891	
     1.6785	     8.4763	     0.3357	    -0.1678	     6.3782	    -8.1406	     1.5106	   -13.0081	    -0.3357	    -2.9373	
     0.7553	     7.5531	    -0.5875	    -0.3357	     5.7907	    -8.2245	     1.0910	   -13.0920	    -0.3357	    -2.8534	
    -0.0839	     6.5460	    -1.5106	    -0.4196	     5.2032	    -8.2245	     0.5875	   -13.2599	    -0.4196	    -2.9373	
    -1.0071	     5.5389	    -2.4338	    -0.4196	     4.5319	    -8.2245	     0.0839	   -13.3438	    -0.5035	    -3.1891	
    -1.9302	     4.6158	    -3.2730	    -0.3357	     3.9444	    -8.1406	    -0.5035	   -13.4277	    -0.5875	    -3.3569	
    -2.7695	     3.6926	    -4.0283	    -0.2518	     3.4409	    -7.9727	    -0.9232	   -13.3438	    -0.5875	    -3.6087	
    -3.6087	     2.7695	    -4.7836	    -0.1678	     3.0212	    -7.7209	    -1.3428	   -13.1760	    -0.5035	    -3.6087	
    -4.4479	     1.9302	    -5.4550	    -0.0839	     2.6855	    -7.5531	    -1.5945	   -13.0081	    -0.3357	    -3.6087	
    -5.2872	     1.0910	    -6.1264	    -0.1678	     2.5177	    -7.3853	    -1.7624	   -12.6724	     0.0000	    -3.2730	
    -6.1264	     0.2518	    -6.7139	    -0.4196	     2.5177	    -7.3013	    -1.8463	   -12.3367	     0.3357	    -2.7695	
    -6.9656	    -0.5875	    -7.3013	    -0.7553	     2.7695	    -7.3013	    -1.6785	   -11.9171	     0.8392	    -2.0142	
    -7.7209	    -1.3428	    -7.7209	    -1.1749	     3.1891	    -7.3013	    -1.3428	   -11.4975	     1.3428	    -1.0910	
    -8.3923	    -1.8463	    -8.0566	    -1.5106	     3.8605	    -7.2174	    -0.7553	   -11.0779	     1.9302	     0.0839	
    -8.8120	    -2.2659	    -8.1406	    -1.7624	     4.6997	    -7.0496	     0.0000	   -10.4904	     2.6016	     1.4267	
    -8.9798	    -2.3499	    -8.0566	    -1.7624	     5.7907	    -6.7139	     0.9232	    -9.8190	     3.3569	     2.9373	
    -8.8959	    -2.2659	    -7.8049	    -1.5945	     6.8817	    -6.2103	     2.0142	    -9.1476	     4.1122	     4.4479	
    -8.6441	    -1.8463	    -7.3853	    -1.0910	     7.9727	    -5.5389	     3.1052	    -8.3923	     4.8676	     5.8746	
    -8.1406	    -1.4267	    -6.8817	    -0.5035	     8.8120	    -4.7836	     4.0283	    -7.6370	     5.5389	     7.1335	
    -7.6370	    -0.9232	    -6.4621	     0.2518	     9.3994	    -4.0283	     4.6997	    -7.0496	     6.1264	     8.1406	
    -7.2174	    -0.5035	    -6.2103	     1.0071	     9.5673	    -3.2730	     4.9515	    -6.4621	     6.4621	     8.7280	
    -6.7978	    -0.1678	    -6.1264	     1.7624	     9.3155	    -2.5177	     4.8676	    -6.1264	     6.6299	     9.0637	
    -6.5460	    -0.0839	    -6.1264	     2.6016	     8.7280	    -1.8463	     4.4479	    -5.7907	     6.6299	     8.9798	
    -6.3782	    -0.0839	    -6.3782	     3.4409	     7.8049	    -1.1749	     3.6926	    -5.5389	     6.5460	     8.5602	
    -6.3782	    -0.2518	    -6.7978	     4.2801	     6.7139	    -0.5035	     2.7695	    -5.3711	     6.3782	     8.0566	
    -6.3782	    -0.5875	    -7.3013	     5.2032	     5.4550	     0.1678	     1.5945	    -5.1193	     6.2103	     7.3853	
    -6.2943	    -0.8392	    -7.8049	     6.1264	     4.1962	     0.8392	     0.4196	    -4.7836	     6.1264	     6.6299	
    -6.2943	    -1.0910	    -8.3923	     6.9656	     2.9373	     1.5106	    -0.7553	    -4.2801	     6.1264	     6.0425	
    -6.2103	    -1.3428	    -8.8120	     7.8888	     1.8463	     2.2659	    -1.7624	    -3.6926	     6.2943	     5.5389	
    -6.0425	    -1.4267	    -9.2316	     8.8120	     1.0071	     2.9373	    -2.6016	    -3.0212	     6.5460	     5.2032	
    -5.8746	    -1.4267	    -9.4833	     9.6512	     0.4196	     3.6926	    -3.1891	    -2.2659	     6.8817	     5.1193	
    -5.6229	    -1.3428	    -9.6512	    10.4904	     0.0000	     4.3640	    -3.6087	    -1.5106	     7.3853	     5.1193	
    -5.2872	    -1.1749	    -9.6512	    11.1618	    -0.2518	     4.8676	    -3.7766	    -0.7553	     7.8049	     5.3711	
    -5.0354	    -0.9232	    -9.7351	    11.6653	    -0.3357	     5.3711	    -3.8605	    -0.1678	     8.2245	     5.6229	
    -4.8676	    -0.8392	    -9.7351	    12.0010	    -0.4196	     5.6229	    -3.9444	     0.2518	     8.5602	     5.9586	
    -4.7836	    -0.8392	    -9.9030	    12.0010	    -0.5035	     5.6229	    -4.0283	     0.4196	     8.6441	     6.2943	
    -4.8676	    -0.9232	   -10.1547	    11.7493	    -0.5875	     5.3711	    -4.1122	     0.4196	     8.6441	     6.5460	
    -5.0354	    -1.0910	   -10.4065	    11.2457	    -0.7553	     4.9515	    -4.1962	     0.1678	     8.3923	     6.6299	
    -5.2872	    -1.2589	   -10.6583	    10.6583	    -0.8392	     4.4479	    -4.2801	    -0.2518	     8.1406	     6.7139	
    -5.3711	    -1.3428	   -10.7422	    10.0708	    -0.7553	     3.8605	    -4.2801	    -0.7553	     7.7209	     6.7139	
    -5.4550	    -1.4267	   -10.7422	     9.5673	    -0.5875	     3.2730	    -4.1122	    -1.1749	     7.4692	     6.5460	
    -5.3711	    -1.2589	   -10.4904	     9.2316	    -0.1678	     2.9373	    -3.7766	    -1.5945	     7.1335	     6.3782	
    -5.1193	    -1.0071	   -10.0708	     9.0637	     0.2518	     2.6855	    -3.3569	    -1.8463	     6.9656	     6.2103	
    -4.6997	    -0.5875	    -9.4833	     9.0637	     0.7553	     2.5177	    -2.8534	    -2.0142	     6.7978	     5.9586	
    -4.1962	    -0.0839	    -8.7280	     9.1476	     1.3428	     2.5177	    -2.3499	    -2.1820	     6.6299	     5.7068	
    -3.5248	     0.5035	    -7.9727	     9.2316	     1.8463	     2.5177	    -1.6785	    -2.2659	     6.4621	     5.3711	
    -2.7695	     1.2589	    -7.0496	     9.3155	     2.4338	     2.5177	    -1.0910	    -2.3499	     6.2943	     5.0354	
    -1.9302	     2.0142	    -6.1264	     9.3994	     3.1052	     2.6016	    -0.3357	    -2.3499	     6.2103	     4.6997	
    -1.1749	     2.7695	    -5.2872	     9.4833	     3.7766	     2.6016	     0.3357	    -2.2659	     6.2103	     4.4479	
    -0.4196	     3.4409	    -4.4479	     9.5673	     4.4479	     2.6855	     1.0071	    -2.1820	     6.2943	     4.2801	
     0.2518	     4.1122	    -3.6926	     9.6512	     5.1193	     2.7695	     1.6785	    -1.9302	     6.6299	     4.2801	
     0.8392	     4.6158	    -3.0212	     9.8190	     5.7907	     2.9373	     2.3499	    -1.5106	     7.0496	     4.4479	
     1.4267	     5.1193	    -2.3499	    10.0708	     6.5460	     3.2730	     2.9373	    -1.0071	     7.7209	     4.8676	
     1.8463	     5.4550	    -1.7624	    10.4065	     7.3013	     3.6087	     3.6087	    -0.3357	     8.4763	     5.4550	
     2.2659	     5.8746	    -1.1749	    10.8261	     8.0566	     4.0283	     4.1962	     0.4196	     9.3994	     6.2943	
     2.6016	     6.2103	    -0.6714	    11.2457	     8.8959	     4.5319	     4.7836	     1.1749	    10.4065	     7.2174	
     2.8534	     6.5460	    -0.0839	    11.6653	     9.6512	     4.9515	     5.2032	     1.8463	    11.4136	     8.2245	
     3.1052	     6.8817	     0.4196	    12.0850	    10.3226	     5.2872	     5.5389	     2.4338	    12.3367	     9.2316	
     3.1891	     7.0496	     0.9232	    12.5046	    10.8261	     5.5389	     5.5389	     2.7695	    13.1760	    10.0708	
     3.1891	     7.2174	     1.2589	    12.9242	    10.9940	     5.7068	     5.2872	     2.8534	    13.7634	    10.8261	
     3.0212	     7.1335	     1.4267	    13.1760	    10.9100	     5.7068	     4.5319	     2.8534	    14.0991	    11.1618	
     2.6855	     6.8817	     1.4267	    13.2599	    10.4065	     5.6229	     3.3569	     2.5177	    14.0991	    11.2457	
     2.1820	     6.4621	     1.0910	    13.1760	     9.5673	     5.2872	     1.7624	     2.0142	    13.8474	    10.9940	
     1.5106	     5.7907	     0.5875	    12.8403	     8.3084	     4.8676	    -0.2518	     1.4267	    13.3438	    10.4065
[truncated: 3,926,836 more chars]
