# Supplementary material for: Task-related functional connectivity in autism spectrum conditions: an EEG study using wavelet transform coherence
Source: Mol Autism. 2013 Jan 12;4:1. doi: 10.1186/2040-2392-4-1 (PMC3558480; doi:10.1186/2040-2392-4-1)
Supplement: Additional file 1 — Raw EEG data for the chair task (part 1). [file 2040-2392-4-1-S1.zip › ID1_chairs_attending_chairs.dat]

[Subject]	
[Date]	02/02/2009
[Time]	16:31:33
[Channels]	10
[Rate]	1000.000000
[Type]	Epoch
[Headers]	Yes
[Points]	401
[Xmin]	0.00000
[Sweeps]	89
[Accepted]	89
[Rejected]	0
[Domain]	Time
[Rows]	Points
[Electrode Labels]
[      P8]	[     TP8]	[      T8]	[      P7]	[     FT8]	[     TP7]	[      F8]	[      T7]	[     FT7]	[      F7]	
[Electrode XUnits]
[ Default]	[ Default]	[ Default]	[ Default]	[ Default]	[ Default]	[ Default]	[ Default]	[ Default]	[ Default]	
[Electrode YUnits]
[ Default]	[ Default]	[ Default]	[ Default]	[ Default]	[ Default]	[ Default]	[ Default]	[ Default]	[ Default]	
[Epoch Header]
[Trial Type]	23
[Accept]	1
[Correct]	0
[RT]	 0.000
[Resp]	0
[Epoch Data]
    18.7988	    17.2043	    22.4075	    20.8969	    16.4490	    18.7988	    17.1204	    17.2882	    16.6168	    19.8059	
    20.1416	    18.5471	    23.7503	    21.0648	    17.2882	    19.2184	    18.3792	    17.9596	    17.2043	    20.2255	
    20.8130	    19.3024	    23.9182	    20.3934	    17.7078	    18.9667	    19.0506	    17.9596	    17.2043	    20.0577	
    20.8969	    19.4702	    22.8271	    18.7988	    17.6239	    17.9596	    19.2184	    17.3721	    16.6168	    19.3863	
    20.2255	    18.9667	    20.8130	    16.3651	    16.9525	    16.3651	    18.8828	    16.1133	    15.5258	    18.2114	
    19.0506	    17.9596	    17.9596	    13.1760	    15.8615	    14.0991	    18.0435	    14.2670	    13.8474	    16.6168	
    17.3721	    16.5329	    14.5187	     9.4833	    14.3509	    11.4136	    16.7847	    12.0010	    11.8332	    14.6027	
    15.1901	    14.6027	    10.9100	     5.5389	    12.4207	     8.3923	    15.1901	     9.3155	     9.3994	    12.3367	
    12.7563	    12.4207	     7.3853	     1.5106	    10.3226	     5.2032	    13.4277	     6.3782	     6.8817	     9.8190	
    10.2386	    10.0708	     4.1122	    -2.2659	     8.1406	     2.1820	    11.4975	     3.5248	     4.3640	     7.3013	
     7.8049	     7.8888	     1.5945	    -5.4550	     6.1264	    -0.4196	     9.5673	     0.8392	     2.0142	     5.0354	
     5.7068	     5.9586	    -0.1678	    -7.8049	     4.3640	    -2.6016	     7.8888	    -1.4267	     0.0000	     3.0212	
     4.0283	     4.2801	    -1.0910	    -9.3994	     2.8534	    -4.1962	     6.2943	    -3.1891	    -1.5945	     1.4267	
     2.7695	     3.1052	    -1.1749	   -10.2386	     1.7624	    -5.2032	     5.0354	    -4.5319	    -2.7695	     0.2518	
     2.0981	     2.2659	    -0.4196	   -10.3226	     1.0910	    -5.6229	     4.0283	    -5.2872	    -3.4409	    -0.4196	
     1.8463	     1.8463	     0.8392	    -9.8190	     0.7553	    -5.6229	     3.2730	    -5.5389	    -3.6926	    -0.5875	
     1.9302	     1.7624	     2.4338	    -8.8120	     0.6714	    -5.2032	     2.7695	    -5.3711	    -3.5248	    -0.3357	
     2.3499	     1.8463	     4.1122	    -7.5531	     0.8392	    -4.4479	     2.5177	    -4.9515	    -3.1052	     0.1678	
     2.8534	     2.0981	     5.7068	    -6.0425	     1.1749	    -3.5248	     2.3499	    -4.1962	    -2.4338	     1.0071	
     3.4409	     2.4338	     6.8817	    -4.4479	     1.5945	    -2.5177	     2.4338	    -3.2730	    -1.5945	     1.9302	
     4.0283	     2.8534	     7.5531	    -2.8534	     2.1820	    -1.4267	     2.6016	    -2.1820	    -0.7553	     3.0212	
     4.6158	     3.1891	     7.7209	    -1.2589	     2.7695	    -0.3357	     2.8534	    -1.0910	     0.2518	     4.1962	
     5.2032	     3.6087	     7.4692	     0.3357	     3.5248	     0.9232	     3.3569	     0.0839	     1.4267	     5.4550	
     5.8746	     4.1122	     6.7139	     1.9302	     4.4479	     2.1820	     4.1122	     1.4267	     2.6855	     6.8817	
     6.6299	     4.7836	     5.7907	     3.6087	     5.5389	     3.6087	     5.1193	     2.8534	     4.1122	     8.5602	
     7.4692	     5.6229	     4.6997	     5.2032	     6.8817	     5.2032	     6.2943	     4.3640	     5.7068	    10.3226	
     8.3923	     6.4621	     3.5248	     6.7139	     8.3084	     6.7978	     7.7209	     6.0425	     7.4692	    12.1689	
     9.3155	     7.4692	     2.5177	     8.0566	     9.8190	     8.3084	     9.1476	     7.8049	     9.3155	    14.0991	
    10.0708	     8.3084	     1.5945	     9.0637	    11.1618	     9.7351	    10.6583	     9.3994	    11.0779	    15.8615	
    10.5743	     9.0637	     0.9232	     9.6512	    12.3367	    10.8261	    12.0850	    10.8261	    12.6724	    17.5400	
    10.7422	     9.5673	     0.5875	     9.8190	    13.1760	    11.6653	    13.3438	    12.0850	    14.0991	    18.8828	
    10.6583	     9.8190	     0.5875	     9.5673	    13.7634	    12.2528	    14.3509	    13.0081	    15.2740	    19.9738	
    10.3226	     9.8190	     1.0071	     8.9798	    13.9313	    12.4207	    14.9384	    13.5117	    16.1133	    20.7291	
     9.5673	     9.4833	     1.6785	     8.0566	    13.5956	    12.2528	    14.9384	    13.6795	    16.5329	    21.0648	
     8.4763	     8.7280	     2.6016	     6.7978	    12.9242	    11.5814	    14.4348	    13.4277	    16.5329	    20.9808	
     7.1335	     7.5531	     3.5248	     5.2032	    11.7493	    10.6583	    13.2599	    12.6724	    16.0294	    20.3934	
     5.5389	     6.1264	     4.2801	     3.3569	    10.2386	     9.2316	    11.6653	    11.5814	    15.0223	    19.3024	
     3.8605	     4.4479	     4.9515	     1.5106	     8.4763	     7.6370	     9.6512	    10.1547	    13.6795	    17.9596	
     2.3499	     2.7695	     5.2872	    -0.3357	     6.7139	     5.9586	     7.5531	     8.5602	    12.1689	    16.3651	
     1.0071	     1.1749	     5.3711	    -1.9302	     4.9515	     4.2801	     5.4550	     6.9656	    10.4904	    14.6866	
     0.0000	    -0.2518	     4.9515	    -3.2730	     3.4409	     2.6855	     3.5248	     5.3711	     8.8959	    13.0920	
    -0.6714	    -1.4267	     4.1962	    -4.3640	     2.0981	     1.2589	     1.9302	     3.9444	     7.3853	    11.4975	
    -1.0071	    -2.2659	     3.0212	    -5.2032	     1.1749	     0.0000	     0.7553	     2.6855	     6.0425	    10.1547	
    -1.0910	    -2.7695	     1.4267	    -5.7068	     0.5875	    -0.9232	     0.1678	     1.6785	     5.0354	     9.0637	
    -0.7553	    -2.8534	    -0.2518	    -5.9586	     0.4196	    -1.5945	     0.2518	     1.0910	     4.3640	     8.3084	
    -0.2518	    -2.5177	    -1.9302	    -5.9586	     0.8392	    -1.8463	     0.9232	     0.7553	     4.1122	     7.9727	
     0.5035	    -1.8463	    -3.4409	    -5.7907	     1.5945	    -1.8463	     2.1820	     0.8392	     4.1962	     8.0566	
     1.4267	    -0.9232	    -4.6158	    -5.3711	     2.7695	    -1.5945	     4.0283	     1.1749	     4.6158	     8.4763	
     2.4338	     0.1678	    -5.4550	    -4.8676	     4.1122	    -1.1749	     6.1264	     1.6785	     5.1193	     9.1476	
     3.3569	     1.4267	    -5.7068	    -4.2801	     5.5389	    -0.7553	     8.4763	     2.2659	     5.7907	     9.9869	
     4.2801	     2.6016	    -5.3711	    -3.6926	     6.8817	    -0.2518	    10.8261	     2.7695	     6.3782	    10.7422	
     5.0354	     3.6926	    -4.5319	    -3.1891	     8.0566	     0.2518	    12.8403	     3.2730	     6.8817	    11.4975	
     5.7068	     4.6158	    -3.1891	    -2.6855	     8.9798	     0.5875	    14.4348	     3.6087	     7.1335	    12.0850	
     6.2103	     5.4550	    -1.3428	    -2.0981	     9.5673	     0.9232	    15.3580	     3.7766	     7.1335	    12.4207	
     6.6299	     6.0425	     0.7553	    -1.4267	     9.8190	     1.2589	    15.6937	     3.8605	     6.9656	    12.5046	
     6.9656	     6.5460	     3.1052	    -0.5875	     9.9030	     1.5945	    15.4419	     3.9444	     6.6299	    12.3367	
     7.3853	     6.9656	     5.4550	     0.3357	     9.8190	     2.0142	    14.6866	     3.9444	     6.2103	    12.0010	
     7.8049	     7.2174	     7.6370	     1.5106	     9.5673	     2.5177	    13.5956	     4.0283	     5.7068	    11.5814	
     8.3084	     7.5531	     9.4833	     2.8534	     9.3155	     3.1052	    12.4207	     4.1962	     5.2872	    10.9940	
     8.8120	     7.8049	    10.9940	     4.1122	     9.0637	     3.6926	    11.2457	     4.3640	     4.9515	    10.4065	
     9.4833	     8.0566	    12.0850	     5.3711	     8.9798	     4.3640	    10.1547	     4.6997	     4.7836	     9.9869	
    10.0708	     8.3923	    12.5885	     6.5460	     8.8959	     5.1193	     9.3994	     5.2032	     4.7836	     9.6512	
    10.8261	     8.8120	    12.6724	     7.5531	     9.1476	     5.8746	     8.9798	     5.7907	     5.1193	     9.5673	
    11.6653	     9.3994	    12.4207	     8.4763	     9.5673	     6.7139	     8.9798	     6.5460	     5.6229	     9.8190	
    12.6724	    10.0708	    11.8332	     9.2316	    10.3226	     7.6370	     9.3994	     7.3853	     6.4621	    10.3226	
    13.6795	    10.9100	    11.0779	    10.0708	    11.3297	     8.6441	    10.3226	     8.3923	     7.6370	    11.1618	
    14.8544	    11.9171	    10.3226	    10.9940	    12.5885	     9.9030	    11.4975	     9.6512	     8.9798	    12.4207	
    16.0294	    13.0920	     9.7351	    12.0010	    14.0991	    11.2457	    13.0081	    10.9940	    10.5743	    13.8474	
    17.2043	    14.3509	     9.4833	    13.2599	    15.6937	    12.7563	    14.7705	    12.5046	    12.2528	    15.5258	
    18.2953	    15.7776	     9.7351	    14.6027	    17.3721	    14.3509	    16.7007	    14.0152	    14.0152	    17.2882	
    19.3863	    17.2043	    10.4904	    15.9454	    19.0506	    15.9454	    18.6310	    15.6097	    15.7776	    19.0506	
    20.2255	    18.4631	    11.8332	    17.2043	    20.6451	    17.4561	    20.5612	    16.9525	    17.3721	    20.6451	
    20.7291	    19.5541	    13.5117	    18.3792	    21.9040	    18.6310	    22.2397	    18.1274	    18.6310	    21.9040	
    20.8130	    20.0577	    15.2740	    19.3024	    22.6593	    19.5541	    23.4985	    18.7988	    19.3863	    22.6593	
    20.3934	    20.0577	    16.8686	    19.8059	    22.8271	    19.8898	    24.1699	    19.0506	    19.6381	    22.8271	
    19.4702	    19.3863	    18.2114	    19.9738	    22.4075	    19.8059	    24.1699	    18.6310	    19.1345	    22.3236	
    18.0435	    18.0435	    18.9667	    19.7220	    21.3165	    19.0506	    23.4985	    17.6239	    18.0435	    21.1487	
    16.1133	    16.2811	    19.1345	    19.0506	    19.7220	    17.8757	    22.2397	    16.1133	    16.3651	    19.4702	
    13.9313	    14.0152	    18.6310	    17.8757	    17.6239	    16.1133	    20.5612	    14.1830	    14.2670	    17.2882	
    11.4136	    11.4136	    17.4561	    16.1972	    15.3580	    14.0152	    18.6310	    11.9171	    11.8332	    14.8544	
     8.7280	     8.7280	    15.6097	    14.0991	    12.9242	    11.5814	    16.6168	     9.4833	     9.2316	    12.4207	
     5.9586	     5.9586	    13.1760	    11.6653	    10.5743	     8.9798	    14.6866	     7.0496	     6.7139	    10.1547	
     3.2730	     3.3569	    10.2386	     8.8120	     8.3084	     6.2943	    13.0081	     4.6158	     4.3640	     8.0566	
     0.6714	     0.9232	     6.9656	     5.7907	     6.3782	     3.6926	    11.6653	     2.4338	     2.2659	     6.2943	
    -1.5945	    -1.1749	     3.4409	     2.8534	     4.7836	     1.2589	    10.5743	     0.5875	     0.5875	     5.0354	
    -3.5248	    -2.8534	     0.0000	     0.0839	     3.6087	    -0.7553	     9.9030	    -0.9232	    -0.5035	     4.1962	
    -4.8676	    -4.0283	    -3.1891	    -2.1820	     2.9373	    -2.1820	     9.5673	    -1.7624	    -1.0910	     3.9444	
    -5.7068	    -4.6997	    -5.7907	    -3.6087	     2.6016	    -2.9373	     9.4833	    -2.0981	    -1.0910	     4.1962	
    -5.8746	    -4.6997	    -7.5531	    -4.1962	     2.7695	    -3.0212	     9.6512	    -1.7624	    -0.5035	     4.8676	
    -5.4550	    -4.1962	    -8.2245	    -3.8605	     3.3569	    -2.2659	     9.9030	    -0.8392	     0.5875	     5.9586	
    -4.5319	    -3.2730	    -7.9727	    -2.6855	     4.1962	    -1.0071	    10.2386	     0.5035	     2.0142	     7.3013	
    -3.1891	    -2.0142	    -6.7978	    -0.8392	     5.2032	     0.7553	    10.4065	     2.1820	     3.6926	     8.7280	
    -1.6785	    -0.5875	    -4.8676	     1.3428	     6.2103	     2.6855	    10.3226	     3.8605	     5.2872	    10.0708	
    -0.0839	     0.8392	    -2.3499	     3.6926	     7.0496	     4.6158	    10.0708	     5.5389	     6.7978	    11.2457	
     1.5106	     2.2659	     0.4196	     5.8746	     7.8049	     6.4621	     9.5673	     7.0496	     8.0566	    12.2528	
     3.1052	     3.6087	     3.4409	     7.9727	     8.4763	     8.0566	     8.9798	     8.3923	     9.2316	    13.0081	
     4.6158	     4.9515	     6.3782	     9.8190	     8.9798	     9.5673	     8.3084	     9.6512	    10.2386	    13.6795	
     6.2103	     6.2943	     9.3155	    11.4136	     9.3994	    10.9100	     7.8049	    10.8261	    11.1618	    14.3509	
     7.7209	     7.5531	    11.8332	    12.7563	     9.9030	    12.0850	     7.4692	    11.8332	    12.1689	    14.9384	
     9.1476	     8.7280	    14.0152	    13.8474	    10.3226	    13.0081	     7.3013	    12.8403	    13.0081	    15.6097	
    10.4904	     9.8190	    15.5258	    14.5187	    10.6583	    13.7634	     7.3013	    13.6795	    13.7634	    16.2811	
    11.6653	    10.7422	    16.4490	    14.7705	    10.9940	    14.1830	     7.3853	    14.3509	    14.4348	    16.8686	
    12.5046	    11.4136	    16.6168	    14.6866	    11.2457	    14.3509	     7.8049	    14.6866	    14.8544	    17.3721	
    13.0081	    11.8332	    16.1133	    14.1830	    11.4136	    14.1830	     8.4763	    14.8544	    15.1062	    17.6239	
    13.1760	    12.0850	    15.1062	    13.4277	    11.5814	    13.8474	     9.3994	    14.8544	    15.1901	    17.8757	
    13.1760	    12.2528	    13.7634	    12.4207	    11.8332	    13.2599	    10.6583	    14.6027	    15.1901	    18.0435	
    13.0081	    12.3367	    12.1689	    11.4136	    12.1689	    12.6724	    12.1689	    14.3509	    15.1901	    18.2114	
    12.7563	    12.3367	    10.5743	    10.3226	    12.5885	    12.0850	    13.8474	    14.0991	    15.2740	    18.3792	
    12.3367	    12.3367	     9.1476	     9.3155	    13.0920	    11.4975	    15.6097	    13.9313	    15.2740	    18.5471	
    11.8332	    12.2528	     8.0566	     8.3084	    13.5117	    10.9100	    17.1204	    13.5956	    15.1901	    18.6310	
    11.1618	    12.0850	     7.2174	     7.3013	    13.6795	    10.2386	    18.3792	    13.1760	    14.8544	    18.5471	
    10.3226	    11.5814	     6.7139	     6.2943	    13.5117	     9.4833	    18.9667	    12.5046	    14.3509	    18.1274	
     9.2316	    10.8261	     6.4621	     5.2872	    13.0081	     8.5602	    19.0506	    11.6653	    13.4277	    17.4561	
     8.1406	     9.8190	     6.5460	     4.2801	    12.0850	     7.5531	    18.4631	    10.5743	    12.2528	    16.4490	
     7.0496	     8.6441	     6.9656	     3.4409	    10.8261	     6.5460	    17.3721	     9.3994	    10.9100	    15.1901	
     6.0425	     7.4692	     7.7209	     2.6855	     9.5673	     5.6229	    15.9454	     8.2245	     9.4833	    13.9313	
     5.3711	     6.2103	     8.7280	     2.3499	     8.2245	     4.9515	    14.4348	     7.1335	     8.2245	    12.6724	
     4.8676	     5.2032	     9.8190	     2.2659	     7.1335	     4.5319	    12.9242	     6.3782	     7.2174	    11.5814	
     4.6158	     4.2801	    10.9100	     2.5177	     6.2103	     4.3640	    11.5814	     5.7907	     6.3782	    10.7422	
     4.6158	     3.4409	    11.7493	     3.1052	     5.4550	     4.5319	    10.4904	     5.3711	     5.8746	    10.0708	
     4.6158	     2.7695	    12.1689	     3.7766	     4.8676	     4.6997	     9.6512	     5.1193	     5.4550	     9.5673	
     4.6158	     2.0981	    11.9171	     4.5319	     4.3640	     4.9515	     8.9798	     4.9515	     5.1193	     9.2316	
     4.4479	     1.5106	    11.0779	     5.1193	     3.8605	     5.0354	     8.3923	     4.6997	     4.7836	     8.8959	
     4.1962	     0.8392	     9.4833	     5.6229	     3.3569	     4.9515	     7.8888	     4.2801	     4.4479	     8.6441	
     3.8605	     0.1678	     7.3013	     5.8746	     2.9373	     4.7836	     7.4692	     3.9444	     4.0283	     8.3923	
     3.4409	    -0.4196	     4.7836	     6.0425	     2.4338	     4.4479	     7.0496	     3.5248	     3.6926	     8.1406	
     3.1052	    -0.9232	     2.0142	     5.9586	     2.0142	     4.0283	     6.6299	     3.1052	     3.3569	     8.0566	
     2.7695	    -1.2589	    -0.7553	     5.7907	     1.6785	     3.6087	     6.1264	     2.8534	     3.1052	     8.0566	
     2.5177	    -1.5106	    -3.1891	     5.4550	     1.3428	     3.2730	     5.7068	     2.6016	     2.9373	     8.2245	
     2.4338	    -1.5106	    -5.1193	     5.0354	     1.1749	     2.8534	     5.2032	     2.5177	     2.8534	     8.3923	
     2.5177	    -1.4267	    -6.4621	     4.5319	     1.0071	     2.5177	     4.6158	     2.4338	     2.8534	     8.6441	
     2.7695	    -1.0910	    -6.8817	     3.9444	     0.9232	     2.0981	     4.1122	     2.3499	     2.8534	     8.8120	
     3.1891	    -0.7553	    -6.5460	     3.4409	     0.9232	     1.8463	     3.6087	     2.3499	     2.8534	     8.9798	
     3.8605	    -0.2518	    -5.3711	     2.9373	     0.9232	     1.6785	     3.1891	     2.2659	     2.9373	     9.0637	
     4.5319	     0.3357	    -3.5248	     2.6016	     0.9232	     1.5106	     2.8534	     2.2659	     2.9373	     9.0637	
     5.2872	     0.9232	    -1.2589	     2.4338	     1.0071	     1.5945	     2.6016	     2.2659	     3.0212	     9.0637	
     6.0425	     1.5945	     1.2589	     2.4338	     1.1749	     1.6785	     2.5177	     2.3499	     3.1052	     9.0637	
     6.7139	     2.2659	     3.7766	     2.7695	     1.3428	     2.0142	     2.5177	     2.4338	     3.1891	     8.9798	
     7.3013	     2.7695	     5.9586	     3.1891	     1.6785	     2.2659	     2.6016	     2.6016	     3.3569	     8.9798	
     7.5531	     3.1891	     7.5531	     3.6926	     1.9302	     2.6016	     2.6855	     2.7695	     3.5248	     8.9798	
     7.5531	     3.4409	     8.4763	     4.1962	     2.2659	     2.8534	     2.6855	     2.8534	     3.6926	     8.8959	
     7.2174	     3.2730	     8.6441	     4.5319	     2.4338	     2.9373	     2.6016	     2.8534	     3.6926	     8.7280	
     6.4621	     2.9373	     8.0566	     4.6997	     2.6016	     2.8534	     2.3499	     2.7695	     3.6926	     8.5602	
     5.4550	     2.2659	     6.8817	     4.6158	     2.6855	     2.6855	     2.0981	     2.6016	     3.6087	     8.3084	
     4.2801	     1.5106	     5.2032	     4.2801	     2.6855	     2.3499	     1.6785	     2.4338	     3.4409	     7.9727	
     3.0212	     0.5875	     3.1891	     3.8605	     2.6016	     1.9302	     1.2589	     2.0981	     3.2730	     7.7209	
     1.7624	    -0.3357	     1.1749	     3.3569	     2.5177	     1.4267	     0.8392	     1.8463	     3.0212	     7.4692	
     0.6714	    -1.0910	    -0.8392	     2.9373	     2.4338	     1.0910	     0.3357	     1.5945	     2.8534	     7.2174	
    -0.1678	    -1.7624	    -2.5177	     2.7695	     2.4338	     1.0071	    -0.0839	     1.5106	     2.7695	     7.0496	
    -0.6714	    -2.0142	    -3.6087	     2.9373	     2.6016	     1.0910	    -0.4196	     1.5945	     2.8534	     7.0496	
    -0.7553	    -2.0142	    -4.0283	     3.4409	     3.0212	     1.5945	    -0.5035	     1.9302	     3.1052	     7.1335	
    -0.5035	    -1.5945	    -3.6087	     4.3640	     3.6926	     2.3499	    -0.3357	     2.6016	     3.5248	     7.4692	
     0.2518	    -0.7553	    -2.2659	     5.6229	     4.5319	     3.3569	     0.2518	     3.4409	     4.1122	     7.8888	
     1.2589	     0.3357	    -0.2518	     6.9656	     5.5389	     4.5319	     1.1749	     4.4479	     4.7836	     8.3084	
     2.5177	     1.6785	     2.3499	     8.1406	     6.7139	     5.7068	     2.4338	     5.5389	     5.5389	     8.8120	
     3.9444	     3.1891	     5.3711	     9.2316	     7.8049	     6.7139	     4.1962	     6.5460	     6.2943	     9.3994	
     5.5389	     4.7836	     8.5602	     9.9869	     8.9798	     7.6370	     6.2103	     7.6370	     7.0496	    10.0708	
     7.3013	     6.5460	    11.8332	    10.4904	    10.2386	     8.3923	     8.4763	     8.6441	     7.8888	    10.8261	
     9.0637	     8.3084	    14.8544	    10.5743	    11.4136	     9.0637	    10.7422	     9.6512	     8.8120	    11.6653	
    10.9100	    10.0708	    17.5400	    10.4065	    12.5046	     9.5673	    12.8403	    10.4904	     9.7351	    12.6724	
    12.5046	    11.4975	    19.6381	     9.7351	    13.4277	     9.7351	    14.6027	    11.1618	    10.4904	    13.5117	
    13.6795	    12.6724	    20.8130	     8.6441	    14.0152	     9.5673	    15.7776	    11.4975	    10.9940	    14.2670	
    14.4348	    13.2599	    21.0648	     6.9656	    14.1830	     8.9798	    16.2811	    11.3297	    11.1618	    14.6027	
    14.4348	    13.2599	    20.1416	     4.7836	    13.8474	     7.8049	    15.9454	    10.4904	    10.7422	    14.4348	
    13.7634	    12.5046	    18.2114	     2.1820	    13.0081	     6.2103	    14.8544	     9.1476	     9.8190	    13.7634	
    12.5046	    11.2457	    15.3580	    -0.7553	    11.5814	     4.1122	    13.1760	     7.2174	     8.3084	    12.5046	
    10.7422	     9.3994	    11.8332	    -3.6926	     9.7351	     1.7624	    11.0779	     4.9515	     6.4621	    10.8261	
     8.7280	     7.3013	     8.0566	    -6.5460	     7.7209	    -0.6714	     8.8120	     2.5177	     4.3640	     8.8959	
     6.6299	     5.2032	     4.3640	    -8.9798	     5.7068	    -3.0212	     6.6299	     0.0839	     2.3499	     6.9656	
     4.6158	     3.2730	     1.2589	   -10.8261	     3.7766	    -4.8676	     4.8676	    -2.0142	     0.5035	     5.1193	
     3.0212	     1.5945	    -1.1749	   -11.8332	     2.1820	    -6.2943	     3.4409	    -3.6926	    -1.0071	     3.5248	
     1.8463	     0.4196	    -2.5177	   -12.0850	     1.0071	    -7.0496	     2.5177	    -4.9515	    -2.0142	     2.3499	
     1.0071	    -0.3357	    -2.9373	   -11.5814	     0.0839	    -7.3013	     1.8463	    -5.6229	    -2.6855	     1.5106	
     0.5875	    -0.7553	    -2.5177	   -10.4065	    -0.5035	    -6.9656	     1.3428	    -5.7907	    -2.8534	     1.0910	
     0.5035	    -0.9232	    -1.4267	    -8.7280	    -0.9232	    -6.1264	     0.8392	    -5.5389	    -2.6855	     0.9232	
     0.6714	    -0.8392	     0.2518	    -6.5460	    -1.1749	    -5.0354	     0.4196	    -4.9515	    -2.3499	     1.0071	
     0.9232	    -0.6714	     2.1820	    -4.1962	    -1.2589	    -3.6087	    -0.0839	    -4.1122	    -1.6785	     1.3428	
     1.2589	    -0.3357	     4.1962	    -1.5945	    -1.2589	    -2.0142	    -0.5035	    -3.0212	    -0.9232	     1.8463	
     1.5106	    -0.0839	     6.0425	     1.0071	    -1.1749	    -0.4196	    -0.9232	    -1.8463	    -0.0839	     2.2659	
     1.6785	     0.1678	     7.3853	     3.4409	    -1.1749	     1.0910	    -1.2589	    -0.7553	     0.6714	     2.7695	
     1.6785	     0.2518	     8.2245	     5.7068	    -1.0910	     2.4338	    -1.5106	     0.2518	     1.3428	     3.1052	
     1.6785	     0.3357	     8.4763	     7.5531	    -0.9232	     3.6087	    -1.5945	     1.1749	     1.8463	     3.4409	
     1.5106	     0.3357	     8.1406	     8.9798	    -0.7553	     4.5319	    -1.3428	     1.9302	     2.2659	     3.6087	
     1.3428	     0.4196	     7.3013	    10.0708	    -0.3357	     5.2032	    -0.7553	     2.5177	     2.6855	     3.8605	
     1.3428	     0.5035	     6.0425	    10.6583	     0.3357	     5.7068	     0.1678	     3.0212	     3.0212	     4.1962	
     1.2589	     0.6714	     4.3640	    10.8261	     1.1749	     5.8746	     1.5106	     3.4409	     3.3569	     4.5319	
     1.2589	     0.8392	     2.6016	    10.5743	     2.0142	     5.8746	     3.0212	     3.6087	     3.6087	     4.8676	
     1.1749	     0.9232	     0.7553	     9.8190	     2.9373	     5.6229	     4.6158	     3.6926	     3.8605	     5.2032	
     1.1749	     1.0071	    -1.0071	     8.8120	     3.7766	     5.2032	     6.1264	     3.6087	     3.9444	     5.4550	
     1.0910	     1.0071	    -2.3499	     7.4692	     4.4479	     4.6158	     7.4692	     3.4409	     3.9444	     5.4550	
     1.1749	     1.0910	    -3.1052	     6.0425	     5.0354	     3.9444	     8.6441	     3.2730	     3.8605	     5.4550	
     1.4267	     1.3428	    -3.0212	     4.7836	     5.4550	     3.3569	     9.4833	     3.0212	     3.7766	     5.3711	
     2.0142	     1.7624	    -2.0981	     3.6087	     5.8746	     2.8534	     9.9869	     2.8534	     3.7766	     5.1193	
     2.7695	     2.4338	    -0.4196	     2.8534	     6.2103	     2.6016	    10.2386	     2.7695	     3.6926	     4.9515	
     3.8605	     3.4409	     2.0142	     2.5177	     6.5460	     2.6016	    10.1547	     2.8534	     3.7766	     4.7836	
     5.1193	     4.5319	     4.9515	     2.6855	     6.8817	     3.0212	     9.7351	     3.1052	     3.9444	     4.6997	
     6.6299	     5.7068	     8.0566	     3.5248	     7.2174	     3.6926	     9.1476	     3.6087	     4.2801	     4.7836	
     8.3084	     6.9656	    11.0779	     4.7836	     7.4692	     4.6158	     8.3084	     4.1962	     4.6997	     4.8676	
     9.9869	     8.1406	    13.7634	     6.3782	     7.6370	     5.7068	     7.3013	     4.8676	     5.1193	     5.1193	
    11.5814	     9.1476	    15.7776	     8.1406	     7.7209	     6.7978	     6.0425	     5.5389	     5.6229	     5.3711	
    13.0920	    10.0708	    17.0364	     9.9030	     7.8049	     7.8049	     4.7836	     6.1264	     5.9586	     5.7068	
    14.4348	    10.7422	    17.5400	    11.4975	     7.8049	     8.7280	     3.5248	     6.6299	     6.2943	     6.0425	
    15.6097	    11.4136	    17.3721	    12.8403	     7.8049	     9.4833	     2.4338	     7.1335	     6.5460	     6.5460	
    16.6168	    12.0010	    16.6168	    14.0152	     7.9727	    10.2386	     1.6785	     7.6370	     6.9656	     7.1335	
    17.5400	    12.7563	    15.4419	    15.0223	     8.4763	    10.9100	     1.5106	     8.3084	     7.3853	     7.8888	
    18.3792	    13.5956	    14.1830	    16.0294	     9.1476	    11.7493	     1.9302	     9.0637	     8.1406	     8.8959	
    19.3024	    14.6027	    12.9242	    16.9525	    10.1547	    12.6724	     3.0212	    10.0708	     9.0637	    10.1547	
    20.2255	    15.6937	    12.0010	    17.8757	    11.3297	    13.5956	     4.6997	    11.2457	    10.1547	    11.5814	
    20.9808	    16.7847	    11.4136	    18.7149	    12.5046	    14.6866	     6.6299	    12.5046	    11.2457	    13.0920	
    21.6522	    17.7917	    11.2457	    19.4702	    13.5117	    15.6097	     8.5602	    13.6795	    12.3367	    14.4348	
    22.1558	    18.6310	    11.6653	    20.1416	    14.2670	    16.4490	    10.1547	    14.6027	    13.2599	    15.5258	
    22.4075	    19.1345	    12.4207	    20.6451	    14.6027	    17.0364	    11.3297	    15.3580	    13.8474	    16.2811	
    22.4915	    19.4702	    13.5956	    21.1487	    14.6027	    17.5400	    11.8332	    15.8615	    14.1830	    16.7007	
    22.4075	    19.4702	    15.0223	    21.4844	    14.1830	    17.7917	    11.7493	    16.1133	    14.1830	    16.7007	
    22.2397	    19.3024	    16.6168	    21.9040	    13.4277	    17.8757	    11.2457	    16.0294	    14.0152	    16.4490	
    21.9040	    18.9667	    18.2953	    22.2397	    12.4207	    17.8757	    10.3226	    15.7776	    13.5956	    15.9454	
    21.4844	    18.3792	    19.8059	    22.5754	    11.3297	    17.7917	     9.3155	    15.3580	    13.0081	    15.2740	
    20.8969	    17.7078	    21.1487	    22.8271	    10.1547	    17.5400	     8.1406	    14.7705	    12.3367	    14.5187	
    20.2255	    16.8686	    21.9879	    22.9950	     9.0637	    17.2043	     6.9656	    14.0152	    11.5814	    13.6795	
    19.3863	    15.8615	    22.4075	    22.9950	     7.8888	    16.7007	     5.7907	    13.0920	    10.7422	    12.7563	
    18.2953	    14.6866	    22.1558	    22.7432	     6.8817	    16.1133	     4.6158	    12.0850	     9.9030	    11.9171	
    17.0364	    13.2599	    21.3165	    22.2397	     5.8746	    15.2740	     3.5248	    10.9940	     8.9798	    11.1618	
    15.5258	    11.7493	    19.8059	    21.4844	     4.9515	    14.4348	     2.6855	     9.9869	     8.1406	    10.4904	
    13.7634	    10.1547	    17.7078	    20.6451	     4.2801	    13.5117	     1.9302	     8.8959	     7.3013	     9.9030	
    12.0010	     8.4763	    15.3580	    19.7220	     3.7766	    12.5885	     1.5945	     8.0566	     6.6299	     9.5673	
    10.2386	     6.9656	    12.7563	    18.7988	     3.5248	    11.8332	     1.5106	     7.3013	     6.0425	     9.3155	
     8.5602	     5.5389	    10.2386	    17.9596	     3.5248	    11.1618	     1.8463	     6.7978	     5.6229	     9.2316	
     7.0496	     4.3640	     8.0566	    17.1204	     3.8605	    10.5743	     2.4338	     6.4621	     5.3711	     9.3155	
     5.7068	     3.5248	     6.2103	    16.4490	     4.4479	    10.1547	     3.1891	     6.2943	     5.1193	     9.3155	
     4.6997	     2.8534	     4.9515	    15.8615	     5.1193	     9.7351	     4.1122	     6.2103	     4.9515	     9.3994	
     3.8605	     2.3499	     4.2801	    15.2740	     5.9586	     9.3994	     5.0354	     6.1264	     4.6997	     9.3155	
     3.1891	     2.0142	     4.2801	    14.6027	     6.7139	     8.9798	     5.9586	     5.9586	     4.4479	     9.0637	
     2.6016	     1.7624	     4.6997	    13.8474	     7.3013	     8.4763	     6.7139	     5.7068	     4.0283	     8.7280	
     2.0981	     1.5106	     5.7068	    12.7563	     7.8049	     7.8049	     7.4692	     5.2872	     3.6087	     8.2245	
     1.6785	     1.3428	     6.9656	    11.4975	     8.1406	     7.0496	     8.0566	     4.7836	     3.1052	     7.6370	
     1.4267	     1.1749	     8.5602	     9.9869	     8.3084	     6.1264	     8.5602	     4.1962	     2.6016	     7.0496	
     1.3428	     1.1749	    10.1547	     8.1406	     8.3923	     5.0354	     8.8959	     3.5248	     2.0981	     6.5460	
     1.3428	     1.3428	    11.8332	     6.1264	     8.3923	     3.9444	     9.1476	     2.8534	     1.7624	     6.2103	
     1.5106	     1.5945	    13.2599	     3.9444	     8.5602	     2.7695	     9.2316	     2.1820	     1.5106	     6.0425	
     1.8463	     2.0142	    14.5187	     1.7624	     8.7280	     1.5945	     9.2316	     1.5945	     1.4267	     6.0425	
     2.2659	     2.6016	    15.4419	    -0.3357	     9.1476	     0.5035	     9.1476	     1.0910	     1.5106	     6.2943	
     2.7695	     3.2730	    15.9454	    -2.0981	     9.6512	    -0.4196	     8.9798	     0.7553	     1.7624	     6.6299	
     3.3569	     4.0283	    16.0294	    -3.5248	    10.2386	    -1.1749	     8.8120	     0.5035	     2.0142	     7.0496	
     3.9444	     4.6997	    15.6097	    -4.6158	    10.9100	    -1.7624	     8.7280	     0.2518	     2.4338	     7.5531	
     4.4479	     5.3711	    14.7705	    -5.2032	    11.4975	    -2.1820	     8.6441	     0.1678	     2.7695	     8.1406	
     4.8676	     5.8746	    13.4277	    -5.3711	    12.0010	    -2.4338	     8.4763	     0.0839	     3.1052	     8.6441	
     5.1193	     6.2103	    11.9171	    -5.2872	    12.3367	    -2.5177	     8.3084	     0.0839	     3.4409	     9.1476	
     5.2032	     6.2943	    10.1547	    -4.7836	    12.5046	    -2.3499	     8.0566	     0.1678	     3.7766	     9.6512	
     5.2032	     6.2943	     8.4763	    -4.0283	    12.4207	    -2.0981	     7.7209	     0.3357	     4.0283	    10.1547	
     5.1193	     6.0425	     6.9656	    -3.1891	    12.1689	    -1.6785	     7.2174	     0.5035	     4.2801	    10.4065	
     4.9515	     5.7068	     5.7907	    -2.2659	    11.6653	    -1.1749	     6.4621	     0.7553	     4.4479	    10.5743	
     4.6158	     5.2032	     5.0354	    -1.3428	    10.9100	    -0.7553	     5.6229	     0.8392	     4.4479	    10.4904	
     4.1962	     4.6158	     4.7836	    -0.5875	    10.0708	    -0.4196	     4.6158	     0.9232	     4.2801	    10.1547	
     3.8605	     3.9444	     5.0354	     0.0839	     9.0637	    -0.0839	     3.6087	     0.9232	     4.0283	     9.6512	
     3.4409	     3.2730	     5.7068	     0.5035	     8.0566	     0.0839	     2.7695	     0.8392	     3.6087	     8.9798	
     2.9373	     2.6855	     6.7139	     0.8392	     7.0496	     0.2518	     1.9302	     0.6714	     3.0212	     8.1406	
     2.5177	     2.0142	     7.8888	     0.9232	     6.1264	     0.1678	     1.3428	     0.4196	     2.4338	     7.1335	
     2.0142	     1.4267	     8.8959	     0.9232	     5.2032	     0.0839	     0.9232	     0.0839	     1.7624	     6.2103	
     1.5106	     0.8392	     9.6512	     0.7553	     4.2801	    -0.1678	     0.6714	    -0.1678	     1.1749	     5.2032	
     1.0071	     0.2518	     9.9869	     0.5875	     3.4409	    -0.4196	     0.5035	    -0.5035	     0.5035	     4.1962	
     0.4196	    -0.3357	     9.9030	     0.3357	     2.6016	    -0.6714	     0.5035	    -0.8392	     0.0000	     3.3569	
     0.0000	    -0.9232	     9.2316	     0.1678	     1.8463	    -0.9232	     0.5875	    -1.0071	    -0.4196	     2.6016	
    -0.3357	    -1.3428	     8.1406	     0.1678	     1.2589	    -1.0071	     0.9232	    -1.0071	    -0.5035	     2.1820	
    -0.4196	    -1.5945	     6.8817	     0.4196	     0.9232	    -0.8392	     1.4267	    -0.7553	    -0.4196	     2.0142	
    -0.1678	    -1.5106	     5.4550	     0.9232	     0.9232	    -0.4196	     2.1820	    -0.2518	     0.0000	     2.2659	
     0.5035	    -1.1749	     4.0283	     1.6785	     1.2589	     0.3357	     3.1052	     0.5035	     0.7553	     2.9373	
     1.5945	    -0.4196	     2.6855	     2.6855	     1.9302	     1.4267	     4.2801	     1.6785	     1.8463	     3.9444	
     3.1052	     0.6714	     1.6785	     4.0283	     2.9373	     2.8534	     5.5389	     3.0212	     3.1891	     5.3711	
     4.9515	     2.1820	     1.0910	     5.4550	     4.1122	     4.4479	     6.8817	     4.6158	     4.8676	     7.1335	
     6.9656	     3.8605	     1.0910	     7.1335	     5.4550	     6.2943	     8.3084	     6.2943	     6.7139	     9.0637	
     8.9798	     5.7907	     1.7624	     8.9798	     6.9656	     8.3084	     9.5673	     8.1406	     8.8120	    11.1618	
    11.0779	     7.8888	     3.2730	    10.9100	     8.3923	    10.4904	    10.8261	    10.0708	    10.9100	    13.2599	
    13.0081	     9.9030	     5.4550	    13.0920	     9.8190	    12.7563	    11.9171	    12.1689	    13.0081	    15.3580	
    14.7705	    11.8332	     8.3923	    15.4419	    11.1618	    15.0223	    12.8403	    14.1830	    15.1062	    17.2882	
    16.2811	    13.5956	    11.8332	    17.8757	    12.3367	    17.2043	    13.5956	    16.1133	    17.1204	    19.0506	
    17.4561	    15.0223	    15.4419	    20.3094	    13.2599	    19.2184	    14.1830	    17.9596	    18.7988	    20.6451	
    18.2953	    16.1133	    19.0506	    22.6593	    14.0991	    20.9808	    14.7705	    19.5541	    20.3094	    21.9040	
    18.7988	    16.7847	    22.3236	    24.5895	    14.7705	    22.4075	    15.1901	    20.8130	    21.4005	    22.9111	
    18.8828	    17.0364	    25.0092	    26.1002	    15.2740	    23.3307	    15.6097	    21.6522	    22.2397	    23.5825	
    18.5471	    16.8686	    26.9394	    26.9394	    15.6937	    23.6664	    16.0294	    22.0718	    22.6593	    24.0860	
    17.9596	    16.1972	    27.9465	    27.0233	    15.9454	    23.4985	    16.3651	    22.0718	    22.7432	    24.1699	
    16.8686	    15.1901	    27.8625	    26.2680	    16.0294	    22.6593	    16.5329	    21.4844	    22.3236	    24.0021	
    15.4419	    13.6795	    26.6037	    24.6735	    15.8615	    21.2326	    16.3651	    20.3094	    21.4005	    23.3307	
    13.5117	    11.8332	    24.3378	    22.0718	    15.2740	    18.9667	    15.7776	    18.5471	    19.8898	    22.0718	
    11.1618	     9.4833	    21.0648	    18.6310	    14.3509	    16.1972	    14.8544	    16.1972	    17.8757	    20.3934	
     8.4763	     6.9656	    17.1204	    14.6027	    13.1760	    12.8403	    13.4277	    13.2599	    15.3580	    18.1274	
     5.6229	     4.2801	    12.7563	    10.2386	    11.6653	     9.2316	    11.7493	    10.0708	    12.5046	    15.5258	
     2.7695	     1.7624	     8.3084	     5.8746	     9.9869	     5.7068	     9.8190	     6.7978	     9.5673	    12.7563	
     0.2518	    -0.5875	     4.3640	     1.8463	     8.4763	     2.3499	     7.8888	     3.7766	     6.7139	     9.9869	
    -1.8463	    -2.5177	     1.0071	    -1.4267	     7.0496	    -0.5035	     6.0425	     1.0910	     4.1962	     7.4692	
    -3.3569	    -3.8605	    -1.5106	    -3.9444	     5.8746	    -2.7695	     4.3640	    -1.0910	     2.0981	     5.2872	
    -4.2801	    -4.6997	    -2.8534	    -5.5389	     4.9515	    -4.2801	     3.0212	    -2.6855	     0.5875	     3.5248	
    -4.6997	    -4.9515	    -3.2730	    -6.2943	     4.3640	    -5.1193	     2.0142	    -3.6087	    -0.4196	     2.2659	
    -4.6158	    -4.7836	    -2.6016	    -6.1264	     4.0283	    -5.2872	     1.4267	    -3.9444	    -0.8392	     1.5106	
    -4.1122	    -4.1962	    -1.0910	    -5.2872	     4.0283	    -4.7836	     1.2589	    -3.6087	    -0.6714	     1.1749	
    -3.2730	    -3.2730	     1.1749	    -3.6926	     4.2801	    -3.6926	     1.5945	    -2.7695	     0.0000	     1.3428	
    -2.0981	    -2.0981	     3.9444	    -1.6785	     4.7836	    -2.1820	     2.3499	    -1.5106	     1.0910	     1.9302	
    -0.8392	    -0.7553	     6.9656	     0.7553	     5.4550	    -0.3357	     3.4409	     0.1678	     2.4338	     2.7695	
     0.5875	     0.6714	     9.9030	     3.4409	     6.2103	     1.7624	     4.7836	     2.0142	     4.0283	     3.8605	
     2.0142	     2.0142	    12.5885	     6.0425	     7.1335	     3.8605	     6.2103	     3.8605	     5.6229	     5.0354	
     3.4409	     3.2730	    14.7705	     8.5602	     8.0566	     5.7907	     7.6370	     5.7068	     7.1335	     6.2103	
     4.6997	     4.3640	    16.1972	    10.8261	     8.8959	     7.4692	     8.9798	     7.2174	     8.4763	     7.3853	
     5.7068	     5.2032	    16.8686	    12.6724	     9.5673	     8.8959	     9.9869	     8.5602	     9.5673	     8.3923	
     6.4621	     5.7907	    16.7007	    14.0991	    10.1547	     9.9030	    10.5743	     9.4833	    10.2386	     9.1476	
     6.8817	     6.1264	    15.7776	    15.0223	    10.4904	    10.4065	    10.7422	     9.9869	    10.6583	     9.7351	
     6.9656	     6.1264	    14.1830	    15.4419	    10.5743	    10.5743	    10.4065	    10.1547	    10.6583	    10.1547	
     6.7978	     6.0425	    12.1689	    15.4419	    10.4065	    10.4065	     9.5673	     9.9030	    10.4065	    10.2386	
     6.4621	     5.7907	     9.9030	    15.0223	     9.9869	     9.9869	     8.3084	     9.4833	     9.9869	    10.1547	
     6.1264	     5.6229	     7.8049	    14.4348	     9.3994	     9.3994	     6.8817	     8.8959	     9.3994	     9.9869	
     5.9586	     5.7068	     6.2943	    13.7634	     8.8120	     8.7280	     5.2872	     8.3084	     8.8120	     9.7351	
     6.0425	     6.0425	     5.4550	    13.1760	     8.2245	     8.2245	     3.9444	     7.8049	     8.3923	     9.4833	
     6.5460	     6.8817	     5.6229	    12.6724	     7.7209	     7.8888	     2.7695	     7.4692	     8.0566	     9.3155	
     7.3013	     7.9727	     6.7978	    12.2528	     7.3853	     7.8049	     2.0142	     7.3013	     7.8888	     9.3155	
     8.3923	     9.3994	     8.8120	    12.0850	     7.3013	     7.9727	     1.6785	     7.4692	     7.9727	     9.4833	
     9.7351	    10.9100	    11.4975	    12.1689	     7.3013	     8.3084	     1.6785	     7.8049	     8.3084	     9.7351	
    11.2457	    12.5885	    14.6027	    12.3367	     7.5531	     8.9798	     2.0981	     8.3923	     8.8120	    10.2386	
    12.8403	    14.0991	    17.8757	    12.6724	     7.9727	     9.7351	     2.8534	     9.1476	     9.3994	    10.7422	
    14.4348	    15.5258	    20.9808	    13.0081	     8.5602	    10.5743	     3.7766	     9.9869	    10.0708	    11.3297	
    15.9454	    16.7007	    23.6664	    13.4277	     9.0637	    11.3297	     4.8676	    10.8261	    10.7422	    11.9171	
    17.2043	    17.5400	    25.6805	    13.6795	     9.6512	    12.0850	     5.8746	    11.5814	    11.3297	    12.4207	
    18.1274	    18.0435	    26.8555	    13.9313	    10.2386	    12.6724	     6.7139	    12.1689	    11.8332	    12.8403	
    18.6310	    18.2953	    27.2751	    14.0991	    10.7422	    13.1760	     7.5531	    12.6724	    12.3367	    13.2599	
    18.8828	    18.2114	    26.7715	    14.2670	    11.3297	    13.5117	     8.1406	    13.0081	    12.7563	    13.6795	
    18.7149	    17.9596	    25.6805	    14.4348	    12.0010	    13.7634	     8.7280	    13.2599	    13.1760	    14.0152	
    18.2953	    17.5400	    24.0021	    14.4348	    12.7563	    13.8474	     9.1476	    13.5117	    13.5117	    14.3509	
    17.7078	    17.0364	    21.9040	    14.3509	    13.5117	    13.8474	     9.4833	    13.5117	    13.8474	    14.5187	
    16.9525	    16.3651	    19.6381	    14.1830	    14.2670	    13.6795	     9.6512	    13.5117	    14.0152	    14.6866	
    16.0294	    15.6097	    17.2882	    14.0152	    14.7705	    13.4277	     9.6512	    13.3438	    14.0991	    14.6027	
    15.1901	    14.8544	    15.1901	    13.7634	    15.1901	    13.0920	     9.6512	    13.0920	    14.0991	    14.4348	
    14.4348	    14.1830	    13.4277	    13.5956	    15.5258	    12.8403	     9.6512	    12.8403	    14.0152	    14.1830	
    13.7634	    13.5956	    12.2528	    13.6795	    15.6937	    12.6724	     9.7351	    12.6724	    13.8474	    13.8474	
    13.3438	    13.2599	    11.7493	    14.0152	    15.7776	    12.6724	     9.9030	    12.5885	    13.7634	    13.5956	
    13.0920	    13.0081	    12.0010	    14.6027	    15.8615	    12.9242	    10.0708	    12.6724	    13.6795	    13.4277	
    13.0081	    13.0081	    13.0081	    15.6097	    15.8615	    13.3438	    10.2386	    12.9242	    13.6795	    13.2599	
    13.0920	    13.0920	    14.6866	    16.8686	    15.7776	    13.9313	    10.4065	    13.2599	    13.6795	    13.1760	
    13.4277	    13.3438	    16.9525	    18.3792	    15.6937	    14.7705	    10.6583	    13.8474	    13.8474	    13.2599	
    13.9313	    13.8474	    19.5541	    20.0577	    15.7776	    15.7776	    10.9940	    14.5187	    14.0991	    13.5117	
    14.6027	    14.5187	    22.3236	    21.8201	    16.0294	    16.9525	    11.6653	    15.3580	    14.5187	    14.0152	
    15.5258	    15.2740	    25.0931	    23.5825	    16.4490	    18.2114	    12.6724	    16.3651	    15.1901	    14.6866	
    16.6168	    16.2811	    27.5269	    25.1770	    17.1204	    19.4702	    14.0152	    17.4561	    15.9454	    15.5258	
    17.7917	    17.4561	    29.4571	    26.4359	    17.9596	    20.6451	    15.6937	    18.5471	    16.8686	    16.6168	
    19.0506	    18.6310	    30.7999	    27.2751	    19.0506	    21.6522	    17.6239	    19.6381	    17.9596	    17.7917	
    20.3094	    19.8059	    31.5552	    27.7786	    20.1416	    22.4915	    19.6381	    20.7291	    19.0506	    19.0506	
    21.4005	    20.8969	    31.4713	    27.7786	    21.3165	    23.1628	    21.4005	    21.6522	    20.1416	    20.2255	
    22.2397	    21.7361	    30.5481	    27.3590	    22.1558	    23.4146	    22.8271	    22.3236	    20.9808	    21.1487	
    22.5754	    21.9879	    28.7857	    26.4359	    22.5754	    23.2468	    23.4985	    22.5754	    21.4844	    21.7361	
    22.4075	    21.7361	    26.1841	    25.0092	    22.3236	    22.5754	    23.3307	    22.3236	    21.4005	    21.7361	
    21.6522	    20.8130	    22.8271	    22.9950	    21.4005	    21.3165	    22.2397	    21.4844	    20.7291	    21.1487	
    20.3094	    19.3024	    19.1345	    20.4773	    19.8898	    19.5541	    20.2255	    19.9738	    19.4702	    19.8898	
    18.6310	    17.4561	    15.3580	    17.7917	    17.7917	    17.4561	    17.5400	    18.1274	    17.7078	    18.2114	
    16.6168	    15.2740	    11.9171	    15.0223	    15.2740	    15.1062	    14.3509	    15.8615	    15.6097	    16.1972	
    14.6027	    12.9242	     8.9798	    12.3367	    12.6724	    12.6724	    10.9100	    13.5956	    13.3438	    14.0991	
    12.5885	    10.7422	     6.7978	     9.9869	    10.0708	    10.4904	     7.4692	    11.2457	    11.1618	    12.0850	
    10.5743	     8.5602	     5.4550	     7.9727	     7.5531	     8.4763	     4.1122	     9.0637	     9.0637	    10.2386	
     8.7280	     6.5460	     4.8676	     6.2943	     5.2032	     6.6299	     0.9232	     7.0496	     7.2174	     8.4763	
     6.8817	     4.7836	     4.9515	     4.9515	     3.0212	     5.0354	    -1.8463	     5.2872	     5.4550	     7.0496	
     5.2032	     3.1891	     5.4550	     3.9444	     1.1749	     3.6926	    -4.2801	     3.6087	     3.9444	     5.7907	
     3.6087	     1.7624	     6.2103	     3.0212	    -0.4196	     2.4338	    -6.2103	     2.1820	     2.6016	     4.7836	
     2.1820	     0.5875	     7.0496	     2.3499	    -1.7624	     1.4267	    -7.5531	     0.9232	     1.5945	     4.0283	
     1.0071	    -0.2518	     7.8049	     1.7624	    -2.6855	     0.5875	    -8.2245	    -0.0839	     0.6714	     3.5248	
     0.0839	    -0.9232	     8.3084	     1.2589	    -3.1891	    -0.0839	    -8.3084	    -0.7553	     0.0839	     3.2730	
    -0.5875	    -1.2589	     8.5602	     0.8392	    -3.3569	    -0.5035	    -7.8888	    -1.2589	    -0.2518	     3.2730	
    -0.9232	    -1.2589	     8.3923	     0.5875	    -3.1891	    -0.8392	    -6.8817	    -1.4267	    -0.3357	     3.5248	
    -1.0910	    -1.1749	     7.9727	     0.4196	    -2.6855	    -0.9232	    -5.4550	    -1.4267	    -0.1678	     3.9444	
    -1.0910	    -0.8392	     7.1335	     0.3357	    -2.0142	    -0.9232	    -3.7766	    -1.1749	     0.1678	     4.5319	
    -0.8392	    -0.4196	     6.1264	     0.4196	    -1.1749	    -0.6714	    -1.8463	    -0.7553	     0.6714	     5.2032	
    -0.4196	     0.1678	     5.0354	     0.7553	    -0.1678	    -0.2518	     0.0839	    -0.2518	     1.2589	     6.0425	
     0.0839	     0.8392	     4.0283	     1.2589	     0.7553	     0.3357	     2.0142	     0.5035	     2.0142	     6.7978	
     0.8392	     1.5945	     3.1891	     1.9302	     1.6785	     1.0071	     3.8605	     1.3428	     2.8534	     7.6370	
     1.6785	     2.4338	     2.9373	     2.9373	     2.6016	     1.9302	     5.6229	     2.2659	     3.7766	     8.3923	
     2.7695	     3.4409	     3.1891	     4.1962	     3.4409	     3.0212	     7.1335	     3.3569	     4.6997	     9.0637	
     4.1122	     4.5319	     4.1122	     5.7907	     4.2801	     4.1962	     8.3923	     4.4479	     5.6229	     9.6512	
     5.5389	     5.7907	     5.6229	     7.4692	     4.9515	     5.5389	     9.2316	     5.5389	     6.4621	     9.9869	
     7.1335	     6.9656	     7.5531	     9.3155	     5.5389	     6.7978	     9.6512	     6.4621	     7.2174	    10.1547	
     8.7280	     8.0566	     9.9030	    11.2457	     6.0425	     7.8888	     9.5673	     7.3013	     7.7209	    10.0708	
    10.1547	     9.0637	    12.3367	    13.0081	     6.3782	     8.8120	     9.0637	     7.8888	     7.9727	     9.8190	
    11.4136	     9.9030	    14.7705	    14.6027	     6.6299	     9.5673	     8.2245	     8.3084	     8.0566	     9.2316	
    12.5046	    10.5743	    17.1204	    16.1133	     6.7978	    10.1547	     7.3013	     8.5602	     7.9727	     8.6441	
    13.3438	    11.0779	    19.1345	    17.3721	     7.0496	    10.5743	     6.2943	     8.5602	     7.8049	     7.9727	
    13.8474	    11.4136	    20.7291	    18.2953	     7.2174	    10.8261	     5.3711	     8.5602	     7.5531	     7.3013	
    13.9313	    11.4975	    21.7361	    19.0506	     7.4692	    10.9100	     4.5319	     8.3084	     7.3013	     6.6299	
    13.7634	    11.4136	    22.1558	    19.3863	     7.6370	    10.8261	     3.8605	     7.9727	     6.9656	     6.1264	
    13.1760	    11.0779	    21.8201	    19.3024	     7.8049	    10.5743	     3.1891	     7.5531	     6.6299	     5.7068	
    12.3367	    10.6583	    20.9808	    19.0506	     7.9727	    10.1547	     2.7695	     7.0496	     6.2103	     5.3711	
    11.3297	    10.0708	    19.6381	    18.4631	     8.0566	     9.6512	     2.4338	     6.5460	     5.8746	     5.2032	
    10.3226	     9.5673	    17.9596	    17.7917	     8.2245	     9.2316	     2.2659	     6.1264	     5.7068	     5.2032	
     9.3994	     9.1476	    16.2811	    17.1204	     8.3923	     8.8959	     2.4338	     5.8746	     5.7068	     5.4550	
     8.7280	     8.9798	    14.7705	    16.7007	     8.8120	     8.8120	     2.8534	     5.8746	     5.8746	     6.0425	
     8.3084	     9.0637	    13.7634	    16.7007	     9.3155	     8.9798	     3.5248	     6.2103	     6.2943	     6.8817	
     8.3084	     9.3994	    13.1760	    17.2043	     9.9869	     9.6512	     4.4479	     6.8817	     6.9656	     7.8888	
     8.5602	     9.9030	    13.2599	    18.2114	    10.7422	    10.6583	     5.4550	     7.8049	     7.8888	     9.0637	
     9.0637	    10.4904	    13.9313	    19.5541	    11.4975	    11.8332	     6.5460	     8.9798	     8.8959	    10.3226	
     9.8190	    11.0779	    15.0223	    21.1487	    12.2528	    13.2599	     7.6370	    10.1547	     9.9030	    11.4975	
    10.6583	    11.5814	    16.3651	    22.5754	    12.7563	    14.5187	     8.5602	    11.2457	    10.8261	    12.4207	
    11.5814	    12.0850	    17.8757	    23.7503	    13.0920	    15.6097	     9.3994	    12.0850	    11.4975	    13.1760	
    12.5046	    12.4207	    19.4702	    24.5895	    13.2599	    16.4490	    10.0708	    12.7563	    12.0850	    13.6795	
    13.5117	    12.6724	    20.8969	    24.9252	    13.2599	    17.0364	    10.6583	    13.2599	    12.4207	    13.9313	
    14.3509	    12.9242	    22.0718	    24.7574	    13.0920	    17.2043	    11.0779	    13.4277	    12.5885	    13.9313	
    14.9384	    13.0081	    22.9111	    24.0860	    12.8403	    17.0364	    11.4136	    13.3438	    12.5046	    13.7634	
    15.3580	    12.9242	    23.2468	    22.9111	    12.5046	    16.4490	    11.4975	    13.0081	    12.2528	    13.3438	
    15.3580	    12.5885	    23.1628	    21.4005	    12.0850	    15.6937	    11.4975	    12.5046	    11.8332	    12.7563	
[Epoch Header]
[Trial Type]	23
[Accept]	1
[Correct]	0
[RT]	 0.000
[Resp]	0
[Epoch Data]
    -1.6785	    -2.1820	    -0.5875	    -5.3711	     1.5945	    -8.7280	    -0.4196	    -8.3084	    -8.9798	    -6.4621	
    -1.0071	    -1.0071	     1.5945	    -3.4409	     2.4338	    -7.0496	     0.0839	    -6.7978	    -7.6370	    -5.1193	
    -0.3357	     0.0839	     4.1962	    -1.7624	     3.1891	    -5.4550	     0.5875	    -5.4550	    -6.3782	    -3.8605	
     0.3357	     1.0910	     6.9656	    -0.3357	     3.7766	    -4.1122	     0.9232	    -4.1962	    -5.2032	    -2.7695	
     0.8392	     1.8463	     9.7351	     0.6714	     4.1122	    -3.0212	     1.2589	    -3.1891	    -4.1962	    -1.8463	
     1.2589	     2.3499	    12.1689	     1.3428	     4.1962	    -2.2659	     1.2589	    -2.3499	    -3.5248	    -1.1749	
     1.5106	     2.6016	    14.0152	     1.6785	     3.8605	    -1.8463	     1.0910	    -1.9302	    -3.1891	    -0.8392	
     1.5106	     2.5177	    15.1062	     1.5945	     3.3569	    -1.8463	     0.7553	    -1.7624	    -3.1052	    -0.6714	
     1.2589	     2.1820	    15.3580	     1.1749	     2.5177	    -2.0981	     0.3357	    -1.8463	    -3.3569	    -0.8392	
     0.7553	     1.5106	    14.6866	     0.5035	     1.5106	    -2.6016	    -0.0839	    -2.2659	    -3.7766	    -1.0910	
     0.0000	     0.6714	    13.2599	    -0.2518	     0.4196	    -3.2730	    -0.4196	    -2.7695	    -4.3640	    -1.5106	
    -1.0071	    -0.3357	    10.9940	    -1.1749	    -0.7553	    -4.0283	    -0.6714	    -3.4409	    -5.0354	    -1.9302	
    -2.0981	    -1.5106	     8.2245	    -2.1820	    -1.7624	    -4.9515	    -0.7553	    -4.1122	    -5.7068	    -2.3499	
    -3.2730	    -2.7695	     5.1193	    -3.1891	    -2.7695	    -5.7907	    -0.7553	    -4.7836	    -6.3782	    -2.7695	
    -4.4479	    -3.9444	     1.9302	    -4.1962	    -3.5248	    -6.5460	    -0.6714	    -5.4550	    -6.8817	    -3.1052	
    -5.6229	    -5.1193	    -1.1749	    -5.1193	    -4.0283	    -7.2174	    -0.5875	    -5.8746	    -7.2174	    -3.2730	
    -6.7978	    -6.1264	    -3.8605	    -5.8746	    -4.4479	    -7.8049	    -0.5035	    -6.2103	    -7.4692	    -3.2730	
    -7.8888	    -6.9656	    -6.0425	    -6.4621	    -4.6997	    -8.2245	    -0.4196	    -6.4621	    -7.5531	    -3.2730	
    -8.8120	    -7.6370	    -7.5531	    -6.8817	    -4.7836	    -8.3923	    -0.2518	    -6.4621	    -7.4692	    -3.1052	
    -9.5673	    -8.0566	    -8.1406	    -7.0496	    -4.6997	    -8.4763	    -0.0839	    -6.3782	    -7.3013	    -2.8534	
    -9.9869	    -8.1406	    -7.8049	    -6.8817	    -4.4479	    -8.3084	     0.1678	    -6.1264	    -7.0496	    -2.5177	
   -10.0708	    -7.8888	    -6.5460	    -6.3782	    -4.0283	    -7.9727	     0.4196	    -5.7907	    -6.6299	    -2.0981	
    -9.7351	    -7.3013	    -4.5319	    -5.5389	    -3.5248	    -7.3013	     0.7553	    -5.2032	    -6.1264	    -1.5945	
    -8.9798	    -6.4621	    -1.9302	    -4.2801	    -2.9373	    -6.4621	     1.0910	    -4.5319	    -5.5389	    -1.0910	
    -7.8888	    -5.3711	     0.9232	    -2.7695	    -2.3499	    -5.3711	     1.4267	    -3.7766	    -4.9515	    -0.5035	
    -6.7139	    -4.2801	     3.7766	    -1.0910	    -1.7624	    -4.1962	     1.5945	    -3.0212	    -4.3640	     0.0000	
    -5.3711	    -3.1891	     6.1264	     0.6714	    -1.3428	    -3.0212	     1.7624	    -2.2659	    -3.7766	     0.5035	
    -4.1122	    -2.3499	     7.8049	     2.4338	    -1.0071	    -1.9302	     1.6785	    -1.5945	    -3.3569	     0.8392	
    -3.1052	    -1.7624	     8.5602	     3.8605	    -0.9232	    -1.0910	     1.5106	    -1.0910	    -3.1052	     1.0071	
    -2.2659	    -1.4267	     8.3084	     5.0354	    -1.0910	    -0.5875	     1.0910	    -0.7553	    -3.0212	     1.0071	
    -1.8463	    -1.4267	     7.1335	     5.7068	    -1.4267	    -0.4196	     0.6714	    -0.7553	    -3.1891	     0.7553	
    -1.7624	    -1.7624	     5.2032	     5.9586	    -1.8463	    -0.5875	     0.1678	    -1.0071	    -3.5248	     0.4196	
    -2.0142	    -2.1820	     2.6855	     5.7068	    -2.5177	    -1.1749	    -0.3357	    -1.5945	    -4.1122	    -0.0839	
    -2.5177	    -2.8534	    -0.1678	     4.9515	    -3.1052	    -2.0142	    -0.8392	    -2.4338	    -4.6997	    -0.6714	
    -3.3569	    -3.5248	    -3.0212	     3.7766	    -3.7766	    -3.0212	    -1.3428	    -3.4409	    -5.3711	    -1.2589	
    -4.2801	    -4.1962	    -5.7068	     2.2659	    -4.3640	    -4.1962	    -1.7624	    -4.4479	    -6.0425	    -1.8463	
    -5.1193	    -4.7836	    -7.8049	     0.7553	    -4.7836	    -5.2872	    -2.1820	    -5.5389	    -6.6299	    -2.3499	
    -5.8746	    -5.2032	    -9.2316	    -0.6714	    -4.8676	    -6.2103	    -2.5177	    -6.2943	    -6.9656	    -2.6855	
    -6.2943	    -5.3711	    -9.7351	    -1.7624	    -4.7836	    -6.7978	    -2.8534	    -6.7978	    -7.1335	    -2.7695	
    -6.3782	    -5.2032	    -9.3155	    -2.2659	    -4.3640	    -6.9656	    -3.1052	    -7.0496	    -6.9656	    -2.6855	
    -6.2103	    -4.7836	    -7.8888	    -2.3499	    -3.7766	    -6.7978	    -3.1891	    -6.8817	    -6.5460	    -2.4338	
    -5.7068	    -4.1962	    -5.7907	    -2.0142	    -3.0212	    -6.2943	    -3.2730	    -6.5460	    -6.0425	    -2.0142	
    -5.0354	    -3.5248	    -3.1052	    -1.4267	    -2.1820	    -5.6229	    -3.1891	    -6.0425	    -5.4550	    -1.5945	
    -4.3640	    -2.8534	    -0.1678	    -0.9232	    -1.4267	    -4.9515	    -3.0212	    -5.6229	    -4.9515	    -1.0910	
    -3.7766	    -2.2659	     2.7695	    -0.4196	    -0.7553	    -4.3640	    -2.6855	    -5.2032	    -4.5319	    -0.6714	
    -3.3569	    -1.8463	     5.3711	    -0.1678	    -0.3357	    -4.0283	    -2.1820	    -4.9515	    -4.1962	    -0.4196	
    -3.1891	    -1.7624	     7.3853	    -0.3357	    -0.0839	    -3.9444	    -1.7624	    -4.9515	    -4.1962	    -0.2518	
    -3.4409	    -1.9302	     8.5602	    -0.8392	    -0.2518	    -4.1962	    -1.2589	    -5.2032	    -4.3640	    -0.2518	
    -4.0283	    -2.5177	     8.8959	    -1.7624	    -0.6714	    -4.8676	    -0.8392	    -5.7907	    -4.7836	    -0.5875	
    -5.0354	    -3.4409	     8.3084	    -3.0212	    -1.2589	    -5.7907	    -0.5875	    -6.5460	    -5.3711	    -1.0071	
    -6.2943	    -4.5319	     6.9656	    -4.5319	    -2.0981	    -7.0496	    -0.4196	    -7.4692	    -6.1264	    -1.5106	
    -7.6370	    -5.7068	     4.9515	    -6.2103	    -2.8534	    -8.3084	    -0.3357	    -8.4763	    -6.7978	    -2.0142	
    -8.8959	    -6.8817	     2.6016	    -7.8888	    -3.5248	    -9.6512	    -0.1678	    -9.3994	    -7.3853	    -2.3499	
    -9.9869	    -7.7209	     0.1678	    -9.3994	    -3.8605	   -10.8261	     0.0839	   -10.0708	    -7.8049	    -2.4338	
   -10.6583	    -8.2245	    -2.0981	   -10.6583	    -3.8605	   -11.7493	     0.4196	   -10.4904	    -7.8888	    -2.2659	
   -10.9100	    -8.2245	    -3.9444	   -11.5814	    -3.4409	   -12.2528	     1.0910	   -10.5743	    -7.6370	    -1.8463	
   -10.7422	    -7.8049	    -5.2872	   -12.0850	    -2.7695	   -12.5046	     1.8463	   -10.3226	    -7.2174	    -1.1749	
   -10.1547	    -7.0496	    -5.9586	   -12.3367	    -1.8463	   -12.5046	     2.7695	    -9.9030	    -6.5460	    -0.4196	
    -9.3155	    -5.9586	    -5.9586	   -12.3367	    -0.7553	   -12.2528	     3.7766	    -9.3994	    -5.8746	     0.3357	
    -8.2245	    -4.7836	    -5.2872	   -12.0850	     0.2518	   -11.8332	     4.6997	    -8.8120	    -5.2872	     0.9232	
    -6.9656	    -3.6087	    -4.1122	   -11.7493	     1.2589	   -11.4136	     5.5389	    -8.3084	    -4.7836	     1.3428	
    -5.7068	    -2.4338	    -2.5177	   -11.3297	     2.0142	   -10.9940	     6.2103	    -7.8888	    -4.4479	     1.5106	
    -4.4479	    -1.3428	    -0.5875	   -10.9940	     2.6855	   -10.6583	     6.7139	    -7.6370	    -4.3640	     1.3428	
    -3.1891	    -0.3357	     1.5106	   -10.6583	     3.1052	   -10.4065	     6.9656	    -7.4692	    -4.5319	     1.0071	
    -2.0981	     0.5035	     3.6087	   -10.3226	     3.3569	   -10.1547	     7.0496	    -7.4692	    -4.8676	     0.4196	
    -1.1749	     1.2589	     5.5389	   -10.0708	     3.4409	    -9.9869	     6.7978	    -7.5531	    -5.3711	    -0.4196	
    -0.4196	     1.7624	     7.1335	    -9.9030	     3.4409	    -9.9030	     6.4621	    -7.8049	    -5.9586	    -1.3428	
     0.0000	     2.0142	     8.2245	    -9.8190	     3.2730	    -9.9030	     5.9586	    -8.0566	    -6.6299	    -2.2659	
     0.2518	     2.1820	     8.7280	    -9.8190	     3.0212	    -9.9869	     5.3711	    -8.3923	    -7.3013	    -3.2730	
     0.2518	     2.0981	     8.5602	    -9.9869	     2.6855	   -10.0708	     4.6997	    -8.6441	    -7.9727	    -4.1962	
     0.0839	     1.8463	     7.7209	   -10.0708	     2.4338	   -10.1547	     4.1122	    -8.8959	    -8.4763	    -4.9515	
    -0.2518	     1.5106	     6.3782	   -10.1547	     2.1820	   -10.1547	     3.6926	    -8.9798	    -8.8959	    -5.5389	
    -0.4196	     1.2589	     4.5319	   -10.0708	     2.0981	   -10.0708	     3.4409	    -8.8959	    -9.1476	    -5.9586	
    -0.5875	     1.1749	     2.3499	    -9.7351	     2.0142	    -9.6512	     3.3569	    -8.6441	    -9.1476	    -6.1264	
    -0.5875	     1.0910	     0.0839	    -9.1476	     2.0981	    -9.0637	     3.5248	    -8.1406	    -8.9798	    -6.0425	
    -0.4196	     1.1749	    -2.0981	    -8.2245	     2.2659	    -8.2245	     3.7766	    -7.4692	    -8.5602	    -5.7068	
    -0.1678	     1.3428	    -3.9444	    -7.1335	     2.4338	    -7.2174	     4.0283	    -6.7139	    -8.0566	    -5.2872	
     0.1678	     1.5945	    -5.4550	    -5.7907	     2.6016	    -6.0425	     4.1962	    -5.7068	    -7.3853	    -4.6997	
     0.5875	     1.8463	    -6.4621	    -4.1962	     2.8534	    -4.7836	     4.2801	    -4.7836	    -6.6299	    -4.0283	
     1.1749	     2.1820	    -6.7978	    -2.5177	     2.9373	    -3.3569	     4.1122	    -3.6926	    -5.7907	    -3.2730	
     1.7624	     2.6016	    -6.5460	    -0.6714	     3.1052	    -1.9302	     3.9444	    -2.6016	    -4.9515	    -2.4338	
     2.4338	     3.0212	    -5.6229	     1.3428	     3.1891	    -0.4196	     3.6926	    -1.5106	    -4.0283	    -1.5945	
     3.2730	     3.4409	    -4.2801	     3.4409	     3.1891	     1.0910	     3.3569	    -0.4196	    -3.1891	    -0.6714	
     4.1122	     3.8605	    -2.6016	     5.6229	     3.2730	     2.6855	     3.1891	     0.6714	    -2.1820	     0.4196	
     5.0354	     4.3640	    -0.7553	     7.8888	     3.3569	     4.2801	     3.1052	     1.8463	    -1.2589	     1.5106	
     6.0425	     4.8676	     1.0071	    10.0708	     3.5248	     5.7907	     3.1052	     3.0212	    -0.2518	     2.6016	
     6.9656	     5.4550	     2.6855	    12.0850	     3.6926	     7.2174	     3.1891	     4.0283	     0.7553	     3.7766	
     7.8049	     5.9586	     3.8605	    13.7634	     3.7766	     8.3923	     3.1891	     4.9515	     1.5945	     4.8676	
     8.5602	     6.2943	     4.6158	    14.9384	     3.8605	     9.2316	     3.1052	     5.7068	     2.2659	     5.7907	
     8.9798	     6.5460	     4.8676	    15.4419	     3.6926	     9.6512	     2.8534	     6.0425	     2.7695	     6.3782	
     9.1476	     6.6299	     4.6158	    15.1901	     3.4409	     9.6512	     2.6016	     6.1264	     2.9373	     6.7978	
     9.0637	     6.6299	     3.8605	    14.3509	     3.1052	     9.3155	     2.3499	     5.8746	     2.9373	     6.9656	
     8.7280	     6.4621	     2.6016	    12.9242	     2.6855	     8.5602	     2.2659	     5.4550	     2.7695	     6.8817	
     8.1406	     6.2103	     1.0910	    11.2457	     2.1820	     7.6370	     2.4338	     4.8676	     2.5177	     6.7978	
     7.3853	     5.8746	    -0.5875	     9.4833	     1.7624	     6.7139	     2.7695	     4.2801	     2.2659	     6.5460	
     6.4621	     5.4550	    -2.3499	     7.8049	     1.4267	     5.8746	     3.2730	     3.7766	     2.0142	     6.3782	
     5.4550	     4.9515	    -3.9444	     6.3782	     1.0910	     5.1193	     3.8605	     3.3569	     1.7624	     6.2103	
     4.4479	     4.4479	    -5.2872	     5.3711	     0.8392	     4.6158	     4.3640	     3.0212	     1.6785	     5.9586	
     3.5248	     3.7766	    -6.2103	     4.6997	     0.6714	     4.2801	     4.6997	     2.8534	     1.5945	     5.7907	
     2.6016	     3.1052	    -6.6299	     4.4479	     0.5875	     4.1962	     4.6997	     2.8534	     1.5945	     5.5389	
     2.0142	     2.4338	    -6.4621	     4.6997	     0.5875	     4.2801	     4.4479	     2.9373	     1.6785	     5.2872	
     1.5945	     1.7624	    -5.7907	     5.2872	     0.6714	     4.6158	     3.8605	     3.2730	     1.7624	     5.0354	
     1.4267	     1.3428	    -4.6158	     6.2103	     0.7553	     5.0354	     3.1052	     3.6087	     1.9302	     4.8676	
     1.5945	     1.0910	    -3.2730	     7.4692	     0.9232	     5.7068	     2.1820	     4.1962	     2.0981	     4.6997	
     1.8463	     1.0071	    -1.7624	     8.8120	     1.1749	     6.3782	     1.1749	     4.7836	     2.3499	     4.6997	
     2.3499	     1.1749	    -0.3357	    10.2386	     1.3428	     7.2174	     0.2518	     5.4550	     2.6016	     4.6997	
     2.8534	     1.4267	     0.7553	    11.6653	     1.5945	     7.9727	    -0.5035	     6.2103	     2.9373	     4.6997	
     3.4409	     1.8463	     1.5106	    13.0081	     1.7624	     8.6441	    -1.0910	     6.7978	     3.2730	     4.7836	
     4.0283	     2.2659	     1.6785	    14.0152	     2.0142	     9.2316	    -1.3428	     7.3853	     3.5248	     4.9515	
     4.4479	     2.6855	     1.3428	    14.6866	     2.2659	     9.6512	    -1.1749	     7.8049	     3.6926	     5.0354	
     4.6158	     2.9373	     0.3357	    14.9384	     2.5177	     9.8190	    -0.6714	     8.0566	     3.8605	     5.1193	
     4.6158	     3.1891	    -1.0910	    14.7705	     2.7695	     9.7351	     0.2518	     8.1406	     4.0283	     5.2872	
     4.4479	     3.2730	    -2.9373	    14.1830	     3.1052	     9.4833	     1.3428	     8.0566	     4.0283	     5.3711	
     4.1122	     3.2730	    -5.0354	    13.2599	     3.4409	     8.9798	     2.5177	     7.8049	     4.0283	     5.5389	
     3.6087	     3.1891	    -7.2174	    12.0010	     3.7766	     8.3084	     3.6087	     7.4692	     4.0283	     5.6229	
     3.1052	     3.0212	    -9.3994	    10.6583	     3.9444	     7.4692	     4.4479	     7.0496	     3.8605	     5.6229	
     2.6016	     2.8534	   -11.2457	     9.3155	     4.1122	     6.6299	     4.8676	     6.4621	     3.6087	     5.4550	
     2.2659	     2.7695	   -12.6724	     8.1406	     4.1122	     5.8746	     5.0354	     5.8746	     3.2730	     5.2032	
     2.0981	     2.8534	   -13.3438	     7.4692	     4.1962	     5.3711	     4.8676	     5.2872	     2.9373	     4.8676	
     2.2659	     3.1052	   -13.0920	     7.1335	     4.2801	     5.0354	     4.6158	     4.7836	     2.6855	     4.5319	
     2.8534	     3.6926	   -12.0010	     7.3853	     4.4479	     5.1193	     4.2801	     4.5319	     2.5177	     4.1962	
     3.7766	     4.5319	    -9.9869	     7.8888	     4.6997	     5.3711	     3.9444	     4.2801	     2.3499	     3.9444	
     5.1193	     5.5389	    -7.2174	     8.5602	     5.1193	     5.7068	     3.7766	     4.1962	     2.2659	     3.6926	
     6.6299	     6.7139	    -3.9444	     9.2316	     5.5389	     6.1264	     3.6926	     4.1962	     2.1820	     3.6087	
     8.1406	     7.9727	    -0.5035	     9.6512	     6.0425	     6.4621	     3.6926	     4.1122	     2.0981	     3.5248	
     9.5673	     9.0637	     2.8534	     9.7351	     6.6299	     6.6299	     3.8605	     4.0283	     2.0142	     3.4409	
    10.7422	    10.0708	     5.7907	     9.3994	     7.0496	     6.6299	     4.1122	     3.8605	     1.7624	     3.4409	
    11.4975	    10.7422	     8.0566	     8.6441	     7.5531	     6.2943	     4.4479	     3.5248	     1.5106	     3.3569	
    11.8332	    11.0779	     9.5673	     7.5531	     7.8888	     5.7068	     4.9515	     3.1052	     1.1749	     3.1891	
    11.7493	    11.1618	    10.2386	     6.2103	     8.2245	     4.9515	     5.4550	     2.5177	     0.6714	     3.0212	
    11.1618	    10.8261	     9.9869	     4.8676	     8.4763	     4.0283	     6.1264	     1.9302	     0.2518	     2.7695	
    10.3226	    10.4065	     9.0637	     3.6087	     8.8120	     3.1891	     6.8817	     1.3428	    -0.1678	     2.6016	
     9.3155	     9.9869	     7.4692	     2.6855	     9.2316	     2.5177	     7.8049	     0.9232	    -0.4196	     2.5177	
     8.3923	     9.5673	     5.6229	     2.1820	     9.8190	     2.0981	     8.7280	     0.6714	    -0.5035	     2.6016	
     7.5531	     9.3155	     3.6087	     2.0981	    10.4904	     1.8463	     9.8190	     0.5875	    -0.4196	     2.7695	
     6.8817	     9.3155	     1.7624	     2.4338	    11.1618	     1.9302	    10.9100	     0.7553	    -0.1678	     3.1052	
     6.5460	     9.4833	     0.3357	     3.1052	    11.9171	     2.1820	    12.0010	     1.0910	     0.1678	     3.5248	
     6.5460	     9.9030	    -0.5035	     3.9444	    12.5885	     2.5177	    13.0920	     1.5106	     0.5875	     3.9444	
     6.7139	    10.4904	    -0.7553	     4.9515	    13.1760	     3.0212	    14.0991	     1.9302	     0.9232	     4.3640	
     7.1335	    11.0779	    -0.3357	     5.7907	    13.5956	     3.5248	    14.8544	     2.2659	     1.2589	     4.6997	
     7.6370	    11.5814	     0.5875	     6.4621	    13.6795	     3.8605	    15.3580	     2.5177	     1.3428	     4.7836	
     8.0566	    11.9171	     1.6785	     6.7978	    13.4277	     4.0283	    15.3580	     2.5177	     1.3428	     4.6997	
     8.1406	    11.8332	     2.9373	     6.7139	    12.8403	     3.9444	    14.8544	     2.2659	     1.0071	     4.3640	
     7.9727	    11.2457	     3.9444	     6.1264	    11.8332	     3.5248	    13.8474	     1.7624	     0.4196	     3.6926	
     7.4692	    10.3226	     4.7836	     5.0354	    10.6583	     2.6855	    12.4207	     0.9232	    -0.3357	     2.6855	
     6.5460	     8.8959	     5.2032	     3.6087	     9.3155	     1.6785	    10.6583	    -0.0839	    -1.3428	     1.5106	
     5.2872	     7.3013	     5.1193	     1.8463	     7.8888	     0.3357	     8.6441	    -1.3428	    -2.4338	     0.1678	
     3.6926	     5.3711	     4.5319	     0.0000	     6.5460	    -1.0910	     6.6299	    -2.6016	    -3.4409	    -1.1749	
     2.0142	     3.3569	     3.3569	    -2.0142	     5.1193	    -2.6016	     4.5319	    -3.8605	    -4.5319	    -2.5177	
     0.1678	     1.3428	     1.6785	    -4.1122	     3.8605	    -4.1122	     2.6855	    -5.0354	    -5.5389	    -3.8605	
    -1.6785	    -0.5035	    -0.4196	    -6.0425	     2.6016	    -5.4550	     1.0910	    -6.1264	    -6.2943	    -5.0354	
    -3.3569	    -2.1820	    -2.9373	    -7.7209	     1.6785	    -6.6299	    -0.1678	    -6.8817	    -6.8817	    -5.8746	
    -4.8676	    -3.4409	    -5.4550	    -9.1476	     0.9232	    -7.4692	    -0.9232	    -7.3013	    -7.0496	    -6.4621	
    -5.9586	    -4.2801	    -7.8888	    -9.9869	     0.5035	    -7.8888	    -1.2589	    -7.3013	    -6.8817	    -6.5460	
    -6.7139	    -4.7836	   -10.1547	   -10.4065	     0.4196	    -7.8888	    -1.1749	    -6.9656	    -6.3782	    -6.2943	
    -6.9656	    -4.8676	   -11.9171	   -10.3226	     0.6714	    -7.3853	    -0.7553	    -6.2103	    -5.5389	    -5.6229	
    -6.9656	    -4.6997	   -13.1760	    -9.5673	     1.0910	    -6.6299	    -0.1678	    -5.1193	    -4.5319	    -4.6997	
    -6.6299	    -4.2801	   -13.8474	    -8.3923	     1.5945	    -5.4550	     0.5035	    -3.8605	    -3.3569	    -3.6087	
    -6.0425	    -3.6087	   -13.8474	    -6.7139	     2.2659	    -3.9444	     1.1749	    -2.4338	    -2.0981	    -2.4338	
    -5.2872	    -2.8534	   -13.1760	    -4.5319	     2.8534	    -2.1820	     1.6785	    -0.9232	    -0.9232	    -1.2589	
    -4.2801	    -2.0142	   -11.8332	    -2.0981	     3.4409	    -0.2518	     2.0142	     0.7553	     0.3357	    -0.0839	
    -3.1052	    -1.0910	    -9.9869	     0.6714	     4.0283	     1.8463	     2.1820	     2.5177	     1.5106	     1.0071	
    -1.8463	     0.0000	    -7.6370	     3.6087	     4.4479	     4.0283	     2.3499	     4.2801	     2.6855	     2.0981	
    -0.5035	     1.0910	    -5.0354	     6.5460	     4.8676	     6.2103	     2.4338	     6.0425	     3.7766	     3.0212	
     0.9232	     2.2659	    -2.4338	     9.3994	     5.1193	     8.2245	     2.6016	     7.7209	     4.7836	     3.7766	
     2.2659	     3.5248	     0.0839	    11.8332	     5.2872	    10.0708	     2.6855	     9.0637	     5.6229	     4.4479	
     3.5248	     4.6158	     2.1820	    13.6795	     5.3711	    11.4136	     2.7695	    10.0708	     6.1264	     4.7836	
     4.5319	     5.6229	     3.7766	    14.6866	     5.2872	    12.1689	     2.6855	    10.5743	     6.2103	     4.7836	
     5.2032	     6.2103	     4.5319	    14.6027	     4.9515	    12.1689	     2.4338	    10.3226	     5.9586	     4.3640	
     5.4550	     6.3782	     4.5319	    13.4277	     4.3640	    11.3297	     1.9302	     9.4833	     5.1193	     3.6926	
     5.3711	     6.2103	     3.6087	    11.3297	     3.5248	     9.8190	     1.2589	     8.0566	     3.9444	     2.6016	
     4.9515	     5.5389	     2.0142	     8.3923	     2.6016	     7.7209	     0.5035	     6.2103	     2.4338	     1.3428	
     4.2801	     4.6997	    -0.2518	     5.0354	     1.5945	     5.2872	    -0.3357	     4.1122	     0.7553	     0.0000	
     3.5248	     3.6087	    -2.8534	     1.5945	     0.6714	     2.7695	    -1.1749	     1.9302	    -0.9232	    -1.2589	
     2.6855	     2.5177	    -5.5389	    -1.6785	    -0.1678	     0.4196	    -1.7624	    -0.0839	    -2.5177	    -2.4338	
     1.8463	     1.5106	    -8.1406	    -4.5319	    -0.8392	    -1.7624	    -2.0981	    -1.8463	    -3.8605	    -3.4409	
     1.2589	     0.6714	   -10.2386	    -6.7978	    -1.2589	    -3.4409	    -2.1820	    -3.2730	    -5.0354	    -4.2801	
     0.8392	     0.2518	   -11.6653	    -8.3084	    -1.4267	    -4.6997	    -2.0142	    -4.2801	    -5.9586	    -4.8676	
     0.7553	     0.2518	   -12.2528	    -9.0637	    -1.2589	    -5.3711	    -1.5106	    -4.9515	    -6.5460	    -5.3711	
     1.0910	     0.6714	   -11.8332	    -9.0637	    -0.8392	    -5.5389	    -1.0071	    -5.1193	    -6.8817	    -5.6229	
     1.8463	     1.5106	   -10.4904	    -8.3084	    -0.1678	    -5.1193	    -0.3357	    -4.8676	    -6.8817	    -5.7907	
     2.9373	     2.6016	    -8.3084	    -6.8817	     0.7553	    -4.1962	     0.2518	    -4.2801	    -6.6299	    -5.7068	
     4.3640	     3.9444	    -5.5389	    -4.9515	     1.7624	    -3.0212	     0.6714	    -3.5248	    -6.2103	    -5.6229	
     5.8746	     5.2872	    -2.4338	    -2.7695	     2.7695	    -1.5945	     1.0071	    -2.6016	    -5.6229	    -5.3711	
     7.4692	     6.6299	     0.7553	    -0.5875	     3.7766	    -0.0839	     1.2589	    -1.6785	    -5.0354	    -5.2032	
     8.9798	     7.8049	     3.5248	     1.5106	     4.6997	     1.2589	     1.4267	    -0.9232	    -4.5319	    -4.9515	
    10.2386	     8.7280	     5.8746	     3.1052	     5.4550	     2.3499	     1.5106	    -0.3357	    -4.1962	    -4.8676	
    11.2457	     9.3994	     7.3853	     4.2801	     5.9586	     3.1052	     1.5945	     0.0000	    -4.0283	    -4.9515	
    11.9171	     9.7351	     8.0566	     4.8676	     6.2943	     3.3569	     1.6785	     0.1678	    -4.0283	    -5.1193	
    12.2528	     9.8190	     7.9727	     4.8676	     6.3782	     3.3569	     1.7624	     0.0839	    -4.1962	    -5.3711	
    12.4207	     9.8190	     7.2174	     4.6158	     6.2943	     3.1052	     1.9302	    -0.0839	    -4.3640	    -5.6229	
    12.4207	     9.8190	     6.0425	     4.1962	     6.2103	     2.8534	     2.2659	    -0.1678	    -4.4479	    -5.7907	
    12.4207	     9.8190	     4.6158	     3.9444	     6.1264	     2.6855	     2.7695	    -0.0839	    -4.2801	    -5.7068	
    12.4207	     9.9869	     3.1052	     3.9444	     6.0425	     2.8534	     3.3569	     0.3357	    -3.7766	    -5.3711	
    12.5885	    10.3226	     1.6785	     4.2801	     6.1264	     3.3569	     4.1962	     1.0071	    -2.9373	    -4.6997	
    12.8403	    10.8261	     0.6714	     5.1193	     6.3782	     4.1962	     5.1193	     2.0142	    -1.9302	    -3.7766	
    13.3438	    11.4136	    -0.0839	     6.2943	     6.6299	     5.2872	     6.0425	     3.1891	    -0.6714	    -2.6855	
    13.8474	    12.0850	    -0.3357	     7.6370	     6.8817	     6.5460	     6.9656	     4.3640	     0.5875	    -1.5106	
    14.4348	    12.6724	    -0.2518	     9.0637	     7.0496	     7.7209	     7.6370	     5.5389	     1.6785	    -0.5035	
    14.8544	    13.0081	     0.1678	    10.4065	     6.9656	     8.7280	     7.9727	     6.3782	     2.5177	     0.3357	
    15.0223	    13.0081	     0.8392	    11.4975	     6.5460	     9.4833	     7.8888	     6.9656	     3.0212	     0.7553	
    14.9384	    12.7563	     1.6785	    12.2528	     5.8746	     9.9030	     7.3013	     7.1335	     3.1052	     0.9232	
    14.6027	    12.1689	     2.6016	    12.6724	     4.8676	     9.9869	     6.2103	     7.0496	     2.9373	     0.6714	
    14.0152	    11.3297	     3.5248	    12.8403	     3.6926	     9.8190	     4.7836	     6.7139	     2.6016	     0.2518	
    13.3438	    10.4065	     4.3640	    12.7563	     2.4338	     9.4833	     3.2730	     6.2943	     2.0981	    -0.2518	
    12.5046	     9.3994	     5.0354	    12.4207	     1.1749	     8.8959	     1.5945	     5.7068	     1.5106	    -0.7553	
    11.6653	     8.4763	     5.5389	    11.9171	     0.1678	     8.3084	    -0.0839	     5.1193	     1.0071	    -1.2589	
    10.8261	     7.6370	     5.6229	    11.2457	    -0.6714	     7.4692	    -1.7624	     4.5319	     0.4196	    -1.5945	
     9.9030	     6.8817	     5.2872	    10.4904	    -1.3428	     6.6299	    -3.4409	     3.8605	     0.0000	    -1.7624	
     9.0637	     6.1264	     4.4479	     9.4833	    -1.7624	     5.6229	    -4.9515	     3.1891	    -0.5035	    -1.7624	
     8.0566	     5.4550	     3.2730	     8.3923	    -1.9302	     4.5319	    -6.2103	     2.4338	    -0.9232	    -1.6785	
     7.1335	     4.8676	     1.5945	     7.3013	    -2.0142	     3.4409	    -7.3013	     1.7624	    -1.2589	    -1.4267	
     6.1264	     4.4479	    -0.2518	     6.1264	    -1.8463	     2.3499	    -7.9727	     1.0071	    -1.5106	    -1.0071	
     5.2032	     4.0283	    -2.1820	     5.0354	    -1.4267	     1.4267	    -8.1406	     0.3357	    -1.6785	    -0.5035	
     4.3640	     3.7766	    -4.1122	     4.0283	    -0.9232	     0.5035	    -7.8888	    -0.2518	    -1.6785	     0.0839	
     3.6087	     3.6926	    -5.7907	     3.0212	    -0.3357	    -0.1678	    -7.1335	    -0.6714	    -1.5106	     0.7553	
     3.1891	     3.7766	    -6.9656	     2.1820	     0.4196	    -0.6714	    -5.8746	    -1.0910	    -1.2589	     1.5945	
     3.1052	     4.1122	    -7.4692	     1.5106	     1.3428	    -0.9232	    -4.3640	    -1.2589	    -0.8392	     2.3499	
     3.2730	     4.6997	    -7.3013	     1.0071	     2.3499	    -1.0071	    -2.6855	    -1.1749	    -0.3357	     3.1891	
     3.9444	     5.5389	    -6.2943	     0.7553	     3.4409	    -0.7553	    -1.0071	    -0.9232	     0.3357	     4.1122	
     4.8676	     6.6299	    -4.5319	     0.8392	     4.5319	    -0.2518	     0.6714	    -0.5035	     1.0910	     4.9515	
     6.0425	     7.8888	    -2.1820	     1.1749	     5.6229	     0.5035	     2.1820	     0.1678	     1.9302	     5.7068	
     7.3853	     9.1476	     0.5875	     1.9302	     6.6299	     1.3428	     3.4409	     1.0071	     2.6855	     6.3782	
     8.6441	    10.3226	     3.4409	     2.8534	     7.4692	     2.3499	     4.6158	     1.8463	     3.4409	     6.7978	
     9.7351	    11.4136	     6.2103	     4.0283	     8.2245	     3.2730	     5.5389	     2.6016	     4.0283	     7.1335	
    10.6583	    12.2528	     8.7280	     5.2032	     8.7280	     4.1962	     6.2943	     3.3569	     4.4479	     7.3013	
    11.4975	    12.9242	    10.8261	     6.4621	     9.0637	     5.0354	     6.8817	     4.0283	     4.6997	     7.3853	
    12.1689	    13.4277	    12.3367	     7.6370	     9.2316	     5.7907	     7.3853	     4.5319	     4.8676	     7.3853	
    12.6724	    13.7634	    13.2599	     8.5602	     9.3155	     6.2943	     7.7209	     4.9515	     4.9515	     7.3853	
    13.0081	    13.8474	    13.4277	     9.1476	     9.3155	     6.5460	     7.9727	     5.2032	     4.9515	     7.3853	
    13.1760	    13.6795	    12.9242	     9.3994	     9.1476	     6.5460	     8.2245	     5.3711	     4.8676	     7.3853	
    13.0081	    13.3438	    11.7493	     9.1476	     8.8120	     6.2943	     8.3923	     5.2872	     4.6158	     7.3853	
    12.4207	    12.6724	     9.9030	     8.3923	     8.3923	     5.7068	     8.3923	     5.0354	     4.2801	     7.2174	
    11.5814	    11.8332	     7.5531	     7.3853	     7.8049	     4.9515	     8.3923	     4.6997	     3.9444	     7.0496	
    10.4904	    10.8261	     4.8676	     6.2103	     7.2174	     4.0283	     8.1406	     4.2801	     3.5248	     6.7978	
     9.2316	     9.7351	     2.1820	     4.9515	     6.6299	     3.1891	     7.8049	     3.8605	     3.1891	     6.5460	
     7.9727	     8.7280	    -0.0839	     3.9444	     6.0425	     2.5177	     7.3013	     3.6087	     3.1052	     6.2943	
     6.8817	     7.9727	    -1.7624	     3.1891	     5.6229	     2.0981	     6.7139	     3.5248	     3.1052	     6.2103	
     6.0425	     7.5531	    -2.5177	     2.8534	     5.4550	     2.0142	     6.1264	     3.6926	     3.3569	     6.2943	
     5.6229	     7.4692	    -2.3499	     2.9373	     5.3711	     2.2659	     5.4550	     4.0283	     3.6926	     6.3782	
     5.4550	     7.7209	    -1.3428	     3.1052	     5.4550	     2.6016	     4.7836	     4.3640	     4.1122	     6.5460	
     5.5389	     8.1406	     0.5035	     3.4409	     5.5389	     3.0212	     4.1962	     4.6997	     4.5319	     6.7139	
     5.8746	     8.7280	     2.7695	     3.6087	     5.7068	     3.4409	     3.6087	     4.9515	     4.7836	     6.7978	
     6.5460	     9.4833	     5.3711	     3.6926	     5.9586	     3.6926	     3.1052	     5.0354	     4.8676	     6.6299	
     7.3013	    10.2386	     8.1406	     3.6087	     6.2943	     3.7766	     2.8534	     5.0354	     4.7836	     6.3782	
     8.1406	    11.1618	    10.8261	     3.4409	     6.7139	     3.8605	     2.9373	     4.9515	     4.6158	     6.0425	
     9.1476	    12.0850	    13.2599	     3.2730	     7.2174	     3.7766	     3.2730	     4.6997	     4.3640	     5.5389	
    10.1547	    13.0081	    15.2740	     3.1052	     7.8049	     3.7766	     3.9444	     4.5319	     4.1122	     5.0354	
    11.1618	    13.9313	    16.7847	     3.2730	     8.5602	     3.9444	     4.8676	     4.4479	     3.9444	     4.6158	
    12.0850	    14.8544	    17.7078	     3.6926	     9.2316	     4.1962	     5.8746	     4.4479	     3.8605	     4.2801	
    12.8403	    15.6097	    17.9596	     4.3640	     9.9869	     4.5319	     6.9656	     4.5319	     3.8605	     4.0283	
    13.5117	    16.1972	    17.5400	     5.2032	    10.6583	     5.0354	     7.9727	     4.6997	     3.9444	     3.8605	
    13.8474	    16.5329	    16.4490	     5.9586	    11.2457	     5.3711	     8.7280	     4.7836	     3.9444	     3.6926	
    14.0152	    16.7007	    14.8544	     6.5460	    11.5814	     5.6229	     9.3155	     4.7836	     3.7766	     3.5248	
    13.8474	    16.6168	    12.7563	     6.7139	    11.7493	     5.6229	     9.6512	     4.6158	     3.5248	     3.2730	
    13.5117	    16.2811	    10.5743	     6.5460	    11.7493	     5.3711	     9.8190	     4.3640	     3.1052	     2.9373	
    13.0920	    15.9454	     8.3923	     6.0425	    11.5814	     4.9515	     9.7351	     3.9444	     2.5177	     2.5177	
    12.5885	    15.4419	     6.5460	     5.2872	    11.2457	     4.3640	     9.5673	     3.5248	     1.9302	     2.0142	
    12.0850	    15.0223	     5.2032	     4.5319	    10.9100	     3.8605	     9.1476	     3.1052	     1.3428	     1.5945	
    11.6653	    14.6866	     4.4479	     3.9444	    10.4065	     3.3569	     8.5602	     2.7695	     0.8392	     1.0910	
    11.3297	    14.3509	     4.3640	     3.6087	     9.9030	     3.1052	     7.7209	     2.6016	     0.4196	     0.6714	
    11.1618	    14.0991	     4.7836	     3.6087	     9.3155	     3.1052	     6.7139	     2.6016	     0.1678	     0.3357	
    11.0779	    13.9313	     5.7907	     3.9444	     8.7280	     3.3569	     5.7068	     2.8534	     0.1678	     0.0839	
    11.0779	    13.8474	     7.1335	     4.6997	     8.2245	     3.8605	     4.5319	     3.2730	     0.2518	    -0.0839	
    11.1618	    13.9313	     8.8120	     5.6229	     7.8888	     4.5319	     3.6087	     3.8605	     0.5875	    -0.0839	
    11.3297	    14.1830	    10.4904	     6.6299	     7.6370	     5.3711	     2.9373	     4.5319	     1.0071	     0.1678	
    11.5814	    14.5187	    12.0850	     7.6370	     7.5531	     6.2103	     2.6016	     5.2032	     1.5106	     0.4196	
    11.8332	    14.9384	    13.4277	     8.3923	     7.5531	     6.9656	     2.8534	     5.8746	     2.0981	     0.7553	
    12.1689	    15.2740	    14.3509	     8.8959	     7.7209	     7.5531	     3.5248	     6.4621	     2.6016	     1.1749	
    12.3367	    15.5258	    14.7705	     9.1476	     8.0566	     7.9727	     4.6997	     6.9656	     3.0212	     1.5106	
    12.5046	    15.7776	    14.6027	     9.0637	     8.3923	     8.1406	     6.1264	     7.2174	     3.3569	     1.8463	
    12.6724	    15.8615	    13.9313	     8.8959	     8.9798	     8.1406	     7.7209	     7.4692	     3.6926	     2.1820	
    12.7563	    15.8615	    12.9242	     8.6441	     9.5673	     8.2245	     9.3155	     7.6370	     4.0283	     2.6855	
    12.9242	    15.8615	    11.6653	     8.5602	    10.4065	     8.3084	    10.7422	     7.8888	     4.4479	     3.2730	
    13.0920	    15.7776	    10.2386	     8.7280	    11.2457	     8.4763	    12.0010	     8.3084	     5.0354	     4.0283	
    13.2599	    15.7776	     8.9798	     9.1476	    12.1689	     8.8959	    13.0920	     8.8120	     5.7068	     4.8676	
    13.5956	    15.7776	     7.9727	     9.9030	    13.0920	     9.4833	    13.8474	     9.3994	     6.4621	     5.8746	
    13.9313	    15.8615	     7.3013	    10.8261	    14.0152	    10.1547	    14.3509	    10.0708	     7.3013	     6.7978	
    14.3509	    16.1133	     7.0496	    11.9171	    14.6866	    10.8261	    14.5187	    10.7422	     8.0566	     7.7209	
    14.7705	    16.4490	     7.3013	    12.9242	    15.1901	    11.4136	    14.3509	    11.1618	     8.5602	     8.3923	
    15.1062	    16.6168	     7.8049	    13.5956	    15.4419	    11.7493	    13.8474	    11.3297	     8.7280	     8.7280	
    15.1901	    16.7007	     8.6441	    13.8474	    15.2740	    11.6653	    13.0081	    11.1618	     8.5602	     8.6441	
    15.1062	    16.5329	     9.5673	    13.4277	    14.7705	    11.1618	    11.9171	    10.5743	     8.0566	     8.2245	
    14.7705	    16.0294	    10.5743	    12.5046	    14.0152	    10.2386	    10.5743	     9.6512	     7.1335	     7.3853	
    14.1830	    15.3580	    11.4136	    11.0779	    13.0081	     8.8959	     9.1476	     8.3923	     5.9586	     6.3782	
    13.4277	    14.4348	    12.0010	     9.2316	    11.8332	     7.3853	     7.4692	     6.8817	     4.6158	     5.1193	
    12.5046	    13.3438	    12.1689	     7.0496	    10.5743	     5.5389	     5.7907	     5.2032	     3.1891	     3.7766	
    11.4975	    12.0850	    11.7493	     4.8676	     9.3155	     3.6926	     4.1122	     3.5248	     1.7624	     2.5177	
    10.3226	    10.8261	    10.7422	     2.6855	     8.0566	     1.9302	     2.5177	     1.9302	     0.4196	     1.4267	
     9.1476	     9.5673	     9.3155	     0.7553	     6.8817	     0.3357	     1.0910	     0.5035	    -0.7553	     0.5875	
     7.9727	     8.4763	     7.3853	    -0.8392	     5.9586	    -1.0910	    -0.0839	    -0.6714	    -1.6785	     0.0839	
     6.9656	     7.6370	     5.3711	    -2.0142	     5.2872	    -2.0981	    -0.8392	    -1.5106	    -2.1820	    -0.1678	
     6.2103	     6.9656	     3.1891	    -2.7695	     4.8676	    -2.8534	    -1.3428	    -2.0142	    -2.4338	     0.0000	
     5.7907	     6.6299	     1.1749	    -2.9373	     4.6997	    -3.1052	    -1.3428	    -2.0981	    -2.3499	     0.4196	
     5.7068	     6.5460	    -0.5875	    -2.6855	     4.8676	    -3.0212	    -1.0071	    -1.9302	    -1.8463	     1.0910	
     5.9586	     6.7978	    -1.9302	    -2.0142	     5.2872	    -2.6016	    -0.2518	    -1.3428	    -1.1749	     2.0142	
     6.6299	     7.3853	    -2.6855	    -0.9232	     5.8746	    -1.7624	     0.8392	    -0.5035	    -0.1678	     3.0212	
     7.6370	     8.2245	    -2.8534	     0.4196	     6.7139	    -0.8392	     2.2659	     0.5035	     0.9232	     4.1122	
     8.8959	     9.3155	    -2.1820	     1.8463	     7.6370	     0.3357	     3.7766	     1.5945	     2.0981	     5.2032	
    10.3226	    10.5743	    -0.9232	     3.3569	     8.6441	     1.5945	     5.2872	     2.6855	     3.2730	     6.2943	
    11.8332	    12.0010	     1.1749	     4.7836	     9.7351	     2.7695	     6.7139	     3.7766	     4.4479	     7.2174	
    13.3438	    13.5117	     3.7766	     6.0425	    10.7422	     3.9444	     7.9727	     4.8676	     5.5389	     8.0566	
    14.7705	    15.0223	     6.8817	     7.2174	    11.6653	     4.9515	     9.0637	     5.7907	     6.4621	     8.8120	
    16.0294	    16.5329	    10.2386	     8.1406	    12.5046	     5.8746	     9.9030	     6.5460	     7.2174	     9.3994	
    17.0364	    17.8757	    13.5956	     8.9798	    13.2599	     6.5460	    10.4904	     7.2174	     7.8049	     9.9030	
    17.7917	    18.9667	    16.7007	     9.5673	    13.8474	     7.0496	    10.8261	     7.6370	     8.1406	    10.1547	
    18.2114	    19.7220	    19.2184	     9.9869	    14.1830	     7.3013	    10.9940	     7.8888	     8.3923	    10.2386	
    18.2114	    20.0577	    21.0648	    10.1547	    14.4348	     7.3853	    10.9940	     7.9727	     8.3084	    10.2386	
    17.9596	    19.9738	    21.9879	    10.1547	    14.5187	     7.3013	    11.0779	     7.7209	     8.0566	     9.9869	
    17.2882	    19.4702	    21.9040	     9.9869	    14.3509	     6.9656	    11.0779	     7.3013	     7.6370	     9.5673	
    16.1972	    18.4631	    20.8969	     9.4833	    14.0991	     6.4621	    11.0779	     6.6299	     6.9656	     8.9798	
    14.7705	    17.0364	    18.9667	     8.5602	    13.7634	     5.6229	    10.9100	     5.6229	     6.0425	     8.1406	
    12.9242	    15.2740	    16.2811	     7.3853	    13.1760	     4.5319	    10.7422	     4.3640	     4.9515	     7.1335	
    10.7422	    13.1760	    13.0081	     5.7907	    12.5885	     3.1891	    10.3226	     2.9373	     3.6926	     5.9586	
     8.5602	    11.0779	     9.4833	     4.0283	    11.8332	     1.6785	     9.8190	     1.4267	     2.2659	     4.6158	
     6.4621	     9.0637	     6.1264	     2.0142	    11.1618	     0.0000	     9.2316	    -0.0839	     0.7553	     3.1891	
     4.6158	     7.3013	     3.1052	     0.0839	    10.5743	    -1.5945	     8.6441	    -1.5945	    -0.6714	     1.6785	
     3.1891	     5.9586	     0.6714	    -1.6785	     9.9869	    -3.0212	     8.1406	    -2.9373	    -1.9302	     0.2518	
     2.2659	     5.0354	    -0.8392	    -3.2730	     9.5673	    -4.1962	     7.8049	    -3.9444	    -3.1052	    -1.0071	
     1.9302	     4.6997	    -1.4267	    -4.3640	     9.3155	    -5.0354	     7.6370	    -4.6997	    -4.0283	    -2.0981	
     2.1820	     4.6997	    -1.0910	    -4.9515	     9.1476	    -5.4550	     7.5531	    -5.0354	    -4.6158	    -2.9373	
     2.8534	     5.2032	     0.0839	    -4.9515	     9.0637	    -5.2872	     7.5531	    -4.9515	    -4.7836	    -3.5248	
     3.8605	     5.9586	     1.9302	    -4.1962	     9.0637	    -4.6997	     7.6370	    -4.4479	    -4.6997	    -3.6926	
     5.2032	     6.9656	     4.1962	    -2.9373	     9.1476	    -3.6926	     7.8049	    -3.5248	    -4.1962	    -3.5248	
     6.6299	     7.9727	     6.5460	    -1.1749	     9.3155	    -2.2659	     8.0566	    -2.3499	    -3.4409	    -3.1052	
     7.9727	     9.0637	     8.8120	     0.9232	     9.3994	    -0.6714	     8.3923	    -1.0071	    -2.4338	    -2.3499	
     9.2316	    10.0708	    10.6583	     2.9373	     9.4833	     0.9232	     8.8120	     0.4196	    -1.3428	    -1.5106	
    10.3226	    10.7422	    11.9171	     4.6997	     9.4833	     2.3499	     9.1476	     1.6785	    -0.3357	    -0.6714	
    11.0779	    11.2457	    12.5046	     6.0425	     9.3994	     3.4409	     9.4833	     2.7695	     0.5875	     0.1678	
    11.4975	    11.4975	    12.4207	     6.8817	     9.2316	     4.1962	     9.7351	     3.5248	     1.3428	     0.9232	
    11.6653	    11.4975	    11.5814	     7.2174	     9.0637	     4.6158	     9.9869	     4.1122	     2.0142	     1.5106	
    11.5814	    11.3297	    10.1547	     7.1335	     8.9798	     4.6997	    10.3226	     4.4479	     2.4338	     2.0142	
    11.4136	    10.9940	     8.3084	     6.7978	     8.9798	     4.6997	    10.6583	     4.6158	     2.7695	     2.4338	
    11.0779	    10.6583	     6.2103	     6.3782	     8.9798	     4.5319	    10.9940	     4.7836	     3.0212	     2.7695	
    10.7422	    10.3226	     3.9444	     5.8746	     9.1476	     4.3640	    11.4136	     4.8676	     3.1891	     3.1052	
    10.4065	     9.9869	     1.8463	     5.3711	     9.3155	     4.1962	    11.6653	     4.9515	     3.4409	     3.4409	
    10.1547	     9.8190	     0.0839	     5.0354	     9.7351	     4.1962	    11.9171	     5.2032	     3.6087	     3.7766	
    10.0708	     9.8190	    -1.1749	     4.8676	    10.2386	     4.2801	    12.0850	     5.4550	     3.8605	     4.0283	
    10.2386	    10.0708	    -1.6785	     4.8676	    10.9100	     4.5319	    12.0850	     5.8746	     4.1962	     4.4479	
    10.4904	    10.5743	    -1.2589	     5.1193	    11.6653	     5.0354	    12.0010	     6.3782	     4.6997	     4.8676	
    11.0779	    11.3297	     0.0839	     5.5389	    12.5885	     5.6229	    11.7493	     7.1335	     5.2872	     5.3711	
    11.8332	    12.2528	     2.2659	     6.0425	    13.5117	     6.3782	    11.4136	     7.9727	     5.9586	     6.0425	
    12.7563	    13.2599	     5.2032	     6.7139	    14.4348	     7.2174	    10.9940	     8.9798	     6.7139	     6.7978	
    13.7634	    14.2670	     8.4763	     7.3853	    15.1901	     8.0566	    10.4065	     9.9869	     7.5531	     7.6370	
    14.7705	    15.1901	    11.6653	     8.0566	    15.6097	     8.8959	     9.7351	    10.9100	     8.3084	     8.3923	
    15.5258	    15.7776	    14.5187	     8.5602	    15.6097	     9.4833	     8.7280	    11.7493	     8.9798	     9.0637	
    15.9454	    15.8615	    16.5329	     8.8120	    15.0223	     9.8190	     7.3853	    12.1689	     9.3155	     9.5673	
    15.7776	    15.4419	    17.5400	     8.7280	    13.8474	     9.8190	     5.6229	    12.1689	     9.3155	     9.7351	
    15.1062	    14.4348	    17.2882	     8.3084	    12.0850	     9.3155	     3.5248	    11.7493	     8.9798	     9.6512	
    13.7634	    12.7563	    15.8615	     7.4692	     9.7351	     8.4763	     1.1749	    10.8261	     8.3084	     9.2316	
    11.9171	    10.7422	    13.4277	     6.3782	     7.0496	     7.3013	    -1.2589	     9.5673	     7.3853	     8.6441	
     9.8190	     8.4763	    10.2386	     5.2872	     4.2801	     6.1264	    -3.4409	     8.2245	     6.4621	     8.1406	
     7.7209	     6.3782	     6.7139	     4.2801	     1.6785	     5.1193	    -5.2872	     7.1335	     5.7068	     7.8049	
     5.8746	     4.6158	     3.1891	     3.6087	    -0.4196	     4.3640	    -6.4621	     6.2943	     5.2872	     7.7209	
     4.4479	     3.3569	     0.0000	     3.2730	    -2.0142	     4.0283	    -6.9656	     5.9586	     5.2872	     8.0566	
     3.4409	     2.6016	    -2.6016	     3.4409	    -2.9373	     4.1122	    -6.8817	     6.0425	     5.6229	     8.5602	
     3.0212	     2.4338	    -4.3640	     3.9444	    -3.2730	     4.5319	    -6.2943	     6.4621	     6.2943	     9.3155	
     3.0212	     2.6855	    -5.3711	     4.6997	    -3.0212	     5.2032	    -5.5389	     7.0496	     7.0496	    10.0708	
     3.3569	     3.2730	    -5.4550	     5.5389	    -2.3499	     5.8746	    -4.5319	     7.7209	     7.6370	    10.6583	
     4.0283	     4.1122	    -4.6997	     6.3782	    -1.3428	     6.5460	    -3.5248	     8.2245	     8.1406	    10.9100	
     4.7836	     5.0354	    -3.2730	     7.0496	    -0.1678	     7.0496	    -2.5177	     8.4763	     8.3084	    10.9100	
     5.7068	     5.9586	    -1.2589	     7.4692	     1.0910	     7.3853	    -1.5106	     8.5602	     8.1406	    10.5743	
     6.5460	     6.8817	     1.1749	     7.8049	     2.3499	     7.5531	    -0.5875	     8.3923	     7.7209	     9.9030	
     7.4692	     7.6370	     3.7766	     8.0566	     3.5248	     7.6370	     0.2518	     8.0566	     7.1335	     9.0637	
     8.2245	     8.4763	     6.4621	     8.2245	     4.6158	     7.7209	     1.1749	     7.8049	     6.6299	     8.2245	
     8.9798	     9.2316	     8.8120	     8.5602	     5.7068	     7.8888	     2.0981	     7.5531	     6.1264	     7.5531	
     9.6512	     9.9030	    10.9100	     8.8959	     6.6299	     8.1406	     3.0212	     7.5531	     5.9586	     7.0496	
    10.1547	    10.4065	    12.3367	     9.3994	     7.4692	     8.4763	     3.8605	     7.7209	     5.9586	     6.8817	
    10.4065	    10.7422	    13.0920	     9.9030	     8.0566	     8.8120	     4.6997	     7.9727	     6.1264	     6.7978	
    10.4065	    10.8261	    13.0081	    10.2386	     8.5602	     9.0637	     5.2872	     8.3084	     6.3782	     6.8817	
    10.0708	    10.5743	    12.0850	    10.5743	     8.7280	     9.2316	     5.7068	     8.4763	     6.6299	     7.0496	
     9.5673	    10.0708	    10.3226	    10.6583	     8.6441	     9.3155	     5.8746	     8.6441	     6.7978	     7.1335	
     8.8120	     9.3994	     8.0566	    10.7422	     8.3923	     9.3155	     5.7907	     8.6441	     7.0496	     7.2174	
     8.1406	     8.6441	     5.4550	    10.9100	     7.9727	     9.3994	     5.4550	     8.7280	     7.3013	     7.3853	
     7.4692	     7.8888	     2.7695	    11.1618	     7.5531	     9.4833	     4.8676	     8.8120	     7.5531	     7.5531	
     7.0496	     7.3013	     0.2518	    11.4975	     7.1335	     9.7351	     4.1122	     9.0637	     7.8049	     7.7209	
     6.7978	     6.7978	    -1.9302	    12.0850	     6.7139	    10.0708	     3.1052	     9.3155	     8.1406	     7.9727	
     6.7978	     6.5460	    -3.5248	    12.7563	     6.2943	    10.5743	     2.0142	     9.6512	     8.4763	     8.1406	
     7.0496	     6.4621	    -4.4479	    13.4277	     5.9586	    10.9940	     0.9232	     9.9030	     8.7280	     8.3084	
     7.4692	     6.5460	    -4.6997	    14.0152	     5.7068	    11.3297	    -0.2518	    10.1547	     8.8120	     8.3084	
     7.9727	     6.7139	    -4.2801	    14.4348	     5.2872	    11.5814	    -1.3428	    10.1547	     8.7280	     8.2245	
     8.3923	     6.8817	    -3.3569	    14.5187	     4.9515	    11.5814	    -2.5177	     9.9869	     8.4763	     7.8888	
     8.8959	     7.0496	    -2.0142	    14.3509	     4.3640	    11.4136	    -3.5248	     9.6512	     7.9727	     7.3853	
     9.2316	     7.1335	    -0.4196	    13.8474	     3.7766	    11.0779	    -4.5319	     9.1476	     7.3853	     6.7139	
     9.3994	     7.1335	     1.0910	    13.1760	     3.1052	    10.4904	    -5.3711	     8.4763	     6.5460	     5.9586	
     9.5673	     7.1335	     2.5177	    12.4207	     2.3499	     9.9030	    -6.1264	     7.8888	     5.7907	     5.1193	
     9.5673	     6.9656	     3.6926	    11.7493	     1.6785	     9.3994	    -6.7139	     7.3013	     5.0354	     4.3640	
     9.4833	     6.8817	     4.5319	    11.1618	     1.0910	     8.9798	    -7.1335	     6.8817	     4.4479	     3.6926	
     9.3994	     6.7139	     5.0354	    10.9940	     0.6714	     8.8120	    -7.3853	     6.6299	     4.0283	     3.1891	
     9.2316	     6.6299	     5.0354	    11.1618	     0.5035	     8.8959	    -7.3013	     6.6299	     3.8605	     2.9373	
     9.0637	     6.6299	     4.6997	    11.6653	     0.5035	     9.1476	    -6.8817	     6.9656	     3.9444	     2.9373	
     8.9798	     6.6299	     3.9444	    12.4207	     0.7553	     9.6512	    -6.0425	     7.3853	     4.2801	     3.1891	
     9.0637	     6.7978	     3.0212	    13.4277	     1.2589	    10.2386	    -4.9515	     8.0566	     4.7836	     3.6087	
     9.3155	     7.0496	     1.8463	    14.4348	     1.9302	    10.9940	    -3.4409	     8.8120	     5.4550	     4.1962	
     9.7351	     7.5531	     0.6714	    15.4419	     2.7695	    11.7493	    -1.8463	     9.6512	     6.2943	     5.0354	
    10.3226	     8.1406	    -0.5035	    16.3651	     3.6926	    12.5046	    -0.0839	    10.4904	     7.1335	     5.8746	
    10.9940	     8.8959	    -1.5106	    16.9525	     4.6158	    13.0920	     1.5945	    11.2457	     7.8888	     6.7978	
    11.6653	     9.6512	    -2.3499	    17.2043	     5.3711	    13.5117	     2.9373	    11.7493	     8.5602	     7.4692	
    12.1689	    10.2386	    -2.9373	    17.0364	     5.9586	    13.6795	     3.9444	    12.0010	     8.8959	     7.9727	
    12.5046	    10.7422	    -3.1891	    16.5329	     6.2943	    13.5117	     4.4479	    12.0010	     9.0637	     8.3084	
    12.6724	    11.0779	    -3.1052	    15.7776	     6.4621	    13.1760	     4.4479	    11.8332	     9.0637	     8.3084	
[Epoch Header]
[Trial Type]	23
[Accept]	1
[Correct]	0
[RT]	 0.000
[Resp]	0
[Epoch Data]
    -3.8605	    -3.2730	    -4.1122	    -4.5319	    -6.5460	    -3.3569	    -4.3640	    -1.0910	    -1.5945	    -0.7553	
    -4.9515	    -4.3640	    -7.8888	    -4.5319	    -7.8049	    -3.8605	    -4.9515	    -1.8463	    -2.5177	    -1.6785	
    -5.8746	    -5.3711	   -11.4136	    -4.4479	    -8.8959	    -4.2801	    -5.5389	    -2.3499	    -3.3569	    -2.5177	
    -6.6299	    -6.1264	   -14.2670	    -4.1962	    -9.7351	    -4.5319	    -6.2103	    -2.7695	    -4.0283	    -3.3569	
    -7.0496	    -6.5460	   -16.2811	    -3.7766	   -10.3226	    -4.5319	    -6.7978	    -3.0212	    -4.6158	    -3.9444	
    -6.9656	    -6.6299	   -17.2043	    -3.1891	   -10.5743	    -4.3640	    -7.3853	    -3.0212	    -4.8676	    -4.4479	
    -6.5460	    -6.2943	   -17.1204	    -2.5177	   -10.4904	    -4.0283	    -7.9727	    -2.9373	    -5.0354	    -4.7836	
    -5.7907	    -5.7068	   -16.0294	    -1.8463	   -10.2386	    -3.5248	    -8.4763	    -2.6855	    -5.0354	    -5.0354	
    -4.7836	    -4.9515	   -14.0991	    -1.2589	    -9.9030	    -3.0212	    -8.9798	    -2.4338	    -4.9515	    -5.2032	
    -3.7766	    -4.1122	   -11.5814	    -0.5875	    -9.3994	    -2.4338	    -9.3994	    -2.2659	    -4.8676	    -5.4550	
    -2.6855	    -3.1891	    -8.8120	     0.0000	    -8.9798	    -1.8463	    -9.8190	    -2.0981	    -4.7836	    -5.7068	
    -1.7624	    -2.4338	    -5.9586	     0.5875	    -8.5602	    -1.2589	   -10.2386	    -2.0981	    -4.6997	    -5.9586	
    -0.9232	    -1.8463	    -3.2730	     1.1749	    -8.3084	    -0.7553	   -10.6583	    -2.1820	    -4.6997	    -6.2943	
    -0.2518	    -1.3428	    -1.0910	     1.8463	    -8.0566	    -0.2518	   -11.0779	    -2.2659	    -4.6158	    -6.6299	
     0.3357	    -1.0071	     0.5875	     2.3499	    -7.8888	     0.0839	   -11.4975	    -2.4338	    -4.6997	    -6.9656	
     0.7553	    -0.7553	     1.5945	     2.7695	    -7.7209	     0.2518	   -11.6653	    -2.5177	    -4.6997	    -7.2174	
     1.0910	    -0.5875	     1.9302	     3.0212	    -7.5531	     0.3357	   -11.6653	    -2.6016	    -4.6997	    -7.4692	
     1.4267	    -0.5035	     1.7624	     3.1891	    -7.3853	     0.2518	   -11.2457	    -2.6855	    -4.6997	    -7.6370	
     1.5945	    -0.4196	     1.0071	     3.2730	    -7.0496	     0.1678	   -10.4904	    -2.7695	    -4.7836	    -7.7209	
     1.7624	    -0.4196	    -0.1678	     3.2730	    -6.5460	    -0.0839	    -9.3155	    -2.8534	    -4.7836	    -7.6370	
     1.9302	    -0.3357	    -1.5945	     3.2730	    -6.0425	    -0.2518	    -7.8888	    -2.8534	    -4.7836	    -7.4692	
     2.0142	    -0.3357	    -3.1052	     3.3569	    -5.4550	    -0.4196	    -6.1264	    -2.8534	    -4.6997	    -7.2174	
     2.0981	    -0.2518	    -4.4479	     3.5248	    -4.7836	    -0.5035	    -4.3640	    -2.7695	    -4.5319	    -6.7978	
     2.0981	    -0.1678	    -5.5389	     3.6087	    -4.2801	    -0.5875	    -2.6016	    -2.7695	    -4.2801	    -6.2103	
     2.0981	    -0.2518	    -6.2103	     3.6926	    -3.7766	    -0.7553	    -1.0910	    -2.7695	    -4.1122	    -5.7068	
     1.9302	    -0.2518	    -6.3782	     3.4409	    -3.4409	    -1.0910	     0.1678	    -2.9373	    -3.9444	    -5.2032	
     1.7624	    -0.4196	    -6.0425	     2.9373	    -3.2730	    -1.5945	     1.0071	    -3.1891	    -3.9444	    -4.8676	
     1.5106	    -0.5875	    -5.2032	     2.0981	    -3.2730	    -2.2659	     1.5106	    -3.6926	    -4.1122	    -4.6997	
     1.2589	    -0.7553	    -3.9444	     0.8392	    -3.4409	    -3.1891	     1.5945	    -4.3640	    -4.4479	    -4.6997	
     1.0071	    -1.0071	    -2.4338	    -0.5875	    -3.6926	    -4.1962	     1.4267	    -5.1193	    -4.9515	    -4.8676	
     0.8392	    -1.2589	    -0.6714	    -2.0981	    -4.1122	    -5.2872	     1.0071	    -5.9586	    -5.4550	    -5.1193	
     0.7553	    -1.5106	     1.0910	    -3.6087	    -4.6158	    -6.2943	     0.4196	    -6.7139	    -6.0425	    -5.5389	
     0.7553	    -1.5945	     2.6016	    -4.7836	    -5.0354	    -7.0496	    -0.2518	    -7.3013	    -6.5460	    -5.8746	
     0.9232	    -1.6785	     3.7766	    -5.6229	    -5.4550	    -7.6370	    -0.9232	    -7.8049	    -6.8817	    -6.2103	
     1.1749	    -1.6785	     4.4479	    -6.1264	    -5.8746	    -7.9727	    -1.5945	    -8.0566	    -7.1335	    -6.3782	
     1.2589	    -1.7624	     4.3640	    -6.4621	    -6.2943	    -8.1406	    -2.2659	    -8.3084	    -7.3853	    -6.5460	
     1.2589	    -1.9302	     3.6087	    -6.6299	    -6.6299	    -8.2245	    -2.8534	    -8.3923	    -7.5531	    -6.6299	
     0.9232	    -2.1820	     2.1820	    -6.7139	    -6.9656	    -8.3084	    -3.5248	    -8.5602	    -7.6370	    -6.7139	
     0.3357	    -2.4338	     0.3357	    -6.7978	    -7.2174	    -8.4763	    -4.1122	    -8.6441	    -7.7209	    -6.7139	
    -0.4196	    -2.7695	    -1.7624	    -6.8817	    -7.3013	    -8.4763	    -4.6158	    -8.6441	    -7.8049	    -6.6299	
    -1.2589	    -3.1052	    -3.8605	    -6.7978	    -7.2174	    -8.4763	    -5.0354	    -8.6441	    -7.7209	    -6.3782	
    -2.0981	    -3.2730	    -5.7907	    -6.7139	    -6.8817	    -8.3923	    -5.2872	    -8.4763	    -7.6370	    -6.0425	
    -2.7695	    -3.2730	    -7.2174	    -6.4621	    -6.2943	    -8.2245	    -5.3711	    -8.2245	    -7.3013	    -5.6229	
    -3.1891	    -3.0212	    -8.0566	    -6.1264	    -5.5389	    -7.8049	    -5.2872	    -7.8888	    -6.9656	    -5.0354	
    -3.1891	    -2.4338	    -8.1406	    -5.6229	    -4.6158	    -7.2174	    -4.9515	    -7.3013	    -6.4621	    -4.4479	
    -2.7695	    -1.5106	    -7.3853	    -4.9515	    -3.5248	    -6.4621	    -4.4479	    -6.6299	    -5.7907	    -3.8605	
    -1.9302	    -0.2518	    -5.8746	    -4.1962	    -2.3499	    -5.5389	    -3.8605	    -5.8746	    -5.1193	    -3.2730	
    -0.6714	     1.1749	    -3.7766	    -3.2730	    -1.2589	    -4.5319	    -3.1891	    -5.0354	    -4.5319	    -2.8534	
     0.8392	     2.6016	    -1.1749	    -2.4338	    -0.3357	    -3.6087	    -2.6016	    -4.2801	    -3.9444	    -2.6016	
     2.2659	     3.9444	     1.5106	    -1.7624	     0.2518	    -2.7695	    -2.2659	    -3.6087	    -3.6087	    -2.6016	
     3.6087	     4.9515	     4.1122	    -1.2589	     0.5035	    -2.1820	    -2.1820	    -3.2730	    -3.5248	    -2.9373	
     4.6158	     5.6229	     6.2943	    -1.0910	     0.3357	    -1.8463	    -2.3499	    -3.1052	    -3.7766	    -3.6087	
     5.1193	     5.7068	     8.0566	    -1.2589	    -0.1678	    -1.8463	    -2.7695	    -3.2730	    -4.1962	    -4.4479	
     5.1193	     5.3711	     9.0637	    -1.7624	    -1.0910	    -2.0981	    -3.2730	    -3.5248	    -4.7836	    -5.3711	
     4.6158	     4.5319	     9.3155	    -2.6016	    -2.1820	    -2.6855	    -3.6926	    -3.9444	    -5.3711	    -6.3782	
     3.3569	     3.2730	     8.8120	    -3.7766	    -3.4409	    -3.4409	    -4.1122	    -4.5319	    -6.0425	    -7.3853	
     1.5945	     1.5945	     7.4692	    -5.1193	    -4.8676	    -4.3640	    -4.3640	    -5.1193	    -6.7139	    -8.3084	
    -0.6714	    -0.4196	     5.3711	    -6.7139	    -6.2103	    -5.5389	    -4.5319	    -5.8746	    -7.3013	    -9.1476	
    -3.2730	    -2.5177	     2.7695	    -8.3923	    -7.5531	    -6.7978	    -4.6158	    -6.5460	    -7.9727	    -9.8190	
    -6.1264	    -4.7836	    -0.2518	   -10.0708	    -8.6441	    -8.0566	    -4.6997	    -7.3013	    -8.4763	   -10.4065	
    -9.0637	    -6.8817	    -3.3569	   -11.6653	    -9.5673	    -9.2316	    -4.6158	    -7.9727	    -8.8959	   -10.8261	
   -11.6653	    -8.8120	    -6.2943	   -12.9242	   -10.0708	   -10.2386	    -4.3640	    -8.5602	    -9.0637	   -10.9100	
   -13.9313	   -10.3226	    -8.8120	   -13.6795	   -10.3226	   -10.8261	    -3.9444	    -8.8120	    -9.1476	   -10.8261	
   -15.6937	   -11.4975	   -10.7422	   -14.0152	   -10.3226	   -11.0779	    -3.2730	    -8.8959	    -8.8959	   -10.4065	
   -16.7847	   -12.1689	   -12.0010	   -13.7634	   -10.0708	   -10.9940	    -2.6016	    -8.8120	    -8.5602	    -9.8190	
   -17.3721	   -12.5046	   -12.4207	   -13.0081	    -9.6512	   -10.5743	    -1.9302	    -8.3923	    -8.0566	    -9.0637	
   -17.3721	   -12.4207	   -12.0010	   -11.9171	    -9.1476	    -9.8190	    -1.4267	    -7.8888	    -7.4692	    -8.1406	
   -16.8686	   -12.0850	   -10.9100	   -10.5743	    -8.5602	    -8.9798	    -1.0071	    -7.2174	    -6.8817	    -7.2174	
   -15.9454	   -11.4136	    -9.0637	    -9.0637	    -7.9727	    -7.9727	    -0.7553	    -6.4621	    -6.2943	    -6.2943	
   -14.7705	   -10.4904	    -6.6299	    -7.3853	    -7.3013	    -6.7978	    -0.6714	    -5.6229	    -5.6229	    -5.2872	
   -13.3438	    -9.3994	    -3.8605	    -5.7068	    -6.5460	    -5.6229	    -0.5875	    -4.6158	    -4.9515	    -4.3640	
   -11.6653	    -8.1406	    -0.8392	    -3.8605	    -5.7907	    -4.3640	    -0.6714	    -3.6087	    -4.2801	    -3.4409	
    -9.9030	    -6.7978	     2.2659	    -2.0981	    -4.9515	    -3.1052	    -0.6714	    -2.6016	    -3.5248	    -2.5177	
    -8.1406	    -5.3711	     4.9515	    -0.5035	    -4.1122	    -1.9302	    -0.7553	    -1.5106	    -2.8534	    -1.7624	
    -6.3782	    -4.1122	     7.2174	     0.8392	    -3.4409	    -0.9232	    -0.9232	    -0.6714	    -2.2659	    -1.0910	
    -4.7836	    -3.0212	     8.8120	     1.9302	    -2.8534	    -0.1678	    -1.1749	     0.0839	    -1.7624	    -0.5875	
    -3.3569	    -2.0981	     9.6512	     2.6016	    -2.5177	     0.2518	    -1.4267	     0.5035	    -1.5106	    -0.3357	
    -2.2659	    -1.4267	     9.5673	     2.7695	    -2.2659	     0.4196	    -1.6785	     0.6714	    -1.5106	    -0.3357	
    -1.3428	    -0.9232	     8.8120	     2.6855	    -2.1820	     0.3357	    -1.9302	     0.6714	    -1.5945	    -0.5875	
    -0.6714	    -0.5875	     7.3853	     2.3499	    -2.0981	     0.0839	    -2.0981	     0.4196	    -1.9302	    -0.9232	
    -0.3357	    -0.3357	     5.4550	     1.7624	    -2.1820	    -0.4196	    -2.0981	     0.0000	    -2.2659	    -1.5106	
    -0.0839	    -0.3357	     3.2730	     1.0910	    -2.1820	    -0.9232	    -1.9302	    -0.5035	    -2.6855	    -2.0142	
    -0.0839	    -0.4196	     1.0071	     0.3357	    -2.1820	    -1.5106	    -1.5945	    -1.0071	    -3.0212	    -2.6016	
     0.0000	    -0.5875	    -1.0071	    -0.4196	    -2.0981	    -2.0142	    -1.2589	    -1.4267	    -3.3569	    -3.1052	
     0.0000	    -0.6714	    -2.6855	    -1.1749	    -2.0142	    -2.5177	    -0.8392	    -1.8463	    -3.6087	    -3.5248	
     0.0839	    -0.7553	    -3.7766	    -1.7624	    -1.7624	    -2.8534	    -0.5035	    -2.1820	    -3.7766	    -3.7766	
     0.2518	    -0.6714	    -4.1962	    -2.0981	    -1.5106	    -2.9373	    -0.3357	    -2.3499	    -3.7766	    -3.8605	
     0.7553	    -0.4196	    -4.0283	    -2.1820	    -1.1749	    -2.8534	    -0.3357	    -2.3499	    -3.6087	    -3.8605	
     1.3428	     0.0839	    -3.1891	    -1.9302	    -0.9232	    -2.4338	    -0.5035	    -2.0981	    -3.3569	    -3.6926	
     2.1820	     0.6714	    -1.8463	    -1.2589	    -0.5875	    -1.8463	    -0.7553	    -1.6785	    -3.0212	    -3.4409	
     3.0212	     1.4267	     0.0000	    -0.4196	    -0.3357	    -1.0071	    -1.0910	    -1.0910	    -2.5177	    -3.1052	
     3.9444	     2.2659	     2.0981	     0.7553	    -0.1678	    -0.0839	    -1.5106	    -0.4196	    -2.0142	    -2.7695	
     4.7836	     3.2730	     4.3640	     2.0142	    -0.0839	     0.8392	    -1.9302	     0.3357	    -1.4267	    -2.5177	
     5.2872	     4.1122	     6.5460	     3.1891	    -0.1678	     1.7624	    -2.2659	     1.0910	    -1.0071	    -2.3499	
     5.5389	     4.7836	     8.3923	     4.2801	    -0.5035	     2.4338	    -2.6016	     1.6785	    -0.5875	    -2.2659	
     5.2872	     5.1193	     9.6512	     5.0354	    -0.9232	     2.9373	    -2.7695	     2.0981	    -0.3357	    -2.3499	
     4.6997	     5.0354	    10.0708	     5.3711	    -1.5106	     3.1052	    -3.0212	     2.3499	    -0.2518	    -2.5177	
     3.6926	     4.5319	     9.6512	     5.2872	    -2.1820	     2.8534	    -3.1891	     2.3499	    -0.4196	    -2.8534	
     2.3499	     3.6087	     8.3923	     4.8676	    -2.9373	     2.3499	    -3.5248	     2.0142	    -0.8392	    -3.4409	
     0.9232	     2.2659	     6.4621	     4.0283	    -3.7766	     1.5945	    -3.8605	     1.5106	    -1.3428	    -4.1122	
    -0.5875	     0.7553	     4.0283	     3.0212	    -4.6158	     0.5875	    -4.4479	     0.7553	    -2.0981	    -4.8676	
    -2.0981	    -0.9232	     1.2589	     1.8463	    -5.4550	    -0.5875	    -5.1193	    -0.0839	    -2.9373	    -5.7068	
    -3.4409	    -2.6016	    -1.5106	     0.5875	    -6.2943	    -1.8463	    -5.9586	    -1.0910	    -3.7766	    -6.6299	
    -4.6158	    -4.1962	    -4.1962	    -0.6714	    -7.2174	    -3.0212	    -6.7139	    -2.0981	    -4.6997	    -7.6370	
    -5.6229	    -5.5389	    -6.3782	    -1.7624	    -8.0566	    -4.1122	    -7.4692	    -3.1891	    -5.7068	    -8.5602	
    -6.2943	    -6.6299	    -8.0566	    -2.7695	    -8.8959	    -5.0354	    -8.0566	    -4.1122	    -6.5460	    -9.5673	
    -6.7978	    -7.3853	    -8.9798	    -3.5248	    -9.7351	    -5.7907	    -8.5602	    -5.1193	    -7.3853	   -10.5743	
    -6.9656	    -7.8888	    -9.1476	    -3.9444	   -10.4904	    -6.2943	    -8.9798	    -5.8746	    -8.0566	   -11.4975	
    -6.7978	    -7.9727	    -8.6441	    -3.9444	   -11.1618	    -6.5460	    -9.2316	    -6.3782	    -8.5602	   -12.3367	
    -6.2943	    -7.7209	    -7.3013	    -3.4409	   -11.5814	    -6.2943	    -9.3155	    -6.6299	    -8.8120	   -13.0081	
    -5.3711	    -7.0496	    -5.3711	    -2.4338	   -11.6653	    -5.7068	    -9.1476	    -6.5460	    -8.7280	   -13.2599	
    -4.1122	    -6.0425	    -3.1052	    -1.0071	   -11.5814	    -4.7836	    -8.8120	    -6.0425	    -8.3923	   -13.2599	
    -2.6016	    -4.7836	    -0.6714	     0.6714	   -11.2457	    -3.6926	    -8.2245	    -5.3711	    -7.8049	   -13.0081	
    -1.0071	    -3.4409	     1.5945	     2.3499	   -10.7422	    -2.5177	    -7.5531	    -4.5319	    -7.1335	   -12.5046	
     0.5875	    -2.0981	     3.3569	     3.8605	   -10.3226	    -1.5945	    -6.7978	    -3.8605	    -6.5460	   -12.0010	
     2.0981	    -0.9232	     4.6158	     4.8676	    -9.8190	    -0.9232	    -6.0425	    -3.2730	    -6.0425	   -11.4975	
     3.3569	     0.1678	     5.0354	     5.4550	    -9.3155	    -0.6714	    -5.2032	    -2.9373	    -5.7907	   -11.0779	
     4.4479	     1.0071	     4.8676	     5.4550	    -8.8959	    -0.6714	    -4.2801	    -2.8534	    -5.6229	   -10.5743	
     5.2032	     1.6785	     3.9444	     5.0354	    -8.3084	    -1.0071	    -3.4409	    -2.9373	    -5.6229	   -10.1547	
     5.7068	     2.1820	     2.6016	     4.1122	    -7.8049	    -1.6785	    -2.5177	    -3.2730	    -5.7068	    -9.8190	
     5.8746	     2.5177	     0.8392	     2.9373	    -7.2174	    -2.4338	    -1.8463	    -3.6926	    -5.8746	    -9.3994	
     5.7068	     2.6016	    -1.1749	     1.6785	    -6.6299	    -3.2730	    -1.3428	    -4.1122	    -6.1264	    -8.9798	
     5.1193	     2.5177	    -3.1891	     0.5035	    -6.0425	    -4.1122	    -1.1749	    -4.6158	    -6.3782	    -8.6441	
     4.3640	     2.2659	    -4.9515	    -0.5035	    -5.4550	    -4.7836	    -1.3428	    -5.0354	    -6.6299	    -8.3084	
     3.4409	     1.9302	    -6.3782	    -1.1749	    -4.8676	    -5.2872	    -1.7624	    -5.3711	    -6.7978	    -7.9727	
     2.5177	     1.5945	    -7.2174	    -1.3428	    -4.4479	    -5.5389	    -2.3499	    -5.6229	    -6.7978	    -7.6370	
     1.6785	     1.3428	    -7.3853	    -1.1749	    -3.9444	    -5.5389	    -3.0212	    -5.6229	    -6.7978	    -7.3013	
     1.0071	     1.1749	    -6.8817	    -0.5875	    -3.6087	    -5.2872	    -3.6926	    -5.5389	    -6.7139	    -7.1335	
     0.5035	     1.0910	    -5.8746	     0.0839	    -3.3569	    -4.9515	    -4.1962	    -5.4550	    -6.6299	    -6.9656	
     0.0839	     1.0071	    -4.4479	     0.8392	    -3.3569	    -4.6158	    -4.6997	    -5.3711	    -6.6299	    -6.9656	
    -0.3357	     0.7553	    -2.8534	     1.4267	    -3.6926	    -4.3640	    -5.1193	    -5.3711	    -6.7139	    -7.1335	
    -0.7553	     0.3357	    -1.3428	     1.8463	    -4.1962	    -4.2801	    -5.6229	    -5.4550	    -6.9656	    -7.5531	
    -1.3428	    -0.3357	    -0.0839	     1.9302	    -4.8676	    -4.3640	    -5.9586	    -5.7068	    -7.3013	    -8.0566	
    -2.0142	    -1.0910	     0.7553	     1.8463	    -5.7068	    -4.5319	    -6.2943	    -5.9586	    -7.7209	    -8.6441	
    -2.6855	    -2.0142	     1.0910	     1.5945	    -6.6299	    -4.8676	    -6.5460	    -6.2103	    -8.1406	    -9.2316	
    -3.4409	    -3.0212	     1.0071	     1.1749	    -7.4692	    -5.2032	    -6.6299	    -6.4621	    -8.5602	    -9.7351	
    -4.1122	    -4.0283	     0.3357	     0.6714	    -8.2245	    -5.5389	    -6.6299	    -6.7139	    -8.9798	   -10.2386	
    -4.7836	    -4.9515	    -0.7553	     0.0839	    -8.8120	    -5.9586	    -6.3782	    -6.9656	    -9.2316	   -10.5743	
    -5.2872	    -5.7068	    -2.2659	    -0.5875	    -9.1476	    -6.2943	    -5.9586	    -7.0496	    -9.4833	   -10.8261	
    -5.7068	    -6.2943	    -3.8605	    -1.3428	    -9.2316	    -6.6299	    -5.4550	    -7.1335	    -9.5673	   -10.9940	
    -5.8746	    -6.6299	    -5.5389	    -1.9302	    -8.9798	    -6.7978	    -4.7836	    -7.1335	    -9.4833	   -10.9100	
    -5.7907	    -6.7139	    -7.1335	    -2.6016	    -8.4763	    -6.7978	    -4.0283	    -7.0496	    -9.2316	   -10.7422	
    -5.4550	    -6.4621	    -8.3084	    -3.0212	    -7.7209	    -6.6299	    -3.1891	    -6.8817	    -8.8959	   -10.4904	
    -4.8676	    -5.8746	    -9.0637	    -3.3569	    -6.7139	    -6.3782	    -2.4338	    -6.5460	    -8.3084	   -10.0708	
    -4.0283	    -5.0354	    -9.2316	    -3.3569	    -5.7068	    -5.8746	    -1.7624	    -6.0425	    -7.7209	    -9.6512	
    -3.0212	    -4.0283	    -8.9798	    -3.1891	    -4.6158	    -5.3711	    -1.1749	    -5.5389	    -7.0496	    -9.2316	
    -1.9302	    -3.0212	    -8.1406	    -2.7695	    -3.5248	    -4.6997	    -0.8392	    -4.9515	    -6.3782	    -8.8959	
    -0.7553	    -1.9302	    -6.8817	    -2.2659	    -2.6855	    -4.1122	    -0.6714	    -4.4479	    -5.8746	    -8.6441	
     0.2518	    -0.9232	    -5.2872	    -1.7624	    -1.9302	    -3.6926	    -0.5875	    -3.9444	    -5.3711	    -8.4763	
     1.2589	     0.0000	    -3.3569	    -1.2589	    -1.3428	    -3.2730	    -0.5035	    -3.5248	    -5.0354	    -8.3084	
     2.1820	     0.7553	    -1.3428	    -0.8392	    -0.8392	    -3.0212	    -0.2518	    -3.2730	    -4.7836	    -8.2245	
     3.1052	     1.5106	     0.8392	    -0.5875	    -0.5035	    -2.9373	     0.1678	    -3.1052	    -4.6158	    -8.1406	
     3.8605	     2.2659	     2.8534	    -0.5035	    -0.2518	    -2.8534	     0.7553	    -3.0212	    -4.5319	    -8.0566	
     4.6158	     2.9373	     4.7836	    -0.5875	    -0.0839	    -3.0212	     1.5945	    -3.1052	    -4.5319	    -7.8888	
     5.2032	     3.5248	     6.2943	    -0.7553	     0.0839	    -3.1891	     2.6016	    -3.2730	    -4.5319	    -7.7209	
     5.6229	     4.0283	     7.3013	    -1.0910	     0.1678	    -3.5248	     3.6926	    -3.6087	    -4.6997	    -7.5531	
     5.8746	     4.3640	     7.6370	    -1.5945	     0.1678	    -3.9444	     4.7836	    -4.0283	    -4.9515	    -7.4692	
     5.8746	     4.3640	     7.2174	    -2.3499	     0.0839	    -4.6158	     5.8746	    -4.6997	    -5.3711	    -7.3853	
     5.5389	     4.1122	     6.1264	    -3.2730	    -0.1678	    -5.4550	     6.6299	    -5.5389	    -6.1264	    -7.5531	
     4.7836	     3.5248	     4.3640	    -4.4479	    -0.5875	    -6.6299	     6.9656	    -6.6299	    -7.0496	    -7.9727	
     3.6926	     2.6855	     2.1820	    -5.7907	    -1.1749	    -7.8888	     6.9656	    -7.8888	    -8.2245	    -8.5602	
     2.3499	     1.5945	    -0.2518	    -7.3013	    -1.8463	    -9.3994	     6.6299	    -9.2316	    -9.4833	    -9.2316	
     0.8392	     0.4196	    -2.6016	    -8.8120	    -2.6016	   -10.8261	     6.0425	   -10.4904	   -10.7422	   -10.0708	
    -0.6714	    -0.6714	    -4.6158	   -10.1547	    -3.1052	   -12.0850	     5.2032	   -11.6653	   -11.9171	   -10.7422	
    -2.0142	    -1.5106	    -5.9586	   -11.0779	    -3.4409	   -13.0920	     4.3640	   -12.5885	   -12.8403	   -11.4136	
    -3.1052	    -2.1820	    -6.5460	   -11.6653	    -3.5248	   -13.7634	     3.5248	   -13.0920	   -13.5117	   -11.7493	
    -3.8605	    -2.5177	    -6.2103	   -11.7493	    -3.2730	   -13.9313	     2.8534	   -13.3438	   -13.7634	   -12.0010	
    -4.1962	    -2.5177	    -5.2032	   -11.3297	    -2.7695	   -13.7634	     2.1820	   -13.1760	   -13.7634	   -11.9171	
    -4.2801	    -2.2659	    -3.5248	   -10.5743	    -2.0981	   -13.2599	     1.5945	   -12.7563	   -13.4277	   -11.7493	
    -4.0283	    -1.8463	    -1.3428	    -9.4833	    -1.5106	   -12.4207	     1.0071	   -12.0850	   -12.8403	   -11.4136	
    -3.5248	    -1.2589	     1.0071	    -8.3084	    -0.9232	   -11.4975	     0.4196	   -11.3297	   -12.1689	   -11.0779	
    -2.8534	    -0.5875	     3.3569	    -7.0496	    -0.5035	   -10.4065	    -0.1678	   -10.4904	   -11.4136	   -10.6583	
    -2.1820	     0.0839	     5.4550	    -5.7907	    -0.2518	    -9.3994	    -0.7553	    -9.6512	   -10.7422	   -10.3226	
    -1.4267	     0.6714	     7.2174	    -4.5319	    -0.1678	    -8.3923	    -1.4267	    -8.8959	    -9.9869	   -10.0708	
    -0.7553	     1.2589	     8.3923	    -3.4409	    -0.2518	    -7.5531	    -1.9302	    -8.1406	    -9.3155	    -9.7351	
    -0.1678	     1.7624	     9.0637	    -2.4338	    -0.4196	    -6.7139	    -2.3499	    -7.4692	    -8.6441	    -9.3994	
     0.4196	     2.2659	     9.0637	    -1.4267	    -0.5875	    -5.8746	    -2.4338	    -6.7139	    -7.9727	    -9.0637	
     0.9232	     2.6855	     8.6441	    -0.5035	    -0.7553	    -5.1193	    -2.1820	    -5.9586	    -7.3013	    -8.5602	
     1.5106	     3.1052	     7.6370	     0.3357	    -0.6714	    -4.3640	    -1.5945	    -5.1193	    -6.5460	    -7.9727	
     1.9302	     3.4409	     6.3782	     1.1749	    -0.5035	    -3.6087	    -0.7553	    -4.2801	    -5.7068	    -7.3013	
     2.4338	     3.8605	     4.8676	     1.7624	    -0.2518	    -2.9373	     0.3357	    -3.3569	    -4.8676	    -6.6299	
     2.7695	     4.1122	     3.2730	     2.0981	     0.0000	    -2.3499	     1.4267	    -2.5177	    -4.0283	    -5.9586	
     3.0212	     4.3640	     1.7624	     2.2659	     0.3357	    -2.0142	     2.4338	    -1.7624	    -3.3569	    -5.2872	
     3.1891	     4.4479	     0.6714	     2.0981	     0.5875	    -1.7624	     3.2730	    -1.1749	    -2.7695	    -4.8676	
     3.2730	     4.5319	    -0.0839	     1.7624	     0.7553	    -1.7624	     3.9444	    -0.6714	    -2.3499	    -4.6158	
     3.3569	     4.6158	    -0.2518	     1.0910	     0.7553	    -2.0142	     4.2801	    -0.5035	    -2.1820	    -4.5319	
     3.2730	     4.6158	     0.0839	     0.2518	     0.6714	    -2.4338	     4.2801	    -0.5875	    -2.1820	    -4.6997	
     3.1052	     4.4479	     0.9232	    -0.7553	     0.4196	    -3.0212	     3.9444	    -0.9232	    -2.4338	    -5.1193	
     2.8534	     4.1122	     2.0981	    -2.0142	    -0.0839	    -3.7766	     3.2730	    -1.4267	    -3.0212	    -5.7907	
     2.4338	     3.6926	     3.4409	    -3.2730	    -0.8392	    -4.6997	     2.1820	    -2.1820	    -3.8605	    -6.5460	
     2.0142	     3.0212	     4.8676	    -4.4479	    -1.6785	    -5.6229	     0.8392	    -3.1052	    -4.7836	    -7.4692	
     1.5106	     2.2659	     6.1264	    -5.5389	    -2.7695	    -6.5460	    -0.6714	    -4.0283	    -5.8746	    -8.3923	
     1.0071	     1.4267	     7.0496	    -6.2943	    -3.8605	    -7.3013	    -2.4338	    -4.9515	    -6.8817	    -9.3155	
     0.5035	     0.5035	     7.5531	    -6.7978	    -4.9515	    -7.9727	    -4.1962	    -5.7068	    -7.8888	   -10.1547	
     0.0000	    -0.5035	     7.3853	    -6.9656	    -6.0425	    -8.3923	    -5.9586	    -6.3782	    -8.8120	   -10.8261	
    -0.5035	    -1.5945	     6.5460	    -6.7978	    -7.1335	    -8.6441	    -7.6370	    -6.8817	    -9.5673	   -11.4136	
    -0.9232	    -2.5177	     5.1193	    -6.3782	    -8.0566	    -8.7280	    -9.0637	    -7.2174	   -10.0708	   -11.7493	
    -1.2589	    -3.3569	     3.1891	    -5.7068	    -8.7280	    -8.5602	   -10.0708	    -7.3853	   -10.4065	   -12.0010	
    -1.4267	    -3.8605	     0.9232	    -5.0354	    -9.2316	    -8.3084	   -10.6583	    -7.3853	   -10.4904	   -12.0010	
    -1.4267	    -4.0283	    -1.2589	    -4.1962	    -9.3994	    -7.8888	   -10.6583	    -7.2174	   -10.3226	   -11.8332	
    -1.2589	    -3.7766	    -3.2730	    -3.4409	    -9.3155	    -7.3853	   -10.2386	    -6.8817	    -9.9030	   -11.4975	
    -0.9232	    -3.1891	    -4.7836	    -2.6016	    -8.9798	    -6.6299	    -9.3994	    -6.2943	    -9.2316	   -10.9940	
    -0.4196	    -2.3499	    -5.7907	    -1.6785	    -8.3923	    -5.7907	    -8.3084	    -5.6229	    -8.3923	   -10.2386	
     0.1678	    -1.2589	    -6.2103	    -0.5875	    -7.6370	    -4.6997	    -7.1335	    -4.6997	    -7.3853	    -9.3994	
     0.7553	    -0.1678	    -6.0425	     0.5035	    -6.7139	    -3.4409	    -5.8746	    -3.6087	    -6.2103	    -8.3084	
     1.3428	     1.0071	    -5.2872	     1.7624	    -5.7068	    -2.0142	    -4.6997	    -2.3499	    -4.9515	    -7.1335	
     1.9302	     1.9302	    -4.0283	     3.0212	    -4.6158	    -0.5035	    -3.6926	    -1.0071	    -3.6087	    -6.0425	
     2.3499	     2.7695	    -2.3499	     4.1962	    -3.6926	     0.9232	    -2.9373	     0.2518	    -2.4338	    -4.8676	
     2.6016	     3.2730	    -0.3357	     5.2872	    -2.9373	     2.2659	    -2.4338	     1.5106	    -1.2589	    -3.8605	
     2.8534	     3.5248	     1.8463	     6.2103	    -2.3499	     3.5248	    -2.0142	     2.6016	    -0.3357	    -3.0212	
     3.0212	     3.6087	     4.0283	     6.9656	    -1.9302	     4.5319	    -1.8463	     3.4409	     0.4196	    -2.3499	
     3.1891	     3.4409	     6.1264	     7.5531	    -1.7624	     5.3711	    -1.6785	     4.1962	     1.0071	    -1.8463	
     3.3569	     3.0212	     7.8888	     7.9727	    -1.6785	     6.0425	    -1.6785	     4.7836	     1.4267	    -1.4267	
     3.4409	     2.5177	     9.0637	     8.3923	    -1.8463	     6.5460	    -1.6785	     5.2032	     1.6785	    -1.2589	
     3.5248	     1.8463	     9.5673	     8.5602	    -2.1820	     6.7139	    -1.7624	     5.3711	     1.6785	    -1.1749	
     3.3569	     1.0071	     9.2316	     8.4763	    -2.6855	     6.6299	    -2.0142	     5.2872	     1.5106	    -1.3428	
     3.0212	     0.0839	     8.0566	     8.1406	    -3.4409	     6.2943	    -2.2659	     4.9515	     1.0910	    -1.5945	
     2.4338	    -0.8392	     5.9586	     7.5531	    -4.3640	     5.5389	    -2.6855	     4.3640	     0.5035	    -2.0981	
     1.7624	    -1.8463	     3.2730	     6.7978	    -5.3711	     4.6997	    -3.1052	     3.6087	    -0.1678	    -2.6855	
     1.0910	    -2.6016	     0.1678	     5.9586	    -6.2943	     3.6087	    -3.3569	     2.7695	    -0.9232	    -3.2730	
     0.5875	    -3.1891	    -2.9373	     5.2032	    -6.9656	     2.6855	    -3.5248	     2.0142	    -1.5106	    -3.6926	
     0.3357	    -3.3569	    -5.7907	     4.6158	    -7.3853	     1.8463	    -3.3569	     1.4267	    -1.8463	    -3.9444	
     0.3357	    -3.1891	    -8.0566	     4.3640	    -7.3853	     1.2589	    -3.0212	     1.1749	    -2.0142	    -3.8605	
     0.5875	    -2.6855	    -9.5673	     4.5319	    -7.1335	     1.0071	    -2.3499	     1.1749	    -1.8463	    -3.5248	
     1.0910	    -1.9302	   -10.1547	     4.9515	    -6.5460	     1.0910	    -1.5106	     1.4267	    -1.4267	    -2.9373	
     1.7624	    -0.9232	    -9.9869	     5.7907	    -5.7068	     1.4267	    -0.4196	     2.0142	    -0.7553	    -2.1820	
     2.5177	     0.0839	    -8.8959	     6.7978	    -4.7836	     2.0142	     0.7553	     2.6855	     0.0000	    -1.2589	
     3.3569	     1.2589	    -7.0496	     8.0566	    -3.8605	     2.7695	     2.0142	     3.4409	     0.8392	    -0.3357	
     4.1962	     2.3499	    -4.5319	     9.3155	    -3.0212	     3.5248	     3.1052	     4.1122	     1.5945	     0.5875	
     5.1193	     3.3569	    -1.6785	    10.4065	    -2.2659	     4.2801	     4.0283	     4.7836	     2.2659	     1.4267	
     5.8746	     4.1962	     1.3428	    11.2457	    -1.6785	     4.7836	     4.7836	     5.2032	     2.8534	     2.0981	
     6.6299	     4.9515	     4.3640	    11.6653	    -1.3428	     5.2032	     5.2872	     5.3711	     3.1891	     2.5177	
     7.2174	     5.3711	     7.1335	    11.6653	    -1.0910	     5.2032	     5.6229	     5.2872	     3.3569	     2.7695	
     7.4692	     5.6229	     9.4833	    11.1618	    -1.0910	     4.9515	     5.7907	     5.0354	     3.2730	     2.8534	
     7.4692	     5.5389	    11.0779	    10.0708	    -1.1749	     4.2801	     5.7068	     4.4479	     2.9373	     2.7695	
     7.1335	     5.2032	    11.9171	     8.4763	    -1.3428	     3.2730	     5.4550	     3.6926	     2.4338	     2.4338	
     6.4621	     4.5319	    12.0010	     6.5460	    -1.6785	     2.0142	     4.9515	     2.7695	     1.6785	     2.0142	
     5.3711	     3.6926	    11.2457	     4.3640	    -1.9302	     0.5035	     4.2801	     1.7624	     0.9232	     1.4267	
     4.1122	     2.7695	     9.8190	     2.1820	    -2.0981	    -0.9232	     3.6087	     0.7553	     0.0839	     0.8392	
     2.6016	     1.6785	     7.8888	     0.2518	    -2.2659	    -2.2659	     2.8534	    -0.1678	    -0.5875	     0.4196	
     1.0071	     0.6714	     5.5389	    -1.2589	    -2.2659	    -3.3569	     2.2659	    -1.0071	    -1.1749	     0.0839	
    -0.4196	    -0.3357	     3.1891	    -2.2659	    -2.2659	    -4.1122	     1.9302	    -1.5945	    -1.5106	    -0.1678	
    -1.7624	    -1.0910	     0.7553	    -2.6855	    -2.1820	    -4.4479	     1.9302	    -1.9302	    -1.5945	    -0.1678	
    -2.6855	    -1.6785	    -1.2589	    -2.4338	    -2.0981	    -4.3640	     2.2659	    -2.0142	    -1.5945	    -0.0839	
    -3.2730	    -2.0142	    -2.8534	    -1.5945	    -2.0142	    -3.8605	     2.8534	    -1.9302	    -1.2589	     0.1678	
    -3.4409	    -1.9302	    -3.7766	    -0.2518	    -1.7624	    -3.0212	     3.6926	    -1.5106	    -0.8392	     0.5875	
    -3.0212	    -1.5106	    -3.9444	     1.5945	    -1.5106	    -1.8463	     4.6997	    -0.9232	    -0.1678	     1.0910	
    -2.2659	    -0.8392	    -3.3569	     3.6926	    -1.1749	    -0.5035	     5.6229	    -0.0839	     0.5035	     1.6785	
    -1.0910	     0.0839	    -2.2659	     5.7068	    -0.8392	     0.9232	     6.4621	     0.7553	     1.1749	     2.2659	
     0.2518	     1.1749	    -0.5875	     7.4692	    -0.5035	     2.1820	     6.9656	     1.5106	     1.7624	     2.7695	
     1.5945	     2.0981	     1.2589	     8.7280	    -0.2518	     3.1052	     6.9656	     2.0981	     2.1820	     3.1052	
     2.7695	     3.0212	     3.3569	     9.3155	    -0.0839	     3.6087	     6.5460	     2.4338	     2.3499	     3.1891	
     3.7766	     3.6926	     5.2872	     9.0637	     0.0839	     3.6087	     5.7068	     2.3499	     2.1820	     3.0212	
     4.5319	     4.1122	     7.0496	     7.8888	     0.0839	     3.0212	     4.4479	     1.9302	     1.7624	     2.4338	
     4.9515	     4.3640	     8.4763	     5.9586	     0.0000	     1.9302	     3.0212	     1.2589	     1.0071	     1.7624	
     5.2872	     4.3640	     9.3994	     3.6087	    -0.0839	     0.6714	     1.5106	     0.3357	     0.1678	     0.8392	
     5.4550	     4.4479	     9.8190	     1.0071	    -0.1678	    -0.7553	     0.2518	    -0.5035	    -0.6714	     0.0000	
     5.6229	     4.5319	     9.9030	    -1.2589	    -0.0839	    -1.9302	    -0.6714	    -1.1749	    -1.3428	    -0.6714	
     5.8746	     4.7836	     9.5673	    -3.0212	     0.0839	    -2.6855	    -1.0071	    -1.5106	    -1.6785	    -1.1749	
     6.2943	     5.2032	     8.9798	    -4.0283	     0.5035	    -3.0212	    -0.7553	    -1.5106	    -1.7624	    -1.4267	
     6.7978	     5.8746	     8.3084	    -4.2801	     1.0071	    -2.9373	     0.0000	    -1.0910	    -1.5106	    -1.5106	
     7.3013	     6.6299	     7.4692	    -3.9444	     1.6785	    -2.4338	     1.1749	    -0.5035	    -1.0071	    -1.4267	
     7.8888	     7.3853	     6.7978	    -3.1052	     2.4338	    -1.6785	     2.5177	     0.2518	    -0.4196	    -1.3428	
     8.3084	     8.2245	     6.2943	    -1.9302	     3.1052	    -0.7553	     3.9444	     1.0910	     0.1678	    -1.3428	
     8.7280	     8.9798	     6.1264	    -0.6714	     3.7766	     0.1678	     5.1193	     1.8463	     0.6714	    -1.4267	
     8.9798	     9.6512	     6.3782	     0.5875	     4.1962	     1.0910	     6.1264	     2.6016	     1.0071	    -1.5945	
     9.2316	    10.2386	     7.1335	     1.8463	     4.5319	     1.9302	     6.7139	     3.1891	     1.1749	    -1.8463	
     9.3155	    10.7422	     8.3084	     2.8534	     4.7836	     2.6855	     7.0496	     3.6087	     1.1749	    -2.2659	
     9.3994	    11.0779	     9.8190	     3.7766	     4.7836	     3.2730	     7.0496	     3.9444	     1.0910	    -2.6855	
     9.2316	    11.1618	    11.6653	     4.5319	     4.6997	     3.7766	     6.7978	     4.1122	     0.8392	    -3.1052	
     8.9798	    11.1618	    13.5117	     5.0354	     4.3640	     4.1122	     6.2943	     4.1962	     0.5035	    -3.6926	
     8.6441	    10.9100	    15.1901	     5.4550	     4.0283	     4.2801	     5.7068	     4.1122	     0.1678	    -4.1962	
     8.1406	    10.5743	    16.6168	     5.7068	     3.6087	     4.3640	     5.0354	     4.0283	    -0.2518	    -4.6997	
     7.7209	    10.1547	    17.5400	     5.9586	     3.1891	     4.3640	     4.3640	     3.8605	    -0.5875	    -5.1193	
     7.2174	     9.5673	    17.9596	     6.1264	     2.6855	     4.2801	     3.7766	     3.7766	    -0.9232	    -5.5389	
     6.7978	     8.9798	    17.6239	     6.1264	     2.2659	     4.1122	     3.2730	     3.5248	    -1.1749	    -5.7907	
     6.2943	     8.3084	    16.7007	     5.9586	     1.8463	     3.8605	     2.9373	     3.3569	    -1.3428	    -5.9586	
     5.7907	     7.6370	    15.1062	     5.6229	     1.4267	     3.4409	     2.7695	     3.1052	    -1.4267	    -5.9586	
     5.3711	     6.8817	    13.0920	     5.1193	     1.1749	     3.0212	     2.8534	     2.8534	    -1.5106	    -5.8746	
     4.9515	     6.2943	    10.8261	     4.5319	     1.0071	     2.5177	     3.0212	     2.6855	    -1.3428	    -5.6229	
     4.6997	     5.7068	     8.3923	     3.9444	     1.0071	     2.0142	     3.4409	     2.5177	    -1.1749	    -5.2032	
     4.5319	     5.3711	     6.1264	     3.2730	     1.0910	     1.5945	     3.9444	     2.5177	    -0.8392	    -4.6158	
     4.5319	     5.1193	     4.1122	     2.7695	     1.3428	     1.3428	     4.4479	     2.6855	    -0.4196	    -3.9444	
     4.7836	     5.1193	     2.6016	     2.4338	     1.6785	     1.2589	     5.0354	     2.9373	     0.1678	    -3.1891	
     5.2032	     5.3711	     1.6785	     2.4338	     2.0981	     1.4267	     5.6229	     3.4409	     0.9232	    -2.3499	
     5.7907	     5.7907	     1.4267	     2.6855	     2.6016	     1.8463	     6.2103	     4.1122	     1.7624	    -1.4267	
     6.4621	     6.3782	     1.8463	     3.1891	     3.1052	     2.4338	     6.5460	     4.8676	     2.5177	    -0.5035	
     7.2174	     7.0496	     2.8534	     3.8605	     3.4409	     3.0212	     6.6299	     5.6229	     3.2730	     0.2518	
     7.8049	     7.7209	     4.3640	     4.4479	     3.6087	     3.6087	     6.3782	     6.1264	     3.8605	     0.7553	
     8.1406	     8.2245	     6.2103	     4.8676	     3.5248	     3.9444	     5.8746	     6.3782	     4.1962	     1.0071	
     8.2245	     8.4763	     8.0566	     5.1193	     3.3569	     4.1122	     5.1193	     6.2943	     4.1962	     1.0071	
     7.8888	     8.3923	     9.7351	     5.0354	     2.9373	     3.8605	     4.4479	     5.7907	     3.8605	     0.6714	
     7.0496	     7.8888	    11.1618	     4.6997	     2.3499	     3.3569	     3.7766	     4.9515	     3.1891	     0.0000	
     5.9586	     6.8817	    12.0010	     4.0283	     1.6785	     2.5177	     3.2730	     3.7766	     2.2659	    -0.7553	
     4.4479	     5.6229	    12.3367	     3.1052	     1.0071	     1.4267	     2.9373	     2.4338	     1.1749	    -1.5945	
     2.7695	     4.1962	    12.0850	     1.9302	     0.2518	     0.1678	     2.9373	     0.9232	    -0.0839	    -2.5177	
     1.0910	     2.7695	    11.3297	     0.6714	    -0.2518	    -1.1749	     3.2730	    -0.5875	    -1.2589	    -3.2730	
    -0.5875	     1.3428	    10.1547	    -0.7553	    -0.6714	    -2.5177	     3.9444	    -1.9302	    -2.4338	    -3.8605	
    -2.0981	     0.1678	     8.6441	    -2.0981	    -0.7553	    -3.7766	     4.7836	    -3.1891	    -3.5248	    -4.3640	
    -3.5248	    -0.7553	     6.9656	    -3.4409	    -0.5875	    -4.9515	     5.7907	    -4.2801	    -4.3640	    -4.7836	
    -4.6158	    -1.4267	     5.2872	    -4.6158	    -0.1678	    -5.9586	     6.8817	    -5.1193	    -5.1193	    -4.9515	
    -5.4550	    -1.8463	     3.6926	    -5.5389	     0.4196	    -6.7139	     7.9727	    -5.7068	    -5.5389	    -5.0354	
    -5.7907	    -1.8463	     2.3499	    -6.0425	     1.2589	    -6.9656	     8.8959	    -5.9586	    -5.7068	    -4.9515	
    -5.7907	    -1.4267	     1.5945	    -6.0425	     2.2659	    -6.8817	     9.7351	    -5.7907	    -5.5389	    -4.6158	
    -5.2032	    -0.5035	     1.5945	    -5.4550	     3.5248	    -6.2103	    10.4904	    -5.2032	    -5.0354	    -3.9444	
    -4.1962	     0.7553	     2.3499	    -4.3640	     4.8676	    -5.1193	    10.9940	    -4.1962	    -4.1122	    -3.0212	
    -2.8534	     2.3499	     3.7766	    -2.8534	     6.2943	    -3.6926	    11.3297	    -2.9373	    -2.9373	    -1.8463	
    -1.4267	     3.9444	     5.9586	    -1.2589	     7.5531	    -2.0981	    11.4136	    -1.5945	    -1.6785	    -0.6714	
     0.0000	     5.5389	     8.6441	     0.3357	     8.5602	    -0.6714	    11.1618	    -0.2518	    -0.5035	     0.5035	
     1.1749	     6.8817	    11.6653	     1.5945	     9.2316	     0.5875	    10.5743	     0.8392	     0.5035	     1.5106	
     2.0981	     7.8888	    14.6866	     2.5177	     9.5673	     1.4267	     9.7351	     1.5945	     1.3428	     2.4338	
     2.6855	     8.5602	    17.6239	     3.0212	     9.5673	     2.0142	     8.7280	     2.0981	     1.8463	     3.1052	
     3.0212	     8.8120	    20.2255	     3.1052	     9.2316	     2.0981	     7.6370	     2.2659	     2.0142	     3.5248	
     3.0212	     8.6441	    22.0718	     2.6855	     8.7280	     1.7624	     6.5460	     2.0981	     1.9302	     3.7766	
     2.6855	     7.9727	    23.1628	     1.6785	     7.9727	     1.0071	     5.6229	     1.5945	     1.5945	     3.8605	
     2.0142	     6.9656	    23.2468	     0.3357	     7.1335	    -0.2518	     4.9515	     0.7553	     1.0071	     3.6926	
     1.0910	     5.5389	    22.3236	    -1.5106	     6.1264	    -1.7624	     4.4479	    -0.4196	     0.1678	     3.3569	
    -0.1678	     3.7766	    20.4773	    -3.6087	     5.2032	    -3.5248	     4.3640	    -1.7624	    -0.8392	     2.7695	
    -1.5106	     1.9302	    17.8757	    -5.7068	     4.2801	    -5.4550	     4.5319	    -3.1891	    -2.0142	     2.0981	
    -3.0212	     0.0839	    14.6866	    -7.7209	     3.3569	    -7.2174	     4.8676	    -4.6158	    -3.1052	     1.2589	
    -4.4479	    -1.5106	    11.3297	    -9.3994	     2.6855	    -8.8959	     5.4550	    -5.8746	    -4.1962	     0.4196	
    -5.6229	    -2.8534	     7.9727	   -10.6583	     2.1820	   -10.1547	     6.2943	    -6.8817	    -5.0354	    -0.4196	
    -6.3782	    -3.6926	     5.0354	   -11.2457	     1.9302	   -10.9100	     7.2174	    -7.4692	    -5.5389	    -1.0910	
    -6.7139	    -4.0283	     2.8534	   -11.1618	     1.8463	   -10.9940	     8.3084	    -7.5531	    -5.7068	    -1.5945	
    -6.4621	    -3.8605	     1.4267	   -10.2386	     2.0142	   -10.4904	     9.4833	    -7.1335	    -5.4550	    -1.7624	
    -5.7068	    -3.1891	     1.0071	    -8.6441	     2.2659	    -9.2316	    10.5743	    -6.1264	    -4.6997	    -1.7624	
    -4.4479	    -2.0142	     1.5106	    -6.2943	     2.6016	    -7.4692	    11.4975	    -4.6997	    -3.6926	    -1.4267	
    -2.8534	    -0.6714	     2.6855	    -3.4409	     2.8534	    -5.2872	    12.1689	    -2.9373	    -2.3499	    -0.9232	
    -1.0910	     0.8392	     4.3640	    -0.3357	     2.9373	    -2.8534	    12.5046	    -1.0071	    -0.8392	    -0.1678	
     0.7553	     2.3499	     6.2943	     2.8534	     2.8534	    -0.2518	    12.4207	     1.0071	     0.5875	     0.5875	
     2.6016	     3.6926	     8.2245	     5.9586	     2.5177	     2.2659	    11.9171	     3.0212	     2.0981	     1.3428	
     4.1962	     4.8676	     9.9869	     8.8959	     1.9302	     4.6158	    11.0779	     4.8676	     3.4409	     2.0981	
     5.4550	     5.7068	    11.3297	    11.3297	     1.2589	     6.7139	     9.9869	     6.5460	     4.6158	     2.8534	
     6.3782	     6.2103	    12.3367	    13.4277	     0.5035	     8.4763	     8.8120	     7.9727	     5.7068	     3.5248	
     7.0496	     6.5460	    12.8403	    15.0223	    -0.2518	     9.9869	     7.5531	     9.2316	     6.5460	     4.1122	
     7.3013	     6.5460	    12.8403	    16.2811	    -0.8392	    11.1618	     6.5460	    10.3226	     7.3853	     4.6158	
     7.4692	     6.5460	    12.3367	    17.1204	    -1.2589	    12.1689	     5.8746	    11.3297	     8.1406	     5.2032	
     7.4692	     6.4621	    11.5814	    17.7917	    -1.3428	    13.0081	     5.5389	    12.2528	     8.8959	     5.7907	
     7.4692	     6.5460	    10.4904	    18.3792	    -1.0071	    13.8474	     5.5389	    13.2599	     9.8190	     6.5460	
     7.7209	     6.8817	     9.3155	    19.2184	    -0.3357	    14.7705	     5.7907	    14.4348	    10.8261	     7.3853	
     8.0566	     7.3853	     8.3084	    20.3094	     0.7553	    15.9454	     6.2943	    15.8615	    12.0010	     8.4763	
     8.6441	     8.1406	     7.3853	    21.9040	     2.0142	    17.3721	     6.9656	    17.4561	    13.3438	     9.5673	
     9.4833	     9.1476	     6.7978	    23.8342	     3.4409	    18.8828	     7.7209	    19.1345	    14.7705	    10.8261	
    10.3226	    10.1547	     6.6299	    25.9323	     4.8676	    20.5612	     8.3084	    20.7291	    16.1133	    11.9171	
    11.3297	    11.2457	     6.9656	    28.1982	     6.2103	    22.0718	     8.8120	    22.1558	    17.2043	    12.7563	
    12.2528	    12.3367	     7.7209	    30.2124	     7.3013	    23.4985	     9.0637	    23.3307	    18.0435	    13.2599	
    13.1760	    13.2599	     8.8959	    31.8909	     8.0566	    24.5895	     9.0637	    24.0860	    18.4631	    13.5117	
    14.0152	    14.0152	    10.6583	    33.1497	     8.5602	    25.3448	     8.9798	    24.4217	    18.6310	    13.3438	
    14.7705	    14.6866	    12.7563	    33.8211	     8.8120	    25.6805	     8.7280	    24.4217	    18.4631	    13.0081	
    15.4419	    15.2740	    15.1901	    33.9050	     8.8959	    25.7645	     8.5602	    24.0860	    18.0435	    12.5046	
    16.0294	    15.7776	    17.7078	    33.4015	     8.7280	    25.5127	     8.4763	    23.4985	    17.5400	    11.9171	
    16.4490	    16.0294	    20.2255	    32.3105	     8.4763	    24.9252	     8.3084	    22.6593	    16.9525	    11.2457	
    16.6168	    16.1972	    22.4915	    30.7999	     8.1406	    24.0021	     8.2245	    21.7361	    16.2811	    10.6583	
    16.6168	    16.2811	    24.2538	    28.9536	     7.7209	    22.9111	     8.1406	    20.5612	    15.5258	     9.9869	
    16.4490	    16.0294	    25.5127	    26.9394	     7.2174	    21.6522	     8.0566	    19.3024	    14.6027	     9.3994	
    16.0294	    15.6937	    26.0162	    24.8413	     6.6299	    20.1416	     7.9727	    17.9596	    13.6795	     8.7280	
    15.4419	    15.1062	    25.6805	    22.7432	     6.0425	    18.4631	     7.8888	    16.5329	    12.5885	     8.0566	
    14.6866	    14.3509	    24.5895	    20.6451	     5.3711	    16.7007	     7.8049	    15.0223	    11.4136	     7.2174	
    13.6795	    13.4277	    22.7432	    18.4631	     4.6997	    14.7705	     7.7209	    13.3438	    10.0708	     6.2103	
    12.5885	    12.3367	    20.3934	    16.3651	     3.9444	    12.7563	     7.6370	    11.5814	     8.5602	     5.0354	
    11.3297	    11.2457	    17.6239	    14.1830	     3.2730	    10.6583	     7.5531	     9.8190	     7.0496	     3.7766	
     9.9869	    10.1547	    14.7705	    12.0850	     2.5177	     8.4763	     7.3013	     7.9727	     5.3711	     2.5177	
     8.7280	     9.1476	    12.0010	     9.9869	     1.9302	     6.4621	     6.9656	     6.2103	     3.8605	     1.1749	
     7.6370	     8.3084	     9.7351	     7.9727	     1.4267	     4.5319	     6.6299	     4.5319	     2.3499	     0.0000	
     6.7978	     7.7209	     8.1406	     6.0425	     1.1749	     2.8534	     6.3782	     3.0212	     1.0910	    -1.0071	
     6.2943	     7.3853	     7.3853	     4.2801	     1.2589	     1.4267	     6.2103	     1.8463	     0.0839	    -1.7624	
     6.0425	     7.3013	     7.4692	     2.6855	     1.5106	     0.3357	     6.2103	     0.9232	    -0.6714	    -2.3499	
     6.0425	     7.4692	     8.4763	     1.3428	     2.0142	    -0.5875	     6.2943	     0.1678	    -1.1749	    -2.6855	
     6.3782	     7.8888	    10.0708	     0.3357	     2.6855	    -1.1749	     6.4621	    -0.2518	    -1.3428	    -2.7695	
     7.0496	     8.4763	    12.2528	    -0.3357	     3.5248	    -1.4267	     6.7978	    -0.5035	    -1.3428	    -2.7695	
     7.8888	     9.2316	    14.7705	    -0.5875	     4.3640	    -1.5106	     7.3013	    -0.5875	    -1.1749	    -2.6016	
     8.8959	    10.0708	    17.2882	    -0.5875	     5.2872	    -1.4267	     7.8888	    -0.4196	    -0.8392	    -2.4338	
     9.8190	    10.9100	    19.4702	    -0.4196	     6.1264	    -1.1749	     8.5602	    -0.3357	    -0.5035	    -2.1820	
    10.6583	    11.4975	    21.2326	    -0.2518	     6.8817	    -1.0071	     9.2316	    -0.2518	    -0.2518	    -2.0142	
    11.1618	    11.8332	    22.2397	    -0.1678	     7.3853	    -0.9232	     9.8190	    -0.2518	    -0.0839	    -1.9302	
    11.3297	    11.9171	    22.4075	    -0.3357	     7.6370	    -1.0910	    10.2386	    -0.4196	    -0.0839	    -1.9302	
    10.9100	    11.5814	    21.7361	    -0.7553	     7.6370	    -1.5106	    10.4065	    -0.7553	    -0.1678	    -2.1820	
    10.0708	    10.9100	    20.2255	    -1.2589	     7.3853	    -2.0142	    10.2386	    -1.1749	    -0.5035	    -2.5177	
     8.8959	    10.0708	    18.2114	    -1.7624	     6.9656	    -2.6016	     9.9030	    -1.6785	    -0.8392	    -2.8534	
     7.6370	     9.0637	    15.7776	    -2.2659	     6.4621	    -3.1891	     9.3155	    -2.1820	    -1.2589	    -3.2730	
     6.3782	     8.1406	    13.2599	    -2.6016	     5.9586	    -3.6926	     8.6441	    -2.5177	    -1.6785	    -3.5248	
     5.2032	     7.3853	    10.8261	    -2.6855	     5.3711	    -4.0283	     7.8888	    -2.8534	    -1.9302	    -3.7766	
     4.3640	     6.7978	     8.7280	    -2.6016	     4.8676	    -4.1962	     7.1335	    -3.0212	    -2.1820	    -3.9444	
     3.7766	     6.4621	     7.1335	    -2.2659	     4.4479	    -4.1122	     6.3782	    -3.0212	    -2.3499	    -3.9444	
     3.4409	     6.2943	     6.0425	    -1.8463	     4.0283	    -3.9444	     5.6229	    -2.8534	    -2.3499	    -3.8605	
     3.4409	     6.3782	     5.7068	    -1.2589	     3.6926	    -3.5248	     5.0354	    -2.5177	    -2.2659	    -3.6087	
     3.6926	     6.6299	     6.0425	    -0.5035	     3.4409	    -3.0212	     4.4479	    -2.0981	    -2.0142	    -3.2730	
     4.1122	     6.9656	     7.0496	     0.3357	     3.2730	    -2.3499	     3.9444	    -1.5106	    -1.6785	    -2.8534	
     4.7836	     7.4692	     8.6441	     1.3428	     3.1891	    -1.5106	     3.6087	    -0.7553	    -1.1749	    -2.3499	
     5.6229	     8.0566	    10.5743	     2.5177	     3.1052	    -0.5035	     3.5248	     0.1678	    -0.5875	    -1.8463	
     6.6299	     8.8120	    12.9242	     3.9444	     3.1891	     0.5875	     3.6926	     1.1749	     0.0839	    -1.2589	
     7.8888	     9.6512	    15.3580	     5.7068	     3.4409	     1.9302	     4.0283	     2.3499	     0.9232	    -0.5875	
     9.3155	    10.5743	    17.7078	     7.5531	     3.7766	     3.3569	     4.6158	     3.6087	     1.7624	     0.0000	
    10.6583	    11.4136	    19.7220	     9.4833	     4.1122	     4.7836	     5.4550	     4.8676	     2.6855	     0.5875	
    11.9171	    12.1689	    21.2326	    11.1618	     4.4479	     5.9586	     6.2943	     5.9586	     3.3569	     0.9232	
    12.7563	    12.6724	    21.9879	    12.3367	     4.7836	     6.7978	     7.2174	     6.7139	     3.8605	     1.0910	
    13.2599	    12.9242	    21.9040	    12.7563	     4.9515	     7.2174	     8.1406	     7.1335	     4.1962	     1.0910	
    13.3438	    12.8403	    21.1487	    12.5046	     5.2032	     7.2174	     9.0637	     7.2174	     4.1962	     0.9232	
    13.0081	    12.5885	    19.7220	    11.5814	     5.3711	     6.7139	     9.9869	     6.8817	     4.1122	     0.5875	
    12.4207	    12.0850	    17.7078	    10.0708	     5.5389	     5.8746	    10.7422	     6.2943	     3.7766	     0.1678	
    11.5814	    11.4136	    15.4419	     8.0566	     5.6229	     4.7836	    11.4975	     5.3711	     3.3569	    -0.3357	
[Epoch Header]
[Trial Type]	23
[Accept]	1
[Correct]	0
[RT]	 0.000
[Resp]	0
[Epoch Data]
     3.9444	     2.6855	     7.5531	     7.0496	    -0.1678	     4.9515	    -6.3782	     1.0071	     2.6016	     5.1193	
     2.8534	     1.9302	     5.8746	     4.7836	     0.0839	     3.8605	    -6.1264	     0.5875	     2.8534	     5.6229	
     1.6785	     1.0910	     3.8605	     2.4338	     0.4196	     2.7695	    -5.5389	     0.3357	     3.2730	     6.2103	
     0.4196	     0.2518	     1.7624	     0.3357	     0.9232	     1.9302	    -4.6997	     0.1678	     3.7766	     6.8817	
    -0.6714	    -0.4196	    -0.3357	    -1.4267	     1.5106	     1.2589	    -3.6087	     0.2518	     4.2801	     7.5531	
    -1.7624	    -1.0071	    -2.1820	    -2.7695	     2.1820	     0.8392	    -2.4338	     0.4196	     4.8676	     8.2245	
    -2.7695	    -1.5106	    -3.6087	    -3.6087	     2.9373	     0.6714	    -1.2589	     0.7553	     5.4550	     8.8120	
    -3.5248	    -1.9302	    -4.6158	    -3.9444	     3.5248	     0.7553	    -0.2518	     1.1749	     6.0425	     9.3155	
    -4.1962	    -2.2659	    -5.0354	    -3.7766	     4.1122	     1.0910	     0.5875	     1.6785	     6.5460	     9.6512	
    -4.6997	    -2.6855	    -4.7836	    -3.2730	     4.5319	     1.5945	     1.1749	     2.2659	     6.9656	     9.9030	
    -5.1193	    -3.0212	    -4.0283	    -2.4338	     4.8676	     2.1820	     1.5106	     2.9373	     7.3013	    10.0708	
    -5.2872	    -3.3569	    -2.7695	    -1.2589	     5.1193	     2.9373	     1.7624	     3.6087	     7.6370	    10.0708	
    -5.3711	    -3.6087	    -1.1749	    -0.0839	     5.2872	     3.7766	     1.8463	     4.3640	     7.8888	    10.0708	
    -5.4550	    -3.8605	     0.6714	     1.2589	     5.3711	     4.6158	     1.8463	     5.0354	     8.1406	     9.9869	
    -5.3711	    -4.1122	     2.4338	     2.6016	     5.4550	     5.4550	     1.6785	     5.6229	     8.3923	     9.9030	
    -5.3711	    -4.2801	     4.1122	     3.9444	     5.5389	     6.2943	     1.5106	     6.2943	     8.5602	     9.7351	
    -5.2872	    -4.2801	     5.5389	     5.1193	     5.6229	     7.0496	     1.3428	     6.7978	     8.7280	     9.6512	
    -5.2032	    -4.1962	     6.6299	     6.2943	     5.7907	     7.7209	     1.1749	     7.3013	     8.8120	     9.5673	
    -5.0354	    -3.9444	     7.3853	     7.4692	     5.9586	     8.3923	     1.0071	     7.8049	     9.0637	     9.5673	
    -4.7836	    -3.5248	     7.8049	     8.6441	     6.2943	     9.1476	     1.0910	     8.3923	     9.3155	     9.6512	
    -4.2801	    -2.9373	     7.9727	     9.8190	     6.7139	     9.9869	     1.2589	     8.8959	     9.6512	     9.9030	
    -3.6926	    -2.1820	     7.8049	    11.0779	     7.2174	    10.8261	     1.5945	     9.4833	    10.0708	    10.2386	
    -2.9373	    -1.2589	     7.3853	    12.3367	     7.8049	    11.7493	     2.1820	     9.9869	    10.4904	    10.7422	
    -2.0981	    -0.3357	     6.7139	    13.5956	     8.3923	    12.5885	     2.7695	    10.4904	    10.9940	    11.1618	
    -1.2589	     0.5875	     5.8746	    14.6866	     8.9798	    13.2599	     3.4409	    10.8261	    11.4975	    11.6653	
    -0.3357	     1.4267	     4.8676	    15.4419	     9.3155	    13.6795	     3.9444	    11.0779	    11.7493	    12.0010	
     0.5035	     2.1820	     3.9444	    15.9454	     9.5673	    13.9313	     4.3640	    11.1618	    11.9171	    12.0850	
     1.2589	     2.8534	     3.1891	    16.1133	     9.5673	    13.7634	     4.4479	    10.9100	    11.7493	    12.0010	
     2.0142	     3.4409	     2.7695	    15.8615	     9.3155	    13.3438	     4.2801	    10.4065	    11.4136	    11.6653	
     2.6855	     3.9444	     2.7695	    15.2740	     8.8959	    12.6724	     3.6926	     9.6512	    10.7422	    11.0779	
     3.2730	     4.4479	     3.3569	    14.4348	     8.2245	    11.7493	     2.8534	     8.7280	     9.9030	    10.2386	
     3.9444	     4.9515	     4.3640	    13.3438	     7.5531	    10.7422	     1.8463	     7.7209	     9.0637	     9.3155	
     4.6158	     5.4550	     5.7907	    12.2528	     6.7978	     9.7351	     0.8392	     6.6299	     8.1406	     8.3923	
     5.3711	     5.8746	     7.4692	    11.3297	     6.0425	     8.8120	    -0.0839	     5.6229	     7.3853	     7.5531	
     6.1264	     6.2943	     9.3155	    10.4904	     5.4550	     7.9727	    -0.7553	     4.7836	     6.7139	     6.8817	
     6.8817	     6.6299	    10.9940	     9.9869	     4.8676	     7.3853	    -1.1749	     4.1122	     6.2103	     6.3782	
     7.4692	     6.7978	    12.4207	     9.6512	     4.3640	     6.9656	    -1.3428	     3.6087	     5.8746	     5.9586	
     7.9727	     6.7978	    13.3438	     9.4833	     3.9444	     6.7139	    -1.3428	     3.2730	     5.7068	     5.7907	
     8.2245	     6.5460	    13.5956	     9.3994	     3.5248	     6.4621	    -1.2589	     3.1052	     5.6229	     5.7068	
     8.3084	     6.2103	    13.1760	     9.2316	     3.1052	     6.2943	    -1.1749	     2.9373	     5.7068	     5.7907	
     8.0566	     5.6229	    12.0850	     8.8959	     2.6855	     5.9586	    -0.9232	     2.7695	     5.7068	     6.0425	
     7.6370	     5.0354	    10.3226	     8.3084	     2.2659	     5.5389	    -0.5875	     2.6016	     5.7068	     6.2103	
     7.0496	     4.2801	     8.0566	     7.4692	     1.9302	     4.9515	    -0.2518	     2.2659	     5.6229	     6.4621	
     6.3782	     3.3569	     5.3711	     6.2943	     1.5945	     4.1962	     0.1678	     1.7624	     5.4550	     6.7139	
     5.6229	     2.5177	     2.6016	     4.8676	     1.2589	     3.2730	     0.5875	     1.1749	     5.1193	     6.8817	
     4.8676	     1.6785	     0.0000	     3.4409	     1.0071	     2.2659	     1.0910	     0.5035	     4.7836	     6.9656	
     4.2801	     0.9232	    -2.0981	     2.0981	     0.8392	     1.4267	     1.5106	    -0.1678	     4.3640	     7.0496	
     3.9444	     0.5035	    -3.4409	     1.1749	     1.0071	     0.9232	     2.0142	    -0.5875	     4.0283	     7.1335	
     4.0283	     0.5035	    -3.8605	     0.8392	     1.3428	     0.7553	     2.5177	    -0.8392	     3.9444	     7.3013	
     4.6158	     0.9232	    -3.1891	     1.0910	     2.0142	     1.0910	     3.0212	    -0.7553	     4.0283	     7.6370	
     5.6229	     1.7624	    -1.4267	     1.9302	     3.0212	     1.9302	     3.5248	    -0.2518	     4.4479	     8.0566	
     7.0496	     3.0212	     1.1749	     3.4409	     4.1962	     3.1891	     4.1962	     0.5875	     5.0354	     8.6441	
     8.6441	     4.5319	     4.4479	     5.2872	     5.5389	     4.8676	     4.8676	     1.7624	     5.9586	     9.3155	
    10.4065	     6.1264	     8.1406	     7.5531	     6.8817	     6.7139	     5.5389	     3.1052	     6.9656	    10.0708	
    11.9171	     7.7209	    11.8332	     9.9030	     8.2245	     8.7280	     6.3782	     4.6158	     8.0566	    10.8261	
    13.2599	     9.1476	    15.2740	    12.3367	     9.4833	    10.7422	     7.1335	     6.2103	     9.2316	    11.5814	
    14.2670	    10.3226	    18.2114	    14.7705	    10.5743	    12.5885	     7.8888	     7.7209	    10.3226	    12.2528	
    14.7705	    11.0779	    20.4773	    16.8686	    11.4975	    14.2670	     8.5602	     9.0637	    11.3297	    12.8403	
    14.8544	    11.5814	    21.8201	    18.7149	    12.1689	    15.6097	     9.0637	    10.1547	    12.1689	    13.2599	
    14.5187	    11.6653	    22.2397	    20.0577	    12.7563	    16.6168	     9.4833	    10.9940	    12.7563	    13.5956	
    13.7634	    11.4136	    21.8201	    20.8130	    13.0920	    17.1204	     9.7351	    11.5814	    13.0920	    13.8474	
    12.5885	    10.9100	    20.6451	    20.9808	    13.1760	    17.2882	     9.7351	    11.7493	    13.1760	    13.9313	
    11.1618	    10.1547	    18.7149	    20.7291	    13.1760	    16.9525	     9.6512	    11.5814	    13.0920	    13.8474	
     9.5673	     9.2316	    16.4490	    19.9738	    13.0081	    16.2811	     9.3155	    11.1618	    12.6724	    13.6795	
     7.8888	     8.2245	    13.9313	    18.9667	    12.6724	    15.3580	     8.8120	    10.4904	    12.0010	    13.4277	
     6.2943	     7.2174	    11.4136	    17.7917	    12.1689	    14.2670	     8.2245	     9.6512	    11.2457	    13.0081	
     4.7836	     6.2943	     9.1476	    16.7007	    11.6653	    13.0920	     7.5531	     8.7280	    10.4065	    12.5046	
     3.6087	     5.3711	     7.3013	    15.7776	    10.9940	    12.0850	     7.0496	     7.8049	     9.4833	    11.9171	
     2.6855	     4.6997	     6.1264	    15.1062	    10.3226	    11.1618	     6.5460	     6.9656	     8.5602	    11.2457	
     2.0142	     4.1122	     5.5389	    14.7705	     9.6512	    10.4904	     6.1264	     6.2943	     7.8049	    10.4904	
     1.7624	     3.7766	     5.5389	    14.8544	     9.0637	     9.9030	     5.7907	     5.6229	     6.9656	     9.7351	
     1.7624	     3.5248	     6.1264	    15.1062	     8.3923	     9.6512	     5.5389	     5.1193	     6.2943	     8.8959	
     1.9302	     3.4409	     7.2174	    15.6097	     7.8049	     9.3994	     5.2872	     4.6997	     5.6229	     7.9727	
     2.2659	     3.5248	     8.6441	    16.1972	     7.2174	     9.3155	     5.1193	     4.3640	     5.0354	     7.0496	
     2.6855	     3.5248	    10.2386	    16.7847	     6.7139	     9.3155	     4.7836	     4.0283	     4.4479	     6.1264	
     3.1052	     3.6926	    11.7493	    17.1204	     6.2943	     9.2316	     4.4479	     3.7766	     4.0283	     5.2032	
     3.5248	     3.7766	    13.0081	    17.2882	     6.0425	     9.0637	     4.0283	     3.5248	     3.6087	     4.3640	
     3.8605	     3.7766	    13.8474	    16.9525	     5.7907	     8.8120	     3.5248	     3.2730	     3.2730	     3.6087	
     4.0283	     3.7766	    14.0991	    16.2811	     5.5389	     8.3084	     3.0212	     2.9373	     2.9373	     2.9373	
     4.0283	     3.6087	    13.5956	    15.1062	     5.2872	     7.6370	     2.4338	     2.6016	     2.7695	     2.4338	
     3.7766	     3.3569	    12.4207	    13.4277	     5.0354	     6.7139	     1.9302	     2.0981	     2.5177	     1.9302	
     3.3569	     2.9373	    10.6583	    11.2457	     4.6997	     5.5389	     1.4267	     1.5945	     2.3499	     1.5945	
     2.6016	     2.3499	     8.3923	     8.6441	     4.1962	     4.1962	     1.0910	     0.9232	     2.0981	     1.3428	
     1.5945	     1.5945	     5.9586	     5.7068	     3.6926	     2.6855	     0.8392	     0.2518	     1.8463	     1.1749	
     0.4196	     0.8392	     3.4409	     2.6855	     3.1891	     1.0910	     0.8392	    -0.5035	     1.5945	     1.0910	
    -0.7553	     0.0000	     1.1749	    -0.2518	     2.6855	    -0.4196	     1.0910	    -1.1749	     1.4267	     1.0910	
    -1.7624	    -0.7553	    -0.7553	    -2.8534	     2.3499	    -1.7624	     1.5945	    -1.7624	     1.3428	     1.0910	
    -2.6855	    -1.3428	    -2.0142	    -4.9515	     2.0981	    -2.7695	     2.3499	    -2.0981	     1.3428	     1.2589	
    -3.3569	    -1.6785	    -2.6016	    -6.2943	     2.0142	    -3.3569	     3.1891	    -2.2659	     1.5106	     1.5106	
    -3.6926	    -1.7624	    -2.3499	    -6.8817	     2.1820	    -3.4409	     4.1122	    -2.1820	     1.7624	     1.9302	
    -3.6926	    -1.5945	    -1.3428	    -6.7139	     2.4338	    -3.1891	     5.0354	    -1.9302	     2.1820	     2.3499	
    -3.5248	    -1.2589	     0.3357	    -6.0425	     2.8534	    -2.6016	     5.7068	    -1.5106	     2.6016	     2.9373	
    -3.1891	    -0.6714	     2.5177	    -4.9515	     3.2730	    -1.8463	     6.2943	    -1.0071	     3.1052	     3.4409	
    -2.6855	    -0.0839	     5.0354	    -3.5248	     3.7766	    -0.8392	     6.6299	    -0.5035	     3.6926	     3.9444	
    -2.2659	     0.5035	     7.5531	    -2.0142	     4.1962	     0.0839	     6.8817	     0.0000	     4.1962	     4.4479	
    -1.9302	     0.9232	     9.9030	    -0.5035	     4.5319	     1.0910	     6.8817	     0.5035	     4.6158	     4.9515	
    -1.6785	     1.2589	    11.8332	     1.0071	     4.8676	     2.0981	     6.7978	     1.0071	     5.1193	     5.3711	
    -1.5945	     1.3428	    13.2599	     2.3499	     5.0354	     2.8534	     6.6299	     1.4267	     5.4550	     5.7907	
    -1.6785	     1.1749	    13.8474	     3.3569	     5.0354	     3.4409	     6.2103	     1.6785	     5.6229	     6.0425	
    -1.9302	     0.6714	    13.6795	     4.0283	     4.8676	     3.7766	     5.6229	     1.7624	     5.5389	     6.1264	
    -2.4338	     0.0000	    12.6724	     4.3640	     4.5319	     3.7766	     4.8676	     1.5945	     5.2872	     5.9586	
    -3.1052	    -1.0071	    10.9940	     4.2801	     4.1122	     3.5248	     3.9444	     1.2589	     4.7836	     5.7068	
    -3.8605	    -2.0142	     8.7280	     3.8605	     3.6087	     3.0212	     2.9373	     0.7553	     4.1962	     5.3711	
    -4.5319	    -3.1052	     6.2103	     3.2730	     3.1052	     2.3499	     2.0142	     0.0839	     3.4409	     4.9515	
    -5.2032	    -4.1122	     3.6926	     2.6016	     2.6855	     1.6785	     1.2589	    -0.5035	     2.6855	     4.5319	
    -5.6229	    -4.9515	     1.3428	     1.8463	     2.3499	     1.0071	     0.7553	    -1.1749	     1.9302	     4.1962	
    -5.7907	    -5.5389	    -0.5875	     1.2589	     2.1820	     0.3357	     0.5875	    -1.7624	     1.2589	     3.9444	
    -5.7068	    -5.7907	    -1.8463	     0.7553	     2.1820	    -0.0839	     0.7553	    -2.2659	     0.6714	     3.8605	
    -5.2032	    -5.7907	    -2.2659	     0.6714	     2.2659	    -0.3357	     1.0910	    -2.5177	     0.2518	     3.9444	
    -4.4479	    -5.4550	    -2.0142	     0.7553	     2.4338	    -0.4196	     1.6785	    -2.6855	     0.0000	     4.1962	
    -3.4409	    -4.9515	    -1.0071	     1.1749	     2.6855	    -0.2518	     2.3499	    -2.6016	    -0.0839	     4.4479	
    -2.2659	    -4.2801	     0.5035	     1.7624	     2.9373	     0.0839	     2.9373	    -2.4338	    -0.0839	     4.8676	
    -1.1749	    -3.6087	     2.1820	     2.4338	     3.0212	     0.5035	     3.3569	    -2.1820	     0.0839	     5.2032	
    -0.2518	    -3.0212	     4.0283	     3.1891	     3.0212	     1.0071	     3.6926	    -1.8463	     0.2518	     5.6229	
     0.3357	    -2.6855	     5.6229	     4.0283	     2.8534	     1.5106	     3.8605	    -1.5945	     0.5035	     5.9586	
     0.5035	    -2.6016	     6.8817	     4.7836	     2.6016	     1.9302	     3.8605	    -1.2589	     0.8392	     6.2943	
     0.3357	    -2.8534	     7.7209	     5.4550	     2.2659	     2.2659	     3.7766	    -1.0071	     1.0910	     6.5460	
    -0.1678	    -3.3569	     7.9727	     6.1264	     1.8463	     2.5177	     3.6926	    -0.8392	     1.3428	     6.7978	
    -1.0071	    -4.1122	     7.6370	     6.6299	     1.4267	     2.7695	     3.6087	    -0.6714	     1.6785	     7.0496	
    -2.0142	    -5.0354	     6.7978	     7.1335	     1.0910	     2.8534	     3.5248	    -0.5875	     1.9302	     7.3013	
    -3.1052	    -5.9586	     5.6229	     7.6370	     1.0071	     2.9373	     3.6926	    -0.4196	     2.2659	     7.6370	
    -4.1122	    -6.7139	     4.1122	     8.1406	     1.0071	     3.1052	     3.9444	    -0.2518	     2.6855	     8.0566	
    -5.0354	    -7.3853	     2.5177	     8.5602	     1.3428	     3.2730	     4.4479	    -0.0839	     3.1052	     8.5602	
    -5.7068	    -7.8049	     0.9232	     9.0637	     1.7624	     3.4409	     5.1193	     0.0839	     3.6087	     9.1476	
    -6.3782	    -8.0566	    -0.5875	     9.3155	     2.3499	     3.5248	     5.7907	     0.3357	     4.1122	     9.7351	
    -6.7978	    -8.1406	    -1.8463	     9.4833	     3.0212	     3.5248	     6.4621	     0.5035	     4.5319	    10.2386	
    -7.2174	    -8.0566	    -2.9373	     9.3994	     3.5248	     3.4409	     6.9656	     0.5035	     4.7836	    10.5743	
    -7.4692	    -7.9727	    -3.6087	     8.9798	     3.7766	     3.0212	     7.2174	     0.3357	     4.7836	    10.6583	
    -7.7209	    -7.8888	    -3.8605	     8.3923	     3.8605	     2.5177	     7.0496	     0.0000	     4.6158	    10.5743	
    -7.8049	    -7.7209	    -3.6926	     7.7209	     3.6926	     1.9302	     6.5460	    -0.4196	     4.2801	    10.2386	
    -7.7209	    -7.4692	    -2.9373	     7.0496	     3.3569	     1.3428	     5.7907	    -0.9232	     3.8605	     9.9030	
    -7.3853	    -7.0496	    -1.6785	     6.4621	     2.9373	     0.7553	     4.8676	    -1.3428	     3.4409	     9.4833	
    -6.8817	    -6.4621	     0.0000	     5.9586	     2.5177	     0.3357	     3.9444	    -1.7624	     3.1052	     9.0637	
    -6.2103	    -5.7068	     2.0142	     5.4550	     2.1820	     0.0000	     3.1891	    -2.0981	     2.7695	     8.7280	
    -5.5389	    -4.9515	     4.1122	     4.9515	     1.8463	    -0.3357	     2.5177	    -2.3499	     2.5177	     8.4763	
    -4.7836	    -4.2801	     6.0425	     4.3640	     1.5945	    -0.7553	     2.1820	    -2.6016	     2.2659	     8.1406	
    -4.2801	    -3.6926	     7.6370	     3.4409	     1.3428	    -1.2589	     2.0981	    -2.8534	     2.0142	     7.8888	
    -4.0283	    -3.3569	     8.6441	     2.3499	     1.0910	    -1.9302	     2.0981	    -3.2730	     1.6785	     7.4692	
    -3.9444	    -3.2730	     8.8959	     0.9232	     0.8392	    -2.7695	     2.1820	    -3.7766	     1.3428	     7.0496	
    -4.1122	    -3.4409	     8.4763	    -0.6714	     0.6714	    -3.6926	     2.2659	    -4.2801	     0.9232	     6.6299	
    -4.2801	    -3.7766	     7.4692	    -2.1820	     0.5875	    -4.6158	     2.4338	    -4.7836	     0.5875	     6.2943	
    -4.5319	    -4.1962	     5.9586	    -3.4409	     0.7553	    -5.3711	     2.6016	    -5.1193	     0.2518	     5.9586	
    -4.5319	    -4.4479	     4.1962	    -4.3640	     1.1749	    -5.8746	     2.8534	    -5.2872	     0.1678	     5.7068	
    -4.4479	    -4.4479	     2.4338	    -4.8676	     1.7624	    -6.0425	     3.1052	    -5.2872	     0.1678	     5.5389	
    -4.1122	    -4.1962	     0.7553	    -4.9515	     2.5177	    -5.9586	     3.4409	    -5.1193	     0.3357	     5.4550	
    -3.6926	    -3.6926	    -0.6714	    -4.6997	     3.3569	    -5.5389	     3.8605	    -4.7836	     0.5875	     5.4550	
    -3.1052	    -3.0212	    -1.6785	    -4.1962	     4.2801	    -5.0354	     4.1962	    -4.3640	     0.9232	     5.4550	
    -2.6016	    -2.1820	    -2.2659	    -3.6926	     5.0354	    -4.4479	     4.6997	    -3.9444	     1.2589	     5.4550	
    -2.1820	    -1.4267	    -2.3499	    -3.1891	     5.7907	    -3.7766	     5.1193	    -3.6087	     1.5106	     5.3711	
    -1.9302	    -0.7553	    -1.7624	    -2.6855	     6.4621	    -3.1891	     5.5389	    -3.2730	     1.7624	     5.2872	
    -1.6785	    -0.1678	    -0.5875	    -2.2659	     6.9656	    -2.6016	     6.0425	    -2.9373	     1.9302	     5.2872	
    -1.5106	     0.4196	     1.1749	    -1.7624	     7.4692	    -2.0142	     6.4621	    -2.6016	     2.0981	     5.2032	
    -1.3428	     0.9232	     3.5248	    -1.0071	     7.8888	    -1.3428	     6.8817	    -2.1820	     2.3499	     5.2032	
    -1.1749	     1.5106	     6.2943	    -0.0839	     8.3084	    -0.5875	     7.3853	    -1.5945	     2.6855	     5.2872	
    -0.7553	     2.0981	     9.2316	     1.0910	     8.6441	     0.2518	     7.8049	    -1.0071	     3.1052	     5.5389	
    -0.2518	     2.9373	    12.0010	     2.5177	     9.1476	     1.2589	     8.2245	    -0.1678	     3.6926	     5.8746	
     0.3357	     3.7766	    14.5187	     4.1122	     9.5673	     2.2659	     8.7280	     0.6714	     4.2801	     6.2943	
     1.0910	     4.6158	    16.4490	     5.6229	    10.0708	     3.2730	     9.0637	     1.5945	     5.0354	     6.8817	
     1.8463	     5.5389	    17.7917	     7.0496	    10.4904	     4.2801	     9.3994	     2.5177	     5.8746	     7.5531	
     2.5177	     6.2943	    18.3792	     8.2245	    10.9940	     5.2032	     9.6512	     3.4409	     6.7978	     8.3923	
     3.1891	     6.9656	    18.3792	     9.2316	    11.4975	     6.0425	     9.8190	     4.3640	     7.7209	     9.3155	
     3.7766	     7.5531	    17.7078	     9.8190	    12.0010	     6.7139	     9.9869	     5.2032	     8.7280	    10.2386	
     4.3640	     7.9727	    16.6168	    10.1547	    12.5046	     7.2174	     9.9869	     5.9586	     9.7351	    11.2457	
     4.7836	     8.3084	    15.1901	     9.9869	    13.0081	     7.5531	     9.9869	     6.6299	    10.5743	    12.2528	
     5.1193	     8.3923	    13.5117	     9.4833	    13.4277	     7.7209	     9.8190	     7.1335	    11.3297	    13.0920	
     5.2872	     8.3084	    11.7493	     8.5602	    13.5956	     7.5531	     9.5673	     7.3853	    11.7493	    13.6795	
     5.2872	     7.9727	    10.0708	     7.3013	    13.5117	     7.2174	     9.0637	     7.3853	    11.9171	    14.0152	
     5.2032	     7.4692	     8.6441	     6.0425	    13.2599	     6.7139	     8.4763	     7.1335	    11.7493	    14.0152	
     5.1193	     6.9656	     7.7209	     4.9515	    12.7563	     6.2103	     7.8888	     6.7978	    11.4136	    13.8474	
     5.0354	     6.5460	     7.3013	     4.1122	    12.1689	     5.7907	     7.2174	     6.4621	    10.9100	    13.4277	
     5.1193	     6.2103	     7.5531	     3.8605	    11.4975	     5.6229	     6.6299	     6.1264	    10.4065	    13.0081	
     5.3711	     6.0425	     8.4763	     4.1962	    10.8261	     5.7068	     6.1264	     6.0425	     9.9869	    12.5885	
     5.8746	     6.1264	     9.8190	     5.0354	    10.1547	     6.0425	     5.7068	     6.0425	     9.6512	    12.1689	
     6.4621	     6.2943	    11.5814	     6.4621	     9.5673	     6.7139	     5.2872	     6.2943	     9.3994	    11.9171	
     7.1335	     6.5460	    13.3438	     8.2245	     8.9798	     7.4692	     4.9515	     6.6299	     9.2316	    11.7493	
     7.7209	     6.7978	    15.0223	    10.2386	     8.4763	     8.3923	     4.5319	     7.0496	     9.2316	    11.5814	
     8.2245	     6.8817	    16.2811	    12.1689	     7.8049	     9.2316	     4.1122	     7.5531	     9.2316	    11.4136	
     8.5602	     6.7978	    16.9525	    14.0152	     7.2174	    10.0708	     3.6926	     8.0566	     9.2316	    11.3297	
     8.7280	     6.5460	    17.0364	    15.5258	     6.6299	    10.8261	     3.2730	     8.5602	     9.3155	    11.2457	
     8.7280	     6.1264	    16.4490	    16.7007	     6.1264	    11.4136	     2.9373	     8.9798	     9.3994	    11.2457	
     8.6441	     5.7907	    15.4419	    17.7078	     5.7907	    11.9171	     2.9373	     9.4833	     9.5673	    11.4136	
     8.5602	     5.5389	    13.9313	    18.3792	     5.6229	    12.4207	     3.1891	     9.9030	     9.9030	    11.6653	
     8.4763	     5.3711	    12.3367	    18.8828	     5.7068	    12.9242	     3.7766	    10.3226	    10.2386	    12.0850	
     8.3923	     5.3711	    10.5743	    19.3024	     5.9586	    13.4277	     4.7836	    10.8261	    10.6583	    12.5046	
     8.4763	     5.4550	     8.9798	    19.5541	     6.2103	    13.9313	     5.8746	    11.2457	    11.0779	    13.0920	
     8.4763	     5.6229	     7.5531	    19.8059	     6.5460	    14.3509	     7.0496	    11.5814	    11.4136	    13.5117	
     8.3923	     5.7068	     6.3782	    19.9738	     6.7978	    14.6027	     8.0566	    11.7493	    11.5814	    13.8474	
     8.1406	     5.7068	     5.6229	    19.9738	     6.7978	    14.7705	     8.7280	    11.8332	    11.4975	    13.9313	
     7.8049	     5.6229	     5.2032	    19.9738	     6.5460	    14.6866	     8.8959	    11.6653	    11.2457	    13.7634	
     7.3013	     5.2872	     5.2872	    19.8898	     6.1264	    14.4348	     8.7280	    11.3297	    10.7422	    13.4277	
     6.7978	     4.8676	     5.8746	    19.7220	     5.6229	    14.0991	     8.0566	    10.8261	    10.0708	    12.9242	
     6.2943	     4.4479	     6.7978	    19.5541	     4.9515	    13.5956	     7.0496	    10.1547	     9.3155	    12.3367	
     5.8746	     3.9444	     7.9727	    19.2184	     4.2801	    13.0920	     5.8746	     9.4833	     8.4763	    11.7493	
     5.5389	     3.5248	     9.3994	    18.7988	     3.6087	    12.5046	     4.5319	     8.7280	     7.7209	    11.0779	
     5.3711	     3.1891	    10.7422	    18.2114	     2.9373	    11.8332	     3.1891	     7.8888	     6.8817	    10.4904	
     5.2032	     2.8534	    11.7493	    17.4561	     2.3499	    11.0779	     1.9302	     7.0496	     6.1264	     9.9869	
     4.9515	     2.4338	    12.4207	    16.6168	     1.7624	    10.2386	     0.7553	     6.1264	     5.4550	     9.4833	
     4.6158	     2.0142	    12.5046	    15.6097	     1.0910	     9.3994	    -0.2518	     5.2032	     4.7836	     9.0637	
     4.1122	     1.4267	    11.8332	    14.5187	     0.4196	     8.4763	    -1.0071	     4.1962	     4.1962	     8.7280	
     3.4409	     0.6714	    10.4904	    13.4277	    -0.2518	     7.6370	    -1.5945	     3.2730	     3.6087	     8.3923	
     2.5177	    -0.2518	     8.5602	    12.4207	    -0.8392	     6.7139	    -1.9302	     2.4338	     3.1891	     8.1406	
     1.4267	    -1.3428	     6.1264	    11.4975	    -1.3428	     6.0425	    -2.0142	     1.7624	     2.8534	     7.9727	
     0.3357	    -2.3499	     3.3569	    10.9100	    -1.6785	     5.4550	    -1.7624	     1.2589	     2.6855	     7.8888	
    -0.7553	    -3.3569	     0.5875	    10.4904	    -1.6785	     5.1193	    -1.1749	     1.0071	     2.6855	     7.8888	
    -1.6785	    -4.1122	    -2.0981	    10.4065	    -1.5106	     5.1193	    -0.4196	     1.0910	     2.9373	     8.0566	
    -2.2659	    -4.6158	    -4.3640	    10.5743	    -1.0071	     5.2872	     0.5035	     1.4267	     3.3569	     8.3923	
    -2.5177	    -4.7836	    -6.0425	    10.9940	    -0.2518	     5.7907	     1.5106	     2.0142	     3.9444	     8.8120	
    -2.3499	    -4.5319	    -6.7978	    11.5814	     0.6714	     6.3782	     2.5177	     2.8534	     4.6997	     9.3155	
    -1.8463	    -3.9444	    -6.6299	    12.2528	     1.6785	     7.0496	     3.3569	     3.6926	     5.4550	     9.8190	
    -1.0910	    -3.1052	    -5.4550	    12.8403	     2.6016	     7.7209	     4.0283	     4.4479	     6.2103	    10.2386	
    -0.0839	    -2.0981	    -3.4409	    13.4277	     3.5248	     8.3084	     4.4479	     5.2032	     6.7978	    10.6583	
     0.9232	    -1.0071	    -0.6714	    13.7634	     4.2801	     8.8120	     4.6158	     5.7907	     7.3853	    10.8261	
     1.9302	     0.0000	     2.4338	    14.0991	     4.7836	     9.2316	     4.6158	     6.2943	     7.8049	    10.9940	
     2.9373	     1.0071	     5.7068	    14.3509	     5.2032	     9.5673	     4.6158	     6.7139	     8.0566	    10.9100	
     3.7766	     1.8463	     8.9798	    14.5187	     5.5389	     9.9030	     4.5319	     6.9656	     8.3084	    10.8261	
     4.5319	     2.6016	    11.7493	    14.7705	     5.6229	    10.1547	     4.6158	     7.2174	     8.4763	    10.7422	
     5.0354	     3.1052	    14.0991	    14.9384	     5.7068	    10.4065	     4.7836	     7.4692	     8.6441	    10.6583	
     5.2872	     3.4409	    15.6937	    15.1062	     5.7068	    10.5743	     5.0354	     7.7209	     8.8959	    10.6583	
     5.3711	     3.5248	    16.6168	    15.3580	     5.6229	    10.8261	     5.4550	     7.8888	     9.1476	    10.7422	
     5.1193	     3.4409	    16.6168	    15.5258	     5.4550	    10.9100	     5.8746	     8.1406	     9.3994	    10.9940	
     4.6158	     3.1052	    15.9454	    15.6937	     5.2032	    10.9940	     6.4621	     8.3923	     9.8190	    11.3297	
     3.9444	     2.6016	    14.4348	    15.7776	     4.9515	    11.0779	     6.9656	     8.5602	    10.1547	    11.7493	
     3.0212	     1.9302	    12.3367	    15.7776	     4.5319	    10.9940	     7.4692	     8.7280	    10.4904	    12.1689	
     1.9302	     1.0071	     9.6512	    15.7776	     4.0283	    10.7422	     7.8049	     8.7280	    10.7422	    12.5046	
     0.7553	    -0.0839	     6.7139	    15.5258	     3.2730	    10.4065	     7.8049	     8.6441	    10.9100	    12.6724	
    -0.4196	    -1.2589	     3.6926	    15.2740	     2.3499	     9.9030	     7.4692	     8.3923	    10.7422	    12.5885	
    -1.5106	    -2.4338	     0.8392	    14.9384	     1.4267	     9.3994	     6.7139	     7.9727	    10.4904	    12.3367	
    -2.3499	    -3.5248	    -1.4267	    14.6027	     0.3357	     8.8959	     5.5389	     7.5531	    10.1547	    12.0010	
    -2.9373	    -4.3640	    -3.1052	    14.4348	    -0.5875	     8.4763	     4.0283	     7.2174	     9.8190	    11.4975	
    -3.1052	    -4.8676	    -3.8605	    14.4348	    -1.4267	     8.2245	     2.2659	     6.9656	     9.3994	    11.0779	
    -2.8534	    -4.9515	    -3.7766	    14.4348	    -2.0981	     8.0566	     0.4196	     6.7978	     9.0637	    10.6583	
    -2.3499	    -4.7836	    -3.0212	    14.4348	    -2.6016	     8.0566	    -1.4267	     6.7139	     8.8120	    10.3226	
    -1.6785	    -4.3640	    -1.6785	    14.4348	    -2.9373	     8.1406	    -3.1052	     6.7139	     8.6441	    10.1547	
    -0.9232	    -3.7766	    -0.0839	    14.2670	    -3.1891	     8.2245	    -4.4479	     6.7978	     8.5602	    10.0708	
    -0.0839	    -3.0212	     1.6785	    13.8474	    -3.2730	     8.3084	    -5.5389	     6.7978	     8.4763	    10.1547	
     0.6714	    -2.2659	     3.2730	    13.4277	    -3.2730	     8.3084	    -6.1264	     6.7978	     8.4763	    10.3226	
     1.4267	    -1.5106	     4.6158	    12.7563	    -3.1052	     8.3084	    -6.2103	     6.7139	     8.5602	    10.6583	
     2.0142	    -0.7553	     5.5389	    12.0850	    -2.7695	     8.3084	    -5.7907	     6.7139	     8.7280	    11.0779	
     2.5177	    -0.1678	     5.8746	    11.4136	    -2.4338	     8.3084	    -4.8676	     6.7139	     8.8959	    11.5814	
     2.8534	     0.4196	     5.7068	    10.8261	    -1.9302	     8.3084	    -3.6087	     6.6299	     9.1476	    12.1689	
     3.0212	     0.8392	     5.1193	    10.2386	    -1.4267	     8.3923	    -2.0981	     6.7139	     9.4833	    12.8403	
     3.1052	     1.2589	     4.0283	     9.9030	    -0.7553	     8.4763	    -0.4196	     6.8817	     9.9030	    13.5117	
     3.0212	     1.5106	     2.6016	     9.6512	     0.0000	     8.6441	     1.2589	     7.0496	    10.4065	    14.2670	
     3.0212	     1.7624	     1.0071	     9.4833	     0.7553	     8.8959	     2.7695	     7.3853	    10.9100	    14.9384	
     2.9373	     1.8463	    -0.5875	     9.3155	     1.4267	     9.1476	     4.0283	     7.7209	    11.4136	    15.6097	
     2.8534	     1.8463	    -2.0142	     9.1476	     2.0142	     9.3994	     5.1193	     8.0566	    11.9171	    16.1972	
     2.7695	     1.7624	    -3.1052	     8.8959	     2.5177	     9.4833	     5.8746	     8.3084	    12.2528	    16.5329	
     2.6855	     1.5945	    -3.7766	     8.3923	     2.7695	     9.5673	     6.2103	     8.5602	    12.5046	    16.7847	
     2.6016	     1.3428	    -3.8605	     7.8049	     3.0212	     9.4833	     6.3782	     8.6441	    12.6724	    16.8686	
     2.4338	     1.0910	    -3.4409	     7.0496	     3.1052	     9.3155	     6.2103	     8.7280	    12.6724	    16.9525	
     2.2659	     0.9232	    -2.4338	     6.2103	     3.1052	     9.1476	     5.8746	     8.8120	    12.7563	    16.9525	
     2.1820	     0.7553	    -0.9232	     5.4550	     3.1052	     9.0637	     5.3711	     8.8959	    12.7563	    16.9525	
     2.1820	     0.7553	     0.9232	     4.7836	     3.1891	     8.9798	     4.6997	     8.9798	    12.8403	    16.9525	
     2.3499	     0.9232	     3.0212	     4.3640	     3.1891	     9.0637	     4.0283	     9.1476	    13.0081	    17.0364	
     2.7695	     1.2589	     5.2032	     4.1122	     3.3569	     9.2316	     3.4409	     9.3994	    13.3438	    17.2043	
     3.3569	     1.8463	     7.2174	     4.1962	     3.5248	     9.5673	     2.8534	     9.7351	    13.6795	    17.3721	
     4.1962	     2.5177	     8.8959	     4.4479	     3.7766	     9.9869	     2.4338	    10.0708	    14.0991	    17.5400	
     4.9515	     3.2730	     9.9030	     4.8676	     3.8605	    10.3226	     2.0142	    10.3226	    14.4348	    17.7078	
     5.5389	     3.7766	    10.1547	     5.1193	     3.8605	    10.4904	     1.5945	    10.4065	    14.6866	    17.6239	
     5.8746	     4.0283	     9.4833	     5.2872	     3.6926	    10.4065	     1.1749	    10.3226	    14.6866	    17.4561	
     5.7907	     4.0283	     7.9727	     5.2872	     3.2730	    10.1547	     0.5875	     9.9030	    14.4348	    17.0364	
     5.3711	     3.6926	     5.6229	     5.0354	     2.7695	     9.5673	    -0.0839	     9.3155	    13.9313	    16.4490	
     4.6997	     3.1891	     2.7695	     4.6158	     2.2659	     8.8120	    -0.7553	     8.5602	    13.2599	    15.6937	
     3.7766	     2.5177	    -0.3357	     4.1122	     1.7624	     7.9727	    -1.5945	     7.7209	    12.5885	    14.9384	
     2.9373	     1.7624	    -3.5248	     3.5248	     1.2589	     7.1335	    -2.3499	     6.8817	    11.8332	    14.1830	
     2.0981	     1.2589	    -6.2103	     3.1891	     1.0071	     6.3782	    -3.1052	     6.2103	    11.1618	    13.4277	
     1.5945	     1.0071	    -8.2245	     3.0212	     1.0071	     5.8746	    -3.6926	     5.7068	    10.6583	    12.8403	
     1.4267	     1.1749	    -9.2316	     3.1052	     1.1749	     5.6229	    -4.0283	     5.3711	    10.3226	    12.4207	
     1.7624	     1.6785	    -9.1476	     3.6087	     1.6785	     5.7068	    -4.1962	     5.3711	    10.1547	    12.0850	
     2.4338	     2.6855	    -7.9727	     4.5319	     2.4338	     6.1264	    -4.0283	     5.6229	    10.2386	    11.9171	
     3.5248	     4.0283	    -5.8746	     5.7907	     3.3569	     6.9656	    -3.6087	     6.2103	    10.4904	    11.9171	
     4.7836	     5.5389	    -2.9373	     7.3013	     4.3640	     7.8888	    -2.9373	     6.9656	    10.9940	    12.0010	
     6.2943	     7.1335	     0.5035	     8.8959	     5.4550	     9.0637	    -2.0142	     7.8888	    11.4975	    12.0850	
     7.7209	     8.7280	     4.1122	    10.4904	     6.4621	    10.2386	    -1.0910	     8.8120	    12.0850	    12.2528	
     8.8959	    10.0708	     7.5531	    11.9171	     7.3853	    11.4136	     0.0000	     9.7351	    12.5885	    12.3367	
     9.8190	    11.1618	    10.5743	    12.9242	     7.9727	    12.3367	     1.0071	    10.4904	    13.0081	    12.3367	
    10.2386	    11.7493	    12.8403	    13.5956	     8.3923	    13.0081	     2.0142	    11.0779	    13.2599	    12.2528	
    10.3226	    12.0010	    14.2670	    13.8474	     8.5602	    13.3438	     3.1052	    11.4975	    13.3438	    12.1689	
    10.0708	    11.9171	    14.8544	    13.5956	     8.5602	    13.4277	     4.1122	    11.7493	    13.3438	    12.0850	
     9.4833	    11.5814	    14.5187	    12.9242	     8.4763	    13.2599	     5.2032	    11.8332	    13.1760	    11.9171	
     8.8120	    11.1618	    13.4277	    12.0010	     8.3923	    12.8403	     6.2943	    11.7493	    13.0081	    11.9171	
     8.1406	    10.6583	    11.8332	    10.8261	     8.5602	    12.2528	     7.4692	    11.5814	    12.7563	    11.9171	
     7.7209	    10.3226	     9.9030	     9.5673	     8.8959	    11.6653	     8.7280	    11.4975	    12.6724	    12.0850	
     7.4692	    10.2386	     7.8888	     8.4763	     9.3994	    11.2457	     9.9869	    11.4975	    12.6724	    12.4207	
     7.4692	    10.4065	     6.0425	     7.5531	    10.1547	    10.9100	    11.2457	    11.5814	    12.7563	    12.9242	
     7.8888	    10.9100	     4.6158	     7.0496	    11.1618	    10.9940	    12.4207	    11.9171	    13.1760	    13.6795	
     8.6441	    11.6653	     3.7766	     7.1335	    12.2528	    11.4975	    13.6795	    12.5885	    13.7634	    14.5187	
     9.7351	    12.7563	     3.6087	     7.9727	    13.4277	    12.4207	    14.7705	    13.4277	    14.6027	    15.5258	
    11.0779	    14.0991	     4.2801	     9.3994	    14.7705	    13.7634	    15.8615	    14.6027	    15.6097	    16.7007	
    12.6724	    15.6097	     5.6229	    11.4136	    16.1133	    15.5258	    16.7007	    15.9454	    16.7007	    17.8757	
    14.3509	    17.0364	     7.6370	    13.6795	    17.2882	    17.3721	    17.2882	    17.2882	    17.7917	    18.8828	
    15.8615	    18.3792	     9.9869	    15.9454	    18.3792	    19.2184	    17.5400	    18.5471	    18.7149	    19.6381	
    17.0364	    19.3024	    12.4207	    17.9596	    19.1345	    20.7291	    17.3721	    19.3863	    19.2184	    19.9738	
    17.8757	    19.8898	    14.6866	    19.3863	    19.5541	    21.7361	    16.8686	    19.8059	    19.3024	    19.8059	
    18.2114	    19.8898	    16.5329	    20.0577	    19.5541	    22.0718	    15.9454	    19.7220	    18.9667	    19.2184	
    18.0435	    19.3863	    17.7917	    19.9738	    19.2184	    21.8201	    14.7705	    19.1345	    18.0435	    18.1274	
    17.3721	    18.3792	    18.2953	    19.0506	    18.5471	    20.8969	    13.5117	    17.9596	    16.7847	    16.6168	
    16.1133	    16.8686	    17.8757	    17.3721	    17.6239	    19.4702	    12.3367	    16.4490	    15.1901	    14.9384	
    14.5187	    15.0223	    16.7007	    15.0223	    16.4490	    17.5400	    11.2457	    14.6027	    13.4277	    13.0920	
    12.5046	    12.9242	    14.6866	    12.3367	    15.1062	    15.2740	    10.3226	    12.5885	    11.5814	    11.2457	
    10.2386	    10.6583	    12.0850	     9.3155	    13.5956	    12.8403	     9.5673	    10.4904	     9.8190	     9.4833	
     7.9727	     8.3923	     8.8959	     6.3782	    12.1689	    10.4904	     9.0637	     8.4763	     8.1406	     7.8888	
     5.7068	     6.2103	     5.4550	     3.7766	    10.6583	     8.3084	     8.6441	     6.7139	     6.7139	     6.6299	
     3.6087	     4.2801	     2.0142	     1.5945	     9.3155	     6.5460	     8.3084	     5.2872	     5.7068	     5.7068	
     1.9302	     2.6016	    -1.2589	     0.0839	     8.0566	     5.2032	     8.0566	     4.2801	     5.0354	     5.2032	
     0.5875	     1.5106	    -4.0283	    -0.7553	     7.0496	     4.3640	     7.8888	     3.6926	     4.7836	     5.1193	
    -0.1678	     0.7553	    -6.0425	    -0.7553	     6.2943	     4.1122	     7.8888	     3.6087	     4.8676	     5.4550	
    -0.4196	     0.5875	    -7.2174	    -0.1678	     5.8746	     4.3640	     7.9727	     3.9444	     5.3711	     6.0425	
    -0.1678	     0.8392	    -7.5531	     1.0071	     5.7068	     5.1193	     8.3084	     4.6158	     6.2103	     6.9656	
     0.5035	     1.5106	    -6.8817	     2.6855	     5.7068	     6.2943	     8.7280	     5.6229	     7.2174	     7.9727	
     1.5106	     2.4338	    -5.3711	     4.7836	     6.0425	     7.6370	     9.2316	     6.7978	     8.3923	     9.0637	
     2.8534	     3.6926	    -3.2730	     7.0496	     6.4621	     9.2316	     9.7351	     8.0566	     9.5673	    10.0708	
     4.4479	     5.1193	    -0.6714	     9.4833	     7.1335	    10.9100	    10.3226	     9.3994	    10.6583	    10.9940	
     6.2103	     6.6299	     2.2659	    11.8332	     7.8049	    12.5046	    10.8261	    10.7422	    11.7493	    11.8332	
     8.0566	     8.1406	     5.1193	    14.0991	     8.6441	    14.0152	    11.2457	    11.9171	    12.5885	    12.4207	
     9.8190	     9.6512	     7.8049	    16.0294	     9.4833	    15.2740	    11.6653	    12.8403	    13.2599	    12.8403	
    11.3297	    11.0779	    10.0708	    17.4561	    10.4065	    16.1972	    12.0010	    13.5956	    13.6795	    13.0081	
    12.5885	    12.2528	    11.7493	    18.3792	    11.2457	    16.7007	    12.3367	    13.9313	    13.8474	    13.0081	
    13.5117	    13.1760	    12.5885	    18.7988	    12.0850	    16.7007	    12.6724	    14.0152	    13.7634	    12.9242	
    14.0152	    13.8474	    12.7563	    18.5471	    12.8403	    16.4490	    13.0081	    13.8474	    13.4277	    12.6724	
    14.1830	    14.1830	    12.2528	    17.7917	    13.5117	    15.7776	    13.3438	    13.3438	    12.9242	    12.4207	
    14.0152	    14.4348	    11.1618	    16.7847	    14.0991	    14.9384	    13.8474	    12.7563	    12.3367	    12.0850	
    13.7634	    14.4348	     9.6512	    15.5258	    14.6866	    13.9313	    14.3509	    12.0850	    11.8332	    11.9171	
    13.4277	    14.3509	     7.8888	    14.1830	    15.1901	    13.0081	    14.9384	    11.4136	    11.3297	    11.7493	
    13.0920	    14.1830	     5.9586	    12.8403	    15.5258	    12.1689	    15.4419	    10.7422	    10.9940	    11.5814	
    12.8403	    13.9313	     4.1122	    11.5814	    15.6937	    11.3297	    15.8615	    10.0708	    10.6583	    11.4975	
    12.7563	    13.7634	     2.3499	    10.4065	    15.6937	    10.5743	    16.0294	     9.3994	    10.3226	    11.4136	
    12.6724	    13.5117	     0.9232	     9.1476	    15.4419	     9.9030	    16.0294	     8.8120	     9.9869	    11.1618	
    12.8403	    13.3438	     0.0839	     7.9727	    15.0223	     9.3155	    15.6937	     8.1406	     9.7351	    10.9940	
    13.1760	    13.3438	    -0.1678	     6.7978	    14.5187	     8.7280	    15.1901	     7.5531	     9.3994	    10.6583	
    13.6795	    13.4277	     0.3357	     5.8746	    13.9313	     8.2245	    14.5187	     6.9656	     9.0637	    10.3226	
    14.3509	    13.5956	     1.5106	     5.0354	    13.3438	     7.8049	    13.7634	     6.5460	     8.8120	    10.0708	
    15.0223	    13.8474	     3.2730	     4.5319	    12.9242	     7.5531	    13.0081	     6.2103	     8.6441	     9.7351	
    15.5258	    14.0991	     5.4550	     4.3640	    12.5046	     7.4692	    12.2528	     6.0425	     8.4763	     9.4833	
    15.8615	    14.1830	     7.6370	     4.6158	    12.1689	     7.5531	    11.4975	     6.0425	     8.3923	     9.3994	
    15.8615	    14.1830	     9.6512	     5.2032	    11.9171	     7.8049	    10.8261	     6.2103	     8.3923	     9.3155	
    15.4419	    13.8474	    11.1618	     6.0425	    11.6653	     8.2245	    10.2386	     6.5460	     8.5602	     9.3994	
    14.6027	    13.2599	    12.0850	     6.8817	    11.4136	     8.7280	     9.6512	     6.8817	     8.7280	     9.4833	
    13.4277	    12.3367	    12.0850	     7.8049	    11.0779	     9.1476	     9.0637	     7.3013	     8.8959	     9.5673	
    11.9171	    11.2457	    11.4136	     8.4763	    10.6583	     9.5673	     8.4763	     7.6370	     9.0637	     9.6512	
    10.2386	     9.9030	     9.9030	     8.9798	    10.2386	     9.7351	     7.8888	     7.8888	     9.2316	     9.6512	
     8.4763	     8.4763	     7.8049	     9.1476	     9.8190	     9.9030	     7.3013	     8.0566	     9.3994	     9.7351	
     6.7978	     7.1335	     5.2032	     9.0637	     9.3994	     9.9030	     6.7978	     8.0566	     9.5673	     9.7351	
     5.3711	     5.7907	     2.5177	     8.8120	     9.0637	     9.7351	     6.3782	     8.0566	     9.6512	     9.7351	
     4.1122	     4.6997	    -0.1678	     8.3923	     8.8120	     9.5673	     6.0425	     7.9727	     9.8190	     9.8190	
     3.2730	     3.8605	    -2.6016	     7.8888	     8.6441	     9.3994	     5.8746	     7.8049	     9.9030	     9.8190	
     2.8534	     3.2730	    -4.4479	     7.4692	     8.5602	     9.3155	     5.7907	     7.7209	     9.9869	     9.9030	
     2.7695	     3.1052	    -5.6229	     7.1335	     8.5602	     9.2316	     5.7907	     7.6370	    10.0708	     9.9869	
     3.1052	     3.2730	    -6.0425	     7.1335	     8.6441	     9.3155	     5.9586	     7.6370	    10.1547	    10.0708	
     3.8605	     3.6926	    -5.5389	     7.3853	     8.7280	     9.5673	     6.2103	     7.7209	    10.2386	    10.1547	
     4.7836	     4.4479	    -4.2801	     7.8888	     8.9798	     9.9030	     6.4621	     7.8888	    10.3226	    10.3226	
     5.8746	     5.2872	    -2.2659	     8.6441	     9.2316	    10.4065	     6.7978	     8.2245	    10.4065	    10.5743	
     7.0496	     6.2943	     0.1678	     9.5673	     9.4833	    10.9100	     7.0496	     8.6441	    10.5743	    10.8261	
     8.2245	     7.3853	     2.9373	    10.4065	     9.9030	    11.4975	     7.3013	     9.0637	    10.8261	    11.2457	
     9.3155	     8.4763	     5.6229	    11.3297	    10.3226	    12.0010	     7.5531	     9.5673	    11.0779	    11.5814	
    10.2386	     9.3994	     8.0566	    12.0010	    10.6583	    12.4207	     7.7209	     9.9869	    11.2457	    12.0010	
    10.9100	    10.1547	     9.9869	    12.4207	    10.9940	    12.6724	     7.8049	    10.2386	    11.4136	    12.3367	
    11.2457	    10.6583	    11.1618	    12.5046	    11.1618	    12.7563	     7.9727	    10.4065	    11.4975	    12.5885	
    11.2457	    10.8261	    11.4136	    12.2528	    11.2457	    12.5885	     8.0566	    10.4065	    11.4975	    12.7563	
    10.8261	    10.6583	    10.8261	    11.7493	    10.9940	    12.2528	     8.1406	    10.2386	    11.4136	    12.7563	
    10.0708	    10.0708	     9.2316	    10.9940	    10.6583	    11.7493	     8.1406	     9.8190	    11.2457	    12.5885	
     9.0637	     9.2316	     6.8817	    10.0708	    10.0708	    11.1618	     8.0566	     9.3994	    10.9100	    12.4207	
     7.7209	     8.2245	     3.9444	     8.9798	     9.3155	    10.4065	     7.8888	     8.8120	    10.5743	    12.1689	
     6.2943	     7.0496	     0.5875	     7.9727	     8.4763	     9.7351	     7.6370	     8.2245	    10.1547	    11.9171	
     4.8676	     5.7907	    -2.8534	     7.0496	     7.6370	     9.0637	     7.3013	     7.7209	     9.8190	    11.6653	
     3.5248	     4.6158	    -6.1264	     6.2103	     6.7978	     8.5602	     6.8817	     7.2174	     9.5673	    11.4136	
     2.3499	     3.5248	    -8.8959	     5.6229	     6.0425	     8.1406	     6.3782	     6.8817	     9.3994	    11.2457	
     1.4267	     2.6855	   -10.9940	     5.2872	     5.4550	     7.9727	     5.9586	     6.6299	     9.2316	    11.1618	
     0.7553	     2.1820	   -12.1689	     5.2872	     4.9515	     7.8888	     5.6229	     6.6299	     9.2316	    11.0779	
     0.5035	     1.9302	   -12.5046	     5.4550	     4.5319	     8.0566	     5.2872	     6.7139	     9.2316	    11.0779	
     0.5035	     1.9302	   -11.8332	     5.7907	     4.2801	     8.3084	     5.0354	     6.8817	     9.3155	    11.0779	
     0.8392	     2.1820	   -10.4065	     6.2103	     4.1122	     8.7280	     4.9515	     7.1335	     9.3994	    10.9940	
     1.4267	     2.6855	    -8.3923	     6.5460	     4.0283	     9.0637	     4.8676	     7.4692	     9.4833	    10.9940	
     2.2659	     3.3569	    -5.9586	     6.7978	     4.0283	     9.3994	     4.9515	     7.8049	     9.5673	    10.9100	
     3.1891	     4.1962	    -3.3569	     6.9656	     4.1122	     9.7351	     5.0354	     8.1406	     9.6512	    10.7422	
     4.1962	     5.0354	    -0.6714	     7.0496	     4.2801	     9.9869	     5.1193	     8.3923	     9.7351	    10.6583	
     5.1193	     5.9586	     1.6785	     7.0496	     4.5319	    10.1547	     5.2032	     8.7280	     9.9030	    10.5743	
     5.9586	     6.7139	     3.6926	     6.8817	     4.7836	    10.2386	     5.2032	     8.9798	     9.9869	    10.4904	
     6.6299	     7.3853	     5.0354	     6.6299	     5.0354	    10.2386	     5.0354	     9.0637	    10.0708	    10.2386	
     7.0496	     7.8049	     5.7068	     6.2103	     5.2872	    10.0708	     4.8676	     9.1476	    10.0708	     9.9869	
     7.2174	     7.9727	     5.7907	     5.7907	     5.6229	     9.9030	     4.5319	     9.1476	     9.9030	     9.5673	
     7.1335	     7.9727	     5.2032	     5.2872	     5.9586	     9.6512	     4.1962	     8.9798	     9.7351	     9.0637	
     6.8817	     7.6370	     4.1122	     4.9515	     6.3782	     9.3994	     3.8605	     8.8959	     9.5673	     8.4763	
     6.5460	     7.2174	     2.6855	     4.6997	     6.8817	     9.2316	     3.6087	     8.7280	     9.2316	     7.7209	
     6.2103	     6.7139	     0.9232	     4.5319	     7.4692	     9.1476	     3.3569	     8.5602	     8.8959	     6.9656	
     6.0425	     6.2943	    -0.8392	     4.6997	     8.1406	     9.1476	     3.1052	     8.5602	     8.6441	     6.2103	
     6.0425	     5.9586	    -2.3499	     4.9515	     8.8120	     9.3994	     3.0212	     8.5602	     8.3923	     5.4550	
     6.4621	     5.9586	    -3.4409	     5.4550	     9.5673	     9.7351	     3.1052	     8.7280	     8.2245	     4.8676	
     7.1335	     6.3782	    -4.0283	     6.1264	    10.3226	    10.2386	     3.3569	     9.0637	     8.2245	     4.5319	
     8.2245	     7.1335	    -3.7766	     6.9656	    11.1618	    10.9100	     3.8605	     9.5673	     8.3084	     4.2801	
     9.5673	     8.1406	    -2.6855	     7.8888	    11.9171	    11.7493	     4.6158	    10.0708	     8.5602	     4.2801	
    11.0779	     9.3994	    -0.9232	     8.8959	    12.5885	    12.5885	     5.4550	    10.7422	     8.8959	     4.4479	
    12.6724	    10.6583	     1.5106	     9.9030	    13.0920	    13.4277	     6.2943	    11.4136	     9.2316	     4.6997	
    14.0991	    11.9171	     4.1962	    10.9940	    13.4277	    14.3509	     7.0496	    12.0010	     9.5673	     4.9515	
    15.2740	    12.9242	     6.7978	    12.0850	    13.3438	    15.0223	     7.3853	    12.4207	     9.8190	     5.1193	
    16.0294	    13.5956	     9.1476	    13.0081	    13.0081	    15.6097	     7.2174	    12.6724	     9.9030	     5.2032	
    16.1972	    13.8474	    10.9100	    13.6795	    12.2528	    15.8615	     6.4621	    12.5885	     9.7351	     5.1193	
    15.8615	    13.6795	    11.7493	    13.9313	    11.2457	    15.8615	     5.2032	    12.1689	     9.3155	     4.9515	
    14.9384	    13.0920	    11.7493	    13.8474	     9.8190	    15.3580	     3.4409	    11.4136	     8.6441	     4.5319	
    13.5956	    12.0850	    10.8261	    13.2599	     8.3084	    14.6027	     1.3428	    10.4904	     7.8888	     4.1122	
    11.8332	    10.6583	     8.9798	    12.2528	     6.7139	    13.5956	    -0.9232	     9.3994	     7.0496	     3.6926	
[Epoch Header]
[Trial Type]	23
[Accept]	1
[Correct]	0
[RT]	 0.000
[Resp]	0
[Epoch Data]
     3.9444	    -1.2589	    -1.0071	     3.0212	    -6.8817	     5.2032	    -5.7068	     1.2589	     1.0071	    -2.6016	
     3.2730	    -2.0981	    -2.7695	     2.6016	    -7.5531	     4.8676	    -6.3782	     1.0071	     0.8392	    -2.4338	
     2.3499	    -2.9373	    -5.1193	     1.8463	    -8.0566	     4.3640	    -6.7978	     0.5875	     0.5035	    -2.1820	
     1.3428	    -3.7766	    -7.8049	     0.8392	    -8.3084	     3.6087	    -6.9656	     0.1678	     0.2518	    -2.0142	
     0.4196	    -4.3640	   -10.7422	    -0.2518	    -8.3084	     2.8534	    -6.7978	    -0.2518	     0.0839	    -1.6785	
    -0.5035	    -4.7836	   -13.5117	    -1.4267	    -7.9727	     2.0981	    -6.2103	    -0.5875	     0.0000	    -1.2589	
    -1.3428	    -5.0354	   -15.8615	    -2.4338	    -7.4692	     1.4267	    -5.2872	    -0.8392	     0.0000	    -0.7553	
    -2.0142	    -5.1193	   -17.7078	    -3.3569	    -6.7139	     0.9232	    -4.1122	    -1.0071	     0.0000	    -0.2518	
    -2.5177	    -5.1193	   -18.9667	    -4.0283	    -5.8746	     0.4196	    -2.9373	    -1.1749	     0.0839	     0.2518	
    -2.9373	    -5.0354	   -19.4702	    -4.5319	    -5.0354	     0.1678	    -1.8463	    -1.3428	     0.0839	     0.6714	
    -3.1891	    -4.9515	   -19.3024	    -4.7836	    -4.3640	    -0.1678	    -0.8392	    -1.5106	     0.0000	     0.8392	
    -3.3569	    -4.8676	   -18.3792	    -4.9515	    -3.6926	    -0.3357	    -0.0839	    -1.7624	    -0.1678	     0.9232	
    -3.3569	    -4.6997	   -16.9525	    -4.9515	    -3.1891	    -0.4196	     0.5875	    -2.0142	    -0.3357	     0.8392	
    -3.1891	    -4.5319	   -15.0223	    -4.7836	    -2.6855	    -0.5035	     1.0910	    -2.0981	    -0.5035	     0.7553	
    -2.8534	    -4.2801	   -12.7563	    -4.4479	    -2.2659	    -0.4196	     1.5945	    -2.1820	    -0.5875	     0.5875	
    -2.3499	    -3.9444	   -10.4904	    -4.0283	    -1.8463	    -0.2518	     2.0142	    -2.0981	    -0.5875	     0.4196	
    -1.8463	    -3.6926	    -8.3923	    -3.5248	    -1.5945	     0.0000	     2.5177	    -2.0142	    -0.5035	     0.4196	
    -1.3428	    -3.4409	    -6.7139	    -3.1052	    -1.3428	     0.1678	     2.9373	    -1.8463	    -0.4196	     0.3357	
    -1.0071	    -3.4409	    -5.7068	    -2.6855	    -1.4267	     0.3357	     3.2730	    -1.6785	    -0.3357	     0.3357	
    -1.0071	    -3.6926	    -5.4550	    -2.5177	    -1.5945	     0.2518	     3.4409	    -1.6785	    -0.3357	     0.3357	
    -1.2589	    -4.1962	    -6.0425	    -2.4338	    -2.0142	     0.0839	     3.5248	    -1.7624	    -0.3357	     0.3357	
    -1.8463	    -4.8676	    -7.2174	    -2.5177	    -2.6016	    -0.1678	     3.5248	    -2.0142	    -0.4196	     0.3357	
    -2.5177	    -5.6229	    -8.9798	    -2.6016	    -3.1891	    -0.5035	     3.5248	    -2.3499	    -0.5035	     0.3357	
    -3.3569	    -6.4621	   -11.0779	    -2.7695	    -3.6926	    -0.8392	     3.5248	    -2.6855	    -0.5035	     0.4196	
    -4.1122	    -7.2174	   -13.3438	    -2.8534	    -4.1122	    -1.1749	     3.5248	    -2.9373	    -0.5035	     0.5035	
    -4.7836	    -7.8049	   -15.4419	    -2.7695	    -4.4479	    -1.3428	     3.6926	    -3.1891	    -0.4196	     0.5875	
    -5.2872	    -8.1406	   -17.2043	    -2.6016	    -4.5319	    -1.3428	     3.9444	    -3.3569	    -0.3357	     0.6714	
    -5.5389	    -8.2245	   -18.3792	    -2.0981	    -4.5319	    -1.0910	     4.2801	    -3.2730	    -0.0839	     0.8392	
    -5.5389	    -7.9727	   -18.7988	    -1.4267	    -4.2801	    -0.6714	     4.7836	    -3.0212	     0.2518	     1.0910	
    -5.1193	    -7.3853	   -18.2953	    -0.5035	    -3.7766	    -0.0839	     5.3711	    -2.6016	     0.7553	     1.4267	
    -4.3640	    -6.4621	   -16.8686	     0.5875	    -3.0212	     0.7553	     6.0425	    -1.9302	     1.2589	     1.8463	
    -3.2730	    -5.2872	   -14.6866	     1.7624	    -2.1820	     1.7624	     6.7139	    -1.1749	     1.8463	     2.4338	
    -1.9302	    -3.9444	   -11.9171	     2.8534	    -1.2589	     2.6855	     7.3013	    -0.4196	     2.4338	     3.0212	
    -0.5875	    -2.6855	    -8.8120	     3.6087	    -0.4196	     3.4409	     7.6370	     0.2518	     2.9373	     3.5248	
     0.7553	    -1.5106	    -5.7907	     4.0283	     0.3357	     3.9444	     7.8049	     0.6714	     3.2730	     3.9444	
     1.9302	    -0.5035	    -3.1052	     4.1122	     0.8392	     4.1962	     7.7209	     0.9232	     3.3569	     4.1962	
     2.8534	     0.1678	    -0.9232	     3.7766	     1.0910	     4.1122	     7.4692	     0.9232	     3.2730	     4.1962	
     3.6087	     0.6714	     0.5035	     3.1891	     1.1749	     3.8605	     7.0496	     0.6714	     3.0212	     4.1122	
     4.0283	     0.9232	     1.0910	     2.4338	     1.0071	     3.3569	     6.6299	     0.2518	     2.5177	     3.9444	
     4.1962	     0.9232	     0.8392	     1.5106	     0.6714	     2.6855	     6.2103	    -0.3357	     2.0142	     3.6926	
     4.1962	     0.7553	    -0.1678	     0.5035	     0.3357	     1.9302	     5.8746	    -0.9232	     1.4267	     3.4409	
     3.9444	     0.5875	    -1.6785	    -0.5035	    -0.0839	     1.1749	     5.6229	    -1.5106	     0.9232	     3.2730	
     3.6087	     0.3357	    -3.5248	    -1.5106	    -0.3357	     0.4196	     5.7068	    -2.0142	     0.5875	     3.3569	
     3.1891	     0.1678	    -5.3711	    -2.4338	    -0.5035	    -0.0839	     5.9586	    -2.2659	     0.4196	     3.6087	
     2.7695	     0.0839	    -7.2174	    -3.2730	    -0.3357	    -0.5035	     6.5460	    -2.3499	     0.6714	     4.1962	
     2.4338	     0.1678	    -8.6441	    -3.8605	     0.0839	    -0.5875	     7.3853	    -2.0981	     1.1749	     5.1193	
     2.1820	     0.5035	    -9.6512	    -4.1962	     0.7553	    -0.4196	     8.4763	    -1.5106	     2.0981	     6.4621	
     2.0981	     1.0071	    -9.9869	    -4.4479	     1.8463	     0.0000	     9.6512	    -0.5875	     3.2730	     7.9727	
     2.0981	     1.7624	    -9.6512	    -4.4479	     3.1891	     0.6714	    10.9100	     0.5035	     4.7836	     9.6512	
     2.0981	     2.6855	    -8.6441	    -4.3640	     4.6997	     1.4267	    12.0010	     1.6785	     6.2943	    11.3297	
     2.0981	     3.5248	    -7.0496	    -4.3640	     6.1264	     2.0981	    12.8403	     2.7695	     7.7209	    12.7563	
     2.0142	     4.1122	    -5.2872	    -4.6158	     7.2174	     2.5177	    13.3438	     3.6087	     8.7280	    13.6795	
     1.7624	     4.3640	    -3.5248	    -5.1193	     7.8049	     2.5177	    13.2599	     4.0283	     9.3155	    14.0152	
     1.0910	     4.1122	    -2.0142	    -5.9586	     7.8049	     2.0981	    12.6724	     3.8605	     9.2316	    13.5956	
     0.2518	     3.3569	    -1.0071	    -7.2174	     7.1335	     1.0910	    11.7493	     3.1891	     8.5602	    12.5885	
    -1.0071	     2.0981	    -0.6714	    -8.7280	     5.8746	    -0.2518	    10.4065	     2.0142	     7.3853	    10.9940	
    -2.3499	     0.4196	    -1.0071	   -10.4904	     4.1122	    -2.0142	     8.8959	     0.5035	     5.7907	     9.0637	
    -3.9444	    -1.4267	    -2.0142	   -12.3367	     2.1820	    -3.8605	     7.3853	    -1.3428	     4.0283	     6.9656	
    -5.6229	    -3.4409	    -3.5248	   -14.2670	     0.0839	    -5.8746	     5.8746	    -3.3569	     2.0981	     4.7836	
    -7.2174	    -5.3711	    -5.5389	   -16.1972	    -1.8463	    -7.8049	     4.6158	    -5.3711	     0.1678	     2.7695	
    -8.8120	    -7.1335	    -7.8049	   -18.0435	    -3.4409	    -9.6512	     3.6926	    -7.3013	    -1.5106	     1.0071	
   -10.0708	    -8.6441	   -10.2386	   -19.6381	    -4.6997	   -11.2457	     3.1891	    -8.9798	    -2.9373	    -0.3357	
   -11.1618	    -9.6512	   -12.5885	   -20.8969	    -5.4550	   -12.5046	     3.0212	   -10.4065	    -4.0283	    -1.3428	
   -11.8332	   -10.3226	   -14.7705	   -21.8201	    -5.7907	   -13.4277	     3.2730	   -11.4136	    -4.6997	    -1.9302	
   -12.2528	   -10.4904	   -16.6168	   -22.4075	    -5.6229	   -13.9313	     3.9444	   -12.0850	    -4.9515	    -2.0142	
   -12.4207	   -10.4065	   -18.1274	   -22.6593	    -5.1193	   -14.0991	     4.6997	   -12.4207	    -5.0354	    -1.8463	
   -12.4207	   -10.0708	   -19.1345	   -22.5754	    -4.4479	   -14.0991	     5.4550	   -12.5046	    -4.8676	    -1.5945	
   -12.3367	    -9.6512	   -19.6381	   -22.4075	    -3.6926	   -14.0152	     6.1264	   -12.5046	    -4.6997	    -1.2589	
   -12.1689	    -9.3155	   -19.6381	   -22.2397	    -3.1052	   -14.0152	     6.5460	   -12.5885	    -4.6997	    -1.0910	
   -12.0850	    -9.0637	   -19.2184	   -21.9879	    -2.6016	   -13.9313	     6.5460	   -12.6724	    -4.8676	    -1.2589	
   -12.0010	    -9.0637	   -18.2114	   -21.7361	    -2.4338	   -14.0152	     6.2103	   -12.8403	    -5.2872	    -1.5945	
   -11.8332	    -9.1476	   -16.8686	   -21.4005	    -2.4338	   -14.0152	     5.3711	   -13.0920	    -5.7907	    -2.1820	
   -11.5814	    -9.2316	   -15.1062	   -20.8130	    -2.6016	   -13.9313	     4.1962	   -13.2599	    -6.4621	    -3.0212	
   -11.1618	    -9.3155	   -13.0081	   -20.0577	    -2.8534	   -13.6795	     2.7695	   -13.2599	    -7.0496	    -3.7766	
   -10.5743	    -9.1476	   -10.7422	   -19.0506	    -3.1052	   -13.1760	     1.2589	   -13.0920	    -7.4692	    -4.5319	
    -9.8190	    -8.8120	    -8.4763	   -17.7078	    -3.2730	   -12.5046	    -0.2518	   -12.7563	    -7.6370	    -5.0354	
    -8.8959	    -8.3084	    -6.2943	   -16.1972	    -3.2730	   -11.6653	    -1.5106	   -12.0850	    -7.5531	    -5.2872	
    -7.9727	    -7.6370	    -4.4479	   -14.5187	    -3.1052	   -10.5743	    -2.4338	   -11.2457	    -7.2174	    -5.2032	
    -7.0496	    -6.9656	    -3.1052	   -12.9242	    -2.8534	    -9.4833	    -2.9373	   -10.3226	    -6.6299	    -4.9515	
    -6.2943	    -6.2943	    -2.3499	   -11.4975	    -2.4338	    -8.3923	    -3.1052	    -9.3994	    -5.9586	    -4.6158	
    -5.7068	    -5.7068	    -2.3499	   -10.4065	    -1.9302	    -7.5531	    -2.7695	    -8.4763	    -5.3711	    -4.1122	
    -5.2872	    -5.2872	    -3.0212	    -9.7351	    -1.4267	    -6.7978	    -2.1820	    -7.7209	    -4.6997	    -3.5248	
    -4.9515	    -5.0354	    -4.2801	    -9.3155	    -0.9232	    -6.2103	    -1.3428	    -7.1335	    -4.1122	    -3.0212	
    -4.6997	    -4.7836	    -5.8746	    -9.1476	    -0.3357	    -5.7068	    -0.2518	    -6.5460	    -3.5248	    -2.5177	
    -4.4479	    -4.5319	    -7.7209	    -9.0637	     0.2518	    -5.2032	     1.0071	    -5.9586	    -2.9373	    -1.9302	
    -3.9444	    -4.1962	    -9.5673	    -8.8959	     0.8392	    -4.5319	     2.4338	    -5.2872	    -2.3499	    -1.3428	
    -3.1891	    -3.6926	   -11.0779	    -8.3923	     1.4267	    -3.7766	     3.9444	    -4.5319	    -1.5945	    -0.6714	
    -2.2659	    -3.0212	   -12.0850	    -7.5531	     2.0142	    -2.6855	     5.3711	    -3.5248	    -0.8392	     0.0839	
    -1.0910	    -2.1820	   -12.5885	    -6.2943	     2.5177	    -1.5106	     6.7139	    -2.5177	     0.0000	     0.8392	
     0.2518	    -1.1749	   -12.4207	    -4.7836	     2.9373	    -0.0839	     7.8049	    -1.3428	     0.8392	     1.5945	
     1.6785	    -0.1678	   -11.6653	    -3.0212	     3.1891	     1.3428	     8.5602	    -0.1678	     1.6785	     2.2659	
     2.9373	     0.9232	   -10.3226	    -1.3428	     3.2730	     2.7695	     8.8959	     0.8392	     2.3499	     2.7695	
     4.0283	     1.7624	    -8.6441	     0.1678	     3.1891	     3.8605	     8.8120	     1.5945	     2.8534	     3.0212	
     4.6158	     2.4338	    -6.6299	     1.3428	     2.8534	     4.6158	     8.2245	     2.0981	     2.9373	     3.0212	
     4.7836	     2.6855	    -4.7836	     2.0142	     2.2659	     4.9515	     7.3013	     2.0981	     2.7695	     2.6855	
     4.5319	     2.5177	    -3.1052	     2.0142	     1.5106	     4.6997	     6.0425	     1.7624	     2.1820	     2.0142	
     3.7766	     1.9302	    -1.9302	     1.5945	     0.5035	     4.0283	     4.4479	     1.0910	     1.3428	     1.0071	
     2.6855	     0.9232	    -1.3428	     0.6714	    -0.5875	     3.0212	     2.7695	     0.0000	     0.1678	    -0.0839	
     1.3428	    -0.3357	    -1.5945	    -0.6714	    -1.7624	     1.5945	     1.0071	    -1.2589	    -1.1749	    -1.4267	
    -0.1678	    -1.8463	    -2.6016	    -2.1820	    -3.1052	     0.0000	    -0.6714	    -2.7695	    -2.6016	    -2.7695	
    -1.7624	    -3.5248	    -4.4479	    -3.8605	    -4.4479	    -1.7624	    -2.0981	    -4.2801	    -4.1122	    -4.1122	
    -3.4409	    -5.2872	    -6.8817	    -5.6229	    -5.7068	    -3.5248	    -3.1891	    -5.7907	    -5.5389	    -5.3711	
    -5.0354	    -6.9656	    -9.8190	    -7.3853	    -6.8817	    -5.2032	    -3.8605	    -7.3013	    -6.8817	    -6.5460	
    -6.5460	    -8.5602	   -13.0920	    -9.0637	    -7.8888	    -6.8817	    -4.1122	    -8.6441	    -7.9727	    -7.4692	
    -7.8888	    -9.9030	   -16.4490	   -10.5743	    -8.8120	    -8.2245	    -3.9444	    -9.9030	    -8.9798	    -8.1406	
    -9.0637	   -11.1618	   -19.5541	   -11.9171	    -9.5673	    -9.3994	    -3.5248	   -10.9100	    -9.6512	    -8.6441	
    -9.9869	   -12.0010	   -22.1558	   -12.8403	   -10.0708	   -10.2386	    -3.0212	   -11.6653	   -10.1547	    -8.9798	
   -10.5743	   -12.5885	   -24.0860	   -13.4277	   -10.3226	   -10.6583	    -2.5177	   -12.1689	   -10.3226	    -9.0637	
   -10.8261	   -12.7563	   -25.0931	   -13.5956	   -10.3226	   -10.7422	    -2.0142	   -12.3367	   -10.2386	    -8.9798	
   -10.6583	   -12.5046	   -25.0931	   -13.2599	   -10.1547	   -10.4065	    -1.5945	   -12.2528	    -9.9030	    -8.8120	
   -10.0708	   -11.8332	   -24.0860	   -12.5046	    -9.7351	    -9.8190	    -1.1749	   -11.8332	    -9.3155	    -8.4763	
    -9.2316	   -10.9940	   -22.3236	   -11.5814	    -9.2316	    -8.9798	    -0.9232	   -11.3297	    -8.5602	    -8.0566	
    -8.2245	    -9.9869	   -19.8898	   -10.4065	    -8.7280	    -8.1406	    -0.6714	   -10.7422	    -7.8888	    -7.7209	
    -7.2174	    -8.9798	   -17.1204	    -9.2316	    -8.3084	    -7.3013	    -0.5875	   -10.1547	    -7.3013	    -7.3853	
    -6.2103	    -8.1406	   -14.3509	    -8.2245	    -7.9727	    -6.5460	    -0.7553	    -9.6512	    -6.7978	    -7.1335	
    -5.2872	    -7.3853	   -11.6653	    -7.2174	    -7.7209	    -5.9586	    -1.0071	    -9.2316	    -6.4621	    -6.8817	
    -4.4479	    -6.7978	    -9.3155	    -6.2103	    -7.5531	    -5.4550	    -1.4267	    -8.8959	    -6.1264	    -6.6299	
    -3.5248	    -6.2943	    -7.3853	    -5.2032	    -7.3013	    -4.8676	    -1.8463	    -8.4763	    -5.8746	    -6.2943	
    -2.6855	    -5.7907	    -6.0425	    -3.9444	    -7.0496	    -4.2801	    -2.0142	    -7.8888	    -5.4550	    -5.7907	
    -1.7624	    -5.3711	    -5.2032	    -2.6855	    -6.7139	    -3.4409	    -2.0981	    -7.3013	    -4.9515	    -5.0354	
    -0.9232	    -4.9515	    -4.9515	    -1.2589	    -6.2943	    -2.6855	    -1.8463	    -6.6299	    -4.3640	    -4.1962	
    -0.1678	    -4.6158	    -5.4550	     0.0839	    -5.8746	    -1.8463	    -1.4267	    -5.9586	    -3.7766	    -3.2730	
     0.3357	    -4.3640	    -6.5460	     1.1749	    -5.5389	    -1.1749	    -0.8392	    -5.4550	    -3.2730	    -2.5177	
     0.5035	    -4.4479	    -8.3084	     1.9302	    -5.4550	    -0.8392	    -0.1678	    -5.2032	    -2.9373	    -1.8463	
     0.1678	    -4.7836	   -10.6583	     2.0142	    -5.5389	    -0.9232	     0.3357	    -5.2872	    -2.8534	    -1.5106	
    -0.5875	    -5.4550	   -13.3438	     1.5106	    -5.9586	    -1.5106	     0.5875	    -5.7907	    -3.1891	    -1.5106	
    -1.8463	    -6.4621	   -16.1972	     0.4196	    -6.6299	    -2.5177	     0.5875	    -6.7139	    -3.7766	    -1.8463	
    -3.5248	    -7.7209	   -18.7988	    -1.1749	    -7.6370	    -3.8605	     0.1678	    -7.8888	    -4.7836	    -2.6016	
    -5.3711	    -9.0637	   -21.0648	    -3.1891	    -8.7280	    -5.3711	    -0.5035	    -9.3155	    -5.8746	    -3.5248	
    -7.1335	   -10.2386	   -22.5754	    -5.2032	    -9.8190	    -6.8817	    -1.3428	   -10.6583	    -7.0496	    -4.5319	
    -8.6441	   -11.2457	   -23.3307	    -7.1335	   -10.7422	    -8.3084	    -2.3499	   -11.9171	    -8.1406	    -5.4550	
    -9.7351	   -11.8332	   -23.0789	    -8.8120	   -11.4975	    -9.3994	    -3.3569	   -12.9242	    -8.9798	    -6.2943	
   -10.3226	   -12.0010	   -21.9040	    -9.9869	   -12.0010	   -10.2386	    -4.2801	   -13.5117	    -9.6512	    -6.8817	
   -10.4065	   -11.8332	   -20.1416	   -10.7422	   -12.1689	   -10.6583	    -5.0354	   -13.8474	    -9.9869	    -7.2174	
   -10.0708	   -11.3297	   -17.8757	   -10.9940	   -12.0010	   -10.7422	    -5.5389	   -13.8474	   -10.0708	    -7.3853	
    -9.3994	   -10.5743	   -15.4419	   -10.9100	   -11.6653	   -10.6583	    -5.9586	   -13.5117	    -9.9869	    -7.3013	
    -8.7280	    -9.7351	   -13.0920	   -10.5743	   -11.1618	   -10.4065	    -6.2103	   -13.0920	    -9.7351	    -7.1335	
    -7.9727	    -8.9798	   -11.1618	   -10.1547	   -10.5743	   -10.0708	    -6.4621	   -12.5885	    -9.3994	    -6.9656	
    -7.3853	    -8.3923	    -9.7351	    -9.7351	   -10.0708	    -9.9030	    -6.7139	   -12.1689	    -9.0637	    -6.8817	
    -7.0496	    -8.0566	    -8.9798	    -9.4833	    -9.6512	    -9.8190	    -6.9656	   -11.8332	    -8.8959	    -6.7978	
    -6.9656	    -8.0566	    -8.9798	    -9.5673	    -9.2316	    -9.9030	    -7.1335	   -11.6653	    -8.7280	    -6.8817	
    -7.1335	    -8.1406	    -9.6512	    -9.9030	    -8.9798	   -10.1547	    -7.1335	   -11.6653	    -8.6441	    -7.0496	
    -7.4692	    -8.3923	   -10.8261	   -10.3226	    -8.5602	   -10.4904	    -6.7978	   -11.7493	    -8.6441	    -7.2174	
    -7.8888	    -8.4763	   -12.2528	   -10.9100	    -7.9727	   -10.8261	    -6.2103	   -11.9171	    -8.5602	    -7.2174	
    -8.1406	    -8.4763	   -13.7634	   -11.4136	    -7.1335	   -10.9940	    -5.2032	   -11.9171	    -8.3923	    -7.0496	
    -8.2245	    -8.1406	   -14.9384	   -11.6653	    -5.9586	   -10.8261	    -3.8605	   -11.8332	    -7.9727	    -6.6299	
    -8.0566	    -7.4692	   -15.6097	   -11.6653	    -4.4479	   -10.4904	    -2.2659	   -11.5814	    -7.4692	    -6.0425	
    -7.6370	    -6.4621	   -15.6097	   -11.3297	    -2.6855	    -9.8190	    -0.4196	   -11.1618	    -6.7978	    -5.2032	
    -6.9656	    -5.2032	   -14.9384	   -10.6583	    -0.8392	    -8.9798	     1.5106	   -10.6583	    -6.1264	    -4.3640	
    -6.1264	    -3.8605	   -13.5956	    -9.7351	     0.8392	    -8.1406	     3.3569	   -10.2386	    -5.6229	    -3.5248	
    -5.3711	    -2.6855	   -11.6653	    -8.7280	     2.2659	    -7.3853	     5.1193	    -9.9030	    -5.2872	    -2.9373	
    -4.7836	    -1.9302	    -9.3155	    -7.6370	     3.1891	    -6.7978	     6.7139	    -9.8190	    -5.2872	    -2.6016	
    -4.4479	    -1.5945	    -6.9656	    -6.7139	     3.6926	    -6.5460	     7.9727	    -9.9869	    -5.5389	    -2.6016	
    -4.5319	    -1.7624	    -4.6997	    -6.1264	     3.7766	    -6.6299	     9.0637	   -10.4904	    -6.1264	    -2.7695	
    -4.9515	    -2.4338	    -2.6855	    -6.0425	     3.4409	    -7.1335	     9.7351	   -11.2457	    -6.9656	    -3.2730	
    -5.7068	    -3.5248	    -1.2589	    -6.5460	     2.8534	    -8.1406	    10.0708	   -12.2528	    -8.0566	    -3.9444	
    -6.7139	    -5.0354	    -0.5035	    -7.7209	     2.0142	    -9.4833	    10.0708	   -13.5956	    -9.2316	    -4.8676	
    -7.8888	    -6.6299	    -0.4196	    -9.5673	     1.1749	   -11.2457	     9.8190	   -15.0223	   -10.5743	    -5.7907	
    -9.0637	    -8.2245	    -1.0910	   -11.9171	     0.2518	   -13.1760	     9.3994	   -16.6168	   -11.8332	    -6.7978	
   -10.0708	    -9.5673	    -2.3499	   -14.6866	    -0.5875	   -15.1901	     8.8959	   -18.2114	   -13.0081	    -7.8049	
   -10.9940	   -10.6583	    -4.1122	   -17.5400	    -1.3428	   -17.2043	     8.5602	   -19.5541	   -14.0991	    -8.6441	
   -11.5814	   -11.3297	    -6.2103	   -20.1416	    -1.9302	   -18.8828	     8.3084	   -20.7291	   -14.8544	    -9.3155	
   -11.8332	   -11.5814	    -8.4763	   -22.4075	    -2.2659	   -20.2255	     8.2245	   -21.5683	   -15.3580	    -9.7351	
   -11.8332	   -11.4136	   -10.7422	   -24.0860	    -2.4338	   -21.0648	     8.3084	   -21.9879	   -15.5258	    -9.9869	
   -11.6653	   -10.9940	   -12.9242	   -25.0092	    -2.3499	   -21.4005	     8.5602	   -21.9879	   -15.4419	   -10.0708	
   -11.1618	   -10.4065	   -14.7705	   -25.1770	    -2.1820	   -21.2326	     8.9798	   -21.5683	   -15.0223	    -9.8190	
   -10.5743	    -9.6512	   -16.2811	   -24.6735	    -2.0142	   -20.5612	     9.3994	   -20.8969	   -14.3509	    -9.5673	
    -9.8190	    -8.8120	   -17.2882	   -23.5825	    -1.7624	   -19.5541	     9.7351	   -19.8898	   -13.5117	    -9.0637	
    -8.9798	    -7.8888	   -17.7078	   -22.0718	    -1.5106	   -18.2953	     9.9869	   -18.7149	   -12.5885	    -8.5602	
    -8.0566	    -6.9656	   -17.5400	   -20.2255	    -1.3428	   -16.7847	    10.0708	   -17.3721	   -11.4975	    -7.8888	
    -7.1335	    -6.0425	   -16.7847	   -18.2114	    -1.2589	   -15.1062	     9.9030	   -15.9454	   -10.4065	    -7.2174	
    -6.1264	    -5.2032	   -15.5258	   -15.9454	    -1.1749	   -13.4277	     9.4833	   -14.4348	    -9.2316	    -6.3782	
    -5.1193	    -4.4479	   -13.7634	   -13.7634	    -1.0910	   -11.7493	     8.8120	   -12.9242	    -7.9727	    -5.6229	
    -4.1962	    -3.7766	   -11.8332	   -11.6653	    -1.1749	   -10.0708	     7.8049	   -11.4975	    -6.8817	    -4.8676	
    -3.4409	    -3.2730	    -9.9030	    -9.8190	    -1.3428	    -8.7280	     6.6299	   -10.2386	    -5.8746	    -4.1962	
    -2.9373	    -2.9373	    -8.0566	    -8.3923	    -1.5106	    -7.6370	     5.2032	    -9.2316	    -5.2032	    -3.6926	
    -2.6016	    -2.8534	    -6.6299	    -7.4692	    -1.9302	    -6.9656	     3.6087	    -8.6441	    -4.7836	    -3.4409	
    -2.6855	    -3.1052	    -5.7907	    -7.2174	    -2.4338	    -6.7139	     1.8463	    -8.4763	    -4.7836	    -3.5248	
    -3.0212	    -3.5248	    -5.6229	    -7.5531	    -3.1891	    -7.0496	     0.0000	    -8.7280	    -5.1193	    -3.9444	
    -3.6926	    -4.1962	    -6.2103	    -8.5602	    -4.0283	    -7.8049	    -1.6785	    -9.3994	    -5.8746	    -4.7836	
    -4.6997	    -5.1193	    -7.4692	    -9.9869	    -4.9515	    -8.8959	    -3.1891	   -10.4065	    -6.7978	    -5.7907	
    -5.7907	    -6.1264	    -9.3155	   -11.7493	    -5.8746	   -10.1547	    -4.3640	   -11.5814	    -7.8888	    -6.9656	
    -6.9656	    -7.1335	   -11.4975	   -13.4277	    -6.6299	   -11.4136	    -5.0354	   -12.6724	    -8.9798	    -8.2245	
    -8.1406	    -8.0566	   -13.8474	   -15.0223	    -7.2174	   -12.5046	    -5.2032	   -13.6795	    -9.9030	    -9.3155	
    -9.2316	    -8.8120	   -16.1972	   -16.1972	    -7.6370	   -13.3438	    -4.8676	   -14.5187	   -10.6583	   -10.2386	
   -10.2386	    -9.4833	   -18.2953	   -16.8686	    -7.8049	   -13.8474	    -4.1122	   -15.0223	   -11.2457	   -10.9100	
   -10.9940	    -9.9030	   -19.9738	   -17.1204	    -7.8049	   -14.0152	    -3.1052	   -15.1901	   -11.5814	   -11.3297	
   -11.4975	   -10.1547	   -21.1487	   -16.8686	    -7.7209	   -13.8474	    -1.9302	   -15.1901	   -11.8332	   -11.5814	
   -11.7493	   -10.3226	   -21.6522	   -16.1972	    -7.5531	   -13.3438	    -0.8392	   -15.0223	   -11.8332	   -11.7493	
   -11.7493	   -10.2386	   -21.4844	   -15.1901	    -7.3853	   -12.6724	     0.0839	   -14.6027	   -11.6653	   -11.7493	
   -11.4136	    -9.9869	   -20.5612	   -13.9313	    -7.3013	   -11.7493	     0.5875	   -14.0152	   -11.4975	   -11.6653	
   -10.9100	    -9.7351	   -19.1345	   -12.4207	    -7.3013	   -10.6583	     0.6714	   -13.2599	   -11.1618	   -11.5814	
   -10.1547	    -9.3155	   -17.1204	   -10.8261	    -7.3013	    -9.4833	     0.2518	   -12.4207	   -10.7422	   -11.4975	
    -9.2316	    -8.8959	   -14.8544	    -9.3155	    -7.4692	    -8.2245	    -0.5035	   -11.4975	   -10.3226	   -11.3297	
    -8.2245	    -8.4763	   -12.5046	    -7.8049	    -7.6370	    -6.9656	    -1.5945	   -10.4904	    -9.8190	   -11.2457	
    -7.3013	    -8.0566	   -10.2386	    -6.4621	    -7.9727	    -5.8746	    -2.8534	    -9.4833	    -9.3155	   -11.0779	
    -6.3782	    -7.7209	    -8.3084	    -5.3711	    -8.3084	    -4.8676	    -4.2801	    -8.5602	    -8.8959	   -10.9940	
    -5.7068	    -7.5531	    -6.7978	    -4.6997	    -8.7280	    -4.1122	    -5.5389	    -7.8049	    -8.5602	   -10.9100	
    -5.2032	    -7.3853	    -5.9586	    -4.2801	    -9.1476	    -3.6087	    -6.5460	    -7.1335	    -8.2245	   -10.9100	
    -4.8676	    -7.3853	    -5.7907	    -4.1962	    -9.5673	    -3.3569	    -7.3013	    -6.5460	    -7.9727	   -10.9940	
    -4.6997	    -7.4692	    -6.2103	    -4.2801	   -10.0708	    -3.2730	    -7.6370	    -6.1264	    -7.7209	   -10.9940	
    -4.6158	    -7.5531	    -7.2174	    -4.5319	   -10.4065	    -3.1891	    -7.7209	    -5.8746	    -7.5531	   -11.0779	
    -4.5319	    -7.7209	    -8.7280	    -4.8676	   -10.7422	    -3.2730	    -7.4692	    -5.7068	    -7.3853	   -11.0779	
    -4.5319	    -7.8888	   -10.6583	    -5.2872	   -11.0779	    -3.3569	    -7.2174	    -5.6229	    -7.3013	   -11.0779	
    -4.5319	    -8.0566	   -12.9242	    -5.6229	   -11.4975	    -3.4409	    -6.9656	    -5.6229	    -7.2174	   -11.1618	
    -4.5319	    -8.3084	   -15.2740	    -5.7907	   -11.8332	    -3.4409	    -6.8817	    -5.7907	    -7.3013	   -11.3297	
    -4.4479	    -8.4763	   -17.4561	    -5.8746	   -12.3367	    -3.4409	    -6.8817	    -5.9586	    -7.3853	   -11.5814	
    -4.2801	    -8.4763	   -19.3024	    -5.7068	   -12.6724	    -3.3569	    -6.9656	    -6.1264	    -7.3853	   -11.7493	
    -3.8605	    -8.3084	   -20.4773	    -5.2032	   -13.0081	    -3.1052	    -7.0496	    -6.2103	    -7.3853	   -12.0010	
    -3.1891	    -7.8049	   -20.7291	    -4.3640	   -13.0920	    -2.6855	    -7.1335	    -6.1264	    -7.2174	   -12.1689	
    -2.3499	    -7.1335	   -20.0577	    -3.2730	   -13.0081	    -2.0981	    -7.1335	    -5.8746	    -6.9656	   -12.2528	
    -1.3428	    -6.2103	   -18.4631	    -2.0981	   -12.6724	    -1.4267	    -7.0496	    -5.6229	    -6.6299	   -12.2528	
    -0.1678	    -5.1193	   -16.1133	    -0.9232	   -12.2528	    -0.7553	    -6.9656	    -5.2872	    -6.2103	   -12.1689	
     0.9232	    -4.0283	   -13.3438	     0.0839	   -11.7493	    -0.1678	    -6.8817	    -4.9515	    -5.8746	   -12.0850	
     1.8463	    -3.0212	   -10.4904	     0.8392	   -11.2457	     0.1678	    -6.8817	    -4.7836	    -5.6229	   -12.0010	
     2.6855	    -2.1820	    -7.7209	     1.1749	   -10.8261	     0.2518	    -6.9656	    -4.6997	    -5.4550	   -12.0010	
     3.1891	    -1.5106	    -5.2872	     1.1749	   -10.4065	     0.0839	    -7.1335	    -4.8676	    -5.5389	   -12.0010	
     3.4409	    -1.0071	    -3.5248	     0.8392	   -10.0708	    -0.3357	    -7.4692	    -5.2032	    -5.8746	   -12.1689	
     3.4409	    -0.7553	    -2.5177	     0.0839	    -9.8190	    -1.0910	    -7.8049	    -5.7907	    -6.2943	   -12.5046	
     3.2730	    -0.7553	    -2.1820	    -0.8392	    -9.5673	    -2.0142	    -8.2245	    -6.4621	    -6.9656	   -12.8403	
     3.0212	    -0.7553	    -2.5177	    -1.9302	    -9.3155	    -2.9373	    -8.6441	    -7.2174	    -7.6370	   -13.1760	
     2.6855	    -0.9232	    -3.4409	    -3.0212	    -8.9798	    -3.9444	    -8.7280	    -7.9727	    -8.3923	   -13.5956	
     2.3499	    -1.0910	    -4.8676	    -3.9444	    -8.4763	    -4.8676	    -8.6441	    -8.6441	    -9.0637	   -13.9313	
     2.0142	    -1.2589	    -6.5460	    -4.6997	    -7.8888	    -5.5389	    -8.2245	    -9.1476	    -9.6512	   -14.1830	
     1.7624	    -1.4267	    -8.3084	    -5.2032	    -7.2174	    -6.0425	    -7.5531	    -9.5673	   -10.0708	   -14.2670	
     1.5106	    -1.5106	    -9.8190	    -5.3711	    -6.3782	    -6.2943	    -6.7139	    -9.7351	   -10.4065	   -14.2670	
     1.3428	    -1.5106	   -11.0779	    -5.2032	    -5.4550	    -6.2943	    -5.6229	    -9.6512	   -10.4065	   -14.0152	
     1.3428	    -1.2589	   -11.5814	    -4.6997	    -4.4479	    -5.8746	    -4.3640	    -9.2316	   -10.2386	   -13.5956	
     1.5945	    -0.7553	   -11.4136	    -3.7766	    -3.2730	    -5.2032	    -3.0212	    -8.6441	    -9.7351	   -12.8403	
     2.0142	    -0.0839	   -10.4904	    -2.6855	    -2.0981	    -4.1962	    -1.8463	    -7.7209	    -9.0637	   -12.0010	
     2.6016	     0.6714	    -8.8959	    -1.4267	    -1.0071	    -3.1052	    -0.7553	    -6.7978	    -8.2245	   -11.0779	
     3.1052	     1.5106	    -6.7978	    -0.2518	    -0.0839	    -2.0142	    -0.0839	    -5.8746	    -7.4692	   -10.1547	
     3.5248	     2.0981	    -4.4479	     0.6714	     0.5035	    -1.0910	     0.2518	    -5.1193	    -6.7978	    -9.3994	
     3.7766	     2.5177	    -2.0981	     1.2589	     0.7553	    -0.3357	     0.0000	    -4.6158	    -6.4621	    -8.8959	
     3.6926	     2.5177	     0.0000	     1.4267	     0.5875	     0.0000	    -0.6714	    -4.3640	    -6.3782	    -8.7280	
     3.3569	     2.2659	     1.6785	     1.3428	     0.0839	     0.0839	    -1.7624	    -4.5319	    -6.6299	    -8.8120	
     2.8534	     1.7624	     2.7695	     0.9232	    -0.6714	    -0.0839	    -2.9373	    -4.8676	    -7.0496	    -9.1476	
     2.0981	     1.0071	     3.2730	     0.4196	    -1.6785	    -0.5875	    -4.2801	    -5.4550	    -7.7209	    -9.6512	
     1.2589	     0.0839	     3.0212	    -0.1678	    -2.7695	    -1.1749	    -5.5389	    -6.1264	    -8.4763	   -10.3226	
     0.2518	    -1.0071	     2.0981	    -0.8392	    -3.9444	    -1.8463	    -6.5460	    -6.7978	    -9.1476	   -10.9100	
    -0.8392	    -2.2659	     0.5035	    -1.5106	    -5.0354	    -2.6016	    -7.2174	    -7.4692	    -9.8190	   -11.4975	
    -2.0981	    -3.5248	    -1.7624	    -2.2659	    -6.0425	    -3.3569	    -7.6370	    -8.1406	   -10.4904	   -11.9171	
    -3.3569	    -4.7836	    -4.4479	    -3.0212	    -6.8817	    -4.1962	    -7.6370	    -8.7280	   -10.9100	   -12.3367	
    -4.6158	    -6.0425	    -7.3853	    -3.9444	    -7.6370	    -5.1193	    -7.4692	    -9.3155	   -11.3297	   -12.5885	
    -5.7907	    -7.2174	   -10.4065	    -4.8676	    -8.1406	    -5.9586	    -6.9656	    -9.7351	   -11.5814	   -12.6724	
    -6.7978	    -8.1406	   -13.1760	    -5.8746	    -8.3923	    -6.7978	    -6.2943	   -10.1547	   -11.7493	   -12.6724	
    -7.3853	    -8.8120	   -15.5258	    -6.7978	    -8.3923	    -7.4692	    -5.5389	   -10.3226	   -11.7493	   -12.5885	
    -7.5531	    -9.1476	   -17.1204	    -7.7209	    -8.1406	    -7.9727	    -4.6158	   -10.4065	   -11.6653	   -12.2528	
    -7.3013	    -9.0637	   -17.8757	    -8.3923	    -7.7209	    -8.2245	    -3.6926	   -10.2386	   -11.3297	   -11.8332	
    -6.6299	    -8.6441	   -17.7078	    -8.8120	    -7.0496	    -8.2245	    -2.6016	    -9.9869	   -10.8261	   -11.3297	
    -5.5389	    -7.8049	   -16.7847	    -8.8959	    -6.2103	    -7.8888	    -1.5945	    -9.5673	   -10.2386	   -10.6583	
    -4.1962	    -6.7139	   -15.1901	    -8.6441	    -5.4550	    -7.2174	    -0.6714	    -8.9798	    -9.4833	    -9.9030	
    -2.6016	    -5.4550	   -13.0081	    -7.9727	    -4.6158	    -6.3782	     0.2518	    -8.2245	    -8.6441	    -9.1476	
    -1.0071	    -3.9444	   -10.4904	    -6.9656	    -3.8605	    -5.2872	     0.9232	    -7.3853	    -7.7209	    -8.3084	
     0.6714	    -2.3499	    -7.7209	    -5.7068	    -3.1052	    -3.9444	     1.5945	    -6.4621	    -6.7139	    -7.3853	
     2.2659	    -0.7553	    -4.8676	    -4.1962	    -2.3499	    -2.5177	     2.1820	    -5.2872	    -5.7068	    -6.3782	
     3.7766	     0.9232	    -2.0981	    -2.4338	    -1.5106	    -1.0071	     2.6855	    -4.0283	    -4.4479	    -5.2872	
     5.2032	     2.4338	     0.4196	    -0.5875	    -0.8392	     0.5875	     3.2730	    -2.6855	    -3.1891	    -4.1122	
     6.4621	     3.8605	     2.5177	     1.3428	    -0.0839	     2.2659	     3.6926	    -1.1749	    -1.8463	    -2.8534	
     7.4692	     5.1193	     4.0283	     3.2730	     0.4196	     3.8605	     4.1122	     0.4196	    -0.4196	    -1.5945	
     8.2245	     6.1264	     4.8676	     5.0354	     0.9232	     5.3711	     4.3640	     1.9302	     1.0910	    -0.3357	
     8.8120	     6.8817	     4.9515	     6.7139	     1.1749	     6.7978	     4.5319	     3.4409	     2.5177	     1.0071	
     9.0637	     7.4692	     4.2801	     8.0566	     1.2589	     7.9727	     4.6158	     4.8676	     3.8605	     2.1820	
     9.1476	     7.7209	     3.0212	     8.9798	     1.1749	     8.8959	     4.4479	     5.9586	     5.0354	     3.2730	
     8.9798	     7.8049	     1.2589	     9.3994	     0.8392	     9.4833	     4.0283	     6.7978	     5.9586	     4.0283	
     8.5602	     7.7209	    -0.7553	     9.3155	     0.3357	     9.7351	     3.2730	     7.3013	     6.5460	     4.5319	
     7.9727	     7.4692	    -2.6855	     8.7280	    -0.3357	     9.4833	     2.2659	     7.4692	     6.7139	     4.7836	
     7.3013	     7.0496	    -4.4479	     7.7209	    -1.0910	     8.9798	     0.9232	     7.2174	     6.6299	     4.5319	
     6.5460	     6.7139	    -5.6229	     6.3782	    -1.9302	     8.2245	    -0.6714	     6.6299	     6.2103	     4.1122	
     5.8746	     6.3782	    -6.2103	     4.9515	    -2.7695	     7.3853	    -2.3499	     5.9586	     5.6229	     3.3569	
     5.3711	     6.2103	    -6.0425	     3.5248	    -3.4409	     6.5460	    -3.9444	     5.2032	     4.9515	     2.5177	
     5.1193	     6.1264	    -5.0354	     2.2659	    -3.9444	     5.7907	    -5.4550	     4.5319	     4.3640	     1.6785	
     5.0354	     6.2943	    -3.4409	     1.4267	    -4.2801	     5.2872	    -6.7139	     4.0283	     3.8605	     0.9232	
     5.2032	     6.5460	    -1.3428	     0.8392	    -4.3640	     4.9515	    -7.6370	     3.6926	     3.5248	     0.2518	
     5.6229	     6.8817	     1.0071	     0.7553	    -4.3640	     4.8676	    -8.2245	     3.5248	     3.3569	    -0.2518	
     6.0425	     7.1335	     3.2730	     1.0910	    -4.2801	     5.0354	    -8.5602	     3.5248	     3.3569	    -0.5875	
     6.5460	     7.3853	     5.2032	     1.7624	    -4.0283	     5.3711	    -8.4763	     3.7766	     3.4409	    -0.7553	
     7.0496	     7.4692	     6.7139	     2.7695	    -3.6926	     5.8746	    -8.1406	     4.1122	     3.6926	    -0.5875	
     7.5531	     7.4692	     7.6370	     3.9444	    -3.1891	     6.4621	    -7.4692	     4.6997	     4.0283	    -0.2518	
     8.0566	     7.5531	     7.9727	     5.2032	    -2.6016	     7.1335	    -6.5460	     5.2872	     4.5319	     0.3357	
     8.6441	     7.7209	     7.8049	     6.2943	    -1.8463	     7.8888	    -5.2032	     6.0425	     5.2032	     1.1749	
     9.3155	     8.1406	     7.2174	     7.1335	    -0.8392	     8.5602	    -3.5248	     6.8817	     6.0425	     2.0981	
    10.1547	     8.8120	     6.2943	     7.7209	     0.3357	     9.2316	    -1.6785	     7.8049	     7.0496	     3.1891	
    11.0779	     9.7351	     5.3711	     7.9727	     1.5945	     9.8190	     0.2518	     8.7280	     8.1406	     4.3640	
    12.0010	    10.7422	     4.4479	     7.9727	     2.9373	    10.3226	     2.3499	     9.7351	     9.3155	     5.6229	
    13.0081	    11.8332	     3.6087	     7.6370	     4.2801	    10.7422	     4.2801	    10.5743	    10.4904	     6.7978	
    13.7634	    12.8403	     3.0212	     7.0496	     5.4550	    10.9940	     5.8746	    11.4136	    11.4136	     7.8888	
    14.3509	    13.5117	     2.6016	     6.2943	     6.3782	    11.0779	     7.1335	    12.0010	    12.1689	     8.7280	
    14.6027	    13.9313	     2.3499	     5.4550	     6.8817	    10.9100	     7.8888	    12.2528	    12.6724	     9.3994	
    14.4348	    13.9313	     2.3499	     4.4479	     6.9656	    10.5743	     7.9727	    12.2528	    12.7563	     9.7351	
    13.9313	    13.5956	     2.6855	     3.5248	     6.7139	    10.0708	     7.5531	    12.0010	    12.5046	     9.8190	
    13.1760	    12.9242	     3.1891	     2.6016	     6.0425	     9.4833	     6.5460	    11.4975	    11.9171	     9.5673	
    12.1689	    12.0010	     4.0283	     1.9302	     5.2032	     8.8959	     5.2872	    10.8261	    11.2457	     9.1476	
    11.1618	    10.9940	     5.1193	     1.4267	     4.2801	     8.3084	     3.8605	    10.0708	    10.3226	     8.5602	
    10.2386	    10.0708	     6.2943	     1.1749	     3.3569	     7.8049	     2.4338	     9.3155	     9.3155	     7.8049	
     9.2316	     9.1476	     7.4692	     1.0071	     2.5177	     7.2174	     1.1749	     8.5602	     8.2245	     6.8817	
     8.3084	     8.2245	     8.4763	     0.8392	     1.7624	     6.6299	     0.0000	     7.6370	     7.0496	     5.7907	
     7.3853	     7.2174	     8.9798	     0.5875	     1.0071	     5.9586	    -1.0071	     6.5460	     5.7907	     4.5319	
     6.2943	     6.2103	     8.9798	     0.0839	     0.3357	     5.0354	    -1.8463	     5.3711	     4.2801	     3.1052	
     5.1193	     5.0354	     8.3923	    -0.7553	    -0.3357	     3.8605	    -2.6016	     3.8605	     2.6855	     1.4267	
     3.6926	     3.8605	     7.1335	    -1.9302	    -1.0071	     2.5177	    -3.1052	     2.2659	     0.9232	    -0.4196	
     2.2659	     2.6016	     5.2872	    -3.3569	    -1.5106	     1.0071	    -3.5248	     0.5875	    -0.7553	    -2.2659	
     0.7553	     1.4267	     3.1891	    -4.8676	    -1.9302	    -0.5035	    -3.6926	    -1.0071	    -2.4338	    -4.0283	
    -0.5875	     0.5035	     1.0071	    -6.2103	    -2.0981	    -1.7624	    -3.6926	    -2.3499	    -3.7766	    -5.5389	
    -1.5945	    -0.1678	    -1.0071	    -7.1335	    -2.0981	    -2.6855	    -3.4409	    -3.2730	    -4.7836	    -6.7139	
    -2.0981	    -0.3357	    -2.6855	    -7.4692	    -1.7624	    -3.0212	    -3.1052	    -3.7766	    -5.2872	    -7.4692	
    -2.1820	    -0.0839	    -3.6926	    -7.0496	    -1.1749	    -2.8534	    -2.5177	    -3.6926	    -5.4550	    -7.7209	
    -1.6785	     0.5875	    -3.9444	    -5.9586	    -0.4196	    -2.0142	    -1.6785	    -3.1052	    -5.0354	    -7.5531	
    -0.6714	     1.7624	    -3.3569	    -4.1962	     0.5035	    -0.7553	    -0.5875	    -2.0981	    -4.2801	    -6.9656	
     0.8392	     3.3569	    -1.8463	    -1.8463	     1.6785	     1.0071	     0.7553	    -0.6714	    -3.1052	    -6.0425	
     2.6855	     5.1193	     0.5035	     0.7553	     2.8534	     3.0212	     2.1820	     1.0071	    -1.7624	    -4.9515	
     4.7836	     7.0496	     3.4409	     3.6087	     4.1122	     5.2032	     3.6926	     2.7695	    -0.1678	    -3.6087	
     6.9656	     8.9798	     6.8817	     6.3782	     5.4550	     7.3013	     5.2032	     4.6158	     1.4267	    -2.1820	
     9.1476	    10.8261	    10.4904	     8.8959	     6.7978	     9.3155	     6.5460	     6.3782	     3.0212	    -0.8392	
    11.1618	    12.5046	    14.0152	    10.9940	     8.1406	    11.0779	     7.7209	     7.8888	     4.5319	     0.5035	
    12.9242	    14.0152	    17.1204	    12.6724	     9.3994	    12.5885	     8.6441	     9.2316	     5.7907	     1.7624	
    14.3509	    15.1901	    19.7220	    13.6795	    10.5743	    13.5956	     9.3994	    10.3226	     6.8817	     2.9373	
    15.2740	    16.0294	    21.4844	    14.1830	    11.4975	    14.2670	     9.9030	    10.9940	     7.6370	     3.8605	
    15.6097	    16.4490	    22.2397	    14.0152	    12.1689	    14.4348	    10.1547	    11.2457	     8.0566	     4.6158	
    15.4419	    16.4490	    21.9879	    13.5117	    12.6724	    14.2670	    10.3226	    11.2457	     8.2245	     5.2032	
    14.7705	    16.1133	    20.7291	    12.6724	    12.9242	    13.8474	    10.3226	    10.9940	     8.2245	     5.6229	
    13.9313	    15.6097	    18.7988	    11.8332	    13.1760	    13.3438	    10.4065	    10.6583	     8.1406	     6.1264	
    13.0081	    15.1062	    16.4490	    11.2457	    13.5117	    13.0081	    10.6583	    10.4904	     8.2245	     6.7978	
    12.2528	    14.8544	    13.8474	    10.8261	    14.0152	    12.8403	    11.0779	    10.5743	     8.5602	     7.7209	
    11.8332	    14.8544	    11.5814	    10.9100	    14.7705	    13.0081	    11.8332	    10.9940	     9.1476	     8.8120	
    12.0010	    15.3580	     9.9030	    11.2457	    15.6937	    13.5117	    12.9242	    11.7493	    10.2386	    10.2386	
    12.6724	    16.2811	     9.0637	    12.0010	    16.9525	    14.3509	    14.3509	    12.9242	    11.5814	    12.0010	
    14.0152	    17.7078	     9.2316	    13.1760	    18.4631	    15.6937	    16.0294	    14.4348	    13.3438	    13.9313	
    15.8615	    19.4702	    10.4904	    14.6866	    20.0577	    17.2882	    17.9596	    16.3651	    15.3580	    16.1133	
    18.1274	    21.5683	    12.6724	    16.5329	    21.7361	    19.3024	    19.9738	    18.4631	    17.6239	    18.2953	
    20.5612	    23.7503	    15.5258	    18.6310	    23.2468	    21.4844	    21.9040	    20.8130	    19.8898	    20.3934	
    22.9950	    25.8484	    18.7988	    20.8130	    24.5056	    23.6664	    23.4985	    23.0789	    21.9879	    22.2397	
    25.1770	    27.5269	    22.0718	    22.9111	    25.1770	    25.5966	    24.5895	    25.0092	    23.7503	    23.6664	
    26.6876	    28.6179	    24.9252	    24.6735	    25.2609	    27.1912	    25.0931	    26.5198	    24.9252	    24.5056	
    27.4429	    29.0375	    27.1912	    25.9323	    24.6735	    28.1143	    24.7574	    27.2751	    25.4288	    24.6735	
    27.4429	    28.6179	    28.4500	    26.5198	    23.3307	    28.4500	    23.7503	    27.3590	    25.1770	    24.0021	
    26.6876	    27.6108	    28.8696	    26.4359	    21.4005	    28.1143	    21.9879	    26.7715	    24.2538	    22.7432	
    25.4288	    26.0162	    28.1982	    25.6805	    19.1345	    27.1912	    19.8059	    25.5966	    22.8271	    20.9808	
    23.7503	    24.1699	    26.7715	    24.5056	    16.6168	    25.7645	    17.3721	    23.9182	    20.9808	    18.8828	
    21.9040	    22.1558	    24.6735	    22.9111	    14.2670	    24.0860	    14.9384	    22.0718	    18.9667	    16.6168	
    19.9738	    20.1416	    21.9879	    21.0648	    12.0850	    22.3236	    12.7563	    20.1416	    16.9525	    14.4348	
    18.1274	    18.2114	    18.9667	    19.2184	    10.2386	    20.4773	    11.0779	    18.2114	    14.9384	    12.2528	
    16.3651	    16.4490	    15.8615	    17.2882	     8.8120	    18.7149	     9.8190	    16.3651	    13.0920	    10.3226	
    14.6866	    14.9384	    12.6724	    15.5258	     7.6370	    17.1204	     9.0637	    14.6866	    11.4136	     8.4763	
    13.1760	    13.5956	     9.6512	    14.0152	     6.8817	    15.6937	     8.7280	    13.1760	     9.9030	     6.8817	
    11.9171	    12.5046	     7.0496	    12.7563	     6.2943	    14.5187	     8.7280	    11.9171	     8.6441	     5.5389	
    10.8261	    11.7493	     4.9515	    12.0010	     5.9586	    13.6795	     8.9798	    10.9940	     7.6370	     4.4479	
    10.0708	    11.1618	     3.6087	    11.5814	     5.8746	    13.1760	     9.3994	    10.4065	     6.8817	     3.5248	
     9.6512	    10.9940	     3.1052	    11.6653	     5.9586	    13.0081	     9.8190	    10.0708	     6.3782	     2.9373	
     9.6512	    11.0779	     3.5248	    12.0010	     6.1264	    13.0920	    10.1547	     9.9869	     6.1264	     2.5177	
     9.9030	    11.4136	     4.6997	    12.5885	     6.3782	    13.4277	    10.4065	    10.2386	     6.1264	     2.3499	
    10.4065	    11.9171	     6.5460	    13.2599	     6.7978	    13.8474	    10.5743	    10.5743	     6.2103	     2.2659	
    11.1618	    12.7563	     8.8959	    13.8474	     7.1335	    14.3509	    10.5743	    10.9940	     6.4621	     2.2659	
    12.0850	    13.6795	    11.6653	    14.4348	     7.6370	    14.8544	    10.4904	    11.4975	     6.7139	     2.3499	
    13.1760	    14.6866	    14.5187	    14.7705	     8.0566	    15.2740	    10.2386	    12.0010	     7.1335	     2.4338	
    14.1830	    15.7776	    17.2882	    15.0223	     8.5602	    15.5258	     9.9869	    12.4207	     7.4692	     2.6016	
    15.1062	    16.7847	    19.6381	    15.1901	     9.0637	    15.7776	     9.6512	    12.7563	     7.8049	     2.7695	
    15.9454	    17.7078	    21.4844	    15.2740	     9.4833	    15.9454	     9.3994	    13.0081	     8.0566	     3.0212	
    16.6168	    18.3792	    22.5754	    15.4419	     9.9869	    16.0294	     9.3155	    13.2599	     8.3084	     3.2730	
    17.0364	    18.7988	    22.8271	    15.7776	    10.4065	    16.2811	     9.3155	    13.4277	     8.5602	     3.6087	
    17.2043	    18.8828	    22.4075	    16.3651	    10.8261	    16.5329	     9.4833	    13.5956	     8.8120	     3.9444	
    17.1204	    18.7149	    21.2326	    17.2043	    11.1618	    16.8686	     9.7351	    13.7634	     9.0637	     4.3640	
    16.7847	    18.2114	    19.4702	    18.1274	    11.4975	    17.3721	     9.9869	    14.0152	     9.3155	     4.8676	
    16.3651	    17.5400	    17.2882	    19.3024	    11.7493	    17.9596	    10.2386	    14.2670	     9.6512	     5.3711	
    15.8615	    16.7847	    15.0223	    20.4773	    11.9171	    18.6310	    10.4904	    14.6866	    10.0708	     5.9586	
    15.4419	    16.0294	    12.6724	    21.6522	    12.0850	    19.3024	    10.7422	    15.1062	    10.5743	     6.6299	
    15.1062	    15.3580	    10.6583	    22.5754	    12.0850	    19.8898	    10.8261	    15.5258	    10.9940	     7.3013	
    14.8544	    14.7705	     9.0637	    23.2468	    12.0850	    20.3934	    10.9100	    15.8615	    11.4975	     7.8049	
    14.7705	    14.4348	     7.9727	    23.4985	    11.9171	    20.7291	    10.9100	    16.1133	    11.9171	     8.2245	
    14.9384	    14.2670	     7.4692	    23.3307	    11.6653	    20.8969	    10.9100	    16.2811	    12.1689	     8.4763	
    15.1901	    14.2670	     7.6370	    22.8271	    11.3297	    20.7291	    10.9100	    16.1972	    12.2528	     8.4763	
    15.5258	    14.5187	     8.4763	    21.8201	    10.9100	    20.3934	    10.9100	    16.0294	    12.1689	     8.2245	
    15.7776	    14.7705	     9.6512	    20.3934	    10.3226	    19.8059	    10.7422	    15.5258	    11.8332	     7.6370	
    15.9454	    14.9384	    11.1618	    18.7149	     9.5673	    18.8828	    10.4065	    14.7705	    11.0779	     6.6299	
    15.7776	    14.8544	    12.5885	    16.7847	     8.6441	    17.6239	     9.7351	    13.6795	    10.0708	     5.2872	
    15.2740	    14.5187	    13.7634	    14.7705	     7.4692	    16.0294	     8.7280	    12.2528	     8.6441	     3.6087	
    14.3509	    13.7634	    14.4348	    12.6724	     6.2103	    14.2670	     7.3853	    10.4904	     6.9656	     1.5945	
    13.1760	    12.6724	    14.3509	    10.7422	     4.7836	    12.2528	     5.7068	     8.6441	     5.0354	    -0.5875	
    11.8332	    11.3297	    13.5956	     8.8120	     3.2730	    10.2386	     3.7766	     6.6299	     3.1052	    -2.6855	
    10.4065	     9.9030	    12.1689	     7.2174	     1.8463	     8.3084	     1.8463	     4.6997	     1.2589	    -4.6997	
     8.9798	     8.4763	    10.2386	     5.7907	     0.5875	     6.4621	     0.0000	     2.8534	    -0.5035	    -6.4621	
     7.6370	     7.2174	     7.8049	     4.6997	    -0.4196	     4.9515	    -1.5945	     1.2589	    -2.0142	    -7.8049	
     6.3782	     6.1264	     5.2032	     3.8605	    -1.0910	     3.6087	    -2.8534	    -0.0839	    -3.1891	    -8.8120	
     5.3711	     5.2032	     2.6016	     3.1052	    -1.5945	     2.6016	    -3.8605	    -1.1749	    -4.0283	    -9.3994	
     4.4479	     4.4479	     0.0000	     2.5177	    -1.8463	     1.6785	    -4.4479	    -2.0981	    -4.6997	    -9.6512	
     3.6087	     3.8605	    -2.2659	     1.8463	    -2.0142	     1.0071	    -4.9515	    -2.7695	    -5.2032	    -9.6512	
     3.0212	     3.3569	    -4.1122	     1.1749	    -2.0981	     0.4196	    -5.2032	    -3.2730	    -5.4550	    -9.4833	
     2.6855	     3.1052	    -5.3711	     0.5035	    -2.0142	    -0.0839	    -5.3711	    -3.6926	    -5.5389	    -9.0637	
     2.6016	     2.9373	    -5.7907	    -0.0839	    -1.8463	    -0.4196	    -5.4550	    -3.8605	    -5.4550	    -8.4763	
     2.9373	     3.1052	    -5.3711	    -0.5875	    -1.5106	    -0.5035	    -5.4550	    -3.8605	    -5.2032	    -7.7209	
     3.6087	     3.5248	    -4.1122	    -0.8392	    -1.0910	    -0.4196	    -5.4550	    -3.6926	    -4.8676	    -6.9656	
     4.6997	     4.1122	    -2.0981	    -0.7553	    -0.5875	    -0.1678	    -5.3711	    -3.3569	    -4.3640	    -6.2103	
     5.9586	     4.8676	     0.4196	    -0.2518	     0.0000	     0.3357	    -5.2032	    -2.7695	    -3.8605	    -5.4550	
     7.3853	     5.7907	     3.2730	     0.5035	     0.5875	     1.0071	    -4.9515	    -2.1820	    -3.2730	    -4.7836	
     8.8959	     6.7139	     6.2103	     1.6785	     1.0910	     1.8463	    -4.6158	    -1.4267	    -2.6855	    -4.1962	
    10.3226	     7.6370	     8.9798	     3.1891	     1.5945	     2.7695	    -4.1962	    -0.6714	    -2.0981	    -3.7766	
    11.6653	     8.6441	    11.3297	     4.9515	     1.9302	     3.7766	    -3.7766	     0.0839	    -1.6785	    -3.4409	
    12.9242	     9.5673	    13.1760	     6.7139	     2.2659	     4.6997	    -3.2730	     0.8392	    -1.2589	    -3.2730	
    13.9313	    10.3226	    14.2670	     8.4763	     2.5177	     5.5389	    -2.9373	     1.5106	    -0.9232	    -3.1052	
    14.6866	    11.0779	    14.6027	     9.9030	     2.7695	     6.1264	    -2.6855	     2.0142	    -0.6714	    -3.1052	
    15.1901	    11.5814	    14.2670	    11.0779	     3.0212	     6.5460	    -2.5177	     2.3499	    -0.5875	    -3.1052	
[Epoch Header]
[Trial Type]	23
[Accept]	1
[Correct]	0
[RT]	 0.000
[Resp]	0
[Epoch Data]
    -6.2943	    -6.0425	    -6.1264	    -2.6016	    -8.3923	    -5.6229	   -17.9596	    -5.1193	    -7.4692	   -12.0850	
    -5.2872	    -5.1193	    -3.1891	    -1.2589	    -7.6370	    -4.6997	   -17.7917	    -4.2801	    -6.8817	   -11.5814	
    -4.2801	    -4.2801	    -0.4196	    -0.1678	    -7.0496	    -3.9444	   -17.7078	    -3.6087	    -6.3782	   -11.0779	
    -3.4409	    -3.6087	     1.7624	     0.8392	    -6.5460	    -3.2730	   -17.6239	    -3.0212	    -5.8746	   -10.5743	
    -2.7695	    -3.0212	     3.3569	     1.6785	    -6.2103	    -2.8534	   -17.6239	    -2.5177	    -5.3711	    -9.9869	
    -2.2659	    -2.7695	     4.2801	     2.2659	    -5.9586	    -2.5177	   -17.5400	    -2.2659	    -4.9515	    -9.3994	
    -2.0981	    -2.7695	     4.2801	     2.6016	    -5.8746	    -2.4338	   -17.5400	    -2.1820	    -4.5319	    -8.8120	
    -2.2659	    -3.0212	     3.5248	     2.6016	    -5.8746	    -2.6016	   -17.5400	    -2.3499	    -4.2801	    -8.3084	
    -2.6855	    -3.5248	     2.0142	     2.2659	    -6.0425	    -3.0212	   -17.6239	    -2.7695	    -4.1962	    -7.8888	
    -3.5248	    -4.2801	     0.0000	     1.7624	    -6.3782	    -3.6087	   -17.7078	    -3.3569	    -4.1962	    -7.5531	
    -4.4479	    -5.0354	    -2.4338	     0.9232	    -6.7978	    -4.2801	   -17.6239	    -4.1962	    -4.3640	    -7.3013	
    -5.5389	    -5.8746	    -5.0354	     0.0000	    -7.2174	    -5.1193	   -17.3721	    -4.9515	    -4.5319	    -7.1335	
    -6.6299	    -6.6299	    -7.3853	    -0.9232	    -7.6370	    -5.8746	   -16.7847	    -5.7907	    -4.6997	    -6.9656	
    -7.6370	    -7.2174	    -9.3155	    -1.6785	    -7.9727	    -6.5460	   -15.9454	    -6.4621	    -4.8676	    -6.7139	
    -8.5602	    -7.7209	   -10.7422	    -2.3499	    -8.2245	    -6.9656	   -14.8544	    -6.9656	    -4.9515	    -6.5460	
    -9.1476	    -7.8888	   -11.4136	    -2.7695	    -8.4763	    -7.2174	   -13.5956	    -7.3013	    -4.8676	    -6.2943	
    -9.4833	    -7.9727	   -11.4136	    -2.8534	    -8.6441	    -7.2174	   -12.3367	    -7.3853	    -4.7836	    -5.9586	
    -9.5673	    -7.8049	   -10.6583	    -2.6855	    -8.7280	    -7.0496	   -11.2457	    -7.1335	    -4.6158	    -5.6229	
    -9.3155	    -7.4692	    -9.3994	    -2.2659	    -8.8120	    -6.5460	   -10.3226	    -6.7978	    -4.3640	    -5.2872	
    -8.8120	    -7.0496	    -7.7209	    -1.6785	    -8.8959	    -5.9586	    -9.6512	    -6.2103	    -4.0283	    -5.0354	
    -8.1406	    -6.5460	    -5.7907	    -1.0071	    -8.9798	    -5.2872	    -9.3155	    -5.6229	    -3.8605	    -4.7836	
    -7.3013	    -5.9586	    -3.8605	    -0.4196	    -8.9798	    -4.6158	    -9.3155	    -4.8676	    -3.6087	    -4.6158	
    -6.2943	    -5.3711	    -2.0981	     0.2518	    -8.9798	    -3.8605	    -9.4833	    -4.1962	    -3.4409	    -4.6158	
    -5.3711	    -4.7836	    -0.5875	     0.7553	    -8.9798	    -3.1891	    -9.9030	    -3.5248	    -3.2730	    -4.6158	
    -4.4479	    -4.2801	     0.5035	     1.0910	    -8.8959	    -2.6016	   -10.3226	    -2.9373	    -3.1891	    -4.6158	
    -3.6926	    -3.8605	     1.0910	     1.3428	    -8.7280	    -2.0142	   -10.7422	    -2.3499	    -3.0212	    -4.6997	
    -3.0212	    -3.5248	     1.0910	     1.4267	    -8.4763	    -1.5945	   -10.9940	    -1.7624	    -2.8534	    -4.7836	
    -2.6016	    -3.1891	     0.5035	     1.3428	    -8.3084	    -1.3428	   -11.0779	    -1.3428	    -2.6855	    -4.7836	
    -2.2659	    -3.0212	    -0.5875	     1.0910	    -8.0566	    -1.0910	   -10.9100	    -0.8392	    -2.3499	    -4.6997	
    -2.1820	    -2.9373	    -2.1820	     0.8392	    -7.7209	    -0.9232	   -10.4904	    -0.5035	    -2.0142	    -4.6158	
    -2.0981	    -2.8534	    -4.0283	     0.5035	    -7.4692	    -0.6714	    -9.9030	    -0.0839	    -1.5945	    -4.4479	
    -2.0981	    -2.7695	    -5.8746	     0.3357	    -7.1335	    -0.5035	    -9.2316	     0.4196	    -1.0910	    -4.1962	
    -2.1820	    -2.6855	    -7.5531	     0.3357	    -6.8817	    -0.1678	    -8.6441	     0.8392	    -0.5035	    -4.0283	
    -2.1820	    -2.6016	    -8.8120	     0.6714	    -6.5460	     0.1678	    -8.0566	     1.2589	     0.0000	    -3.9444	
    -2.1820	    -2.5177	    -9.4833	     1.0910	    -6.2943	     0.5875	    -7.7209	     1.6785	     0.4196	    -3.9444	
    -2.1820	    -2.4338	    -9.4833	     1.6785	    -6.0425	     0.9232	    -7.7209	     2.0142	     0.6714	    -4.0283	
    -2.3499	    -2.4338	    -8.8959	     2.2659	    -5.9586	     1.0910	    -7.9727	     2.0981	     0.7553	    -4.3640	
    -2.6855	    -2.6855	    -7.8049	     2.6855	    -6.0425	     1.0910	    -8.4763	     2.0142	     0.6714	    -4.8676	
    -3.1052	    -3.1052	    -6.4621	     2.8534	    -6.2943	     1.0071	    -9.2316	     1.8463	     0.4196	    -5.5389	
    -3.6087	    -3.6087	    -4.9515	     2.9373	    -6.6299	     0.6714	   -10.1547	     1.4267	     0.0000	    -6.2943	
    -4.1122	    -4.2801	    -3.3569	     2.7695	    -6.9656	     0.3357	   -10.9940	     1.0910	    -0.5035	    -7.0496	
    -4.5319	    -4.8676	    -1.8463	     2.6016	    -7.3013	     0.0000	   -11.7493	     0.6714	    -0.9232	    -7.6370	
    -4.9515	    -5.3711	    -0.5035	     2.3499	    -7.6370	    -0.3357	   -12.3367	     0.4196	    -1.2589	    -8.2245	
    -5.2872	    -5.8746	     0.5875	     2.0981	    -7.8888	    -0.5875	   -12.8403	     0.1678	    -1.5945	    -8.5602	
    -5.6229	    -6.2103	     1.1749	     1.8463	    -8.1406	    -0.8392	   -13.3438	     0.0000	    -1.8463	    -8.8120	
    -5.8746	    -6.5460	     1.2589	     1.6785	    -8.3084	    -1.0071	   -13.6795	    -0.0839	    -2.0981	    -8.8959	
    -6.2103	    -6.7139	     0.8392	     1.5945	    -8.3923	    -1.1749	   -14.0991	    -0.1678	    -2.2659	    -8.8959	
    -6.5460	    -6.8817	    -0.0839	     1.5945	    -8.4763	    -1.1749	   -14.4348	    -0.2518	    -2.3499	    -8.7280	
    -6.8817	    -6.8817	    -1.4267	     1.7624	    -8.4763	    -1.1749	   -14.7705	    -0.2518	    -2.4338	    -8.5602	
    -7.2174	    -6.8817	    -3.0212	     2.0981	    -8.3923	    -1.0910	   -15.1062	    -0.2518	    -2.4338	    -8.2245	
    -7.6370	    -6.8817	    -4.7836	     2.6016	    -8.2245	    -0.9232	   -15.2740	    -0.3357	    -2.3499	    -7.8888	
    -7.9727	    -6.7139	    -6.4621	     3.1891	    -7.9727	    -0.6714	   -15.4419	    -0.2518	    -2.3499	    -7.5531	
    -8.2245	    -6.6299	    -7.8888	     3.8605	    -7.6370	    -0.4196	   -15.5258	    -0.2518	    -2.2659	    -7.1335	
    -8.3084	    -6.2943	    -8.8959	     4.4479	    -7.2174	    -0.1678	   -15.6097	    -0.2518	    -2.2659	    -6.8817	
    -8.0566	    -5.8746	    -9.2316	     4.9515	    -6.7139	     0.0839	   -15.5258	    -0.1678	    -2.1820	    -6.6299	
    -7.4692	    -5.2032	    -8.8959	     5.4550	    -6.2103	     0.3357	   -15.3580	    -0.0839	    -2.1820	    -6.3782	
    -6.4621	    -4.3640	    -7.8888	     5.7907	    -5.6229	     0.5875	   -15.1062	     0.0839	    -2.1820	    -6.2943	
    -5.2032	    -3.3569	    -6.2103	     6.0425	    -5.0354	     0.7553	   -14.6027	     0.1678	    -2.1820	    -6.2103	
    -3.6926	    -2.3499	    -4.1962	     6.0425	    -4.5319	     0.8392	   -13.8474	     0.1678	    -2.3499	    -6.2943	
    -2.1820	    -1.3428	    -1.9302	     5.8746	    -4.1122	     0.7553	   -12.9242	    -0.0839	    -2.6016	    -6.4621	
    -0.8392	    -0.5875	     0.4196	     5.4550	    -3.8605	     0.5035	   -11.8332	    -0.5035	    -3.0212	    -6.8817	
     0.2518	     0.0000	     2.4338	     4.8676	    -3.7766	     0.0839	   -10.8261	    -1.1749	    -3.6087	    -7.3013	
     1.0071	     0.3357	     4.0283	     3.9444	    -3.8605	    -0.6714	    -9.9869	    -2.0981	    -4.3640	    -7.9727	
     1.3428	     0.4196	     5.1193	     2.8534	    -4.1122	    -1.5945	    -9.3155	    -3.1052	    -5.2872	    -8.6441	
     1.3428	     0.2518	     5.5389	     1.6785	    -4.6158	    -2.6855	    -8.9798	    -4.2801	    -6.2943	    -9.3994	
     1.0910	     0.0000	     5.2872	     0.4196	    -5.1193	    -3.9444	    -8.8120	    -5.5389	    -7.3853	   -10.2386	
     0.5035	    -0.3357	     4.4479	    -0.8392	    -5.6229	    -5.1193	    -8.7280	    -6.6299	    -8.3084	   -10.9100	
    -0.0839	    -0.6714	     3.1052	    -2.0142	    -6.1264	    -6.2103	    -8.6441	    -7.6370	    -9.1476	   -11.5814	
    -0.8392	    -1.0071	     1.4267	    -2.9373	    -6.4621	    -7.1335	    -8.5602	    -8.3923	    -9.7351	   -12.0010	
    -1.5945	    -1.2589	    -0.5035	    -3.7766	    -6.6299	    -7.8049	    -8.3923	    -8.9798	   -10.1547	   -12.1689	
    -2.2659	    -1.4267	    -2.5177	    -4.3640	    -6.7139	    -8.3084	    -8.1406	    -9.3994	   -10.2386	   -12.1689	
    -2.8534	    -1.5106	    -4.4479	    -4.6997	    -6.5460	    -8.4763	    -7.8049	    -9.5673	   -10.2386	   -11.9171	
    -3.2730	    -1.5106	    -6.0425	    -4.8676	    -6.3782	    -8.5602	    -7.6370	    -9.5673	    -9.9869	   -11.5814	
    -3.5248	    -1.5106	    -7.2174	    -4.7836	    -6.2103	    -8.4763	    -7.5531	    -9.5673	    -9.7351	   -11.0779	
    -3.6087	    -1.3428	    -7.8049	    -4.5319	    -5.9586	    -8.2245	    -7.7209	    -9.3994	    -9.4833	   -10.4904	
    -3.6087	    -1.1749	    -7.7209	    -4.1122	    -5.7907	    -7.8049	    -8.0566	    -9.2316	    -9.1476	    -9.9869	
    -3.5248	    -1.0910	    -7.0496	    -3.4409	    -5.6229	    -7.3853	    -8.7280	    -8.9798	    -8.8120	    -9.5673	
    -3.3569	    -1.0071	    -5.7068	    -2.7695	    -5.5389	    -6.8817	    -9.6512	    -8.6441	    -8.5602	    -9.2316	
    -3.1052	    -0.9232	    -3.7766	    -1.9302	    -5.5389	    -6.2943	   -10.8261	    -8.3084	    -8.3084	    -9.0637	
    -2.8534	    -0.8392	    -1.5945	    -1.0910	    -5.5389	    -5.7907	   -12.1689	    -7.8888	    -8.0566	    -8.9798	
    -2.6016	    -0.8392	     0.7553	    -0.2518	    -5.6229	    -5.2032	   -13.6795	    -7.5531	    -7.8049	    -8.9798	
    -2.3499	    -0.9232	     3.1052	     0.6714	    -5.7907	    -4.6997	   -15.1062	    -7.0496	    -7.6370	    -8.9798	
    -2.0142	    -1.0071	     5.2032	     1.4267	    -5.9586	    -4.1962	   -16.3651	    -6.6299	    -7.3853	    -9.0637	
    -1.7624	    -1.0910	     6.7978	     2.1820	    -6.2103	    -3.6926	   -17.3721	    -6.2103	    -7.2174	    -9.0637	
    -1.5106	    -1.4267	     7.6370	     2.7695	    -6.5460	    -3.3569	   -18.0435	    -5.7907	    -7.0496	    -9.1476	
    -1.3428	    -1.8463	     7.7209	     3.3569	    -7.0496	    -3.1052	   -18.3792	    -5.4550	    -6.8817	    -9.0637	
    -1.4267	    -2.4338	     6.8817	     3.6926	    -7.7209	    -2.9373	   -18.4631	    -5.1193	    -6.7139	    -8.9798	
    -1.5945	    -3.1891	     5.0354	     3.9444	    -8.4763	    -2.8534	   -18.3792	    -4.7836	    -6.6299	    -8.8120	
    -2.0142	    -4.1122	     2.4338	     4.1122	    -9.3155	    -2.8534	   -18.1274	    -4.6158	    -6.4621	    -8.6441	
    -2.6016	    -5.0354	    -0.7553	     4.1962	   -10.0708	    -2.9373	   -17.8757	    -4.3640	    -6.2943	    -8.3084	
    -3.1891	    -5.8746	    -4.1962	     4.2801	   -10.8261	    -2.9373	   -17.5400	    -4.0283	    -6.1264	    -7.9727	
    -3.9444	    -6.5460	    -7.6370	     4.4479	   -11.4136	    -2.8534	   -17.2882	    -3.6926	    -5.7907	    -7.4692	
    -4.5319	    -7.0496	   -10.6583	     4.6997	   -11.9171	    -2.6855	   -17.1204	    -3.3569	    -5.3711	    -6.9656	
    -5.0354	    -7.3013	   -12.9242	     5.1193	   -12.0850	    -2.2659	   -16.8686	    -2.8534	    -4.7836	    -6.3782	
    -5.2872	    -7.2174	   -14.0991	     5.7907	   -12.1689	    -1.5945	   -16.6168	    -2.1820	    -4.1122	    -5.7068	
    -5.2872	    -6.8817	   -14.1830	     6.7139	   -12.0010	    -0.7553	   -16.3651	    -1.4267	    -3.3569	    -4.9515	
    -4.8676	    -6.2943	   -13.1760	     7.8049	   -11.6653	     0.2518	   -16.0294	    -0.6714	    -2.5177	    -4.2801	
    -4.1962	    -5.5389	   -11.2457	     8.8959	   -11.2457	     1.3428	   -15.7776	     0.0839	    -1.6785	    -3.6087	
    -3.3569	    -4.7836	    -8.7280	     9.9869	   -10.8261	     2.2659	   -15.6097	     0.7553	    -1.0910	    -3.1052	
    -2.3499	    -3.9444	    -5.7907	    10.8261	   -10.3226	     3.1052	   -15.4419	     1.1749	    -0.6714	    -2.9373	
    -1.3428	    -3.2730	    -2.6855	    11.4136	    -9.9869	     3.6087	   -15.3580	     1.4267	    -0.5035	    -2.9373	
    -0.5035	    -2.6855	     0.1678	    11.6653	    -9.6512	     3.8605	   -15.3580	     1.4267	    -0.6714	    -3.1891	
     0.2518	    -2.2659	     2.7695	    11.5814	    -9.3155	     3.7766	   -15.2740	     1.1749	    -1.0071	    -3.6926	
     0.8392	    -2.0142	     4.7836	    11.3297	    -9.0637	     3.5248	   -15.1901	     0.7553	    -1.5945	    -4.2801	
     1.1749	    -1.8463	     6.2103	    10.9100	    -8.7280	     3.1052	   -14.9384	     0.2518	    -2.2659	    -5.0354	
     1.4267	    -1.6785	     6.9656	    10.4065	    -8.3923	     2.6855	   -14.5187	    -0.2518	    -2.9373	    -5.7068	
     1.5106	    -1.5945	     7.1335	     9.9869	    -7.9727	     2.1820	   -13.9313	    -0.7553	    -3.5248	    -6.3782	
     1.5106	    -1.5106	     6.6299	     9.6512	    -7.3853	     1.6785	   -13.1760	    -1.1749	    -4.1122	    -6.7978	
     1.5106	    -1.3428	     5.7068	     9.5673	    -6.7978	     1.4267	   -12.3367	    -1.4267	    -4.4479	    -7.1335	
     1.5106	    -1.0910	     4.4479	     9.4833	    -6.1264	     1.1749	   -11.5814	    -1.5106	    -4.6997	    -7.2174	
     1.5106	    -0.7553	     2.9373	     9.5673	    -5.3711	     1.0910	   -10.9940	    -1.5106	    -4.7836	    -7.1335	
     1.5106	    -0.4196	     1.4267	     9.4833	    -4.7836	     1.0071	   -10.6583	    -1.5106	    -4.7836	    -7.0496	
     1.4267	    -0.0839	    -0.0839	     9.3994	    -4.2801	     0.8392	   -10.7422	    -1.5945	    -4.8676	    -6.9656	
     1.4267	     0.2518	    -1.2589	     9.0637	    -4.1122	     0.5035	   -11.2457	    -1.7624	    -5.0354	    -7.1335	
     1.3428	     0.5035	    -2.1820	     8.5602	    -4.1122	     0.1678	   -12.1689	    -2.1820	    -5.4550	    -7.4692	
     1.1749	     0.6714	    -2.6855	     7.9727	    -4.4479	    -0.4196	   -13.5117	    -2.7695	    -5.9586	    -8.0566	
     1.0910	     0.7553	    -2.6855	     7.2174	    -4.9515	    -1.0071	   -15.0223	    -3.5248	    -6.6299	    -8.8959	
     0.9232	     0.7553	    -2.1820	     6.4621	    -5.7907	    -1.6785	   -16.6168	    -4.3640	    -7.4692	    -9.8190	
     0.7553	     0.5875	    -1.3428	     5.7068	    -6.7139	    -2.4338	   -18.1274	    -5.2032	    -8.3923	   -10.9940	
     0.6714	     0.4196	    -0.0839	     5.0354	    -7.7209	    -3.1052	   -19.2184	    -6.1264	    -9.2316	   -12.0850	
     0.5035	     0.0839	     1.4267	     4.5319	    -8.7280	    -3.6926	   -19.8059	    -6.8817	   -10.1547	   -13.1760	
     0.4196	    -0.2518	     2.9373	     4.1122	    -9.5673	    -4.1122	   -19.8059	    -7.4692	   -10.9100	   -14.0991	
     0.2518	    -0.6714	     4.3640	     3.7766	   -10.2386	    -4.4479	   -19.3863	    -7.9727	   -11.4136	   -14.8544	
     0.2518	    -1.1749	     5.5389	     3.6926	   -10.8261	    -4.6158	   -18.5471	    -8.2245	   -11.8332	   -15.3580	
     0.2518	    -1.6785	     6.2943	     3.6926	   -11.0779	    -4.6158	   -17.6239	    -8.2245	   -12.0010	   -15.6937	
     0.1678	    -2.2659	     6.4621	     3.8605	   -11.2457	    -4.5319	   -16.6168	    -8.1406	   -12.0850	   -15.7776	
     0.0839	    -2.8534	     5.9586	     4.0283	   -11.3297	    -4.3640	   -15.7776	    -7.8888	   -12.0010	   -15.7776	
    -0.0839	    -3.3569	     4.7836	     4.2801	   -11.2457	    -4.2801	   -15.1062	    -7.6370	   -11.9171	   -15.6097	
    -0.3357	    -3.7766	     3.1891	     4.4479	   -11.1618	    -4.1122	   -14.5187	    -7.3013	   -11.8332	   -15.4419	
    -0.5035	    -4.0283	     1.0910	     4.6997	   -10.9100	    -4.0283	   -14.0152	    -7.0496	   -11.6653	   -15.1062	
    -0.6714	    -4.1122	    -1.0071	     4.9515	   -10.5743	    -3.8605	   -13.5956	    -6.6299	   -11.4136	   -14.6866	
    -0.6714	    -3.9444	    -3.0212	     5.3711	   -10.1547	    -3.6087	   -13.0081	    -6.1264	   -11.0779	   -14.0991	
    -0.5035	    -3.5248	    -4.6158	     6.0425	    -9.4833	    -3.1891	   -12.2528	    -5.5389	   -10.5743	   -13.4277	
     0.0000	    -2.7695	    -5.6229	     6.9656	    -8.8120	    -2.5177	   -11.4136	    -4.7836	    -9.9030	   -12.5885	
     0.6714	    -1.8463	    -5.7907	     8.2245	    -7.9727	    -1.5945	   -10.4065	    -3.8605	    -9.0637	   -11.7493	
     1.5106	    -0.6714	    -5.2032	     9.6512	    -7.1335	    -0.5035	    -9.3155	    -2.8534	    -8.0566	   -10.8261	
     2.4338	     0.5035	    -3.9444	    11.1618	    -6.2943	     0.6714	    -8.4763	    -2.0142	    -7.0496	    -9.9869	
     3.3569	     1.5945	    -2.0981	    12.5885	    -5.5389	     1.7624	    -7.9727	    -1.2589	    -6.1264	    -9.3994	
     4.0283	     2.4338	     0.0839	    13.7634	    -5.0354	     2.6016	    -7.8888	    -0.7553	    -5.3711	    -8.8959	
     4.4479	     3.0212	     2.4338	    14.5187	    -4.7836	     3.2730	    -8.3084	    -0.5875	    -4.7836	    -8.6441	
     4.6997	     3.1891	     4.6158	    15.0223	    -4.6997	     3.6926	    -9.1476	    -0.6714	    -4.4479	    -8.6441	
     4.6997	     3.1052	     6.4621	    15.0223	    -4.8676	     3.7766	   -10.4065	    -0.9232	    -4.2801	    -8.8120	
     4.4479	     2.6855	     7.8888	    14.6866	    -5.2032	     3.6087	   -11.9171	    -1.3428	    -4.3640	    -9.1476	
     3.9444	     2.0142	     8.5602	    13.9313	    -5.7907	     3.1891	   -13.5956	    -1.9302	    -4.5319	    -9.4833	
     3.2730	     1.0910	     8.4763	    12.8403	    -6.6299	     2.5177	   -15.1901	    -2.6016	    -4.9515	    -9.9869	
     2.5177	     0.0839	     7.6370	    11.3297	    -7.4692	     1.5945	   -16.6168	    -3.4409	    -5.5389	   -10.4904	
     1.5945	    -1.0910	     6.1264	     9.5673	    -8.3923	     0.5035	   -17.7078	    -4.2801	    -6.1264	   -11.0779	
     0.6714	    -2.1820	     4.1122	     7.5531	    -9.2316	    -0.7553	   -18.3792	    -5.2032	    -6.8817	   -11.5814	
    -0.2518	    -3.1052	     1.8463	     5.3711	    -9.9030	    -2.0981	   -18.7149	    -6.1264	    -7.6370	   -12.0010	
    -1.0910	    -3.9444	    -0.5035	     3.2730	   -10.3226	    -3.4409	   -18.5471	    -6.9656	    -8.3084	   -12.4207	
    -1.8463	    -4.5319	    -2.6016	     1.2589	   -10.4065	    -4.6997	   -17.9596	    -7.7209	    -8.8959	   -12.6724	
    -2.5177	    -4.9515	    -4.5319	    -0.6714	   -10.3226	    -5.8746	   -17.0364	    -8.3084	    -9.3994	   -12.8403	
    -3.1891	    -5.2032	    -5.9586	    -2.3499	    -9.9869	    -6.8817	   -15.9454	    -8.8959	    -9.7351	   -12.9242	
    -3.7766	    -5.2872	    -6.8817	    -3.7766	    -9.4833	    -7.7209	   -14.6866	    -9.3155	   -10.0708	   -12.9242	
    -4.1962	    -5.2872	    -7.2174	    -4.8676	    -8.8959	    -8.4763	   -13.3438	    -9.6512	   -10.2386	   -12.8403	
    -4.4479	    -5.1193	    -6.8817	    -5.7907	    -8.2245	    -8.9798	   -12.0010	    -9.9030	   -10.4065	   -12.8403	
    -4.6158	    -4.8676	    -5.9586	    -6.3782	    -7.6370	    -9.3994	   -10.9100	   -10.1547	   -10.5743	   -12.8403	
    -4.7836	    -4.6158	    -4.4479	    -6.8817	    -7.0496	    -9.8190	   -10.0708	   -10.4904	   -10.8261	   -12.9242	
    -4.8676	    -4.4479	    -2.6016	    -7.2174	    -6.5460	   -10.1547	    -9.6512	   -10.7422	   -10.9940	   -13.0920	
    -5.0354	    -4.2801	    -0.5035	    -7.4692	    -6.1264	   -10.4904	    -9.4833	   -11.0779	   -11.3297	   -13.2599	
    -5.1193	    -4.1122	     1.7624	    -7.4692	    -5.7907	   -10.6583	    -9.6512	   -11.3297	   -11.4975	   -13.4277	
    -5.2032	    -3.9444	     4.1122	    -7.2174	    -5.4550	   -10.7422	    -9.9030	   -11.4975	   -11.5814	   -13.4277	
    -5.1193	    -3.6087	     6.2103	    -6.7139	    -5.0354	   -10.5743	   -10.2386	   -11.4136	   -11.4975	   -13.2599	
    -4.8676	    -3.1891	     8.1406	    -6.0425	    -4.5319	   -10.2386	   -10.4904	   -11.0779	   -11.1618	   -12.8403	
    -4.5319	    -2.6855	     9.6512	    -5.1193	    -4.0283	    -9.7351	   -10.7422	   -10.5743	   -10.5743	   -12.0850	
    -4.1122	    -2.0142	    10.6583	    -4.0283	    -3.2730	    -9.0637	   -10.8261	    -9.8190	    -9.8190	   -11.0779	
    -3.6087	    -1.2589	    11.1618	    -2.9373	    -2.5177	    -8.2245	   -10.7422	    -8.8959	    -8.8120	    -9.8190	
    -2.9373	    -0.4196	    11.2457	    -1.6785	    -1.6785	    -7.3013	   -10.4065	    -7.8049	    -7.6370	    -8.3084	
    -2.2659	     0.5875	    10.9940	    -0.4196	    -0.6714	    -6.2103	    -9.6512	    -6.5460	    -6.3782	    -6.6299	
    -1.4267	     1.5945	    10.4065	     0.9232	     0.4196	    -5.1193	    -8.6441	    -5.2032	    -5.0354	    -4.7836	
    -0.5035	     2.6855	     9.6512	     2.2659	     1.4267	    -3.8605	    -7.3013	    -3.7766	    -3.6087	    -2.8534	
     0.5875	     3.9444	     8.9798	     3.6926	     2.5177	    -2.5177	    -5.5389	    -2.2659	    -2.0981	    -1.0071	
     1.8463	     5.2032	     8.5602	     5.2032	     3.6087	    -1.0910	    -3.6926	    -0.6714	    -0.6714	     0.7553	
     3.1052	     6.4621	     8.3923	     6.6299	     4.4479	     0.3357	    -1.7624	     0.8392	     0.6714	     2.3499	
     4.4479	     7.7209	     8.6441	     8.0566	     5.2032	     1.7624	    -0.0839	     2.2659	     1.9302	     3.6926	
     5.7068	     8.8959	     9.3155	     9.3994	     5.6229	     3.1052	     1.2589	     3.6087	     2.9373	     4.6158	
     6.7139	     9.8190	    10.4904	    10.4904	     5.7907	     4.2801	     2.0142	     4.6997	     3.7766	     5.2032	
     7.4692	    10.4065	    11.9171	    11.4136	     5.6229	     5.2032	     2.1820	     5.5389	     4.3640	     5.3711	
     7.8888	    10.7422	    13.5956	    12.0850	     5.2032	     5.9586	     1.8463	     6.1264	     4.6997	     5.2032	
     7.9727	    10.7422	    15.4419	    12.5885	     4.6158	     6.4621	     1.0071	     6.5460	     4.7836	     4.6997	
     7.8888	    10.5743	    17.2882	    13.0081	     3.8605	     6.8817	    -0.1678	     6.7139	     4.7836	     4.0283	
     7.5531	    10.2386	    19.1345	    13.4277	     3.0212	     7.1335	    -1.4267	     6.8817	     4.6158	     3.1891	
     7.3013	     9.8190	    20.5612	    13.6795	     2.2659	     7.3853	    -2.8534	     6.9656	     4.4479	     2.2659	
     6.8817	     9.3994	    21.6522	    13.9313	     1.4267	     7.6370	    -4.1122	     6.9656	     4.1962	     1.4267	
     6.6299	     8.8959	    22.0718	    14.0991	     0.5035	     7.7209	    -5.3711	     6.8817	     3.9444	     0.6714	
     6.2943	     8.3923	    21.7361	    14.0991	    -0.3357	     7.8049	    -6.3782	     6.7978	     3.7766	     0.0000	
     5.9586	     7.8888	    20.6451	    14.0152	    -1.0910	     7.8888	    -7.2174	     6.7139	     3.5248	    -0.5035	
     5.6229	     7.3853	    18.9667	    13.7634	    -1.8463	     7.8888	    -7.7209	     6.6299	     3.3569	    -0.9232	
     5.3711	     6.8817	    16.7007	    13.5956	    -2.3499	     7.9727	    -7.8888	     6.6299	     3.2730	    -1.2589	
     5.2032	     6.4621	    14.1830	    13.3438	    -2.6855	     8.0566	    -7.8049	     6.7139	     3.1891	    -1.4267	
     5.1193	     6.2103	    11.5814	    13.3438	    -2.6855	     8.3084	    -7.4692	     6.8817	     3.1891	    -1.5106	
     5.1193	     6.1264	     9.1476	    13.3438	    -2.3499	     8.5602	    -7.0496	     7.0496	     3.2730	    -1.5945	
     5.3711	     6.2103	     7.0496	    13.5956	    -1.9302	     8.9798	    -6.4621	     7.3013	     3.2730	    -1.6785	
     5.7907	     6.4621	     5.4550	    13.9313	    -1.2589	     9.3155	    -5.8746	     7.5531	     3.2730	    -1.9302	
     6.3782	     6.8817	     4.5319	    14.4348	    -0.5875	     9.6512	    -5.3711	     7.7209	     3.1052	    -2.2659	
     7.0496	     7.3853	     4.3640	    15.0223	     0.0839	    10.0708	    -4.8676	     7.8888	     2.9373	    -2.6855	
     7.8888	     8.0566	     4.9515	    15.6937	     0.7553	    10.4065	    -4.4479	     7.9727	     2.6855	    -3.2730	
     8.8959	     8.8120	     6.2943	    16.5329	     1.3428	    10.7422	    -4.1122	     8.0566	     2.4338	    -3.7766	
     9.9030	     9.6512	     8.3084	    17.4561	     1.8463	    11.1618	    -3.9444	     8.2245	     2.1820	    -4.2801	
    11.0779	    10.6583	    10.7422	    18.6310	     2.3499	    11.7493	    -3.6926	     8.4763	     2.0981	    -4.5319	
    12.2528	    11.6653	    13.5117	    19.8898	     2.7695	    12.3367	    -3.6087	     8.8959	     2.0142	    -4.6997	
    13.5117	    12.6724	    16.2811	    21.1487	     3.1052	    12.9242	    -3.5248	     9.2316	     2.0142	    -4.6997	
    14.5187	    13.5117	    18.6310	    22.2397	     3.2730	    13.4277	    -3.6087	     9.5673	     2.0142	    -4.6158	
    15.2740	    14.0152	    20.4773	    22.9111	     3.2730	    13.5956	    -3.8605	     9.6512	     1.8463	    -4.5319	
    15.6937	    14.1830	    21.3165	    22.9950	     3.0212	    13.4277	    -4.2801	     9.3155	     1.4267	    -4.5319	
    15.6097	    13.9313	    21.2326	    22.4915	     2.5177	    12.6724	    -4.8676	     8.6441	     0.7553	    -4.6158	
    15.1062	    13.2599	    20.1416	    21.4005	     1.8463	    11.5814	    -5.5389	     7.5531	    -0.0839	    -4.7836	
    14.1830	    12.3367	    18.1274	    19.7220	     1.0910	    10.0708	    -6.2943	     6.1264	    -1.0910	    -5.0354	
    13.0081	    11.1618	    15.4419	    17.7078	     0.3357	     8.3923	    -6.9656	     4.6158	    -2.1820	    -5.3711	
    11.7493	     9.9030	    12.3367	    15.4419	    -0.4196	     6.6299	    -7.5531	     3.0212	    -3.1052	    -5.6229	
    10.4904	     8.7280	     9.0637	    13.2599	    -1.0071	     4.8676	    -8.1406	     1.5106	    -3.9444	    -5.7068	
     9.2316	     7.6370	     5.9586	    11.2457	    -1.4267	     3.3569	    -8.7280	     0.1678	    -4.6158	    -5.7907	
     8.0566	     6.7139	     3.3569	     9.4833	    -1.7624	     2.0142	    -9.2316	    -0.9232	    -5.0354	    -5.8746	
     7.0496	     5.9586	     1.4267	     7.9727	    -2.0981	     0.9232	    -9.8190	    -1.8463	    -5.3711	    -5.8746	
     6.1264	     5.2872	     0.2518	     6.8817	    -2.2659	     0.1678	   -10.4065	    -2.5177	    -5.5389	    -5.8746	
     5.2032	     4.6997	    -0.1678	     6.1264	    -2.5177	    -0.4196	   -11.0779	    -3.0212	    -5.6229	    -5.9586	
     4.3640	     4.1122	     0.0839	     5.5389	    -2.8534	    -0.8392	   -12.0010	    -3.4409	    -5.7907	    -6.2103	
     3.5248	     3.5248	     0.8392	     5.2032	    -3.4409	    -1.1749	   -13.1760	    -3.8605	    -5.9586	    -6.5460	
     2.6855	     2.8534	     2.0142	     4.8676	    -4.1122	    -1.5106	   -14.6027	    -4.1962	    -6.2103	    -7.0496	
     1.8463	     2.1820	     3.4409	     4.6158	    -4.8676	    -1.8463	   -16.2811	    -4.6158	    -6.5460	    -7.4692	
     1.1749	     1.5106	     4.9515	     4.2801	    -5.6229	    -2.1820	   -18.0435	    -4.9515	    -6.8817	    -7.9727	
     0.5875	     1.0071	     6.4621	     3.9444	    -6.4621	    -2.5177	   -19.8059	    -5.2032	    -7.2174	    -8.3084	
     0.1678	     0.4196	     7.8049	     3.5248	    -7.3013	    -2.7695	   -21.4844	    -5.3711	    -7.4692	    -8.6441	
    -0.1678	     0.0000	     8.7280	     3.1052	    -8.0566	    -3.1052	   -22.9950	    -5.5389	    -7.7209	    -8.9798	
    -0.5035	    -0.4196	     9.3155	     2.6855	    -8.8120	    -3.3569	   -24.2538	    -5.6229	    -7.8049	    -9.1476	
    -0.7553	    -0.7553	     9.3155	     2.3499	    -9.4833	    -3.5248	   -25.0092	    -5.6229	    -7.8888	    -9.3155	
    -0.9232	    -0.9232	     8.8959	     2.1820	   -10.0708	    -3.6087	   -25.3448	    -5.4550	    -7.8888	    -9.3994	
    -1.0071	    -1.0910	     7.9727	     2.3499	   -10.4065	    -3.4409	   -25.0092	    -5.1193	    -7.7209	    -9.4833	
    -1.0071	    -1.0910	     6.7978	     2.8534	   -10.4904	    -3.1052	   -24.1699	    -4.6158	    -7.4692	    -9.3994	
    -0.8392	    -0.9232	     5.3711	     3.5248	   -10.4065	    -2.6855	   -22.9111	    -3.9444	    -7.0496	    -9.2316	
    -0.5035	    -0.6714	     3.8605	     4.3640	    -9.9869	    -2.0981	   -21.1487	    -3.1891	    -6.5460	    -8.8959	
    -0.0839	    -0.3357	     2.5177	     5.2032	    -9.3994	    -1.5106	   -19.1345	    -2.4338	    -6.0425	    -8.5602	
     0.5035	     0.0839	     1.3428	     5.9586	    -8.6441	    -0.9232	   -16.9525	    -1.6785	    -5.5389	    -8.2245	
     1.2589	     0.6714	     0.5035	     6.4621	    -7.8049	    -0.4196	   -14.6866	    -1.0910	    -5.0354	    -7.8888	
     2.1820	     1.4267	     0.2518	     6.8817	    -6.7978	     0.0000	   -12.4207	    -0.5035	    -4.6158	    -7.4692	
     3.1891	     2.2659	     0.5035	     7.2174	    -5.7907	     0.4196	   -10.4065	    -0.0839	    -4.2801	    -7.1335	
     4.1962	     3.1052	     1.1749	     7.3853	    -4.8676	     0.7553	    -8.5602	     0.2518	    -4.0283	    -6.7978	
     5.2872	     4.0283	     2.3499	     7.5531	    -4.0283	     1.0910	    -7.1335	     0.5035	    -3.7766	    -6.4621	
     6.2103	     4.7836	     3.7766	     7.7209	    -3.3569	     1.3428	    -5.9586	     0.7553	    -3.6087	    -6.0425	
     7.1335	     5.5389	     5.4550	     7.9727	    -2.8534	     1.6785	    -5.1193	     0.9232	    -3.3569	    -5.7068	
     7.8888	     6.1264	     7.2174	     8.3084	    -2.5177	     1.9302	    -4.5319	     1.0071	    -3.1891	    -5.2872	
     8.5602	     6.7139	     8.8959	     8.7280	    -2.2659	     2.1820	    -4.1122	     1.1749	    -2.9373	    -4.7836	
     9.0637	     7.1335	    10.3226	     9.3155	    -2.1820	     2.4338	    -3.9444	     1.2589	    -2.6855	    -4.1962	
     9.4833	     7.3853	    11.4975	     9.9030	    -2.0981	     2.6016	    -3.8605	     1.4267	    -2.4338	    -3.6087	
     9.7351	     7.6370	    12.1689	    10.4904	    -2.0981	     2.8534	    -4.0283	     1.5106	    -2.0981	    -2.9373	
     9.8190	     7.7209	    12.3367	    11.0779	    -2.0981	     3.0212	    -4.1962	     1.5945	    -1.7624	    -2.1820	
     9.5673	     7.7209	    12.0010	    11.5814	    -2.0142	     3.1891	    -4.3640	     1.5945	    -1.3428	    -1.3428	
     9.0637	     7.6370	    11.0779	    11.9171	    -2.0142	     3.1891	    -4.5319	     1.5945	    -1.0071	    -0.5875	
     8.3084	     7.3853	     9.6512	    12.1689	    -2.0981	     3.1891	    -4.7836	     1.4267	    -0.7553	     0.0839	
     7.1335	     6.9656	     7.8049	    12.1689	    -2.1820	     3.0212	    -5.0354	     1.2589	    -0.5035	     0.6714	
     5.7907	     6.2943	     5.7068	    12.0850	    -2.2659	     2.6855	    -5.2872	     1.0071	    -0.4196	     1.1749	
     4.2801	     5.4550	     3.6087	    11.9171	    -2.5177	     2.3499	    -5.7068	     0.6714	    -0.4196	     1.4267	
     2.7695	     4.6158	     1.6785	    11.7493	    -2.6855	     2.0142	    -6.0425	     0.4196	    -0.5035	     1.6785	
     1.5106	     3.7766	     0.1678	    11.6653	    -2.8534	     1.8463	    -6.2943	     0.2518	    -0.5035	     1.7624	
     0.5875	     3.0212	    -0.5875	    11.7493	    -2.8534	     1.8463	    -6.4621	     0.3357	    -0.4196	     1.8463	
     0.1678	     2.4338	    -0.5875	    11.9171	    -2.7695	     2.0142	    -6.4621	     0.5035	    -0.2518	     1.9302	
     0.1678	     2.0981	     0.2518	    12.2528	    -2.5177	     2.2659	    -6.2943	     0.7553	    -0.0839	     2.0981	
     0.5875	     2.0142	     1.7624	    12.5046	    -2.2659	     2.6016	    -6.0425	     1.1749	     0.1678	     2.1820	
     1.2589	     2.0981	     3.7766	    12.7563	    -1.9302	     2.9373	    -5.7068	     1.5106	     0.4196	     2.1820	
     2.0142	     2.2659	     6.0425	    12.7563	    -1.7624	     3.1891	    -5.4550	     1.7624	     0.5035	     2.0142	
     2.7695	     2.4338	     8.3084	    12.4207	    -1.5945	     3.1891	    -5.2872	     1.7624	     0.4196	     1.7624	
     3.2730	     2.6016	    10.3226	    11.7493	    -1.6785	     2.9373	    -5.2032	     1.5945	     0.1678	     1.2589	
     3.4409	     2.5177	    11.9171	    10.6583	    -1.8463	     2.3499	    -5.3711	     1.1749	    -0.4196	     0.5035	
     3.1891	     2.1820	    12.8403	     9.1476	    -2.2659	     1.4267	    -5.7907	     0.4196	    -1.1749	    -0.3357	
     2.5177	     1.6785	    13.0081	     7.3013	    -2.7695	     0.1678	    -6.3782	    -0.5035	    -2.0981	    -1.3428	
     1.5945	     0.9232	    12.4207	     5.2872	    -3.3569	    -1.1749	    -7.1335	    -1.5945	    -3.1052	    -2.4338	
     0.4196	     0.0839	    11.1618	     3.2730	    -3.9444	    -2.5177	    -7.8888	    -2.6016	    -4.0283	    -3.3569	
    -0.8392	    -0.7553	     9.3994	     1.5106	    -4.4479	    -3.7766	    -8.5602	    -3.5248	    -4.9515	    -4.1122	
    -2.0142	    -1.5945	     7.3013	     0.0839	    -4.8676	    -4.8676	    -9.1476	    -4.3640	    -5.7068	    -4.7836	
    -3.1052	    -2.1820	     5.0354	    -1.0071	    -5.1193	    -5.7907	    -9.4833	    -5.0354	    -6.2943	    -5.2872	
    -4.0283	    -2.6016	     2.9373	    -1.8463	    -5.2872	    -6.4621	    -9.6512	    -5.6229	    -6.7978	    -5.6229	
    -4.6997	    -2.8534	     1.2589	    -2.3499	    -5.3711	    -6.9656	    -9.4833	    -5.9586	    -7.1335	    -5.8746	
    -4.9515	    -2.7695	     0.0839	    -2.5177	    -5.2032	    -7.2174	    -9.0637	    -6.1264	    -7.3853	    -6.0425	
    -4.7836	    -2.3499	    -0.3357	    -2.5177	    -4.9515	    -7.2174	    -8.3084	    -6.0425	    -7.4692	    -6.0425	
    -4.1962	    -1.5945	     0.0000	    -2.1820	    -4.4479	    -7.0496	    -7.4692	    -5.7907	    -7.3013	    -6.0425	
    -3.1891	    -0.5035	     1.0071	    -1.5945	    -3.8605	    -6.6299	    -6.4621	    -5.2872	    -7.0496	    -5.8746	
    -1.7624	     0.9232	     2.7695	    -0.7553	    -3.1052	    -5.8746	    -5.5389	    -4.6158	    -6.5460	    -5.7068	
    -0.1678	     2.5177	     4.9515	     0.2518	    -2.1820	    -5.0354	    -4.7836	    -3.6926	    -5.8746	    -5.4550	
     1.6785	     4.2801	     7.6370	     1.4267	    -1.1749	    -4.0283	    -4.2801	    -2.6855	    -5.1193	    -5.1193	
     3.5248	     6.1264	    10.4904	     2.6016	    -0.0839	    -2.9373	    -4.0283	    -1.6785	    -4.1962	    -4.7836	
     5.4550	     8.0566	    13.5117	     3.8605	     1.0071	    -1.7624	    -3.9444	    -0.5035	    -3.1891	    -4.2801	
     7.3013	     9.9030	    16.3651	     4.9515	     2.1820	    -0.5875	    -4.0283	     0.5875	    -2.1820	    -3.6087	
     9.0637	    11.7493	    19.0506	     6.0425	     3.3569	     0.5875	    -4.1122	     1.7624	    -1.0910	    -2.9373	
    10.5743	    13.3438	    21.2326	     7.0496	     4.4479	     1.7624	    -4.2801	     2.8534	     0.0839	    -2.0981	
    11.9171	    14.6027	    22.8271	     7.8888	     5.3711	     2.8534	    -4.4479	     3.8605	     1.1749	    -1.3428	
    12.8403	    15.6097	    23.6664	     8.6441	     6.1264	     3.8605	    -4.5319	     4.8676	     2.1820	    -0.5035	
    13.3438	    16.1972	    23.6664	     9.2316	     6.7139	     4.6997	    -4.6158	     5.7068	     3.0212	     0.3357	
    13.5117	    16.3651	    22.9950	     9.7351	     7.1335	     5.3711	    -4.5319	     6.3782	     3.8605	     1.1749	
    13.2599	    16.1972	    21.5683	    10.0708	     7.3013	     5.8746	    -4.3640	     6.8817	     4.4479	     1.9302	
    12.6724	    15.6097	    19.5541	    10.3226	     7.3013	     6.2103	    -3.9444	     7.3013	     4.9515	     2.6855	
    11.7493	    14.7705	    17.1204	    10.3226	     6.9656	     6.3782	    -3.3569	     7.5531	     5.2872	     3.3569	
    10.6583	    13.7634	    14.6027	    10.3226	     6.5460	     6.3782	    -2.6855	     7.6370	     5.4550	     3.9444	
     9.5673	    12.6724	    12.1689	    10.1547	     5.9586	     6.2103	    -2.0142	     7.6370	     5.5389	     4.3640	
     8.5602	    11.6653	    10.1547	     9.9030	     5.2872	     5.9586	    -1.4267	     7.4692	     5.4550	     4.7836	
     7.7209	    10.8261	     8.6441	     9.7351	     4.6158	     5.6229	    -1.0071	     7.2174	     5.2872	     5.0354	
     7.1335	    10.1547	     7.8049	     9.5673	     4.0283	     5.3711	    -0.7553	     6.8817	     5.0354	     5.1193	
     6.7978	     9.7351	     7.6370	     9.4833	     3.4409	     5.1193	    -0.7553	     6.4621	     4.7836	     5.1193	
     6.6299	     9.4833	     8.2245	     9.5673	     3.0212	     4.9515	    -0.8392	     6.0425	     4.3640	     4.9515	
     6.5460	     9.3155	     9.3994	     9.7351	     2.6016	     4.7836	    -1.1749	     5.6229	     3.9444	     4.6997	
     6.6299	     9.2316	    10.8261	     9.9030	     2.1820	     4.6997	    -1.5106	     5.0354	     3.4409	     4.1962	
     6.7139	     9.0637	    12.4207	    10.1547	     1.8463	     4.5319	    -2.0981	     4.5319	     2.8534	     3.6087	
     6.6299	     8.7280	    13.8474	    10.2386	     1.3428	     4.2801	    -2.6855	     3.8605	     2.0981	     2.7695	
     6.4621	     8.2245	    14.9384	    10.2386	     0.7553	     3.8605	    -3.4409	     3.1052	     1.2589	     1.7624	
     6.0425	     7.5531	    15.4419	     9.9869	     0.0000	     3.3569	    -4.3640	     2.3499	     0.2518	     0.6714	
     5.4550	     6.6299	    15.2740	     9.6512	    -0.9232	     2.7695	    -5.2872	     1.5945	    -0.6714	    -0.4196	
     4.6997	     5.6229	    14.5187	     9.2316	    -1.8463	     2.1820	    -6.2943	     0.9232	    -1.5106	    -1.4267	
     3.9444	     4.6997	    13.1760	     8.8959	    -2.7695	     1.6785	    -7.2174	     0.4196	    -2.1820	    -2.2659	
     3.3569	     3.8605	    11.4975	     8.6441	    -3.6087	     1.4267	    -8.0566	     0.2518	    -2.6016	    -2.8534	
     2.9373	     3.3569	     9.5673	     8.5602	    -4.1962	     1.4267	    -8.8120	     0.2518	    -2.6855	    -3.1891	
     2.7695	     3.2730	     7.5531	     8.6441	    -4.4479	     1.6785	    -9.3155	     0.5875	    -2.5177	    -3.1052	
     2.7695	     3.3569	     5.7068	     8.8959	    -4.4479	     2.0981	    -9.7351	     1.0910	    -2.0981	    -2.8534	
     3.0212	     3.7766	     4.1122	     9.1476	    -4.1962	     2.6016	    -9.9030	     1.7624	    -1.5945	    -2.3499	
     3.2730	     4.3640	     2.8534	     9.4833	    -3.7766	     3.1891	    -9.9869	     2.4338	    -0.9232	    -1.6785	
     3.5248	     4.9515	     2.2659	     9.8190	    -3.1052	     3.7766	    -9.9869	     3.1891	    -0.3357	    -0.9232	
     3.8605	     5.6229	     2.3499	    10.1547	    -2.3499	     4.4479	    -9.8190	     3.8605	     0.3357	    -0.1678	
     4.1962	     6.3782	     3.1052	    10.6583	    -1.4267	     5.1193	    -9.4833	     4.5319	     1.0071	     0.5035	
     4.6158	     7.1335	     4.6997	    11.4136	    -0.5035	     5.8746	    -9.0637	     5.2872	     1.6785	     1.2589	
     5.0354	     7.8888	     6.7978	    12.3367	     0.5035	     6.7978	    -8.5602	     6.1264	     2.3499	     2.0142	
     5.4550	     8.6441	     9.4833	    13.5117	     1.3428	     7.8049	    -8.0566	     6.9656	     3.1052	     2.7695	
     5.8746	     9.3155	    12.2528	    14.9384	     2.1820	     8.8120	    -7.5531	     7.8888	     3.7766	     3.3569	
     6.1264	     9.7351	    14.9384	    16.4490	     2.7695	     9.8190	    -7.1335	     8.5602	     4.3640	     3.8605	
     6.2103	     9.9869	    17.2882	    17.7917	     3.1052	    10.6583	    -6.7978	     9.1476	     4.7836	     4.1962	
     6.0425	     9.8190	    19.0506	    18.8828	     3.1891	    11.1618	    -6.6299	     9.3994	     4.9515	     4.2801	
     5.6229	     9.3994	    20.1416	    19.5541	     2.9373	    11.3297	    -6.6299	     9.3994	     4.7836	     4.1122	
     4.9515	     8.6441	    20.3094	    19.5541	     2.5177	    10.9940	    -6.6299	     8.9798	     4.4479	     3.6926	
     4.1962	     7.7209	    19.7220	    18.8828	     2.0142	    10.2386	    -6.7139	     8.3084	     3.9444	     3.1891	
     3.3569	     6.7978	    18.4631	    17.6239	     1.5106	     9.1476	    -6.6299	     7.3853	     3.2730	     2.6855	
     2.6016	     5.8746	    16.6168	    15.7776	     1.1749	     7.7209	    -6.4621	     6.3782	     2.6016	     2.0981	
     1.9302	     5.1193	    14.4348	    13.5117	     0.9232	     6.1264	    -6.1264	     5.2872	     2.0142	     1.6785	
     1.5106	     4.5319	    11.9171	    10.9940	     0.8392	     4.4479	    -5.6229	     4.2801	     1.5106	     1.3428	
     1.1749	     4.1122	     9.3994	     8.3923	     0.8392	     2.8534	    -5.0354	     3.2730	     1.0071	     1.0910	
     0.9232	     3.7766	     7.0496	     5.9586	     0.9232	     1.3428	    -4.4479	     2.3499	     0.6714	     1.0071	
     0.7553	     3.6087	     4.9515	     3.9444	     1.0910	     0.0839	    -3.8605	     1.6785	     0.5035	     1.0910	
     0.7553	     3.6087	     3.4409	     2.5177	     1.1749	    -0.7553	    -3.4409	     1.2589	     0.4196	     1.1749	
     0.9232	     3.6926	     2.5177	     1.7624	     1.2589	    -1.1749	    -3.0212	     1.0910	     0.5035	     1.4267	
     1.2589	     3.9444	     2.2659	     1.6785	     1.2589	    -1.1749	    -2.6855	     1.0910	     0.6714	     1.7624	
     1.7624	     4.2801	     2.6855	     2.1820	     1.1749	    -0.8392	    -2.4338	     1.2589	     1.0071	     2.2659	
     2.4338	     4.7836	     3.6087	     3.1891	     1.0071	    -0.0839	    -2.4338	     1.5106	     1.4267	     2.7695	
     3.1891	     5.2872	     4.9515	     4.5319	     0.6714	     0.8392	    -2.6016	     2.0142	     1.9302	     3.2730	
     4.0283	     5.7907	     6.5460	     6.2943	     0.3357	     1.9302	    -2.9373	     2.5177	     2.3499	     3.7766	
     4.7836	     6.2943	     8.2245	     8.3084	    -0.0839	     3.1891	    -3.4409	     3.0212	     2.8534	     4.1962	
     5.4550	     6.7139	     9.8190	    10.4065	    -0.5035	     4.4479	    -4.0283	     3.6087	     3.2730	     4.6158	
     5.9586	     6.9656	    11.2457	    12.5885	    -1.0071	     5.7068	    -4.6158	     4.1962	     3.6926	     4.8676	
     6.2943	     7.2174	    12.3367	    14.7705	    -1.4267	     6.8817	    -5.2032	     4.6997	     4.0283	     5.1193	
     6.3782	     7.2174	    13.0081	    16.7847	    -1.8463	     7.9727	    -5.7907	     5.2032	     4.2801	     5.2872	
     6.2943	     7.0496	    13.0081	    18.5471	    -2.1820	     8.8120	    -6.3782	     5.6229	     4.4479	     5.3711	
     5.8746	     6.6299	    12.4207	    19.9738	    -2.5177	     9.4833	    -7.0496	     5.9586	     4.4479	     5.2872	
     5.2872	     6.0425	    11.1618	    20.8130	    -2.8534	     9.7351	    -7.7209	     6.0425	     4.2801	     5.1193	
     4.5319	     5.2872	     9.3155	    21.2326	    -3.1891	     9.6512	    -8.5602	     5.8746	     3.9444	     4.7836	
     3.6926	     4.3640	     7.1335	    20.9808	    -3.5248	     9.2316	    -9.5673	     5.5389	     3.4409	     4.3640	
     2.8534	     3.5248	     4.7836	    20.3094	    -3.7766	     8.5602	   -10.6583	     5.0354	     2.7695	     3.8605	
     2.1820	     2.6855	     2.6016	    19.3024	    -3.9444	     7.7209	   -11.8332	     4.3640	     2.0142	     3.3569	
     1.5945	     2.0981	     0.7553	    18.0435	    -4.1122	     6.8817	   -12.9242	     3.7766	     1.2589	     2.8534	
     1.4267	     1.8463	    -0.3357	    16.7847	    -4.0283	     6.0425	   -13.9313	     3.1891	     0.5875	     2.3499	
     1.5106	     1.8463	    -0.6714	    15.6937	    -3.8605	     5.4550	   -14.6866	     2.6855	     0.0839	     2.0981	
     1.9302	     2.1820	    -0.1678	    14.8544	    -3.5248	     5.0354	   -15.1901	     2.5177	    -0.3357	     1.9302	
     2.6016	     2.7695	     1.0910	    14.2670	    -3.0212	     4.8676	   -15.3580	     2.4338	    -0.5035	     1.8463	
     3.6087	     3.6087	     3.1052	    14.0152	    -2.5177	     4.9515	   -15.1901	     2.6016	    -0.6714	     1.9302	
     4.6158	     4.5319	     5.4550	    13.9313	    -1.9302	     5.1193	   -14.6866	     2.7695	    -0.6714	     2.0981	
     5.6229	     5.4550	     8.0566	    13.8474	    -1.4267	     5.2872	   -14.0991	     2.9373	    -0.6714	     2.2659	
     6.4621	     6.2103	    10.6583	    13.5956	    -1.0071	     5.3711	   -13.2599	     2.9373	    -0.7553	     2.3499	
     7.1335	     6.8817	    12.9242	    13.0920	    -0.6714	     5.2032	   -12.3367	     2.8534	    -0.9232	     2.3499	
     7.5531	     7.3013	    14.8544	    12.1689	    -0.3357	     4.8676	   -11.2457	     2.6016	    -1.0910	     2.3499	
     7.8049	     7.6370	    16.1972	    10.9940	    -0.0839	     4.2801	   -10.0708	     2.1820	    -1.2589	     2.2659	
     7.8888	     7.8888	    16.7847	     9.5673	     0.1678	     3.4409	    -8.8120	     1.6785	    -1.3428	     2.1820	
     7.8049	     7.8888	    16.7007	     7.8888	     0.3357	     2.5177	    -7.6370	     1.0910	    -1.5106	     2.0142	
     7.4692	     7.8049	    15.8615	     6.0425	     0.5035	     1.4267	    -6.4621	     0.4196	    -1.7624	     1.7624	
     6.9656	     7.4692	    14.1830	     4.1962	     0.4196	     0.3357	    -5.5389	    -0.2518	    -2.0142	     1.4267	
     6.1264	     6.8817	    11.8332	     2.5177	     0.2518	    -0.7553	    -4.8676	    -1.0071	    -2.3499	     1.0071	
     5.1193	     6.1264	     8.8959	     1.0071	    -0.1678	    -1.7624	    -4.4479	    -1.7624	    -2.6855	     0.5035	
     3.8605	     5.1193	     5.7068	    -0.1678	    -0.8392	    -2.6016	    -4.1962	    -2.3499	    -3.1891	    -0.0839	
     2.5177	     4.0283	     2.4338	    -1.0910	    -1.5945	    -3.3569	    -4.1122	    -2.9373	    -3.6087	    -0.6714	
     1.2589	     2.9373	    -0.5875	    -1.5945	    -2.3499	    -3.8605	    -4.1962	    -3.4409	    -4.1122	    -1.2589	
     0.2518	     2.0981	    -2.9373	    -1.7624	    -3.1052	    -4.1122	    -4.3640	    -3.6926	    -4.4479	    -1.6785	
    -0.4196	     1.5106	    -4.5319	    -1.4267	    -3.7766	    -4.0283	    -4.6158	    -3.6926	    -4.6158	    -2.0142	
    -0.6714	     1.2589	    -5.1193	    -0.6714	    -4.2801	    -3.6926	    -4.9515	    -3.4409	    -4.6158	    -2.2659	
    -0.4196	     1.4267	    -4.6158	     0.5035	    -4.4479	    -2.9373	    -5.2872	    -2.9373	    -4.3640	    -2.2659	
     0.3357	     1.9302	    -3.2730	     2.1820	    -4.3640	    -1.8463	    -5.7068	    -2.0981	    -3.8605	    -2.0981	
     1.5106	     2.8534	    -1.0071	     4.1962	    -3.9444	    -0.5035	    -6.1264	    -1.0071	    -3.1891	    -1.8463	
     3.0212	     4.1122	     1.7624	     6.3782	    -3.2730	     1.0910	    -6.6299	     0.4196	    -2.1820	    -1.3428	
     4.9515	     5.6229	     4.8676	     8.7280	    -2.3499	     2.7695	    -6.9656	     1.9302	    -1.0910	    -0.7553	
     6.9656	     7.3853	     8.1406	    11.1618	    -1.1749	     4.6158	    -7.1335	     3.6926	     0.0839	     0.0000	
     9.1476	     9.2316	    11.2457	    13.4277	     0.0839	     6.5460	    -7.1335	     5.3711	     1.4267	     0.8392	
    11.2457	    11.1618	    13.9313	    15.6097	     1.4267	     8.3923	    -6.7139	     7.1335	     2.7695	     1.7624	
    13.2599	    13.0920	    16.1133	    17.7078	     2.9373	    10.2386	    -6.0425	     8.8120	     4.1122	     2.7695	
    15.0223	    14.8544	    17.5400	    19.5541	     4.3640	    11.9171	    -5.0354	    10.2386	     5.3711	     3.7766	
    16.4490	    16.3651	    18.2114	    21.2326	     5.7068	    13.4277	    -3.8605	    11.5814	     6.5460	     4.6997	
    17.4561	    17.5400	    18.0435	    22.6593	     7.0496	    14.6866	    -2.6016	    12.5885	     7.5531	     5.6229	
    18.1274	    18.3792	    17.2043	    23.7503	     8.2245	    15.6937	    -1.4267	    13.3438	     8.3084	     6.3782	
    18.3792	    18.7149	    15.6937	    24.6735	     9.0637	    16.4490	    -0.4196	    13.7634	     8.8120	     6.8817	
    18.2953	    18.6310	    13.6795	    25.2609	     9.6512	    16.8686	     0.2518	    13.9313	     9.0637	     7.2174	
    17.9596	    18.2114	    11.4136	    25.6805	     9.9869	    17.0364	     0.5035	    13.8474	     9.0637	     7.3853	
    17.6239	    17.4561	     9.2316	    26.0162	     9.9869	    17.1204	     0.5035	    13.5956	     8.8959	     7.3853	
    17.1204	    16.4490	     7.1335	    26.1002	     9.8190	    17.0364	     0.0839	    13.2599	     8.6441	     7.2174	
    16.7007	    15.5258	     5.4550	    26.1002	     9.3994	    16.9525	    -0.5875	    12.9242	     8.3923	     6.9656	
    16.1972	    14.6027	     4.3640	    25.9323	     8.8120	    16.8686	    -1.5106	    12.5885	     8.0566	     6.7139	
    15.7776	    13.9313	     3.8605	    25.5966	     8.2245	    16.6168	    -2.5177	    12.2528	     7.7209	     6.3782	
    15.4419	    13.4277	     4.1122	    25.0931	     7.5531	    16.4490	    -3.5248	    12.0010	     7.3853	     6.0425	
    15.1901	    13.1760	     5.0354	    24.5056	     6.8817	    16.1972	    -4.4479	    11.8332	     7.2174	     5.7907	
    15.0223	    13.0920	     6.5460	    23.8342	     6.2943	    16.0294	    -5.2032	    11.7493	     7.0496	     5.5389	
    14.9384	    13.1760	     8.3923	    23.2468	     5.8746	    15.9454	    -5.8746	    11.8332	     7.0496	     5.4550	
[Epoch Header]
[Trial Type]	23
[Accept]	1
[Correct]	0
[RT]	 0.000
[Resp]	0
[Epoch Data]
     4.6158	     2.8534	     4.7836	    -0.4196	     1.2589	     1.4267	     3.6087	     1.0071	    -0.9232	    -2.6016	
     4.1122	     2.6855	     3.1052	    -1.3428	     0.8392	     0.6714	     3.2730	     0.5035	    -1.5106	    -3.3569	
     3.6087	     2.3499	     1.1749	    -2.0142	     0.4196	     0.0839	     3.1891	     0.0839	    -1.8463	    -3.9444	
     3.0212	     2.0981	    -0.8392	    -2.3499	     0.1678	    -0.3357	     3.3569	    -0.1678	    -2.0981	    -4.3640	
     2.5177	     1.8463	    -2.8534	    -2.4338	     0.0000	    -0.5035	     3.6926	    -0.2518	    -2.0981	    -4.5319	
     2.0142	     1.5945	    -4.6158	    -2.2659	    -0.1678	    -0.4196	     4.1122	    -0.1678	    -1.9302	    -4.5319	
     1.5945	     1.5106	    -6.0425	    -1.7624	    -0.3357	    -0.1678	     4.6158	     0.1678	    -1.6785	    -4.4479	
     1.3428	     1.3428	    -6.9656	    -1.0910	    -0.4196	     0.2518	     5.1193	     0.5875	    -1.2589	    -4.1122	
     1.0910	     1.3428	    -7.2174	    -0.1678	    -0.5035	     0.8392	     5.4550	     1.1749	    -0.7553	    -3.7766	
     0.8392	     1.3428	    -6.9656	     0.9232	    -0.6714	     1.5945	     5.7907	     1.8463	    -0.2518	    -3.2730	
     0.7553	     1.3428	    -6.1264	     2.0981	    -0.7553	     2.4338	     5.8746	     2.6016	     0.3357	    -2.7695	
     0.6714	     1.3428	    -4.7836	     3.2730	    -0.9232	     3.3569	     5.7907	     3.3569	     0.9232	    -2.1820	
     0.5875	     1.3428	    -3.1052	     4.5319	    -1.0910	     4.1962	     5.5389	     4.1122	     1.4267	    -1.5945	
     0.6714	     1.3428	    -1.2589	     5.6229	    -1.2589	     4.9515	     5.1193	     4.8676	     1.9302	    -1.0910	
     0.6714	     1.2589	     0.4196	     6.5460	    -1.4267	     5.6229	     4.4479	     5.4550	     2.2659	    -0.5035	
     0.6714	     0.9232	     1.7624	     7.1335	    -1.5945	     6.0425	     3.5248	     5.9586	     2.5177	    -0.0839	
     0.5875	     0.5035	     2.6016	     7.3853	    -1.8463	     6.2103	     2.5177	     6.2103	     2.6855	     0.2518	
     0.2518	    -0.1678	     2.7695	     7.1335	    -2.1820	     6.0425	     1.2589	     6.2103	     2.6855	     0.5035	
    -0.1678	    -1.0071	     2.1820	     6.4621	    -2.6016	     5.6229	    -0.1678	     5.9586	     2.5177	     0.5875	
    -0.8392	    -2.0981	     0.9232	     5.5389	    -3.0212	     4.9515	    -1.5106	     5.3711	     2.2659	     0.5035	
    -1.6785	    -3.1891	    -1.0071	     4.2801	    -3.3569	     4.1122	    -2.7695	     4.6997	     1.8463	     0.3357	
    -2.5177	    -4.1962	    -3.3569	     2.8534	    -3.6087	     3.1891	    -3.6926	     3.7766	     1.4267	     0.0000	
    -3.3569	    -5.1193	    -5.9586	     1.4267	    -3.6926	     2.2659	    -4.2801	     2.7695	     0.9232	    -0.2518	
    -4.1122	    -5.7907	    -8.3923	    -0.0839	    -3.5248	     1.2589	    -4.3640	     1.7624	     0.5035	    -0.5875	
    -4.6158	    -6.1264	   -10.4904	    -1.3428	    -3.0212	     0.4196	    -3.8605	     0.8392	     0.0839	    -0.8392	
    -4.7836	    -6.0425	   -11.9171	    -2.5177	    -2.3499	    -0.4196	    -2.8534	     0.0839	    -0.1678	    -1.0910	
    -4.6997	    -5.5389	   -12.5885	    -3.5248	    -1.5106	    -1.0071	    -1.2589	    -0.5035	    -0.3357	    -1.1749	
    -4.2801	    -4.7836	   -12.4207	    -4.3640	    -0.4196	    -1.5945	     0.6714	    -1.0071	    -0.5035	    -1.2589	
    -3.6926	    -3.7766	   -11.3297	    -5.1193	     0.5875	    -2.0981	     2.7695	    -1.4267	    -0.5875	    -1.2589	
    -3.1052	    -2.7695	    -9.6512	    -6.0425	     1.5106	    -2.6016	     4.6997	    -1.8463	    -0.8392	    -1.3428	
    -2.6016	    -1.9302	    -7.5531	    -7.0496	     2.2659	    -3.2730	     6.3782	    -2.3499	    -1.0910	    -1.5106	
    -2.3499	    -1.4267	    -5.2032	    -8.1406	     2.6855	    -3.9444	     7.5531	    -2.9373	    -1.5106	    -1.8463	
    -2.3499	    -1.2589	    -2.9373	    -9.3155	     2.8534	    -4.7836	     8.2245	    -3.5248	    -2.0142	    -2.3499	
    -2.6855	    -1.3428	    -0.7553	   -10.3226	     2.6855	    -5.5389	     8.3923	    -4.1962	    -2.5177	    -2.8534	
    -3.2730	    -1.7624	     1.0071	   -11.2457	     2.2659	    -6.2103	     8.0566	    -4.8676	    -3.1052	    -3.3569	
    -4.1122	    -2.4338	     2.2659	   -11.9171	     1.6785	    -6.7978	     7.3853	    -5.4550	    -3.6926	    -3.8605	
    -5.1193	    -3.2730	     2.9373	   -12.3367	     0.9232	    -7.2174	     6.4621	    -5.8746	    -4.1962	    -4.3640	
    -6.2103	    -4.3640	     2.8534	   -12.5046	     0.0839	    -7.6370	     5.2872	    -6.2943	    -4.6158	    -4.6997	
    -7.3853	    -5.6229	     1.9302	   -12.4207	    -0.9232	    -7.9727	     4.0283	    -6.6299	    -4.9515	    -4.8676	
    -8.5602	    -6.9656	     0.3357	   -12.2528	    -1.9302	    -8.3084	     2.7695	    -6.7978	    -5.2032	    -4.9515	
    -9.5673	    -8.3923	    -2.0142	   -11.8332	    -2.8534	    -8.3923	     1.5106	    -6.8817	    -5.2872	    -4.8676	
   -10.4904	    -9.6512	    -4.7836	   -11.2457	    -3.6926	    -8.3923	     0.4196	    -6.8817	    -5.2032	    -4.6158	
   -11.1618	   -10.6583	    -7.8888	   -10.4065	    -4.3640	    -8.1406	    -0.5035	    -6.5460	    -4.9515	    -4.2801	
   -11.4136	   -11.3297	   -10.9940	    -9.3994	    -4.7836	    -7.6370	    -1.3428	    -6.0425	    -4.4479	    -3.6926	
   -11.4975	   -11.4975	   -13.7634	    -8.0566	    -4.9515	    -6.8817	    -1.9302	    -5.3711	    -3.8605	    -3.0212	
   -11.2457	   -11.3297	   -16.0294	    -6.6299	    -4.9515	    -5.9586	    -2.4338	    -4.5319	    -3.1052	    -2.3499	
   -10.7422	   -10.9100	   -17.4561	    -5.1193	    -4.7836	    -4.9515	    -2.8534	    -3.6926	    -2.3499	    -1.7624	
   -10.1547	   -10.1547	   -17.9596	    -3.6087	    -4.5319	    -3.9444	    -3.3569	    -2.7695	    -1.6785	    -1.2589	
    -9.4833	    -9.2316	   -17.6239	    -2.2659	    -4.2801	    -3.0212	    -3.8605	    -2.0142	    -1.0910	    -0.8392	
    -8.7280	    -8.3084	   -16.2811	    -1.0071	    -4.1962	    -2.1820	    -4.4479	    -1.2589	    -0.5875	    -0.5035	
    -7.8888	    -7.3013	   -14.1830	    -0.0839	    -4.1962	    -1.4267	    -5.0354	    -0.7553	    -0.2518	    -0.3357	
    -6.9656	    -6.2943	   -11.4975	     0.5875	    -4.3640	    -0.9232	    -5.6229	    -0.2518	     0.0000	    -0.2518	
    -5.9586	    -5.2872	    -8.4763	     0.9232	    -4.6158	    -0.5875	    -5.8746	     0.0000	     0.1678	    -0.2518	
    -4.8676	    -4.4479	    -5.4550	     0.9232	    -4.8676	    -0.4196	    -5.9586	     0.2518	     0.2518	    -0.2518	
    -3.7766	    -3.6087	    -2.6016	     0.5035	    -5.1193	    -0.5035	    -5.7068	     0.3357	     0.3357	    -0.2518	
    -2.6855	    -2.8534	    -0.0839	    -0.0839	    -5.3711	    -0.5875	    -5.1193	     0.3357	     0.2518	    -0.3357	
    -1.5945	    -2.2659	     1.9302	    -0.9232	    -5.4550	    -0.7553	    -4.2801	     0.2518	     0.2518	    -0.3357	
    -0.5875	    -1.6785	     3.2730	    -1.8463	    -5.3711	    -1.0071	    -3.2730	     0.2518	     0.2518	    -0.3357	
     0.3357	    -1.3428	     3.8605	    -2.6855	    -5.2032	    -1.1749	    -2.0981	     0.1678	     0.2518	    -0.3357	
     1.1749	    -1.0910	     3.6926	    -3.4409	    -4.8676	    -1.2589	    -0.9232	     0.1678	     0.3357	    -0.2518	
     1.7624	    -1.0910	     2.7695	    -4.1122	    -4.6158	    -1.2589	     0.1678	     0.1678	     0.3357	    -0.1678	
     2.0981	    -1.2589	     1.1749	    -4.6997	    -4.3640	    -1.2589	     1.0910	     0.1678	     0.3357	    -0.0839	
     2.0981	    -1.6785	    -0.9232	    -5.2032	    -4.1962	    -1.3428	     1.7624	     0.0839	     0.2518	    -0.0839	
     1.6785	    -2.3499	    -3.5248	    -5.7907	    -4.2801	    -1.5106	     2.0981	    -0.0839	     0.0000	    -0.1678	
     1.0071	    -3.3569	    -6.2943	    -6.5460	    -4.6997	    -1.8463	     2.0142	    -0.5035	    -0.4196	    -0.5035	
     0.0000	    -4.5319	    -9.0637	    -7.3013	    -5.2872	    -2.3499	     1.5106	    -1.0071	    -1.0071	    -0.9232	
    -1.1749	    -5.7907	   -11.5814	    -8.0566	    -6.0425	    -2.8534	     0.7553	    -1.5945	    -1.6785	    -1.4267	
    -2.4338	    -7.0496	   -13.5956	    -8.7280	    -6.9656	    -3.3569	    -0.2518	    -2.1820	    -2.3499	    -2.0981	
    -3.6926	    -8.2245	   -14.8544	    -9.0637	    -7.8888	    -3.6926	    -1.4267	    -2.6855	    -3.0212	    -2.6855	
    -4.6997	    -9.1476	   -15.4419	    -9.0637	    -8.8120	    -3.8605	    -2.6855	    -2.9373	    -3.5248	    -3.2730	
    -5.4550	    -9.9030	   -15.1901	    -8.7280	    -9.6512	    -3.8605	    -4.0283	    -3.1052	    -3.9444	    -3.7766	
    -5.9586	   -10.4065	   -14.2670	    -7.9727	   -10.4065	    -3.6087	    -5.2872	    -3.0212	    -4.1962	    -4.1122	
    -6.2103	   -10.5743	   -12.8403	    -6.8817	   -10.9940	    -3.1052	    -6.3782	    -2.7695	    -4.1962	    -4.3640	
    -6.2103	   -10.5743	   -11.0779	    -5.6229	   -11.4136	    -2.4338	    -7.3013	    -2.3499	    -4.1122	    -4.4479	
    -6.0425	   -10.4065	    -9.2316	    -4.2801	   -11.6653	    -1.6785	    -7.9727	    -1.8463	    -3.8605	    -4.3640	
    -5.8746	   -10.2386	    -7.5531	    -3.0212	   -11.8332	    -0.9232	    -8.3923	    -1.2589	    -3.6087	    -4.1122	
    -5.8746	   -10.1547	    -6.3782	    -2.0142	   -11.9171	    -0.4196	    -8.4763	    -0.8392	    -3.2730	    -3.8605	
    -6.1264	   -10.2386	    -5.8746	    -1.3428	   -12.0010	    -0.0839	    -8.3084	    -0.5035	    -3.0212	    -3.6087	
    -6.5460	   -10.5743	    -6.1264	    -1.0910	   -12.0010	     0.0000	    -7.9727	    -0.4196	    -2.8534	    -3.3569	
    -7.1335	   -11.0779	    -7.1335	    -1.2589	   -12.0010	    -0.2518	    -7.6370	    -0.5035	    -2.8534	    -3.1052	
    -7.9727	   -11.7493	    -8.7280	    -1.6785	   -12.0010	    -0.5875	    -7.1335	    -0.7553	    -2.9373	    -2.8534	
    -8.8959	   -12.5046	   -10.9100	    -2.2659	   -11.8332	    -1.1749	    -6.6299	    -1.0910	    -3.0212	    -2.6016	
    -9.8190	   -13.1760	   -13.4277	    -2.8534	   -11.5814	    -1.6785	    -6.0425	    -1.5106	    -3.1052	    -2.3499	
   -10.5743	   -13.7634	   -15.9454	    -3.2730	   -11.2457	    -2.0981	    -5.4550	    -1.7624	    -3.1052	    -1.9302	
   -11.2457	   -14.1830	   -18.2114	    -3.4409	   -10.7422	    -2.4338	    -4.9515	    -2.0142	    -3.0212	    -1.5945	
   -11.5814	   -14.3509	   -20.0577	    -3.1891	   -10.1547	    -2.5177	    -4.4479	    -2.0142	    -2.9373	    -1.1749	
   -11.6653	   -14.2670	   -21.3165	    -2.6016	    -9.4833	    -2.3499	    -3.9444	    -1.9302	    -2.6016	    -0.6714	
   -11.3297	   -13.8474	   -21.7361	    -1.5945	    -8.7280	    -1.9302	    -3.6087	    -1.5945	    -2.2659	    -0.2518	
   -10.6583	   -13.1760	   -21.2326	    -0.3357	    -7.9727	    -1.2589	    -3.4409	    -1.0910	    -1.7624	     0.2518	
    -9.6512	   -12.3367	   -20.0577	     1.1749	    -7.3013	    -0.4196	    -3.3569	    -0.5035	    -1.1749	     0.6714	
    -8.4763	   -11.3297	   -18.2114	     2.7695	    -6.7139	     0.5035	    -3.4409	     0.0839	    -0.6714	     1.0910	
    -7.1335	   -10.2386	   -15.8615	     4.2801	    -6.2943	     1.4267	    -3.6087	     0.7553	    -0.1678	     1.4267	
    -5.8746	    -9.2316	   -13.3438	     5.7068	    -6.0425	     2.2659	    -3.8605	     1.3428	     0.3357	     1.6785	
    -4.6158	    -8.3084	   -10.8261	     6.7978	    -6.0425	     2.9373	    -4.0283	     1.8463	     0.7553	     1.8463	
    -3.5248	    -7.3853	    -8.3923	     7.8049	    -6.1264	     3.6087	    -4.0283	     2.3499	     1.0910	     1.9302	
    -2.6855	    -6.7139	    -6.3782	     8.4763	    -6.2943	     4.1122	    -3.8605	     2.7695	     1.4267	     2.0142	
    -1.9302	    -6.0425	    -4.6997	     9.0637	    -6.5460	     4.5319	    -3.5248	     3.1891	     1.6785	     2.0981	
    -1.4267	    -5.6229	    -3.5248	     9.4833	    -6.7978	     4.8676	    -3.0212	     3.6087	     2.0142	     2.1820	
    -1.0071	    -5.2032	    -2.8534	     9.7351	    -6.9656	     5.1193	    -2.3499	     4.0283	     2.2659	     2.2659	
    -0.6714	    -4.8676	    -2.6855	     9.8190	    -7.0496	     5.2872	    -1.7624	     4.3640	     2.5177	     2.3499	
    -0.4196	    -4.6158	    -3.1052	     9.6512	    -7.0496	     5.2872	    -1.2589	     4.6997	     2.7695	     2.5177	
    -0.2518	    -4.4479	    -4.0283	     9.2316	    -6.9656	     5.1193	    -0.9232	     4.7836	     2.9373	     2.6016	
    -0.1678	    -4.3640	    -5.3711	     8.3923	    -6.8817	     4.7836	    -0.9232	     4.7836	     3.0212	     2.6016	
    -0.1678	    -4.4479	    -7.2174	     7.1335	    -6.8817	     4.1962	    -1.1749	     4.4479	     2.9373	     2.5177	
    -0.4196	    -4.6997	    -9.3155	     5.4550	    -7.0496	     3.3569	    -1.7624	     3.8605	     2.6855	     2.1820	
    -0.7553	    -5.0354	   -11.4136	     3.5248	    -7.4692	     2.3499	    -2.6855	     2.9373	     2.2659	     1.7624	
    -1.2589	    -5.5389	   -13.3438	     1.5106	    -7.9727	     1.2589	    -3.7766	     1.8463	     1.5945	     1.1749	
    -1.8463	    -6.0425	   -14.8544	    -0.5875	    -8.5602	     0.0839	    -4.9515	     0.6714	     0.9232	     0.5035	
    -2.3499	    -6.5460	   -15.7776	    -2.3499	    -9.1476	    -0.9232	    -6.1264	    -0.5035	     0.0839	    -0.1678	
    -2.7695	    -6.8817	   -15.9454	    -3.6926	    -9.8190	    -1.7624	    -7.1335	    -1.5106	    -0.6714	    -0.8392	
    -3.1052	    -7.2174	   -15.3580	    -4.5319	   -10.4065	    -2.3499	    -7.9727	    -2.4338	    -1.3428	    -1.5106	
    -3.3569	    -7.3853	   -14.2670	    -4.9515	   -10.9100	    -2.6016	    -8.5602	    -3.1052	    -1.9302	    -2.0981	
    -3.6087	    -7.6370	   -12.7563	    -4.7836	   -11.4975	    -2.6855	    -8.8959	    -3.5248	    -2.4338	    -2.6855	
    -3.8605	    -7.9727	   -11.0779	    -4.3640	   -12.0010	    -2.6855	    -8.9798	    -3.8605	    -2.9373	    -3.2730	
    -4.1122	    -8.2245	    -9.4833	    -3.6087	   -12.4207	    -2.5177	    -8.8959	    -4.1122	    -3.3569	    -3.7766	
    -4.4479	    -8.6441	    -7.9727	    -2.6855	   -12.8403	    -2.2659	    -8.7280	    -4.1122	    -3.6087	    -4.1962	
    -4.6997	    -8.9798	    -6.8817	    -1.7624	   -13.1760	    -2.0142	    -8.5602	    -4.0283	    -3.8605	    -4.6997	
    -5.0354	    -9.4833	    -6.2943	    -0.8392	   -13.5117	    -1.6785	    -8.4763	    -3.9444	    -4.1122	    -5.1193	
    -5.2872	    -9.9869	    -6.2943	     0.0000	   -13.5956	    -1.5106	    -8.4763	    -3.6926	    -4.1962	    -5.4550	
    -5.5389	   -10.4065	    -6.7978	     0.6714	   -13.6795	    -1.2589	    -8.6441	    -3.4409	    -4.2801	    -5.7907	
    -5.7068	   -10.7422	    -7.8049	     1.2589	   -13.4277	    -1.0910	    -8.8120	    -3.2730	    -4.3640	    -6.0425	
    -5.7907	   -10.9940	    -9.1476	     1.5945	   -13.0920	    -0.9232	    -8.9798	    -2.9373	    -4.2801	    -6.2103	
    -5.7068	   -11.0779	   -10.7422	     1.8463	   -12.5046	    -0.7553	    -9.1476	    -2.6855	    -4.1962	    -6.2943	
    -5.5389	   -11.0779	   -12.4207	     1.9302	   -11.6653	    -0.6714	    -9.1476	    -2.4338	    -4.0283	    -6.2103	
    -5.2872	   -10.9100	   -14.0152	     1.7624	   -10.8261	    -0.5875	    -8.9798	    -2.1820	    -3.8605	    -6.0425	
    -4.9515	   -10.6583	   -15.3580	     1.5106	    -9.8190	    -0.5875	    -8.6441	    -1.9302	    -3.6087	    -5.7907	
    -4.5319	   -10.1547	   -16.2811	     1.1749	    -8.8120	    -0.5875	    -8.0566	    -1.6785	    -3.4409	    -5.4550	
    -4.0283	    -9.6512	   -16.6168	     0.7553	    -7.7209	    -0.5875	    -7.2174	    -1.5106	    -3.1891	    -5.0354	
    -3.4409	    -8.8959	   -16.2811	     0.3357	    -6.7978	    -0.5875	    -6.2103	    -1.2589	    -2.9373	    -4.5319	
    -2.8534	    -7.9727	   -15.2740	     0.0839	    -5.9586	    -0.5875	    -5.1193	    -1.0910	    -2.6016	    -4.1122	
    -2.2659	    -7.0496	   -13.6795	    -0.0839	    -5.2032	    -0.5035	    -3.9444	    -0.9232	    -2.3499	    -3.6087	
    -1.6785	    -6.0425	   -11.4975	    -0.1678	    -4.6997	    -0.4196	    -2.8534	    -0.7553	    -2.1820	    -3.2730	
    -1.1749	    -5.0354	    -9.1476	     0.0000	    -4.2801	    -0.2518	    -1.8463	    -0.7553	    -2.1820	    -3.0212	
    -0.8392	    -4.1962	    -6.6299	     0.3357	    -4.1122	    -0.1678	    -1.1749	    -0.8392	    -2.1820	    -2.8534	
    -0.5035	    -3.5248	    -4.4479	     0.8392	    -3.9444	     0.0000	    -0.7553	    -1.0071	    -2.3499	    -2.9373	
    -0.2518	    -3.0212	    -2.5177	     1.5106	    -4.0283	     0.0839	    -0.6714	    -1.2589	    -2.6855	    -3.0212	
    -0.0839	    -2.8534	    -1.1749	     2.1820	    -4.1962	     0.2518	    -0.9232	    -1.5945	    -3.0212	    -3.2730	
     0.0839	    -2.7695	    -0.4196	     3.0212	    -4.3640	     0.3357	    -1.3428	    -1.8463	    -3.2730	    -3.5248	
     0.2518	    -2.8534	    -0.2518	     3.9444	    -4.6158	     0.5035	    -1.8463	    -2.0981	    -3.6087	    -3.7766	
     0.5875	    -2.8534	    -0.6714	     4.8676	    -4.7836	     0.6714	    -2.3499	    -2.2659	    -3.7766	    -3.9444	
     0.9232	    -2.9373	    -1.5945	     5.7907	    -4.8676	     1.0071	    -2.7695	    -2.2659	    -3.7766	    -3.9444	
     1.3428	    -2.9373	    -3.0212	     6.7139	    -4.8676	     1.3428	    -2.9373	    -2.1820	    -3.6926	    -3.8605	
     1.7624	    -2.8534	    -4.6158	     7.6370	    -4.7836	     1.6785	    -2.8534	    -2.0142	    -3.5248	    -3.6926	
     2.2659	    -2.7695	    -6.4621	     8.5602	    -4.6158	     2.1820	    -2.6016	    -1.6785	    -3.2730	    -3.5248	
     2.7695	    -2.5177	    -8.1406	     9.3994	    -4.4479	     2.6855	    -2.0142	    -1.3428	    -3.0212	    -3.2730	
     3.2730	    -2.2659	    -9.6512	    10.2386	    -4.1122	     3.2730	    -1.4267	    -0.9232	    -2.6855	    -3.0212	
     3.7766	    -1.9302	   -10.7422	    10.9940	    -3.7766	     3.7766	    -0.7553	    -0.5035	    -2.4338	    -2.8534	
     4.2801	    -1.5945	   -11.3297	    11.7493	    -3.4409	     4.3640	    -0.2518	     0.0000	    -2.2659	    -2.6855	
     4.7836	    -1.1749	   -11.3297	    12.3367	    -3.0212	     4.8676	     0.0000	     0.4196	    -2.0981	    -2.6016	
     5.2032	    -0.7553	   -10.7422	    12.7563	    -2.6855	     5.2872	     0.0839	     0.8392	    -1.9302	    -2.6016	
     5.5389	    -0.4196	    -9.6512	    12.8403	    -2.4338	     5.5389	     0.0000	     1.0910	    -1.9302	    -2.6016	
     5.8746	     0.0000	    -8.1406	    12.8403	    -2.1820	     5.7907	    -0.1678	     1.4267	    -1.8463	    -2.6855	
     6.1264	     0.4196	    -6.2103	    12.5885	    -1.9302	     5.8746	    -0.2518	     1.6785	    -1.7624	    -2.6855	
     6.3782	     0.9232	    -4.0283	    12.3367	    -1.5945	     6.0425	    -0.2518	     2.0142	    -1.6785	    -2.6016	
     6.6299	     1.4267	    -1.7624	    12.0010	    -1.2589	     6.2103	    -0.0839	     2.4338	    -1.3428	    -2.5177	
     6.8817	     2.0142	     0.5035	    11.7493	    -0.8392	     6.4621	     0.2518	     2.8534	    -1.0071	    -2.1820	
     7.2174	     2.5177	     2.5177	    11.4136	    -0.4196	     6.7139	     0.7553	     3.3569	    -0.5035	    -1.8463	
     7.3853	     3.0212	     4.1962	    10.9940	    -0.0839	     6.8817	     1.3428	     3.7766	     0.0000	    -1.3428	
     7.4692	     3.3569	     5.2032	    10.4065	     0.1678	     6.9656	     1.9302	     4.1122	     0.4196	    -0.9232	
     7.3013	     3.3569	     5.4550	     9.5673	     0.2518	     6.8817	     2.4338	     4.2801	     0.7553	    -0.5035	
     6.9656	     3.1052	     4.8676	     8.4763	     0.1678	     6.4621	     2.7695	     4.1122	     0.8392	    -0.3357	
     6.2103	     2.5177	     3.3569	     7.0496	    -0.2518	     5.6229	     2.8534	     3.6926	     0.6714	    -0.4196	
     5.2032	     1.5106	     1.1749	     5.2032	    -0.8392	     4.5319	     2.6855	     2.9373	     0.1678	    -0.6714	
     3.9444	     0.3357	    -1.5106	     3.0212	    -1.6785	     3.1052	     2.3499	     1.8463	    -0.5875	    -1.0910	
     2.5177	    -1.0071	    -4.4479	     0.7553	    -2.6016	     1.5945	     1.8463	     0.7553	    -1.5106	    -1.6785	
     1.0910	    -2.3499	    -7.3013	    -1.5106	    -3.4409	     0.0839	     1.3428	    -0.4196	    -2.3499	    -2.3499	
    -0.1678	    -3.6087	    -9.7351	    -3.4409	    -4.2801	    -1.3428	     0.7553	    -1.4267	    -3.1891	    -2.9373	
    -1.3428	    -4.6158	   -11.6653	    -4.7836	    -5.0354	    -2.3499	     0.2518	    -2.1820	    -3.8605	    -3.4409	
    -2.1820	    -5.2872	   -12.8403	    -5.5389	    -5.6229	    -2.9373	    -0.2518	    -2.7695	    -4.3640	    -3.8605	
    -2.7695	    -5.7068	   -13.1760	    -5.4550	    -6.0425	    -3.0212	    -0.6714	    -3.0212	    -4.6158	    -4.1122	
    -2.9373	    -5.7907	   -12.8403	    -4.6997	    -6.3782	    -2.6855	    -1.0910	    -3.0212	    -4.6158	    -4.1962	
    -2.6855	    -5.5389	   -11.7493	    -3.1891	    -6.4621	    -1.9302	    -1.5106	    -2.7695	    -4.4479	    -4.1122	
    -2.1820	    -4.8676	    -9.9869	    -1.0910	    -6.4621	    -0.7553	    -1.8463	    -2.1820	    -4.1122	    -3.8605	
    -1.2589	    -3.9444	    -7.8888	     1.3428	    -6.2103	     0.5875	    -2.1820	    -1.4267	    -3.6087	    -3.4409	
    -0.1678	    -2.7695	    -5.5389	     4.1122	    -5.7907	     2.0981	    -2.4338	    -0.5875	    -2.9373	    -2.9373	
     1.0071	    -1.5945	    -3.2730	     6.7139	    -5.2032	     3.6087	    -2.6016	     0.3357	    -2.2659	    -2.2659	
     2.1820	    -0.5035	    -1.2589	     9.1476	    -4.6158	     4.8676	    -2.6016	     1.1749	    -1.5945	    -1.5945	
     3.0212	     0.5035	     0.2518	    10.9100	    -3.9444	     5.7907	    -2.5177	     1.8463	    -1.0071	    -0.9232	
     3.6926	     1.1749	     1.1749	    12.0850	    -3.2730	     6.2943	    -2.3499	     2.2659	    -0.5875	    -0.3357	
     4.0283	     1.5945	     1.5106	    12.4207	    -2.6855	     6.3782	    -2.1820	     2.4338	    -0.3357	     0.1678	
     4.1122	     1.7624	     1.1749	    12.0010	    -2.0981	     5.9586	    -2.0142	     2.3499	    -0.2518	     0.5875	
     3.9444	     1.6785	     0.3357	    10.9940	    -1.5945	     5.2032	    -1.7624	     2.0142	    -0.2518	     0.9232	
     3.6087	     1.3428	    -0.9232	     9.3994	    -1.2589	     4.1962	    -1.4267	     1.5106	    -0.4196	     1.1749	
     3.1891	     0.7553	    -2.5177	     7.5531	    -0.9232	     3.0212	    -1.0910	     0.9232	    -0.6714	     1.2589	
     2.6855	     0.0839	    -4.1122	     5.6229	    -0.8392	     1.8463	    -0.7553	     0.3357	    -1.0071	     1.0910	
     2.2659	    -0.6714	    -5.7068	     3.8605	    -0.8392	     0.7553	    -0.4196	    -0.3357	    -1.4267	     0.8392	
     1.9302	    -1.4267	    -6.9656	     2.4338	    -1.0910	    -0.1678	     0.0000	    -0.9232	    -1.9302	     0.2518	
     1.5945	    -2.0981	    -7.8888	     1.4267	    -1.4267	    -0.9232	     0.2518	    -1.4267	    -2.4338	    -0.4196	
     1.4267	    -2.6016	    -8.2245	     0.7553	    -1.9302	    -1.4267	     0.4196	    -1.8463	    -3.0212	    -1.2589	
     1.1749	    -2.8534	    -8.0566	     0.4196	    -2.4338	    -1.6785	     0.5875	    -2.2659	    -3.6087	    -2.2659	
     1.0910	    -3.0212	    -7.3013	     0.3357	    -3.0212	    -1.8463	     0.7553	    -2.6016	    -4.1962	    -3.1891	
     1.0071	    -3.0212	    -6.1264	     0.4196	    -3.4409	    -1.8463	     0.9232	    -2.8534	    -4.8676	    -4.1962	
     1.0071	    -2.9373	    -4.6158	     0.5875	    -3.8605	    -1.8463	     1.1749	    -3.1052	    -5.4550	    -5.0354	
     0.9232	    -2.8534	    -2.8534	     0.7553	    -4.1122	    -1.7624	     1.5106	    -3.3569	    -5.9586	    -5.8746	
     0.9232	    -2.6855	    -1.1749	     0.8392	    -4.2801	    -1.6785	     1.8463	    -3.6087	    -6.5460	    -6.5460	
     0.7553	    -2.6016	     0.4196	     0.8392	    -4.2801	    -1.6785	     2.1820	    -3.9444	    -7.0496	    -7.1335	
     0.6714	    -2.6016	     1.5945	     0.7553	    -4.2801	    -1.7624	     2.3499	    -4.1962	    -7.4692	    -7.6370	
     0.4196	    -2.6016	     2.1820	     0.5035	    -4.2801	    -1.9302	     2.3499	    -4.4479	    -7.8049	    -8.0566	
     0.2518	    -2.6855	     2.2659	     0.0000	    -4.3640	    -2.1820	     2.1820	    -4.6997	    -8.1406	    -8.3084	
     0.0000	    -2.7695	     1.6785	    -0.5035	    -4.4479	    -2.5177	     1.9302	    -4.8676	    -8.3084	    -8.4763	
    -0.0839	    -2.8534	     0.5875	    -1.0910	    -4.5319	    -2.7695	     1.5106	    -4.9515	    -8.3084	    -8.3923	
    -0.0839	    -2.8534	    -0.9232	    -1.5945	    -4.6158	    -2.9373	     1.0910	    -4.8676	    -8.0566	    -8.2245	
     0.0839	    -2.7695	    -2.6016	    -1.7624	    -4.6158	    -2.9373	     0.8392	    -4.5319	    -7.6370	    -7.8049	
     0.4196	    -2.4338	    -4.2801	    -1.6785	    -4.4479	    -2.6855	     0.7553	    -3.8605	    -6.9656	    -7.1335	
     0.9232	    -1.9302	    -5.7068	    -1.0071	    -4.1962	    -2.0981	     0.9232	    -3.0212	    -6.0425	    -6.3782	
     1.7624	    -1.1749	    -6.7978	     0.0000	    -3.7766	    -1.1749	     1.4267	    -1.8463	    -4.9515	    -5.3711	
     2.7695	    -0.1678	    -7.2174	     1.5106	    -3.1891	     0.0839	     2.0142	    -0.5035	    -3.6926	    -4.3640	
     4.1122	     1.0910	    -6.9656	     3.2730	    -2.4338	     1.5106	     2.8534	     0.9232	    -2.3499	    -3.3569	
     5.7068	     2.6016	    -5.8746	     5.2032	    -1.5945	     3.1052	     3.7766	     2.3499	    -1.0071	    -2.3499	
     7.4692	     4.2801	    -4.0283	     7.2174	    -0.6714	     4.8676	     4.6997	     3.8605	     0.2518	    -1.3428	
     9.3155	     6.1264	    -1.5106	     9.2316	     0.1678	     6.5460	     5.4550	     5.2032	     1.4267	    -0.5035	
    11.0779	     7.8049	     1.4267	    11.0779	     0.8392	     8.0566	     6.0425	     6.3782	     2.4338	     0.2518	
    12.5885	     9.3155	     4.5319	    12.5885	     1.4267	     9.3155	     6.3782	     7.3013	     3.1891	     0.8392	
    13.6795	    10.4904	     7.4692	    13.6795	     1.6785	    10.2386	     6.2943	     7.8049	     3.6926	     1.2589	
    14.3509	    11.1618	     9.9030	    14.1830	     1.6785	    10.7422	     5.9586	     7.9727	     3.7766	     1.3428	
    14.3509	    11.2457	    11.5814	    14.2670	     1.3428	    10.8261	     5.3711	     7.7209	     3.4409	     1.1749	
    13.9313	    10.7422	    12.4207	    13.7634	     0.7553	    10.4065	     4.5319	     7.2174	     2.9373	     0.6714	
    12.9242	     9.7351	    12.2528	    13.0081	    -0.0839	     9.7351	     3.5248	     6.2943	     2.0981	     0.0839	
    11.4975	     8.3084	    11.2457	    12.0010	    -1.0910	     8.8120	     2.6016	     5.2872	     1.2589	    -0.6714	
     9.7351	     6.4621	     9.3155	    10.8261	    -2.0981	     7.7209	     1.6785	     4.2801	     0.3357	    -1.4267	
     7.7209	     4.3640	     6.7139	     9.5673	    -3.1891	     6.6299	     0.8392	     3.1891	    -0.4196	    -2.0981	
     5.5389	     2.2659	     3.6087	     8.3084	    -4.1122	     5.5389	     0.1678	     2.2659	    -1.0910	    -2.6855	
     3.4409	     0.1678	     0.2518	     7.2174	    -4.8676	     4.5319	    -0.4196	     1.4267	    -1.5106	    -3.1891	
     1.5106	    -1.6785	    -3.1891	     6.2943	    -5.4550	     3.6926	    -1.0071	     0.8392	    -1.8463	    -3.5248	
    -0.2518	    -3.2730	    -6.2943	     5.5389	    -5.9586	     3.0212	    -1.5945	     0.4196	    -1.9302	    -3.6926	
    -1.6785	    -4.4479	    -8.8959	     5.1193	    -6.2103	     2.6016	    -2.2659	     0.1678	    -1.9302	    -3.8605	
    -2.6855	    -5.2872	   -10.8261	     4.8676	    -6.2943	     2.3499	    -3.0212	     0.0839	    -1.8463	    -3.9444	
    -3.3569	    -5.7907	   -11.9171	     4.8676	    -6.2943	     2.2659	    -3.6926	     0.1678	    -1.6785	    -4.0283	
    -3.6087	    -5.7907	   -12.0850	     5.1193	    -6.0425	     2.3499	    -4.2801	     0.3357	    -1.4267	    -4.1122	
    -3.4409	    -5.6229	   -11.4136	     5.5389	    -5.7068	     2.6855	    -4.6158	     0.6714	    -1.1749	    -4.1122	
    -2.9373	    -5.1193	    -9.9030	     6.0425	    -5.2032	     3.1052	    -4.6997	     1.1749	    -0.7553	    -4.1122	
    -2.0981	    -4.3640	    -7.7209	     6.7139	    -4.6158	     3.6087	    -4.4479	     1.6785	    -0.4196	    -4.0283	
    -1.0071	    -3.5248	    -5.2032	     7.4692	    -3.9444	     4.2801	    -3.9444	     2.3499	     0.0839	    -3.8605	
     0.3357	    -2.5177	    -2.3499	     8.3084	    -3.2730	     5.0354	    -3.1052	     3.1052	     0.5875	    -3.5248	
     1.8463	    -1.4267	     0.5035	     9.2316	    -2.5177	     5.7907	    -2.0142	     3.9444	     1.1749	    -3.1052	
     3.3569	    -0.3357	     3.1052	    10.0708	    -1.6785	     6.6299	    -0.8392	     4.8676	     1.8463	    -2.6016	
     4.9515	     0.9232	     5.3711	    10.9940	    -0.9232	     7.4692	     0.4196	     5.7907	     2.5177	    -1.9302	
     6.4621	     2.0981	     7.0496	    11.7493	    -0.1678	     8.2245	     1.8463	     6.7139	     3.1891	    -1.2589	
     7.8888	     3.3569	     8.2245	    12.2528	     0.5875	     8.8120	     3.1891	     7.5531	     3.8605	    -0.5875	
     9.2316	     4.5319	     8.7280	    12.5046	     1.3428	     9.2316	     4.6158	     8.3084	     4.4479	     0.0839	
    10.3226	     5.7068	     8.7280	    12.5046	     2.0981	     9.3994	     5.9586	     8.8120	     5.0354	     0.6714	
    11.0779	     6.7139	     8.2245	    12.0010	     2.7695	     9.2316	     7.3013	     9.2316	     5.4550	     1.1749	
    11.5814	     7.4692	     7.2174	    11.1618	     3.3569	     8.8959	     8.3923	     9.3155	     5.7907	     1.5106	
    11.6653	     8.0566	     5.9586	     9.8190	     3.8605	     8.2245	     9.3994	     9.2316	     5.9586	     1.7624	
    11.4975	     8.2245	     4.3640	     8.1406	     4.1962	     7.2174	    10.0708	     8.8120	     5.9586	     1.8463	
    10.9940	     8.1406	     2.8534	     6.1264	     4.2801	     5.9586	    10.4904	     8.1406	     5.7068	     1.8463	
    10.2386	     7.7209	     1.3428	     3.8605	     4.1122	     4.5319	    10.5743	     7.1335	     5.2872	     1.5945	
     9.3155	     6.9656	     0.1678	     1.5945	     3.6926	     3.0212	    10.4065	     5.9586	     4.6158	     1.2589	
     8.1406	     6.1264	    -0.7553	    -0.6714	     3.0212	     1.5106	     9.8190	     4.5319	     3.7766	     0.7553	
     6.9656	     5.1193	    -1.1749	    -2.6016	     2.1820	     0.1678	     9.0637	     3.1052	     2.7695	     0.2518	
     5.7907	     3.9444	    -1.0910	    -4.1122	     1.0910	    -1.0910	     8.0566	     1.5945	     1.7624	    -0.3357	
     4.6158	     2.8534	    -0.6714	    -5.1193	     0.0000	    -2.0142	     6.9656	     0.2518	     0.6714	    -0.9232	
     3.5248	     1.7624	     0.1678	    -5.7068	    -1.1749	    -2.7695	     5.7907	    -0.9232	    -0.2518	    -1.3428	
     2.6016	     0.8392	     1.0910	    -5.7907	    -2.2659	    -3.1891	     4.6997	    -1.8463	    -1.0910	    -1.6785	
     1.7624	     0.0000	     2.0981	    -5.5389	    -3.2730	    -3.4409	     3.7766	    -2.6016	    -1.7624	    -1.9302	
     1.0071	    -0.8392	     2.9373	    -5.1193	    -4.1122	    -3.6087	     2.9373	    -3.0212	    -2.3499	    -2.0142	
     0.3357	    -1.5945	     3.4409	    -4.6158	    -4.8676	    -3.6926	     2.2659	    -3.4409	    -2.8534	    -2.0981	
    -0.4196	    -2.4338	     3.3569	    -4.1962	    -5.4550	    -3.6926	     1.5945	    -3.6926	    -3.1891	    -2.0981	
    -1.1749	    -3.1891	     2.6855	    -3.8605	    -5.9586	    -3.7766	     1.0910	    -3.8605	    -3.5248	    -2.0981	
    -1.9302	    -4.0283	     1.4267	    -3.5248	    -6.2943	    -3.8605	     0.5875	    -3.9444	    -3.6926	    -2.0981	
    -2.6016	    -4.6997	    -0.3357	    -3.1891	    -6.4621	    -3.8605	     0.2518	    -3.9444	    -3.6926	    -2.0142	
    -3.0212	    -5.1193	    -2.5177	    -2.8534	    -6.3782	    -3.6926	     0.0000	    -3.6926	    -3.6087	    -1.7624	
    -3.2730	    -5.4550	    -4.8676	    -2.3499	    -6.2103	    -3.4409	    -0.0839	    -3.3569	    -3.2730	    -1.5106	
    -3.2730	    -5.5389	    -7.3013	    -1.7624	    -5.7907	    -3.0212	    -0.0839	    -2.8534	    -2.8534	    -1.0910	
    -2.9373	    -5.2872	    -9.5673	    -1.0910	    -5.2032	    -2.5177	    -0.0839	    -2.1820	    -2.1820	    -0.6714	
    -2.4338	    -4.8676	   -11.4136	    -0.4196	    -4.5319	    -1.8463	     0.0839	    -1.5106	    -1.5106	    -0.0839	
    -1.6785	    -4.1962	   -12.6724	     0.3357	    -3.7766	    -1.0910	     0.1678	    -0.6714	    -0.7553	     0.4196	
    -0.8392	    -3.2730	   -13.0920	     1.1749	    -3.0212	    -0.2518	     0.1678	     0.0839	    -0.0839	     1.0071	
     0.2518	    -2.2659	   -12.5885	     2.0142	    -2.3499	     0.6714	     0.0839	     0.9232	     0.5875	     1.4267	
     1.2589	    -1.0910	   -11.2457	     2.8534	    -1.7624	     1.5106	    -0.0839	     1.6785	     1.2589	     1.8463	
     2.2659	    -0.0839	    -9.1476	     3.6087	    -1.3428	     2.2659	    -0.4196	     2.3499	     1.6785	     2.0142	
     3.1052	     0.7553	    -6.6299	     4.1962	    -1.1749	     2.8534	    -0.9232	     2.8534	     2.0142	     2.0142	
     3.6926	     1.3428	    -3.9444	     4.4479	    -1.2589	     3.1891	    -1.5106	     3.1052	     2.0142	     1.7624	
     3.9444	     1.6785	    -1.4267	     4.4479	    -1.6785	     3.2730	    -2.2659	     3.1891	     1.8463	     1.2589	
     4.0283	     1.6785	     0.8392	     4.1122	    -2.2659	     3.1052	    -2.9373	     3.0212	     1.5106	     0.5035	
     3.8605	     1.5106	     2.6016	     3.6926	    -2.9373	     2.7695	    -3.6087	     2.6855	     1.0071	    -0.3357	
     3.6926	     1.3428	     3.7766	     3.1052	    -3.6087	     2.3499	    -4.0283	     2.3499	     0.5035	    -1.1749	
     3.6087	     1.1749	     4.5319	     2.5177	    -4.1122	     1.9302	    -4.2801	     2.0142	     0.0000	    -1.9302	
     3.6087	     1.1749	     4.7836	     2.0142	    -4.3640	     1.5945	    -4.2801	     1.8463	    -0.3357	    -2.6016	
     3.8605	     1.3428	     4.6158	     1.7624	    -4.1962	     1.5106	    -3.9444	     1.8463	    -0.4196	    -3.0212	
     4.4479	     1.8463	     4.1962	     1.7624	    -3.6926	     1.6785	    -3.4409	     2.0981	    -0.2518	    -3.1891	
     5.2032	     2.5177	     3.5248	     2.1820	    -2.7695	     2.0981	    -2.6855	     2.6855	     0.1678	    -3.1052	
     6.2943	     3.4409	     2.8534	     2.8534	    -1.5106	     2.7695	    -1.7624	     3.4409	     0.8392	    -2.8534	
     7.4692	     4.4479	     2.0981	     3.8605	    -0.0839	     3.6926	    -0.7553	     4.4479	     1.6785	    -2.3499	
     8.7280	     5.5389	     1.4267	     4.9515	     1.3428	     4.6158	     0.3357	     5.4550	     2.6016	    -1.6785	
     9.8190	     6.3782	     0.8392	     6.1264	     2.6016	     5.5389	     1.4267	     6.2943	     3.5248	    -0.9232	
    10.7422	     7.0496	     0.4196	     7.0496	     3.4409	     6.2103	     2.4338	     6.9656	     4.2801	    -0.1678	
    11.1618	     7.3853	     0.0839	     7.5531	     3.8605	     6.6299	     3.1891	     7.3013	     4.7836	     0.5035	
    11.1618	     7.3853	     0.0000	     7.6370	     3.6926	     6.5460	     3.5248	     7.2174	     5.0354	     1.0910	
    10.6583	     6.8817	     0.0839	     7.1335	     2.9373	     5.9586	     3.3569	     6.7139	     4.9515	     1.5106	
     9.7351	     5.9586	     0.3357	     6.0425	     1.6785	     4.9515	     2.7695	     5.7907	     4.5319	     1.8463	
     8.4763	     4.7836	     0.7553	     4.6997	     0.1678	     3.6926	     1.5945	     4.6158	     3.9444	     2.1820	
     7.1335	     3.6087	     1.4267	     3.1052	    -1.5106	     2.3499	     0.2518	     3.4409	     3.3569	     2.5177	
     5.9586	     2.5177	     2.3499	     1.6785	    -3.0212	     1.0910	    -1.1749	     2.5177	     2.9373	     2.9373	
     5.1193	     1.8463	     3.6087	     0.6714	    -4.1962	     0.2518	    -2.3499	     1.9302	     2.7695	     3.6087	
     4.6997	     1.5106	     5.1193	     0.2518	    -4.7836	     0.0000	    -3.1891	     1.8463	     3.0212	     4.6158	
     4.6997	     1.6785	     6.6299	     0.4196	    -4.8676	     0.1678	    -3.5248	     2.2659	     3.6087	     5.7907	
     5.0354	     2.0981	     7.9727	     1.1749	    -4.3640	     0.8392	    -3.4409	     3.1891	     4.5319	     7.1335	
     5.6229	     2.6855	     8.9798	     2.2659	    -3.5248	     1.7624	    -2.9373	     4.2801	     5.7068	     8.5602	
     6.2103	     3.3569	     9.4833	     3.6087	    -2.4338	     2.8534	    -2.0142	     5.5389	     6.7978	     9.9030	
     6.7139	     3.9444	     9.3994	     5.0354	    -1.1749	     3.8605	    -1.0071	     6.6299	     7.7209	    11.0779	
     7.0496	     4.3640	     8.6441	     6.3782	     0.0000	     4.7836	     0.1678	     7.4692	     8.4763	    11.8332	
     6.9656	     4.4479	     7.3013	     7.3853	     0.9232	     5.3711	     1.2589	     7.9727	     8.8120	    12.2528	
     6.6299	     4.2801	     5.4550	     8.0566	     1.5945	     5.5389	     2.0981	     8.0566	     8.7280	    12.1689	
     5.9586	     3.8605	     3.2730	     8.2245	     1.9302	     5.3711	     2.8534	     7.7209	     8.3084	    11.6653	
     5.0354	     3.2730	     1.1749	     7.8888	     2.0142	     4.7836	     3.2730	     7.0496	     7.6370	    10.8261	
     3.9444	     2.5177	    -0.6714	     7.2174	     1.9302	     4.0283	     3.6087	     6.0425	     6.6299	     9.7351	
     3.0212	     1.9302	    -2.0142	     6.3782	     1.6785	     3.1891	     3.8605	     5.0354	     5.6229	     8.6441	
     2.2659	     1.5106	    -2.6016	     5.7068	     1.4267	     2.5177	     4.0283	     4.1962	     4.7836	     7.5531	
     2.0142	     1.4267	    -2.3499	     5.2032	     1.2589	     2.1820	     4.2801	     3.5248	     4.1122	     6.7139	
     2.1820	     1.7624	    -1.2589	     5.2032	     1.3428	     2.1820	     4.5319	     3.3569	     3.7766	     6.2943	
     2.8534	     2.4338	     0.5875	     5.7907	     1.5106	     2.6855	     4.7836	     3.6087	     3.7766	     6.2103	
     4.0283	     3.4409	     2.9373	     6.7978	     1.9302	     3.6926	     5.0354	     4.2801	     4.1122	     6.3782	
     5.3711	     4.6997	     5.5389	     8.2245	     2.3499	     4.8676	     5.2032	     5.2032	     4.7836	     6.8817	
     6.8817	     5.9586	     8.1406	     9.9030	     2.7695	     6.2943	     5.2872	     6.3782	     5.5389	     7.5531	
     8.3923	     7.2174	    10.4065	    11.4975	     3.1891	     7.6370	     5.2872	     7.5531	     6.3782	     8.2245	
     9.7351	     8.3084	    12.2528	    12.9242	     3.5248	     8.8959	     5.2032	     8.6441	     7.1335	     8.8959	
    10.8261	     9.2316	    13.3438	    14.0152	     3.7766	     9.9869	     5.1193	     9.4833	     7.8049	     9.3994	
    11.5814	     9.9030	    13.8474	    14.6866	     3.9444	    10.6583	     5.0354	    10.2386	     8.3084	     9.9030	
    12.0850	    10.4065	    13.6795	    14.8544	     4.1122	    11.0779	     5.0354	    10.7422	     8.6441	    10.2386	
    12.2528	    10.6583	    12.7563	    14.6027	     4.1962	    11.0779	     5.2032	    10.9940	     8.8959	    10.4065	
    12.0010	    10.6583	    11.4136	    13.8474	     4.1962	    10.8261	     5.3711	    10.9940	     9.0637	    10.4904	
    11.5814	    10.4904	     9.5673	    12.8403	     4.1962	    10.3226	     5.7068	    10.9100	     9.1476	    10.5743	
    10.8261	    10.0708	     7.4692	    11.6653	     4.1122	     9.7351	     6.0425	    10.7422	     9.0637	    10.4904	
     9.9030	     9.5673	     5.4550	    10.4904	     4.1122	     9.0637	     6.3782	    10.4904	     9.0637	    10.4065	
     8.9798	     8.9798	     3.6087	     9.3994	     4.1122	     8.5602	     6.6299	    10.3226	     9.0637	    10.4065	
     8.0566	     8.3923	     2.3499	     8.7280	     4.2801	     8.1406	     6.9656	    10.2386	     9.1476	    10.4065	
     7.4692	     7.8888	     1.6785	     8.3923	     4.5319	     8.0566	     7.2174	    10.4065	     9.3994	    10.5743	
     7.1335	     7.5531	     1.7624	     8.6441	     4.9515	     8.3084	     7.4692	    10.7422	     9.7351	    10.8261	
     7.2174	     7.3853	     2.6016	     9.3994	     5.4550	     8.8120	     7.7209	    11.3297	    10.1547	    11.0779	
     7.7209	     7.3853	     4.1122	    10.5743	     6.1264	     9.5673	     7.9727	    12.0010	    10.7422	    11.4975	
     8.5602	     7.6370	     6.2943	    12.0850	     6.7978	    10.5743	     8.2245	    12.7563	    11.3297	    12.0010	
     9.6512	     8.0566	     8.8120	    13.6795	     7.4692	    11.5814	     8.5602	    13.5956	    11.9171	    12.4207	
    10.9940	     8.7280	    11.5814	    15.1901	     8.1406	    12.5885	     8.8959	    14.3509	    12.4207	    12.8403	
    12.4207	     9.5673	    14.5187	    16.5329	     8.7280	    13.4277	     9.3155	    14.9384	    12.9242	    13.2599	
    13.8474	    10.6583	    17.2043	    17.4561	     9.3155	    14.0991	     9.7351	    15.4419	    13.2599	    13.5956	
    15.1901	    11.6653	    19.4702	    17.8757	     9.7351	    14.4348	    10.1547	    15.6937	    13.4277	    13.8474	
    16.2811	    12.6724	    21.1487	    17.7078	    10.0708	    14.5187	    10.4904	    15.7776	    13.5117	    14.0991	
    17.0364	    13.4277	    22.0718	    17.1204	    10.2386	    14.2670	    10.6583	    15.6097	    13.4277	    14.1830	
    17.4561	    13.9313	    22.1558	    16.1972	    10.1547	    13.6795	    10.6583	    15.1901	    13.1760	    14.0991	
    17.4561	    14.0991	    21.3165	    14.9384	     9.9030	    12.8403	    10.4065	    14.6027	    12.6724	    13.8474	
    17.0364	    13.8474	    19.8059	    13.5956	     9.4833	    11.9171	     9.8190	    13.8474	    12.0850	    13.5117	
    16.2811	    13.2599	    17.6239	    12.2528	     8.8120	    10.9100	     9.0637	    13.0081	    11.3297	    13.0081	
    15.2740	    12.5046	    15.1901	    10.9940	     8.1406	     9.8190	     8.1406	    12.2528	    10.5743	    12.4207	
    14.4348	    11.7493	    12.7563	    10.0708	     7.3853	     8.8959	     7.1335	    11.4975	     9.8190	    11.8332	
    13.6795	    10.9940	    10.6583	     9.2316	     6.7978	     8.1406	     6.2103	    10.8261	     9.1476	    11.2457	
    13.1760	    10.5743	     9.1476	     8.7280	     6.3782	     7.5531	     5.3711	    10.4065	     8.6441	    10.6583	
    13.0920	    10.3226	     8.3084	     8.4763	     6.1264	     7.2174	     4.7836	    10.1547	     8.1406	    10.0708	
    13.2599	    10.3226	     8.2245	     8.5602	     6.0425	     7.0496	     4.3640	     9.9869	     7.8049	     9.5673	
    13.5956	    10.5743	     8.8120	     8.8959	     6.0425	     7.1335	     4.1122	    10.0708	     7.6370	     9.0637	
    14.1830	    10.9100	     9.9869	     9.5673	     6.1264	     7.4692	     4.0283	    10.2386	     7.4692	     8.4763	
    14.7705	    11.2457	    11.6653	    10.4904	     6.2943	     8.0566	     4.1122	    10.4904	     7.4692	     7.9727	
    15.3580	    11.6653	    13.5117	    11.6653	     6.4621	     8.7280	     4.5319	    10.8261	     7.4692	     7.5531	
    15.7776	    12.0010	    15.4419	    13.0081	     6.6299	     9.5673	     5.2032	    11.1618	     7.5531	     7.1335	
    16.1133	    12.2528	    17.2043	    14.5187	     6.7139	    10.4904	     6.1264	    11.4975	     7.7209	     6.8817	
    16.2811	    12.3367	    18.5471	    16.1972	     6.7978	    11.4975	     7.1335	    11.9171	     7.8888	     6.6299	
    16.1972	    12.2528	    19.4702	    17.8757	     6.7139	    12.4207	     8.0566	    12.2528	     8.1406	     6.4621	
    15.9454	    12.0010	    19.7220	    19.4702	     6.5460	    13.4277	     8.8120	    12.5885	     8.3923	     6.2943	
    15.6937	    11.6653	    19.3863	    21.0648	     6.3782	    14.3509	     9.3155	    12.9242	     8.6441	     6.2103	
    15.3580	    11.2457	    18.4631	    22.5754	     6.1264	    15.1901	     9.5673	    13.3438	     8.8959	     6.2103	
    15.0223	    10.9940	    17.0364	    23.9182	     5.8746	    16.0294	     9.6512	    13.6795	     9.2316	     6.2103	
    14.8544	    10.7422	    15.1901	    25.0931	     5.7068	    16.7847	     9.5673	    14.0152	     9.4833	     6.2943	
    14.8544	    10.7422	    13.2599	    26.1841	     5.6229	    17.4561	     9.3994	    14.4348	     9.7351	     6.3782	
    14.9384	    10.9100	    11.2457	    27.0233	     5.6229	    18.1274	     9.1476	    14.8544	    10.0708	     6.6299	
    15.2740	    11.2457	     9.4833	    27.6947	     5.6229	    18.7149	     8.7280	    15.2740	    10.4065	     6.8817	
    15.6937	    11.8332	     8.2245	    28.1982	     5.6229	    19.2184	     8.3084	    15.6097	    10.6583	     7.1335	
    16.1972	    12.6724	     7.5531	    28.3661	     5.7068	    19.6381	     7.8888	    15.9454	    10.9100	     7.3853	
    16.8686	    13.5956	     7.5531	    28.3661	     5.7907	    19.8898	     7.3853	    16.2811	    11.1618	     7.6370	
    17.5400	    14.6866	     8.2245	    28.1982	     5.8746	    20.0577	     6.8817	    16.5329	    11.4136	     7.8888	
    18.2953	    15.6937	     9.5673	    27.8625	     5.7907	    20.2255	     6.2943	    16.7007	    11.5814	     8.0566	
    18.9667	    16.5329	    11.4136	    27.4429	     5.7068	    20.2255	     5.7907	    16.8686	    11.7493	     8.1406	
    19.7220	    17.2882	    13.5117	    26.9394	     5.4550	    20.0577	     5.1193	    16.9525	    11.7493	     8.0566	
    20.3094	    17.7917	    15.6097	    26.2680	     5.1193	    19.8898	     4.4479	    16.8686	    11.6653	     7.9727	
    20.7291	    18.0435	    17.6239	    25.5966	     4.6997	    19.6381	     3.6926	    16.7007	    11.5814	     7.7209	
    21.0648	    18.0435	    19.3024	    25.0092	     4.1962	    19.3024	     3.0212	    16.4490	    11.3297	     7.3853	
    21.2326	    17.8757	    20.5612	    24.5056	     3.6926	    18.9667	     2.4338	    16.1133	    11.0779	     7.0496	
    21.2326	    17.6239	    21.3165	    24.0860	     3.2730	    18.6310	     1.9302	    15.7776	    10.8261	     6.7139	
    21.0648	    17.1204	    21.4005	    23.6664	     2.9373	    18.2953	     1.5106	    15.4419	    10.5743	     6.4621	
    20.6451	    16.5329	    20.8969	    23.2468	     2.6855	    17.9596	     1.2589	    15.1901	    10.3226	     6.2103	
    20.0577	    15.7776	    19.8059	    22.7432	     2.5177	    17.5400	     1.0910	    14.8544	    10.1547	     5.9586	
    19.3024	    14.9384	    18.2114	    22.1558	     2.4338	    17.0364	     1.0910	    14.5187	     9.9869	     5.7907	
    18.3792	    14.0152	    16.1972	    21.3165	     2.3499	    16.4490	     1.1749	    14.1830	     9.8190	     5.6229	
    17.2882	    13.0081	    13.8474	    20.3094	     2.2659	    15.7776	     1.3428	    13.8474	     9.6512	     5.4550	
    16.1133	    11.9171	    11.3297	    19.1345	     2.0981	    15.0223	     1.5945	    13.4277	     9.3994	     5.2872	
    14.9384	    10.7422	     8.8959	    17.8757	     1.8463	    14.2670	     1.7624	    13.0081	     9.1476	     5.0354	
    13.8474	     9.6512	     6.7139	    16.6168	     1.5945	    13.5956	     1.9302	    12.6724	     8.8959	     4.7836	
    12.9242	     8.6441	     5.0354	    15.5258	     1.3428	    13.0920	     1.9302	    12.3367	     8.6441	     4.6158	
    12.3367	     7.8888	     3.8605	    14.7705	     1.1749	    12.7563	     1.9302	    12.1689	     8.3923	     4.3640	
    12.0850	     7.3853	     3.4409	    14.3509	     0.9232	    12.6724	     1.8463	    12.0850	     8.3084	     4.2801	
    12.1689	     7.2174	     3.7766	    14.4348	     0.8392	    12.9242	     1.7624	    12.1689	     8.2245	     4.1122	
    12.5885	     7.3013	     4.7836	    14.9384	     0.6714	    13.3438	     1.7624	    12.4207	     8.1406	     4.0283	
    13.1760	     7.5531	     6.3782	    15.6937	     0.5035	    13.9313	     1.6785	    12.7563	     8.1406	     3.8605	
    13.8474	     7.8888	     8.3923	    16.6168	     0.3357	    14.5187	     1.5945	    13.0081	     8.1406	     3.6926	
    14.5187	     8.3923	    10.5743	    17.7078	     0.1678	    15.0223	     1.4267	    13.3438	     8.0566	     3.5248	
    15.1901	     8.8959	    12.6724	    18.7988	    -0.0839	    15.5258	     1.1749	    13.5956	     7.9727	     3.3569	
    15.6937	     9.3155	    14.5187	    19.8059	    -0.2518	    15.9454	     0.7553	    13.8474	     7.8888	     3.1052	
    16.1133	     9.5673	    15.8615	    20.7291	    -0.4196	    16.1972	     0.3357	    14.0152	     7.7209	     2.8534	
    16.4490	     9.8190	    16.6168	    21.4844	    -0.5035	    16.1972	    -0.1678	    14.0991	     7.4692	     2.6855	
    16.5329	     9.9030	    16.7007	    21.9879	    -0.5035	    16.1972	    -0.6714	    14.0991	     7.3013	     2.5177	
    16.5329	     9.9030	    16.1972	    22.3236	    -0.4196	    15.9454	    -1.0071	    14.0991	     7.1335	     2.4338	
    16.4490	     9.9030	    15.1901	    22.4075	    -0.0839	    15.6937	    -1.1749	    14.0152	     7.0496	     2.4338	
[Epoch Header]
[Trial Type]	23
[Accept]	1
[Correct]	0
[RT]	 0.000
[Resp]	0
[Epoch Data]
    -6.9656	    -5.0354	    -9.3994	   -14.2670	     1.8463	   -10.6583	    -2.9373	    -7.0496	    -4.5319	    -2.3499	
    -6.5460	    -4.7836	    -8.3923	   -13.6795	     1.0071	   -10.4065	    -4.3640	    -6.8817	    -4.6158	    -2.5177	
    -5.7907	    -4.6158	    -6.9656	   -13.0081	     0.0839	    -9.9869	    -5.8746	    -6.6299	    -4.6997	    -2.5177	
    -4.9515	    -4.3640	    -5.1193	   -12.2528	    -0.7553	    -9.5673	    -7.2174	    -6.2943	    -4.6997	    -2.5177	
    -4.0283	    -4.1122	    -3.1891	   -11.3297	    -1.5945	    -8.8959	    -8.4763	    -5.7907	    -4.6158	    -2.4338	
    -3.0212	    -4.0283	    -1.3428	   -10.3226	    -2.2659	    -8.2245	    -9.4833	    -5.2872	    -4.5319	    -2.2659	
    -2.0981	    -4.1122	     0.0839	    -9.1476	    -2.8534	    -7.4692	   -10.1547	    -4.6997	    -4.2801	    -1.9302	
    -1.2589	    -4.2801	     1.0071	    -7.9727	    -3.3569	    -6.7139	   -10.5743	    -4.1122	    -3.9444	    -1.5945	
    -0.6714	    -4.6158	     1.3428	    -6.7978	    -3.6926	    -5.8746	   -10.6583	    -3.5248	    -3.6087	    -1.0910	
    -0.2518	    -4.9515	     1.0071	    -5.5389	    -3.8605	    -5.1193	   -10.4065	    -3.0212	    -3.1891	    -0.5875	
     0.0000	    -5.3711	     0.0000	    -4.2801	    -3.9444	    -4.2801	    -9.7351	    -2.4338	    -2.7695	     0.0839	
     0.0839	    -5.7068	    -1.4267	    -3.0212	    -3.8605	    -3.4409	    -8.7280	    -1.9302	    -2.2659	     0.7553	
     0.0000	    -6.0425	    -3.2730	    -1.5945	    -3.5248	    -2.5177	    -7.3013	    -1.3428	    -1.6785	     1.5106	
    -0.0839	    -6.2103	    -5.2872	    -0.3357	    -3.1052	    -1.5945	    -5.6229	    -0.7553	    -1.0910	     2.2659	
    -0.2518	    -6.3782	    -7.1335	     0.9232	    -2.5177	    -0.6714	    -3.5248	    -0.1678	    -0.5035	     3.0212	
    -0.3357	    -6.4621	    -8.6441	     2.0981	    -1.9302	     0.1678	    -1.3428	     0.4196	     0.1678	     3.6926	
    -0.5035	    -6.3782	    -9.6512	     3.0212	    -1.2589	     0.9232	     0.7553	     1.0071	     0.6714	     4.3640	
    -0.5875	    -6.2943	   -10.0708	     3.8605	    -0.6714	     1.5945	     2.6855	     1.5106	     1.0910	     4.8676	
    -0.5035	    -6.0425	    -9.7351	     4.6158	    -0.0839	     2.2659	     4.2801	     2.0142	     1.5106	     5.2872	
    -0.3357	    -5.6229	    -8.7280	     5.3711	     0.3357	     2.8534	     5.4550	     2.4338	     1.8463	     5.4550	
     0.1678	    -5.0354	    -7.1335	     6.2103	     0.6714	     3.5248	     6.2103	     2.8534	     2.0142	     5.5389	
     0.9232	    -4.2801	    -4.9515	     7.1335	     0.8392	     4.1122	     6.4621	     3.2730	     2.0981	     5.4550	
     1.8463	    -3.3569	    -2.4338	     8.2245	     0.9232	     4.7836	     6.2943	     3.5248	     2.0981	     5.1193	
     2.9373	    -2.2659	     0.3357	     9.4833	     0.9232	     5.3711	     5.7068	     3.7766	     2.0142	     4.6158	
     4.0283	    -1.0071	     3.1052	    10.7422	     1.0071	     5.9586	     4.7836	     4.0283	     1.8463	     3.9444	
     5.2032	     0.1678	     5.7068	    12.0850	     0.9232	     6.5460	     3.5248	     4.1962	     1.5945	     3.1891	
     6.1264	     1.3428	     7.8888	    13.3438	     0.9232	     6.9656	     2.0981	     4.2801	     1.2589	     2.3499	
     6.8817	     2.1820	     9.4833	    14.3509	     0.7553	     7.3013	     0.4196	     4.1962	     0.9232	     1.4267	
     7.3013	     2.6855	    10.1547	    15.0223	     0.5035	     7.3853	    -1.4267	     4.1122	     0.4196	     0.5035	
     7.2174	     2.6855	     9.9030	    15.1901	     0.0000	     7.2174	    -3.4409	     3.6926	    -0.1678	    -0.5035	
     6.7139	     2.2659	     8.5602	    14.7705	    -0.6714	     6.6299	    -5.4550	     3.1052	    -1.0071	    -1.5945	
     5.7068	     1.4267	     6.2943	    13.6795	    -1.5106	     5.7068	    -7.5531	     2.2659	    -1.9302	    -2.6855	
     4.3640	     0.2518	     3.3569	    12.0010	    -2.5177	     4.4479	    -9.4833	     1.2589	    -2.9373	    -3.7766	
     2.9373	    -1.0910	     0.0839	     9.9869	    -3.5248	     3.0212	   -11.1618	     0.1678	    -4.0283	    -4.7836	
     1.5945	    -2.3499	    -3.1891	     7.8049	    -4.3640	     1.6785	   -12.5885	    -0.9232	    -4.9515	    -5.4550	
     0.5035	    -3.2730	    -6.0425	     5.7907	    -5.0354	     0.5035	   -13.5117	    -1.7624	    -5.6229	    -5.9586	
    -0.0839	    -3.8605	    -8.2245	     4.1962	    -5.4550	    -0.4196	   -14.0991	    -2.2659	    -6.0425	    -6.0425	
    -0.0839	    -3.9444	    -9.4833	     3.1891	    -5.4550	    -0.7553	   -14.2670	    -2.3499	    -6.1264	    -5.7068	
     0.4196	    -3.5248	    -9.6512	     2.8534	    -5.1193	    -0.6714	   -13.9313	    -2.0142	    -5.7907	    -5.0354	
     1.5106	    -2.6016	    -8.6441	     3.2730	    -4.4479	     0.0000	   -13.3438	    -1.2589	    -5.0354	    -4.1122	
     3.0212	    -1.2589	    -6.6299	     4.2801	    -3.5248	     1.0910	   -12.4207	    -0.0839	    -4.0283	    -2.8534	
     4.8676	     0.3357	    -3.8605	     5.7907	    -2.5177	     2.4338	   -11.2457	     1.3428	    -2.7695	    -1.4267	
     6.7978	     2.0142	    -0.5875	     7.4692	    -1.4267	     3.9444	   -10.1547	     2.9373	    -1.4267	     0.0000	
     8.6441	     3.6087	     2.8534	     9.1476	    -0.4196	     5.3711	    -9.0637	     4.4479	    -0.1678	     1.3428	
    10.1547	     4.8676	     6.0425	    10.6583	     0.3357	     6.5460	    -8.2245	     5.7068	     1.0071	     2.4338	
    11.1618	     5.7907	     8.6441	    11.7493	     0.8392	     7.3853	    -7.6370	     6.6299	     1.8463	     3.2730	
    11.6653	     6.1264	    10.5743	    12.3367	     1.0071	     7.8049	    -7.2174	     7.1335	     2.3499	     3.6926	
    11.4975	     6.0425	    11.5814	    12.4207	     0.8392	     7.8049	    -7.1335	     7.2174	     2.5177	     3.7766	
    10.7422	     5.3711	    11.5814	    11.8332	     0.4196	     7.4692	    -7.2174	     6.7978	     2.3499	     3.6087	
     9.5673	     4.2801	    10.7422	    10.9100	    -0.0839	     6.7139	    -7.3853	     6.0425	     1.9302	     3.1052	
     8.1406	     2.9373	     9.0637	     9.5673	    -0.7553	     5.7907	    -7.5531	     5.0354	     1.3428	     2.4338	
     6.4621	     1.5106	     6.8817	     8.1406	    -1.2589	     4.7836	    -7.7209	     3.8605	     0.5875	     1.7624	
     4.8676	     0.0000	     4.2801	     6.6299	    -1.7624	     3.6926	    -7.7209	     2.6855	    -0.1678	     0.9232	
     3.1891	    -1.5106	     1.5106	     5.2872	    -2.0981	     2.6016	    -7.6370	     1.5945	    -0.9232	     0.1678	
     1.6785	    -2.8534	    -1.2589	     4.1122	    -2.3499	     1.6785	    -7.4692	     0.5875	    -1.6785	    -0.6714	
     0.2518	    -4.1122	    -3.8605	     3.2730	    -2.5177	     0.9232	    -7.2174	    -0.2518	    -2.4338	    -1.5106	
    -0.8392	    -5.2032	    -5.9586	     2.8534	    -2.6855	     0.3357	    -6.9656	    -1.0071	    -3.1052	    -2.2659	
    -1.6785	    -5.9586	    -7.4692	     2.6855	    -2.6855	    -0.0839	    -6.6299	    -1.5945	    -3.6926	    -3.0212	
    -2.1820	    -6.3782	    -8.2245	     2.8534	    -2.6855	    -0.2518	    -6.2943	    -2.0142	    -4.1122	    -3.6087	
    -2.1820	    -6.4621	    -8.0566	     3.1891	    -2.5177	    -0.3357	    -5.8746	    -2.3499	    -4.4479	    -4.1122	
    -1.8463	    -6.2103	    -6.9656	     3.5248	    -2.3499	    -0.3357	    -5.5389	    -2.5177	    -4.6158	    -4.5319	
    -1.2589	    -5.7068	    -5.2872	     3.7766	    -2.0142	    -0.3357	    -5.1193	    -2.6016	    -4.7836	    -4.7836	
    -0.4196	    -5.1193	    -3.0212	     3.6087	    -1.7624	    -0.4196	    -4.8676	    -2.7695	    -4.8676	    -5.0354	
     0.5035	    -4.3640	    -0.5035	     2.9373	    -1.5106	    -0.8392	    -4.6158	    -3.1052	    -4.9515	    -5.2872	
     1.2589	    -3.7766	     2.0142	     1.6785	    -1.3428	    -1.5945	    -4.5319	    -3.5248	    -5.2032	    -5.4550	
     1.9302	    -3.2730	     4.2801	    -0.2518	    -1.2589	    -2.6855	    -4.6997	    -4.1122	    -5.4550	    -5.7068	
     2.2659	    -3.0212	     6.1264	    -2.6855	    -1.2589	    -4.1122	    -5.2032	    -4.8676	    -5.7907	    -5.7907	
     2.3499	    -3.0212	     7.3013	    -5.5389	    -1.4267	    -5.7068	    -5.9586	    -5.7068	    -6.2103	    -5.8746	
     2.1820	    -3.1891	     7.8049	    -8.3923	    -1.5945	    -7.3013	    -7.0496	    -6.4621	    -6.6299	    -5.7907	
     1.8463	    -3.6087	     7.4692	   -11.0779	    -1.7624	    -8.7280	    -8.2245	    -7.1335	    -6.7978	    -5.4550	
     1.3428	    -4.0283	     6.5460	   -13.1760	    -1.8463	    -9.7351	    -9.3994	    -7.4692	    -6.7978	    -4.9515	
     1.0071	    -4.4479	     5.0354	   -14.6866	    -1.9302	   -10.3226	   -10.4065	    -7.3853	    -6.3782	    -4.1122	
     0.7553	    -4.6997	     3.0212	   -15.3580	    -1.7624	   -10.3226	   -11.0779	    -6.8817	    -5.6229	    -2.9373	
     0.6714	    -4.8676	     0.8392	   -15.2740	    -1.5106	    -9.7351	   -11.1618	    -5.9586	    -4.4479	    -1.4267	
     0.8392	    -4.6997	    -1.5106	   -14.4348	    -1.1749	    -8.7280	   -10.6583	    -4.5319	    -2.9373	     0.2518	
     1.0910	    -4.4479	    -3.6087	   -13.0920	    -0.7553	    -7.1335	    -9.6512	    -2.8534	    -1.0910	     2.1820	
     1.5945	    -3.9444	    -5.2872	   -11.2457	    -0.3357	    -5.3711	    -8.1406	    -0.9232	     0.8392	     4.1122	
     2.1820	    -3.2730	    -6.3782	    -9.0637	     0.1678	    -3.2730	    -6.5460	     1.1749	     2.9373	     6.0425	
     2.9373	    -2.5177	    -6.6299	    -6.6299	     0.5035	    -1.0910	    -4.9515	     3.1891	     4.8676	     7.8888	
     3.7766	    -1.6785	    -6.1264	    -4.0283	     0.7553	     1.0071	    -3.6926	     5.2032	     6.7139	     9.4833	
     4.6158	    -0.9232	    -4.9515	    -1.3428	     0.8392	     3.1052	    -2.8534	     6.9656	     8.3084	    10.8261	
     5.4550	    -0.1678	    -3.1891	     1.2589	     0.7553	     5.1193	    -2.5177	     8.5602	     9.5673	    11.7493	
     6.2103	     0.4196	    -1.2589	     3.8605	     0.5035	     6.8817	    -2.6016	     9.9030	    10.5743	    12.4207	
     6.8817	     0.7553	     0.7553	     6.1264	     0.0000	     8.3923	    -3.1891	    10.9940	    11.1618	    12.6724	
     7.3013	     0.8392	     2.6016	     8.1406	    -0.6714	     9.6512	    -4.1122	    11.8332	    11.5814	    12.6724	
     7.3853	     0.6714	     3.9444	     9.7351	    -1.4267	    10.4904	    -5.2032	    12.4207	    11.6653	    12.4207	
     7.1335	     0.2518	     4.7836	    10.8261	    -2.2659	    11.0779	    -6.5460	    12.7563	    11.5814	    11.9171	
     6.4621	    -0.5875	     4.8676	    11.4136	    -3.3569	    11.1618	    -7.8888	    12.8403	    11.2457	    11.2457	
     5.4550	    -1.6785	     4.1122	    11.2457	    -4.5319	    10.9100	    -9.3994	    12.6724	    10.7422	    10.4904	
     4.0283	    -3.1891	     2.5177	    10.5743	    -5.7907	    10.1547	   -10.8261	    12.0850	     9.9869	     9.6512	
     2.2659	    -4.9515	     0.2518	     9.3155	    -7.2174	     9.1476	   -12.1689	    11.2457	     9.0637	     8.7280	
     0.3357	    -6.7978	    -2.6016	     7.7209	    -8.5602	     7.8888	   -13.2599	    10.1547	     8.0566	     7.8049	
    -1.5945	    -8.7280	    -5.7068	     5.9586	    -9.9030	     6.5460	   -14.0152	     8.9798	     6.9656	     6.9656	
    -3.3569	   -10.4065	    -8.8959	     4.3640	   -10.9940	     5.2872	   -14.5187	     7.7209	     5.9586	     6.1264	
    -4.8676	   -11.8332	   -11.8332	     2.9373	   -11.8332	     4.1962	   -14.6027	     6.5460	     5.2032	     5.5389	
    -5.8746	   -12.6724	   -14.1830	     2.0142	   -12.3367	     3.5248	   -14.3509	     5.6229	     4.6158	     5.1193	
    -6.2943	   -13.0920	   -15.6097	     1.6785	   -12.3367	     3.1891	   -13.7634	     5.0354	     4.2801	     4.9515	
    -6.2103	   -12.7563	   -16.1133	     1.9302	   -11.8332	     3.3569	   -13.0081	     4.8676	     4.2801	     5.0354	
    -5.5389	   -12.0010	   -15.4419	     2.6855	   -10.9100	     3.9444	   -12.0010	     4.9515	     4.5319	     5.3711	
    -4.5319	   -10.7422	   -13.8474	     3.8605	    -9.7351	     4.7836	   -10.8261	     5.3711	     5.0354	     5.8746	
    -3.1891	    -9.2316	   -11.3297	     5.2872	    -8.3923	     5.7907	    -9.6512	     5.8746	     5.5389	     6.3782	
    -1.6785	    -7.5531	    -8.2245	     6.7978	    -6.9656	     6.7978	    -8.4763	     6.4621	     6.0425	     6.7978	
    -0.1678	    -5.8746	    -4.8676	     8.3084	    -5.7068	     7.8049	    -7.3013	     7.0496	     6.5460	     7.0496	
     1.2589	    -4.3640	    -1.4267	     9.7351	    -4.4479	     8.7280	    -6.2103	     7.5531	     6.7978	     7.1335	
     2.5177	    -3.1052	     1.6785	    11.0779	    -3.4409	     9.4833	    -5.1193	     7.9727	     6.9656	     7.0496	
     3.6087	    -2.0981	     4.3640	    12.4207	    -2.6855	    10.1547	    -4.1962	     8.3084	     6.8817	     6.6299	
     4.5319	    -1.3428	     6.3782	    13.6795	    -2.0142	    10.6583	    -3.6087	     8.4763	     6.5460	     6.1264	
     5.1193	    -0.9232	     7.6370	    14.9384	    -1.5945	    11.0779	    -3.1891	     8.4763	     6.1264	     5.3711	
     5.5389	    -0.7553	     7.9727	    16.1972	    -1.3428	    11.3297	    -3.1891	     8.3923	     5.6229	     4.5319	
     5.7907	    -0.7553	     7.5531	    17.2882	    -1.1749	    11.5814	    -3.4409	     8.1406	     5.0354	     3.6926	
     5.8746	    -0.9232	     6.4621	    18.3792	    -1.0910	    11.6653	    -3.9444	     7.9727	     4.4479	     2.8534	
     5.7907	    -1.0910	     4.8676	    19.3024	    -0.9232	    11.7493	    -4.5319	     7.6370	     3.9444	     2.0981	
     5.7068	    -1.2589	     2.8534	    20.0577	    -0.7553	    11.7493	    -5.0354	     7.3853	     3.6087	     1.5106	
     5.5389	    -1.2589	     0.8392	    20.8130	    -0.4196	    11.6653	    -5.4550	     7.1335	     3.2730	     1.0910	
     5.3711	    -1.2589	    -1.0910	    21.3165	    -0.0839	    11.5814	    -5.6229	     6.9656	     3.0212	     0.8392	
     5.1193	    -1.0910	    -2.6855	    21.7361	     0.4196	    11.4136	    -5.6229	     6.7139	     2.8534	     0.7553	
     5.0354	    -0.9232	    -3.7766	    21.9040	     0.9232	    11.2457	    -5.4550	     6.5460	     2.6855	     0.7553	
     5.0354	    -0.6714	    -4.1962	    21.9879	     1.5945	    11.0779	    -5.1193	     6.4621	     2.6855	     0.9232	
     5.2872	    -0.3357	    -4.0283	    21.9040	     2.3499	    10.9100	    -4.6997	     6.3782	     2.6855	     1.1749	
     5.5389	    -0.0839	    -3.2730	    21.5683	     3.0212	    10.5743	    -4.1962	     6.2943	     2.6855	     1.5106	
     5.9586	     0.0839	    -2.0981	    20.9808	     3.5248	    10.1547	    -3.7766	     6.1264	     2.6855	     1.6785	
     6.2103	     0.1678	    -0.6714	    19.9738	     3.7766	     9.5673	    -3.4409	     5.7907	     2.5177	     1.7624	
     6.3782	     0.1678	     0.8392	    18.5471	     3.7766	     8.7280	    -3.1052	     5.2872	     2.1820	     1.6785	
     6.2943	    -0.0839	     2.2659	    16.7847	     3.4409	     7.5531	    -2.7695	     4.6158	     1.6785	     1.3428	
     6.0425	    -0.3357	     3.5248	    14.6866	     2.9373	     6.2103	    -2.6016	     3.7766	     0.9232	     0.8392	
     5.7068	    -0.6714	     4.6158	    12.2528	     2.1820	     4.6997	    -2.5177	     2.7695	     0.0839	     0.1678	
     5.1193	    -1.1749	     5.2872	     9.7351	     1.3428	     3.1052	    -2.6016	     1.5945	    -0.9232	    -0.5875	
     4.5319	    -1.5945	     5.5389	     7.2174	     0.4196	     1.5106	    -2.9373	     0.5035	    -2.0142	    -1.2589	
     4.0283	    -2.0981	     5.3711	     4.7836	    -0.5035	    -0.0839	    -3.4409	    -0.6714	    -3.0212	    -1.8463	
     3.6087	    -2.5177	     4.6997	     2.5177	    -1.3428	    -1.4267	    -4.1122	    -1.6785	    -3.8605	    -2.1820	
     3.2730	    -2.9373	     3.6087	     0.6714	    -1.9302	    -2.6016	    -4.7836	    -2.5177	    -4.5319	    -2.2659	
     3.0212	    -3.1891	     2.0981	    -0.7553	    -2.2659	    -3.4409	    -5.3711	    -3.1052	    -4.7836	    -2.0142	
     2.8534	    -3.4409	     0.2518	    -1.6785	    -2.4338	    -3.9444	    -5.7907	    -3.4409	    -4.7836	    -1.5106	
     2.6855	    -3.6087	    -1.6785	    -2.0981	    -2.3499	    -4.1122	    -6.0425	    -3.4409	    -4.5319	    -0.7553	
     2.5177	    -3.6926	    -3.5248	    -2.1820	    -2.1820	    -4.0283	    -6.1264	    -3.3569	    -3.9444	     0.0839	
     2.1820	    -3.9444	    -5.2872	    -1.9302	    -1.8463	    -3.7766	    -6.0425	    -3.1052	    -3.3569	     0.9232	
     1.7624	    -4.1962	    -6.6299	    -1.5945	    -1.6785	    -3.4409	    -5.8746	    -2.8534	    -2.6855	     1.6785	
     1.3428	    -4.4479	    -7.6370	    -1.2589	    -1.5106	    -3.1891	    -5.5389	    -2.6016	    -2.1820	     2.2659	
     0.7553	    -4.8676	    -7.9727	    -1.0071	    -1.4267	    -3.0212	    -5.2032	    -2.3499	    -1.7624	     2.6016	
     0.0839	    -5.3711	    -7.8888	    -1.0910	    -1.5945	    -2.9373	    -4.7836	    -2.3499	    -1.5106	     2.6855	
    -0.5035	    -5.8746	    -7.1335	    -1.3428	    -1.9302	    -3.1052	    -4.3640	    -2.4338	    -1.5945	     2.5177	
    -1.1749	    -6.4621	    -6.0425	    -2.0142	    -2.5177	    -3.5248	    -4.1122	    -2.6855	    -1.8463	     2.1820	
    -1.7624	    -7.0496	    -4.5319	    -2.9373	    -3.2730	    -4.1122	    -4.0283	    -3.1052	    -2.2659	     1.5106	
    -2.3499	    -7.6370	    -3.0212	    -4.1122	    -4.1962	    -4.8676	    -4.1122	    -3.7766	    -2.9373	     0.7553	
    -2.9373	    -8.1406	    -1.4267	    -5.4550	    -5.2872	    -5.8746	    -4.5319	    -4.5319	    -3.7766	    -0.1678	
    -3.4409	    -8.7280	    -0.0839	    -6.8817	    -6.3782	    -6.8817	    -5.1193	    -5.3711	    -4.6158	    -1.1749	
    -4.0283	    -9.3155	     0.7553	    -8.3923	    -7.4692	    -7.9727	    -6.0425	    -6.2943	    -5.5389	    -2.1820	
    -4.6997	    -9.9869	     1.1749	    -9.7351	    -8.5602	    -8.9798	    -7.0496	    -7.2174	    -6.4621	    -3.1891	
    -5.2872	   -10.7422	     0.8392	   -11.0779	    -9.4833	   -10.0708	    -8.2245	    -8.1406	    -7.4692	    -4.1962	
    -5.9586	   -11.5814	    -0.0839	   -12.2528	   -10.3226	   -11.0779	    -9.5673	    -9.0637	    -8.3084	    -5.2032	
    -6.5460	   -12.2528	    -1.5945	   -13.1760	   -10.9100	   -11.9171	   -10.8261	    -9.9030	    -9.0637	    -6.0425	
    -7.0496	   -12.8403	    -3.4409	   -13.7634	   -11.3297	   -12.5885	   -12.0850	   -10.5743	    -9.6512	    -6.7978	
    -7.3013	   -13.1760	    -5.6229	   -14.0991	   -11.4975	   -13.0081	   -13.0920	   -10.9940	   -10.0708	    -7.3853	
    -7.3013	   -13.2599	    -7.8049	   -14.0152	   -11.4136	   -13.0920	   -14.0152	   -11.2457	   -10.2386	    -7.7209	
    -7.0496	   -13.0920	    -9.8190	   -13.5117	   -11.1618	   -12.9242	   -14.6027	   -11.2457	   -10.2386	    -7.8049	
    -6.5460	   -12.5885	   -11.4136	   -12.6724	   -10.6583	   -12.5046	   -14.8544	   -10.9100	    -9.9030	    -7.6370	
    -5.6229	   -11.7493	   -12.4207	   -11.4975	    -9.9030	   -11.6653	   -14.9384	   -10.3226	    -9.3994	    -7.1335	
    -4.5319	   -10.6583	   -12.5885	    -9.9869	    -9.0637	   -10.6583	   -14.6866	    -9.4833	    -8.7280	    -6.3782	
    -3.1891	    -9.3155	   -12.0850	    -8.3923	    -8.1406	    -9.3994	   -14.1830	    -8.5602	    -7.8888	    -5.4550	
    -1.7624	    -7.8049	   -10.7422	    -6.6299	    -7.1335	    -8.1406	   -13.4277	    -7.4692	    -6.9656	    -4.3640	
    -0.4196	    -6.2943	    -8.8120	    -4.8676	    -6.2943	    -6.7139	   -12.6724	    -6.2943	    -6.0425	    -3.1891	
     0.8392	    -4.9515	    -6.3782	    -3.1891	    -5.4550	    -5.4550	   -11.9171	    -5.2872	    -5.2032	    -2.1820	
     1.8463	    -3.7766	    -3.8605	    -1.6785	    -4.7836	    -4.3640	   -11.1618	    -4.3640	    -4.5319	    -1.2589	
     2.6016	    -3.0212	    -1.3428	    -0.4196	    -4.2801	    -3.5248	   -10.4904	    -3.6926	    -4.0283	    -0.5875	
     2.9373	    -2.5177	     0.8392	     0.5875	    -3.9444	    -2.8534	    -9.9869	    -3.1891	    -3.6926	    -0.0839	
     2.9373	    -2.4338	     2.6855	     1.3428	    -3.6926	    -2.4338	    -9.4833	    -2.9373	    -3.5248	     0.1678	
     2.5177	    -2.6855	     3.8605	     1.9302	    -3.6087	    -2.1820	    -9.2316	    -2.8534	    -3.6087	     0.1678	
     1.9302	    -3.2730	     4.3640	     2.1820	    -3.6087	    -2.2659	    -9.1476	    -3.1052	    -3.9444	    -0.0839	
     0.9232	    -4.1962	     3.9444	     2.1820	    -3.7766	    -2.6016	    -9.2316	    -3.5248	    -4.3640	    -0.4196	
    -0.2518	    -5.3711	     2.7695	     1.8463	    -4.1122	    -3.1891	    -9.5673	    -4.1962	    -5.0354	    -1.0910	
    -1.7624	    -6.8817	     0.7553	     1.2589	    -4.6158	    -4.0283	   -10.1547	    -5.0354	    -5.8746	    -1.8463	
    -3.4409	    -8.4763	    -2.0981	     0.2518	    -5.2872	    -5.1193	   -10.9100	    -6.1264	    -6.8817	    -2.6855	
    -5.2032	   -10.1547	    -5.3711	    -0.9232	    -6.0425	    -6.3782	   -11.8332	    -7.2174	    -7.8888	    -3.6926	
    -6.9656	   -11.7493	    -8.8959	    -2.2659	    -6.8817	    -7.7209	   -12.6724	    -8.3923	    -8.8120	    -4.6158	
    -8.5602	   -13.0920	   -12.2528	    -3.6087	    -7.6370	    -8.9798	   -13.4277	    -9.4833	    -9.7351	    -5.4550	
    -9.8190	   -14.0991	   -15.1062	    -4.8676	    -8.3084	    -9.9869	   -14.0152	   -10.3226	   -10.3226	    -6.1264	
   -10.6583	   -14.6866	   -17.2043	    -5.7068	    -8.8120	   -10.6583	   -14.3509	   -10.9100	   -10.7422	    -6.5460	
   -10.9940	   -14.7705	   -18.2114	    -6.1264	    -9.1476	   -10.8261	   -14.4348	   -11.0779	   -10.7422	    -6.6299	
   -10.8261	   -14.4348	   -18.0435	    -6.0425	    -9.1476	   -10.4904	   -14.4348	   -10.9100	   -10.4065	    -6.4621	
   -10.2386	   -13.6795	   -16.8686	    -5.5389	    -8.9798	    -9.8190	   -14.1830	   -10.4065	    -9.8190	    -6.0425	
    -9.2316	   -12.7563	   -14.8544	    -4.8676	    -8.6441	    -8.8959	   -13.8474	    -9.6512	    -9.1476	    -5.4550	
    -8.1406	   -11.7493	   -12.1689	    -4.1122	    -8.3084	    -7.9727	   -13.3438	    -8.8120	    -8.3084	    -4.8676	
    -6.7978	   -10.8261	    -9.1476	    -3.3569	    -7.8888	    -6.9656	   -12.6724	    -7.9727	    -7.4692	    -4.2801	
    -5.5389	    -9.9030	    -6.0425	    -2.7695	    -7.4692	    -6.0425	   -12.0010	    -7.0496	    -6.6299	    -3.6926	
    -4.1122	    -8.8959	    -3.1052	    -2.0981	    -6.9656	    -5.1193	   -11.1618	    -6.2103	    -5.7907	    -3.1891	
    -2.6855	    -7.8888	    -0.4196	    -1.3428	    -6.2943	    -4.1122	   -10.1547	    -5.2032	    -4.9515	    -2.6016	
    -1.0071	    -6.7978	     1.9302	    -0.4196	    -5.3711	    -3.0212	    -8.9798	    -4.1122	    -3.9444	    -1.9302	
     0.6714	    -5.4550	     3.8605	     0.7553	    -4.1962	    -1.7624	    -7.6370	    -2.9373	    -2.8534	    -1.0910	
     2.3499	    -4.1122	     5.2872	     2.1820	    -2.8534	    -0.4196	    -6.2103	    -1.5945	    -1.7624	    -0.3357	
     4.0283	    -2.6016	     6.0425	     3.7766	    -1.3428	     0.9232	    -4.7836	    -0.3357	    -0.5875	     0.5035	
     5.5389	    -1.2589	     6.2943	     5.3711	     0.1678	     2.1820	    -3.3569	     0.9232	     0.4196	     1.3428	
     6.7978	     0.0000	     5.8746	     6.8817	     1.5945	     3.2730	    -2.1820	     2.0142	     1.3428	     2.0142	
     7.6370	     1.0071	     4.8676	     8.1406	     2.8534	     4.1962	    -1.1749	     2.9373	     2.0142	     2.6016	
     8.2245	     1.6785	     3.4409	     9.2316	     3.8605	     4.8676	    -0.5035	     3.6926	     2.5177	     3.1052	
     8.3923	     2.0981	     1.8463	    10.0708	     4.6158	     5.2872	    -0.1678	     4.1962	     2.8534	     3.3569	
     8.3923	     2.2659	     0.1678	    10.7422	     5.0354	     5.6229	    -0.1678	     4.6158	     2.9373	     3.5248	
     8.1406	     2.4338	    -1.2589	    11.1618	     5.2032	     5.7907	    -0.3357	     4.8676	     3.0212	     3.6087	
     7.9727	     2.5177	    -2.2659	    11.5814	     5.2872	     5.9586	    -0.6714	     5.0354	     2.9373	     3.6087	
     7.8888	     2.6855	    -2.6855	    12.0010	     5.2872	     6.2943	    -1.1749	     5.2872	     2.9373	     3.6087	
     7.8888	     2.9373	    -2.3499	    12.5046	     5.2032	     6.7139	    -1.6785	     5.5389	     2.9373	     3.4409	
     8.2245	     3.3569	    -1.3428	    13.0920	     5.1193	     7.2174	    -2.2659	     5.7068	     3.0212	     3.2730	
     8.6441	     3.8605	     0.1678	    13.8474	     5.1193	     7.8888	    -2.7695	     5.9586	     3.0212	     3.1052	
     9.2316	     4.4479	     2.0981	    14.6027	     5.1193	     8.6441	    -3.2730	     6.1264	     3.0212	     2.7695	
     9.8190	     4.9515	     4.1962	    15.3580	     5.1193	     9.2316	    -3.6926	     6.2943	     2.9373	     2.4338	
    10.4065	     5.2872	     6.2103	    15.9454	     5.1193	     9.7351	    -3.9444	     6.2943	     2.7695	     1.9302	
    10.8261	     5.4550	     7.8888	    16.2811	     5.0354	     9.9869	    -4.1962	     6.1264	     2.4338	     1.2589	
    10.9940	     5.3711	     8.9798	    16.4490	     4.7836	     9.9869	    -4.3640	     5.7068	     1.9302	     0.5035	
    10.9100	     5.1193	     9.4833	    16.2811	     4.3640	     9.6512	    -4.3640	     5.2032	     1.2589	    -0.3357	
    10.6583	     4.5319	     9.3155	    16.0294	     3.9444	     9.2316	    -4.3640	     4.6158	     0.5035	    -1.0910	
    10.1547	     3.9444	     8.5602	    15.6937	     3.4409	     8.6441	    -4.1962	     3.9444	    -0.2518	    -1.8463	
     9.6512	     3.2730	     7.2174	    15.2740	     3.0212	     8.0566	    -3.8605	     3.2730	    -0.9232	    -2.4338	
     8.9798	     2.5177	     5.5389	    14.9384	     2.6855	     7.3853	    -3.5248	     2.6855	    -1.4267	    -2.8534	
     8.2245	     1.8463	     3.6087	    14.6027	     2.5177	     6.8817	    -3.1052	     2.2659	    -1.8463	    -3.0212	
     7.3853	     1.2589	     1.5945	    14.1830	     2.4338	     6.2943	    -2.6016	     1.8463	    -2.0981	    -3.1052	
     6.6299	     0.7553	    -0.2518	    13.6795	     2.4338	     5.7907	    -2.0981	     1.5106	    -2.2659	    -3.0212	
     5.8746	     0.3357	    -1.6785	    13.1760	     2.6855	     5.2872	    -1.5945	     1.2589	    -2.3499	    -2.7695	
     5.2872	     0.1678	    -2.6016	    12.6724	     2.9373	     4.7836	    -1.0910	     1.0071	    -2.3499	    -2.5177	
     4.9515	     0.2518	    -2.7695	    12.1689	     3.3569	     4.3640	    -0.5035	     0.8392	    -2.3499	    -2.2659	
     4.7836	     0.4196	    -2.2659	    11.7493	     3.9444	     4.0283	     0.0000	     0.6714	    -2.2659	    -2.0142	
     4.7836	     0.8392	    -0.9232	    11.4136	     4.5319	     3.6926	     0.3357	     0.5875	    -2.2659	    -1.8463	
     5.0354	     1.3428	     1.0910	    11.1618	     5.2032	     3.4409	     0.5875	     0.3357	    -2.2659	    -1.7624	
     5.2872	     2.0142	     3.5248	    10.8261	     5.7907	     3.1052	     0.6714	     0.0839	    -2.3499	    -1.6785	
     5.6229	     2.5177	     6.2103	    10.3226	     6.2943	     2.6855	     0.5875	    -0.3357	    -2.6855	    -1.8463	
     5.9586	     3.0212	     8.8120	     9.5673	     6.6299	     2.0142	     0.3357	    -1.0071	    -3.1052	    -2.0142	
     6.0425	     3.1891	    11.1618	     8.3923	     6.7978	     1.0910	     0.0839	    -1.9302	    -3.7766	    -2.3499	
     5.8746	     3.1891	    12.8403	     6.7139	     6.6299	    -0.1678	    -0.1678	    -3.1052	    -4.6158	    -2.7695	
     5.3711	     2.7695	    13.8474	     4.6997	     6.2103	    -1.7624	    -0.3357	    -4.6158	    -5.6229	    -3.2730	
     4.6158	     2.0981	    13.9313	     2.1820	     5.5389	    -3.6087	    -0.5035	    -6.2943	    -6.8817	    -3.8605	
     3.5248	     1.0910	    13.1760	    -0.5875	     4.6997	    -5.7907	    -0.5035	    -8.0566	    -8.1406	    -4.4479	
     2.3499	    -0.1678	    11.7493	    -3.6087	     3.6926	    -7.9727	    -0.5035	    -9.9030	    -9.3994	    -5.0354	
     1.0071	    -1.5106	     9.7351	    -6.5460	     2.7695	   -10.2386	    -0.5035	   -11.6653	   -10.5743	    -5.5389	
    -0.3357	    -2.9373	     7.3853	    -9.3155	     2.0142	   -12.2528	    -0.3357	   -13.2599	   -11.5814	    -5.8746	
    -1.5106	    -4.2801	     4.7836	   -11.7493	     1.3428	   -14.0152	    -0.2518	   -14.5187	   -12.3367	    -5.9586	
    -2.5177	    -5.4550	     2.0142	   -13.6795	     0.9232	   -15.2740	    -0.1678	   -15.3580	   -12.7563	    -5.8746	
    -3.2730	    -6.4621	    -0.6714	   -15.0223	     0.6714	   -16.0294	    -0.1678	   -15.8615	   -12.8403	    -5.5389	
    -3.7766	    -7.1335	    -3.1052	   -15.6097	     0.5035	   -16.2811	    -0.1678	   -15.8615	   -12.7563	    -5.1193	
    -4.1122	    -7.4692	    -5.1193	   -15.5258	     0.4196	   -15.9454	    -0.2518	   -15.3580	   -12.2528	    -4.4479	
    -4.1962	    -7.4692	    -6.5460	   -14.7705	     0.3357	   -15.0223	    -0.3357	   -14.5187	   -11.5814	    -3.7766	
    -4.1962	    -7.2174	    -7.2174	   -13.3438	     0.2518	   -13.7634	    -0.5035	   -13.3438	   -10.6583	    -3.0212	
    -3.9444	    -6.7978	    -7.2174	   -11.4975	     0.0839	   -12.0850	    -0.7553	   -11.8332	    -9.6512	    -2.2659	
    -3.6926	    -6.2943	    -6.4621	    -9.3155	    -0.2518	   -10.2386	    -1.0910	   -10.2386	    -8.4763	    -1.5945	
    -3.3569	    -5.7068	    -5.2032	    -6.9656	    -0.6714	    -8.3923	    -1.5945	    -8.5602	    -7.2174	    -0.9232	
    -3.0212	    -5.2872	    -3.6087	    -4.6158	    -1.2589	    -6.4621	    -2.3499	    -6.8817	    -6.0425	    -0.3357	
    -2.7695	    -4.8676	    -1.8463	    -2.3499	    -1.9302	    -4.6997	    -3.2730	    -5.2872	    -4.8676	     0.1678	
    -2.5177	    -4.6158	    -0.0839	    -0.2518	    -2.6855	    -3.0212	    -4.1962	    -3.7766	    -3.7766	     0.5875	
    -2.4338	    -4.5319	     1.5106	     1.5945	    -3.5248	    -1.5945	    -5.2872	    -2.4338	    -2.8534	     1.0071	
    -2.4338	    -4.5319	     2.7695	     3.1891	    -4.1962	    -0.3357	    -6.2103	    -1.3428	    -1.9302	     1.3428	
    -2.4338	    -4.6158	     3.5248	     4.4479	    -4.8676	     0.6714	    -7.1335	    -0.4196	    -1.2589	     1.5945	
    -2.5177	    -4.7836	     3.7766	     5.2872	    -5.3711	     1.3428	    -7.8049	     0.2518	    -0.7553	     1.7624	
    -2.6855	    -5.1193	     3.4409	     5.7068	    -5.7907	     1.6785	    -8.3084	     0.5875	    -0.5035	     1.7624	
    -2.9373	    -5.5389	     2.4338	     5.7068	    -6.1264	     1.5945	    -8.6441	     0.5035	    -0.5875	     1.5106	
    -3.3569	    -6.0425	     0.8392	     5.1193	    -6.4621	     1.1749	    -8.7280	     0.0839	    -0.9232	     1.0910	
    -3.8605	    -6.7139	    -1.1749	     4.1122	    -6.6299	     0.3357	    -8.7280	    -0.7553	    -1.5945	     0.4196	
    -4.4479	    -7.3853	    -3.5248	     2.8534	    -6.8817	    -0.8392	    -8.7280	    -1.7624	    -2.5177	    -0.4196	
    -5.0354	    -8.0566	    -5.9586	     1.3428	    -7.0496	    -2.0981	    -8.7280	    -2.9373	    -3.6087	    -1.4267	
    -5.7068	    -8.6441	    -8.2245	    -0.0839	    -7.3013	    -3.4409	    -8.8120	    -4.1962	    -4.7836	    -2.4338	
    -6.2943	    -9.2316	   -10.1547	    -1.4267	    -7.5531	    -4.6997	    -8.8959	    -5.3711	    -5.9586	    -3.4409	
    -6.7139	    -9.5673	   -11.3297	    -2.3499	    -7.6370	    -5.6229	    -8.9798	    -6.2943	    -6.9656	    -4.2801	
    -6.8817	    -9.7351	   -11.7493	    -2.9373	    -7.7209	    -6.2943	    -8.9798	    -6.8817	    -7.7209	    -4.8676	
    -6.7978	    -9.5673	   -11.2457	    -3.1052	    -7.6370	    -6.5460	    -8.8959	    -7.1335	    -8.2245	    -5.1193	
    -6.4621	    -9.2316	    -9.9030	    -2.8534	    -7.4692	    -6.4621	    -8.6441	    -7.0496	    -8.3923	    -5.1193	
    -5.8746	    -8.6441	    -7.8888	    -2.4338	    -7.2174	    -6.1264	    -8.3084	    -6.7978	    -8.3923	    -4.7836	
    -5.1193	    -7.8888	    -5.5389	    -1.9302	    -6.9656	    -5.7068	    -7.9727	    -6.3782	    -8.2245	    -4.3640	
    -4.3640	    -7.1335	    -2.9373	    -1.5945	    -6.7978	    -5.3711	    -7.7209	    -5.9586	    -7.9727	    -3.8605	
    -3.6087	    -6.4621	    -0.5035	    -1.3428	    -6.6299	    -5.0354	    -7.6370	    -5.6229	    -7.8049	    -3.3569	
    -3.0212	    -5.9586	     1.5945	    -1.2589	    -6.6299	    -4.8676	    -7.6370	    -5.4550	    -7.6370	    -2.9373	
    -2.5177	    -5.5389	     3.1891	    -1.2589	    -6.7139	    -4.7836	    -7.7209	    -5.3711	    -7.4692	    -2.5177	
    -2.0142	    -5.2872	     4.1962	    -1.4267	    -6.7978	    -4.6997	    -7.8049	    -5.2872	    -7.2174	    -2.1820	
    -1.6785	    -5.1193	     4.6158	    -1.4267	    -6.7978	    -4.6158	    -7.9727	    -5.2032	    -6.7978	    -1.6785	
    -1.3428	    -4.9515	     4.4479	    -1.2589	    -6.7978	    -4.4479	    -8.0566	    -4.9515	    -6.2103	    -1.1749	
    -1.0910	    -4.9515	     3.7766	    -0.9232	    -6.6299	    -4.1122	    -8.2245	    -4.6997	    -5.5389	    -0.5875	
    -1.0910	    -5.0354	     2.5177	    -0.4196	    -6.4621	    -3.6087	    -8.3084	    -4.2801	    -4.7836	     0.0839	
    -1.1749	    -5.2872	     0.8392	     0.3357	    -6.2103	    -3.1052	    -8.3923	    -3.7766	    -3.9444	     0.7553	
    -1.5106	    -5.6229	    -1.0910	     1.1749	    -5.9586	    -2.5177	    -8.4763	    -3.3569	    -3.1052	     1.3428	
    -1.9302	    -5.9586	    -3.0212	     2.1820	    -5.6229	    -1.9302	    -8.4763	    -2.8534	    -2.3499	     1.8463	
    -2.4338	    -6.3782	    -4.8676	     3.1891	    -5.2872	    -1.2589	    -8.3923	    -2.3499	    -1.6785	     2.1820	
    -2.9373	    -6.7139	    -6.3782	     4.3640	    -4.8676	    -0.6714	    -8.1406	    -1.9302	    -1.0910	     2.4338	
    -3.2730	    -6.9656	    -7.3853	     5.3711	    -4.4479	    -0.0839	    -7.8049	    -1.4267	    -0.6714	     2.5177	
    -3.5248	    -7.1335	    -7.8049	     6.3782	    -4.0283	     0.4196	    -7.4692	    -1.0071	    -0.3357	     2.4338	
    -3.6087	    -7.1335	    -7.6370	     7.2174	    -3.6087	     0.8392	    -7.2174	    -0.7553	    -0.1678	     2.1820	
    -3.5248	    -6.9656	    -6.9656	     7.7209	    -3.3569	     1.0910	    -7.0496	    -0.5875	    -0.2518	     1.7624	
    -3.3569	    -6.6299	    -5.7068	     7.8049	    -3.2730	     1.0910	    -7.1335	    -0.5035	    -0.5035	     1.1749	
    -3.1052	    -6.2103	    -3.9444	     7.5531	    -3.1891	     0.9232	    -7.3013	    -0.6714	    -0.8392	     0.3357	
    -2.7695	    -5.7907	    -1.8463	     6.7978	    -3.1891	     0.5035	    -7.4692	    -1.0071	    -1.4267	    -0.5035	
    -2.4338	    -5.2032	     0.5875	     5.6229	    -3.1891	    -0.1678	    -7.5531	    -1.5106	    -2.0981	    -1.4267	
    -2.0981	    -4.6158	     3.0212	     4.2801	    -3.1052	    -0.9232	    -7.5531	    -2.0981	    -2.9373	    -2.3499	
    -1.7624	    -4.1122	     5.2872	     2.6855	    -2.9373	    -1.7624	    -7.3013	    -2.8534	    -3.7766	    -3.2730	
    -1.4267	    -3.5248	     7.3013	     1.0910	    -2.7695	    -2.6855	    -6.7978	    -3.5248	    -4.6997	    -4.1122	
    -1.0071	    -2.9373	     8.8120	    -0.3357	    -2.3499	    -3.5248	    -6.1264	    -4.1962	    -5.4550	    -4.7836	
    -0.5035	    -2.3499	     9.8190	    -1.5106	    -1.8463	    -4.1962	    -5.2032	    -4.6997	    -6.1264	    -5.2032	
     0.1678	    -1.5945	    10.2386	    -2.2659	    -1.0910	    -4.6158	    -4.0283	    -5.0354	    -6.6299	    -5.4550	
     1.0910	    -0.7553	    10.3226	    -2.6016	    -0.1678	    -4.7836	    -2.6855	    -5.1193	    -6.7978	    -5.4550	
     2.0981	     0.1678	     9.9869	    -2.5177	     0.9232	    -4.6158	    -1.2589	    -4.8676	    -6.7978	    -5.2872	
     3.3569	     1.2589	     9.3994	    -2.0142	     2.0981	    -4.1962	     0.2518	    -4.4479	    -6.4621	    -4.8676	
     4.6158	     2.2659	     8.6441	    -1.2589	     3.2730	    -3.5248	     1.5945	    -3.8605	    -5.9586	    -4.4479	
     5.7907	     3.2730	     7.8049	    -0.4196	     4.2801	    -2.8534	     2.8534	    -3.1891	    -5.4550	    -3.9444	
     6.8817	     4.1122	     7.0496	     0.5035	     5.1193	    -2.1820	     3.7766	    -2.5177	    -4.8676	    -3.6087	
     7.8049	     4.8676	     6.6299	     1.4267	     5.7068	    -1.5106	     4.5319	    -1.8463	    -4.2801	    -3.2730	
     8.4763	     5.4550	     6.5460	     2.1820	     6.0425	    -0.9232	     4.9515	    -1.2589	    -3.6926	    -3.1052	
     8.9798	     5.8746	     7.0496	     2.8534	     6.2103	    -0.4196	     5.0354	    -0.7553	    -3.2730	    -3.0212	
     9.1476	     6.1264	     7.9727	     3.5248	     6.1264	     0.0839	     4.9515	    -0.2518	    -2.7695	    -3.0212	
     9.2316	     6.2943	     9.3155	     4.1122	     5.8746	     0.5035	     4.6158	     0.1678	    -2.3499	    -3.0212	
     9.1476	     6.3782	    11.0779	     4.7836	     5.5389	     0.8392	     4.1962	     0.5875	    -2.0142	    -3.1052	
     8.9798	     6.3782	    12.9242	     5.4550	     5.1193	     1.2589	     3.7766	     0.9232	    -1.6785	    -3.1891	
     8.8959	     6.2943	    14.7705	     6.2103	     4.6997	     1.6785	     3.5248	     1.3428	    -1.3428	    -3.1891	
     8.7280	     6.2103	    16.3651	     7.0496	     4.2801	     2.0142	     3.3569	     1.6785	    -1.0071	    -3.1052	
     8.5602	     6.1264	    17.6239	     7.8049	     3.9444	     2.4338	     3.4409	     1.9302	    -0.6714	    -2.8534	
     8.4763	     5.9586	    18.4631	     8.5602	     3.6087	     2.7695	     3.6926	     2.2659	    -0.2518	    -2.4338	
     8.3923	     5.8746	    18.6310	     9.2316	     3.4409	     3.1052	     4.1122	     2.5177	     0.0839	    -1.9302	
     8.3923	     5.7907	    18.2953	     9.9030	     3.4409	     3.5248	     4.6997	     2.8534	     0.5875	    -1.1749	
     8.3923	     5.7907	    17.4561	    10.4904	     3.6087	     3.8605	     5.3711	     3.1891	     1.0910	    -0.3357	
     8.3923	     5.9586	    16.1972	    10.9940	     4.0283	     4.3640	     6.0425	     3.6926	     1.7624	     0.6714	
     8.4763	     6.1264	    14.6027	    11.4975	     4.6158	     4.7836	     6.6299	     4.1962	     2.5177	     1.7624	
     8.5602	     6.2943	    12.9242	    11.8332	     5.2032	     5.2032	     6.9656	     4.7836	     3.1891	     2.6855	
     8.4763	     6.4621	    11.1618	    12.0850	     5.7907	     5.4550	     6.9656	     5.2032	     3.7766	     3.5248	
     8.3923	     6.4621	     9.5673	    12.0850	     6.2943	     5.5389	     6.7139	     5.3711	     4.1962	     4.1122	
     8.3084	     6.4621	     8.2245	    11.8332	     6.6299	     5.3711	     6.1264	     5.4550	     4.3640	     4.3640	
     8.1406	     6.3782	     7.3853	    11.3297	     6.7978	     5.0354	     5.3711	     5.2032	     4.1962	     4.2801	
     8.0566	     6.2103	     6.9656	    10.5743	     6.7978	     4.4479	     4.6158	     4.6997	     3.8605	     3.8605	
     8.0566	     6.1264	     7.2174	     9.6512	     6.6299	     3.6926	     3.9444	     4.0283	     3.2730	     3.1052	
     8.0566	     6.1264	     8.0566	     8.7280	     6.2943	     2.8534	     3.4409	     3.2730	     2.5177	     2.2659	
     8.3084	     6.2103	     9.3155	     7.8049	     5.9586	     2.0981	     3.1891	     2.5177	     1.6785	     1.2589	
     8.5602	     6.4621	    11.0779	     6.9656	     5.7068	     1.4267	     3.1891	     1.8463	     0.9232	     0.3357	
     8.9798	     6.7978	    13.1760	     6.5460	     5.5389	     1.0910	     3.3569	     1.3428	     0.2518	    -0.3357	
     9.4833	     7.3853	    15.2740	     6.3782	     5.5389	     0.9232	     3.7766	     1.0071	    -0.1678	    -0.8392	
     9.9869	     7.9727	    17.3721	     6.5460	     5.7068	     1.0910	     4.3640	     0.9232	    -0.4196	    -1.0910	
    10.4065	     8.4763	    19.1345	     6.8817	     6.0425	     1.3428	     4.9515	     1.0071	    -0.5035	    -1.1749	
    10.5743	     8.8120	    20.4773	     7.2174	     6.3782	     1.6785	     5.5389	     1.1749	    -0.5875	    -1.0910	
    10.4065	     8.8959	    21.0648	     7.3853	     6.7978	     1.9302	     6.0425	     1.2589	    -0.5875	    -0.9232	
     9.9869	     8.6441	    20.9808	     7.3853	     7.2174	     2.0142	     6.3782	     1.3428	    -0.5875	    -0.7553	
     9.2316	     8.0566	    20.2255	     7.0496	     7.5531	     1.9302	     6.5460	     1.2589	    -0.6714	    -0.5035	
     8.3084	     7.0496	    18.7149	     6.4621	     7.9727	     1.5945	     6.7139	     1.0910	    -0.7553	    -0.3357	
     7.2174	     5.9586	    16.7007	     5.7068	     8.3084	     1.1749	     6.7978	     0.9232	    -0.8392	    -0.0839	
     6.2103	     4.6997	    14.3509	     4.9515	     8.6441	     0.6714	     6.8817	     0.7553	    -0.8392	     0.2518	
     5.3711	     3.4409	    11.8332	     4.1962	     8.9798	     0.1678	     6.8817	     0.6714	    -0.7553	     0.5875	
     4.8676	     2.5177	     9.4833	     3.6087	     9.3994	    -0.0839	     7.0496	     0.7553	    -0.5875	     1.0071	
     4.7836	     1.9302	     7.5531	     3.4409	     9.7351	    -0.0839	     7.3013	     1.0071	    -0.2518	     1.5106	
     5.0354	     1.9302	     6.2943	     3.6087	    10.0708	     0.1678	     7.6370	     1.5106	     0.2518	     2.0142	
     5.7068	     2.4338	     5.9586	     4.2801	    10.4065	     0.8392	     8.1406	     2.2659	     1.0071	     2.6855	
     6.7978	     3.4409	     6.5460	     5.4550	    10.7422	     1.8463	     8.7280	     3.3569	     1.8463	     3.3569	
     7.9727	     4.6997	     7.9727	     6.9656	    10.9940	     3.1052	     9.3155	     4.5319	     2.7695	     4.1122	
     9.3994	     6.2943	    10.1547	     8.6441	    11.0779	     4.5319	     9.9030	     5.7907	     3.6926	     4.6158	
    10.7422	     7.8888	    12.8403	    10.4065	    10.9940	     5.8746	    10.3226	     6.9656	     4.4479	     5.0354	
    11.8332	     9.3994	    15.6937	    11.9171	    10.7422	     7.0496	    10.4904	     7.9727	     5.0354	     5.1193	
    12.7563	    10.6583	    18.3792	    13.0920	    10.2386	     7.8049	    10.3226	     8.5602	     5.2872	     4.8676	
    13.2599	    11.5814	    20.5612	    13.6795	     9.5673	     8.2245	     9.9030	     8.7280	     5.2032	     4.3640	
    13.4277	    12.0850	    22.0718	    13.8474	     8.6441	     8.2245	     9.1476	     8.4763	     4.8676	     3.5248	
    13.3438	    12.0850	    22.8271	    13.4277	     7.7209	     7.8888	     8.2245	     7.8888	     4.2801	     2.5177	
    12.9242	    11.8332	    22.6593	    12.6724	     6.7139	     7.3013	     7.1335	     7.0496	     3.6087	     1.4267	
    12.4207	    11.4136	    21.8201	    11.6653	     5.8746	     6.6299	     6.0425	     6.1264	     2.8534	     0.4196	
    11.9171	    10.8261	    20.3094	    10.5743	     5.2872	     5.8746	     4.9515	     5.2032	     2.1820	    -0.5035	
    11.3297	    10.3226	    18.3792	     9.5673	     4.8676	     5.1193	     3.9444	     4.3640	     1.5945	    -1.2589	
    10.8261	     9.9030	    16.1133	     8.6441	     4.7836	     4.6158	     3.0212	     3.7766	     1.0910	    -1.7624	
    10.4065	     9.4833	    13.7634	     7.9727	     4.9515	     4.1962	     2.1820	     3.2730	     0.7553	    -2.1820	
    10.0708	     9.1476	    11.4975	     7.5531	     5.2032	     4.0283	     1.5106	     3.0212	     0.5035	    -2.4338	
     9.9030	     8.8959	     9.4833	     7.4692	     5.5389	     3.9444	     1.0071	     2.8534	     0.3357	    -2.6016	
     9.8190	     8.8120	     7.8888	     7.6370	     5.9586	     4.1122	     0.5875	     2.8534	     0.2518	    -2.6855	
     9.8190	     8.7280	     6.7978	     8.0566	     6.2943	     4.3640	     0.3357	     2.9373	     0.1678	    -2.7695	
     9.9869	     8.8120	     6.3782	     8.6441	     6.6299	     4.6158	     0.2518	     2.9373	     0.0839	    -2.7695	
    10.3226	     8.9798	     6.4621	     9.2316	     6.8817	     4.9515	     0.2518	     3.0212	     0.0000	    -2.8534	
    10.8261	     9.1476	     7.1335	     9.9030	     6.9656	     5.2032	     0.2518	     3.1052	    -0.1678	    -2.8534	
    11.4136	     9.4833	     8.3084	    10.4065	     7.0496	     5.5389	     0.3357	     3.1891	    -0.3357	    -2.7695	
    12.1689	     9.8190	     9.8190	    10.9100	     7.1335	     5.7907	     0.3357	     3.2730	    -0.3357	    -2.6016	
    13.0081	    10.4065	    11.5814	    11.4136	     7.2174	     6.0425	     0.4196	     3.5248	    -0.3357	    -2.2659	
    14.0152	    11.0779	    13.4277	    11.8332	     7.4692	     6.4621	     0.4196	     3.9444	    -0.0839	    -1.8463	
    15.1062	    11.8332	    15.1901	    12.2528	     7.8888	     6.8817	     0.4196	     4.5319	     0.3357	    -1.1749	
    16.2811	    12.8403	    16.7847	    12.6724	     8.3923	     7.4692	     0.5035	     5.2872	     1.0910	    -0.2518	
    17.4561	    13.8474	    18.0435	    13.0920	     9.1476	     8.1406	     0.5875	     6.2103	     2.0142	     0.8392	
    18.5471	    14.8544	    18.8828	    13.4277	    10.0708	     8.8959	     0.7553	     7.3013	     3.1052	     2.0142	
    19.3863	    15.7776	    19.2184	    13.7634	    11.1618	     9.6512	     1.0071	     8.3084	     4.4479	     3.3569	
    19.9738	    16.5329	    19.0506	    13.8474	    12.1689	    10.3226	     1.3428	     9.3155	     5.7068	     4.6997	
    20.1416	    17.0364	    18.2953	    13.7634	    13.0920	    10.9100	     1.8463	    10.2386	     7.0496	     5.8746	
    20.0577	    17.2882	    17.1204	    13.5956	    13.9313	    11.3297	     2.6016	    10.9940	     8.2245	     6.9656	
    19.5541	    17.2882	    15.6097	    13.2599	    14.6027	    11.5814	     3.4409	    11.5814	     9.2316	     7.8049	
    18.8828	    16.9525	    13.7634	    12.8403	    14.9384	    11.6653	     4.4479	    12.0010	    10.0708	     8.4763	
    17.8757	    16.4490	    11.9171	    12.2528	    15.1062	    11.6653	     5.3711	    12.2528	    10.7422	     8.8959	
    16.8686	    15.6937	    10.1547	    11.6653	    14.9384	    11.5814	     6.2943	    12.4207	    11.2457	     9.0637	
    15.7776	    14.9384	     8.7280	    11.1618	    14.5187	    11.4136	     6.9656	    12.4207	    11.4975	     8.9798	
    14.8544	    14.1830	     7.7209	    10.7422	    13.9313	    11.3297	     7.3853	    12.4207	    11.6653	     8.8120	
    14.1830	    13.5117	     7.2174	    10.5743	    13.1760	    11.4136	     7.5531	    12.5046	    11.7493	     8.5602	
    13.8474	    13.0081	     7.3013	    10.7422	    12.4207	    11.5814	     7.7209	    12.5885	    11.8332	     8.3084	
    13.8474	    12.7563	     8.0566	    11.2457	    11.5814	    12.0010	     7.7209	    12.8403	    12.0850	     8.0566	
    14.2670	    12.7563	     9.2316	    12.0010	    10.8261	    12.5885	     7.8049	    13.2599	    12.3367	     7.9727	
    15.1062	    13.0081	    10.9100	    13.0081	    10.1547	    13.4277	     7.8049	    13.6795	    12.6724	     7.9727	
    16.0294	    13.4277	    12.7563	    14.1830	     9.6512	    14.1830	     7.8888	    14.1830	    13.0920	     8.0566	
    17.1204	    13.9313	    14.5187	    15.3580	     9.1476	    15.0223	     7.9727	    14.6027	    13.3438	     8.1406	
    18.1274	    14.3509	    15.9454	    16.3651	     8.7280	    15.6937	     7.9727	    14.9384	    13.5117	     8.3084	
    18.7988	    14.6027	    16.6168	    17.1204	     8.2245	    16.1133	     7.8049	    15.1062	    13.5956	     8.4763	
    19.0506	    14.6027	    16.5329	    17.6239	     7.8049	    16.3651	     7.5531	    15.0223	    13.4277	     8.4763	
    18.8828	    14.2670	    15.6097	    17.7917	     7.3013	    16.2811	     7.1335	    14.7705	    13.0920	     8.4763	
    18.2953	    13.6795	    13.8474	    17.6239	     6.7978	    15.9454	     6.7978	    14.4348	    12.6724	     8.4763	
    17.2882	    12.8403	    11.4136	    17.2043	     6.3782	    15.5258	     6.3782	    14.0152	    12.1689	     8.3923	
    16.1133	    11.8332	     8.4763	    16.7007	     6.0425	    15.0223	     5.9586	    13.5956	    11.7493	     8.3923	
    14.8544	    10.9100	     5.5389	    16.1133	     5.9586	    14.6027	     5.6229	    13.1760	    11.4136	     8.3923	
    13.6795	    10.1547	     2.7695	    15.4419	     5.9586	    14.1830	     5.2872	    12.9242	    11.1618	     8.5602	
    12.7563	     9.5673	     0.4196	    14.9384	     6.2103	    13.7634	     4.8676	    12.6724	    10.9100	     8.7280	
    12.0850	     9.1476	    -1.1749	    14.3509	     6.5460	    13.5117	     4.3640	    12.5046	    10.8261	     8.8959	
    11.7493	     8.9798	    -2.0142	    13.9313	     6.9656	    13.1760	     3.6926	    12.3367	    10.6583	     8.9798	
    11.7493	     8.9798	    -2.0142	    13.5956	     7.3013	    13.0081	     2.9373	    12.1689	    10.4065	     8.9798	
    12.0850	     9.0637	    -1.2589	    13.3438	     7.6370	    12.7563	     2.0142	    11.9171	    10.1547	     8.8120	
    12.5885	     9.2316	     0.0839	    13.0920	     7.8049	    12.5046	     1.0071	    11.5814	     9.7351	     8.5602	
[Epoch Header]
[Trial Type]	23
[Accept]	1
[Correct]	0
[RT]	 0.000
[Resp]	0
[Epoch Data]
   -10.9100	   -10.5743	     3.9444	    -5.2872	    -2.1820	    -9.2316	     4.8676	    -8.9798	    -4.7836	    -1.1749	
   -10.0708	   -10.4904	     5.2032	    -7.2174	    -2.1820	   -10.2386	     5.0354	    -9.9030	    -5.5389	    -1.8463	
    -9.4833	   -10.4065	     5.7068	    -9.4833	    -2.3499	   -11.5814	     5.0354	   -11.0779	    -6.4621	    -2.6016	
    -8.9798	   -10.4904	     5.3711	   -12.0010	    -2.4338	   -13.0081	     5.0354	   -12.1689	    -7.4692	    -3.3569	
    -8.6441	   -10.6583	     4.3640	   -14.5187	    -2.6016	   -14.3509	     4.9515	   -13.1760	    -8.3923	    -4.1122	
    -8.4763	   -10.7422	     2.6855	   -16.7847	    -2.6855	   -15.6097	     4.8676	   -14.0991	    -9.2316	    -4.7836	
    -8.3923	   -10.7422	     0.4196	   -18.7988	    -2.6855	   -16.6168	     4.7836	   -14.8544	    -9.9030	    -5.3711	
    -8.3923	   -10.8261	    -2.0981	   -20.4773	    -2.7695	   -17.3721	     4.5319	   -15.4419	   -10.4904	    -5.8746	
    -8.5602	   -10.8261	    -4.6997	   -21.7361	    -2.9373	   -18.0435	     4.3640	   -15.8615	   -11.0779	    -6.3782	
    -8.7280	   -10.8261	    -7.1335	   -22.6593	    -3.1891	   -18.5471	     3.9444	   -16.1972	   -11.5814	    -6.8817	
    -8.8959	   -10.7422	    -9.0637	   -23.0789	    -3.5248	   -18.7988	     3.5248	   -16.4490	   -12.0850	    -7.4692	
    -8.8120	   -10.4904	   -10.4065	   -23.0789	    -3.8605	   -18.7149	     2.9373	   -16.5329	   -12.4207	    -7.8888	
    -8.5602	    -9.9869	   -10.8261	   -22.3236	    -4.1122	   -18.2953	     2.2659	   -16.2811	   -12.5885	    -8.3084	
    -7.8049	    -9.1476	   -10.3226	   -20.9808	    -4.2801	   -17.3721	     1.5945	   -15.6937	   -12.4207	    -8.3923	
    -6.7139	    -8.0566	    -8.8959	   -18.8828	    -4.2801	   -16.0294	     0.8392	   -14.7705	   -12.0010	    -8.3084	
    -5.3711	    -6.6299	    -6.7978	   -16.3651	    -4.1962	   -14.2670	     0.1678	   -13.4277	   -11.2457	    -7.9727	
    -3.6926	    -5.1193	    -4.1122	   -13.3438	    -3.9444	   -12.1689	    -0.5875	   -11.9171	   -10.2386	    -7.4692	
    -2.0981	    -3.6087	    -1.1749	   -10.2386	    -3.6926	    -9.9030	    -1.2589	   -10.1547	    -9.0637	    -6.8817	
    -0.4196	    -2.0981	     1.8463	    -7.0496	    -3.4409	    -7.6370	    -1.9302	    -8.3923	    -7.7209	    -6.1264	
     1.0071	    -0.6714	     4.5319	    -4.0283	    -3.1891	    -5.4550	    -2.3499	    -6.6299	    -6.4621	    -5.4550	
     2.1820	     0.5035	     6.8817	    -1.2589	    -2.9373	    -3.4409	    -2.6855	    -5.0354	    -5.2032	    -4.8676	
     3.1891	     1.4267	     8.7280	     1.0910	    -2.7695	    -1.6785	    -2.7695	    -3.6087	    -4.1122	    -4.3640	
     3.8605	     2.1820	     9.9030	     3.1052	    -2.6855	    -0.1678	    -2.6855	    -2.3499	    -3.1052	    -3.9444	
     4.3640	     2.8534	    10.4065	     4.6997	    -2.5177	     0.9232	    -2.3499	    -1.2589	    -2.2659	    -3.6087	
     4.6997	     3.3569	    10.4065	     5.8746	    -2.3499	     1.8463	    -1.7624	    -0.3357	    -1.5106	    -3.1891	
     5.0354	     3.9444	     9.9869	     6.8817	    -2.0142	     2.6855	    -0.9232	     0.5875	    -0.6714	    -2.7695	
     5.5389	     4.6158	     9.3994	     7.7209	    -1.5106	     3.4409	     0.0839	     1.5106	     0.1678	    -2.1820	
     6.1264	     5.4550	     8.6441	     8.5602	    -0.6714	     4.1962	     1.2589	     2.6016	     1.1749	    -1.3428	
     6.7978	     6.2943	     8.0566	     9.3155	     0.4196	     5.0354	     2.5177	     3.6926	     2.3499	    -0.3357	
     7.6370	     7.2174	     7.5531	     9.9869	     1.5945	     5.7907	     3.7766	     4.8676	     3.5248	     0.8392	
     8.3923	     8.0566	     7.3853	    10.4904	     2.8534	     6.5460	     4.8676	     5.9586	     4.6997	     2.0142	
     8.9798	     8.7280	     7.5531	    10.8261	     4.1962	     7.1335	     5.8746	     6.8817	     5.7907	     3.1052	
     9.4833	     9.3155	     8.2245	    10.9940	     5.4550	     7.6370	     6.7978	     7.6370	     6.7139	     4.1962	
     9.8190	     9.7351	     9.3155	    10.9940	     6.7139	     8.0566	     7.7209	     8.2245	     7.5531	     5.2032	
     9.9869	     9.9869	    10.9100	    10.7422	     7.8888	     8.2245	     8.5602	     8.5602	     8.2245	     6.1264	
     9.9869	    10.1547	    12.9242	    10.2386	     8.9798	     8.2245	     9.3155	     8.7280	     8.7280	     6.9656	
     9.8190	    10.1547	    15.1062	     9.5673	     9.8190	     8.0566	    10.0708	     8.5602	     9.0637	     7.6370	
     9.3994	     9.9869	    17.3721	     8.7280	    10.4904	     7.5531	    10.6583	     8.2245	     9.1476	     8.1406	
     8.6441	     9.5673	    19.3863	     7.5531	    10.8261	     6.8817	    11.2457	     7.6370	     8.9798	     8.4763	
     7.8049	     8.9798	    21.1487	     6.2103	    10.9100	     5.9586	    11.7493	     6.7978	     8.6441	     8.7280	
     6.7139	     8.1406	    22.2397	     4.5319	    10.5743	     4.6997	    12.0850	     5.7907	     8.2245	     8.8120	
     5.5389	     7.1335	    22.7432	     2.6016	    10.0708	     3.2730	    12.4207	     4.6158	     7.5531	     8.8120	
     4.3640	     5.9586	    22.4075	     0.5035	     9.3155	     1.5945	    12.6724	     3.3569	     6.7978	     8.6441	
     3.0212	     4.6997	    21.2326	    -1.9302	     8.3923	    -0.2518	    12.8403	     1.9302	     5.8746	     8.3923	
     1.5945	     3.2730	    19.3024	    -4.5319	     7.3013	    -2.2659	    12.7563	     0.5035	     4.8676	     7.9727	
     0.0000	     1.8463	    16.7007	    -7.2174	     6.2103	    -4.3640	    12.5885	    -1.0910	     3.8605	     7.4692	
    -1.6785	     0.2518	    13.4277	    -9.8190	     5.0354	    -6.5460	    12.1689	    -2.6016	     2.6855	     6.7139	
    -3.5248	    -1.4267	     9.8190	   -12.2528	     3.9444	    -8.5602	    11.4975	    -4.1962	     1.5106	     5.9586	
    -5.3711	    -3.0212	     6.0425	   -14.4348	     2.8534	   -10.4904	    10.4904	    -5.6229	     0.2518	     4.9515	
    -7.1335	    -4.6158	     2.4338	   -16.1133	     1.8463	   -12.0850	     9.3155	    -6.9656	    -0.9232	     3.9444	
    -8.6441	    -5.9586	    -0.8392	   -17.2882	     0.9232	   -13.2599	     7.8888	    -8.1406	    -1.9302	     2.9373	
    -9.9030	    -7.1335	    -3.3569	   -17.7917	     0.2518	   -14.0152	     6.2943	    -9.0637	    -2.8534	     2.0142	
   -10.6583	    -7.8888	    -5.2032	   -17.6239	    -0.3357	   -14.1830	     4.7836	    -9.7351	    -3.5248	     1.1749	
   -11.0779	    -8.3084	    -6.0425	   -16.7007	    -0.7553	   -13.9313	     3.4409	    -9.9869	    -3.9444	     0.4196	
   -11.0779	    -8.3923	    -5.9586	   -15.1901	    -1.0071	   -13.2599	     2.2659	    -9.9869	    -4.1962	    -0.0839	
   -10.6583	    -8.2245	    -5.1193	   -13.1760	    -1.0910	   -12.2528	     1.4267	    -9.7351	    -4.1962	    -0.5035	
    -9.9869	    -7.8888	    -3.6087	   -10.9100	    -1.0071	   -11.0779	     0.9232	    -9.3155	    -4.0283	    -0.6714	
    -9.2316	    -7.3853	    -1.6785	    -8.6441	    -0.9232	    -9.9030	     0.6714	    -8.8120	    -3.8605	    -0.7553	
    -8.3923	    -6.8817	     0.2518	    -6.6299	    -0.7553	    -8.8120	     0.7553	    -8.3923	    -3.6926	    -0.7553	
    -7.7209	    -6.4621	     2.0981	    -5.1193	    -0.6714	    -8.0566	     1.0910	    -8.1406	    -3.6926	    -0.7553	
    -7.1335	    -6.1264	     3.6926	    -4.1122	    -0.5875	    -7.6370	     1.5945	    -8.0566	    -3.8605	    -0.8392	
    -6.6299	    -5.7907	     4.8676	    -3.6926	    -0.5875	    -7.4692	     2.0981	    -8.2245	    -4.1962	    -0.9232	
    -6.2943	    -5.5389	     5.6229	    -3.7766	    -0.5875	    -7.7209	     2.6855	    -8.5602	    -4.6158	    -1.0910	
    -5.8746	    -5.3711	     5.9586	    -4.1962	    -0.5035	    -8.0566	     3.3569	    -8.8959	    -5.1193	    -1.3428	
    -5.5389	    -5.0354	     5.9586	    -4.7836	    -0.4196	    -8.4763	     4.0283	    -9.3155	    -5.5389	    -1.5106	
    -5.2032	    -4.6997	     5.5389	    -5.4550	    -0.1678	    -8.8120	     4.6158	    -9.6512	    -5.9586	    -1.5945	
    -4.9515	    -4.4479	     4.7836	    -6.0425	     0.0839	    -9.1476	     5.2872	    -9.9030	    -6.2943	    -1.7624	
    -4.8676	    -4.2801	     3.5248	    -6.6299	     0.2518	    -9.4833	     5.7068	   -10.0708	    -6.5460	    -2.0142	
    -5.0354	    -4.2801	     1.9302	    -7.1335	     0.3357	    -9.8190	     6.0425	   -10.3226	    -6.8817	    -2.4338	
    -5.4550	    -4.6158	     0.0839	    -7.5531	     0.2518	   -10.0708	     6.0425	   -10.5743	    -7.3013	    -2.9373	
    -6.1264	    -5.1193	    -1.7624	    -7.8049	    -0.1678	   -10.4065	     5.7907	   -10.9100	    -7.8049	    -3.6926	
    -6.8817	    -5.7068	    -3.3569	    -7.8888	    -0.6714	   -10.5743	     5.2872	   -11.2457	    -8.3084	    -4.5319	
    -7.5531	    -6.3782	    -4.5319	    -7.5531	    -1.3428	   -10.5743	     4.5319	   -11.4136	    -8.8120	    -5.5389	
    -8.0566	    -6.8817	    -5.0354	    -6.7139	    -2.0981	   -10.3226	     3.6087	   -11.4136	    -9.2316	    -6.4621	
    -8.2245	    -7.2174	    -4.7836	    -5.3711	    -2.8534	    -9.7351	     2.6016	   -11.1618	    -9.3994	    -7.2174	
    -8.1406	    -7.3013	    -3.8605	    -3.5248	    -3.5248	    -8.8120	     1.5945	   -10.5743	    -9.3994	    -7.8049	
    -7.7209	    -7.2174	    -2.3499	    -1.3428	    -4.0283	    -7.5531	     0.5875	    -9.8190	    -9.0637	    -8.1406	
    -7.2174	    -7.0496	    -0.5035	     1.0071	    -4.5319	    -6.2103	    -0.2518	    -8.8959	    -8.5602	    -8.3923	
    -6.6299	    -6.7139	     1.4267	     3.2730	    -5.0354	    -4.8676	    -0.9232	    -7.9727	    -8.0566	    -8.4763	
    -6.0425	    -6.5460	     3.1891	     5.0354	    -5.4550	    -3.7766	    -1.4267	    -7.1335	    -7.4692	    -8.4763	
    -5.6229	    -6.4621	     4.5319	     6.0425	    -5.9586	    -3.1052	    -1.6785	    -6.6299	    -7.1335	    -8.4763	
    -5.4550	    -6.5460	     5.1193	     6.1264	    -6.4621	    -2.9373	    -1.8463	    -6.5460	    -6.8817	    -8.5602	
    -5.6229	    -6.8817	     4.9515	     5.1193	    -7.0496	    -3.3569	    -1.7624	    -6.7978	    -6.9656	    -8.8120	
    -6.1264	    -7.4692	     3.9444	     3.1052	    -7.6370	    -4.5319	    -1.5945	    -7.5531	    -7.3853	    -9.1476	
    -6.8817	    -8.3084	     2.1820	     0.1678	    -8.2245	    -6.2103	    -1.4267	    -8.6441	    -8.0566	    -9.6512	
    -7.9727	    -9.3994	    -0.3357	    -3.4409	    -8.8120	    -8.3084	    -1.1749	    -9.9869	    -8.8959	   -10.2386
[truncated: 3,926,836 more chars]
