# Supplementary material for: Task-related functional connectivity in autism spectrum conditions: an EEG study using wavelet transform coherence
Source: Mol Autism. 2013 Jan 12;4:1. doi: 10.1186/2040-2392-4-1 (PMC3558480; doi:10.1186/2040-2392-4-1)
Supplement: Additional file 1 — Raw EEG data for the chair task (part 1). [file 2040-2392-4-1-S1.zip › ID2_chairs_attending_chairs.dat]

[Subject]	
[Date]	02/03/2009
[Time]	16:37:57
[Channels]	10
[Rate]	1000.000000
[Type]	Epoch
[Headers]	Yes
[Points]	401
[Xmin]	0.00000
[Sweeps]	89
[Accepted]	89
[Rejected]	0
[Domain]	Time
[Rows]	Points
[Electrode Labels]
[      P8]	[     TP8]	[      T8]	[      P7]	[     FT8]	[     TP7]	[      F8]	[      T7]	[     FT7]	[      F7]	
[Electrode XUnits]
[ Default]	[ Default]	[ Default]	[ Default]	[ Default]	[ Default]	[ Default]	[ Default]	[ Default]	[ Default]	
[Electrode YUnits]
[ Default]	[ Default]	[ Default]	[ Default]	[ Default]	[ Default]	[ Default]	[ Default]	[ Default]	[ Default]	
[Epoch Header]
[Trial Type]	13
[Accept]	1
[Correct]	0
[RT]	 0.000
[Resp]	0
[Epoch Data]
   -46.4096	   -51.7807	   -47.9202	   -52.8717	   -44.8990	   -43.6401	   -40.0314	   -39.8636	   -30.2963	   -23.5825	
   -43.6401	   -49.2630	   -45.8221	   -51.1093	   -43.4723	   -41.8777	   -39.2761	   -38.1851	   -28.9536	   -22.2397	
   -40.1154	   -45.9900	   -43.1366	   -48.4238	   -41.3742	   -39.3600	   -38.1012	   -35.7513	   -27.0233	   -20.3934	
   -36.0031	   -42.1295	   -39.8636	   -45.0668	   -38.8565	   -36.2549	   -36.5067	   -32.7301	   -24.6735	   -18.0435	
   -31.6391	   -38.0173	   -36.4227	   -41.2903	   -36.0031	   -32.9819	   -34.6603	   -29.5410	   -22.1558	   -15.6097	
   -27.4429	   -33.9890	   -32.9819	   -37.4298	   -32.9819	   -29.6249	   -32.6462	   -26.2680	   -19.6381	   -13.0920	
   -23.7503	   -30.2963	   -29.9606	   -33.8211	   -30.2963	   -26.6037	   -30.7999	   -23.3307	   -17.3721	   -10.9100	
   -20.8130	   -27.3590	   -27.4429	   -30.7999	   -27.9465	   -24.0860	   -29.2053	   -20.8969	   -15.6097	    -9.1476	
   -18.8828	   -25.4288	   -25.7645	   -28.6179	   -26.2680	   -22.4075	   -28.1143	   -19.1345	   -14.4348	    -7.8888	
   -18.1274	   -24.4217	   -24.9252	   -27.4429	   -25.3448	   -21.4844	   -27.4429	   -18.1274	   -13.9313	    -7.3853	
   -18.4631	   -24.5895	   -25.0092	   -27.1912	   -25.1770	   -21.5683	   -27.4429	   -17.9596	   -14.1830	    -7.4692	
   -19.7220	   -25.5966	   -25.9323	   -27.9465	   -25.6805	   -22.4075	   -27.9465	   -18.5471	   -15.0223	    -8.2245	
   -21.9879	   -27.6108	   -27.6108	   -29.5410	   -26.9394	   -24.0021	   -29.1214	   -19.8059	   -16.5329	    -9.5673	
   -24.8413	   -30.2963	   -29.8767	   -31.8909	   -28.7857	   -26.2680	   -30.7159	   -21.6522	   -18.4631	   -11.4975	
   -28.2822	   -33.4854	   -32.6462	   -34.9121	   -31.0516	   -28.9536	   -32.8140	   -24.0021	   -20.8969	   -13.7634	
   -31.8069	   -37.0102	   -35.6674	   -38.1012	   -33.5693	   -31.8909	   -35.0800	   -26.6876	   -23.4146	   -16.3651	
   -35.1639	   -40.4510	   -38.5208	   -41.2064	   -36.0870	   -34.7443	   -37.2620	   -29.3732	   -26.0162	   -18.7988	
   -38.0173	   -43.4723	   -41.1224	   -43.8919	   -38.2690	   -37.1780	   -39.1922	   -31.8069	   -28.1982	   -20.9808	
   -39.9475	   -45.6543	   -42.8848	   -45.8221	   -39.8636	   -38.8565	   -40.5350	   -33.5693	   -29.7928	   -22.4075	
   -40.7867	   -46.8292	   -43.8080	   -46.6614	   -40.6189	   -39.5279	   -41.0385	   -34.5764	   -30.5481	   -22.9950	
   -40.5350	   -46.7453	   -43.6401	   -46.4096	   -40.4510	   -39.1922	   -40.7028	   -34.5764	   -30.3802	   -22.7432	
   -39.1083	   -45.4025	   -42.5491	   -44.9829	   -39.2761	   -37.7655	   -39.5279	   -33.4854	   -29.2053	   -21.5683	
   -36.8423	   -43.0527	   -40.5350	   -42.6331	   -37.3459	   -35.3317	   -37.5977	   -31.5552	   -27.1912	   -19.6381	
   -33.7372	   -39.8636	   -37.8494	   -39.5279	   -34.8282	   -32.3105	   -35.2478	   -28.8696	   -24.5895	   -17.1204	
   -30.3802	   -36.3388	   -34.8282	   -36.0870	   -31.8909	   -28.8696	   -32.5623	   -25.6805	   -21.5683	   -14.3509	
   -27.0233	   -32.7301	   -31.7230	   -32.6462	   -29.0375	   -25.4288	   -29.9606	   -22.4075	   -18.3792	   -11.4975	
   -24.0021	   -29.4571	   -28.9536	   -29.5410	   -26.4359	   -22.4075	   -27.6947	   -19.4702	   -15.4419	    -8.8120	
   -21.7361	   -27.0233	   -26.7715	   -27.2751	   -24.5056	   -20.0577	   -25.9323	   -17.0364	   -13.0081	    -6.6299	
   -20.4773	   -25.5127	   -25.4288	   -25.8484	   -23.4146	   -18.6310	   -24.9252	   -15.4419	   -11.3297	    -5.0354	
   -20.1416	   -25.0092	   -25.0092	   -25.5966	   -23.1628	   -18.2953	   -24.6735	   -14.8544	   -10.4904	    -4.1962	
   -20.8969	   -25.5966	   -25.4288	   -26.3519	   -23.6664	   -19.0506	   -25.2609	   -15.1901	   -10.4065	    -4.1122	
   -22.5754	   -27.0233	   -26.6037	   -28.1143	   -24.9252	   -20.7291	   -26.5198	   -16.2811	   -11.1618	    -4.6997	
   -24.9252	   -29.1214	   -28.3661	   -30.7159	   -26.6876	   -23.1628	   -28.2822	   -18.0435	   -12.5046	    -5.7068	
   -27.6947	   -31.5552	   -30.5481	   -33.9050	   -28.7857	   -26.1002	   -30.2963	   -20.2255	   -14.2670	    -7.2174	
   -30.7159	   -34.1568	   -32.7301	   -37.2620	   -30.8838	   -29.2053	   -32.4783	   -22.4915	   -16.1972	    -8.8120	
   -33.5693	   -36.5906	   -34.8282	   -40.6189	   -32.8979	   -32.3944	   -34.4925	   -24.7574	   -18.0435	   -10.4065	
   -36.0031	   -38.6047	   -36.5906	   -43.4723	   -34.4925	   -35.1639	   -36.2549	   -26.6876	   -19.8059	   -11.7493	
   -37.7655	   -40.0314	   -37.7655	   -45.6543	   -35.4996	   -37.3459	   -37.5977	   -28.1982	   -21.0648	   -12.8403	
   -38.7726	   -40.7028	   -38.3530	   -46.9971	   -36.0031	   -38.6887	   -38.2690	   -29.0375	   -21.9040	   -13.5117	
   -38.9404	   -40.5350	   -38.1851	   -47.2488	   -35.7513	   -39.0244	   -38.4369	   -29.3732	   -22.0718	   -13.7634	
   -38.3530	   -39.6957	   -37.4298	   -46.4096	   -34.9121	   -38.3530	   -37.9333	   -28.9536	   -21.7361	   -13.5117	
   -37.0102	   -38.2690	   -36.0870	   -44.7311	   -33.5693	   -36.7584	   -36.9263	   -28.0304	   -20.8969	   -12.8403	
   -35.1639	   -36.3388	   -34.4086	   -42.2134	   -31.8909	   -34.2407	   -35.4996	   -26.6876	   -19.7220	   -12.0010	
   -32.9819	   -34.1568	   -32.4783	   -39.1922	   -29.9606	   -31.2195	   -33.7372	   -25.0092	   -18.2953	   -10.9100	
   -30.6320	   -31.9748	   -30.5481	   -36.0031	   -27.9465	   -27.9465	   -31.8069	   -23.1628	   -16.7847	    -9.8190	
   -28.5339	   -29.8767	   -28.6179	   -32.7301	   -26.0162	   -24.7574	   -29.8767	   -21.3165	   -15.3580	    -8.8959	
   -26.6876	   -28.1143	   -27.0233	   -29.7928	   -24.3378	   -21.9040	   -28.1143	   -19.6381	   -14.2670	    -8.1406	
   -25.4288	   -26.8555	   -25.7645	   -27.4429	   -23.0789	   -19.7220	   -26.6037	   -18.2953	   -13.4277	    -7.6370	
   -24.7574	   -26.1841	   -25.0092	   -25.6805	   -22.2397	   -18.2953	   -25.5127	   -17.3721	   -13.0081	    -7.3853	
   -24.7574	   -26.1002	   -24.7574	   -24.8413	   -21.9879	   -17.6239	   -24.8413	   -16.9525	   -13.0920	    -7.4692	
   -25.5127	   -26.6876	   -25.0931	   -24.7574	   -22.3236	   -17.7917	   -24.5895	   -17.1204	   -13.5117	    -7.8049	
   -27.0233	   -27.9465	   -26.0162	   -25.5966	   -23.0789	   -18.7149	   -24.8413	   -17.7917	   -14.3509	    -8.4763	
   -29.1214	   -29.7928	   -27.3590	   -27.1072	   -24.3378	   -20.3094	   -25.4288	   -19.0506	   -15.6097	    -9.3155	
   -31.8069	   -32.1426	   -29.0375	   -29.2892	   -25.7645	   -22.3236	   -26.2680	   -20.5612	   -17.1204	   -10.4904	
   -34.6603	   -34.5764	   -30.9677	   -31.8069	   -27.2751	   -24.5895	   -27.2751	   -22.4075	   -18.7149	   -11.7493	
   -37.4298	   -37.0102	   -32.7301	   -34.3246	   -28.6179	   -26.8555	   -28.1982	   -24.1699	   -20.2255	   -12.8403	
   -39.6957	   -39.1083	   -34.1568	   -36.5906	   -29.6249	   -28.7018	   -28.8696	   -25.5966	   -21.4005	   -13.7634	
   -41.2064	   -40.4510	   -34.9960	   -38.2690	   -29.9606	   -29.9606	   -29.0375	   -26.5198	   -22.1558	   -14.3509	
   -41.6260	   -40.7867	   -34.9960	   -39.1083	   -29.5410	   -30.4642	   -28.7018	   -26.6876	   -22.2397	   -14.2670	
   -40.8707	   -40.1993	   -34.2407	   -39.0244	   -28.3661	   -30.1285	   -27.7786	   -26.1841	   -21.5683	   -13.6795	
   -38.8565	   -38.4369	   -32.6462	   -37.9333	   -26.5198	   -28.9536	   -26.2680	   -24.7574	   -20.2255	   -12.5046	
   -35.8353	   -35.8353	   -30.2963	   -35.9192	   -24.0021	   -27.1072	   -24.2538	   -22.7432	   -18.3792	   -10.8261	
   -31.9748	   -32.4783	   -27.5269	   -33.2336	   -21.0648	   -24.7574	   -22.0718	   -20.2255	   -16.1133	    -8.8959	
   -27.6108	   -28.7018	   -24.4217	   -30.1285	   -17.9596	   -22.1558	   -19.7220	   -17.5400	   -13.6795	    -6.8817	
   -23.0789	   -24.9252	   -21.4844	   -26.7715	   -14.9384	   -19.5541	   -17.5400	   -14.7705	   -11.3297	    -4.9515	
   -18.7988	   -21.4005	   -18.7149	   -23.5825	   -12.1689	   -17.0364	   -15.6097	   -12.3367	    -9.2316	    -3.3569	
   -15.0223	   -18.3792	   -16.4490	   -20.8130	    -9.9869	   -15.0223	   -14.0991	   -10.3226	    -7.6370	    -2.2659	
   -11.9171	   -16.1133	   -14.7705	   -18.7149	    -8.3923	   -13.4277	   -13.0920	    -8.8959	    -6.4621	    -1.6785	
    -9.7351	   -14.6027	   -13.6795	   -17.2882	    -7.4692	   -12.5046	   -12.5885	    -8.1406	    -5.8746	    -1.5106	
    -8.5602	   -14.0152	   -13.3438	   -16.6168	    -7.3853	   -12.1689	   -12.6724	    -8.1406	    -5.9586	    -1.8463	
    -8.5602	   -14.2670	   -13.7634	   -16.7847	    -8.1406	   -12.5885	   -13.2599	    -8.8959	    -6.6299	    -2.6016	
    -9.5673	   -15.4419	   -14.8544	   -17.7917	    -9.6512	   -13.6795	   -14.5187	   -10.4065	    -7.8888	    -3.8605	
   -11.5814	   -17.3721	   -16.6168	   -19.5541	   -12.0010	   -15.4419	   -16.2811	   -12.5885	    -9.7351	    -5.4550	
   -14.3509	   -19.8898	   -18.9667	   -21.9040	   -14.8544	   -17.7078	   -18.4631	   -15.2740	   -12.0010	    -7.3853	
   -17.4561	   -22.7432	   -21.6522	   -24.6735	   -18.2114	   -20.3934	   -21.0648	   -18.3792	   -14.5187	    -9.5673	
   -20.7291	   -25.7645	   -24.5056	   -27.6108	   -21.7361	   -23.2468	   -23.8342	   -21.5683	   -17.2043	   -11.8332	
   -23.6664	   -28.5339	   -27.2751	   -30.2963	   -25.0931	   -25.7645	   -26.4359	   -24.5056	   -19.7220	   -14.0152	
   -26.0162	   -30.8838	   -29.6249	   -32.4783	   -27.9465	   -27.8625	   -28.7857	   -26.9394	   -21.8201	   -15.8615	
   -27.3590	   -32.3105	   -31.3034	   -33.8211	   -30.1285	   -29.1214	   -30.4642	   -28.6179	   -23.2468	   -17.2043	
   -27.6947	   -32.8979	   -32.0587	   -34.1568	   -31.3873	   -29.3732	   -31.5552	   -29.2892	   -23.9182	   -17.7917	
   -26.8555	   -32.4783	   -32.0587	   -33.4854	   -31.7230	   -28.7857	   -31.8069	   -29.1214	   -23.6664	   -17.5400	
   -24.9252	   -31.1356	   -31.2195	   -31.8909	   -31.1356	   -27.4429	   -31.4713	   -28.1143	   -22.6593	   -16.6168	
   -22.1558	   -29.1214	   -29.7089	   -29.5410	   -29.8767	   -25.3448	   -30.5481	   -26.3519	   -20.9808	   -15.1062	
   -18.7149	   -26.5198	   -27.7786	   -26.6876	   -28.1143	   -22.8271	   -29.2053	   -24.0021	   -18.8828	   -13.0081	
   -14.9384	   -23.5825	   -25.5127	   -23.3307	   -25.8484	   -20.1416	   -27.6108	   -21.4005	   -16.4490	   -10.7422	
   -11.0779	   -20.5612	   -23.1628	   -19.9738	   -23.4985	   -17.3721	   -25.9323	   -18.7988	   -14.0152	    -8.4763	
    -7.4692	   -17.7078	   -20.9808	   -16.7847	   -21.2326	   -14.8544	   -24.3378	   -16.2811	   -11.9171	    -6.3782	
    -4.5319	   -15.2740	   -19.1345	   -14.0991	   -19.2184	   -12.8403	   -22.9950	   -14.2670	   -10.1547	    -4.7836	
    -2.2659	   -13.5117	   -17.7917	   -12.0850	   -17.5400	   -11.4975	   -21.9879	   -12.6724	    -9.0637	    -3.6926	
    -1.0071	   -12.4207	   -17.0364	   -10.8261	   -16.4490	   -10.8261	   -21.4005	   -11.8332	    -8.5602	    -3.1052	
    -0.6714	   -12.1689	   -16.9525	   -10.4904	   -15.8615	   -10.9100	   -21.2326	   -11.5814	    -8.6441	    -3.1891	
    -1.2589	   -12.6724	   -17.3721	   -10.9940	   -15.7776	   -11.6653	   -21.4844	   -11.9171	    -9.3155	    -3.7766	
    -2.6855	   -13.9313	   -18.3792	   -12.3367	   -16.2811	   -13.0081	   -22.0718	   -12.7563	   -10.4904	    -4.7836	
    -4.7836	   -15.7776	   -19.8059	   -14.2670	   -17.2043	   -14.7705	   -22.9111	   -13.9313	   -12.0010	    -6.2103	
    -7.3013	   -17.8757	   -21.4844	   -16.6168	   -18.4631	   -16.7007	   -24.0021	   -15.3580	   -13.6795	    -7.7209	
    -9.9030	   -20.0577	   -23.1628	   -18.9667	   -19.7220	   -18.5471	   -25.0092	   -16.7007	   -15.1901	    -9.2316	
   -12.3367	   -21.9879	   -24.6735	   -20.9808	   -20.8969	   -19.8898	   -25.8484	   -17.7078	   -16.4490	   -10.3226	
   -14.0991	   -23.4146	   -25.6805	   -22.2397	   -21.7361	   -20.5612	   -26.3519	   -18.1274	   -17.2043	   -10.9100	
   -15.1062	   -24.0021	   -26.0162	   -22.4915	   -21.9879	   -20.3094	   -26.3519	   -17.8757	   -17.1204	   -10.7422	
   -15.1062	   -23.7503	   -25.5966	   -21.5683	   -21.5683	   -19.0506	   -25.7645	   -16.8686	   -16.2811	    -9.7351	
   -14.1830	   -22.5754	   -24.4217	   -19.5541	   -20.5612	   -16.8686	   -24.5895	   -15.0223	   -14.6027	    -7.8888	
   -12.3367	   -20.5612	   -22.4915	   -16.5329	   -19.0506	   -13.7634	   -22.9111	   -12.5046	   -12.1689	    -5.3711	
    -9.7351	   -17.9596	   -19.9738	   -12.8403	   -17.0364	   -10.1547	   -20.8130	    -9.4833	    -9.2316	    -2.4338	
    -6.7139	   -14.9384	   -17.1204	    -8.6441	   -14.7705	    -6.2103	   -18.4631	    -6.1264	    -5.9586	     0.7553	
    -3.5248	   -11.8332	   -14.1830	    -4.4479	   -12.4207	    -2.2659	   -16.0294	    -2.7695	    -2.6855	     3.9444	
    -0.4196	    -8.9798	   -11.4136	    -0.4196	   -10.0708	     1.4267	   -13.7634	     0.3357	     0.3357	     6.7978	
     2.2659	    -6.6299	    -8.9798	     2.8534	    -8.0566	     4.4479	   -12.0010	     3.0212	     2.8534	     9.1476	
     4.2801	    -5.0354	    -7.3013	     5.2032	    -6.6299	     6.6299	   -10.7422	     4.9515	     4.6997	    10.6583	
     5.3711	    -4.3640	    -6.4621	     6.4621	    -5.8746	     7.7209	   -10.2386	     5.9586	     5.7068	    11.2457	
     5.6229	    -4.6158	    -6.5460	     6.3782	    -5.8746	     7.6370	   -10.5743	     6.0425	     5.6229	    10.8261	
     4.8676	    -5.7068	    -7.4692	     5.1193	    -6.7139	     6.4621	   -11.6653	     5.1193	     4.6158	     9.3155	
     3.2730	    -7.6370	    -9.0637	     3.0212	    -8.1406	     4.4479	   -13.4277	     3.3569	     2.7695	     7.0496	
     1.0071	   -10.0708	   -11.1618	     0.1678	   -10.1547	     1.8463	   -15.5258	     0.9232	     0.2518	     4.0283	
    -1.5106	   -12.6724	   -13.5117	    -2.9373	   -12.3367	    -1.1749	   -17.8757	    -1.7624	    -2.6016	     0.7553	
    -4.1122	   -15.1901	   -15.7776	    -6.0425	   -14.6027	    -4.1122	   -20.1416	    -4.4479	    -5.5389	    -2.5177	
    -6.5460	   -17.4561	   -17.7917	    -8.8959	   -16.5329	    -6.8817	   -22.1558	    -6.9656	    -8.2245	    -5.5389	
    -8.5602	   -19.3024	   -19.3863	   -11.2457	   -18.2114	    -9.0637	   -23.7503	    -8.9798	   -10.4065	    -8.1406	
   -10.0708	   -20.5612	   -20.3934	   -12.8403	   -19.3024	   -10.7422	   -24.8413	   -10.4065	   -12.0850	   -10.0708	
   -10.9100	   -21.1487	   -20.8130	   -13.8474	   -19.9738	   -11.7493	   -25.4288	   -11.1618	   -13.1760	   -11.2457	
   -11.2457	   -21.2326	   -20.8130	   -14.0152	   -20.0577	   -12.0850	   -25.6805	   -11.3297	   -13.5117	   -11.7493	
   -10.9940	   -20.6451	   -20.3094	   -13.5117	   -19.7220	   -11.7493	   -25.5127	   -10.7422	   -13.1760	   -11.6653	
   -10.3226	   -19.5541	   -19.4702	   -12.2528	   -19.0506	   -10.9940	   -25.0092	    -9.6512	   -12.3367	   -10.9100	
    -9.2316	   -18.1274	   -18.2953	   -10.4065	   -17.9596	    -9.7351	   -24.1699	    -8.1406	   -11.0779	    -9.7351	
    -7.8888	   -16.3651	   -16.9525	    -8.2245	   -16.7007	    -8.2245	   -22.9950	    -6.3782	    -9.5673	    -8.2245	
    -6.2943	   -14.5187	   -15.5258	    -5.9586	   -15.1901	    -6.5460	   -21.6522	    -4.6158	    -7.8049	    -6.6299	
    -4.8676	   -12.6724	   -14.0991	    -3.6926	   -13.7634	    -4.8676	   -20.2255	    -2.9373	    -6.2103	    -4.9515	
    -3.5248	   -11.0779	   -13.0081	    -1.8463	   -12.3367	    -3.2730	   -18.7149	    -1.5106	    -4.6997	    -3.5248	
    -2.6855	    -9.9869	   -12.1689	    -0.5035	   -11.2457	    -1.9302	   -17.2882	    -0.5875	    -3.6087	    -2.4338	
    -2.4338	    -9.5673	   -11.9171	     0.1678	   -10.5743	    -0.8392	   -16.1972	    -0.2518	    -2.9373	    -1.6785	
    -3.0212	    -9.7351	   -12.1689	     0.0000	   -10.3226	    -0.2518	   -15.4419	    -0.3357	    -2.8534	    -1.4267	
    -4.1962	   -10.6583	   -13.0081	    -0.7553	   -10.5743	    -0.1678	   -15.1062	    -1.0071	    -3.1891	    -1.5945	
    -6.1264	   -12.2528	   -14.2670	    -2.1820	   -11.1618	    -0.5875	   -15.1901	    -2.0142	    -4.0283	    -2.0981	
    -8.5602	   -14.1830	   -15.8615	    -3.8605	   -12.0010	    -1.4267	   -15.5258	    -3.2730	    -5.0354	    -2.7695	
   -11.2457	   -16.3651	   -17.5400	    -5.7068	   -13.0081	    -2.5177	   -16.0294	    -4.6158	    -6.2103	    -3.5248	
   -13.9313	   -18.4631	   -19.2184	    -7.4692	   -13.8474	    -3.7766	   -16.5329	    -5.8746	    -7.3853	    -4.1962	
   -16.3651	   -20.3934	   -20.4773	    -8.8959	   -14.5187	    -4.9515	   -16.8686	    -6.9656	    -8.2245	    -4.6158	
   -18.2953	   -21.9040	   -21.4005	    -9.9030	   -14.8544	    -5.8746	   -17.1204	    -7.6370	    -8.8120	    -4.7836	
   -19.4702	   -22.7432	   -21.7361	   -10.1547	   -14.8544	    -6.2103	   -16.9525	    -7.8049	    -8.9798	    -4.6158	
   -19.8059	   -22.9111	   -21.4005	    -9.6512	   -14.3509	    -5.9586	   -16.4490	    -7.3853	    -8.4763	    -3.9444	
   -19.1345	   -22.2397	   -20.3094	    -8.2245	   -13.4277	    -5.0354	   -15.4419	    -6.2943	    -7.3013	    -2.6855	
   -17.5400	   -20.8130	   -18.5471	    -5.9586	   -11.9171	    -3.3569	   -14.0152	    -4.4479	    -5.5389	    -1.0071	
   -15.0223	   -18.6310	   -16.1972	    -3.0212	   -10.0708	    -1.1749	   -12.2528	    -2.1820	    -3.2730	     1.1749	
   -11.8332	   -16.0294	   -13.5117	     0.2518	    -7.8888	     1.3428	   -10.2386	     0.5035	    -0.6714	     3.6087	
    -8.3923	   -13.2599	   -10.7422	     3.5248	    -5.6229	     3.8605	    -8.1406	     3.1891	     1.9302	     6.0425	
    -5.0354	   -10.4904	    -8.1406	     6.4621	    -3.5248	     6.1264	    -6.2103	     5.6229	     4.4479	     8.2245	
    -1.9302	    -8.2245	    -6.1264	     8.8120	    -1.7624	     7.9727	    -4.6997	     7.6370	     6.4621	    10.0708	
     0.5035	    -6.6299	    -4.6997	    10.2386	    -0.5875	     9.1476	    -3.7766	     8.8959	     7.8888	    11.4136	
     2.1820	    -5.7907	    -4.1122	    10.6583	    -0.1678	     9.5673	    -3.6087	     9.3155	     8.5602	    12.0010	
     2.7695	    -5.9586	    -4.4479	     9.9869	    -0.5035	     9.0637	    -4.1122	     8.7280	     8.3084	    11.8332	
     2.2659	    -7.1335	    -5.6229	     8.3084	    -1.5945	     7.6370	    -5.3711	     7.2174	     7.3013	    10.8261	
     0.6714	    -9.3155	    -7.6370	     5.5389	    -3.4409	     5.5389	    -7.3013	     4.8676	     5.4550	     9.2316	
    -2.0981	   -12.2528	   -10.2386	     2.1820	    -5.8746	     2.7695	    -9.7351	     1.8463	     2.9373	     7.0496	
    -5.7907	   -15.8615	   -13.4277	    -1.6785	    -8.8120	    -0.3357	   -12.4207	    -1.5106	     0.0839	     4.5319	
   -10.0708	   -19.7220	   -16.7847	    -5.6229	   -11.9171	    -3.6087	   -15.2740	    -5.0354	    -3.0212	     1.7624	
   -14.6027	   -23.6664	   -20.1416	    -9.3994	   -15.0223	    -6.7139	   -17.9596	    -8.3923	    -6.0425	    -0.9232	
   -18.7988	   -27.2751	   -23.1628	   -12.6724	   -17.8757	    -9.4833	   -20.3094	   -11.4136	    -8.8120	    -3.4409	
   -22.3236	   -30.1285	   -25.5966	   -15.1062	   -20.2255	   -11.5814	   -22.1558	   -13.7634	   -10.9940	    -5.4550	
   -24.7574	   -31.9748	   -27.1912	   -16.5329	   -21.8201	   -12.9242	   -23.3307	   -15.1901	   -12.5046	    -6.8817	
   -25.9323	   -32.6462	   -27.8625	   -16.8686	   -22.4915	   -13.2599	   -23.6664	   -15.7776	   -13.2599	    -7.6370	
   -25.7645	   -32.1426	   -27.6108	   -16.1972	   -22.3236	   -12.7563	   -23.1628	   -15.3580	   -13.0920	    -7.7209	
   -24.3378	   -30.6320	   -26.4359	   -14.5187	   -21.4005	   -11.4975	   -22.0718	   -14.1830	   -12.2528	    -7.1335	
   -21.9040	   -28.3661	   -24.6735	   -12.0850	   -19.7220	    -9.5673	   -20.3094	   -12.3367	   -10.9100	    -6.0425	
   -18.7988	   -25.4288	   -22.4075	    -9.2316	   -17.7078	    -7.3013	   -18.2114	   -10.1547	    -9.1476	    -4.5319	
   -15.3580	   -22.2397	   -19.8898	    -6.0425	   -15.3580	    -4.7836	   -15.9454	    -7.7209	    -7.1335	    -2.8534	
   -11.8332	   -19.0506	   -17.3721	    -2.9373	   -13.0081	    -2.2659	   -13.6795	    -5.2872	    -5.1193	    -1.1749	
    -8.4763	   -16.0294	   -15.0223	     0.1678	   -10.8261	     0.0839	   -11.4975	    -3.0212	    -3.2730	     0.5035	
    -5.5389	   -13.3438	   -13.0081	     2.8534	    -8.9798	     2.1820	    -9.6512	    -1.0071	    -1.7624	     1.9302	
    -3.2730	   -11.3297	   -11.4975	     5.0354	    -7.5531	     3.8605	    -8.2245	     0.5035	    -0.5875	     3.0212	
    -1.6785	    -9.9030	   -10.6583	     6.4621	    -6.7139	     4.8676	    -7.3853	     1.4267	     0.0839	     3.6926	
    -1.0071	    -9.3994	   -10.4065	     7.0496	    -6.4621	     5.2872	    -7.0496	     1.6785	     0.0839	     3.8605	
    -1.1749	    -9.5673	   -10.9100	     6.6299	    -6.8817	     4.9515	    -7.3013	     1.2589	    -0.5035	     3.5248	
    -2.0981	   -10.5743	   -12.0010	     5.3711	    -7.8049	     3.9444	    -8.1406	     0.2518	    -1.5945	     2.7695	
    -3.6926	   -12.1689	   -13.5117	     3.3569	    -9.2316	     2.3499	    -9.3155	    -1.3428	    -3.1052	     1.5945	
    -5.7068	   -14.0991	   -15.3580	     0.8392	   -10.7422	     0.3357	   -10.7422	    -3.1891	    -4.8676	     0.3357	
    -7.9727	   -16.2811	   -17.2882	    -1.9302	   -12.3367	    -1.8463	   -12.1689	    -5.1193	    -6.6299	    -1.0071	
   -10.0708	   -18.2953	   -19.1345	    -4.6997	   -13.8474	    -4.0283	   -13.5956	    -6.9656	    -8.2245	    -2.2659	
   -11.9171	   -20.1416	   -20.6451	    -7.2174	   -15.0223	    -6.0425	   -14.7705	    -8.5602	    -9.4833	    -3.2730	
   -13.2599	   -21.4005	   -21.7361	    -9.2316	   -15.7776	    -7.6370	   -15.6937	    -9.6512	   -10.2386	    -3.7766	
   -13.9313	   -22.0718	   -22.2397	   -10.5743	   -16.1133	    -8.7280	   -16.1972	   -10.1547	   -10.3226	    -3.7766	
   -13.7634	   -22.0718	   -21.9879	   -11.0779	   -16.0294	    -9.0637	   -16.1133	    -9.9869	    -9.6512	    -3.1891	
   -12.8403	   -21.1487	   -21.1487	   -10.6583	   -15.3580	    -8.6441	   -15.6937	    -8.9798	    -8.3084	    -2.0142	
   -11.0779	   -19.6381	   -19.5541	    -9.3155	   -14.3509	    -7.5531	   -14.6866	    -7.3853	    -6.4621	    -0.2518	
    -8.7280	   -17.4561	   -17.4561	    -7.2174	   -12.9242	    -5.7907	   -13.3438	    -5.2872	    -4.1122	     1.7624	
    -5.9586	   -14.8544	   -14.9384	    -4.6158	   -11.1618	    -3.6087	   -11.6653	    -2.9373	    -1.5945	     3.8605	
    -2.9373	   -12.0850	   -12.3367	    -1.6785	    -9.3155	    -1.2589	    -9.8190	    -0.5035	     0.9232	     5.9586	
     0.0839	    -9.3155	    -9.7351	     1.3428	    -7.3013	     1.1749	    -8.0566	     1.8463	     3.1052	     7.7209	
     2.8534	    -6.7978	    -7.3853	     4.1122	    -5.4550	     3.2730	    -6.3782	     3.7766	     4.9515	     9.2316	
     5.1193	    -4.6997	    -5.4550	     6.4621	    -3.8605	     4.9515	    -5.0354	     5.1193	     6.2103	    10.2386	
     6.7978	    -3.2730	    -4.1122	     8.0566	    -2.6855	     5.9586	    -4.1122	     5.8746	     6.8817	    10.7422	
     7.7209	    -2.5177	    -3.3569	     8.7280	    -2.0142	     6.2943	    -3.7766	     5.9586	     6.7978	    10.7422	
     7.8888	    -2.5177	    -3.3569	     8.4763	    -1.9302	     5.7907	    -3.9444	     5.2872	     6.1264	    10.0708	
     7.3013	    -3.2730	    -3.9444	     7.1335	    -2.5177	     4.5319	    -4.6158	     3.9444	     4.8676	     8.9798	
     6.1264	    -4.5319	    -5.1193	     5.0354	    -3.5248	     2.6855	    -5.6229	     2.1820	     3.1052	     7.3853	
     4.4479	    -6.2103	    -6.7139	     2.3499	    -4.8676	     0.4196	    -6.9656	     0.0839	     1.0910	     5.5389	
     2.6016	    -8.0566	    -8.3084	    -0.5875	    -6.3782	    -2.0142	    -8.2245	    -1.9302	    -0.9232	     3.6087	
     0.9232	    -9.6512	    -9.8190	    -3.2730	    -7.6370	    -4.2801	    -9.3155	    -3.7766	    -2.6855	     1.8463	
    -0.3357	   -10.8261	   -10.8261	    -5.4550	    -8.5602	    -6.2103	    -9.9869	    -5.1193	    -4.1122	     0.3357	
    -1.0071	   -11.3297	   -11.3297	    -6.8817	    -8.8959	    -7.4692	   -10.0708	    -5.7907	    -4.9515	    -0.5875	
    -0.8392	   -11.0779	   -11.0779	    -7.3013	    -8.5602	    -7.8888	    -9.7351	    -5.7068	    -5.0354	    -0.9232	
     0.0839	    -9.9030	   -10.1547	    -6.7978	    -7.5531	    -7.4692	    -8.8120	    -4.7836	    -4.3640	    -0.5875	
     1.7624	    -8.0566	    -8.5602	    -5.2032	    -5.8746	    -6.0425	    -7.4692	    -3.1052	    -3.0212	     0.4196	
     4.1962	    -5.4550	    -6.3782	    -2.8534	    -3.7766	    -3.7766	    -5.7907	    -0.9232	    -1.0910	     2.0142	
     7.1335	    -2.5177	    -3.9444	     0.1678	    -1.4267	    -0.8392	    -3.9444	     1.6785	     1.2589	     4.0283	
    10.2386	     0.5875	    -1.3428	     3.6087	     1.0071	     2.6016	    -2.1820	     4.5319	     3.6926	     6.2103	
    13.3438	     3.6087	     1.0910	     6.9656	     3.1891	     6.2943	    -0.5875	     7.3013	     6.1264	     8.3923	
    16.1133	     6.2943	     3.2730	    10.2386	     4.9515	     9.9030	     0.5875	     9.9030	     8.2245	    10.2386	
    18.3792	     8.3923	     4.9515	    12.9242	     6.1264	    13.0081	     1.1749	    12.0850	     9.9030	    11.6653	
    19.9738	     9.8190	     6.0425	    15.0223	     6.6299	    15.5258	     1.2589	    13.7634	    10.9100	    12.4207	
    20.8969	    10.4904	     6.5460	    16.4490	     6.6299	    17.2043	     0.8392	    14.8544	    11.3297	    12.6724	
    21.0648	    10.4065	     6.5460	    17.0364	     5.9586	    18.0435	    -0.0839	    15.1901	    11.0779	    12.2528	
    20.6451	     9.6512	     5.9586	    17.0364	     4.8676	    18.1274	    -1.3428	    14.9384	    10.3226	    11.3297	
    19.7220	     8.3923	     5.0354	    16.3651	     3.4409	    17.4561	    -2.8534	    14.0152	     8.9798	    10.0708	
    18.2953	     6.6299	     3.6926	    15.1901	     1.8463	    16.2811	    -4.3640	    12.6724	     7.3853	     8.5602	
    16.7007	     4.6158	     2.1820	    13.7634	     0.1678	    14.6866	    -5.9586	    10.9100	     5.5389	     6.8817	
    15.1062	     2.5177	     0.5035	    12.0850	    -1.5106	    12.9242	    -7.3853	     8.9798	     3.6087	     5.2872	
    13.5117	     0.5875	    -1.0071	    10.3226	    -2.9373	    11.1618	    -8.5602	     7.0496	     1.7624	     3.6926	
    12.3367	    -0.9232	    -2.3499	     8.8120	    -4.0283	     9.5673	    -9.3155	     5.3711	     0.2518	     2.5177	
    11.7493	    -1.8463	    -3.1891	     7.6370	    -4.6158	     8.3923	    -9.6512	     4.0283	    -0.9232	     1.5945	
    11.8332	    -2.0981	    -3.5248	     7.0496	    -4.6158	     7.8049	    -9.4833	     3.2730	    -1.5106	     1.1749	
    12.5885	    -1.5945	    -3.2730	     7.0496	    -4.0283	     7.7209	    -8.8120	     3.1052	    -1.5945	     1.1749	
    14.0991	    -0.5035	    -2.3499	     7.8049	    -2.7695	     8.3084	    -7.5531	     3.6087	    -1.0910	     1.7624	
    16.1972	     1.2589	    -0.8392	     9.1476	    -1.0071	     9.4833	    -5.8746	     4.6997	     0.0839	     2.7695	
    18.5471	     3.3569	     1.0910	    10.9940	     1.0910	    11.0779	    -3.7766	     6.2943	     1.6785	     4.1962	
    20.9808	     5.7907	     3.2730	    13.0920	     3.4409	    13.0081	    -1.4267	     8.2245	     3.6926	     5.9586	
    23.1628	     8.1406	     5.5389	    15.2740	     5.7907	    14.9384	     0.9232	    10.3226	     5.7907	     7.9727	
    24.9252	    10.3226	     7.6370	    17.2043	     7.9727	    16.7007	     3.1891	    12.3367	     7.8888	     9.9030	
    26.0162	    11.9171	     9.2316	    18.7149	     9.6512	    18.0435	     5.0354	    13.9313	     9.6512	    11.5814	
    26.2680	    12.8403	    10.1547	    19.5541	    10.7422	    18.7988	     6.3782	    14.9384	    10.9100	    12.8403	
    25.5966	    12.9242	    10.4065	    19.5541	    11.1618	    18.7149	     7.0496	    15.2740	    11.4975	    13.6795	
    24.0860	    12.0850	     9.8190	    18.7149	    10.8261	    17.8757	     7.1335	    14.8544	    11.4136	    13.9313	
    21.7361	    10.4904	     8.5602	    17.1204	     9.9030	    16.2811	     6.6299	    13.6795	    10.6583	    13.6795	
    18.8828	     8.2245	     6.7978	    14.8544	     8.3923	    14.0991	     5.6229	    11.9171	     9.3994	    12.9242	
    15.5258	     5.6229	     4.6158	    12.2528	     6.6299	    11.5814	     4.2801	     9.6512	     7.7209	    11.7493	
    12.1689	     2.7695	     2.3499	     9.3994	     4.6997	     8.8120	     2.7695	     7.2174	     5.7907	    10.4065	
     8.9798	     0.0000	     0.0839	     6.4621	     2.8534	     6.1264	     1.1749	     4.8676	     3.9444	     9.0637	
     6.2103	    -2.3499	    -1.7624	     3.8605	     1.1749	     3.6926	    -0.1678	     2.6855	     2.2659	     7.8049	
     4.1122	    -4.0283	    -3.1891	     1.8463	     0.0000	     1.8463	    -1.2589	     1.0910	     1.0071	     6.7978	
     2.9373	    -4.9515	    -3.8605	     0.5035	    -0.6714	     0.6714	    -1.8463	     0.0839	     0.2518	     6.2103	
     2.7695	    -4.8676	    -3.7766	     0.0000	    -0.6714	     0.3357	    -1.8463	    -0.0839	     0.2518	     6.1264	
     3.6087	    -3.8605	    -2.9373	     0.4196	     0.0839	     0.8392	    -1.3428	     0.5035	     0.8392	     6.6299	
     5.4550	    -1.9302	    -1.3428	     1.8463	     1.4267	     2.0981	    -0.1678	     1.7624	     2.0981	     7.5531	
     8.1406	     0.7553	     0.9232	     4.0283	     3.3569	     4.1122	     1.5106	     3.6926	     3.8605	     8.9798	
    11.4136	     3.9444	     3.6087	     6.7978	     5.7068	     6.5460	     3.5248	     5.9586	     5.9586	    10.7422	
    15.0223	     7.3013	     6.5460	     9.9030	     8.3084	     9.1476	     5.7907	     8.3923	     8.3084	    12.6724	
    18.3792	    10.5743	     9.4833	    13.0081	    10.9100	    11.7493	     8.1406	    10.7422	    10.4904	    14.5187	
    21.4005	    13.3438	    12.0010	    15.7776	    13.1760	    14.0152	    10.2386	    12.5885	    12.3367	    16.2811	
    23.4985	    15.4419	    13.8474	    17.7917	    14.9384	    15.6097	    11.9171	    13.9313	    13.5956	    17.5400	
    24.6735	    16.4490	    14.9384	    18.9667	    15.9454	    16.4490	    13.0920	    14.5187	    14.2670	    18.2953	
    24.6735	    16.3651	    15.0223	    19.1345	    16.1972	    16.3651	    13.5956	    14.1830	    14.1830	    18.4631	
    23.5825	    15.2740	    14.0991	    18.2953	    15.5258	    15.4419	    13.3438	    13.0920	    13.3438	    18.0435	
    21.4844	    13.1760	    12.2528	    16.5329	    14.1830	    13.7634	    12.4207	    11.3297	    11.9171	    17.0364	
    18.5471	    10.2386	     9.6512	    14.0991	    12.0850	    11.4975	    10.9100	     8.9798	     9.9030	    15.6097	
    15.0223	     6.7978	     6.5460	    11.1618	     9.5673	     8.8120	     8.9798	     6.2943	     7.5531	    13.7634	
    11.3297	     3.0212	     3.1891	     8.0566	     6.8817	     6.0425	     6.7978	     3.5248	     5.1193	    11.8332	
     7.6370	    -0.5875	    -0.1678	     5.2032	     4.1962	     3.3569	     4.6158	     0.8392	     2.7695	     9.9030	
     4.3640	    -3.9444	    -3.1052	     2.7695	     1.7624	     1.0910	     2.6016	    -1.3428	     0.7553	     8.1406	
     1.6785	    -6.7139	    -5.6229	     1.0071	    -0.2518	    -0.5035	     0.9232	    -3.0212	    -0.7553	     6.8817	
    -0.1678	    -8.6441	    -7.3853	     0.1678	    -1.6785	    -1.3428	    -0.2518	    -3.9444	    -1.6785	     6.0425	
    -1.0071	    -9.5673	    -8.3084	     0.4196	    -2.3499	    -1.2589	    -0.8392	    -3.8605	    -1.8463	     5.7907	
    -0.7553	    -9.5673	    -8.3923	     1.7624	    -2.2659	    -0.1678	    -0.8392	    -2.9373	    -1.2589	     6.1264	
     0.5035	    -8.5602	    -7.5531	     4.1962	    -1.3428	     1.8463	    -0.2518	    -1.0071	     0.1678	     7.1335	
     2.7695	    -6.6299	    -6.0425	     7.5531	     0.1678	     4.6997	     0.9232	     1.7624	     2.1820	     8.7280	
     5.5389	    -4.1962	    -4.0283	    11.4136	     2.1820	     8.1406	     2.5177	     5.2032	     4.7836	    10.6583	
     8.5602	    -1.5106	    -1.7624	    15.4419	     4.4479	    11.6653	     4.1962	     8.8120	     7.6370	    12.9242	
    11.4975	     1.0910	     0.4196	    19.2184	     6.6299	    15.1062	     5.8746	    12.4207	    10.4904	    15.1901	
    14.0152	     3.3569	     2.3499	    22.3236	     8.5602	    18.1274	     7.2174	    15.6937	    13.0920	    17.3721	
    15.6937	     4.9515	     3.6087	    24.6735	     9.9869	    20.4773	     8.1406	    18.3792	    15.1901	    19.2184	
    16.5329	     5.7068	     4.2801	    25.8484	    10.8261	    21.9040	     8.5602	    20.3094	    16.7007	    20.4773	
    16.4490	     5.6229	     4.1122	    26.0162	    10.9100	    22.5754	     8.3923	    21.4005	    17.5400	    21.2326	
    15.4419	     4.6997	     3.3569	    25.2609	    10.3226	    22.3236	     7.6370	    21.7361	    17.7078	    21.4005	
    13.6795	     3.1052	     2.0142	    23.6664	     9.0637	    21.4844	     6.4621	    21.3165	    17.2882	    21.1487	
    11.2457	     0.9232	     0.1678	    21.4005	     7.3013	    20.0577	     4.9515	    20.3934	    16.3651	    20.3934	
     8.3923	    -1.7624	    -2.0142	    18.7149	     5.1193	    18.1274	     3.2730	    18.9667	    15.1062	    19.3863	
     5.2872	    -4.6997	    -4.3640	    15.6937	     2.6016	    16.0294	     1.5106	    17.2882	    13.5117	    18.1274	
     2.1820	    -7.5531	    -6.7978	    12.7563	     0.0839	    13.8474	    -0.2518	    15.4419	    11.9171	    16.7847	
    -0.5875	   -10.2386	    -8.9798	    10.1547	    -2.1820	    11.8332	    -1.5945	    13.5956	    10.3226	    15.5258	
    -2.6855	   -12.3367	   -10.6583	     8.1406	    -4.0283	    10.1547	    -2.6016	    12.1689	     8.9798	    14.5187	
    -4.0283	   -13.5956	   -11.7493	     6.9656	    -5.2032	     9.0637	    -2.9373	    11.1618	     8.1406	    13.9313	
    -4.3640	   -13.9313	   -12.0010	     6.7978	    -5.5389	     8.6441	    -2.6016	    10.7422	     7.8049	    13.9313	
    -3.6926	   -13.3438	   -11.4136	     7.6370	    -4.9515	     8.9798	    -1.5945	    10.9940	     8.1406	    14.4348	
    -2.0981	   -11.7493	    -9.9869	     9.3155	    -3.6087	     9.9869	     0.0839	    11.9171	     9.1476	    15.6097	
     0.4196	    -9.3155	    -7.8888	    11.6653	    -1.6785	    11.5814	     2.0142	    13.4277	    10.5743	    17.1204	
     3.5248	    -6.3782	    -5.3711	    14.4348	     0.6714	    13.5117	     4.2801	    15.2740	    12.5046	    19.0506	
     7.0496	    -3.1052	    -2.5177	    17.4561	     3.3569	    15.6937	     6.6299	    17.3721	    14.5187	    20.9808	
    10.7422	     0.2518	     0.3357	    20.5612	     5.9586	    18.0435	     8.8959	    19.5541	    16.7007	    22.9950	
    14.2670	     3.3569	     3.1052	    23.5825	     8.3923	    20.5612	    10.9100	    21.5683	    18.7988	    24.9252	
    17.3721	     6.0425	     5.4550	    26.2680	    10.5743	    23.0789	    12.5885	    23.4146	    20.7291	    26.5198	
    19.8898	     8.1406	     7.3013	    28.6179	    12.1689	    25.3448	    13.8474	    24.7574	    22.1558	    27.7786	
    21.4844	     9.3155	     8.3923	    30.2124	    13.0920	    27.1912	    14.5187	    25.5966	    22.9950	    28.4500	
    22.0718	     9.6512	     8.6441	    30.9677	    13.3438	    28.2822	    14.5187	    25.6805	    23.0789	    28.4500	
    21.5683	     8.9798	     8.0566	    30.6320	    12.7563	    28.5339	    13.7634	    25.0092	    22.4075	    27.6108	
    20.0577	     7.4692	     6.7139	    29.3732	    11.4136	    27.8625	    12.4207	    23.4985	    20.7291	    26.0162	
    17.6239	     5.2032	     4.6997	    27.1072	     9.4833	    26.1841	    10.4065	    21.2326	    18.3792	    23.7503	
    14.6866	     2.6016	     2.1820	    24.1699	     7.0496	    23.9182	     7.9727	    18.4631	    15.4419	    20.8969	
    11.5814	    -0.0839	    -0.3357	    20.8130	     4.5319	    21.1487	     5.3711	    15.4419	    12.2528	    17.8757	
     8.7280	    -2.4338	    -2.7695	    17.5400	     2.1820	    18.2953	     2.8534	    12.5046	     9.1476	    15.0223	
     6.4621	    -4.2801	    -4.6158	    14.6866	     0.1678	    15.8615	     0.7553	     9.9869	     6.4621	    12.5885	
     5.2032	    -5.2872	    -5.7907	    12.5885	    -1.0910	    13.9313	    -0.9232	     8.1406	     4.5319	    10.8261	
     5.1193	    -5.2032	    -5.9586	    11.5814	    -1.5945	    12.7563	    -1.8463	     7.1335	     3.3569	     9.9030	
     6.2943	    -4.1962	    -5.2872	    11.5814	    -1.3428	    12.5885	    -2.0142	     6.9656	     3.1052	     9.9030	
     8.7280	    -2.1820	    -3.6926	    12.7563	    -0.2518	    13.2599	    -1.5945	     7.8049	     3.7766	    10.7422	
    12.2528	     0.5875	    -1.3428	    14.7705	     1.5106	    14.6866	    -0.5035	     9.3994	     5.2872	    12.2528	
    16.7007	     3.9444	     1.5106	    17.6239	     3.8605	    16.8686	     1.0071	    11.7493	     7.4692	    14.4348	
    21.7361	     7.6370	     4.7836	    20.8130	     6.4621	    19.3863	     2.9373	    14.5187	    10.0708	    16.9525	
    26.8555	    11.4975	     8.1406	    24.1699	     9.2316	    21.9879	     5.1193	    17.4561	    12.8403	    19.5541	
    31.7230	    15.0223	    11.3297	    27.1072	    11.9171	    24.3378	     7.2174	    20.2255	    15.4419	    21.9879	
    35.9192	    18.1274	    14.0152	    29.4571	    14.1830	    26.1841	     9.0637	    22.5754	    17.6239	    24.0021	
    38.9404	    20.3094	    16.0294	    30.8838	    15.9454	    27.2751	    10.4904	    24.2538	    19.2184	    25.4288	
    40.7028	    21.5683	    17.2882	    31.2195	    16.9525	    27.5269	    11.4136	    25.0931	    19.9738	    26.1002	
    40.9546	    21.7361	    17.5400	    30.6320	    17.2043	    26.9394	    11.8332	    25.1770	    20.0577	    26.1002	
    39.8636	    20.8130	    16.9525	    29.1214	    16.7847	    25.5966	    11.5814	    24.4217	    19.3863	    25.3448	
    37.5137	    19.0506	    15.6097	    26.9394	    15.6097	    23.6664	    10.8261	    23.0789	    18.0435	    24.1699	
    34.2407	    16.5329	    13.6795	    24.1699	    14.0152	    21.2326	     9.6512	    21.2326	    16.1972	    22.4915	
    30.3802	    13.6795	    11.4975	    21.1487	    12.0850	    18.5471	     8.1406	    18.9667	    14.0991	    20.6451	
    26.4359	    10.7422	     9.0637	    18.0435	    10.0708	    15.7776	     6.4621	    16.5329	    11.8332	    18.6310	
    22.7432	     7.8888	     6.7978	    15.0223	     8.0566	    13.1760	     4.7836	    14.0991	     9.5673	    16.7007	
    19.5541	     5.3711	     4.7836	    12.3367	     6.2103	    10.9100	     3.1891	    11.9171	     7.6370	    15.0223	
    17.2043	     3.6087	     3.1891	    10.4065	     4.7836	     9.2316	     1.8463	    10.0708	     6.0425	    13.6795	
    15.8615	     2.6016	     2.2659	     9.2316	     3.9444	     8.2245	     0.9232	     8.8120	     5.0354	    12.9242	
    15.6097	     2.6016	     2.0981	     9.0637	     3.7766	     8.0566	     0.5035	     8.3084	     4.6997	    12.7563	
    16.4490	     3.5248	     2.7695	     9.9030	     4.4479	     8.7280	     0.8392	     8.3923	     4.9515	    13.1760	
    18.4631	     5.4550	     4.1962	    11.7493	     5.8746	    10.1547	     1.7624	     9.2316	     5.8746	    14.1830	
    21.4005	     8.2245	     6.3782	    14.2670	     8.0566	    12.2528	     3.2730	    10.6583	     7.3853	    15.6097	
    24.8413	    11.4975	     8.9798	    17.3721	    10.6583	    14.7705	     5.2872	    12.5046	     9.2316	    17.4561	
    28.7018	    15.1062	    11.9171	    20.7291	    13.5956	    17.4561	     7.6370	    14.6027	    11.3297	    19.4702	
    32.4783	    18.7149	    14.8544	    24.0021	    16.4490	    20.1416	     9.9869	    16.7847	    13.4277	    21.4005	
    35.7513	    21.9040	    17.5400	    27.0233	    18.9667	    22.5754	    12.1689	    18.7149	    15.2740	    23.1628	
    38.3530	    24.4217	    19.7220	    29.2892	    20.8130	    24.4217	    13.9313	    20.2255	    16.6168	    24.4217	
    39.9475	    26.1002	    21.1487	    30.7999	    21.9879	    25.4288	    15.1062	    21.1487	    17.2882	    25.0092	
    40.3671	    26.6876	    21.6522	    31.1356	    22.3236	    25.5966	    15.6097	    21.2326	    17.2043	    24.9252	
    39.6957	    26.1841	    21.2326	    30.5481	    21.8201	    24.7574	    15.5258	    20.4773	    16.2811	    24.0860	
    37.9333	    24.8413	    20.1416	    29.0375	    20.6451	    23.2468	    14.7705	    19.0506	    14.6866	    22.5754	
    35.4996	    22.7432	    18.3792	    26.7715	    18.9667	    21.0648	    13.6795	    17.0364	    12.5885	    20.5612	
    32.5623	    20.1416	    16.2811	    24.0021	    17.0364	    18.5471	    12.1689	    14.7705	    10.1547	    18.2953	
    29.3732	    17.3721	    14.0152	    21.0648	    15.0223	    15.9454	    10.5743	    12.3367	     7.5531	    15.9454	
    26.3519	    14.6027	    11.7493	    18.1274	    13.0920	    13.5117	     9.0637	    10.1547	     5.2032	    13.6795	
    23.6664	    12.1689	     9.7351	    15.5258	    11.4136	    11.3297	     7.7209	     8.2245	     3.1052	    11.6653	
    21.6522	    10.2386	     8.2245	    13.5956	    10.2386	     9.7351	     6.7978	     6.7978	     1.5945	    10.1547	
    20.4773	     9.0637	     7.2174	    12.4207	     9.5673	     8.8120	     6.2943	     6.1264	     0.7553	     9.2316	
    20.2255	     8.7280	     6.9656	    12.0850	     9.5673	     8.7280	     6.3782	     6.0425	     0.5875	     9.0637	
    20.7291	     9.1476	     7.3013	    12.7563	    10.1547	     9.3155	     6.9656	     6.7139	     1.1749	     9.5673	
    22.0718	    10.3226	     8.1406	    14.0991	    11.1618	    10.4904	     7.9727	     7.8049	     2.4338	    10.5743	
    23.8342	    11.9171	     9.4833	    15.9454	    12.5885	    12.1689	     9.3155	     9.3994	     4.0283	    12.0850	
    25.9323	    13.7634	    11.0779	    18.0435	    14.0991	    14.0152	    10.7422	    11.0779	     5.8746	    13.7634	
    28.0304	    15.6937	    12.6724	    20.1416	    15.6937	    15.7776	    12.0850	    12.6724	     7.8049	    15.5258	
    29.9606	    17.4561	    14.1830	    21.9879	    17.1204	    17.4561	    13.3438	    14.1830	     9.5673	    17.1204	
    31.3873	    18.7149	    15.3580	    23.4146	    18.2114	    18.7149	    14.2670	    15.3580	    10.9940	    18.3792	
    32.0587	    19.3863	    16.0294	    24.1699	    18.8828	    19.4702	    14.7705	    16.0294	    11.9171	    19.2184	
    32.0587	    19.3863	    16.1972	    24.2538	    19.0506	    19.6381	    14.9384	    16.1972	    12.2528	    19.4702	
    31.0516	    18.4631	    15.6097	    23.4146	    18.6310	    18.9667	    14.6027	    15.6937	    12.0010	    19.2184	
    29.2053	    16.7007	    14.3509	    21.9040	    17.6239	    17.6239	    13.8474	    14.5187	    10.9940	    18.2953	
    26.5198	    14.2670	    12.4207	    19.6381	    16.1133	    15.6097	    12.5885	    12.6724	     9.3994	    16.7007	
    23.2468	    11.1618	     9.9869	    16.7847	    14.0991	    13.0920	    10.9940	    10.4065	     7.3013	    14.6866	
    19.6381	     7.8049	     7.1335	    13.5117	    11.9171	    10.1547	     9.2316	     7.8049	     4.9515	    12.2528	
    16.0294	     4.3640	     4.2801	    10.1547	     9.6512	     7.0496	     7.4692	     5.1193	     2.4338	     9.9030	
    12.6724	     1.1749	     1.5106	     6.9656	     7.6370	     4.1962	     5.9586	     2.5177	     0.1678	     7.6370	
     9.9869	    -1.3428	    -0.7553	     4.1962	     5.9586	     1.5945	     4.6997	     0.4196	    -1.6785	     5.8746	
     8.1406	    -3.1052	    -2.4338	     2.0981	     4.8676	    -0.3357	     3.8605	    -1.1749	    -2.9373	     4.6997	
     7.3013	    -3.9444	    -3.3569	     0.7553	     4.4479	    -1.6785	     3.6087	    -2.0142	    -3.6087	     4.1962	
     7.4692	    -3.7766	    -3.5248	     0.3357	     4.6997	    -2.1820	     3.8605	    -2.1820	    -3.4409	     4.4479	
     8.6441	    -2.6855	    -2.8534	     0.8392	     5.5389	    -1.9302	     4.6997	    -1.5945	    -2.6855	     5.2872	
    10.5743	    -0.9232	    -1.5106	     2.1820	     6.9656	    -1.0071	     5.9586	    -0.4196	    -1.3428	     6.7978	
    13.1760	     1.4267	     0.3357	     4.1962	     8.8120	     0.3357	     7.7209	     1.1749	     0.4196	     8.5602	
    16.1133	     4.0283	     2.5177	     6.5460	    10.9100	     1.8463	     9.6512	     3.0212	     2.3499	    10.5743	
    18.9667	     6.7139	     4.7836	     8.9798	    13.1760	     3.4409	    11.7493	     4.7836	     4.2801	    12.5046	
    21.6522	     9.1476	     6.8817	    11.2457	    15.2740	     4.7836	    13.6795	     6.3782	     6.0425	    14.2670	
    23.8342	    11.1618	     8.7280	    13.0920	    17.1204	     5.7068	    15.4419	     7.3853	     7.3013	    15.6097	
    25.3448	    12.5046	     9.9869	    14.1830	    18.4631	     5.9586	    16.7847	     7.8049	     7.9727	    16.4490	
    26.0162	    13.1760	    10.6583	    14.4348	    19.2184	     5.6229	    17.6239	     7.4692	     8.0566	    16.6168	
    25.8484	    13.0081	    10.5743	    13.8474	    19.1345	     4.6158	    17.7917	     6.3782	     7.3013	    16.0294	
    24.6735	    11.9171	     9.6512	    12.2528	    18.2953	     2.9373	    17.2043	     4.4479	     5.8746	    14.8544	
    22.7432	    10.2386	     8.1406	     9.9030	    16.7007	     0.8392	    16.0294	     1.9302	     3.8605	    13.0920	
    20.2255	     7.8888	     6.1264	     7.0496	    14.5187	    -1.3428	    14.2670	    -1.0071	     1.4267	    10.9940	
    17.3721	     5.3711	     3.8605	     4.0283	    12.0010	    -3.4409	    12.2528	    -3.9444	    -1.1749	     8.6441	
    14.6027	     2.8534	     1.5945	     1.1749	     9.3155	    -5.2032	    10.0708	    -6.7139	    -3.6087	     6.4621	
    12.1689	     0.5875	    -0.4196	    -1.1749	     6.8817	    -6.2943	     8.0566	    -8.8959	    -5.7068	     4.5319	
    10.3226	    -1.0071	    -1.9302	    -2.6855	     4.8676	    -6.7978	     6.3782	   -10.2386	    -7.2174	     3.0212	
     9.2316	    -1.9302	    -2.7695	    -3.3569	     3.5248	    -6.4621	     5.2032	   -10.8261	    -8.0566	     2.1820	
     9.1476	    -1.9302	    -2.8534	    -3.0212	     2.9373	    -5.4550	     4.6997	   -10.4904	    -8.2245	     1.8463	
     9.8190	    -1.0910	    -2.2659	    -1.7624	     3.1052	    -3.8605	     4.6997	    -9.3155	    -7.6370	     2.0981	
    11.4975	     0.5035	    -1.0071	     0.3357	     3.9444	    -1.6785	     5.2032	    -7.5531	    -6.5460	     2.8534	
    13.7634	     2.7695	     0.8392	     3.1891	     5.3711	     0.8392	     6.1264	    -5.2872	    -4.9515	     3.9444	
    16.5329	     5.4550	     2.9373	     6.3782	     7.1335	     3.5248	     7.3853	    -2.6855	    -3.1052	     5.2872	
    19.6381	     8.3923	     5.2872	     9.8190	     9.0637	     6.3782	     8.7280	     0.0000	    -1.0910	     6.7978	
    22.8271	    11.4136	     7.7209	    13.0920	    11.0779	     9.0637	    10.1547	     2.6855	     1.0071	     8.3084	
    25.6805	    14.0991	     9.9030	    16.1972	    12.9242	    11.4975	    11.4136	     5.2032	     2.8534	     9.8190	
    28.1982	    16.2811	    11.6653	    18.7149	    14.4348	    13.5117	    12.4207	     7.3013	     4.4479	    11.1618	
    30.0446	    17.8757	    13.0081	    20.5612	    15.4419	    14.9384	    13.0920	     8.8959	     5.7068	    12.1689	
    31.1356	    18.6310	    13.5956	    21.5683	    15.8615	    15.6937	    13.2599	     9.9030	     6.2943	    12.7563	
    31.3873	    18.4631	    13.5117	    21.8201	    15.6097	    15.7776	    12.9242	    10.1547	     6.2943	    12.8403	
    30.6320	    17.4561	    12.6724	    21.1487	    14.6866	    15.0223	    12.0850	     9.8190	     5.7068	    12.4207	
    29.1214	    15.6937	    11.1618	    19.6381	    13.2599	    13.6795	    10.7422	     8.7280	     4.4479	    11.4136	
    26.8555	    13.3438	     9.2316	    17.5400	    11.4136	    11.8332	     9.0637	     7.2174	     2.7695	    10.0708	
    24.2538	    10.6583	     6.8817	    14.8544	     9.3155	     9.5673	     7.2174	     5.3711	     0.9232	     8.4763	
    21.4844	     7.9727	     4.6158	    12.0850	     7.3013	     7.3013	     5.4550	     3.5248	    -1.0910	     6.7978	
    18.9667	     5.4550	     2.5177	     9.3155	     5.4550	     5.1193	     3.9444	     1.8463	    -2.8534	     5.2032	
    16.8686	     3.4409	     0.8392	     6.7978	     4.1122	     3.3569	     2.8534	     0.5035	    -4.1962	     4.0283	
    15.5258	     2.1820	    -0.1678	     4.9515	     3.3569	     2.1820	     2.3499	    -0.1678	    -5.0354	     3.2730	
    15.1901	     1.8463	    -0.4196	     3.9444	     3.3569	     1.7624	     2.4338	    -0.1678	    -5.2032	     3.1891	
    15.7776	     2.5177	     0.2518	     3.7766	     4.1962	     2.0981	     3.1891	     0.5875	    -4.6997	     3.7766	
    17.4561	     4.1962	     1.6785	     4.5319	     5.6229	     3.1891	     4.5319	     1.9302	    -3.5248	     4.8676	
[Epoch Header]
[Trial Type]	13
[Accept]	1
[Correct]	0
[RT]	 0.000
[Resp]	0
[Epoch Data]
   -61.0962	   -55.4733	   -46.4935	   -52.2842	   -40.8707	   -48.0042	   -37.0941	   -46.0739	   -38.6887	   -31.5552	
   -56.9839	   -51.5289	   -43.0527	   -48.4238	   -37.6816	   -44.6472	   -34.4086	   -42.8009	   -36.0031	   -29.2053	
   -53.0396	   -47.8363	   -39.8636	   -44.5633	   -34.6603	   -41.2903	   -31.9748	   -39.6957	   -33.3176	   -26.6876	
   -49.5987	   -44.7311	   -37.2620	   -41.1224	   -32.0587	   -38.2690	   -29.7928	   -36.9263	   -30.9677	   -24.4217	
   -46.8292	   -42.3813	   -35.3317	   -38.3530	   -30.0446	   -35.8353	   -28.1982	   -34.8282	   -29.1214	   -22.8271	
   -45.0668	   -40.9546	   -34.1568	   -36.5067	   -28.8696	   -34.2407	   -27.2751	   -33.6533	   -28.0304	   -21.8201	
   -44.3115	   -40.4510	   -33.9050	   -35.6674	   -28.4500	   -33.5693	   -26.9394	   -33.3176	   -27.6947	   -21.5683	
   -44.6472	   -40.9546	   -34.4925	   -35.8353	   -28.8696	   -33.9050	   -27.3590	   -33.9890	   -28.1982	   -21.9040	
   -45.9061	   -42.3813	   -35.9192	   -37.0102	   -29.9606	   -35.1639	   -28.3661	   -35.5835	   -29.3732	   -22.8271	
   -47.9202	   -44.5633	   -37.9333	   -38.8565	   -31.8069	   -37.1780	   -29.8767	   -37.8494	   -31.3034	   -24.2538	
   -50.6058	   -47.2488	   -40.3671	   -41.3742	   -33.9890	   -39.8636	   -31.6391	   -40.7867	   -33.8211	   -26.1841	
   -53.4592	   -50.1022	   -42.9688	   -44.0598	   -36.4227	   -42.8848	   -33.6533	   -43.8919	   -36.6745	   -28.4500	
   -56.3126	   -52.9556	   -45.4865	   -46.8292	   -38.7726	   -45.9061	   -35.4996	   -46.9971	   -39.6118	   -30.8838	
   -58.7463	   -55.3894	   -47.7524	   -49.1791	   -40.7867	   -48.6755	   -37.0941	   -49.6826	   -42.2974	   -33.2336	
   -60.4248	   -57.0679	   -49.3469	   -51.0254	   -42.2974	   -50.7736	   -38.2690	   -51.6129	   -44.3954	   -35.1639	
   -61.1801	   -57.9071	   -50.1862	   -52.0325	   -42.9688	   -52.0325	   -38.7726	   -52.6199	   -45.7382	   -36.5906	
   -60.7605	   -57.6553	   -50.1862	   -52.1164	   -42.8848	   -52.2842	   -38.6047	   -52.6199	   -46.2418	   -37.5137	
   -59.2499	   -56.3965	   -49.2630	   -51.3611	   -41.7938	   -51.6129	   -37.6816	   -51.8646	   -46.0739	   -37.8494	
   -56.8161	   -54.1306	   -47.5006	   -49.8505	   -40.0314	   -50.1022	   -36.0870	   -50.4379	   -45.3186	   -37.8494	
   -53.6270	   -51.1093	   -45.0668	   -47.8363	   -37.7655	   -48.0881	   -33.9890	   -48.6755	   -44.2276	   -37.5137	
   -50.1022	   -47.7524	   -42.3813	   -45.5704	   -35.1639	   -45.9061	   -31.7230	   -46.8292	   -42.8848	   -36.9263	
   -46.4935	   -44.3115	   -39.6957	   -43.5562	   -32.6462	   -43.7241	   -29.4571	   -45.0668	   -41.6260	   -36.1710	
   -43.3884	   -41.2064	   -37.1780	   -41.9617	   -30.5481	   -41.8777	   -27.4429	   -43.6401	   -40.3671	   -35.2478	
   -40.8707	   -38.7726	   -35.2478	   -41.0385	   -29.1214	   -40.5350	   -26.0162	   -42.5491	   -39.3600	   -34.3246	
   -39.1922	   -37.1780	   -33.9890	   -40.9546	   -28.4500	   -39.7797	   -25.2609	   -41.8777	   -38.5208	   -33.4015	
   -38.6047	   -36.5906	   -33.5693	   -41.7099	   -28.6179	   -39.7797	   -25.1770	   -41.6260	   -37.9333	   -32.6462	
   -39.0244	   -37.0941	   -33.9890	   -43.3884	   -29.5410	   -40.3671	   -25.9323	   -41.9617	   -37.7655	   -32.3105	
   -40.2832	   -38.5208	   -35.1639	   -45.6543	   -31.2195	   -41.5421	   -27.2751	   -42.8009	   -38.0173	   -32.3105	
   -42.3813	   -40.7028	   -36.9263	   -48.5916	   -33.4015	   -43.3044	   -29.2053	   -44.1437	   -38.7726	   -32.7301	
   -44.9829	   -43.4723	   -39.1083	   -51.9485	   -35.8353	   -45.4865	   -31.3873	   -45.9061	   -40.0314	   -33.6533	
   -48.0042	   -46.4935	   -41.6260	   -55.6412	   -38.4369	   -48.1720	   -33.7372	   -48.1720	   -41.5421	   -34.9121	
   -51.1932	   -49.5987	   -44.1437	   -59.4177	   -40.9546	   -51.1093	   -36.0870	   -50.6897	   -43.3884	   -36.5067	
   -54.2145	   -52.5360	   -46.4935	   -63.1104	   -43.2205	   -54.2984	   -38.2690	   -53.2913	   -45.3186	   -38.3530	
   -56.9000	   -54.9698	   -48.5077	   -66.4673	   -45.0668	   -57.4036	   -40.1154	   -55.5573	   -47.1649	   -40.3671	
   -58.8303	   -56.7322	   -49.8505	   -69.2368	   -46.4096	   -60.1730	   -41.3742	   -57.2357	   -48.9273	   -42.3813	
   -59.9213	   -57.5714	   -50.6058	   -70.9991	   -47.0810	   -62.2711	   -42.1295	   -57.9910	   -50.1862	   -44.1437	
   -60.0891	   -57.5714	   -50.4379	   -71.7545	   -46.9131	   -63.4460	   -42.0456	   -57.7393	   -50.8575	   -45.4025	
   -59.2499	   -56.5643	   -49.4308	   -71.3348	   -45.9061	   -63.6978	   -41.2903	   -56.5643	   -50.7736	   -46.0739	
   -57.6553	   -54.7180	   -47.6685	   -69.7403	   -44.3115	   -62.8586	   -39.9475	   -54.5502	   -49.8505	   -45.9900	
   -55.4733	   -52.2003	   -45.2347	   -67.2226	   -42.0456	   -61.0123	   -37.9333	   -51.8646	   -48.0881	   -45.0668	
   -53.0396	   -49.3469	   -42.4652	   -63.9496	   -39.4440	   -58.4106	   -35.5835	   -48.7595	   -45.5704	   -43.3044	
   -50.5219	   -46.4096	   -39.6118	   -60.1730	   -36.7584	   -55.2216	   -33.1497	   -45.6543	   -42.5491	   -40.8707	
   -48.2559	   -43.8080	   -37.0102	   -56.3965	   -34.2407	   -51.6968	   -30.7999	   -42.6331	   -39.3600	   -37.9333	
   -46.6614	   -41.7938	   -34.9960	   -53.0396	   -32.3105	   -48.2559	   -28.9536	   -40.1993	   -36.3388	   -34.9121	
   -45.8221	   -40.6189	   -33.7372	   -50.2701	   -31.1356	   -45.1508	   -27.7786	   -38.4369	   -33.7372	   -32.2266	
   -45.9061	   -40.5350	   -33.3176	   -48.5077	   -30.7159	   -42.4652	   -27.2751	   -37.4298	   -31.8909	   -30.0446	
   -46.9131	   -41.2903	   -33.7372	   -47.7524	   -31.1356	   -40.6189	   -27.5269	   -37.0102	   -30.7159	   -28.7018	
   -48.6755	   -42.9688	   -34.9960	   -48.0042	   -32.1426	   -39.5279	   -28.2822	   -37.2620	   -30.3802	   -28.0304	
   -51.0254	   -45.3186	   -36.6745	   -49.2630	   -33.6533	   -39.3600	   -29.4571	   -38.0173	   -30.7159	   -28.0304	
   -53.8788	   -48.0042	   -38.7726	   -51.1932	   -35.4156	   -39.9475	   -30.8838	   -39.1083	   -31.5552	   -28.4500	
   -56.9000	   -50.8575	   -41.0385	   -53.6270	   -37.2620	   -41.2903	   -32.3944	   -40.5350	   -32.8979	   -29.2053	
   -59.8373	   -53.7109	   -43.2205	   -56.3965	   -39.0244	   -43.2205	   -33.9890	   -41.9617	   -34.4086	   -29.9606	
   -62.6068	   -56.3126	   -45.2347	   -59.1660	   -40.5350	   -45.4025	   -35.3317	   -43.4723	   -36.0870	   -30.7999	
   -64.8727	   -58.4106	   -46.9131	   -61.6837	   -41.7938	   -47.6685	   -36.4227	   -44.8990	   -37.6816	   -31.6391	
   -66.5512	   -60.0052	   -48.0881	   -63.6139	   -42.4652	   -49.5987	   -37.0941	   -45.9900	   -39.1083	   -32.2266	
   -67.4744	   -60.8444	   -48.6755	   -64.7888	   -42.7170	   -50.9415	   -37.3459	   -46.6614	   -40.1993	   -32.6462	
   -67.4744	   -60.8444	   -48.5077	   -65.0406	   -42.3813	   -51.5289	   -37.0941	   -46.8292	   -40.7867	   -32.6462	
   -66.5512	   -60.0891	   -47.5845	   -64.4531	   -41.4581	   -51.4450	   -36.3388	   -46.4096	   -40.6189	   -32.1426	
   -64.7049	   -58.5785	   -46.0739	   -63.0264	   -39.9475	   -50.5219	   -35.1639	   -45.6543	   -39.9475	   -31.0516	
   -62.1872	   -56.5643	   -44.1437	   -60.9283	   -38.1012	   -49.0952	   -33.6533	   -44.4794	   -38.6887	   -29.6249	
   -59.2499	   -54.2145	   -41.8777	   -58.3267	   -36.0031	   -47.2488	   -31.8909	   -42.9688	   -37.0102	   -28.0304	
   -56.1447	   -51.7807	   -39.6118	   -55.5573	   -33.8211	   -45.1508	   -30.0446	   -41.4581	   -35.3317	   -26.6037	
   -53.2074	   -49.5148	   -37.5137	   -52.7878	   -31.7230	   -43.0527	   -28.2822	   -39.9475	   -33.8211	   -25.6805	
   -50.7736	   -47.6685	   -35.8353	   -50.4379	   -29.8767	   -41.2064	   -26.6037	   -38.6047	   -32.6462	   -25.2609	
   -49.0112	   -46.4096	   -34.7443	   -48.5916	   -28.5339	   -39.8636	   -25.2609	   -37.6816	   -31.8909	   -25.3448	
   -48.2559	   -45.9900	   -34.3246	   -47.6685	   -27.7786	   -39.0244	   -24.3378	   -37.2620	   -31.5552	   -25.5966	
   -48.5077	   -46.4096	   -34.7443	   -47.5845	   -27.7786	   -39.0244	   -24.0021	   -37.4298	   -31.7230	   -26.0162	
   -49.8505	   -47.7524	   -36.0031	   -48.4238	   -28.4500	   -39.7797	   -24.2538	   -38.3530	   -32.3944	   -26.6037	
   -52.2842	   -50.0183	   -38.0173	   -50.1022	   -29.9606	   -41.3742	   -25.2609	   -39.9475	   -33.5693	   -27.4429	
   -55.5573	   -53.1235	   -40.7867	   -52.5360	   -32.1426	   -43.6401	   -26.8555	   -42.2974	   -35.1639	   -28.5339	
   -59.3338	   -56.6483	   -43.9758	   -55.3894	   -34.7443	   -46.4935	   -28.9536	   -45.1508	   -37.1780	   -29.8767	
   -63.1943	   -60.3409	   -47.3328	   -58.4106	   -37.5977	   -49.4308	   -31.2195	   -48.0881	   -39.3600	   -31.5552	
   -66.8030	   -63.6978	   -50.4379	   -61.2640	   -40.2832	   -52.2842	   -33.4854	   -50.8575	   -41.4581	   -33.4015	
   -69.7403	   -66.4673	   -53.0396	   -63.4460	   -42.5491	   -54.6341	   -35.4156	   -53.2074	   -43.4723	   -35.3317	
   -71.5866	   -68.3136	   -54.8859	   -64.7888	   -44.2276	   -56.0608	   -36.9263	   -54.7180	   -45.0668	   -37.1780	
   -72.2580	   -69.0689	   -55.8090	   -65.0406	   -45.0668	   -56.5643	   -37.6816	   -55.3055	   -46.1578	   -38.7726	
   -71.6705	   -68.6493	   -55.7251	   -64.2014	   -45.0668	   -55.8929	   -37.7655	   -54.8019	   -46.4096	   -39.7797	
   -69.8242	   -67.0547	   -54.6341	   -62.1033	   -44.3115	   -54.1306	   -37.0102	   -53.2913	   -45.7382	   -39.8636	
   -66.8869	   -64.4531	   -52.7039	   -58.9981	   -42.6331	   -51.3611	   -35.6674	   -50.9415	   -44.3115	   -39.0244	
   -63.0264	   -61.0123	   -50.1022	   -55.0537	   -40.4510	   -47.7524	   -33.7372	   -47.7524	   -42.1295	   -37.2620	
   -58.4946	   -57.0679	   -46.9131	   -50.6058	   -37.7655	   -43.7241	   -31.3873	   -44.1437	   -39.4440	   -34.9121	
   -53.7109	   -52.8717	   -43.5562	   -46.0739	   -34.8282	   -39.6118	   -28.8696	   -40.4510	   -36.6745	   -32.2266	
   -49.0952	   -48.7595	   -40.1993	   -41.7938	   -31.9748	   -35.5835	   -26.3519	   -36.8423	   -33.9050	   -29.5410	
   -44.8990	   -45.1508	   -37.0941	   -38.0173	   -29.4571	   -32.1426	   -24.0860	   -33.5693	   -31.4713	   -27.1072	
   -41.5421	   -42.2134	   -34.5764	   -35.2478	   -27.3590	   -29.4571	   -22.2397	   -31.0516	   -29.5410	   -25.1770	
   -39.2761	   -40.2832	   -32.8140	   -33.5693	   -25.9323	   -27.6947	   -21.0648	   -29.3732	   -28.1982	   -24.0021	
   -38.1851	   -39.4440	   -31.8909	   -33.0658	   -25.3448	   -27.0233	   -20.4773	   -28.6179	   -27.6108	   -23.5825	
   -38.2690	   -39.6957	   -31.8909	   -33.8211	   -25.5127	   -27.4429	   -20.7291	   -28.8696	   -27.7786	   -24.0860	
   -39.5279	   -40.9546	   -32.7301	   -35.5835	   -26.6037	   -28.9536	   -21.7361	   -29.9606	   -28.6179	   -25.2609	
   -41.7099	   -42.9688	   -34.4086	   -38.1012	   -28.2822	   -31.3034	   -23.2468	   -31.6391	   -29.8767	   -26.8555	
   -44.3954	   -45.5704	   -36.5067	   -41.2903	   -30.5481	   -34.3246	   -25.2609	   -33.7372	   -31.3034	   -28.5339	
   -47.4167	   -48.3398	   -38.9404	   -44.5633	   -32.8979	   -37.6816	   -27.4429	   -35.8353	   -32.8140	   -30.0446	
   -50.2701	   -50.9415	   -41.2064	   -47.6685	   -35.2478	   -40.9546	   -29.5410	   -37.7655	   -34.0729	   -31.2195	
   -52.7878	   -53.1235	   -43.1366	   -50.2701	   -37.1780	   -43.8919	   -31.3873	   -39.3600	   -35.2478	   -31.9748	
   -54.6341	   -54.6341	   -44.4794	   -52.1164	   -38.5208	   -46.0739	   -32.6462	   -40.4510	   -36.0870	   -32.3105	
   -55.7251	   -55.3894	   -45.1508	   -53.0396	   -39.1083	   -47.4167	   -33.2336	   -41.0385	   -36.5067	   -32.2266	
   -55.8929	   -55.1376	   -44.9829	   -52.7878	   -39.0244	   -47.6685	   -33.1497	   -41.0385	   -36.5906	   -31.6391	
   -55.2216	   -54.0466	   -44.0598	   -51.4450	   -38.1012	   -46.8292	   -32.3944	   -40.4510	   -36.0031	   -30.5481	
   -53.6270	   -52.2003	   -42.3813	   -49.2630	   -36.5906	   -45.1508	   -31.0516	   -39.1083	   -34.8282	   -29.1214	
   -51.2772	   -49.6826	   -40.2832	   -46.2418	   -34.5764	   -42.7170	   -29.2892	   -37.1780	   -33.0658	   -27.2751	
   -48.5077	   -46.8292	   -37.7655	   -42.8848	   -32.3105	   -39.7797	   -27.1912	   -34.6603	   -30.8838	   -25.1770	
   -45.4865	   -43.8080	   -35.2478	   -39.6118	   -29.9606	   -36.6745	   -25.1770	   -31.9748	   -28.5339	   -22.9950	
   -42.4652	   -40.9546	   -32.8979	   -36.5906	   -27.8625	   -33.8211	   -23.4146	   -29.3732	   -26.3519	   -20.9808	
   -39.8636	   -38.6047	   -31.0516	   -34.2407	   -26.2680	   -31.4713	   -22.0718	   -27.1912	   -24.5056	   -19.3024	
   -37.9333	   -36.8423	   -29.8767	   -32.8140	   -25.3448	   -29.9606	   -21.3165	   -25.7645	   -23.2468	   -18.0435	
   -36.7584	   -36.0031	   -29.4571	   -32.3105	   -25.1770	   -29.2892	   -21.3165	   -25.1770	   -22.6593	   -17.3721	
   -36.5067	   -36.0870	   -29.7928	   -32.8979	   -25.7645	   -29.6249	   -21.9879	   -25.4288	   -22.8271	   -17.2043	
   -37.1780	   -37.0102	   -30.9677	   -34.4086	   -27.1912	   -30.9677	   -23.3307	   -26.6876	   -23.6664	   -17.7917	
   -38.6887	   -38.6887	   -32.8140	   -36.7584	   -29.2892	   -33.0658	   -25.1770	   -28.6179	   -25.1770	   -18.8828	
   -40.9546	   -41.0385	   -35.1639	   -39.7797	   -31.8909	   -35.9192	   -27.5269	   -31.3034	   -27.2751	   -20.5612	
   -43.6401	   -43.8080	   -37.8494	   -43.2205	   -34.9121	   -39.1922	   -30.1285	   -34.4086	   -29.8767	   -22.7432	
   -46.5775	   -46.8292	   -40.7028	   -46.8292	   -37.9333	   -42.8009	   -32.8140	   -37.7655	   -32.8979	   -25.3448	
   -49.2630	   -49.5148	   -43.3884	   -50.2701	   -40.7867	   -46.4096	   -35.2478	   -41.0385	   -36.0870	   -28.1982	
   -51.5289	   -51.7807	   -45.5704	   -53.2074	   -43.1366	   -49.5987	   -37.1780	   -43.9758	   -39.1922	   -31.1356	
   -52.8717	   -53.2074	   -47.0810	   -55.3894	   -44.6472	   -52.2003	   -38.3530	   -46.1578	   -41.8777	   -33.9050	
   -53.2074	   -53.6270	   -47.5845	   -56.6483	   -45.1508	   -53.8788	   -38.7726	   -47.5006	   -43.8919	   -36.2549	
   -52.5360	   -53.1235	   -47.2488	   -56.9839	   -44.8151	   -54.6341	   -38.3530	   -47.8363	   -44.9829	   -38.0173	
   -50.9415	   -51.6129	   -45.9900	   -56.3126	   -43.5562	   -54.2984	   -37.2620	   -47.3328	   -45.1508	   -38.9404	
   -48.8434	   -49.4308	   -44.1437	   -54.9698	   -41.6260	   -53.1235	   -35.4996	   -46.1578	   -44.3954	   -39.0244	
   -46.3257	   -46.8292	   -41.7938	   -52.9556	   -39.1922	   -51.0254	   -33.3176	   -44.3954	   -42.8848	   -38.3530	
   -43.8919	   -44.0598	   -39.2761	   -50.5219	   -36.5067	   -48.3398	   -30.9677	   -42.3813	   -40.7028	   -36.8423	
   -41.5421	   -41.3742	   -36.6745	   -47.7524	   -33.8211	   -45.2347	   -28.5339	   -40.1993	   -38.1851	   -34.8282	
   -39.6118	   -38.9404	   -34.2407	   -45.0668	   -31.3873	   -41.9617	   -26.2680	   -38.1851	   -35.5835	   -32.3944	
   -38.1012	   -36.9263	   -32.3105	   -42.5491	   -29.2892	   -38.8565	   -24.4217	   -36.5067	   -33.1497	   -29.9606	
   -37.2620	   -35.6674	   -30.8838	   -40.5350	   -27.7786	   -36.2549	   -23.0789	   -35.2478	   -31.1356	   -27.6108	
   -37.0941	   -35.3317	   -30.2124	   -39.2761	   -27.0233	   -34.4086	   -22.4915	   -34.5764	   -29.7089	   -25.7645	
   -37.6816	   -35.9192	   -30.3802	   -38.9404	   -27.1072	   -33.5693	   -22.7432	   -34.5764	   -29.1214	   -24.6735	
   -39.1083	   -37.4298	   -31.4713	   -39.6118	   -28.0304	   -33.7372	   -23.6664	   -35.3317	   -29.3732	   -24.4217	
   -41.2064	   -39.7797	   -33.3176	   -41.2064	   -29.6249	   -34.8282	   -25.3448	   -36.5906	   -30.5481	   -25.2609	
   -43.8080	   -42.7170	   -35.7513	   -43.5562	   -31.8069	   -36.7584	   -27.6108	   -38.2690	   -32.3944	   -26.9394	
   -46.6614	   -45.9900	   -38.5208	   -46.1578	   -34.4086	   -39.1922	   -30.0446	   -40.2832	   -34.7443	   -29.2053	
   -49.3469	   -49.0952	   -41.2903	   -48.7595	   -36.9263	   -41.7938	   -32.5623	   -42.2974	   -37.2620	   -31.8069	
   -51.5289	   -51.6968	   -43.6401	   -50.9415	   -39.1922	   -44.2276	   -34.6603	   -43.8919	   -39.4440	   -34.0729	
   -53.0396	   -53.4592	   -45.4865	   -52.3682	   -40.9546	   -46.0739	   -36.3388	   -44.9829	   -41.0385	   -35.6674	
   -53.6270	   -54.2984	   -46.4935	   -52.8717	   -41.9617	   -47.0810	   -37.1780	   -45.3186	   -41.7099	   -36.2549	
   -53.2074	   -54.0466	   -46.6614	   -52.3682	   -42.1295	   -47.1649	   -37.3459	   -44.8151	   -41.5421	   -35.8353	
   -52.0325	   -52.8717	   -45.9900	   -50.8575	   -41.6260	   -46.2418	   -36.8423	   -43.4723	   -40.3671	   -34.4086	
   -50.1022	   -50.9415	   -44.6472	   -48.5916	   -40.4510	   -44.4794	   -35.8353	   -41.6260	   -38.5208	   -32.2266	
   -47.6685	   -48.5077	   -42.8848	   -45.7382	   -38.8565	   -42.2134	   -34.3246	   -39.2761	   -36.1710	   -29.7089	
   -44.9829	   -45.7382	   -40.7028	   -42.7170	   -36.8423	   -39.6118	   -32.4783	   -36.8423	   -33.4854	   -26.9394	
   -42.1295	   -42.8009	   -38.4369	   -39.5279	   -34.6603	   -36.9263	   -30.4642	   -34.3246	   -30.7159	   -24.0860	
   -39.3600	   -39.9475	   -36.0870	   -36.5067	   -32.3944	   -34.3246	   -28.3661	   -31.8069	   -27.9465	   -21.4844	
   -36.7584	   -37.3459	   -33.9050	   -33.9050	   -30.2124	   -31.9748	   -26.2680	   -29.2892	   -25.4288	   -19.2184	
   -34.5764	   -35.2478	   -32.0587	   -31.7230	   -28.2822	   -30.1285	   -24.4217	   -27.0233	   -23.3307	   -17.6239	
   -33.0658	   -33.9050	   -30.7159	   -30.2963	   -26.8555	   -28.8696	   -23.0789	   -25.2609	   -21.9879	   -16.7847	
   -32.3105	   -33.4854	   -30.1285	   -29.7928	   -26.1002	   -28.2822	   -22.4075	   -24.2538	   -21.4005	   -16.8686	
   -32.5623	   -33.9890	   -30.3802	   -30.3802	   -26.1002	   -28.7018	   -22.4075	   -24.2538	   -21.7361	   -17.7078	
   -33.8211	   -35.5835	   -31.4713	   -31.9748	   -26.7715	   -29.8767	   -23.2468	   -25.1770	   -22.8271	   -19.1345	
   -35.9192	   -38.0173	   -33.3176	   -34.5764	   -28.1982	   -31.8909	   -24.8413	   -27.0233	   -24.5056	   -21.1487	
   -38.7726	   -41.1224	   -35.8353	   -37.9333	   -30.2124	   -34.5764	   -26.9394	   -29.5410	   -26.6876	   -23.5825	
   -42.1295	   -44.5633	   -38.6887	   -41.7099	   -32.4783	   -37.5977	   -29.3732	   -32.4783	   -29.2053	   -26.3519	
   -45.6543	   -48.1720	   -41.6260	   -45.7382	   -34.9121	   -40.7028	   -31.8909	   -35.5835	   -31.9748	   -29.1214	
   -49.0112	   -51.5289	   -44.3115	   -49.5148	   -37.1780	   -43.6401	   -34.0729	   -38.6047	   -34.5764	   -31.8069	
   -51.9485	   -54.2145	   -46.4935	   -52.7039	   -38.9404	   -46.0739	   -35.6674	   -41.2903	   -36.8423	   -33.9890	
   -53.9627	   -56.0608	   -47.8363	   -55.1376	   -40.1154	   -47.8363	   -36.5906	   -43.3884	   -38.5208	   -35.4156	
   -55.0537	   -56.9839	   -48.3398	   -56.5643	   -40.5350	   -48.5916	   -36.6745	   -44.6472	   -39.1922	   -35.8353	
   -55.0537	   -56.7322	   -47.9202	   -56.8161	   -40.1993	   -48.4238	   -36.0031	   -44.9829	   -38.9404	   -35.2478	
   -53.8788	   -55.3894	   -46.4935	   -55.8929	   -39.0244	   -47.2488	   -34.5764	   -44.3115	   -37.7655	   -33.7372	
   -51.6968	   -53.1235	   -44.3115	   -53.8788	   -37.1780	   -45.1508	   -32.4783	   -42.7170	   -35.7513	   -31.4713	
   -48.7595	   -50.1022	   -41.5421	   -50.9415	   -34.7443	   -42.2974	   -29.9606	   -40.3671	   -33.2336	   -28.7018	
   -45.3186	   -46.6614	   -38.3530	   -47.4167	   -32.0587	   -39.0244	   -27.2751	   -37.4298	   -30.2963	   -25.5966	
   -41.6260	   -42.8848	   -34.9960	   -43.5562	   -29.2053	   -35.4996	   -24.5056	   -34.2407	   -27.2751	   -22.4075	
   -38.0173	   -39.2761	   -31.7230	   -39.8636	   -26.5198	   -32.1426	   -21.9879	   -31.0516	   -24.5056	   -19.3024	
   -34.8282	   -36.0870	   -28.9536	   -36.5906	   -24.1699	   -29.4571	   -19.8898	   -28.3661	   -22.1558	   -16.6168	
   -32.4783	   -33.6533	   -26.7715	   -34.2407	   -22.4915	   -27.6108	   -18.2953	   -26.3519	   -20.5612	   -14.5187	
   -31.0516	   -32.1426	   -25.5127	   -32.8979	   -21.5683	   -27.0233	   -17.4561	   -25.2609	   -19.8059	   -13.2599	
   -30.7159	   -31.7230	   -25.2609	   -32.8140	   -21.4844	   -27.5269	   -17.2882	   -25.1770	   -19.9738	   -12.9242	
   -31.6391	   -32.4783	   -26.1002	   -33.9050	   -22.3236	   -29.1214	   -18.0435	   -26.0162	   -20.9808	   -13.5956	
   -33.5693	   -34.3246	   -27.7786	   -36.0031	   -23.9182	   -31.6391	   -19.3863	   -27.7786	   -22.8271	   -15.2740	
   -36.4227	   -37.0102	   -30.2124	   -38.9404	   -26.1002	   -34.6603	   -21.2326	   -30.0446	   -25.3448	   -17.7078	
   -39.8636	   -40.2832	   -33.2336	   -42.2974	   -28.6179	   -37.9333	   -23.4985	   -32.5623	   -28.1143	   -20.8130	
   -43.5562	   -43.7241	   -36.3388	   -45.8221	   -31.3034	   -41.2064	   -25.7645	   -35.1639	   -30.9677	   -24.0860	
   -47.1649	   -47.0810	   -39.3600	   -49.1791	   -33.9050	   -44.2276	   -27.9465	   -37.5137	   -33.6533	   -27.2751	
   -50.3540	   -50.0183	   -41.8777	   -52.0325	   -36.0031	   -46.6614	   -29.6249	   -39.3600	   -35.7513	   -30.0446	
   -52.7039	   -52.1164	   -43.7241	   -54.1306	   -37.4298	   -48.3398	   -30.7159	   -40.6189	   -37.1780	   -32.1426	
   -54.1306	   -53.2913	   -44.7311	   -55.1376	   -38.1012	   -49.0952	   -30.9677	   -41.1224	   -37.7655	   -33.2336	
   -54.3823	   -53.2913	   -44.7311	   -55.0537	   -37.7655	   -48.9273	   -30.3802	   -40.7867	   -37.4298	   -33.3176	
   -53.5431	   -52.3682	   -43.8080	   -53.7949	   -36.5906	   -47.7524	   -28.9536	   -39.5279	   -36.2549	   -32.2266	
   -51.7807	   -50.5219	   -42.1295	   -51.5289	   -34.6603	   -45.8221	   -26.8555	   -37.5977	   -34.4086	   -30.2963	
   -49.3469	   -48.0881	   -39.9475	   -48.4238	   -32.1426	   -43.3884	   -24.3378	   -35.1639	   -31.9748	   -27.5269	
   -46.4935	   -45.2347	   -37.4298	   -44.8990	   -29.4571	   -40.7028	   -21.5683	   -32.4783	   -29.2892	   -24.4217	
   -43.4723	   -42.3813	   -34.7443	   -41.2064	   -26.7715	   -38.1012	   -18.7988	   -29.7928	   -26.5198	   -21.1487	
   -40.6189	   -39.6957	   -32.3105	   -37.7655	   -24.1699	   -35.6674	   -16.1972	   -27.3590	   -24.0021	   -18.1274	
   -38.1851	   -37.3459	   -30.2124	   -34.8282	   -21.9040	   -33.6533	   -13.9313	   -25.3448	   -21.9040	   -15.5258	
   -36.4227	   -35.6674	   -28.5339	   -32.6462	   -20.2255	   -32.2266	   -12.0850	   -23.9182	   -20.4773	   -13.5956	
   -35.4156	   -34.7443	   -27.5269	   -31.3034	   -19.0506	   -31.5552	   -10.8261	   -23.2468	   -19.8059	   -12.5046	
   -35.1639	   -34.5764	   -27.1912	   -31.1356	   -18.6310	   -31.5552	   -10.2386	   -23.2468	   -19.9738	   -12.3367	
   -35.8353	   -35.2478	   -27.6108	   -31.8909	   -18.8828	   -32.2266	   -10.4065	   -24.0021	   -20.8969	   -13.0920	
   -37.1780	   -36.5906	   -28.7018	   -33.5693	   -19.8059	   -33.4854	   -11.1618	   -25.4288	   -22.4075	   -14.6866	
   -39.1083	   -38.5208	   -30.4642	   -35.8353	   -21.3165	   -34.9121	   -12.5885	   -27.1912	   -24.3378	   -16.7847	
   -41.4581	   -40.7867	   -32.5623	   -38.3530	   -23.2468	   -36.3388	   -14.4348	   -29.2892	   -26.3519	   -19.3024	
   -43.8080	   -43.1366	   -34.8282	   -40.7867	   -25.4288	   -37.5137	   -16.4490	   -31.3873	   -28.2822	   -21.8201	
   -45.9061	   -45.1508	   -36.9263	   -42.5491	   -27.4429	   -38.0173	   -18.4631	   -33.1497	   -29.7089	   -23.9182	
   -47.2488	   -46.4935	   -38.4369	   -43.2205	   -28.8696	   -37.5977	   -19.9738	   -34.1568	   -30.4642	   -25.2609	
   -47.7524	   -46.9131	   -39.0244	   -42.6331	   -29.3732	   -36.2549	   -20.6451	   -34.2407	   -30.2963	   -25.6805	
   -47.0810	   -46.1578	   -38.5208	   -40.6189	   -28.9536	   -33.9050	   -20.4773	   -33.2336	   -29.2892	   -24.9252	
   -45.4865	   -44.2276	   -36.9263	   -37.3459	   -27.4429	   -30.7999	   -19.3024	   -31.2195	   -27.3590	   -23.1628	
   -42.8848	   -41.2903	   -34.4086	   -32.8140	   -24.9252	   -27.1072	   -17.2043	   -28.4500	   -24.8413	   -20.5612	
   -39.4440	   -37.5977	   -31.0516	   -27.6108	   -21.6522	   -23.0789	   -14.3509	   -25.1770	   -21.9040	   -17.3721	
   -35.5835	   -33.4015	   -27.1912	   -21.9879	   -17.9596	   -19.1345	   -11.1618	   -21.6522	   -18.7988	   -13.9313	
   -31.4713	   -29.1214	   -23.1628	   -16.2811	   -14.1830	   -15.1901	    -7.8049	   -18.1274	   -15.6937	   -10.4904	
   -27.4429	   -25.0092	   -19.3024	   -11.0779	   -10.6583	   -11.6653	    -4.6158	   -14.7705	   -12.8403	    -7.3853	
   -23.7503	   -21.4005	   -15.8615	    -6.4621	    -7.6370	    -8.6441	    -1.9302	   -11.9171	   -10.4065	    -4.7836	
   -20.7291	   -18.7149	   -13.2599	    -2.8534	    -5.4550	    -6.2943	     0.0839	    -9.6512	    -8.5602	    -2.9373	
   -18.6310	   -16.9525	   -11.4975	    -0.3357	    -4.2801	    -4.6997	     1.1749	    -8.3084	    -7.4692	    -1.8463	
   -17.3721	   -16.1972	   -10.7422	     1.0071	    -4.0283	    -4.0283	     1.4267	    -7.8888	    -7.1335	    -1.7624	
   -17.0364	   -16.4490	   -10.9100	     1.3428	    -4.6997	    -4.1962	     0.8392	    -8.5602	    -7.7209	    -2.6016	
   -17.5400	   -17.4561	   -11.9171	     0.5875	    -6.1264	    -5.1193	    -0.4196	   -10.0708	    -8.9798	    -4.3640	
   -18.6310	   -19.0506	   -13.5956	    -1.0071	    -8.0566	    -6.7978	    -2.1820	   -12.2528	   -10.9100	    -6.8817	
   -20.3094	   -21.0648	   -15.7776	    -3.2730	   -10.4065	    -9.0637	    -4.1962	   -14.7705	   -13.4277	    -9.9030	
   -22.2397	   -23.4146	   -18.2114	    -6.1264	   -12.8403	   -11.6653	    -6.3782	   -17.2882	   -16.3651	   -13.1760	
   -24.3378	   -25.7645	   -20.7291	    -9.3155	   -15.3580	   -14.5187	    -8.6441	   -19.6381	   -19.3024	   -16.4490	
   -26.2680	   -28.0304	   -23.1628	   -12.5885	   -17.6239	   -17.2882	   -10.6583	   -21.5683	   -21.9879	   -19.2184	
   -27.8625	   -29.7089	   -25.1770	   -15.6097	   -19.3863	   -19.7220	   -12.2528	   -23.0789	   -24.2538	   -21.3165	
   -28.7857	   -30.7999	   -26.5198	   -18.0435	   -20.5612	   -21.5683	   -13.3438	   -23.9182	   -25.7645	   -22.5754	
   -28.8696	   -30.9677	   -27.0233	   -19.8059	   -20.9808	   -22.6593	   -13.5956	   -24.1699	   -26.4359	   -22.9111	
   -28.0304	   -30.2124	   -26.6876	   -20.5612	   -20.4773	   -22.9950	   -13.1760	   -23.6664	   -26.1002	   -22.3236	
   -26.1841	   -28.5339	   -25.4288	   -20.3934	   -19.2184	   -22.4075	   -12.0010	   -22.4075	   -24.9252	   -20.9808	
   -23.5825	   -26.0162	   -23.4146	   -19.2184	   -17.2043	   -21.1487	   -10.1547	   -20.5612	   -22.9111	   -18.8828	
   -20.4773	   -22.9950	   -20.8969	   -17.3721	   -14.7705	   -19.3024	    -7.9727	   -18.3792	   -20.4773	   -16.4490	
   -17.0364	   -19.6381	   -18.1274	   -15.1062	   -12.1689	   -17.1204	    -5.6229	   -15.9454	   -17.7078	   -13.7634	
   -13.7634	   -16.2811	   -15.4419	   -12.5885	    -9.5673	   -14.8544	    -3.2730	   -13.7634	   -15.1062	   -11.0779	
   -10.9100	   -13.4277	   -13.0081	   -10.2386	    -7.3013	   -12.8403	    -1.2589	   -12.0010	   -12.9242	    -8.6441	
    -8.8120	   -11.2457	   -11.2457	    -8.3923	    -5.7068	   -11.3297	     0.1678	   -10.9100	   -11.4136	    -6.7139	
    -7.7209	   -10.0708	   -10.3226	    -7.3853	    -4.8676	   -10.5743	     0.8392	   -10.6583	   -10.7422	    -5.4550	
    -7.8049	   -10.0708	   -10.3226	    -7.3013	    -4.9515	   -10.6583	     0.6714	   -11.2457	   -10.9940	    -5.1193	
    -8.9798	   -11.2457	   -11.2457	    -8.2245	    -5.8746	   -11.5814	    -0.2518	   -12.5046	   -12.1689	    -5.7068	
   -11.2457	   -13.5117	   -12.9242	   -10.1547	    -7.4692	   -13.1760	    -1.8463	   -14.5187	   -14.0991	    -7.1335	
   -14.1830	   -16.4490	   -15.1901	   -12.7563	    -9.5673	   -15.5258	    -3.8605	   -16.8686	   -16.6168	    -9.3155	
   -17.5400	   -19.8059	   -17.7078	   -15.8615	   -11.9171	   -18.1274	    -5.9586	   -19.5541	   -19.4702	   -12.0010	
   -20.9808	   -23.1628	   -20.3094	   -19.2184	   -14.1830	   -20.9808	    -8.1406	   -22.3236	   -22.4075	   -15.1062	
   -24.0860	   -26.3519	   -22.6593	   -22.4915	   -16.3651	   -23.8342	   -10.0708	   -25.0931	   -25.2609	   -18.1274	
   -26.7715	   -29.0375	   -24.7574	   -25.4288	   -18.1274	   -26.4359	   -11.6653	   -27.6947	   -27.7786	   -20.8969	
   -28.7857	   -30.9677	   -26.1841	   -27.9465	   -19.3863	   -28.7857	   -12.8403	   -29.7928	   -29.7928	   -23.0789	
   -30.0446	   -32.0587	   -27.0233	   -29.7089	   -20.0577	   -30.5481	   -13.3438	   -31.3034	   -31.0516	   -24.5056	
   -30.2963	   -32.2266	   -27.0233	   -30.6320	   -19.8898	   -31.8069	   -13.2599	   -32.0587	   -31.5552	   -25.0092	
   -29.7089	   -31.3873	   -26.1841	   -30.7999	   -18.9667	   -32.3105	   -12.5046	   -31.9748	   -31.2195	   -24.7574	
   -28.1982	   -29.7928	   -24.5895	   -29.9606	   -17.2882	   -32.0587	   -11.1618	   -31.0516	   -30.1285	   -23.7503	
   -26.0162	   -27.4429	   -22.3236	   -28.4500	   -15.0223	   -31.2195	    -9.3994	   -29.4571	   -28.4500	   -22.2397	
   -23.3307	   -24.7574	   -19.7220	   -26.3519	   -12.3367	   -29.7089	    -7.2174	   -27.3590	   -26.2680	   -20.3934	
   -20.4773	   -21.9040	   -16.9525	   -23.9182	    -9.4833	   -27.9465	    -4.9515	   -25.0931	   -24.0860	   -18.5471	
   -17.8757	   -19.2184	   -14.4348	   -21.5683	    -6.7978	   -26.1002	    -2.8534	   -22.9950	   -21.9879	   -17.2043	
   -15.8615	   -17.1204	   -12.3367	   -19.5541	    -4.5319	   -24.5895	    -1.1749	   -21.3165	   -20.3934	   -16.3651	
   -14.5187	   -15.6937	   -10.8261	   -18.1274	    -2.8534	   -23.4985	     0.0839	   -20.2255	   -19.3024	   -16.1972	
   -14.0991	   -15.1901	   -10.1547	   -17.4561	    -1.8463	   -22.9950	     0.8392	   -19.7220	   -18.9667	   -16.7007	
   -14.4348	   -15.4419	   -10.3226	   -17.6239	    -1.5945	   -23.1628	     1.0910	   -20.0577	   -19.2184	   -17.7078	
   -15.6097	   -16.6168	   -11.1618	   -18.6310	    -2.0981	   -24.0860	     0.8392	   -21.2326	   -20.1416	   -19.0506	
   -17.5400	   -18.4631	   -12.5885	   -20.3934	    -3.2730	   -25.6805	     0.1678	   -23.1628	   -21.8201	   -20.7291	
   -19.8898	   -20.8130	   -14.5187	   -22.8271	    -4.9515	   -27.9465	    -0.7553	   -25.8484	   -24.0021	   -22.4915	
   -22.6593	   -23.4985	   -16.7007	   -25.5966	    -7.0496	   -30.4642	    -2.0142	   -29.0375	   -26.6876	   -24.3378	
   -25.5127	   -26.1841	   -18.9667	   -28.4500	    -9.3155	   -33.2336	    -3.1891	   -32.3944	   -29.4571	   -26.0162	
   -28.2822	   -28.7018	   -20.9808	   -31.0516	   -11.4975	   -35.7513	    -4.3640	   -35.4996	   -32.0587	   -27.4429	
   -30.5481	   -30.7999	   -22.5754	   -33.2336	   -13.4277	   -37.8494	    -5.2872	   -37.9333	   -34.1568	   -28.2822	
   -32.2266	   -32.2266	   -23.7503	   -34.6603	   -14.8544	   -39.1922	    -5.7907	   -39.5279	   -35.5835	   -28.6179	
   -33.2336	   -32.9819	   -24.2538	   -35.1639	   -15.6937	   -39.7797	    -5.7907	   -40.1154	   -36.1710	   -28.1143	
   -33.3176	   -32.9819	   -24.1699	   -34.7443	   -15.8615	   -39.5279	    -5.4550	   -39.7797	   -35.8353	   -26.8555	
   -32.6462	   -32.1426	   -23.4985	   -33.4854	   -15.4419	   -38.5208	    -4.6997	   -38.5208	   -34.6603	   -24.8413	
   -31.2195	   -30.7159	   -22.2397	   -31.4713	   -14.4348	   -36.9263	    -3.6087	   -36.5067	   -32.7301	   -22.3236	
   -29.1214	   -28.6179	   -20.5612	   -28.9536	   -13.0081	   -34.8282	    -2.1820	   -33.8211	   -30.2124	   -19.4702	
   -26.4359	   -26.1002	   -18.5471	   -26.0162	   -11.1618	   -32.3944	    -0.6714	   -30.7159	   -27.3590	   -16.5329	
   -23.4985	   -23.3307	   -16.2811	   -22.9111	    -9.2316	   -29.7928	     0.9232	   -27.3590	   -24.3378	   -13.6795	
   -20.4773	   -20.4773	   -14.0152	   -19.8898	    -7.1335	   -27.3590	     2.5177	   -24.0021	   -21.3165	   -11.1618	
   -17.7078	   -17.7917	   -11.8332	   -17.2043	    -5.2872	   -25.1770	     3.8605	   -20.8969	   -18.6310	    -9.1476	
   -15.4419	   -15.6097	   -10.0708	   -15.0223	    -3.8605	   -23.4985	     4.8676	   -18.4631	   -16.4490	    -7.5531	
   -14.0152	   -14.1830	    -8.9798	   -13.5956	    -3.0212	   -22.4075	     5.2872	   -16.8686	   -14.9384	    -6.6299	
   -13.5117	   -13.6795	    -8.5602	   -13.0081	    -2.8534	   -21.9879	     5.2032	   -16.2811	   -14.0991	    -6.3782	
   -14.0152	   -14.0991	    -8.8959	   -13.2599	    -3.4409	   -22.0718	     4.4479	   -16.7847	   -14.0152	    -6.9656	
   -15.4419	   -15.2740	    -9.9869	   -14.3509	    -4.6997	   -22.6593	     3.1891	   -18.0435	   -14.6866	    -8.2245	
   -17.6239	   -17.2882	   -11.5814	   -16.1133	    -6.4621	   -23.5825	     1.5106	   -19.9738	   -16.1133	   -10.1547	
   -20.3934	   -19.7220	   -13.7634	   -18.5471	    -8.6441	   -24.8413	    -0.4196	   -22.3236	   -18.0435	   -12.5046	
   -23.4985	   -22.4915	   -16.0294	   -21.4844	   -10.9940	   -26.3519	    -2.5177	   -24.7574	   -20.2255	   -15.0223	
   -26.5198	   -25.2609	   -18.4631	   -24.5895	   -13.2599	   -28.1143	    -4.5319	   -27.0233	   -22.4915	   -17.4561	
   -29.2053	   -27.7786	   -20.5612	   -27.6947	   -15.1901	   -29.8767	    -6.2103	   -28.9536	   -24.6735	   -19.4702	
   -31.3034	   -29.7928	   -22.2397	   -30.2963	   -16.7007	   -31.4713	    -7.4692	   -30.3802	   -26.3519	   -20.9808	
   -32.5623	   -30.8838	   -23.3307	   -32.1426	   -17.5400	   -32.5623	    -8.1406	   -31.0516	   -27.3590	   -21.9040	
   -32.7301	   -31.1356	   -23.5825	   -32.8979	   -17.5400	   -32.9819	    -8.0566	   -30.8838	   -27.5269	   -21.9879	
   -31.8069	   -30.3802	   -23.1628	   -32.5623	   -16.8686	   -32.4783	    -7.3853	   -29.8767	   -26.7715	   -21.1487	
   -30.0446	   -28.7857	   -21.9040	   -31.1356	   -15.4419	   -31.0516	    -6.1264	   -27.9465	   -25.0092	   -19.4702	
   -27.4429	   -26.5198	   -20.1416	   -28.7857	   -13.5117	   -28.8696	    -4.3640	   -25.2609	   -22.2397	   -17.0364	
   -24.5056	   -23.7503	   -17.8757	   -25.8484	   -11.2457	   -26.1002	    -2.2659	   -22.0718	   -18.8828	   -13.9313	
   -21.3165	   -20.7291	   -15.4419	   -22.6593	    -8.7280	   -22.9950	     0.0000	   -18.5471	   -14.9384	   -10.4904	
   -18.2953	   -17.7917	   -12.9242	   -19.3863	    -6.2103	   -19.9738	     2.3499	   -14.9384	   -10.9100	    -6.7139	
   -15.7776	   -15.1901	   -10.5743	   -16.4490	    -3.9444	   -17.2043	     4.4479	   -11.5814	    -6.9656	    -3.1052	
   -14.0152	   -13.1760	    -8.7280	   -14.1830	    -2.0981	   -15.1062	     6.1264	    -8.8959	    -3.6087	     0.1678	
   -13.0920	   -11.8332	    -7.4692	   -12.5885	    -0.8392	   -13.6795	     7.3013	    -6.8817	    -1.0071	     2.7695	
   -13.0081	   -11.4136	    -6.8817	   -11.9171	    -0.3357	   -13.0920	     7.8049	    -5.8746	     0.5875	     4.5319	
   -13.7634	   -11.7493	    -7.0496	   -12.0010	    -0.5035	   -13.2599	     7.6370	    -5.7068	     1.0910	     5.2032	
   -15.2740	   -12.9242	    -7.8888	   -12.9242	    -1.4267	   -14.1830	     6.7978	    -6.2943	     0.5875	     4.9515	
   -17.2882	   -14.6027	    -9.2316	   -14.3509	    -2.8534	   -15.5258	     5.4550	    -7.7209	    -0.8392	     3.7766	
   -19.5541	   -16.6168	   -10.9940	   -16.2811	    -4.6997	   -17.2882	     3.6926	    -9.5673	    -2.9373	     2.1820	
   -21.9040	   -18.7988	   -12.8403	   -18.2953	    -6.7139	   -19.0506	     1.8463	   -11.5814	    -5.2872	     0.4196	
   -23.9182	   -20.7291	   -14.6027	   -20.1416	    -8.5602	   -20.7291	     0.0000	   -13.5956	    -7.5531	    -1.0910	
   -25.5127	   -22.2397	   -15.9454	   -21.5683	    -9.9869	   -21.9040	    -1.4267	   -15.1901	    -9.3994	    -2.2659	
   -26.3519	   -23.1628	   -16.7847	   -22.4915	   -10.9940	   -22.5754	    -2.4338	   -16.3651	   -10.8261	    -3.1891	
   -26.4359	   -23.4146	   -17.1204	   -22.8271	   -11.3297	   -22.7432	    -2.9373	   -16.9525	   -11.9171	    -4.0283	
   -25.9323	   -23.0789	   -16.9525	   -22.6593	   -11.1618	   -22.4075	    -3.0212	   -17.2882	   -12.6724	    -4.9515	
   -24.7574	   -22.3236	   -16.4490	   -22.1558	   -10.6583	   -21.9040	    -2.6016	   -17.2882	   -13.3438	    -6.0425	
   -23.3307	   -21.2326	   -15.6937	   -21.4005	    -9.7351	   -21.1487	    -1.9302	   -17.3721	   -14.0152	    -7.3013	
   -21.5683	   -19.8898	   -14.7705	   -20.4773	    -8.6441	   -20.4773	    -1.0071	   -17.4561	   -14.5187	    -8.4763	
   -19.6381	   -18.5471	   -13.7634	   -19.5541	    -7.3853	   -19.8898	     0.0839	   -17.7917	   -14.9384	    -9.3155	
   -17.7078	   -17.1204	   -12.6724	   -18.6310	    -6.0425	   -19.3863	     1.3428	   -18.2953	   -15.1901	    -9.7351	
   -15.8615	   -15.6937	   -11.5814	   -17.7917	    -4.6997	   -19.0506	     2.5177	   -18.7988	   -15.2740	    -9.7351	
   -14.0991	   -14.4348	   -10.4904	   -16.9525	    -3.3569	   -18.8828	     3.7766	   -19.1345	   -15.1901	    -9.1476	
   -12.6724	   -13.3438	    -9.5673	   -16.2811	    -2.2659	   -18.7988	     4.7836	   -19.1345	   -15.0223	    -8.3923	
   -11.6653	   -12.5885	    -8.8959	   -15.9454	    -1.5106	   -18.8828	     5.5389	   -18.7988	   -14.9384	    -7.6370	
   -11.1618	   -12.3367	    -8.6441	   -15.9454	    -1.1749	   -19.0506	     5.9586	   -18.2953	   -15.1062	    -7.1335	
   -11.3297	   -12.5885	    -8.8120	   -16.3651	    -1.4267	   -19.6381	     5.7907	   -17.7917	   -15.6097	    -7.1335	
   -12.2528	   -13.5117	    -9.4833	   -17.4561	    -2.3499	   -20.6451	     5.2032	   -17.7078	   -16.5329	    -7.6370	
   -13.9313	   -14.9384	   -10.6583	   -18.9667	    -3.8605	   -22.0718	     4.1122	   -18.1274	   -17.8757	    -8.6441	
   -16.0294	   -16.7007	   -12.2528	   -20.8969	    -5.8746	   -23.9182	     2.6016	   -19.0506	   -19.3863	    -9.8190	
   -18.3792	   -18.7149	   -14.0152	   -22.9950	    -7.9727	   -25.8484	     1.0910	   -20.3094	   -20.9808	   -11.0779	
   -20.5612	   -20.5612	   -15.6097	   -24.7574	    -9.9869	   -27.6947	    -0.4196	   -21.7361	   -22.3236	   -12.0010	
   -22.3236	   -21.9040	   -16.8686	   -26.1002	   -11.5814	   -29.2053	    -1.5106	   -22.9111	   -23.2468	   -12.5885	
   -23.3307	   -22.5754	   -17.4561	   -26.6876	   -12.4207	   -30.0446	    -2.1820	   -23.7503	   -23.4146	   -12.7563	
   -23.4146	   -22.3236	   -17.2043	   -26.3519	   -12.4207	   -30.0446	    -2.0981	   -23.9182	   -22.7432	   -12.4207	
   -22.4075	   -21.0648	   -16.0294	   -24.9252	   -11.5814	   -29.2053	    -1.3428	   -23.1628	   -21.1487	   -11.4975	
   -20.4773	   -18.9667	   -14.0991	   -22.5754	    -9.8190	   -27.4429	     0.0000	   -21.5683	   -18.7149	   -10.1547	
   -17.5400	   -16.1133	   -11.4136	   -19.4702	    -7.4692	   -24.8413	     1.8463	   -19.0506	   -15.6097	    -8.3084	
   -13.9313	   -12.7563	    -8.3084	   -15.7776	    -4.6158	   -21.6522	     4.0283	   -15.9454	   -12.1689	    -6.1264	
    -9.9869	    -9.2316	    -4.9515	   -11.9171	    -1.5106	   -18.2114	     6.4621	   -12.5046	    -8.7280	    -3.6926	
    -5.8746	    -5.7068	    -1.5106	    -8.0566	     1.5945	   -14.6866	     8.9798	    -9.0637	    -5.4550	    -1.2589	
    -1.9302	    -2.5177	     1.5945	    -4.5319	     4.5319	   -11.4136	    11.3297	    -6.0425	    -2.6016	     1.0071	
     1.5945	     0.2518	     4.1962	    -1.5945	     7.0496	    -8.6441	    13.4277	    -3.4409	    -0.4196	     2.9373	
     4.3640	     2.3499	     6.1264	     0.5875	     9.0637	    -6.5460	    15.1062	    -1.6785	     1.1749	     4.2801	
     6.1264	     3.6087	     7.3013	     1.8463	    10.3226	    -5.2032	    16.1972	    -0.7553	     1.9302	     5.0354	
     6.8817	     3.8605	     7.5531	     2.0981	    10.7422	    -4.7836	    16.6168	    -0.7553	     1.8463	     5.0354	
     6.4621	     3.1891	     6.8817	     1.4267	    10.4065	    -5.3711	    16.3651	    -1.6785	     0.8392	     4.1962	
     4.9515	     1.5106	     5.3711	    -0.2518	     9.3155	    -6.7139	    15.4419	    -3.4409	    -0.9232	     2.6855	
     2.4338	    -0.8392	     3.1891	    -2.7695	     7.5531	    -8.8959	    13.9313	    -5.9586	    -3.3569	     0.4196	
    -0.7553	    -3.8605	     0.5035	    -5.7907	     5.3711	   -11.6653	    12.0010	    -8.8959	    -6.3782	    -2.1820	
    -4.4479	    -7.2174	    -2.4338	    -9.1476	     2.9373	   -14.6866	     9.7351	   -12.1689	    -9.6512	    -4.9515	
    -8.2245	   -10.6583	    -5.3711	   -12.5046	     0.4196	   -17.7078	     7.4692	   -15.2740	   -12.8403	    -7.6370	
   -11.6653	   -13.7634	    -8.0566	   -15.6097	    -1.9302	   -20.5612	     5.2872	   -18.1274	   -15.6937	    -9.9869	
   -14.6027	   -16.4490	   -10.4065	   -18.1274	    -3.8605	   -22.8271	     3.4409	   -20.4773	   -18.0435	   -11.8332	
   -16.7847	   -18.2953	   -12.0010	   -19.8898	    -5.2872	   -24.4217	     2.0981	   -22.1558	   -19.6381	   -13.0081	
   -17.9596	   -19.2184	   -12.8403	   -20.7291	    -5.8746	   -25.2609	     1.3428	   -23.1628	   -20.4773	   -13.3438	
   -18.0435	   -19.2184	   -12.7563	   -20.6451	    -5.7068	   -25.2609	     1.4267	   -23.3307	   -20.3934	   -12.8403	
   -17.1204	   -18.1274	   -11.8332	   -19.6381	    -4.6158	   -24.5056	     2.1820	   -22.7432	   -19.4702	   -11.4975	
   -15.3580	   -16.2811	   -10.0708	   -17.7917	    -2.8534	   -22.9111	     3.6926	   -21.4005	   -17.7917	    -9.3994	
   -12.7563	   -13.7634	    -7.7209	   -15.2740	    -0.4196	   -20.8130	     5.7068	   -19.4702	   -15.5258	    -6.6299	
    -9.8190	   -10.9100	    -5.0354	   -12.3367	     2.3499	   -18.4631	     8.1406	   -17.2043	   -12.8403	    -3.6087	
    -6.6299	    -7.9727	    -2.2659	    -9.3155	     5.2032	   -15.9454	    10.6583	   -14.7705	   -10.0708	    -0.4196	
    -3.6926	    -5.2032	     0.3357	    -6.5460	     7.8888	   -13.6795	    13.0081	   -12.2528	    -7.3853	     2.6016	
    -1.0910	    -2.9373	     2.5177	    -4.2801	    10.1547	   -11.7493	    15.1062	   -10.0708	    -5.0354	     5.1193	
     0.8392	    -1.2589	     4.1962	    -2.6016	    11.9171	   -10.3226	    16.7847	    -8.2245	    -3.2730	     7.0496	
     2.0142	    -0.2518	     5.2032	    -1.7624	    13.0081	    -9.6512	    17.8757	    -6.9656	    -2.1820	     8.0566	
     2.2659	    -0.0839	     5.5389	    -1.7624	    13.3438	    -9.6512	    18.2953	    -6.4621	    -2.0142	     8.1406	
     1.7624	    -0.6714	     5.1193	    -2.6016	    13.0081	   -10.4065	    18.2114	    -6.7139	    -2.6855	     7.3013	
     0.4196	    -1.9302	     4.1122	    -4.1122	    12.1689	   -11.5814	    17.5400	    -7.6370	    -4.0283	     5.7068	
    -1.5106	    -3.6926	     2.6855	    -6.1264	    10.9100	   -13.1760	    16.5329	    -9.1476	    -5.8746	     3.7766	
    -3.7766	    -5.7068	     1.0071	    -8.4763	     9.3994	   -14.7705	    15.3580	   -10.8261	    -7.8049	     1.5945	
    -6.1264	    -7.7209	    -0.6714	   -10.8261	     7.8888	   -16.2811	    14.1830	   -12.3367	    -9.5673	    -0.4196	
    -8.3084	    -9.5673	    -2.2659	   -12.9242	     6.4621	   -17.3721	    13.0920	   -13.5117	   -10.9940	    -2.2659	
   -10.0708	   -10.9100	    -3.5248	   -14.6027	     5.4550	   -18.0435	    12.2528	   -14.1830	   -11.9171	    -3.6926	
   -11.2457	   -11.7493	    -4.3640	   -15.5258	     4.9515	   -18.2114	    11.7493	   -14.1830	   -12.2528	    -4.6997	
   -11.6653	   -11.9171	    -4.5319	   -15.6097	     4.9515	   -17.7078	    11.7493	   -13.5956	   -12.0010	    -5.1193	
   -11.3297	   -11.4136	    -4.1962	   -14.6866	     5.5389	   -16.6168	    12.2528	   -12.4207	   -11.2457	    -4.7836	
   -10.3226	   -10.3226	    -3.2730	   -12.9242	     6.6299	   -14.8544	    13.0920	   -10.6583	    -9.9869	    -3.6926	
    -8.7280	    -8.6441	    -1.8463	   -10.3226	     8.0566	   -12.5885	    14.4348	    -8.5602	    -8.3084	    -1.9302	
    -6.7139	    -6.7139	    -0.1678	    -7.3013	     9.8190	   -10.0708	    15.8615	    -6.2103	    -6.3782	     0.2518	
    -4.6158	    -4.6997	     1.6785	    -4.1122	    11.4975	    -7.3853	    17.3721	    -3.8605	    -4.4479	     2.6855	
    -2.6016	    -2.8534	     3.3569	    -1.0910	    12.9242	    -4.8676	    18.7988	    -1.7624	    -2.6855	     4.8676	
    -1.0910	    -1.4267	     4.6997	     1.3428	    13.9313	    -2.8534	    19.8059	    -0.1678	    -1.2589	     6.6299	
    -0.0839	    -0.6714	     5.4550	     3.0212	    14.3509	    -1.5106	    20.3094	     0.6714	    -0.3357	     7.8049	
     0.1678	    -0.5875	     5.6229	     3.6926	    14.0991	    -1.0910	    20.2255	     0.5875	     0.0839	     8.2245	
    -0.4196	    -1.2589	     4.9515	     3.2730	    13.1760	    -1.5106	    19.4702	    -0.4196	     0.0000	     7.9727	
    -1.7624	    -2.6855	     3.6087	     1.8463	    11.6653	    -2.8534	    18.2114	    -2.2659	    -0.5875	     7.2174	
    -3.6926	    -4.7836	     1.6785	    -0.5035	     9.6512	    -5.0354	    16.3651	    -4.6158	    -1.5106	     6.1264	
    -6.0425	    -7.3013	    -0.6714	    -3.4409	     7.3013	    -7.7209	    14.2670	    -7.2174	    -2.6016	     4.8676	
    -8.7280	   -10.1547	    -3.4409	    -6.8817	     4.6997	   -10.7422	    11.9171	    -9.5673	    -3.7766	     3.6087	
   -11.4136	   -13.0081	    -6.2103	   -10.2386	     2.0142	   -13.8474	     9.4833	   -11.6653	    -4.7836	     2.4338	
   -13.8474	   -15.6937	    -8.8959	   -13.3438	    -0.5035	   -16.6168	     7.1335	   -13.2599	    -5.7068	     1.4267	
   -15.6937	   -17.9596	   -11.1618	   -15.8615	    -2.7695	   -18.7988	     5.0354	   -14.3509	    -6.2943	     0.5875	
   -16.8686	   -19.5541	   -13.0081	   -17.4561	    -4.4479	   -20.3094	     3.3569	   -14.8544	    -6.6299	     0.0839	
   -17.2043	   -20.3934	   -14.0991	   -18.0435	    -5.6229	   -20.8969	     2.1820	   -14.7705	    -6.5460	    -0.1678	
   -16.7007	   -20.3934	   -14.5187	   -17.5400	    -6.2103	   -20.5612	     1.5106	   -14.0152	    -6.0425	    -0.2518	
   -15.4419	   -19.5541	   -14.2670	   -15.8615	    -6.1264	   -19.2184	     1.4267	   -12.5885	    -5.2872	     0.0000	
   -13.5117	   -17.9596	   -13.3438	   -13.2599	    -5.5389	   -16.9525	     1.7624	   -10.7422	    -4.3640	     0.5035	
   -11.0779	   -15.8615	   -12.0010	    -9.8190	    -4.5319	   -13.9313	     2.6016	    -8.3923	    -3.1891	     1.3428	
    -8.4763	   -13.2599	   -10.1547	    -5.7907	    -3.1891	   -10.3226	     3.6926	    -5.7068	    -1.8463	     2.6855	
    -5.7068	   -10.4904	    -8.1406	    -1.5106	    -1.5945	    -6.4621	     5.0354	    -2.8534	    -0.2518	     4.3640	
    -3.0212	    -7.8049	    -6.0425	     2.8534	     0.0000	    -2.5177	     6.4621	     0.0000	     1.4267	     6.4621	
    -0.7553	    -5.3711	    -4.1962	     6.7139	     1.5106	     1.0910	     7.8049	     2.6016	     3.1052	     8.8120	
     0.9232	    -3.5248	    -2.7695	     9.8190	     2.6855	     4.0283	     8.8120	     4.7836	     4.6997	    11.1618	
     1.8463	    -2.5177	    -2.0142	    11.9171	     3.2730	     6.0425	     9.3155	     6.3782	     5.8746	    13.2599	
     1.7624	    -2.5177	    -2.0142	    12.9242	     3.1891	     7.0496	     9.1476	     7.1335	     6.5460	    14.8544	
     0.6714	    -3.6087	    -2.9373	    12.5885	     2.4338	     6.9656	     8.3923	     7.1335	     6.5460	    15.8615	
    -1.3428	    -5.5389	    -4.6158	    11.1618	     0.9232	     5.7907	     6.9656	     6.2943	     5.9586	    16.0294	
    -4.1122	    -8.2245	    -6.9656	     8.8120	    -1.1749	     3.7766	     5.0354	     4.7836	     4.6997	    15.5258	
    -7.3853	   -11.4975	    -9.7351	     5.7068	    -3.6926	     1.0071	     2.6855	     2.6855	     3.0212	    14.4348	
   -10.8261	   -14.9384	   -12.6724	     2.3499	    -6.3782	    -2.1820	     0.1678	     0.3357	     1.2589	    12.9242	
   -14.0152	   -18.2114	   -15.4419	    -0.8392	    -8.9798	    -5.2872	    -2.2659	    -2.0981	    -0.4196	    11.4136	
   -16.7847	   -20.8969	   -17.7917	    -3.6087	   -11.1618	    -7.9727	    -4.2801	    -4.1962	    -1.7624	    10.2386	
   -18.7149	   -22.9111	   -19.3863	    -5.4550	   -12.7563	    -9.9030	    -5.7068	    -5.8746	    -2.6016	     9.3994	
   -19.6381	   -23.8342	   -20.1416	    -6.1264	   -13.5117	   -10.9100	    -6.4621	    -6.9656	    -2.9373	     9.2316	
   -19.4702	   -23.6664	   -19.9738	    -5.6229	   -13.3438	   -10.8261	    -6.3782	    -7.2174	    -2.6855	     9.4833	
   -18.1274	   -22.4075	   -18.9667	    -4.0283	   -12.4207	    -9.8190	    -5.4550	    -6.7978	    -2.0142	     9.9869	
   -15.7776	   -20.2255	   -17.1204	    -1.5945	   -10.8261	    -8.0566	    -4.0283	    -5.7907	    -1.0910	    10.6583	
   -12.7563	   -17.2882	   -14.6866	     1.3428	    -8.7280	    -5.8746	    -2.0981	    -4.1962	     0.1678	    11.1618	
    -9.2316	   -13.9313	   -11.9171	     4.5319	    -6.3782	    -3.5248	     0.0839	    -2.5177	     1.4267	    11.5814	
    -5.6229	   -10.3226	    -9.0637	     7.4692	    -4.0283	    -1.2589	     2.3499	    -0.6714	     2.6855	    11.8332	
[Epoch Header]
[Trial Type]	13
[Accept]	1
[Correct]	0
[RT]	 0.000
[Resp]	0
[Epoch Data]
     5.7068	     9.3155	    10.7422	     9.0637	    18.8828	    17.1204	    18.0435	    15.8615	    14.9384	    14.2670	
     4.8676	     8.8120	    10.6583	     7.7209	    18.7988	    16.1972	    17.7917	    15.1901	    14.5187	    14.4348	
     5.0354	     9.3994	    11.4136	     7.3013	    19.5541	    15.9454	    18.1274	    15.3580	    14.8544	    15.4419	
     6.2103	    10.9100	    13.0081	     7.8049	    21.0648	    16.2811	    19.1345	    16.3651	    15.8615	    17.2882	
     8.2245	    13.2599	    15.2740	     9.3155	    23.2468	    17.3721	    20.6451	    18.1274	    17.7078	    19.8059	
    10.9940	    16.1133	    18.0435	    11.6653	    25.7645	    19.0506	    22.4915	    20.6451	    20.1416	    22.8271	
    14.0991	    19.3863	    21.0648	    14.5187	    28.6179	    21.1487	    24.5056	    23.4146	    23.1628	    26.1002	
    17.2043	    22.6593	    24.0021	    17.6239	    31.3034	    23.3307	    26.5198	    26.2680	    26.3519	    29.3732	
    20.1416	    25.5966	    26.6876	    20.4773	    33.8211	    25.1770	    28.2822	    28.7018	    29.2892	    32.3105	
    22.4075	    27.9465	    28.8696	    22.6593	    35.7513	    26.5198	    29.7089	    30.4642	    31.8069	    34.6603	
    23.8342	    29.4571	    30.3802	    24.0021	    37.0102	    27.1072	    30.6320	    31.3873	    33.4015	    36.2549	
    24.2538	    30.0446	    30.9677	    24.2538	    37.5137	    26.7715	    30.8838	    31.3034	    34.0729	    36.8423	
    23.6664	    29.7089	    30.7999	    23.4985	    37.1780	    25.6805	    30.5481	    30.3802	    33.5693	    36.3388	
    22.0718	    28.4500	    29.7928	    21.8201	    36.0870	    23.9182	    29.5410	    28.7018	    32.1426	    34.9121	
    19.6381	    26.5198	    28.1143	    19.3024	    34.4086	    21.5683	    27.9465	    26.4359	    29.7928	    32.7301	
    16.6168	    24.0021	    25.9323	    16.1972	    32.1426	    18.8828	    26.0162	    23.7503	    26.8555	    29.9606	
    13.2599	    21.3165	    23.4985	    12.8403	    29.5410	    16.0294	    23.8342	    20.8969	    23.5825	    26.8555	
     9.9030	    18.5471	    21.0648	     9.3994	    26.9394	    13.2599	    21.6522	    18.0435	    20.3934	    23.8342	
     6.9656	    16.1972	    18.8828	     6.4621	    24.5895	    10.9100	    19.7220	    15.5258	    17.5400	    21.0648	
     4.5319	    14.3509	    17.2043	     4.1962	    22.7432	     9.0637	    18.2114	    13.5956	    15.2740	    18.8828	
     3.0212	    13.3438	    16.1972	     2.7695	    21.4844	     8.0566	    17.3721	    12.3367	    13.7634	    17.2043	
     2.3499	    13.0920	    15.9454	     2.5177	    21.0648	     7.8888	    17.0364	    11.9171	    12.9242	    16.1133	
     2.6855	    13.7634	    16.4490	     3.1891	    21.3165	     8.4763	    17.2882	    12.1689	    12.6724	    15.4419	
     3.9444	    15.1062	    17.5400	     4.7836	    22.1558	     9.6512	    18.0435	    12.9242	    12.7563	    15.1062	
     5.8746	    17.1204	    19.1345	     7.0496	    23.4985	    11.3297	    19.1345	    14.0991	    13.1760	    15.0223	
     8.4763	    19.4702	    21.0648	     9.6512	    25.0931	    13.2599	    20.3934	    15.6097	    13.7634	    15.1062	
    11.3297	    22.0718	    23.1628	    12.5046	    26.9394	    15.1901	    21.8201	    17.2043	    14.4348	    15.2740	
    14.3509	    24.7574	    25.3448	    15.1901	    28.7857	    17.1204	    23.2468	    18.8828	    15.3580	    15.6097	
    17.1204	    27.0233	    27.2751	    17.6239	    30.5481	    18.7149	    24.5056	    20.3094	    16.2811	    15.9454	
    19.4702	    28.8696	    28.7857	    19.3863	    32.0587	    19.8898	    25.5127	    21.4005	    17.1204	    16.2811	
    21.0648	    29.8767	    29.7089	    20.3934	    33.0658	    20.4773	    26.1002	    21.9879	    17.4561	    16.2811	
    21.7361	    30.0446	    29.9606	    20.4773	    33.4854	    20.3094	    26.1841	    21.6522	    17.1204	    15.7776	
    21.3165	    29.1214	    29.2892	    19.6381	    33.2336	    19.3024	    25.7645	    20.4773	    15.8615	    14.4348	
    19.9738	    27.3590	    27.9465	    17.8757	    32.3105	    17.5400	    24.9252	    18.2953	    13.7634	    12.3367	
    17.7078	    24.7574	    25.9323	    15.2740	    30.9677	    15.1901	    23.8342	    15.4419	    10.9100	     9.9030	
    14.7705	    21.7361	    23.5825	    12.0850	    29.2053	    12.3367	    22.6593	    12.0010	     7.5531	     7.2174	
    11.3297	    18.2953	    20.8969	     8.6441	    27.3590	     9.2316	    21.4844	     8.3923	     4.0283	     4.6158	
     7.6370	    14.9384	    18.2114	     5.0354	    25.5127	     6.1264	    20.3934	     4.8676	     0.5875	     2.4338	
     4.0283	    11.7493	    15.7776	     1.5945	    23.7503	     3.1891	    19.4702	     1.5106	    -2.4338	     0.5875	
     0.7553	     8.9798	    13.6795	    -1.4267	    22.3236	     0.7553	    18.9667	    -1.1749	    -4.8676	    -0.6714	
    -1.7624	     7.0496	    12.0850	    -3.7766	    21.4005	    -1.0910	    18.7149	    -3.1891	    -6.5460	    -1.5106	
    -3.2730	     6.0425	    11.3297	    -5.2032	    21.0648	    -2.0981	    19.0506	    -4.2801	    -7.3013	    -1.7624	
    -3.6926	     6.0425	    11.4136	    -5.6229	    21.4005	    -2.2659	    19.8898	    -4.3640	    -7.2174	    -1.5945	
    -2.9373	     7.0496	    12.2528	    -4.9515	    22.4075	    -1.5106	    21.3165	    -3.4409	    -6.3782	    -0.8392	
    -1.2589	     8.8120	    13.8474	    -3.4409	    23.9182	    -0.0839	    23.0789	    -1.8463	    -4.7836	     0.4196	
     1.0910	    11.2457	    15.8615	    -1.1749	    25.8484	     1.8463	    25.1770	     0.3357	    -2.6016	     2.1820	
     3.8605	    13.8474	    18.1274	     1.5945	    27.9465	     3.8605	    27.3590	     2.7695	    -0.1678	     4.5319	
     6.7139	    16.5329	    20.3934	     4.3640	    29.9606	     5.9586	    29.3732	     5.2032	     2.5177	     7.0496	
     9.2316	    18.9667	    22.3236	     6.9656	    31.6391	     7.6370	    30.9677	     7.4692	     5.1193	     9.5673	
    11.1618	    20.7291	    23.7503	     9.0637	    32.8979	     8.8120	    32.0587	     9.2316	     7.3013	    11.7493	
    12.4207	    21.8201	    24.5056	    10.3226	    33.4854	     9.2316	    32.4783	    10.3226	     8.8959	    13.1760	
    12.7563	    21.9879	    24.5056	    10.6583	    33.2336	     8.7280	    32.1426	    10.5743	     9.7351	    13.7634	
    12.1689	    21.2326	    23.5825	     9.9869	    32.2266	     7.4692	    30.9677	     9.9869	     9.6512	    13.3438	
    10.7422	    19.6381	    21.9040	     8.3923	    30.3802	     5.4550	    29.1214	     8.7280	     8.7280	    12.0010	
     8.4763	    17.2043	    19.6381	     5.9586	    27.9465	     3.1052	    26.6876	     6.8817	     7.2174	    10.0708	
     5.8746	    14.3509	    16.8686	     2.9373	    25.1770	     0.5875	    23.9182	     4.6997	     5.3711	     7.7209	
     3.0212	    11.3297	    14.0152	    -0.3357	    22.1558	    -1.8463	    21.0648	     2.3499	     3.1891	     5.2032	
     0.3357	     8.4763	    11.2457	    -3.5248	    19.3863	    -4.0283	    18.2114	     0.0000	     1.0910	     2.6855	
    -1.8463	     6.1264	     8.8959	    -6.2943	    16.8686	    -5.7907	    15.8615	    -2.0981	    -0.9232	     0.5035	
    -3.4409	     4.5319	     7.2174	    -8.2245	    15.1062	    -6.9656	    13.9313	    -3.9444	    -2.5177	    -1.2589	
    -4.0283	     3.9444	     6.2943	    -9.0637	    14.0152	    -7.3853	    12.7563	    -5.2032	    -3.5248	    -2.3499	
    -3.6926	     4.3640	     6.3782	    -8.7280	    13.8474	    -6.8817	    12.4207	    -5.7068	    -3.6926	    -2.7695	
    -2.2659	     5.7907	     7.3853	    -7.2174	    14.6027	    -5.5389	    12.8403	    -5.2872	    -3.1052	    -2.3499	
     0.0000	     8.2245	     9.2316	    -4.5319	    16.1972	    -3.3569	    14.0152	    -4.0283	    -1.6785	    -1.1749	
     3.1052	    11.4975	    11.8332	    -1.0071	    18.4631	    -0.5035	    15.8615	    -1.8463	     0.5035	     0.7553	
     6.7978	    15.1901	    14.9384	     3.1052	    21.2326	     2.9373	    18.1274	     1.0910	     3.1891	     3.3569	
    10.7422	    19.0506	    18.2114	     7.3853	    24.1699	     6.7139	    20.5612	     4.5319	     6.2103	     6.4621	
    14.6027	    22.8271	    21.4844	    11.5814	    27.1072	    10.4904	    22.9950	     8.2245	     9.3155	     9.6512	
    18.0435	    26.1002	    24.3378	    15.1901	    29.6249	    13.9313	    25.0092	    11.6653	    12.1689	    12.7563	
    20.8969	    28.5339	    26.6037	    17.9596	    31.4713	    16.7007	    26.6037	    14.7705	    14.6027	    15.4419	
    22.9111	    30.0446	    27.9465	    19.6381	    32.5623	    18.6310	    27.4429	    17.1204	    16.2811	    17.5400	
    23.9182	    30.5481	    28.4500	    20.3094	    32.7301	    19.6381	    27.6108	    18.7149	    17.2882	    18.7988	
    24.0021	    30.0446	    28.0304	    19.9738	    32.0587	    19.8059	    27.1072	    19.3863	    17.4561	    19.2184	
    23.2468	    28.6179	    26.9394	    18.7988	    30.6320	    19.1345	    26.1002	    19.3863	    16.9525	    18.8828	
    21.8201	    26.6037	    25.1770	    16.8686	    28.7857	    17.7917	    24.6735	    18.6310	    15.7776	    17.7078	
    19.8898	    24.0860	    23.0789	    14.6027	    26.6037	    16.0294	    22.9950	    17.2882	    14.0152	    15.8615	
    17.7078	    21.4844	    20.8130	    12.0850	    24.3378	    14.0152	    21.2326	    15.6937	    12.0010	    13.4277	
    15.5258	    18.9667	    18.7149	     9.5673	    22.2397	    12.0010	    19.4702	    13.9313	     9.9030	    10.7422	
    13.6795	    16.7847	    16.8686	     7.5531	    20.4773	    10.3226	    18.0435	    12.3367	     7.9727	     8.2245	
    12.2528	    15.2740	    15.6097	     6.0425	    19.3024	     9.2316	    16.9525	    11.0779	     6.7139	     6.2103	
    11.4975	    14.5187	    14.9384	     5.4550	    18.7988	     8.8959	    16.3651	    10.5743	     6.2103	     5.1193	
    11.4975	    14.6027	    15.1062	     5.8746	    18.8828	     9.4833	    16.2811	    10.7422	     6.6299	     5.1193	
    12.3367	    15.5258	    15.8615	     7.2174	    19.6381	    10.8261	    16.7847	    11.7493	     8.0566	     6.2943	
    13.8474	    17.1204	    17.2882	     9.5673	    20.8130	    13.0920	    17.7078	    13.5117	    10.2386	     8.5602	
    15.8615	    19.2184	    19.0506	    12.5885	    22.4075	    15.8615	    18.9667	    15.9454	    13.0081	    11.6653	
    18.2953	    21.6522	    21.0648	    15.9454	    24.1699	    19.0506	    20.4773	    18.7988	    16.0294	    15.1901	
    20.8969	    24.0860	    23.0789	    19.4702	    26.0162	    22.2397	    22.0718	    21.6522	    18.9667	    18.8828	
    23.3307	    26.3519	    25.0931	    22.7432	    27.7786	    25.3448	    23.6664	    24.5056	    21.7361	    22.3236	
    25.4288	    28.2822	    26.7715	    25.5966	    29.3732	    28.0304	    25.1770	    26.9394	    24.0860	    25.2609	
    26.8555	    29.6249	    27.9465	    27.6108	    30.4642	    30.0446	    26.2680	    28.7857	    25.7645	    27.2751	
    27.5269	    30.2124	    28.4500	    28.7857	    31.0516	    31.3034	    26.9394	    29.8767	    26.7715	    28.1982	
    27.1912	    29.7928	    28.1143	    28.8696	    30.8838	    31.6391	    26.9394	    30.1285	    26.9394	    28.0304	
    25.9323	    28.4500	    27.0233	    27.9465	    30.0446	    31.2195	    26.3519	    29.6249	    26.3519	    27.0233	
    23.5825	    26.1841	    25.1770	    26.0162	    28.4500	    29.8767	    25.0931	    28.3661	    25.1770	    25.5127	
    20.5612	    23.2468	    22.6593	    23.4146	    26.2680	    27.8625	    23.2468	    26.5198	    23.4985	    23.7503	
    16.8686	    19.8059	    19.7220	    20.1416	    23.6664	    25.2609	    21.1487	    24.3378	    21.5683	    21.9040	
    13.0920	    16.1972	    16.6168	    16.7847	    21.0648	    22.4075	    18.8828	    21.9040	    19.5541	    20.1416	
     9.3994	    12.7563	    13.6795	    13.5117	    18.5471	    19.4702	    16.7007	    19.6381	    17.6239	    18.6310	
     6.2103	     9.9030	    11.3297	    10.6583	    16.6168	    16.9525	    14.9384	    17.6239	    15.9454	    17.3721	
     3.8605	     7.9727	     9.7351	     8.7280	    15.3580	    15.0223	    13.7634	    16.3651	    14.9384	    16.5329	
     2.6855	     7.0496	     9.0637	     7.7209	    15.0223	    14.0991	    13.3438	    15.8615	    14.5187	    16.0294	
     2.6016	     7.3853	     9.4833	     7.8888	    15.6097	    14.1830	    13.8474	    16.2811	    14.9384	    15.9454	
     3.6926	     8.7280	    10.8261	     9.2316	    17.2043	    15.3580	    15.0223	    17.5400	    16.0294	    16.1972	
     5.7068	    11.0779	    13.0081	    11.4136	    19.4702	    17.2882	    16.8686	    19.6381	    17.7917	    17.0364	
     8.4763	    14.0152	    15.6937	    14.2670	    22.2397	    19.8898	    19.1345	    22.1558	    20.0577	    18.2114	
    11.6653	    17.3721	    18.7988	    17.4561	    25.4288	    22.8271	    21.6522	    25.0092	    22.6593	    19.8898	
    14.9384	    20.8969	    21.9879	    20.5612	    28.6179	    25.6805	    24.2538	    27.8625	    25.2609	    21.8201	
    17.8757	    24.0860	    24.9252	    23.4146	    31.5552	    28.1982	    26.7715	    30.4642	    27.6108	    23.8342	
    20.3094	    26.7715	    27.5269	    25.5966	    34.1568	    30.2124	    28.8696	    32.5623	    29.6249	    25.8484	
    21.9040	    28.7018	    29.4571	    26.9394	    36.0870	    31.4713	    30.3802	    33.9890	    31.1356	    27.5269	
    22.5754	    29.6249	    30.5481	    27.3590	    37.3459	    31.8069	    31.3873	    34.6603	    31.8909	    28.7857	
    22.2397	    29.6249	    30.8838	    26.7715	    37.6816	    31.2195	    31.6391	    34.4925	    32.0587	    29.6249	
    20.8969	    28.6179	    30.2124	    25.2609	    37.3459	    29.6249	    31.3034	    33.4015	    31.3873	    29.7928	
    18.7149	    26.6876	    28.7857	    22.9111	    36.1710	    27.0233	    30.2124	    31.3034	    29.8767	    29.2892	
    15.6937	    24.0021	    26.6037	    19.7220	    34.3246	    23.6664	    28.7018	    28.4500	    27.5269	    27.9465	
    12.2528	    20.8969	    23.9182	    15.9454	    31.9748	    19.7220	    26.6876	    24.9252	    24.4217	    25.7645	
     8.6441	    17.5400	    20.9808	    12.0010	    29.4571	    15.6097	    24.5895	    21.0648	    20.8969	    22.9111	
     5.2872	    14.3509	    18.1274	     8.1406	    26.9394	    11.6653	    22.4915	    17.3721	    17.2043	    19.6381	
     2.6016	    11.5814	    15.5258	     4.6997	    24.7574	     8.3923	    20.6451	    13.9313	    13.8474	    16.2811	
     0.7553	     9.5673	    13.5117	     2.0981	    23.1628	     6.0425	    19.2184	    11.0779	    10.9940	    13.2599	
     0.0839	     8.4763	    12.2528	     0.5035	    22.1558	     4.9515	    18.4631	     9.0637	     9.0637	    10.9100	
     0.5035	     8.3923	    11.8332	     0.1678	    21.9879	     4.9515	    18.3792	     7.9727	     8.2245	     9.3155	
     2.0142	     9.2316	    12.1689	     0.9232	    22.4915	     6.1264	    18.8828	     7.9727	     8.3923	     8.5602	
     4.2801	    10.8261	    13.2599	     2.6016	    23.4985	     8.0566	    19.9738	     8.9798	     9.5673	     8.6441	
     7.0496	    13.0920	    14.9384	     4.9515	    25.0092	    10.4065	    21.4005	    10.9100	    11.7493	     9.5673	
     9.9869	    15.6097	    16.8686	     7.7209	    26.6876	    13.0081	    23.1628	    13.6795	    14.5187	    11.2457	
    12.7563	    18.2114	    18.8828	    10.6583	    28.3661	    15.5258	    25.0092	    16.9525	    17.7078	    13.5117	
    15.1901	    20.5612	    20.8130	    13.5117	    29.7928	    17.7917	    26.6876	    20.3934	    21.0648	    16.2811	
    17.0364	    22.4075	    22.3236	    16.0294	    30.9677	    19.8059	    28.1982	    23.6664	    24.1699	    19.2184	
    18.2114	    23.5825	    23.4146	    18.0435	    31.6391	    21.3165	    29.2892	    26.2680	    26.8555	    22.1558	
    18.6310	    24.0860	    23.8342	    19.4702	    31.6391	    22.2397	    29.7089	    27.9465	    28.7857	    24.5895	
    18.2114	    23.6664	    23.4985	    20.1416	    30.9677	    22.4915	    29.5410	    28.5339	    29.8767	    26.4359	
    17.0364	    22.4915	    22.5754	    19.8898	    29.5410	    22.0718	    28.6179	    28.1143	    29.9606	    27.5269	
    15.2740	    20.6451	    20.8969	    18.8828	    27.4429	    20.9808	    27.1072	    26.6037	    29.1214	    27.7786	
    13.0081	    18.2953	    18.8828	    17.2043	    25.0092	    19.3024	    25.1770	    24.2538	    27.4429	    27.2751	
    10.4065	    15.6937	    16.6168	    15.1062	    22.3236	    17.2882	    22.9111	    21.4844	    25.0092	    26.1841	
     7.8888	    13.0081	    14.2670	    12.6724	    19.6381	    15.1901	    20.6451	    18.3792	    22.2397	    24.5895	
     5.4550	    10.5743	    12.1689	    10.3226	    17.2043	    13.0920	    18.4631	    15.4419	    19.3863	    22.5754	
     3.3569	     8.3923	    10.3226	     8.2245	    15.1901	    11.2457	    16.5329	    12.9242	    16.7847	    20.3094	
     1.7624	     6.7978	     8.9798	     6.6299	    13.5956	     9.9030	    15.0223	    10.9940	    14.5187	    17.9596	
     0.8392	     5.7907	     8.2245	     5.7068	    12.6724	     8.9798	    14.0991	     9.7351	    12.9242	    15.5258	
     0.7553	     5.7068	     8.1406	     5.7068	    12.4207	     8.7280	    13.7634	     9.2316	    12.0010	    13.3438	
     1.5945	     6.4621	     8.8959	     6.7139	    12.9242	     8.9798	    14.0152	     9.3994	    11.7493	    11.4975	
     3.2730	     7.9727	    10.3226	     8.5602	    14.1830	     9.8190	    15.0223	    10.2386	    12.1689	    10.2386	
     5.8746	    10.3226	    12.3367	    11.3297	    16.1133	    11.2457	    16.5329	    11.5814	    13.0081	     9.4833	
     9.1476	    13.2599	    14.9384	    14.6866	    18.4631	    13.0081	    18.3792	    13.1760	    14.0991	     9.2316	
    12.7563	    16.4490	    17.7917	    18.3792	    21.1487	    15.1062	    20.5612	    14.8544	    15.2740	     9.3994	
    16.3651	    19.7220	    20.7291	    21.9879	    23.9182	    17.2882	    22.7432	    16.4490	    16.1972	     9.8190	
    19.6381	    22.6593	    23.3307	    25.2609	    26.5198	    19.3024	    24.7574	    17.8757	    16.7847	    10.1547	
    22.4075	    25.0931	    25.5127	    27.8625	    28.7018	    20.8969	    26.3519	    18.9667	    16.9525	    10.3226	
    24.1699	    26.6876	    27.0233	    29.6249	    30.2963	    21.9879	    27.4429	    19.5541	    16.6168	    10.1547	
    25.0092	    27.4429	    27.7786	    30.5481	    31.2195	    22.4075	    27.9465	    19.7220	    15.8615	     9.8190	
    24.7574	    27.2751	    27.7786	    30.5481	    31.3873	    22.3236	    27.9465	    19.3024	    14.7705	     9.2316	
    23.4985	    26.1841	    26.9394	    29.6249	    30.9677	    21.5683	    27.2751	    18.2953	    13.2599	     8.4763	
    21.4005	    24.2538	    25.4288	    28.0304	    29.9606	    20.2255	    26.1841	    16.7847	    11.4975	     7.5531	
    18.4631	    21.8201	    23.4146	    25.6805	    28.3661	    18.4631	    24.6735	    14.8544	     9.3994	     6.4621	
    15.1901	    18.9667	    21.1487	    22.9111	    26.6037	    16.3651	    22.9950	    12.5885	     7.2174	     5.2872	
    11.8332	    16.1133	    18.7988	    20.0577	    24.7574	    14.3509	    21.2326	    10.3226	     5.2032	     4.1962	
     8.8120	    13.5956	    16.7007	    17.3721	    23.1628	    12.5885	    19.7220	     8.3923	     3.5248	     3.3569	
     6.4621	    11.6653	    15.1062	    15.3580	    21.9040	    11.4975	    18.6310	     7.0496	     2.4338	     3.1052	
     5.1193	    10.5743	    14.2670	    14.2670	    21.2326	    11.1618	    18.0435	     6.5460	     2.2659	     3.4409	
     4.9515	    10.4904	    14.2670	    14.2670	    21.3165	    11.7493	    18.1274	     7.0496	     3.1052	     4.4479	
     5.8746	    11.4136	    15.1062	    15.3580	    22.0718	    13.3438	    18.8828	     8.5602	     4.7836	     6.1264	
     7.8888	    13.2599	    16.7847	    17.4561	    23.4985	    15.6097	    20.1416	    10.8261	     7.3013	     8.3084	
    10.7422	    15.8615	    18.9667	    20.1416	    25.4288	    18.3792	    21.9040	    13.6795	    10.4065	    10.8261	
    14.0991	    18.9667	    21.5683	    23.3307	    27.6947	    21.4844	    23.9182	    17.0364	    13.8474	    13.5117	
    17.6239	    22.2397	    24.3378	    26.5198	    30.0446	    24.5895	    25.8484	    20.4773	    17.3721	    16.1972	
    20.8969	    25.3448	    26.8555	    29.5410	    32.3105	    27.4429	    27.6947	    23.6664	    20.6451	    18.7149	
    23.6664	    27.9465	    28.9536	    32.0587	    34.2407	    29.7089	    29.1214	    26.4359	    23.5825	    20.8969	
    25.5966	    29.7928	    30.4642	    33.8211	    35.4996	    31.3873	    29.9606	    28.5339	    25.8484	    22.6593	
    26.6037	    30.7999	    31.2195	    34.6603	    36.0870	    32.0587	    30.2124	    29.7089	    27.1912	    23.7503	
    26.6037	    30.7999	    31.1356	    34.4925	    35.9192	    31.8069	    29.8767	    29.9606	    27.5269	    24.0860	
    25.5127	    29.8767	    30.1285	    33.3176	    34.9121	    30.6320	    28.7857	    29.2892	    26.8555	    23.4985	
    23.4985	    28.0304	    28.4500	    31.2195	    33.0658	    28.7018	    27.1912	    27.8625	    25.2609	    21.9040	
    20.7291	    25.5127	    26.1002	    28.3661	    30.7159	    26.1002	    25.0931	    25.7645	    22.9111	    19.6381	
    17.5400	    22.5754	    23.3307	    25.0931	    27.8625	    23.0789	    22.7432	    23.2468	    19.9738	    16.7847	
    14.2670	    19.4702	    20.3934	    21.6522	    24.8413	    20.0577	    20.2255	    20.5612	    16.9525	    13.9313	
    11.0779	    16.4490	    17.6239	    18.3792	    21.9879	    17.2882	    17.8757	    18.0435	    14.0991	    11.4136	
     8.3923	    13.9313	    15.1901	    15.5258	    19.3024	    15.0223	    15.7776	    16.0294	    11.7493	     9.5673	
     6.4621	    12.0850	    13.4277	    13.5117	    17.2043	    13.5117	    14.0152	    14.7705	    10.2386	     8.5602	
     5.5389	    11.0779	    12.3367	    12.4207	    15.6937	    12.8403	    12.8403	    14.2670	     9.4833	     8.3084	
     5.6229	    10.9940	    12.0850	    12.4207	    14.9384	    13.0920	    12.3367	    14.7705	     9.6512	     8.8120	
     6.7139	    11.9171	    12.7563	    13.5956	    15.0223	    14.2670	    12.5046	    16.1972	    10.7422	     9.9869	
     8.8959	    13.7634	    14.1830	    15.7776	    15.9454	    16.1972	    13.3438	    18.2953	    12.5885	    11.7493	
    11.9171	    16.3651	    16.4490	    18.8828	    17.5400	    18.7988	    14.7705	    21.0648	    15.0223	    14.0152	
    15.6097	    19.6381	    19.2184	    22.7432	    19.8059	    21.9040	    16.7007	    24.0021	    18.0435	    16.7847	
    19.5541	    23.2468	    22.3236	    26.9394	    22.4075	    25.1770	    18.8828	    27.0233	    21.3165	    19.8059	
    23.6664	    26.9394	    25.4288	    31.2195	    25.0931	    28.6179	    21.1487	    29.8767	    24.5895	    22.9111	
    27.4429	    30.3802	    28.3661	    35.1639	    27.6108	    31.7230	    23.1628	    32.3105	    27.6947	    25.8484	
    30.7159	    33.4015	    30.8838	    38.5208	    29.7928	    34.5764	    24.9252	    34.3246	    30.3802	    28.2822	
    33.2336	    35.5835	    32.6462	    40.9546	    31.3034	    36.7584	    26.1841	    35.8353	    32.3944	    29.8767	
    34.9121	    37.0102	    33.6533	    42.4652	    32.3105	    38.1851	    26.9394	    36.7584	    33.6533	    30.6320	
    35.5835	    37.3459	    33.9050	    42.8009	    32.4783	    38.9404	    27.1072	    37.0102	    34.0729	    30.2963	
    35.2478	    36.8423	    33.2336	    42.1295	    32.0587	    38.6887	    26.6876	    36.5906	    33.5693	    29.1214	
    34.0729	    35.4996	    31.8909	    40.4510	    30.9677	    37.6816	    25.6805	    35.4996	    32.1426	    27.1072	
    32.1426	    33.4015	    29.9606	    38.0173	    29.3732	    36.0031	    24.1699	    33.8211	    29.9606	    24.5056	
    29.7928	    30.8838	    27.6108	    35.0800	    27.4429	    33.7372	    22.2397	    31.7230	    27.3590	    21.6522	
    27.2751	    28.1982	    25.1770	    31.8909	    25.4288	    31.2195	    20.2255	    29.4571	    24.5895	    18.9667	
    25.0092	    25.7645	    22.9111	    28.7857	    23.5825	    28.8696	    18.2953	    27.3590	    22.0718	    16.8686	
    23.2468	    23.8342	    21.1487	    26.1002	    22.1558	    26.9394	    16.7007	    25.5127	    20.1416	    15.4419	
    22.3236	    22.5754	    19.9738	    24.1699	    21.4005	    25.5966	    15.6097	    24.0860	    18.8828	    14.7705	
    22.3236	    22.3236	    19.6381	    22.9950	    21.3165	    24.9252	    15.1901	    23.2468	    18.3792	    14.9384	
    23.2468	    22.8271	    20.0577	    22.6593	    21.9040	    24.7574	    15.4419	    22.8271	    18.6310	    15.7776	
    25.0092	    24.1699	    21.0648	    23.0789	    22.9950	    25.1770	    16.1972	    22.9111	    19.5541	    17.1204	
    27.3590	    26.1002	    22.6593	    24.1699	    24.5056	    25.8484	    17.5400	    23.3307	    20.9808	    18.8828	
    30.1285	    28.2822	    24.4217	    25.6805	    26.1002	    26.7715	    19.1345	    24.0860	    22.6593	    20.8969	
    32.8979	    30.5481	    26.2680	    27.3590	    27.7786	    27.7786	    20.8130	    25.0931	    24.3378	    22.8271	
    35.2478	    32.4783	    27.8625	    28.9536	    29.1214	    28.6179	    22.3236	    26.1841	    25.8484	    24.4217	
    36.8423	    33.8211	    28.9536	    30.1285	    30.0446	    29.1214	    23.4146	    27.0233	    26.7715	    25.3448	
    37.4298	    34.2407	    29.3732	    30.7159	    30.4642	    29.0375	    24.0021	    27.4429	    27.1912	    25.5127	
    36.9263	    33.7372	    29.0375	    30.7159	    30.2124	    28.5339	    24.0021	    27.3590	    27.1072	    25.0931	
    35.3317	    32.3105	    28.0304	    30.0446	    29.3732	    27.4429	    23.4146	    26.8555	    26.6876	    24.2538	
    32.8140	    30.1285	    26.3519	    28.7018	    28.0304	    26.0162	    22.2397	    26.1002	    26.0162	    23.3307	
    29.5410	    27.2751	    24.2538	    26.8555	    26.1841	    24.1699	    20.7291	    25.3448	    25.1770	    22.4075	
    25.8484	    24.0021	    21.7361	    24.4217	    24.0860	    22.1558	    18.8828	    24.3378	    24.1699	    21.4844	
    21.9040	    20.5612	    18.9667	    21.7361	    21.7361	    19.9738	    16.8686	    23.3307	    22.9950	    20.7291	
    18.1274	    17.2043	    16.1972	    18.8828	    19.3863	    17.7917	    14.9384	    22.2397	    21.9040	    20.1416	
    14.6027	    14.1830	    13.6795	    16.1972	    17.1204	    15.9454	    13.2599	    21.1487	    20.8969	    19.8898	
    11.7493	    11.6653	    11.4975	    14.0152	    15.1901	    14.6027	    11.9171	    20.3094	    20.3094	    19.9738	
     9.7351	     9.9030	     9.9869	    12.5885	    13.8474	    13.9313	    11.1618	    19.8059	    20.2255	    20.5612	
     8.7280	     9.1476	     9.1476	    12.1689	    13.0920	    14.0991	    10.9940	    19.8898	    20.6451	    21.5683	
     8.8120	     9.2316	     9.1476	    12.7563	    13.0081	    15.1062	    11.4136	    20.5612	    21.8201	    22.9950	
     9.9030	    10.3226	     9.9869	    14.3509	    13.6795	    16.8686	    12.5046	    21.9879	    23.4146	    24.7574	
    11.8332	    12.0850	    11.4136	    16.8686	    14.8544	    19.3024	    13.9313	    24.0021	    25.5127	    26.6876	
    14.3509	    14.3509	    13.3438	    19.9738	    16.5329	    22.2397	    15.6097	    26.5198	    27.7786	    28.6179	
    17.1204	    16.8686	    15.6097	    23.4985	    18.3792	    25.3448	    17.4561	    29.2053	    30.0446	    30.5481	
    19.9738	    19.4702	    17.8757	    27.0233	    20.2255	    28.4500	    19.1345	    31.9748	    32.1426	    32.2266	
    22.4915	    21.8201	    19.9738	    30.2963	    21.9040	    31.3034	    20.5612	    34.4086	    33.9890	    33.5693	
    24.5895	    23.6664	    21.6522	    32.9819	    23.1628	    33.5693	    21.5683	    36.4227	    35.2478	    34.4086	
    25.9323	    24.9252	    22.9111	    34.8282	    23.9182	    35.1639	    22.0718	    37.6816	    35.8353	    34.5764	
    26.5198	    25.4288	    23.4146	    35.6674	    24.0860	    35.9192	    22.0718	    38.1012	    35.7513	    33.9050	
    26.1002	    25.0931	    23.2468	    35.4996	    23.5825	    35.6674	    21.5683	    37.6816	    34.8282	    32.5623	
    24.8413	    24.0021	    22.3236	    34.1568	    22.5754	    34.5764	    20.4773	    36.3388	    33.2336	    30.7159	
    22.6593	    22.1558	    20.8130	    31.8909	    20.9808	    32.5623	    19.0506	    34.2407	    31.2195	    28.6179	
    19.9738	    19.8059	    18.8828	    28.8696	    19.1345	    29.9606	    17.2882	    31.6391	    28.9536	    26.5198	
    16.7847	    17.2882	    16.7007	    25.4288	    17.0364	    26.7715	    15.5258	    28.7018	    26.6037	    24.5056	
    13.5956	    14.7705	    14.6027	    21.7361	    15.0223	    23.4985	    13.7634	    25.7645	    24.2538	    22.7432	
    10.6583	    12.5046	    12.6724	    18.2953	    13.3438	    20.2255	    12.2528	    23.0789	    22.2397	    21.2326	
     8.2245	    10.6583	    11.1618	    15.1901	    12.0010	    17.2043	    11.2457	    20.8130	    20.6451	    20.0577	
     6.5460	     9.5673	    10.3226	    12.6724	    11.3297	    14.8544	    10.7422	    19.2184	    19.7220	    19.3024	
     5.6229	     9.3155	    10.1547	    10.9940	    11.4136	    13.2599	    10.8261	    18.3792	    19.4702	    19.0506	
     5.7068	     9.8190	    10.7422	    10.1547	    12.1689	    12.5885	    11.5814	    18.3792	    20.0577	    19.3024	
     6.6299	    11.0779	    12.0010	    10.2386	    13.7634	    12.7563	    13.0920	    19.0506	    21.2326	    20.1416	
     8.3084	    13.0081	    13.8474	    11.2457	    15.9454	    13.6795	    15.0223	    20.3934	    22.8271	    21.3165	
    10.5743	    15.3580	    16.1972	    13.0081	    18.6310	    15.1901	    17.3721	    22.0718	    24.7574	    22.7432	
    13.2599	    17.9596	    18.7149	    15.2740	    21.5683	    17.1204	    19.9738	    23.8342	    26.6037	    24.0860	
    16.0294	    20.5612	    21.3165	    17.8757	    24.5895	    19.1345	    22.5754	    25.5966	    28.2822	    25.3448	
    18.7988	    22.9950	    23.6664	    20.4773	    27.4429	    21.0648	    25.0931	    27.1912	    29.6249	    26.4359	
    21.2326	    25.0931	    25.7645	    22.9111	    29.9606	    22.7432	    27.1912	    28.4500	    30.5481	    27.2751	
    23.0789	    26.6037	    27.2751	    24.6735	    31.8909	    24.0021	    28.8696	    29.2892	    31.1356	    27.8625	
    24.0860	    27.4429	    28.1143	    25.7645	    33.1497	    24.6735	    29.9606	    29.6249	    31.1356	    27.9465	
    24.2538	    27.3590	    28.1982	    25.8484	    33.5693	    24.5895	    30.3802	    29.2892	    30.4642	    27.4429	
    23.4985	    26.4359	    27.5269	    24.8413	    33.2336	    23.6664	    30.2124	    28.3661	    29.1214	    26.1841	
    21.8201	    24.6735	    26.1841	    22.9111	    32.0587	    21.9040	    29.3732	    26.6037	    27.1072	    24.2538	
    19.4702	    22.3236	    24.3378	    20.1416	    30.1285	    19.4702	    28.0304	    24.1699	    24.5056	    21.8201	
    16.6168	    19.4702	    21.9879	    16.7847	    27.7786	    16.4490	    26.4359	    21.3165	    21.4844	    19.2184	
    13.5956	    16.4490	    19.4702	    13.2599	    25.1770	    13.1760	    24.5895	    18.1274	    18.2953	    16.7007	
    10.7422	    13.6795	    17.1204	     9.9030	    22.6593	    10.0708	    22.8271	    15.1901	    15.4419	    14.6866	
     8.3923	    11.4136	    15.1901	     7.2174	    20.5612	     7.3853	    21.4844	    12.6724	    13.0920	    13.3438	
     6.8817	     9.9030	    13.8474	     5.4550	    19.1345	     5.4550	    20.6451	    10.9940	    11.5814	    12.8403	
     6.3782	     9.4833	    13.3438	     4.7836	    18.5471	     4.4479	    20.4773	    10.1547	    11.0779	    13.1760	
     6.9656	    10.0708	    13.6795	     5.3711	    18.8828	     4.4479	    21.0648	    10.3226	    11.4975	    14.2670	
     8.4763	    11.6653	    14.8544	     6.9656	    20.0577	     5.2872	    22.2397	    11.4136	    12.5885	    15.8615	
    10.7422	    13.9313	    16.6168	     9.4833	    21.8201	     6.8817	    23.9182	    13.1760	    14.1830	    17.7078	
    13.5117	    16.7847	    18.8828	    12.5885	    24.0860	     9.2316	    25.9323	    15.6097	    16.1133	    19.6381	
    16.5329	    19.8059	    21.4005	    16.1133	    26.6037	    12.1689	    28.1982	    18.5471	    18.2114	    21.4844	
    19.7220	    22.9111	    24.0021	    19.8898	    29.2892	    15.6097	    30.5481	    21.7361	    20.3934	    23.1628	
    22.7432	    25.8484	    26.6037	    23.6664	    31.8909	    19.3863	    32.9819	    25.0092	    22.5754	    24.6735	
    25.5127	    28.4500	    28.9536	    27.1912	    34.4086	    23.1628	    35.1639	    28.0304	    24.5895	    26.1002	
    27.8625	    30.5481	    30.9677	    30.2124	    36.5906	    26.5198	    37.0941	    30.6320	    26.1841	    27.1912	
    29.3732	    31.8909	    32.3105	    32.3105	    38.1012	    29.0375	    38.4369	    32.3944	    27.1912	    27.8625	
    30.0446	    32.2266	    32.8140	    33.2336	    38.9404	    30.4642	    39.1083	    33.1497	    27.3590	    27.9465	
    29.6249	    31.5552	    32.4783	    32.8979	    38.7726	    30.5481	    38.8565	    32.8979	    26.4359	    27.1072	
    28.1143	    29.8767	    31.1356	    31.1356	    37.7655	    29.3732	    37.6816	    31.5552	    24.5056	    25.3448	
    25.7645	    27.1912	    28.9536	    28.3661	    35.7513	    27.1912	    35.6674	    29.3732	    21.6522	    22.7432	
    22.6593	    23.9182	    26.0162	    24.8413	    32.9819	    24.2538	    32.9819	    26.4359	    18.2953	    19.7220	
    19.1345	    20.2255	    22.7432	    20.8130	    29.8767	    20.8969	    29.8767	    23.1628	    14.7705	    16.5329	
    15.7776	    16.6168	    19.3863	    16.9525	    26.6037	    17.6239	    26.6876	    19.8059	    11.4975	    13.7634	
    12.7563	    13.4277	    16.3651	    13.5117	    23.5825	    14.6027	    23.7503	    16.7007	     8.8120	    11.4975	
    10.4904	    10.9940	    13.9313	    10.8261	    21.1487	    12.2528	    21.3165	    14.0991	     7.1335	    10.2386	
     9.1476	     9.4833	    12.4207	     9.2316	    19.5541	    10.6583	    19.6381	    12.3367	     6.4621	     9.9030	
     8.8959	     9.1476	    11.7493	     8.8120	    18.7988	    10.1547	    18.7988	    11.4136	     6.9656	    10.5743	
     9.5673	     9.7351	    12.0850	     9.5673	    18.9667	    10.5743	    18.8828	    11.4136	     8.4763	    12.0850	
    11.0779	    11.2457	    13.1760	    11.4136	    19.8898	    11.9171	    19.6381	    12.2528	    10.6583	    14.0152	
    13.0920	    13.2599	    14.9384	    14.1830	    21.4005	    13.8474	    21.0648	    13.7634	    13.2599	    16.1972	
    15.5258	    15.6937	    17.1204	    17.4561	    23.3307	    16.2811	    22.9111	    15.7776	    15.8615	    18.2114	
    18.0435	    18.2114	    19.4702	    20.9808	    25.4288	    18.7149	    24.9252	    18.0435	    18.3792	    19.8898	
    20.4773	    20.4773	    21.6522	    24.2538	    27.5269	    20.8969	    26.9394	    20.1416	    20.5612	    21.1487	
    22.4915	    22.3236	    23.4985	    27.0233	    29.2053	    22.5754	    28.7018	    21.9040	    22.2397	    21.9879	
    23.9182	    23.4985	    24.8413	    29.0375	    30.4642	    23.5825	    30.0446	    23.0789	    23.2468	    22.3236	
    24.7574	    24.0021	    25.5127	    29.9606	    31.1356	    23.8342	    30.8838	    23.6664	    23.7503	    22.3236	
    24.7574	    23.7503	    25.4288	    29.9606	    31.1356	    23.4146	    31.2195	    23.6664	    23.7503	    22.1558	
    24.0021	    22.7432	    24.6735	    29.0375	    30.5481	    22.3236	    31.0516	    23.2468	    23.1628	    21.6522	
    22.4915	    21.1487	    23.3307	    27.3590	    29.3732	    20.8130	    30.2963	    22.5754	    22.2397	    21.0648	
    20.3934	    19.1345	    21.4844	    25.0092	    27.7786	    19.0506	    29.2053	    21.6522	    20.8130	    20.1416	
    17.8757	    16.7007	    19.2184	    22.3236	    25.9323	    17.1204	    27.8625	    20.5612	    19.0506	    19.0506	
    14.9384	    14.0991	    16.7847	    19.3863	    23.8342	    15.1062	    26.1841	    19.3024	    17.1204	    17.6239	
    12.0010	    11.4975	    14.2670	    16.4490	    21.8201	    13.0081	    24.5056	    17.7917	    15.0223	    16.0294	
     9.2316	     9.0637	    11.9171	    13.6795	    19.9738	    11.1618	    22.8271	    16.2811	    13.0081	    14.3509	
     6.9656	     7.1335	     9.9869	    11.3297	    18.5471	     9.5673	    21.4005	    14.9384	    11.4136	    12.8403	
     5.4550	     5.8746	     8.7280	     9.8190	    17.7917	     8.5602	    20.4773	    14.0152	    10.4065	    11.6653	
     4.8676	     5.5389	     8.3084	     9.3155	    17.8757	     8.3084	    20.2255	    13.8474	    10.4065	    11.3297	
     5.3711	     6.1264	     8.8120	     9.9869	    18.7149	     8.8959	    20.5612	    14.4348	    11.3297	    11.9171	
     6.9656	     7.6370	    10.0708	    11.5814	    20.3094	    10.3226	    21.5683	    15.6937	    13.2599	    13.3438	
     9.3155	     9.9030	    12.0010	    13.9313	    22.4075	    12.4207	    23.0789	    17.4561	    15.6937	    15.3580	
    12.0850	    12.5046	    14.3509	    16.7007	    24.6735	    14.6866	    24.8413	    19.3863	    18.4631	    17.7078	
    15.1062	    15.2740	    16.7007	    19.4702	    26.9394	    16.9525	    26.6037	    21.0648	    20.9808	    20.0577	
    17.8757	    17.7917	    18.9667	    21.9040	    28.9536	    18.8828	    28.1982	    22.2397	    22.9111	    22.1558	
    20.1416	    19.9738	    20.8130	    23.8342	    30.4642	    20.3094	    29.3732	    22.8271	    24.2538	    23.9182	
    21.8201	    21.4844	    22.1558	    25.0092	    31.3873	    21.1487	    30.1285	    22.8271	    24.9252	    25.2609	
    22.8271	    22.3236	    22.9111	    25.4288	    31.8069	    21.4005	    30.4642	    22.4075	    24.9252	    26.0162	
    22.9950	    22.4915	    23.0789	    25.0931	    31.7230	    21.1487	    30.2963	    21.6522	    24.3378	    26.2680	
    22.3236	    21.8201	    22.5754	    24.0021	    30.9677	    20.3094	    29.6249	    20.4773	    23.1628	    25.7645	
    20.9808	    20.5612	    21.4005	    22.2397	    29.7928	    18.9667	    28.6179	    18.9667	    21.4005	    24.5895	
    18.9667	    18.5471	    19.7220	    19.8059	    28.0304	    17.2043	    27.1912	    17.2043	    19.2184	    22.9111	
    16.6168	    16.1972	    17.6239	    17.0364	    26.1002	    15.1062	    25.5966	    15.2740	    16.8686	    20.8130	
    14.0991	    13.6795	    15.4419	    14.1830	    24.0021	    12.9242	    24.0860	    13.4277	    14.6027	    18.7149	
    11.7493	    11.3297	    13.4277	    11.4975	    22.0718	    10.9940	    22.8271	    11.7493	    12.7563	    16.8686	
     9.9030	     9.4833	    11.9171	     9.3155	    20.6451	     9.4833	    21.9879	    10.5743	    11.4975	    15.6097	
     8.8120	     8.3923	    10.9940	     7.7209	    19.8059	     8.5602	    21.6522	     9.8190	    11.0779	    14.9384	
     8.6441	     8.1406	    10.9100	     6.9656	    19.7220	     8.2245	    22.0718	     9.7351	    11.5814	    15.1062	
     9.3994	     8.8959	    11.5814	     7.1335	    20.3934	     8.6441	    22.9950	    10.3226	    12.9242	    15.9454	
    10.9100	    10.4904	    13.0920	     8.0566	    21.6522	     9.4833	    24.3378	    11.6653	    15.0223	    17.4561	
    13.0081	    12.6724	    15.1062	     9.6512	    23.4146	    10.6583	    26.1002	    13.6795	    17.6239	    19.4702	
    15.4419	    15.3580	    17.3721	    11.7493	    25.4288	    12.0010	    27.9465	    16.1972	    20.3934	    21.8201	
    18.1274	    18.1274	    19.8898	    14.2670	    27.5269	    13.4277	    29.8767	    18.9667	    23.0789	    24.4217	
    20.6451	    20.8130	    22.2397	    17.0364	    29.5410	    14.7705	    31.6391	    21.7361	    25.5966	    27.1072	
    22.9111	    23.1628	    24.2538	    19.7220	    31.3034	    16.0294	    33.1497	    24.0860	    27.7786	    29.7089	
    24.5895	    24.9252	    25.6805	    22.0718	    32.5623	    16.8686	    34.2407	    25.7645	    29.3732	    31.8069	
    25.4288	    25.7645	    26.3519	    23.9182	    33.2336	    17.2043	    34.6603	    26.6876	    30.2124	    32.9819	
    25.3448	    25.5966	    26.1841	    24.9252	    33.0658	    16.8686	    34.2407	    26.6876	    30.2124	    33.0658	
    24.1699	    24.3378	    24.9252	    25.0092	    32.0587	    15.7776	    32.9819	    25.8484	    29.2892	    31.7230	
    21.9879	    21.9879	    22.8271	    24.0860	    30.2124	    14.0152	    30.9677	    24.2538	    27.2751	    29.2053	
    19.0506	    18.8828	    20.0577	    22.2397	    27.6947	    11.7493	    28.2822	    21.9879	    24.4217	    25.6805	
    15.5258	    15.1901	    16.7007	    19.7220	    24.7574	     9.2316	    25.1770	    19.3024	    20.8969	    21.5683	
    11.6653	    11.1618	    13.0920	    16.7007	    21.4844	     6.7139	    21.8201	    16.3651	    17.0364	    17.2882	
     7.9727	     7.3013	     9.5673	    13.4277	    18.2114	     4.4479	    18.5471	    13.4277	    13.3438	    13.1760	
     4.5319	     3.7766	     6.2943	    10.2386	    15.2740	     2.6855	    15.5258	    10.9100	     9.9869	     9.5673	
     1.8463	     1.0071	     3.6926	     7.5531	    12.9242	     1.5106	    13.1760	     8.9798	     7.4692	     6.8817	
     0.1678	    -0.6714	     2.0142	     5.5389	    11.3297	     1.2589	    11.5814	     7.8888	     6.0425	     5.2872	
    -0.4196	    -1.2589	     1.2589	     4.5319	    10.8261	     1.7624	    10.9940	     7.7209	     5.7068	     4.7836	
     0.1678	    -0.5875	     1.5945	     4.6158	    11.1618	     3.0212	    11.3297	     8.4763	     6.3782	     5.3711	
     1.7624	     1.0071	     2.7695	     5.8746	    12.4207	     5.0354	    12.5046	     9.9030	     7.9727	     6.8817	
     4.2801	     3.4409	     4.7836	     8.1406	    14.4348	     7.6370	    14.3509	    11.9171	    10.3226	     9.1476	
     7.3853	     6.3782	     7.2174	    11.1618	    16.8686	    10.5743	    16.7847	    14.3509	    13.0920	    11.9171	
    10.8261	     9.5673	     9.8190	    14.5187	    19.5541	    13.7634	    19.3863	    17.1204	    16.1133	    14.8544	
    14.1830	    12.7563	    12.5046	    18.0435	    22.1558	    16.8686	    21.9879	    19.8059	    19.2184	    17.7917	
    17.1204	    15.5258	    14.7705	    21.3165	    24.5056	    19.7220	    24.4217	    22.3236	    22.0718	    20.4773	
    19.5541	    17.6239	    16.6168	    24.0860	    26.2680	    21.9879	    26.2680	    24.3378	    24.4217	    22.5754	
    21.0648	    18.9667	    17.7917	    25.9323	    27.2751	    23.4985	    27.5269	    25.6805	    26.0162	    24.0021	
    21.5683	    19.3863	    18.2953	    26.8555	    27.5269	    24.0860	    28.0304	    26.0162	    26.6037	    24.5895	
    21.2326	    18.9667	    17.9596	    26.6876	    27.0233	    23.6664	    27.8625	    25.3448	    26.0162	    24.1699	
    19.9738	    17.7078	    16.9525	    25.5127	    25.7645	    22.4075	    26.9394	    23.6664	    24.2538	    22.9111	
    18.0435	    15.8615	    15.3580	    23.4985	    24.0021	    20.3094	    25.5127	    21.1487	    21.4844	    20.7291	
    15.6937	    13.5956	    13.5117	    20.9808	    21.9879	    17.7078	    23.7503	    18.2114	    18.0435	    17.7917	
    13.3438	    11.3297	    11.6653	    18.2114	    19.9738	    14.9384	    21.9040	    15.0223	    14.2670	    14.4348	
    11.1618	     9.2316	     9.9030	    15.4419	    18.1274	    12.0850	    20.0577	    11.9171	    10.4904	    10.9100	
     9.4833	     7.6370	     8.5602	    13.0081	    16.6168	     9.4833	    18.5471	     8.9798	     7.0496	     7.5531	
     8.4763	     6.6299	     7.7209	    11.1618	    15.6937	     7.3853	    17.4561	     6.4621	     4.2801	     4.8676	
     8.3084	     6.3782	     7.5531	     9.9030	    15.3580	     5.7907	    16.7847	     4.5319	     2.3499	     2.9373	
     8.9798	     6.9656	     7.9727	     9.5673	    15.6937	     4.9515	    16.7007	     3.5248	     1.3428	     2.0142	
    10.4904	     8.3084	     9.0637	     9.9869	    16.4490	     4.9515	    16.9525	     3.4409	     1.3428	     2.0981	
    12.7563	    10.4065	    10.5743	    11.2457	    17.6239	     5.7907	    17.6239	     4.2801	     2.1820	     2.9373	
    15.6097	    12.9242	    12.4207	    13.0920	    19.1345	     7.1335	    18.5471	     5.8746	     3.5248	     4.3640	
    18.7149	    15.6937	    14.4348	    15.3580	    20.7291	     9.0637	    19.6381	     7.8888	     5.3711	     6.1264	
    21.9040	    18.6310	    16.6168	    17.8757	    22.3236	    11.1618	    20.8130	    10.1547	     7.2174	     7.9727	
    24.8413	    21.4005	    18.6310	    20.3934	    23.9182	    13.4277	    21.9879	    12.4207	     9.0637	     9.8190	
    27.3590	    23.7503	    20.4773	    22.6593	    25.3448	    15.5258	    22.9950	    14.3509	    10.5743	    11.4975	
    29.1214	    25.5966	    21.9040	    24.4217	    26.4359	    17.2043	    23.9182	    15.9454	    11.5814	    12.5046	
    30.0446	    26.7715	    22.9111	    25.5127	    27.1912	    18.2114	    24.5895	    16.7847	    11.8332	    12.8403	
    30.0446	    27.1072	    23.1628	    25.8484	    27.4429	    18.2953	    24.7574	    16.7847	    11.3297	    12.2528	
    29.1214	    26.6037	    22.7432	    25.1770	    27.1912	    17.5400	    24.5056	    15.9454	     9.9869	    10.9100	
    27.4429	    25.2609	    21.6522	    23.6664	    26.2680	    15.7776	    23.7503	    14.1830	     7.9727	     8.8120	
    24.9252	    23.2468	    19.9738	    21.4005	    24.8413	    13.3438	    22.4915	    11.7493	     5.4550	     6.2103	
    21.9879	    20.7291	    17.7917	    18.6310	    22.9950	    10.3226	    20.8969	     8.8959	     2.5177	     3.3569	
    18.7149	    17.8757	    15.3580	    15.5258	    20.8969	     7.1335	    19.1345	     5.9586	    -0.5035	     0.3357	
    15.5258	    15.0223	    12.9242	    12.6724	    18.7988	     4.1122	    17.3721	     3.1052	    -3.3569	    -2.5177	
    12.6724	    12.5885	    10.7422	    10.1547	    17.0364	     1.5945	    15.7776	     0.8392	    -5.7907	    -4.8676	
    10.4904	    10.7422	     9.2316	     8.4763	    15.6937	    -0.1678	    14.7705	    -0.6714	    -7.4692	    -6.4621	
     9.2316	     9.7351	     8.3923	     7.8049	    15.1062	    -0.9232	    14.2670	    -1.2589	    -8.2245	    -7.1335	
     8.9798	     9.7351	     8.3084	     8.1406	    15.1901	    -0.6714	    14.5187	    -1.0071	    -8.0566	    -6.9656	
     9.7351	    10.6583	     9.1476	     9.4833	    16.1133	     0.5875	    15.4419	     0.0000	    -7.0496	    -6.1264	
    11.4975	    12.5046	    10.7422	    11.7493	    17.5400	     2.6016	    16.8686	     1.7624	    -5.4550	    -4.7836	
    14.0152	    14.9384	    12.8403	    14.6027	    19.5541	     5.2872	    18.7988	     4.0283	    -3.1891	    -3.1891	
    17.0364	    17.8757	    15.2740	    17.9596	    21.9040	     8.3084	    20.9808	     6.7978	    -0.5875	    -1.3428	
    20.3094	    20.9808	    17.9596	    21.5683	    24.4217	    11.4975	    23.4146	     9.9030	     2.3499	     0.6714	
    23.6664	    24.0860	    20.6451	    25.2609	    26.9394	    14.6866	    25.8484	    13.3438	     5.3711	     2.6016	
    26.7715	    26.7715	    23.0789	    28.7018	    29.2053	    17.6239	    28.1982	    16.8686	     8.3923	     4.4479	
    29.3732	    28.8696	    25.0931	    31.7230	    31.0516	    20.0577	    30.2124	    20.2255	    10.9940	     6.1264	
    31.2195	    30.1285	    26.4359	    34.0729	    32.3944	    21.8201	    31.7230	    22.9950	    13.2599	     7.3853	
    32.2266	    30.5481	    27.0233	    35.5835	    32.9819	    22.8271	    32.5623	    24.8413	    14.8544	     8.3923	
    32.1426	    29.9606	    26.7715	    36.0870	    32.8140	    22.9111	    32.6462	    25.5127	    15.6937	     9.0637	
    31.0516	    28.6179	    25.7645	    35.4996	    31.8909	    22.0718	    31.9748	    24.9252	    15.6097	     9.1476	
    29.2892	    26.6037	    24.1699	    34.1568	    30.4642	    20.6451	    30.7999	    23.3307	    14.7705	     8.7280	
    27.0233	    24.3378	    22.3236	    32.2266	    28.6179	    18.7988	    29.2053	    21.1487	    13.1760	     7.6370	
    24.6735	    22.1558	    20.3934	    29.9606	    26.6876	    16.9525	    27.4429	    18.7149	    11.0779	     6.1264	
    22.4915	    20.2255	    18.6310	    27.7786	    24.9252	    15.2740	    25.7645	    16.4490	     8.8120	     4.4479	
    20.8130	    18.7988	    17.3721	    25.8484	    23.4985	    14.0152	    24.3378	    14.6027	     6.7978	     3.0212	
    19.8059	    18.0435	    16.6168	    24.5056	    22.6593	    13.2599	    23.4146	    13.3438	     5.4550	     2.1820	
    19.6381	    18.0435	    16.4490	    23.8342	    22.4075	    13.2599	    22.9111	    12.9242	     4.8676	     2.3499	
    20.3094	    18.7988	    16.8686	    24.0860	    22.7432	    13.9313	    22.9111	    13.4277	     5.2032	     3.3569	
[Epoch Header]
[Trial Type]	13
[Accept]	1
[Correct]	0
[RT]	 0.000
[Resp]	0
[Epoch Data]
    18.1274	    22.0718	    18.3792	    12.6724	    16.7007	    12.0850	    14.0152	    10.0708	    10.1547	    12.4207	
    15.8615	    20.0577	    16.5329	    11.4975	    15.0223	    11.0779	    12.4207	     9.0637	     8.9798	    11.5814	
    12.5885	    17.2882	    14.0152	     9.6512	    12.5885	     9.2316	    10.2386	     7.3013	     7.1335	     9.9869	
     8.6441	    13.9313	    11.0779	     7.3013	     9.7351	     6.6299	     7.6370	     5.1193	     4.7836	     7.8049	
     4.3640	    10.2386	     7.8049	     4.8676	     6.5460	     3.6926	     4.6158	     2.7695	     2.2659	     5.3711	
     0.0000	     6.5460	     4.5319	     2.5177	     3.2730	     0.7553	     1.5106	     0.5875	    -0.2518	     2.8534	
    -3.9444	     3.0212	     1.5106	     0.5875	     0.1678	    -1.8463	    -1.5945	    -1.0910	    -2.4338	     0.5875	
    -7.3853	     0.0000	    -1.1749	    -0.6714	    -2.6016	    -3.7766	    -4.4479	    -2.0981	    -4.0283	    -1.2589	
    -9.9030	    -2.2659	    -3.1891	    -1.0071	    -4.7836	    -4.8676	    -6.7978	    -2.3499	    -4.9515	    -2.5177	
   -11.4975	    -3.6926	    -4.3640	    -0.5035	    -6.1264	    -5.0354	    -8.4763	    -1.9302	    -5.0354	    -3.1052	
   -12.0010	    -4.1962	    -4.7836	     0.9232	    -6.7139	    -4.1962	    -9.3994	    -1.0910	    -4.6158	    -3.0212	
   -11.3297	    -3.7766	    -4.3640	     3.1891	    -6.3782	    -2.6016	    -9.4833	     0.0839	    -3.6926	    -2.2659	
    -9.7351	    -2.4338	    -3.1052	     6.0425	    -5.2872	    -0.3357	    -8.7280	     1.3428	    -2.4338	    -1.0910	
    -7.3013	    -0.4196	    -1.1749	     9.3994	    -3.5248	     2.4338	    -7.2174	     2.7695	    -1.0071	     0.5035	
    -4.1962	     2.1820	     1.2589	    13.0920	    -1.1749	     5.5389	    -5.0354	     4.4479	     0.7553	     2.3499	
    -0.7553	     5.1193	     4.0283	    16.9525	     1.4267	     8.8959	    -2.3499	     6.3782	     2.6855	     4.4479	
     2.7695	     8.1406	     6.9656	    20.8130	     4.1962	    12.2528	     0.5035	     8.3923	     4.7836	     6.6299	
     5.9586	    10.9100	     9.6512	    24.1699	     6.8817	    15.2740	     3.4409	    10.4904	     6.9656	     8.8120	
     8.7280	    13.0920	    11.9171	    27.0233	     9.1476	    17.8757	     6.0425	    12.2528	     8.9798	    10.8261	
    10.6583	    14.6027	    13.5117	    28.9536	    10.9100	    19.8059	     8.2245	    13.5956	    10.5743	    12.7563	
    11.7493	    15.1901	    14.4348	    29.8767	    11.9171	    20.8130	     9.7351	    14.1830	    11.6653	    14.1830	
    11.7493	    14.8544	    14.4348	    29.6249	    12.1689	    20.8130	    10.5743	    14.0152	    12.0850	    15.0223	
    10.7422	    13.7634	    13.5956	    28.3661	    11.7493	    19.8898	    10.4904	    13.0081	    11.6653	    15.0223	
     8.8959	    11.8332	    12.0010	    26.0162	    10.5743	    18.0435	     9.8190	    11.0779	    10.4065	    13.9313	
     6.4621	     9.5673	     9.9869	    22.9950	     8.9798	    15.5258	     8.5602	     8.5602	     8.3084	    11.7493	
     3.7766	     6.9656	     7.6370	    19.4702	     7.2174	    12.7563	     6.8817	     5.6229	     5.6229	     8.8120	
     1.0910	     4.5319	     5.3711	    16.1133	     5.3711	     9.9030	     5.1193	     2.6855	     2.6855	     5.2872	
    -1.1749	     2.5177	     3.3569	    13.1760	     3.7766	     7.4692	     3.4409	     0.0000	    -0.2518	     1.8463	
    -2.6855	     1.0910	     1.9302	    10.9940	     2.7695	     5.7907	     2.1820	    -2.0142	    -2.6855	    -1.3428	
    -3.2730	     0.5035	     1.1749	     9.9030	     2.3499	     4.8676	     1.3428	    -3.3569	    -4.4479	    -3.6926	
    -2.8534	     0.8392	     1.2589	     9.9030	     2.6855	     4.7836	     1.1749	    -3.7766	    -5.3711	    -5.2032	
    -1.5945	     1.9302	     2.0142	    10.9100	     3.5248	     5.4550	     1.5106	    -3.3569	    -5.2032	    -5.7907	
     0.5035	     3.8605	     3.4409	    12.7563	     5.0354	     6.7978	     2.5177	    -2.1820	    -4.1122	    -5.2032	
     3.1891	     6.3782	     5.4550	    15.3580	     6.7978	     8.8120	     3.8605	    -0.0839	    -2.0981	    -3.6926	
     6.2943	     9.3155	     7.9727	    18.2953	     8.8959	    11.1618	     5.7068	     2.6016	     0.5875	    -1.3428	
     9.5673	    12.4207	    10.5743	    21.4844	    10.9940	    13.7634	     7.6370	     5.7907	     3.6926	     1.5106	
    12.5046	    15.4419	    13.0920	    24.3378	    13.0081	    16.2811	     9.4833	     9.0637	     6.7978	     4.6158	
    15.1062	    17.9596	    15.1901	    26.6876	    14.6027	    18.2953	    11.0779	    12.0010	     9.5673	     7.4692	
    16.8686	    19.8059	    16.7007	    28.0304	    15.6097	    19.5541	    12.0850	    14.0991	    11.7493	     9.8190	
    17.7078	    20.8130	    17.4561	    28.3661	    15.8615	    19.8059	    12.4207	    15.2740	    12.8403	    11.4136	
    17.6239	    20.8130	    17.2882	    27.5269	    15.2740	    18.9667	    12.0850	    15.4419	    12.7563	    11.9171	
    16.4490	    19.8898	    16.3651	    25.5966	    14.0991	    17.1204	    11.1618	    14.5187	    11.5814	    11.4975	
    14.4348	    18.2114	    14.6866	    22.7432	    12.1689	    14.4348	     9.5673	    12.7563	     9.3155	    10.1547	
    11.8332	    15.8615	    12.4207	    19.1345	     9.9030	    11.2457	     7.7209	    10.4065	     6.2943	     8.2245	
     8.7280	    13.1760	     9.9030	    15.1062	     7.3853	     7.8888	     5.6229	     7.6370	     2.8534	     6.0425	
     5.5389	    10.3226	     7.3013	    11.1618	     4.9515	     4.8676	     3.5248	     4.9515	    -0.5035	     3.9444	
     2.6016	     7.7209	     4.9515	     7.5531	     2.7695	     2.5177	     1.6785	     2.5177	    -3.4409	     2.2659	
     0.1678	     5.6229	     3.0212	     4.6158	     1.0910	     1.0910	     0.2518	     0.6714	    -5.3711	     1.4267	
    -1.5106	     4.1122	     1.7624	     2.6855	     0.0000	     0.7553	    -0.6714	    -0.3357	    -6.2103	     1.5106	
    -2.3499	     3.4409	     1.1749	     1.7624	    -0.3357	     1.3428	    -1.0071	    -0.4196	    -5.8746	     2.4338	
    -2.3499	     3.6087	     1.3428	     1.9302	    -0.0839	     2.7695	    -0.8392	     0.5035	    -4.4479	     4.1962	
    -1.4267	     4.5319	     2.2659	     3.1052	     0.9232	     4.8676	    -0.1678	     2.2659	    -2.0981	     6.5460	
     0.1678	     6.0425	     3.7766	     5.1193	     2.3499	     7.3853	     0.9232	     4.7836	     0.8392	     9.1476	
     2.1820	     8.0566	     5.6229	     7.7209	     4.1962	     9.9869	     2.2659	     7.8049	     3.9444	    11.9171	
     4.5319	    10.3226	     7.7209	    10.4065	     6.1264	    12.4207	     3.6926	    10.8261	     7.0496	    14.4348	
     6.7139	    12.4207	     9.7351	    12.9242	     7.9727	    14.5187	     5.1193	    13.4277	     9.8190	    16.5329	
     8.6441	    14.3509	    11.4136	    15.0223	     9.5673	    16.1133	     6.2943	    15.3580	    11.9171	    17.8757	
     9.9030	    15.6097	    12.7563	    16.3651	    10.7422	    17.1204	     7.0496	    16.4490	    13.0920	    18.2953	
    10.4904	    16.2811	    13.4277	    16.9525	    11.2457	    17.2882	     7.3013	    16.4490	    13.4277	    17.5400	
    10.2386	    16.1972	    13.5117	    16.5329	    11.1618	    16.6168	     7.0496	    15.3580	    12.6724	    15.7776	
     9.1476	    15.1901	    12.8403	    15.0223	    10.4065	    15.1901	     6.2103	    13.4277	    11.1618	    13.0920	
     7.3013	    13.5117	    11.5814	    12.5885	     9.0637	    12.9242	     4.8676	    10.7422	     8.9798	     9.9869	
     4.7836	    11.3297	     9.8190	     9.3155	     7.3013	    10.1547	     3.1891	     7.6370	     6.5460	     6.8817	
     1.9302	     8.8120	     7.8049	     5.4550	     5.2032	     7.0496	     1.3428	     4.2801	     4.0283	     4.0283	
    -0.9232	     6.2103	     5.7068	     1.5106	     3.1891	     3.8605	    -0.5035	     0.9232	     1.5945	     1.6785	
    -3.5248	     3.8605	     3.8605	    -2.3499	     1.3428	     0.8392	    -2.0981	    -2.1820	    -0.5035	    -0.0839	
    -5.6229	     1.9302	     2.3499	    -5.6229	    -0.0839	    -1.7624	    -3.3569	    -4.8676	    -2.2659	    -1.3428	
    -6.8817	     0.7553	     1.4267	    -8.1406	    -1.0071	    -3.7766	    -4.0283	    -6.9656	    -3.6087	    -2.1820	
    -7.1335	     0.4196	     1.0910	    -9.6512	    -1.2589	    -4.9515	    -4.1122	    -8.3084	    -4.4479	    -2.6016	
    -6.2943	     1.0071	     1.5106	    -9.9869	    -0.8392	    -5.1193	    -3.6087	    -8.7280	    -4.6158	    -2.6855	
    -4.3640	     2.5177	     2.6016	    -9.1476	     0.2518	    -4.1962	    -2.4338	    -8.2245	    -4.1122	    -2.3499	
    -1.5945	     4.8676	     4.4479	    -7.1335	     2.0142	    -2.3499	    -0.6714	    -6.7139	    -3.1052	    -1.5945	
     1.9302	     7.8888	     6.7139	    -4.1962	     4.1962	     0.3357	     1.5945	    -4.4479	    -1.5106	    -0.4196	
     5.7907	    11.3297	     9.3994	    -0.5875	     6.7978	     3.4409	     4.1122	    -1.7624	     0.3357	     1.1749	
     9.6512	    14.9384	    12.1689	     3.3569	     9.4833	     6.7139	     6.8817	     1.0910	     2.4338	     3.1052	
    13.2599	    18.3792	    14.9384	     7.3853	    12.1689	     9.7351	     9.5673	     3.9444	     4.6158	     5.2032	
    16.1972	    21.4005	    17.3721	    11.0779	    14.6027	    12.4207	    12.0850	     6.4621	     6.6299	     7.2174	
    18.5471	    23.8342	    19.3863	    14.2670	    16.7007	    14.5187	    14.2670	     8.3923	     8.3084	     9.1476	
    20.0577	    25.5127	    20.8969	    16.6168	    18.2114	    15.7776	    16.0294	     9.8190	     9.3994	    10.6583	
    20.8130	    26.4359	    21.7361	    17.9596	    19.1345	    16.3651	    17.2043	    10.6583	     9.9869	    11.6653	
    20.7291	    26.5198	    21.9040	    18.2114	    19.4702	    16.1972	    17.7917	    10.9940	     9.9869	    12.0850	
    19.9738	    25.8484	    21.4005	    17.4561	    19.2184	    15.2740	    17.7917	    10.9100	     9.3155	    12.0010	
    18.5471	    24.5056	    20.3094	    15.8615	    18.3792	    13.7634	    17.2043	    10.3226	     8.2245	    11.4136	
    16.6168	    22.6593	    18.7988	    13.6795	    17.1204	    11.9171	    16.1972	     9.3994	     6.7139	    10.4065	
    14.3509	    20.5612	    17.0364	    11.2457	    15.6097	     9.7351	    14.9384	     8.1406	     4.9515	     9.2316	
    12.0850	    18.3792	    15.1062	     8.7280	    14.0152	     7.6370	    13.3438	     6.7978	     3.1891	     7.8888	
     9.9869	    16.2811	    13.1760	     6.4621	    12.3367	     5.6229	    11.6653	     5.5389	     1.5106	     6.6299	
     8.3084	    14.6027	    11.5814	     4.7836	    10.8261	     4.1122	     9.9869	     4.3640	     0.1678	     5.6229	
     7.3013	    13.4277	    10.4065	     3.7766	     9.6512	     3.1052	     8.5602	     3.6087	    -0.6714	     4.9515	
     7.1335	    13.0081	     9.8190	     3.7766	     8.8959	     2.9373	     7.4692	     3.2730	    -1.0910	     4.6158	
     7.8888	    13.3438	     9.8190	     4.6997	     8.6441	     3.5248	     6.7978	     3.4409	    -0.9232	     4.6997	
     9.5673	    14.5187	    10.5743	     6.6299	     8.8959	     4.9515	     6.5460	     4.0283	    -0.4196	     5.1193	
    11.9171	    16.2811	    11.7493	     9.2316	     9.6512	     7.0496	     6.7139	     4.9515	     0.4196	     5.7068	
    14.7705	    18.5471	    13.3438	    12.3367	    10.8261	     9.5673	     7.2174	     6.1264	     1.4267	     6.2943	
    17.7078	    20.9808	    15.1062	    15.5258	    12.0850	    12.1689	     7.8888	     7.2174	     2.5177	     6.9656	
    20.5612	    23.3307	    16.7007	    18.4631	    13.4277	    14.6027	     8.7280	     8.2245	     3.5248	     7.4692	
    22.9111	    25.2609	    18.0435	    20.8130	    14.4348	    16.6168	     9.3994	     8.9798	     4.3640	     7.8049	
    24.5895	    26.6037	    18.8828	    22.4915	    15.0223	    17.8757	     9.9030	     9.4833	     5.1193	     7.9727	
    25.3448	    27.0233	    18.9667	    23.2468	    14.9384	    18.3792	     9.9869	     9.7351	     5.5389	     7.8888	
    25.0931	    26.5198	    18.2114	    22.9950	    14.0991	    17.9596	     9.4833	     9.6512	     5.5389	     7.4692	
    23.8342	    25.0092	    16.6168	    21.9040	    12.3367	    16.7847	     8.3084	     9.1476	     5.0354	     6.6299	
    21.6522	    22.5754	    14.2670	    19.8898	     9.8190	    14.8544	     6.5460	     8.1406	     4.0283	     5.4550	
    18.6310	    19.4702	    11.2457	    17.2882	     6.7139	    12.5046	     4.2801	     6.6299	     2.4338	     3.9444	
    15.1901	    15.8615	     7.8049	    14.1830	     3.1891	     9.7351	     1.5945	     4.4479	     0.4196	     2.0981	
    11.4136	    12.0850	     4.1962	    10.9100	    -0.5035	     6.8817	    -1.2589	     1.8463	    -1.8463	     0.0000	
     7.8049	     8.3923	     0.6714	     7.8049	    -4.0283	     4.1962	    -4.1122	    -0.9232	    -4.1962	    -2.0981	
     4.5319	     5.2032	    -2.3499	     5.2032	    -7.1335	     1.9302	    -6.7978	    -3.3569	    -6.1264	    -3.9444	
     1.9302	     2.7695	    -4.7836	     3.3569	    -9.5673	     0.5035	    -8.9798	    -5.1193	    -7.4692	    -5.5389	
     0.2518	     1.1749	    -6.2103	     2.6016	   -11.2457	     0.0839	   -10.4904	    -5.9586	    -8.0566	    -6.5460	
    -0.3357	     0.7553	    -6.7139	     3.0212	   -11.9171	     0.7553	   -11.3297	    -5.7907	    -7.9727	    -6.9656	
     0.0839	     1.5106	    -6.1264	     4.6158	   -11.6653	     2.3499	   -11.4136	    -4.5319	    -7.1335	    -6.7978	
     1.5945	     3.2730	    -4.6158	     7.2174	   -10.4065	     4.8676	   -10.6583	    -2.4338	    -5.7068	    -5.9586	
     4.0283	     5.9586	    -2.1820	    10.5743	    -8.3923	     7.8049	    -9.1476	     0.4196	    -3.6926	    -4.4479	
     7.0496	     9.2316	     0.8392	    14.4348	    -5.7068	    10.9940	    -7.0496	     3.6087	    -1.2589	    -2.2659	
    10.4065	    12.6724	     4.1122	    18.3792	    -2.6855	    13.9313	    -4.5319	     6.7978	     1.4267	     0.4196	
    13.6795	    16.0294	     7.3013	    21.9040	     0.4196	    16.2811	    -2.0142	     9.7351	     4.1962	     3.4409	
    16.4490	    18.8828	    10.1547	    24.8413	     3.2730	    18.0435	     0.4196	    12.1689	     6.6299	     6.5460	
    18.5471	    20.8130	    12.3367	    26.9394	     5.6229	    18.9667	     2.4338	    13.9313	     8.6441	     9.3994	
    19.5541	    21.8201	    13.6795	    27.9465	     7.3853	    19.0506	     3.8605	    14.8544	     9.9869	    11.6653	
    19.5541	    21.7361	    14.0152	    27.8625	     8.3084	    18.2953	     4.6158	    14.9384	    10.4904	    13.0081	
    18.3792	    20.5612	    13.4277	    26.7715	     8.3923	    16.7847	     4.6997	    14.0152	    10.1547	    13.2599	
    16.1972	    18.5471	    12.0850	    24.6735	     7.8888	    14.6866	     4.1962	    12.2528	     8.9798	    12.4207	
    13.3438	    15.9454	    10.1547	    21.9040	     6.8817	    12.1689	     3.3569	     9.8190	     7.0496	    10.7422	
     9.9869	    13.0081	     7.8049	    18.7988	     5.5389	     9.6512	     2.1820	     7.0496	     4.7836	     8.3084	
     6.5460	    10.0708	     5.4550	    15.6937	     4.0283	     7.3853	     1.0910	     4.2801	     2.3499	     5.7068	
     3.1891	     7.3853	     3.2730	    12.7563	     2.6016	     5.7068	     0.0839	     1.7624	     0.0839	     3.2730	
     0.2518	     5.0354	     1.4267	    10.3226	     1.4267	     4.5319	    -0.5875	    -0.1678	    -1.7624	     1.3428	
    -2.0981	     3.3569	     0.1678	     8.3923	     0.5875	     4.1122	    -0.9232	    -1.3428	    -3.0212	     0.1678	
    -3.6926	     2.3499	    -0.5035	     7.1335	     0.1678	     4.3640	    -0.8392	    -1.9302	    -3.6087	    -0.0839	
    -4.5319	     2.1820	    -0.4196	     6.5460	     0.2518	     5.1193	    -0.3357	    -1.8463	    -3.5248	     0.4196	
    -4.4479	     2.6855	     0.3357	     6.7139	     0.8392	     6.3782	     0.5035	    -1.0910	    -2.7695	     1.7624	
    -3.5248	     3.8605	     1.6785	     7.5531	     1.9302	     8.1406	     1.7624	     0.0839	    -1.4267	     3.6926	
    -1.8463	     5.6229	     3.5248	     9.0637	     3.4409	    10.1547	     3.2730	     1.5945	     0.3357	     6.0425	
     0.2518	     7.8049	     5.7068	    10.9940	     5.2032	    12.2528	     4.8676	     3.1891	     2.3499	     8.5602	
     2.7695	    10.1547	     7.8888	    13.1760	     7.0496	    14.1830	     6.4621	     4.6997	     4.2801	    10.9940	
     5.2872	    12.4207	     9.9869	    15.1901	     8.7280	    15.8615	     7.8888	     5.9586	     6.0425	    13.0081	
     7.5531	    14.4348	    11.7493	    16.9525	    10.0708	    17.0364	     8.9798	     7.0496	     7.4692	    14.3509	
     9.3994	    16.0294	    13.0081	    18.0435	    11.0779	    17.6239	     9.6512	     8.0566	     8.3923	    14.8544	
    10.6583	    16.8686	    13.6795	    18.4631	    11.4136	    17.5400	     9.7351	     8.8120	     8.8959	    14.5187	
    11.0779	    17.0364	    13.6795	    18.0435	    11.1618	    16.7847	     9.3155	     9.3155	     8.8120	    13.5117	
    10.7422	    16.4490	    13.0081	    16.7847	    10.3226	    15.4419	     8.3923	     9.3994	     8.2245	    12.0850	
     9.5673	    15.1901	    11.6653	    14.6866	     8.8959	    13.5117	     6.9656	     8.8120	     7.1335	    10.2386	
     7.6370	    13.2599	     9.9030	    11.9171	     6.9656	    11.1618	     5.2032	     7.6370	     5.7068	     8.2245	
     5.1193	    10.8261	     7.7209	     8.6441	     4.7836	     8.3923	     3.1891	     5.9586	     3.8605	     6.0425	
     2.3499	     8.1406	     5.3711	     5.2032	     2.4338	     5.7068	     1.0910	     4.0283	     1.7624	     3.7766	
    -0.4196	     5.5389	     3.0212	     1.8463	     0.1678	     3.1891	    -0.8392	     1.9302	    -0.4196	     1.4267	
    -2.8534	     3.1891	     1.0071	    -1.0071	    -1.9302	     1.0910	    -2.6016	     0.1678	    -2.3499	    -0.7553	
    -4.6997	     1.5106	    -0.4196	    -3.1891	    -3.5248	    -0.2518	    -3.9444	    -1.3428	    -3.9444	    -2.3499	
    -5.5389	     0.5875	    -1.2589	    -4.3640	    -4.4479	    -0.6714	    -4.6997	    -2.1820	    -4.6997	    -3.1052	
    -5.3711	     0.6714	    -1.2589	    -4.4479	    -4.7836	    -0.1678	    -4.8676	    -2.2659	    -4.5319	    -2.9373	
    -4.1122	     1.6785	    -0.5035	    -3.4409	    -4.4479	     1.2589	    -4.3640	    -1.6785	    -3.5248	    -1.7624	
    -1.8463	     3.6087	     1.0071	    -1.3428	    -3.3569	     3.5248	    -3.2730	    -0.2518	    -1.6785	     0.3357	
     1.3428	     6.2943	     3.1052	     1.5945	    -1.7624	     6.4621	    -1.7624	     1.9302	     0.7553	     3.1052	
     5.1193	     9.4833	     5.6229	     5.2872	     0.2518	     9.9030	     0.1678	     4.6997	     3.4409	     6.3782	
     9.1476	    12.8403	     8.3084	     9.2316	     2.6016	    13.3438	     2.3499	     7.6370	     6.2943	     9.6512	
    13.0920	    16.1133	    10.9100	    13.0920	     5.0354	    16.6168	     4.6158	    10.6583	     8.8120	    12.7563	
    16.4490	    18.8828	    13.0920	    16.6168	     7.2174	    19.3024	     6.6299	    13.1760	    10.8261	    15.3580	
    18.7149	    20.7291	    14.6027	    19.3024	     8.8959	    21.0648	     8.2245	    14.9384	    12.1689	    17.2043	
    19.7220	    21.4005	    15.1062	    20.8969	     9.8190	    21.6522	     9.1476	    15.6937	    12.5885	    18.0435	
    19.2184	    20.7291	    14.6027	    21.0648	     9.9030	    20.9808	     9.3155	    15.4419	    11.9171	    17.6239	
    17.2882	    18.7988	    13.0081	    19.8898	     9.0637	    19.1345	     8.6441	    14.0991	    10.0708	    15.8615	
    14.0991	    15.8615	    10.4065	    17.2882	     7.3013	    16.2811	     7.1335	    11.7493	     7.2174	    12.7563	
    10.0708	    12.0850	     7.1335	    13.5956	     4.7836	    12.5885	     4.9515	     8.6441	     3.4409	     8.5602	
     5.5389	     7.8888	     3.5248	     9.0637	     1.8463	     8.4763	     2.3499	     5.0354	    -0.6714	     3.7766	
     0.8392	     3.6926	    -0.2518	     4.2801	    -1.2589	     4.2801	    -0.4196	     1.2589	    -4.7836	    -0.8392	
    -3.4409	    -0.1678	    -3.6087	    -0.4196	    -4.2801	     0.2518	    -3.0212	    -2.3499	    -8.3084	    -4.6158	
    -7.0496	    -3.4409	    -6.4621	    -4.3640	    -6.8817	    -3.0212	    -5.2872	    -5.4550	   -10.9100	    -7.3013	
    -9.7351	    -5.7068	    -8.3923	    -7.3853	    -8.7280	    -5.2872	    -6.9656	    -7.8049	   -12.4207	    -8.5602	
   -11.0779	    -6.8817	    -9.3155	    -9.0637	    -9.7351	    -6.4621	    -7.9727	    -9.0637	   -12.7563	    -8.3923	
   -11.1618	    -6.7978	    -9.1476	    -9.2316	    -9.7351	    -6.2943	    -8.0566	    -9.3994	   -11.9171	    -6.8817	
    -9.8190	    -5.5389	    -7.8888	    -8.0566	    -8.7280	    -4.8676	    -7.3853	    -8.5602	    -9.9030	    -4.2801	
    -7.3013	    -3.2730	    -5.7068	    -5.6229	    -6.7978	    -2.3499	    -5.9586	    -6.7139	    -6.9656	    -0.8392	
    -3.8605	    -0.1678	    -2.7695	    -2.1820	    -4.1962	     1.0071	    -4.0283	    -4.1122	    -3.3569	     3.1052	
     0.1678	     3.5248	     0.6714	     1.9302	    -1.1749	     4.8676	    -1.7624	    -0.9232	     0.5875	     6.9656	
     4.3640	     7.3853	     4.2801	     6.3782	     2.0142	     8.9798	     0.6714	     2.2659	     4.6158	    10.5743	
     8.4763	    11.1618	     7.8049	    10.7422	     5.1193	    12.8403	     2.9373	     5.2872	     8.3084	    13.5956	
    12.0010	    14.5187	    10.9100	    14.6027	     7.8888	    16.0294	     4.8676	     7.8049	    11.3297	    15.7776	
    14.8544	    17.2043	    13.4277	    17.7078	     9.9869	    18.3792	     6.2943	     9.4833	    13.5117	    17.1204	
    16.6168	    18.9667	    15.0223	    19.8059	    11.4136	    19.7220	     7.0496	    10.2386	    14.6027	    17.3721	
    17.3721	    19.7220	    15.6937	    20.6451	    12.0010	    19.8898	     7.1335	    10.3226	    14.5187	    16.6168	
    16.9525	    19.3863	    15.3580	    20.3094	    11.6653	    18.9667	     6.4621	     9.7351	    13.5956	    15.1062	
    15.5258	    18.0435	    14.2670	    18.9667	    10.4904	    17.2043	     5.2032	     8.6441	    12.0850	    13.0081	
    13.2599	    15.9454	    12.4207	    16.6168	     8.8120	    14.9384	     3.4409	     7.3853	    10.1547	    10.8261	
    10.4904	    13.3438	    10.1547	    13.8474	     6.7139	    12.3367	     1.5945	     5.9586	     8.2245	     8.8959	
     7.4692	    10.5743	     7.7209	    10.7422	     4.4479	     9.9030	    -0.3357	     4.6158	     6.3782	     7.2174	
     4.6158	     7.8049	     5.4550	     7.8049	     2.3499	     7.7209	    -1.9302	     3.3569	     4.6997	     5.9586	
     2.1820	     5.5389	     3.5248	     5.2872	     0.6714	     5.9586	    -3.1052	     2.5177	     3.2730	     5.0354	
     0.3357	     3.8605	     2.1820	     3.4409	    -0.5035	     4.9515	    -3.6926	     2.0142	     2.3499	     4.5319	
    -0.5875	     3.0212	     1.5106	     2.5177	    -1.0071	     4.6158	    -3.6087	     2.0142	     1.8463	     4.3640	
    -0.5875	     3.0212	     1.5945	     2.5177	    -0.7553	     5.1193	    -2.8534	     2.6016	     1.9302	     4.6997	
     0.4196	     4.0283	     2.5177	     3.4409	     0.1678	     6.2943	    -1.5945	     3.6926	     2.6016	     5.4550	
     2.3499	     5.7907	     4.1122	     5.2032	     1.7624	     8.2245	     0.1678	     5.2032	     3.7766	     6.7139	
     4.9515	     8.1406	     6.2103	     7.7209	     3.7766	    10.5743	     2.3499	     7.1335	     5.2872	     8.3084	
     8.0566	    10.9940	     8.6441	    10.5743	     6.1264	    13.0920	     4.6158	     9.1476	     7.0496	    10.2386	
    11.2457	    13.8474	    11.0779	    13.4277	     8.3923	    15.5258	     6.8817	    11.1618	     8.8120	    12.0850	
    14.2670	    16.4490	    13.3438	    16.0294	    10.4065	    17.6239	     8.8959	    12.8403	    10.4904	    13.9313	
    16.7847	    18.6310	    15.1062	    18.0435	    12.0010	    18.8828	    10.5743	    14.0991	    12.0010	    15.4419	
    18.6310	    20.1416	    16.2811	    19.3024	    13.0081	    19.3024	    11.7493	    14.8544	    13.2599	    16.7847	
    19.6381	    20.8969	    16.7847	    19.7220	    13.3438	    18.7149	    12.4207	    15.0223	    14.0991	    17.7917	
    19.8059	    20.8130	    16.5329	    19.1345	    13.0920	    17.2882	    12.5885	    14.6866	    14.5187	    18.2953	
    19.0506	    19.9738	    15.6097	    17.7917	    12.1689	    15.1062	    12.2528	    13.8474	    14.3509	    18.2953	
    17.4561	    18.3792	    14.0991	    15.7776	    10.8261	    12.4207	    11.4975	    12.5046	    13.5956	    17.7078	
    15.2740	    16.2811	    12.1689	    13.2599	     8.9798	     9.5673	    10.4065	    10.7422	    12.0850	    16.2811	
    12.6724	    13.8474	     9.9030	    10.6583	     7.0496	     6.7139	     9.0637	     8.7280	     9.9869	    14.1830	
     9.8190	    11.2457	     7.5531	     8.0566	     5.0354	     4.1962	     7.7209	     6.6299	     7.6370	    11.6653	
     7.1335	     8.8959	     5.3711	     5.8746	     3.2730	     2.0981	     6.4621	     4.6158	     5.1193	     8.8120	
     4.7836	     6.7978	     3.6087	     4.1962	     1.7624	     0.8392	     5.2872	     3.0212	     2.9373	     6.1264	
     2.9373	     5.3711	     2.2659	     3.1891	     0.8392	     0.5875	     4.5319	     2.0981	     1.3428	     4.1122	
     1.7624	     4.6158	     1.5945	     3.0212	     0.3357	     1.3428	     4.0283	     2.0981	     0.7553	     3.1052	
     1.3428	     4.4479	     1.5106	     3.6926	     0.4196	     2.9373	     3.9444	     2.9373	     1.0910	     3.3569	
     1.5106	     4.9515	     1.9302	     4.9515	     0.9232	     5.2032	     4.0283	     4.2801	     2.1820	     4.6158	
     2.1820	     5.7907	     2.6016	     6.7139	     1.7624	     7.8049	     4.3640	     5.9586	     3.8605	     6.7139	
     3.1891	     6.8817	     3.5248	     8.8120	     2.6855	    10.3226	     4.7836	     7.5531	     5.5389	     9.0637	
     4.4479	     7.9727	     4.4479	    10.9100	     3.6926	    12.5046	     5.1193	     8.7280	     7.1335	    11.1618	
     5.7068	     8.8959	     5.2032	    12.9242	     4.5319	    14.3509	     5.4550	     9.4833	     8.4763	    12.9242	
     6.8817	     9.5673	     5.7907	    14.6866	     5.1193	    15.6097	     5.6229	     9.7351	     9.5673	    14.0991	
     7.8888	     9.9869	     6.1264	    16.0294	     5.3711	    16.5329	     5.5389	     9.8190	    10.4065	    14.6866	
     8.5602	     9.9869	     6.0425	    16.9525	     5.3711	    16.9525	     5.1193	     9.5673	    10.9940	    14.6866	
     8.8959	     9.6512	     5.6229	    17.3721	     4.9515	    16.9525	     4.5319	     9.1476	    11.1618	    14.0152	
     8.8120	     8.9798	     4.7836	    17.1204	     4.1122	    16.3651	     3.6087	     8.3084	    10.8261	    12.8403	
     8.2245	     7.9727	     3.6926	    16.3651	     2.9373	    15.3580	     2.4338	     7.2174	     9.9030	    11.1618	
     7.1335	     6.6299	     2.2659	    15.0223	     1.5106	    13.9313	     1.0910	     5.8746	     8.3923	     8.9798	
     5.7068	     5.0354	     0.6714	    13.3438	    -0.0839	    12.1689	    -0.2518	     4.4479	     6.4621	     6.4621	
     4.0283	     3.3569	    -1.0071	    11.4975	    -1.6785	    10.3226	    -1.6785	     2.9373	     4.1962	     3.6926	
     2.3499	     1.7624	    -2.6016	     9.6512	    -3.2730	     8.7280	    -2.9373	     1.5106	     1.8463	     0.9232	
     0.7553	     0.3357	    -3.9444	     8.1406	    -4.6997	     7.4692	    -3.9444	     0.3357	    -0.2518	    -1.6785	
    -0.3357	    -0.5875	    -4.8676	     7.0496	    -5.6229	     6.7978	    -4.6997	    -0.5035	    -1.8463	    -3.6926	
    -0.8392	    -0.9232	    -5.2872	     6.7139	    -6.0425	     6.7978	    -4.8676	    -0.8392	    -2.7695	    -4.7836	
    -0.5875	    -0.5875	    -4.9515	     7.0496	    -5.8746	     7.4692	    -4.5319	    -0.4196	    -2.6855	    -4.8676	
     0.5035	     0.6714	    -3.8605	     8.3084	    -4.8676	     8.8959	    -3.6087	     0.9232	    -1.5945	    -4.0283	
     2.3499	     2.6016	    -2.0981	    10.2386	    -3.2730	    10.8261	    -2.0981	     2.9373	     0.4196	    -2.2659	
     4.9515	     5.2032	     0.2518	    12.8403	    -1.0910	    13.1760	    -0.1678	     5.6229	     3.1052	     0.0839	
     8.0566	     8.2245	     2.9373	    15.7776	     1.5106	    15.7776	     2.0981	     8.7280	     6.2103	     2.8534	
    11.5814	    11.5814	     5.8746	    19.0506	     4.2801	    18.2953	     4.4479	    11.9171	     9.4833	     5.7068	
    15.1901	    14.9384	     8.8120	    22.2397	     7.0496	    20.7291	     6.7978	    14.7705	    12.5885	     8.3923	
    18.7149	    18.2114	    11.4975	    25.1770	     9.6512	    22.7432	     8.9798	    17.2882	    15.3580	    10.8261	
    21.9879	    21.0648	    13.8474	    27.6947	    11.8332	    24.1699	    10.9100	    19.1345	    17.5400	    12.8403	
    24.5895	    23.2468	    15.6937	    29.4571	    13.5117	    25.0931	    12.2528	    20.3934	    19.0506	    14.2670	
    26.4359	    24.6735	    16.7847	    30.4642	    14.6027	    25.3448	    13.1760	    20.9808	    19.7220	    15.1901	
    27.1912	    25.1770	    17.2043	    30.6320	    15.0223	    25.0092	    13.5117	    20.8969	    19.5541	    15.4419	
    26.8555	    24.6735	    16.7847	    29.9606	    14.7705	    24.0860	    13.2599	    20.0577	    18.5471	    15.1901	
    25.2609	    23.2468	    15.6937	    28.4500	    13.9313	    22.6593	    12.5046	    18.3792	    16.9525	    14.6027	
    22.4915	    20.8969	    13.9313	    26.2680	    12.4207	    20.7291	    11.2457	    16.0294	    14.7705	    13.7634	
    18.7988	    17.8757	    11.5814	    23.4985	    10.5743	    18.4631	     9.6512	    13.1760	    12.1689	    12.7563	
    14.5187	    14.4348	     8.9798	    20.4773	     8.3923	    16.0294	     7.8049	    10.1547	     9.5673	    11.6653	
    10.2386	    10.9100	     6.2943	    17.3721	     6.1264	    13.7634	     5.9586	     7.3013	     7.0496	    10.7422	
     6.2103	     7.8049	     3.9444	    14.6027	     4.1962	    11.8332	     4.3640	     4.8676	     5.0354	    10.0708	
     3.0212	     5.2872	     2.0142	    12.4207	     2.6016	    10.4065	     3.1052	     3.1052	     3.5248	     9.6512	
     0.9232	     3.6926	     0.8392	    10.9940	     1.6785	     9.8190	     2.5177	     2.2659	     2.6855	     9.6512	
    -0.0839	     3.1891	     0.5035	    10.4065	     1.4267	     9.9030	     2.6016	     2.1820	     2.5177	     9.9869	
     0.0839	     3.5248	     1.0071	    10.7422	     1.9302	    10.7422	     3.2730	     3.0212	     2.9373	    10.4904	
     1.1749	     4.7836	     2.0142	    11.8332	     2.9373	    12.2528	     4.3640	     4.4479	     3.6926	    10.8261	
     3.0212	     6.5460	     3.6087	    13.5956	     4.4479	    14.1830	     5.9586	     6.2103	     4.6158	    10.8261	
     5.2872	     8.6441	     5.3711	    15.7776	     6.2103	    16.3651	     7.6370	     8.1406	     5.5389	    10.2386	
     7.7209	    10.9100	     7.3013	    18.2114	     8.1406	    18.6310	     9.4833	     9.9869	     6.5460	     9.3994	
    10.1547	    13.0081	     9.1476	    20.5612	     9.9030	    20.6451	    11.2457	    11.4136	     7.6370	     8.6441	
    12.3367	    14.9384	    10.7422	    22.6593	    11.5814	    22.3236	    12.7563	    12.5046	     8.8959	     8.2245	
    14.0152	    16.2811	    11.9171	    24.0860	    12.7563	    23.3307	    14.0152	    13.2599	    10.2386	     8.3084	
    14.9384	    16.9525	    12.5885	    24.5895	    13.3438	    23.5825	    14.6866	    13.5956	    11.5814	     8.8120	
    15.1062	    16.9525	    12.5885	    24.0021	    13.3438	    22.9950	    14.6866	    13.6795	    12.5885	     9.2316	
    14.3509	    16.1133	    11.9171	    22.4075	    12.6724	    21.5683	    14.1830	    13.4277	    13.0081	     9.3155	
    12.8403	    14.6866	    10.7422	    19.7220	    11.4136	    19.3024	    13.0920	    12.7563	    12.6724	     8.9798	
    10.7422	    12.7563	     9.1476	    16.3651	     9.6512	    16.6168	    11.5814	    11.6653	    11.5814	     8.1406	
     8.3084	    10.5743	     7.3013	    12.5885	     7.7209	    13.5117	     9.7351	    10.1547	    10.0708	     6.7978	
     5.8746	     8.3923	     5.4550	     8.7280	     5.7068	    10.3226	     7.8888	     8.3923	     8.2245	     5.2872	
     3.6087	     6.5460	     3.7766	     5.2032	     3.9444	     7.2174	     6.2103	     6.3782	     6.2943	     3.6926	
     1.8463	     5.0354	     2.5177	     2.2659	     2.5177	     4.5319	     4.6997	     4.5319	     4.7836	     2.4338	
     0.9232	     4.2801	     1.8463	     0.2518	     1.5945	     2.5177	     3.6926	     3.1052	     3.7766	     1.7624	
     0.9232	     4.3640	     1.9302	    -0.5875	     1.3428	     1.5106	     3.1891	     2.3499	     3.4409	     1.8463	
     2.0981	     5.3711	     2.7695	    -0.0839	     1.7624	     1.5106	     3.2730	     2.3499	     3.9444	     2.6016	
     4.2801	     7.3013	     4.4479	     1.7624	     2.9373	     2.7695	     3.9444	     3.1891	     5.2032	     4.0283	
     7.5531	     9.9869	     6.7978	     4.9515	     4.7836	     5.1193	     5.1193	     4.8676	     6.9656	     5.8746	
    11.4975	    13.3438	     9.6512	     9.0637	     7.0496	     8.3084	     6.7139	     7.2174	     9.1476	     8.0566	
    15.8615	    17.0364	    12.6724	    13.7634	     9.5673	    12.0010	     8.5602	     9.9869	    11.5814	    10.4065	
    20.1416	    20.7291	    15.7776	    18.6310	    12.1689	    15.8615	    10.4904	    12.9242	    13.9313	    12.6724	
    24.0860	    24.0021	    18.3792	    23.1628	    14.5187	    19.3863	    12.0850	    15.6097	    16.0294	    14.6027	
    27.1912	    26.6876	    20.4773	    26.8555	    16.3651	    22.2397	    13.3438	    17.8757	    17.6239	    16.1133	
    29.2892	    28.4500	    21.7361	    29.5410	    17.5400	    24.3378	    14.0152	    19.4702	    18.4631	    16.9525	
    30.2124	    29.1214	    22.1558	    30.9677	    17.9596	    25.4288	    14.0152	    20.1416	    18.5471	    17.2043	
    29.9606	    28.7018	    21.5683	    30.9677	    17.6239	    25.4288	    13.3438	    19.8059	    17.7078	    16.7847	
    28.4500	    27.1912	    20.1416	    29.7928	    16.3651	    24.3378	    12.0010	    18.4631	    16.0294	    15.9454	
    25.9323	    24.8413	    17.9596	    27.3590	    14.4348	    22.4075	    10.1547	    16.2811	    13.6795	    14.6027	
    22.6593	    21.7361	    15.2740	    24.1699	    11.8332	    19.6381	     7.8888	    13.5117	    10.8261	    12.8403	
    18.8828	    18.2114	    12.1689	    20.3934	     8.8959	    16.6168	     5.4550	    10.2386	     7.8049	    10.8261	
    15.0223	    14.6866	     9.1476	    16.5329	     5.8746	    13.4277	     3.1891	     6.9656	     4.8676	     8.8120	
    11.4136	    11.4136	     6.2943	    13.0081	     3.1052	    10.5743	     1.1749	     3.9444	     2.2659	     7.1335	
     8.4763	     8.7280	     4.0283	    10.0708	     0.8392	     8.2245	    -0.2518	     1.5106	     0.3357	     5.9586	
     6.3782	     6.8817	     2.4338	     8.0566	    -0.7553	     6.7978	    -1.0071	    -0.1678	    -0.8392	     5.5389	
     5.2872	     5.9586	     1.5945	     7.0496	    -1.5945	     6.1264	    -1.0910	    -1.0071	    -1.0910	     5.9586	
     5.2032	     5.9586	     1.5106	     6.9656	    -1.5945	     6.3782	    -0.5035	    -0.9232	    -0.5035	     6.9656	
     6.0425	     6.7978	     2.1820	     7.8888	    -0.9232	     7.4692	     0.5875	     0.0000	     0.7553	     8.4763	
     7.6370	     8.3084	     3.4409	     9.5673	     0.3357	     9.1476	     2.1820	     1.6785	     2.5177	    10.1547	
     9.9030	    10.4904	     5.2032	    12.0010	     2.1820	    11.3297	     4.1122	     3.9444	     4.6997	    11.9171	
    12.5046	    12.9242	     7.3853	    14.7705	     4.4479	    13.8474	     6.2943	     6.6299	     7.1335	    13.7634	
    15.3580	    15.6097	     9.8190	    17.8757	     6.9656	    16.4490	     8.6441	     9.6512	     9.9030	    15.7776	
    18.1274	    18.2114	    12.2528	    20.9808	     9.5673	    18.9667	    10.9940	    12.7563	    12.7563	    17.9596	
    20.6451	    20.5612	    14.4348	    23.8342	    12.0850	    21.1487	    13.1760	    15.6097	    15.7776	    20.2255	
    22.5754	    22.4075	    16.3651	    26.2680	    14.2670	    22.8271	    15.1062	    18.2114	    18.7149	    22.4075	
    23.8342	    23.5825	    17.7078	    27.9465	    15.8615	    23.9182	    16.6168	    20.1416	    21.0648	    24.1699	
    24.1699	    24.0021	    18.2953	    28.8696	    16.8686	    24.2538	    17.4561	    21.2326	    22.5754	    25.1770	
    23.5825	    23.4985	    18.1274	    28.9536	    17.1204	    23.9182	    17.7078	    21.0648	    22.9111	    25.0092	
    22.0718	    22.1558	    17.2043	    28.0304	    16.6168	    22.9111	    17.2882	    19.7220	    21.7361	    23.5825	
    19.7220	    20.1416	    15.6937	    26.3519	    15.4419	    21.3165	    16.2811	    17.1204	    19.2184	    20.7291	
    16.7847	    17.5400	    13.5956	    24.1699	    13.6795	    19.4702	    14.7705	    13.5956	    15.6097	    16.6168	
    13.6795	    14.7705	    11.3297	    21.7361	    11.7493	    17.3721	    13.0920	     9.7351	    11.6653	    11.8332	
    10.6583	    12.0850	     9.1476	    19.2184	     9.8190	    15.3580	    11.3297	     6.1264	     7.8049	     6.9656	
     8.0566	     9.8190	     7.2174	    17.0364	     8.0566	    13.4277	     9.6512	     3.1052	     4.6997	     2.5177	
     6.1264	     8.2245	     5.7907	    15.4419	     6.7139	    11.8332	     8.3923	     1.0071	     2.3499	    -0.9232	
     5.1193	     7.3853	     5.1193	    14.5187	     5.9586	    10.7422	     7.4692	    -0.0839	     1.0071	    -3.2730	
     5.2032	     7.4692	     5.1193	    14.5187	     5.7907	    10.3226	     7.1335	     0.0839	     0.5035	    -4.3640	
     6.2103	     8.3923	     5.8746	    15.5258	     6.3782	    10.6583	     7.3013	     1.3428	     1.0071	    -4.2801	
     8.2245	    10.1547	     7.3013	    17.4561	     7.5531	    11.9171	     7.9727	     3.4409	     2.3499	    -3.1891	
    10.9940	    12.4207	     9.3155	    20.1416	     9.2316	    13.9313	     9.1476	     6.1264	     4.3640	    -1.0910	
    14.2670	    15.1062	    11.5814	    23.3307	    11.2457	    16.4490	    10.7422	     9.0637	     6.7978	     1.5106	
    17.7078	    17.7917	    14.0152	    26.6876	    13.3438	    19.2184	    12.4207	    12.0010	     9.4833	     4.4479	
    20.9808	    20.3934	    16.2811	    29.7928	    15.4419	    21.8201	    14.0991	    14.6866	    12.1689	     7.3853	
    23.9182	    22.5754	    18.2114	    32.4783	    17.1204	    24.1699	    15.5258	    16.7847	    14.4348	    10.1547	
    26.1841	    24.0860	    19.5541	    34.4086	    18.2953	    25.9323	    16.5329	    18.3792	    16.2811	    12.4207	
    27.6108	    24.8413	    20.1416	    35.4996	    18.7988	    26.9394	    17.0364	    19.3024	    17.4561	    14.0991	
    28.2822	    24.9252	    20.0577	    35.4996	    18.5471	    27.1072	    16.8686	    19.3024	    17.8757	    15.0223	
    28.1143	    24.2538	    19.2184	    34.4925	    17.6239	    26.4359	    16.0294	    18.5471	    17.3721	    15.2740	
    27.2751	    22.9950	    17.7917	    32.6462	    16.0294	    25.0092	    14.6027	    17.0364	    16.2811	    14.9384	
    26.0162	    21.2326	    15.9454	    30.2963	    14.0152	    22.9111	    12.7563	    14.9384	    14.6866	    14.1830	
    24.5056	    19.3863	    14.0152	    27.6108	    11.7493	    20.5612	    10.6583	    12.6724	    12.8403	    13.1760	
    22.9950	    17.5400	    12.0850	    25.0931	     9.4833	    18.2114	     8.6441	    10.4904	    11.0779	    12.2528	
    21.7361	    15.9454	    10.4065	    22.9950	     7.5531	    16.2811	     6.8817	     8.7280	     9.6512	    11.5814	
    20.8130	    14.8544	     9.3155	    21.5683	     5.9586	    14.7705	     5.6229	     7.5531	     8.6441	    11.1618	
    20.3934	    14.4348	     8.8120	    20.8969	     4.9515	    14.0991	     4.8676	     7.1335	     8.2245	    11.0779	
    20.3934	    14.6027	     8.9798	    21.0648	     4.6997	    14.1830	     4.8676	     7.3013	     8.3084	    11.2457	
    20.8130	    15.4419	     9.7351	    21.9879	     5.1193	    15.1062	     5.4550	     8.0566	     8.6441	    11.5814	
    21.6522	    16.7847	    10.9940	    23.4985	     6.1264	    16.6168	     6.6299	     9.2316	     9.2316	    11.7493	
    22.8271	    18.5471	    12.6724	    25.3448	     7.6370	    18.6310	     8.1406	    10.7422	     9.9869	    11.7493	
    24.1699	    20.5612	    14.6027	    27.3590	     9.5673	    20.8969	     9.9030	    12.5046	    10.7422	    11.5814	
    25.6805	    22.6593	    16.5329	    29.3732	    11.5814	    23.3307	    11.7493	    14.3509	    11.6653	    11.3297	
    27.2751	    24.8413	    18.3792	    31.2195	    13.5956	    25.5966	    13.5956	    16.2811	    12.6724	    11.3297	
    28.7857	    26.6876	    20.0577	    32.8140	    15.3580	    27.6108	    15.2740	    18.0435	    13.8474	    11.7493	
    29.9606	    28.1143	    21.3165	    33.9050	    16.7847	    29.2053	    16.6168	    19.7220	    15.2740	    12.6724	
    30.7159	    29.0375	    21.9879	    34.5764	    17.7078	    30.2963	    17.4561	    21.0648	    16.7847	    13.9313	
    30.7999	    29.2053	    22.1558	    34.4925	    18.0435	    30.7159	    17.8757	    21.9879	    18.1274	    15.2740	
    30.2124	    28.6179	    21.5683	    33.7372	    17.7078	    30.5481	    17.7078	    22.3236	    19.0506	    16.4490	
    28.8696	    27.3590	    20.3934	    32.2266	    16.8686	    29.6249	    17.1204	    22.0718	    19.3024	    17.0364	
    26.8555	    25.3448	    18.7149	    29.9606	    15.6097	    28.0304	    16.0294	    21.0648	    18.8828	    16.9525	
    24.2538	    22.9111	    16.5329	    27.1912	    14.0152	    25.7645	    14.6866	    19.4702	    17.7078	    16.1133	
    21.3165	    20.1416	    14.1830	    23.9182	    12.1689	    22.9950	    13.1760	    17.2043	    15.9454	    14.6866	
    18.2953	    17.2043	    11.6653	    20.3934	    10.2386	    19.8898	    11.5814	    14.5187	    13.8474	    13.0081	
    15.2740	    14.5187	     9.3155	    16.9525	     8.3923	    16.7007	    10.0708	    11.4136	    11.4975	    11.1618	
    12.6724	    12.1689	     7.2174	    13.8474	     6.7978	    13.7634	     8.7280	     8.1406	     9.0637	     9.3155	
    10.6583	    10.4904	     5.7068	    11.4136	     5.7907	    11.3297	     7.8888	     5.2032	     6.7978	     7.5531	
     9.5673	     9.7351	     5.0354	    10.0708	     5.3711	     9.7351	     7.6370	     2.7695	     5.1193	     6.1264	
     9.5673	     9.9869	     5.2032	     9.8190	     5.7068	     9.0637	     8.0566	     1.2589	     4.1962	     5.2032	
    10.6583	    11.4136	     6.2943	    10.7422	     6.7978	     9.4833	     9.1476	     0.8392	     4.1122	     4.8676	
    12.7563	    13.6795	     8.2245	    12.6724	     8.5602	    10.8261	    10.9100	     1.5945	     4.7836	     5.2032	
    15.5258	    16.7007	    10.8261	    15.2740	    10.8261	    12.7563	    13.0920	     3.2730	     6.2103	     6.2103	
    18.7149	    20.0577	    13.7634	    18.2953	    13.4277	    15.0223	    15.4419	     5.6229	     7.8888	     7.6370	
    22.0718	    23.5825	    16.7007	    21.4005	    16.1133	    17.3721	    17.8757	     8.3084	     9.7351	     9.3994	
    25.0931	    26.7715	    19.5541	    24.3378	    18.6310	    19.6381	    20.0577	    11.0779	    11.5814	    11.0779	
    27.6947	    29.4571	    21.9879	    26.8555	    20.7291	    21.5683	    21.9040	    13.5956	    13.0920	    12.4207	
    29.6249	    31.4713	    23.8342	    28.8696	    22.4075	    23.0789	    23.3307	    15.6937	    14.1830	    13.2599	
    30.7159	    32.6462	    25.0092	    30.1285	    23.4146	    24.0860	    24.1699	    17.2043	    14.9384	    13.5956	
    30.9677	    32.8979	    25.4288	    30.6320	    23.7503	    24.5056	    24.4217	    18.0435	    15.3580	    13.5117	
    30.4642	    32.3105	    25.1770	    30.2124	    23.5825	    24.1699	    24.0860	    18.2953	    15.3580	    13.0920	
    29.1214	    30.8838	    24.3378	    28.8696	    22.7432	    23.2468	    23.2468	    17.8757	    15.0223	    12.5046	
    27.2751	    28.9536	    22.9111	    26.6876	    21.4005	    21.6522	    21.9879	    16.9525	    14.3509	    12.0010	
    25.0092	    26.6037	    21.0648	    24.0021	    19.7220	    19.7220	    20.3934	    15.6937	    13.5117	    11.4975	
    22.5754	    24.0860	    19.1345	    20.8969	    17.8757	    17.6239	    18.6310	    14.1830	    12.5885	    11.0779	
    20.3094	    21.7361	    17.2043	    17.9596	    16.0294	    15.6097	    16.7847	    12.6724	    11.7493	    10.9100	
    18.4631	    19.8059	    15.5258	    15.4419	    14.4348	    14.0152	    15.1901	    11.4975	    11.2457	    10.9940	
    17.2882	    18.6310	    14.4348	    13.6795	    13.2599	    13.0081	    13.8474	    10.6583	    11.1618	    11.5814	
    16.9525	    18.2114	    13.9313	    12.9242	    12.5885	    12.7563	    13.0920	    10.4065	    11.6653	    12.6724	
    17.5400	    18.7149	    14.0991	    13.3438	    12.5885	    13.4277	    12.7563	    10.8261	    12.7563	    14.1830	
    18.8828	    19.9738	    15.0223	    14.9384	    13.0920	    14.9384	    13.0081	    11.8332	    14.2670	    16.0294	
    20.8969	    21.9040	    16.3651	    17.3721	    14.0991	    17.2043	    13.6795	    13.4277	    16.2811	    18.2114	
    23.3307	    24.1699	    18.0435	    20.5612	    15.3580	    19.9738	    14.6866	    15.4419	    18.4631	    20.4773	
    25.7645	    26.6876	    19.8898	    24.0860	    16.8686	    23.0789	    15.9454	    17.7917	    20.8130	    22.8271	
    28.1143	    29.0375	    21.6522	    27.6947	    18.2953	    26.1841	    17.1204	    20.1416	    22.9950	    25.0931	
    30.1285	    30.9677	    23.0789	    30.9677	    19.5541	    29.1214	    18.2114	    22.4075	    25.0092	    27.0233	
    31.4713	    32.3944	    23.9182	    33.5693	    20.3934	    31.4713	    18.8828	    24.2538	    26.5198	    28.2822	
    32.0587	    32.9819	    24.1699	    35.4156	    20.7291	    33.0658	    19.2184	    25.5966	    27.4429	    28.8696	
    31.8909	    32.7301	    23.6664	    36.0870	    20.5612	    33.7372	    18.9667	    26.1841	    27.5269	    28.5339	
    30.8838	    31.6391	    22.4075	    35.6674	    19.8898	    33.4015	    18.1274	    26.0162	    26.8555	    27.2751	
    29.0375	    29.6249	    20.4773	    34.1568	    18.5471	    31.9748	    16.7847	    25.0092	    25.1770	    25.0931	
    26.4359	    26.9394	    17.8757	    31.5552	    16.7007	    29.6249	    14.8544	    23.2468	    22.6593	    22.1558	
    23.1628	    23.4985	    14.7705	    28.1143	    14.3509	    26.3519	    12.5046	    20.6451	    19.3863	    18.5471	
    19.3863	    19.7220	    11.2457	    24.1699	    11.6653	    22.4075	     9.8190	    17.5400	    15.6937	    14.6027	
    15.4419	    15.8615	     7.7209	    19.9738	     8.8959	    18.0435	     7.0496	    14.1830	    12.0010	    10.6583	
    11.6653	    12.0850	     4.4479	    15.8615	     6.2103	    13.5956	     4.2801	    10.9940	     8.7280	     7.2174	
     8.3923	     8.8959	     1.5945	    12.3367	     3.7766	     9.4833	     1.9302	     8.1406	     6.2103	     4.5319	
     5.9586	     6.4621	    -0.5035	     9.6512	     1.9302	     6.2103	     0.0839	     6.0425	     4.6997	     2.9373	
     4.6997	     5.2032	    -1.5945	     8.1406	     0.6714	     4.1962	    -0.9232	     4.7836	     4.3640	     2.6016	
     4.6158	     5.2032	    -1.5945	     7.9727	     0.3357	     3.6087	    -1.0910	     4.6158	     5.2032	     3.6087	
     5.8746	     6.3782	    -0.5875	     9.2316	     0.7553	     4.6158	    -0.4196	     5.4550	     7.1335	     5.8746	
     8.3084	     8.6441	     1.3428	    11.7493	     1.9302	     7.1335	     1.0910	     7.3013	     9.8190	     8.9798	
    11.6653	    11.7493	     3.9444	    15.3580	     3.7766	    10.8261	     3.1891	     9.9869	    12.9242	    12.4207	
    15.6097	    15.2740	     6.9656	    19.5541	     6.0425	    15.3580	     5.6229	    13.0920	    16.0294	    15.7776	
    19.6381	    18.9667	     9.9869	    24.0021	     8.3923	    20.0577	     8.1406	    16.3651	    18.7149	    18.5471	
    23.5825	    22.3236	    12.8403	    28.2822	    10.6583	    24.6735	    10.4065	    19.3863	    20.8130	    20.3934	
    27.0233	    25.1770	    15.1901	    31.8909	    12.6724	    28.5339	    12.3367	    21.8201	    21.9879	    21.2326	
    29.6249	    27.1912	    16.8686	    34.6603	    14.0991	    31.5552	    13.5956	    23.4146	    22.4075	    21.3165	
    31.3034	    28.2822	    17.7078	    36.2549	    14.9384	    33.4854	    14.3509	    24.1699	    22.2397	    20.8969	
    31.8909	    28.3661	    17.7078	    36.8423	    15.0223	    34.4086	    14.3509	    24.1699	    21.6522	    20.1416	
    31.4713	    27.4429	    16.9525	    36.2549	    14.4348	    34.2407	    13.7634	    23.2468	    20.7291	    19.0506	
[Epoch Header]
[Trial Type]	13
[Accept]	1
[Correct]	0
[RT]	 0.000
[Resp]	0
[Epoch Data]
    10.6583	    12.9242	    18.2953	     6.8817	    22.0718	     7.3013	    26.4359	    13.0920	    21.5683	    24.1699	
    13.9313	    15.8615	    20.7291	     9.9030	    24.3378	     9.3155	    28.4500	    14.5187	    22.5754	    25.8484	
    16.9525	    18.4631	    22.9111	    12.7563	    26.4359	    11.0779	    30.2963	    15.9454	    23.4146	    27.1912	
    19.3024	    20.6451	    24.7574	    15.1901	    28.1982	    12.4207	    31.8069	    17.2882	    24.0021	    28.0304	
    21.0648	    22.2397	    26.0162	    16.9525	    29.3732	    13.3438	    32.8979	    18.5471	    24.4217	    28.4500	
    21.8201	    22.9950	    26.6876	    18.0435	    30.0446	    13.7634	    33.4015	    19.5541	    24.4217	    28.4500	
    21.6522	    22.9111	    26.6876	    18.2953	    29.9606	    13.5117	    33.3176	    20.0577	    24.1699	    28.1143	
    20.4773	    21.9879	    25.9323	    17.7078	    29.2892	    12.5885	    32.6462	    20.0577	    23.4985	    27.2751	
    18.3792	    20.2255	    24.4217	    16.1133	    27.9465	    10.9940	    31.3034	    19.3863	    22.4075	    25.9323	
    15.5258	    17.8757	    22.4915	    13.8474	    26.1002	     8.9798	    29.6249	    18.2114	    20.8969	    24.0860	
    12.2528	    15.0223	    20.3094	    11.1618	    24.0860	     6.7139	    27.6947	    16.6168	    19.2184	    21.7361	
     8.9798	    12.2528	    18.0435	     8.4763	    22.1558	     4.5319	    25.8484	    14.8544	    17.4561	    19.3024	
     5.9586	     9.6512	    16.0294	     6.2943	    20.3934	     2.8534	    24.1699	    13.0920	    15.9454	    16.9525	
     3.7766	     7.6370	    14.6027	     5.0354	    19.1345	     2.0981	    22.8271	    11.6653	    14.8544	    15.2740	
     2.6016	     6.4621	    13.6795	     4.9515	    18.4631	     2.3499	    22.0718	    10.7422	    14.6027	    14.3509	
     2.6016	     6.2103	    13.5956	     6.2943	    18.4631	     3.8605	    21.9879	    10.4904	    15.1901	    14.4348	
     3.8605	     6.9656	    14.3509	     8.9798	    19.1345	     6.6299	    22.4915	    11.1618	    16.7007	    15.4419	
     6.2103	     8.6441	    15.6937	    12.9242	    20.3094	    10.4904	    23.5825	    12.9242	    19.2184	    17.5400	
     9.4833	    11.0779	    17.7078	    17.9596	    21.9879	    15.1901	    25.0931	    15.8615	    22.6593	    20.3934	
    13.2599	    13.9313	    19.8898	    23.5825	    23.9182	    20.3094	    26.9394	    19.5541	    26.7715	    23.7503	
    17.2043	    17.0364	    22.2397	    29.3732	    25.8484	    25.5966	    28.7018	    23.7503	    31.2195	    27.3590	
    20.9808	    19.8898	    24.2538	    34.9121	    27.5269	    30.4642	    30.2963	    27.9465	    35.4996	    30.7999	
    24.0860	    22.3236	    25.8484	    39.7797	    28.7018	    34.5764	    31.4713	    31.6391	    39.4440	    33.9890	
    26.4359	    24.0021	    26.7715	    43.6401	    29.3732	    37.5977	    32.1426	    34.4925	    42.6331	    36.7584	
    27.6947	    24.7574	    26.9394	    46.2418	    29.3732	    39.4440	    32.2266	    36.3388	    44.9829	    39.1083	
    27.9465	    24.5056	    26.2680	    47.5845	    28.5339	    40.0314	    31.6391	    37.0941	    46.2418	    40.7867	
    27.0233	    23.3307	    24.9252	    47.5845	    27.1072	    39.3600	    30.4642	    36.6745	    46.2418	    41.7099	
    25.2609	    21.1487	    22.8271	    46.2418	    25.0092	    37.4298	    28.8696	    35.2478	    45.0668	    41.7099	
    22.8271	    18.3792	    20.3094	    43.7241	    22.5754	    34.5764	    26.8555	    32.8140	    42.7170	    40.8707	
    20.1416	    15.2740	    17.5400	    40.3671	    19.9738	    31.0516	    24.7574	    29.7928	    39.6957	    39.1922	
    17.4561	    12.1689	    14.8544	    36.6745	    17.4561	    27.2751	    22.7432	    26.6037	    36.3388	    37.0941	
    15.1901	     9.4833	    12.5885	    32.9819	    15.3580	    23.7503	    21.0648	    23.5825	    33.0658	    34.8282	
    13.5117	     7.4692	    10.9940	    29.6249	    13.9313	    20.8130	    19.8898	    21.0648	    30.3802	    32.7301	
    12.6724	     6.3782	    10.0708	    26.9394	    13.1760	    18.5471	    19.2184	    19.2184	    28.3661	    30.9677	
    12.8403	     6.3782	    10.0708	    25.1770	    13.1760	    17.2043	    19.2184	    18.2114	    27.2751	    29.7928	
    13.8474	     7.3013	    10.9100	    24.4217	    14.0152	    16.7847	    19.8898	    18.1274	    26.9394	    29.2053	
    15.7776	     9.1476	    12.5046	    24.5895	    15.5258	    17.3721	    21.0648	    18.7988	    27.3590	    29.1214	
    18.3792	    11.6653	    14.7705	    25.5966	    17.6239	    18.6310	    22.7432	    20.1416	    28.1143	    29.3732	
    21.4005	    14.6866	    17.3721	    27.1072	    19.9738	    20.3934	    24.6735	    21.9040	    29.1214	    29.8767	
    24.6735	    17.8757	    20.2255	    28.9536	    22.5754	    22.4075	    26.7715	    23.8342	    30.1285	    30.3802	
    27.8625	    21.0648	    23.0789	    30.8838	    25.1770	    24.5895	    28.9536	    25.7645	    30.9677	    30.7999	
    30.7999	    24.0021	    25.7645	    32.6462	    27.6108	    26.4359	    30.9677	    27.6108	    31.6391	    30.9677	
    33.1497	    26.5198	    28.1143	    33.9890	    29.7089	    28.0304	    32.7301	    29.2053	    31.9748	    30.9677	
    34.8282	    28.2822	    29.8767	    34.7443	    31.3873	    28.9536	    33.9890	    30.4642	    32.0587	    30.7159	
    35.6674	    29.2892	    30.9677	    34.8282	    32.4783	    29.1214	    34.8282	    31.1356	    31.7230	    29.9606	
    35.4996	    29.2892	    31.2195	    34.0729	    32.8140	    28.5339	    35.0800	    31.0516	    30.9677	    28.9536	
    34.2407	    28.4500	    30.7159	    32.4783	    32.4783	    27.2751	    34.6603	    30.3802	    29.7928	    27.5269	
    32.0587	    26.7715	    29.4571	    30.1285	    31.4713	    25.4288	    33.7372	    28.9536	    28.0304	    25.6805	
    29.0375	    24.2538	    27.4429	    27.1912	    29.7928	    23.0789	    32.2266	    26.8555	    25.9323	    23.5825	
    25.4288	    21.3165	    25.0092	    23.7503	    27.7786	    20.3934	    30.3802	    24.2538	    23.4146	    21.3165	
    21.4005	    18.0435	    22.3236	    20.0577	    25.4288	    17.5400	    28.3661	    21.4005	    20.6451	    19.0506	
    17.4561	    14.7705	    19.6381	    16.2811	    23.1628	    14.7705	    26.2680	    18.4631	    17.7917	    16.7847	
    13.7634	    11.9171	    17.1204	    12.7563	    20.9808	    12.1689	    24.3378	    15.6937	    15.0223	    14.7705	
    10.9100	     9.6512	    15.2740	     9.7351	    19.3863	    10.1547	    22.7432	    13.3438	    12.5885	    13.0081	
     8.8959	     8.2245	    14.0152	     7.5531	    18.2953	     8.7280	    21.8201	    11.5814	    10.7422	    11.6653	
     8.1406	     7.8888	    13.6795	     6.3782	    18.0435	     8.2245	    21.4844	    10.4904	     9.8190	    11.0779	
     8.5602	     8.4763	    14.2670	     6.2943	    18.7149	     8.5602	    21.9879	    10.2386	     9.9030	    11.4136	
    10.0708	    10.0708	    15.6937	     7.3013	    20.0577	     9.6512	    23.2468	    10.7422	    11.2457	    12.8403	
    12.4207	    12.4207	    17.7078	     9.2316	    22.1558	    11.4136	    25.0092	    11.9171	    13.5117	    15.2740	
    15.4419	    15.1901	    20.1416	    11.8332	    24.5056	    13.4277	    27.1912	    13.5956	    16.5329	    18.5471	
    18.7149	    18.2114	    22.8271	    14.8544	    27.0233	    15.6097	    29.5410	    15.6937	    19.9738	    22.1558	
    21.9040	    21.0648	    25.2609	    17.8757	    29.2892	    17.5400	    31.7230	    17.9596	    23.4985	    25.6805	
    24.6735	    23.4985	    27.3590	    20.5612	    31.0516	    19.1345	    33.4854	    20.0577	    26.6037	    28.7018	
    26.6876	    25.2609	    28.7857	    22.8271	    32.1426	    20.0577	    34.7443	    21.6522	    29.0375	    30.7999	
    27.6108	    26.0162	    29.3732	    24.1699	    32.2266	    20.2255	    35.1639	    22.5754	    30.5481	    31.7230	
    27.3590	    25.7645	    28.9536	    24.5056	    31.3873	    19.6381	    34.6603	    22.5754	    30.9677	    31.3873	
    25.9323	    24.3378	    27.5269	    23.7503	    29.6249	    18.2114	    33.3176	    21.6522	    30.2963	    29.8767	
    23.4146	    21.9879	    25.2609	    22.0718	    27.1072	    16.1133	    31.2195	    19.9738	    28.6179	    27.5269	
    19.9738	    18.8828	    22.3236	    19.6381	    24.0860	    13.5117	    28.6179	    17.5400	    26.1002	    24.5056	
    16.1133	    15.2740	    19.0506	    16.6168	    20.7291	    10.6583	    25.5966	    14.6866	    22.9950	    21.2326	
    12.0010	    11.5814	    15.6097	    13.5117	    17.4561	     7.7209	    22.5754	    11.6653	    19.7220	    17.9596	
     8.2245	     8.0566	    12.4207	    10.4904	    14.4348	     4.8676	    19.6381	     8.6441	    16.6168	    15.1062	
     4.8676	     4.9515	     9.7351	     7.8888	    11.8332	     2.4338	    17.1204	     6.0425	    14.0152	    12.7563	
     2.3499	     2.6016	     7.6370	     5.9586	     9.9030	     0.4196	    15.1062	     3.9444	    12.2528	    11.2457	
     0.7553	     1.1749	     6.2943	     4.8676	     8.6441	    -0.9232	    13.7634	     2.6855	    11.3297	    10.4065	
     0.3357	     0.6714	     5.7907	     4.8676	     8.2245	    -1.5106	    13.0920	     2.1820	    11.2457	    10.1547	
     0.9232	     1.2589	     6.2943	     5.7068	     8.6441	    -1.2589	    13.1760	     2.6016	    11.8332	    10.4904	
     2.5177	     2.7695	     7.5531	     7.5531	     9.8190	    -0.3357	    14.0152	     3.9444	    12.9242	    11.2457	
     5.0354	     5.1193	     9.4833	     9.9869	    11.6653	     1.3428	    15.4419	     5.9586	    14.5187	    12.4207	
     8.3084	     8.0566	    12.0850	    12.9242	    14.0991	     3.5248	    17.2882	     8.6441	    16.5329	    14.0991	
    12.0010	    11.4136	    14.8544	    16.1972	    16.7847	     6.0425	    19.4702	    11.7493	    18.6310	    16.1133	
    15.8615	    14.8544	    17.7917	    19.3024	    19.5541	     8.7280	    21.7361	    15.0223	    20.6451	    18.2114	
    19.6381	    18.0435	    20.4773	    22.1558	    22.1558	    11.3297	    24.0021	    18.1274	    22.4075	    20.1416	
    22.8271	    20.6451	    22.5754	    24.3378	    24.4217	    13.5956	    25.8484	    20.4773	    23.4985	    21.4844	
    25.1770	    22.4075	    24.0021	    25.5966	    25.9323	    15.1901	    27.1912	    21.8201	    23.6664	    22.0718	
    26.4359	    23.0789	    24.4217	    25.8484	    26.6037	    16.0294	    27.8625	    22.0718	    23.0789	    21.9040	
    26.2680	    22.6593	    23.7503	    24.9252	    26.4359	    16.1133	    27.6947	    21.1487	    21.5683	    20.7291	
    24.7574	    20.9808	    22.1558	    22.9111	    25.3448	    15.4419	    26.9394	    19.3024	    19.4702	    18.8828	
    22.0718	    18.3792	    19.7220	    20.1416	    23.4985	    14.0152	    25.4288	    16.8686	    16.9525	    16.5329	
    18.4631	    15.0223	    16.7847	    16.7007	    21.1487	    12.0850	    23.4985	    14.0991	    14.3509	    14.0152	
    14.5187	    11.3297	    13.5117	    13.1760	    18.5471	     9.8190	    21.4844	    11.2457	    11.9171	    11.5814	
    10.5743	     7.8049	    10.4904	     9.8190	    16.0294	     7.5531	    19.4702	     8.6441	     9.8190	     9.4833	
     7.3013	     4.7836	     7.9727	     6.9656	    13.9313	     5.5389	    17.8757	     6.4621	     8.3923	     7.8888	
     4.9515	     2.6016	     6.2103	     5.1193	    12.5046	     4.0283	    16.9525	     4.8676	     7.6370	     6.9656	
     3.8605	     1.5945	     5.4550	     4.2801	    12.0010	     3.3569	    16.6168	     4.0283	     7.6370	     6.8817	
     4.1122	     1.8463	     5.7907	     4.6997	    12.4207	     3.6087	    17.2043	     4.1122	     8.4763	     7.7209	
     5.7068	     3.2730	     7.2174	     6.2943	    13.8474	     4.9515	    18.4631	     5.1193	    10.1547	     9.4833	
     8.4763	     5.7907	     9.4833	     9.0637	    16.0294	     7.2174	    20.3934	     6.9656	    12.5885	    12.2528	
    12.1689	     9.1476	    12.4207	    12.6724	    18.7149	    10.3226	    22.7432	     9.5673	    15.6937	    15.6937	
    16.3651	    12.9242	    15.7776	    16.8686	    21.7361	    13.8474	    25.1770	    12.6724	    19.1345	    19.5541	
    20.6451	    16.8686	    19.1345	    21.2326	    24.6735	    17.5400	    27.6108	    16.0294	    22.8271	    23.4146	
    24.7574	    20.4773	    22.1558	    25.4288	    27.2751	    20.8969	    29.6249	    19.3024	    26.2680	    27.1072	
    28.3661	    23.5825	    24.7574	    29.1214	    29.2892	    23.7503	    31.1356	    22.3236	    29.3732	    30.0446	
    31.2195	    25.9323	    26.6037	    32.0587	    30.6320	    25.6805	    31.8909	    24.8413	    31.7230	    32.0587	
    33.0658	    27.1912	    27.5269	    33.9890	    31.0516	    26.6876	    31.9748	    26.8555	    33.3176	    32.8140	
    33.8211	    27.5269	    27.6108	    34.8282	    30.6320	    26.6876	    31.3034	    28.1982	    33.9050	    32.3944	
    33.5693	    26.7715	    26.7715	    34.7443	    29.3732	    25.8484	    29.9606	    28.8696	    33.6533	    30.7999	
    32.3944	    25.1770	    25.1770	    33.7372	    27.5269	    24.5056	    28.0304	    28.7857	    32.6462	    28.4500	
    30.5481	    22.9950	    22.9950	    32.1426	    25.1770	    22.6593	    25.5966	    28.1143	    31.0516	    25.8484	
    28.1982	    20.3094	    20.4773	    30.2124	    22.4915	    20.7291	    22.8271	    26.8555	    29.2053	    23.2468	
    25.6805	    17.5400	    17.7917	    28.1982	    19.8059	    18.7149	    20.0577	    25.3448	    27.3590	    20.8969	
    23.3307	    14.8544	    15.2740	    26.3519	    17.2882	    17.0364	    17.4561	    23.7503	    25.5127	    19.0506	
    21.4005	    12.6724	    13.0081	    25.0931	    15.1062	    15.7776	    15.1062	    22.2397	    23.9182	    17.7078	
    19.9738	    11.1618	    11.4136	    24.4217	    13.5117	    15.1062	    13.3438	    20.9808	    22.5754	    16.8686	
    19.3024	    10.4904	    10.4904	    24.5895	    12.5046	    15.1901	    12.2528	    20.1416	    21.5683	    16.6168	
    19.3863	    10.5743	    10.3226	    25.6805	    12.0850	    15.9454	    11.8332	    19.7220	    20.8969	    16.6168	
    20.3094	    11.5814	    10.8261	    27.4429	    12.2528	    17.3721	    12.1689	    19.9738	    20.6451	    17.0364	
    21.9040	    13.2599	    12.0850	    29.9606	    13.0081	    19.4702	    13.0920	    20.8130	    20.8969	    17.7078	
    24.0021	    15.4419	    13.8474	    32.8979	    14.1830	    21.9040	    14.6027	    22.1558	    21.5683	    18.6310	
    26.4359	    17.9596	    15.8615	    36.0031	    15.5258	    24.5895	    16.2811	    24.0021	    22.5754	    19.8059	
    29.0375	    20.4773	    18.0435	    39.1083	    17.0364	    27.3590	    18.1274	    26.0162	    23.8342	    21.0648	
    31.5552	    22.7432	    20.0577	    41.8777	    18.4631	    30.0446	    19.8059	    28.0304	    25.1770	    22.3236	
    33.7372	    24.5895	    21.7361	    44.1437	    19.7220	    32.2266	    21.2326	    29.7928	    26.5198	    23.5825	
    35.4996	    25.7645	    22.9950	    45.6543	    20.6451	    33.9050	    22.2397	    30.9677	    27.6108	    24.6735	
    36.5067	    26.2680	    23.5825	    46.2418	    21.0648	    34.5764	    22.7432	    31.3873	    28.3661	    25.5966	
    36.6745	    25.9323	    23.4146	    45.7382	    20.9808	    34.2407	    22.7432	    30.7159	    28.5339	    26.0162	
    35.9192	    24.8413	    22.5754	    44.1437	    20.3934	    32.8979	    22.0718	    29.2053	    27.9465	    25.6805	
    34.3246	    22.9950	    21.0648	    41.5421	    19.2184	    30.4642	    20.8969	    26.8555	    26.3519	    24.5056	
    31.8909	    20.4773	    18.8828	    38.0173	    17.4561	    27.1912	    19.2184	    23.8342	    23.9182	    22.4075	
    28.8696	    17.4561	    16.1972	    33.9890	    15.3580	    23.3307	    17.1204	    20.4773	    20.8130	    19.5541	
    25.4288	    14.1830	    13.2599	    29.7089	    13.0920	    19.3024	    14.8544	    16.9525	    17.4561	    16.4490	
    21.9879	    10.9940	    10.4065	    25.5966	    10.9100	    15.5258	    12.6724	    13.7634	    14.3509	    13.4277	
    18.9667	     8.2245	     7.8888	    22.1558	     8.9798	    12.3367	    10.8261	    11.1618	    12.0010	    11.0779	
    16.5329	     6.2103	     5.9586	    19.7220	     7.7209	    10.1547	     9.4833	     9.4833	    10.5743	     9.5673	
    15.0223	     5.0354	     4.8676	    18.3792	     7.1335	     9.1476	     8.8120	     8.7280	    10.2386	     8.8959	
    14.5187	     4.8676	     4.7836	    18.3792	     7.3853	     9.3155	     8.9798	     9.1476	    10.9100	     8.9798	
    15.0223	     5.7068	     5.5389	    19.5541	     8.3923	    10.7422	     9.9030	    10.5743	    12.4207	     9.9030	
    16.5329	     7.5531	     7.2174	    21.9040	    10.2386	    13.1760	    11.5814	    12.8403	    14.6027	    11.3297	
    18.7988	    10.1547	     9.5673	    25.0092	    12.5885	    16.4490	    13.8474	    15.6937	    17.2882	    13.3438	
    21.7361	    13.2599	    12.3367	    28.7018	    15.2740	    20.1416	    16.4490	    18.9667	    20.0577	    15.6097	
    24.9252	    16.6168	    15.2740	    32.3944	    17.9596	    23.8342	    19.1345	    22.0718	    22.6593	    17.9596	
    28.1143	    19.8059	    18.0435	    35.8353	    20.4773	    27.1072	    21.5683	    24.8413	    24.8413	    19.9738	
    30.9677	    22.6593	    20.3094	    38.5208	    22.4915	    29.4571	    23.4985	    26.7715	    26.3519	    21.6522	
    33.0658	    24.7574	    21.9879	    40.2832	    23.7503	    30.7999	    24.7574	    27.8625	    27.1912	    22.7432	
    34.3246	    26.0162	    22.8271	    41.0385	    24.1699	    31.0516	    25.1770	    27.9465	    27.4429	    23.3307	
    34.5764	    26.2680	    22.8271	    40.6189	    23.8342	    30.2124	    24.8413	    27.3590	    27.0233	    23.1628	
    33.9890	    25.6805	    22.0718	    39.3600	    22.7432	    28.5339	    23.8342	    26.3519	    26.1002	    22.4075	
    32.5623	    24.3378	    20.7291	    37.3459	    21.1487	    26.1841	    22.1558	    25.0092	    24.6735	    21.0648	
    30.5481	    22.4075	    18.8828	    34.8282	    19.0506	    23.3307	    20.1416	    23.4985	    22.9111	    19.3024	
    28.2822	    20.2255	    16.8686	    31.9748	    16.7847	    20.2255	    17.7917	    21.9879	    20.8130	    17.2882	
    26.0162	    17.9596	    14.8544	    29.1214	    14.4348	    17.1204	    15.4419	    20.3934	    18.6310	    15.2740	
    23.9182	    15.8615	    13.0081	    26.4359	    12.4207	    14.1830	    13.3438	    18.6310	    16.3651	    13.2599	
    22.4075	    14.0991	    11.5814	    24.0860	    10.7422	    11.4975	    11.4975	    16.8686	    14.1830	    11.3297	
    21.5683	    13.0920	    10.6583	    22.1558	     9.6512	     9.3155	    10.1547	    15.3580	    12.2528	     9.5673	
    21.5683	    12.6724	    10.4065	    20.8969	     9.2316	     7.7209	     9.3994	    14.2670	    10.8261	     7.9727	
    22.4915	    13.1760	    10.7422	    20.3094	     9.4833	     6.8817	     9.3155	    13.6795	    10.0708	     6.7978	
    24.1699	    14.4348	    11.7493	    20.3934	    10.4904	     6.6299	     9.9030	    13.8474	    10.1547	     6.2943	
    26.6876	    16.4490	    13.3438	    21.1487	    12.0010	     7.1335	    11.1618	    14.6866	    11.0779	     6.7139	
    29.7928	    18.9667	    15.3580	    22.6593	    14.0152	     8.3923	    12.7563	    15.9454	    12.6724	     7.9727	
    32.9819	    21.8201	    17.5400	    24.5895	    16.1972	    10.2386	    14.6866	    17.5400	    14.7705	     9.8190	
    36.1710	    24.5895	    19.7220	    26.8555	    18.2953	    12.5046	    16.6168	    19.2184	    17.1204	    12.0850	
    38.7726	    27.1072	    21.6522	    29.0375	    20.0577	    15.1062	    18.2953	    20.7291	    19.3024	    14.2670	
    40.6189	    28.9536	    23.0789	    30.8838	    21.3165	    17.5400	    19.4702	    21.7361	    20.9808	    15.8615	
    41.4581	    29.8767	    23.8342	    32.1426	    21.9040	    19.6381	    20.1416	    22.2397	    21.9040	    16.7847	
    41.2064	    29.8767	    23.7503	    32.5623	    21.7361	    21.1487	    20.0577	    22.0718	    21.8201	    16.7847	
    39.9475	    28.9536	    22.9111	    32.1426	    20.8130	    21.7361	    19.3024	    21.2326	    20.9808	    15.9454	
    37.8494	    27.1912	    21.4005	    30.8838	    19.3024	    21.4844	    17.9596	    19.7220	    19.3863	    14.7705	
    35.1639	    24.7574	    19.3024	    28.8696	    17.2882	    20.3094	    16.1133	    17.6239	    17.2882	    13.3438	
    31.9748	    21.8201	    16.7847	    26.2680	    15.0223	    18.3792	    14.0152	    15.0223	    15.1062	    12.0010	
    28.5339	    18.5471	    14.0991	    23.2468	    12.5885	    16.0294	    11.6653	    12.2528	    12.8403	    10.5743	
    25.1770	    15.2740	    11.4136	    20.3094	    10.1547	    13.5117	     9.3994	     9.4833	    10.8261	     9.3155	
    21.9879	    12.1689	     8.8959	    17.5400	     7.9727	    11.0779	     7.2174	     7.0496	     9.3155	     8.1406	
    19.2184	     9.5673	     6.7978	    15.3580	     6.1264	     9.0637	     5.4550	     5.2032	     8.2245	     7.1335	
    17.2043	     7.6370	     5.2032	    13.9313	     4.8676	     7.7209	     4.1962	     4.1122	     7.8049	     6.2943	
    15.9454	     6.5460	     4.3640	    13.4277	     4.1962	     7.2174	     3.5248	     4.0283	     8.1406	     5.8746	
    15.5258	     6.3782	     4.2801	    13.9313	     4.1962	     7.6370	     3.3569	     4.8676	     9.1476	     5.9586	
    16.0294	     7.0496	     4.8676	    15.3580	     4.7836	     8.8959	     3.7766	     6.6299	    10.9100	     6.7139	
    17.2882	     8.3923	     5.9586	    17.7078	     5.8746	    10.8261	     4.4479	     9.1476	    13.1760	     8.1406	
    19.2184	    10.4065	     7.5531	    20.5612	     7.3013	    13.2599	     5.4550	    12.0850	    15.7776	    10.3226	
    21.6522	    12.8403	     9.3994	    23.8342	     8.8959	    16.0294	     6.6299	    15.2740	    18.4631	    12.9242	
    24.2538	    15.3580	    11.3297	    27.2751	    10.5743	    18.7149	     7.6370	    18.4631	    20.9808	    15.6937	
    26.8555	    17.7917	    13.2599	    30.3802	    12.0850	    21.3165	     8.5602	    21.2326	    22.9950	    18.2953	
    29.0375	    19.8059	    14.7705	    33.0658	    13.2599	    23.4146	     9.0637	    23.4146	    24.4217	    20.4773	
    30.6320	    21.1487	    15.6937	    34.9960	    13.9313	    24.8413	     9.1476	    24.6735	    25.0092	    21.8201	
    31.3034	    21.6522	    16.0294	    35.9192	    13.9313	    25.5127	     8.5602	    24.8413	    24.7574	    22.2397	
    31.2195	    21.3165	    15.6097	    35.8353	    13.2599	    25.2609	     7.3853	    24.0021	    23.9182	    21.8201	
    30.2124	    20.2255	    14.6027	    34.8282	    12.0850	    24.1699	     5.7907	    22.3236	    22.5754	    20.6451	
    28.7018	    18.5471	    13.0920	    32.9819	    10.4065	    22.4915	     3.6926	    20.3094	    21.0648	    19.0506	
    26.6876	    16.5329	    11.2457	    30.6320	     8.5602	    20.3094	     1.5106	    18.1274	    19.6381	    17.2882	
    24.5056	    14.3509	     9.3994	    27.9465	     6.7139	    17.9596	    -0.8392	    16.2811	    18.3792	    15.5258	
    22.4075	    12.2528	     7.5531	    25.0931	     4.9515	    15.5258	    -3.0212	    14.8544	    17.5400	    13.9313	
    20.5612	    10.4065	     6.0425	    22.4915	     3.4409	    13.1760	    -4.9515	    13.9313	    16.9525	    12.6724	
    19.2184	     9.1476	     4.8676	    20.3094	     2.3499	    11.2457	    -6.4621	    13.5956	    16.7007	    11.7493	
    18.5471	     8.5602	     4.2801	    18.6310	     1.7624	     9.7351	    -7.4692	    13.6795	    16.7007	    11.0779	
    18.5471	     8.7280	     4.3640	    17.7917	     1.6785	     8.7280	    -7.8888	    14.1830	    16.8686	    10.5743	
    19.4702	     9.6512	     5.0354	    17.7078	     2.2659	     8.4763	    -7.6370	    14.7705	    17.1204	    10.1547	
    21.0648	    11.3297	     6.3782	    18.5471	     3.5248	     8.7280	    -6.6299	    15.6097	    17.2882	     9.8190	
    23.2468	    13.5956	     8.2245	    20.0577	     5.2872	     9.6512	    -4.9515	    16.4490	    17.5400	     9.6512	
    26.0162	    16.3651	    10.4065	    22.3236	     7.6370	    11.0779	    -2.6016	    17.5400	    17.8757	     9.8190	
    28.8696	    19.3863	    12.9242	    25.0092	    10.2386	    12.9242	     0.1678	    18.7988	    18.5471	    10.5743	
    31.7230	    22.4075	    15.3580	    27.7786	    13.0081	    15.0223	     3.1891	    20.2255	    19.4702	    12.0010	
    34.2407	    25.0931	    17.6239	    30.3802	    15.6937	    17.1204	     6.1264	    21.5683	    20.6451	    13.7634	
    36.0870	    27.1912	    19.3863	    32.3944	    17.8757	    18.9667	     8.7280	    22.5754	    21.6522	    15.6097	
    37.1780	    28.5339	    20.6451	    33.6533	    19.4702	    20.1416	    10.7422	    23.0789	    22.1558	    17.2043	
    37.2620	    28.9536	    21.1487	    33.9890	    20.3094	    20.7291	    12.0850	    22.8271	    22.0718	    18.0435	
    36.5067	    28.4500	    20.8969	    33.3176	    20.3094	    20.3934	    12.6724	    21.7361	    21.1487	    18.1274	
    34.8282	    26.9394	    19.8898	    31.6391	    19.4702	    19.3024	    12.3367	    19.8898	    19.3863	    17.2043	
    32.2266	    24.6735	    18.1274	    29.0375	    17.7917	    17.3721	    11.3297	    17.3721	    16.9525	    15.4419	
    29.0375	    21.6522	    15.7776	    25.8484	    15.5258	    14.9384	     9.6512	    14.3509	    14.0152	    13.0081	
    25.4288	    18.1274	    13.0920	    22.2397	    12.9242	    12.1689	     7.5531	    11.0779	    10.9940	    10.2386	
    21.6522	    14.5187	    10.2386	    18.6310	    10.1547	     9.3155	     5.2872	     7.9727	     8.0566	     7.3853	
    18.2114	    11.1618	     7.5531	    15.2740	     7.6370	     6.7139	     3.0212	     5.1193	     5.6229	     4.8676	
    15.4419	     8.3923	     5.3711	    12.5885	     5.4550	     4.6158	     1.0910	     2.9373	     4.0283	     2.9373	
    13.5117	     6.5460	     3.9444	    10.8261	     3.9444	     3.1891	    -0.2518	     1.6785	     3.2730	     1.8463	
    12.7563	     5.7907	     3.3569	    10.1547	     3.3569	     2.8534	    -0.8392	     1.3428	     3.6087	     1.9302	
    13.0920	     6.2943	     3.8605	    10.8261	     3.6087	     3.4409	    -0.6714	     2.1820	     5.0354	     3.0212	
    14.5187	     7.8888	     5.2032	    12.6724	     4.6997	     5.0354	     0.2518	     4.0283	     7.2174	     5.2032	
    16.8686	    10.3226	     7.2174	    15.5258	     6.5460	     7.3013	     1.8463	     6.7139	    10.1547	     8.1406	
    19.7220	    13.2599	     9.8190	    19.1345	     8.8120	    10.1547	     3.8605	     9.9869	    13.5117	    11.6653	
    22.9111	    16.4490	    12.5885	    23.1628	    11.3297	    13.0920	     6.1264	    13.6795	    17.0364	    15.3580	
    26.0162	    19.5541	    15.3580	    27.1912	    13.9313	    16.0294	     8.3923	    17.5400	    20.5612	    18.9667	
    28.8696	    22.2397	    17.8757	    30.9677	    16.2811	    18.6310	    10.4904	    21.1487	    23.8342	    22.1558	
    31.3034	    24.5056	    19.9738	    34.1568	    18.2953	    20.8130	    12.3367	    24.4217	    26.6876	    24.7574	
    33.1497	    26.0162	    21.4844	    36.6745	    19.8898	    22.4075	    13.6795	    26.8555	    28.7857	    26.6876	
    34.3246	    26.7715	    22.3236	    38.1012	    20.8130	    22.9950	    14.4348	    28.4500	    30.0446	    27.6947	
    34.7443	    26.6876	    22.4075	    38.4369	    20.9808	    22.6593	    14.5187	    28.8696	    30.2124	    27.6947	
    34.3246	    25.8484	    21.7361	    37.5977	    20.4773	    21.2326	    13.7634	    28.1143	    29.2053	    26.6037	
    33.0658	    24.2538	    20.2255	    35.6674	    19.1345	    18.8828	    12.4207	    26.2680	    27.0233	    24.3378	
    31.2195	    22.0718	    18.1274	    32.8140	    17.2043	    15.6937	    10.3226	    23.3307	    23.8342	    21.1487	
    28.8696	    19.4702	    15.6097	    29.3732	    14.8544	    12.0010	     7.8888	    19.8059	    19.8898	    17.2882	
    26.1841	    16.6168	    12.9242	    25.5966	    12.2528	     8.2245	     5.2032	    15.8615	    15.7776	    13.0920	
    23.5825	    13.9313	    10.2386	    21.9040	     9.6512	     4.6997	     2.6016	    12.0850	    11.9171	     9.1476	
    21.0648	    11.4975	     7.8049	    18.5471	     7.2174	     1.8463	     0.2518	     8.8120	     8.7280	     5.9586	
    18.9667	     9.5673	     5.9586	    15.8615	     5.3711	     0.0000	    -1.5945	     6.4621	     6.4621	     3.7766	
    17.3721	     8.3084	     4.6997	    14.0991	     4.1122	    -0.5875	    -2.7695	     5.2032	     5.4550	     2.7695	
    16.5329	     7.8049	     4.1962	    13.5117	     3.6087	     0.0839	    -3.1891	     4.9515	     5.6229	     2.9373	
    16.3651	     8.0566	     4.3640	    14.0152	     3.9444	     1.9302	    -2.8534	     5.7907	     6.8817	     4.2801	
    16.9525	     9.0637	     5.2872	    15.6937	     4.8676	     4.7836	    -1.7624	     7.4692	     9.0637	     6.6299	
    18.2114	    10.5743	     6.7978	    18.2114	     6.3782	     8.3084	    -0.1678	     9.7351	    12.0010	     9.6512	
    19.8059	    12.4207	     8.5602	    21.2326	     8.2245	    11.9171	     1.8463	    12.3367	    15.2740	    13.0081	
    21.6522	    14.4348	    10.4904	    24.5056	    10.3226	    15.4419	     4.0283	    15.1901	    18.6310	    16.2811	
    23.4146	    16.1972	    12.3367	    27.5269	    12.3367	    18.4631	     6.2103	    18.0435	    21.4844	    18.9667	
    24.6735	    17.4561	    13.6795	    30.0446	    14.0152	    20.6451	     8.0566	    20.6451	    23.6664	    20.7291	
    25.2609	    18.1274	    14.5187	    31.7230	    15.1901	    21.9879	     9.4833	    22.6593	    24.7574	    21.4005	
    25.0931	    17.9596	    14.5187	    32.3944	    15.6937	    22.2397	    10.2386	    23.6664	    24.7574	    21.2326	
    23.9182	    16.8686	    13.7634	    31.8909	    15.4419	    21.4005	    10.2386	    23.5825	    23.9182	    20.4773	
    21.9879	    14.9384	    12.2528	    30.2963	    14.5187	    19.5541	     9.6512	    22.2397	    22.3236	    19.3024	
    19.3024	    12.2528	    10.1547	    27.6947	    12.9242	    16.9525	     8.5602	    20.0577	    20.3934	    18.1274	
    16.1972	     9.1476	     7.5531	    24.4217	    10.9100	    13.8474	     6.9656	    17.2043	    18.2953	    16.9525	
    12.7563	     5.7907	     4.6997	    20.8130	     8.6441	    10.4904	     5.1193	    13.9313	    16.0294	    15.8615	
     9.3994	     2.5177	     1.8463	    17.0364	     6.2943	     7.2174	     3.2730	    10.5743	    13.8474	    14.9384	
     6.2943	    -0.4196	    -0.6714	    13.6795	     4.1122	     4.2801	     1.5945	     7.6370	    11.9171	    14.2670	
     3.8605	    -2.6855	    -2.6016	    10.9940	     2.4338	     2.0981	     0.3357	     5.2032	    10.4065	    13.9313	
     2.2659	    -4.1122	    -3.7766	     9.2316	     1.3428	     0.8392	    -0.3357	     3.7766	     9.3994	    13.9313	
     1.5106	    -4.5319	    -4.0283	     8.5602	     1.0910	     0.5035	    -0.3357	     3.2730	     9.1476	    14.2670	
     1.6785	    -3.9444	    -3.3569	     8.8120	     1.4267	     1.0910	     0.3357	     3.6926	     9.4833	    14.8544	
     2.6855	    -2.6016	    -2.0142	     9.9030	     2.4338	     2.5177	     1.5945	     4.9515	    10.4904	    15.6937	
     4.2801	    -0.5875	     0.0000	    11.6653	     3.9444	     4.4479	     3.2730	     6.7978	    11.9171	    16.7847	
     6.4621	     1.9302	     2.4338	    13.8474	     5.7907	     6.7139	     5.2872	     9.1476	    13.7634	    18.1274	
     8.9798	     4.6997	     5.1193	    16.1972	     7.9727	     9.1476	     7.4692	    11.7493	    15.9454	    19.7220	
    11.5814	     7.6370	     7.7209	    18.5471	    10.1547	    11.4136	     9.6512	    14.4348	    18.2953	    21.4005	
    14.0152	    10.2386	    10.1547	    20.7291	    12.2528	    13.3438	    11.6653	    16.9525	    20.5612	    22.9950	
    16.1133	    12.4207	    12.0850	    22.3236	    13.9313	    14.6027	    13.2599	    19.0506	    22.4915	    24.1699	
    17.4561	    13.8474	    13.3438	    23.1628	    15.1062	    15.1062	    14.2670	    20.3934	    23.7503	    24.6735	
    17.9596	    14.4348	    13.8474	    23.1628	    15.5258	    14.7705	    14.6866	    20.8130	    24.1699	    24.1699	
    17.5400	    14.0991	    13.5956	    22.2397	    15.2740	    13.6795	    14.4348	    20.3934	    23.6664	    22.8271	
    16.1972	    12.8403	    12.5046	    20.4773	    14.3509	    11.7493	    13.5956	    18.9667	    22.3236	    20.6451	
    13.9313	    10.8261	    10.7422	    18.0435	    12.8403	     9.2316	    12.2528	    16.7847	    20.0577	    17.7917	
    11.0779	     8.2245	     8.5602	    15.0223	    10.9100	     6.2943	    10.5743	    14.0152	    17.2882	    14.6027	
     7.8049	     5.2872	     6.1264	    11.7493	     8.7280	     3.1891	     8.7280	    10.8261	    14.1830	    11.4136	
     4.4479	     2.2659	     3.6926	     8.6441	     6.5460	     0.1678	     6.9656	     7.8049	    10.9940	     8.4763	
     1.3428	    -0.4196	     1.5106	     5.9586	     4.6997	    -2.5177	     5.3711	     5.1193	     8.1406	     6.0425	
    -1.0910	    -2.6016	    -0.0839	     3.8605	     3.2730	    -4.4479	     4.2801	     3.0212	     5.8746	     4.4479	
    -2.7695	    -3.9444	    -1.0910	     2.6855	     2.5177	    -5.6229	     3.6926	     1.8463	     4.2801	     3.7766	
    -3.4409	    -4.4479	    -1.2589	     2.4338	     2.4338	    -5.8746	     3.6087	     1.5106	     3.6087	     3.8605	
    -3.0212	    -3.9444	    -0.7553	     3.1891	     3.0212	    -5.2032	     4.1962	     1.9302	     3.6926	     4.6997	
    -1.7624	    -2.6855	     0.5035	     4.6997	     4.1962	    -3.6926	     5.1193	     3.0212	     4.5319	     6.2103	
     0.1678	    -0.7553	     2.0981	     6.7139	     5.7068	    -1.7624	     6.3782	     4.6158	     5.9586	     8.2245	
     2.4338	     1.4267	     4.0283	     8.9798	     7.4692	     0.5035	     7.8049	     6.3782	     7.8888	    10.5743	
     4.9515	     3.6926	     5.8746	    11.1618	     9.2316	     2.7695	     9.1476	     8.3084	     9.9869	    13.1760	
     7.2174	     5.8746	     7.4692	    13.0081	    10.8261	     4.8676	    10.3226	     9.9869	    12.2528	    15.7776	
     9.0637	     7.5531	     8.7280	    14.3509	    12.0850	     6.5460	    11.2457	    11.4136	    14.3509	    18.0435	
    10.4904	     8.6441	     9.5673	    15.0223	    12.9242	     7.6370	    11.8332	    12.3367	    16.0294	    19.8898	
    11.0779	     9.0637	     9.7351	    15.1901	    13.1760	     8.2245	    11.9171	    12.5885	    17.2882	    20.9808	
    10.9940	     8.7280	     9.1476	    14.5187	    12.8403	     7.9727	    11.4136	    12.0850	    17.7917	    21.2326	
    10.0708	     7.5531	     7.9727	    13.2599	    11.9171	     7.1335	    10.4065	    10.8261	    17.4561	    20.7291	
     8.3084	     5.7068	     6.2103	    11.3297	    10.4065	     5.5389	     8.8120	     8.7280	    16.2811	    19.3863	
     5.9586	     3.1891	     3.9444	     8.9798	     8.5602	     3.3569	     6.8817	     5.9586	    14.3509	    17.3721	
     3.1891	     0.2518	     1.3428	     6.2103	     6.2943	     0.8392	     4.6997	     2.7695	    11.6653	    14.8544	
     0.1678	    -2.7695	    -1.3428	     3.2730	     4.1122	    -1.8463	     2.5177	    -0.5035	     8.5602	    12.1689	
    -2.6855	    -5.7068	    -3.8605	     0.5875	     2.0142	    -4.3640	     0.5035	    -3.3569	     5.5389	     9.7351	
    -5.0354	    -8.2245	    -5.9586	    -1.6785	     0.4196	    -6.4621	    -1.0910	    -5.5389	     2.9373	     7.8888	
    -6.7139	    -9.9030	    -7.4692	    -3.1891	    -0.5875	    -7.9727	    -2.0981	    -6.6299	     1.1749	     6.8817	
    -7.4692	   -10.7422	    -8.1406	    -3.8605	    -0.9232	    -8.6441	    -2.3499	    -6.5460	     0.5875	     6.8817	
    -7.2174	   -10.6583	    -7.9727	    -3.6087	    -0.5035	    -8.4763	    -1.9302	    -5.4550	     1.0910	     7.7209	
    -5.9586	    -9.5673	    -7.0496	    -2.3499	     0.4196	    -7.4692	    -0.8392	    -3.4409	     2.6016	     9.3994	
    -3.9444	    -7.7209	    -5.5389	    -0.4196	     1.8463	    -5.7907	     0.5875	    -0.9232	     4.8676	    11.6653	
    -1.1749	    -5.2872	    -3.6087	     2.0981	     3.4409	    -3.6926	     2.3499	     1.8463	     7.7209	    14.1830	
     1.9302	    -2.5177	    -1.4267	     4.8676	     5.2032	    -1.5106	     4.1962	     4.6997	    10.6583	    16.6168	
     5.2872	     0.5035	     0.9232	     7.8888	     6.9656	     0.6714	     5.9586	     7.4692	    13.2599	    18.6310	
     8.6441	     3.3569	     3.1891	    10.7422	     8.4763	     2.6016	     7.3853	     9.8190	    15.1901	    19.7220	
    11.7493	     5.9586	     5.2032	    13.2599	     9.7351	     4.0283	     8.3923	    11.5814	    16.2811	    19.8898	
    14.3509	     7.9727	     6.7139	    15.0223	    10.4904	     4.6997	     8.8120	    12.5046	    16.2811	    18.9667	
    16.1972	     9.1476	     7.5531	    15.9454	    10.5743	     4.4479	     8.5602	    12.4207	    15.2740	    16.8686	
    17.1204	     9.4833	     7.6370	    15.7776	    10.0708	     3.3569	     7.6370	    11.3297	    13.3438	    14.0152	
    17.0364	     8.8959	     6.9656	    14.6027	     8.8120	     1.5945	     6.0425	     9.2316	    10.9100	    10.6583	
    15.9454	     7.5531	     5.6229	    12.5046	     7.0496	    -0.5875	     4.0283	     6.4621	     8.1406	     7.1335	
    14.1830	     5.6229	     3.8605	     9.9030	     5.0354	    -2.8534	     1.8463	     3.3569	     5.2872	     3.7766	
    11.7493	     3.1891	     1.7624	     7.0496	     2.7695	    -4.8676	    -0.4196	     0.3357	     2.6855	     0.9232	
     8.9798	     0.5875	    -0.3357	     4.1962	     0.5875	    -6.6299	    -2.5177	    -2.2659	     0.5875	    -1.2589	
     6.2103	    -1.9302	    -2.3499	     1.7624	    -1.3428	    -7.9727	    -4.3640	    -4.1962	    -0.9232	    -2.6016	
     3.6087	    -4.2801	    -4.0283	     0.0000	    -2.9373	    -8.8959	    -5.7907	    -5.3711	    -1.5945	    -3.1052	
     1.5106	    -6.1264	    -5.2032	    -1.0910	    -4.0283	    -9.1476	    -6.7139	    -5.5389	    -1.4267	    -2.6016	
     0.2518	    -7.2174	    -5.7907	    -1.1749	    -4.4479	    -8.8120	    -7.0496	    -4.8676	    -0.4196	    -1.2589	
    -0.0839	    -7.4692	    -5.7068	    -0.3357	    -4.1962	    -7.8049	    -6.7978	    -3.1891	     1.3428	     0.8392	
     0.4196	    -6.7978	    -4.8676	     1.4267	    -3.2730	    -5.9586	    -5.8746	    -0.8392	     3.6087	     3.6087	
     1.8463	    -5.3711	    -3.5248	     3.9444	    -1.7624	    -3.6087	    -4.3640	     2.0981	     6.2943	     6.7978	
     3.7766	    -3.2730	    -1.7624	     6.8817	     0.1678	    -0.7553	    -2.4338	     5.4550	     9.0637	    10.0708	
     6.2103	    -0.7553	     0.3357	    10.0708	     2.4338	     2.2659	    -0.2518	     8.8959	    11.9171	    13.3438	
     8.7280	     1.9302	     2.5177	    13.1760	     4.6997	     5.2872	     2.0981	    12.1689	    14.7705	    16.2811	
    11.2457	     4.5319	     4.5319	    15.8615	     6.8817	     8.0566	     4.4479	    15.1901	    17.2882	    18.7149	
    13.4277	     6.7978	     6.2943	    17.9596	     8.7280	    10.2386	     6.4621	    17.7078	    19.4702	    20.5612	
    15.1062	     8.5602	     7.5531	    19.2184	    10.1547	    11.7493	     8.1406	    19.3863	    21.1487	    21.8201	
    16.1133	     9.5673	     8.2245	    19.5541	    10.9100	    12.2528	     9.2316	    20.1416	    22.0718	    22.4075	
    16.2811	     9.7351	     8.1406	    18.7988	    10.9940	    11.7493	     9.5673	    19.8059	    22.1558	    22.4915	
    15.5258	     8.9798	     7.3013	    17.1204	    10.2386	    10.2386	     9.2316	    18.3792	    21.4005	    21.9040	
    13.8474	     7.3013	     5.6229	    14.6027	     8.6441	     7.8049	     8.1406	    15.8615	    19.6381	    20.8130	
    11.2457	     4.7836	     3.1891	    11.2457	     6.4621	     4.5319	     6.2943	    12.3367	    17.1204	    19.2184	
     8.0566	     1.5945	     0.2518	     7.3853	     3.6087	     0.7553	     3.9444	     8.1406	    13.9313	    17.0364	
     4.4479	    -1.9302	    -3.0212	     3.3569	     0.4196	    -3.2730	     1.1749	     3.4409	    10.1547	    14.6027	
     0.7553	    -5.7068	    -6.4621	    -0.7553	    -2.9373	    -7.2174	    -1.8463	    -1.2589	     6.2943	    11.8332	
    -2.7695	    -9.2316	    -9.7351	    -4.3640	    -6.2103	   -10.6583	    -4.8676	    -5.4550	     2.5177	     9.0637	
    -5.7068	   -12.2528	   -12.5885	    -7.2174	    -9.1476	   -13.4277	    -7.6370	    -8.8120	    -0.8392	     6.3782	
    -7.7209	   -14.4348	   -14.6027	    -8.9798	   -11.4136	   -15.0223	    -9.8190	   -10.9940	    -3.4409	     4.0283	
    -8.4763	   -15.4419	   -15.5258	    -9.4833	   -12.7563	   -15.2740	   -11.3297	   -11.7493	    -5.1193	     2.2659	
    -7.9727	   -15.1062	   -15.2740	    -8.5602	   -13.1760	   -14.1830	   -11.9171	   -11.0779	    -5.5389	     1.2589	
    -6.1264	   -13.5956	   -13.8474	    -6.2943	   -12.4207	   -11.8332	   -11.6653	    -8.9798	    -4.6997	     1.3428	
    -3.1891	   -10.9100	   -11.3297	    -2.8534	   -10.8261	    -8.4763	   -10.6583	    -5.9586	    -2.6016	     2.4338	
     0.5875	    -7.4692	    -7.9727	     1.3428	    -8.5602	    -4.3640	    -8.9798	    -2.1820	     0.3357	     4.5319	
     4.7836	    -3.5248	    -4.1962	     6.0425	    -5.7907	     0.0839	    -6.8817	     1.9302	     3.9444	     7.2174	
     9.0637	     0.5875	    -0.2518	    10.9100	    -2.8534	     4.6158	    -4.6158	     5.8746	     7.8049	    10.3226	
    13.1760	     4.5319	     3.6087	    15.6097	    -0.0839	     8.7280	    -2.4338	     9.4833	    11.4975	    13.4277	
    16.7007	     7.8888	     7.0496	    19.7220	     2.3499	    12.2528	    -0.5035	    12.5885	    14.7705	    16.1972	
    19.5541	    10.6583	     9.8190	    23.0789	     4.2801	    15.1062	     0.9232	    15.1901	    17.4561	    18.3792	
    21.4844	    12.5046	    11.7493	    25.4288	     5.4550	    16.9525	     1.8463	    17.0364	    19.3024	    19.8898	
    22.4915	    13.3438	    12.8403	    26.6037	     5.7907	    17.7917	     2.0981	    17.9596	    20.0577	    20.4773	
    22.4075	    13.1760	    12.9242	    26.6037	     5.3711	    17.4561	     1.6785	    18.0435	    19.7220	    20.1416	
    21.2326	    12.0010	    12.0010	    25.4288	     4.1122	    16.0294	     0.5035	    17.0364	    18.3792	    19.0506	
    19.2184	     9.9030	    10.2386	    23.1628	     2.2659	    13.5956	    -1.0910	    15.1062	    16.3651	    17.2882	
    16.4490	     7.2174	     7.8888	    20.2255	    -0.0839	    10.4904	    -3.1052	    12.5885	    13.9313	    15.3580	
    13.3438	     4.1962	     5.2032	    16.7847	    -2.6016	     7.0496	    -5.2032	     9.7351	    11.6653	    13.5117	
    10.2386	     1.2589	     2.5177	    13.5117	    -4.9515	     3.6926	    -7.1335	     7.0496	     9.6512	    11.9171	
     7.4692	    -1.3428	     0.3357	    10.6583	    -6.8817	     0.7553	    -8.6441	     4.7836	     8.2245	    10.7422	
     5.3711	    -3.1891	    -1.2589	     8.5602	    -8.1406	    -1.3428	    -9.4833	     3.3569	     7.4692	     9.9030	
     4.1122	    -4.1962	    -2.0142	     7.3853	    -8.4763	    -2.5177	    -9.7351	     2.6855	     7.2174	     9.3155	
     3.7766	    -4.2801	    -2.0142	     7.3013	    -8.0566	    -2.7695	    -9.3155	     2.7695	     7.3853	     8.8959	
     4.2801	    -3.4409	    -1.1749	     7.9727	    -6.8817	    -2.1820	    -8.3084	     3.4409	     7.8049	     8.6441	
     5.5389	    -2.0142	     0.2518	     9.4833	    -5.2032	    -1.0071	    -6.8817	     4.5319	     8.2245	     8.4763	
     7.3013	     0.0000	     2.1820	    11.4136	    -3.0212	     0.5875	    -5.2032	     5.7907	     8.8120	     8.4763	
     9.3994	     2.3499	     4.3640	    13.5956	    -0.7553	     2.3499	    -3.4409	     7.2174	     9.3994	     8.5602	
    11.4975	     4.6158	     6.5460	    15.7776	     1.4267	     4.1122	    -1.6785	     8.4763	     9.9030	     8.8959	
    13.2599	     6.6299	     8.4763	    17.7917	     3.1891	     5.7068	    -0.2518	     9.5673	    10.4065	     9.3155	
    14.5187	     8.0566	     9.9869	    19.2184	     4.5319	     6.7139	     0.7553	    10.1547	    10.5743	     9.7351	
    15.0223	     8.8120	    10.8261	    19.9738	     5.1193	     7.1335	     1.2589	    10.1547	    10.4904	     9.8190	
    14.7705	     8.6441	    10.9940	    19.8898	     5.0354	     6.7978	     1.2589	     9.4833	     9.9030	     9.4833	
    13.7634	     7.6370	    10.4904	    19.0506	     4.3640	     5.7068	     0.7553	     8.2245	     8.8120	     8.7280	
    12.0010	     5.9586	     9.3155	    17.3721	     3.1891	     4.0283	    -0.0839	     6.4621	     7.1335	     7.4692	
     9.8190	     3.6926	     7.6370	    15.0223	     1.6785	     1.6785	    -1.3428	     4.2801	     5.2032	     5.8746	
     7.2174	     1.0910	     5.5389	    12.1689	    -0.1678	    -0.9232	    -2.7695	     1.9302	     2.9373	     4.1122	
     4.5319	    -1.5945	     3.4409	     9.0637	    -2.0142	    -3.7766	    -4.2801	    -0.4196	     0.6714	     2.4338	
     1.9302	    -4.1122	     1.3428	     5.8746	    -3.6926	    -6.6299	    -5.7068	    -2.6016	    -1.3428	     1.0071	
    -0.2518	    -6.2103	    -0.5035	     2.9373	    -5.2032	    -9.2316	    -6.8817	    -4.2801	    -2.8534	     0.0839	
    -1.8463	    -7.7209	    -1.8463	     0.4196	    -6.2103	   -11.3297	    -7.7209	    -5.3711	    -3.7766	    -0.3357	
    -2.6016	    -8.3084	    -2.6016	    -1.3428	    -6.6299	   -12.7563	    -8.1406	    -5.7907	    -3.8605	     0.0000	
    -2.4338	    -7.9727	    -2.6016	    -2.3499	    -6.3782	   -13.5117	    -7.9727	    -5.4550	    -3.1891	     1.0071	
    -1.3428	    -6.7139	    -1.8463	    -2.4338	    -5.4550	   -13.4277	    -7.2174	    -4.3640	    -1.6785	     2.6855	
     0.6714	    -4.6158	    -0.3357	    -1.6785	    -4.0283	   -12.5885	    -6.0425	    -2.6016	     0.5035	     4.9515	
     3.3569	    -1.7624	     1.6785	    -0.0839	    -2.0142	   -10.9940	    -4.3640	    -0.3357	     3.1891	     7.7209	
     6.4621	     1.4267	     4.1122	     2.1820	     0.1678	    -8.8120	    -2.4338	     2.3499	     6.2103	    10.5743	
     9.8190	     4.7836	     6.6299	     4.7836	     2.4338	    -6.1264	    -0.4196	     5.0354	     9.2316	    13.4277	
    13.0081	     7.8888	     9.0637	     7.6370	     4.5319	    -3.2730	     1.5945	     7.5531	    11.9171	    15.8615	
    15.7776	    10.5743	    11.0779	    10.1547	     6.2103	    -0.4196	     3.2730	     9.7351	    14.1830	    17.6239	
    17.8757	    12.5046	    12.5885	    12.3367	     7.4692	     2.1820	     4.6158	    11.2457	    15.6097	    18.5471	
    19.3024	    13.5956	    13.5117	    13.6795	     8.0566	     4.1122	     5.4550	    12.0850	    16.1133	    18.5471	
    19.8898	    13.8474	    13.6795	    14.1830	     7.8888	     5.1193	     5.7068	    12.0010	    15.7776	    17.6239	
    19.5541	    13.0920	    13.0081	    13.6795	     7.1335	     5.2032	     5.3711	    10.9940	    14.6866	    15.9454	
    18.2953	    11.4136	    11.6653	    12.1689	     5.6229	     4.1122	     4.3640	     9.1476	    12.8403	    13.6795	
    16.1972	     8.9798	     9.6512	     9.7351	     3.6087	     1.9302	     2.8534	     6.3782	    10.5743	    10.9940	
    13.2599	     5.8746	     6.9656	     6.5460	     1.0071	    -1.0071	     0.7553	     2.8534	     7.8049	     7.9727	
     9.8190	     2.1820	     3.9444	     2.9373	    -1.9302	    -4.5319	    -1.5945	    -1.0910	     4.6997	     4.6158	
     6.0425	    -1.5945	     0.7553	    -0.7553	    -4.9515	    -8.2245	    -4.0283	    -5.1193	     1.4267	     1.1749	
     2.3499	    -5.2872	    -2.3499	    -4.1962	    -7.8049	   -11.5814	    -6.3782	    -8.7280	    -1.8463	    -2.0981	
    -0.8392	    -8.4763	    -4.9515	    -6.9656	   -10.1547	   -14.2670	    -8.4763	   -11.6653	    -4.7836	    -4.9515	
    -3.0212	   -10.7422	    -6.8817	    -8.8959	   -11.9171	   -15.9454	    -9.9030	   -13.6795	    -7.3013	    -7.0496	
    -4.1122	   -12.0010	    -7.9727	    -9.7351	   -12.8403	   -16.6168	   -10.8261	   -14.7705	    -9.2316	    -8.4763	
    -3.9444	   -12.0010	    -8.1406	    -9.5673	   -13.0081	   -16.1133	   -10.9940	   -14.8544	   -10.4065	    -8.9798	
    -2.5177	   -10.8261	    -7.3013	    -8.2245	   -12.1689	   -14.6027	   -10.4904	   -14.0152	   -10.6583	    -8.8120	
    -0.0839	    -8.6441	    -5.5389	    -5.8746	   -10.6583	   -12.1689	    -9.3155	   -12.1689	    -9.9869	    -7.8049	
     3.1891	    -5.7068	    -3.1891	    -2.8534	    -8.5602	    -8.9798	    -7.7209	    -9.4833	    -8.3084	    -6.1264	
     6.7978	    -2.3499	    -0.3357	     0.6714	    -5.9586	    -5.5389	    -5.7907	    -6.2943	    -5.8746	    -3.8605	
    10.4065	     1.1749	     2.6016	     4.1962	    -3.2730	    -2.0981	    -3.6926	    -2.8534	    -2.7695	    -1.0910	
[Epoch Header]
[Trial Type]	13
[Accept]	1
[Correct]	0
[RT]	 0.000
[Resp]	0
[Epoch Data]
    19.2184	    24.0021	    18.4631	    23.4146	    22.6593	    35.4996	     3.6087	    35.0800	    36.3388	    37.1780	
    20.3934	    25.0931	    19.1345	    24.7574	    23.4985	    36.4227	     4.3640	    35.4996	    37.4298	    38.2690	
    22.1558	    26.9394	    20.4773	    26.9394	    25.0092	    38.0173	     5.6229	    36.5906	    39.0244	    39.8636	
    24.2538	    29.2892	    22.3236	    29.9606	    26.9394	    40.2832	     7.2174	    38.4369	    41.0385	    41.7099	
    26.6876	    31.8909	    24.3378	    33.3176	    29.2053	    43.0527	     9.0637	    40.7028	    43.3044	    43.7241	
    29.2053	    34.6603	    26.4359	    36.8423	    31.4713	    45.9061	    10.8261	    43.3044	    45.5704	    45.6543	
    31.6391	    37.2620	    28.3661	    40.1993	    33.5693	    48.6755	    12.5046	    45.9061	    47.5845	    47.3328	
    33.8211	    39.6118	    30.1285	    43.0527	    35.4156	    51.0254	    13.8474	    48.1720	    49.2630	    48.7595	
    35.4156	    41.3742	    31.3873	    45.1508	    36.8423	    52.7039	    14.8544	    49.9344	    50.2701	    49.5987	
    36.3388	    42.3813	    32.1426	    46.1578	    37.6816	    53.5431	    15.3580	    51.0254	    50.6897	    49.8505	
    36.4227	    42.6331	    32.1426	    46.0739	    37.8494	    53.3752	    15.3580	    51.2772	    50.2701	    49.5148	
    35.5835	    41.9617	    31.5552	    44.8151	    37.2620	    52.1164	    14.9384	    50.6897	    49.1791	    48.5916	
    33.9050	    40.4510	    30.2963	    42.2974	    36.0870	    49.7665	    13.9313	    49.2630	    47.3328	    47.1649	
    31.4713	    38.2690	    28.4500	    38.7726	    34.4086	    46.5775	    12.5046	    47.0810	    45.0668	    45.3186	
    28.4500	    35.4996	    26.2680	    34.4925	    32.2266	    42.7170	    10.8261	    44.3954	    42.2134	    43.2205	
    25.1770	    32.4783	    23.8342	    29.7928	    29.9606	    38.6047	     8.9798	    41.2903	    39.1922	    40.8707	
    21.8201	    29.4571	    21.4844	    24.9252	    27.7786	    34.4086	     7.1335	    37.9333	    36.0031	    38.5208	
    18.7988	    26.7715	    19.3863	    20.4773	    25.7645	    30.4642	     5.4550	    34.7443	    33.0658	    36.2549	
    16.3651	    24.5895	    17.7917	    16.6168	    24.2538	    27.1072	     4.1122	    31.8069	    30.5481	    34.3246	
    14.6027	    23.0789	    16.7847	    13.6795	    23.4146	    24.5056	     3.2730	    29.4571	    28.7857	    32.9819	
    13.8474	    22.5754	    16.5329	    12.0010	    23.1628	    22.8271	     3.0212	    27.6947	    27.7786	    32.1426	
    14.1830	    23.0789	    17.1204	    11.5814	    23.7503	    22.1558	     3.4409	    26.8555	    27.6108	    31.8069	
    15.4419	    24.4217	    18.4631	    12.4207	    25.0092	    22.4075	     4.5319	    26.8555	    28.0304	    31.8069	
    17.5400	    26.5198	    20.3934	    14.1830	    26.6876	    23.4985	     6.1264	    27.4429	    29.0375	    32.0587	
    20.3094	    29.0375	    22.5754	    16.7007	    28.7018	    25.2609	     8.1406	    28.6179	    30.3802	    32.4783	
    23.2468	    31.7230	    25.0092	    19.5541	    30.7999	    27.3590	    10.2386	    30.1285	    31.8909	    32.9819	
    26.2680	    34.3246	    27.1912	    22.4915	    32.7301	    29.6249	    12.4207	    31.6391	    33.4015	    33.6533	
    28.9536	    36.6745	    29.2053	    25.3448	    34.4086	    32.0587	    14.3509	    33.2336	    34.9121	    34.4086	
    31.2195	    38.4369	    30.7159	    27.9465	    35.5835	    34.4086	    15.9454	    34.7443	    36.4227	    35.4156	
    32.8979	    39.6957	    31.7230	    30.2963	    36.3388	    36.7584	    17.2043	    36.1710	    37.8494	    36.3388	
    33.9050	    40.1993	    32.1426	    32.2266	    36.5906	    39.0244	    17.8757	    37.5137	    39.1922	    37.2620	
    34.1568	    40.1154	    32.0587	    33.7372	    36.3388	    41.1224	    18.0435	    38.6047	    40.1993	    38.0173	
    33.7372	    39.3600	    31.3873	    34.7443	    35.5835	    42.9688	    17.6239	    39.4440	    40.7867	    38.6047	
    32.6462	    38.1012	    30.3802	    35.4156	    34.4086	    44.5633	    16.7847	    40.0314	    41.1224	    39.0244	
    31.0516	    36.4227	    28.9536	    35.7513	    33.0658	    45.8221	    15.6097	    40.4510	    41.2064	    39.2761	
    29.1214	    34.5764	    27.4429	    35.9192	    31.5552	    46.7453	    14.2670	    40.8707	    41.1224	    39.5279	
    27.1072	    32.6462	    25.9323	    36.0031	    30.0446	    47.5845	    12.9242	    41.2064	    41.2064	    39.9475	
    25.0931	    30.8838	    24.5056	    36.2549	    28.6179	    48.2559	    11.6653	    41.5421	    41.4581	    40.5350	
    23.3307	    29.4571	    23.3307	    36.8423	    27.5269	    49.0952	    10.6583	    42.0456	    41.9617	    41.2903	
    22.1558	    28.5339	    22.5754	    37.8494	    26.8555	    50.0183	    10.0708	    42.8009	    42.8009	    42.4652	
    21.6522	    28.2822	    22.3236	    39.6118	    26.6037	    51.3611	     9.9030	    43.8919	    43.9758	    43.8080	
    22.0718	    28.8696	    22.6593	    41.9617	    27.0233	    53.2074	    10.3226	    45.4865	    45.5704	    45.4865	
    23.2468	    30.1285	    23.6664	    45.0668	    28.0304	    55.5573	    11.3297	    47.6685	    47.6685	    47.3328	
    25.2609	    32.1426	    25.1770	    48.6755	    29.6249	    58.3267	    12.9242	    50.4379	    50.1022	    49.3469	
    27.9465	    34.5764	    27.0233	    52.4521	    31.6391	    61.2640	    14.8544	    53.5431	    52.9556	    51.3611	
    30.8838	    37.3459	    29.2053	    56.3965	    33.9050	    64.3692	    17.0364	    56.8161	    56.0608	    53.2913	
    34.0729	    40.1993	    31.3873	    59.9213	    36.1710	    67.2226	    19.2184	    60.0891	    59.0820	    55.2216	
    36.9263	    42.8848	    33.4015	    63.0264	    38.4369	    69.6564	    21.3165	    62.9425	    61.7676	    56.9000	
    39.3600	    44.9829	    34.9960	    65.2084	    40.1993	    71.5027	    23.0789	    65.2084	    63.8657	    58.2428	
    41.0385	    46.4096	    36.0870	    66.4673	    41.5421	    72.4258	    24.3378	    66.4673	    65.0406	    58.9142	
    41.8777	    46.9131	    36.4227	    66.6351	    42.1295	    72.3419	    25.0092	    66.7191	    65.0406	    58.8303	
    41.7099	    46.5775	    36.0870	    65.6281	    42.1295	    71.4188	    25.1770	    65.8798	    64.0335	    58.0750	
    40.7867	    45.4025	    35.1639	    63.6978	    41.5421	    69.5724	    24.7574	    64.0335	    62.1033	    56.7322	
    39.1083	    43.7241	    33.8211	    60.9283	    40.5350	    67.1387	    23.9182	    61.4319	    59.5856	    54.9698	
    37.0941	    41.7099	    32.2266	    57.5714	    39.2761	    64.2853	    22.9111	    58.4106	    56.7322	    52.8717	
    34.9121	    39.6118	    30.5481	    53.9627	    37.9333	    61.2640	    21.7361	    55.2216	    53.7949	    50.6897	
    32.8140	    37.6816	    29.1214	    50.2701	    36.8423	    58.3267	    20.6451	    52.1164	    50.9415	    48.5916	
    31.2195	    36.1710	    27.9465	    46.9131	    36.0031	    55.6412	    19.7220	    49.5148	    48.5077	    46.5775	
    30.1285	    35.3317	    27.2751	    44.1437	    35.5835	    53.3752	    19.2184	    47.4167	    46.4935	    44.8990	
    29.9606	    35.2478	    27.1912	    42.1295	    35.8353	    51.6129	    19.1345	    46.0739	    45.0668	    43.8080	
    30.6320	    36.0870	    27.7786	    40.9546	    36.6745	    50.5219	    19.6381	    45.4865	    44.3115	    43.3884	
    32.3105	    37.7655	    29.2053	    40.7028	    38.1851	    50.1022	    20.8130	    45.6543	    44.3954	    43.8080	
    34.8282	    40.2832	    31.1356	    41.2903	    40.2832	    50.2701	    22.5754	    46.4096	    45.2347	    45.0668	
    37.9333	    43.3044	    33.5693	    42.4652	    42.7170	    50.8575	    24.7574	    47.6685	    46.7453	    46.9131	
    41.2903	    46.6614	    36.2549	    44.0598	    45.3186	    51.7807	    27.1072	    49.0952	    48.6755	    49.0952	
    44.6472	    49.9344	    38.8565	    45.7382	    47.6685	    52.8717	    29.3732	    50.6058	    50.6897	    51.1932	
    47.4167	    52.7039	    41.2064	    47.1649	    49.5987	    53.8788	    31.3034	    51.8646	    52.5360	    52.9556	
    49.4308	    54.6341	    42.9688	    48.2559	    50.8575	    54.5502	    32.6462	    52.7878	    54.0466	    54.1306	
    50.3540	    55.5573	    43.8919	    48.5916	    51.4450	    54.6341	    33.4015	    53.1235	    54.8859	    54.5502	
    50.0183	    55.2216	    43.9758	    48.0881	    51.0254	    54.0466	    33.4015	    52.7039	    54.9698	    54.2984	
    48.4238	    53.6270	    43.1366	    46.6614	    49.8505	    52.5360	    32.7301	    51.3611	    54.0466	    53.2913	
    45.6543	    51.0254	    41.3742	    44.3115	    47.8363	    50.1862	    31.2195	    49.0112	    52.2003	    51.3611	
    42.0456	    47.5845	    38.8565	    41.0385	    45.1508	    47.0810	    29.2053	    45.8221	    49.2630	    48.6755	
    37.6816	    43.5562	    35.6674	    37.0102	    41.9617	    43.3044	    26.6037	    41.8777	    45.4025	    45.1508	
    32.9819	    39.2761	    32.2266	    32.4783	    38.4369	    39.1083	    23.7503	    37.5137	    40.9546	    40.9546	
    28.2822	    34.9960	    28.6179	    27.6108	    34.9121	    34.9121	    20.8969	    33.0658	    36.2549	    36.5906	
    23.8342	    31.0516	    25.2609	    22.8271	    31.6391	    30.7999	    18.2114	    28.8696	    31.7230	    32.3105	
    19.9738	    27.6108	    22.3236	    18.5471	    28.7857	    27.2751	    15.9454	    25.1770	    27.7786	    28.6179	
    16.9525	    25.0931	    20.1416	    15.1062	    26.6876	    24.5056	    14.3509	    22.2397	    24.6735	    25.7645	
    15.0223	    23.4985	    18.7149	    12.6724	    25.4288	    22.6593	    13.5117	    20.2255	    22.6593	    24.0021	
    14.1830	    22.9950	    18.2953	    11.4975	    25.0931	    21.9040	    13.4277	    19.3024	    21.9040	    23.2468	
    14.4348	    23.4985	    18.7149	    11.4975	    25.5966	    22.1558	    14.0991	    19.3863	    22.3236	    23.4985	
    15.6937	    24.8413	    19.9738	    12.5046	    26.7715	    23.2468	    15.3580	    20.3934	    23.6664	    24.4217	
    17.7917	    26.9394	    21.8201	    14.3509	    28.5339	    24.9252	    17.1204	    22.2397	    25.7645	    25.9323	
    20.3934	    29.3732	    24.0021	    16.7007	    30.6320	    27.1072	    19.1345	    24.5895	    28.1982	    27.6947	
    23.0789	    31.9748	    26.2680	    19.2184	    32.8979	    29.4571	    21.3165	    27.1912	    30.7999	    29.7089	
    25.6805	    34.4925	    28.4500	    21.6522	    34.9960	    31.7230	    23.4146	    29.8767	    33.4015	    31.9748	
    27.9465	    36.5906	    30.3802	    23.6664	    36.9263	    33.6533	    25.2609	    32.2266	    35.8353	    34.1568	
    29.4571	    38.1012	    31.6391	    24.9252	    38.2690	    34.9121	    26.7715	    34.1568	    37.9333	    36.1710	
    30.1285	    38.7726	    32.3105	    25.4288	    39.1083	    35.4996	    27.6947	    35.4156	    39.2761	    37.6816	
    29.8767	    38.6047	    32.1426	    25.0092	    39.1922	    35.1639	    27.9465	    35.7513	    39.9475	    38.5208	
    28.6179	    37.5137	    31.2195	    23.5825	    38.5208	    33.9050	    27.6108	    35.3317	    39.8636	    38.6887	
    26.5198	    35.5835	    29.5410	    21.4005	    37.2620	    31.9748	    26.6876	    34.1568	    39.1083	    38.3530	
    23.8342	    33.0658	    27.3590	    18.6310	    35.4156	    29.4571	    25.2609	    32.3944	    37.9333	    37.6816	
    20.6451	    30.0446	    24.7574	    15.4419	    33.1497	    26.5198	    23.4985	    30.2124	    36.3388	    36.6745	
    17.2882	    26.7715	    21.9879	    12.0010	    30.6320	    23.4985	    21.4005	    27.9465	    34.4925	    35.4996	
    14.0991	    23.5825	    19.2184	     8.6441	    28.1143	    20.4773	    19.2184	    25.6805	    32.5623	    34.1568	
    11.2457	    20.6451	    16.6168	     5.4550	    25.6805	    17.7078	    17.1204	    23.4985	    30.6320	    32.8140	
     8.9798	    18.2114	    14.5187	     2.7695	    23.5825	    15.2740	    15.1901	    21.6522	    28.8696	    31.4713	
     7.5531	    16.6168	    13.0081	     0.7553	    22.0718	    13.3438	    13.5956	    20.2255	    27.2751	    30.2963	
     7.0496	    15.9454	    12.2528	    -0.4196	    21.3165	    12.0850	    12.5046	    19.2184	    26.0162	    29.3732	
     7.6370	    16.2811	    12.4207	    -0.7553	    21.3165	    11.4975	    12.0850	    18.7149	    25.2609	    28.7857	
     9.2316	    17.5400	    13.3438	    -0.2518	    22.0718	    11.6653	    12.1689	    18.7149	    24.9252	    28.7018	
    11.5814	    19.5541	    14.9384	     1.0910	    23.5825	    12.4207	    12.8403	    19.1345	    25.2609	    29.1214	
    14.4348	    22.0718	    17.0364	     3.1052	    25.5127	    13.9313	    13.9313	    19.9738	    26.1841	    30.2124	
    17.6239	    24.9252	    19.4702	     5.5389	    27.8625	    16.1133	    15.3580	    21.2326	    27.6947	    31.6391	
    20.7291	    27.6947	    21.9040	     8.1406	    30.2124	    18.6310	    16.8686	    22.7432	    29.4571	    33.4015	
    23.4146	    30.2124	    24.0860	    10.7422	    32.3944	    21.4005	    18.3792	    24.2538	    31.2195	    35.0800	
    25.5966	    32.0587	    25.8484	    13.0081	    34.1568	    24.1699	    19.6381	    25.6805	    32.7301	    36.4227	
    26.9394	    33.2336	    26.9394	    14.8544	    35.3317	    26.4359	    20.5612	    26.8555	    33.7372	    37.1780	
    27.4429	    33.4854	    27.1912	    16.0294	    35.8353	    28.1143	    20.9808	    27.6108	    34.1568	    37.2620	
    27.0233	    32.8979	    26.6876	    16.5329	    35.4996	    29.0375	    20.8969	    27.7786	    33.8211	    36.8423	
    25.6805	    31.3034	    25.4288	    16.2811	    34.4925	    29.1214	    20.3094	    27.3590	    32.8979	    35.8353	
    23.5825	    28.8696	    23.3307	    15.5258	    32.8140	    28.3661	    19.0506	    26.3519	    31.3034	    34.4086	
    20.8130	    25.9323	    20.7291	    14.2670	    30.5481	    27.0233	    17.4561	    24.6735	    29.2892	    32.7301	
    17.7078	    22.6593	    17.7917	    12.8403	    28.1143	    25.4288	    15.6097	    22.6593	    27.0233	    30.8838	
    14.6027	    19.3863	    14.8544	    11.4975	    25.5966	    23.7503	    13.6795	    20.5612	    24.7574	    29.0375	
    11.8332	    16.5329	    12.1689	    10.6583	    23.2468	    22.3236	    12.0010	    18.7988	    22.7432	    27.2751	
     9.6512	    14.2670	    10.0708	    10.4904	    21.4844	    21.5683	    10.5743	    17.7078	    21.3165	    25.6805	
     8.3084	    12.8403	     8.6441	    11.2457	    20.3934	    21.5683	     9.7351	    17.3721	    20.4773	    24.5056	
     7.9727	    12.4207	     8.1406	    13.0920	    20.0577	    22.5754	     9.5673	    18.0435	    20.3934	    23.9182	
     8.6441	    13.0081	     8.5602	    15.8615	    20.4773	    24.5056	     9.9869	    19.7220	    21.2326	    24.0021	
    10.3226	    14.5187	     9.6512	    19.6381	    21.7361	    27.2751	    10.9940	    22.1558	    22.7432	    24.7574	
    12.7563	    16.7007	    11.4136	    24.0021	    23.4985	    30.6320	    12.5046	    25.1770	    24.9252	    26.1002	
    15.6937	    19.3863	    13.5956	    28.7018	    25.6805	    34.3246	    14.3509	    28.5339	    27.5269	    27.8625	
    18.8828	    22.1558	    15.9454	    33.4015	    28.0304	    38.1851	    16.3651	    31.8909	    30.2124	    29.9606	
    21.9040	    24.7574	    18.1274	    37.8494	    30.2124	    41.7938	    18.2953	    34.9960	    32.8979	    32.1426	
    24.5895	    26.9394	    19.9738	    41.5421	    32.1426	    44.8990	    19.9738	    37.6816	    35.1639	    34.0729	
    26.4359	    28.3661	    21.2326	    44.3115	    33.4015	    47.1649	    21.2326	    39.5279	    36.8423	    35.5835	
    27.3590	    28.8696	    21.6522	    45.7382	    33.9890	    48.3398	    21.8201	    40.4510	    37.5137	    36.2549	
    27.2751	    28.4500	    21.1487	    45.9061	    33.7372	    48.3398	    21.7361	    40.3671	    37.1780	    36.0031	
    26.0162	    27.0233	    19.8059	    44.7311	    32.6462	    47.2488	    20.8969	    39.2761	    35.9192	    34.9121	
    23.8342	    24.7574	    17.7078	    42.4652	    30.8838	    45.1508	    19.5541	    37.3459	    33.9050	    33.3176	
    20.9808	    21.9879	    15.1062	    39.3600	    28.7018	    42.3813	    17.7078	    34.7443	    31.4713	    31.4713	
    17.6239	    18.8828	    12.2528	    35.8353	    26.1841	    39.1922	    15.6097	    31.8909	    28.7857	    29.6249	
    14.0991	    15.7776	     9.2316	    32.1426	    23.5825	    35.9192	    13.2599	    28.7018	    25.8484	    27.7786	
    10.6583	    12.7563	     6.3782	    28.6179	    21.0648	    32.6462	    10.9100	    25.6805	    22.9950	    25.8484	
     7.6370	    10.2386	     3.9444	    25.5127	    18.6310	    29.8767	     8.5602	    22.9950	    20.4773	    24.0860	
     5.2872	     8.3084	     2.0142	    23.0789	    16.7007	    27.6947	     6.4621	    20.9808	    18.3792	    22.4915	
     3.8605	     7.3013	     0.9232	    21.4005	    15.1901	    26.2680	     4.7836	    19.8059	    17.0364	    21.2326	
     3.4409	     7.1335	     0.6714	    20.7291	    14.3509	    25.8484	     3.6926	    19.5541	    16.6168	    20.5612	
     3.9444	     7.8888	     1.3428	    20.9808	    14.2670	    26.2680	     3.2730	    20.0577	    17.0364	    20.3934	
     5.4550	     9.3994	     2.7695	    22.0718	    14.7705	    27.4429	     3.5248	    21.2326	    18.1274	    20.8130	
     7.5531	    11.4975	     4.7836	    23.7503	    15.9454	    29.2053	     4.3640	    22.7432	    19.7220	    21.8201	
     9.9869	    13.8474	     7.2174	    25.7645	    17.5400	    31.2195	     5.5389	    24.5056	    21.8201	    23.1628	
    12.6724	    16.3651	     9.7351	    28.0304	    19.3863	    33.4015	     7.0496	    26.2680	    23.9182	    24.7574	
    15.1901	    18.8828	    12.1689	    30.2124	    21.2326	    35.4156	     8.5602	    27.8625	    25.7645	    26.1841	
    17.2882	    21.0648	    14.2670	    32.1426	    22.8271	    37.1780	     9.8190	    29.0375	    27.1072	    27.0233	
    18.9667	    22.8271	    15.7776	    33.5693	    23.9182	    38.5208	    10.7422	    29.7928	    27.6108	    27.1072	
    19.8059	    23.8342	    16.6168	    34.1568	    24.4217	    39.1083	    11.1618	    29.8767	    27.3590	    26.3519	
    19.9738	    24.2538	    16.7007	    33.9050	    24.2538	    38.9404	    11.0779	    29.3732	    26.2680	    24.9252	
    19.3024	    23.8342	    16.1133	    32.7301	    23.4985	    38.0173	    10.4065	    28.3661	    24.6735	    23.1628	
    17.9596	    22.7432	    14.9384	    30.7159	    22.1558	    36.3388	     9.3155	    26.9394	    22.7432	    21.3165	
    16.1133	    21.2326	    13.2599	    28.1143	    20.3934	    34.0729	     7.9727	    25.2609	    20.8130	    19.5541	
    14.0152	    19.3863	    11.4136	    25.0931	    18.4631	    31.3034	     6.3782	    23.4985	    18.7988	    18.0435	
    11.8332	    17.5400	     9.5673	    21.9879	    16.6168	    28.2822	     4.9515	    21.7361	    17.0364	    16.8686	
     9.9030	    15.8615	     7.8888	    19.0506	    14.9384	    25.2609	     3.6087	    20.3094	    15.6097	    16.1133	
     8.5602	    14.6866	     6.6299	    16.6168	    13.6795	    22.5754	     2.6016	    19.3024	    14.6866	    15.8615	
     7.8049	    14.0991	     5.9586	    14.8544	    12.8403	    20.3094	     2.0981	    18.7988	    14.3509	    16.1972	
     7.8049	    14.2670	     5.8746	    13.8474	    12.6724	    18.7149	     1.9302	    18.9667	    14.6027	    17.1204	
     8.5602	    15.1062	     6.2943	    13.6795	    12.9242	    17.8757	     2.0981	    19.6381	    15.4419	    18.5471	
     9.9030	    16.5329	     7.3013	    14.1830	    13.5956	    17.7078	     2.6016	    20.6451	    16.7847	    20.3094	
    11.9171	    18.5471	     8.7280	    15.4419	    14.7705	    18.2953	     3.3569	    21.9879	    18.3792	    22.1558	
    14.2670	    20.8130	    10.4065	    17.3721	    16.1133	    19.5541	     4.3640	    23.4985	    20.1416	    24.0860	
    16.8686	    23.3307	    12.3367	    19.7220	    17.7078	    21.4844	     5.4550	    24.9252	    21.8201	    25.6805	
    19.6381	    25.8484	    14.3509	    22.3236	    19.3863	    23.8342	     6.7139	    26.2680	    23.4985	    26.9394	
    22.2397	    28.1143	    16.2811	    25.0931	    20.9808	    26.4359	     7.8049	    27.2751	    24.7574	    27.6108	
    24.4217	    29.9606	    17.8757	    27.5269	    22.3236	    29.0375	     8.8120	    27.9465	    25.6805	    27.6947	
    26.1841	    31.3034	    18.9667	    29.6249	    23.2468	    31.3873	     9.4833	    28.1982	    26.0162	    27.2751	
    27.1912	    31.9748	    19.5541	    31.0516	    23.8342	    33.0658	     9.8190	    28.0304	    25.9323	    26.3519	
    27.5269	    31.8069	    19.5541	    31.6391	    23.9182	    33.9890	     9.8190	    27.3590	    25.3448	    25.1770	
    27.0233	    30.8838	    18.8828	    31.3873	    23.5825	    34.0729	     9.3155	    26.3519	    24.4217	    23.7503	
    25.5966	    29.2892	    17.6239	    30.2124	    22.6593	    33.2336	     8.3923	    25.0092	    23.0789	    22.1558	
    23.4985	    27.0233	    15.8615	    28.2822	    21.3165	    31.6391	     7.0496	    23.2468	    21.5683	    20.7291	
    20.7291	    24.3378	    13.6795	    25.5966	    19.6381	    29.4571	     5.4550	    21.1487	    20.0577	    19.4702	
    17.6239	    21.4005	    11.3297	    22.5754	    17.7078	    26.8555	     3.6087	    18.9667	    18.5471	    18.4631	
    14.6866	    18.7149	     9.1476	    19.6381	    15.8615	    24.1699	     1.9302	    16.8686	    17.3721	    18.0435	
    12.0850	    16.5329	     7.3853	    16.9525	    14.2670	    21.8201	     0.5875	    15.1901	    16.7007	    18.1274	
    10.2386	    15.0223	     6.2943	    14.9384	    13.0920	    20.0577	    -0.2518	    14.0991	    16.4490	    18.7149	
     9.3155	    14.3509	     5.7907	    13.6795	    12.5046	    18.9667	    -0.5035	    13.5956	    16.7007	    19.7220	
     9.3155	    14.6027	     6.0425	    13.3438	    12.5046	    18.6310	    -0.1678	    13.6795	    17.2882	    21.0648	
    10.2386	    15.6097	     7.0496	    13.9313	    13.1760	    19.1345	     0.8392	    14.3509	    18.1274	    22.5754	
    12.0850	    17.3721	     8.6441	    15.2740	    14.4348	    20.2255	     2.3499	    15.4419	    19.3024	    24.1699	
    14.6866	    19.8898	    10.7422	    17.3721	    16.2811	    21.9879	     4.3640	    16.8686	    20.7291	    25.7645	
    17.8757	    22.7432	    13.3438	    20.0577	    18.5471	    24.2538	     6.7978	    18.7149	    22.4075	    27.3590	
    21.4844	    25.9323	    16.1133	    23.0789	    21.1487	    26.8555	     9.4833	    20.8130	    24.1699	    28.7857	
    25.0931	    29.1214	    18.9667	    26.1841	    23.7503	    29.5410	    12.1689	    22.9950	    25.8484	    29.9606	
    28.4500	    32.0587	    21.5683	    29.1214	    26.2680	    32.1426	    14.6866	    25.1770	    27.3590	    30.6320	
    31.3034	    34.3246	    23.7503	    31.5552	    28.3661	    34.3246	    16.7847	    27.1072	    28.4500	    30.8838	
    33.3176	    35.9192	    25.1770	    33.0658	    29.8767	    35.9192	    18.2953	    28.5339	    29.0375	    30.6320	
    34.4925	    36.5906	    25.9323	    33.5693	    30.6320	    36.5906	    19.2184	    29.4571	    29.1214	    30.1285	
    34.5764	    36.2549	    25.7645	    33.0658	    30.6320	    36.3388	    19.3863	    29.6249	    28.7018	    29.2053	
    33.7372	    35.0800	    24.8413	    31.3873	    29.7928	    34.9960	    18.8828	    29.0375	    27.6947	    28.0304	
    32.0587	    33.0658	    23.1628	    28.7018	    28.1982	    32.6462	    17.6239	    27.6947	    26.1841	    26.6037	
    29.7089	    30.4642	    20.8969	    25.3448	    26.0162	    29.5410	    15.8615	    25.8484	    24.4217	    25.0931	
    27.0233	    27.5269	    18.2953	    21.7361	    23.4985	    26.1002	    13.7634	    23.5825	    22.6593	    23.7503	
    24.2538	    24.5895	    15.6937	    18.1274	    20.8969	    22.6593	    11.5814	    21.4005	    20.9808	    22.5754	
    21.7361	    21.9040	    13.2599	    15.1062	    18.5471	    19.7220	     9.4833	    19.3863	    19.7220	    21.8201	
    19.6381	    19.7220	    11.2457	    12.9242	    16.5329	    17.4561	     7.8049	    17.7917	    18.7988	    21.4844	
    18.0435	    18.2953	     9.9030	    11.8332	    15.1062	    16.1972	     6.5460	    16.6168	    18.4631	    21.6522	
    17.2043	    17.6239	     9.2316	    11.8332	    14.3509	    15.9454	     5.7907	    16.0294	    18.5471	    22.2397	
    16.9525	    17.6239	     9.2316	    13.0081	    14.1830	    16.7007	     5.6229	    16.0294	    19.1345	    23.1628	
    17.4561	    18.4631	     9.9030	    15.0223	    14.6027	    18.3792	     5.9586	    16.4490	    20.1416	    24.2538	
    18.7149	    19.9738	    11.1618	    17.8757	    15.5258	    20.6451	     6.7139	    17.4561	    21.3165	    25.5127	
    20.5612	    21.9040	    12.9242	    21.1487	    16.9525	    23.4985	     7.8049	    18.9667	    22.7432	    26.6876	
    22.7432	    24.1699	    14.9384	    24.6735	    18.5471	    26.5198	     9.1476	    20.7291	    24.2538	    27.8625	
    25.1770	    26.5198	    17.0364	    28.0304	    20.2255	    29.5410	    10.6583	    22.8271	    25.8484	    29.1214	
    27.4429	    28.7018	    18.9667	    30.9677	    21.8201	    32.1426	    12.0850	    24.9252	    27.3590	    30.2963	
    29.2053	    30.3802	    20.4773	    33.1497	    23.0789	    34.2407	    13.2599	    26.7715	    28.6179	    31.3873	
    30.1285	    31.3034	    21.3165	    34.3246	    23.8342	    35.4996	    13.9313	    28.1982	    29.3732	    32.0587	
    30.0446	    31.2195	    21.4005	    34.4086	    23.9182	    35.8353	    14.0991	    28.8696	    29.4571	    32.1426	
    28.9536	    30.2124	    20.5612	    33.3176	    23.2468	    35.1639	    13.6795	    28.7857	    28.7857	    31.4713	
    26.7715	    28.2822	    18.9667	    31.2195	    21.9879	    33.5693	    12.5885	    27.9465	    27.3590	    30.0446	
    23.8342	    25.5127	    16.7847	    28.4500	    20.0577	    31.3034	    11.0779	    26.5198	    25.2609	    28.0304	
    20.3934	    22.4075	    14.0991	    25.2609	    17.8757	    28.7018	     9.3155	    24.5895	    22.9111	    25.5966	
    16.8686	    19.2184	    11.4136	    22.0718	    15.6097	    26.0162	     7.5531	    22.5754	    20.3934	    23.0789	
    13.5956	    16.2811	     8.8120	    19.1345	    13.5956	    23.5825	     5.8746	    20.6451	    18.1274	    20.7291	
    10.9940	    13.8474	     6.7139	    16.8686	    12.0010	    21.5683	     4.6158	    18.9667	    16.1972	    18.9667	
     9.2316	    12.2528	     5.2032	    15.5258	    10.9940	    20.3934	     3.7766	    17.8757	    15.0223	    17.7917	
     8.5602	    11.6653	     4.5319	    15.2740	    10.8261	    20.0577	     3.6087	    17.4561	    14.6027	    17.6239	
     8.9798	    12.0850	     4.8676	    16.1133	    11.4136	    20.8130	     4.0283	    17.7917	    15.1062	    18.2953	
    10.4904	    13.5956	     6.0425	    18.2114	    12.9242	    22.4915	     5.2032	    19.0506	    16.6168	    20.0577	
    12.9242	    16.0294	     8.0566	    21.1487	    15.1062	    25.0092	     6.8817	    20.9808	    19.0506	    22.7432	
    15.9454	    19.0506	    10.7422	    24.9252	    17.8757	    28.1143	     9.0637	    23.5825	    22.2397	    26.1002	
    19.3863	    22.4915	    13.6795	    29.1214	    20.9808	    31.6391	    11.4975	    26.4359	    25.7645	    29.9606	
    22.8271	    25.8484	    16.7007	    33.4015	    24.0021	    35.1639	    13.9313	    29.2892	    29.3732	    33.8211	
    25.9323	    28.8696	    19.4702	    37.4298	    26.7715	    38.3530	    16.1133	    31.8909	    32.5623	    37.1780	
    28.4500	    31.2195	    21.6522	    40.8707	    28.8696	    40.9546	    17.8757	    33.8211	    35.0800	    39.6957	
    30.1285	    32.5623	    22.9950	    43.5562	    30.2963	    42.8009	    18.8828	    35.0800	    36.6745	    40.8707	
    30.9677	    32.8979	    23.4985	    45.4025	    30.7999	    43.7241	    19.2184	    35.4996	    37.1780	    40.7867	
    30.8838	    32.3105	    23.1628	    46.2418	    30.4642	    43.7241	    18.8828	    35.2478	    36.7584	    39.6118	
    29.9606	    30.7999	    22.0718	    46.0739	    29.4571	    42.9688	    17.9596	    34.4086	    35.5835	    37.4298	
    28.2822	    28.6179	    20.3094	    45.1508	    27.6947	    41.5421	    16.4490	    33.0658	    33.8211	    34.7443	
    25.9323	    25.8484	    18.0435	    43.3044	    25.4288	    39.4440	    14.5187	    31.2195	    31.6391	    31.8069	
    22.9950	    22.8271	    15.3580	    41.0385	    22.9111	    36.8423	    12.3367	    29.1214	    29.2053	    28.7018	
    19.8898	    19.8059	    12.5885	    38.3530	    20.2255	    34.0729	    10.0708	    26.9394	    26.7715	    25.6805	
    16.8686	    16.9525	     9.9869	    35.8353	    17.7078	    31.4713	     7.8888	    24.9252	    24.4217	    22.9950	
    14.2670	    14.6027	     7.7209	    33.7372	    15.6097	    29.2892	     6.0425	    23.3307	    22.4915	    20.8130	
    12.2528	    13.0081	     6.1264	    32.2266	    14.0152	    27.7786	     4.5319	    22.3236	    21.0648	    19.2184	
    11.0779	    12.3367	     5.2872	    31.5552	    13.1760	    27.2751	     3.6087	    21.9040	    20.3934	    18.3792	
    10.8261	    12.5046	     5.2032	    31.8909	    13.0081	    27.9465	     3.3569	    22.3236	    20.3934	    18.3792	
    11.4975	    13.5956	     6.0425	    33.3176	    13.5956	    29.7928	     3.6087	    23.4985	    21.1487	    19.0506	
    13.0920	    15.5258	     7.5531	    35.6674	    14.7705	    32.7301	     4.4479	    25.3448	    22.4915	    20.4773	
    15.4419	    18.1274	     9.7351	    38.8565	    16.4490	    36.5067	     5.6229	    27.8625	    24.3378	    22.3236	
    18.3792	    21.2326	    12.3367	    42.5491	    18.3792	    40.8707	     7.0496	    30.8838	    26.6037	    24.5895	
    21.4844	    24.5056	    15.1062	    46.4935	    20.4773	    45.2347	     8.5602	    34.2407	    29.2053	    27.2751	
    24.5895	    27.7786	    17.8757	    50.1022	    22.4075	    49.2630	     9.9030	    37.5137	    31.9748	    30.0446	
    27.3590	    30.7159	    20.3094	    53.1235	    24.0021	    52.7039	    10.9100	    40.6189	    34.6603	    32.8979	
    29.6249	    33.0658	    22.2397	    55.3894	    25.2609	    55.1376	    11.6653	    43.3044	    37.0941	    35.4996	
    31.0516	    34.7443	    23.5825	    56.7322	    25.9323	    56.6483	    11.8332	    45.3186	    39.1083	    37.6816	
    31.8069	    35.6674	    24.2538	    57.0679	    25.9323	    57.0679	    11.6653	    46.6614	    40.4510	    39.1922	
    31.8909	    35.8353	    24.3378	    56.6483	    25.5127	    56.7322	    11.1618	    47.3328	    41.1224	    40.1154	
    31.3034	    35.4156	    23.9182	    55.4733	    24.5895	    55.7251	    10.4065	    47.4167	    41.2903	    40.4510	
    30.2963	    34.4925	    22.9950	    53.8788	    23.3307	    54.2984	     9.4833	    47.1649	    40.8707	    40.1993	
    28.9536	    33.3176	    21.9040	    51.9485	    21.9040	    52.6199	     8.4763	    46.5775	    40.0314	    39.4440	
    27.6108	    32.0587	    20.7291	    49.9344	    20.3934	    50.9415	     7.4692	    45.8221	    39.0244	    38.3530	
    26.3519	    30.8838	    19.5541	    48.0042	    18.9667	    49.3469	     6.6299	    45.0668	    37.7655	    36.9263	
    25.3448	    29.9606	    18.5471	    46.2418	    17.7917	    47.9202	     6.0425	    44.3954	    36.4227	    35.3317	
    24.6735	    29.2892	    17.7917	    44.7311	    16.9525	    46.7453	     5.7068	    43.6401	    35.0800	    33.6533	
    24.4217	    29.1214	    17.4561	    43.6401	    16.5329	    45.9061	     5.6229	    43.0527	    33.9050	    31.9748	
    24.5056	    29.2892	    17.5400	    42.9688	    16.6168	    45.4025	     5.9586	    42.4652	    32.8979	    30.5481	
    25.0931	    29.9606	    17.9596	    42.7170	    17.1204	    45.1508	     6.6299	    42.0456	    32.1426	    29.5410	
    26.0162	    30.9677	    18.7149	    42.8848	    18.0435	    45.1508	     7.5531	    41.7099	    31.8069	    29.2053	
    27.1912	    32.2266	    19.7220	    43.3884	    19.3024	    45.5704	     8.7280	    41.6260	    31.8069	    29.4571	
    28.6179	    33.6533	    20.8969	    44.1437	    20.5612	    46.1578	     9.9030	    41.6260	    32.0587	    30.1285	
    30.2124	    35.0800	    21.9879	    45.0668	    21.9040	    46.9971	    11.0779	    41.7938	    32.4783	    31.0516	
    31.8069	    36.4227	    23.0789	    45.9900	    23.0789	    47.7524	    12.0010	    41.8777	    32.8979	    31.9748	
    33.2336	    37.4298	    23.9182	    46.6614	    24.0860	    48.2559	    12.6724	    41.7938	    33.1497	    32.6462	
    34.4086	    38.1012	    24.3378	    46.9971	    24.6735	    48.4238	    12.9242	    41.2903	    32.8979	    32.8140	
    35.0800	    38.1851	    24.4217	    46.6614	    24.9252	    48.0042	    12.8403	    40.2832	    32.1426	    32.3944	
    35.1639	    37.7655	    23.9182	    45.6543	    24.6735	    46.9131	    12.3367	    38.7726	    30.8838	    31.4713	
    34.5764	    36.6745	    22.9950	    43.9758	    24.0860	    45.1508	    11.5814	    36.5906	    29.0375	    29.8767	
    33.3176	    34.9960	    21.5683	    41.5421	    22.9950	    42.8009	    10.4904	    33.9890	    26.7715	    27.7786	
    31.3034	    32.7301	    19.7220	    38.6047	    21.6522	    39.9475	     9.1476	    31.0516	    24.2538	    25.3448	
    28.7018	    30.1285	    17.6239	    35.1639	    19.9738	    36.6745	     7.7209	    27.7786	    21.4844	    22.7432	
    25.6805	    27.2751	    15.3580	    31.6391	    18.1274	    33.4015	     6.2943	    24.5056	    18.8828	    20.3934	
    22.4075	    24.5056	    13.2599	    28.2822	    16.3651	    30.2124	     5.0354	    21.4005	    16.5329	    18.7149	
    19.3863	    22.0718	    11.4975	    25.4288	    14.9384	    27.5269	     4.0283	    18.7988	    14.6866	    17.7917	
    16.9525	    20.2255	    10.2386	    23.2468	    14.0152	    25.5966	     3.5248	    17.0364	    13.5956	    17.8757	
    15.3580	    19.2184	     9.8190	    21.9879	    13.7634	    24.6735	     3.5248	    16.3651	    13.4277	    18.7988	
    14.8544	    19.2184	    10.1547	    21.8201	    14.3509	    24.9252	     4.2801	    16.8686	    14.1830	    20.6451	
    15.5258	    20.2255	    11.4136	    22.6593	    15.6937	    26.1841	     5.7068	    18.4631	    15.8615	    23.1628	
    17.2043	    22.1558	    13.4277	    24.5056	    17.7917	    28.3661	     7.7209	    20.8969	    18.1274	    26.1002	
    19.8059	    24.7574	    16.0294	    27.1072	    20.4773	    31.2195	    10.1547	    23.9182	    20.8130	    29.1214	
    22.9111	    27.7786	    18.9667	    30.2963	    23.5825	    34.4086	    13.0081	    27.0233	    23.6664	    31.9748	
    26.2680	    30.9677	    22.0718	    33.6533	    26.7715	    37.5977	    16.1133	    30.1285	    26.5198	    34.4925	
    29.6249	    34.1568	    25.0092	    36.9263	    29.8767	    40.5350	    19.1345	    32.8140	    29.0375	    36.4227	
    32.5623	    36.8423	    27.6108	    39.6957	    32.5623	    42.8009	    21.8201	    34.9121	    31.1356	    37.7655	
    34.9121	    38.8565	    29.6249	    41.6260	    34.6603	    44.0598	    24.0860	    36.3388	    32.8140	    38.5208	
    36.3388	    40.0314	    30.7999	    42.5491	    36.0031	    44.3115	    25.5966	    36.9263	    33.7372	    38.7726	
    36.7584	    40.1993	    31.0516	    42.2974	    36.4227	    43.4723	    26.4359	    36.5906	    34.0729	    38.3530	
    36.0870	    39.2761	    30.3802	    41.0385	    35.9192	    41.6260	    26.3519	    35.5835	    33.5693	    37.3459	
    34.3246	    37.3459	    28.7857	    38.7726	    34.4925	    38.9404	    25.5127	    33.8211	    32.3944	    35.6674	
    31.6391	    34.6603	    26.4359	    35.7513	    32.3944	    35.6674	    24.0021	    31.4713	    30.6320	    33.4854	
    28.3661	    31.3034	    23.5825	    32.3105	    29.7089	    32.1426	    21.9040	    28.7857	    28.3661	    31.0516	
    24.6735	    27.6108	    20.3934	    28.8696	    26.7715	    28.7018	    19.5541	    26.1002	    26.0162	    28.4500	
    20.9808	    24.0860	    17.2882	    25.7645	    23.7503	    25.5127	    17.0364	    23.5825	    23.7503	    26.1002	
    17.6239	    20.8969	    14.4348	    23.3307	    21.0648	    22.8271	    14.7705	    21.4005	    21.9040	    24.1699	
    14.9384	    18.4631	    12.2528	    21.7361	    18.8828	    20.8969	    12.8403	    19.8059	    20.7291	    22.8271	
    13.2599	    16.9525	    10.9100	    21.2326	    17.3721	    19.8059	    11.4136	    18.9667	    20.1416	    22.1558	
    12.6724	    16.5329	    10.4065	    21.6522	    16.6168	    19.3863	    10.7422	    18.7988	    20.3094	    21.9879	
    13.0920	    17.0364	    10.7422	    22.9950	    16.7007	    19.6381	    10.5743	    19.3863	    21.0648	    22.3236	
    14.4348	    18.3792	    11.8332	    24.9252	    17.4561	    20.3934	    11.0779	    20.5612	    22.3236	    22.9950	
    16.5329	    20.3934	    13.5117	    27.3590	    18.7149	    21.6522	    11.9171	    22.2397	    23.8342	    24.0860	
    19.1345	    22.6593	    15.5258	    29.9606	    20.3934	    23.1628	    13.1760	    24.1699	    25.4288	    25.5127	
    21.9879	    25.1770	    17.7078	    32.5623	    22.3236	    24.7574	    14.6866	    26.1841	    26.9394	    27.1912	
    24.7574	    27.5269	    19.8898	    34.8282	    24.1699	    26.4359	    16.1133	    27.8625	    28.1982	    28.8696	
    27.1072	    29.5410	    21.8201	    36.6745	    25.9323	    28.0304	    17.4561	    29.1214	    29.1214	    30.5481	
    29.0375	    31.0516	    23.2468	    37.9333	    27.2751	    29.3732	    18.4631	    29.7928	    29.7089	    32.0587	
    30.1285	    31.9748	    24.2538	    38.3530	    28.1982	    30.5481	    19.1345	    29.7928	    29.8767	    33.1497	
    30.3802	    32.0587	    24.5056	    38.0173	    28.6179	    31.2195	    19.3024	    29.0375	    29.4571	    33.7372	
    29.7089	    31.3873	    24.1699	    36.7584	    28.3661	    31.3873	    18.9667	    27.5269	    28.2822	    33.4854	
    28.1982	    29.8767	    23.0789	    34.6603	    27.6108	    30.7999	    17.9596	    25.2609	    26.1841	    32.3944	
    25.8484	    27.6108	    21.3165	    31.8069	    26.1841	    29.5410	    16.5329	    22.4075	    23.2468	    30.2963	
    22.9111	    24.7574	    19.0506	    28.3661	    24.3378	    27.5269	    14.5187	    19.1345	    19.5541	    27.1912	
    19.6381	    21.6522	    16.5329	    24.5895	    22.1558	    25.1770	    12.3367	    15.7776	    15.4419	    23.4146	
    16.4490	    18.7149	    14.0152	    21.0648	    19.9738	    22.8271	    10.2386	    12.5885	    11.3297	    19.3863	
    13.7634	    16.2811	    11.9171	    18.1274	    18.2953	    20.7291	     8.3923	     9.9869	     7.7209	    15.5258	
    11.8332	    14.6866	    10.5743	    16.1133	    17.2043	    19.3863	     7.3013	     8.3084	     5.1193	    12.4207	
    10.9940	    14.1830	    10.0708	    15.4419	    17.0364	    18.9667	     6.8817	     7.7209	     3.6087	    10.4065	
    11.3297	    14.7705	    10.6583	    16.0294	    17.7917	    19.5541	     7.3853	     8.2245	     3.3569	     9.4833	
    12.7563	    16.4490	    12.0850	    17.9596	    19.3863	    21.2326	     8.6441	     9.9030	     4.3640	     9.8190	
    15.1901	    19.0506	    14.3509	    20.8969	    21.7361	    23.6664	    10.6583	    12.4207	     6.3782	    11.3297	
    18.4631	    22.3236	    17.2043	    24.5895	    24.5895	    26.6876	    13.0920	    15.4419	     9.0637	    13.7634	
    22.0718	    25.9323	    20.3094	    28.6179	    27.7786	    29.8767	    15.9454	    18.7988	    12.3367	    16.7847	
    25.8484	    29.5410	    23.4146	    32.8140	    30.9677	    33.1497	    18.9667	    22.0718	    15.7776	    20.0577	
    29.4571	    32.9819	    26.3519	    36.6745	    33.9050	    36.0870	    21.8201	    25.0092	    19.0506	    23.3307	
    32.5623	    35.8353	    28.7857	    40.0314	    36.4227	    38.5208	    24.4217	    27.3590	    21.9040	    26.1841	
    34.9121	    38.0173	    30.6320	    42.5491	    38.3530	    40.3671	    26.5198	    29.2892	    24.2538	    28.5339	
    36.3388	    39.1922	    31.6391	    44.2276	    39.5279	    41.5421	    27.9465	    30.5481	    25.9323	    30.2124	
    36.8423	    39.5279	    31.8069	    44.8151	    39.8636	    41.9617	    28.6179	    31.3034	    27.0233	    31.3034	
    36.2549	    38.8565	    31.0516	    44.3115	    39.3600	    41.7938	    28.4500	    31.4713	    27.4429	    31.8069	
    34.8282	    37.3459	    29.6249	    42.8848	    38.1012	    40.9546	    27.4429	    31.0516	    27.3590	    31.8069	
    32.7301	    35.1639	    27.5269	    40.6189	    36.0870	    39.5279	    25.8484	    30.0446	    26.6876	    31.3034	
    30.1285	    32.5623	    25.0092	    37.7655	    33.5693	    37.6816	    23.6664	    28.5339	    25.5966	    30.5481	
    27.3590	    29.8767	    22.4075	    34.6603	    30.7999	    35.7513	    21.2326	    26.7715	    24.2538	    29.4571	
    24.9252	    27.4429	    19.9738	    31.6391	    28.0304	    33.8211	    18.7988	    25.0092	    22.8271	    28.1982	
    23.1628	    25.5966	    18.0435	    29.1214	    25.5966	    32.2266	    16.6168	    23.4146	    21.5683	    26.8555	
    22.3236	    24.6735	    16.8686	    27.4429	    23.8342	    31.2195	    14.9384	    22.3236	    20.7291	    25.7645	
    22.6593	    24.8413	    16.6168	    26.8555	    22.9111	    31.0516	    14.0152	    21.9879	    20.4773	    25.0931	
    24.1699	    26.1841	    17.4561	    27.5269	    22.9111	    31.7230	    13.9313	    22.4075	    21.1487	    25.2609	
    26.8555	    28.7018	    19.2184	    29.4571	    24.0021	    33.3176	    14.7705	    23.9182	    22.6593	    26.3519	
    30.4642	    32.1426	    21.9040	    32.3944	    25.9323	    35.6674	    16.4490	    26.1841	    25.1770	    28.5339	
    34.6603	    36.1710	    25.1770	    36.0870	    28.6179	    38.6047	    18.6310	    29.2053	    28.4500	    31.6391	
    38.9404	    40.5350	    28.7018	    40.0314	    31.5552	    41.7938	    21.1487	    32.5623	    31.9748	    35.2478	
    43.0527	    44.7311	    32.1426	    43.9758	    34.5764	    44.8990	    23.7503	    35.9192	    35.4996	    38.9404	
    46.6614	    48.4238	    35.3317	    47.5006	    37.3459	    47.7524	    26.0162	    38.8565	    38.5208	    42.2974	
    49.5148	    51.4450	    37.7655	    50.1862	    39.5279	    49.9344	    27.7786	    41.1224	    40.7867	    44.9829	
    51.4450	    53.5431	    39.5279	    51.9485	    41.0385	    51.2772	    28.8696	    42.5491	    42.2134	    46.7453	
    52.2003	    54.4662	    40.2832	    52.5360	    41.6260	    51.5289	    29.1214	    42.8009	    42.4652	    47.3328	
    51.8646	    54.2984	    40.0314	    51.9485	    41.2064	    50.6897	    28.4500	    41.9617	    41.5421	    46.4935	
    50.4379	    52.9556	    38.7726	    50.1862	    39.8636	    48.7595	    26.8555	    40.0314	    39.2761	    44.1437	
    47.9202	    50.6058	    36.6745	    47.4167	    37.5137	    45.9900	    24.4217	    37.2620	    36.0031	    40.4510	
    44.6472	    47.5006	    33.8211	    43.8919	    34.4925	    42.5491	    21.4005	    33.9050	    31.8069	    35.7513	
    40.8707	    43.9758	    30.6320	    39.8636	    31.0516	    38.7726	    18.0435	    30.2963	    27.1912	    30.5481	
    37.0941	    40.3671	    27.2751	    35.8353	    27.3590	    34.9121	    14.6027	    26.6037	    22.6593	    25.5127	
    33.4854	    36.9263	    24.1699	    32.1426	    23.9182	    31.3873	    11.3297	    23.2468	    18.5471	    20.9808	
    30.5481	    34.1568	    21.4844	    29.0375	    20.9808	    28.5339	     8.5602	    20.3934	    15.1901	    17.4561	
    28.4500	    32.1426	    19.5541	    26.9394	    18.7149	    26.4359	     6.4621	    18.2953	    12.8403	    15.1062	
    27.4429	    31.0516	    18.4631	    25.9323	    17.3721	    25.3448	     5.1193	    17.2043	    11.5814	    14.0152	
    27.4429	    30.9677	    18.1274	    26.1002	    16.9525	    25.1770	     4.6158	    17.0364	    11.3297	    13.9313	
    28.4500	    31.8069	    18.6310	    27.2751	    17.2882	    25.8484	     4.7836	    17.8757	    12.0010	    14.8544	
    30.2963	    33.2336	    19.6381	    29.2053	    18.2114	    27.1912	     5.5389	    19.5541	    13.3438	    16.3651	
    32.7301	    35.0800	    20.9808	    31.6391	    19.5541	    28.8696	     6.6299	    21.5683	    15.0223	    18.2114	
    35.2478	    37.0941	    22.4915	    34.3246	    20.9808	    30.6320	     7.9727	    23.8342	    16.8686	    20.0577	
    37.6816	    38.8565	    23.7503	    36.8423	    22.4075	    32.3105	     9.2316	    25.9323	    18.5471	    21.5683	
    39.6118	    40.1154	    24.7574	    39.0244	    23.4146	    33.6533	    10.3226	    27.6947	    19.8059	    22.6593	
    40.7028	    40.7867	    25.1770	    40.5350	    24.0021	    34.5764	    11.0779	    28.9536	    20.6451	    23.0789	
    40.9546	    40.7028	    25.0092	    41.2903	    24.0860	    34.9960	    11.4136	    29.5410	    21.0648	    23.1628	
    40.2832	    39.8636	    24.1699	    41.2903	    23.4985	    34.9960	    11.3297	    29.5410	    21.1487	    22.9111	
    38.7726	    38.2690	    22.7432	    40.4510	    22.4915	    34.4925	    10.8261	    28.7857	    20.8969	    22.4915	
    36.5067	    36.1710	    20.8969	    38.8565	    21.0648	    33.5693	     9.9869	    27.4429	    20.3934	    21.9040	
    33.7372	    33.5693	    18.6310	    36.5906	    19.3024	    32.1426	     8.8120	    25.5966	    19.5541	    21.2326	
    30.5481	    30.6320	    16.1972	    33.8211	    17.3721	    30.2963	     7.4692	    23.2468	    18.4631	    20.4773	
    27.1072	    27.6108	    13.6795	    30.5481	    15.5258	    28.1143	     6.0425	    20.6451	    17.2043	    19.7220	
    23.8342	    24.7574	    11.2457	    27.2751	    13.7634	    25.8484	     4.7836	    18.0435	    15.8615	    19.1345	
    20.8130	    22.1558	     9.2316	    24.2538	    12.5046	    23.8342	     3.6926	    15.6937	    14.6866	    18.6310	
    18.3792	    20.0577	     7.7209	    21.8201	    11.7493	    22.2397	     3.1052	    13.8474	    13.8474	    18.3792	
    16.7847	    18.7988	     6.9656	    20.2255	    11.7493	    21.4005	     3.0212	    12.6724	    13.4277	    18.4631	
    16.1133	    18.2953	     6.9656	    19.7220	    12.4207	    21.4844	     3.5248	    12.4207	    13.5956	    18.8828	
    16.5329	    18.7988	     7.8049	    20.3094	    13.8474	    22.4915	     4.6158	    13.1760	    14.3509	    19.7220	
    17.9596	    20.0577	     9.3994	    21.9040	    15.8615	    24.4217	     6.1264	    14.8544	    15.6937	    20.8130	
    20.1416	    22.0718	    11.4975	    24.3378	    18.3792	    26.9394	     8.0566	    17.3721	    17.6239	    22.2397	
    22.9111	    24.5056	    13.9313	    27.1912	    20.9808	    29.6249	    10.1547	    20.2255	    19.8898	    23.8342	
    25.7645	    26.9394	    16.3651	    30.1285	    23.4985	    32.1426	    12.1689	    23.0789	    22.2397	    25.5127	
    28.3661	    29.0375	    18.3792	    32.6462	    25.5127	    34.0729	    13.7634	    25.5127	    24.3378	    27.1912	
    30.3802	    30.4642	    19.8059	    34.4925	    26.8555	    35.1639	    14.9384	    27.1072	    26.0162	    28.7018	
    31.6391	    31.1356	    20.3934	    35.4156	    27.3590	    35.1639	    15.4419	    27.8625	    27.1072	    29.9606	
    32.0587	    30.8838	    20.2255	    35.4156	    27.1072	    34.2407	    15.2740	    27.6108	    27.5269	    30.7999	
    31.5552	    29.7089	    19.3024	    34.4086	    26.1002	    32.4783	    14.4348	    26.6037	    27.3590	    31.2195	
    30.2963	    27.8625	    17.7917	    32.5623	    24.5056	    29.9606	    13.1760	    24.7574	    26.4359	    31.2195	
    28.3661	    25.5127	    15.7776	    29.9606	    22.5754	    27.0233	    11.4975	    22.2397	    24.9252	    30.5481	
    25.8484	    22.8271	    13.5117	    26.8555	    20.4773	    23.7503	     9.6512	    19.2184	    22.7432	    29.2053	
    23.0789	    20.0577	    11.1618	    23.4985	    18.2953	    20.3934	     7.6370	    15.9454	    20.0577	    27.1912	
    20.3094	    17.2882	     8.8959	    20.2255	    16.1972	    17.2043	     5.7907	    12.5046	    17.1204	    24.6735	
    17.6239	    14.9384	     6.8817	    17.2882	    14.3509	    14.4348	     4.1122	     9.3994	    14.0991	    21.8201	
    15.2740	    13.0081	     5.3711	    14.7705	    12.9242	    12.2528	     2.6855	     6.7978	    11.2457	    18.9667	
    13.5956	    11.7493	     4.2801	    13.0081	    11.8332	    10.8261	     1.6785	     4.8676	     8.8959	    16.4490	
    12.5885	    11.1618	     3.8605	    12.0850	    11.3297	    10.1547	     1.1749	     3.6926	     7.1335	    14.5187	
    12.5885	    11.4136	     4.1962	    12.0850	    11.4136	    10.4904	     1.2589	     3.4409	     6.2103	    13.3438	
    13.4277	    12.5885	     5.2032	    13.0081	    12.0010	    11.5814	     1.9302	     3.9444	     6.0425	    13.0081	
[Epoch Header]
[Trial Type]	13
[Accept]	1
[Correct]	0
[RT]	 0.000
[Resp]	0
[Epoch Data]
   -45.0668	   -44.5633	   -45.9061	   -46.6614	   -34.1568	   -37.4298	   -30.0446	   -44.1437	   -36.4227	   -28.2822	
   -44.4794	   -44.1437	   -45.5704	   -45.4025	   -34.0729	   -36.1710	   -30.2124	   -42.0456	   -35.0800	   -27.8625	
   -42.6331	   -42.6331	   -44.3115	   -42.9688	   -33.0658	   -33.9890	   -29.7089	   -39.1083	   -33.0658	   -26.7715	
   -39.8636	   -40.1154	   -42.2134	   -39.5279	   -31.4713	   -30.9677	   -28.5339	   -35.4156	   -30.3802	   -25.2609	
   -36.3388	   -36.7584	   -39.5279	   -35.4156	   -29.2892	   -27.4429	   -26.9394	   -31.3034	   -27.3590	   -23.2468	
   -32.3944	   -32.9819	   -36.4227	   -30.7999	   -26.9394	   -23.6664	   -25.0931	   -27.0233	   -24.1699	   -20.8969	
   -28.3661	   -29.1214	   -33.1497	   -26.1841	   -24.5056	   -19.8059	   -23.1628	   -22.9950	   -20.9808	   -18.2953	
   -24.5895	   -25.5127	   -30.1285	   -21.8201	   -22.2397	   -16.2811	   -21.3165	   -19.3024	   -18.0435	   -15.6937	
   -21.3165	   -22.4075	   -27.5269	   -18.0435	   -20.3934	   -13.3438	   -19.8898	   -16.3651	   -15.5258	   -13.3438	
   -18.8828	   -20.0577	   -25.5966	   -15.0223	   -19.0506	   -11.1618	   -18.9667	   -14.0991	   -13.5956	   -11.3297	
   -17.3721	   -18.7149	   -24.4217	   -13.0081	   -18.4631	    -9.7351	   -18.6310	   -12.5046	   -12.2528	    -9.9030	
   -16.7847	   -18.2953	   -24.0860	   -11.9171	   -18.4631	    -9.1476	   -19.0506	   -11.5814	   -11.4136	    -9.0637	
   -17.1204	   -18.7988	   -24.5895	   -11.8332	   -19.2184	    -9.2316	   -19.9738	   -11.3297	   -11.1618	    -8.7280	
   -18.3792	   -20.0577	   -25.6805	   -12.5046	   -20.3934	    -9.8190	   -21.4005	   -11.6653	   -11.3297	    -9.0637	
   -20.1416	   -21.8201	   -27.2751	   -13.8474	   -21.9879	   -10.7422	   -23.0789	   -12.5046	   -12.0010	    -9.7351	
   -22.4075	   -24.0021	   -29.1214	   -15.4419	   -23.6664	   -11.7493	   -24.9252	   -13.7634	   -13.0081	   -10.6583	
   -24.6735	   -26.1841	   -30.9677	   -17.2043	   -25.3448	   -12.5885	   -26.6037	   -15.2740	   -14.2670	   -11.7493	
   -26.8555	   -28.0304	   -32.5623	   -18.7149	   -26.8555	   -13.1760	   -28.0304	   -16.8686	   -15.5258	   -12.8403	
   -28.5339	   -29.4571	   -33.6533	   -19.8059	   -27.8625	   -13.2599	   -28.8696	   -18.1274	   -16.7007	   -13.9313	
   -29.6249	   -30.2124	   -34.2407	   -20.2255	   -28.4500	   -12.9242	   -29.1214	   -19.0506	   -17.7078	   -14.7705	
   -29.9606	   -30.2124	   -34.1568	   -19.8898	   -28.3661	   -12.0850	   -28.7857	   -19.4702	   -18.2953	   -15.4419	
   -29.5410	   -29.3732	   -33.4015	   -18.8828	   -27.6108	   -10.9100	   -27.7786	   -19.2184	   -18.5471	   -15.6097	
   -28.4500	   -27.9465	   -32.0587	   -17.2043	   -26.3519	    -9.4833	   -26.2680	   -18.4631	   -18.2953	   -15.4419	
   -26.6876	   -25.9323	   -30.2124	   -15.0223	   -24.5895	    -7.9727	   -24.3378	   -17.3721	   -17.7078	   -14.7705	
   -24.5056	   -23.4985	   -27.9465	   -12.5885	   -22.4075	    -6.4621	   -22.0718	   -16.0294	   -16.7007	   -13.7634	
   -22.0718	   -20.8969	   -25.5127	   -10.1547	   -19.9738	    -5.0354	   -19.7220	   -14.6866	   -15.6097	   -12.5046	
   -19.6381	   -18.3792	   -23.1628	    -7.8049	   -17.4561	    -3.7766	   -17.4561	   -13.5117	   -14.6027	   -11.1618	
   -17.4561	   -16.0294	   -20.8969	    -5.9586	   -15.1062	    -2.9373	   -15.3580	   -12.6724	   -13.6795	    -9.7351	
   -15.6937	   -14.2670	   -19.1345	    -4.6158	   -13.2599	    -2.5177	   -13.6795	   -12.2528	   -13.0920	    -8.5602	
   -14.6027	   -13.1760	   -17.9596	    -4.1122	   -11.8332	    -2.6016	   -12.5885	   -12.3367	   -12.8403	    -7.6370	
   -14.2670	   -12.7563	   -17.4561	    -4.4479	   -11.1618	    -3.3569	   -12.1689	   -13.0081	   -13.1760	    -7.2174	
   -14.7705	   -13.1760	   -17.6239	    -5.6229	   -11.1618	    -4.7836	   -12.2528	   -14.2670	   -14.0991	    -7.2174	
   -16.0294	   -14.2670	   -18.3792	    -7.6370	   -11.7493	    -6.7978	   -13.0081	   -16.1133	   -15.6097	    -7.8888	
   -17.9596	   -16.0294	   -19.7220	   -10.2386	   -12.8403	    -9.2316	   -14.1830	   -18.3792	   -17.5400	    -9.2316	
   -20.2255	   -18.1274	   -21.4844	   -13.2599	   -14.3509	   -12.0010	   -15.6097	   -20.8969	   -19.8898	   -11.0779	
   -22.8271	   -20.3934	   -23.4146	   -16.4490	   -16.1972	   -14.8544	   -17.2882	   -23.4146	   -22.3236	   -13.4277	
   -25.3448	   -22.6593	   -25.3448	   -19.6381	   -17.9596	   -17.6239	   -18.9667	   -25.7645	   -24.5056	   -15.7776	
   -27.5269	   -24.5056	   -27.0233	   -22.3236	   -19.4702	   -20.0577	   -20.3934	   -27.6947	   -26.1002	   -17.8757	
   -29.1214	   -25.7645	   -28.2822	   -24.5056	   -20.6451	   -21.8201	   -21.3165	   -28.9536	   -26.8555	   -19.2184	
   -29.7928	   -26.2680	   -28.7857	   -25.7645	   -21.1487	   -22.9111	   -21.8201	   -29.5410	   -26.7715	   -19.7220	
   -29.6249	   -25.9323	   -28.6179	   -26.1002	   -20.8969	   -23.1628	   -21.5683	   -29.4571	   -25.7645	   -19.3024	
   -28.3661	   -24.6735	   -27.6947	   -25.4288	   -19.9738	   -22.6593	   -20.7291	   -28.7857	   -24.0021	   -18.1274	
   -26.1841	   -22.6593	   -26.1002	   -23.9182	   -18.3792	   -21.4844	   -19.2184	   -27.6947	   -21.8201	   -16.3651	
   -23.3307	   -20.0577	   -24.0021	   -21.6522	   -16.2811	   -19.7220	   -17.2882	   -26.3519	   -19.4702	   -14.1830	
   -20.0577	   -17.2043	   -21.7361	   -19.1345	   -13.9313	   -17.7078	   -15.0223	   -24.9252	   -17.1204	   -11.9171	
   -16.7847	   -14.3509	   -19.3863	   -16.5329	   -11.4975	   -15.6937	   -12.7563	   -23.5825	   -15.1062	    -9.8190	
   -13.7634	   -11.8332	   -17.3721	   -14.1830	    -9.3994	   -13.9313	   -10.6583	   -22.4915	   -13.6795	    -8.2245	
   -11.4975	    -9.9030	   -15.8615	   -12.5046	    -7.7209	   -12.6724	    -9.0637	   -21.8201	   -13.0081	    -7.3853	
   -10.1547	    -8.8959	   -15.1062	   -11.6653	    -6.8817	   -12.1689	    -8.1406	   -21.7361	   -13.2599	    -7.3853	
    -9.8190	    -8.8120	   -15.1901	   -11.7493	    -6.7978	   -12.5046	    -7.9727	   -22.1558	   -14.4348	    -8.2245	
   -10.6583	    -9.8190	   -16.1133	   -12.8403	    -7.5531	   -13.5956	    -8.5602	   -23.2468	   -16.3651	    -9.6512	
   -12.4207	   -11.6653	   -17.7917	   -14.7705	    -9.0637	   -15.3580	    -9.9030	   -24.7574	   -18.8828	   -11.4136	
   -14.9384	   -14.2670	   -20.1416	   -17.3721	   -11.3297	   -17.7078	   -11.8332	   -26.6037	   -21.5683	   -13.4277	
   -18.1274	   -17.4561	   -22.9950	   -20.3934	   -14.0152	   -20.3934	   -14.2670	   -28.7018	   -24.4217	   -15.3580	
   -21.5683	   -20.8969	   -26.0162	   -23.5825	   -17.0364	   -23.1628	   -16.8686	   -30.8838	   -27.1912	   -17.1204	
   -25.0092	   -24.3378	   -29.0375	   -26.6876	   -19.8898	   -25.8484	   -19.5541	   -33.0658	   -29.7928	   -18.7988	
   -28.1143	   -27.4429	   -31.8069	   -29.4571	   -22.5754	   -28.1982	   -21.9040	   -34.9960	   -32.1426	   -20.3094	
   -30.5481	   -30.0446	   -34.0729	   -31.5552	   -24.6735	   -30.0446	   -23.8342	   -36.5906	   -34.0729	   -21.6522	
   -32.1426	   -31.7230	   -35.5835	   -32.8979	   -26.1002	   -31.2195	   -25.1770	   -37.7655	   -35.5835	   -22.6593	
   -32.6462	   -32.3944	   -36.2549	   -33.4015	   -26.6876	   -31.8069	   -25.7645	   -38.3530	   -36.5067	   -23.4146	
   -31.8909	   -32.0587	   -36.0031	   -32.8979	   -26.4359	   -31.6391	   -25.5127	   -38.3530	   -36.7584	   -23.5825	
   -29.8767	   -30.6320	   -34.9121	   -31.4713	   -25.3448	   -30.9677	   -24.5895	   -37.6816	   -36.2549	   -23.2468	
   -27.0233	   -28.4500	   -33.0658	   -29.3732	   -23.6664	   -29.7928	   -23.0789	   -36.4227	   -35.2478	   -22.4075	
   -23.4985	   -25.5966	   -30.7159	   -26.8555	   -21.4844	   -28.5339	   -21.1487	   -34.9121	   -33.7372	   -21.3165	
   -19.8059	   -22.6593	   -28.1982	   -24.1699	   -19.1345	   -27.2751	   -19.1345	   -33.4015	   -32.0587	   -19.9738	
   -16.4490	   -19.8059	   -25.7645	   -21.6522	   -16.8686	   -26.1841	   -17.1204	   -32.1426	   -30.2963	   -18.7149	
   -13.7634	   -17.4561	   -23.7503	   -19.6381	   -14.8544	   -25.4288	   -15.3580	   -31.3873	   -28.8696	   -17.6239	
   -12.0850	   -15.8615	   -22.3236	   -18.2114	   -13.3438	   -25.1770	   -14.0991	   -31.3034	   -27.8625	   -16.8686	
   -11.4136	   -15.1901	   -21.5683	   -17.7078	   -12.4207	   -25.2609	   -13.4277	   -31.8909	   -27.3590	   -16.5329	
   -11.9171	   -15.4419	   -21.6522	   -17.9596	   -12.2528	   -25.8484	   -13.3438	   -33.0658	   -27.5269	   -16.7007	
   -13.3438	   -16.5329	   -22.4915	   -19.0506	   -12.8403	   -26.6876	   -13.9313	   -34.7443	   -28.1982	   -17.2882	
   -15.6097	   -18.5471	   -24.0860	   -20.8130	   -14.0152	   -27.8625	   -15.0223	   -36.7584	   -29.2053	   -18.2953	
   -18.5471	   -21.1487	   -26.1841	   -23.0789	   -15.8615	   -29.1214	   -16.7007	   -38.9404	   -30.4642	   -19.3863	
   -21.8201	   -24.1699	   -28.7857	   -25.6805	   -18.0435	   -30.5481	   -18.7149	   -41.0385	   -31.8069	   -20.6451	
   -25.2609	   -27.2751	   -31.5552	   -28.4500	   -20.5612	   -32.0587	   -20.8130	   -43.0527	   -33.1497	   -21.9040	
   -28.4500	   -30.2963	   -34.1568	   -30.9677	   -23.0789	   -33.4854	   -22.9950	   -44.8151	   -34.4086	   -23.0789	
   -31.2195	   -32.9819	   -36.5067	   -33.1497	   -25.5127	   -34.7443	   -25.0092	   -46.1578	   -35.4156	   -24.0860	
   -33.2336	   -34.9121	   -38.3530	   -34.6603	   -27.5269	   -35.7513	   -26.6876	   -47.0810	   -36.0031	   -25.0931	
   -34.3246	   -36.0870	   -39.4440	   -35.4156	   -28.9536	   -36.0870	   -27.8625	   -47.2488	   -36.3388	   -25.8484	
   -34.4086	   -36.3388	   -39.6118	   -35.1639	   -29.6249	   -35.7513	   -28.4500	   -46.6614	   -36.0870	   -26.5198	
   -33.3176	   -35.4156	   -38.9404	   -33.9890	   -29.4571	   -34.6603	   -28.2822	   -45.1508	   -35.4156	   -26.8555	
   -31.2195	   -33.5693	   -37.3459	   -31.8069	   -28.4500	   -32.8140	   -27.4429	   -42.9688	   -34.2407	   -26.6876	
   -28.1982	   -30.8838	   -34.9960	   -28.7857	   -26.6037	   -30.2963	   -26.1002	   -40.1154	   -32.3944	   -25.8484	
   -24.5056	   -27.6108	   -32.2266	   -25.2609	   -24.2538	   -27.2751	   -24.1699	   -37.0102	   -30.1285	   -24.2538	
   -20.4773	   -24.0860	   -29.0375	   -21.4005	   -21.5683	   -24.0860	   -22.0718	   -33.7372	   -27.5269	   -21.9879	
   -16.5329	   -20.5612	   -25.9323	   -17.5400	   -18.8828	   -20.9808	   -19.9738	   -30.7159	   -24.6735	   -19.3024	
   -12.9242	   -17.3721	   -23.1628	   -14.0991	   -16.3651	   -18.2953	   -18.1274	   -28.1982	   -22.0718	   -16.2811	
   -10.0708	   -14.9384	   -21.0648	   -11.3297	   -14.3509	   -16.1972	   -16.6168	   -26.3519	   -19.8059	   -13.4277	
    -8.2245	   -13.3438	   -19.7220	    -9.3994	   -13.0920	   -14.9384	   -15.7776	   -25.3448	   -18.1274	   -10.8261	
    -7.5531	   -12.9242	   -19.3024	    -8.4763	   -12.6724	   -14.5187	   -15.6097	   -25.0931	   -17.2043	    -8.7280	
    -8.0566	   -13.5117	   -19.8898	    -8.4763	   -13.0081	   -14.9384	   -16.1972	   -25.6805	   -17.0364	    -7.3853	
    -9.7351	   -15.1901	   -21.4005	    -9.3994	   -14.1830	   -16.1133	   -17.4561	   -26.7715	   -17.6239	    -6.7978	
   -12.3367	   -17.7078	   -23.6664	   -10.9940	   -16.0294	   -17.7917	   -19.1345	   -28.2822	   -18.7149	    -7.0496	
   -15.6937	   -20.8969	   -26.4359	   -13.0920	   -18.3792	   -19.7220	   -21.2326	   -29.9606	   -20.3094	    -7.9727	
   -19.3863	   -24.3378	   -29.4571	   -15.3580	   -20.8969	   -21.7361	   -23.4985	   -31.5552	   -22.0718	    -9.4833	
   -23.1628	   -27.7786	   -32.4783	   -17.5400	   -23.5825	   -23.5825	   -25.6805	   -32.8140	   -23.8342	   -11.1618	
   -26.6037	   -30.7999	   -35.1639	   -19.3024	   -26.0162	   -25.0092	   -27.6947	   -33.6533	   -25.3448	   -12.9242	
   -29.3732	   -33.2336	   -37.2620	   -20.5612	   -27.9465	   -25.7645	   -29.2892	   -33.8211	   -26.4359	   -14.5187	
   -31.1356	   -34.6603	   -38.5208	   -21.0648	   -29.2892	   -25.7645	   -30.2124	   -33.4015	   -26.9394	   -15.7776	
   -31.8069	   -34.9960	   -38.8565	   -20.8130	   -29.8767	   -25.0092	   -30.5481	   -32.3105	   -26.8555	   -16.5329	
   -31.2195	   -34.2407	   -38.1851	   -19.6381	   -29.4571	   -23.3307	   -30.1285	   -30.6320	   -25.9323	   -16.5329	
   -29.3732	   -32.3105	   -36.5906	   -17.7917	   -28.2822	   -20.9808	   -28.9536	   -28.3661	   -24.3378	   -15.5258	
   -26.6037	   -29.5410	   -34.2407	   -15.1901	   -26.3519	   -17.9596	   -27.1072	   -25.5966	   -21.9879	   -13.5117	
   -23.0789	   -26.1002	   -31.2195	   -12.1689	   -23.8342	   -14.6027	   -24.9252	   -22.5754	   -19.1345	   -10.7422	
   -19.1345	   -22.3236	   -28.0304	    -8.8959	   -20.9808	   -10.9940	   -22.5754	   -19.3863	   -16.0294	    -7.6370	
   -15.2740	   -18.6310	   -24.9252	    -5.6229	   -18.2953	    -7.5531	   -20.3094	   -16.2811	   -13.0081	    -4.5319	
   -11.7493	   -15.4419	   -22.1558	    -2.6855	   -15.8615	    -4.4479	   -18.3792	   -13.5956	   -10.4065	    -1.8463	
    -9.0637	   -12.9242	   -20.1416	    -0.4196	   -14.0152	    -1.9302	   -17.0364	   -11.4975	    -8.6441	    -0.0839	
    -7.3013	   -11.4136	   -18.7988	     1.0910	   -12.9242	    -0.2518	   -16.4490	   -10.1547	    -7.8049	     0.6714	
    -6.6299	   -10.9100	   -18.4631	     1.5106	   -12.5046	     0.5035	   -16.4490	    -9.8190	    -8.0566	     0.3357	
    -6.9656	   -11.4136	   -18.8828	     1.0910	   -12.8403	     0.3357	   -17.1204	   -10.2386	    -9.3155	    -1.0071	
    -8.3084	   -12.7563	   -20.0577	    -0.3357	   -13.7634	    -0.8392	   -18.2953	   -11.4136	   -11.2457	    -3.2730	
   -10.3226	   -14.8544	   -21.8201	    -2.4338	   -15.1901	    -2.7695	   -19.8059	   -13.1760	   -13.6795	    -6.0425	
   -12.8403	   -17.3721	   -23.9182	    -5.0354	   -16.7847	    -5.3711	   -21.6522	   -15.3580	   -16.1133	    -8.8959	
   -15.6097	   -20.0577	   -26.1841	    -7.8888	   -18.6310	    -8.3084	   -23.4985	   -17.6239	   -18.3792	   -11.5814	
   -18.2114	   -22.6593	   -28.3661	   -10.6583	   -20.3094	   -11.3297	   -25.1770	   -19.8898	   -20.1416	   -13.7634	
   -20.5612	   -24.9252	   -30.2124	   -12.9242	   -21.9040	   -14.0152	   -26.6037	   -21.9040	   -21.4005	   -15.3580	
   -22.3236	   -26.5198	   -31.5552	   -14.6027	   -22.9950	   -16.1133	   -27.6108	   -23.5825	   -22.0718	   -16.2811	
   -23.3307	   -27.3590	   -32.1426	   -15.4419	   -23.5825	   -17.4561	   -27.9465	   -24.6735	   -22.0718	   -16.5329	
   -23.4146	   -27.2751	   -31.9748	   -15.1901	   -23.4985	   -17.8757	   -27.6947	   -25.0931	   -21.4844	   -16.1972	
   -22.5754	   -26.2680	   -30.9677	   -14.0152	   -22.7432	   -17.3721	   -26.7715	   -24.5895	   -20.3094	   -15.3580	
   -20.8969	   -24.5056	   -29.2892	   -12.0010	   -21.4005	   -16.0294	   -25.3448	   -23.4146	   -18.7149	   -14.2670	
   -18.5471	   -22.1558	   -27.1072	    -9.3994	   -19.4702	   -13.9313	   -23.4985	   -21.4844	   -16.7847	   -13.0081	
   -15.6937	   -19.4702	   -24.6735	    -6.4621	   -17.3721	   -11.4136	   -21.4005	   -19.1345	   -14.6866	   -11.7493	
   -12.7563	   -16.7007	   -22.1558	    -3.6087	   -15.1062	    -8.7280	   -19.2184	   -16.6168	   -12.6724	   -10.4065	
    -9.8190	   -14.0991	   -19.8898	    -1.1749	   -13.0081	    -6.2103	   -17.2043	   -14.1830	   -10.8261	    -9.0637	
    -7.3853	   -11.9171	   -17.9596	     0.5875	   -11.2457	    -4.1962	   -15.4419	   -12.2528	    -9.3155	    -7.8888	
    -5.5389	   -10.4904	   -16.6168	     1.5945	    -9.9869	    -2.8534	   -14.0991	   -11.0779	    -8.4763	    -7.0496	
    -4.4479	    -9.8190	   -15.9454	     1.6785	    -9.3155	    -2.2659	   -13.2599	   -10.6583	    -8.3923	    -6.7139	
    -4.1962	   -10.0708	   -16.1133	     0.8392	    -9.3155	    -2.6855	   -13.0920	   -11.1618	    -9.1476	    -7.1335	
    -4.8676	   -11.1618	   -16.8686	    -0.7553	    -9.9869	    -3.8605	   -13.4277	   -12.5046	   -10.7422	    -8.2245	
    -6.3782	   -13.0920	   -18.3792	    -3.1891	   -11.2457	    -5.9586	   -14.2670	   -14.6027	   -13.0920	   -10.1547	
    -8.6441	   -15.6097	   -20.3934	    -6.2103	   -12.9242	    -8.6441	   -15.6097	   -17.2043	   -15.9454	   -12.5046	
   -11.5814	   -18.7149	   -22.9111	    -9.7351	   -15.0223	   -11.8332	   -17.2043	   -20.2255	   -19.0506	   -15.2740	
   -14.8544	   -22.0718	   -25.5127	   -13.5117	   -17.2043	   -15.3580	   -19.0506	   -23.3307	   -22.1558	   -17.9596	
   -18.2114	   -25.3448	   -28.1982	   -17.0364	   -19.3863	   -18.7149	   -20.8130	   -26.2680	   -24.9252	   -20.3934	
   -21.4005	   -28.2822	   -30.5481	   -20.1416	   -21.3165	   -21.8201	   -22.4075	   -28.7857	   -27.1072	   -22.4075	
   -23.9182	   -30.6320	   -32.3944	   -22.4075	   -22.7432	   -24.2538	   -23.6664	   -30.5481	   -28.5339	   -23.7503	
   -25.7645	   -32.0587	   -33.5693	   -23.5825	   -23.5825	   -25.8484	   -24.3378	   -31.3873	   -28.9536	   -24.3378	
   -26.6037	   -32.5623	   -33.9050	   -23.5825	   -23.6664	   -26.5198	   -24.4217	   -31.2195	   -28.2822	   -23.9182	
   -26.5198	   -32.0587	   -33.4015	   -22.4075	   -22.9950	   -26.2680	   -23.8342	   -30.2124	   -26.7715	   -22.7432	
   -25.6805	   -30.7159	   -32.1426	   -20.3934	   -21.7361	   -25.2609	   -22.7432	   -28.5339	   -24.7574	   -20.8969	
   -24.1699	   -28.6179	   -30.3802	   -17.6239	   -19.8898	   -23.7503	   -21.2326	   -26.3519	   -22.3236	   -18.6310	
   -22.1558	   -26.1002	   -28.1982	   -14.6866	   -17.7078	   -21.8201	   -19.4702	   -24.0021	   -19.8059	   -16.1972	
   -19.8059	   -23.3307	   -25.7645	   -11.5814	   -15.3580	   -19.8059	   -17.6239	   -21.5683	   -17.3721	   -13.7634	
   -17.3721	   -20.4773	   -23.3307	    -8.8959	   -13.0081	   -17.7078	   -15.7776	   -19.3863	   -15.0223	   -11.3297	
   -15.0223	   -17.8757	   -21.0648	    -6.6299	   -10.9940	   -15.6937	   -14.1830	   -17.5400	   -13.0081	    -9.1476	
   -13.0920	   -15.7776	   -19.2184	    -5.1193	    -9.3155	   -13.9313	   -13.0081	   -16.3651	   -11.6653	    -7.3013	
   -11.7493	   -14.4348	   -18.0435	    -4.5319	    -8.3084	   -12.5885	   -12.3367	   -16.0294	   -10.9940	    -6.0425	
   -11.1618	   -13.8474	   -17.4561	    -4.8676	    -7.8888	   -11.8332	   -12.2528	   -16.6168	   -11.2457	    -5.3711	
   -11.4975	   -14.0991	   -17.6239	    -6.2103	    -8.3084	   -11.8332	   -12.7563	   -17.9596	   -12.1689	    -5.5389	
   -12.6724	   -15.2740	   -18.5471	    -8.3084	    -9.3155	   -12.5885	   -13.7634	   -20.0577	   -13.7634	    -6.4621	
   -14.5187	   -17.0364	   -20.0577	   -11.0779	   -10.8261	   -14.1830	   -15.2740	   -22.7432	   -15.8615	    -8.0566	
   -16.8686	   -19.3024	   -21.9040	   -14.2670	   -12.6724	   -16.3651	   -16.9525	   -25.7645	   -18.3792	   -10.2386	
   -19.3863	   -21.7361	   -24.0021	   -17.5400	   -14.6866	   -19.0506	   -18.7149	   -28.9536	   -20.9808	   -12.6724	
   -21.8201	   -24.0021	   -25.9323	   -20.5612	   -16.4490	   -21.8201	   -20.3094	   -31.8909	   -23.4146	   -15.0223	
   -23.7503	   -25.8484	   -27.5269	   -22.9950	   -17.8757	   -24.4217	   -21.5683	   -34.3246	   -25.3448	   -16.8686	
   -25.0092	   -26.9394	   -28.4500	   -24.5056	   -18.6310	   -26.3519	   -22.2397	   -35.9192	   -26.5198	   -17.7917	
   -25.2609	   -27.1072	   -28.6179	   -25.0931	   -18.6310	   -27.5269	   -22.2397	   -36.5906	   -26.6876	   -17.7917	
   -24.5895	   -26.3519	   -27.9465	   -24.5056	   -17.8757	   -27.6947	   -21.4844	   -36.3388	   -26.0162	   -16.9525	
   -22.9111	   -24.5895	   -26.6037	   -22.9111	   -16.2811	   -26.8555	   -20.2255	   -35.0800	   -24.5895	   -15.3580	
   -20.4773	   -22.0718	   -24.5056	   -20.4773	   -14.1830	   -25.0931	   -18.3792	   -33.0658	   -22.6593	   -13.3438	
   -17.3721	   -19.0506	   -21.9879	   -17.3721	   -11.4975	   -22.6593	   -16.1133	   -30.5481	   -20.3934	   -11.1618	
   -13.9313	   -15.6097	   -19.1345	   -13.7634	    -8.6441	   -19.7220	   -13.7634	   -27.8625	   -18.1274	    -8.8959	
   -10.3226	   -12.0850	   -16.1133	    -9.9869	    -5.6229	   -16.6168	   -11.3297	   -25.2609	   -15.8615	    -6.5460	
    -6.7978	    -8.8120	   -13.3438	    -6.2943	    -2.7695	   -13.5956	    -9.0637	   -22.8271	   -13.6795	    -4.3640	
    -3.6926	    -5.9586	   -10.8261	    -2.8534	    -0.3357	   -10.9100	    -7.1335	   -20.7291	   -11.7493	    -2.4338	
    -1.2589	    -3.8605	    -8.8959	     0.0839	     1.5945	    -8.7280	    -5.7907	   -19.0506	   -10.3226	    -1.0910	
     0.4196	    -2.7695	    -7.6370	     2.1820	     2.7695	    -7.1335	    -5.0354	   -17.7917	    -9.3994	    -0.6714	
     1.1749	    -2.6016	    -7.3013	     3.3569	     3.1052	    -6.3782	    -5.1193	   -17.2043	    -9.2316	    -1.2589	
     1.0910	    -3.3569	    -7.7209	     3.4409	     2.6016	    -6.2943	    -5.8746	   -17.1204	    -9.7351	    -2.7695	
     0.1678	    -4.8676	    -8.8120	     2.6855	     1.5106	    -6.9656	    -7.3013	   -17.7078	   -10.9100	    -4.9515	
    -1.2589	    -6.7978	   -10.4065	     1.1749	    -0.1678	    -8.2245	    -9.0637	   -18.7988	   -12.5046	    -7.3853	
    -2.9373	    -8.8959	   -12.1689	    -0.6714	    -1.9302	    -9.9030	   -11.0779	   -20.3094	   -14.2670	    -9.8190	
    -4.8676	   -10.9940	   -14.0152	    -2.7695	    -3.7766	   -11.6653	   -13.0920	   -22.0718	   -16.1972	   -12.0010	
    -6.5460	   -12.6724	   -15.6097	    -4.7836	    -5.3711	   -13.5117	   -14.8544	   -23.7503	   -18.0435	   -13.9313	
    -7.9727	   -13.9313	   -16.8686	    -6.4621	    -6.6299	   -15.1062	   -16.1972	   -25.1770	   -19.7220	   -15.5258	
    -8.8959	   -14.5187	   -17.6239	    -7.6370	    -7.3853	   -16.2811	   -16.9525	   -26.3519	   -21.0648	   -16.7007	
    -9.1476	   -14.4348	   -17.7078	    -8.1406	    -7.5531	   -17.0364	   -17.2043	   -27.1072	   -22.0718	   -17.5400	
    -8.7280	   -13.6795	   -17.2882	    -7.8888	    -7.3013	   -17.1204	   -16.8686	   -27.3590	   -22.5754	   -17.9596	
    -7.4692	   -12.1689	   -16.1133	    -6.8817	    -6.4621	   -16.5329	   -15.8615	   -27.1072	   -22.6593	   -17.7917	
    -5.4550	    -9.9869	   -14.3509	    -5.0354	    -5.1193	   -15.3580	   -14.3509	   -26.3519	   -22.2397	   -17.1204	
    -2.7695	    -7.3853	   -12.0850	    -2.5177	    -3.5248	   -13.5956	   -12.3367	   -25.1770	   -21.2326	   -15.9454	
     0.2518	    -4.4479	    -9.5673	     0.5875	    -1.5945	   -11.3297	   -10.1547	   -23.4985	   -19.8059	   -14.1830	
     3.5248	    -1.5106	    -6.9656	     3.9444	     0.4196	    -8.8120	    -7.8049	   -21.5683	   -17.9596	   -12.0850	
     6.7139	     1.2589	    -4.4479	     7.4692	     2.3499	    -6.2103	    -5.6229	   -19.3863	   -15.6937	    -9.6512	
     9.5673	     3.6926	    -2.2659	    10.7422	     4.1122	    -3.6087	    -3.6926	   -17.1204	   -13.2599	    -7.2174	
    11.9171	     5.5389	    -0.5035	    13.5956	     5.4550	    -1.2589	    -2.1820	   -14.7705	   -10.7422	    -4.8676	
    13.5117	     6.7139	     0.5875	    15.6937	     6.2943	     0.5875	    -1.1749	   -12.5885	    -8.3923	    -2.8534	
    14.3509	     7.1335	     1.0071	    16.7847	     6.3782	     1.8463	    -0.8392	   -10.7422	    -6.4621	    -1.3428	
    14.1830	     6.6299	     0.6714	    16.7847	     5.7907	     2.3499	    -1.1749	    -9.4833	    -5.1193	    -0.5875	
    13.0920	     5.2872	    -0.4196	    15.6097	     4.6158	     2.0142	    -2.0981	    -8.8959	    -4.5319	    -0.5035	
    11.1618	     3.2730	    -2.0981	    13.5117	     2.7695	     0.8392	    -3.5248	    -8.9798	    -4.6997	    -1.0910	
     8.7280	     0.8392	    -4.3640	    10.5743	     0.5875	    -0.9232	    -5.2872	    -9.7351	    -5.5389	    -2.1820	
     5.9586	    -1.9302	    -6.7978	     7.2174	    -1.7624	    -3.0212	    -7.2174	   -10.9940	    -6.8817	    -3.4409	
     3.3569	    -4.5319	    -9.1476	     3.8605	    -3.9444	    -5.0354	    -9.1476	   -12.4207	    -8.3084	    -4.6158	
     1.0910	    -6.7139	   -11.2457	     0.8392	    -5.8746	    -6.7139	   -10.7422	   -13.5956	    -9.5673	    -5.5389	
    -0.5035	    -8.3084	   -12.6724	    -1.5106	    -7.2174	    -7.7209	   -11.9171	   -14.3509	   -10.4065	    -6.1264	
    -1.1749	    -8.9798	   -13.3438	    -2.8534	    -7.8049	    -7.7209	   -12.4207	   -14.2670	   -10.5743	    -6.1264	
    -0.8392	    -8.6441	   -13.2599	    -3.1891	    -7.6370	    -6.7139	   -12.2528	   -13.4277	   -10.0708	    -5.6229	
     0.5035	    -7.3853	   -12.1689	    -2.4338	    -6.6299	    -4.7836	   -11.3297	   -11.8332	    -8.7280	    -4.4479	
     2.7695	    -5.1193	   -10.3226	    -0.6714	    -4.7836	    -2.0142	    -9.6512	    -9.4833	    -6.6299	    -2.6016	
     5.8746	    -2.1820	    -7.8049	     1.9302	    -2.3499	     1.4267	    -7.4692	    -6.4621	    -3.9444	    -0.1678	
     9.3994	     1.2589	    -4.7836	     5.1193	     0.4196	     5.1193	    -4.8676	    -3.1891	    -0.7553	     2.4338	
    13.0920	     4.7836	    -1.6785	     8.5602	     3.3569	     8.8959	    -2.1820	     0.2518	     2.4338	     4.8676	
    16.5329	     8.0566	     1.1749	    11.8332	     6.0425	    12.0850	     0.3357	     3.3569	     5.2872	     6.8817	
    19.3863	    10.7422	     3.5248	    14.5187	     8.3084	    14.4348	     2.4338	     5.7907	     7.4692	     8.3923	
    21.2326	    12.5046	     4.9515	    16.2811	     9.7351	    15.6937	     3.7766	     7.3853	     8.8959	     9.3994	
    21.9879	    13.1760	     5.4550	    16.8686	    10.1547	    15.5258	     4.1962	     7.8049	     9.4833	     9.9030	
    21.4844	    12.6724	     4.9515	    16.1972	     9.6512	    14.0991	     3.7766	     7.3013	     9.1476	    10.0708	
    19.8059	    10.9940	     3.4409	    14.3509	     8.1406	    11.6653	     2.5177	     5.8746	     8.2245	     9.8190	
    17.2043	     8.3923	     1.0910	    11.4975	     5.8746	     8.3084	     0.5035	     3.8605	     6.7139	     9.3155	
    13.9313	     5.1193	    -1.7624	     7.8888	     3.1052	     4.4479	    -2.0142	     1.3428	     4.7836	     8.5602	
    10.2386	     1.5106	    -4.8676	     3.7766	     0.0839	     0.2518	    -4.7836	    -1.5106	     2.5177	     7.4692	
     6.5460	    -2.0981	    -7.9727	    -0.5035	    -2.8534	    -4.1122	    -7.4692	    -4.6158	     0.0000	     5.9586	
     3.1891	    -5.4550	   -10.7422	    -4.5319	    -5.5389	    -8.1406	    -9.9030	    -7.6370	    -2.7695	     3.9444	
     0.4196	    -8.1406	   -13.0081	    -8.0566	    -7.6370	   -11.6653	   -11.9171	   -10.5743	    -5.5389	     1.5106	
    -1.5106	   -10.1547	   -14.5187	   -10.7422	    -9.1476	   -14.4348	   -13.4277	   -13.0920	    -8.3084	    -1.1749	
    -2.4338	   -11.1618	   -15.2740	   -12.3367	    -9.9869	   -16.0294	   -14.2670	   -15.0223	   -10.6583	    -3.7766	
    -2.3499	   -11.1618	   -15.1901	   -12.7563	    -9.9869	   -16.4490	   -14.6027	   -16.2811	   -12.5046	    -6.0425	
    -1.0910	   -10.1547	   -14.3509	   -12.0010	    -9.3155	   -15.6937	   -14.3509	   -16.7007	   -13.5956	    -7.6370	
     1.0910	    -8.2245	   -12.7563	   -10.3226	    -8.0566	   -13.8474	   -13.6795	   -16.3651	   -13.9313	    -8.3084	
     4.1962	    -5.6229	   -10.5743	    -7.8049	    -6.2103	   -11.2457	   -12.5046	   -15.2740	   -13.4277	    -8.3084	
     7.7209	    -2.4338	    -7.9727	    -4.8676	    -4.0283	    -8.3084	   -11.0779	   -13.7634	   -12.4207	    -7.6370	
    11.4975	     0.9232	    -5.2872	    -1.9302	    -1.7624	    -5.2872	    -9.4833	   -11.9171	   -10.9940	    -6.5460	
    15.0223	     4.1962	    -2.6016	     0.7553	     0.5875	    -2.6016	    -7.8888	   -10.0708	    -9.3994	    -5.2032	
    17.9596	     7.0496	    -0.2518	     2.7695	     2.6855	    -0.4196	    -6.3782	    -8.4763	    -7.8049	    -3.7766	
    19.9738	     9.2316	     1.5945	     4.0283	     4.3640	     1.0071	    -5.0354	    -7.3013	    -6.2943	    -2.4338	
    20.8130	    10.5743	     2.8534	     4.5319	     5.5389	     1.7624	    -4.0283	    -6.5460	    -4.8676	    -1.2589	
    20.3934	    10.9100	     3.3569	     4.1122	     6.0425	     1.6785	    -3.4409	    -6.2943	    -3.7766	    -0.4196	
    18.8828	    10.2386	     3.0212	     3.0212	     5.9586	     0.9232	    -3.3569	    -6.6299	    -2.8534	     0.2518	
    16.2811	     8.7280	     1.9302	     1.3428	     5.2032	    -0.4196	    -3.7766	    -7.4692	    -2.3499	     0.5035	
    12.9242	     6.3782	     0.1678	    -0.8392	     3.7766	    -2.2659	    -4.6158	    -8.8120	    -2.2659	     0.5035	
     8.9798	     3.5248	    -2.0981	    -3.2730	     2.0142	    -4.5319	    -5.7907	   -10.6583	    -2.6855	     0.1678	
     4.7836	     0.2518	    -4.6997	    -5.7907	    -0.1678	    -6.9656	    -7.2174	   -12.7563	    -3.6087	    -0.5875	
     0.6714	    -3.0212	    -7.3853	    -8.1406	    -2.5177	    -9.3994	    -8.8120	   -15.1901	    -4.9515	    -1.5945	
    -3.0212	    -6.1264	    -9.9869	   -10.1547	    -4.7836	   -11.6653	   -10.4065	   -17.5400	    -6.5460	    -2.9373	
    -6.1264	    -8.8120	   -12.2528	   -11.5814	    -6.8817	   -13.4277	   -11.7493	   -19.5541	    -7.9727	    -4.2801	
    -8.2245	   -10.7422	   -14.0152	   -12.2528	    -8.5602	   -14.5187	   -12.8403	   -21.0648	    -9.1476	    -5.4550	
    -9.3155	   -11.9171	   -15.0223	   -11.9171	    -9.6512	   -14.7705	   -13.5117	   -21.7361	    -9.8190	    -6.2103	
    -9.3155	   -12.0850	   -15.2740	   -10.4904	   -10.0708	   -14.0991	   -13.5956	   -21.4844	    -9.8190	    -6.3782	
    -8.3084	   -11.3297	   -14.6866	    -8.2245	    -9.8190	   -12.5046	   -13.1760	   -20.3094	    -9.3155	    -5.7907	
    -6.3782	    -9.8190	   -13.4277	    -5.2872	    -8.8959	   -10.2386	   -12.2528	   -18.5471	    -8.3084	    -4.5319	
    -3.7766	    -7.6370	   -11.4975	    -1.8463	    -7.4692	    -7.4692	   -10.9100	   -16.4490	    -7.1335	    -2.9373	
    -0.8392	    -5.0354	    -9.3155	     1.7624	    -5.6229	    -4.5319	    -9.3155	   -14.1830	    -5.8746	    -1.1749	
     2.0142	    -2.4338	    -6.8817	     5.0354	    -3.6087	    -1.7624	    -7.7209	   -12.2528	    -4.6997	     0.3357	
     4.6158	    -0.0839	    -4.6997	     7.7209	    -1.6785	     0.4196	    -6.2103	   -10.7422	    -3.9444	     1.3428	
     6.5460	     1.7624	    -2.8534	     9.5673	    -0.1678	     1.8463	    -5.0354	    -9.9869	    -3.8605	     1.5945	
     7.7209	     2.9373	    -1.5106	    10.4065	     1.0071	     2.3499	    -4.1962	    -9.9869	    -4.3640	     1.1749	
     8.0566	     3.3569	    -0.8392	    10.2386	     1.6785	     1.9302	    -3.7766	   -10.7422	    -5.4550	     0.2518	
     7.6370	     3.1052	    -0.7553	     9.3155	     1.8463	     0.6714	    -3.7766	   -12.0010	    -6.8817	    -1.0071	
     6.6299	     2.1820	    -1.1749	     7.7209	     1.5945	    -1.1749	    -4.1962	   -13.6795	    -8.5602	    -2.3499	
     5.0354	     0.7553	    -2.0142	     5.6229	     1.0071	    -3.2730	    -5.0354	   -15.6097	   -10.3226	    -3.7766	
     3.0212	    -1.0910	    -3.3569	     3.1891	     0.0000	    -5.6229	    -6.1264	   -17.6239	   -12.2528	    -5.2872	
     0.8392	    -3.1891	    -4.8676	     0.5035	    -1.2589	    -7.9727	    -7.5531	   -19.7220	   -14.0991	    -6.7978	
    -1.4267	    -5.2872	    -6.5460	    -2.0142	    -2.6855	   -10.2386	    -9.1476	   -21.6522	   -15.9454	    -8.1406	
    -3.4409	    -7.1335	    -7.9727	    -4.2801	    -4.0283	   -12.0850	   -10.6583	   -23.2468	   -17.3721	    -9.1476	
    -4.8676	    -8.4763	    -9.1476	    -5.9586	    -5.1193	   -13.4277	   -12.0010	   -24.3378	   -18.3792	    -9.8190	
    -5.5389	    -9.0637	    -9.5673	    -6.7139	    -5.6229	   -14.0152	   -12.7563	   -24.8413	   -18.7988	    -9.9030	
    -5.2872	    -8.7280	    -9.3155	    -6.6299	    -5.4550	   -13.7634	   -12.9242	   -24.5895	   -18.5471	    -9.4833	
    -4.0283	    -7.4692	    -8.3084	    -5.6229	    -4.5319	   -12.7563	   -12.3367	   -23.6664	   -17.7917	    -8.7280	
    -1.9302	    -5.2872	    -6.4621	    -3.7766	    -2.9373	   -11.0779	   -11.0779	   -22.2397	   -16.5329	    -7.5531	
     0.8392	    -2.5177	    -3.9444	    -1.5106	    -0.6714	    -8.9798	    -9.1476	   -20.4773	   -14.9384	    -6.2103	
     4.0283	     0.7553	    -1.0910	     1.1749	     2.0142	    -6.5460	    -6.8817	   -18.4631	   -13.0920	    -4.6997	
     7.4692	     4.1962	     1.9302	     3.8605	     4.8676	    -4.0283	    -4.2801	   -16.3651	   -11.0779	    -2.9373	
    10.6583	     7.4692	     4.9515	     6.2943	     7.7209	    -1.5106	    -1.7624	   -14.2670	    -8.8959	    -0.8392	
    13.3438	    10.2386	     7.4692	     8.2245	    10.3226	     0.6714	     0.5035	   -12.3367	    -6.7139	     1.2589	
    15.2740	    12.2528	     9.3994	     9.4833	    12.2528	     2.3499	     2.1820	   -10.6583	    -4.8676	     3.1052	
    16.1133	    13.1760	    10.3226	     9.7351	    13.4277	     3.2730	     3.1891	    -9.5673	    -3.6087	     4.2801	
    15.6097	    12.8403	    10.0708	     8.8959	    13.5117	     3.2730	     3.1891	    -9.3155	    -3.2730	     4.5319	
    13.7634	    11.1618	     8.6441	     6.8817	    12.5046	     2.2659	     2.2659	    -9.8190	    -4.1122	     3.6087	
    10.6583	     8.2245	     6.1264	     3.9444	    10.4904	     0.3357	     0.4196	   -11.2457	    -5.8746	     1.5945	
     6.6299	     4.3640	     2.7695	     0.1678	     7.6370	    -2.2659	    -2.0981	   -13.2599	    -8.4763	    -1.2589	
     1.9302	     0.0000	    -1.0910	    -4.0283	     4.2801	    -5.2872	    -4.9515	   -15.6937	   -11.4975	    -4.6158	
    -2.9373	    -4.5319	    -5.0354	    -8.3084	     0.7553	    -8.4763	    -7.9727	   -18.1274	   -14.6027	    -8.2245	
    -7.4692	    -8.7280	    -8.6441	   -12.1689	    -2.5177	   -11.4975	   -10.7422	   -20.4773	   -17.4561	   -11.6653	
   -11.3297	   -12.2528	   -11.5814	   -15.4419	    -5.3711	   -14.0991	   -13.0081	   -22.4915	   -19.7220	   -14.6027	
   -14.2670	   -14.8544	   -13.6795	   -17.8757	    -7.4692	   -16.1133	   -14.5187	   -23.8342	   -21.0648	   -16.7847	
   -15.9454	   -16.1972	   -14.7705	   -19.1345	    -8.6441	   -17.2882	   -15.2740	   -24.5056	   -21.4005	   -18.0435	
   -16.2811	   -16.3651	   -14.6866	   -19.3024	    -8.8120	   -17.6239	   -15.1901	   -24.5056	   -20.8969	   -18.2953	
   -15.4419	   -15.4419	   -13.6795	   -18.4631	    -8.1406	   -17.2043	   -14.3509	   -23.9182	   -19.6381	   -17.7078	
   -13.5956	   -13.5956	   -11.9171	   -16.8686	    -6.7978	   -16.2811	   -12.9242	   -22.8271	   -17.9596	   -16.4490	
   -10.9100	   -11.0779	    -9.6512	   -14.6866	    -4.9515	   -14.9384	   -11.0779	   -21.5683	   -16.0294	   -14.6866	
    -7.7209	    -8.2245	    -7.0496	   -12.3367	    -2.8534	   -13.5117	    -9.0637	   -20.3094	   -14.1830	   -12.5885	
    -4.4479	    -5.2032	    -4.4479	   -10.0708	    -0.7553	   -12.2528	    -7.1335	   -19.2184	   -12.5046	   -10.3226	
    -1.3428	    -2.5177	    -2.0142	    -7.9727	     1.1749	   -11.0779	    -5.2872	   -18.4631	   -11.1618	    -8.0566	
     1.4267	    -0.1678	     0.0000	    -6.2103	     2.7695	   -10.3226	    -3.7766	   -18.0435	   -10.4065	    -6.0425	
     3.5248	     1.4267	     1.4267	    -4.8676	     3.7766	   -10.0708	    -2.7695	   -18.1274	   -10.1547	    -4.5319	
     4.7836	     2.2659	     2.0981	    -4.1122	     4.2801	   -10.2386	    -2.3499	   -18.7149	   -10.6583	    -3.8605	
     5.1193	     2.2659	     2.0142	    -4.0283	     3.9444	   -10.9940	    -2.6016	   -19.8059	   -11.9171	    -4.0283	
     4.6158	     1.3428	     1.0910	    -4.6158	     2.9373	   -12.2528	    -3.5248	   -21.4844	   -13.7634	    -5.1193	
     3.2730	    -0.3357	    -0.5035	    -5.7907	     1.4267	   -13.9313	    -5.0354	   -23.4985	   -16.1133	    -7.1335	
     1.3428	    -2.6016	    -2.6016	    -7.4692	    -0.5875	   -15.8615	    -6.8817	   -25.8484	   -18.8828	    -9.7351	
    -0.9232	    -5.1193	    -4.9515	    -9.3994	    -2.7695	   -17.7917	    -8.8120	   -28.3661	   -21.7361	   -12.9242	
    -3.1891	    -7.6370	    -7.3013	   -11.2457	    -4.8676	   -19.3863	   -10.8261	   -30.6320	   -24.5056	   -16.2811	
    -5.3711	    -9.9869	    -9.3994	   -12.8403	    -6.7139	   -20.4773	   -12.5046	   -32.4783	   -26.9394	   -19.3863	
    -7.2174	   -11.7493	   -10.9940	   -13.7634	    -7.9727	   -20.8969	   -13.7634	   -33.6533	   -28.7018	   -21.8201	
    -8.3923	   -12.8403	   -11.9171	   -13.9313	    -8.6441	   -20.4773	   -14.5187	   -33.9890	   -29.5410	   -23.3307	
    -8.8120	   -13.0920	   -12.0850	   -13.0920	    -8.4763	   -19.2184	   -14.5187	   -33.1497	   -29.2892	   -23.5825	
    -8.3084	   -12.2528	   -11.3297	   -11.2457	    -7.5531	   -17.0364	   -13.9313	   -31.2195	   -27.9465	   -22.5754	
    -6.7139	   -10.3226	    -9.6512	    -8.3084	    -5.7907	   -14.0991	   -12.5885	   -28.2822	   -25.5127	   -20.5612	
    -4.1122	    -7.4692	    -7.1335	    -4.5319	    -3.1891	   -10.3226	   -10.5743	   -24.3378	   -22.1558	   -17.4561	
    -0.5875	    -3.6926	    -3.8605	     0.0839	    -0.0839	    -6.0425	    -8.0566	   -19.6381	   -17.9596	   -13.6795	
     3.6926	     0.6714	     0.0000	     5.1193	     3.5248	    -1.3428	    -5.1193	   -14.3509	   -13.1760	    -9.3994	
     8.2245	     5.2872	     4.1122	    10.4065	     7.3853	     3.5248	    -1.8463	    -8.9798	    -8.1406	    -4.8676	
    12.7563	     9.9869	     8.2245	    15.4419	    11.0779	     8.1406	     1.3428	    -3.6926	    -3.0212	    -0.5875	
    16.9525	    14.1830	    12.0010	    19.8898	    14.5187	    12.1689	     4.3640	     1.0910	     1.5945	     3.1891	
    20.3094	    17.6239	    15.1901	    23.4146	    17.2882	    15.3580	     6.8817	     4.9515	     5.5389	     6.1264	
    22.5754	    20.0577	    17.4561	    25.7645	    19.3024	    17.4561	     8.8120	     7.6370	     8.3084	     7.9727	
    23.5825	    21.2326	    18.6310	    26.7715	    20.3934	    18.2953	     9.9030	     8.8120	     9.7351	     8.8120	
    23.3307	    21.0648	    18.7988	    26.4359	    20.5612	    17.9596	    10.1547	     8.6441	     9.7351	     8.5602	
    21.9040	    19.7220	    17.8757	    24.9252	    19.8059	    16.3651	     9.6512	     7.0496	     8.4763	     7.4692	
    19.5541	    17.3721	    16.1133	    22.4075	    18.3792	    14.0152	     8.5602	     4.4479	     6.1264	     5.7068	
    16.6168	    14.2670	    13.7634	    19.2184	    16.6168	    10.9940	     7.0496	     1.1749	     3.1052	     3.7766	
    13.4277	    10.8261	    11.1618	    15.7776	    14.7705	     7.8888	     5.4550	    -2.2659	     0.1678	     1.8463	
    10.4065	     7.3853	     8.6441	    12.4207	    13.0081	     4.9515	     3.8605	    -5.1193	    -2.2659	     0.3357	
     7.8049	     4.4479	     6.3782	     9.4833	    11.6653	     2.6016	     2.6855	    -7.1335	    -3.6087	    -0.5875	
     5.9586	     2.2659	     4.7836	     7.2174	    10.9100	     1.0910	     1.9302	    -8.1406	    -3.8605	    -0.7553	
     4.9515	     1.0071	     3.8605	     5.8746	    10.8261	     0.4196	     1.6785	    -8.1406	    -3.0212	    -0.0839	
     4.8676	     0.8392	     3.7766	     5.5389	    11.3297	     0.7553	     2.0142	    -7.2174	    -1.1749	     1.2589	
     5.7068	     1.5106	     4.2801	     6.1264	    12.5046	     1.8463	     2.8534	    -5.7068	     1.3428	     3.3569	
     7.1335	     2.9373	     5.3711	     7.4692	    14.0991	     3.5248	     4.1122	    -3.6926	     4.2801	     5.9586	
     8.9798	     4.8676	     6.8817	     9.3994	    15.9454	     5.6229	     5.6229	    -1.4267	     7.4692	     8.8120	
    11.0779	     6.8817	     8.5602	    11.7493	    17.8757	     7.9727	     7.2174	     0.9232	    10.4065	    11.7493	
    13.1760	     8.8959	    10.1547	    14.0991	    19.8059	    10.3226	     8.7280	     3.1891	    13.0920	    14.3509	
    14.9384	    10.5743	    11.5814	    16.2811	    21.4005	    12.4207	    10.0708	     5.2872	    15.1901	    16.6168	
    16.2811	    11.7493	    12.5885	    18.0435	    22.5754	    14.1830	    11.1618	     6.9656	    16.7007	    18.3792	
    16.9525	    12.2528	    13.0081	    19.0506	    23.2468	    15.2740	    11.7493	     8.1406	    17.5400	    19.5541	
    16.8686	    12.0010	    12.8403	    19.0506	    23.3307	    15.6097	    11.8332	     8.6441	    17.7917	    20.1416	
    15.9454	    10.9940	    12.0010	    18.1274	    22.8271	    15.1901	    11.4136	     8.5602	    17.4561	    20.1416	
    14.3509	     9.3155	    10.7422	    16.1133	    21.7361	    13.9313	    10.6583	     7.7209	    16.4490	    19.3863	
    12.1689	     7.1335	     8.9798	    13.3438	    20.2255	    12.0010	     9.5673	     6.4621	    15.0223	    18.0435	
     9.6512	     4.6158	     7.1335	    10.0708	    18.5471	     9.5673	     8.2245	     4.7836	    13.3438	    16.1972	
     6.8817	     2.0981	     5.2032	     6.4621	    16.7007	     6.8817	     6.7139	     3.0212	    11.4136	    14.0991	
     4.2801	    -0.2518	     3.3569	     2.8534	    14.9384	     4.1122	     5.3711	     1.3428	     9.5673	    12.0850	
     1.9302	    -2.2659	     1.9302	    -0.4196	    13.4277	     1.4267	     4.1122	    -0.1678	     7.9727	    10.4065	
     0.0839	    -3.6926	     0.9232	    -3.2730	    12.3367	    -0.9232	     3.0212	    -1.3428	     6.7139	     9.1476	
    -1.0910	    -4.4479	     0.4196	    -5.3711	    11.6653	    -2.6016	     2.3499	    -2.0981	     5.8746	     8.3923	
    -1.5106	    -4.4479	     0.5035	    -6.5460	    11.4975	    -3.6926	     1.9302	    -2.3499	     5.4550	     8.1406	
    -1.0910	    -3.6087	     1.1749	    -6.7978	    11.8332	    -3.9444	     1.9302	    -2.0981	     5.6229	     8.3084	
     0.1678	    -2.1820	     2.4338	    -6.0425	    12.5885	    -3.5248	     2.2659	    -1.4267	     6.2103	     8.8959	
     2.0981	    -0.0839	     4.0283	    -4.4479	    13.6795	    -2.5177	     2.8534	    -0.2518	     7.0496	     9.7351	
     4.6158	     2.4338	     5.9586	    -2.0981	    15.0223	    -0.8392	     3.7766	     1.3428	     8.2245	    10.7422	
     7.4692	     5.2032	     7.9727	     0.6714	    16.5329	     1.1749	     4.9515	     3.1891	     9.5673	    11.9171	
    10.4904	     8.0566	    10.0708	     3.6087	    18.0435	     3.2730	     6.2103	     5.0354	    10.9940	    13.2599	
    13.3438	    10.6583	    11.9171	     6.4621	    19.3863	     5.3711	     7.5531	     6.6299	    12.4207	    14.6866	
    15.7776	    12.7563	    13.4277	     8.9798	    20.4773	     7.2174	     8.6441	     7.9727	    13.5956	    16.1133	
    17.5400	    14.3509	    14.4348	    10.8261	    21.0648	     8.5602	     9.4833	     8.8959	    14.6027	    17.3721	
    18.6310	    15.1901	    14.8544	    12.0010	    21.2326	     9.3994	     9.9030	     9.3155	    15.2740	    18.2953	
    18.8828	    15.2740	    14.6866	    12.4207	    20.8969	     9.7351	     9.9869	     9.2316	    15.5258	    18.9667	
    18.4631	    14.6027	    13.9313	    12.1689	    20.1416	     9.4833	     9.5673	     8.6441	    15.2740	    19.2184	
    17.2882	    13.2599	    12.6724	    11.3297	    18.8828	     8.8120	     8.8120	     7.6370	    14.5187	    19.0506	
    15.6097	    11.4975	    10.9940	    10.0708	    17.3721	     7.8049	     7.7209	     6.3782	    13.3438	    18.4631	
    13.5956	     9.3155	     9.0637	     8.4763	    15.6097	     6.6299	     6.3782	     4.7836	    11.7493	    17.3721	
    11.4136	     6.9656	     6.9656	     6.8817	    13.7634	     5.3711	     4.8676	     3.1891	    10.0708	    15.8615	
     9.1476	     4.6158	     4.8676	     5.2872	    11.8332	     4.1122	     3.3569	     1.6785	     8.3084	    14.0991	
     7.1335	     2.5177	     2.9373	     4.1122	     9.9869	     3.1052	     1.8463	     0.4196	     6.7139	    12.1689	
     5.5389	     0.9232	     1.3428	     3.4409	     8.4763	     2.5177	     0.5035	    -0.4196	     5.6229	    10.6583	
     4.6997	     0.0839	     0.3357	     3.5248	     7.4692	     2.4338	    -0.4196	    -0.6714	     5.0354	     9.7351	
     4.6997	     0.0839	     0.0839	     4.4479	     7.1335	     2.9373	    -0.8392	    -0.2518	     5.2872	     9.7351	
     5.7907	     1.0910	     0.6714	     6.2103	     7.5531	     4.1122	    -0.5035	     0.7553	     6.2943	    10.5743	
     7.8049	     3.1052	     1.9302	     8.8120	     8.5602	     5.7907	     0.3357	     2.4338	     7.8049	    12.0010	
    10.6583	     5.7907	     3.9444	    12.0010	    10.2386	     7.8888	     1.6785	     4.6158	     9.8190	    13.7634	
    13.9313	     8.8959	     6.2943	    15.4419	    12.1689	    10.2386	     3.3569	     6.8817	    12.0010	    15.6937	
    17.4561	    12.0850	     8.8120	    18.8828	    14.1830	    12.5046	     5.0354	     8.9798	    14.0991	    17.7078	
    20.7291	    15.0223	    11.0779	    21.9879	    15.9454	    14.4348	     6.5460	    10.6583	    15.9454	    19.3863	
    23.4985	    17.2882	    12.7563	    24.5056	    17.2882	    15.7776	     7.5531	    11.4975	    17.2043	    20.6451	
    25.3448	    18.6310	    13.7634	    26.1002	    17.9596	    16.6168	     7.9727	    11.4975	    17.7078	    21.0648	
    26.1841	    18.9667	    13.8474	    26.7715	    17.7917	    16.7007	     7.8049	    10.4904	    17.2882	    20.6451	
    25.9323	    18.1274	    13.0920	    26.2680	    16.7847	    16.1972	     6.7978	     8.6441	    15.9454	    19.2184	
    24.6735	    16.3651	    11.4975	    24.7574	    15.1901	    15.1901	     5.2872	     6.1264	    13.7634	    16.9525	
    22.6593	    13.7634	     9.2316	    22.4075	    12.9242	    13.6795	     3.2730	     3.0212	    10.9940	    14.0152	
    19.8898	    10.6583	     6.4621	    19.3863	    10.4065	    11.7493	     1.0071	    -0.3357	     7.7209	    10.6583	
    16.8686	     7.3853	     3.5248	    15.9454	     7.7209	     9.5673	    -1.3428	    -3.7766	     4.1962	     7.2174	
    13.5956	     4.1122	     0.5875	    12.5046	     5.1193	     7.3013	    -3.6926	    -7.1335	     0.6714	     3.9444	
    10.4904	     1.1749	    -2.0142	     9.3155	     2.8534	     5.1193	    -5.6229	   -10.0708	    -2.6855	     0.9232	
     7.6370	    -1.1749	    -4.1122	     6.7139	     1.0071	     3.1052	    -7.1335	   -12.5046	    -5.6229	    -1.7624	
     5.3711	    -2.8534	    -5.5389	     4.8676	    -0.1678	     1.6785	    -8.1406	   -14.2670	    -8.0566	    -3.9444	
     3.8605	    -3.5248	    -6.0425	     4.1122	    -0.5875	     0.9232	    -8.3923	   -15.1062	    -9.7351	    -5.4550	
     3.2730	    -3.2730	    -5.7068	     4.5319	    -0.2518	     1.0071	    -7.9727	   -14.8544	   -10.4904	    -6.2103	
     3.6926	    -1.9302	    -4.4479	     6.1264	     0.8392	     1.8463	    -6.8817	   -13.5956	   -10.2386	    -5.7907	
     5.1193	     0.2518	    -2.4338	     8.7280	     2.6855	     3.6087	    -5.0354	   -11.4975	    -9.0637	    -4.3640	
     7.4692	     3.2730	     0.2518	    12.2528	     5.1193	     5.9586	    -2.7695	    -8.6441	    -6.9656	    -1.9302	
    10.3226	     6.7139	     3.3569	    16.3651	     8.0566	     8.7280	    -0.0839	    -5.3711	    -4.1962	     1.2589	
    13.5117	    10.3226	     6.7139	    20.7291	    11.0779	    11.7493	     2.7695	    -1.9302	    -1.0910	     4.6158	
    16.7007	    13.8474	     9.9030	    24.8413	    14.0991	    14.6027	     5.4550	     1.1749	     1.9302	     7.8049	
    19.5541	    16.7847	    12.6724	    28.3661	    16.7007	    16.9525	     7.8049	     3.7766	     4.5319	    10.3226	
    21.7361	    18.9667	    14.8544	    30.7999	    18.7149	    18.5471	     9.3994	     5.5389	     6.3782	    11.8332	
    23.0789	    20.1416	    16.1133	    31.9748	    19.8898	    19.1345	    10.3226	     6.2943	     7.2174	    12.1689	
    23.5825	    20.3094	    16.6168	    31.8069	    20.2255	    18.7149	    10.4904	     6.0425	     7.2174	    11.4975	
    23.3307	    19.5541	    16.2811	    30.4642	    19.8059	    17.4561	     9.9869	     5.0354	     6.3782	    10.0708	
    22.4075	    18.0435	    15.3580	    28.1143	    18.7149	    15.5258	     8.8959	     3.3569	     4.9515	     8.1406	
    20.9808	    16.0294	    13.8474	    25.0931	    17.2043	    13.2599	     7.3853	     1.3428	     3.1891	     5.9586	
    19.2184	    13.6795	    12.1689	    21.6522	    15.2740	    10.8261	     5.6229	    -0.7553	     1.1749	     3.6926	
    17.3721	    11.4136	    10.2386	    18.1274	    13.0920	     8.3923	     3.7766	    -2.8534	    -0.9232	     1.4267	
    15.7776	     9.3155	     8.4763	    14.7705	    10.9100	     6.2103	     1.8463	    -4.6997	    -2.8534	    -0.6714	
    14.5187	     7.8049	     6.9656	    12.0850	     8.8120	     4.6158	     0.1678	    -6.1264	    -4.6158	    -2.6016	
    13.8474	     7.0496	     5.9586	    10.2386	     7.2174	     3.6926	    -1.0910	    -7.0496	    -5.9586	    -4.0283	
    14.0152	     7.1335	     5.6229	     9.5673	     6.1264	     3.7766	    -1.9302	    -7.1335	    -6.6299	    -4.9515	
    15.0223	     8.1406	     5.9586	    10.2386	     5.7907	     4.6997	    -2.1820	    -6.4621	    -6.7139	    -5.2872	
    16.8686	     9.9030	     7.0496	    12.0850	     6.2103	     6.6299	    -1.7624	    -4.9515	    -5.9586	    -5.0354	
[Epoch Header]
[Trial Type]	13
[Accept]	1
[Correct]	0
[RT]	 0.000
[Resp]	0
[Epoch Data]
     0.7553	    -3.2730	     6.6299	    11.1618	     9.3155	     8.2245	     8.6441	    10.4904	    -2.6016	    -7.5531	
     3.5248	    -0.7553	     8.9798	    13.3438	    12.0010	    10.3226	    11.1618	    13.4277	     0.2518	    -5.2872	
     6.5460	     2.0142	    11.4975	    15.6937	    14.7705	    12.9242	    13.7634	    16.4490	     3.5248	    -2.4338	
     9.5673	     4.8676	    14.0152	    18.0435	    17.5400	    15.8615	    16.2811	    19.3863	     6.7978	     0.8392	
    12.3367	     7.3013	    16.2811	    20.1416	    20.0577	    18.9667	    18.4631	    21.9879	     9.9869	     4.1122	
    14.5187	     9.3155	    18.2114	    21.7361	    22.1558	    21.8201	    20.3094	    24.0860	    12.8403	     7.1335	
    15.8615	    10.4904	    19.3863	    22.6593	    23.4985	    24.1699	    21.4005	    25.4288	    15.1062	     9.8190	
    16.1133	    10.6583	    19.7220	    22.7432	    24.0860	    25.5966	    21.8201	    25.9323	    16.6168	    11.9171	
    15.2740	     9.8190	    19.2184	    21.9040	    23.7503	    25.9323	    21.4005	    25.6805	    17.2882	    13.1760	
    13.3438	     8.0566	    17.8757	    20.0577	    22.5754	    25.1770	    20.2255	    24.5056	    17.1204	    13.5117	
    10.5743	     5.5389	    15.6937	    17.3721	    20.5612	    23.4146	    18.2953	    22.6593	    16.1133	    13.0081	
     7.1335	     2.4338	    13.0920	    13.9313	    17.9596	    20.8130	    15.8615	    20.3094	    14.3509	    11.4975	
     3.4409	    -1.0071	    10.0708	    10.0708	    14.9384	    17.5400	    13.0920	    17.6239	    12.0850	     9.3155	
    -0.2518	    -4.3640	     7.0496	     6.0425	    11.6653	    14.0991	    10.2386	    14.8544	     9.3994	     6.4621	
    -3.6087	    -7.4692	     4.1962	     2.0981	     8.4763	    10.4904	     7.3853	    12.2528	     6.5460	     3.4409	
    -6.3782	    -9.9869	     1.7624	    -1.4267	     5.6229	     7.2174	     4.8676	     9.9030	     3.8605	     0.5875	
    -8.3084	   -11.6653	     0.0000	    -4.3640	     3.2730	     4.3640	     2.8534	     7.9727	     1.5945	    -1.9302	
    -9.2316	   -12.5046	    -1.0071	    -6.5460	     1.6785	     2.1820	     1.4267	     6.5460	    -0.0839	    -3.7766	
    -9.0637	   -12.1689	    -1.1749	    -7.7209	     1.0071	     0.6714	     0.7553	     5.7068	    -1.0910	    -4.8676	
    -7.7209	   -10.9100	    -0.3357	    -8.0566	     1.1749	     0.0000	     0.8392	     5.5389	    -1.2589	    -5.1193	
    -5.4550	    -8.5602	     1.2589	    -7.4692	     2.3499	     0.0839	     1.5945	     5.9586	    -0.5875	    -4.6158	
    -2.2659	    -5.4550	     3.5248	    -6.1264	     4.1122	     0.7553	     3.0212	     6.8817	     0.8392	    -3.4409	
     1.4267	    -1.7624	     6.3782	    -4.1962	     6.5460	     1.9302	     4.6997	     8.3084	     3.1052	    -1.7624	
     5.3711	     2.0981	     9.4833	    -1.8463	     9.1476	     3.4409	     6.7139	     9.9030	     5.7907	     0.3357	
     9.2316	     5.9586	    12.5885	     0.5875	    11.7493	     5.1193	     8.6441	    11.5814	     8.6441	     2.4338	
    12.7563	     9.4833	    15.5258	     2.9373	    14.0991	     6.7139	    10.4065	    13.2599	    11.3297	     4.4479	
    15.6937	    12.3367	    17.9596	     5.0354	    15.9454	     8.0566	    11.7493	    14.6027	    13.5956	     6.1264	
    17.8757	    14.4348	    19.8059	     6.5460	    17.1204	     9.0637	    12.5885	    15.5258	    15.1901	     7.4692	
    19.3024	    15.7776	    21.0648	     7.5531	    17.7078	     9.5673	    12.9242	    15.9454	    16.1133	     8.4763	
    19.9738	    16.3651	    21.6522	     7.8888	    17.7917	     9.5673	    12.7563	    15.6937	    16.2811	     9.0637	
    19.8898	    16.1972	    21.6522	     7.6370	    17.2043	     8.9798	    12.0850	    14.8544	    15.7776	     9.3994	
    19.2184	    15.4419	    21.0648	     6.7139	    16.2811	     7.9727	    11.0779	    13.4277	    14.6027	     9.3155	
    17.9596	    14.1830	    20.0577	     5.2032	    14.9384	     6.4621	     9.6512	    11.4975	    12.8403	     8.8120	
    16.2811	    12.5885	    18.6310	     3.1891	    13.3438	     4.6997	     8.0566	     9.2316	    10.6583	     7.8888	
    14.5187	    10.9100	    16.8686	     1.0071	    11.6653	     2.8534	     6.2943	     6.7139	     8.0566	     6.6299	
    12.6724	     9.1476	    15.0223	    -1.2589	     9.9030	     1.0071	     4.4479	     4.1962	     5.1193	     4.7836	
    10.9940	     7.6370	    13.2599	    -3.1891	     8.2245	    -0.5035	     2.7695	     1.9302	     2.0142	     2.5177	
     9.8190	     6.5460	    11.7493	    -4.6158	     6.8817	    -1.6785	     1.3428	     0.0839	    -0.9232	     0.0839	
     9.2316	     5.9586	    10.6583	    -5.3711	     5.8746	    -2.3499	     0.2518	    -1.0910	    -3.1891	    -2.2659	
     9.3155	     5.9586	    10.1547	    -5.2872	     5.4550	    -2.4338	    -0.3357	    -1.3428	    -4.5319	    -4.0283	
    10.2386	     6.7139	    10.3226	    -4.3640	     5.4550	    -1.9302	    -0.3357	    -0.6714	    -4.6158	    -4.7836	
    11.8332	     7.9727	    10.9940	    -2.6016	     6.0425	    -0.9232	     0.1678	     0.9232	    -3.4409	    -4.4479	
    14.0991	     9.9030	    12.2528	    -0.1678	     7.1335	     0.5035	     1.1749	     3.1891	    -1.1749	    -3.1052	
    16.7847	    12.1689	    14.0152	     2.7695	     8.5602	     2.2659	     2.6016	     6.0425	     2.0142	    -0.8392	
    19.7220	    14.6866	    16.0294	     5.9586	    10.2386	     4.2801	     4.1962	     9.0637	     5.7068	     2.0981	
    22.5754	    17.0364	    18.0435	     9.0637	    11.8332	     6.1264	     5.7907	    11.9171	     9.3994	     5.2032	
    25.0931	    19.0506	    19.8059	    11.7493	    13.3438	     7.7209	     7.1335	    14.2670	    12.6724	     8.3084	
    26.8555	    20.4773	    21.1487	    13.6795	    14.4348	     8.6441	     8.1406	    15.6097	    15.1062	    10.8261	
    27.6108	    20.9808	    21.8201	    14.6027	    15.0223	     8.8120	     8.4763	    15.8615	    16.4490	    12.5046	
    27.3590	    20.5612	    21.6522	    14.3509	    14.9384	     7.9727	     8.3084	    14.7705	    16.4490	    13.1760	
    25.9323	    19.2184	    20.8130	    12.9242	    14.2670	     6.3782	     7.6370	    12.6724	    15.1901	    12.8403	
    23.6664	    17.1204	    19.2184	    10.4904	    13.0920	     3.9444	     6.5460	     9.7351	    12.9242	    11.5814	
    20.6451	    14.4348	    17.1204	     7.2174	    11.5814	     1.0071	     5.2032	     6.3782	     9.9030	     9.6512	
    17.3721	    11.4975	    14.8544	     3.5248	     9.8190	    -2.0981	     3.9444	     2.6855	     6.5460	     7.2174	
    14.0991	     8.7280	    12.5885	    -0.2518	     8.1406	    -5.2032	     2.7695	    -0.8392	     2.9373	     4.5319	
    11.3297	     6.2943	    10.5743	    -3.6926	     6.7139	    -7.9727	     1.9302	    -4.0283	    -0.3357	     1.9302	
     9.2316	     4.6158	     9.2316	    -6.2943	     5.7907	   -10.0708	     1.5945	    -6.4621	    -3.1891	    -0.3357	
     8.2245	     3.8605	     8.6441	    -7.8049	     5.3711	   -11.2457	     1.7624	    -8.0566	    -5.2032	    -2.0142	
     8.3084	     4.1122	     8.8959	    -8.0566	     5.7068	   -11.3297	     2.5177	    -8.6441	    -6.3782	    -3.0212	
     9.4833	     5.3711	     9.9869	    -7.0496	     6.6299	   -10.5743	     3.6926	    -8.1406	    -6.6299	    -3.2730	
    11.6653	     7.4692	    11.7493	    -4.8676	     8.2245	    -8.8120	     5.3711	    -6.7978	    -6.1264	    -2.8534	
    14.6027	    10.2386	    14.1830	    -1.8463	    10.3226	    -6.4621	     7.4692	    -4.6997	    -4.8676	    -1.7624	
    18.1274	    13.4277	    17.0364	     1.8463	    12.6724	    -3.6926	     9.6512	    -2.1820	    -3.0212	    -0.1678	
    21.9040	    16.7847	    19.9738	     5.7907	    15.2740	    -0.7553	    11.9171	     0.5875	    -1.0071	     1.5945	
    25.5127	    19.9738	    22.8271	     9.6512	    17.7917	     1.9302	    14.0152	     3.2730	     1.0910	     3.1891	
    28.7018	    22.4915	    25.2609	    13.0920	    19.8898	     4.0283	    15.7776	     5.3711	     2.8534	     4.5319	
    30.9677	    24.1699	    26.9394	    15.6937	    21.4005	     5.3711	    16.8686	     6.8817	     4.0283	     5.2872	
    32.1426	    24.6735	    27.6108	    17.2043	    22.1558	     5.7068	    17.2882	     7.4692	     4.6158	     5.5389	
    31.8069	    24.0021	    27.3590	    17.5400	    22.0718	     5.0354	    16.8686	     7.1335	     4.6158	     5.3711	
    30.0446	    21.9879	    26.0162	    16.7007	    20.9808	     3.4409	    15.6937	     5.8746	     4.0283	     4.8676	
    27.0233	    18.9667	    23.7503	    14.6866	    19.1345	     1.0910	    13.8474	     3.6926	     2.9373	     4.0283	
    22.9950	    15.1901	    20.8969	    11.6653	    16.7007	    -1.7624	    11.5814	     0.9232	     1.4267	     3.0212	
    18.3792	    11.0779	    17.7078	     7.9727	    13.9313	    -4.6997	     9.0637	    -2.3499	    -0.3357	     1.9302	
    13.6795	     6.9656	    14.5187	     4.0283	    11.0779	    -7.5531	     6.7139	    -5.6229	    -2.1820	     0.7553	
     9.3994	     3.3569	    11.7493	     0.2518	     8.4763	    -9.9030	     4.6997	    -8.7280	    -4.0283	    -0.3357	
     5.7907	     0.4196	     9.4833	    -3.0212	     6.3782	   -11.5814	     3.2730	   -11.2457	    -5.6229	    -1.2589	
     3.1052	    -1.4267	     8.1406	    -5.3711	     5.1193	   -12.5046	     2.6016	   -12.9242	    -6.7978	    -1.8463	
     1.6785	    -2.1820	     7.7209	    -6.7139	     4.6997	   -12.5885	     2.8534	   -13.6795	    -7.3013	    -1.8463	
     1.5106	    -1.9302	     8.2245	    -6.8817	     5.2032	   -11.7493	     3.7766	   -13.4277	    -7.0496	    -1.4267	
     2.4338	    -0.5875	     9.5673	    -5.8746	     6.5460	   -10.1547	     5.4550	   -12.0850	    -5.9586	    -0.6714	
     4.3640	     1.5945	    11.5814	    -3.9444	     8.5602	    -7.8888	     7.7209	    -9.9030	    -4.1962	     0.5035	
     7.0496	     4.3640	    14.0991	    -1.2589	    10.9940	    -5.2032	    10.2386	    -7.0496	    -2.0142	     1.8463	
    10.2386	     7.3853	    16.7847	     1.7624	    13.7634	    -2.4338	    12.9242	    -3.7766	     0.5035	     3.2730	
    13.5117	    10.3226	    19.4702	     4.8676	    16.3651	     0.1678	    15.5258	    -0.5035	     3.0212	     4.6997	
    16.4490	    12.9242	    21.7361	     7.4692	    18.7149	     2.0981	    17.6239	     2.2659	     5.2872	     5.9586	
    18.7149	    14.7705	    23.3307	     9.3994	    20.3934	     3.2730	    19.2184	     4.2801	     6.8817	     6.7978	
    20.1416	    15.6937	    24.0860	    10.3226	    21.2326	     3.5248	    19.9738	     5.2872	     7.8888	     7.1335	
    20.5612	    15.6097	    24.0021	    10.2386	    21.2326	     2.8534	    19.9738	     5.3711	     8.1406	     6.8817	
    19.9738	    14.6027	    22.9950	     9.1476	    20.3934	     1.4267	    19.2184	     4.6158	     7.6370	     6.2103	
    18.3792	    12.7563	    21.2326	     7.1335	    18.7988	    -0.5875	    17.7917	     3.1052	     6.4621	     5.0354	
    16.1133	    10.2386	    18.8828	     4.3640	    16.6168	    -3.0212	    15.8615	     1.0910	     4.7836	     3.5248	
    13.1760	     7.2174	    16.0294	     1.1749	    14.0152	    -5.7907	    13.5956	    -1.2589	     2.5177	     1.5945	
     9.9869	     4.0283	    13.0920	    -2.1820	    11.3297	    -8.4763	    11.1618	    -3.6926	     0.0000	    -0.5875	
     6.7139	     0.8392	    10.0708	    -5.4550	     8.6441	   -11.0779	     8.8120	    -5.9586	    -2.6016	    -2.9373	
     3.8605	    -2.0142	     7.3853	    -8.3084	     6.2103	   -13.2599	     6.7139	    -7.9727	    -5.2872	    -5.3711	
     1.4267	    -4.3640	     5.1193	   -10.4904	     4.1962	   -14.7705	     5.0354	    -9.5673	    -7.6370	    -7.8049	
    -0.1678	    -5.9586	     3.4409	   -11.7493	     2.7695	   -15.4419	     3.7766	   -10.4904	    -9.4833	    -9.8190	
    -0.9232	    -6.6299	     2.5177	   -11.9171	     2.0981	   -15.3580	     3.1891	   -10.8261	   -10.8261	   -11.3297	
    -0.7553	    -6.5460	     2.4338	   -11.0779	     2.0142	   -14.3509	     3.1052	   -10.4904	   -11.3297	   -12.0010	
     0.3357	    -5.6229	     2.9373	    -9.2316	     2.6016	   -12.5885	     3.5248	    -9.4833	   -10.9940	   -11.6653	
     2.0142	    -4.0283	     4.0283	    -6.7139	     3.6087	   -10.1547	     4.4479	    -7.8049	    -9.9030	   -10.5743	
     4.1122	    -2.0981	     5.4550	    -3.6926	     4.9515	    -7.3853	     5.4550	    -5.5389	    -7.9727	    -8.6441	
     6.4621	     0.0000	     7.0496	    -0.5035	     6.2943	    -4.4479	     6.6299	    -2.7695	    -5.4550	    -6.2103	
     8.7280	     2.0142	     8.6441	     2.5177	     7.5531	    -1.5106	     7.5531	     0.0839	    -2.6016	    -3.4409	
    10.7422	     3.6926	     9.9030	     5.2032	     8.5602	     1.1749	     8.3084	     3.0212	     0.3357	    -0.5875	
    12.1689	     4.7836	    10.8261	     7.3853	     9.0637	     3.3569	     8.6441	     5.7068	     3.0212	     2.1820	
    13.0081	     5.2872	    11.1618	     8.8120	     9.1476	     5.1193	     8.5602	     7.9727	     5.3711	     4.6158	
    13.0081	     5.1193	    10.9940	     9.4833	     8.6441	     6.2103	     8.0566	     9.6512	     7.1335	     6.5460	
    12.1689	     4.1962	    10.1547	     9.3994	     7.5531	     6.7978	     7.0496	    10.7422	     8.2245	     7.9727	
    10.6583	     2.6016	     8.8120	     8.6441	     5.9586	     6.7139	     5.6229	    11.1618	     8.8959	     8.6441	
     8.3923	     0.4196	     6.9656	     7.3013	     3.9444	     6.2103	     3.8605	    11.0779	     9.0637	     8.8120	
     5.6229	    -2.0981	     4.7836	     5.4550	     1.5945	     5.2872	     1.7624	    10.4065	     8.8959	     8.3923	
     2.6016	    -4.7836	     2.4338	     3.2730	    -0.7553	     4.1122	    -0.3357	     9.4833	     8.4763	     7.5531	
    -0.3357	    -7.3853	     0.1678	     1.1749	    -3.0212	     2.7695	    -2.2659	     8.2245	     7.9727	     6.5460	
    -3.0212	    -9.5673	    -1.6785	    -0.7553	    -4.7836	     1.4267	    -3.8605	     6.8817	     7.3013	     5.5389	
    -5.0354	   -11.1618	    -3.0212	    -2.2659	    -5.9586	     0.4196	    -4.8676	     5.6229	     6.5460	     4.4479	
    -6.2103	   -12.0010	    -3.5248	    -2.9373	    -6.3782	    -0.1678	    -5.2872	     4.5319	     5.7068	     3.5248	
    -6.4621	   -11.8332	    -3.1891	    -2.8534	    -5.8746	    -0.0839	    -4.9515	     3.8605	     4.9515	     2.6855	
    -5.7068	   -10.8261	    -2.0981	    -1.8463	    -4.5319	     0.6714	    -3.9444	     3.7766	     4.2801	     2.0981	
    -4.0283	    -8.9798	    -0.2518	     0.0000	    -2.5177	     2.1820	    -2.3499	     4.2801	     4.0283	     1.8463	
    -1.5945	    -6.4621	     2.1820	     2.6016	     0.0839	     4.2801	    -0.3357	     5.5389	     4.1122	     2.0142	
     1.4267	    -3.4409	     5.0354	     5.7907	     3.1052	     6.8817	     2.0142	     7.3013	     4.6997	     2.6855	
     4.6997	    -0.2518	     8.0566	     9.2316	     6.2943	     9.6512	     4.4479	     9.3994	     5.7907	     3.6926	
     8.0566	     2.9373	    10.9100	    12.5885	     9.3155	    12.2528	     6.7139	    11.4975	     7.1335	     4.9515	
    10.9940	     5.7907	    13.4277	    15.4419	    12.0010	    14.4348	     8.8120	    13.3438	     8.4763	     6.1264	
    13.4277	     7.9727	    15.3580	    17.5400	    14.0152	    15.7776	    10.3226	    14.7705	     9.7351	     7.1335	
    15.0223	     9.3994	    16.6168	    18.6310	    15.2740	    16.1133	    11.3297	    15.6097	    10.6583	     7.7209	
    15.6937	     9.9869	    17.2043	    18.7988	    15.7776	    15.5258	    11.6653	    15.8615	    11.1618	     7.8888	
    15.5258	     9.7351	    16.9525	    17.8757	    15.4419	    14.0152	    11.4975	    15.5258	    11.0779	     7.4692	
    14.6027	     8.5602	    16.0294	    16.1133	    14.3509	    11.7493	    10.8261	    14.6027	    10.3226	     6.6299	
    12.8403	     6.7139	    14.4348	    13.5956	    12.6724	     8.8120	     9.7351	    13.0920	     9.0637	     5.3711	
    10.5743	     4.3640	    12.2528	    10.5743	    10.4065	     5.2872	     8.3084	    10.9940	     7.3853	     3.5248	
     7.9727	     1.5945	     9.8190	     7.1335	     7.9727	     1.5945	     6.6299	     8.5602	     5.2032	     1.4267	
     5.2872	    -1.2589	     7.3013	     3.6926	     5.3711	    -2.0142	     4.9515	     5.8746	     2.9373	    -1.0071	
     2.9373	    -3.7766	     4.9515	     0.6714	     3.1052	    -5.2032	     3.4409	     3.3569	     0.8392	    -3.2730	
     1.1749	    -5.7068	     3.1891	    -1.7624	     1.3428	    -7.4692	     2.3499	     1.2589	    -0.7553	    -5.1193	
     0.3357	    -6.7139	     2.0981	    -3.1891	     0.2518	    -8.6441	     1.8463	    -0.0839	    -1.6785	    -6.1264	
     0.5875	    -6.7978	     2.0142	    -3.5248	     0.0839	    -8.5602	     2.0142	    -0.5035	    -1.5945	    -6.2103	
     1.9302	    -5.7068	     2.8534	    -2.6016	     0.9232	    -7.1335	     2.9373	     0.1678	    -0.5035	    -5.2032	
     4.2801	    -3.6926	     4.6158	    -0.6714	     2.5177	    -4.6158	     4.5319	     1.8463	     1.4267	    -3.2730	
     7.5531	    -0.8392	     7.0496	     2.2659	     4.7836	    -1.3428	     6.6299	     4.3640	     3.9444	    -0.8392	
    11.3297	     2.6016	     9.9869	     5.7068	     7.4692	     2.5177	     9.0637	     7.2174	     6.6299	     1.8463	
    15.2740	     6.1264	    13.0081	     9.4833	    10.3226	     6.3782	    11.5814	    10.2386	     9.2316	     4.3640	
    19.0506	     9.6512	    16.0294	    13.1760	    13.0920	     9.9869	    13.9313	    12.9242	    11.4136	     6.4621	
    22.4915	    12.7563	    18.7149	    16.5329	    15.5258	    13.1760	    15.9454	    15.1062	    13.0081	     7.8888	
    25.1770	    15.2740	    20.8130	    19.3024	    17.3721	    15.5258	    17.4561	    16.6168	    14.0152	     8.6441	
    27.0233	    16.9525	    22.2397	    21.0648	    18.5471	    17.0364	    18.3792	    17.3721	    14.3509	     8.8120	
    27.8625	    17.7078	    22.8271	    21.8201	    18.8828	    17.5400	    18.5471	    17.2882	    14.0152	     8.3923	
    27.6108	    17.5400	    22.5754	    21.4844	    18.3792	    16.8686	    17.9596	    16.2811	    12.9242	     7.2174	
    26.2680	    16.3651	    21.4844	    19.8898	    16.9525	    15.2740	    16.7007	    14.5187	    11.1618	     5.2032	
    24.0021	    14.3509	    19.5541	    17.2043	    14.7705	    12.7563	    14.7705	    12.0850	     8.7280	     2.4338	
    20.8969	    11.6653	    16.9525	    13.8474	    12.0010	     9.5673	    12.3367	     9.1476	     5.7907	    -0.8392	
    17.3721	     8.5602	    14.0152	     9.9030	     8.9798	     5.8746	     9.6512	     5.8746	     2.6016	    -4.2801	
    13.6795	     5.2872	    10.9940	     5.8746	     5.7907	     2.1820	     6.9656	     2.5177	    -0.5875	    -7.5531	
    10.0708	     2.1820	     8.1406	     2.0981	     2.9373	    -1.4267	     4.5319	    -0.5875	    -3.5248	   -10.3226	
     7.0496	    -0.5035	     5.6229	    -1.0910	     0.5035	    -4.4479	     2.4338	    -3.1891	    -5.8746	   -12.4207	
     4.7836	    -2.4338	     3.7766	    -3.5248	    -1.3428	    -6.8817	     0.9232	    -5.2032	    -7.6370	   -13.5956	
     3.5248	    -3.5248	     2.7695	    -4.8676	    -2.4338	    -8.3923	    -0.0839	    -6.5460	    -8.5602	   -13.8474	
     3.3569	    -3.6926	     2.5177	    -5.0354	    -2.7695	    -8.9798	    -0.4196	    -6.9656	    -8.7280	   -13.0920	
     4.2801	    -2.8534	     3.0212	    -4.1122	    -2.4338	    -8.6441	    -0.3357	    -6.7139	    -8.0566	   -11.5814	
     6.2103	    -1.2589	     4.2801	    -2.1820	    -1.5106	    -7.4692	     0.3357	    -5.7068	    -6.7139	    -9.3155	
     8.8120	     0.9232	     5.9586	     0.5875	    -0.1678	    -5.7068	     1.3428	    -4.2801	    -4.9515	    -6.6299	
    12.0010	     3.5248	     8.0566	     3.7766	     1.5106	    -3.5248	     2.6016	    -2.5177	    -2.9373	    -3.9444	
    15.2740	     6.1264	    10.1547	     7.0496	     3.2730	    -1.2589	     3.9444	    -0.6714	    -0.9232	    -1.2589	
    18.3792	     8.3923	    12.0850	    10.0708	     4.9515	     0.9232	     5.2872	     1.0071	     0.8392	     1.0071	
    20.9808	    10.1547	    13.6795	    12.5885	     6.2943	     2.7695	     6.3782	     2.2659	     2.2659	     2.7695	
    22.9111	    11.2457	    14.7705	    14.2670	     7.2174	     3.9444	     7.1335	     2.9373	     3.1052	     3.8605	
    23.9182	    11.4136	    15.1062	    14.9384	     7.6370	     4.3640	     7.5531	     3.0212	     3.2730	     4.2801	
    24.0021	    10.9100	    14.8544	    14.6027	     7.4692	     4.0283	     7.5531	     2.3499	     2.6855	     3.9444	
    23.0789	     9.5673	    13.9313	    13.4277	     6.7139	     3.0212	     7.1335	     1.0071	     1.3428	     2.6855	
    21.3165	     7.6370	    12.5046	    11.5814	     5.6229	     1.3428	     6.3782	    -1.0071	    -0.5875	     0.6714	
    18.7988	     5.2872	    10.7422	     9.3155	     4.1962	    -0.8392	     5.4550	    -3.3569	    -2.9373	    -1.8463	
    15.7776	     2.6016	     8.7280	     6.8817	     2.6016	    -3.1891	     4.3640	    -5.9586	    -5.4550	    -4.6158	
    12.5885	    -0.0839	     6.7978	     4.5319	     1.1749	    -5.6229	     3.4409	    -8.4763	    -7.8049	    -7.3013	
     9.4833	    -2.5177	     5.0354	     2.5177	    -0.0839	    -7.7209	     2.6855	   -10.4904	    -9.6512	    -9.4833	
     6.8817	    -4.4479	     3.6926	     1.0910	    -0.8392	    -9.3994	     2.3499	   -11.8332	   -10.9940	   -10.9100	
     4.9515	    -5.7907	     2.9373	     0.3357	    -1.0071	   -10.4904	     2.4338	   -12.4207	   -11.4975	   -11.5814	
     3.8605	    -6.4621	     2.6855	     0.3357	    -0.5035	   -10.9100	     2.9373	   -12.2528	   -11.3297	   -11.4975	
     3.6087	    -6.3782	     3.0212	     1.0071	     0.5035	   -10.5743	     3.9444	   -11.3297	   -10.5743	   -10.6583	
     4.1122	    -5.6229	     3.7766	     2.3499	     2.0142	    -9.5673	     5.2872	    -9.9030	    -9.2316	    -9.3155	
     5.2872	    -4.5319	     4.8676	     4.1962	     3.7766	    -8.0566	     6.7978	    -8.0566	    -7.5531	    -7.4692	
     6.8817	    -3.0212	     6.1264	     6.3782	     5.7068	    -6.2103	     8.4763	    -6.0425	    -5.4550	    -5.2872	
     8.5602	    -1.5945	     7.3013	     8.8120	     7.5531	    -4.1122	    10.0708	    -4.0283	    -3.2730	    -2.8534	
    10.2386	    -0.2518	     8.2245	    11.0779	     9.0637	    -2.0981	    11.4975	    -2.0981	    -1.0910	    -0.3357	
    11.5814	     0.5875	     8.8120	    13.1760	    10.1547	    -0.4196	    12.5046	    -0.5875	     0.8392	     2.0981	
    12.3367	     0.8392	     8.8959	    14.6866	    10.5743	     0.9232	    13.0920	     0.4196	     2.5177	     4.2801	
    12.2528	     0.4196	     8.3084	    15.5258	    10.3226	     1.6785	    13.0920	     1.0071	     3.6087	     5.8746	
    11.3297	    -0.8392	     7.1335	    15.6097	     9.3155	     1.7624	    12.5046	     1.0910	     4.1122	     6.7978	
     9.6512	    -2.8534	     5.2872	    14.8544	     7.6370	     1.2589	    11.4136	     0.5875	     4.0283	     6.8817	
     7.2174	    -5.3711	     3.0212	    13.4277	     5.5389	     0.1678	     9.9030	    -0.3357	     3.2730	     6.1264	
     4.2801	    -8.3084	     0.4196	    11.3297	     3.1891	    -1.3428	     8.0566	    -1.6785	     1.9302	     4.5319	
     1.0910	   -11.3297	    -2.1820	     8.9798	     0.7553	    -3.1891	     6.1264	    -3.3569	     0.0839	     2.2659	
    -1.9302	   -14.1830	    -4.7836	     6.4621	    -1.5945	    -5.0354	     4.2801	    -5.2032	    -2.0142	    -0.5035	
    -4.6997	   -16.7007	    -6.9656	     4.1962	    -3.6087	    -6.8817	     2.6016	    -6.9656	    -4.1962	    -3.5248	
    -6.7978	   -18.6310	    -8.6441	     2.2659	    -5.2872	    -8.3084	     1.1749	    -8.3923	    -6.2943	    -6.6299	
    -8.0566	   -19.7220	    -9.6512	     1.0910	    -6.3782	    -9.1476	     0.2518	    -9.3994	    -7.9727	    -9.4833	
    -8.3084	   -19.8898	    -9.8190	     0.7553	    -6.7978	    -9.1476	    -0.2518	    -9.7351	    -9.0637	   -11.6653	
    -7.3853	   -18.8828	    -9.0637	     1.4267	    -6.5460	    -8.3084	    -0.0839	    -9.0637	    -9.1476	   -12.8403	
    -5.2032	   -16.7847	    -7.3853	     3.1052	    -5.4550	    -6.5460	     0.7553	    -7.4692	    -8.2245	   -12.6724	
    -2.0142	   -13.6795	    -4.7836	     5.7907	    -3.5248	    -3.9444	     2.1820	    -4.9515	    -6.1264	   -10.9940	
     2.1820	    -9.6512	    -1.5106	     9.1476	    -1.0071	    -0.7553	     4.1962	    -1.6785	    -2.9373	    -8.0566	
     6.7978	    -5.2032	     2.1820	    13.0920	     2.0142	     2.7695	     6.6299	     2.0981	     0.9232	    -4.1962	
    11.6653	    -0.5035	     6.1264	    17.1204	     5.2032	     6.4621	     9.1476	     5.8746	     5.1193	     0.1678	
    16.3651	     4.0283	     9.8190	    20.9808	     8.3084	     9.9030	    11.5814	     9.3155	     9.3155	     4.6158	
    20.6451	     8.0566	    13.1760	    24.2538	    11.0779	    13.0081	    13.6795	    12.1689	    12.9242	     8.6441	
    24.0860	    11.4136	    15.8615	    26.6876	    13.3438	    15.6097	    15.2740	    14.2670	    15.7776	    11.9171	
    26.6876	    13.8474	    17.7917	    28.1982	    14.8544	    17.6239	    16.2811	    15.6937	    17.6239	    14.2670	
    28.3661	    15.4419	    19.0506	    28.6179	    15.7776	    18.9667	    16.7847	    16.5329	    18.4631	    15.5258	
    29.1214	    16.2811	    19.6381	    28.1143	    16.1133	    19.6381	    16.7847	    16.8686	    18.2953	    15.8615	
    29.0375	    16.2811	    19.5541	    26.6876	    15.7776	    19.5541	    16.2811	    16.7007	    17.2882	    15.2740	
    28.1982	    15.6097	    18.9667	    24.4217	    15.0223	    18.7149	    15.4419	    16.0294	    15.8615	    14.0152	
    26.7715	    14.4348	    17.9596	    21.4844	    13.8474	    17.2882	    14.3509	    15.0223	    14.1830	    12.4207	
    24.7574	    12.8403	    16.7007	    18.1274	    12.3367	    15.3580	    13.0081	    13.8474	    12.6724	    10.6583	
    22.5754	    11.0779	    15.1901	    14.4348	    10.7422	    13.0920	    11.5814	    12.5046	    11.3297	     8.9798	
    20.2255	     9.3155	    13.7634	    10.8261	     9.1476	    10.9100	    10.0708	    11.4136	    10.4904	     7.5531	
    18.0435	     7.8049	    12.5885	     7.7209	     7.7209	     8.9798	     8.8120	    10.5743	    10.0708	     6.4621	
    16.3651	     6.7978	    11.8332	     5.3711	     6.7139	     7.7209	     7.8049	    10.1547	    10.1547	     6.0425	
    15.4419	     6.4621	    11.7493	     3.9444	     6.2103	     7.1335	     7.2174	    10.3226	    10.8261	     6.2103	
    15.5258	     6.9656	    12.3367	     3.6087	     6.3782	     7.3853	     7.1335	    11.1618	    12.1689	     7.0496	
    16.6168	     8.3084	    13.5956	     4.4479	     7.2174	     8.3084	     7.6370	    12.4207	    14.0152	     8.3923	
    18.6310	    10.4065	    15.4419	     6.1264	     8.6441	     9.7351	     8.4763	    14.0991	    16.1972	    10.2386	
    21.3165	    13.0081	    17.7078	     8.3923	    10.4904	    11.4136	     9.8190	    16.0294	    18.6310	    12.3367	
    24.4217	    15.7776	    20.1416	    10.9100	    12.5885	    13.1760	    11.3297	    17.8757	    20.8969	    14.5187	
    27.5269	    18.3792	    22.4075	    13.4277	    14.6027	    14.6027	    12.9242	    19.4702	    22.9111	    16.6168	
    30.2963	    20.6451	    24.3378	    15.5258	    16.4490	    15.5258	    14.4348	    20.5612	    24.1699	    18.2114	
    32.3944	    22.1558	    25.5966	    16.9525	    17.7078	    15.8615	    15.6097	    20.9808	    24.7574	    19.3024	
    33.6533	    22.8271	    26.1002	    17.5400	    18.3792	    15.4419	    16.2811	    20.8130	    24.5056	    19.6381	
    33.9050	    22.5754	    25.7645	    17.2043	    18.3792	    14.4348	    16.5329	    19.9738	    23.5825	    19.3863	
    33.2336	    21.5683	    24.7574	    16.0294	    17.6239	    12.7563	    16.2811	    18.5471	    22.1558	    18.6310	
    31.6391	    19.8059	    23.0789	    14.0991	    16.2811	    10.6583	    15.5258	    16.6168	    20.2255	    17.4561	
    29.2892	    17.3721	    20.8130	    11.4975	    14.3509	     8.0566	    14.2670	    14.2670	    17.8757	    15.9454	
    26.3519	    14.3509	    18.0435	     8.4763	    12.0010	     5.2032	    12.7563	    11.4136	    15.2740	    14.1830	
    22.9111	    11.0779	    15.0223	     5.1193	     9.3155	     2.0981	    10.9100	     8.3084	    12.3367	    12.1689	
    19.4702	     7.6370	    11.8332	     1.7624	     6.6299	    -0.9232	     8.8959	     5.1193	     9.3994	     9.9869	
    16.1972	     4.2801	     8.8120	    -1.3428	     4.0283	    -3.7766	     7.0496	     2.0142	     6.6299	     7.8888	
    13.5117	     1.5106	     6.2103	    -4.0283	     1.9302	    -6.1264	     5.4550	    -0.5875	     4.3640	     6.0425	
    11.6653	    -0.5035	     4.2801	    -5.9586	     0.4196	    -7.8888	     4.2801	    -2.3499	     2.8534	     4.8676	
    10.9100	    -1.5106	     3.2730	    -7.0496	    -0.2518	    -8.7280	     3.7766	    -3.2730	     2.4338	     4.5319	
    11.3297	    -1.4267	     3.1052	    -7.0496	    -0.0839	    -8.7280	     3.8605	    -3.1052	     2.9373	     4.9515	
    12.7563	    -0.4196	     3.7766	    -6.1264	     0.8392	    -7.8888	     4.5319	    -2.0142	     4.2801	     6.1264	
    15.0223	     1.4267	     5.2032	    -4.2801	     2.2659	    -6.3782	     5.6229	    -0.1678	     6.2103	     7.7209	
    17.7917	     3.6926	     6.9656	    -1.9302	     4.0283	    -4.4479	     6.9656	     2.0142	     8.3084	     9.6512	
    20.7291	     6.1264	     8.8120	     0.5875	     5.7907	    -2.2659	     8.3084	     4.3640	    10.2386	    11.4136	
    23.4146	     8.3084	    10.4904	     3.1052	     7.3853	    -0.2518	     9.4833	     6.3782	    11.5814	    12.6724	
    25.5127	     9.9869	    11.7493	     5.2032	     8.5602	     1.2589	    10.3226	     7.8049	    12.3367	    13.2599	
    26.7715	    10.9100	    12.4207	     6.4621	     9.0637	     2.0981	    10.7422	     8.4763	    12.0850	    13.0920	
    27.0233	    10.9100	    12.3367	     6.9656	     8.9798	     2.1820	    10.5743	     8.3084	    11.0779	    12.0850	
    26.2680	     9.9869	    11.5814	     6.5460	     8.2245	     1.5106	     9.9030	     7.2174	     9.3155	    10.5743	
    24.5056	     8.1406	     9.9869	     5.2032	     6.7978	     0.0000	     8.6441	     5.3711	     7.0496	     8.6441	
    21.8201	     5.6229	     7.8888	     3.1891	     4.8676	    -2.0142	     6.9656	     2.6855	     4.3640	     6.5460	
    18.3792	     2.4338	     5.2872	     0.5035	     2.4338	    -4.5319	     4.9515	    -0.5035	     1.4267	     4.1962	
    14.3509	    -1.0910	     2.4338	    -2.4338	    -0.2518	    -7.3013	     2.6855	    -4.0283	    -1.6785	     1.7624	
     9.9869	    -4.8676	    -0.6714	    -5.4550	    -3.1052	    -9.9869	     0.3357	    -7.5531	    -4.7836	    -0.8392	
     5.4550	    -8.5602	    -3.6087	    -8.2245	    -5.8746	   -12.5885	    -2.0142	   -10.9100	    -7.6370	    -3.3569	
     1.1749	   -11.9171	    -6.2103	   -10.4904	    -8.3923	   -14.7705	    -3.9444	   -13.8474	   -10.0708	    -5.7068	
    -2.4338	   -14.6866	    -8.3084	   -11.8332	   -10.4904	   -16.2811	    -5.5389	   -16.1133	   -11.8332	    -7.4692	
    -5.1193	   -16.5329	    -9.6512	   -12.1689	   -11.8332	   -17.0364	    -6.4621	   -17.5400	   -12.9242	    -8.4763	
    -6.6299	   -17.3721	   -10.1547	   -11.4975	   -12.2528	   -16.8686	    -6.7139	   -18.1274	   -13.0920	    -8.6441	
    -6.7978	   -17.0364	    -9.6512	    -9.7351	   -11.9171	   -15.8615	    -6.2943	   -17.7078	   -12.4207	    -7.8888	
    -5.7907	   -15.7776	    -8.3084	    -7.1335	   -10.6583	   -14.0991	    -5.2032	   -16.3651	   -11.0779	    -6.3782	
    -3.6087	   -13.6795	    -6.2943	    -3.9444	    -8.7280	   -11.7493	    -3.5248	   -14.4348	    -9.1476	    -4.3640	
    -0.7553	   -10.9940	    -3.6926	    -0.4196	    -6.2103	    -9.1476	    -1.5945	   -12.0850	    -6.7978	    -2.0981	
     2.6016	    -8.0566	    -0.8392	     3.0212	    -3.4409	    -6.5460	     0.5875	    -9.5673	    -4.2801	     0.2518	
     5.8746	    -5.1193	     1.9302	     6.2103	    -0.6714	    -4.2801	     2.6016	    -7.2174	    -1.8463	     2.3499	
     8.8959	    -2.5177	     4.3640	     8.7280	     1.7624	    -2.5177	     4.3640	    -5.3711	     0.1678	     3.9444	
    11.3297	    -0.5035	     6.2103	    10.4904	     3.6926	    -1.5945	     5.6229	    -4.1962	     1.6785	     4.9515	
    12.8403	     0.7553	     7.3853	    11.1618	     4.9515	    -1.5106	     6.3782	    -3.6926	     2.5177	     5.3711	
    13.3438	     1.1749	     7.8049	    10.8261	     5.4550	    -2.1820	     6.5460	    -3.9444	     2.6016	     5.1193	
    12.8403	     0.6714	     7.3853	     9.4833	     5.0354	    -3.4409	     6.0425	    -5.0354	     2.0142	     4.2801	
    11.4136	    -0.6714	     6.1264	     7.3013	     3.9444	    -5.2032	     5.0354	    -6.7139	     0.7553	     2.7695	
     9.0637	    -2.7695	     4.2801	     4.3640	     2.0981	    -7.1335	     3.4409	    -8.8959	    -1.2589	     0.5875	
     6.2103	    -5.4550	     1.8463	     1.0071	    -0.1678	    -9.2316	     1.5945	   -11.4136	    -3.7766	    -2.1820	
     3.0212	    -8.3923	    -0.7553	    -2.5177	    -2.6016	   -11.2457	    -0.3357	   -14.0991	    -6.7139	    -5.2872	
    -0.0839	   -11.2457	    -3.2730	    -5.7907	    -4.8676	   -13.1760	    -2.0981	   -16.6168	    -9.9030	    -8.4763	
    -2.6855	   -13.6795	    -5.4550	    -8.6441	    -6.7978	   -14.7705	    -3.5248	   -18.8828	   -12.8403	   -11.3297	
    -4.5319	   -15.3580	    -7.0496	   -10.6583	    -8.1406	   -15.9454	    -4.4479	   -20.4773	   -15.3580	   -13.5956	
    -5.2872	   -16.1972	    -7.8888	   -11.9171	    -8.7280	   -16.7007	    -4.6997	   -21.5683	   -17.1204	   -14.9384	
    -5.0354	   -15.9454	    -7.8888	   -12.0850	    -8.5602	   -16.8686	    -4.2801	   -21.8201	   -17.9596	   -15.4419	
    -3.6087	   -14.7705	    -7.1335	   -11.4136	    -7.8049	   -16.4490	    -3.3569	   -21.4844	   -17.7917	   -15.0223	
    -1.3428	   -12.8403	    -5.7068	    -9.9869	    -6.4621	   -15.4419	    -2.0142	   -20.4773	   -16.7007	   -13.9313	
     1.5106	   -10.3226	    -3.9444	    -8.0566	    -4.9515	   -14.1830	    -0.4196	   -19.1345	   -15.1062	   -12.2528	
     4.5319	    -7.7209	    -2.0981	    -5.8746	    -3.2730	   -12.8403	     1.0910	   -17.6239	   -13.0920	   -10.2386	
     7.4692	    -5.2032	    -0.4196	    -3.7766	    -1.7624	   -11.5814	     2.4338	   -16.1972	   -10.9940	    -8.1406	
     9.9030	    -3.1052	     0.9232	    -2.0142	    -0.5875	   -10.5743	     3.4409	   -15.1062	    -9.2316	    -6.2943	
    11.6653	    -1.5945	     1.8463	    -0.7553	     0.1678	    -9.9030	     4.0283	   -14.4348	    -7.8888	    -4.7836	
    12.6724	    -0.8392	     2.0981	    -0.0839	     0.4196	    -9.8190	     4.1962	   -14.2670	    -7.1335	    -3.8605	
    12.7563	    -0.8392	     1.7624	     0.0000	     0.1678	   -10.0708	     3.9444	   -14.6027	    -7.0496	    -3.6087	
    12.0850	    -1.6785	     0.7553	    -0.6714	    -0.6714	   -10.9100	     3.1052	   -15.3580	    -7.7209	    -4.0283	
    10.5743	    -3.1891	    -0.7553	    -2.0142	    -2.0142	   -12.2528	     1.9302	   -16.5329	    -8.8959	    -4.9515	
     8.3923	    -5.2872	    -2.7695	    -3.8605	    -3.7766	   -14.0152	     0.3357	   -18.0435	   -10.4904	    -6.2943	
     5.7907	    -7.8049	    -5.1193	    -6.2103	    -5.7068	   -16.1133	    -1.5106	   -19.5541	   -12.3367	    -7.7209	
     2.9373	   -10.4065	    -7.4692	    -8.8120	    -7.8888	   -18.4631	    -3.4409	   -20.9808	   -14.0991	    -9.2316	
     0.1678	   -12.9242	    -9.8190	   -11.3297	    -9.9030	   -20.7291	    -5.2872	   -22.1558	   -15.9454	   -10.7422	
    -2.1820	   -15.1062	   -11.8332	   -13.5956	   -11.7493	   -22.6593	    -7.1335	   -22.9111	   -17.6239	   -12.1689	
    -4.0283	   -16.7007	   -13.3438	   -15.1901	   -13.1760	   -24.1699	    -8.6441	   -23.2468	   -19.0506	   -13.6795	
    -5.1193	   -17.6239	   -14.2670	   -15.9454	   -14.0991	   -24.8413	    -9.7351	   -23.1628	   -20.2255	   -14.9384	
    -5.3711	   -17.6239	   -14.5187	   -15.7776	   -14.4348	   -24.6735	   -10.4065	   -22.4915	   -20.7291	   -15.7776	
    -4.6158	   -16.8686	   -13.9313	   -14.6027	   -13.9313	   -23.4985	   -10.4904	   -21.3165	   -20.6451	   -16.1133	
    -2.9373	   -15.1901	   -12.5885	   -12.5046	   -12.8403	   -21.4005	   -10.0708	   -19.5541	   -19.8059	   -15.6097	
    -0.5875	   -12.8403	   -10.5743	    -9.5673	   -11.0779	   -18.4631	    -9.0637	   -17.4561	   -18.2953	   -14.5187	
     2.2659	   -10.0708	    -8.1406	    -6.2103	    -8.8959	   -15.0223	    -7.7209	   -15.0223	   -16.2811	   -12.9242	
     5.2872	    -7.0496	    -5.4550	    -2.6855	    -6.5460	   -11.4136	    -6.2103	   -12.5046	   -14.0152	   -10.9100	
     8.3084	    -4.0283	    -2.8534	     0.7553	    -4.1962	    -7.7209	    -4.6158	   -10.0708	   -11.5814	    -8.8120	
    11.0779	    -1.2589	    -0.4196	     3.8605	    -2.1820	    -4.2801	    -3.1891	    -7.7209	    -9.1476	    -6.6299	
    13.3438	     1.0071	     1.5945	     6.5460	    -0.5035	    -1.3428	    -1.8463	    -5.5389	    -6.6299	    -4.4479	
    15.0223	     2.7695	     3.1891	     8.6441	     0.7553	     1.1749	    -0.8392	    -3.6926	    -4.1122	    -2.2659	
    16.1133	     3.9444	     4.1962	    10.0708	     1.4267	     3.1052	     0.0000	    -2.0981	    -1.8463	    -0.2518	
    16.3651	     4.2801	     4.6158	    10.7422	     1.5106	     4.3640	     0.5035	    -0.8392	     0.0839	     1.5945	
    15.7776	     3.9444	     4.4479	    10.5743	     1.0071	     4.9515	     0.6714	    -0.0839	     1.5106	     3.0212	
    14.4348	     2.8534	     3.6087	     9.8190	     0.0000	     4.9515	     0.4196	     0.2518	     2.5177	     4.0283	
    12.3367	     1.0910	     2.2659	     8.3923	    -1.5106	     4.3640	    -0.2518	     0.1678	     2.8534	     4.4479	
     9.7351	    -1.0910	     0.5035	     6.5460	    -3.4409	     3.2730	    -1.2589	    -0.2518	     2.6855	     4.2801	
     6.8817	    -3.6087	    -1.5106	     4.4479	    -5.4550	     1.8463	    -2.5177	    -0.9232	     2.0981	     3.3569	
     3.9444	    -6.0425	    -3.6087	     2.3499	    -7.5531	     0.2518	    -4.0283	    -1.6785	     1.1749	     2.0981	
     1.2589	    -8.2245	    -5.4550	     0.5035	    -9.3994	    -1.2589	    -5.3711	    -2.3499	     0.2518	     0.5875	
    -0.7553	    -9.8190	    -6.7978	    -0.7553	   -10.8261	    -2.4338	    -6.4621	    -2.7695	    -0.3357	    -0.6714	
    -2.0981	   -10.7422	    -7.4692	    -1.4267	   -11.4975	    -3.1052	    -7.1335	    -2.6016	    -0.5035	    -1.4267	
    -2.5177	   -10.8261	    -7.5531	    -1.2589	   -11.5814	    -3.0212	    -7.2174	    -1.8463	     0.1678	    -1.3428	
    -2.1820	   -10.1547	    -6.8817	    -0.4196	   -10.9100	    -2.3499	    -6.7978	    -0.5035	     1.6785	    -0.4196	
    -1.2589	    -8.8120	    -5.6229	     1.0071	    -9.6512	    -1.0910	    -5.7907	     1.3428	     3.6926	     1.0910	
     0.2518	    -7.2174	    -4.1122	     2.9373	    -8.0566	     0.4196	    -4.4479	     3.5248	     6.1264	     3.1052	
     1.9302	    -5.3711	    -2.3499	     5.0354	    -6.1264	     2.0981	    -2.9373	     5.8746	     8.6441	     5.2872	
     3.7766	    -3.5248	    -0.5875	     7.1335	    -4.1962	     3.7766	    -1.3428	     8.0566	    10.9100	     7.2174	
     5.6229	    -1.9302	     0.9232	     8.8959	    -2.3499	     5.0354	     0.1678	    10.0708	    12.9242	     8.6441	
     7.1335	    -0.7553	     2.1820	    10.2386	    -0.8392	     5.8746	     1.3428	    11.6653	    14.2670	     9.4833	
     8.3084	     0.0000	     3.0212	    10.8261	     0.2518	     6.2103	     2.1820	    12.5885	    15.0223	     9.5673	
     8.9798	     0.1678	     3.3569	    10.6583	     0.7553	     5.9586	     2.5177	    12.8403	    15.1901	     9.0637	
     8.9798	    -0.3357	     3.0212	     9.6512	     0.5875	     5.2872	     2.2659	    12.5046	    14.6866	     8.0566	
     8.3084	    -1.5106	     2.0981	     7.8888	    -0.2518	     4.1962	     1.5945	    11.4975	    13.5956	     6.8817	
     6.8817	    -3.3569	     0.5035	     5.2872	    -1.7624	     2.7695	     0.3357	     9.9869	    12.1689	     5.4550	
     4.6997	    -5.7907	    -1.5945	     2.0981	    -3.8605	     1.2589	    -1.2589	     8.0566	    10.3226	     3.7766	
     1.9302	    -8.8120	    -4.0283	    -1.3428	    -6.2943	    -0.4196	    -3.0212	     5.8746	     8.3084	     1.9302	
    -1.1749	   -12.0010	    -6.6299	    -4.7836	    -8.7280	    -1.9302	    -4.7836	     3.6087	     6.2943	     0.2518	
    -4.3640	   -15.1062	    -8.9798	    -7.7209	   -10.9940	    -3.1891	    -6.2103	     1.5106	     4.4479	    -1.1749	
    -7.3013	   -17.8757	   -11.0779	    -9.9869	   -12.6724	    -4.1962	    -7.1335	    -0.1678	     3.0212	    -2.0142	
    -9.7351	   -19.9738	   -12.4207	   -11.2457	   -13.6795	    -4.6158	    -7.4692	    -1.4267	     2.1820	    -2.0142	
   -11.2457	   -21.0648	   -12.9242	   -11.4136	   -13.7634	    -4.3640	    -7.0496	    -2.0981	     1.9302	    -1.2589	
   -11.5814	   -21.0648	   -12.5046	   -10.3226	   -13.0081	    -3.5248	    -5.7907	    -2.0981	     2.6016	     0.4196	
   -10.8261	   -19.9738	   -11.1618	    -8.1406	   -11.3297	    -2.0142	    -3.9444	    -1.2589	     3.9444	     2.7695	
    -9.0637	   -17.7917	    -9.0637	    -5.2872	    -9.0637	    -0.0839	    -1.6785	     0.1678	     5.8746	     5.5389	
    -6.4621	   -15.0223	    -6.4621	    -2.0981	    -6.3782	     2.0981	     0.7553	     1.9302	     8.0566	     8.3923	
    -3.5248	   -12.0010	    -3.7766	     1.0071	    -3.6926	     4.1122	     3.1891	     3.8605	    10.3226	    11.0779	
    -0.5035	    -8.9798	    -1.1749	     3.7766	    -1.2589	     5.7068	     5.2872	     5.7068	    12.4207	    13.2599	
     2.1820	    -6.3782	     1.0910	     5.9586	     0.7553	     6.8817	     6.8817	     7.2174	    14.0991	    14.8544	
     4.4479	    -4.4479	     2.6855	     7.4692	     2.2659	     7.4692	     7.9727	     8.3923	    15.1901	    15.6097	
     5.9586	    -3.2730	     3.6087	     8.0566	     3.0212	     7.3853	     8.4763	     9.1476	    15.6937	    15.4419	
     6.6299	    -2.9373	     3.7766	     7.8049	     3.1891	     6.7139	     8.3084	     9.2316	    15.4419	    14.4348	
     6.5460	    -3.4409	     3.2730	     6.6299	     2.6855	     5.3711	     7.5531	     8.8120	    14.5187	    12.7563	
     5.6229	    -4.6158	     2.0981	     4.7836	     1.6785	     3.5248	     6.4621	     7.7209	    12.9242	    10.6583	
     4.1122	    -6.3782	     0.4196	     2.2659	     0.3357	     1.3428	     5.0354	     6.1264	    11.0779	     8.3923	
     2.1820	    -8.3923	    -1.4267	    -0.5035	    -1.2589	    -1.0071	     3.4409	     4.1122	     8.9798	     6.0425	
     0.0839	   -10.5743	    -3.3569	    -3.3569	    -2.9373	    -3.2730	     1.7624	     1.9302	     6.7139	     3.8605	
    -2.0981	   -12.6724	    -5.2872	    -5.9586	    -4.4479	    -5.2872	     0.1678	    -0.4196	     4.4479	     1.6785	
    -4.1122	   -14.5187	    -6.9656	    -8.3084	    -5.8746	    -7.1335	    -1.2589	    -2.8534	     2.0981	    -0.3357	
    -5.7907	   -16.0294	    -8.3923	   -10.0708	    -6.9656	    -8.6441	    -2.6016	    -5.2032	    -0.0839	    -2.0981	
    -6.7978	   -17.0364	    -9.3155	   -11.3297	    -7.8049	    -9.7351	    -3.6926	    -7.3013	    -2.1820	    -3.5248	
    -7.2174	   -17.3721	    -9.9030	   -11.9171	    -8.3084	   -10.4065	    -4.4479	    -9.0637	    -3.7766	    -4.3640	
    -6.7978	   -17.1204	    -9.9030	   -11.8332	    -8.3923	   -10.5743	    -4.8676	   -10.3226	    -4.8676	    -4.7836	
    -5.6229	   -16.1972	    -9.4833	   -11.1618	    -8.0566	   -10.3226	    -4.9515	   -11.0779	    -5.3711	    -4.5319	
    -3.7766	   -14.7705	    -8.5602	    -9.9869	    -7.3853	    -9.6512	    -4.6997	   -11.0779	    -5.2032	    -3.8605	
    -1.2589	   -12.8403	    -7.2174	    -8.2245	    -6.3782	    -8.6441	    -4.0283	   -10.5743	    -4.5319	    -2.6855	
     1.5106	   -10.5743	    -5.6229	    -6.1264	    -5.1193	    -7.3853	    -3.1052	    -9.5673	    -3.3569	    -1.3428	
     4.5319	    -8.1406	    -3.8605	    -3.7766	    -3.6926	    -6.0425	    -1.9302	    -8.1406	    -1.9302	     0.1678	
     7.3013	    -5.7907	    -2.1820	    -1.4267	    -2.2659	    -4.7836	    -0.7553	    -6.6299	    -0.5035	     1.5945	
     9.7351	    -3.7766	    -0.6714	     0.6714	    -1.0071	    -3.8605	     0.3357	    -5.2032	     0.7553	     2.6855	
    11.5814	    -2.3499	     0.3357	     2.2659	    -0.1678	    -3.4409	     1.1749	    -4.1962	     1.6785	     3.4409	
    12.5046	    -1.5106	     0.8392	     3.1052	     0.2518	    -3.6087	     1.5945	    -3.6926	     1.9302	     3.6087	
    12.5885	    -1.5106	     0.7553	     3.0212	     0.1678	    -4.4479	     1.5106	    -3.9444	     1.5106	     3.1891	
    11.7493	    -2.2659	     0.0000	     2.0142	    -0.5035	    -6.0425	     1.0071	    -4.9515	     0.2518	     2.0142	
    10.1547	    -3.6926	    -1.2589	     0.0000	    -1.6785	    -8.2245	     0.0000	    -6.7978	    -1.8463	    -0.1678	
     7.8049	    -5.7068	    -3.1052	    -2.6016	    -3.2730	   -10.9940	    -1.4267	    -9.3994	    -4.7836	    -3.1891	
     5.0354	    -8.1406	    -5.2032	    -5.7907	    -5.2032	   -14.1830	    -3.1891	   -12.5046	    -8.3084	    -6.7978	
     2.0981	   -10.7422	    -7.3853	    -9.1476	    -7.2174	   -17.2882	    -4.9515	   -15.7776	   -12.0850	   -10.7422	
    -0.6714	   -13.0920	    -9.3994	   -12.1689	    -9.0637	   -20.1416	    -6.7139	   -18.9667	   -15.7776	   -14.6027	
    -2.8534	   -14.9384	   -10.9940	   -14.6027	   -10.5743	   -22.3236	    -8.0566	   -21.6522	   -19.0506	   -17.8757	
    -4.1962	   -16.0294	   -11.8332	   -16.0294	   -11.4975	   -23.7503	    -8.9798	   -23.5825	   -21.6522	   -20.3934	
    -4.5319	   -16.1972	   -11.8332	   -16.4490	   -11.6653	   -24.1699	    -9.3155	   -24.6735	   -23.3307	   -21.9879	
    -3.9444	   -15.4419	   -11.0779	   -15.7776	   -11.2457	   -23.7503	    -9.0637	   -24.7574	   -24.0021	   -22.5754	
    -2.2659	   -13.7634	    -9.5673	   -13.9313	   -10.2386	   -22.4075	    -8.3084	   -23.9182	   -23.6664	   -22.3236	
     0.1678	   -11.3297	    -7.4692	   -11.2457	    -8.6441	   -20.3094	    -7.1335	   -22.2397	   -22.4915	   -21.3165	
     3.2730	    -8.3923	    -4.8676	    -7.8888	    -6.7978	   -17.6239	    -5.5389	   -19.7220	   -20.5612	   -19.7220	
     6.7978	    -5.0354	    -2.0142	    -4.1962	    -4.6158	   -14.6027	    -3.8605	   -16.7007	   -18.0435	   -17.6239	
    10.4065	    -1.6785	     0.9232	    -0.4196	    -2.3499	   -11.4975	    -1.9302	   -13.4277	   -15.1062	   -15.2740	
    13.8474	     1.5106	     3.6926	     3.0212	    -0.2518	    -8.6441	    -0.1678	   -10.1547	   -12.1689	   -12.6724	
    16.6168	     4.1962	     5.9586	     5.7068	     1.5945	    -6.3782	     1.3428	    -7.3013	    -9.3155	   -10.2386	
    18.5471	     6.0425	     7.5531	     7.3853	     2.7695	    -4.7836	     2.3499	    -5.1193	    -7.0496	    -8.0566	
    19.3863	     6.8817	     8.2245	     7.9727	     3.1891	    -4.0283	     2.7695	    -3.7766	    -5.3711	    -6.3782	
    19.2184	     6.7139	     8.0566	     7.5531	     2.7695	    -4.1122	     2.6016	    -3.5248	    -4.4479	    -5.3711	
    17.9596	     5.6229	     7.1335	     6.1264	     1.6785	    -4.8676	     1.8463	    -4.3640	    -4.5319	    -5.1193	
    15.7776	     3.7766	     5.3711	     3.8605	    -0.0839	    -6.1264	     0.4196	    -6.2103	    -5.5389	    -5.7068	
    12.8403	     1.1749	     3.0212	     0.9232	    -2.3499	    -7.9727	    -1.4267	    -8.9798	    -7.4692	    -7.2174	
     9.3155	    -1.9302	     0.2518	    -2.5177	    -4.9515	   -10.1547	    -3.6087	   -12.5046	   -10.2386	    -9.4833	
     5.6229	    -5.1193	    -2.6855	    -6.2103	    -7.6370	   -12.6724	    -6.0425	   -16.3651	   -13.4277	   -12.4207	
     2.0981	    -8.2245	    -5.5389	    -9.7351	   -10.2386	   -15.1062	    -8.4763	   -20.2255	   -16.6168	   -15.4419	
    -1.0910	   -10.9100	    -8.0566	   -12.7563	   -12.5046	   -17.4561	   -10.6583	   -23.4985	   -19.4702	   -18.4631	
    -3.5248	   -12.9242	    -9.9030	   -15.0223	   -14.1830	   -19.2184	   -12.4207	   -25.9323	   -21.5683	   -20.9808	
    -5.1193	   -14.0991	   -10.9940	   -16.2811	   -15.1901	   -20.3094	   -13.5956	   -27.2751	   -22.7432	   -22.9950	
    -5.7068	   -14.3509	   -11.4136	   -16.5329	   -15.4419	   -20.6451	   -14.1830	   -27.4429	   -23.1628	   -24.1699	
    -5.4550	   -13.7634	   -10.9940	   -15.6937	   -15.0223	   -20.2255	   -14.0991	   -26.6037	   -22.8271	   -24.5895	
    -4.4479	   -12.5046	    -9.9869	   -14.0991	   -14.0152	   -19.1345	   -13.6795	   -25.0092	   -21.9879	   -24.1699	
    -2.9373	   -10.8261	    -8.5602	   -11.8332	   -12.6724	   -17.5400	   -12.8403	   -22.8271	   -20.7291	   -22.9950	
[Epoch Header]
[Trial Type]	13
[Accept]	1
[Correct]	0
[RT]	 0.000
[Resp]	0
[Epoch Data]
   -34.4086	   -35.4156	   -33.0658	   -42.3813	   -31.0516	   -47.4167	   -28.7857	   -39.7797	   -37.1780	   -32.6462	
   -32.8979	   -33.9890	   -31.9748	   -40.6189	   -29.8767	   -46.1578	   -27.6947	   -38.0173	   -36.0870	   -32.3105	
   -30.5481	   -31.6391	   -29.9606	   -38.0173	   -27.9465	   -44.0598	   -25.5966	   -35.3317	   -33.9050	   -30.8838	
   -27.7786	   -28.7857	   -27.3590	   -34.6603	   -25.2609	   -41.3742	   -22.7432	   -31.9748	   -30.8838	   -28.6179	
   -24.7574	   -25.5966	   -24.4217	   -30.8838	   -22.1558	   -38.1851	   -19.3024	   -28.1982	   -27.2751	   -25.8484	
   -21.8201	   -22.4075	   -21.3165	   -27.1072	   -19.0506	   -34.8282	   -15.7776	   -24.2538	   -23.4985	   -22.8271	
   -19.2184	   -19.4702	   -18.5471	   -23.4985	   -16.1133	   -31.5552	   -12.4207	   -20.5612	   -19.7220	   -19.8059	
   -17.2043	   -17.1204	   -16.1972	   -20.4773	   -13.5956	   -28.6179	    -9.4833	   -17.3721	   -16.2811	   -16.9525	
   -15.8615	   -15.5258	   -14.4348	   -18.0435	   -11.7493	   -26.0162	    -7.2174	   -14.9384	   -13.4277	   -14.3509	
   -15.2740	   -14.6027	   -13.3438	   -16.4490	   -10.4904	   -23.8342	    -5.5389	   -13.2599	   -11.4136	   -12.2528	
   -15.5258	   -14.5187	   -13.0081	   -15.6097	    -9.9869	   -22.0718	    -4.4479	   -12.5046	   -10.1547	   -10.8261	
   -16.4490	   -15.0223	   -13.1760	   -15.6097	    -9.9869	   -20.7291	    -4.0283	   -12.4207	    -9.6512	   -10.0708	
   -17.9596	   -16.1972	   -14.0152	   -16.1972	   -10.4065	   -19.9738	    -4.1122	   -13.0081	    -9.8190	   -10.0708	
   -19.9738	   -17.7917	   -15.1901	   -17.3721	   -11.3297	   -19.7220	    -4.7836	   -14.0991	   -10.5743	   -10.7422	
   -22.1558	   -19.7220	   -16.7007	   -18.9667	   -12.5885	   -19.9738	    -5.7907	   -15.5258	   -11.9171	   -12.0010	
   -24.3378	   -21.6522	   -18.3792	   -20.7291	   -13.9313	   -20.6451	    -7.0496	   -17.2043	   -13.5956	   -13.6795	
   -26.1841	   -23.4146	   -19.8898	   -22.3236	   -15.1901	   -21.3165	    -8.3084	   -18.8828	   -15.4419	   -15.4419	
   -27.3590	   -24.5895	   -20.9808	   -23.3307	   -16.0294	   -21.8201	    -9.3994	   -20.2255	   -17.0364	   -17.1204	
   -27.6108	   -24.9252	   -21.3165	   -23.4146	   -16.2811	   -21.6522	    -9.9869	   -20.7291	   -18.0435	   -18.2114	
   -26.7715	   -24.2538	   -20.8969	   -22.4075	   -15.8615	   -20.5612	    -9.9030	   -20.2255	   -18.0435	   -18.4631	
   -24.8413	   -22.5754	   -19.6381	   -20.2255	   -14.6027	   -18.5471	    -9.2316	   -18.5471	   -16.9525	   -17.7078	
   -21.9040	   -19.9738	   -17.5400	   -16.9525	   -12.6724	   -15.6097	    -7.8888	   -15.7776	   -14.8544	   -15.8615	
   -18.2953	   -16.7847	   -15.0223	   -12.9242	   -10.3226	   -12.0010	    -6.1264	   -12.1689	   -12.0010	   -13.3438	
   -14.2670	   -13.2599	   -12.0850	    -8.3923	    -7.7209	    -7.9727	    -4.1122	    -8.2245	    -8.7280	   -10.2386	
   -10.2386	    -9.6512	    -9.2316	    -3.8605	    -5.1193	    -3.9444	    -2.0981	    -4.1122	    -5.4550	    -7.0496	
    -6.5460	    -6.2103	    -6.6299	     0.4196	    -2.7695	    -0.1678	    -0.2518	    -0.1678	    -2.3499	    -3.9444	
    -3.3569	    -3.2730	    -4.4479	     4.1962	    -0.7553	     3.1052	     1.2589	     3.1052	     0.2518	    -1.4267	
    -1.0071	    -1.0910	    -2.9373	     7.0496	     0.5875	     5.6229	     2.2659	     5.5389	     2.1820	     0.4196	
     0.4196	     0.2518	    -2.1820	     8.8120	     1.2589	     7.0496	     2.6016	     6.8817	     3.1891	     1.4267	
     0.5875	     0.5875	    -2.3499	     9.3155	     1.0910	     7.3013	     2.2659	     7.1335	     3.1891	     1.4267	
    -0.3357	    -0.1678	    -3.2730	     8.5602	     0.0839	     6.2943	     1.2589	     6.2103	     2.1820	     0.5875	
    -2.1820	    -1.7624	    -4.9515	     6.6299	    -1.5945	     4.1962	    -0.3357	     4.2801	     0.3357	    -1.0910	
    -4.8676	    -4.1122	    -7.2174	     3.7766	    -3.9444	     1.1749	    -2.3499	     1.5106	    -2.2659	    -3.3569	
    -7.9727	    -6.8817	    -9.6512	     0.1678	    -6.5460	    -2.4338	    -4.6997	    -1.8463	    -5.2872	    -5.8746	
   -11.1618	    -9.9030	   -12.1689	    -3.6926	    -9.3155	    -6.3782	    -6.9656	    -5.3711	    -8.3923	    -8.5602	
   -14.1830	   -12.7563	   -14.5187	    -7.6370	   -12.0010	   -10.1547	    -9.0637	    -8.8959	   -11.2457	   -10.9100	
   -16.7007	   -15.2740	   -16.4490	   -11.1618	   -14.2670	   -13.5956	   -10.6583	   -12.0010	   -13.5117	   -12.8403	
   -18.4631	   -17.2043	   -17.7078	   -14.1830	   -15.9454	   -16.2811	   -11.6653	   -14.3509	   -15.0223	   -14.0152	
   -19.4702	   -18.2953	   -18.3792	   -16.2811	   -16.8686	   -18.1274	   -11.9171	   -15.9454	   -15.6937	   -14.5187	
   -19.5541	   -18.6310	   -18.2953	   -17.4561	   -16.9525	   -19.1345	   -11.4136	   -16.7007	   -15.5258	   -14.2670	
   -18.7988	   -18.0435	   -17.5400	   -17.7078	   -16.2811	   -19.3024	   -10.2386	   -16.7007	   -14.6866	   -13.5117	
   -17.3721	   -16.7847	   -16.1133	   -16.9525	   -14.8544	   -18.7149	    -8.5602	   -16.0294	   -13.3438	   -12.2528	
   -15.3580	   -14.8544	   -14.2670	   -15.4419	   -12.9242	   -17.4561	    -6.4621	   -14.6027	   -11.4136	   -10.5743	
   -12.9242	   -12.5885	   -12.0850	   -13.3438	   -10.6583	   -15.6097	    -4.1122	   -12.5046	    -9.0637	    -8.4763	
   -10.2386	   -10.1547	    -9.7351	   -10.8261	    -8.1406	   -13.4277	    -1.6785	    -9.9869	    -6.4621	    -6.2103	
    -7.6370	    -7.8049	    -7.4692	    -8.2245	    -5.7068	   -11.0779	     0.6714	    -7.3013	    -3.8605	    -3.8605	
    -5.4550	    -5.7068	    -5.6229	    -6.0425	    -3.6087	    -9.0637	     2.6016	    -4.8676	    -1.5945	    -1.7624	
    -3.8605	    -4.2801	    -4.3640	    -4.6158	    -2.0981	    -7.6370	     3.9444	    -3.0212	     0.0000	    -0.2518	
    -3.1052	    -3.7766	    -4.0283	    -4.1962	    -1.5106	    -7.1335	     4.5319	    -2.0981	     0.6714	     0.5875	
    -3.4409	    -4.1962	    -4.5319	    -4.9515	    -1.9302	    -7.7209	     4.2801	    -2.2659	     0.4196	     0.5875	
    -4.8676	    -5.6229	    -6.0425	    -7.0496	    -3.2730	    -9.3155	     3.1052	    -3.5248	    -0.9232	    -0.2518	
    -7.3853	    -7.9727	    -8.4763	   -10.3226	    -5.5389	   -12.0010	     1.1749	    -5.8746	    -3.0212	    -1.9302	
   -10.7422	   -11.2457	   -11.4975	   -14.6027	    -8.3923	   -15.5258	    -1.3428	    -8.9798	    -5.7907	    -4.1122	
   -14.8544	   -15.0223	   -15.0223	   -19.5541	   -11.5814	   -19.5541	    -4.1962	   -12.6724	    -8.8120	    -6.6299	
   -19.3024	   -19.2184	   -18.6310	   -24.6735	   -15.0223	   -23.9182	    -7.3013	   -16.6168	   -11.9171	    -9.1476	
   -23.8342	   -23.4146	   -22.2397	   -29.6249	   -18.3792	   -28.1982	   -10.2386	   -20.4773	   -14.9384	   -11.6653	
   -28.1143	   -27.2751	   -25.5127	   -34.1568	   -21.3165	   -32.1426	   -13.0081	   -24.0021	   -17.7078	   -13.9313	
   -31.7230	   -30.6320	   -28.1982	   -37.9333	   -23.6664	   -35.4996	   -15.3580	   -27.0233	   -20.0577	   -15.9454	
   -34.4086	   -33.0658	   -29.9606	   -40.7867	   -25.3448	   -38.2690	   -17.0364	   -29.2892	   -22.0718	   -17.7078	
   -35.9192	   -34.4925	   -30.8838	   -42.5491	   -26.1002	   -40.1993	   -18.1274	   -30.7999	   -23.7503	   -19.2184	
   -36.2549	   -34.8282	   -30.8838	   -43.2205	   -26.1002	   -41.3742	   -18.4631	   -31.5552	   -24.9252	   -20.4773	
   -35.4156	   -34.0729	   -29.9606	   -42.8848	   -25.2609	   -41.7099	   -18.2114	   -31.4713	   -25.5966	   -21.4005	
   -33.5693	   -32.3944	   -28.3661	   -41.5421	   -23.8342	   -41.3742	   -17.4561	   -30.7159	   -25.8484	   -21.9879	
   -30.9677	   -29.9606	   -26.1841	   -39.3600	   -21.9879	   -40.3671	   -16.2811	   -29.4571	   -25.5127	   -22.0718	
   -27.7786	   -27.1072	   -23.6664	   -36.6745	   -19.8059	   -38.8565	   -14.7705	   -27.8625	   -24.7574	   -21.9040	
   -24.5056	   -24.1699	   -21.1487	   -33.7372	   -17.6239	   -37.0102	   -13.1760	   -26.2680	   -23.7503	   -21.4844	
   -21.4005	   -21.4844	   -18.8828	   -30.8838	   -15.6937	   -35.0800	   -11.6653	   -24.8413	   -22.7432	   -21.2326	
   -18.8828	   -19.3024	   -17.1204	   -28.2822	   -14.3509	   -33.1497	   -10.3226	   -23.7503	   -21.9040	   -21.1487	
   -17.1204	   -17.8757	   -16.0294	   -26.2680	   -13.6795	   -31.4713	    -9.4833	   -23.2468	   -21.4005	   -21.4844	
   -16.2811	   -17.3721	   -15.8615	   -25.0092	   -13.7634	   -30.0446	    -9.2316	   -23.1628	   -21.3165	   -22.2397	
   -16.4490	   -17.7917	   -16.5329	   -24.5056	   -14.7705	   -29.1214	    -9.5673	   -23.5825	   -21.7361	   -23.3307	
   -17.6239	   -19.1345	   -17.9596	   -24.7574	   -16.4490	   -28.7018	   -10.5743	   -24.3378	   -22.6593	   -24.7574	
   -19.4702	   -21.1487	   -20.0577	   -25.6805	   -18.7988	   -28.8696	   -12.0850	   -25.5966	   -24.0860	   -26.1841	
   -21.8201	   -23.6664	   -22.6593	   -27.0233	   -21.4844	   -29.4571	   -13.8474	   -27.0233	   -25.8484	   -27.4429	
   -24.4217	   -26.2680	   -25.2609	   -28.7018	   -24.2538	   -30.4642	   -15.8615	   -28.4500	   -27.6108	   -28.4500	
   -26.7715	   -28.7018	   -27.6947	   -30.2963	   -26.7715	   -31.4713	   -17.7078	   -29.7928	   -29.2053	   -29.0375	
   -28.6179	   -30.5481	   -29.6249	   -31.5552	   -28.7857	   -32.3105	   -19.2184	   -30.6320	   -30.2124	   -29.2053	
   -29.6249	   -31.6391	   -30.7159	   -32.1426	   -30.1285	   -32.5623	   -20.3094	   -30.7999	   -30.6320	   -28.9536	
   -29.6249	   -31.6391	   -30.9677	   -31.9748	   -30.6320	   -32.1426	   -20.6451	   -30.2124	   -30.2124	   -28.1982	
   -28.5339	   -30.7159	   -30.3802	   -30.9677	   -30.2124	   -31.0516	   -20.3934	   -28.8696	   -29.1214	   -27.0233	
   -26.4359	   -28.7857	   -28.8696	   -29.0375	   -28.9536	   -29.2053	   -19.4702	   -26.8555	   -27.2751	   -25.4288	
   -23.4985	   -26.1841	   -26.7715	   -26.5198	   -27.0233	   -26.8555	   -18.0435	   -24.2538	   -24.8413	   -23.4985	
   -20.0577	   -22.9950	   -24.2538	   -23.4985	   -24.5895	   -24.2538	   -16.1972	   -21.4005	   -22.0718	   -21.4005	
   -16.1972	   -19.5541	   -21.4844	   -20.3094	   -21.9040	   -21.5683	   -14.0991	   -18.4631	   -19.0506	   -19.0506	
   -12.5046	   -16.1972	   -18.7149	   -17.2043	   -19.3024	   -19.0506	   -11.9171	   -15.6937	   -16.0294	   -16.7007	
    -8.9798	   -13.1760	   -16.2811	   -14.4348	   -16.8686	   -17.0364	    -9.9030	   -13.3438	   -13.3438	   -14.3509
[truncated: 3,926,836 more chars]
