# Supplementary material for: Task-related functional connectivity in autism spectrum conditions: an EEG study using wavelet transform coherence
Source: Mol Autism. 2013 Jan 12;4:1. doi: 10.1186/2040-2392-4-1 (PMC3558480; doi:10.1186/2040-2392-4-1)
Supplement: Additional file 1 — Raw EEG data for the chair task (part 1). [file 2040-2392-4-1-S1.zip › ID4_chairs_attending_chairs.dat]

[Subject]	
[Date]	02/06/2009
[Time]	17:52:49
[Channels]	10
[Rate]	1000.000000
[Type]	Epoch
[Headers]	Yes
[Points]	401
[Xmin]	0.00000
[Sweeps]	85
[Accepted]	85
[Rejected]	0
[Domain]	Time
[Rows]	Points
[Electrode Labels]
[      P8]	[     TP8]	[      T8]	[      P7]	[     FT8]	[     TP7]	[      F8]	[      T7]	[     FT7]	[      F7]	
[Electrode XUnits]
[ Default]	[ Default]	[ Default]	[ Default]	[ Default]	[ Default]	[ Default]	[ Default]	[ Default]	[ Default]	
[Electrode YUnits]
[ Default]	[ Default]	[ Default]	[ Default]	[ Default]	[ Default]	[ Default]	[ Default]	[ Default]	[ Default]	
[Epoch Header]
[Trial Type]	23
[Accept]	1
[Correct]	0
[RT]	 0.000
[Resp]	0
[Epoch Data]
   -17.8757	   -12.3367	    -9.7351	   -32.0587	    -8.8120	   -20.5612	   -11.5814	    -8.4763	     5.1193	     6.7978	
   -17.2043	   -12.0010	    -9.7351	   -32.2266	    -8.6441	   -21.2326	   -11.6653	    -7.3853	     4.7836	     5.8746	
   -16.5329	   -11.6653	    -9.8190	   -31.9748	    -8.5602	   -21.4844	   -11.8332	    -6.3782	     4.5319	     5.0354	
   -15.7776	   -11.3297	    -9.9869	   -31.3873	    -8.4763	   -21.1487	   -12.0850	    -5.6229	     4.5319	     4.3640	
   -14.9384	   -10.8261	    -9.9869	   -30.2124	    -8.3084	   -20.0577	   -12.2528	    -4.9515	     4.6997	     4.0283	
   -13.8474	   -10.0708	    -9.6512	   -28.3661	    -7.9727	   -18.2114	   -12.1689	    -4.2801	     5.3711	     4.1122	
   -12.5046	    -9.0637	    -8.8959	   -25.7645	    -7.4692	   -15.4419	   -11.8332	    -3.5248	     6.5460	     4.6997	
   -10.7422	    -7.6370	    -7.6370	   -22.3236	    -6.6299	   -12.0850	   -11.2457	    -2.6016	     8.1406	     5.7907	
    -8.7280	    -5.9586	    -5.9586	   -18.3792	    -5.5389	    -8.1406	   -10.3226	    -1.4267	    10.0708	     7.3013	
    -6.6299	    -4.1122	    -4.1122	   -14.0991	    -4.4479	    -4.1122	    -9.3155	    -0.1678	    12.1689	     8.8959	
    -4.6997	    -2.3499	    -2.2659	    -9.8190	    -3.4409	    -0.0839	    -8.2245	     1.0910	    14.1830	    10.5743	
    -3.2730	    -1.0071	    -0.8392	    -5.7907	    -2.6855	     3.6087	    -7.3853	     2.0142	    16.0294	    12.0850	
    -2.6016	    -0.1678	     0.0839	    -2.3499	    -2.3499	     6.7139	    -6.7139	     2.5177	    17.5400	    13.2599	
    -2.7695	     0.0839	     0.5035	     0.3357	    -2.3499	     9.1476	    -6.2943	     2.2659	    18.4631	    14.0991	
    -3.6087	    -0.3357	     0.2518	     2.0142	    -2.6855	    10.6583	    -6.2103	     1.4267	    18.9667	    14.5187	
    -5.2032	    -1.1749	    -0.4196	     2.6016	    -3.3569	    11.2457	    -6.3782	     0.1678	    18.9667	    14.6027	
    -7.1335	    -2.5177	    -1.4267	     2.0142	    -4.2801	    10.9940	    -6.8817	    -1.2589	    18.3792	    14.3509	
    -9.4833	    -4.1962	    -2.7695	     0.5035	    -5.3711	     9.9030	    -7.7209	    -2.6016	    17.4561	    13.8474	
   -12.0010	    -6.0425	    -4.3640	    -1.8463	    -6.7139	     8.2245	    -8.7280	    -3.7766	    16.1972	    13.0920	
   -14.5187	    -7.8888	    -6.0425	    -4.6158	    -8.0566	     6.2103	   -10.0708	    -4.5319	    14.7705	    12.2528	
   -16.8686	    -9.5673	    -7.5531	    -7.5531	    -9.3155	     4.1122	   -11.4136	    -4.9515	    13.3438	    11.4136	
   -18.7149	   -10.9940	    -8.9798	   -10.3226	   -10.4904	     2.0981	   -12.7563	    -5.1193	    11.8332	    10.6583	
   -19.8898	   -11.9171	    -9.9869	   -12.5046	   -11.3297	     0.3357	   -14.0152	    -5.1193	    10.5743	    10.1547	
   -20.2255	   -12.3367	   -10.5743	   -14.0991	   -11.8332	    -0.9232	   -15.0223	    -5.1193	     9.4833	     9.7351	
   -19.8898	   -12.1689	   -10.8261	   -15.0223	   -12.0850	    -1.8463	   -15.7776	    -5.2032	     8.6441	     9.5673	
   -18.7149	   -11.4975	   -10.6583	   -15.2740	   -12.0010	    -2.2659	   -16.2811	    -5.3711	     8.0566	     9.5673	
   -16.9525	   -10.4065	   -10.1547	   -15.0223	   -11.7493	    -2.3499	   -16.5329	    -5.5389	     7.6370	     9.7351	
   -14.6027	    -9.0637	    -9.3155	   -14.3509	   -11.3297	    -2.0981	   -16.6168	    -5.5389	     7.5531	     9.9869	
   -11.8332	    -7.4692	    -8.3084	   -13.3438	   -10.6583	    -1.5945	   -16.4490	    -5.2032	     7.7209	    10.4065	
    -8.8120	    -5.6229	    -7.1335	   -11.9171	    -9.9869	    -0.8392	   -15.9454	    -4.4479	     8.3084	    10.8261	
    -5.7068	    -3.7766	    -5.7907	   -10.3226	    -9.1476	     0.0839	   -15.3580	    -3.1052	     9.2316	    11.4136	
    -2.6855	    -2.0142	    -4.4479	    -8.6441	    -8.2245	     1.0910	   -14.4348	    -1.4267	    10.4065	    12.0850	
    -0.0839	    -0.4196	    -3.0212	    -7.0496	    -7.3013	     1.9302	   -13.5117	     0.4196	    11.7493	    12.7563	
     1.8463	     0.9232	    -1.7624	    -5.7907	    -6.4621	     2.6016	   -12.5046	     2.2659	    13.1760	    13.4277	
     2.8534	     1.7624	    -0.5875	    -5.0354	    -5.6229	     2.9373	   -11.5814	     3.7766	    14.4348	    14.0152	
     2.8534	     2.0142	     0.3357	    -4.9515	    -5.0354	     2.7695	   -10.8261	     4.9515	    15.5258	    14.4348	
     1.6785	     1.6785	     0.9232	    -5.7068	    -4.6158	     2.1820	   -10.3226	     5.6229	    16.1972	    14.6027	
    -0.4196	     0.7553	     1.3428	    -7.0496	    -4.3640	     1.2589	   -10.0708	     5.8746	    16.5329	    14.6027	
    -3.2730	    -0.5035	     1.5106	    -8.8120	    -4.3640	     0.0839	   -10.0708	     5.7907	    16.5329	    14.4348	
    -6.1264	    -1.6785	     1.5945	   -10.7422	    -4.3640	    -1.1749	   -10.0708	     5.5389	    16.2811	    14.1830	
    -8.4763	    -2.6855	     1.9302	   -12.5046	    -4.2801	    -2.2659	   -10.0708	     5.2872	    16.0294	    13.9313	
    -9.9030	    -3.1052	     2.4338	   -13.5956	    -4.1122	    -3.0212	    -9.9869	     5.1193	    15.8615	    13.6795	
   -10.4904	    -3.1052	     3.1052	   -13.8474	    -3.8605	    -3.4409	    -9.8190	     5.1193	    15.8615	    13.6795	
   -10.2386	    -2.6016	     3.9444	   -13.1760	    -3.5248	    -3.2730	    -9.5673	     5.2872	    16.0294	    13.7634	
    -9.3994	    -1.9302	     4.6997	   -11.6653	    -3.1891	    -2.8534	    -9.3994	     5.4550	    16.4490	    14.0152	
    -8.3084	    -1.1749	     5.3711	    -9.4833	    -2.8534	    -2.0981	    -9.1476	     5.6229	    16.8686	    14.3509	
    -7.1335	    -0.4196	     5.7068	    -6.8817	    -2.6016	    -1.1749	    -8.9798	     5.5389	    17.4561	    14.6866	
    -5.9586	     0.3357	     5.7907	    -4.3640	    -2.4338	    -0.3357	    -8.8120	     5.3711	    17.9596	    15.0223	
    -4.7836	     0.9232	     5.6229	    -2.0142	    -2.2659	     0.5035	    -8.7280	     4.9515	    18.3792	    15.2740	
    -3.7766	     1.5106	     5.1193	    -0.3357	    -2.0981	     1.1749	    -8.5602	     4.3640	    18.7149	    15.4419	
    -2.9373	     1.9302	     4.4479	     0.5035	    -2.0142	     1.8463	    -8.3084	     3.6926	    18.8828	    15.5258	
    -2.4338	     2.1820	     3.6087	     0.5875	    -1.8463	     2.4338	    -8.0566	     3.0212	    18.8828	    15.5258	
    -2.4338	     2.2659	     2.6855	    -0.3357	    -1.7624	     2.9373	    -7.7209	     2.2659	    18.6310	    15.5258	
    -3.0212	     2.0142	     1.6785	    -1.9302	    -1.6785	     3.2730	    -7.4692	     1.5106	    17.9596	    15.4419	
    -4.1962	     1.5945	     0.6714	    -4.3640	    -1.7624	     3.1052	    -7.2174	     0.7553	    17.0364	    15.2740	
    -5.7068	     0.9232	    -0.3357	    -7.3013	    -1.7624	     2.5177	    -7.0496	     0.0000	    15.6097	    15.0223	
    -7.3853	     0.1678	    -1.2589	   -10.4904	    -1.8463	     1.4267	    -6.8817	    -0.6714	    14.0152	    14.6866	
    -8.9798	    -0.5875	    -1.9302	   -13.6795	    -2.0142	    -0.0839	    -6.7978	    -1.3428	    12.3367	    14.3509	
   -10.2386	    -1.1749	    -2.3499	   -16.6168	    -2.0981	    -1.6785	    -6.6299	    -1.9302	    10.8261	    14.0152	
   -11.1618	    -1.6785	    -2.6016	   -19.0506	    -2.1820	    -3.1891	    -6.5460	    -2.5177	     9.5673	    13.6795	
   -11.8332	    -2.0142	    -2.6855	   -20.8969	    -2.3499	    -4.4479	    -6.5460	    -3.1052	     8.6441	    13.3438	
   -12.3367	    -2.2659	    -2.6016	   -21.9040	    -2.5177	    -5.3711	    -6.5460	    -3.6087	     8.1406	    13.0920	
   -12.5885	    -2.4338	    -2.4338	   -22.2397	    -2.6016	    -5.9586	    -6.7139	    -4.2801	     8.0566	    12.8403	
   -12.6724	    -2.3499	    -2.2659	   -21.9040	    -2.6855	    -6.1264	    -6.7978	    -4.8676	     8.2245	    12.5885	
   -12.5046	    -2.2659	    -2.0142	   -20.8969	    -2.6855	    -5.9586	    -7.0496	    -5.4550	     8.7280	    12.4207	
   -12.1689	    -2.0981	    -1.6785	   -19.4702	    -2.6855	    -5.5389	    -7.2174	    -5.7907	     9.3155	    12.3367	
   -11.7493	    -1.8463	    -1.5106	   -17.7917	    -2.5177	    -4.9515	    -7.5531	    -5.8746	     9.9869	    12.2528	
   -11.3297	    -1.7624	    -1.3428	   -16.0294	    -2.4338	    -4.3640	    -7.8049	    -5.5389	    10.6583	    12.2528	
   -10.9940	    -1.8463	    -1.3428	   -14.3509	    -2.4338	    -3.7766	    -8.1406	    -4.6997	    11.2457	    12.3367	
   -10.7422	    -2.0142	    -1.5106	   -12.9242	    -2.4338	    -3.2730	    -8.3923	    -3.2730	    11.7493	    12.4207	
   -10.4904	    -2.1820	    -1.5945	   -11.8332	    -2.4338	    -2.9373	    -8.5602	    -1.5945	    12.2528	    12.5046	
   -10.3226	    -2.2659	    -1.6785	   -11.1618	    -2.4338	    -2.8534	    -8.5602	     0.3357	    12.5885	    12.6724	
   -10.1547	    -2.4338	    -1.7624	   -10.9940	    -2.3499	    -2.9373	    -8.5602	     2.0142	    12.8403	    12.8403	
   -10.1547	    -2.5177	    -1.7624	   -11.4136	    -2.3499	    -3.4409	    -8.5602	     3.1891	    13.0081	    13.0081	
   -10.4065	    -2.7695	    -1.8463	   -12.4207	    -2.3499	    -4.2801	    -8.5602	     3.6926	    12.8403	    13.0081	
   -10.9100	    -3.0212	    -2.0142	   -13.7634	    -2.4338	    -5.2872	    -8.5602	     3.2730	    12.4207	    12.9242	
   -11.5814	    -3.3569	    -2.1820	   -15.3580	    -2.6016	    -6.4621	    -8.6441	     2.1820	    11.8332	    12.6724	
   -12.3367	    -3.6087	    -2.2659	   -16.7847	    -2.7695	    -7.6370	    -8.5602	     0.5035	    11.1618	    12.3367	
   -12.9242	    -3.6926	    -2.2659	   -17.8757	    -2.7695	    -8.4763	    -8.3084	    -1.3428	    10.4904	    12.0010	
   -13.1760	    -3.4409	    -1.9302	   -18.2953	    -2.5177	    -8.8120	    -7.8049	    -2.9373	    10.0708	    11.8332	
   -12.8403	    -2.7695	    -1.2589	   -17.8757	    -1.8463	    -8.3923	    -6.8817	    -3.9444	    10.0708	    11.9171	
   -11.9171	    -1.6785	     0.0000	   -16.7007	    -0.8392	    -7.1335	    -5.6229	    -4.2801	    10.5743	    12.3367	
   -10.3226	    -0.0839	     1.5945	   -14.6027	     0.6714	    -4.9515	    -4.0283	    -3.8605	    11.4975	    13.0081	
    -8.1406	     1.9302	     3.6087	   -12.0010	     2.5177	    -2.0981	    -2.2659	    -2.9373	    12.8403	    13.8474	
    -5.6229	     4.1962	     5.8746	    -9.0637	     4.4479	     1.1749	    -0.5035	    -1.8463	    14.2670	    14.7705	
    -2.7695	     6.4621	     8.1406	    -5.9586	     6.3782	     4.6997	     1.0910	    -0.9232	    15.6097	    15.5258	
     0.0000	     8.6441	    10.1547	    -3.1052	     8.0566	     8.0566	     2.4338	    -0.3357	    16.7847	    16.1133	
     2.5177	    10.4904	    11.9171	    -0.5875	     9.4833	    10.9940	     3.4409	    -0.0839	    17.6239	    16.3651	
     4.6997	    12.0850	    13.3438	     1.3428	    10.5743	    13.3438	     4.0283	     0.0839	    18.1274	    16.2811	
     6.3782	    13.1760	    14.2670	     2.8534	    11.2457	    15.0223	     4.2801	     0.4196	    18.2953	    16.0294	
     7.6370	    13.9313	    14.7705	     3.8605	    11.4975	    16.1972	     4.2801	     1.3428	    18.3792	    15.6937	
     8.3923	    14.3509	    14.8544	     4.6158	    11.4975	    16.8686	     4.1122	     2.7695	    18.4631	    15.3580	
     8.8120	    14.4348	    14.5187	     5.0354	    11.1618	    17.2043	     3.8605	     4.6158	    18.5471	    15.0223	
     8.9798	    14.2670	    13.8474	     5.2872	    10.4904	    17.2043	     3.5248	     6.7139	    18.7149	    14.8544	
     8.9798	    13.9313	    12.9242	     5.2872	     9.6512	    17.0364	     3.1052	     8.6441	    18.7988	    14.7705	
     8.8959	    13.5117	    11.8332	     5.2032	     8.6441	    16.5329	     2.6855	    10.3226	    18.7988	    14.6866	
     8.8959	    13.0081	    10.5743	     4.9515	     7.6370	    15.9454	     2.1820	    11.3297	    18.6310	    14.6027	
     8.7280	    12.5046	     9.3155	     4.6158	     6.5460	    15.1901	     1.7624	    11.6653	    18.2953	    14.5187	
     8.6441	    12.0010	     8.0566	     4.1122	     5.6229	    14.3509	     1.3428	    11.0779	    17.7078	    14.3509	
     8.4763	    11.4136	     6.7978	     3.3569	     4.6997	    13.3438	     0.9232	     9.5673	    16.8686	    14.1830	
     8.3923	    10.9100	     5.7068	     2.3499	     3.9444	    12.1689	     0.4196	     7.1335	    15.7776	    13.9313	
     8.3084	    10.4904	     4.6997	     1.3428	     3.2730	    10.9100	     0.0000	     4.1122	    14.4348	    13.5117	
     8.3923	    10.1547	     3.8605	     0.2518	     2.7695	     9.5673	    -0.3357	     0.7553	    13.0081	    13.1760	
     8.6441	    10.0708	     3.2730	    -0.5875	     2.5177	     8.2245	    -0.6714	    -2.4338	    11.5814	    12.7563	
     9.0637	    10.1547	     2.9373	    -1.1749	     2.3499	     7.2174	    -0.9232	    -5.2032	    10.2386	    12.2528	
     9.5673	    10.2386	     2.8534	    -1.2589	     2.3499	     6.3782	    -1.0910	    -7.1335	     9.1476	    11.7493	
    10.0708	    10.4904	     3.0212	    -1.0071	     2.4338	     5.8746	    -1.2589	    -8.2245	     8.3923	    11.1618	
    10.6583	    10.6583	     3.2730	    -0.3357	     2.6016	     5.7907	    -1.4267	    -8.3084	     7.9727	    10.4904	
    11.2457	    10.8261	     3.6926	     0.6714	     2.6855	     6.0425	    -1.5106	    -7.4692	     7.9727	     9.8190	
    11.7493	    10.9940	     4.1962	     1.8463	     2.7695	     6.6299	    -1.6785	    -5.7907	     8.2245	     9.1476	
    12.2528	    10.9940	     4.6158	     3.1052	     2.7695	     7.4692	    -1.8463	    -3.6926	     8.8120	     8.6441	
    12.6724	    10.9100	     4.9515	     4.3640	     2.6016	     8.3923	    -2.0142	    -1.2589	     9.4833	     8.2245	
    13.0081	    10.7422	     5.2032	     5.4550	     2.5177	     9.3994	    -2.0981	     1.1749	    10.1547	     7.9727	
    13.0920	    10.4904	     5.3711	     6.3782	     2.3499	    10.3226	    -2.2659	     3.4409	    10.9100	     7.8049	
    13.0081	    10.3226	     5.5389	     7.0496	     2.2659	    11.1618	    -2.2659	     5.3711	    11.5814	     7.8049	
    12.7563	    10.0708	     5.7068	     7.3853	     2.1820	    11.8332	    -2.2659	     6.8817	    12.0850	     7.8888	
    12.1689	     9.7351	     5.8746	     7.3013	     2.0981	    12.0850	    -2.1820	     7.8049	    12.4207	     7.9727	
    11.4136	     9.3994	     5.9586	     6.6299	     2.0142	    12.0010	    -2.1820	     7.9727	    12.5885	     7.9727	
    10.4065	     8.8959	     5.8746	     5.4550	     1.7624	    11.4136	    -2.1820	     7.3853	    12.3367	     7.9727	
     9.2316	     8.2245	     5.6229	     3.6087	     1.3428	    10.2386	    -2.3499	     6.0425	    11.8332	     7.8049	
     8.0566	     7.3853	     5.2032	     1.2589	     0.7553	     8.5602	    -2.6016	     4.1122	    10.9100	     7.4692	
     6.7978	     6.5460	     4.5319	    -1.5945	     0.0000	     6.5460	    -3.1052	     1.8463	     9.7351	     7.0496	
     5.7068	     5.5389	     3.7766	    -4.6997	    -1.0071	     4.2801	    -3.7766	    -0.4196	     8.3084	     6.4621	
     4.7836	     4.6158	     2.7695	    -7.8888	    -2.0981	     1.9302	    -4.6158	    -2.4338	     6.8817	     5.8746	
     3.9444	     3.6926	     1.6785	   -10.7422	    -3.3569	    -0.2518	    -5.7068	    -3.8605	     5.4550	     5.2872	
     3.3569	     2.7695	     0.5875	   -13.2599	    -4.6158	    -2.0142	    -6.8817	    -4.6158	     4.2801	     4.6997	
     2.7695	     1.9302	    -0.5875	   -15.1062	    -5.7907	    -3.2730	    -8.0566	    -4.7836	     3.4409	     4.1122	
     2.1820	     1.0910	    -1.7624	   -16.1972	    -6.9656	    -3.8605	    -9.3155	    -4.4479	     2.8534	     3.6087	
     1.3428	     0.2518	    -2.9373	   -16.5329	    -8.0566	    -3.9444	   -10.4065	    -3.7766	     2.7695	     3.1891	
     0.0839	    -0.7553	    -4.0283	   -16.1133	    -8.8959	    -3.4409	   -11.3297	    -2.9373	     3.1052	     2.8534	
    -1.6785	    -1.8463	    -5.0354	   -15.1062	    -9.4833	    -2.5177	   -11.9171	    -1.7624	     3.8605	     2.8534	
    -3.7766	    -2.9373	    -5.8746	   -13.5117	    -9.8190	    -1.0910	   -12.2528	    -0.4196	     5.2032	     3.1052	
    -6.2943	    -4.1962	    -6.6299	   -11.6653	    -9.8190	     0.4196	   -12.2528	     1.1749	     6.8817	     3.7766	
    -8.8959	    -5.3711	    -7.1335	    -9.9030	    -9.6512	     1.9302	   -12.0010	     2.9373	     8.8120	     4.6997	
   -11.4136	    -6.4621	    -7.5531	    -8.3923	    -9.3994	     3.1052	   -11.6653	     4.7836	    10.5743	     5.7907	
   -13.7634	    -7.5531	    -7.9727	    -7.3853	    -9.1476	     3.8605	   -11.3297	     6.7139	    12.2528	     6.7978	
   -15.7776	    -8.4763	    -8.2245	    -6.9656	    -8.8959	     4.1122	   -10.9940	     8.5602	    13.5117	     7.7209	
   -17.2043	    -9.2316	    -8.4763	    -7.0496	    -8.7280	     3.9444	   -10.8261	    10.2386	    14.4348	     8.3923	
   -18.1274	    -9.8190	    -8.6441	    -7.5531	    -8.6441	     3.4409	   -10.6583	    11.7493	    15.1062	     8.9798	
   -18.3792	   -10.0708	    -8.6441	    -8.3084	    -8.5602	     2.8534	   -10.5743	    12.7563	    15.4419	     9.4833	
   -17.9596	    -9.9869	    -8.4763	    -9.0637	    -8.5602	     2.2659	   -10.5743	    13.0920	    15.6097	     9.9030	
   -16.9525	    -9.5673	    -8.2245	    -9.8190	    -8.4763	     1.7624	   -10.5743	    12.5885	    15.6097	    10.1547	
   -15.4419	    -8.8959	    -7.8049	   -10.3226	    -8.3923	     1.4267	   -10.4904	    11.1618	    15.4419	    10.4065	
   -13.5117	    -8.0566	    -7.2174	   -10.5743	    -8.3084	     1.3428	   -10.4904	     8.8959	    15.1901	    10.5743	
   -11.3297	    -6.8817	    -6.5460	   -10.4065	    -8.1406	     1.5106	   -10.4065	     5.9586	    14.8544	    10.6583	
    -8.9798	    -5.6229	    -5.7907	    -9.8190	    -7.8049	     1.8463	   -10.2386	     2.6855	    14.4348	    10.6583	
    -6.6299	    -4.2801	    -4.9515	    -8.8120	    -7.5531	     2.3499	   -10.0708	    -0.5035	    14.0152	    10.4904	
    -4.4479	    -3.0212	    -4.1962	    -7.4692	    -7.2174	     2.9373	    -9.8190	    -3.1891	    13.5956	    10.2386	
    -2.6016	    -1.8463	    -3.5248	    -6.0425	    -6.8817	     3.4409	    -9.6512	    -5.2872	    13.2599	     9.9030	
    -1.2589	    -1.0071	    -3.0212	    -4.5319	    -6.6299	     3.8605	    -9.4833	    -6.6299	    13.0081	     9.5673	
    -0.4196	    -0.4196	    -2.6855	    -3.1891	    -6.2943	     4.0283	    -9.3994	    -7.0496	    12.8403	     9.1476	
    -0.2518	    -0.1678	    -2.4338	    -2.0981	    -5.9586	     4.1122	    -9.3155	    -6.7139	    12.8403	     8.8120	
    -0.5875	    -0.2518	    -2.2659	    -1.3428	    -5.6229	     4.0283	    -9.2316	    -5.7907	    12.8403	     8.5602	
    -1.5945	    -0.5875	    -2.2659	    -1.0071	    -5.3711	     3.8605	    -9.1476	    -4.5319	    12.8403	     8.3923	
    -3.0212	    -1.1749	    -2.3499	    -1.0910	    -5.1193	     3.6087	    -9.1476	    -3.1891	    12.9242	     8.3084	
    -4.6997	    -2.0142	    -2.4338	    -1.5106	    -4.7836	     3.2730	    -9.0637	    -1.9302	    13.0081	     8.3084	
    -6.4621	    -2.6855	    -2.4338	    -2.3499	    -4.4479	     2.9373	    -8.9798	    -0.8392	    13.0081	     8.3084	
    -8.0566	    -3.2730	    -2.2659	    -3.4409	    -3.9444	     2.7695	    -8.7280	     0.0839	    13.0081	     8.3923	
    -9.3155	    -3.6087	    -1.8463	    -4.8676	    -3.2730	     2.5177	    -8.3923	     0.8392	    13.0920	     8.5602	
   -10.3226	    -3.7766	    -1.3428	    -6.6299	    -2.6016	     2.2659	    -7.9727	     1.5945	    13.2599	     8.7280	
   -11.0779	    -3.6926	    -0.8392	    -8.4763	    -2.0142	     2.0142	    -7.6370	     2.3499	    13.4277	     8.8959	
   -11.6653	    -3.6087	    -0.3357	   -10.4904	    -1.5945	     1.5945	    -7.3853	     3.0212	    13.5956	     8.9798	
   -12.3367	    -3.5248	     0.0000	   -12.5046	    -1.4267	     1.1749	    -7.3013	     3.6926	    13.8474	     8.9798	
   -12.8403	    -3.4409	     0.2518	   -14.1830	    -1.4267	     0.8392	    -7.3013	     4.1962	    14.0152	     8.8959	
   -13.2599	    -3.3569	     0.4196	   -15.4419	    -1.6785	     0.7553	    -7.5531	     4.6158	    14.1830	     8.8120	
   -13.4277	    -3.1891	     0.5875	   -16.1133	    -2.0142	     0.9232	    -7.8049	     4.7836	    14.2670	     8.6441	
   -13.2599	    -2.9373	     0.8392	   -16.1972	    -2.3499	     1.3428	    -8.2245	     4.6997	    14.2670	     8.4763	
   -12.6724	    -2.5177	     1.1749	   -15.6937	    -2.6855	     2.0142	    -8.5602	     4.3640	    14.2670	     8.3923	
   -11.7493	    -1.9302	     1.5945	   -14.7705	    -2.9373	     2.7695	    -8.8959	     4.1122	    14.1830	     8.4763	
   -10.4904	    -1.3428	     2.0142	   -13.3438	    -3.1052	     3.5248	    -9.1476	     3.8605	    14.0991	     8.5602	
    -9.1476	    -0.7553	     2.2659	   -11.8332	    -3.2730	     4.2801	    -9.3155	     3.8605	    14.0991	     8.8959	
    -7.8888	    -0.5035	     2.3499	   -10.3226	    -3.5248	     4.6997	    -9.4833	     3.9444	    14.0152	     9.2316	
    -6.8817	    -0.5035	     2.0981	    -8.8959	    -3.8605	     4.9515	    -9.6512	     4.1962	    13.9313	     9.7351	
    -6.2103	    -0.8392	     1.3428	    -7.7209	    -4.4479	     4.8676	    -9.9869	     4.4479	    13.8474	    10.2386	
    -5.9586	    -1.5106	     0.1678	    -6.7978	    -5.2032	     4.6158	   -10.4904	     4.4479	    13.5956	    10.7422	
    -5.9586	    -2.4338	    -1.3428	    -6.2103	    -6.0425	     4.1962	   -10.9940	     4.3640	    13.2599	    11.1618	
    -6.2103	    -3.4409	    -3.0212	    -5.9586	    -6.9656	     3.6926	   -11.5814	     3.9444	    12.8403	    11.5814	
    -6.6299	    -4.3640	    -4.8676	    -5.9586	    -7.8888	     3.1052	   -12.1689	     3.2730	    12.4207	    11.9171	
    -7.1335	    -5.2872	    -6.5460	    -6.2103	    -8.8959	     2.5177	   -12.8403	     2.3499	    12.0010	    12.0850	
    -7.7209	    -6.1264	    -8.2245	    -6.7139	    -9.9030	     1.9302	   -13.5117	     1.3428	    11.5814	    12.2528	
    -8.3084	    -6.8817	    -9.6512	    -7.3013	   -10.8261	     1.4267	   -14.1830	     0.4196	    11.1618	    12.2528	
    -8.8959	    -7.5531	   -10.9100	    -7.7209	   -11.7493	     1.0071	   -14.8544	    -0.4196	    10.8261	    12.1689	
    -9.3994	    -7.9727	   -11.7493	    -7.9727	   -12.5046	     0.8392	   -15.4419	    -0.8392	    10.4904	    12.0010	
    -9.5673	    -8.2245	   -12.3367	    -7.7209	   -13.0920	     0.9232	   -15.8615	    -0.7553	    10.4065	    12.0010	
    -9.3994	    -7.9727	   -12.4207	    -6.9656	   -13.3438	     1.4267	   -16.1133	    -0.2518	    10.5743	    12.0010	
    -8.6441	    -7.3013	   -12.0850	    -5.6229	   -13.0920	     2.4338	   -16.0294	     0.9232	    10.9940	    12.3367	
    -7.1335	    -6.0425	   -11.1618	    -3.6087	   -12.4207	     3.9444	   -15.5258	     2.6016	    11.8332	    12.8403	
    -4.9515	    -4.1962	    -9.6512	    -1.0071	   -11.2457	     5.9586	   -14.5187	     4.7836	    12.9242	    13.5956	
    -2.1820	    -1.8463	    -7.7209	     2.0981	    -9.6512	     8.3923	   -13.1760	     7.1335	    14.3509	    14.5187	
     1.0910	     0.8392	    -5.5389	     5.4550	    -7.7209	    11.1618	   -11.4975	     9.4833	    15.7776	    15.4419	
     4.6158	     3.6087	    -3.1891	     8.9798	    -5.7068	    13.9313	    -9.7351	    11.6653	    17.1204	    16.2811	
     8.0566	     6.3782	    -0.9232	    12.3367	    -3.7766	    16.7007	    -7.9727	    13.4277	    18.2953	    16.9525	
    11.1618	     8.8959	     1.0910	    15.3580	    -2.0142	    19.2184	    -6.2943	    14.7705	    19.3024	    17.4561	
    13.7634	    10.9940	     2.6855	    17.9596	    -0.5875	    21.4005	    -4.8676	    15.7776	    20.0577	    17.7917	
    15.6937	    12.5046	     3.8605	    20.0577	     0.5035	    23.0789	    -3.6926	    16.5329	    20.6451	    18.1274	
    16.9525	    13.5117	     4.6158	    21.6522	     1.1749	    24.1699	    -2.9373	    17.0364	    21.0648	    18.3792	
    17.5400	    13.8474	     4.7836	    22.5754	     1.4267	    24.8413	    -2.4338	    17.5400	    21.4005	    18.7149	
    17.3721	    13.5956	     4.4479	    22.9111	     1.2589	    24.8413	    -2.3499	    17.9596	    21.8201	    19.2184	
    16.3651	    12.5885	     3.6087	    22.5754	     0.5875	    24.3378	    -2.6855	    18.1274	    22.0718	    19.6381	
    14.6866	    10.9940	     2.3499	    21.5683	    -0.5875	    23.0789	    -3.5248	    18.0435	    22.2397	    20.1416	
    12.4207	     8.8959	     0.7553	    19.8059	    -2.1820	    21.4005	    -4.8676	    17.5400	    22.2397	    20.3934	
     9.7351	     6.3782	    -1.0910	    17.5400	    -4.0283	    19.1345	    -6.5460	    16.5329	    21.9879	    20.4773	
     7.0496	     3.7766	    -2.8534	    14.7705	    -6.0425	    16.6168	    -8.4763	    15.1062	    21.5683	    20.3094	
     4.6158	     1.5106	    -4.4479	    11.9171	    -7.9727	    14.0991	   -10.3226	    13.4277	    21.0648	    20.1416	
     2.8534	    -0.2518	    -5.6229	     9.3155	    -9.4833	    11.8332	   -12.0010	    11.6653	    20.5612	    19.9738	
     1.9302	    -1.3428	    -6.2103	     7.0496	   -10.4904	     9.9869	   -13.2599	    10.0708	    20.1416	    19.8898	
     1.8463	    -1.5945	    -6.2103	     5.3711	   -10.9100	     8.6441	   -14.0991	     8.5602	    19.8898	    19.8059	
     2.5177	    -1.2589	    -5.7068	     4.2801	   -10.7422	     7.8049	   -14.4348	     7.1335	    19.7220	    19.8059	
     3.6926	    -0.5035	    -4.9515	     3.6926	   -10.2386	     7.3013	   -14.2670	     5.8746	    19.4702	    19.7220	
     5.0354	     0.4196	    -4.1122	     3.2730	    -9.5673	     7.1335	   -13.8474	     4.6158	    19.1345	    19.4702	
     6.2103	     1.1749	    -3.3569	     3.0212	    -8.8959	     7.0496	   -13.2599	     3.4409	    18.4631	    19.0506	
     6.9656	     1.5945	    -3.0212	     2.6855	    -8.4763	     6.7978	   -12.5885	     2.3499	    17.5400	    18.4631	
     7.0496	     1.4267	    -3.1891	     2.0142	    -8.3084	     6.2943	   -12.0850	     1.4267	    16.1972	    17.5400	
     6.2943	     0.6714	    -3.9444	     1.0071	    -8.6441	     5.5389	   -11.8332	     0.6714	    14.6027	    16.3651	
     4.7836	    -0.7553	    -5.2872	    -0.3357	    -9.3155	     4.3640	   -11.8332	     0.0839	    12.8403	    15.1062	
     2.6016	    -2.5177	    -6.8817	    -2.0142	   -10.2386	     2.9373	   -12.0010	    -0.3357	    11.0779	    13.7634	
     0.2518	    -4.5319	    -8.6441	    -3.8605	   -11.1618	     1.4267	   -12.3367	    -0.5035	     9.3994	    12.5046	
    -2.1820	    -6.3782	   -10.3226	    -5.7068	   -12.0850	    -0.1678	   -12.5885	    -0.5875	     7.9727	    11.4136	
    -4.4479	    -7.9727	   -11.8332	    -7.4692	   -12.8403	    -1.5945	   -12.8403	    -0.5875	     6.8817	    10.4904	
    -6.5460	    -9.3994	   -13.0081	    -9.0637	   -13.3438	    -2.9373	   -13.0081	    -0.5875	     6.0425	     9.8190	
    -8.3084	   -10.4065	   -13.8474	   -10.4065	   -13.6795	    -4.0283	   -13.0920	    -0.6714	     5.4550	     9.3994	
    -9.6512	   -11.0779	   -14.4348	   -11.3297	   -13.7634	    -4.7836	   -13.1760	    -0.9232	     5.0354	     8.9798	
   -10.5743	   -11.4136	   -14.6027	   -11.7493	   -13.7634	    -5.2872	   -13.2599	    -1.4267	     4.7836	     8.7280	
   -11.1618	   -11.4975	   -14.6027	   -11.5814	   -13.5956	    -5.4550	   -13.3438	    -2.0981	     4.5319	     8.3923	
   -11.4136	   -11.3297	   -14.4348	   -10.9940	   -13.4277	    -5.3711	   -13.5956	    -3.1052	     4.3640	     8.1406	
   -11.4975	   -11.0779	   -14.2670	    -9.9030	   -13.3438	    -4.9515	   -13.9313	    -4.2801	     4.1962	     7.7209	
   -11.4975	   -10.9100	   -14.0991	    -8.4763	   -13.3438	    -4.3640	   -14.4348	    -5.5389	     3.9444	     7.3013	
   -11.5814	   -10.8261	   -14.0152	    -6.8817	   -13.5117	    -3.6926	   -15.1062	    -6.6299	     3.6926	     6.7978	
   -11.8332	   -10.9940	   -14.2670	    -5.2872	   -13.9313	    -2.9373	   -15.8615	    -7.6370	     3.3569	     6.2943	
   -12.2528	   -11.4136	   -14.6866	    -3.8605	   -14.5187	    -2.2659	   -16.8686	    -8.4763	     2.7695	     5.5389	
   -13.0920	   -12.1689	   -15.2740	    -2.8534	   -15.3580	    -1.9302	   -17.9596	    -9.3155	     2.0981	     4.6997	
   -14.0152	   -13.0920	   -16.1133	    -2.2659	   -16.2811	    -1.7624	   -19.0506	    -9.9869	     1.2589	     3.7766	
   -15.1062	   -14.0152	   -16.9525	    -2.0981	   -17.2043	    -2.0142	   -20.1416	   -10.5743	     0.5035	     2.8534	
   -16.0294	   -14.9384	   -17.7078	    -2.3499	   -17.9596	    -2.4338	   -20.9808	   -10.9100	    -0.1678	     1.9302	
   -16.7007	   -15.6097	   -18.2114	    -2.8534	   -18.5471	    -2.8534	   -21.4844	   -10.9940	    -0.6714	     1.2589	
   -17.0364	   -15.9454	   -18.3792	    -3.5248	   -18.7149	    -3.2730	   -21.6522	   -10.7422	    -0.8392	     0.7553	
   -17.1204	   -16.0294	   -18.3792	    -4.1962	   -18.5471	    -3.5248	   -21.4844	   -10.3226	    -0.8392	     0.5035	
   -16.8686	   -15.8615	   -18.0435	    -4.9515	   -18.2953	    -3.5248	   -21.0648	    -9.8190	    -0.7553	     0.3357	
   -16.5329	   -15.6097	   -17.7078	    -5.6229	   -17.7917	    -3.5248	   -20.4773	    -9.3994	    -0.5875	     0.3357	
   -16.1972	   -15.2740	   -17.2882	    -6.2943	   -17.3721	    -3.4409	   -19.8898	    -9.0637	    -0.5035	     0.2518	
   -15.6937	   -14.8544	   -16.8686	    -6.8817	   -16.8686	    -3.3569	   -19.3024	    -8.7280	    -0.5875	     0.2518	
   -15.1062	   -14.3509	   -16.3651	    -7.3013	   -16.4490	    -3.1891	   -18.6310	    -8.4763	    -0.5875	     0.2518	
   -14.2670	   -13.6795	   -15.8615	    -7.3853	   -15.9454	    -2.9373	   -18.0435	    -8.1406	    -0.6714	     0.2518	
   -13.0920	   -12.8403	   -15.2740	    -7.3853	   -15.5258	    -2.6855	   -17.5400	    -7.9727	    -0.7553	     0.2518	
   -11.6653	   -11.9171	   -14.6866	    -7.1335	   -15.1062	    -2.2659	   -17.0364	    -7.8888	    -0.8392	     0.2518	
   -10.0708	   -10.9100	   -14.0991	    -6.7978	   -14.8544	    -1.9302	   -16.7007	    -8.1406	    -0.9232	     0.1678	
    -8.4763	    -9.9869	   -13.6795	    -6.5460	   -14.6866	    -1.6785	   -16.5329	    -8.8120	    -1.1749	     0.0000	
    -6.8817	    -9.0637	   -13.2599	    -6.3782	   -14.6027	    -1.5945	   -16.4490	    -9.7351	    -1.4267	    -0.2518	
    -5.3711	    -8.2245	   -12.8403	    -6.2943	   -14.6027	    -1.6785	   -16.5329	   -10.9100	    -1.6785	    -0.5875	
    -3.9444	    -7.4692	   -12.5046	    -6.2943	   -14.6027	    -1.9302	   -16.6168	   -12.0850	    -2.0142	    -0.9232	
    -2.6855	    -6.7978	   -12.1689	    -6.2943	   -14.6866	    -2.2659	   -16.7847	   -13.1760	    -2.1820	    -1.2589	
    -1.5945	    -6.2943	   -11.7493	    -6.3782	   -14.6866	    -2.8534	   -16.9525	   -14.1830	    -2.3499	    -1.5945	
    -0.9232	    -5.9586	   -11.4136	    -6.5460	   -14.6866	    -3.7766	   -17.2043	   -14.9384	    -2.5177	    -2.0142	
    -0.6714	    -5.8746	   -11.2457	    -6.8817	   -14.6866	    -4.8676	   -17.4561	   -15.4419	    -2.7695	    -2.5177	
    -1.0910	    -6.0425	   -11.0779	    -7.5531	   -14.8544	    -6.2103	   -17.7917	   -15.8615	    -3.1052	    -3.1052	
    -2.0981	    -6.6299	   -11.1618	    -8.3923	   -15.0223	    -7.7209	   -18.0435	   -16.1133	    -3.6087	    -3.6926	
    -3.6926	    -7.3853	   -11.2457	    -9.5673	   -15.1062	    -9.2316	   -18.2114	   -16.3651	    -4.1122	    -4.3640	
    -5.4550	    -8.1406	   -11.2457	   -10.9100	   -15.2740	   -10.6583	   -18.2114	   -16.6168	    -4.6997	    -4.8676	
    -7.3013	    -8.8959	   -11.2457	   -12.3367	   -15.2740	   -11.9171	   -18.0435	   -17.1204	    -5.2872	    -5.3711	
    -8.8120	    -9.3155	   -11.0779	   -13.7634	   -15.1062	   -13.0081	   -17.7078	   -17.7917	    -6.0425	    -5.7068	
    -9.9869	    -9.4833	   -10.7422	   -14.9384	   -14.8544	   -13.7634	   -17.2043	   -18.5471	    -6.7139	    -5.9586	
   -10.6583	    -9.2316	   -10.0708	   -15.7776	   -14.3509	   -14.2670	   -16.4490	   -19.3863	    -7.3013	    -5.9586	
   -10.8261	    -8.6441	    -9.3155	   -16.1133	   -13.5956	   -14.4348	   -15.6097	   -19.9738	    -7.7209	    -5.8746	
   -10.4904	    -7.7209	    -8.3923	   -16.0294	   -12.8403	   -14.3509	   -14.6866	   -20.1416	    -7.8049	    -5.5389	
    -9.7351	    -6.6299	    -7.4692	   -15.3580	   -11.9171	   -13.9313	   -13.8474	   -19.6381	    -7.6370	    -4.9515	
    -8.4763	    -5.3711	    -6.6299	   -14.3509	   -10.9940	   -13.3438	   -13.1760	   -18.6310	    -7.1335	    -4.1962	
    -6.8817	    -4.0283	    -5.7907	   -12.8403	   -10.1547	   -12.5046	   -12.5046	   -17.0364	    -6.2943	    -3.2730	
    -5.0354	    -2.6016	    -5.0354	   -11.1618	    -9.3155	   -11.6653	   -12.0850	   -15.1901	    -5.2032	    -2.1820	
    -3.0212	    -1.3428	    -4.4479	    -9.3155	    -8.5602	   -10.7422	   -11.7493	   -13.1760	    -3.8605	    -0.9232	
    -1.1749	    -0.1678	    -3.9444	    -7.4692	    -7.9727	    -9.9869	   -11.4975	   -11.2457	    -2.4338	     0.2518	
     0.5035	     0.8392	    -3.6926	    -5.8746	    -7.4692	    -9.3155	   -11.3297	    -9.5673	    -1.0910	     1.4267	
     1.7624	     1.5106	    -3.5248	    -4.4479	    -7.1335	    -8.8959	   -11.2457	    -8.3084	     0.0839	     2.4338	
     2.5177	     1.8463	    -3.6087	    -3.3569	    -7.0496	    -8.7280	   -11.1618	    -7.3853	     1.0910	     3.3569	
     2.6855	     1.8463	    -3.8605	    -2.7695	    -7.0496	    -8.8959	   -11.0779	    -6.8817	     1.7624	     4.0283	
     2.3499	     1.5106	    -4.1962	    -2.5177	    -7.3013	    -9.3994	   -11.0779	    -6.6299	     2.1820	     4.4479	
     1.6785	     1.0071	    -4.6997	    -2.6855	    -7.6370	   -10.3226	   -11.0779	    -6.6299	     2.3499	     4.6997	
     0.7553	     0.3357	    -5.2872	    -3.1891	    -8.0566	   -11.4136	   -11.1618	    -6.6299	     2.3499	     4.6997	
    -0.3357	    -0.4196	    -5.7907	    -4.0283	    -8.5602	   -12.5885	   -11.2457	    -6.7139	     2.2659	     4.6997	
    -1.5106	    -1.2589	    -6.4621	    -5.2032	    -9.2316	   -13.7634	   -11.5814	    -6.7978	     2.0981	     4.5319	
    -2.8534	    -2.3499	    -7.2174	    -6.7978	   -10.0708	   -14.7705	   -12.0010	    -7.1335	     1.7624	     4.1122	
    -4.4479	    -3.6926	    -8.3084	    -8.8959	   -11.1618	   -15.6937	   -12.5885	    -7.6370	     1.3428	     3.5248	
    -6.4621	    -5.3711	    -9.6512	   -11.4136	   -12.5885	   -16.4490	   -13.5117	    -8.4763	     0.5875	     2.6016	
    -8.7280	    -7.3013	   -11.2457	   -14.1830	   -14.2670	   -17.1204	   -14.6027	    -9.5673	    -0.4196	     1.5106	
   -11.2457	    -9.3994	   -13.0920	   -17.2043	   -16.0294	   -17.7078	   -15.7776	   -10.7422	    -1.4267	     0.2518	
   -13.7634	   -11.3297	   -14.8544	   -20.0577	   -17.7078	   -18.2953	   -17.0364	   -12.0010	    -2.6016	    -1.0910	
   -15.9454	   -13.0920	   -16.3651	   -22.5754	   -19.1345	   -18.8828	   -18.1274	   -13.3438	    -3.6087	    -2.2659	
   -17.4561	   -14.2670	   -17.6239	   -24.5895	   -20.2255	   -19.4702	   -18.8828	   -14.6866	    -4.5319	    -3.3569	
   -17.9596	   -14.6866	   -18.2114	   -25.6805	   -20.8130	   -19.8898	   -19.3863	   -16.1972	    -5.2872	    -4.0283	
   -17.2882	   -14.3509	   -18.2114	   -25.6805	   -20.7291	   -20.0577	   -19.3024	   -17.7917	    -5.7068	    -4.3640	
   -15.4419	   -13.0081	   -17.4561	   -24.4217	   -20.0577	   -19.6381	   -18.7149	   -19.4702	    -5.7068	    -4.1122	
   -12.5046	   -10.9940	   -16.0294	   -22.1558	   -18.8828	   -18.7988	   -17.6239	   -20.9808	    -5.4550	    -3.4409	
    -8.8120	    -8.4763	   -14.2670	   -19.0506	   -17.2882	   -17.4561	   -16.2811	   -22.3236	    -4.8676	    -2.4338	
    -5.0354	    -5.8746	   -12.3367	   -15.6937	   -15.6937	   -15.8615	   -14.7705	   -23.3307	    -4.1962	    -1.2589	
    -1.6785	    -3.5248	   -10.6583	   -12.4207	   -14.2670	   -14.3509	   -13.5117	   -24.1699	    -3.6087	    -0.1678	
     0.7553	    -1.7624	    -9.4833	    -9.9030	   -13.2599	   -13.0920	   -12.5046	   -24.7574	    -3.2730	     0.5875	
     2.0142	    -0.8392	    -8.8120	    -8.1406	   -12.7563	   -12.1689	   -12.0010	   -25.1770	    -3.2730	     0.8392	
     2.0142	    -0.6714	    -8.8120	    -7.3013	   -12.7563	   -11.6653	   -11.8332	   -25.4288	    -3.6926	     0.6714	
     1.0071	    -1.2589	    -9.2316	    -7.3853	   -13.1760	   -11.4136	   -12.0010	   -25.4288	    -4.2801	     0.0000	
    -0.5875	    -2.1820	    -9.8190	    -8.0566	   -13.8474	   -11.4975	   -12.3367	   -25.2609	    -5.0354	    -0.9232	
    -2.3499	    -3.2730	   -10.4065	    -9.1476	   -14.5187	   -11.6653	   -12.6724	   -24.7574	    -5.7068	    -1.9302	
    -4.0283	    -4.1962	   -10.8261	   -10.4065	   -15.1901	   -11.9171	   -12.8403	   -23.9182	    -6.2943	    -2.9373	
    -5.2032	    -4.9515	   -10.9940	   -11.6653	   -15.6097	   -12.1689	   -13.0081	   -22.9111	    -6.5460	    -3.8605	
    -5.9586	    -5.2872	   -10.9940	   -12.6724	   -15.7776	   -12.3367	   -12.9242	   -21.6522	    -6.5460	    -4.4479	
    -6.1264	    -5.2872	   -10.7422	   -13.4277	   -15.7776	   -12.5046	   -12.7563	   -20.2255	    -6.2943	    -4.8676	
    -5.7907	    -5.0354	   -10.4065	   -13.9313	   -15.6097	   -12.5046	   -12.5046	   -18.7988	    -5.9586	    -5.1193	
    -5.0354	    -4.6158	   -10.0708	   -14.2670	   -15.3580	   -12.6724	   -12.3367	   -17.4561	    -5.5389	    -5.2872	
    -4.0283	    -4.1122	    -9.7351	   -14.5187	   -15.1062	   -12.8403	   -12.3367	   -16.4490	    -5.2032	    -5.4550	
    -2.9373	    -3.6087	    -9.4833	   -14.7705	   -14.8544	   -13.0920	   -12.5046	   -15.6937	    -4.8676	    -5.6229	
    -1.7624	    -3.2730	    -9.2316	   -15.1062	   -14.7705	   -13.4277	   -12.8403	   -15.3580	    -4.6997	    -5.7907	
    -0.7553	    -2.9373	    -9.1476	   -15.3580	   -14.8544	   -13.7634	   -13.4277	   -15.4419	    -4.6158	    -5.9586	
     0.2518	    -2.6855	    -9.0637	   -15.6937	   -15.0223	   -14.0991	   -14.2670	   -15.7776	    -4.6997	    -6.2103	
     1.0071	    -2.6855	    -8.9798	   -16.0294	   -15.4419	   -14.5187	   -15.2740	   -16.3651	    -4.8676	    -6.5460	
     1.5945	    -2.6855	    -8.9798	   -16.5329	   -15.9454	   -14.8544	   -16.4490	   -17.0364	    -5.2032	    -6.9656	
     1.9302	    -2.9373	    -8.9798	   -17.2043	   -16.6168	   -15.2740	   -17.7078	   -17.7917	    -5.7068	    -7.3013	
     1.9302	    -3.1891	    -8.9798	   -18.0435	   -17.3721	   -15.6937	   -18.8828	   -18.4631	    -6.2103	    -7.8049	
     1.6785	    -3.6926	    -8.9798	   -19.0506	   -18.2114	   -16.1972	   -19.9738	   -18.9667	    -6.7978	    -8.2245	
     1.1749	    -4.1962	    -9.1476	   -20.2255	   -19.0506	   -16.7847	   -20.9808	   -19.4702	    -7.3853	    -8.7280	
     0.3357	    -4.9515	    -9.4833	   -21.4844	   -19.9738	   -17.4561	   -21.7361	   -19.8059	    -7.9727	    -9.2316	
    -0.7553	    -5.7907	   -10.1547	   -22.8271	   -20.8969	   -18.2114	   -22.2397	   -20.1416	    -8.5602	    -9.7351	
    -2.0981	    -6.8817	   -11.1618	   -24.1699	   -21.8201	   -18.8828	   -22.7432	   -20.4773	    -9.1476	   -10.3226	
    -3.6087	    -8.0566	   -12.5046	   -25.4288	   -22.6593	   -19.5541	   -22.9950	   -20.7291	    -9.6512	   -10.8261	
    -5.2032	    -9.3155	   -14.0991	   -26.3519	   -23.4146	   -20.1416	   -23.2468	   -20.9808	   -10.1547	   -11.3297	
    -6.7978	   -10.5743	   -15.7776	   -26.9394	   -23.9182	   -20.3934	   -23.2468	   -20.8969	   -10.4904	   -11.7493	
    -8.1406	   -11.5814	   -17.2882	   -27.0233	   -24.2538	   -20.3094	   -23.2468	   -20.5612	   -10.5743	   -11.9171	
    -9.1476	   -12.3367	   -18.6310	   -26.6037	   -24.2538	   -19.8898	   -23.0789	   -19.8059	   -10.4904	   -11.9171	
    -9.7351	   -12.6724	   -19.5541	   -25.5966	   -24.0860	   -18.9667	   -22.8271	   -18.7988	   -10.0708	   -11.6653	
    -9.9869	   -12.7563	   -20.0577	   -24.0021	   -23.6664	   -17.6239	   -22.4075	   -17.2882	    -9.3994	   -11.0779	
    -9.9030	   -12.5885	   -20.0577	   -22.0718	   -22.9950	   -15.9454	   -21.9879	   -15.6097	    -8.4763	   -10.3226	
    -9.4833	   -12.0850	   -19.6381	   -19.8059	   -22.2397	   -14.0152	   -21.4844	   -13.5117	    -7.2174	    -9.2316	
    -8.8120	   -11.2457	   -18.7149	   -17.2882	   -21.1487	   -11.8332	   -20.7291	   -11.1618	    -5.7068	    -7.8888	
    -7.8049	   -10.1547	   -17.3721	   -14.6027	   -19.8898	    -9.5673	   -19.8059	    -8.5602	    -3.9444	    -6.3782	
    -6.5460	    -8.8959	   -15.6937	   -11.9171	   -18.4631	    -7.2174	   -18.6310	    -5.9586	    -2.0142	    -4.6997	
    -5.1193	    -7.4692	   -13.8474	    -9.3994	   -16.9525	    -5.0354	   -17.3721	    -3.6087	     0.0000	    -3.0212	
    -3.9444	    -6.2943	   -12.1689	    -7.2174	   -15.6097	    -3.1891	   -16.1972	    -1.6785	     1.9302	    -1.5106	
    -3.1891	    -5.3711	   -10.8261	    -5.5389	   -14.5187	    -1.7624	   -15.2740	    -0.4196	     3.4409	    -0.2518	
    -3.0212	    -4.9515	    -9.9030	    -4.4479	   -13.9313	    -0.8392	   -14.6027	     0.0000	     4.5319	     0.5875	
    -3.3569	    -4.9515	    -9.5673	    -3.9444	   -13.6795	    -0.4196	   -14.2670	    -0.2518	     5.2032	     1.0910	
    -4.1962	    -5.2872	    -9.6512	    -3.8605	   -13.8474	    -0.4196	   -14.1830	    -1.2589	     5.3711	     1.3428	
    -5.2872	    -5.8746	   -10.0708	    -4.1122	   -14.3509	    -0.6714	   -14.2670	    -2.7695	     5.2032	     1.4267	
    -6.4621	    -6.6299	   -10.6583	    -4.6158	   -14.9384	    -1.1749	   -14.4348	    -4.4479	     4.7836	     1.4267	
    -7.6370	    -7.3853	   -11.4136	    -5.2872	   -15.6097	    -1.7624	   -14.6866	    -6.2103	     4.2801	     1.3428	
    -8.8120	    -8.1406	   -12.2528	    -6.0425	   -16.2811	    -2.3499	   -14.9384	    -7.8049	     3.6926	     1.1749	
    -9.8190	    -8.8120	   -13.0081	    -6.7978	   -16.8686	    -2.9373	   -15.3580	    -9.0637	     3.1052	     1.0071	
   -10.5743	    -9.3994	   -13.6795	    -7.3853	   -17.3721	    -3.4409	   -15.7776	    -9.9869	     2.7695	     0.8392	
   -10.9100	    -9.6512	   -14.0991	    -7.8888	   -17.7078	    -3.8605	   -16.1972	   -10.4904	     2.5177	     0.8392	
   -10.7422	    -9.6512	   -14.2670	    -8.1406	   -17.7917	    -4.1122	   -16.7007	   -10.7422	     2.5177	     0.8392	
   -10.1547	    -9.3155	   -14.0991	    -8.2245	   -17.7078	    -4.3640	   -17.2882	   -10.9100	     2.6855	     0.9232	
    -9.1476	    -8.8120	   -13.7634	    -8.1406	   -17.4561	    -4.5319	   -17.8757	   -10.9940	     2.9373	     1.0071	
    -7.8888	    -8.1406	   -13.1760	    -7.9727	   -17.0364	    -4.6997	   -18.4631	   -10.9940	     3.1891	     1.0910	
    -6.5460	    -7.3013	   -12.5046	    -7.8049	   -16.5329	    -5.0354	   -18.8828	   -10.9940	     3.3569	     1.1749	
    -5.2032	    -6.4621	   -11.7493	    -7.7209	   -16.0294	    -5.4550	   -19.2184	   -10.7422	     3.5248	     1.1749	
    -3.9444	    -5.6229	   -10.9100	    -7.8049	   -15.6097	    -6.0425	   -19.3024	   -10.1547	     3.6087	     1.0910	
    -2.9373	    -4.8676	   -10.0708	    -8.0566	   -15.1062	    -6.7139	   -19.1345	    -9.1476	     3.6926	     1.0071	
    -2.3499	    -4.1962	    -9.3155	    -8.4763	   -14.7705	    -7.4692	   -18.6310	    -7.8888	     3.7766	     1.0071	
    -2.2659	    -3.8605	    -8.8120	    -9.1476	   -14.6027	    -8.2245	   -17.9596	    -6.3782	     3.8605	     0.9232	
    -2.6855	    -3.8605	    -8.5602	    -9.9030	   -14.6027	    -8.9798	   -17.2882	    -4.8676	     3.8605	     0.9232	
    -3.7766	    -4.2801	    -8.6441	   -10.7422	   -14.9384	    -9.7351	   -16.7007	    -3.6087	     3.7766	     0.8392	
    -5.4550	    -5.1193	    -9.2316	   -11.6653	   -15.6097	   -10.4904	   -16.3651	    -2.8534	     3.5248	     0.6714	
    -7.6370	    -6.4621	   -10.1547	   -12.5885	   -16.5329	   -11.4136	   -16.3651	    -2.6855	     3.0212	     0.4196	
    -9.9869	    -8.0566	   -11.4975	   -13.6795	   -17.7078	   -12.4207	   -16.6168	    -3.1891	     2.3499	     0.0000	
   -12.4207	    -9.7351	   -13.0081	   -14.7705	   -18.9667	   -13.4277	   -17.2043	    -4.0283	     1.5945	    -0.5875	
   -14.6027	   -11.4136	   -14.5187	   -15.8615	   -20.3094	   -14.4348	   -17.7917	    -5.2032	     0.7553	    -1.0910	
   -16.3651	   -12.8403	   -15.8615	   -16.9525	   -21.4844	   -15.1901	   -18.5471	    -6.2943	     0.0839	    -1.6785	
   -17.5400	   -13.9313	   -16.9525	   -17.8757	   -22.4075	   -15.7776	   -19.1345	    -7.3013	    -0.4196	    -2.1820	
   -18.1274	   -14.5187	   -17.6239	   -18.4631	   -22.9950	   -15.8615	   -19.7220	    -7.9727	    -0.6714	    -2.5177	
   -18.0435	   -14.6866	   -17.8757	   -18.7988	   -23.2468	   -15.5258	   -20.0577	    -8.3923	    -0.6714	    -2.6855	
   -17.4561	   -14.4348	   -17.7078	   -18.6310	   -23.2468	   -14.7705	   -20.2255	    -8.4763	    -0.3357	    -2.6855	
   -16.2811	   -13.8474	   -17.2043	   -18.2114	   -22.9111	   -13.7634	   -20.3094	    -8.4763	     0.1678	    -2.5177	
   -14.7705	   -13.0081	   -16.5329	   -17.4561	   -22.4075	   -12.5885	   -20.2255	    -8.3084	     0.7553	    -2.2659	
   -13.0920	   -12.0010	   -15.6097	   -16.4490	   -21.8201	   -11.3297	   -20.0577	    -8.3084	     1.4267	    -1.8463	
   -11.2457	   -10.9100	   -14.6866	   -15.3580	   -21.0648	   -10.0708	   -19.8059	    -8.3923	     2.0981	    -1.4267	
    -9.3994	    -9.8190	   -13.7634	   -14.0991	   -20.3094	    -8.8959	   -19.4702	    -8.6441	     2.6016	    -0.8392	
    -7.6370	    -8.8120	   -12.8403	   -12.7563	   -19.6381	    -7.8888	   -19.1345	    -9.0637	     3.0212	    -0.2518	
    -6.0425	    -7.8049	   -12.0010	   -11.5814	   -19.0506	    -6.9656	   -18.8828	    -9.5673	     3.3569	     0.4196	
    -4.6158	    -6.9656	   -11.3297	   -10.4904	   -18.5471	    -6.3782	   -18.6310	    -9.9869	     3.5248	     1.0910	
    -3.5248	    -6.2943	   -10.8261	    -9.7351	   -18.2114	    -6.0425	   -18.3792	   -10.1547	     3.6926	     1.8463	
    -2.5177	    -5.7068	   -10.5743	    -9.1476	   -18.0435	    -5.9586	   -18.2114	   -10.0708	     3.6926	     2.6016	
    -1.7624	    -5.2032	   -10.4065	    -8.7280	   -17.9596	    -6.1264	   -18.1274	    -9.6512	     3.6926	     3.3569	
    -1.0910	    -4.6997	   -10.3226	    -8.6441	   -17.9596	    -6.4621	   -18.1274	    -8.7280	     3.6087	     4.1122	
    -0.5035	    -4.2801	   -10.4065	    -8.7280	   -18.2114	    -6.8817	   -18.2953	    -7.4692	     3.4409	     4.6997	
     0.0000	    -3.8605	   -10.5743	    -8.8959	   -18.4631	    -7.3013	   -18.4631	    -6.0425	     3.1891	     5.1193	
     0.3357	    -3.5248	   -10.7422	    -8.9798	   -18.7149	    -7.5531	   -18.7988	    -4.6158	     3.0212	     5.3711	
     0.7553	    -3.1891	   -10.8261	    -8.9798	   -18.9667	    -7.6370	   -19.0506	    -3.4409	     2.7695	     5.4550	
     1.1749	    -2.7695	   -10.9100	    -8.6441	   -19.0506	    -7.2174	   -19.3024	    -2.5177	     2.7695	     5.2872	
     1.5945	    -2.3499	   -10.9100	    -7.8888	   -19.0506	    -6.3782	   -19.3863	    -2.0142	     2.8534	     5.0354	
     2.0142	    -1.8463	   -10.8261	    -6.7139	   -18.9667	    -5.0354	   -19.4702	    -2.0142	     3.0212	     4.6158	
     2.3499	    -1.3428	   -10.7422	    -5.1193	   -18.7149	    -3.1891	   -19.4702	    -2.3499	     3.4409	     4.0283	
     2.7695	    -0.7553	   -10.5743	    -3.1052	   -18.3792	    -0.8392	   -19.2184	    -2.9373	     4.1122	     3.5248	
     3.1891	    -0.0839	   -10.2386	    -0.5875	   -17.7917	     1.8463	   -18.7149	    -3.3569	     5.0354	     3.1891	
     3.8605	     0.7553	    -9.6512	     2.2659	   -16.8686	     4.8676	   -17.8757	    -3.4409	     6.2943	     3.2730	
     4.6997	     1.8463	    -8.6441	     5.2872	   -15.7776	     7.9727	   -16.7847	    -3.0212	     7.8888	     3.6926	
     5.7907	     3.1052	    -7.4692	     8.2245	   -14.4348	    10.9100	   -15.3580	    -2.0142	     9.5673	     4.5319	
     6.8817	     4.3640	    -6.0425	    10.7422	   -13.0920	    13.4277	   -13.8474	    -0.7553	    11.1618	     5.6229	
     7.8049	     5.4550	    -4.6158	    12.5885	   -11.8332	    15.1901	   -12.5046	     0.5035	    12.4207	     6.7139	
     8.6441	     6.2103	    -3.4409	    13.6795	   -10.7422	    16.1972	   -11.3297	     1.5106	    13.2599	     7.7209	
     9.0637	     6.6299	    -2.5177	    13.8474	    -9.9869	    16.3651	   -10.4065	     2.0981	    13.4277	     8.4763	
     9.3155	     6.7139	    -1.9302	    13.3438	    -9.3994	    15.6937	    -9.8190	     2.1820	    13.1760	     8.9798	
     9.3155	     6.6299	    -1.5945	    12.3367	    -9.0637	    14.5187	    -9.3155	     2.0981	    12.6724	     9.3155	
     9.1476	     6.4621	    -1.3428	    11.0779	    -8.8120	    13.0920	    -8.9798	     1.9302	    12.0010	     9.4833	
     9.0637	     6.2943	    -1.1749	     9.9869	    -8.3923	    11.7493	    -8.6441	     2.0981	    11.4136	     9.6512	
     9.0637	     6.3782	    -0.8392	     9.1476	    -7.9727	    10.7422	    -8.3084	     2.6855	    11.2457	     9.9030	
[Epoch Header]
[Trial Type]	23
[Accept]	1
[Correct]	0
[RT]	 0.000
[Resp]	0
[Epoch Data]
    10.3226	    13.9313	     9.7351	     7.3013	     4.2801	     7.5531	    -0.7553	     2.8534	     0.6714	     1.5106	
    11.4975	    14.8544	    10.2386	     7.3013	     4.3640	     8.8120	    -0.8392	     2.9373	     0.5875	     1.7624	
    12.5885	    15.7776	    10.6583	     7.2174	     4.4479	     9.7351	    -0.8392	     3.2730	     0.6714	     1.9302	
    13.5117	    16.5329	    10.9100	     7.0496	     4.5319	    10.2386	    -0.7553	     3.5248	     0.8392	     2.0142	
    14.0152	    17.1204	    10.9940	     6.6299	     4.4479	    10.2386	    -0.6714	     3.4409	     0.9232	     1.8463	
    14.1830	    17.3721	    10.8261	     5.9586	     4.2801	     9.7351	    -0.6714	     2.9373	     0.7553	     1.4267	
    14.0152	    17.5400	    10.4904	     5.0354	     3.9444	     8.7280	    -0.6714	     1.8463	     0.5035	     0.9232	
    13.5956	    17.3721	    10.0708	     3.7766	     3.6087	     7.3853	    -0.6714	     0.5035	     0.0000	     0.3357	
    12.7563	    17.1204	     9.5673	     2.2659	     3.2730	     5.7068	    -0.6714	    -1.0071	    -0.5035	    -0.0839	
    11.6653	    16.6168	     8.8959	     0.3357	     2.8534	     3.8605	    -0.7553	    -2.5177	    -1.1749	    -0.5035	
    10.1547	    15.6937	     7.9727	    -1.9302	     2.2659	     1.6785	    -1.0071	    -3.6926	    -1.9302	    -0.9232	
     8.3084	    14.4348	     6.8817	    -4.5319	     1.5106	    -0.7553	    -1.4267	    -4.6158	    -2.8534	    -1.1749	
     6.1264	    12.7563	     5.4550	    -7.4692	     0.4196	    -3.3569	    -2.1820	    -5.1193	    -3.8605	    -1.4267	
     3.8605	    10.8261	     4.0283	   -10.3226	    -0.7553	    -6.1264	    -3.1891	    -5.3711	    -4.9515	    -1.6785	
     1.6785	     8.8959	     2.6016	   -12.8403	    -1.9302	    -8.6441	    -4.2801	    -5.4550	    -5.8746	    -1.8463	
    -0.1678	     7.0496	     1.4267	   -14.7705	    -3.1052	   -10.8261	    -5.3711	    -5.3711	    -6.6299	    -1.9302	
    -1.7624	     5.3711	     0.5035	   -16.1133	    -4.1122	   -12.5046	    -6.3782	    -5.2872	    -7.0496	    -1.9302	
    -2.9373	     3.8605	    -0.2518	   -16.8686	    -5.0354	   -13.5956	    -7.2174	    -5.3711	    -7.2174	    -2.0142	
    -4.0283	     2.6016	    -0.7553	   -17.2043	    -5.7907	   -14.0152	    -8.0566	    -5.7068	    -7.2174	    -2.0981	
    -4.9515	     1.4267	    -1.1749	   -17.3721	    -6.5460	   -14.0991	    -8.6441	    -6.1264	    -7.0496	    -2.2659	
    -6.0425	     0.3357	    -1.6785	   -17.3721	    -7.1335	   -13.8474	    -9.2316	    -6.7139	    -6.7139	    -2.5177	
    -7.1335	    -0.7553	    -2.2659	   -17.3721	    -7.8049	   -13.4277	    -9.6512	    -7.1335	    -6.3782	    -2.8534	
    -8.3084	    -1.8463	    -2.8534	   -17.4561	    -8.3923	   -13.0081	   -10.0708	    -7.4692	    -6.0425	    -3.1891	
    -9.5673	    -2.8534	    -3.5248	   -17.7078	    -8.9798	   -12.6724	   -10.4065	    -7.4692	    -5.7907	    -3.5248	
   -10.8261	    -3.8605	    -4.2801	   -18.1274	    -9.5673	   -12.5046	   -10.7422	    -7.1335	    -5.6229	    -3.7766	
   -11.8332	    -4.6158	    -5.0354	   -18.6310	   -10.0708	   -12.4207	   -11.0779	    -6.6299	    -5.6229	    -4.1122	
   -12.6724	    -5.2872	    -5.6229	   -19.0506	   -10.4904	   -12.4207	   -11.3297	    -5.8746	    -5.7907	    -4.4479	
   -13.0081	    -5.6229	    -6.1264	   -19.3024	   -10.8261	   -12.2528	   -11.5814	    -5.0354	    -6.0425	    -4.7836	
   -12.8403	    -5.5389	    -6.3782	   -19.2184	   -10.9100	   -12.0010	   -11.7493	    -4.1962	    -6.3782	    -5.1193	
   -12.0010	    -4.9515	    -6.2943	   -18.6310	   -10.8261	   -11.4975	   -11.7493	    -3.1891	    -6.6299	    -5.3711	
   -10.4904	    -3.8605	    -5.6229	   -17.5400	   -10.2386	   -10.7422	   -11.4136	    -2.0981	    -6.7139	    -5.4550	
    -8.2245	    -2.0981	    -4.4479	   -15.6937	    -9.3155	    -9.5673	   -10.7422	    -0.7553	    -6.4621	    -5.4550	
    -5.2872	     0.3357	    -2.6016	   -13.1760	    -7.8049	    -8.0566	    -9.6512	     1.0071	    -5.7907	    -5.0354	
    -1.5945	     3.4409	    -0.0839	   -10.0708	    -5.7068	    -6.0425	    -7.9727	     3.2730	    -4.6158	    -4.3640	
     2.5177	     7.1335	     3.1891	    -6.3782	    -2.9373	    -3.6926	    -5.7068	     6.2103	    -2.8534	    -3.2730	
     7.0496	    11.4136	     7.0496	    -2.3499	     0.3357	    -0.9232	    -2.9373	     9.5673	    -0.5035	    -1.8463	
    11.4975	    15.7776	    11.3297	     1.8463	     3.9444	     1.9302	     0.1678	    13.1760	     2.1820	    -0.0839	
    15.6937	    20.0577	    15.5258	     5.8746	     7.6370	     4.6997	     3.2730	    16.6168	     5.1193	     1.7624	
    19.3024	    23.8342	    19.4702	     9.3994	    10.9100	     6.9656	     6.1264	    19.5541	     7.9727	     3.6926	
    21.9879	    26.8555	    22.6593	    12.1689	    13.5956	     8.6441	     8.3923	    21.5683	    10.5743	     5.4550	
    23.5825	    28.7857	    24.7574	    14.0991	    15.4419	     9.4833	     9.7351	    22.4075	    12.6724	     7.0496	
    23.9182	    29.3732	    25.6805	    14.9384	    16.1133	     9.4833	    10.1547	    21.9040	    14.1830	     8.3923	
    22.9111	    28.7018	    25.2609	    14.6027	    15.6097	     8.7280	     9.5673	    20.0577	    15.0223	     9.3155	
    20.6451	    26.6876	    23.4985	    13.0920	    14.0152	     7.2174	     7.8888	    17.1204	    15.0223	     9.9030	
    17.1204	    23.4985	    20.7291	    10.6583	    11.4975	     5.3711	     5.3711	    13.4277	    14.2670	     9.9869	
    12.8403	    19.4702	    17.1204	     7.4692	     8.2245	     3.2730	     2.1820	     9.4833	    12.8403	     9.7351	
     8.1406	    15.1901	    13.1760	     4.1122	     4.7836	     1.2589	    -1.1749	     5.7068	    10.9940	     9.0637	
     3.5248	    10.9940	     9.3155	     0.8392	     1.4267	    -0.5035	    -4.4479	     2.5177	     8.8959	     8.3084	
    -0.5035	     7.3013	     5.9586	    -1.9302	    -1.5106	    -1.8463	    -7.3013	     0.3357	     6.8817	     7.3853	
    -3.7766	     4.5319	     3.4409	    -3.7766	    -3.6926	    -2.6016	    -9.4833	    -0.9232	     5.1193	     6.6299	
    -5.8746	     2.7695	     1.7624	    -4.6997	    -4.9515	    -2.8534	   -10.9100	    -1.0071	     3.6926	     5.9586	
    -6.8817	     2.0142	     1.0910	    -4.5319	    -5.4550	    -2.5177	   -11.4975	    -0.2518	     2.7695	     5.5389	
    -6.6299	     2.1820	     1.2589	    -3.5248	    -5.2032	    -1.5945	   -11.4136	     1.1749	     2.3499	     5.3711	
    -5.3711	     3.3569	     2.0981	    -1.6785	    -4.1962	    -0.0839	   -10.5743	     3.0212	     2.4338	     5.5389	
    -3.1052	     5.2032	     3.6087	     0.7553	    -2.6855	     1.8463	    -9.2316	     5.1193	     3.0212	     6.0425	
    -0.1678	     7.5531	     5.5389	     3.3569	    -0.8392	     4.1122	    -7.3853	     7.0496	     3.8605	     6.7139	
     3.0212	    10.0708	     7.5531	     5.7907	     1.0910	     6.4621	    -5.3711	     8.7280	     4.7836	     7.3853	
     6.1264	    12.4207	     9.3994	     7.5531	     2.9373	     8.5602	    -3.4409	     9.7351	     5.5389	     7.8888	
     8.5602	    14.2670	    10.9100	     8.4763	     4.3640	    10.0708	    -1.6785	     9.9030	     5.7907	     8.0566	
    10.1547	    15.5258	    11.8332	     8.3084	     5.2872	    10.6583	    -0.3357	     9.1476	     5.5389	     7.7209	
    10.6583	    15.9454	    12.0850	     6.9656	     5.5389	    10.2386	     0.4196	     7.6370	     4.7836	     6.9656	
    10.2386	    15.6097	    11.8332	     4.7836	     5.2872	     8.8120	     0.6714	     5.3711	     3.5248	     5.7907	
     8.8959	    14.7705	    10.9940	     1.8463	     4.5319	     6.7139	     0.5035	     2.7695	     2.0142	     4.4479	
     7.0496	    13.5117	     9.9030	    -1.3428	     3.4409	     4.1962	    -0.0839	     0.0839	     0.3357	     2.9373	
     4.7836	    12.0850	     8.7280	    -4.6997	     2.1820	     1.5945	    -1.0071	    -2.4338	    -1.2589	     1.4267	
     2.4338	    10.5743	     7.4692	    -7.7209	     0.8392	    -0.8392	    -2.1820	    -4.6158	    -2.6855	     0.0839	
     0.1678	     9.2316	     6.3782	   -10.3226	    -0.4196	    -2.7695	    -3.4409	    -6.1264	    -3.8605	    -1.0910	
    -1.7624	     8.1406	     5.5389	   -12.1689	    -1.5945	    -4.1122	    -4.6158	    -6.9656	    -4.6997	    -2.0142	
    -3.1891	     7.3853	     5.1193	   -13.1760	    -2.5177	    -4.6997	    -5.6229	    -7.0496	    -5.1193	    -2.6855	
    -3.9444	     7.0496	     5.0354	   -13.1760	    -3.1052	    -4.5319	    -6.4621	    -6.2943	    -5.1193	    -3.1052	
    -4.1962	     7.0496	     5.2872	   -12.0010	    -3.2730	    -3.6087	    -6.8817	    -4.8676	    -4.7836	    -3.1891	
    -3.7766	     7.4692	     6.0425	    -9.7351	    -3.1052	    -2.0142	    -6.8817	    -2.8534	    -4.0283	    -2.9373	
    -2.6855	     8.2245	     7.2174	    -6.4621	    -2.5177	     0.1678	    -6.4621	    -0.3357	    -2.9373	    -2.3499	
    -1.0910	     9.3155	     8.7280	    -2.4338	    -1.4267	     2.7695	    -5.4550	     2.6016	    -1.5106	    -1.3428	
     1.0071	    10.8261	    10.5743	     2.0981	     0.0839	     5.7068	    -3.9444	     5.7907	     0.3357	     0.0000	
     3.5248	    12.5046	    12.5885	     6.7978	     1.8463	     8.6441	    -2.0981	     9.1476	     2.2659	     1.5945	
     6.1264	    14.2670	    14.5187	    11.3297	     3.6926	    11.4975	    -0.0839	    12.3367	     4.2801	     3.2730	
     8.5602	    15.8615	    16.1133	    15.1901	     5.4550	    14.0152	     1.8463	    15.1062	     6.2103	     4.7836	
    10.6583	    17.2043	    17.2882	    18.2114	     6.8817	    15.7776	     3.4409	    17.2882	     7.8049	     6.0425	
    12.0850	    18.0435	    17.7917	    20.0577	     7.9727	    16.7847	     4.6997	    18.5471	     8.8120	     6.7978	
    12.6724	    18.2953	    17.5400	    20.6451	     8.5602	    16.7007	     5.4550	    18.9667	     9.3994	     7.1335	
    12.4207	    17.8757	    16.6168	    19.8898	     8.7280	    15.6937	     5.7068	    18.3792	     9.3155	     6.9656	
    11.4136	    16.9525	    15.1062	    17.9596	     8.4763	    13.5956	     5.5389	    16.8686	     8.6441	     6.3782	
     9.6512	    15.4419	    13.2599	    15.0223	     7.9727	    10.9100	     5.1193	    14.5187	     7.4692	     5.4550	
     7.3853	    13.5956	    11.1618	    11.5814	     7.1335	     7.6370	     4.5319	    11.4136	     5.8746	     4.1962	
     4.9515	    11.6653	     9.0637	     7.8888	     6.2103	     4.2801	     3.8605	     7.8888	     4.0283	     2.8534	
     2.6016	     9.7351	     7.2174	     4.3640	     5.3711	     1.0910	     3.2730	     4.1962	     2.0142	     1.4267	
     0.6714	     8.0566	     5.7068	     1.2589	     4.6997	    -1.5945	     2.8534	     0.7553	     0.0839	     0.1678	
    -0.7553	     6.8817	     4.6158	    -1.1749	     4.2801	    -3.5248	     2.6855	    -2.0981	    -1.5945	    -1.0071	
    -1.4267	     6.2103	     4.0283	    -2.9373	     4.1962	    -4.6158	     2.6855	    -4.1962	    -2.9373	    -1.8463	
    -1.3428	     6.0425	     3.9444	    -3.9444	     4.3640	    -5.0354	     2.9373	    -5.2872	    -4.0283	    -2.4338	
    -0.5035	     6.4621	     4.1962	    -4.3640	     4.6997	    -4.6997	     3.1891	    -5.3711	    -4.8676	    -2.8534	
     1.0071	     7.3013	     4.8676	    -4.2801	     5.2032	    -3.7766	     3.4409	    -4.6158	    -5.5389	    -3.1052	
     3.1891	     8.4763	     5.7907	    -4.0283	     5.7068	    -2.5177	     3.6926	    -3.0212	    -6.0425	    -3.2730	
     5.9586	    10.0708	     6.8817	    -3.4409	     6.2103	    -1.0071	     3.8605	    -0.9232	    -6.3782	    -3.1891	
     8.9798	    11.9171	     8.1406	    -2.7695	     6.6299	     0.4196	     4.0283	     1.4267	    -6.5460	    -3.0212	
    12.0850	    13.8474	     9.4833	    -2.0981	     7.0496	     1.8463	     4.1962	     3.7766	    -6.7139	    -2.6855	
    14.9384	    15.7776	    10.9100	    -1.3428	     7.4692	     2.9373	     4.3640	     5.7907	    -6.7139	    -2.2659	
    17.3721	    17.4561	    12.2528	    -0.7553	     7.8888	     3.6087	     4.6158	     7.3853	    -6.7139	    -1.8463	
    19.1345	    18.7149	    13.4277	    -0.4196	     8.1406	     3.8605	     4.8676	     8.4763	    -6.6299	    -1.3428	
    19.9738	    19.5541	    14.4348	    -0.4196	     8.4763	     3.6087	     5.1193	     9.0637	    -6.4621	    -0.9232	
    19.7220	    19.8898	    15.1062	    -0.8392	     8.6441	     2.8534	     5.4550	     9.0637	    -6.2103	    -0.5035	
    18.5471	    19.6381	    15.4419	    -1.6785	     8.7280	     1.6785	     5.7068	     8.5602	    -5.8746	    -0.1678	
    16.5329	    18.7988	    15.5258	    -2.8534	     8.7280	     0.0839	     5.8746	     7.7209	    -5.4550	     0.0839	
    13.8474	    17.5400	    15.2740	    -4.2801	     8.6441	    -1.7624	     5.7907	     6.6299	    -5.0354	     0.0839	
    10.9100	    16.1133	    14.7705	    -5.7068	     8.3084	    -3.6087	     5.5389	     5.2032	    -4.6997	    -0.0839	
     8.0566	    14.5187	    14.0152	    -6.9656	     7.8049	    -5.2872	     4.9515	     3.5248	    -4.4479	    -0.5035	
     5.4550	    13.0081	    13.1760	    -7.8049	     7.2174	    -6.5460	     4.1962	     1.5945	    -4.2801	    -1.2589	
     3.3569	    11.7493	    12.2528	    -8.0566	     6.5460	    -7.1335	     3.2730	    -0.5035	    -4.1962	    -2.0981	
     1.9302	    10.7422	    11.3297	    -7.7209	     5.7907	    -7.1335	     2.1820	    -2.6855	    -4.2801	    -3.0212	
     1.1749	    10.0708	    10.4065	    -6.9656	     5.1193	    -6.3782	     1.0071	    -4.7836	    -4.3640	    -4.0283	
     1.2589	     9.8190	     9.4833	    -5.7068	     4.5319	    -5.0354	    -0.1678	    -6.4621	    -4.6158	    -4.9515	
     2.1820	     9.9869	     8.8120	    -4.0283	     4.1122	    -3.1891	    -1.3428	    -7.5531	    -4.6997	    -5.6229	
     3.6926	    10.5743	     8.2245	    -1.9302	     3.7766	    -0.8392	    -2.3499	    -7.7209	    -4.5319	    -6.0425	
     5.7068	    11.4975	     7.9727	     0.5035	     3.7766	     1.9302	    -3.1052	    -6.9656	    -4.0283	    -6.0425	
     7.9727	    12.6724	     7.9727	     3.2730	     4.0283	     5.0354	    -3.6087	    -5.2032	    -3.0212	    -5.5389	
    10.3226	    14.0152	     8.4763	     6.2943	     4.6158	     8.3084	    -3.6087	    -2.5177	    -1.5945	    -4.4479	
    12.4207	    15.4419	     9.2316	     9.2316	     5.5389	    11.5814	    -3.1891	     1.0071	     0.3357	    -2.9373	
    14.2670	    16.7847	    10.4065	    11.7493	     6.7139	    14.5187	    -2.3499	     5.1193	     2.4338	    -1.0071	
    15.6937	    17.9596	    11.8332	    13.6795	     7.9727	    16.9525	    -1.0910	     9.3994	     4.6158	     1.1749	
    16.5329	    18.7988	    13.1760	    14.6027	     9.0637	    18.3792	     0.3357	    13.2599	     6.4621	     3.1891	
    16.9525	    19.3024	    14.4348	    14.3509	     9.9869	    18.7149	     1.7624	    16.2811	     7.7209	     4.8676	
    16.7007	    19.3863	    15.3580	    13.1760	    10.4065	    18.0435	     3.0212	    17.9596	     8.3923	     6.1264	
    16.0294	    19.1345	    15.8615	    10.9940	    10.5743	    16.3651	     3.9444	    18.0435	     8.3084	     6.7978	
    15.0223	    18.4631	    16.0294	     8.1406	    10.3226	    14.0152	     4.5319	    16.7847	     7.7209	     7.0496	
    13.5956	    17.5400	    15.8615	     4.9515	     9.9030	    11.4136	     4.8676	    14.5187	     6.6299	     6.7978	
    12.0010	    16.5329	    15.5258	     1.7624	     9.3155	     8.8120	     4.9515	    11.5814	     5.3711	     6.3782	
    10.3226	    15.5258	    15.1062	    -1.1749	     8.6441	     6.5460	     4.9515	     8.5602	     4.1122	     5.8746	
     8.7280	    14.5187	    14.6866	    -3.7766	     8.1406	     4.6997	     4.9515	     5.9586	     3.1052	     5.3711	
     7.3853	    13.6795	    14.2670	    -5.7907	     7.7209	     3.3569	     4.8676	     4.0283	     2.3499	     5.0354	
     6.2943	    13.0920	    13.9313	    -7.2174	     7.3853	     2.3499	     4.8676	     2.9373	     1.9302	     4.8676	
     5.6229	    12.6724	    13.6795	    -8.0566	     7.1335	     1.5945	     4.7836	     2.6016	     1.9302	     4.8676	
     5.2872	    12.3367	    13.3438	    -8.3923	     6.8817	     0.9232	     4.6158	     2.7695	     2.0981	     4.9515	
     5.1193	    12.0010	    12.8403	    -8.3923	     6.6299	     0.2518	     4.3640	     3.3569	     2.5177	     5.1193	
     5.0354	    11.7493	    12.2528	    -8.1406	     6.2943	    -0.4196	     3.9444	     4.1122	     3.0212	     5.3711	
     4.8676	    11.4136	    11.5814	    -7.8049	     5.9586	    -1.0071	     3.5248	     4.9515	     3.6087	     5.6229	
     4.6158	    10.9940	    10.7422	    -7.5531	     5.6229	    -1.5106	     3.0212	     5.7068	     4.1962	     5.8746	
     4.1962	    10.5743	     9.8190	    -7.3853	     5.2872	    -1.7624	     2.6016	     6.3782	     4.6158	     5.9586	
     3.7766	    10.1547	     8.8959	    -7.3013	     4.9515	    -1.8463	     2.2659	     6.7139	     4.9515	     6.0425	
     3.1052	     9.6512	     7.9727	    -7.3853	     4.6158	    -1.6785	     2.0142	     6.7139	     4.9515	     6.0425	
     2.4338	     9.0637	     7.0496	    -7.8049	     4.1962	    -1.4267	     1.6785	     6.3782	     4.6997	     5.8746	
     1.5106	     8.3923	     6.1264	    -8.3923	     3.7766	    -1.1749	     1.3428	     5.6229	     4.1962	     5.5389	
     0.4196	     7.4692	     5.1193	    -9.3994	     3.1891	    -1.0910	     1.0071	     4.5319	     3.4409	     5.1193	
    -0.9232	     6.3782	     4.1122	   -10.6583	     2.4338	    -1.3428	     0.5875	     3.2730	     2.6016	     4.6158	
    -2.2659	     5.2872	     3.1052	   -12.1689	     1.6785	    -1.8463	     0.1678	     2.0142	     1.6785	     4.1122	
    -3.6087	     4.1962	     2.1820	   -13.6795	     1.0071	    -2.6855	    -0.1678	     0.9232	     0.7553	     3.6926	
    -4.6158	     3.3569	     1.5945	   -15.1062	     0.4196	    -3.6926	    -0.4196	     0.2518	     0.0839	     3.3569	
    -5.0354	     2.8534	     1.3428	   -16.1133	     0.0839	    -4.6997	    -0.5035	     0.0000	    -0.3357	     3.3569	
    -4.8676	     2.9373	     1.5106	   -16.7007	     0.0839	    -5.4550	    -0.2518	     0.2518	    -0.3357	     3.5248	
    -4.1122	     3.5248	     2.1820	   -16.7007	     0.4196	    -5.9586	     0.1678	     1.0071	     0.0839	     4.1122	
    -2.8534	     4.5319	     3.2730	   -16.1133	     1.0071	    -6.0425	     0.9232	     2.1820	     0.9232	     5.0354	
    -1.4267	     5.7068	     4.5319	   -15.1062	     1.8463	    -5.7907	     1.6785	     3.6087	     2.0142	     6.2103	
    -0.0839	     6.9656	     5.9586	   -13.7634	     2.6855	    -5.2032	     2.4338	     5.2032	     3.3569	     7.3853	
     1.0910	     8.0566	     7.2174	   -12.4207	     3.5248	    -4.3640	     3.0212	     6.8817	     4.6997	     8.6441	
     1.8463	     8.8959	     8.4763	   -10.9940	     4.1962	    -3.4409	     3.5248	     8.4763	     5.8746	     9.7351	
     2.4338	     9.5673	     9.6512	    -9.6512	     4.7836	    -2.4338	     3.7766	     9.7351	     6.8817	    10.6583	
     2.6855	    10.0708	    10.5743	    -8.5602	     5.2872	    -1.5106	     3.9444	    10.6583	     7.5531	    11.3297	
     2.5177	    10.2386	    11.4136	    -7.6370	     5.7068	    -0.7553	     4.0283	    10.9940	     7.8888	    11.7493	
     2.0142	    10.0708	    12.0010	    -6.9656	     5.9586	    -0.2518	     4.0283	    10.6583	     7.7209	    11.9171	
     1.0071	     9.5673	    12.2528	    -6.4621	     6.0425	     0.0000	     3.8605	     9.7351	     7.3013	    11.8332	
    -0.3357	     8.8120	    12.3367	    -6.2103	     6.1264	    -0.0839	     3.6926	     8.3084	     6.6299	    11.5814	
    -1.7624	     8.0566	    12.2528	    -5.9586	     6.1264	    -0.3357	     3.6087	     6.7139	     5.9586	    11.3297	
    -3.1052	     7.3013	    12.0010	    -5.7068	     6.2103	    -0.6714	     3.5248	     5.2032	     5.5389	    11.1618	
    -4.1122	     6.8817	    11.8332	    -5.2872	     6.3782	    -0.8392	     3.7766	     4.0283	     5.3711	    11.3297	
    -4.4479	     6.9656	    11.6653	    -4.6158	     6.7978	    -0.6714	     4.1962	     3.5248	     5.6229	    11.8332	
    -4.1962	     7.5531	    11.7493	    -3.8605	     7.3853	    -0.3357	     4.8676	     3.6087	     6.2943	    12.6724	
    -3.2730	     8.5602	    11.8332	    -2.9373	     8.0566	     0.2518	     5.7068	     4.2801	     7.2174	    13.8474	
    -1.7624	     9.9030	    12.0850	    -2.0981	     8.7280	     1.0910	     6.5460	     5.2872	     8.3084	    15.1062	
     0.1678	    11.5814	    12.3367	    -1.5106	     9.3994	     2.0142	     7.3853	     6.4621	     9.3155	    16.3651	
     2.5177	    13.3438	    12.7563	    -1.0910	     9.9869	     3.0212	     8.0566	     7.5531	    10.1547	    17.4561	
     5.0354	    15.1901	    13.2599	    -0.9232	    10.4065	     3.9444	     8.4763	     8.4763	    10.8261	    18.3792	
     7.6370	    17.0364	    13.8474	    -1.1749	    10.7422	     4.7836	     8.8120	     9.1476	    11.3297	    18.9667	
    10.3226	    18.7149	    14.6027	    -1.5106	    11.0779	     5.3711	     8.9798	     9.4833	    11.5814	    19.3024	
    12.9242	    20.3094	    15.5258	    -2.0981	    11.4136	     5.7068	     9.0637	     9.5673	    11.6653	    19.5541	
    15.3580	    21.8201	    16.5329	    -2.6855	    11.6653	     5.7068	     9.1476	     9.3994	    11.4975	    19.5541	
    17.5400	    23.1628	    17.6239	    -3.1891	    11.9171	     5.3711	     9.1476	     9.1476	    11.3297	    19.5541	
    19.3863	    24.1699	    18.6310	    -3.6087	    12.1689	     4.6158	     9.1476	     8.7280	    10.9940	    19.3863	
    20.7291	    24.9252	    19.4702	    -4.0283	    12.1689	     3.6087	     9.0637	     8.3084	    10.5743	    19.2184	
    21.5683	    25.3448	    20.0577	    -4.4479	    12.0010	     2.3499	     8.8959	     7.9727	     9.9869	    18.9667	
    21.9040	    25.4288	    20.3934	    -4.7836	    11.7493	     1.0910	     8.6441	     7.7209	     9.4833	    18.6310	
    21.7361	    25.1770	    20.3094	    -5.2872	    11.2457	     0.0000	     8.2245	     7.5531	     8.8959	    18.2114	
    21.0648	    24.5056	    19.8059	    -5.7068	    10.6583	    -0.7553	     7.8049	     7.3853	     8.3923	    17.7078	
    19.9738	    23.5825	    18.8828	    -6.2103	     9.8190	    -1.2589	     7.3013	     7.3013	     7.9727	    17.1204	
    18.5471	    22.4075	    17.6239	    -6.7139	     8.8959	    -1.3428	     6.7139	     7.1335	     7.4692	    16.4490	
    16.7847	    20.9808	    16.0294	    -7.2174	     7.8049	    -1.3428	     6.0425	     6.9656	     7.1335	    15.7776	
    15.1062	    19.3863	    14.3509	    -7.7209	     6.7139	    -1.1749	     5.2872	     6.7978	     6.7139	    15.1062	
    13.4277	    17.9596	    12.5885	    -8.0566	     5.6229	    -0.8392	     4.6158	     6.5460	     6.3782	    14.4348	
    12.1689	    16.6168	    10.9100	    -8.2245	     4.6158	    -0.5035	     3.9444	     6.2943	     6.2103	    13.9313	
    11.1618	    15.5258	     9.4833	    -8.2245	     3.8605	    -0.0839	     3.3569	     6.1264	     6.1264	    13.5117	
    10.5743	    14.6027	     8.3923	    -7.9727	     3.1891	     0.5035	     2.9373	     6.1264	     6.2103	    13.3438	
    10.2386	    13.9313	     7.4692	    -7.3853	     2.6855	     1.2589	     2.5177	     6.3782	     6.4621	    13.3438	
    10.1547	    13.4277	     6.8817	    -6.6299	     2.2659	     2.0981	     2.0981	     7.0496	     6.8817	    13.5117	
    10.1547	    13.0920	     6.5460	    -5.6229	     2.0142	     3.1052	     1.7624	     7.9727	     7.5531	    13.8474	
    10.2386	    12.9242	     6.3782	    -4.6158	     1.8463	     4.1122	     1.4267	     9.2316	     8.3084	    14.3509	
    10.0708	    12.6724	     6.2103	    -3.7766	     1.5945	     4.9515	     1.0910	    10.4904	     9.0637	    14.8544	
     9.6512	    12.3367	     6.0425	    -3.0212	     1.4267	     5.4550	     0.6714	    11.5814	     9.7351	    15.3580	
     8.8120	    11.8332	     5.7068	    -2.6855	     1.0910	     5.5389	     0.2518	    12.5046	    10.2386	    15.7776	
     7.7209	    11.1618	     5.2032	    -2.8534	     0.6714	     5.2032	    -0.2518	    12.9242	    10.4904	    16.0294	
     6.3782	    10.2386	     4.6158	    -3.3569	     0.2518	     4.4479	    -0.7553	    12.8403	    10.4904	    16.0294	
     5.0354	     9.3155	     4.0283	    -4.1962	    -0.0839	     3.3569	    -1.2589	    12.2528	    10.2386	    15.8615	
     4.0283	     8.5602	     3.6926	    -5.2872	    -0.3357	     2.0981	    -1.5945	    11.3297	     9.9030	    15.5258	
     3.6087	     8.1406	     3.8605	    -6.3782	    -0.2518	     1.0071	    -1.6785	    10.0708	     9.4833	    15.1062	
     3.7766	     8.2245	     4.4479	    -7.1335	     0.2518	     0.1678	    -1.3428	     8.7280	     9.3155	    14.7705	
     4.5319	     8.8120	     5.7068	    -7.4692	     1.1749	    -0.0839	    -0.5035	     7.6370	     9.3994	    14.6866	
     5.7907	     9.7351	     7.3013	    -7.3013	     2.5177	     0.0000	     0.6714	     6.7139	     9.7351	    14.6866	
     7.3013	    10.9940	     9.0637	    -6.8817	     4.0283	     0.5875	     2.0981	     6.2103	    10.2386	    14.8544	
     8.8120	    12.2528	    10.8261	    -6.2943	     5.5389	     1.3428	     3.6926	     5.8746	    10.8261	    14.9384	
    10.0708	    13.4277	    12.2528	    -5.7068	     6.8817	     2.1820	     5.2032	     5.7907	    11.3297	    14.9384	
    10.9940	    14.3509	    13.4277	    -5.0354	     8.0566	     3.1052	     6.5460	     5.8746	    11.7493	    14.7705	
    11.4975	    14.9384	    14.0991	    -4.5319	     8.9798	     4.0283	     7.7209	     6.1264	    11.8332	    14.5187	
    11.4975	    15.2740	    14.4348	    -3.9444	     9.6512	     4.9515	     8.7280	     6.5460	    11.6653	    14.2670	
    11.1618	    15.1901	    14.4348	    -3.3569	    10.1547	     5.8746	     9.4833	     7.0496	    11.1618	    14.1830	
    10.6583	    15.1062	    14.2670	    -2.7695	    10.4904	     6.7978	    10.1547	     7.7209	    10.4065	    14.1830	
    10.2386	    14.9384	    14.0991	    -2.0981	    10.6583	     7.7209	    10.6583	     8.6441	     9.5673	    14.2670	
    10.1547	    14.9384	    13.9313	    -1.3428	    10.7422	     8.5602	    10.9940	     9.7351	     8.7280	    14.5187	
    10.5743	    15.1062	    13.8474	    -0.5035	    10.7422	     9.3155	    11.1618	    11.0779	     7.9727	    14.8544	
    11.4136	    15.4419	    13.7634	     0.4196	    10.5743	     9.9869	    11.0779	    12.3367	     7.4692	    15.1901	
    12.3367	    15.7776	    13.5956	     1.2589	    10.2386	    10.4065	    10.8261	    13.5117	     7.0496	    15.5258	
    13.1760	    15.9454	    13.3438	     1.8463	     9.7351	    10.4904	    10.3226	    14.3509	     6.7978	    15.7776	
    13.5956	    15.7776	    12.8403	     2.0981	     9.0637	    10.1547	     9.6512	    14.7705	     6.5460	    15.8615	
    13.5956	    15.4419	    12.2528	     1.9302	     8.2245	     9.4833	     8.8120	    14.8544	     6.3782	    15.8615	
    13.0920	    14.7705	    11.5814	     1.3428	     7.3853	     8.3923	     7.9727	    14.6027	     6.0425	    15.6097	
    12.1689	    13.8474	    10.8261	     0.4196	     6.5460	     7.0496	     7.1335	    13.9313	     5.7068	    15.2740	
    10.8261	    12.8403	    10.0708	    -0.7553	     5.7907	     5.5389	     6.3782	    13.0081	     5.1193	    14.7705	
     9.3155	    11.8332	     9.3155	    -2.1820	     5.1193	     3.9444	     5.7068	    11.8332	     4.5319	    14.1830	
     7.5531	    10.8261	     8.8120	    -3.6926	     4.6158	     2.3499	     5.2032	    10.4904	     3.9444	    13.5956	
     5.7907	     9.9869	     8.3923	    -5.0354	     4.2801	     0.9232	     4.6997	     8.9798	     3.3569	    12.9242	
     4.1962	     9.3155	     8.2245	    -6.2103	     4.1122	    -0.2518	     4.3640	     7.4692	     3.0212	    12.5046	
     2.6855	     8.8959	     8.3084	    -6.9656	     4.1962	    -1.0071	     4.1962	     6.1264	     2.8534	    12.1689	
     1.5945	     8.8120	     8.7280	    -7.2174	     4.4479	    -1.2589	     4.1122	     4.9515	     2.9373	    12.0850	
     1.0071	     9.1476	     9.4833	    -6.8817	     4.9515	    -1.0071	     4.1962	     4.2801	     3.2730	    12.1689	
     1.0071	     9.8190	    10.5743	    -6.0425	     5.5389	    -0.5035	     4.2801	     4.0283	     3.7766	    12.4207	
     1.5945	    10.9100	    11.9171	    -4.8676	     6.2103	     0.3357	     4.5319	     4.4479	     4.4479	    12.6724	
     2.7695	    12.1689	    13.5117	    -3.5248	     6.9656	     1.1749	     4.9515	     5.4550	     5.1193	    12.9242	
     4.4479	    13.6795	    15.2740	    -2.0142	     7.6370	     2.0142	     5.5389	     6.8817	     5.7907	    13.0920	
     6.3782	    15.1062	    16.9525	    -0.6714	     8.3084	     2.6855	     6.2103	     8.5602	     6.3782	    13.1760	
     8.3084	    16.4490	    18.5471	     0.5875	     8.8959	     3.2730	     6.8817	    10.2386	     6.8817	    13.0920	
     9.8190	    17.2882	    19.8059	     1.4267	     9.2316	     3.6926	     7.3853	    11.5814	     7.3013	    12.9242	
    10.6583	    17.5400	    20.3934	     2.0142	     9.2316	     3.8605	     7.7209	    12.5046	     7.3853	    12.4207	
    10.6583	    17.1204	    20.3094	     2.0981	     8.9798	     3.8605	     7.7209	    12.6724	     7.1335	    11.7493	
     9.9030	    15.9454	    19.5541	     1.7624	     8.3084	     3.6087	     7.4692	    12.0850	     6.6299	    10.8261	
     8.4763	    14.1830	    17.9596	     0.9232	     7.4692	     3.1891	     6.8817	    10.8261	     5.6229	     9.5673	
     6.5460	    12.0010	    15.8615	    -0.3357	     6.2943	     2.5177	     6.2943	     8.8959	     4.4479	     8.2245	
     4.2801	     9.6512	    13.3438	    -1.8463	     5.1193	     1.5945	     5.5389	     6.5460	     2.9373	     6.7978	
     1.6785	     7.1335	    10.5743	    -3.5248	     3.8605	     0.5035	     4.7836	     3.9444	     1.3428	     5.2872	
    -1.2589	     4.6997	     7.6370	    -5.3711	     2.6016	    -0.7553	     4.0283	     1.0910	    -0.2518	     3.8605	
    -4.3640	     2.1820	     4.6997	    -7.2174	     1.2589	    -2.1820	     3.3569	    -1.7624	    -1.7624	     2.5177	
    -7.4692	     0.0000	     2.0142	    -9.0637	     0.0839	    -3.6926	     2.6855	    -4.3640	    -3.1052	     1.3428	
    -9.9869	    -1.8463	    -0.2518	   -10.5743	    -0.8392	    -5.2872	     2.0981	    -6.7139	    -4.2801	     0.2518	
   -11.7493	    -2.9373	    -1.8463	   -11.9171	    -1.5106	    -6.7978	     1.7624	    -8.3084	    -5.1193	    -0.6714	
   -12.3367	    -3.2730	    -2.6855	   -12.8403	    -1.8463	    -8.0566	     1.5106	    -9.1476	    -5.7068	    -1.3428	
   -11.9171	    -2.8534	    -2.6855	   -13.3438	    -1.7624	    -8.8959	     1.5945	    -9.0637	    -5.8746	    -1.6785	
   -10.4904	    -1.7624	    -2.0981	   -13.3438	    -1.2589	    -9.2316	     1.8463	    -8.1406	    -5.7068	    -1.7624	
    -8.3084	    -0.0839	    -0.9232	   -12.7563	    -0.4196	    -8.8959	     2.4338	    -6.3782	    -5.1193	    -1.4267	
    -5.7068	     1.9302	     0.8392	   -11.5814	     0.8392	    -7.8888	     3.2730	    -4.1122	    -4.2801	    -0.7553	
    -2.9373	     4.1962	     2.9373	    -9.8190	     2.4338	    -6.3782	     4.4479	    -1.5106	    -3.1891	     0.3357	
    -0.1678	     6.5460	     5.3711	    -7.6370	     4.2801	    -4.4479	     5.8746	     1.2589	    -1.8463	     1.5945	
     2.3499	     8.8120	     7.7209	    -5.3711	     6.1264	    -2.4338	     7.3013	     3.9444	    -0.5035	     3.0212	
     4.3640	    10.6583	     9.9869	    -3.1891	     7.8049	    -0.5875	     8.7280	     6.2943	     0.7553	     4.4479	
     5.6229	    12.0850	    11.8332	    -1.3428	     9.2316	     0.7553	     9.9030	     8.0566	     1.8463	     5.6229	
     6.1264	    12.8403	    13.1760	    -0.0839	    10.3226	     1.5106	    10.8261	     9.1476	     2.6855	     6.4621	
     5.9586	    13.0920	    13.9313	     0.5875	    10.9100	     1.5106	    11.3297	     9.6512	     3.1891	     7.1335	
     5.2872	    12.8403	    14.0991	     0.7553	    11.1618	     0.8392	    11.5814	     9.4833	     3.5248	     7.4692	
     4.3640	    12.3367	    13.9313	     0.3357	    11.0779	    -0.5035	    11.5814	     8.9798	     3.6087	     7.7209	
     3.3569	    11.6653	    13.3438	    -0.4196	    10.7422	    -2.0981	    11.4136	     8.2245	     3.6087	     7.8049	
     2.4338	    10.9100	    12.5885	    -1.3428	    10.1547	    -3.8605	    11.0779	     7.5531	     3.4409	     7.8888	
     1.6785	    10.2386	    11.5814	    -2.3499	     9.3994	    -5.6229	    10.6583	     7.1335	     3.3569	     7.8888	
     1.0910	     9.6512	    10.5743	    -3.1891	     8.5602	    -6.8817	    10.0708	     6.9656	     3.2730	     8.0566	
     0.7553	     9.2316	     9.6512	    -3.7766	     7.6370	    -7.5531	     9.5673	     7.2174	     3.2730	     8.3084	
     0.7553	     8.9798	     8.8959	    -3.9444	     6.7139	    -7.3013	     9.0637	     7.7209	     3.4409	     8.6441	
     1.1749	     8.9798	     8.3923	    -3.6926	     5.9586	    -6.2103	     8.7280	     8.5602	     3.6926	     9.2316	
     1.9302	     9.2316	     8.1406	    -2.9373	     5.3711	    -4.3640	     8.5602	     9.5673	     4.1122	     9.8190	
     3.1052	     9.6512	     8.2245	    -1.7624	     4.9515	    -1.8463	     8.4763	    10.5743	     4.7836	    10.4904	
     4.4479	    10.1547	     8.5602	    -0.1678	     4.6997	     1.0071	     8.4763	    11.7493	     5.4550	    11.2457	
     5.7907	    10.8261	     9.0637	     1.7624	     4.6158	     3.9444	     8.5602	    12.9242	     6.3782	    12.0850	
     7.2174	    11.4136	     9.7351	     3.9444	     4.6997	     6.7978	     8.7280	    14.0152	     7.4692	    12.9242	
     8.4763	    12.0850	    10.4904	     6.2103	     4.9515	     9.4833	     8.8120	    15.1062	     8.6441	    13.8474	
     9.5673	    12.8403	    11.4136	     8.5602	     5.2872	    11.6653	     8.9798	    16.0294	     9.8190	    14.7705	
    10.4904	    13.5117	    12.4207	    10.7422	     5.7068	    13.4277	     9.1476	    16.8686	    10.9940	    15.6937	
    11.1618	    14.2670	    13.4277	    12.7563	     6.1264	    14.7705	     9.2316	    17.3721	    12.0850	    16.5329	
    11.6653	    14.8544	    14.3509	    14.4348	     6.4621	    15.6097	     9.2316	    17.7078	    12.9242	    17.2043	
    11.9171	    15.3580	    15.1062	    15.6937	     6.7139	    15.9454	     9.0637	    17.7078	    13.4277	    17.6239	
    11.9171	    15.7776	    15.5258	    16.2811	     6.9656	    15.7776	     8.7280	    17.3721	    13.5956	    17.7917	
    11.5814	    15.9454	    15.6937	    16.1133	     6.9656	    15.0223	     8.3084	    16.7007	    13.4277	    17.7078	
    10.9100	    15.8615	    15.4419	    15.1901	     6.8817	    13.7634	     7.6370	    15.7776	    12.7563	    17.3721	
     9.9869	    15.4419	    14.8544	    13.5117	     6.5460	    11.9171	     6.9656	    14.5187	    11.8332	    16.7007	
     8.7280	    14.7705	    14.0152	    11.2457	     6.1264	     9.8190	     6.1264	    13.1760	    10.5743	    15.9454	
     7.3853	    13.8474	    12.9242	     8.6441	     5.5389	     7.5531	     5.2032	    11.9171	     9.3155	    14.9384	
     6.0425	    12.8403	    11.6653	     5.9586	     4.8676	     5.4550	     4.1962	    10.8261	     8.0566	    13.9313	
     4.8676	    11.7493	    10.3226	     3.3569	     4.1122	     3.6087	     3.1891	     9.9030	     7.0496	    12.9242	
     4.0283	    10.7422	     8.9798	     1.2589	     3.3569	     2.0981	     2.0981	     9.3994	     6.2943	    12.0850	
     3.3569	     9.8190	     7.6370	    -0.2518	     2.6016	     1.1749	     0.9232	     9.2316	     5.8746	    11.2457	
     3.1891	     9.0637	     6.4621	    -1.1749	     1.8463	     0.6714	    -0.1678	     9.3994	     5.7907	    10.6583	
     3.4409	     8.5602	     5.5389	    -1.4267	     1.1749	     0.5875	    -1.3428	     9.7351	     6.0425	    10.2386	
     4.1962	     8.4763	     4.9515	    -1.0910	     0.7553	     1.0071	    -2.3499	    10.3226	     6.4621	    10.0708	
     5.4550	     8.6441	     4.6997	    -0.1678	     0.4196	     1.6785	    -3.1891	    10.9940	     6.9656	    10.1547	
     7.0496	     9.2316	     4.9515	     1.0910	     0.4196	     2.7695	    -3.8605	    11.5814	     7.6370	    10.4904	
     8.8959	    10.0708	     5.4550	     2.6016	     0.5875	     3.9444	    -4.1962	    12.1689	     8.2245	    10.9940	
    10.7422	    11.0779	     6.2103	     4.1962	     0.9232	     5.3711	    -4.1122	    12.5885	     8.8120	    11.5814	
    12.4207	    12.0850	     7.2174	     5.6229	     1.4267	     6.7978	    -3.6926	    12.9242	     9.2316	    12.3367	
    13.7634	    12.9242	     8.1406	     6.8817	     1.9302	     8.1406	    -2.9373	    13.1760	     9.4833	    13.0081	
    14.5187	    13.5117	     8.9798	     7.7209	     2.3499	     9.1476	    -1.9302	    13.1760	     9.4833	    13.5117	
    14.7705	    13.6795	     9.6512	     8.0566	     2.6016	     9.8190	    -0.8392	    13.0920	     9.2316	    13.8474	
    14.4348	    13.4277	     9.9869	     7.8888	     2.6855	     9.8190	     0.0000	    12.8403	     8.6441	    13.7634	
    13.6795	    12.8403	     9.9869	     7.0496	     2.6855	     9.3155	     0.5875	    12.5046	     7.9727	    13.4277	
    12.5885	    12.0010	     9.7351	     5.7907	     2.4338	     8.1406	     0.9232	    12.0010	     7.1335	    12.7563	
    11.3297	    10.9940	     9.3155	     4.1962	     2.0142	     6.6299	     0.9232	    11.4136	     6.2943	    11.9171	
    10.0708	     9.9869	     8.8120	     2.4338	     1.5945	     4.8676	     0.6714	    10.6583	     5.6229	    10.9100	
     8.9798	     9.1476	     8.1406	     0.8392	     1.0910	     3.2730	     0.4196	     9.9030	     5.1193	     9.9030	
     8.1406	     8.4763	     7.5531	    -0.3357	     0.6714	     2.1820	     0.2518	     9.1476	     5.0354	     9.1476	
     7.8049	     8.3084	     7.1335	    -0.8392	     0.4196	     1.6785	     0.3357	     8.6441	     5.4550	     8.7280	
     7.8888	     8.6441	     6.8817	    -0.5035	     0.4196	     2.0142	     0.6714	     8.6441	     6.2943	     8.8959	
     8.6441	     9.4833	     6.9656	     0.5035	     0.6714	     3.1052	     1.4267	     9.2316	     7.6370	     9.5673	
     9.9869	    10.7422	     7.3853	     2.1820	     1.2589	     4.7836	     2.4338	    10.4065	     9.1476	    10.6583	
    11.5814	    12.2528	     8.0566	     4.1962	     2.0981	     6.6299	     3.6087	    12.0010	    10.7422	    12.1689	
    13.3438	    13.8474	     8.8959	     6.3782	     3.0212	     8.5602	     4.8676	    13.8474	    12.0850	    13.7634	
    15.0223	    15.4419	     9.8190	     8.3923	     4.1122	    10.1547	     6.1264	    15.7776	    13.1760	    15.3580	
    16.3651	    16.7007	    10.7422	    10.1547	     5.1193	    11.2457	     7.1335	    17.4561	    13.8474	    16.7007	
    17.2043	    17.6239	    11.5814	    11.4136	     5.9586	    11.9171	     7.9727	    18.7149	    14.0152	    17.7917	
    17.6239	    18.2114	    12.2528	    12.0010	     6.6299	    12.0010	     8.4763	    19.4702	    13.8474	    18.5471	
    17.6239	    18.3792	    12.7563	    12.0850	     7.1335	    11.6653	     8.7280	    19.6381	    13.3438	    19.0506	
    17.0364	    18.1274	    13.0081	    11.6653	     7.4692	    10.9940	     8.8959	    19.2184	    12.7563	    19.3024	
    16.0294	    17.7078	    13.2599	    10.7422	     7.6370	    10.1547	     8.9798	    18.2953	    12.0010	    19.3024	
    14.6866	    17.0364	    13.3438	     9.6512	     7.7209	     9.2316	     8.9798	    16.9525	    11.3297	    19.2184	
    13.1760	    16.2811	    13.3438	     8.4763	     7.7209	     8.3084	     9.1476	    15.3580	    10.7422	    18.9667	
    11.6653	    15.6097	    13.3438	     7.3853	     7.7209	     7.4692	     9.3155	    13.8474	    10.2386	    18.6310	
    10.4065	    15.1901	    13.4277	     6.3782	     7.6370	     6.8817	     9.7351	    12.5046	     9.9030	    18.2953	
     9.6512	    15.1062	    13.6795	     5.6229	     7.7209	     6.4621	    10.3226	    11.6653	     9.6512	    17.9596	
     9.4833	    15.3580	    14.0991	     5.1193	     7.8049	     6.2103	    11.0779	    11.1618	     9.6512	    17.7078	
     9.9030	    15.9454	    14.6866	     4.8676	     8.0566	     6.2943	    12.0010	    11.1618	     9.7351	    17.5400	
    10.8261	    16.8686	    15.4419	     4.8676	     8.2245	     6.5460	    13.0081	    11.4975	     9.8190	    17.3721	
    12.0850	    17.8757	    16.1972	     5.1193	     8.4763	     6.8817	    13.8474	    12.0010	     9.9869	    17.2043	
    13.4277	    18.9667	    16.7847	     5.5389	     8.4763	     7.3013	    14.3509	    12.6724	    10.0708	    16.8686	
    14.6866	    19.8059	    17.1204	     6.1264	     8.2245	     7.7209	    14.5187	    13.2599	     9.9869	    16.5329	
    15.7776	    20.4773	    17.2043	     6.7139	     7.8049	     8.0566	    14.0991	    13.8474	     9.9869	    16.0294	
    16.6168	    20.8130	    17.0364	     7.3013	     7.2174	     8.3923	    13.2599	    14.3509	     9.8190	    15.4419	
    17.2882	    20.9808	    16.6168	     7.8888	     6.5460	     8.7280	    12.0850	    14.7705	     9.8190	    14.9384	
    17.7078	    20.9808	    16.0294	     8.3923	     5.9586	     8.9798	    10.7422	    15.1062	     9.8190	    14.4348	
    17.8757	    20.7291	    15.4419	     8.8120	     5.6229	     9.2316	     9.3155	    15.2740	     9.9869	    14.0991	
    17.8757	    20.3094	    14.7705	     8.8959	     5.4550	     9.3155	     7.9727	    15.2740	    10.1547	    13.8474	
    17.5400	    19.8059	    14.0991	     8.6441	     5.4550	     9.2316	     6.7978	    14.9384	    10.4065	    13.6795	
    17.0364	    19.1345	    13.4277	     8.1406	     5.6229	     9.0637	     5.7907	    14.5187	    10.5743	    13.5117	
    16.2811	    18.3792	    12.8403	     7.3013	     5.7907	     8.6441	     5.1193	    13.9313	    10.5743	    13.3438	
    15.3580	    17.6239	    12.1689	     6.1264	     6.1264	     8.1406	     4.6997	    13.3438	    10.5743	    13.2599	
    14.4348	    16.8686	    11.6653	     4.9515	     6.3782	     7.7209	     4.5319	    13.0920	    10.4065	    13.0920	
    13.5956	    16.2811	    11.1618	     3.6926	     6.6299	     7.2174	     4.6158	    13.0920	    10.1547	    13.0081	
    12.9242	    15.7776	    10.9100	     2.5177	     6.8817	     6.9656	     4.8676	    13.5956	     9.9030	    12.9242	
    12.5885	    15.5258	    10.8261	     1.6785	     7.1335	     6.7978	     5.2872	    14.4348	     9.5673	    12.8403	
    12.5885	    15.5258	    11.0779	     1.1749	     7.3853	     6.8817	     5.8746	    15.6097	     9.3155	    12.8403	
    12.7563	    15.6097	    11.4975	     1.0071	     7.6370	     7.1335	     6.4621	    16.7847	     9.0637	    12.9242	
    13.0920	    15.8615	    12.1689	     1.3428	     7.8888	     7.5531	     7.0496	    17.7917	     8.8959	    13.0081	
    13.2599	    16.1133	    12.9242	     1.9302	     8.0566	     7.9727	     7.4692	    18.2953	     8.6441	    13.0920	
    13.3438	    16.1972	    13.5117	     2.6016	     8.1406	     8.3084	     7.8049	    18.1274	     8.3084	    13.0081	
    13.0081	    15.9454	    13.8474	     3.2730	     8.0566	     8.3923	     7.9727	    17.3721	     7.8888	    12.8403	
    12.2528	    15.4419	    13.9313	     3.7766	     7.8049	     8.3084	     7.8049	    15.9454	     7.1335	    12.4207	
    11.3297	    14.6866	    13.8474	     3.9444	     7.4692	     7.9727	     7.4692	    14.2670	     6.2943	    11.8332	
    10.3226	    13.7634	    13.6795	     3.7766	     7.0496	     7.3853	     7.0496	    12.4207	     5.3711	    11.0779	
     9.3994	    13.0081	    13.5117	     3.4409	     6.7978	     6.7978	     6.6299	    10.9940	     4.4479	    10.2386	
     8.6441	    12.5046	    13.6795	     2.8534	     6.7978	     6.1264	     6.4621	    10.0708	     3.6926	     9.6512	
     8.2245	    12.3367	    14.1830	     2.1820	     7.1335	     5.5389	     6.5460	     9.8190	     3.1891	     9.2316	
     8.1406	    12.5885	    14.9384	     1.4267	     7.7209	     5.1193	     6.9656	    10.2386	     3.1052	     9.2316	
     8.3084	    13.0920	    16.0294	     0.5875	     8.6441	     4.7836	     7.6370	    11.2457	     3.1891	     9.4833	
     8.5602	    13.8474	    17.2882	    -0.2518	     9.6512	     4.4479	     8.5602	    12.5046	     3.5248	     9.9869	
     8.8120	    14.6866	    18.4631	    -1.2589	    10.7422	     4.0283	     9.4833	    13.7634	     3.9444	    10.5743	
     9.0637	    15.4419	    19.3863	    -2.2659	    11.5814	     3.4409	    10.3226	    14.8544	     4.1962	    11.0779	
     9.3155	    16.0294	    20.0577	    -3.1891	    12.2528	     2.6016	    10.9940	    15.6097	     4.4479	    11.4975	
     9.5673	    16.5329	    20.3934	    -4.0283	    12.5046	     1.5945	    11.4136	    15.8615	     4.5319	    11.6653	
     9.9030	    16.8686	    20.4773	    -4.6158	    12.5885	     0.4196	    11.5814	    15.6097	     4.4479	    11.6653	
    10.3226	    17.2882	    20.2255	    -4.7836	    12.4207	    -0.5875	    11.6653	    14.9384	     4.2801	    11.4136	
    10.9940	    17.7078	    19.8898	    -4.6997	    12.1689	    -1.2589	    11.6653	    13.9313	     4.0283	    11.0779	
    12.0010	    18.3792	    19.5541	    -4.1122	    11.9171	    -1.5106	    11.6653	    12.6724	     3.9444	    10.5743	
    13.3438	    19.3024	    19.3024	    -3.1891	    11.6653	    -1.1749	    11.6653	    11.4975	     3.8605	    10.1547	
    15.0223	    20.4773	    19.3024	    -1.9302	    11.5814	    -0.1678	    11.6653	    10.3226	     3.9444	     9.9030	
    17.2043	    21.9879	    19.4702	    -0.4196	    11.7493	     1.4267	    11.7493	     9.5673	     4.1122	     9.8190	
    19.8059	    23.8342	    20.0577	     1.2589	    12.1689	     3.3569	    11.8332	     9.3155	     4.3640	     9.9869	
    22.8271	    25.9323	    21.0648	     3.0212	    12.9242	     5.5389	    12.0850	     9.9030	     4.7836	    10.4904	
    26.0162	    28.1982	    22.3236	     4.8676	    13.9313	     7.6370	    12.3367	    11.1618	     5.2872	    11.1618	
    29.2053	    30.4642	    23.7503	     6.5460	    15.0223	     9.6512	    12.6724	    13.0920	     6.0425	    12.0850	
    32.0587	    32.5623	    25.2609	     8.1406	    16.0294	    11.4136	    12.9242	    15.5258	     6.8817	    13.0081	
    34.2407	    34.2407	    26.6037	     9.3994	    17.0364	    12.7563	    13.1760	    17.9596	     7.8049	    14.0152	
    35.5835	    35.4996	    27.6947	    10.3226	    17.7917	    13.7634	    13.2599	    20.3094	     8.8120	    15.0223	
    35.7513	    36.0031	    28.3661	    10.9100	    18.2953	    14.2670	    13.1760	    22.0718	     9.7351	    15.6937	
    34.6603	    35.7513	    28.6179	    11.0779	    18.4631	    14.2670	    13.0081	    23.1628	    10.3226	    16.1972	
    32.3944	    34.8282	    28.4500	    10.8261	    18.2953	    13.7634	    12.7563	    23.4146	    10.7422	    16.3651	
    29.3732	    33.4015	    27.8625	    10.1547	    17.8757	    12.8403	    12.5046	    22.7432	    10.7422	    16.1972	
    26.1002	    31.8069	    27.1072	     9.2316	    17.3721	    11.5814	    12.3367	    21.4844	    10.5743	    15.9454	
    22.9950	    30.2963	    26.3519	     8.2245	    16.8686	    10.3226	    12.3367	    19.6381	    10.1547	    15.4419	
    20.6451	    29.1214	    25.9323	     7.3013	    16.5329	     9.2316	    12.7563	    17.6239	     9.6512	    15.0223	
    19.0506	    28.4500	    25.6805	     6.5460	    16.4490	     8.6441	    13.3438	    15.5258	     9.1476	    14.5187	
    18.3792	    28.1982	    25.8484	     6.0425	    16.6168	     8.4763	    14.0991	    13.6795	     8.7280	    14.0991	
    18.3792	    28.4500	    26.2680	     5.8746	    16.9525	     8.9798	    14.9384	    12.1689	     8.3084	    13.6795	
    19.1345	    29.1214	    26.9394	     5.9586	    17.5400	     9.9869	    15.8615	    11.1618	     8.0566	    13.3438	
    20.4773	    30.0446	    27.7786	     6.4621	    18.2953	    11.4136	    16.7007	    10.9940	     8.0566	    13.0920	
    22.3236	    31.3034	    28.8696	     7.2174	    19.2184	    13.1760	    17.6239	    11.4975	     8.2245	    12.9242	
    24.5056	    32.7301	    30.0446	     8.3084	    20.1416	    15.0223	    18.3792	    12.7563	     8.5602	    12.9242	
    26.8555	    34.1568	    31.2195	     9.5673	    20.9808	    16.9525	    19.0506	    14.3509	     9.0637	    12.8403	
    29.0375	    35.5835	    32.2266	    10.9940	    21.8201	    18.6310	    19.5541	    16.1972	     9.6512	    12.8403	
    31.0516	    36.7584	    33.1497	    12.4207	    22.4915	    19.9738	    19.9738	    17.9596	    10.0708	    12.7563	
    32.7301	    37.7655	    33.8211	    13.6795	    22.9950	    20.8969	    20.0577	    19.4702	    10.4904	    12.5885	
    33.9050	    38.3530	    34.1568	    14.6866	    23.2468	    21.3165	    20.0577	    20.8130	    10.7422	    12.3367	
    34.5764	    38.5208	    34.2407	    15.2740	    23.2468	    21.1487	    19.8059	    21.7361	    10.8261	    11.9171	
[Epoch Header]
[Trial Type]	23
[Accept]	1
[Correct]	0
[RT]	 0.000
[Resp]	0
[Epoch Data]
   -56.6483	   -63.0264	   -54.2984	   -55.0537	   -48.2559	   -50.1022	   -47.6685	   -43.0527	   -34.4925	   -42.2134	
   -56.4804	   -62.9425	   -54.7180	   -55.8090	   -48.1720	   -50.1022	   -47.6685	   -41.2064	   -34.4086	   -42.0456	
   -56.3126	   -62.9425	   -55.3055	   -57.3196	   -48.1720	   -50.5219	   -47.7524	   -39.9475	   -34.4086	   -42.2974	
   -56.0608	   -62.8586	   -55.9769	   -59.5856	   -48.2559	   -51.4450	   -47.8363	   -39.5279	   -34.6603	   -42.9688	
   -55.8090	   -62.6907	   -56.6483	   -62.3550	   -48.4238	   -52.7039	   -48.0881	   -39.8636	   -35.1639	   -44.1437	
   -55.3055	   -62.5229	   -57.3196	   -65.2924	   -48.5916	   -54.1306	   -48.3398	   -40.9546	   -35.9192	   -45.5704	
   -54.7180	   -62.1872	   -57.7393	   -67.8940	   -48.7595	   -55.4733	   -48.5916	   -42.6331	   -36.9263	   -47.2488	
   -53.7109	   -61.4319	   -57.8232	   -69.7403	   -48.7595	   -56.4804	   -48.5916	   -44.6472	   -37.9333	   -48.9273	
   -52.2003	   -60.2570	   -57.4875	   -70.5795	   -48.4238	   -56.9839	   -48.3398	   -46.7453	   -38.8565	   -50.2701	
   -50.1862	   -58.5785	   -56.5643	   -70.1599	   -47.7524	   -56.6483	   -47.7524	   -48.6755	   -39.5279	   -51.1932	
   -47.5006	   -56.3965	   -55.1376	   -68.4814	   -46.6614	   -55.3894	   -46.8292	   -50.1862	   -39.7797	   -51.5289	
   -44.5633	   -53.8788	   -53.4592	   -65.7120	   -45.4025	   -53.2913	   -45.7382	   -51.1093	   -39.6957	   -51.2772	
   -41.5421	   -51.2772	   -51.7807	   -62.2711	   -44.0598	   -50.6058	   -44.6472	   -51.5289	   -39.1922	   -50.6058	
   -38.9404	   -49.0952	   -50.3540	   -58.4946	   -43.0527	   -47.7524	   -43.7241	   -51.6129	   -38.5208	   -49.4308	
   -37.1780	   -47.6685	   -49.5148	   -54.9698	   -42.4652	   -45.0668	   -43.2205	   -51.6129	   -37.7655	   -48.0881	
   -36.6745	   -47.2488	   -49.5148	   -52.1164	   -42.5491	   -42.9688	   -43.4723	   -51.6129	   -37.1780	   -46.6614	
   -37.6816	   -48.0881	   -50.4379	   -50.4379	   -43.4723	   -41.7938	   -44.3954	   -51.9485	   -36.7584	   -45.3186	
   -40.1993	   -50.1862	   -52.3682	   -50.0183	   -45.2347	   -41.7099	   -45.9900	   -52.6199	   -36.6745	   -44.1437	
   -44.0598	   -53.4592	   -55.0537	   -51.0254	   -47.7524	   -42.7170	   -48.3398	   -53.7109	   -36.9263	   -43.2205	
   -49.0112	   -57.4875	   -58.4106	   -53.2913	   -50.6897	   -44.7311	   -51.1932	   -55.3055	   -37.6816	   -42.6331	
   -54.5502	   -62.1033	   -62.1033	   -56.4804	   -53.9627	   -47.5845	   -54.2984	   -57.2357	   -38.7726	   -42.3813	
   -60.0052	   -66.6351	   -65.7120	   -60.3409	   -57.1518	   -50.8575	   -57.3196	   -59.4177	   -40.1154	   -42.4652	
   -64.8727	   -70.6635	   -68.8171	   -64.2853	   -59.7534	   -54.1306	   -60.0052	   -61.3480	   -41.5421	   -42.8009	
   -68.5654	   -73.6847	   -71.0831	   -67.8101	   -61.6837	   -57.1518	   -61.9354	   -62.8586	   -42.8009	   -43.2205	
   -70.9152	   -75.4471	   -72.0901	   -70.5795	   -62.5229	   -59.3338	   -63.0264	   -63.5300	   -43.5562	   -43.5562	
   -71.5866	   -75.7828	   -71.9223	   -72.2580	   -62.2711	   -60.6766	   -63.1104	   -63.3621	   -43.8080	   -43.7241	
   -70.7474	   -74.7757	   -70.5795	   -72.7615	   -61.0123	   -60.8444	   -62.2711	   -62.3550	   -43.3884	   -43.5562	
   -68.7332	   -72.7615	   -68.3975	   -72.1741	   -58.9142	   -60.1730	   -60.6766	   -60.7605	   -42.4652	   -43.0527	
   -65.8798	   -69.9921	   -65.5441	   -70.7474	   -56.3965	   -58.7463	   -58.6624	   -58.7463	   -41.1224	   -42.3813	
   -62.7747	   -66.9708	   -62.6068	   -68.7332	   -53.7109	   -56.9000	   -56.3126	   -56.5643	   -39.5279	   -41.6260	
   -59.6695	   -64.1174	   -59.9213	   -66.4673	   -51.2772	   -54.9698	   -54.0466	   -54.4662	   -38.1012	   -40.9546	
   -56.9839	   -61.5997	   -57.6553	   -64.2014	   -49.1791	   -53.2913	   -52.0325	   -52.5360	   -36.8423	   -40.4510	
   -54.8859	   -59.7534	   -55.9769	   -62.1872	   -47.5006	   -51.9485	   -50.2701	   -51.0254	   -36.0031	   -40.1993	
   -53.4592	   -58.4946	   -54.9698	   -60.5087	   -46.4096	   -51.0254	   -48.8434	   -49.9344	   -35.5835	   -40.3671	
   -52.5360	   -57.8232	   -54.4662	   -59.2499	   -45.7382	   -50.6058	   -47.8363	   -49.4308	   -35.6674	   -40.8707	
   -52.0325	   -57.5714	   -54.3823	   -58.2428	   -45.4865	   -50.5219	   -47.0810	   -49.3469	   -36.0031	   -41.5421	
   -51.6968	   -57.5714	   -54.4662	   -57.5714	   -45.4025	   -50.6897	   -46.6614	   -49.6826	   -36.5906	   -42.2974	
   -51.5289	   -57.6553	   -54.8019	   -57.0679	   -45.4865	   -50.9415	   -46.3257	   -50.2701	   -37.1780	   -42.9688	
   -51.5289	   -57.9071	   -55.0537	   -56.8161	   -45.6543	   -51.2772	   -46.2418	   -51.1093	   -37.6816	   -43.5562	
   -51.7807	   -58.2428	   -55.3894	   -56.8161	   -45.9061	   -51.6129	   -46.2418	   -52.0325	   -38.1012	   -43.9758	
   -52.2842	   -58.7463	   -55.7251	   -57.1518	   -46.1578	   -52.1164	   -46.4096	   -52.8717	   -38.4369	   -44.2276	
   -53.2074	   -59.3338	   -56.0608	   -57.7393	   -46.4096	   -52.7039	   -46.5775	   -53.6270	   -38.6887	   -44.3115	
   -54.4662	   -60.0891	   -56.3965	   -58.5785	   -46.6614	   -53.4592	   -46.7453	   -54.1306	   -38.8565	   -44.3115	
   -55.8929	   -60.9283	   -56.6483	   -59.7534	   -46.9971	   -54.5502	   -46.9131	   -54.2984	   -39.1083	   -44.3115	
   -57.4875	   -61.6837	   -56.8161	   -61.0962	   -47.2488	   -55.8929	   -47.1649	   -54.1306	   -39.3600	   -44.2276	
   -59.0820	   -62.5229	   -56.9000	   -62.6068	   -47.5006	   -57.4036	   -47.3328	   -53.7949	   -39.6957	   -44.2276	
   -60.5927	   -63.1943	   -56.9000	   -64.1174	   -47.6685	   -59.1660	   -47.5845	   -53.3752	   -40.0314	   -44.2276	
   -61.9354	   -63.7817	   -56.7322	   -65.7120	   -47.8363	   -60.9283	   -47.7524	   -52.9556	   -40.3671	   -44.2276	
   -62.9425	   -64.1174	   -56.4804	   -66.9708	   -47.9202	   -62.5229	   -48.0042	   -52.5360	   -40.7028	   -44.2276	
   -63.4460	   -64.2014	   -56.0608	   -67.7261	   -47.8363	   -63.6978	   -48.0881	   -52.2003	   -40.8707	   -44.1437	
   -63.2782	   -63.7817	   -55.2216	   -67.8101	   -47.4167	   -64.0335	   -48.0042	   -51.7807	   -40.8707	   -43.9758	
   -62.2711	   -62.8586	   -54.1306	   -67.1387	   -46.7453	   -63.4460	   -47.7524	   -51.2772	   -40.5350	   -43.5562	
   -60.5087	   -61.4319	   -52.7878	   -65.6281	   -45.7382	   -61.9354	   -47.1649	   -50.6897	   -40.0314	   -42.9688	
   -58.1589	   -59.6695	   -51.2772	   -63.6139	   -44.5633	   -59.6695	   -46.3257	   -50.1022	   -39.4440	   -42.2134	
   -55.3894	   -57.6553	   -49.5987	   -61.1801	   -43.1366	   -56.9839	   -45.3186	   -49.5987	   -38.7726	   -41.2903	
   -52.5360	   -55.5573	   -48.0042	   -58.6624	   -41.7099	   -54.1306	   -44.2276	   -49.0952	   -38.1012	   -40.2832	
   -49.9344	   -53.7109	   -46.6614	   -56.3965	   -40.4510	   -51.5289	   -43.1366	   -48.7595	   -37.5137	   -39.3600	
   -48.0042	   -52.2842	   -45.7382	   -54.6341	   -39.4440	   -49.4308	   -42.2974	   -48.5077	   -37.1780	   -38.4369	
   -47.0810	   -51.5289	   -45.4025	   -53.7109	   -38.7726	   -48.1720	   -41.7099	   -48.4238	   -37.0102	   -37.7655	
   -47.0810	   -51.5289	   -45.7382	   -53.7109	   -38.6887	   -47.9202	   -41.4581	   -48.6755	   -37.1780	   -37.3459	
   -48.0042	   -52.1164	   -46.5775	   -54.4662	   -38.9404	   -48.5077	   -41.4581	   -49.2630	   -37.5977	   -37.1780	
   -49.4308	   -53.1235	   -47.7524	   -55.8929	   -39.5279	   -49.8505	   -41.7099	   -50.0183	   -38.1012	   -37.1780	
   -51.0254	   -54.2984	   -49.0112	   -57.6553	   -40.1993	   -51.6968	   -41.8777	   -50.8575	   -38.6887	   -37.1780	
   -52.6199	   -55.3894	   -50.1862	   -59.5016	   -40.7867	   -53.6270	   -41.9617	   -51.6968	   -39.1922	   -37.1780	
   -54.0466	   -56.4804	   -51.1932	   -61.2640	   -41.2903	   -55.5573	   -41.8777	   -52.4521	   -39.5279	   -37.0102	
   -55.4733	   -57.5714	   -52.1164	   -62.8586	   -41.7099	   -57.3196	   -41.6260	   -53.1235	   -39.6957	   -36.7584	
   -56.9000	   -58.5785	   -52.9556	   -64.3692	   -42.1295	   -58.9142	   -41.3742	   -53.8788	   -39.7797	   -36.4227	
   -58.4946	   -59.7534	   -53.7949	   -65.7959	   -42.5491	   -60.2570	   -41.1224	   -54.5502	   -39.7797	   -36.1710	
   -60.0891	   -60.9283	   -54.6341	   -67.1387	   -42.9688	   -61.4319	   -40.8707	   -55.1376	   -39.8636	   -36.0031	
   -61.6837	   -62.1033	   -55.3894	   -68.3136	   -43.3884	   -62.2711	   -40.7028	   -55.7251	   -39.8636	   -35.9192	
   -63.1943	   -63.1943	   -56.1447	   -69.3207	   -43.8080	   -62.8586	   -40.7028	   -56.1447	   -39.8636	   -36.0870	
   -64.3692	   -64.1174	   -56.6483	   -69.9081	   -44.1437	   -63.0264	   -40.7028	   -56.3126	   -39.8636	   -36.3388	
   -65.2084	   -64.7888	   -56.9839	   -70.0760	   -44.4794	   -62.8586	   -40.7028	   -56.1447	   -39.7797	   -36.5906	
   -65.5441	   -65.1245	   -57.0679	   -69.4885	   -44.5633	   -62.2711	   -40.7028	   -55.7251	   -39.5279	   -36.8423	
   -65.2924	   -65.1245	   -56.9839	   -68.3136	   -44.4794	   -61.3480	   -40.7028	   -54.9698	   -39.0244	   -37.0102	
   -64.4531	   -64.7888	   -56.5643	   -66.5512	   -44.0598	   -60.0052	   -40.4510	   -53.9627	   -38.3530	   -37.0102	
   -63.1104	   -64.0335	   -55.8090	   -64.2853	   -43.3884	   -58.4106	   -39.9475	   -52.7039	   -37.4298	   -36.6745	
   -61.1801	   -63.0264	   -54.8019	   -61.6837	   -42.4652	   -56.5643	   -39.1922	   -51.2772	   -36.2549	   -36.1710	
   -59.0820	   -61.6837	   -53.6270	   -59.1660	   -41.3742	   -54.6341	   -38.2690	   -49.6826	   -34.9960	   -35.4996	
   -56.9000	   -60.5087	   -52.4521	   -56.9000	   -40.2832	   -53.0396	   -37.3459	   -48.1720	   -33.8211	   -34.8282	
   -55.1376	   -59.5016	   -51.5289	   -55.2216	   -39.3600	   -51.8646	   -36.5067	   -46.9131	   -32.8979	   -34.2407	
   -53.9627	   -59.0820	   -51.0254	   -54.5502	   -38.9404	   -51.5289	   -36.0031	   -46.2418	   -32.3944	   -33.9890	
   -53.5431	   -59.2499	   -51.1932	   -54.9698	   -39.0244	   -52.1164	   -36.0031	   -46.3257	   -32.4783	   -34.2407	
   -54.0466	   -60.1730	   -52.0325	   -56.4804	   -39.7797	   -53.5431	   -36.5906	   -47.1649	   -33.2336	   -34.9121	
   -55.3055	   -61.7676	   -53.5431	   -59.0820	   -41.2064	   -55.8929	   -37.6816	   -48.6755	   -34.4925	   -36.0870	
   -56.9839	   -63.6978	   -55.4733	   -62.4390	   -42.9688	   -58.7463	   -39.1922	   -50.8575	   -36.2549	   -37.6816	
   -58.9981	   -65.8798	   -57.6553	   -66.2155	   -45.1508	   -61.9354	   -41.0385	   -53.3752	   -38.2690	   -39.4440	
   -60.9283	   -67.9779	   -59.9213	   -70.1599	   -47.3328	   -65.1245	   -42.9688	   -55.9769	   -40.3671	   -41.2064	
   -62.5229	   -69.7403	   -61.9354	   -73.6847	   -49.4308	   -67.8101	   -44.7311	   -58.5785	   -42.2974	   -42.8848	
   -63.6139	   -70.9991	   -63.6139	   -76.5381	   -51.1932	   -69.9081	   -46.3257	   -60.8444	   -43.8919	   -44.1437	
   -64.1174	   -71.6705	   -64.8727	   -78.4683	   -52.4521	   -71.1670	   -47.6685	   -62.6907	   -45.0668	   -44.9829	
   -64.0335	   -71.8384	   -65.4602	   -79.3915	   -53.2913	   -71.5027	   -48.5077	   -64.0335	   -45.7382	   -45.3186	
   -63.1943	   -71.4188	   -65.6281	   -79.3076	   -53.6270	   -71.0831	   -49.0952	   -64.8727	   -45.9061	   -45.1508	
   -61.8515	   -70.5795	   -65.3763	   -78.3844	   -53.6270	   -69.9921	   -49.4308	   -65.2924	   -45.6543	   -44.6472	
   -60.0052	   -69.4885	   -64.7888	   -76.7899	   -53.3752	   -68.5654	   -49.5987	   -65.2924	   -45.0668	   -43.9758	
   -57.8232	   -68.2297	   -64.0335	   -74.7757	   -53.0396	   -66.8030	   -49.6826	   -65.0406	   -44.3115	   -43.2205	
   -55.4733	   -66.9708	   -63.2782	   -72.6776	   -52.6199	   -65.0406	   -49.7665	   -64.6210	   -43.4723	   -42.5491	
   -53.2074	   -65.7120	   -62.5229	   -70.5795	   -52.2842	   -63.2782	   -49.9344	   -64.0335	   -42.5491	   -41.8777	
   -51.1093	   -64.6210	   -61.9354	   -68.6493	   -51.9485	   -61.6837	   -50.0183	   -63.3621	   -41.7099	   -41.2903	
   -49.3469	   -63.6978	   -61.5997	   -66.8869	   -51.6129	   -60.3409	   -50.0183	   -62.4390	   -40.8707	   -40.7867	
   -48.0042	   -63.0264	   -61.3480	   -65.3763	   -51.2772	   -59.0820	   -49.8505	   -61.4319	   -40.1154	   -40.1993	
   -47.1649	   -62.5229	   -61.1801	   -64.0335	   -50.9415	   -57.9910	   -49.5987	   -60.1730	   -39.2761	   -39.6118	
   -46.9131	   -62.2711	   -61.1801	   -62.7747	   -50.6058	   -57.0679	   -49.1791	   -58.7463	   -38.4369	   -38.8565	
   -47.1649	   -62.1872	   -61.2640	   -61.5997	   -50.1862	   -56.1447	   -48.5077	   -57.2357	   -37.5977	   -38.0173	
   -47.9202	   -62.2711	   -61.2640	   -60.5087	   -49.6826	   -55.3894	   -47.7524	   -55.6412	   -36.7584	   -37.0102	
   -48.9273	   -62.2711	   -61.2640	   -59.5016	   -49.0952	   -54.5502	   -46.8292	   -54.1306	   -35.7513	   -35.8353	
   -50.0183	   -62.3550	   -61.0962	   -58.4106	   -48.3398	   -53.8788	   -45.6543	   -52.7878	   -34.8282	   -34.6603	
   -51.0254	   -62.2711	   -60.8444	   -57.5714	   -47.4167	   -53.3752	   -44.4794	   -51.5289	   -33.9890	   -33.4854	
   -51.8646	   -62.1872	   -60.4248	   -56.8161	   -46.4096	   -53.0396	   -43.3044	   -50.6058	   -33.1497	   -32.3944	
   -52.5360	   -62.1033	   -59.8373	   -56.2286	   -45.4025	   -53.0396	   -42.2134	   -49.9344	   -32.4783	   -31.3873	
   -53.0396	   -61.9354	   -59.1660	   -55.9769	   -44.4794	   -53.2913	   -41.2903	   -49.6826	   -32.0587	   -30.6320	
   -53.4592	   -61.9354	   -58.4106	   -55.8929	   -43.6401	   -53.8788	   -40.6189	   -49.7665	   -31.8069	   -30.1285	
   -53.7109	   -61.9354	   -57.4875	   -56.0608	   -42.8848	   -54.7180	   -40.1154	   -50.1862	   -31.6391	   -29.7089	
   -53.8788	   -62.0193	   -56.5643	   -56.4804	   -42.3813	   -55.7251	   -39.8636	   -50.7736	   -31.6391	   -29.6249	
   -54.0466	   -62.1872	   -55.6412	   -57.2357	   -41.9617	   -56.8161	   -39.9475	   -51.5289	   -31.8069	   -29.6249	
   -54.2145	   -62.4390	   -54.8859	   -58.3267	   -41.8777	   -57.9910	   -40.1993	   -52.3682	   -32.1426	   -29.9606	
   -54.2984	   -62.7747	   -54.2145	   -59.8373	   -41.9617	   -59.2499	   -40.6189	   -53.1235	   -32.7301	   -30.4642	
   -54.4662	   -63.2782	   -53.7949	   -61.6837	   -42.2974	   -60.5927	   -41.2903	   -53.7949	   -33.4854	   -31.2195	
   -54.5502	   -63.8657	   -53.5431	   -63.6978	   -42.8009	   -62.0193	   -42.0456	   -54.2145	   -34.4086	   -32.1426	
   -54.8019	   -64.5370	   -53.6270	   -65.8798	   -43.4723	   -63.4460	   -42.8009	   -54.2984	   -35.4156	   -33.1497	
   -55.1376	   -65.3763	   -54.0466	   -67.9779	   -44.3115	   -64.9567	   -43.6401	   -54.2984	   -36.4227	   -34.2407	
   -55.8090	   -66.3834	   -54.8859	   -69.9921	   -45.3186	   -66.3834	   -44.3954	   -54.1306	   -37.4298	   -35.4156	
   -56.7322	   -67.6422	   -55.9769	   -71.7545	   -46.4935	   -67.7261	   -45.1508	   -54.0466	   -38.3530	   -36.5906	
   -58.0750	   -68.9850	   -57.4875	   -73.1812	   -47.7524	   -68.9011	   -45.9061	   -54.1306	   -39.1083	   -37.8494	
   -59.5856	   -70.3278	   -59.1660	   -74.2722	   -48.9273	   -69.9081	   -46.4935	   -54.5502	   -39.6957	   -38.9404	
   -61.2640	   -71.5866	   -60.9283	   -74.9435	   -50.1022	   -70.4117	   -46.9971	   -55.2216	   -40.1993	   -39.8636	
   -62.6907	   -72.5937	   -62.6907	   -75.1953	   -50.9415	   -70.5795	   -47.3328	   -56.1447	   -40.4510	   -40.5350	
   -63.6978	   -73.0972	   -64.1174	   -74.9435	   -51.5289	   -70.1599	   -47.4167	   -57.2357	   -40.5350	   -40.8707	
   -63.9496	   -73.0133	   -64.9567	   -74.1882	   -51.6129	   -69.0689	   -47.2488	   -58.4106	   -40.2832	   -40.8707	
   -63.4460	   -72.2580	   -65.2084	   -72.7615	   -51.2772	   -67.2226	   -46.8292	   -59.4177	   -39.7797	   -40.5350	
   -62.1033	   -70.7474	   -64.8727	   -70.7474	   -50.4379	   -64.7049	   -46.0739	   -60.0052	   -39.0244	   -39.8636	
   -60.0891	   -68.8171	   -63.8657	   -68.2297	   -49.1791	   -61.6837	   -45.2347	   -60.0052	   -37.9333	   -39.0244	
   -57.5714	   -66.5512	   -62.4390	   -65.2924	   -47.7524	   -58.2428	   -44.3115	   -59.4177	   -36.6745	   -38.1012	
   -54.8859	   -64.2014	   -60.8444	   -62.1872	   -46.2418	   -54.8019	   -43.3884	   -58.0750	   -35.2478	   -37.0941	
   -52.1164	   -61.8515	   -59.1660	   -58.9981	   -44.8151	   -51.4450	   -42.6331	   -56.1447	   -33.9050	   -36.0870	
   -49.4308	   -59.8373	   -57.5714	   -55.8929	   -43.6401	   -48.5077	   -41.9617	   -53.7949	   -32.5623	   -35.1639	
   -47.1649	   -58.0750	   -56.2286	   -53.0396	   -42.6331	   -45.9900	   -41.6260	   -51.2772	   -31.3034	   -34.2407	
   -45.2347	   -56.8161	   -55.1376	   -50.6058	   -42.0456	   -44.2276	   -41.3742	   -48.8434	   -30.2963	   -33.5693	
   -43.8919	   -56.0608	   -54.3823	   -48.7595	   -41.7938	   -43.2205	   -41.4581	   -46.7453	   -29.6249	   -33.0658	
   -43.1366	   -55.8929	   -54.1306	   -47.5845	   -41.9617	   -42.9688	   -41.7099	   -45.1508	   -29.2892	   -32.8979	
   -43.1366	   -56.2286	   -54.2145	   -47.1649	   -42.4652	   -43.4723	   -42.1295	   -44.1437	   -29.3732	   -32.9819	
   -43.8080	   -57.1518	   -54.7180	   -47.5006	   -43.3044	   -44.7311	   -42.8009	   -43.7241	   -29.7928	   -33.3176	
   -45.1508	   -58.4106	   -55.5573	   -48.4238	   -44.3115	   -46.4096	   -43.4723	   -43.8080	   -30.4642	   -33.9050	
   -47.0810	   -59.9213	   -56.5643	   -49.7665	   -45.4025	   -48.3398	   -44.1437	   -44.2276	   -31.2195	   -34.5764	
   -49.5148	   -61.5997	   -57.5714	   -51.3611	   -46.4096	   -50.2701	   -44.6472	   -44.8151	   -31.8909	   -35.1639	
   -52.2003	   -63.2782	   -58.4946	   -52.9556	   -47.1649	   -51.9485	   -44.9829	   -45.4025	   -32.3105	   -35.5835	
   -55.0537	   -64.7888	   -59.2499	   -54.4662	   -47.6685	   -53.1235	   -45.0668	   -45.9061	   -32.3944	   -35.8353	
   -57.8232	   -66.1316	   -59.8373	   -55.6412	   -47.8363	   -53.8788	   -44.8990	   -46.3257	   -32.3105	   -35.7513	
   -60.3409	   -67.2226	   -60.2570	   -56.5643	   -47.9202	   -54.0466	   -44.7311	   -46.5775	   -31.9748	   -35.5835	
   -62.3550	   -68.0618	   -60.4248	   -57.0679	   -47.8363	   -53.7949	   -44.4794	   -46.6614	   -31.5552	   -35.2478	
   -63.6978	   -68.4814	   -60.5087	   -57.4036	   -47.6685	   -53.2074	   -44.3115	   -46.5775	   -31.1356	   -34.9121	
   -64.2853	   -68.5654	   -60.3409	   -57.4036	   -47.3328	   -52.4521	   -44.1437	   -46.4096	   -30.7999	   -34.5764	
   -64.1174	   -68.3136	   -60.0052	   -57.1518	   -46.9971	   -51.4450	   -43.9758	   -45.9900	   -30.5481	   -34.3246	
   -63.2782	   -67.6422	   -59.4177	   -56.5643	   -46.5775	   -50.2701	   -43.8080	   -45.4865	   -30.3802	   -33.9890	
   -61.8515	   -66.6351	   -58.5785	   -55.8090	   -45.9061	   -48.9273	   -43.4723	   -44.8990	   -30.1285	   -33.6533	
   -59.8373	   -65.2924	   -57.4875	   -54.6341	   -44.9829	   -47.5006	   -42.8848	   -44.3115	   -29.7928	   -33.1497	
   -57.5714	   -63.6978	   -56.2286	   -53.2074	   -43.9758	   -45.9061	   -42.1295	   -43.6401	   -29.3732	   -32.4783	
   -55.1376	   -61.9354	   -54.8019	   -51.5289	   -42.8009	   -44.3115	   -41.2064	   -43.0527	   -28.7857	   -31.8069	
   -52.7878	   -60.2570	   -53.4592	   -49.9344	   -41.7099	   -42.8848	   -40.1993	   -42.4652	   -28.1982	   -30.9677	
   -50.7736	   -58.8303	   -52.2842	   -48.4238	   -40.6189	   -41.6260	   -39.1083	   -41.9617	   -27.5269	   -30.2124	
   -49.1791	   -57.5714	   -51.3611	   -47.1649	   -39.6957	   -40.6189	   -38.1012	   -41.4581	   -26.8555	   -29.4571	
   -47.9202	   -56.6483	   -50.6058	   -46.2418	   -38.9404	   -40.0314	   -37.1780	   -41.0385	   -26.1841	   -28.7857	
   -47.1649	   -55.8929	   -50.0183	   -45.5704	   -38.2690	   -39.6957	   -36.3388	   -40.6189	   -25.5966	   -28.1143	
   -46.6614	   -55.4733	   -49.6826	   -45.2347	   -37.7655	   -39.6957	   -35.5835	   -40.4510	   -25.0092	   -27.6108	
   -46.4096	   -55.1376	   -49.5148	   -44.9829	   -37.3459	   -39.9475	   -34.9121	   -40.4510	   -24.4217	   -27.1072	
   -46.3257	   -54.9698	   -49.3469	   -44.9829	   -37.0941	   -40.3671	   -34.3246	   -40.6189	   -23.8342	   -26.6876	
   -46.3257	   -54.8019	   -49.0952	   -44.9829	   -36.8423	   -40.7867	   -33.8211	   -40.9546	   -23.3307	   -26.2680	
   -46.4096	   -54.6341	   -48.8434	   -45.0668	   -36.5906	   -41.2064	   -33.4854	   -41.4581	   -22.8271	   -25.7645	
   -46.4096	   -54.3823	   -48.5077	   -45.1508	   -36.2549	   -41.5421	   -33.1497	   -41.9617	   -22.3236	   -25.2609	
   -46.3257	   -54.0466	   -48.0042	   -45.1508	   -36.0031	   -41.6260	   -32.8140	   -42.3813	   -21.8201	   -24.6735	
   -46.2418	   -53.7109	   -47.4167	   -45.0668	   -35.6674	   -41.5421	   -32.5623	   -42.8009	   -21.4844	   -24.1699	
   -46.0739	   -53.2913	   -46.8292	   -44.9829	   -35.3317	   -41.2903	   -32.4783	   -43.0527	   -21.2326	   -23.6664	
   -45.9061	   -52.8717	   -46.4096	   -44.7311	   -35.1639	   -41.0385	   -32.4783	   -43.1366	   -21.2326	   -23.2468	
   -45.7382	   -52.7039	   -46.0739	   -44.5633	   -35.0800	   -40.7867	   -32.6462	   -43.0527	   -21.4005	   -23.0789	
   -45.7382	   -52.6199	   -45.9900	   -44.3954	   -35.2478	   -40.6189	   -33.0658	   -42.8848	   -21.7361	   -23.0789	
   -45.8221	   -52.7039	   -46.0739	   -44.3954	   -35.5835	   -40.7028	   -33.7372	   -42.6331	   -22.3236	   -23.3307	
   -46.0739	   -53.0396	   -46.3257	   -44.5633	   -36.1710	   -41.0385	   -34.4925	   -42.2134	   -22.9950	   -23.7503	
   -46.4935	   -53.5431	   -46.8292	   -45.0668	   -36.9263	   -41.5421	   -35.4996	   -41.7938	   -23.7503	   -24.3378	
   -47.1649	   -54.2984	   -47.5845	   -45.7382	   -37.9333	   -42.2974	   -36.5067	   -41.4581	   -24.6735	   -25.0931	
   -48.1720	   -55.3894	   -48.5916	   -46.7453	   -39.0244	   -43.3044	   -37.5977	   -41.2903	   -25.7645	   -26.0162	
   -49.3469	   -56.5643	   -49.6826	   -48.0881	   -40.1993	   -44.6472	   -38.6887	   -41.3742	   -26.8555	   -27.0233	
   -50.6897	   -57.9071	   -50.8575	   -49.7665	   -41.3742	   -46.1578	   -39.6957	   -41.6260	   -28.1143	   -28.0304	
   -52.2003	   -59.1660	   -52.0325	   -51.7807	   -42.4652	   -47.9202	   -40.4510	   -42.2134	   -29.2892	   -28.9536	
   -53.5431	   -60.3409	   -53.0396	   -54.0466	   -43.3044	   -49.6826	   -40.9546	   -42.8848	   -30.2963	   -29.7928	
   -54.8019	   -61.1801	   -53.7949	   -56.3965	   -43.8080	   -51.4450	   -41.1224	   -43.5562	   -31.1356	   -30.2963	
   -55.7251	   -61.6837	   -54.2145	   -58.6624	   -43.8919	   -52.8717	   -40.9546	   -44.0598	   -31.6391	   -30.5481	
   -56.3126	   -61.7676	   -54.2984	   -60.6766	   -43.5562	   -54.0466	   -40.4510	   -44.3115	   -31.7230	   -30.3802	
   -56.5643	   -61.5158	   -54.0466	   -62.4390	   -42.8848	   -54.8019	   -39.6957	   -44.3954	   -31.4713	   -29.9606	
   -56.6483	   -61.0962	   -53.6270	   -63.9496	   -41.9617	   -55.3055	   -38.7726	   -44.3115	   -31.1356	   -29.3732	
   -56.3965	   -60.4248	   -53.0396	   -65.2084	   -40.8707	   -55.6412	   -37.8494	   -44.3115	   -30.6320	   -28.7857	
   -55.9769	   -59.6695	   -52.2842	   -66.0477	   -39.7797	   -55.7251	   -36.9263	   -44.2276	   -30.2124	   -28.1982	
   -55.3055	   -58.8303	   -51.4450	   -66.5512	   -38.6047	   -55.6412	   -36.1710	   -44.1437	   -29.8767	   -27.6947	
   -54.3823	   -57.9071	   -50.6058	   -66.3834	   -37.5137	   -55.2216	   -35.5835	   -43.9758	   -29.4571	   -27.2751	
   -53.1235	   -56.9000	   -49.5987	   -65.6281	   -36.4227	   -54.4662	   -35.0800	   -43.7241	   -29.1214	   -26.9394	
   -51.6129	   -55.8090	   -48.5916	   -64.2014	   -35.4156	   -53.2913	   -34.5764	   -43.3884	   -28.7018	   -26.6876	
   -49.8505	   -54.5502	   -47.5845	   -62.1872	   -34.4925	   -51.7807	   -34.2407	   -42.8848	   -28.1143	   -26.4359	
   -47.9202	   -53.2913	   -46.4935	   -59.5856	   -33.5693	   -49.9344	   -33.8211	   -42.3813	   -27.4429	   -26.1002	
   -45.9061	   -51.9485	   -45.3186	   -56.6483	   -32.6462	   -47.9202	   -33.4015	   -41.7938	   -26.6037	   -25.8484	
   -43.9758	   -50.6058	   -44.2276	   -53.6270	   -31.8069	   -45.7382	   -32.9819	   -41.1224	   -25.5966	   -25.4288	
   -42.2134	   -49.4308	   -43.2205	   -50.6058	   -30.9677	   -43.6401	   -32.4783	   -40.1993	   -24.4217	   -24.8413	
   -40.7867	   -48.3398	   -42.2974	   -47.8363	   -30.2124	   -41.7099	   -31.8909	   -39.0244	   -23.2468	   -24.1699	
   -40.0314	   -47.6685	   -41.7099	   -45.5704	   -29.6249	   -40.1154	   -31.3034	   -37.6816	   -22.1558	   -23.3307	
   -39.9475	   -47.4167	   -41.3742	   -43.9758	   -29.2053	   -38.9404	   -30.8838	   -36.2549	   -21.1487	   -22.4075	
   -40.8707	   -47.7524	   -41.5421	   -43.0527	   -29.1214	   -38.2690	   -30.5481	   -35.0800	   -20.5612	   -21.5683	
   -42.7170	   -48.6755	   -42.2134	   -42.9688	   -29.3732	   -38.2690	   -30.4642	   -34.1568	   -20.2255	   -20.9808	
   -45.4025	   -50.2701	   -43.3884	   -43.6401	   -30.1285	   -38.8565	   -30.6320	   -33.8211	   -20.3934	   -20.7291	
   -48.5916	   -52.2842	   -44.9829	   -44.8151	   -31.2195	   -39.8636	   -31.1356	   -34.0729	   -20.9808	   -20.7291	
   -51.9485	   -54.5502	   -46.9131	   -46.3257	   -32.6462	   -41.2903	   -31.9748	   -34.9121	   -21.9040	   -21.1487	
   -54.8859	   -56.7322	   -48.8434	   -47.9202	   -34.1568	   -42.7170	   -32.8140	   -36.1710	   -23.0789	   -21.8201	
   -56.9000	   -58.3267	   -50.4379	   -49.2630	   -35.4996	   -43.9758	   -33.6533	   -37.5977	   -24.1699	   -22.4915	
   -57.6553	   -59.1660	   -51.4450	   -50.0183	   -36.5067	   -44.6472	   -34.1568	   -39.0244	   -25.0092	   -22.9950	
   -56.9000	   -58.9981	   -51.6129	   -50.1022	   -36.8423	   -44.5633	   -34.3246	   -40.2832	   -25.5127	   -23.2468	
   -54.6341	   -57.7393	   -51.0254	   -49.2630	   -36.5067	   -43.5562	   -33.9050	   -41.1224	   -25.4288	   -22.9950	
   -51.0254	   -55.4733	   -49.6826	   -47.5845	   -35.5835	   -41.7099	   -33.0658	   -41.5421	   -24.7574	   -22.2397	
   -46.5775	   -52.5360	   -47.7524	   -45.2347	   -34.1568	   -39.1083	   -31.8909	   -41.3742	   -23.6664	   -21.0648	
   -41.7099	   -49.1791	   -45.4865	   -42.5491	   -32.3944	   -36.1710	   -30.3802	   -40.6189	   -22.2397	   -19.4702	
   -36.9263	   -45.7382	   -43.1366	   -39.7797	   -30.6320	   -33.1497	   -28.9536	   -39.5279	   -20.7291	   -17.6239	
   -32.8979	   -42.7170	   -41.1224	   -37.5137	   -29.0375	   -30.7159	   -27.6947	   -38.1851	   -19.3024	   -15.9454	
   -30.1285	   -40.5350	   -39.7797	   -36.1710	   -28.1143	   -29.2053	   -27.0233	   -37.0941	   -18.3792	   -14.6027	
   -28.8696	   -39.5279	   -39.3600	   -36.0031	   -27.9465	   -28.7857	   -27.0233	   -36.5067	   -18.1274	   -13.8474	
   -29.2053	   -39.6957	   -39.8636	   -36.9263	   -28.5339	   -29.6249	   -27.6947	   -36.6745	   -18.6310	   -13.9313	
   -30.9677	   -40.9546	   -41.1224	   -38.8565	   -29.8767	   -31.3873	   -29.0375	   -37.6816	   -19.7220	   -14.6866	
   -33.7372	   -42.9688	   -42.8848	   -41.2903	   -31.6391	   -33.7372	   -30.7159	   -39.1922	   -21.3165	   -16.0294	
   -37.0941	   -45.4025	   -44.8990	   -43.9758	   -33.5693	   -36.2549	   -32.5623	   -41.0385	   -22.9950	   -17.7078	
   -40.5350	   -48.0881	   -46.8292	   -46.4096	   -35.4996	   -38.6047	   -34.4086	   -43.0527	   -24.7574	   -19.6381	
   -43.8919	   -50.5219	   -48.5077	   -48.3398	   -37.1780	   -40.6189	   -36.0870	   -44.7311	   -26.2680	   -21.4005	
   -46.7453	   -52.6199	   -49.8505	   -49.6826	   -38.5208	   -42.0456	   -37.3459	   -46.0739	   -27.3590	   -22.9111	
   -48.7595	   -53.9627	   -50.6058	   -50.1862	   -39.2761	   -42.7170	   -38.1851	   -46.7453	   -27.9465	   -24.0021	
   -49.6826	   -54.4662	   -50.6058	   -49.9344	   -39.4440	   -42.6331	   -38.3530	   -46.6614	   -27.9465	   -24.5895	
   -49.3469	   -53.9627	   -49.9344	   -48.8434	   -38.8565	   -41.7938	   -37.9333	   -45.8221	   -27.4429	   -24.5895	
   -47.7524	   -52.5360	   -48.5077	   -47.0810	   -37.6816	   -40.4510	   -36.9263	   -44.2276	   -26.4359	   -24.1699	
   -45.0668	   -50.3540	   -46.4935	   -44.8990	   -35.9192	   -38.6887	   -35.5835	   -41.9617	   -25.0092	   -23.4146	
   -41.6260	   -47.5845	   -44.1437	   -42.5491	   -33.9890	   -36.8423	   -34.0729	   -39.2761	   -23.5825	   -22.5754	
   -37.9333	   -44.8151	   -41.7099	   -40.3671	   -31.9748	   -34.9960	   -32.5623	   -36.5067	   -22.0718	   -21.5683	
   -34.4925	   -42.2134	   -39.4440	   -38.4369	   -30.1285	   -33.4015	   -31.1356	   -33.7372	   -20.8130	   -20.7291	
   -31.6391	   -40.0314	   -37.5977	   -36.9263	   -28.6179	   -32.1426	   -30.1285	   -31.3873	   -19.8059	   -20.0577	
   -29.3732	   -38.3530	   -36.0870	   -35.8353	   -27.4429	   -31.3034	   -29.3732	   -29.3732	   -19.0506	   -19.5541	
   -27.9465	   -37.2620	   -35.1639	   -35.0800	   -26.6876	   -30.7999	   -28.8696	   -28.0304	   -18.6310	   -19.2184	
   -27.2751	   -36.7584	   -34.6603	   -34.5764	   -26.2680	   -30.7159	   -28.7018	   -27.1072	   -18.3792	   -19.0506	
   -27.1072	   -36.6745	   -34.5764	   -34.4086	   -26.2680	   -30.9677	   -28.7018	   -26.7715	   -18.2114	   -18.9667	
   -27.4429	   -36.9263	   -34.8282	   -34.4086	   -26.6037	   -31.7230	   -28.9536	   -26.8555	   -18.2114	   -18.9667	
   -28.1982	   -37.5977	   -35.4156	   -34.6603	   -27.1912	   -32.8979	   -29.2892	   -27.4429	   -18.2953	   -19.1345	
   -29.2053	   -38.4369	   -36.2549	   -35.2478	   -27.9465	   -34.5764	   -29.7089	   -28.3661	   -18.5471	   -19.4702	
   -30.3802	   -39.5279	   -37.2620	   -36.1710	   -28.8696	   -36.6745	   -30.2963	   -29.7089	   -18.8828	   -19.9738	
   -31.5552	   -40.6189	   -38.4369	   -37.4298	   -29.9606	   -39.1922	   -30.8838	   -31.3873	   -19.3024	   -20.5612	
   -32.8140	   -41.7938	   -39.6957	   -38.9404	   -31.1356	   -42.0456	   -31.6391	   -33.2336	   -19.9738	   -21.4005	
   -34.0729	   -42.9688	   -40.8707	   -40.5350	   -32.3105	   -44.8990	   -32.3944	   -35.2478	   -20.7291	   -22.2397	
   -35.1639	   -44.0598	   -41.9617	   -42.1295	   -33.4015	   -47.4167	   -33.2336	   -37.0941	   -21.7361	   -23.1628	
   -36.0870	   -44.9829	   -42.8848	   -43.5562	   -34.3246	   -49.5148	   -33.9890	   -38.9404	   -22.9111	   -24.0021	
   -37.0102	   -45.9061	   -43.7241	   -44.8990	   -35.2478	   -50.8575	   -34.7443	   -40.5350	   -24.3378	   -24.9252	
   -37.6816	   -46.6614	   -44.5633	   -45.9900	   -36.0031	   -51.4450	   -35.4996	   -42.0456	   -25.9323	   -25.7645	
   -38.0173	   -47.2488	   -45.2347	   -46.8292	   -36.5906	   -51.1093	   -36.1710	   -43.3044	   -27.6947	   -26.6037	
   -38.1012	   -47.5845	   -45.6543	   -47.3328	   -37.0941	   -50.0183	   -36.7584	   -44.3954	   -29.2892	   -27.2751	
   -37.6816	   -47.6685	   -45.9061	   -47.2488	   -37.2620	   -48.0042	   -37.0941	   -45.1508	   -30.7159	   -27.6947	
   -37.0102	   -47.4167	   -45.9061	   -46.5775	   -37.2620	   -45.4025	   -37.3459	   -45.4865	   -31.6391	   -27.9465	
   -36.2549	   -46.9131	   -45.6543	   -45.4025	   -37.0102	   -42.2974	   -37.3459	   -45.4865	   -32.0587	   -27.8625	
   -35.4156	   -46.3257	   -45.2347	   -43.6401	   -36.6745	   -39.0244	   -37.2620	   -45.1508	   -31.9748	   -27.6108	
   -34.6603	   -45.7382	   -44.8151	   -41.6260	   -36.2549	   -35.9192	   -37.0941	   -44.6472	   -31.4713	   -27.2751	
   -33.9890	   -45.1508	   -44.3954	   -39.5279	   -35.8353	   -33.0658	   -36.8423	   -43.8080	   -30.7159	   -26.7715	
   -33.3176	   -44.6472	   -43.8919	   -37.3459	   -35.3317	   -30.6320	   -36.5906	   -42.8009	   -29.7089	   -26.2680	
   -32.6462	   -43.9758	   -43.3884	   -35.2478	   -34.6603	   -28.6179	   -36.2549	   -41.4581	   -28.5339	   -25.6805	
   -31.8069	   -43.3884	   -42.7170	   -33.3176	   -33.9050	   -27.1072	   -35.7513	   -39.7797	   -27.3590	   -24.9252	
   -31.0516	   -42.7170	   -42.1295	   -31.7230	   -33.1497	   -26.1841	   -35.3317	   -38.0173	   -26.1841	   -24.1699	
   -30.4642	   -42.2134	   -41.6260	   -30.5481	   -32.3944	   -25.8484	   -34.8282	   -36.3388	   -25.2609	   -23.4985	
   -30.0446	   -41.9617	   -41.2903	   -29.8767	   -31.8069	   -26.1841	   -34.5764	   -34.8282	   -24.5895	   -22.9111	
   -30.1285	   -42.1295	   -41.2903	   -29.7928	   -31.4713	   -27.1912	   -34.4925	   -33.6533	   -24.3378	   -22.5754	
   -30.6320	   -42.6331	   -41.6260	   -30.2124	   -31.4713	   -28.6179	   -34.6603	   -32.9819	   -24.4217	   -22.4915	
   -31.5552	   -43.5562	   -42.2974	   -31.0516	   -31.7230	   -30.4642	   -35.0800	   -32.7301	   -24.8413	   -22.7432	
   -32.7301	   -44.7311	   -43.1366	   -32.1426	   -32.3105	   -32.3944	   -35.7513	   -32.8140	   -25.3448	   -23.2468	
   -34.0729	   -46.0739	   -44.1437	   -33.2336	   -32.8979	   -34.1568	   -36.3388	   -33.3176	   -25.9323	   -23.9182	
   -35.2478	   -47.2488	   -44.9829	   -34.1568	   -33.5693	   -35.4156	   -36.8423	   -34.0729	   -26.4359	   -24.5895	
   -36.0031	   -48.1720	   -45.5704	   -34.7443	   -34.0729	   -36.0870	   -37.1780	   -34.9121	   -26.6876	   -25.1770	
   -36.2549	   -48.7595	   -45.9061	   -34.9121	   -34.3246	   -36.1710	   -37.2620	   -36.0031	   -26.7715	   -25.5966	
   -36.0031	   -48.8434	   -45.8221	   -34.8282	   -34.4086	   -35.7513	   -37.1780	   -37.1780	   -26.6876	   -25.9323	
   -35.2478	   -48.6755	   -45.5704	   -34.4086	   -34.2407	   -34.9960	   -36.8423	   -38.5208	   -26.6037	   -26.2680	
   -34.3246	   -48.3398	   -45.0668	   -33.9050	   -33.9050	   -34.0729	   -36.5067	   -40.0314	   -26.6037	   -26.6037	
   -33.3176	   -47.9202	   -44.5633	   -33.4015	   -33.5693	   -33.2336	   -36.0870	   -41.4581	   -26.6876	   -26.9394	
   -32.3944	   -47.5006	   -44.0598	   -32.8140	   -33.2336	   -32.4783	   -35.7513	   -42.7170	   -26.8555	   -27.3590	
   -31.7230	   -47.1649	   -43.6401	   -32.2266	   -32.8979	   -31.8909	   -35.4156	   -43.5562	   -27.0233	   -27.9465	
   -31.3034	   -46.9971	   -43.2205	   -31.6391	   -32.5623	   -31.4713	   -35.1639	   -43.5562	   -27.1912	   -28.5339	
   -31.1356	   -46.8292	   -42.8848	   -31.0516	   -32.2266	   -31.0516	   -34.8282	   -42.7170	   -27.1912	   -29.0375	
   -31.1356	   -46.5775	   -42.3813	   -30.4642	   -31.8069	   -30.7999	   -34.3246	   -41.0385	   -26.9394	   -29.3732	
   -31.3034	   -46.4096	   -41.8777	   -30.1285	   -31.3034	   -30.7159	   -33.8211	   -38.7726	   -26.5198	   -29.4571	
   -31.6391	   -46.1578	   -41.2903	   -30.1285	   -30.7999	   -30.8838	   -33.1497	   -36.3388	   -26.0162	   -29.2053	
   -32.2266	   -45.9900	   -40.7028	   -30.6320	   -30.2124	   -31.4713	   -32.4783	   -34.2407	   -25.5127	   -28.9536	
   -32.9819	   -45.8221	   -40.1154	   -31.8069	   -29.7089	   -32.4783	   -31.8069	   -32.7301	   -25.0931	   -28.6179	
   -33.8211	   -45.7382	   -39.6957	   -33.4015	   -29.3732	   -33.9050	   -31.2195	   -31.9748	   -24.9252	   -28.4500	
   -34.6603	   -45.6543	   -39.1922	   -35.4156	   -29.0375	   -35.5835	   -30.7999	   -32.0587	   -25.0092	   -28.3661	
   -35.3317	   -45.6543	   -38.8565	   -37.5137	   -28.8696	   -37.2620	   -30.3802	   -32.8140	   -25.0931	   -28.4500	
   -35.6674	   -45.4865	   -38.4369	   -39.4440	   -28.7018	   -38.7726	   -30.0446	   -33.8211	   -25.2609	   -28.4500	
   -35.8353	   -45.3186	   -38.1012	   -41.0385	   -28.6179	   -39.9475	   -29.7928	   -35.1639	   -25.4288	   -28.5339	
   -35.6674	   -45.0668	   -37.9333	   -42.0456	   -28.7018	   -40.7867	   -29.7089	   -36.4227	   -25.5966	   -28.6179	
   -35.3317	   -44.8151	   -37.9333	   -42.6331	   -28.8696	   -41.2064	   -29.7928	   -37.6816	   -25.8484	   -28.7018	
   -34.9121	   -44.6472	   -38.1851	   -42.8009	   -29.1214	   -41.2903	   -30.0446	   -38.7726	   -26.1002	   -28.8696	
   -34.4925	   -44.5633	   -38.6047	   -42.6331	   -29.4571	   -41.0385	   -30.4642	   -39.6957	   -26.3519	   -29.0375	
   -34.0729	   -44.3115	   -39.0244	   -42.1295	   -29.7928	   -40.3671	   -30.7999	   -40.2832	   -26.5198	   -29.0375	
   -33.4854	   -43.8919	   -39.3600	   -41.3742	   -29.7928	   -39.3600	   -30.8838	   -40.6189	   -26.6037	   -28.9536	
   -32.8140	   -43.2205	   -39.4440	   -40.2832	   -29.5410	   -37.8494	   -30.7159	   -40.4510	   -26.3519	   -28.5339	
   -31.8909	   -42.2974	   -39.1922	   -38.9404	   -28.8696	   -36.0031	   -30.1285	   -40.0314	   -25.9323	   -27.8625	
   -30.8838	   -41.0385	   -38.4369	   -37.3459	   -27.9465	   -33.9890	   -29.2892	   -39.1922	   -25.3448	   -26.9394	
   -29.6249	   -39.5279	   -37.4298	   -35.6674	   -26.6876	   -31.9748	   -28.1143	   -38.1851	   -24.5895	   -25.8484	
   -28.3661	   -37.8494	   -36.0031	   -34.1568	   -25.1770	   -30.1285	   -26.7715	   -37.0102	   -23.7503	   -24.5895	
   -27.0233	   -36.0870	   -34.4925	   -32.8140	   -23.5825	   -28.7018	   -25.1770	   -35.9192	   -22.9111	   -23.2468	
   -25.7645	   -34.3246	   -32.9819	   -31.9748	   -21.9879	   -27.8625	   -23.6664	   -34.9960	   -22.1558	   -21.9879	
   -24.7574	   -32.8140	   -31.5552	   -31.5552	   -20.5612	   -27.6108	   -22.2397	   -34.4086	   -21.5683	   -20.8969	
   -24.0021	   -31.4713	   -30.2963	   -31.7230	   -19.3024	   -28.0304	   -20.9808	   -34.0729	   -21.2326	   -20.0577	
   -23.4985	   -30.5481	   -29.3732	   -32.3105	   -18.3792	   -28.9536	   -19.9738	   -34.0729	   -21.0648	   -19.3863	
   -23.1628	   -29.7928	   -28.7018	   -33.3176	   -17.7078	   -30.3802	   -19.3024	   -34.4925	   -21.1487	   -19.0506	
   -23.0789	   -29.3732	   -28.1982	   -34.5764	   -17.2882	   -32.1426	   -18.8828	   -35.1639	   -21.4005	   -18.9667	
   -23.0789	   -29.1214	   -27.9465	   -36.0870	   -17.1204	   -33.9890	   -18.7988	   -36.0031	   -21.6522	   -19.0506	
   -23.0789	   -29.0375	   -27.8625	   -37.5137	   -17.1204	   -35.7513	   -18.9667	   -37.0102	   -21.9879	   -19.2184	
   -23.0789	   -28.9536	   -27.8625	   -38.8565	   -17.2882	   -37.2620	   -19.2184	   -38.0173	   -22.2397	   -19.5541	
   -22.8271	   -28.8696	   -27.8625	   -39.8636	   -17.5400	   -38.3530	   -19.7220	   -38.8565	   -22.4915	   -19.8059	
   -22.4915	   -28.7857	   -27.9465	   -40.5350	   -17.7917	   -38.9404	   -20.3094	   -39.3600	   -22.5754	   -20.1416	
   -21.9040	   -28.7018	   -27.9465	   -40.8707	   -18.0435	   -39.0244	   -20.9808	   -39.3600	   -22.4915	   -20.3094	
   -21.2326	   -28.5339	   -27.8625	   -40.7028	   -18.2114	   -38.6047	   -21.5683	   -38.8565	   -22.1558	   -20.3934	
   -20.4773	   -28.3661	   -27.7786	   -40.1993	   -18.2953	   -37.7655	   -22.1558	   -37.8494	   -21.5683	   -20.3094	
   -19.8898	   -28.1982	   -27.5269	   -39.3600	   -18.2953	   -36.5906	   -22.4915	   -36.4227	   -20.7291	   -19.9738	
   -19.4702	   -28.0304	   -27.2751	   -38.3530	   -18.2114	   -35.4156	   -22.7432	   -34.8282	   -19.7220	   -19.3024	
   -19.3024	   -28.0304	   -27.0233	   -37.4298	   -18.0435	   -34.2407	   -22.8271	   -33.3176	   -18.5471	   -18.5471	
   -19.5541	   -28.1982	   -26.8555	   -36.5906	   -17.9596	   -33.4015	   -22.9111	   -32.2266	   -17.4561	   -17.7917	
   -20.3094	   -28.7857	   -27.0233	   -36.0031	   -18.0435	   -32.9819	   -23.0789	   -31.7230	   -16.7007	   -17.0364	
   -21.5683	   -29.6249	   -27.4429	   -35.6674	   -18.4631	   -32.8979	   -23.4146	   -31.8909	   -16.2811	   -16.6168	
   -23.2468	   -30.7999	   -28.2822	   -35.6674	   -19.1345	   -33.1497	   -23.8342	   -32.5623	   -16.3651	   -16.3651	
   -25.0931	   -32.1426	   -29.2053	   -35.9192	   -20.0577	   -33.5693	   -24.3378	   -33.6533	   -16.7847	   -16.3651	
   -27.0233	   -33.4015	   -30.2963	   -36.2549	   -20.9808	   -34.1568	   -24.9252	   -34.8282	   -17.6239	   -16.5329	
   -28.7857	   -34.5764	   -31.3034	   -36.7584	   -21.8201	   -34.7443	   -25.4288	   -36.0031	   -18.7149	   -16.9525	
   -30.0446	   -35.4996	   -32.1426	   -37.2620	   -22.5754	   -35.2478	   -25.8484	   -36.8423	   -19.8059	   -17.2882	
   -30.8838	   -35.9192	   -32.6462	   -37.6816	   -22.9950	   -35.5835	   -26.1002	   -37.2620	   -20.8130	   -17.7078	
   -31.1356	   -36.0031	   -32.8979	   -37.9333	   -23.0789	   -35.7513	   -26.1002	   -37.0941	   -21.6522	   -17.9596	
   -30.7999	   -35.5835	   -32.7301	   -37.9333	   -22.9111	   -35.6674	   -25.9323	   -36.5906	   -22.0718	   -17.9596	
   -29.9606	   -34.7443	   -32.3105	   -37.7655	   -22.4915	   -35.4156	   -25.5966	   -35.6674	   -22.0718	   -17.7917	
   -28.6179	   -33.5693	   -31.6391	   -37.2620	   -21.9040	   -34.9121	   -25.1770	   -34.5764	   -21.7361	   -17.4561	
   -26.9394	   -32.2266	   -30.7159	   -36.5906	   -21.2326	   -34.2407	   -24.6735	   -33.4854	   -21.2326	   -17.0364	
   -25.0092	   -30.7999	   -29.7928	   -35.9192	   -20.5612	   -33.6533	   -24.2538	   -32.6462	   -20.6451	   -16.6168	
   -23.1628	   -29.4571	   -28.8696	   -35.1639	   -19.9738	   -32.9819	   -23.9182	   -32.2266	   -20.0577	   -16.1972	
   -21.3165	   -28.1982	   -27.9465	   -34.5764	   -19.4702	   -32.4783	   -23.7503	   -32.1426	   -19.5541	   -15.9454	
   -19.5541	   -27.0233	   -27.1072	   -34.0729	   -19.1345	   -31.9748	   -23.6664	   -32.3105	   -19.1345	   -15.7776	
   -17.9596	   -26.0162	   -26.2680	   -33.5693	   -18.7988	   -31.3873	   -23.6664	   -32.5623	   -18.8828	   -15.6937	
   -16.4490	   -25.1770	   -25.5966	   -33.1497	   -18.6310	   -30.7999	   -23.7503	   -32.8140	   -18.5471	   -15.5258	
   -15.0223	   -24.4217	   -25.0092	   -32.6462	   -18.3792	   -30.0446	   -23.7503	   -32.8979	   -18.2953	   -15.3580	
   -13.9313	   -23.7503	   -24.6735	   -32.2266	   -18.2953	   -29.2892	   -23.7503	   -32.7301	   -17.9596	   -15.1062	
   -13.1760	   -23.3307	   -24.4217	   -31.7230	   -18.2114	   -28.5339	   -23.7503	   -32.3944	   -17.6239	   -14.7705	
   -12.9242	   -23.1628	   -24.5056	   -31.3873	   -18.2114	   -28.0304	   -23.6664	   -31.8069	   -17.3721	   -14.5187	
   -13.2599	   -23.3307	   -24.7574	   -31.1356	   -18.2953	   -27.6947	   -23.6664	   -31.2195	   -17.1204	   -14.2670	
   -14.0991	   -23.8342	   -25.2609	   -31.2195	   -18.5471	   -27.8625	   -23.6664	   -30.7159	   -17.0364	   -14.1830	
   -15.3580	   -24.5895	   -25.9323	   -31.5552	   -18.9667	   -28.3661	   -23.7503	   -30.4642	   -17.1204	   -14.2670	
   -17.1204	   -25.6805	   -26.8555	   -32.2266	   -19.4702	   -29.2892	   -23.9182	   -30.4642	   -17.4561	   -14.6027	
   -18.9667	   -26.9394	   -27.7786	   -33.1497	   -20.1416	   -30.6320	   -24.2538	   -30.7999	   -17.8757	   -15.1062	
   -20.8130	   -28.1143	   -28.5339	   -34.1568	   -20.7291	   -32.0587	   -24.5895	   -31.3034	   -18.2953	   -15.6937	
   -22.1558	   -29.1214	   -29.0375	   -34.9960	   -21.2326	   -33.3176	   -24.8413	   -31.7230	   -18.5471	   -16.1133	
   -22.8271	   -29.5410	   -29.1214	   -35.3317	   -21.4005	   -34.2407	   -24.8413	   -31.7230	   -18.4631	   -16.3651	
   -22.5754	   -29.3732	   -28.6179	   -35.1639	   -21.3165	   -34.4925	   -24.6735	   -31.3034	   -17.8757	   -16.1972	
   -21.6522	   -28.7018	   -27.6947	   -34.3246	   -20.8969	   -34.2407	   -24.2538	   -30.2963	   -16.9525	   -15.6937	
   -20.1416	   -27.6947	   -26.6037	   -32.9819	   -20.3094	   -33.3176	   -23.8342	   -29.2053	   -15.9454	   -14.9384	
   -18.4631	   -26.6037	   -25.5966	   -31.4713	   -19.8898	   -32.1426	   -23.4985	   -28.1143	   -14.9384	   -14.2670	
   -16.9525	   -25.7645	   -24.8413	   -29.9606	   -19.6381	   -30.7999	   -23.4146	   -27.4429	   -14.2670	   -13.7634	
   -15.8615	   -25.4288	   -24.5895	   -28.7018	   -19.8898	   -29.4571	   -23.6664	   -27.4429	   -14.1830	   -13.6795	
   -15.3580	   -25.5966	   -24.8413	   -27.8625	   -20.5612	   -28.2822	   -24.4217	   -28.0304	   -14.6027	   -14.0152	
   -15.4419	   -26.2680	   -25.5966	   -27.5269	   -21.6522	   -27.5269	   -25.5127	   -29.2053	   -15.6097	   -14.7705	
   -16.1972	   -27.5269	   -26.9394	   -27.7786	   -23.2468	   -27.1912	   -26.9394	   -30.8838	   -17.1204	   -15.8615	
   -17.6239	   -29.2892	   -28.6179	   -28.6179	   -25.0931	   -27.3590	   -28.6179	   -32.9819	   -18.8828	   -17.2882	
   -19.5541	   -31.3873	   -30.7159	   -29.9606	   -27.1912	   -28.1143	   -30.3802	   -35.3317	   -20.9808	   -18.8828	
   -21.9040	   -33.6533	   -32.9819	   -31.7230	   -29.3732	   -29.2892	   -32.2266	   -37.7655	   -22.9950	   -20.4773	
   -24.5056	   -35.9192	   -35.1639	   -33.6533	   -31.4713	   -30.7159	   -33.8211	   -40.0314	   -24.9252	   -21.9040	
   -26.9394	   -37.8494	   -37.1780	   -35.4156	   -33.2336	   -32.0587	   -34.9960	   -41.9617	   -26.4359	   -22.9950	
   -28.8696	   -39.2761	   -38.6887	   -36.5906	   -34.3246	   -33.1497	   -35.6674	   -43.1366	   -27.3590	   -23.4985	
   -30.0446	   -39.9475	   -39.3600	   -37.1780	   -34.7443	   -33.8211	   -35.5835	   -43.6401	   -27.5269	   -23.3307	
   -30.2124	   -39.6957	   -39.3600	   -36.7584	   -34.2407	   -33.8211	   -34.7443	   -43.2205	   -26.9394	   -22.4915	
   -29.4571	   -38.6047	   -38.5208	   -35.6674	   -33.0658	   -33.2336	   -33.3176	   -42.0456	   -25.6805	   -20.9808	
   -27.7786	   -36.9263	   -37.0941	   -33.9050	   -31.3873	   -32.1426	   -31.5552	   -40.4510	   -23.8342	   -19.1345	
   -25.7645	   -34.9121	   -35.3317	   -31.8909	   -29.4571	   -30.7999	   -29.5410	   -38.5208	   -21.8201	   -17.1204	
   -23.6664	   -32.9819	   -33.7372	   -29.9606	   -27.6108	   -29.3732	   -27.7786	   -36.5906	   -19.8898	   -15.1062	
   -21.9879	   -31.4713	   -32.3944	   -28.3661	   -26.1002	   -28.1143	   -26.4359	   -34.8282	   -18.2114	   -13.5117	
   -20.8969	   -30.6320	   -31.5552	   -27.1912	   -25.0931	   -27.0233	   -25.5966	   -33.1497	   -16.9525	   -12.2528	
   -20.3934	   -30.3802	   -31.3034	   -26.6037	   -24.5895	   -26.2680	   -25.2609	   -31.5552	   -16.1972	   -11.4975	
   -20.6451	   -30.7159	   -31.4713	   -26.5198	   -24.5056	   -26.0162	   -25.3448	   -29.9606	   -15.8615	   -11.0779	
   -21.3165	   -31.5552	   -31.8909	   -26.9394	   -24.6735	   -26.1002	   -25.6805	   -28.1982	   -15.7776	   -10.9100	
   -22.4075	   -32.5623	   -32.4783	   -27.8625	   -25.0092	   -26.6876	   -26.1002	   -26.3519	   -15.9454	   -10.9100	
   -23.5825	   -33.5693	   -33.0658	   -29.1214	   -25.2609	   -27.6108	   -26.5198	   -24.5056	   -16.1133	   -10.9100	
   -24.6735	   -34.4086	   -33.4015	   -30.5481	   -25.3448	   -28.9536	   -26.6876	   -22.9111	   -16.2811	   -10.9940	
   -25.5127	   -34.9960	   -33.5693	   -32.1426	   -25.3448	   -30.6320	   -26.6037	   -21.9040	   -16.4490	   -11.0779	
   -26.1841	   -35.3317	   -33.4854	   -33.8211	   -25.1770	   -32.8140	   -26.4359	   -21.6522	   -16.7847	   -11.4136	
   -26.7715	   -35.6674	   -33.4854	   -35.4996	   -25.0931	   -35.4156	   -26.2680	   -22.3236	   -17.2043	   -11.9171	
   -27.3590	   -36.0031	   -33.5693	   -37.1780	   -25.0092	   -38.3530	   -26.0162	   -24.0021	   -17.9596	   -12.7563	
   -28.0304	   -36.3388	   -33.7372	   -38.6887	   -25.1770	   -41.5421	   -25.9323	   -26.3519	   -18.8828	   -13.6795	
   -28.7018	   -36.7584	   -34.0729	   -39.9475	   -25.3448	   -44.6472	   -25.8484	   -29.0375	   -19.8059	   -14.7705	
   -29.2892	   -37.1780	   -34.3246	   -40.7867	   -25.5127	   -47.1649	   -25.7645	   -31.6391	   -20.7291	   -15.7776	
   -29.6249	   -37.3459	   -34.4925	   -41.0385	   -25.5966	   -48.7595	   -25.5966	   -33.9050	   -21.4005	   -16.7007	
   -29.5410	   -37.1780	   -34.4086	   -40.6189	   -25.4288	   -49.0952	   -25.3448	   -35.6674	   -21.8201	   -17.4561	
   -28.7857	   -36.5906	   -33.9050	   -39.4440	   -25.0092	   -47.8363	   -24.9252	   -37.0102	   -21.9040	   -17.9596	
   -27.4429	   -35.4996	   -33.0658	   -37.5977	   -24.1699	   -45.2347	   -24.2538	   -37.7655	   -21.6522	   -18.2114	
   -25.4288	   -33.9890	   -31.8909	   -35.2478	   -23.2468	   -41.5421	   -23.5825	   -38.1851	   -21.2326	   -18.3792	
   -23.0789	   -32.2266	   -30.6320	   -32.6462	   -22.1558	   -37.3459	   -22.9111	   -38.2690	   -20.7291	   -18.3792	
   -20.6451	   -30.6320	   -29.3732	   -30.1285	   -21.3165	   -32.9819	   -22.4075	   -38.0173	   -20.3934	   -18.5471	
   -18.5471	   -29.3732	   -28.5339	   -27.9465	   -20.8130	   -29.1214	   -22.1558	   -37.7655	   -20.3934	   -18.7988	
   -17.0364	   -28.6179	   -28.1982	   -26.4359	   -20.7291	   -26.0162	   -22.4075	   -37.5137	   -20.7291	   -19.2184	
   -16.2811	   -28.5339	   -28.3661	   -25.7645	   -21.2326	   -24.0021	   -23.0789	   -37.5137	   -21.4005	   -19.9738	
   -16.5329	   -29.2053	   -29.1214	   -25.7645	   -22.1558	   -23.0789	   -24.0860	   -37.8494	   -22.4075	   -20.8969	
   -17.7917	   -30.5481	   -30.3802	   -26.5198	   -23.5825	   -23.3307	   -25.4288	   -38.5208	   -23.6664	   -21.9879	
   -20.0577	   -32.6462	   -32.1426	   -27.9465	   -25.3448	   -24.5056	   -27.1072	   -39.4440	   -25.0092	   -23.2468	
[Epoch Header]
[Trial Type]	23
[Accept]	1
[Correct]	0
[RT]	 0.000
[Resp]	0
[Epoch Data]
     9.7351	     8.9798	     2.1820	    -3.6087	     0.7553	   -10.4065	     1.5106	     2.4338	    13.3438	     2.0981	
     8.3923	     7.8888	     1.4267	    -4.6997	    -0.3357	   -11.3297	     0.6714	     2.6855	    13.1760	     1.9302	
     7.3013	     7.0496	     1.0910	    -5.4550	    -1.0071	   -11.7493	     0.3357	     3.2730	    13.1760	     2.0142	
     6.2943	     6.5460	     1.0071	    -5.7907	    -1.3428	   -11.8332	     0.2518	     3.9444	    13.5117	     2.2659	
     5.3711	     6.2103	     1.0910	    -5.8746	    -1.5106	   -11.5814	     0.4196	     4.6997	    13.8474	     2.5177	
     4.5319	     5.8746	     1.1749	    -5.7907	    -1.5106	   -11.1618	     0.5875	     5.2872	    14.1830	     2.7695	
     3.6087	     5.4550	     1.2589	    -5.7068	    -1.5945	   -10.7422	     0.6714	     5.6229	    14.2670	     2.9373	
     2.7695	     5.1193	     1.2589	    -5.5389	    -1.5945	   -10.3226	     0.6714	     5.8746	    14.2670	     2.9373	
     2.1820	     4.9515	     1.2589	    -5.1193	    -1.5945	    -9.6512	     0.6714	     6.1264	    14.1830	     3.0212	
     2.0142	     5.0354	     1.5945	    -4.2801	    -1.3428	    -8.7280	     0.7553	     6.5460	    14.2670	     3.2730	
     2.4338	     5.6229	     2.2659	    -2.9373	    -0.7553	    -7.3013	     1.0910	     7.3013	    14.5187	     3.8605	
     3.5248	     6.6299	     3.1891	    -0.9232	     0.0839	    -5.4550	     1.5945	     8.5602	    15.0223	     4.7836	
     4.8676	     7.7209	     4.3640	     1.5945	     1.0071	    -3.2730	     2.1820	    10.1547	    15.7776	     5.9586	
     6.2103	     8.8120	     5.3711	     4.1962	     1.8463	    -1.0071	     2.6016	    11.9171	    16.4490	     7.2174	
     7.3013	     9.6512	     6.0425	     6.7978	     2.3499	     1.0071	     2.7695	    13.6795	    16.9525	     8.3923	
     7.8049	    10.0708	     6.3782	     9.0637	     2.6016	     2.6855	     2.6016	    15.1901	    17.2882	     9.3155	
     7.8888	     9.9869	     6.3782	    10.9940	     2.5177	     3.8605	     2.1820	    16.3651	    17.2882	     9.9869	
     7.4692	     9.6512	     6.0425	    12.4207	     2.0981	     4.6158	     1.4267	    17.0364	    17.1204	    10.4065	
     6.6299	     8.9798	     5.4550	    13.3438	     1.5106	     4.8676	     0.5035	    16.8686	    16.7007	    10.5743	
     5.5389	     8.1406	     4.6158	    13.5956	     0.6714	     4.6997	    -0.5035	    15.8615	    16.0294	    10.3226	
     4.2801	     7.0496	     3.6087	    13.2599	    -0.4196	     4.1122	    -1.6785	    13.9313	    15.1062	     9.7351	
     2.9373	     5.9586	     2.4338	    12.2528	    -1.5106	     3.2730	    -2.9373	    10.9940	    13.9313	     8.8120	
     1.5945	     4.7836	     1.1749	    10.5743	    -2.6855	     2.0981	    -4.1122	     7.4692	    12.6724	     7.5531	
     0.2518	     3.6087	    -0.0839	     8.4763	    -3.8605	     0.5875	    -5.1193	     3.6087	    11.3297	     6.1264	
    -1.0910	     2.4338	    -1.5106	     5.9586	    -5.2032	    -1.1749	    -6.1264	    -0.1678	     9.9030	     4.4479	
    -2.3499	     1.1749	    -2.9373	     3.1052	    -6.5460	    -3.3569	    -7.1335	    -3.4409	     8.3084	     2.6855	
    -3.5248	     0.0000	    -4.4479	     0.1678	    -7.9727	    -5.9586	    -8.1406	    -6.1264	     6.7978	     0.7553	
    -4.5319	    -1.1749	    -5.9586	    -2.7695	    -9.3994	    -8.8120	    -9.1476	    -7.8049	     5.2872	    -1.1749	
    -5.2032	    -2.1820	    -7.2174	    -5.3711	   -10.8261	   -11.6653	   -10.1547	    -8.6441	     3.9444	    -2.9373	
    -5.6229	    -2.9373	    -8.1406	    -7.5531	   -12.0010	   -14.3509	   -10.9940	    -8.6441	     2.9373	    -4.5319	
    -5.7907	    -3.4409	    -8.7280	    -8.9798	   -12.9242	   -16.4490	   -11.7493	    -7.8049	     2.3499	    -5.7068	
    -5.7068	    -3.6087	    -8.8120	    -9.7351	   -13.4277	   -17.7917	   -12.3367	    -6.3782	     2.2659	    -6.4621	
    -5.6229	    -3.6926	    -8.4763	    -9.6512	   -13.6795	   -18.1274	   -12.6724	    -4.4479	     2.6855	    -6.7978	
    -5.5389	    -3.5248	    -7.8888	    -8.8959	   -13.5117	   -17.3721	   -12.8403	    -2.0142	     3.6926	    -6.7139	
    -5.4550	    -3.2730	    -7.0496	    -7.3013	   -13.0081	   -15.5258	   -12.6724	     0.6714	     5.2032	    -6.1264	
    -5.3711	    -2.8534	    -5.9586	    -5.2872	   -12.2528	   -12.7563	   -12.2528	     3.5248	     7.0496	    -5.1193	
    -5.0354	    -2.2659	    -4.7836	    -2.9373	   -11.2457	    -9.4833	   -11.5814	     6.3782	     9.2316	    -3.8605	
    -4.4479	    -1.5945	    -3.5248	    -0.6714	   -10.0708	    -6.0425	   -10.7422	     8.9798	    11.4136	    -2.3499	
    -3.6087	    -0.6714	    -2.3499	     1.2589	    -8.9798	    -2.9373	    -9.8190	    11.1618	    13.4277	    -0.9232	
    -2.5177	     0.1678	    -1.3428	     2.6855	    -8.0566	    -0.4196	    -8.8959	    12.8403	    15.0223	     0.4196	
    -1.4267	     1.0071	    -0.6714	     3.5248	    -7.3013	     1.3428	    -8.1406	    14.0991	    16.1133	     1.5945	
    -0.4196	     1.6785	    -0.4196	     3.7766	    -6.9656	     2.5177	    -7.5531	    14.8544	    16.6168	     2.5177	
     0.4196	     2.0981	    -0.5875	     3.7766	    -6.9656	     3.0212	    -7.2174	    15.1901	    16.4490	     3.1891	
     0.9232	     2.2659	    -1.2589	     3.4409	    -7.2174	     3.0212	    -7.1335	    15.1901	    15.6097	     3.6087	
     1.1749	     2.1820	    -2.1820	     3.0212	    -7.8049	     2.6016	    -7.1335	    14.9384	    14.4348	     3.8605	
     1.0910	     1.9302	    -3.3569	     2.6016	    -8.4763	     2.0142	    -7.3013	    14.5187	    12.8403	     3.9444	
     0.7553	     1.5945	    -4.5319	     2.3499	    -9.1476	     1.3428	    -7.3853	    14.1830	    11.3297	     3.9444	
     0.4196	     1.2589	    -5.5389	     2.4338	    -9.7351	     0.8392	    -7.3853	    13.9313	    10.0708	     3.9444	
     0.0000	     1.0071	    -6.2103	     2.8534	    -9.9869	     0.5875	    -7.2174	    13.9313	     9.1476	     3.9444	
    -0.3357	     1.0071	    -6.4621	     3.5248	   -10.0708	     0.6714	    -6.8817	    14.0991	     8.8120	     3.9444	
    -0.4196	     1.2589	    -6.1264	     4.4479	    -9.8190	     1.1749	    -6.4621	    14.4348	     8.9798	     3.9444	
    -0.2518	     1.6785	    -5.4550	     5.5389	    -9.3994	     1.9302	    -5.9586	    14.6866	     9.5673	     3.9444	
     0.0839	     2.2659	    -4.5319	     6.4621	    -8.8959	     2.8534	    -5.6229	    14.6866	    10.4065	     3.8605	
     0.3357	     2.6855	    -3.6087	     7.1335	    -8.5602	     3.7766	    -5.4550	    14.3509	    11.3297	     3.7766	
     0.4196	     2.8534	    -2.7695	     7.5531	    -8.3923	     4.3640	    -5.6229	    13.4277	    12.0010	     3.6087	
     0.0839	     2.6855	    -2.2659	     7.5531	    -8.5602	     4.6158	    -6.1264	    12.0850	    12.4207	     3.3569	
    -0.5875	     2.0981	    -2.0981	     7.2174	    -8.9798	     4.5319	    -6.9656	    10.3226	    12.5046	     3.0212	
    -1.6785	     1.1749	    -2.1820	     6.7139	    -9.6512	     4.1122	    -7.9727	     8.3923	    12.3367	     2.6016	
    -2.9373	     0.0000	    -2.5177	     6.0425	   -10.3226	     3.3569	    -8.9798	     6.4621	    11.8332	     2.1820	
    -4.3640	    -1.3428	    -3.0212	     5.2872	   -11.0779	     2.4338	   -10.0708	     4.5319	    11.1618	     1.7624	
    -5.8746	    -2.7695	    -3.7766	     4.1962	   -11.7493	     1.0071	   -10.9940	     2.7695	    10.1547	     1.0910	
    -7.4692	    -4.3640	    -4.7836	     2.8534	   -12.5046	    -0.6714	   -11.9171	     1.0910	     8.9798	     0.3357	
    -9.0637	    -6.0425	    -6.1264	     1.1749	   -13.2599	    -2.8534	   -12.8403	    -0.3357	     7.5531	    -0.5875	
   -10.7422	    -7.8049	    -7.7209	    -0.6714	   -14.0991	    -5.2032	   -13.5956	    -1.5945	     6.0425	    -1.6785	
   -12.4207	    -9.4833	    -9.4833	    -2.6016	   -14.7705	    -7.7209	   -14.1830	    -2.4338	     4.5319	    -2.7695	
   -13.9313	   -10.9100	   -11.1618	    -4.3640	   -15.4419	   -10.1547	   -14.6027	    -2.9373	     3.1891	    -3.9444	
   -15.1901	   -12.0010	   -12.7563	    -5.9586	   -15.8615	   -12.2528	   -14.8544	    -3.1052	     2.0142	    -5.1193	
   -16.1133	   -12.5885	   -14.0152	    -7.2174	   -16.1133	   -13.9313	   -14.7705	    -2.9373	     1.0910	    -6.2103	
   -16.5329	   -12.6724	   -14.8544	    -7.9727	   -16.0294	   -14.9384	   -14.5187	    -2.5177	     0.5035	    -7.1335	
   -16.3651	   -12.3367	   -15.1062	    -8.3084	   -15.6097	   -15.1901	   -14.0991	    -1.8463	     0.1678	    -7.9727	
   -15.6937	   -11.4975	   -14.8544	    -8.3084	   -15.0223	   -14.8544	   -13.5956	    -1.0910	     0.2518	    -8.6441	
   -14.6866	   -10.3226	   -14.1830	    -7.8888	   -14.1830	   -13.8474	   -13.0081	    -0.3357	     0.4196	    -9.1476	
   -13.5117	    -9.1476	   -13.1760	    -7.3853	   -13.4277	   -12.6724	   -12.5046	     0.2518	     0.7553	    -9.5673	
   -12.2528	    -7.9727	   -12.1689	    -6.8817	   -12.7563	   -11.3297	   -12.0850	     0.4196	     1.0071	    -9.9869	
   -11.0779	    -6.8817	   -11.0779	    -6.4621	   -12.2528	   -10.2386	   -11.7493	     0.0839	     1.0910	   -10.4065	
    -9.9869	    -5.9586	    -9.9869	    -6.2943	   -11.8332	    -9.3155	   -11.4975	    -0.7553	     1.0910	   -10.6583	
    -8.8120	    -5.0354	    -8.8959	    -6.2943	   -11.5814	    -8.8120	   -11.2457	    -1.9302	     0.9232	   -10.7422	
    -7.5531	    -4.1962	    -7.8049	    -6.4621	   -11.2457	    -8.5602	   -10.9940	    -3.4409	     0.6714	   -10.6583	
    -6.3782	    -3.3569	    -6.7139	    -6.7978	   -10.9940	    -8.6441	   -10.7422	    -5.0354	     0.4196	   -10.4065	
    -5.2872	    -2.7695	    -5.7907	    -7.3013	   -10.8261	    -9.0637	   -10.5743	    -6.4621	     0.1678	   -10.1547	
    -4.5319	    -2.4338	    -5.2032	    -7.9727	   -10.9100	    -9.7351	   -10.4904	    -7.5531	    -0.0839	    -9.8190	
    -4.0283	    -2.5177	    -5.0354	    -8.7280	   -11.1618	   -10.6583	   -10.5743	    -8.2245	    -0.3357	    -9.6512	
    -3.9444	    -2.9373	    -5.2032	    -9.5673	   -11.5814	   -11.8332	   -10.9100	    -8.5602	    -0.5875	    -9.5673	
    -4.1962	    -3.6926	    -5.7907	   -10.4904	   -12.2528	   -13.0920	   -11.4136	    -8.5602	    -0.7553	    -9.5673	
    -4.7836	    -4.6158	    -6.7139	   -11.4136	   -13.0081	   -14.2670	   -12.0010	    -8.3923	    -0.8392	    -9.7351	
    -5.4550	    -5.7907	    -7.8888	   -12.2528	   -13.9313	   -15.3580	   -12.7563	    -8.0566	    -0.9232	    -9.9030	
    -6.2943	    -6.8817	    -9.1476	   -12.9242	   -14.7705	   -16.1133	   -13.5117	    -7.6370	    -0.9232	   -10.0708	
    -7.2174	    -8.0566	   -10.4904	   -13.2599	   -15.6097	   -16.5329	   -14.1830	    -7.3013	    -0.7553	   -10.3226	
    -8.0566	    -8.9798	   -11.8332	   -13.4277	   -16.2811	   -16.6168	   -14.8544	    -7.0496	    -0.5875	   -10.4065	
    -8.8959	    -9.8190	   -13.0081	   -13.2599	   -16.9525	   -16.1972	   -15.4419	    -6.7978	    -0.3357	   -10.4904	
    -9.5673	   -10.4904	   -14.0991	   -12.9242	   -17.3721	   -15.5258	   -16.0294	    -6.7139	    -0.0839	   -10.5743	
   -10.0708	   -10.9940	   -15.0223	   -12.4207	   -17.7917	   -14.6866	   -16.5329	    -6.5460	     0.1678	   -10.4904	
   -10.4065	   -11.4136	   -15.7776	   -12.0010	   -18.0435	   -13.7634	   -17.1204	    -6.3782	     0.3357	   -10.4904	
   -10.6583	   -11.6653	   -16.2811	   -11.6653	   -18.2953	   -12.9242	   -17.7078	    -6.1264	     0.5035	   -10.4904	
   -10.9100	   -11.9171	   -16.6168	   -11.4136	   -18.5471	   -12.3367	   -18.2953	    -5.7907	     0.5035	   -10.6583	
   -11.1618	   -12.1689	   -16.8686	   -11.2457	   -18.7988	   -11.9171	   -18.7988	    -5.3711	     0.3357	   -10.8261	
   -11.4136	   -12.5046	   -16.9525	   -11.0779	   -18.9667	   -11.7493	   -19.3863	    -4.7836	     0.1678	   -10.9940	
   -11.7493	   -12.7563	   -16.9525	   -10.7422	   -19.0506	   -11.6653	   -19.7220	    -4.1962	     0.0839	   -11.1618	
   -11.8332	   -12.8403	   -16.7007	   -10.2386	   -19.0506	   -11.5814	   -19.8898	    -3.3569	     0.0839	   -11.1618	
   -11.6653	   -12.6724	   -16.2811	    -9.3155	   -18.7988	   -11.3297	   -19.8059	    -2.3499	     0.2518	   -10.8261	
   -10.9940	   -12.0010	   -15.5258	    -8.1406	   -18.2114	   -10.9100	   -19.2184	    -1.0071	     0.7553	   -10.2386	
    -9.7351	   -10.9100	   -14.4348	    -6.5460	   -17.2882	   -10.3226	   -18.2953	     0.5035	     1.4267	    -9.2316	
    -8.1406	    -9.4833	   -13.0920	    -4.7836	   -16.1133	    -9.5673	   -16.9525	     2.0981	     2.3499	    -8.0566	
    -6.2103	    -7.6370	   -11.5814	    -3.0212	   -14.6866	    -8.8120	   -15.3580	     3.6926	     3.2730	    -6.7978	
    -4.2801	    -5.7907	    -9.9869	    -1.4267	   -13.1760	    -8.3084	   -13.6795	     5.0354	     4.1122	    -5.5389	
    -2.5177	    -4.0283	    -8.4763	    -0.1678	   -11.7493	    -7.9727	   -12.0850	     5.9586	     4.7836	    -4.4479	
    -1.2589	    -2.5177	    -7.2174	     0.5875	   -10.6583	    -7.9727	   -10.8261	     6.4621	     5.2872	    -3.5248	
    -0.6714	    -1.5945	    -6.4621	     0.6714	    -9.8190	    -8.3923	    -9.9030	     6.2943	     5.4550	    -3.0212	
    -0.9232	    -1.3428	    -6.2943	     0.1678	    -9.5673	    -9.2316	    -9.5673	     5.6229	     5.2872	    -2.9373	
    -1.6785	    -1.5945	    -6.5460	    -0.8392	    -9.8190	   -10.4065	    -9.7351	     4.4479	     4.7836	    -3.2730	
    -2.8534	    -2.1820	    -7.2174	    -2.2659	   -10.3226	   -11.6653	   -10.2386	     3.1891	     4.1962	    -3.9444	
    -3.9444	    -2.9373	    -7.9727	    -3.7766	   -11.0779	   -12.9242	   -10.9100	     1.9302	     3.4409	    -4.8676	
    -4.6997	    -3.6087	    -8.6441	    -5.2032	   -11.7493	   -13.7634	   -11.5814	     1.0071	     2.8534	    -5.7907	
    -5.1193	    -4.0283	    -9.1476	    -6.2943	   -12.3367	   -14.2670	   -12.2528	     0.3357	     2.3499	    -6.7978	
    -5.1193	    -4.2801	    -9.3994	    -7.1335	   -12.8403	   -14.4348	   -12.7563	    -0.2518	     2.0142	    -7.8049	
    -4.8676	    -4.5319	    -9.6512	    -7.6370	   -13.1760	   -14.3509	   -13.2599	    -0.9232	     1.6785	    -8.8120	
    -4.7836	    -4.6997	    -9.7351	    -7.8888	   -13.5956	   -14.1830	   -13.6795	    -1.8463	     1.3428	    -9.9869	
    -4.7836	    -5.1193	    -9.9030	    -7.8888	   -13.9313	   -14.0152	   -14.1830	    -3.1891	     0.9232	   -11.2457	
    -5.1193	    -5.7068	   -10.1547	    -7.9727	   -14.3509	   -14.1830	   -14.6866	    -4.9515	     0.2518	   -12.5046	
    -5.8746	    -6.4621	   -10.4904	    -8.1406	   -14.8544	   -14.8544	   -15.2740	    -6.9656	    -0.5035	   -13.7634	
    -6.9656	    -7.4692	   -10.9940	    -8.5602	   -15.4419	   -15.9454	   -15.8615	    -9.1476	    -1.5106	   -15.0223	
    -8.3084	    -8.5602	   -11.5814	    -9.3994	   -16.1133	   -17.6239	   -16.5329	   -11.3297	    -2.6855	   -16.1972	
    -9.9030	    -9.8190	   -12.2528	   -10.6583	   -16.8686	   -19.7220	   -17.2043	   -13.2599	    -4.1122	   -17.2882	
   -11.6653	   -11.1618	   -13.0920	   -12.4207	   -17.7078	   -21.9879	   -17.7917	   -14.8544	    -5.4550	   -18.2953	
   -13.3438	   -12.5046	   -14.0152	   -14.5187	   -18.4631	   -24.2538	   -18.3792	   -16.0294	    -6.7978	   -19.1345	
   -15.0223	   -13.7634	   -14.9384	   -16.8686	   -19.2184	   -26.1002	   -18.9667	   -16.8686	    -7.8049	   -19.7220	
   -16.6168	   -14.9384	   -15.9454	   -19.1345	   -19.9738	   -27.4429	   -19.3863	   -17.2043	    -8.5602	   -20.1416	
   -17.8757	   -15.8615	   -16.8686	   -21.0648	   -20.6451	   -28.1982	   -19.7220	   -17.1204	    -8.9798	   -20.2255	
   -18.7988	   -16.5329	   -17.7078	   -22.4075	   -21.0648	   -28.3661	   -19.9738	   -16.6168	    -8.9798	   -20.0577	
   -19.3024	   -16.7847	   -18.3792	   -23.1628	   -21.4005	   -27.9465	   -19.9738	   -15.7776	    -8.5602	   -19.5541	
   -19.3024	   -16.7007	   -18.7149	   -22.9950	   -21.5683	   -26.9394	   -19.8898	   -14.5187	    -7.7209	   -18.7988	
   -18.8828	   -16.1133	   -18.7988	   -22.1558	   -21.4844	   -25.4288	   -19.7220	   -12.9242	    -6.7139	   -17.7917	
   -17.8757	   -15.2740	   -18.4631	   -20.5612	   -21.2326	   -23.4985	   -19.3024	   -10.9940	    -5.3711	   -16.5329	
   -16.5329	   -14.0152	   -17.7917	   -18.4631	   -20.7291	   -21.2326	   -18.7988	    -8.8959	    -3.9444	   -15.1062	
   -14.8544	   -12.5046	   -16.6168	   -15.9454	   -20.0577	   -18.6310	   -18.2114	    -6.5460	    -2.3499	   -13.4277	
   -12.8403	   -10.8261	   -15.1062	   -13.0920	   -19.1345	   -15.9454	   -17.4561	    -4.1962	    -0.6714	   -11.5814	
   -10.5743	    -8.8959	   -13.2599	   -10.2386	   -17.9596	   -13.2599	   -16.4490	    -2.0142	     1.0071	    -9.5673	
    -8.3084	    -6.9656	   -11.1618	    -7.5531	   -16.7007	   -10.7422	   -15.3580	    -0.0839	     2.6855	    -7.4692	
    -6.2103	    -5.2872	    -9.0637	    -5.4550	   -15.3580	    -8.7280	   -14.2670	     1.4267	     4.1122	    -5.5389	
    -4.6158	    -4.0283	    -7.3853	    -4.1122	   -14.1830	    -7.3013	   -13.2599	     2.3499	     5.2872	    -3.8605	
    -3.5248	    -3.2730	    -6.1264	    -3.9444	   -13.3438	    -6.7139	   -12.4207	     2.7695	     5.9586	    -2.6016	
    -3.2730	    -3.1891	    -5.5389	    -4.8676	   -12.9242	    -7.0496	   -11.8332	     2.5177	     6.1264	    -1.9302	
    -3.6926	    -3.6926	    -5.7907	    -6.7978	   -12.8403	    -8.2245	   -11.5814	     1.5106	     5.7907	    -1.7624	
    -4.7836	    -4.7836	    -6.7978	    -9.6512	   -13.2599	   -10.1547	   -11.5814	    -0.1678	     4.9515	    -2.1820	
    -6.5460	    -6.2103	    -8.4763	   -13.0081	   -14.0152	   -12.5885	   -11.8332	    -2.6016	     3.6926	    -2.9373	
    -8.6441	    -7.9727	   -10.7422	   -16.6168	   -15.1062	   -15.2740	   -12.2528	    -5.3711	     2.3499	    -4.0283	
   -11.1618	    -9.9030	   -13.4277	   -20.1416	   -16.4490	   -18.1274	   -12.9242	    -8.3923	     0.7553	    -5.3711	
   -13.8474	   -11.9171	   -16.3651	   -23.4985	   -17.9596	   -20.7291	   -13.6795	   -11.2457	    -0.7553	    -6.7978	
   -16.5329	   -13.9313	   -19.2184	   -26.3519	   -19.6381	   -23.0789	   -14.6027	   -13.5956	    -2.1820	    -8.1406	
   -19.0506	   -15.6097	   -21.7361	   -28.4500	   -21.1487	   -24.8413	   -15.4419	   -15.1901	    -3.2730	    -9.3155	
   -20.8969	   -16.8686	   -23.5825	   -29.5410	   -22.4075	   -25.8484	   -16.1972	   -15.7776	    -3.9444	   -10.0708	
   -21.9879	   -17.4561	   -24.5056	   -29.5410	   -23.1628	   -26.0162	   -16.7007	   -15.2740	    -3.9444	   -10.4065	
   -21.9040	   -17.2043	   -24.5056	   -28.4500	   -23.3307	   -25.2609	   -16.7847	   -13.8474	    -3.3569	   -10.1547	
   -20.7291	   -16.1972	   -23.5825	   -26.3519	   -22.9111	   -23.7503	   -16.5329	   -11.6653	    -2.1820	    -9.3994	
   -18.7149	   -14.5187	   -21.9040	   -23.5825	   -22.1558	   -21.8201	   -16.0294	    -8.9798	    -0.6714	    -8.4763	
   -16.1972	   -12.5885	   -19.8059	   -20.5612	   -20.9808	   -19.7220	   -15.4419	    -6.1264	     0.9232	    -7.3853	
   -13.4277	   -10.4904	   -17.6239	   -17.6239	   -19.7220	   -17.6239	   -14.7705	    -3.4409	     2.5177	    -6.2943	
   -10.9100	    -8.6441	   -15.4419	   -15.0223	   -18.4631	   -15.9454	   -14.0991	    -1.0910	     3.8605	    -5.4550	
    -8.8120	    -7.0496	   -13.5117	   -13.0081	   -17.2882	   -14.6027	   -13.5956	     0.6714	     4.8676	    -4.9515	
    -7.3853	    -5.9586	   -11.9171	   -11.6653	   -16.2811	   -13.8474	   -13.1760	     1.6785	     5.4550	    -4.7836	
    -7.0496	    -5.5389	   -10.9100	   -11.0779	   -15.5258	   -13.6795	   -12.9242	     1.9302	     5.5389	    -4.8676	
    -7.6370	    -5.7068	   -10.3226	   -11.1618	   -15.0223	   -14.0991	   -12.8403	     1.3428	     5.2032	    -5.2872	
    -9.3155	    -6.4621	   -10.2386	   -11.8332	   -14.8544	   -14.9384	   -12.9242	     0.0839	     4.5319	    -5.9586	
   -11.8332	    -7.8049	   -10.4904	   -12.9242	   -14.8544	   -16.0294	   -13.0920	    -1.7624	     3.4409	    -6.7978	
   -14.7705	    -9.3994	   -11.0779	   -14.1830	   -15.0223	   -17.2882	   -13.2599	    -4.0283	     2.1820	    -7.6370	
   -17.8757	   -11.0779	   -11.6653	   -15.5258	   -15.1901	   -18.6310	   -13.5956	    -6.3782	     0.8392	    -8.4763	
   -20.7291	   -12.6724	   -12.3367	   -16.7847	   -15.5258	   -19.8898	   -13.8474	    -8.8959	    -0.5035	    -9.3155	
   -23.0789	   -14.0152	   -12.9242	   -17.8757	   -15.7776	   -20.9808	   -14.1830	   -11.2457	    -1.9302	   -10.1547	
   -24.7574	   -15.0223	   -13.3438	   -18.8828	   -16.0294	   -21.9040	   -14.5187	   -13.2599	    -3.2730	   -11.0779	
   -25.6805	   -15.6097	   -13.6795	   -19.5541	   -16.2811	   -22.6593	   -14.8544	   -14.9384	    -4.5319	   -11.8332	
   -25.7645	   -15.7776	   -13.6795	   -19.9738	   -16.4490	   -23.1628	   -15.1901	   -16.0294	    -5.5389	   -12.5885	
   -24.9252	   -15.3580	   -13.4277	   -19.9738	   -16.4490	   -23.3307	   -15.2740	   -16.4490	    -6.1264	   -13.0081	
   -23.1628	   -14.4348	   -12.7563	   -19.5541	   -16.1133	   -23.1628	   -15.1901	   -16.1133	    -6.2943	   -13.2599	
   -20.8130	   -13.0081	   -11.7493	   -18.6310	   -15.5258	   -22.4915	   -14.8544	   -15.1901	    -5.8746	   -13.0081	
   -17.9596	   -11.1618	   -10.4065	   -17.3721	   -14.7705	   -21.5683	   -14.3509	   -13.7634	    -5.0354	   -12.5046	
   -14.9384	    -9.1476	    -8.8959	   -15.8615	   -13.9313	   -20.3934	   -13.7634	   -12.0010	    -3.8605	   -11.6653	
   -12.0850	    -7.2174	    -7.4692	   -14.4348	   -13.1760	   -19.2184	   -13.1760	   -10.1547	    -2.4338	   -10.8261	
    -9.3994	    -5.4550	    -6.2103	   -13.0920	   -12.5046	   -18.2114	   -12.6724	    -8.4763	    -1.0071	    -9.8190	
    -7.1335	    -4.0283	    -5.3711	   -12.0850	   -12.1689	   -17.5400	   -12.4207	    -6.9656	     0.3357	    -8.9798	
    -5.3711	    -2.9373	    -4.8676	   -11.4136	   -12.0850	   -17.1204	   -12.3367	    -5.7907	     1.5106	    -8.2245	
    -4.1962	    -2.4338	    -4.8676	   -11.0779	   -12.3367	   -17.2043	   -12.4207	    -4.9515	     2.2659	    -7.7209	
    -3.6087	    -2.4338	    -5.3711	   -11.2457	   -12.9242	   -17.6239	   -12.7563	    -4.3640	     2.6855	    -7.3853	
    -3.7766	    -2.8534	    -6.3782	   -11.8332	   -13.7634	   -18.4631	   -13.2599	    -3.9444	     2.8534	    -7.3013	
    -4.3640	    -3.6926	    -7.5531	   -12.7563	   -14.7705	   -19.4702	   -13.7634	    -3.5248	     2.7695	    -7.3013	
    -5.2032	    -4.5319	    -8.8120	   -13.6795	   -15.6937	   -20.4773	   -14.1830	    -3.1891	     2.6855	    -7.2174	
    -6.2103	    -5.3711	    -9.9869	   -14.6027	   -16.4490	   -21.4005	   -14.3509	    -2.6855	     2.6855	    -7.1335	
    -7.2174	    -6.0425	   -10.8261	   -15.3580	   -16.8686	   -21.9879	   -14.2670	    -2.0142	     2.9373	    -6.7978	
    -8.0566	    -6.4621	   -11.3297	   -15.8615	   -16.9525	   -22.4075	   -13.9313	    -1.3428	     3.3569	    -6.3782	
    -8.8120	    -6.5460	   -11.5814	   -16.1133	   -16.7847	   -22.5754	   -13.3438	    -0.7553	     3.8605	    -5.7907	
    -9.3155	    -6.4621	   -11.4975	   -16.1972	   -16.4490	   -22.5754	   -12.7563	    -0.4196	     4.5319	    -5.2032	
    -9.6512	    -6.3782	   -11.3297	   -16.0294	   -16.0294	   -22.6593	   -12.3367	    -0.4196	     5.1193	    -4.8676	
    -9.9030	    -6.2103	   -11.1618	   -15.6937	   -15.7776	   -22.8271	   -12.1689	    -0.8392	     5.5389	    -4.6997	
    -9.9869	    -6.2103	   -11.0779	   -15.2740	   -15.7776	   -23.0789	   -12.3367	    -1.5106	     5.7068	    -4.7836	
    -9.9869	    -6.2103	   -11.0779	   -14.7705	   -15.9454	   -23.5825	   -12.8403	    -2.2659	     5.7907	    -5.1193	
    -9.8190	    -6.2103	   -11.0779	   -14.1830	   -16.1133	   -24.0860	   -13.5117	    -2.9373	     5.7068	    -5.5389	
    -9.3994	    -6.0425	   -10.8261	   -13.5956	   -16.2811	   -24.5895	   -14.2670	    -3.3569	     5.6229	    -5.9586	
    -8.8120	    -5.7907	   -10.4904	   -12.9242	   -16.2811	   -24.9252	   -14.9384	    -3.4409	     5.5389	    -6.2103	
    -8.0566	    -5.3711	    -9.8190	   -12.3367	   -16.1972	   -25.0931	   -15.5258	    -3.4409	     5.4550	    -6.3782	
    -7.1335	    -4.8676	    -9.0637	   -11.9171	   -16.0294	   -25.0931	   -15.9454	    -3.4409	     5.2032	    -6.3782	
    -6.2943	    -4.3640	    -8.1406	   -11.8332	   -15.7776	   -24.9252	   -16.2811	    -3.7766	     4.8676	    -6.3782	
    -5.4550	    -3.7766	    -7.2174	   -12.0850	   -15.6097	   -24.5895	   -16.5329	    -4.5319	     4.3640	    -6.2103	
    -4.6997	    -3.2730	    -6.1264	   -12.6724	   -15.4419	   -24.2538	   -16.5329	    -5.7068	     3.7766	    -5.9586	
    -3.9444	    -2.6016	    -5.0354	   -13.3438	   -15.1901	   -23.7503	   -16.3651	    -7.1335	     3.1891	    -5.6229	
    -3.4409	    -1.9302	    -3.8605	   -14.0152	   -14.9384	   -23.0789	   -15.9454	    -8.5602	     2.6855	    -5.2032	
    -3.0212	    -1.3428	    -2.7695	   -14.4348	   -14.6866	   -22.3236	   -15.2740	    -9.6512	     2.4338	    -4.7836	
    -3.0212	    -0.9232	    -1.8463	   -14.6027	   -14.3509	   -21.4844	   -14.5187	   -10.2386	     2.4338	    -4.2801	
    -3.4409	    -0.9232	    -1.2589	   -14.4348	   -14.1830	   -20.5612	   -13.7634	   -10.1547	     2.5177	    -3.8605	
    -4.1962	    -1.2589	    -1.1749	   -13.9313	   -14.1830	   -19.6381	   -13.0920	    -9.3994	     2.6855	    -3.6087	
    -5.2872	    -2.0142	    -1.5945	   -13.0920	   -14.1830	   -18.5471	   -12.5885	    -8.1406	     2.9373	    -3.3569	
    -6.4621	    -3.0212	    -2.4338	   -12.0010	   -14.3509	   -17.2882	   -12.2528	    -6.5460	     3.1052	    -3.1891	
    -7.4692	    -4.1122	    -3.6087	   -10.5743	   -14.6027	   -16.0294	   -12.0850	    -4.8676	     3.1891	    -3.1891	
    -8.2245	    -5.2032	    -5.2032	    -8.9798	   -14.8544	   -14.6027	   -12.0850	    -3.3569	     3.2730	    -3.2730	
    -8.5602	    -6.1264	    -6.9656	    -7.3013	   -15.1062	   -13.1760	   -12.1689	    -2.0981	     3.3569	    -3.4409	
    -8.4763	    -6.8817	    -8.8959	    -5.5389	   -15.4419	   -11.8332	   -12.4207	    -1.2589	     3.2730	    -3.6926	
    -8.0566	    -7.4692	   -10.9100	    -3.8605	   -15.8615	   -10.5743	   -12.7563	    -0.7553	     3.1891	    -4.1122	
    -7.3853	    -7.8049	   -12.7563	    -2.3499	   -16.2811	    -9.6512	   -13.1760	    -0.5875	     2.9373	    -4.6158	
    -6.6299	    -8.0566	   -14.4348	    -1.1749	   -16.7847	    -9.1476	   -13.6795	    -0.7553	     2.6016	    -5.1193	
    -5.8746	    -8.1406	   -15.9454	    -0.5035	   -17.2882	    -9.0637	   -14.2670	    -1.2589	     2.1820	    -5.8746	
    -5.2032	    -8.3084	   -17.2043	    -0.4196	   -17.8757	    -9.6512	   -14.8544	    -2.0981	     1.5945	    -6.6299	
    -4.7836	    -8.5602	   -18.2953	    -1.0071	   -18.6310	   -10.7422	   -15.5258	    -3.1052	     0.7553	    -7.6370	
    -4.6997	    -8.9798	   -19.3024	    -2.1820	   -19.3863	   -12.5046	   -16.2811	    -4.4479	    -0.1678	    -8.7280	
    -5.0354	    -9.6512	   -20.2255	    -3.9444	   -20.3094	   -14.6866	   -17.1204	    -5.8746	    -1.2589	    -9.8190	
    -5.7907	   -10.4065	   -21.1487	    -6.1264	   -21.3165	   -17.2882	   -18.0435	    -7.3853	    -2.5177	   -10.9940	
    -6.8817	   -11.4975	   -21.9879	    -8.3923	   -22.4915	   -19.9738	   -18.9667	    -8.9798	    -3.7766	   -12.1689	
    -8.2245	   -12.6724	   -22.7432	   -10.5743	   -23.5825	   -22.7432	   -19.8059	   -10.5743	    -5.0354	   -13.1760	
    -9.6512	   -13.8474	   -23.3307	   -12.6724	   -24.5895	   -25.2609	   -20.6451	   -12.1689	    -6.2103	   -14.0991	
   -10.9100	   -14.9384	   -23.6664	   -14.4348	   -25.4288	   -27.4429	   -21.2326	   -13.5117	    -7.2174	   -14.6866	
   -11.8332	   -15.6097	   -23.7503	   -15.9454	   -25.8484	   -29.2053	   -21.6522	   -14.6027	    -7.8888	   -14.9384	
   -12.1689	   -15.8615	   -23.3307	   -16.9525	   -25.8484	   -30.3802	   -21.6522	   -15.2740	    -8.1406	   -14.7705	
   -11.8332	   -15.4419	   -22.5754	   -17.5400	   -25.4288	   -31.0516	   -21.3165	   -15.4419	    -7.9727	   -14.2670	
   -10.7422	   -14.5187	   -21.5683	   -17.6239	   -24.6735	   -31.1356	   -20.8130	   -15.1901	    -7.3853	   -13.5956	
    -9.0637	   -13.3438	   -20.3934	   -17.2882	   -23.7503	   -30.8838	   -20.2255	   -14.6027	    -6.6299	   -12.7563	
    -7.0496	   -12.0010	   -19.2184	   -16.5329	   -22.9111	   -30.3802	   -19.7220	   -13.9313	    -5.7907	   -12.0010	
    -5.0354	   -10.7422	   -18.3792	   -15.6937	   -22.3236	   -29.7928	   -19.5541	   -13.1760	    -5.1193	   -11.4136	
    -3.1891	    -9.8190	   -17.8757	   -14.7705	   -22.0718	   -29.1214	   -19.6381	   -12.6724	    -4.5319	   -11.1618	
    -1.7624	    -9.2316	   -17.7078	   -14.0991	   -22.1558	   -28.3661	   -20.0577	   -12.3367	    -4.2801	   -11.1618	
    -0.9232	    -9.1476	   -17.8757	   -13.6795	   -22.4915	   -27.6947	   -20.7291	   -12.4207	    -4.1122	   -11.4136	
    -0.7553	    -9.4833	   -18.3792	   -13.5117	   -22.9950	   -26.9394	   -21.5683	   -12.6724	    -4.1962	   -11.8332	
    -1.3428	   -10.3226	   -19.0506	   -13.6795	   -23.6664	   -26.1841	   -22.3236	   -13.0920	    -4.3640	   -12.3367	
    -2.6016	   -11.4136	   -19.8059	   -14.0152	   -24.3378	   -25.3448	   -23.0789	   -13.6795	    -4.6158	   -12.8403	
    -4.3640	   -12.7563	   -20.6451	   -14.4348	   -24.8413	   -24.5056	   -23.5825	   -14.2670	    -4.9515	   -13.2599	
    -6.4621	   -14.1830	   -21.4005	   -14.7705	   -25.2609	   -23.6664	   -23.8342	   -14.9384	    -5.1193	   -13.5956	
    -8.6441	   -15.6937	   -22.2397	   -15.1062	   -25.5966	   -22.9111	   -23.8342	   -15.4419	    -5.2872	   -13.7634	
   -10.7422	   -16.9525	   -22.9111	   -15.2740	   -25.6805	   -22.2397	   -23.5825	   -15.8615	    -5.2872	   -13.7634	
   -12.5885	   -18.1274	   -23.3307	   -15.1062	   -25.5127	   -21.5683	   -22.9950	   -16.1133	    -5.1193	   -13.5117	
   -14.0991	   -18.8828	   -23.4985	   -14.6027	   -25.0092	   -20.7291	   -22.1558	   -15.9454	    -4.5319	   -12.9242	
   -15.1901	   -19.3024	   -23.3307	   -13.6795	   -24.2538	   -19.8059	   -21.0648	   -15.4419	    -3.6926	   -11.9171	
   -15.6937	   -19.2184	   -22.7432	   -12.3367	   -23.2468	   -18.7988	   -19.8059	   -14.4348	    -2.4338	   -10.6583	
   -15.6937	   -18.7988	   -21.9040	   -10.7422	   -21.9879	   -17.6239	   -18.3792	   -12.9242	    -0.9232	    -9.2316	
   -15.2740	   -18.0435	   -20.8130	    -9.0637	   -20.6451	   -16.3651	   -17.0364	   -11.0779	     0.6714	    -7.6370	
   -14.4348	   -16.9525	   -19.6381	    -7.3853	   -19.3024	   -15.1062	   -15.7776	    -8.8120	     2.3499	    -6.2103	
   -13.3438	   -15.8615	   -18.3792	    -5.8746	   -18.1274	   -13.9313	   -14.6866	    -6.2943	     3.8605	    -4.8676	
   -12.2528	   -14.7705	   -17.2882	    -4.6997	   -17.2043	   -13.0081	   -13.9313	    -3.9444	     5.1193	    -3.8605	
   -11.3297	   -13.9313	   -16.5329	    -4.0283	   -16.7007	   -12.4207	   -13.6795	    -2.0142	     5.9586	    -3.2730	
   -10.7422	   -13.5117	   -16.1972	    -3.8605	   -16.6168	   -12.2528	   -13.7634	    -0.7553	     6.2943	    -3.1891	
   -10.7422	   -13.5117	   -16.2811	    -4.2801	   -17.0364	   -12.5885	   -14.3509	    -0.2518	     6.1264	    -3.6087	
   -11.1618	   -13.9313	   -16.7007	    -5.0354	   -17.7917	   -13.2599	   -15.1901	    -0.5875	     5.6229	    -4.4479	
   -12.0010	   -14.6866	   -17.2043	    -6.0425	   -18.7149	   -14.0991	   -16.1133	    -1.5945	     4.6997	    -5.6229	
   -13.2599	   -15.5258	   -17.8757	    -7.2174	   -19.6381	   -15.1901	   -17.0364	    -3.1052	     3.6087	    -6.8817	
   -14.6027	   -16.4490	   -18.4631	    -8.5602	   -20.4773	   -16.4490	   -17.7917	    -4.9515	     2.2659	    -8.3084	
   -16.0294	   -17.3721	   -18.9667	   -10.1547	   -21.2326	   -17.7917	   -18.3792	    -6.9656	     0.7553	    -9.6512	
   -17.3721	   -18.0435	   -19.3024	   -11.9171	   -21.7361	   -19.3024	   -18.7988	    -9.0637	    -0.9232	   -11.0779	
   -18.3792	   -18.6310	   -19.3863	   -13.9313	   -22.0718	   -21.0648	   -18.9667	   -11.0779	    -2.6855	   -12.4207	
   -19.0506	   -18.9667	   -19.3863	   -16.1972	   -22.1558	   -22.8271	   -18.9667	   -12.9242	    -4.6158	   -13.7634	
   -19.3024	   -18.9667	   -19.0506	   -18.6310	   -21.9879	   -24.6735	   -18.7988	   -14.6027	    -6.3782	   -15.0223	
   -19.1345	   -18.6310	   -18.5471	   -20.9808	   -21.6522	   -26.3519	   -18.4631	   -16.0294	    -7.9727	   -16.0294	
   -18.4631	   -17.9596	   -17.8757	   -22.9950	   -21.0648	   -27.8625	   -17.9596	   -16.9525	    -9.3155	   -16.7847	
   -17.4561	   -17.0364	   -17.0364	   -24.5895	   -20.3934	   -29.0375	   -17.4561	   -17.5400	   -10.1547	   -17.2882	
   -16.3651	   -15.9454	   -16.1972	   -25.5966	   -19.5541	   -29.9606	   -16.7847	   -17.5400	   -10.6583	   -17.5400	
   -15.1901	   -14.8544	   -15.4419	   -26.1002	   -18.7149	   -30.4642	   -16.1972	   -17.1204	   -10.8261	   -17.5400	
   -14.3509	   -13.9313	   -14.8544	   -26.0162	   -18.0435	   -30.7159	   -15.7776	   -16.4490	   -10.6583	   -17.2882	
   -14.0152	   -13.4277	   -14.6027	   -25.6805	   -17.5400	   -30.7999	   -15.5258	   -15.6097	   -10.4904	   -17.0364	
   -14.2670	   -13.3438	   -14.7705	   -25.0931	   -17.4561	   -30.7999	   -15.6097	   -14.8544	   -10.2386	   -16.7847	
   -15.1901	   -13.7634	   -15.3580	   -24.4217	   -17.6239	   -30.7159	   -15.8615	   -14.2670	    -9.9869	   -16.5329	
   -16.6168	   -14.5187	   -16.1972	   -23.6664	   -18.1274	   -30.6320	   -16.3651	   -14.0152	    -9.8190	   -16.1972	
   -18.1274	   -15.4419	   -17.0364	   -22.9111	   -18.6310	   -30.3802	   -16.8686	   -13.9313	    -9.6512	   -15.8615	
   -19.5541	   -16.2811	   -17.7917	   -22.0718	   -19.0506	   -29.9606	   -17.2043	   -14.1830	    -9.3155	   -15.2740	
   -20.4773	   -16.7847	   -18.2953	   -21.1487	   -19.2184	   -29.3732	   -17.2043	   -14.5187	    -8.8120	   -14.5187	
   -20.8130	   -16.9525	   -18.2953	   -20.0577	   -19.0506	   -28.6179	   -16.9525	   -15.0223	    -8.0566	   -13.5956	
   -20.6451	   -16.7007	   -17.8757	   -19.0506	   -18.5471	   -27.8625	   -16.3651	   -15.5258	    -7.3013	   -12.6724	
   -19.9738	   -16.1972	   -17.2043	   -18.2114	   -17.8757	   -27.2751	   -15.5258	   -16.1133	    -6.4621	   -11.7493	
   -19.0506	   -15.5258	   -16.2811	   -17.7078	   -17.1204	   -27.1072	   -14.6027	   -16.6168	    -5.7907	   -11.1618	
   -18.1274	   -14.8544	   -15.4419	   -17.6239	   -16.2811	   -27.3590	   -13.6795	   -17.1204	    -5.2872	   -10.8261	
   -17.3721	   -14.2670	   -14.5187	   -17.9596	   -15.3580	   -28.0304	   -12.6724	   -17.5400	    -4.9515	   -10.9100	
   -16.7007	   -13.6795	   -13.6795	   -18.7988	   -14.6027	   -29.1214	   -11.7493	   -17.9596	    -4.7836	   -11.0779	
   -16.3651	   -13.3438	   -13.0081	   -19.8898	   -13.8474	   -30.5481	   -10.9100	   -18.3792	    -4.6997	   -11.3297	
   -16.4490	   -13.2599	   -12.5046	   -21.4005	   -13.4277	   -32.1426	   -10.2386	   -18.7988	    -4.6997	   -11.6653	
   -16.8686	   -13.4277	   -12.4207	   -23.2468	   -13.2599	   -33.8211	    -9.9869	   -19.3863	    -4.8676	   -12.0010	
   -17.8757	   -14.0152	   -12.5885	   -25.3448	   -13.5117	   -35.4996	   -10.0708	   -20.0577	    -5.1193	   -12.5885	
   -19.1345	   -14.9384	   -13.2599	   -27.6947	   -14.2670	   -37.0941	   -10.5743	   -20.8130	    -5.6229	   -13.1760	
   -20.6451	   -16.1133	   -14.0991	   -29.9606	   -15.2740	   -38.4369	   -11.4975	   -21.6522	    -6.2103	   -13.9313	
   -22.1558	   -17.2882	   -15.1062	   -31.9748	   -16.4490	   -39.2761	   -12.5885	   -22.4075	    -6.7978	   -14.6866	
   -23.3307	   -18.3792	   -16.1133	   -33.4015	   -17.7078	   -39.6957	   -13.8474	   -22.9111	    -7.3853	   -15.4419	
   -24.1699	   -19.3024	   -16.9525	   -34.2407	   -18.9667	   -39.5279	   -15.0223	   -23.2468	    -7.8888	   -16.1133	
   -24.5895	   -19.9738	   -17.7078	   -34.4086	   -20.0577	   -39.0244	   -16.1972	   -23.1628	    -8.3084	   -16.7007	
   -24.6735	   -20.4773	   -18.2953	   -33.9890	   -21.0648	   -38.1012	   -17.1204	   -22.8271	    -8.6441	   -17.1204	
   -24.5056	   -20.8130	   -18.7149	   -33.0658	   -21.7361	   -37.0941	   -17.8757	   -22.0718	    -8.7280	   -17.4561	
   -24.1699	   -20.9808	   -19.0506	   -31.6391	   -22.3236	   -36.0870	   -18.3792	   -21.0648	    -8.6441	   -17.4561	
   -23.7503	   -21.0648	   -19.2184	   -30.1285	   -22.6593	   -35.0800	   -18.6310	   -19.8059	    -8.3084	   -17.3721	
   -23.3307	   -21.0648	   -19.3024	   -28.4500	   -22.7432	   -34.3246	   -18.6310	   -18.4631	    -7.8888	   -16.9525	
   -22.9111	   -20.9808	   -19.3863	   -26.8555	   -22.7432	   -33.7372	   -18.3792	   -17.2882	    -7.3013	   -16.4490	
   -22.6593	   -20.7291	   -19.3024	   -25.3448	   -22.4915	   -33.2336	   -17.8757	   -16.2811	    -6.7139	   -15.7776	
   -22.3236	   -20.4773	   -19.3024	   -24.1699	   -22.0718	   -32.8979	   -17.1204	   -15.6097	    -6.0425	   -15.1062	
   -21.9879	   -20.0577	   -19.2184	   -23.2468	   -21.5683	   -32.3944	   -16.2811	   -15.3580	    -5.3711	   -14.4348	
   -21.5683	   -19.5541	   -19.1345	   -22.5754	   -20.9808	   -31.7230	   -15.2740	   -15.6937	    -4.8676	   -13.8474	
   -21.2326	   -18.9667	   -18.9667	   -22.2397	   -20.3094	   -30.7999	   -14.2670	   -16.3651	    -4.4479	   -13.4277	
   -20.8969	   -18.4631	   -18.8828	   -22.1558	   -19.7220	   -29.8767	   -13.2599	   -17.5400	    -4.1962	   -13.1760	
   -20.5612	   -18.0435	   -18.7149	   -22.4075	   -19.3024	   -29.0375	   -12.4207	   -18.8828	    -4.1122	   -13.1760	
   -20.4773	   -17.7917	   -18.7149	   -22.9950	   -18.9667	   -28.4500	   -11.9171	   -20.3094	    -4.3640	   -13.4277	
   -20.4773	   -17.7078	   -18.7988	   -23.8342	   -18.8828	   -28.2822	   -11.6653	   -21.6522	    -4.8676	   -14.0152	
   -20.3934	   -17.7078	   -18.9667	   -24.8413	   -18.8828	   -28.3661	   -11.5814	   -22.6593	    -5.5389	   -14.6866	
   -20.1416	   -17.6239	   -18.9667	   -25.7645	   -18.9667	   -28.7018	   -11.7493	   -23.1628	    -6.2943	   -15.5258	
   -19.6381	   -17.3721	   -18.8828	   -26.6037	   -18.9667	   -29.2053	   -11.8332	   -23.2468	    -6.9656	   -16.3651	
   -18.7988	   -16.7847	   -18.5471	   -27.0233	   -18.7988	   -29.6249	   -11.9171	   -22.6593	    -7.3853	   -17.0364	
   -17.6239	   -15.9454	   -17.9596	   -26.9394	   -18.3792	   -29.7089	   -11.6653	   -21.4844	    -7.5531	   -17.4561	
   -16.2811	   -14.7705	   -17.0364	   -26.3519	   -17.7078	   -29.4571	   -11.1618	   -19.9738	    -7.3013	   -17.4561	
   -14.7705	   -13.5117	   -15.9454	   -25.4288	   -16.7847	   -28.8696	   -10.4065	   -18.1274	    -6.7139	   -17.2043	
   -13.5117	   -12.2528	   -14.7705	   -24.3378	   -15.7776	   -28.1982	    -9.5673	   -16.5329	    -6.0425	   -16.7847	
   -12.5046	   -11.2457	   -13.8474	   -23.4985	   -14.8544	   -27.7786	    -8.7280	   -15.2740	    -5.4550	   -16.2811	
   -12.0010	   -10.5743	   -13.1760	   -23.0789	   -14.0991	   -27.6947	    -8.0566	   -14.6027	    -5.0354	   -15.9454	
   -12.0850	   -10.4065	   -12.7563	   -23.2468	   -13.6795	   -28.1982	    -7.6370	   -14.3509	    -5.0354	   -15.8615	
   -12.8403	   -10.6583	   -12.7563	   -24.0860	   -13.5956	   -29.2892	    -7.4692	   -14.6027	    -5.2872	   -16.0294	
   -14.2670	   -11.4975	   -13.0920	   -25.5127	   -13.7634	   -30.9677	    -7.6370	   -15.1062	    -5.8746	   -16.5329	
   -16.2811	   -12.6724	   -13.6795	   -27.5269	   -14.3509	   -33.0658	    -8.1406	   -15.6937	    -6.7139	   -17.2882	
   -18.6310	   -14.1830	   -14.6027	   -29.8767	   -15.1901	   -35.4156	    -8.8959	   -16.4490	    -7.8049	   -18.2114	
   -21.0648	   -15.7776	   -15.6097	   -32.3105	   -16.1972	   -37.8494	    -9.8190	   -17.3721	    -8.9798	   -19.2184	
   -23.2468	   -17.2882	   -16.7007	   -34.6603	   -17.2882	   -40.1154	   -10.7422	   -18.2953	   -10.1547	   -20.2255	
   -25.0092	   -18.4631	   -17.7078	   -36.5906	   -18.2953	   -41.9617	   -11.6653	   -19.3863	   -11.3297	   -21.2326	
   -26.1841	   -19.3024	   -18.5471	   -38.1012	   -19.1345	   -43.3044	   -12.4207	   -20.3934	   -12.3367	   -21.9879	
   -26.6876	   -19.6381	   -19.1345	   -38.7726	   -19.8059	   -43.8919	   -13.0081	   -21.4844	   -13.0920	   -22.5754	
   -26.5198	   -19.5541	   -19.4702	   -38.7726	   -20.1416	   -43.8080	   -13.3438	   -22.3236	   -13.5117	   -22.9111	
   -25.6805	   -18.9667	   -19.4702	   -38.0173	   -20.3094	   -42.9688	   -13.4277	   -22.8271	   -13.6795	   -22.9950	
   -24.2538	   -18.0435	   -19.1345	   -36.5906	   -20.1416	   -41.7099	   -13.3438	   -23.0789	   -13.5117	   -22.7432	
   -22.3236	   -16.7007	   -18.6310	   -34.7443	   -19.8059	   -40.0314	   -13.1760	   -22.9950	   -13.0081	   -22.3236	
   -20.1416	   -15.2740	   -17.7917	   -32.8140	   -19.3024	   -38.3530	   -12.9242	   -22.5754	   -12.4207	   -21.7361	
   -17.8757	   -13.7634	   -16.9525	   -30.8838	   -18.7149	   -36.6745	   -12.7563	   -21.9879	   -11.7493	   -21.0648	
   -15.6937	   -12.3367	   -16.0294	   -29.2892	   -18.1274	   -35.3317	   -12.5885	   -21.4844	   -11.1618	   -20.4773	
   -13.5956	   -11.0779	   -15.2740	   -28.1143	   -17.5400	   -34.3246	   -12.5885	   -21.0648	   -10.6583	   -19.8898	
   -12.0010	   -10.0708	   -14.6027	   -27.4429	   -17.1204	   -33.9050	   -12.6724	   -20.9808	   -10.4065	   -19.5541	
   -10.9100	    -9.5673	   -14.1830	   -27.5269	   -16.9525	   -33.9890	   -12.8403	   -21.3165	   -10.4065	   -19.3863	
   -10.4904	    -9.5673	   -14.1830	   -28.1982	   -17.0364	   -34.6603	   -13.3438	   -22.2397	   -10.8261	   -19.4702	
   -10.5743	    -9.9030	   -14.4348	   -29.4571	   -17.3721	   -35.8353	   -14.0152	   -23.5825	   -11.6653	   -19.8059	
   -11.2457	   -10.5743	   -14.9384	   -31.1356	   -17.9596	   -37.4298	   -14.7705	   -25.2609	   -12.6724	   -20.3094	
   -12.1689	   -11.4136	   -15.6097	   -33.1497	   -18.7149	   -39.2761	   -15.5258	   -26.9394	   -13.8474	   -21.0648	
   -13.2599	   -12.2528	   -16.1972	   -35.1639	   -19.4702	   -41.1224	   -16.2811	   -28.4500	   -15.1062	   -21.7361	
   -14.3509	   -13.0081	   -16.7847	   -37.0102	   -20.1416	   -42.9688	   -16.9525	   -29.7089	   -16.1133	   -22.4075	
   -15.4419	   -13.6795	   -17.2043	   -38.6047	   -20.7291	   -44.4794	   -17.4561	   -30.6320	   -16.9525	   -22.9950	
   -16.4490	   -14.0991	   -17.4561	   -39.7797	   -21.1487	   -45.6543	   -17.7078	   -31.0516	   -17.4561	   -23.2468	
   -17.2043	   -14.2670	   -17.3721	   -40.2832	   -21.2326	   -46.3257	   -17.7078	   -31.0516	   -17.5400	   -23.2468	
   -17.6239	   -14.0991	   -16.9525	   -40.1993	   -21.1487	   -46.4096	   -17.4561	   -30.6320	   -17.2043	   -22.9111	
   -17.6239	   -13.6795	   -16.2811	   -39.3600	   -20.7291	   -45.9061	   -16.9525	   -29.7089	   -16.4490	   -22.3236	
   -17.2882	   -13.0081	   -15.3580	   -38.0173	   -20.1416	   -44.9829	   -16.3651	   -28.6179	   -15.5258	   -21.5683	
   -16.4490	   -12.1689	   -14.2670	   -36.1710	   -19.4702	   -43.6401	   -15.6097	   -27.2751	   -14.4348	   -20.8130	
   -15.3580	   -11.1618	   -13.0920	   -34.1568	   -18.6310	   -42.0456	   -14.7705	   -25.8484	   -13.4277	   -20.1416	
   -13.8474	   -10.0708	   -11.8332	   -31.8069	   -17.7917	   -40.1993	   -13.9313	   -24.3378	   -12.4207	   -19.3863	
   -12.0850	    -8.8120	   -10.5743	   -29.4571	   -16.9525	   -38.3530	   -13.0920	   -22.7432	   -11.4975	   -18.7988	
   -10.3226	    -7.6370	    -9.4833	   -27.1912	   -16.1133	   -36.5067	   -12.3367	   -21.1487	   -10.6583	   -18.2953	
    -8.6441	    -6.5460	    -8.5602	   -25.2609	   -15.5258	   -35.0800	   -11.6653	   -19.6381	   -10.0708	   -17.8757	
    -7.3853	    -5.7907	    -8.0566	   -23.7503	   -15.1062	   -34.0729	   -11.2457	   -18.3792	    -9.6512	   -17.7078	
    -6.7139	    -5.4550	    -7.9727	   -22.7432	   -15.0223	   -33.5693	   -10.9100	   -17.4561	    -9.4833	   -17.7917	
    -6.5460	    -5.3711	    -8.2245	   -22.3236	   -15.0223	   -33.6533	   -10.8261	   -16.7007	    -9.3994	   -17.8757	
    -6.8817	    -5.6229	    -8.7280	   -22.1558	   -15.1062	   -34.0729	   -10.6583	   -16.1133	    -9.3155	   -17.9596	
    -7.6370	    -6.0425	    -9.3155	   -22.3236	   -15.2740	   -34.6603	   -10.5743	   -15.6937	    -8.9798	   -18.0435	
    -8.8959	    -6.7139	   -10.1547	   -22.7432	   -15.5258	   -35.3317	   -10.4904	   -15.3580	    -8.6441	   -18.1274	
   -10.5743	    -7.7209	   -11.0779	   -23.4985	   -15.8615	   -36.0870	   -10.5743	   -15.2740	    -8.3084	   -18.3792	
   -12.6724	    -8.8959	   -12.2528	   -24.5056	   -16.3651	   -36.7584	   -10.9100	   -15.4419	    -8.0566	   -18.7149	
   -15.1901	   -10.4065	   -13.5956	   -25.7645	   -17.2043	   -37.4298	   -11.4975	   -15.9454	    -8.1406	   -19.2184	
   -17.7078	   -11.9171	   -14.9384	   -27.2751	   -18.2114	   -38.0173	   -12.2528	   -16.7007	    -8.3923	   -19.7220	
   -20.0577	   -13.4277	   -16.3651	   -28.7857	   -19.3863	   -38.4369	   -13.2599	   -17.8757	    -8.8120	   -20.3934	
   -21.9040	   -14.7705	   -17.7078	   -30.2124	   -20.5612	   -38.6887	   -14.4348	   -19.2184	    -9.4833	   -21.0648	
   -23.2468	   -15.7776	   -18.8828	   -31.5552	   -21.8201	   -38.7726	   -15.6097	   -20.8969	   -10.3226	   -21.7361	
   -24.0021	   -16.6168	   -20.0577	   -32.6462	   -23.1628	   -38.6887	   -16.8686	   -22.7432	   -11.2457	   -22.4915	
   -24.3378	   -17.2882	   -21.0648	   -33.4015	   -24.4217	   -38.4369	   -18.1274	   -24.5895	   -12.1689	   -23.2468	
   -24.2538	   -17.7917	   -21.9040	   -33.8211	   -25.5127	   -38.0173	   -19.3024	   -26.3519	   -13.0081	   -23.9182	
   -23.9182	   -17.9596	   -22.4075	   -33.8211	   -26.3519	   -37.3459	   -20.2255	   -27.6108	   -13.5956	   -24.3378	
   -23.1628	   -17.8757	   -22.4915	   -33.4015	   -26.7715	   -36.4227	   -20.8130	   -28.2822	   -13.9313	   -24.5056	
   -21.9879	   -17.3721	   -22.1558	   -32.5623	   -26.7715	   -35.2478	   -21.0648	   -28.2822	   -13.8474	   -24.2538	
   -20.5612	   -16.5329	   -21.4005	   -31.5552	   -26.3519	   -34.0729	   -20.8969	   -27.5269	   -13.4277	   -23.5825	
   -18.9667	   -15.4419	   -20.2255	   -30.3802	   -25.5966	   -32.8979	   -20.3094	   -26.3519	   -12.7563	   -22.6593	
   -17.3721	   -14.1830	   -18.8828	   -29.4571	   -24.5895	   -32.0587	   -19.6381	   -24.8413	   -12.0010	   -21.4844	
   -15.7776	   -12.9242	   -17.3721	   -28.7857	   -23.4985	   -31.4713	   -18.7149	   -23.3307	   -11.2457	   -20.3094	
   -14.1830	   -11.5814	   -15.6097	   -28.3661	   -22.1558	   -31.3034	   -17.6239	   -21.9040	   -10.5743	   -19.0506	
   -12.5885	   -10.1547	   -13.7634	   -28.2822	   -20.7291	   -31.3034	   -16.3651	   -20.7291	    -9.9030	   -17.7917	
   -11.1618	    -8.7280	   -11.8332	   -28.3661	   -19.2184	   -31.5552	   -15.0223	   -19.7220	    -9.3155	   -16.6168	
    -9.9030	    -7.5531	    -9.9869	   -28.7018	   -17.7078	   -31.9748	   -13.7634	   -18.9667	    -8.7280	   -15.4419	
    -9.1476	    -6.7139	    -8.4763	   -29.2892	   -16.4490	   -32.3944	   -12.6724	   -18.5471	    -8.3923	   -14.6027	
    -9.0637	    -6.3782	    -7.3853	   -30.1285	   -15.5258	   -33.0658	   -11.9171	   -18.5471	    -8.3084	   -13.9313	
    -9.6512	    -6.6299	    -6.9656	   -31.1356	   -15.1062	   -33.7372	   -11.5814	   -18.7988	    -8.4763	   -13.6795	
   -10.9100	    -7.4692	    -7.1335	   -32.1426	   -15.1062	   -34.4925	   -11.6653	   -19.2184	    -8.7280	   -13.5956	
   -12.6724	    -8.8120	    -7.8049	   -33.0658	   -15.3580	   -35.0800	   -12.0010	   -19.6381	    -9.0637	   -13.5956	
   -14.7705	   -10.3226	    -8.8959	   -33.5693	   -15.9454	   -35.4996	   -12.5885	   -19.9738	    -9.3155	   -13.6795	
   -16.8686	   -12.0010	   -10.4065	   -33.7372	   -16.7007	   -35.6674	   -13.2599	   -20.0577	    -9.4833	   -13.7634	
   -18.9667	   -13.5956	   -12.0850	   -33.4854	   -17.5400	   -35.6674	   -14.0152	   -19.9738	    -9.4833	   -13.7634	
   -20.6451	   -15.1901	   -13.9313	   -32.9819	   -18.4631	   -35.4996	   -14.7705	   -19.7220	    -9.3155	   -13.8474	
   -21.9879	   -16.4490	   -15.8615	   -32.1426	   -19.3863	   -35.2478	   -15.6097	   -19.3863	    -9.1476	   -13.8474	
   -22.7432	   -17.3721	   -17.7078	   -31.2195	   -20.2255	   -34.8282	   -16.2811	   -18.7988	    -8.8959	   -13.8474	
   -23.0789	   -18.0435	   -19.3024	   -30.1285	   -20.8969	   -34.4086	   -16.8686	   -18.1274	    -8.5602	   -13.7634	
   -23.0789	   -18.3792	   -20.5612	   -29.0375	   -21.3165	   -33.9890	   -17.2043	   -17.3721	    -8.0566	   -13.5956	
   -22.9111	   -18.5471	   -21.4844	   -28.1143	   -21.6522	   -33.6533	   -17.3721	   -16.6168	    -7.5531	   -13.3438	
   -22.8271	   -18.7149	   -22.2397	   -27.5269	   -21.7361	   -33.4854	   -17.4561	   -15.9454	    -7.1335	   -13.0081	
   -22.8271	   -18.8828	   -22.8271	   -27.4429	   -21.8201	   -33.7372	   -17.4561	   -15.4419	    -6.7978	   -12.8403	
[Epoch Header]
[Trial Type]	23
[Accept]	1
[Correct]	0
[RT]	 0.000
[Resp]	0
[Epoch Data]
   -28.3661	   -11.9171	    -5.4550	   -10.2386	    -2.6016	   -24.9252	   -10.4904	   -39.6957	   -59.8373	   -39.1922	
   -28.2822	   -11.8332	    -5.3711	   -10.2386	    -2.5177	   -24.4217	   -11.6653	   -34.6603	   -56.9000	   -36.9263	
   -28.2822	   -11.7493	    -5.5389	   -10.1547	    -2.3499	   -24.0021	   -12.5885	   -30.7999	   -53.5431	   -34.4925	
   -28.6179	   -11.9171	    -5.8746	   -10.0708	    -2.3499	   -23.9182	   -13.2599	   -28.5339	   -50.2701	   -32.3105	
   -29.1214	   -12.2528	    -6.3782	   -10.0708	    -2.5177	   -24.2538	   -13.3438	   -28.2822	   -47.6685	   -30.6320	
   -29.7089	   -12.7563	    -6.9656	   -10.1547	    -2.6855	   -25.0092	   -12.5885	   -30.1285	   -46.3257	   -29.7928	
   -30.2963	   -13.1760	    -7.4692	   -10.1547	    -2.8534	   -25.9323	   -10.9100	   -33.7372	   -46.3257	   -29.8767	
   -30.4642	   -13.3438	    -7.6370	    -9.9030	    -2.8534	   -26.9394	    -8.3923	   -38.5208	   -47.5845	   -30.6320	
   -29.9606	   -13.1760	    -7.2174	    -9.2316	    -2.6016	   -27.4429	    -5.4550	   -43.7241	   -49.8505	   -31.6391	
   -28.7857	   -12.4207	    -6.3782	    -7.9727	    -2.0981	   -27.3590	    -2.6855	   -48.5916	   -52.7039	   -32.7301	
   -26.8555	   -11.3297	    -5.0354	    -6.2103	    -1.3428	   -26.6037	    -0.4196	   -52.6199	   -55.8090	   -33.6533	
   -24.5056	    -9.9030	    -3.4409	    -4.0283	    -0.5035	   -25.0931	     1.0910	   -55.5573	   -58.9142	   -34.3246	
   -21.9040	    -8.3923	    -1.7624	    -1.6785	     0.3357	   -23.0789	     1.9302	   -57.4875	   -61.8515	   -34.9121	
   -19.3863	    -6.9656	    -0.1678	     0.8392	     1.1749	   -20.6451	     2.0981	   -58.3267	   -64.3692	   -35.4996	
   -17.1204	    -5.7907	     1.1749	     3.3569	     1.7624	   -18.0435	     1.8463	   -58.4106	   -66.4673	   -35.9192	
   -15.2740	    -5.0354	     1.9302	     5.7068	     2.0142	   -15.3580	     1.0910	   -57.8232	   -67.8101	   -36.2549	
   -14.1830	    -4.7836	     2.1820	     7.7209	     1.8463	   -12.9242	    -0.0839	   -56.7322	   -68.3136	   -36.4227	
   -13.8474	    -4.9515	     1.6785	     9.3155	     1.3428	   -10.8261	    -1.6785	   -55.4733	   -68.0618	   -36.4227	
   -14.1830	    -5.7068	     0.5035	    10.4065	     0.3357	    -9.2316	    -3.6087	   -54.0466	   -67.0547	   -36.4227	
   -15.1062	    -6.7139	    -1.1749	    10.9100	    -0.8392	    -8.3084	    -5.7068	   -52.5360	   -65.3763	   -36.2549	
   -16.4490	    -7.8888	    -3.0212	    10.9100	    -2.1820	    -7.9727	    -7.8888	   -51.1093	   -63.1943	   -36.0870	
   -18.0435	    -8.9798	    -4.9515	    10.4904	    -3.4409	    -8.1406	    -9.8190	   -49.5987	   -60.8444	   -35.6674	
   -19.6381	    -9.9030	    -6.7139	     9.7351	    -4.4479	    -8.8120	   -11.4136	   -48.1720	   -58.4106	   -35.0800	
   -21.1487	   -10.4904	    -7.9727	     8.8959	    -5.1193	    -9.8190	   -12.5885	   -46.9971	   -56.3126	   -34.4086	
   -22.3236	   -10.7422	    -8.8120	     7.8888	    -5.3711	   -11.0779	   -13.2599	   -45.9900	   -54.5502	   -33.5693	
   -23.1628	   -10.6583	    -9.2316	     6.9656	    -5.3711	   -12.4207	   -13.4277	   -45.3186	   -53.3752	   -32.8140	
   -23.5825	   -10.2386	    -9.2316	     6.2103	    -5.0354	   -13.5117	   -13.0081	   -44.8151	   -52.5360	   -32.0587	
   -23.5825	    -9.4833	    -8.8120	     5.7068	    -4.4479	   -14.2670	   -11.9171	   -44.5633	   -51.9485	   -31.4713	
   -23.0789	    -8.5602	    -8.0566	     5.4550	    -3.6087	   -14.3509	   -10.1547	   -44.2276	   -51.6129	   -30.9677	
   -22.0718	    -7.3013	    -7.0496	     5.6229	    -2.6016	   -13.8474	    -7.8049	   -43.8919	   -51.1932	   -30.6320	
   -20.7291	    -5.8746	    -5.7907	     6.1264	    -1.5106	   -12.7563	    -5.1193	   -43.3044	   -50.6058	   -30.2963	
   -19.0506	    -4.3640	    -4.4479	     6.8817	    -0.4196	   -11.2457	    -2.6855	   -42.3813	   -49.7665	   -29.8767	
   -17.2043	    -2.8534	    -3.1052	     7.8888	     0.5875	    -9.5673	    -0.7553	   -41.2903	   -48.6755	   -29.2892	
   -15.2740	    -1.3428	    -1.9302	     8.9798	     1.4267	    -8.0566	     0.1678	   -40.1993	   -47.5006	   -28.7018	
   -13.5956	     0.0000	    -0.9232	     9.9869	     1.9302	    -7.0496	     0.1678	   -39.5279	   -46.5775	   -28.1982	
   -12.2528	     1.0071	    -0.0839	    10.7422	     2.2659	    -6.7978	    -0.6714	   -39.6118	   -46.0739	   -27.7786	
   -11.3297	     1.7624	     0.5035	    11.2457	     2.3499	    -7.2174	    -2.0142	   -40.4510	   -46.2418	   -27.5269	
   -10.9100	     2.0981	     0.9232	    11.4136	     2.3499	    -8.3084	    -3.6087	   -42.0456	   -46.8292	   -27.4429	
   -11.0779	     2.0981	     1.2589	    11.4136	     2.2659	    -9.8190	    -5.2872	   -44.1437	   -47.6685	   -27.3590	
   -11.6653	     1.8463	     1.4267	    11.0779	     2.1820	   -11.3297	    -6.7139	   -46.4096	   -48.4238	   -27.2751	
   -12.7563	     1.3428	     1.5945	    10.5743	     2.2659	   -12.8403	    -7.8049	   -48.4238	   -48.9273	   -27.1072	
   -14.0991	     0.6714	     1.7624	     9.8190	     2.3499	   -14.1830	    -8.2245	   -50.1862	   -49.1791	   -27.1072	
   -15.8615	    -0.1678	     1.9302	     8.8120	     2.6016	   -15.2740	    -7.8049	   -51.5289	   -49.4308	   -27.5269	
   -17.7917	    -1.1749	     2.0142	     7.6370	     2.9373	   -16.1972	    -6.4621	   -52.3682	   -49.8505	   -28.3661	
   -19.9738	    -2.3499	     2.0142	     6.2103	     3.2730	   -16.9525	    -4.1962	   -52.5360	   -50.6897	   -29.7089	
   -22.0718	    -3.6087	     1.8463	     4.5319	     3.4409	   -17.7078	    -1.5106	   -51.8646	   -51.7807	   -31.3873	
   -24.0021	    -4.8676	     1.5106	     2.7695	     3.4409	   -18.2953	     1.0910	   -50.4379	   -52.7878	   -33.0658	
   -25.5127	    -5.9586	     1.0910	     1.1749	     3.2730	   -18.7149	     3.1891	   -48.4238	   -53.3752	   -34.3246	
   -26.3519	    -6.7139	     0.6714	    -0.1678	     3.0212	   -18.9667	     4.5319	   -45.9900	   -53.2074	   -34.9960	
   -26.3519	    -6.9656	     0.4196	    -1.0071	     2.8534	   -18.7988	     5.2872	   -43.5562	   -52.2003	   -34.8282	
   -25.6805	    -6.7139	     0.3357	    -1.2589	     2.8534	   -18.2953	     5.5389	   -41.3742	   -50.7736	   -34.0729	
   -24.2538	    -5.9586	     0.4196	    -0.7553	     3.0212	   -17.3721	     5.3711	   -39.4440	   -49.0952	   -33.0658	
   -22.4075	    -4.9515	     0.6714	     0.3357	     3.1891	   -16.2811	     5.0354	   -38.0173	   -47.6685	   -32.0587	
   -20.2255	    -3.7766	     1.0071	     2.0142	     3.4409	   -15.0223	     4.5319	   -37.1780	   -46.6614	   -31.3873	
   -17.8757	    -2.4338	     1.5106	     4.0283	     3.6926	   -13.9313	     3.8605	   -37.0941	   -46.2418	   -31.1356	
   -15.6097	    -1.1749	     2.0981	     6.2103	     3.8605	   -13.0920	     3.0212	   -37.7655	   -46.4935	   -31.3034	
   -13.5117	     0.0000	     2.6855	     8.3084	     4.1122	   -12.5885	     2.1820	   -39.1083	   -47.2488	   -31.8909	
   -11.7493	     0.9232	     3.2730	     9.9869	     4.2801	   -12.5885	     1.1749	   -41.1224	   -48.4238	   -32.4783	
   -10.4904	     1.5106	     3.8605	    11.2457	     4.2801	   -12.9242	     0.0839	   -43.8080	   -49.7665	   -33.2336	
    -9.6512	     1.7624	     4.1962	    11.9171	     4.2801	   -13.5956	    -1.0910	   -46.8292	   -51.1932	   -33.9050	
    -9.4833	     1.7624	     4.4479	    12.0850	     4.1122	   -14.4348	    -2.3499	   -50.2701	   -52.5360	   -34.5764	
    -9.7351	     1.3428	     4.6158	    11.6653	     3.9444	   -15.3580	    -3.5248	   -53.7949	   -53.6270	   -34.9960	
   -10.4904	     0.7553	     4.6158	    10.8261	     3.7766	   -16.1972	    -4.6158	   -57.3196	   -54.6341	   -35.4156	
   -11.6653	     0.0000	     4.4479	     9.6512	     3.6087	   -17.0364	    -5.4550	   -60.7605	   -55.8929	   -35.7513	
   -13.0081	    -0.8392	     4.1962	     8.5602	     3.3569	   -17.8757	    -6.1264	   -63.7817	   -57.4875	   -36.1710	
   -14.2670	    -1.5945	     3.9444	     7.5531	     3.1891	   -18.4631	    -6.3782	   -65.7959	   -59.2499	   -36.6745	
   -15.2740	    -2.2659	     3.6087	     7.0496	     3.0212	   -18.7988	    -5.9586	   -66.2155	   -60.6766	   -37.0102	
   -15.8615	    -2.5177	     3.3569	     7.1335	     3.0212	   -18.7988	    -4.8676	   -64.7888	   -61.4319	   -37.0102	
   -15.7776	    -2.4338	     3.1891	     7.9727	     3.1891	   -18.5471	    -3.1891	   -61.3480	   -61.0962	   -36.5906	
   -15.1901	    -1.9302	     3.1052	     9.3155	     3.3569	   -18.0435	    -1.2589	   -56.3965	   -59.7534	   -35.6674	
   -14.0991	    -1.2589	     2.9373	    11.1618	     3.5248	   -17.2043	     0.5875	   -50.6058	   -57.4875	   -34.3246	
   -12.8403	    -0.5875	     2.6855	    13.0920	     3.6087	   -16.1133	     1.9302	   -44.8990	   -54.7180	   -32.7301	
   -11.4975	     0.0000	     2.1820	    15.0223	     3.3569	   -14.6027	     2.4338	   -39.9475	   -51.6968	   -30.9677	
   -10.3226	     0.3357	     1.4267	    16.7847	     2.8534	   -12.7563	     2.1820	   -35.9192	   -48.6755	   -29.2892	
    -9.4833	     0.3357	     0.5035	    18.1274	     2.0142	   -10.6583	     1.0910	   -32.7301	   -45.9900	   -27.6108	
    -8.9798	     0.0000	    -0.6714	    18.9667	     0.9232	    -8.2245	    -0.6714	   -30.2124	   -43.7241	   -26.2680	
    -9.0637	    -0.7553	    -2.0142	    19.3024	    -0.4196	    -5.8746	    -2.9373	   -28.1143	   -42.1295	   -25.4288	
    -9.5673	    -1.9302	    -3.4409	    19.0506	    -1.9302	    -3.7766	    -5.6229	   -26.5198	   -41.2903	   -25.0931	
   -10.7422	    -3.4409	    -5.1193	    18.1274	    -3.5248	    -2.1820	    -8.4763	   -25.5966	   -41.2064	   -25.2609	
   -12.3367	    -5.2032	    -6.7978	    16.7847	    -5.1193	    -1.2589	   -11.4136	   -25.6805	   -41.8777	   -25.8484	
   -14.4348	    -7.1335	    -8.5602	    15.0223	    -6.6299	    -1.0071	   -14.2670	   -26.6876	   -43.1366	   -26.7715	
   -16.7847	    -9.0637	   -10.0708	    13.0081	    -7.9727	    -1.3428	   -16.7847	   -28.2822	   -44.7311	   -27.7786	
   -19.0506	   -10.7422	   -11.4136	    11.0779	    -8.9798	    -2.0142	   -18.7988	   -30.1285	   -46.2418	   -28.7857	
   -21.3165	   -12.1689	   -12.4207	     9.3155	    -9.5673	    -3.1052	   -20.1416	   -32.0587	   -47.5845	   -29.6249	
   -23.2468	   -13.2599	   -13.0081	     7.8049	    -9.8190	    -4.3640	   -20.5612	   -33.9890	   -48.5916	   -30.2963	
   -24.7574	   -13.9313	   -13.3438	     6.7139	    -9.6512	    -6.0425	   -19.8898	   -35.9192	   -49.2630	   -30.7999	
   -25.9323	   -14.2670	   -13.2599	     5.8746	    -9.1476	    -7.8049	   -18.0435	   -37.9333	   -49.5987	   -31.1356	
   -26.6876	   -14.1830	   -12.9242	     5.3711	    -8.3084	    -9.6512	   -15.1901	   -39.9475	   -49.7665	   -31.3034	
   -26.8555	   -13.8474	   -12.3367	     5.2032	    -7.3853	   -11.3297	   -11.9171	   -41.7938	   -49.6826	   -31.3873	
   -26.6876	   -13.1760	   -11.4975	     5.5389	    -6.4621	   -12.4207	    -8.8120	   -43.3884	   -49.6826	   -31.3034	
   -25.9323	   -12.3367	   -10.5743	     6.2103	    -5.6229	   -12.9242	    -6.3782	   -44.5633	   -49.6826	   -31.0516	
   -24.8413	   -11.1618	    -9.3994	     7.3013	    -4.9515	   -12.8403	    -4.9515	   -45.2347	   -49.7665	   -30.7159	
   -23.4146	    -9.9030	    -8.1406	     8.5602	    -4.4479	   -12.0850	    -4.3640	   -45.3186	   -49.9344	   -30.2963	
   -21.6522	    -8.5602	    -6.7978	     9.9030	    -4.0283	   -11.1618	    -4.5319	   -44.8151	   -50.1862	   -30.0446	
   -19.7220	    -7.1335	    -5.2032	    11.0779	    -3.6087	   -10.2386	    -4.9515	   -43.9758	   -50.6058	   -29.9606	
   -17.7078	    -5.6229	    -3.6087	    12.1689	    -3.1052	    -9.4833	    -5.6229	   -42.9688	   -51.1093	   -30.2124	
   -15.6097	    -4.1122	    -1.7624	    12.9242	    -2.5177	    -9.1476	    -6.2943	   -42.0456	   -51.6968	   -30.7999	
   -13.5117	    -2.6016	     0.0839	    13.5117	    -1.7624	    -9.2316	    -6.8817	   -41.3742	   -52.2003	   -31.4713	
   -11.4975	    -1.0910	     1.9302	    13.9313	    -0.9232	    -9.5673	    -7.3013	   -40.8707	   -52.5360	   -31.9748	
    -9.7351	     0.1678	     3.6926	    14.1830	     0.0000	   -10.1547	    -7.5531	   -40.5350	   -52.6199	   -32.3105	
    -8.1406	     1.2589	     5.2872	    14.1830	     0.9232	   -10.8261	    -7.7209	   -40.1993	   -52.6199	   -32.3105	
    -7.0496	     1.9302	     6.3782	    13.8474	     1.6785	   -11.4975	    -7.8888	   -39.9475	   -52.6199	   -32.2266	
    -6.3782	     2.2659	     6.9656	    13.3438	     2.2659	   -12.4207	    -8.1406	   -39.8636	   -52.7878	   -32.1426	
    -6.2103	     2.0981	     6.9656	    12.5046	     2.5177	   -13.4277	    -8.4763	   -39.9475	   -53.1235	   -32.1426	
    -6.3782	     1.6785	     6.3782	    11.4975	     2.5177	   -14.5187	    -8.8120	   -40.2832	   -53.7109	   -32.2266	
    -6.7978	     1.0071	     5.2872	    10.4904	     2.3499	   -15.6937	    -9.0637	   -40.7028	   -54.2984	   -32.3105	
    -7.4692	     0.2518	     4.0283	     9.4833	     2.0981	   -16.7847	    -8.9798	   -41.3742	   -54.8859	   -32.5623	
    -7.9727	    -0.4196	     2.6016	     8.6441	     1.8463	   -17.7078	    -8.3923	   -42.2134	   -55.7251	   -32.8140	
    -8.3923	    -0.8392	     1.3428	     8.0566	     1.7624	   -18.3792	    -7.1335	   -43.0527	   -56.5643	   -33.1497	
    -8.4763	    -0.9232	     0.3357	     7.9727	     1.9302	   -18.5471	    -5.0354	   -43.7241	   -57.4036	   -33.4015	
    -8.2245	    -0.6714	    -0.1678	     8.3084	     2.3499	   -18.0435	    -2.5177	   -43.9758	   -57.9071	   -33.4854	
    -7.6370	    -0.0839	    -0.1678	     9.0637	     3.0212	   -16.8686	     0.2518	   -43.8080	   -57.9071	   -33.2336	
    -6.6299	     0.8392	     0.4196	    10.1547	     3.8605	   -15.0223	     2.7695	   -43.2205	   -57.3196	   -32.8140	
    -5.4550	     1.9302	     1.3428	    11.4975	     4.9515	   -12.7563	     4.7836	   -42.3813	   -56.2286	   -32.1426	
    -4.1122	     3.1052	     2.5177	    12.9242	     5.9586	   -10.2386	     6.0425	   -41.4581	   -54.6341	   -31.3034	
    -2.8534	     4.1962	     3.7766	    14.2670	     6.8817	    -7.8049	     6.6299	   -40.7028	   -52.7878	   -30.5481	
    -1.8463	     4.9515	     4.6997	    15.3580	     7.4692	    -5.7068	     6.5460	   -40.2832	   -51.0254	   -29.7089	
    -1.2589	     5.2872	     5.2872	    16.1133	     7.6370	    -4.2801	     5.7907	   -40.2832	   -49.5148	   -29.1214	
    -1.2589	     5.0354	     5.2872	    16.5329	     7.3013	    -3.5248	     4.4479	   -40.8707	   -48.4238	   -28.7018	
    -1.7624	     4.3640	     4.6997	    16.4490	     6.5460	    -3.6087	     2.5177	   -41.8777	   -47.9202	   -28.4500	
    -2.8534	     3.2730	     3.6926	    16.1133	     5.4550	    -4.3640	     0.2518	   -43.1366	   -47.9202	   -28.3661	
    -4.1122	     2.0142	     2.4338	    15.5258	     4.2801	    -5.4550	    -2.1820	   -44.3115	   -48.3398	   -28.1982	
    -5.5389	     0.7553	     1.0910	    15.0223	     3.1052	    -6.7139	    -4.6158	   -45.2347	   -49.0112	   -28.1143	
    -6.7978	    -0.3357	    -0.0839	    14.6027	     2.0981	    -7.8888	    -6.7139	   -45.8221	   -49.8505	   -28.0304	
    -7.8049	    -1.1749	    -1.0071	    14.3509	     1.3428	    -8.8120	    -8.4763	   -45.7382	   -50.7736	   -28.0304	
    -8.5602	    -1.6785	    -1.6785	    14.2670	     0.8392	    -9.3994	    -9.6512	   -45.2347	   -51.6968	   -28.3661	
    -8.8959	    -1.8463	    -2.0142	    14.3509	     0.6714	    -9.7351	    -9.9030	   -44.2276	   -52.4521	   -29.0375	
    -8.8120	    -1.7624	    -2.0981	    14.3509	     0.7553	    -9.8190	    -9.0637	   -42.8848	   -53.0396	   -29.8767	
    -8.4763	    -1.4267	    -1.8463	    14.4348	     1.1749	    -9.8190	    -7.1335	   -41.1224	   -53.2074	   -30.8838	
    -7.7209	    -0.8392	    -1.4267	    14.5187	     1.7624	    -9.6512	    -4.1962	   -39.0244	   -52.6199	   -31.7230	
    -6.6299	    -0.0839	    -0.9232	    14.6027	     2.4338	    -9.3155	    -0.9232	   -36.8423	   -51.3611	   -32.2266	
    -5.3711	     0.8392	    -0.2518	    14.7705	     2.9373	    -8.8959	     2.0142	   -34.5764	   -49.3469	   -32.3105	
    -3.9444	     1.6785	     0.4196	    14.9384	     3.3569	    -8.3084	     4.1122	   -32.4783	   -46.9131	   -32.0587	
    -2.3499	     2.6016	     1.0910	    15.1901	     3.5248	    -7.5531	     5.2032	   -30.5481	   -44.4794	   -31.6391	
    -0.5875	     3.5248	     1.9302	    15.5258	     3.6926	    -6.7139	     5.4550	   -28.7857	   -42.2134	   -31.1356	
     1.3428	     4.6158	     2.8534	    16.1133	     3.7766	    -5.7907	     5.0354	   -27.0233	   -40.4510	   -30.7159	
     3.2730	     5.7068	     4.0283	    16.7847	     4.0283	    -4.6997	     4.3640	   -25.3448	   -39.0244	   -30.2963	
     5.0354	     6.6299	     5.1193	    17.4561	     4.3640	    -3.5248	     3.6087	   -24.0021	   -37.9333	   -29.9606	
     6.2943	     7.3013	     6.1264	    17.9596	     4.6158	    -2.5177	     2.6855	   -23.0789	   -37.3459	   -29.5410	
     6.7139	     7.4692	     6.7139	    18.2114	     4.6997	    -1.7624	     1.7624	   -22.9950	   -37.2620	   -29.1214	
     6.1264	     6.8817	     6.7978	    18.0435	     4.4479	    -1.5945	     0.7553	   -24.0021	   -38.0173	   -28.9536	
     4.1962	     5.4550	     6.0425	    17.3721	     3.7766	    -2.0142	    -0.3357	   -26.1002	   -39.6957	   -29.0375	
     0.9232	     3.1891	     4.6158	    16.1972	     2.7695	    -3.1052	    -1.6785	   -29.2053	   -42.2134	   -29.2892	
    -3.5248	     0.1678	     2.5177	    14.8544	     1.2589	    -4.6158	    -3.1891	   -32.7301	   -45.0668	   -29.7928	
    -8.8959	    -3.2730	    -0.0839	    13.2599	    -0.4196	    -6.3782	    -4.7836	   -36.3388	   -48.0042	   -30.2124	
   -14.6866	    -6.9656	    -3.0212	    11.6653	    -2.1820	    -8.3084	    -6.2943	   -39.6957	   -50.4379	   -30.6320	
   -20.5612	   -10.5743	    -5.8746	    10.1547	    -3.8605	   -10.1547	    -7.8049	   -42.5491	   -52.3682	   -30.9677	
   -26.0162	   -13.7634	    -8.5602	     8.8120	    -5.3711	   -11.8332	    -9.2316	   -45.0668	   -53.7109	   -31.0516	
   -30.6320	   -16.3651	   -10.8261	     7.6370	    -6.4621	   -13.1760	   -10.5743	   -47.0810	   -54.6341	   -31.1356	
   -34.1568	   -18.2114	   -12.5885	     6.7978	    -7.2174	   -14.0152	   -11.8332	   -48.5077	   -55.2216	   -31.1356	
   -36.1710	   -19.1345	   -13.7634	     6.2943	    -7.6370	   -14.3509	   -13.0081	   -49.3469	   -55.5573	   -31.1356	
   -36.8423	   -19.3024	   -14.2670	     6.2943	    -7.7209	   -13.9313	   -13.9313	   -49.3469	   -55.6412	   -31.1356	
   -36.1710	   -18.7149	   -14.3509	     6.6299	    -7.5531	   -13.0081	   -14.6027	   -48.6755	   -55.6412	   -31.1356	
   -34.5764	   -17.7078	   -14.0152	     7.2174	    -7.3013	   -11.5814	   -14.9384	   -47.5006	   -55.7251	   -31.3034	
   -32.3105	   -16.2811	   -13.5117	     7.8888	    -6.8817	    -9.9869	   -14.7705	   -46.1578	   -55.8090	   -31.5552	
   -29.7928	   -14.7705	   -12.7563	     8.6441	    -6.4621	    -8.3084	   -14.1830	   -44.8990	   -56.1447	   -31.9748	
   -27.1072	   -13.1760	   -11.9171	     9.3994	    -6.0425	    -6.7139	   -13.0920	   -43.6401	   -56.6483	   -32.3105	
   -24.5056	   -11.6653	   -10.9100	    10.0708	    -5.6229	    -5.2872	   -11.8332	   -42.6331	   -57.0679	   -32.7301	
   -22.0718	   -10.3226	    -9.9869	    10.7422	    -5.2032	    -4.1122	   -10.8261	   -41.8777	   -57.3196	   -32.9819	
   -19.9738	    -9.0637	    -8.9798	    11.2457	    -4.7836	    -3.2730	   -10.2386	   -41.3742	   -57.4036	   -33.1497	
   -18.2114	    -7.9727	    -8.0566	    11.5814	    -4.5319	    -2.9373	   -10.0708	   -41.2064	   -57.4036	   -33.3176	
   -16.7847	    -7.1335	    -7.3013	    11.5814	    -4.2801	    -3.0212	    -9.9869	   -41.2903	   -57.2357	   -33.5693	
   -15.7776	    -6.3782	    -6.5460	    11.2457	    -4.1122	    -3.6087	    -9.7351	   -41.5421	   -57.1518	   -33.8211	
   -14.9384	    -5.7907	    -5.9586	    10.6583	    -3.8605	    -4.6997	    -8.8959	   -41.9617	   -56.9839	   -34.0729	
   -14.4348	    -5.2872	    -5.4550	     9.7351	    -3.6087	    -6.1264	    -7.1335	   -42.3813	   -56.9000	   -34.2407	
   -14.0991	    -4.9515	    -5.0354	     8.6441	    -3.3569	    -7.7209	    -4.7836	   -42.7170	   -56.7322	   -34.3246	
   -13.7634	    -4.6158	    -4.7836	     7.3853	    -3.1891	    -9.5673	    -2.1820	   -42.8848	   -56.5643	   -34.4086	
   -13.5956	    -4.4479	    -4.5319	     6.2103	    -3.0212	   -11.2457	     0.0839	   -42.8848	   -56.5643	   -34.5764	
   -13.3438	    -4.2801	    -4.4479	     5.2872	    -3.0212	   -12.7563	     1.5945	   -42.7170	   -56.5643	   -34.8282	
   -13.0081	    -4.0283	    -4.2801	     4.6158	    -2.9373	   -13.9313	     2.4338	   -42.1295	   -56.7322	   -35.1639	
   -12.5885	    -3.7766	    -4.0283	     4.2801	    -2.8534	   -14.6866	     2.6855	   -41.4581	   -56.9839	   -35.7513	
   -12.0850	    -3.4409	    -3.7766	     4.3640	    -2.6016	   -15.1062	     2.6016	   -40.5350	   -57.3196	   -36.4227	
   -11.5814	    -3.1891	    -3.3569	     4.6158	    -2.3499	   -15.3580	     2.1820	   -39.6118	   -57.5714	   -37.0941	
   -11.1618	    -2.9373	    -3.0212	     5.0354	    -2.0142	   -15.4419	     1.6785	   -38.8565	   -57.6553	   -37.8494	
   -10.6583	    -2.8534	    -2.6855	     5.3711	    -1.6785	   -15.6937	     1.1749	   -38.1851	   -57.4036	   -38.4369	
   -10.2386	    -2.7695	    -2.4338	     5.7907	    -1.4267	   -16.0294	     0.5875	   -38.0173	   -56.6483	   -38.7726	
    -9.8190	    -2.7695	    -2.3499	     6.1264	    -1.1749	   -16.4490	    -0.0839	   -38.2690	   -55.5573	   -38.6887	
    -9.3994	    -2.7695	    -2.5177	     6.3782	    -1.1749	   -16.8686	    -0.6714	   -39.1083	   -54.2984	   -38.3530	
    -9.1476	    -2.9373	    -2.7695	     6.5460	    -1.1749	   -17.2882	    -1.2589	   -40.6189	   -53.0396	   -37.9333	
    -8.9798	    -3.1052	    -3.2730	     6.6299	    -1.3428	   -17.4561	    -1.8463	   -42.6331	   -52.0325	   -37.3459	
    -8.9798	    -3.4409	    -3.8605	     6.5460	    -1.6785	   -17.3721	    -2.4338	   -44.7311	   -51.3611	   -36.8423	
    -9.2316	    -3.7766	    -4.4479	     6.4621	    -2.0142	   -16.8686	    -2.9373	   -46.6614	   -51.1093	   -36.4227	
    -9.7351	    -4.1962	    -4.9515	     6.3782	    -2.4338	   -16.0294	    -3.4409	   -48.0881	   -51.2772	   -36.0870	
   -10.4904	    -4.6158	    -5.3711	     6.2103	    -2.8534	   -15.0223	    -3.9444	   -48.8434	   -51.7807	   -35.9192	
   -11.4136	    -5.2032	    -5.6229	     6.0425	    -3.2730	   -13.9313	    -4.4479	   -48.9273	   -52.6199	   -35.8353	
   -12.4207	    -5.7907	    -5.8746	     5.7907	    -3.6087	   -13.0920	    -4.7836	   -48.5916	   -53.5431	   -35.8353	
   -13.4277	    -6.2943	    -5.9586	     5.5389	    -3.7766	   -12.5046	    -4.9515	   -47.8363	   -54.4662	   -35.8353	
   -14.2670	    -6.7139	    -5.9586	     5.2872	    -3.9444	   -12.2528	    -5.0354	   -46.8292	   -55.0537	   -35.5835	
   -14.6866	    -6.8817	    -5.8746	     5.1193	    -3.9444	   -12.1689	    -5.0354	   -45.7382	   -55.3894	   -35.2478	
   -14.7705	    -6.7978	    -5.5389	     5.2032	    -3.8605	   -12.2528	    -4.8676	   -44.5633	   -55.3055	   -34.7443	
   -14.1830	    -6.2943	    -5.1193	     5.5389	    -3.6087	   -12.3367	    -4.6158	   -43.3884	   -55.0537	   -34.0729	
   -13.0920	    -5.4550	    -4.4479	     6.2103	    -3.1891	   -12.4207	    -4.3640	   -42.2974	   -54.7180	   -33.4015	
   -11.4136	    -4.3640	    -3.6926	     7.1335	    -2.6855	   -12.5885	    -3.9444	   -41.4581	   -54.4662	   -32.8140	
    -9.3155	    -2.9373	    -2.7695	     8.2245	    -2.1820	   -12.8403	    -3.6087	   -40.7867	   -54.2984	   -32.3105	
    -6.8817	    -1.3428	    -1.7624	     9.3994	    -1.5106	   -13.1760	    -3.1052	   -40.3671	   -54.2984	   -31.9748	
    -4.2801	     0.4196	    -0.5875	    10.7422	    -0.8392	   -13.4277	    -2.6855	   -39.8636	   -54.0466	   -31.7230	
    -1.6785	     2.1820	     0.5875	    12.0850	    -0.0839	   -13.3438	    -2.2659	   -39.1922	   -53.4592	   -31.3034	
     0.5875	     3.8605	     1.7624	    13.3438	     0.6714	   -12.8403	    -1.8463	   -38.2690	   -52.3682	   -30.7999	
     2.5177	     5.3711	     2.7695	    14.4348	     1.4267	   -11.9171	    -1.6785	   -37.0941	   -50.8575	   -30.0446	
     3.6926	     6.3782	     3.5248	    15.1901	     2.0142	   -10.8261	    -1.7624	   -35.9192	   -49.1791	   -29.1214	
     3.9444	     6.7978	     3.8605	    15.3580	     2.2659	    -9.7351	    -2.1820	   -34.9121	   -47.5006	   -28.0304	
     3.1891	     6.5460	     3.6926	    14.8544	     2.1820	    -8.8959	    -3.0212	   -34.2407	   -46.1578	   -27.0233	
     1.3428	     5.4550	     2.8534	    13.8474	     1.5945	    -8.4763	    -4.2801	   -33.9890	   -45.2347	   -26.2680	
    -1.5106	     3.6087	     1.3428	    12.1689	     0.4196	    -8.4763	    -5.8746	   -34.3246	   -44.9829	   -25.8484	
    -5.2032	     1.0071	    -0.8392	    10.2386	    -1.2589	    -8.9798	    -7.7209	   -35.1639	   -45.4865	   -25.7645	
    -9.4833	    -2.0142	    -3.5248	     7.9727	    -3.2730	    -9.8190	    -9.6512	   -36.5906	   -46.7453	   -26.2680	
   -13.9313	    -5.2032	    -6.3782	     5.7907	    -5.2872	   -10.9100	   -11.3297	   -38.1851	   -48.4238	   -27.1072	
   -18.1274	    -8.1406	    -9.0637	     3.8605	    -7.2174	   -12.0010	   -12.5046	   -39.7797	   -50.3540	   -28.1143	
   -21.6522	   -10.6583	   -11.3297	     2.2659	    -8.6441	   -12.9242	   -12.8403	   -41.0385	   -52.0325	   -29.0375	
   -24.2538	   -12.2528	   -12.8403	     1.3428	    -9.5673	   -13.5117	   -12.2528	   -41.9617	   -53.3752	   -29.8767	
   -25.8484	   -13.0920	   -13.5956	     1.0910	    -9.9030	   -13.7634	   -11.0779	   -42.2134	   -54.1306	   -30.3802	
   -26.2680	   -13.0920	   -13.5117	     1.4267	    -9.5673	   -13.6795	    -9.6512	   -41.9617	   -54.3823	   -30.7159	
   -25.8484	   -12.3367	   -12.8403	     2.2659	    -8.8959	   -13.2599	    -8.3923	   -41.0385	   -54.0466	   -30.8838	
   -24.7574	   -11.1618	   -11.7493	     3.5248	    -7.9727	   -12.5885	    -7.6370	   -39.6118	   -53.2913	   -31.0516	
   -23.2468	    -9.6512	   -10.3226	     5.0354	    -6.7978	   -11.8332	    -7.3853	   -37.6816	   -52.2842	   -31.2195	
   -21.4005	    -8.0566	    -8.7280	     6.7139	    -5.7068	   -11.0779	    -7.8049	   -35.6674	   -51.2772	   -31.3873	
   -19.5541	    -6.5460	    -7.1335	     8.3084	    -4.7836	   -10.4065	    -8.7280	   -33.7372	   -50.4379	   -31.6391	
   -17.8757	    -5.2032	    -5.7068	     9.6512	    -4.0283	    -9.9869	   -10.0708	   -32.3105	   -49.7665	   -31.9748	
   -16.4490	    -4.1122	    -4.5319	    10.7422	    -3.6087	    -9.9030	   -11.6653	   -31.4713	   -49.4308	   -32.3105	
   -15.4419	    -3.4409	    -3.6087	    11.4136	    -3.4409	   -10.1547	   -13.3438	   -31.3873	   -49.2630	   -32.7301	
   -14.8544	    -3.1052	    -3.0212	    11.6653	    -3.4409	   -10.5743	   -14.6027	   -31.8909	   -49.3469	   -33.2336	
   -14.6866	    -3.0212	    -2.6016	    11.6653	    -3.5248	   -11.2457	   -15.1062	   -32.8979	   -49.6826	   -33.6533	
   -14.8544	    -3.3569	    -2.4338	    11.2457	    -3.6926	   -11.9171	   -14.6027	   -33.9050	   -50.1862	   -34.0729	
   -15.3580	    -3.8605	    -2.4338	    10.6583	    -3.7766	   -12.5885	   -13.0920	   -34.7443	   -50.8575	   -34.4925	
   -16.1133	    -4.6158	    -2.6016	     9.8190	    -3.8605	   -13.2599	   -10.6583	   -35.3317	   -51.5289	   -34.8282	
   -17.2043	    -5.5389	    -2.9373	     8.8959	    -3.9444	   -13.8474	    -8.0566	   -35.6674	   -52.3682	   -35.1639	
   -18.4631	    -6.7139	    -3.5248	     7.8888	    -4.1962	   -14.2670	    -5.7907	   -35.8353	   -53.2074	   -35.6674	
   -19.7220	    -7.8049	    -4.1122	     7.0496	    -4.5319	   -14.5187	    -4.1962	   -35.9192	   -53.9627	   -36.1710	
   -20.8130	    -8.8959	    -4.6997	     6.5460	    -4.7836	   -14.4348	    -3.3569	   -35.9192	   -54.4662	   -36.7584	
   -21.4844	    -9.6512	    -5.1193	     6.2943	    -5.0354	   -13.9313	    -3.1052	   -35.9192	   -54.7180	   -37.4298	
   -21.7361	    -9.9869	    -5.3711	     6.4621	    -5.0354	   -13.0920	    -3.1891	   -35.8353	   -54.4662	   -38.0173	
   -21.3165	    -9.9869	    -5.3711	     6.9656	    -5.0354	   -11.9171	    -3.4409	   -35.6674	   -53.8788	   -38.4369	
   -20.3934	    -9.6512	    -5.2872	     7.7209	    -4.9515	   -10.5743	    -3.8605	   -35.5835	   -52.8717	   -38.6887	
   -18.9667	    -9.2316	    -5.2032	     8.6441	    -5.0354	    -9.1476	    -4.4479	   -35.5835	   -51.7807	   -38.6047	
   -17.4561	    -8.7280	    -5.4550	     9.5673	    -5.2032	    -7.8888	    -5.2032	   -35.6674	   -50.6897	   -38.3530	
   -15.9454	    -8.4763	    -5.9586	    10.4904	    -5.7068	    -6.7139	    -6.1264	   -35.9192	   -49.9344	   -37.8494	
   -14.6027	    -8.3923	    -6.8817	    11.3297	    -6.4621	    -5.8746	    -7.2174	   -36.3388	   -49.5148	   -37.4298	
   -13.5117	    -8.5602	    -8.1406	    12.0010	    -7.3013	    -5.2032	    -8.3084	   -36.8423	   -49.5148	   -37.0102	
   -12.7563	    -8.8959	    -9.4833	    12.5046	    -8.2245	    -4.9515	    -9.3994	   -37.5977	   -49.8505	   -36.7584	
   -12.3367	    -9.3155	   -10.9100	    12.7563	    -8.9798	    -5.0354	   -10.2386	   -38.5208	   -50.5219	   -36.5906	
   -12.2528	    -9.7351	   -12.1689	    12.5885	    -9.6512	    -5.5389	   -10.8261	   -39.6957	   -51.1932	   -36.5067	
   -12.3367	   -10.1547	   -13.0920	    12.1689	   -10.0708	    -6.4621	   -11.0779	   -40.7867	   -51.7807	   -36.4227	
   -12.5885	   -10.4904	   -13.5117	    11.4136	   -10.1547	    -7.6370	   -11.0779	   -41.7938	   -52.1164	   -36.2549	
   -13.0081	   -10.6583	   -13.5117	    10.5743	    -9.9869	    -9.0637	   -10.7422	   -42.6331	   -52.2003	   -36.0031	
   -13.5956	   -10.7422	   -13.0081	     9.4833	    -9.5673	   -10.6583	   -10.2386	   -43.3044	   -52.1164	   -35.7513	
   -14.2670	   -10.9100	   -12.2528	     8.3923	    -9.0637	   -12.2528	    -9.6512	   -43.8080	   -51.9485	   -35.4156	
   -15.1062	   -10.9940	   -11.3297	     7.1335	    -8.5602	   -13.7634	    -9.2316	   -44.2276	   -52.0325	   -35.1639	
   -15.8615	   -11.0779	   -10.4904	     5.9586	    -8.1406	   -15.1901	    -8.8959	   -44.2276	   -52.2842	   -34.8282	
   -16.5329	   -11.1618	    -9.6512	     4.9515	    -7.8049	   -16.1972	    -8.7280	   -43.8080	   -52.7039	   -34.4925	
   -16.8686	   -10.9940	    -8.8959	     4.2801	    -7.3013	   -16.7847	    -8.6441	   -42.8009	   -53.1235	   -34.1568	
   -16.8686	   -10.7422	    -8.2245	     3.8605	    -6.8817	   -16.7847	    -8.6441	   -41.1224	   -53.2913	   -33.7372	
   -16.5329	   -10.4065	    -7.7209	     3.8605	    -6.3782	   -16.5329	    -8.8120	   -39.0244	   -53.1235	   -33.3176	
   -16.0294	    -9.9869	    -7.4692	     3.9444	    -5.9586	   -16.0294	    -9.1476	   -36.7584	   -52.7039	   -32.9819	
   -15.3580	    -9.5673	    -7.4692	     4.1122	    -5.6229	   -15.6097	    -9.9030	   -34.7443	   -52.0325	   -32.7301	
   -14.6866	    -9.3155	    -7.7209	     4.1122	    -5.4550	   -15.3580	   -10.9100	   -33.4854	   -51.3611	   -32.5623	
   -14.0152	    -9.0637	    -8.0566	     3.9444	    -5.2872	   -15.4419	   -12.3367	   -33.1497	   -50.8575	   -32.4783	
   -13.3438	    -8.8959	    -8.5602	     3.5248	    -5.2872	   -16.0294	   -13.9313	   -33.7372	   -50.6897	   -32.5623	
   -12.7563	    -8.7280	    -9.1476	     2.7695	    -5.2872	   -16.9525	   -15.6097	   -35.2478	   -50.6897	   -32.7301	
   -12.2528	    -8.6441	    -9.5673	     1.5945	    -5.2872	   -18.2953	   -17.0364	   -37.4298	   -51.1093	   -33.0658	
   -11.8332	    -8.5602	    -9.9869	     0.0839	    -5.2032	   -19.9738	   -17.9596	   -40.0314	   -51.7807	   -33.5693	
   -11.5814	    -8.4763	   -10.1547	    -1.8463	    -5.0354	   -21.9040	   -18.0435	   -42.9688	   -52.7878	   -34.0729	
   -11.4136	    -8.3923	   -10.2386	    -3.8605	    -4.6997	   -24.0021	   -16.7847	   -45.8221	   -53.8788	   -34.4925	
   -11.4136	    -8.3923	   -10.2386	    -6.1264	    -4.2801	   -26.1002	   -14.0152	   -48.4238	   -55.1376	   -34.8282	
   -11.4975	    -8.3084	   -10.0708	    -8.3084	    -3.6926	   -28.1143	   -10.0708	   -50.6897	   -56.3126	   -34.9960	
   -11.7493	    -8.3084	    -9.8190	   -10.3226	    -3.1052	   -29.7928	    -5.2872	   -52.4521	   -57.4875	   -35.0800	
   -12.0850	    -8.3084	    -9.6512	   -12.1689	    -2.5177	   -31.0516	    -0.5035	   -53.5431	   -58.5785	   -35.2478	
   -12.5046	    -8.3084	    -9.4833	   -13.6795	    -2.0981	   -31.8909	     3.5248	   -53.9627	   -59.5856	   -35.4156	
   -12.9242	    -8.3923	    -9.3994	   -14.8544	    -1.7624	   -32.2266	     6.5460	   -53.9627	   -60.4248	   -35.5835	
   -13.2599	    -8.3084	    -9.1476	   -15.6097	    -1.4267	   -32.2266	     8.3084	   -53.5431	   -61.0962	   -35.7513	
   -13.5117	    -8.2245	    -8.9798	   -15.9454	    -1.2589	   -31.8909	     9.1476	   -52.8717	   -61.4319	   -35.8353	
   -13.4277	    -7.9727	    -8.6441	   -15.8615	    -1.0071	   -31.3873	     9.2316	   -52.0325	   -61.4319	   -35.8353	
   -13.1760	    -7.6370	    -8.1406	   -15.4419	    -0.7553	   -30.7999	     8.7280	   -51.1093	   -61.0962	   -35.6674	
   -12.5885	    -7.2174	    -7.5531	   -14.7705	    -0.5035	   -30.2124	     7.8049	   -50.2701	   -60.5927	   -35.4156	
   -11.9171	    -6.7978	    -6.7978	   -13.9313	    -0.2518	   -29.7089	     6.6299	   -49.4308	   -60.0052	   -35.0800	
   -11.1618	    -6.3782	    -5.8746	   -13.0081	     0.0000	   -29.1214	     5.2872	   -48.5916	   -59.2499	   -34.7443	
   -10.5743	    -6.1264	    -5.0354	   -12.2528	     0.1678	   -28.7018	     3.8605	   -47.7524	   -58.3267	   -34.3246	
   -10.1547	    -6.0425	    -4.3640	   -11.6653	     0.1678	   -28.4500	     2.5177	   -46.9971	   -57.3196	   -33.9050	
   -10.2386	    -6.2943	    -3.9444	   -11.4136	    -0.0839	   -28.5339	     1.0071	   -46.5775	   -56.1447	   -33.4854	
   -10.9100	    -6.9656	    -4.1122	   -11.5814	    -0.6714	   -28.9536	    -0.5875	   -46.5775	   -55.2216	   -33.3176	
   -12.0850	    -8.1406	    -4.6997	   -12.2528	    -1.6785	   -29.7928	    -2.2659	   -47.0810	   -54.4662	   -33.4015	
   -13.6795	    -9.6512	    -5.7907	   -13.2599	    -3.0212	   -30.8838	    -3.9444	   -48.0881	   -54.2145	   -33.8211	
   -15.6937	   -11.4136	    -7.3853	   -14.5187	    -4.6997	   -32.1426	    -5.7068	   -49.3469	   -54.3823	   -34.3246	
   -17.8757	   -13.4277	    -9.3155	   -15.9454	    -6.6299	   -33.4015	    -7.3853	   -50.6897	   -54.9698	   -34.9960	
   -20.1416	   -15.4419	   -11.3297	   -17.4561	    -8.6441	   -34.5764	    -8.9798	   -51.9485	   -55.8090	   -35.5835	
   -22.2397	   -17.4561	   -13.5117	   -19.0506	   -10.7422	   -35.5835	   -10.3226	   -53.1235	   -56.9839	   -36.1710	
   -24.2538	   -19.3024	   -15.6937	   -20.4773	   -12.6724	   -36.4227	   -11.5814	   -54.0466	   -58.1589	   -36.6745	
   -26.0162	   -20.9808	   -17.7078	   -21.6522	   -14.3509	   -37.0102	   -12.5046	   -54.8859	   -59.4177	   -37.0941	
   -27.5269	   -22.4075	   -19.5541	   -22.4915	   -15.7776	   -37.3459	   -13.1760	   -55.5573	   -60.5927	   -37.4298	
   -28.6179	   -23.4985	   -20.9808	   -22.8271	   -16.7847	   -37.3459	   -13.5956	   -55.9769	   -61.5997	   -37.6816	
   -29.2053	   -24.1699	   -22.0718	   -22.7432	   -17.2882	   -36.9263	   -13.6795	   -56.3126	   -62.4390	   -37.8494	
   -29.2892	   -24.5056	   -22.7432	   -22.0718	   -17.3721	   -36.0870	   -13.4277	   -56.3965	   -63.0264	   -37.8494	
   -28.7857	   -24.4217	   -22.9111	   -20.9808	   -17.0364	   -34.8282	   -13.0081	   -56.3126	   -63.4460	   -37.6816	
   -27.7786	   -24.0021	   -22.7432	   -19.3863	   -16.4490	   -33.2336	   -12.3367	   -56.0608	   -63.4460	   -37.2620	
   -26.1841	   -23.2468	   -22.3236	   -17.5400	   -15.5258	   -31.3034	   -11.6653	   -55.5573	   -63.1104	   -36.6745	
   -24.2538	   -22.1558	   -21.5683	   -15.4419	   -14.5187	   -29.2053	   -11.0779	   -55.0537	   -62.2711	   -35.9192	
   -21.9879	   -20.8969	   -20.5612	   -13.0920	   -13.4277	   -26.8555	   -10.6583	   -54.3823	   -61.0123	   -34.8282	
   -19.5541	   -19.5541	   -19.5541	   -10.6583	   -12.4207	   -24.4217	   -10.5743	   -53.6270	   -59.4177	   -33.5693	
   -17.1204	   -18.1274	   -18.4631	    -8.1406	   -11.4975	   -21.9879	   -10.9940	   -52.7039	   -57.4875	   -32.1426	
   -14.8544	   -16.8686	   -17.4561	    -5.8746	   -10.9100	   -19.7220	   -11.9171	   -51.6968	   -55.3894	   -30.4642	
   -12.8403	   -15.8615	   -16.6168	    -3.7766	   -10.5743	   -17.6239	   -13.3438	   -50.6058	   -53.2074	   -28.7857	
   -11.2457	   -15.0223	   -16.0294	    -2.1820	   -10.4904	   -15.9454	   -15.1062	   -49.4308	   -51.1932	   -27.0233	
   -10.1547	   -14.5187	   -15.5258	    -0.9232	   -10.7422	   -14.6866	   -17.2043	   -48.1720	   -49.4308	   -25.3448	
    -9.5673	   -14.3509	   -15.1901	     0.0000	   -11.0779	   -13.8474	   -19.3024	   -46.8292	   -47.7524	   -23.9182	
    -9.5673	   -14.3509	   -14.9384	     0.5035	   -11.5814	   -13.4277	   -21.1487	   -45.3186	   -46.2418	   -22.6593	
   -10.0708	   -14.5187	   -14.6027	     0.9232	   -12.0010	   -13.1760	   -22.4075	   -43.5562	   -44.7311	   -21.8201	
   -11.0779	   -14.9384	   -14.3509	     1.1749	   -12.4207	   -13.0920	   -22.8271	   -41.6260	   -43.1366	   -21.1487	
   -12.5885	   -15.4419	   -14.0152	     1.4267	   -12.6724	   -13.0920	   -22.2397	   -39.4440	   -41.7099	   -20.8969	
   -14.6027	   -16.1972	   -13.6795	     1.6785	   -12.9242	   -13.2599	   -20.7291	   -37.4298	   -40.6189	   -20.8130	
   -16.8686	   -17.0364	   -13.5117	     2.0142	   -13.1760	   -13.4277	   -18.4631	   -35.6674	   -40.1993	   -21.2326	
   -19.3024	   -18.0435	   -13.4277	     2.4338	   -13.3438	   -13.7634	   -15.4419	   -34.4925	   -40.5350	   -21.9879	
   -21.5683	   -19.0506	   -13.5117	     2.9373	   -13.5117	   -14.1830	   -12.2528	   -33.9890	   -41.7938	   -23.2468	
   -23.4985	   -19.9738	   -13.5956	     3.5248	   -13.5956	   -14.6027	    -9.2316	   -34.0729	   -43.5562	   -24.8413	
   -24.8413	   -20.7291	   -13.7634	     4.2801	   -13.5956	   -14.8544	    -6.7139	   -34.4086	   -45.4865	   -26.3519	
   -25.4288	   -21.0648	   -13.8474	     5.2872	   -13.4277	   -14.6866	    -4.8676	   -34.5764	   -47.1649	   -27.6947	
   -25.0931	   -21.0648	   -13.7634	     6.6299	   -13.0920	   -14.0152	    -3.8605	   -34.3246	   -48.4238	   -28.5339	
   -24.0860	   -20.4773	   -13.5117	     8.1406	   -12.5885	   -12.6724	    -3.2730	   -33.4854	   -49.1791	   -28.8696	
   -22.3236	   -19.4702	   -12.9242	     9.8190	   -11.7493	   -10.9100	    -3.0212	   -32.1426	   -49.3469	   -28.8696	
   -20.1416	   -18.1274	   -12.1689	    11.5814	   -10.6583	    -8.9798	    -2.9373	   -30.5481	   -49.1791	   -28.6179	
   -17.9596	   -16.6168	   -11.2457	    13.0920	    -9.4833	    -7.1335	    -2.9373	   -28.8696	   -48.7595	   -28.1982	
   -15.9454	   -15.1901	   -10.1547	    14.4348	    -8.3084	    -5.5389	    -3.0212	   -27.3590	   -48.0042	   -27.7786	
   -14.4348	   -13.9313	    -9.1476	    15.3580	    -7.1335	    -4.2801	    -3.1891	   -26.1002	   -46.9971	   -27.3590	
   -13.5117	   -13.0081	    -8.1406	    15.7776	    -6.0425	    -3.5248	    -3.2730	   -25.2609	   -45.6543	   -26.9394	
   -13.2599	   -12.4207	    -7.3013	    15.7776	    -5.1193	    -3.3569	    -3.3569	   -25.0092	   -44.3115	   -26.5198	
   -13.5117	   -12.2528	    -6.7978	    15.2740	    -4.5319	    -3.6926	    -3.5248	   -25.4288	   -43.1366	   -26.2680	
   -14.2670	   -12.4207	    -6.7139	    14.2670	    -4.1962	    -4.4479	    -3.6087	   -26.6037	   -42.3813	   -26.1841	
   -15.3580	   -12.8403	    -6.9656	    12.9242	    -4.1962	    -5.5389	    -3.7766	   -28.6179	   -42.3813	   -26.4359	
   -16.4490	   -13.4277	    -7.5531	    11.4136	    -4.3640	    -6.6299	    -3.9444	   -31.1356	   -43.0527	   -26.9394	
   -17.5400	   -14.0152	    -8.4763	     9.8190	    -4.7836	    -7.6370	    -4.1122	   -33.7372	   -44.3954	   -27.6108	
   -18.3792	   -14.4348	    -9.3994	     8.3084	    -5.2032	    -8.3084	    -4.1962	   -36.1710	   -46.0739	   -28.3661	
   -18.9667	   -14.7705	   -10.4904	     7.1335	    -5.7068	    -8.5602	    -4.1962	   -37.9333	   -47.8363	   -29.1214	
   -19.3024	   -14.9384	   -11.4975	     6.1264	    -6.2103	    -8.4763	    -4.1122	   -38.8565	   -49.5148	   -29.7928	
   -19.4702	   -15.0223	   -12.5046	     5.4550	    -6.7139	    -8.0566	    -4.0283	   -38.9404	   -50.6897	   -30.2124	
   -19.4702	   -15.1062	   -13.5117	     4.9515	    -7.1335	    -7.3853	    -4.0283	   -38.1851	   -51.1932	   -30.5481	
   -19.3024	   -15.1901	   -14.3509	     4.6997	    -7.5531	    -6.4621	    -4.0283	   -36.6745	   -50.6897	   -30.6320	
   -19.0506	   -15.2740	   -15.1901	     4.6158	    -7.9727	    -5.4550	    -4.0283	   -34.4925	   -49.2630	   -30.5481	
   -18.7988	   -15.3580	   -15.7776	     4.6158	    -8.3084	    -4.3640	    -4.1122	   -31.8909	   -47.0810	   -30.2124	
   -18.5471	   -15.5258	   -16.2811	     4.6997	    -8.5602	    -3.3569	    -4.2801	   -29.2892	   -44.5633	   -29.7089	
   -18.3792	   -15.6937	   -16.6168	     4.7836	    -8.7280	    -2.6855	    -4.3640	   -27.1072	   -42.3813	   -29.2892	
   -18.2953	   -16.0294	   -16.8686	     4.7836	    -8.8959	    -2.4338	    -4.4479	   -25.7645	   -40.7867	   -28.8696	
   -18.3792	   -16.3651	   -16.9525	     4.6158	    -8.9798	    -2.5177	    -4.4479	   -25.1770	   -39.9475	   -28.6179	
   -18.6310	   -16.8686	   -16.9525	     4.1962	    -9.0637	    -3.0212	    -4.5319	   -25.4288	   -39.7797	   -28.4500	
   -19.0506	   -17.2882	   -16.8686	     3.6087	    -9.0637	    -3.8605	    -4.5319	   -26.3519	   -40.1993	   -28.4500	
   -19.5541	   -17.7078	   -16.7847	     2.8534	    -8.9798	    -5.0354	    -4.5319	   -27.7786	   -40.8707	   -28.3661	
   -20.0577	   -18.0435	   -16.5329	     2.0981	    -8.9798	    -6.2943	    -4.6158	   -29.4571	   -41.7938	   -28.3661	
   -20.5612	   -18.3792	   -16.3651	     1.3428	    -9.0637	    -7.7209	    -4.8676	   -31.3873	   -42.8009	   -28.2822	
   -20.9808	   -18.6310	   -16.1972	     0.6714	    -9.2316	    -9.1476	    -5.2872	   -33.3176	   -43.8919	   -28.1143	
   -21.4005	   -18.7988	   -16.0294	     0.0839	    -9.4833	   -10.4904	    -5.7907	   -35.1639	   -45.0668	   -28.0304	
   -21.5683	   -18.9667	   -15.9454	    -0.2518	    -9.8190	   -11.7493	    -6.3782	   -36.8423	   -46.1578	   -28.0304	
   -21.6522	   -18.9667	   -15.8615	    -0.4196	   -10.1547	   -12.8403	    -7.1335	   -38.3530	   -47.0810	   -28.1982	
   -21.4005	   -18.8828	   -15.6937	    -0.3357	   -10.4904	   -13.6795	    -7.8888	   -39.6957	   -47.9202	   -28.6179	
   -20.8969	   -18.7149	   -15.6097	    -0.0839	   -10.8261	   -14.3509	    -8.7280	   -40.8707	   -48.5077	   -29.1214	
   -20.1416	   -18.3792	   -15.5258	     0.4196	   -11.1618	   -14.6866	    -9.7351	   -41.6260	   -48.8434	   -29.6249	
   -19.2184	   -17.9596	   -15.4419	     1.0910	   -11.4975	   -14.7705	   -10.8261	   -42.1295	   -49.0112	   -30.1285	
   -18.2114	   -17.5400	   -15.3580	     1.9302	   -11.7493	   -14.6027	   -12.0850	   -42.2974	   -48.8434	   -30.5481	
   -17.1204	   -17.1204	   -15.2740	     2.7695	   -12.0850	   -14.3509	   -13.4277	   -42.3813	   -48.3398	   -30.6320	
   -16.1133	   -16.6168	   -15.1062	     3.7766	   -12.2528	   -13.8474	   -14.7705	   -42.2974	   -47.4167	   -30.3802	
   -15.1062	   -16.1972	   -14.8544	     4.7836	   -12.2528	   -13.1760	   -15.9454	   -41.9617	   -46.1578	   -29.7928	
   -14.1830	   -15.6097	   -14.3509	     5.8746	   -12.1689	   -12.4207	   -16.7847	   -41.5421	   -44.4794	   -28.7857	
   -13.5117	   -15.1062	   -13.6795	     6.7978	   -11.8332	   -11.4136	   -17.2882	   -40.9546	   -42.7170	   -27.5269	
   -13.0920	   -14.6866	   -13.0081	     7.4692	   -11.3297	   -10.4904	   -17.2882	   -40.1993	   -40.8707	   -26.0162	
   -13.0081	   -14.4348	   -12.3367	     7.8888	   -10.8261	    -9.5673	   -16.7847	   -39.5279	   -39.1922	   -24.4217	
   -13.2599	   -14.4348	   -11.9171	     7.8888	   -10.4904	    -8.8959	   -16.0294	   -38.8565	   -37.8494	   -22.8271	
   -13.8474	   -14.7705	   -11.8332	     7.4692	   -10.3226	    -8.5602	   -15.2740	   -38.3530	   -37.0102	   -21.4005	
   -14.7705	   -15.3580	   -12.1689	     6.5460	   -10.4904	    -8.7280	   -14.8544	   -38.0173	   -36.9263	   -20.2255	
   -15.8615	   -16.2811	   -12.9242	     5.2032	   -10.9940	    -9.3994	   -15.1901	   -37.8494	   -37.5137	   -19.4702	
   -16.9525	   -17.3721	   -14.0152	     3.6926	   -11.8332	   -10.5743	   -16.1133	   -37.7655	   -38.6887	   -19.2184	
   -17.9596	   -18.3792	   -15.1901	     2.0142	   -12.8403	   -11.8332	   -17.4561	   -37.5137	   -40.1154	   -19.3863	
   -18.6310	   -19.1345	   -16.2811	     0.6714	   -13.8474	   -13.0920	   -18.7149	   -37.0102	   -41.2903	   -19.8059	
   -18.6310	   -19.5541	   -17.2043	    -0.2518	   -14.6027	   -13.9313	   -19.3863	   -36.2549	   -42.1295	   -20.3934	
   -18.1274	   -19.3863	   -17.7078	    -0.4196	   -15.0223	   -14.2670	   -19.1345	   -35.0800	   -42.5491	   -21.0648	
   -17.0364	   -18.7149	   -17.9596	     0.0000	   -15.0223	   -14.1830	   -17.7078	   -33.6533	   -42.6331	   -21.8201	
   -15.4419	   -17.6239	   -17.8757	     1.0910	   -14.6866	   -13.6795	   -15.2740	   -31.8909	   -42.5491	   -22.4075	
   -13.5956	   -16.2811	   -17.5400	     2.6016	   -14.0991	   -13.0081	   -12.3367	   -29.9606	   -42.2974	   -22.9111	
   -11.6653	   -14.9384	   -17.1204	     4.2801	   -13.4277	   -12.2528	    -9.4833	   -28.1143	   -42.0456	   -23.3307	
    -9.9030	   -13.6795	   -16.6168	     5.9586	   -12.7563	   -11.6653	    -7.3013	   -26.5198	   -41.8777	   -23.8342	
    -8.4763	   -12.6724	   -16.1972	     7.3013	   -12.2528	   -11.4136	    -5.9586	   -25.4288	   -42.0456	   -24.3378	
    -7.4692	   -11.9171	   -15.8615	     8.2245	   -11.8332	   -11.2457	    -5.4550	   -25.1770	   -42.6331	   -25.0931	
    -7.1335	   -11.4975	   -15.6097	     8.8959	   -11.6653	   -11.2457	    -5.5389	   -25.5966	   -43.4723	   -25.9323	
    -7.1335	   -11.4136	   -15.5258	     9.1476	   -11.5814	   -10.9940	    -6.1264	   -26.6037	   -44.3954	   -26.8555	
    -7.5531	   -11.5814	   -15.3580	     9.1476	   -11.6653	   -10.5743	    -6.9656	   -27.9465	   -45.2347	   -27.6947	
    -8.3084	   -11.8332	   -15.1901	     8.7280	   -11.8332	    -9.9030	    -7.9727	   -29.3732	   -45.6543	   -28.2822	
    -9.1476	   -12.2528	   -15.0223	     8.0566	   -12.0850	    -9.2316	    -9.0637	   -30.7999	   -45.8221	   -28.7018	
   -10.1547	   -12.7563	   -14.9384	     6.9656	   -12.5046	    -8.8120	   -10.2386	   -32.1426	   -45.5704	   -28.9536	
   -11.1618	   -13.3438	   -14.9384	     5.6229	   -13.0920	    -8.6441	   -11.4136	   -33.4015	   -45.2347	   -29.2053	
   -12.1689	   -13.9313	   -15.0223	     4.1962	   -13.5956	    -8.8959	   -12.4207	   -34.4925	   -44.7311	   -29.4571	
   -13.0081	   -14.3509	   -15.0223	     2.7695	   -14.0991	    -9.3155	   -13.2599	   -35.3317	   -44.3115	   -29.7089	
   -13.5117	   -14.5187	   -14.8544	     1.5945	   -14.4348	    -9.9030	   -13.8474	   -35.6674	   -43.9758	   -30.1285	
   -13.5117	   -14.3509	   -14.6027	     0.7553	   -14.4348	   -10.2386	   -14.0152	   -35.6674	   -43.9758	   -30.6320	
   -13.0920	   -13.8474	   -14.0991	     0.2518	   -14.2670	   -10.4065	   -13.8474	   -35.2478	   -44.3954	   -31.2195	
   -12.2528	   -13.0081	   -13.5117	     0.0839	   -13.7634	   -10.3226	   -13.3438	   -34.5764	   -45.0668	   -31.8069	
   -10.9100	   -11.8332	   -12.7563	     0.3357	   -13.0081	    -9.9869	   -12.6724	   -33.8211	   -45.8221	   -32.0587	
    -9.3155	   -10.4904	   -11.9171	     0.8392	   -12.0850	    -9.3994	   -11.9171	   -33.1497	   -46.4935	   -32.1426	
    -7.5531	    -9.1476	   -11.0779	     1.5945	   -11.0779	    -8.8120	   -10.9940	   -32.5623	   -46.9131	   -31.9748	
    -5.7068	    -7.8049	   -10.2386	     2.5177	    -9.9869	    -8.1406	   -10.1547	   -32.2266	   -47.3328	   -31.8069	
    -4.1122	    -6.6299	    -9.5673	     3.4409	    -8.9798	    -7.5531	    -9.3994	   -32.2266	   -47.6685	   -31.8909	
    -2.6855	    -5.7068	    -9.0637	     4.2801	    -8.1406	    -6.9656	    -8.8120	   -32.7301	   -48.2559	   -32.2266	
    -1.5945	    -5.1193	    -8.7280	     5.0354	    -7.3853	    -6.6299	    -8.3084	   -33.6533	   -48.9273	   -32.8979	
    -0.8392	    -4.6997	    -8.6441	     5.5389	    -6.7978	    -6.5460	    -8.1406	   -34.9960	   -49.8505	   -33.6533	
    -0.5035	    -4.6997	    -8.7280	     5.8746	    -6.5460	    -6.7139	    -8.1406	   -36.4227	   -50.6897	   -34.4086	
    -0.7553	    -5.1193	    -9.0637	     5.7907	    -6.4621	    -7.2174	    -8.3923	   -37.9333	   -51.5289	   -35.1639	
    -1.5945	    -5.8746	    -9.5673	     5.3711	    -6.6299	    -8.0566	    -8.8959	   -39.3600	   -52.2003	   -35.8353	
[Epoch Header]
[Trial Type]	23
[Accept]	1
[Correct]	0
[RT]	 0.000
[Resp]	0
[Epoch Data]
    -9.3155	    -3.6926	     2.4338	   -12.4207	    -9.2316	   -10.9940	    -8.3084	     3.9444	     7.7209	    -4.5319	
    -8.6441	    -3.5248	     1.3428	   -10.9100	    -9.3155	    -9.7351	    -8.3923	     3.2730	     7.8888	    -3.6926	
    -8.4763	    -3.7766	    -0.2518	    -9.8190	    -9.8190	    -8.6441	    -8.6441	     1.8463	     7.8049	    -3.1891	
    -8.8120	    -4.2801	    -2.2659	    -9.2316	   -10.4904	    -7.7209	    -9.1476	    -0.0839	     7.3853	    -2.9373	
    -9.4833	    -5.0354	    -4.5319	    -9.1476	   -11.4136	    -7.2174	    -9.7351	    -2.2659	     6.7139	    -2.9373	
   -10.5743	    -5.8746	    -6.7139	    -9.4833	   -12.4207	    -6.9656	   -10.3226	    -4.4479	     5.9586	    -3.2730	
   -11.8332	    -6.7139	    -8.6441	   -10.1547	   -13.3438	    -6.9656	   -10.9940	    -6.2943	     5.0354	    -3.6926	
   -13.1760	    -7.5531	   -10.2386	   -11.0779	   -14.0991	    -7.2174	   -11.4975	    -7.4692	     4.1962	    -4.1962	
   -14.4348	    -8.3084	   -11.4136	   -12.0010	   -14.7705	    -7.6370	   -11.9171	    -7.8888	     3.5248	    -4.6997	
   -15.6097	    -8.8120	   -12.0850	   -12.9242	   -15.1062	    -8.1406	   -12.2528	    -7.4692	     2.9373	    -5.1193	
   -16.3651	    -8.9798	   -12.2528	   -13.6795	   -15.1901	    -8.6441	   -12.3367	    -6.3782	     2.6855	    -5.3711	
   -16.5329	    -8.8120	   -11.9171	   -14.1830	   -15.1062	    -8.9798	   -12.4207	    -4.6997	     2.6855	    -5.4550	
   -16.1133	    -8.2245	   -11.2457	   -14.4348	   -14.6866	    -9.3155	   -12.4207	    -2.7695	     2.9373	    -5.3711	
   -14.9384	    -7.2174	   -10.2386	   -14.4348	   -14.2670	    -9.3994	   -12.5046	    -0.7553	     3.5248	    -5.0354	
   -13.0920	    -5.8746	    -9.1476	   -14.1830	   -13.6795	    -9.3994	   -12.5885	     1.0910	     4.2801	    -4.5319	
   -10.6583	    -4.1962	    -7.9727	   -13.7634	   -13.0920	    -9.1476	   -12.9242	     2.8534	     5.1193	    -3.9444	
    -7.8888	    -2.5177	    -6.7978	   -13.2599	   -12.5046	    -8.8120	   -13.2599	     4.3640	     6.0425	    -3.2730	
    -5.0354	    -0.7553	    -5.7068	   -12.7563	   -12.0010	    -8.4763	   -13.7634	     5.5389	     6.9656	    -2.6016	
    -2.1820	     0.9232	    -4.7836	   -12.4207	   -11.4136	    -8.0566	   -14.1830	     6.3782	     7.7209	    -2.0142	
     0.1678	     2.3499	    -3.9444	   -12.3367	   -10.9100	    -7.8049	   -14.4348	     6.9656	     8.3084	    -1.4267	
     2.0981	     3.5248	    -3.3569	   -12.5885	   -10.3226	    -7.6370	   -14.3509	     7.2174	     8.8120	    -1.0910	
     3.2730	     4.2801	    -2.8534	   -13.1760	    -9.7351	    -7.7209	   -13.8474	     7.3013	     8.9798	    -0.8392	
     3.6087	     4.6158	    -2.5177	   -14.0991	    -9.2316	    -7.9727	   -12.7563	     7.2174	     9.0637	    -0.6714	
     3.2730	     4.6158	    -2.2659	   -15.3580	    -8.6441	    -8.5602	   -11.1618	     7.0496	     8.9798	    -0.6714	
     2.2659	     4.2801	    -2.0142	   -16.7007	    -8.1406	    -9.3155	    -9.0637	     6.7978	     8.7280	    -0.7553	
     0.6714	     3.7766	    -1.6785	   -18.1274	    -7.6370	   -10.1547	    -6.7978	     6.4621	     8.5602	    -0.7553	
    -1.2589	     3.1052	    -1.3428	   -19.4702	    -7.1335	   -11.1618	    -4.6997	     6.2103	     8.3923	    -0.8392	
    -3.3569	     2.5177	    -0.8392	   -20.7291	    -6.7139	   -12.1689	    -2.9373	     5.9586	     8.3084	    -0.8392	
    -5.3711	     2.0142	    -0.3357	   -21.6522	    -6.2943	   -13.1760	    -1.6785	     5.7068	     8.3084	    -0.7553	
    -6.8817	     1.8463	     0.3357	   -22.3236	    -5.8746	   -14.0152	    -0.8392	     5.5389	     8.3923	    -0.7553	
    -7.8888	     1.9302	     1.0910	   -22.5754	    -5.5389	   -14.6027	    -0.3357	     5.2872	     8.6441	    -0.6714	
    -8.3084	     2.2659	     1.9302	   -22.4915	    -5.1193	   -14.8544	    -0.0839	     5.2032	     8.8959	    -0.5875	
    -8.2245	     2.8534	     2.8534	   -22.1558	    -4.6997	   -14.7705	     0.0839	     5.0354	     9.2316	    -0.5035	
    -7.7209	     3.5248	     3.7766	   -21.5683	    -4.1962	   -14.4348	     0.0839	     4.9515	     9.5673	    -0.5035	
    -6.8817	     4.3640	     4.6158	   -20.8130	    -3.6926	   -13.7634	     0.0000	     4.8676	     9.8190	    -0.5875	
    -5.7068	     5.1193	     5.6229	   -19.9738	    -3.1891	   -12.9242	    -0.1678	     4.9515	    10.0708	    -0.6714	
    -4.1962	     6.1264	     6.5460	   -19.0506	    -2.6855	   -11.9171	    -0.3357	     5.1193	    10.3226	    -0.7553	
    -2.1820	     7.2174	     7.7209	   -18.0435	    -2.0142	   -10.8261	    -0.5035	     5.5389	    10.5743	    -0.8392	
     0.0000	     8.3923	     8.8959	   -16.8686	    -1.3428	    -9.7351	    -0.5875	     6.1264	    10.8261	    -0.9232	
     2.4338	     9.7351	    10.0708	   -15.6937	    -0.7553	    -8.6441	    -0.6714	     6.7139	    11.1618	    -0.8392	
     4.7836	    11.0779	    11.3297	   -14.5187	    -0.1678	    -7.6370	    -0.7553	     7.3013	    11.5814	    -0.7553	
     6.9656	    12.2528	    12.3367	   -13.5117	     0.2518	    -6.7978	    -0.8392	     7.8049	    12.0010	    -0.5875	
     8.5602	    13.1760	    13.1760	   -12.5885	     0.4196	    -6.2103	    -1.0071	     7.9727	    12.4207	    -0.4196	
     9.4833	    13.7634	    13.6795	   -12.0010	     0.4196	    -5.9586	    -1.1749	     7.8888	    12.6724	    -0.2518	
     9.6512	    13.9313	    13.6795	   -11.6653	     0.0000	    -5.8746	    -1.5945	     7.5531	    12.8403	    -0.1678	
     8.8959	    13.5117	    13.2599	   -11.7493	    -0.7553	    -6.1264	    -2.0981	     7.0496	    12.9242	    -0.1678	
     7.3853	    12.5885	    12.3367	   -12.1689	    -1.7624	    -6.6299	    -2.7695	     6.3782	    12.6724	    -0.3357	
     5.2032	    11.2457	    10.9100	   -12.8403	    -3.1891	    -7.3013	    -3.6087	     5.5389	    12.3367	    -0.5035	
     2.6016	     9.4833	     9.1476	   -13.7634	    -4.8676	    -8.0566	    -4.6158	     4.5319	    11.7493	    -0.9232	
    -0.2518	     7.6370	     7.3013	   -14.7705	    -6.6299	    -8.9798	    -5.7068	     3.5248	    10.9940	    -1.3428	
    -2.7695	     5.7907	     5.4550	   -15.7776	    -8.3923	    -9.8190	    -6.7978	     2.5177	    10.1547	    -1.8463	
    -4.8676	     4.2801	     3.8605	   -16.7007	    -9.9869	   -10.5743	    -7.9727	     1.6785	     9.3155	    -2.3499	
    -6.2103	     3.1052	     2.6016	   -17.2043	   -11.3297	   -11.1618	    -8.9798	     1.2589	     8.6441	    -2.7695	
    -6.7139	     2.3499	     1.7624	   -17.3721	   -12.4207	   -11.4975	    -9.9869	     1.2589	     8.0566	    -3.1052	
    -6.3782	     2.0981	     1.2589	   -17.1204	   -13.2599	   -11.4975	   -10.9100	     1.6785	     7.6370	    -3.3569	
    -5.5389	     2.0142	     1.0071	   -16.5329	   -13.9313	   -11.3297	   -11.8332	     2.5177	     7.4692	    -3.4409	
    -4.2801	     2.0981	     0.8392	   -15.6937	   -14.4348	   -10.9940	   -12.5046	     3.6087	     7.5531	    -3.3569	
    -2.8534	     2.2659	     0.6714	   -14.6027	   -14.8544	   -10.4904	   -13.1760	     4.7836	     7.7209	    -3.2730	
    -1.5945	     2.4338	     0.5035	   -13.5117	   -15.1062	    -9.8190	   -13.7634	     5.8746	     8.0566	    -3.0212	
    -0.4196	     2.4338	     0.1678	   -12.4207	   -15.3580	    -9.1476	   -14.1830	     6.7139	     8.5602	    -2.7695	
     0.4196	     2.4338	    -0.3357	   -11.3297	   -15.4419	    -8.3923	   -14.5187	     7.3013	     8.9798	    -2.5177	
     1.0910	     2.2659	    -0.8392	   -10.4904	   -15.5258	    -7.7209	   -14.6866	     7.5531	     9.4833	    -2.3499	
     1.4267	     2.0142	    -1.4267	    -9.8190	   -15.4419	    -7.0496	   -14.6866	     7.4692	     9.7351	    -2.1820	
     1.4267	     1.7624	    -2.0142	    -9.4833	   -15.2740	    -6.5460	   -14.5187	     7.1335	     9.9030	    -2.0142	
     1.1749	     1.3428	    -2.6016	    -9.4833	   -15.0223	    -6.2943	   -14.2670	     6.5460	     9.9030	    -2.0142	
     0.6714	     0.7553	    -3.0212	    -9.7351	   -14.7705	    -6.2103	   -13.9313	     5.7907	     9.6512	    -1.9302	
    -0.3357	     0.0000	    -3.5248	   -10.3226	   -14.6027	    -6.4621	   -13.6795	     4.9515	     9.1476	    -2.0142	
    -1.6785	    -0.9232	    -4.0283	   -11.1618	   -14.4348	    -7.0496	   -13.4277	     3.9444	     8.3923	    -2.0981	
    -3.4409	    -2.0981	    -4.6158	   -12.2528	   -14.5187	    -7.8049	   -13.3438	     2.8534	     7.5531	    -2.3499	
    -5.7068	    -3.4409	    -5.2032	   -13.4277	   -14.6866	    -8.8120	   -13.3438	     1.7624	     6.6299	    -2.6855	
    -8.2245	    -4.8676	    -5.8746	   -14.6866	   -15.0223	    -9.9030	   -13.4277	     0.6714	     5.7068	    -3.0212	
   -10.8261	    -6.2943	    -6.4621	   -15.8615	   -15.3580	   -11.0779	   -13.4277	    -0.3357	     4.6997	    -3.3569	
   -13.2599	    -7.6370	    -6.8817	   -16.7847	   -15.6097	   -12.0010	   -13.4277	    -1.1749	     3.9444	    -3.6926	
   -15.2740	    -8.6441	    -7.3013	   -17.2882	   -15.8615	   -12.7563	   -13.3438	    -1.7624	     3.2730	    -4.0283	
   -16.6168	    -9.3994	    -7.4692	   -17.4561	   -16.0294	   -13.1760	   -13.2599	    -2.0142	     2.8534	    -4.1962	
   -17.1204	    -9.5673	    -7.4692	   -17.0364	   -15.9454	   -13.1760	   -13.0920	    -2.0142	     2.6855	    -4.2801	
   -16.7847	    -9.3994	    -7.1335	   -16.1972	   -15.6937	   -12.8403	   -12.8403	    -1.5945	     2.7695	    -4.3640	
   -15.6937	    -8.7280	    -6.7139	   -15.0223	   -15.2740	   -12.1689	   -12.6724	    -0.9232	     3.0212	    -4.2801	
   -14.0152	    -7.8888	    -6.2103	   -13.6795	   -14.6866	   -11.2457	   -12.5885	    -0.0839	     3.5248	    -4.2801	
   -12.1689	    -6.9656	    -5.6229	   -12.2528	   -14.0991	   -10.3226	   -12.5046	     0.9232	     4.0283	    -4.1962	
   -10.4065	    -6.0425	    -5.2032	   -10.9940	   -13.5117	    -9.2316	   -12.5046	     1.8463	     4.5319	    -4.1962	
    -8.9798	    -5.4550	    -5.0354	    -9.9030	   -13.0081	    -8.3084	   -12.5885	     2.6855	     5.0354	    -4.2801	
    -8.0566	    -5.1193	    -5.2032	    -9.2316	   -12.7563	    -7.5531	   -12.4207	     3.4409	     5.3711	    -4.3640	
    -7.8049	    -5.2032	    -5.6229	    -8.9798	   -12.5885	    -7.0496	   -12.0010	     3.8605	     5.6229	    -4.6158	
    -8.1406	    -5.7068	    -6.2943	    -9.2316	   -12.5885	    -6.8817	   -11.2457	     3.9444	     5.6229	    -4.9515	
    -9.1476	    -6.3782	    -7.2174	    -9.9030	   -12.5885	    -6.9656	    -9.9030	     3.7766	     5.5389	    -5.2872	
   -10.5743	    -7.3013	    -8.1406	   -10.9100	   -12.6724	    -7.3853	    -8.3084	     3.3569	     5.3711	    -5.7068	
   -12.3367	    -8.2245	    -8.9798	   -12.1689	   -12.7563	    -7.9727	    -6.4621	     2.6016	     5.1193	    -6.0425	
   -14.1830	    -9.2316	    -9.8190	   -13.5956	   -12.7563	    -8.7280	    -4.8676	     1.7624	     4.8676	    -6.2103	
   -15.7776	   -10.0708	   -10.4065	   -15.0223	   -12.8403	    -9.4833	    -3.6926	     0.9232	     4.6997	    -6.2103	
   -17.2043	   -10.8261	   -10.9100	   -16.4490	   -12.8403	   -10.1547	    -2.8534	     0.0839	     4.5319	    -6.0425	
   -18.1274	   -11.3297	   -11.2457	   -17.6239	   -12.9242	   -10.8261	    -2.3499	    -0.6714	     4.5319	    -5.7907	
   -18.7149	   -11.6653	   -11.4136	   -18.5471	   -12.9242	   -11.2457	    -2.0981	    -1.1749	     4.6158	    -5.3711	
   -18.7988	   -11.7493	   -11.4975	   -19.1345	   -12.8403	   -11.4975	    -2.0981	    -1.4267	     4.7836	    -4.7836	
   -18.3792	   -11.6653	   -11.4136	   -19.3863	   -12.7563	   -11.4975	    -2.1820	    -1.2589	     5.1193	    -4.1962	
   -17.5400	   -11.3297	   -11.1618	   -19.1345	   -12.5885	   -11.3297	    -2.3499	    -0.8392	     5.6229	    -3.6087	
   -16.1972	   -10.8261	   -10.9100	   -18.3792	   -12.4207	   -10.8261	    -2.6855	     0.0839	     6.0425	    -3.0212	
   -14.6866	   -10.2386	   -10.5743	   -17.3721	   -12.3367	   -10.2386	    -3.1891	     1.3428	     6.5460	    -2.4338	
   -13.0920	    -9.5673	   -10.3226	   -16.1133	   -12.2528	    -9.4833	    -3.6926	     2.8534	     6.9656	    -2.0142	
   -11.5814	    -9.1476	   -10.1547	   -14.7705	   -12.3367	    -8.8120	    -4.3640	     4.4479	     7.1335	    -1.7624	
   -10.4065	    -8.8120	   -10.0708	   -13.5956	   -12.5046	    -8.1406	    -5.0354	     5.9586	     7.2174	    -1.7624	
    -9.5673	    -8.7280	   -10.2386	   -12.5046	   -12.9242	    -7.7209	    -5.7907	     7.2174	     7.0496	    -2.0142	
    -9.1476	    -8.9798	   -10.5743	   -11.7493	   -13.4277	    -7.5531	    -6.6299	     8.0566	     6.7139	    -2.4338	
    -9.2316	    -9.4833	   -10.9940	   -11.2457	   -14.1830	    -7.5531	    -7.3853	     8.3084	     6.2103	    -3.0212	
    -9.5673	   -10.0708	   -11.5814	   -11.0779	   -15.1062	    -7.7209	    -8.2245	     7.9727	     5.4550	    -3.6926	
   -10.1547	   -10.8261	   -12.2528	   -11.1618	   -16.1133	    -8.1406	    -9.0637	     7.1335	     4.6997	    -4.5319	
   -10.9100	   -11.5814	   -12.9242	   -11.5814	   -17.1204	    -8.6441	    -9.8190	     5.7068	     3.7766	    -5.4550	
   -11.5814	   -12.1689	   -13.5117	   -12.0850	   -17.9596	    -9.3155	   -10.4065	     3.9444	     2.8534	    -6.2943	
   -12.2528	   -12.5885	   -13.8474	   -12.6724	   -18.6310	    -9.9030	   -10.9100	     2.0142	     1.9302	    -7.1335	
   -12.6724	   -12.7563	   -13.8474	   -13.1760	   -18.9667	   -10.4065	   -11.1618	     0.2518	     1.0910	    -7.8888	
   -12.8403	   -12.6724	   -13.5117	   -13.4277	   -18.7988	   -10.7422	   -11.3297	    -1.2589	     0.4196	    -8.3923	
   -12.7563	   -12.4207	   -12.9242	   -13.4277	   -18.3792	   -10.8261	   -11.2457	    -2.2659	    -0.0839	    -8.8120	
   -12.5046	   -11.9171	   -12.0850	   -13.0920	   -17.7078	   -10.7422	   -11.0779	    -2.7695	    -0.3357	    -9.0637	
   -12.0010	   -11.3297	   -11.2457	   -12.4207	   -17.0364	   -10.4065	   -10.8261	    -2.7695	    -0.3357	    -9.0637	
   -11.4975	   -10.8261	   -10.4065	   -11.6653	   -16.3651	    -9.9869	   -10.7422	    -2.3499	    -0.0839	    -9.0637	
   -10.9100	   -10.4065	    -9.7351	   -10.7422	   -15.7776	    -9.6512	   -10.6583	    -1.5945	     0.2518	    -8.8120	
   -10.4065	   -10.1547	    -9.1476	    -9.8190	   -15.3580	    -9.3994	   -10.7422	    -0.5035	     0.8392	    -8.4763	
    -9.8190	    -9.9869	    -8.7280	    -8.8120	   -14.9384	    -9.2316	   -10.9100	     0.7553	     1.5106	    -7.9727	
    -9.1476	    -9.7351	    -8.2245	    -7.8049	   -14.6027	    -9.1476	   -10.9940	     2.1820	     2.4338	    -7.3013	
    -8.3923	    -9.4833	    -7.8049	    -6.7978	   -14.2670	    -9.0637	   -11.1618	     3.6926	     3.3569	    -6.4621	
    -7.5531	    -9.2316	    -7.3853	    -5.8746	   -13.9313	    -9.0637	   -11.2457	     5.1193	     4.4479	    -5.6229	
    -6.8817	    -8.9798	    -7.0496	    -5.1193	   -13.6795	    -9.0637	   -11.2457	     6.2943	     5.3711	    -4.7836	
    -6.2943	    -8.8120	    -6.7978	    -4.5319	   -13.5117	    -9.0637	   -11.3297	     6.9656	     6.2103	    -3.9444	
    -6.0425	    -8.7280	    -6.7139	    -4.1962	   -13.4277	    -9.0637	   -11.4136	     7.1335	     6.8817	    -3.3569	
    -6.0425	    -8.8120	    -6.7139	    -4.1122	   -13.5117	    -8.8959	   -11.4975	     6.6299	     7.3853	    -2.8534	
    -6.2103	    -8.8120	    -6.8817	    -4.1962	   -13.7634	    -8.7280	   -11.6653	     5.7068	     7.6370	    -2.4338	
    -6.6299	    -8.8959	    -7.1335	    -4.5319	   -14.0152	    -8.3923	   -11.9171	     4.4479	     7.7209	    -2.2659	
    -7.1335	    -9.0637	    -7.4692	    -4.9515	   -14.5187	    -7.9727	   -12.1689	     3.0212	     7.6370	    -2.0981	
    -7.8049	    -9.3155	    -7.8888	    -5.6229	   -15.0223	    -7.3853	   -12.5046	     1.7624	     7.5531	    -2.0142	
    -8.3923	    -9.4833	    -8.3084	    -6.3782	   -15.5258	    -6.7978	   -12.8403	     0.7553	     7.4692	    -2.0142	
    -8.8959	    -9.5673	    -8.8120	    -7.2174	   -15.9454	    -6.2103	   -13.0920	     0.2518	     7.3853	    -2.0142	
    -9.1476	    -9.4833	    -9.1476	    -7.8888	   -16.1972	    -5.4550	   -13.0081	     0.2518	     7.4692	    -2.0981	
    -8.9798	    -9.1476	    -9.3155	    -8.3084	   -16.1972	    -4.6997	   -12.5885	     0.6714	     7.5531	    -2.0981	
    -8.3923	    -8.5602	    -9.2316	    -8.5602	   -15.9454	    -3.8605	   -11.7493	     1.5106	     7.8049	    -2.0981	
    -7.3853	    -7.6370	    -8.9798	    -8.5602	   -15.4419	    -3.0212	   -10.4065	     2.5177	     8.1406	    -2.0142	
    -5.9586	    -6.4621	    -8.3923	    -8.3084	   -14.7705	    -2.2659	    -8.6441	     3.5248	     8.5602	    -1.9302	
    -4.1122	    -5.1193	    -7.5531	    -7.8049	   -13.8474	    -1.4267	    -6.6299	     4.6158	     8.9798	    -1.6785	
    -2.0142	    -3.5248	    -6.4621	    -6.9656	   -12.8403	    -0.6714	    -4.6158	     5.6229	     9.6512	    -1.3428	
     0.3357	    -1.7624	    -5.2032	    -5.9586	   -11.8332	     0.0839	    -3.0212	     6.5460	    10.3226	    -0.8392	
     2.6855	     0.0000	    -3.6926	    -4.6997	   -10.7422	     0.7553	    -1.9302	     7.5531	    11.1618	    -0.2518	
     4.9515	     1.7624	    -2.0142	    -3.4409	    -9.6512	     1.4267	    -1.2589	     8.4763	    12.0850	     0.5035	
     7.0496	     3.4409	    -0.3357	    -2.2659	    -8.7280	     1.9302	    -1.0071	     9.3994	    13.0081	     1.3428	
     8.8120	     4.9515	     1.3428	    -1.2589	    -7.8049	     2.3499	    -0.9232	    10.3226	    13.9313	     2.0981	
    10.3226	     6.2103	     2.9373	    -0.4196	    -6.8817	     2.5177	    -1.0071	    11.1618	    14.6866	     2.8534	
    11.4975	     7.3853	     4.5319	     0.0000	    -6.2103	     2.6016	    -1.0910	    11.9171	    15.4419	     3.4409	
    12.3367	     8.3084	     6.0425	     0.1678	    -5.5389	     2.4338	    -1.0910	    12.5885	    15.9454	     3.9444	
    12.9242	     9.1476	     7.4692	     0.0000	    -4.9515	     2.0981	    -1.0910	    13.0081	    16.2811	     4.3640	
    13.3438	     9.9030	     8.7280	    -0.4196	    -4.4479	     1.6785	    -1.0071	    13.1760	    16.3651	     4.5319	
    13.5956	    10.4904	     9.9030	    -1.0910	    -4.0283	     1.1749	    -0.7553	    12.9242	    16.1972	     4.6158	
    13.5956	    10.9100	    10.8261	    -1.7624	    -3.6926	     0.5035	    -0.4196	    12.3367	    15.8615	     4.5319	
    13.3438	    11.0779	    11.5814	    -2.6016	    -3.5248	    -0.0839	    -0.0839	    11.4136	    15.3580	     4.2801	
    12.9242	    11.0779	    11.9171	    -3.3569	    -3.5248	    -0.6714	     0.2518	    10.3226	    14.7705	     3.9444	
    12.3367	    10.8261	    11.9171	    -3.9444	    -3.6926	    -1.0910	     0.4196	     9.2316	    14.0991	     3.5248	
    11.5814	    10.4065	    11.4975	    -4.4479	    -4.0283	    -1.4267	     0.4196	     8.4763	    13.4277	     3.1052	
    10.7422	     9.7351	    10.6583	    -4.7836	    -4.6158	    -1.5106	     0.1678	     7.9727	    12.8403	     2.6016	
     9.8190	     8.8959	     9.4833	    -4.8676	    -5.3711	    -1.4267	    -0.2518	     7.8888	    12.3367	     2.1820	
     8.8120	     7.9727	     7.9727	    -4.8676	    -6.2103	    -1.2589	    -0.9232	     8.0566	    11.9171	     1.7624	
     7.8049	     6.9656	     6.2103	    -4.7836	    -7.1335	    -1.0071	    -1.6785	     8.4763	    11.5814	     1.4267	
     6.9656	     6.0425	     4.2801	    -4.6997	    -8.0566	    -0.6714	    -2.5177	     8.9798	    11.4136	     1.1749	
     6.1264	     5.1193	     2.5177	    -4.6158	    -8.9798	    -0.4196	    -3.2730	     9.4833	    11.4136	     1.0910	
     5.4550	     4.3640	     0.8392	    -4.5319	    -9.7351	    -0.0839	    -3.9444	    10.0708	    11.5814	     1.0910	
     4.7836	     3.7766	    -0.5035	    -4.5319	   -10.4065	     0.0839	    -4.4479	    10.5743	    11.9171	     1.3428	
     4.2801	     3.3569	    -1.5106	    -4.6158	   -10.8261	     0.2518	    -4.8676	    11.1618	    12.3367	     1.6785	
     3.8605	     2.9373	    -2.0981	    -4.7836	   -11.0779	     0.2518	    -5.1193	    11.5814	    12.8403	     2.1820	
     3.3569	     2.6855	    -2.4338	    -5.1193	   -10.9940	     0.0839	    -5.2872	    11.9171	    13.4277	     2.6855	
     2.8534	     2.4338	    -2.5177	    -5.6229	   -10.8261	    -0.2518	    -5.2872	    12.1689	    13.9313	     3.2730	
     2.1820	     2.1820	    -2.4338	    -6.2943	   -10.4065	    -0.6714	    -5.3711	    12.1689	    14.3509	     3.7766	
     1.4267	     1.8463	    -2.3499	    -7.0496	    -9.9030	    -1.2589	    -5.3711	    12.0850	    14.6027	     4.1962	
     0.5035	     1.4267	    -2.1820	    -7.9727	    -9.3994	    -1.9302	    -5.4550	    11.7493	    14.7705	     4.5319	
    -0.5035	     0.9232	    -2.0981	    -8.7280	    -8.9798	    -2.6855	    -5.6229	    11.4136	    14.9384	     4.6997	
    -1.4267	     0.4196	    -1.9302	    -9.3994	    -8.5602	    -3.3569	    -5.7907	    10.9940	    14.9384	     4.6997	
    -2.1820	     0.0000	    -1.8463	    -9.9030	    -8.2245	    -3.8605	    -5.7907	    10.6583	    14.8544	     4.6158	
    -2.6855	    -0.3357	    -1.6785	   -10.0708	    -7.8888	    -4.2801	    -5.6229	    10.3226	    14.8544	     4.3640	
    -2.6016	    -0.3357	    -1.3428	    -9.9869	    -7.4692	    -4.4479	    -5.0354	    10.1547	    14.7705	     4.0283	
    -2.0981	    -0.0839	    -0.8392	    -9.5673	    -6.9656	    -4.4479	    -4.0283	    10.0708	    14.6027	     3.6087	
    -1.1749	     0.4196	    -0.2518	    -8.8959	    -6.3782	    -4.1962	    -2.5177	    10.0708	    14.5187	     3.1891	
     0.0839	     1.0910	     0.4196	    -7.9727	    -5.8746	    -3.7766	    -0.8392	    10.0708	    14.3509	     2.6855	
     1.4267	     1.8463	     1.1749	    -6.8817	    -5.3711	    -3.3569	     0.6714	    10.1547	    14.0152	     2.1820	
     2.7695	     2.6855	     1.9302	    -5.7907	    -5.0354	    -2.8534	     1.7624	    10.2386	    13.6795	     1.6785	
     3.9444	     3.2730	     2.5177	    -4.7836	    -4.9515	    -2.5177	     2.2659	    10.1547	    13.1760	     1.1749	
     4.7836	     3.7766	     2.9373	    -4.0283	    -5.0354	    -2.3499	     2.2659	    10.0708	    12.5885	     0.5875	
     5.1193	     3.9444	     3.2730	    -3.6087	    -5.2872	    -2.3499	     1.7624	     9.7351	    11.9171	     0.0839	
     5.0354	     3.8605	     3.3569	    -3.5248	    -5.7068	    -2.6855	     0.9232	     9.2316	    11.1618	    -0.5035	
     4.4479	     3.4409	     3.4409	    -3.7766	    -6.3782	    -3.1891	    -0.2518	     8.5602	    10.4065	    -1.0071	
     3.4409	     2.8534	     3.3569	    -4.3640	    -7.0496	    -3.8605	    -1.5945	     7.6370	     9.7351	    -1.5106	
     2.1820	     2.0142	     3.2730	    -5.0354	    -7.7209	    -4.6158	    -3.0212	     6.5460	     9.1476	    -1.8463	
     0.6714	     1.0910	     3.1891	    -5.8746	    -8.3923	    -5.3711	    -4.5319	     5.2872	     8.5602	    -2.1820	
    -0.9232	     0.0839	     3.0212	    -6.7978	    -8.8959	    -6.1264	    -6.1264	     4.0283	     8.0566	    -2.5177	
    -2.4338	    -1.0071	     2.9373	    -7.6370	    -9.2316	    -6.8817	    -7.7209	     2.6855	     7.5531	    -2.7695	
    -3.8605	    -1.9302	     2.7695	    -8.4763	    -9.4833	    -7.5531	    -9.3994	     1.3428	     7.0496	    -3.1052	
    -5.1193	    -2.8534	     2.4338	    -8.9798	    -9.6512	    -8.0566	   -11.0779	     0.1678	     6.6299	    -3.4409	
    -5.9586	    -3.5248	     1.9302	    -9.2316	    -9.7351	    -8.2245	   -12.7563	    -0.8392	     6.2943	    -3.6926	
    -6.4621	    -3.9444	     1.3428	    -8.9798	    -9.9869	    -8.1406	   -14.2670	    -1.5106	     6.0425	    -3.9444	
    -6.3782	    -4.1122	     0.5875	    -8.3084	   -10.1547	    -7.5531	   -15.4419	    -1.6785	     5.9586	    -4.0283	
    -5.8746	    -4.0283	    -0.2518	    -7.1335	   -10.4065	    -6.7139	   -16.0294	    -1.4267	     5.9586	    -3.9444	
    -4.8676	    -3.7766	    -1.1749	    -5.6229	   -10.7422	    -5.5389	   -15.7776	    -0.5035	     6.2943	    -3.7766	
    -3.4409	    -3.2730	    -2.0981	    -3.9444	   -10.9100	    -4.1122	   -14.6027	     1.0071	     6.7139	    -3.4409	
    -1.7624	    -2.6855	    -2.9373	    -2.0142	   -11.0779	    -2.6855	   -12.5046	     3.0212	     7.3013	    -3.0212	
    -0.0839	    -2.0981	    -3.6087	    -0.0839	   -11.2457	    -1.1749	    -9.9030	     5.2872	     7.8888	    -2.6016	
     1.5945	    -1.5106	    -4.1962	     1.6785	   -11.3297	     0.2518	    -7.3013	     7.6370	     8.5602	    -2.1820	
     2.8534	    -1.0910	    -4.7836	     3.3569	   -11.5814	     1.4267	    -5.2872	     9.6512	     9.1476	    -1.7624	
     3.6926	    -1.0071	    -5.2872	     4.6158	   -12.0010	     2.4338	    -4.1962	    11.1618	     9.5673	    -1.5106	
     3.9444	    -1.2589	    -5.8746	     5.4550	   -12.5885	     3.0212	    -3.9444	    11.8332	     9.7351	    -1.5106	
     3.5248	    -1.8463	    -6.5460	     5.7068	   -13.5117	     3.1891	    -4.6158	    11.7493	     9.4833	    -1.5945	
     2.4338	    -2.8534	    -7.1335	     5.5389	   -14.5187	     2.9373	    -5.8746	    10.9940	     8.9798	    -2.0142	
     0.8392	    -4.0283	    -7.8049	     4.7836	   -15.6097	     2.2659	    -7.3853	     9.6512	     8.1406	    -2.6855	
    -1.1749	    -5.3711	    -8.3084	     3.6926	   -16.6168	     1.2589	    -9.0637	     8.0566	     7.0496	    -3.4409	
    -3.3569	    -6.7139	    -8.7280	     2.3499	   -17.6239	     0.0000	   -10.6583	     6.4621	     5.7907	    -4.5319	
    -5.3711	    -7.8888	    -8.9798	     0.8392	   -18.4631	    -1.3428	   -11.8332	     4.9515	     4.4479	    -5.7068	
    -7.2174	    -8.8120	    -9.1476	    -0.5875	   -19.0506	    -2.6855	   -12.6724	     3.6926	     3.1052	    -6.8817	
    -8.5602	    -9.3994	    -9.1476	    -1.8463	   -19.3863	    -3.9444	   -12.7563	     2.8534	     1.9302	    -8.1406	
    -9.3994	    -9.7351	    -9.0637	    -2.8534	   -19.4702	    -4.8676	   -12.3367	     2.2659	     0.9232	    -9.2316	
    -9.6512	    -9.7351	    -8.8959	    -3.4409	   -19.3024	    -5.4550	   -11.4136	     2.0981	     0.2518	   -10.1547	
    -9.3994	    -9.4833	    -8.7280	    -3.5248	   -18.9667	    -5.4550	   -10.4065	     2.2659	    -0.1678	   -10.8261	
    -8.7280	    -9.1476	    -8.7280	    -3.1891	   -18.6310	    -5.0354	    -9.5673	     2.7695	    -0.3357	   -11.2457	
    -7.7209	    -8.7280	    -8.8120	    -2.4338	   -18.1274	    -4.2801	    -9.2316	     3.6087	    -0.1678	   -11.4136	
    -6.5460	    -8.2245	    -9.0637	    -1.4267	   -17.7078	    -3.1891	    -9.3994	     4.6158	     0.2518	   -11.3297	
    -5.2872	    -7.7209	    -9.3994	    -0.1678	   -17.2882	    -2.0142	   -10.0708	     5.7907	     0.8392	   -11.1618	
    -3.9444	    -7.1335	    -9.7351	     1.1749	   -16.8686	    -0.7553	   -10.9940	     6.9656	     1.5945	   -10.7422	
    -2.7695	    -6.5460	   -10.1547	     2.4338	   -16.4490	     0.3357	   -12.2528	     8.1406	     2.4338	   -10.1547	
    -1.6785	    -6.0425	   -10.6583	     3.5248	   -16.2811	     1.2589	   -13.7634	     9.0637	     3.2730	    -9.5673	
    -0.9232	    -5.7068	   -11.1618	     4.2801	   -16.2811	     1.8463	   -15.3580	     9.5673	     4.0283	    -8.9798	
    -0.5875	    -5.6229	   -11.7493	     4.5319	   -16.5329	     2.0142	   -16.9525	     9.6512	     4.5319	    -8.3923	
    -0.5035	    -5.7068	   -12.3367	     4.3640	   -17.0364	     1.6785	   -18.3792	     9.2316	     4.8676	    -7.9727	
    -0.8392	    -6.1264	   -12.9242	     3.6926	   -17.6239	     0.8392	   -19.0506	     8.3084	     4.8676	    -7.7209	
    -1.4267	    -6.6299	   -13.3438	     2.6855	   -18.2953	    -0.2518	   -18.7149	     6.8817	     4.6997	    -7.3853	
    -2.1820	    -7.1335	   -13.5956	     1.4267	   -18.7149	    -1.5945	   -17.2043	     5.3711	     4.4479	    -7.1335	
    -3.0212	    -7.5531	   -13.4277	     0.1678	   -18.7988	    -2.9373	   -14.6027	     3.6926	     4.1962	    -6.7139	
    -3.8605	    -7.8049	   -12.9242	    -1.0910	   -18.6310	    -4.1962	   -11.4136	     2.1820	     4.0283	    -6.3782	
    -4.6158	    -7.8888	   -12.1689	    -2.2659	   -18.2953	    -5.2872	    -8.2245	     0.8392	     3.8605	    -5.9586	
    -5.2872	    -7.8049	   -11.2457	    -3.1891	   -17.7917	    -6.2103	    -5.5389	    -0.1678	     3.7766	    -5.6229	
    -5.7907	    -7.5531	   -10.3226	    -3.9444	   -17.2043	    -6.7978	    -3.5248	    -0.8392	     3.6926	    -5.3711	
    -6.1264	    -7.2174	    -9.3994	    -4.4479	   -16.6168	    -7.1335	    -2.0981	    -1.2589	     3.6087	    -5.2872	
    -6.2943	    -6.7978	    -8.4763	    -4.6997	   -15.8615	    -7.1335	    -1.2589	    -1.3428	     3.5248	    -5.3711	
    -6.2103	    -6.2943	    -7.6370	    -4.6997	   -15.0223	    -6.9656	    -0.7553	    -1.2589	     3.5248	    -5.5389	
    -5.9586	    -5.7068	    -6.8817	    -4.4479	   -14.0991	    -6.6299	    -0.6714	    -1.0910	     3.4409	    -5.7068	
    -5.4550	    -5.1193	    -5.9586	    -4.0283	   -13.0081	    -6.1264	    -0.6714	    -0.6714	     3.4409	    -5.9586	
    -4.7836	    -4.4479	    -5.0354	    -3.3569	   -11.9171	    -5.5389	    -0.9232	    -0.3357	     3.5248	    -6.1264	
    -3.9444	    -3.7766	    -4.1122	    -2.6855	   -10.7422	    -4.8676	    -1.2589	     0.0000	     3.6926	    -6.2103	
    -3.0212	    -3.0212	    -3.1052	    -2.0142	    -9.7351	    -4.1962	    -1.6785	     0.3357	     3.9444	    -6.2103	
    -2.0142	    -2.3499	    -2.1820	    -1.3428	    -8.8120	    -3.6087	    -2.2659	     0.4196	     4.1122	    -6.2103	
    -1.1749	    -1.7624	    -1.4267	    -0.9232	    -8.3084	    -3.1052	    -3.0212	     0.5035	     4.2801	    -6.1264	
    -0.5035	    -1.3428	    -0.9232	    -0.6714	    -8.0566	    -2.9373	    -4.0283	     0.4196	     4.2801	    -6.1264	
    -0.0839	    -1.1749	    -0.7553	    -0.8392	    -8.1406	    -3.1052	    -5.2032	     0.3357	     4.1962	    -6.2103	
    -0.0839	    -1.1749	    -0.9232	    -1.3428	    -8.6441	    -3.6087	    -6.5460	     0.2518	     3.8605	    -6.3782	
    -0.4196	    -1.5106	    -1.4267	    -2.3499	    -9.3155	    -4.5319	    -8.0566	     0.1678	     3.3569	    -6.7139	
    -1.0910	    -2.0142	    -2.2659	    -3.6926	   -10.2386	    -5.7068	    -9.4833	     0.0839	     2.6855	    -7.1335	
    -2.0981	    -2.6855	    -3.3569	    -5.2872	   -11.2457	    -7.2174	   -10.9100	    -0.0839	     1.9302	    -7.6370	
    -3.2730	    -3.5248	    -4.4479	    -7.0496	   -12.2528	    -8.8120	   -12.1689	    -0.3357	     1.2589	    -8.2245	
    -4.4479	    -4.2801	    -5.5389	    -8.8120	   -13.1760	   -10.4065	   -13.0920	    -0.8392	     0.5035	    -8.8120	
    -5.6229	    -4.8676	    -6.4621	   -10.4065	   -13.7634	   -11.8332	   -13.5956	    -1.3428	     0.0000	    -9.2316	
    -6.4621	    -5.2872	    -7.1335	   -11.8332	   -14.0991	   -13.0081	   -13.4277	    -1.8463	    -0.3357	    -9.5673	
    -7.0496	    -5.4550	    -7.4692	   -12.8403	   -14.0152	   -13.6795	   -12.5885	    -2.1820	    -0.4196	    -9.5673	
    -7.2174	    -5.2872	    -7.5531	   -13.4277	   -13.5117	   -14.0152	   -10.9100	    -2.3499	    -0.1678	    -9.2316	
    -6.8817	    -4.7836	    -7.3013	   -13.5956	   -12.7563	   -13.7634	    -8.8120	    -2.2659	     0.3357	    -8.6441	
    -6.1264	    -3.9444	    -6.7978	   -13.4277	   -11.8332	   -13.1760	    -6.3782	    -1.9302	     1.0071	    -7.8049	
    -5.0354	    -3.0212	    -6.2103	   -13.0081	   -10.8261	   -12.2528	    -4.1962	    -1.5945	     1.7624	    -6.7978	
    -3.6087	    -2.0142	    -5.5389	   -12.2528	    -9.8190	   -11.1618	    -2.4338	    -1.1749	     2.6855	    -5.7907	
    -2.0142	    -0.9232	    -4.8676	   -11.3297	    -9.0637	    -9.8190	    -1.2589	    -0.7553	     3.6087	    -4.6997	
    -0.5035	     0.0000	    -4.1962	   -10.3226	    -8.5602	    -8.4763	    -0.5035	    -0.3357	     4.4479	    -3.6926	
     1.0071	     0.8392	    -3.5248	    -9.3155	    -8.2245	    -7.2174	    -0.2518	     0.1678	     5.2032	    -2.9373	
     2.2659	     1.4267	    -2.9373	    -8.3923	    -8.1406	    -6.0425	    -0.3357	     0.5875	     5.8746	    -2.3499	
     3.2730	     1.7624	    -2.4338	    -7.6370	    -8.2245	    -5.2032	    -0.5875	     1.1749	     6.2943	    -2.0142	
     3.7766	     1.9302	    -1.9302	    -7.1335	    -8.4763	    -4.6997	    -1.1749	     1.8463	     6.5460	    -2.0142	
     3.8605	     1.9302	    -1.5945	    -6.9656	    -8.7280	    -4.5319	    -1.8463	     2.5177	     6.7139	    -2.3499	
     3.4409	     1.6785	    -1.4267	    -7.0496	    -8.9798	    -4.6997	    -2.6855	     3.2730	     6.6299	    -2.7695	
     2.6016	     1.1749	    -1.2589	    -7.3853	    -9.3155	    -5.2032	    -3.6926	     3.8605	     6.5460	    -3.4409	
     1.2589	     0.5875	    -1.2589	    -7.8888	    -9.4833	    -5.9586	    -4.9515	     4.3640	     6.2943	    -4.1962	
    -0.3357	    -0.0839	    -1.1749	    -8.6441	    -9.6512	    -6.8817	    -6.2943	     4.5319	     6.1264	    -4.8676	
    -2.0981	    -0.7553	    -1.1749	    -9.3994	    -9.8190	    -7.8888	    -7.8888	     4.4479	     5.7907	    -5.6229	
    -3.8605	    -1.3428	    -1.0910	   -10.2386	    -9.9869	    -8.8959	    -9.5673	     4.0283	     5.5389	    -6.2943	
    -5.3711	    -1.8463	    -0.9232	   -10.8261	    -9.9869	    -9.8190	   -11.2457	     3.3569	     5.3711	    -6.9656	
    -6.5460	    -2.0142	    -0.6714	   -11.2457	    -9.9869	   -10.4904	   -12.7563	     2.4338	     5.2032	    -7.4692	
    -7.0496	    -1.9302	    -0.1678	   -11.4136	    -9.7351	   -10.8261	   -13.6795	     1.5106	     5.2032	    -7.8888	
    -6.8817	    -1.3428	     0.5875	   -11.0779	    -9.2316	   -10.6583	   -13.8474	     0.6714	     5.3711	    -8.1406	
    -5.9586	    -0.3357	     1.6785	   -10.4904	    -8.3084	   -10.1547	   -12.7563	    -0.0839	     5.7068	    -8.1406	
    -4.3640	     1.0910	     3.0212	    -9.6512	    -7.0496	    -9.3155	   -10.4065	    -0.6714	     6.2103	    -7.9727	
    -2.0981	     2.8534	     4.5319	    -8.5602	    -5.3711	    -8.1406	    -6.7978	    -0.9232	     6.7139	    -7.6370	
     0.5875	     4.7836	     6.1264	    -7.4692	    -3.6087	    -6.7978	    -2.4338	    -0.8392	     7.3013	    -7.1335	
     3.2730	     6.7978	     7.5531	    -6.3782	    -1.7624	    -5.5389	     1.9302	    -0.3357	     7.8049	    -6.6299	
     5.7907	     8.4763	     8.7280	    -5.5389	    -0.2518	    -4.2801	     5.7068	     0.5875	     8.3084	    -6.1264	
     7.8888	     9.9030	     9.3994	    -4.8676	     0.7553	    -3.1891	     8.3923	     1.8463	     8.5602	    -5.6229	
     9.4833	    10.8261	     9.7351	    -4.5319	     1.4267	    -2.3499	     9.9869	     3.4409	     8.8120	    -5.2032	
    10.4904	    11.3297	     9.5673	    -4.4479	     1.5945	    -1.5106	    10.4904	     5.1193	     8.8959	    -4.7836	
    11.0779	    11.4136	     9.1476	    -4.6158	     1.4267	    -0.9232	    10.2386	     6.8817	     8.9798	    -4.4479	
    11.2457	    11.2457	     8.4763	    -4.9515	     1.0071	    -0.4196	     9.4833	     8.5602	     9.0637	    -4.1122	
    10.9940	    10.9100	     7.7209	    -5.4550	     0.3357	    -0.0839	     8.2245	     9.9869	     9.0637	    -3.7766	
    10.4904	    10.4904	     6.9656	    -6.1264	    -0.3357	     0.0839	     6.7978	    11.0779	     9.0637	    -3.6087	
     9.8190	     9.9869	     6.2103	    -6.7978	    -1.0910	     0.0000	     5.1193	    12.0010	     8.9798	    -3.4409	
     8.9798	     9.3994	     5.6229	    -7.5531	    -1.8463	    -0.2518	     3.4409	    12.5885	     8.8959	    -3.3569	
     7.9727	     8.8120	     5.2032	    -8.3923	    -2.6016	    -0.6714	     1.8463	    12.9242	     8.8120	    -3.3569	
     7.0496	     8.3084	     4.9515	    -9.2316	    -3.1891	    -1.1749	     0.3357	    13.0081	     8.7280	    -3.3569	
     6.2103	     7.8049	     4.8676	    -9.9869	    -3.7766	    -1.8463	    -0.8392	    12.9242	     8.6441	    -3.4409	
     5.5389	     7.4692	     5.0354	   -10.6583	    -4.1122	    -2.4338	    -1.5945	    12.7563	     8.6441	    -3.5248	
     5.1193	     7.3013	     5.4550	   -11.0779	    -4.2801	    -2.9373	    -1.7624	    12.5046	     8.8120	    -3.4409	
     5.1193	     7.3853	     6.2103	   -11.4136	    -4.1962	    -3.3569	    -1.1749	    12.2528	     9.0637	    -3.3569	
     5.6229	     7.6370	     7.2174	   -11.4136	    -3.8605	    -3.6926	    -0.0839	    12.1689	     9.5673	    -3.1891	
     6.4621	     8.2245	     8.4763	   -11.3297	    -3.3569	    -3.8605	     1.4267	    12.0850	    10.1547	    -2.9373	
     7.5531	     8.8959	     9.8190	   -11.0779	    -2.6016	    -4.0283	     2.9373	    12.1689	    10.8261	    -2.6016	
     8.9798	     9.6512	    11.2457	   -10.8261	    -1.8463	    -4.1962	     4.1962	    12.3367	    11.4975	    -2.1820	
    10.2386	    10.2386	    12.5885	   -10.4904	    -1.0910	    -4.4479	     5.0354	    12.6724	    12.2528	    -1.8463	
    11.3297	    10.6583	    13.5956	   -10.3226	    -0.3357	    -4.7836	     5.4550	    13.0081	    12.9242	    -1.4267	
    11.9171	    10.7422	    14.0991	   -10.3226	     0.2518	    -5.2032	     5.6229	    13.4277	    13.5117	    -1.1749	
    11.8332	    10.3226	    14.0991	   -10.4904	     0.6714	    -5.7907	     5.4550	    13.6795	    13.9313	    -1.0071	
    10.9940	     9.3994	    13.5117	   -10.9100	     0.7553	    -6.4621	     5.1193	    13.5956	    14.1830	    -1.0071	
     9.3994	     8.0566	    12.3367	   -11.5814	     0.6714	    -7.1335	     4.7836	    13.2599	    14.2670	    -1.1749	
     7.1335	     6.4621	    10.6583	   -12.4207	     0.3357	    -7.8888	     4.4479	    12.4207	    14.0991	    -1.5106	
     4.4479	     4.6158	     8.5602	   -13.3438	    -0.2518	    -8.6441	     4.1122	    11.2457	    13.6795	    -1.9302	
     1.5945	     2.8534	     6.3782	   -14.4348	    -0.8392	    -9.3155	     3.8605	     9.6512	    13.0081	    -2.5177	
    -1.1749	     1.1749	     4.1962	   -15.5258	    -1.5945	    -9.8190	     3.6926	     7.8049	    12.0850	    -3.1052	
    -3.6926	    -0.2518	     2.0981	   -16.4490	    -2.2659	   -10.1547	     3.6087	     6.0425	    11.1618	    -3.6087	
    -5.7907	    -1.3428	     0.3357	   -17.1204	    -2.8534	   -10.3226	     3.5248	     4.4479	    10.1547	    -4.0283	
    -7.5531	    -2.0981	    -1.0071	   -17.4561	    -3.3569	   -10.0708	     3.5248	     3.2730	     9.3994	    -4.1962	
    -8.8120	    -2.6016	    -1.9302	   -17.3721	    -3.6926	    -9.5673	     3.5248	     2.4338	     8.8120	    -4.0283	
    -9.6512	    -2.8534	    -2.3499	   -16.8686	    -3.7766	    -8.7280	     3.5248	     2.1820	     8.5602	    -3.6087	
    -9.9869	    -2.8534	    -2.4338	   -15.9454	    -3.7766	    -7.6370	     3.5248	     2.2659	     8.5602	    -2.8534	
    -9.9030	    -2.6855	    -2.1820	   -14.8544	    -3.6087	    -6.3782	     3.4409	     2.6016	     8.8959	    -2.0142	
    -9.4833	    -2.3499	    -1.5945	   -13.6795	    -3.2730	    -5.1193	     3.3569	     3.1891	     9.3155	    -1.0071	
    -8.6441	    -1.8463	    -0.8392	   -12.4207	    -2.9373	    -3.9444	     3.2730	     3.8605	     9.9030	     0.0000	
    -7.7209	    -1.3428	    -0.0839	   -11.3297	    -2.6016	    -2.8534	     3.1891	     4.6158	    10.4904	     0.8392	
    -6.6299	    -0.8392	     0.7553	   -10.4065	    -2.4338	    -2.0142	     3.0212	     5.3711	    10.9940	     1.5106	
    -5.7068	    -0.5035	     1.3428	    -9.7351	    -2.3499	    -1.4267	     2.7695	     5.9586	    11.3297	     1.9302	
    -4.9515	    -0.3357	     1.7624	    -9.4833	    -2.4338	    -1.2589	     2.4338	     6.5460	    11.4975	     2.0142	
    -4.5319	    -0.4196	     1.8463	    -9.6512	    -2.7695	    -1.4267	     1.9302	     6.8817	    11.4975	     1.8463	
    -4.3640	    -0.7553	     1.7624	   -10.2386	    -3.2730	    -2.0142	     1.1749	     7.0496	    11.4136	     1.5945	
    -4.6158	    -1.2589	     1.3428	   -11.1618	    -3.9444	    -2.9373	     0.2518	     7.0496	    11.2457	     1.3428	
    -5.1193	    -1.9302	     0.7553	   -12.4207	    -4.6997	    -4.0283	    -0.8392	     6.9656	    11.1618	     1.1749	
    -5.7907	    -2.6855	     0.0000	   -13.8474	    -5.4550	    -5.2032	    -2.0981	     6.7139	    11.1618	     1.1749	
    -6.7139	    -3.4409	    -0.8392	   -15.1901	    -6.2943	    -6.3782	    -3.5248	     6.3782	    11.3297	     1.1749	
    -7.5531	    -4.1122	    -1.6785	   -16.3651	    -6.9656	    -7.4692	    -5.0354	     6.1264	    11.5814	     1.2589	
    -8.3084	    -4.6997	    -2.4338	   -17.2043	    -7.6370	    -8.3084	    -6.5460	     5.9586	    11.9171	     1.4267	
    -8.8120	    -4.9515	    -3.0212	   -17.6239	    -8.0566	    -8.8959	    -7.9727	     5.9586	    12.2528	     1.4267	
    -9.0637	    -5.0354	    -3.4409	   -17.5400	    -8.3084	    -8.9798	    -9.0637	     6.2103	    12.7563	     1.5106	
    -8.8959	    -4.7836	    -3.4409	   -17.0364	    -8.3084	    -8.7280	    -9.8190	     6.9656	    13.2599	     1.5106	
    -8.3084	    -4.2801	    -3.1052	   -16.0294	    -8.0566	    -8.1406	    -9.9030	     8.0566	    13.8474	     1.5945	
    -7.3013	    -3.4409	    -2.4338	   -14.7705	    -7.5531	    -7.1335	    -9.4833	     9.6512	    14.5187	     1.7624	
    -5.9586	    -2.3499	    -1.5106	   -13.3438	    -6.8817	    -5.7907	    -8.3923	    11.4975	    15.2740	     1.9302	
    -4.5319	    -1.2589	    -0.3357	   -11.8332	    -5.9586	    -4.3640	    -6.7978	    13.3438	    15.9454	     2.1820	
    -2.9373	    -0.0839	     0.9232	   -10.4065	    -5.0354	    -2.9373	    -4.6158	    15.1062	    16.4490	     2.3499	
    -1.5945	     1.0071	     2.0142	    -9.1476	    -4.1122	    -1.5945	    -2.0142	    16.4490	    16.7847	     2.4338	
    -0.4196	     1.8463	     2.9373	    -8.2245	    -3.2730	    -0.5035	     0.9232	    17.2882	    16.8686	     2.3499	
     0.3357	     2.3499	     3.5248	    -7.5531	    -2.6855	     0.3357	     3.7766	    17.4561	    16.6168	     2.0981	
     0.7553	     2.5177	     3.7766	    -7.2174	    -2.3499	     0.8392	     6.1264	    17.0364	    16.1133	     1.5945	
     0.7553	     2.3499	     3.6087	    -7.1335	    -2.2659	     0.9232	     7.5531	    16.2811	    15.2740	     0.9232	
     0.4196	     2.0142	     3.2730	    -7.2174	    -2.5177	     0.8392	     8.2245	    15.1901	    14.3509	     0.0839	
    -0.1678	     1.5945	     2.7695	    -7.4692	    -2.7695	     0.5035	     8.1406	    14.0152	    13.4277	    -0.7553	
    -0.7553	     1.1749	     2.2659	    -7.7209	    -3.1052	     0.0839	     7.7209	    13.0081	    12.5885	    -1.4267	
    -1.3428	     0.8392	     1.9302	    -8.0566	    -3.4409	    -0.3357	     7.0496	    12.1689	    12.0010	    -1.9302	
    -1.8463	     0.7553	     1.7624	    -8.3084	    -3.6087	    -0.7553	     6.3782	    11.4975	    11.5814	    -2.1820	
    -2.2659	     0.7553	     1.7624	    -8.5602	    -3.6926	    -1.0910	     5.7907	    10.9100	    11.3297	    -2.2659	
    -2.6855	     0.9232	     2.0142	    -8.8120	    -3.6926	    -1.3428	     5.2032	    10.4904	    11.2457	    -2.1820	
    -3.0212	     1.0910	     2.3499	    -8.9798	    -3.6926	    -1.6785	     4.6158	    10.1547	    11.1618	    -2.0142	
    -3.3569	     1.3428	     2.7695	    -9.1476	    -3.6926	    -1.9302	     4.1122	     9.8190	    11.1618	    -1.8463	
    -3.5248	     1.5945	     3.3569	    -9.2316	    -3.6926	    -2.1820	     3.6926	     9.4833	    11.2457	    -1.5945	
    -3.6087	     1.9302	     3.9444	    -9.2316	    -3.6926	    -2.3499	     3.2730	     9.2316	    11.3297	    -1.4267	
    -3.5248	     2.2659	     4.6158	    -9.0637	    -3.6087	    -2.4338	     3.0212	     8.9798	    11.4975	    -1.1749	
    -3.1891	     2.6855	     5.3711	    -8.8120	    -3.5248	    -2.3499	     2.9373	     8.8120	    11.7493	    -0.8392	
    -2.6016	     3.1052	     6.1264	    -8.4763	    -3.2730	    -2.2659	     2.9373	     8.8120	    12.1689	    -0.5035	
    -1.8463	     3.5248	     6.8817	    -7.9727	    -3.0212	    -2.1820	     2.9373	     8.8120	    12.5885	    -0.0839	
    -1.0910	     3.8605	     7.4692	    -7.4692	    -2.6016	    -2.0142	     3.1052	     9.0637	    12.9242	     0.2518	
    -0.3357	     4.1122	     7.8049	    -6.9656	    -2.1820	    -1.8463	     3.1891	     9.5673	    13.3438	     0.5875	
     0.2518	     4.1962	     7.9727	    -6.4621	    -1.7624	    -1.7624	     3.2730	    10.3226	    13.7634	     0.7553	
     0.7553	     4.1962	     7.8049	    -6.1264	    -1.4267	    -1.6785	     3.2730	    11.1618	    14.0152	     0.9232	
     1.0910	     4.0283	     7.4692	    -5.7907	    -1.1749	    -1.6785	     3.1891	    12.0850	    14.2670	     0.9232	
     1.3428	     3.7766	     6.8817	    -5.6229	    -1.0071	    -1.7624	     3.0212	    12.8403	    14.5187	     0.9232	
     1.3428	     3.4409	     6.2103	    -5.6229	    -1.0071	    -1.9302	     2.8534	    13.3438	    14.6027	     1.0071	
     1.2589	     3.1052	     5.5389	    -5.7068	    -1.0910	    -2.1820	     2.6855	    13.5117	    14.6027	     1.0071	
     1.0910	     2.9373	     4.8676	    -5.9586	    -1.1749	    -2.5177	     2.5177	    13.4277	    14.5187	     1.0071	
     0.8392	     2.7695	     4.3640	    -6.2103	    -1.2589	    -2.9373	     2.3499	    13.0920	    14.3509	     1.0071	
     0.7553	     2.8534	     3.9444	    -6.5460	    -1.3428	    -3.3569	     2.3499	    12.7563	    14.1830	     1.0910	
     0.7553	     3.1052	     3.8605	    -6.7978	    -1.2589	    -3.6087	     2.4338	    12.4207	    14.0152	     1.0910	
     1.0071	     3.5248	     4.0283	    -6.9656	    -1.0910	    -3.6926	     2.6016	    12.1689	    13.9313	     1.1749	
     1.5945	     4.2801	     4.5319	    -6.8817	    -0.8392	    -3.4409	     2.7695	    12.0850	    13.9313	     1.2589	
     2.5177	     5.2032	     5.2032	    -6.6299	    -0.5035	    -2.9373	     2.9373	    12.1689	    14.0152	     1.4267	
     3.7766	     6.2943	     6.1264	    -6.0425	    -0.1678	    -2.0981	     3.1052	    12.3367	    14.2670	     1.6785	
     5.4550	     7.5531	     7.1335	    -5.3711	     0.1678	    -1.0910	     3.0212	    12.5885	    14.6027	     2.0142	
     7.3013	     8.8120	     8.1406	    -4.4479	     0.5035	     0.0000	     2.8534	    12.8403	    15.0223	     2.3499	
     9.2316	    10.0708	     9.0637	    -3.4409	     0.8392	     1.1749	     2.4338	    13.1760	    15.5258	     2.8534	
    11.0779	    11.2457	     9.7351	    -2.4338	     1.0071	     2.2659	     1.7624	    13.5956	    16.1972	     3.4409	
    12.6724	    12.0850	    10.1547	    -1.5945	     1.0910	     3.1891	     1.0071	    13.8474	    16.8686	     4.1122	
    13.9313	    12.5885	    10.0708	    -0.9232	     1.0071	     3.8605	     0.2518	    14.0991	    17.7078	     4.8676	
    14.7705	    12.6724	     9.6512	    -0.5875	     0.7553	     4.2801	    -0.4196	    14.0991	    18.4631	     5.5389	
    15.1062	    12.4207	     8.8120	    -0.5875	     0.3357	     4.2801	    -0.8392	    13.8474	    19.1345	     6.2103	
    14.9384	    11.6653	     7.6370	    -1.0071	    -0.1678	     3.8605	    -0.6714	    13.3438	    19.7220	     6.7139	
    14.3509	    10.7422	     6.3782	    -1.7624	    -0.6714	     3.1052	     0.0000	    12.7563	    20.1416	     7.0496	
    13.3438	     9.6512	     5.0354	    -2.7695	    -1.1749	     2.1820	     1.1749	    12.0850	    20.2255	     7.2174	
    12.0010	     8.3923	     3.7766	    -3.9444	    -1.6785	     1.0071	     2.4338	    11.5814	    20.1416	     7.1335	
    10.4065	     7.2174	     2.6855	    -5.2872	    -2.0981	    -0.1678	     3.6087	    11.1618	    19.8898	     6.8817	
     8.7280	     6.0425	     1.6785	    -6.5460	    -2.5177	    -1.3428	     4.4479	    11.0779	    19.3024	     6.4621	
     7.0496	     4.9515	     0.9232	    -7.7209	    -2.9373	    -2.4338	     4.8676	    11.1618	    18.6310	     5.8746	
     5.5389	     4.1122	     0.4196	    -8.7280	    -3.1891	    -3.2730	     5.0354	    11.4136	    17.7917	     5.2872	
     4.3640	     3.5248	     0.1678	    -9.4833	    -3.3569	    -3.8605	     4.9515	    11.7493	    17.1204	     4.6158	
     3.6087	     3.1891	     0.0839	    -9.8190	    -3.3569	    -4.1122	     4.8676	    12.0850	    16.5329	     4.1122	
     3.3569	     3.1052	     0.2518	    -9.7351	    -3.2730	    -3.9444	     4.6997	    12.3367	    16.1972	     3.6926	
     3.5248	     3.2730	     0.4196	    -9.3155	    -3.1052	    -3.6087	     4.5319	    12.5046	    16.1133	     3.4409	
     3.9444	     3.4409	     0.5875	    -8.5602	    -2.8534	    -3.0212	     4.3640	    12.5046	    16.1133	     3.2730	
     4.5319	     3.7766	     0.6714	    -7.5531	    -2.6016	    -2.3499	     4.1962	    12.5046	    16.3651	     3.1052	
     5.2872	     4.0283	     0.7553	    -6.4621	    -2.3499	    -1.6785	     4.0283	    12.3367	    16.7007	     3.0212	
     5.9586	     4.3640	     0.7553	    -5.2872	    -2.0142	    -1.0910	     3.8605	    12.3367	    17.0364	     3.0212	
     6.3782	     4.5319	     0.7553	    -4.1122	    -1.8463	    -0.5875	     3.6926	    12.2528	    17.3721	     3.0212	
     6.5460	     4.5319	     0.5875	    -3.1891	    -1.5945	    -0.3357	     3.4409	    12.3367	    17.7078	     3.0212	
[Epoch Header]
[Trial Type]	23
[Accept]	1
[Correct]	0
[RT]	 0.000
[Resp]	0
[Epoch Data]
    -0.5875	     4.8676	     9.6512	     8.3923	     8.8959	     9.7351	    11.7493	    22.3236	    16.1133	     6.7139	
    -0.5035	     4.6997	     7.0496	     8.3923	     8.0566	     9.3994	    11.4136	    22.9950	    16.2811	     6.7139	
     0.1678	     4.9515	     4.9515	     8.6441	     7.7209	     9.3155	    11.4136	    23.9182	    16.7847	     6.7978	
     1.3428	     5.7068	     3.6087	     9.1476	     7.8888	     9.5673	    11.6653	    24.9252	    17.4561	     7.1335	
     3.0212	     7.0496	     3.0212	     9.7351	     8.7280	    10.0708	    12.4207	    26.0162	    18.3792	     7.6370	
     5.2872	     8.8120	     3.3569	    10.4065	     9.9869	    10.6583	    13.4277	    27.2751	    19.4702	     8.3084	
     7.7209	    10.9940	     4.3640	    10.9940	    11.7493	    11.4136	    14.6866	    28.4500	    20.7291	     8.9798	
    10.4065	    13.3438	     6.1264	    11.4136	    13.7634	    12.0850	    16.0294	    29.4571	    21.9040	     9.6512	
    12.9242	    15.6097	     8.2245	    11.6653	    15.7776	    12.5046	    17.2882	    30.2124	    22.9111	    10.0708	
    15.1062	    17.6239	    10.4904	    11.6653	    17.7078	    12.7563	    18.3792	    30.6320	    23.5825	    10.3226	
    16.8686	    19.3024	    12.7563	    11.5814	    19.3024	    12.6724	    19.2184	    30.7159	    24.0021	    10.3226	
    18.2114	    20.4773	    14.8544	    11.3297	    20.6451	    12.5046	    19.6381	    30.4642	    23.9182	    10.0708	
    19.0506	    21.2326	    16.6168	    11.0779	    21.5683	    12.2528	    19.8059	    29.7928	    23.5825	     9.6512	
    19.3024	    21.4844	    17.9596	    10.7422	    22.0718	    12.0010	    19.6381	    28.7018	    22.8271	     9.0637	
    19.0506	    21.2326	    18.9667	    10.2386	    22.2397	    11.5814	    19.1345	    27.0233	    21.7361	     8.3923	
    18.2114	    20.5612	    19.5541	     9.4833	    22.0718	    11.0779	    18.4631	    24.8413	    20.3934	     7.4692	
    16.8686	    19.4702	    19.7220	     8.4763	    21.5683	    10.5743	    17.6239	    22.1558	    18.8828	     6.5460	
    15.1901	    18.2114	    19.6381	     7.2174	    20.8969	     9.8190	    16.7847	    19.0506	    17.2882	     5.5389	
    13.4277	    16.7847	    19.3024	     5.8746	    20.1416	     9.0637	    15.9454	    15.7776	    15.7776	     4.6158	
    11.5814	    15.3580	    18.7988	     4.2801	    19.3024	     8.2245	    15.1901	    12.5885	    14.3509	     3.6087	
     9.7351	    13.8474	    17.9596	     2.6855	    18.3792	     7.2174	    14.4348	     9.6512	    13.0081	     2.6855	
     8.2245	    12.4207	    17.0364	     1.0071	    17.3721	     6.2103	    13.7634	     7.1335	    11.8332	     1.7624	
     6.8817	    11.0779	    16.0294	    -0.6714	    16.3651	     5.0354	    13.0920	     5.3711	    10.8261	     0.9232	
     5.9586	     9.9869	    14.9384	    -2.1820	    15.4419	     3.9444	    12.4207	     4.3640	    10.0708	     0.1678	
     5.4550	     9.1476	    13.9313	    -3.4409	    14.6027	     2.9373	    11.9171	     4.1962	     9.4833	    -0.4196	
     5.4550	     8.6441	    13.1760	    -4.3640	    14.0152	     2.2659	    11.5814	     4.8676	     9.2316	    -0.9232	
     5.8746	     8.4763	    12.5885	    -4.8676	    13.5956	     2.0142	    11.4136	     6.2103	     9.2316	    -1.2589	
     6.7139	     8.5602	    12.1689	    -4.8676	    13.4277	     2.1820	    11.3297	     7.9727	     9.3155	    -1.5106	
     7.8888	     8.8959	    12.0850	    -4.4479	    13.5117	     2.7695	    11.3297	     9.9030	     9.4833	    -1.6785	
     9.2316	     9.5673	    12.3367	    -3.6087	    13.5956	     3.6926	    11.4975	    11.8332	     9.7351	    -1.7624	
    10.7422	    10.3226	    12.8403	    -2.6016	    13.8474	     4.7836	    11.6653	    13.5956	     9.9869	    -1.8463	
    12.4207	    11.2457	    13.6795	    -1.4267	    14.1830	     5.9586	    11.8332	    15.2740	    10.2386	    -1.9302	
    13.9313	    12.2528	    14.7705	    -0.1678	    14.5187	     6.9656	    12.0010	    16.7007	    10.4904	    -1.9302	
    15.2740	    13.2599	    15.8615	     0.9232	    14.7705	     7.8049	    12.1689	    18.0435	    10.7422	    -1.9302	
    16.2811	    14.0991	    16.8686	     1.7624	    14.8544	     8.3084	    12.1689	    19.3024	    11.0779	    -1.9302	
    16.7007	    14.5187	    17.6239	     2.1820	    14.6866	     8.3923	    12.0010	    20.2255	    11.2457	    -1.9302	
    16.6168	    14.5187	    17.8757	     2.1820	    14.2670	     7.9727	    11.5814	    20.8969	    11.2457	    -2.0981	
    15.7776	    14.0991	    17.6239	     1.7624	    13.5956	     7.1335	    11.0779	    21.2326	    11.1618	    -2.3499	
    14.3509	    13.1760	    16.8686	     1.0071	    12.8403	     5.9586	    10.4065	    21.1487	    10.9940	    -2.6855	
    12.4207	    11.9171	    15.6097	     0.0000	    11.9171	     4.6158	     9.7351	    20.7291	    10.7422	    -2.9373	
    10.1547	    10.4065	    13.9313	    -1.0071	    11.0779	     3.1052	     9.1476	    19.9738	    10.4065	    -3.1891	
     7.6370	     8.8120	    12.0010	    -1.9302	    10.2386	     1.7624	     8.5602	    18.8828	    10.1547	    -3.4409	
     5.0354	     7.2174	     9.9869	    -2.7695	     9.5673	     0.5875	     8.1406	    17.4561	     9.9030	    -3.6087	
     2.6016	     5.7068	     7.8049	    -3.2730	     8.9798	    -0.4196	     7.8049	    15.8615	     9.6512	    -3.8605	
     0.5035	     4.5319	     5.8746	    -3.5248	     8.5602	    -1.0910	     7.5531	    14.0152	     9.4833	    -4.0283	
    -0.8392	     3.7766	     4.1962	    -3.3569	     8.3084	    -1.3428	     7.5531	    12.2528	     9.3994	    -4.1122	
    -1.4267	     3.5248	     2.9373	    -2.8534	     8.3084	    -1.2589	     7.6370	    10.6583	     9.3994	    -4.1962	
    -1.2589	     3.6926	     2.2659	    -2.0142	     8.4763	    -0.6714	     7.8888	     9.3994	     9.4833	    -4.1962	
    -0.3357	     4.1962	     2.0142	    -0.9232	     8.8120	     0.1678	     8.0566	     8.5602	     9.6512	    -4.1122	
     0.9232	     4.7836	     2.0981	     0.2518	     9.1476	     1.0910	     8.1406	     8.1406	     9.8190	    -3.9444	
     2.2659	     5.2872	     2.2659	     1.2589	     9.4833	     2.0142	     8.0566	     8.0566	     9.8190	    -3.8605	
     3.4409	     5.7068	     2.4338	     2.0142	     9.6512	     2.8534	     7.8049	     8.2245	     9.7351	    -3.7766	
     4.2801	     5.7907	     2.5177	     2.4338	     9.7351	     3.3569	     7.3013	     8.4763	     9.5673	    -3.7766	
     4.6158	     5.5389	     2.5177	     2.4338	     9.6512	     3.6087	     6.7978	     8.7280	     9.1476	    -3.8605	
     4.4479	     5.1193	     2.7695	     2.0981	     9.5673	     3.6087	     6.2103	     8.9798	     8.8120	    -3.7766	
     3.9444	     4.6158	     3.1891	     1.5106	     9.5673	     3.4409	     5.7907	     9.2316	     8.5602	    -3.5248	
     3.1891	     4.1962	     3.9444	     0.8392	     9.8190	     3.1891	     5.7068	     9.6512	     8.5602	    -3.0212	
     2.5177	     4.0283	     5.2032	     0.3357	    10.2386	     3.0212	     5.8746	    10.3226	     8.8120	    -2.2659	
     1.8463	     4.1122	     6.8817	     0.0000	    10.9100	     2.8534	     6.2943	    11.0779	     9.3155	    -1.1749	
     1.2589	     4.3640	     8.7280	    -0.2518	    11.5814	     2.8534	     6.7978	    11.9171	     9.9869	     0.0000	
     0.8392	     4.6997	    10.6583	    -0.4196	    12.3367	     2.6855	     7.4692	    12.5885	    10.6583	     1.0910	
     0.5875	     5.2032	    12.5046	    -0.5875	    12.8403	     2.6016	     7.9727	    13.0081	    11.1618	     2.0142	
     0.5035	     5.7907	    14.0152	    -0.7553	    13.1760	     2.3499	     8.3923	    13.0920	    11.4136	     2.7695	
     0.5875	     6.4621	    15.1901	    -1.0071	    13.2599	     2.0981	     8.6441	    12.9242	    11.4975	     3.1891	
     1.0071	     7.1335	    15.9454	    -1.3428	    13.0920	     1.8463	     8.6441	    12.4207	    11.4975	     3.3569	
     1.7624	     7.9727	    16.1972	    -1.5945	    12.7563	     1.5945	     8.4763	    11.8332	    11.4136	     3.2730	
     2.7695	     8.8120	    16.1133	    -1.8463	    12.2528	     1.4267	     8.1406	    11.3297	    11.2457	     3.1891	
     4.1962	     9.7351	    15.6097	    -2.0981	    11.6653	     1.2589	     7.6370	    10.9100	    11.2457	     2.9373	
     5.7907	    10.6583	    14.8544	    -2.3499	    10.9940	     1.0910	     7.1335	    10.6583	    11.1618	     2.6016	
     7.4692	    11.4136	    13.8474	    -2.6016	    10.3226	     0.8392	     6.4621	    10.7422	    11.1618	     2.1820	
     9.2316	    12.0850	    12.8403	    -2.9373	     9.6512	     0.4196	     5.8746	    11.0779	    11.0779	     1.6785	
    10.9100	    12.5885	    11.9171	    -3.1891	     9.0637	     0.0000	     5.2872	    12.0010	    11.0779	     1.1749	
    12.5885	    13.0920	    11.2457	    -3.4409	     8.6441	    -0.3357	     4.8676	    13.3438	    11.1618	     0.6714	
    14.2670	    13.5956	    10.9100	    -3.4409	     8.4763	    -0.6714	     4.6997	    15.1901	    11.4136	     0.4196	
    15.8615	    14.1830	    10.9940	    -3.2730	     8.6441	    -0.7553	     4.7836	    17.2882	    11.8332	     0.4196	
    17.2882	    14.6866	    11.4136	    -2.9373	     8.9798	    -0.7553	     5.1193	    19.3863	    12.2528	     0.5875	
    18.3792	    15.1062	    12.0010	    -2.5177	     9.3994	    -0.6714	     5.7068	    21.0648	    12.6724	     0.8392	
    18.8828	    15.2740	    12.5046	    -2.3499	     9.9030	    -0.6714	     6.2943	    22.1558	    12.8403	     0.9232	
    18.7988	    15.0223	    12.8403	    -2.3499	    10.2386	    -0.8392	     6.8817	    22.3236	    12.7563	     0.9232	
    18.0435	    14.3509	    12.8403	    -2.6855	    10.4065	    -1.1749	     7.3853	    21.6522	    12.2528	     0.7553	
    16.7007	    13.3438	    12.4207	    -3.3569	    10.3226	    -1.7624	     7.7209	    20.3094	    11.5814	     0.2518	
    14.7705	    11.8332	    11.4975	    -4.1962	     9.9869	    -2.4338	     7.8049	    18.2953	    10.5743	    -0.3357	
    12.5885	    10.0708	    10.3226	    -5.1193	     9.4833	    -3.2730	     7.7209	    15.7776	     9.4833	    -1.0071	
    10.4065	     8.2245	     8.8120	    -5.9586	     8.7280	    -3.9444	     7.4692	    12.9242	     8.3923	    -1.7624	
     8.5602	     6.5460	     7.2174	    -6.6299	     8.0566	    -4.4479	     7.2174	     9.6512	     7.3853	    -2.5177	
     7.1335	     5.1193	     5.7068	    -6.9656	     7.4692	    -4.5319	     6.8817	     6.2943	     6.4621	    -3.1891	
     6.4621	     4.2801	     4.5319	    -6.7978	     7.0496	    -4.3640	     6.5460	     2.9373	     5.7907	    -3.6926	
     6.5460	     3.9444	     3.7766	    -6.2943	     6.9656	    -3.8605	     6.3782	     0.0839	     5.2872	    -3.9444	
     7.3853	     4.1962	     3.6087	    -5.4550	     7.2174	    -3.0212	     6.3782	    -2.0981	     5.0354	    -4.0283	
     8.8959	     5.0354	     4.0283	    -4.1962	     7.8049	    -2.0142	     6.5460	    -3.1891	     5.0354	    -3.9444	
    10.9940	     6.2943	     5.0354	    -2.6016	     8.5602	    -0.9232	     6.7978	    -3.1052	     5.2032	    -3.5248	
    13.4277	     7.8888	     6.5460	    -0.8392	     9.6512	     0.3357	     7.2174	    -2.0142	     5.5389	    -3.0212	
    16.0294	     9.6512	     8.3084	     1.0071	    10.6583	     1.5945	     7.7209	    -0.1678	     6.0425	    -2.2659	
    18.2953	    11.2457	    10.0708	     2.8534	    11.6653	     2.7695	     8.2245	     2.0142	     6.6299	    -1.5945	
    20.0577	    12.5885	    11.4975	     4.3640	    12.2528	     3.6087	     8.4763	     4.0283	     7.1335	    -1.0071	
    20.8969	    13.2599	    12.4207	     5.4550	    12.4207	     3.9444	     8.5602	     5.6229	     7.3853	    -0.6714	
    20.8969	    13.3438	    12.7563	     5.9586	    12.0850	     3.8605	     8.3084	     6.7139	     7.3013	    -0.6714	
    20.0577	    12.8403	    12.4207	     5.7907	    11.3297	     3.3569	     7.8049	     7.1335	     6.9656	    -0.9232	
    18.4631	    11.9171	    11.4975	     5.2032	    10.2386	     2.5177	     7.2174	     7.2174	     6.3782	    -1.3428	
    16.4490	    10.7422	    10.3226	     4.3640	     8.9798	     1.5106	     6.5460	     7.1335	     5.7907	    -1.7624	
    14.1830	     9.4833	     8.8120	     3.3569	     7.7209	     0.6714	     6.0425	     6.9656	     5.2872	    -2.1820	
    11.9171	     8.3084	     7.2174	     2.4338	     6.5460	     0.0839	     5.6229	     6.8817	     4.8676	    -2.3499	
     9.8190	     7.2174	     5.7068	     1.7624	     5.6229	    -0.2518	     5.3711	     6.9656	     4.6997	    -2.4338	
     7.9727	     6.2943	     4.3640	     1.3428	     4.8676	    -0.3357	     5.2032	     7.2174	     4.7836	    -2.2659	
     6.6299	     5.6229	     3.4409	     1.2589	     4.4479	    -0.0839	     5.2872	     7.6370	     5.1193	    -2.0142	
     5.7907	     5.3711	     2.9373	     1.5945	     4.4479	     0.3357	     5.4550	     8.2245	     5.6229	    -1.6785	
     5.5389	     5.5389	     3.0212	     2.4338	     4.8676	     1.0071	     5.8746	     9.2316	     6.4621	    -1.0910	
     6.0425	     6.2103	     3.6926	     3.7766	     5.7068	     1.9302	     6.5460	    10.4904	     7.7209	    -0.3357	
     7.2174	     7.4692	     5.0354	     5.7068	     7.1335	     3.1891	     7.6370	    12.4207	     9.3994	     0.8392	
     8.9798	     9.1476	     6.8817	     8.0566	     8.9798	     4.6997	     8.8959	    14.8544	    11.4136	     2.2659	
    11.1618	    11.1618	     8.9798	    10.5743	    11.0779	     6.3782	    10.4065	    17.7078	    13.6795	     3.7766	
    13.4277	    13.2599	    11.0779	    13.0920	    13.0920	     7.9727	    11.9171	    20.8969	    15.8615	     5.2872	
    15.5258	    15.1062	    12.9242	    15.1901	    14.9384	     9.3155	    13.1760	    24.1699	    17.7917	     6.5460	
    17.2882	    16.6168	    14.3509	    16.8686	    16.3651	    10.4065	    14.0991	    27.1912	    19.3024	     7.4692	
    18.5471	    17.7078	    15.2740	    17.9596	    17.4561	    11.1618	    14.8544	    29.6249	    20.3094	     7.8888	
    19.4702	    18.3792	    15.8615	    18.4631	    18.2114	    11.5814	    15.2740	    31.3873	    20.8969	     8.0566	
    20.0577	    18.8828	    16.1972	    18.4631	    18.6310	    11.7493	    15.6097	    32.2266	    20.8969	     7.8888	
    20.3094	    19.1345	    16.3651	    17.7917	    18.8828	    11.5814	    15.8615	    31.8909	    20.4773	     7.4692	
    20.3094	    19.3024	    16.4490	    16.6168	    18.9667	    11.1618	    15.9454	    30.4642	    19.6381	     6.7978	
    20.0577	    19.2184	    16.7007	    14.9384	    18.7988	    10.4065	    15.9454	    27.9465	    18.3792	     5.8746	
    19.4702	    19.0506	    16.9525	    12.8403	    18.5471	     9.3994	    15.7776	    24.4217	    16.7847	     4.8676	
    18.7149	    18.7149	    17.3721	    10.4904	    18.2114	     8.2245	    15.4419	    20.3094	    14.9384	     3.6087	
    17.7078	    18.2953	    17.7917	     7.9727	    17.6239	     6.9656	    14.9384	    15.7776	    13.0081	     2.3499	
    16.7007	    17.7078	    18.0435	     5.5389	    16.8686	     5.7068	    14.2670	    11.4975	    11.1618	     1.0071	
    15.6937	    17.1204	    18.2114	     3.3569	    15.9454	     4.5319	    13.5117	     7.8888	     9.3994	    -0.1678	
    14.8544	    16.5329	    18.2953	     1.7624	    15.1062	     3.7766	    12.7563	     5.2872	     8.1406	    -1.0910	
    14.2670	    16.0294	    18.1274	     0.6714	    14.1830	     3.4409	    12.0010	     3.9444	     7.2174	    -1.6785	
    13.9313	    15.6097	    17.7917	     0.3357	    13.3438	     3.5248	    11.4136	     3.8605	     6.8817	    -2.0142	
    13.8474	    15.1901	    17.2882	     0.5875	    12.5046	     4.0283	    10.9100	     4.6997	     6.8817	    -2.0142	
    13.8474	    14.6866	    16.5329	     1.2589	    11.6653	     4.7836	    10.4904	     6.2103	     7.2174	    -1.8463	
    13.8474	    14.0991	    15.4419	     2.0981	    10.7422	     5.5389	     9.9030	     7.8888	     7.6370	    -1.7624	
    13.5956	    13.1760	    13.9313	     2.8534	     9.6512	     6.1264	     9.2316	     9.3994	     7.9727	    -1.7624	
    13.0081	    11.9171	    12.0010	     3.2730	     8.4763	     6.2943	     8.3923	    10.5743	     8.1406	    -2.0142	
    12.2528	    10.4904	     9.9030	     3.3569	     7.1335	     6.2103	     7.4692	    11.4136	     8.1406	    -2.3499	
    11.2457	     8.8959	     7.6370	     3.1891	     5.8746	     5.7907	     6.5460	    11.9171	     8.0566	    -2.8534	
    10.2386	     7.5531	     5.7907	     2.9373	     4.8676	     5.3711	     5.9586	    12.3367	     8.1406	    -3.1052	
     9.3155	     6.4621	     4.3640	     2.7695	     4.3640	     5.0354	     5.7068	    12.9242	     8.3923	    -3.1891	
     8.6441	     5.7907	     3.6087	     2.7695	     4.3640	     4.7836	     5.8746	    13.6795	     8.8959	    -2.9373	
     8.1406	     5.4550	     3.5248	     2.9373	     4.7836	     4.6997	     6.3782	    14.6027	     9.6512	    -2.3499	
     7.7209	     5.4550	     3.9444	     3.1891	     5.6229	     4.6997	     7.2174	    15.6097	    10.4904	    -1.7624	
     7.4692	     5.5389	     4.6997	     3.5248	     6.5460	     4.6997	     8.1406	    16.5329	    11.3297	    -1.0910	
     7.2174	     5.7907	     5.7068	     3.7766	     7.6370	     4.6997	     9.1476	    17.4561	    12.1689	    -0.5875	
     7.1335	     6.1264	     6.8817	     3.9444	     8.7280	     4.6997	    10.2386	    18.1274	    12.8403	    -0.1678	
     7.2174	     6.5460	     8.3084	     4.2801	     9.9030	     4.6997	    11.2457	    18.7149	    13.5117	     0.0839	
     7.6370	     7.2174	     9.9030	     4.6158	    11.0779	     4.8676	    12.3367	    19.3024	    14.0991	     0.3357	
     8.4763	     8.2245	    11.6653	     5.1193	    12.4207	     5.2032	    13.5117	    19.8898	    14.6866	     0.5035	
     9.7351	     9.4833	    13.7634	     5.8746	    13.9313	     5.7068	    14.6866	    20.5612	    15.4419	     0.7553	
    11.3297	    10.9940	    15.8615	     6.7978	    15.3580	     6.4621	    15.8615	    21.5683	    16.1972	     1.0910	
    13.1760	    12.5885	    18.0435	     7.8888	    16.8686	     7.3853	    17.0364	    22.7432	    17.0364	     1.5106	
    15.1062	    14.1830	    20.1416	     8.9798	    18.2114	     8.3084	    18.0435	    24.0860	    17.8757	     1.9302	
    16.8686	    15.6097	    21.9040	    10.1547	    19.3863	     9.2316	    18.8828	    25.5127	    18.6310	     2.4338	
    18.3792	    16.8686	    23.3307	    11.3297	    20.3934	    10.0708	    19.5541	    26.7715	    19.3863	     2.9373	
    19.3863	    17.7078	    24.4217	    12.4207	    21.0648	    10.9100	    20.0577	    27.6947	    20.0577	     3.4409	
    20.0577	    18.2114	    25.0092	    13.3438	    21.4005	    11.5814	    20.3094	    28.1143	    20.5612	     3.8605	
    20.2255	    18.4631	    25.2609	    14.1830	    21.4844	    12.1689	    20.3094	    28.0304	    20.8130	     4.1962	
    20.0577	    18.2953	    25.0092	    14.7705	    21.2326	    12.6724	    20.1416	    27.3590	    20.8969	     4.3640	
    19.4702	    17.8757	    24.1699	    15.1062	    20.5612	    13.1760	    19.7220	    26.1841	    20.6451	     4.3640	
    18.6310	    17.2043	    22.7432	    15.1062	    19.5541	    13.5117	    19.0506	    24.6735	    20.2255	     4.1122	
    17.5400	    16.1972	    20.7291	    14.7705	    18.0435	    13.6795	    18.1274	    22.9950	    19.5541	     3.7766	
    16.2811	    15.0223	    18.2114	    14.0152	    16.3651	    13.6795	    16.9525	    21.1487	    18.7988	     3.3569	
    14.9384	    13.7634	    15.2740	    13.0081	    14.4348	    13.4277	    15.7776	    19.3863	    17.9596	     2.7695	
    13.4277	    12.3367	    12.3367	    11.7493	    12.5046	    12.9242	    14.4348	    17.7917	    17.0364	     2.1820	
    11.9171	    10.8261	     9.6512	    10.3226	    10.7422	    12.2528	    13.2599	    16.5329	    16.0294	     1.5106	
    10.4904	     9.4833	     7.3013	     8.8959	     9.2316	    11.4975	    12.0850	    15.6937	    15.1901	     0.9232	
     9.1476	     8.2245	     5.5389	     7.5531	     8.0566	    10.6583	    10.9940	    15.2740	    14.3509	     0.3357	
     7.9727	     7.1335	     4.4479	     6.5460	     7.2174	     9.9869	    10.0708	    15.1062	    13.6795	    -0.1678	
     7.2174	     6.4621	     4.0283	     5.7907	     6.7978	     9.5673	     9.3155	    15.2740	    13.1760	    -0.5035	
     6.8817	     6.1264	     4.3640	     5.6229	     6.7978	     9.4833	     8.8120	    15.6097	    13.0920	    -0.5035	
     7.0496	     6.3782	     5.4550	     5.8746	     7.2174	     9.9869	     8.6441	    16.1972	    13.3438	    -0.0839	
     7.8049	     7.1335	     7.0496	     6.7139	     7.9727	    10.8261	     8.8120	    17.0364	    14.0152	     0.6714	
     8.9798	     8.3084	     8.8959	     7.8888	     8.8959	    12.0010	     9.1476	    18.0435	    15.0223	     1.6785	
    10.4904	     9.5673	    10.7422	     9.1476	     9.9869	    13.2599	     9.6512	    19.1345	    16.1133	     2.8534	
    12.0010	    10.7422	    12.3367	    10.3226	    10.8261	    14.2670	    10.0708	    20.2255	    17.1204	     3.8605	
    13.5117	    11.6653	    13.3438	    11.1618	    11.4136	    14.9384	    10.3226	    21.1487	    17.8757	     4.6997	
    14.7705	    12.3367	    13.7634	    11.5814	    11.5814	    15.1062	    10.3226	    21.9040	    18.3792	     5.2872	
    15.6937	    12.5885	    13.4277	    11.4975	    11.4975	    14.7705	    10.1547	    22.5754	    18.6310	     5.4550	
    16.3651	    12.5885	    12.5885	    11.0779	    11.1618	    13.9313	     9.9030	    22.9111	    18.6310	     5.5389	
    16.7847	    12.3367	    11.4136	    10.1547	    10.6583	    12.6724	     9.5673	    22.9950	    18.3792	     5.3711	
    17.0364	    12.0850	     9.9869	     8.9798	    10.1547	    11.1618	     9.2316	    22.7432	    18.0435	     5.1193	
    17.0364	    11.7493	     8.6441	     7.6370	     9.6512	     9.3994	     8.8959	    22.2397	    17.6239	     4.6997	
    16.9525	    11.4136	     7.5531	     6.1264	     9.2316	     7.5531	     8.7280	    21.4005	    17.0364	     4.2801	
    16.7847	    11.2457	     6.7139	     4.6997	     8.9798	     5.7068	     8.5602	    20.2255	    16.4490	     3.7766	
    16.4490	    11.0779	     6.3782	     3.3569	     8.8959	     4.1962	     8.4763	    18.8828	    15.8615	     3.2730	
    16.1972	    11.0779	     6.5460	     2.3499	     8.9798	     2.9373	     8.4763	    17.4561	    15.1901	     2.7695	
    16.0294	    11.2457	     7.1335	     1.5945	     9.3155	     2.1820	     8.4763	    16.0294	    14.6866	     2.2659	
    16.0294	    11.5814	     8.1406	     1.2589	     9.8190	     1.8463	     8.6441	    14.6866	    14.1830	     1.7624	
    16.3651	    12.0850	     9.5673	     1.2589	    10.4904	     1.8463	     8.8120	    13.5956	    13.8474	     1.3428	
    17.1204	    12.9242	    11.4136	     1.6785	    11.3297	     2.3499	     9.0637	    13.0081	    13.6795	     1.0071	
    18.2114	    13.9313	    13.5117	     2.3499	    12.4207	     3.1052	     9.4833	    13.0081	    13.6795	     0.9232	
    19.7220	    15.1901	    15.7776	     3.2730	    13.5956	     4.1122	     9.9869	    13.8474	    13.9313	     0.9232	
    21.3165	    16.5329	    18.1274	     4.3640	    15.0223	     5.3711	    10.6583	    15.3580	    14.5187	     1.2589	
    22.9111	    17.8757	    20.3934	     5.6229	    16.2811	     6.7139	    11.4136	    17.4561	    15.2740	     1.7624	
    24.0860	    18.9667	    22.3236	     6.7978	    17.4561	     8.0566	    12.1689	    19.8059	    16.1133	     2.3499	
    24.7574	    19.5541	    23.6664	     7.8049	    18.2114	     9.2316	    12.6724	    22.1558	    16.9525	     3.0212	
    24.6735	    19.7220	    24.2538	     8.6441	    18.4631	    10.1547	    13.0081	    24.1699	    17.7078	     3.6926	
    23.9182	    19.2184	    24.0860	     9.2316	    18.2114	    10.7422	    12.9242	    25.6805	    18.2114	     4.1962	
    22.4915	    18.2953	    23.0789	     9.5673	    17.3721	    10.9940	    12.5885	    26.5198	    18.4631	     4.6158	
    20.5612	    16.7847	    21.4005	     9.7351	    16.1133	    10.9940	    12.0010	    26.6037	    18.4631	     4.8676	
    18.1274	    15.0223	    19.1345	     9.5673	    14.5187	    10.6583	    11.2457	    26.1002	    18.2114	     4.8676	
    15.4419	    13.0920	    16.5329	     9.1476	    12.6724	    10.0708	    10.4065	    25.0092	    17.6239	     4.7836	
    12.7563	    10.9940	    13.7634	     8.6441	    10.9100	     9.3994	     9.4833	    23.5825	    16.9525	     4.5319	
    10.2386	     9.1476	    11.0779	     7.9727	     9.1476	     8.6441	     8.6441	    22.1558	    16.1972	     4.1962	
     8.0566	     7.5531	     8.8120	     7.4692	     7.6370	     8.0566	     7.9727	    20.8130	    15.4419	     3.9444	
     6.5460	     6.5460	     7.0496	     7.2174	     6.5460	     7.7209	     7.5531	    19.8898	    14.9384	     3.8605	
     5.8746	     6.2103	     6.2103	     7.3013	     6.0425	     7.7209	     7.3853	    19.3863	    14.7705	     3.9444	
     6.0425	     6.6299	     6.1264	     7.9727	     6.0425	     8.1406	     7.6370	    19.3024	    14.9384	     4.1962	
     7.2174	     7.8049	     6.9656	     9.0637	     6.5460	     8.9798	     8.1406	    19.4702	    15.3580	     4.7836	
     9.3155	     9.5673	     8.4763	    10.4904	     7.4692	    10.0708	     8.8959	    19.7220	    15.9454	     5.4550	
    12.0850	    11.7493	    10.4065	    12.1689	     8.6441	    11.2457	     9.7351	    19.9738	    16.7007	     6.2103	
    15.3580	    14.1830	    12.5885	    13.8474	     9.9030	    12.5046	    10.5743	    20.2255	    17.3721	     6.8817	
    18.7149	    16.5329	    14.6866	    15.5258	    10.9940	    13.6795	    11.3297	    20.3094	    18.0435	     7.3853	
    21.9040	    18.6310	    16.4490	    16.9525	    11.9171	    14.6027	    11.8332	    20.3094	    18.4631	     7.6370	
    24.5895	    20.3094	    17.7078	    18.0435	    12.5885	    15.1901	    12.0850	    20.2255	    18.7149	     7.7209	
    26.6037	    21.3165	    18.5471	    18.8828	    12.8403	    15.6097	    12.0850	    20.2255	    18.8828	     7.5531	
    27.6947	    21.7361	    18.7988	    19.3863	    12.9242	    15.6937	    12.0010	    20.1416	    18.8828	     7.2174	
    27.9465	    21.6522	    18.7988	    19.6381	    12.9242	    15.5258	    11.7493	    20.3094	    18.7988	     6.9656	
    27.6108	    21.1487	    18.6310	    19.7220	    12.8403	    15.1901	    11.4975	    20.5612	    18.7988	     6.7139	
    26.7715	    20.5612	    18.5471	    19.7220	    12.9242	    14.8544	    11.4136	    21.0648	    18.7988	     6.5460	
    25.7645	    20.0577	    18.6310	    19.8059	    13.1760	    14.6027	    11.4975	    21.7361	    18.8828	     6.6299	
    24.8413	    19.6381	    19.0506	    19.8059	    13.5956	    14.3509	    11.8332	    22.3236	    18.9667	     6.7139	
    24.0021	    19.3024	    19.6381	    19.8059	    14.1830	    14.1830	    12.1689	    22.8271	    19.0506	     6.8817	
    23.1628	    19.0506	    20.3094	    19.7220	    14.6866	    14.0152	    12.5885	    23.0789	    19.0506	     7.0496	
    22.2397	    18.6310	    20.8130	    19.3863	    15.0223	    13.6795	    12.8403	    22.9111	    18.8828	     7.0496	
    21.3165	    17.9596	    20.9808	    18.7149	    15.1062	    13.1760	    12.9242	    22.3236	    18.5471	     6.8817	
    20.2255	    17.1204	    20.8130	    17.9596	    14.9384	    12.6724	    12.8403	    21.5683	    18.0435	     6.6299	
    19.0506	    16.1133	    20.2255	    17.0364	    14.6027	    12.1689	    12.5885	    20.7291	    17.5400	     6.2943	
    18.0435	    15.1901	    19.4702	    16.2811	    14.1830	    11.7493	    12.3367	    19.9738	    17.2043	     6.0425	
    17.2882	    14.3509	    18.4631	    15.6937	    13.7634	    11.4975	    12.0850	    19.3863	    17.1204	     5.8746	
    16.8686	    13.7634	    17.5400	    15.3580	    13.4277	    11.5814	    12.0010	    19.3024	    17.2043	     5.8746	
    16.9525	    13.5956	    16.7007	    15.4419	    13.2599	    11.7493	    12.0850	    19.5541	    17.6239	     6.1264	
    17.3721	    13.7634	    16.1133	    15.6937	    13.2599	    12.0850	    12.3367	    20.3094	    18.1274	     6.5460	
    18.2114	    14.1830	    15.8615	    16.1972	    13.4277	    12.4207	    12.5885	    21.3165	    18.7988	     6.9656	
    19.3024	    14.9384	    15.8615	    16.8686	    13.5956	    12.6724	    12.9242	    22.5754	    19.4702	     7.3853	
    20.6451	    15.7776	    16.1972	    17.6239	    13.8474	    12.8403	    13.3438	    23.7503	    20.1416	     7.8049	
    22.0718	    16.7847	    16.7847	    18.4631	    14.2670	    13.0081	    13.7634	    24.7574	    20.8130	     8.2245	
    23.5825	    17.7917	    17.5400	    19.3863	    14.6866	    13.2599	    14.3509	    25.5127	    21.4844	     8.7280	
    25.0092	    18.7149	    18.3792	    20.2255	    15.2740	    13.5117	    15.0223	    25.9323	    21.9879	     9.3155	
    26.1841	    19.4702	    19.0506	    21.0648	    15.7776	    13.8474	    15.6937	    25.9323	    22.4075	     9.8190	
    27.0233	    19.9738	    19.4702	    21.6522	    16.1133	    14.0991	    16.1972	    25.6805	    22.5754	    10.1547	
    27.5269	    20.1416	    19.4702	    21.9040	    16.1972	    14.4348	    16.6168	    25.1770	    22.4915	    10.4065	
    27.5269	    19.8898	    19.0506	    21.9040	    15.9454	    14.6027	    16.6168	    24.6735	    22.1558	    10.4065	
    27.1072	    19.2184	    18.2114	    21.4844	    15.4419	    14.6866	    16.4490	    24.0860	    21.5683	    10.0708	
    26.3519	    18.2953	    17.1204	    20.7291	    14.6866	    14.5187	    15.9454	    23.4985	    20.7291	     9.5673	
    25.4288	    17.2882	    15.7776	    19.7220	    13.9313	    14.2670	    15.2740	    22.9950	    19.8059	     8.8959	
    24.5056	    16.3651	    14.6027	    18.6310	    13.1760	    14.0991	    14.6027	    22.5754	    19.0506	     8.2245	
    23.8342	    15.7776	    13.6795	    17.7917	    12.5885	    14.0152	    14.0152	    22.4075	    18.4631	     7.8049	
    23.5825	    15.5258	    13.1760	    17.2882	    12.3367	    14.2670	    13.6795	    22.5754	    18.2953	     7.6370	
    23.5825	    15.5258	    12.9242	    17.1204	    12.1689	    14.8544	    13.5956	    22.9950	    18.3792	     7.6370	
    23.9182	    15.8615	    12.9242	    17.3721	    12.2528	    15.7776	    13.5956	    23.5825	    18.7988	     7.9727	
    24.3378	    16.1972	    13.0920	    17.8757	    12.2528	    16.8686	    13.5956	    24.1699	    19.3024	     8.3084	
    24.8413	    16.5329	    13.1760	    18.3792	    12.0850	    17.9596	    13.6795	    24.5056	    19.7220	     8.7280	
    25.1770	    16.7007	    13.0920	    18.8828	    11.8332	    18.8828	    13.5117	    24.4217	    19.8898	     8.9798	
    25.3448	    16.5329	    12.6724	    19.1345	    11.3297	    19.3863	    13.1760	    23.8342	    19.7220	     8.9798	
    25.0931	    16.1133	    11.9171	    18.9667	    10.5743	    19.3024	    12.6724	    22.7432	    19.2184	     8.6441	
    24.5056	    15.4419	    10.8261	    18.3792	     9.6512	    18.7988	    11.9171	    21.3165	    18.3792	     8.1406	
    23.4985	    14.6027	     9.7351	    17.4561	     8.6441	    17.8757	    11.0779	    19.6381	    17.2882	     7.3853	
    22.2397	    13.6795	     8.6441	    16.3651	     7.8049	    16.6168	    10.3226	    18.1274	    16.1133	     6.6299	
    20.8130	    12.9242	     7.8888	    15.1062	     7.1335	    15.2740	     9.7351	    16.7847	    15.0223	     5.9586	
    19.3863	    12.2528	     7.4692	    13.7634	     6.8817	    13.9313	     9.3994	    15.7776	    14.0991	     5.3711	
    18.0435	    11.9171	     7.6370	    12.5885	     6.9656	    12.6724	     9.3155	    15.1062	    13.4277	     4.9515	
    16.9525	    11.7493	     8.2245	    11.4975	     7.3853	    11.6653	     9.5673	    14.7705	    12.8403	     4.6997	
    16.1972	    11.9171	     9.2316	    10.5743	     8.0566	    10.8261	     9.9869	    14.6027	    12.5885	     4.6158	
    15.6937	    12.2528	    10.4904	     9.9030	     8.8959	    10.1547	    10.5743	    14.6027	    12.4207	     4.6158	
    15.6097	    12.7563	    12.0010	     9.3994	     9.8190	     9.8190	    11.2457	    14.6866	    12.4207	     4.6158	
    15.9454	    13.5117	    13.5117	     9.1476	    10.7422	     9.7351	    11.9171	    14.7705	    12.5046	     4.6997	
    16.5329	    14.3509	    15.1062	     9.1476	    11.7493	     9.8190	    12.5885	    14.9384	    12.7563	     4.7836	
    17.5400	    15.3580	    16.5329	     9.3994	    12.7563	    10.1547	    13.1760	    15.2740	    13.1760	     4.8676	
    18.7988	    16.4490	    17.7917	     9.9869	    13.6795	    10.6583	    13.6795	    15.6937	    13.5956	     4.8676	
    20.3094	    17.5400	    18.9667	    10.7422	    14.6866	    11.3297	    14.0991	    16.3651	    14.1830	     4.9515	
    21.8201	    18.7149	    19.8898	    11.6653	    15.6097	    12.0850	    14.5187	    17.3721	    14.7705	     5.1193	
    23.4146	    19.7220	    20.5612	    12.5885	    16.4490	    12.9242	    14.8544	    18.5471	    15.4419	     5.2032	
    24.7574	    20.6451	    20.9808	    13.5117	    17.2043	    13.6795	    15.1062	    20.0577	    16.1133	     5.3711	
    25.9323	    21.2326	    21.0648	    14.2670	    17.7078	    14.3509	    15.2740	    21.6522	    16.7847	     5.5389	
    26.6876	    21.5683	    20.8969	    14.6866	    18.0435	    14.8544	    15.3580	    23.1628	    17.2882	     5.7068	
    27.1072	    21.4844	    20.3934	    14.8544	    18.1274	    15.1062	    15.1901	    24.4217	    17.6239	     5.7068	
    27.0233	    21.0648	    19.7220	    14.6866	    17.8757	    15.1901	    14.9384	    25.2609	    17.7078	     5.6229	
    26.5198	    20.3934	    18.7988	    14.1830	    17.5400	    15.0223	    14.6027	    25.5966	    17.6239	     5.5389	
    25.7645	    19.5541	    17.9596	    13.5117	    17.1204	    14.6866	    14.2670	    25.3448	    17.5400	     5.3711	
    24.7574	    18.7149	    17.1204	    12.8403	    16.7007	    14.4348	    14.0152	    24.6735	    17.2882	     5.3711	
    23.6664	    17.8757	    16.4490	    12.0850	    16.3651	    14.2670	    13.9313	    23.5825	    17.2043	     5.4550	
    22.4915	    17.0364	    15.9454	    11.3297	    16.1133	    14.0991	    13.9313	    22.4075	    17.1204	     5.5389	
    21.2326	    16.2811	    15.5258	    10.7422	    15.9454	    14.0152	    14.0152	    21.1487	    17.1204	     5.7068	
    19.9738	    15.5258	    15.3580	    10.1547	    15.7776	    14.0152	    14.1830	    20.1416	    17.2043	     5.8746	
    18.7988	    14.9384	    15.1901	     9.8190	    15.6937	    14.0991	    14.4348	    19.4702	    17.4561	     6.1264	
    17.7078	    14.4348	    15.1901	     9.7351	    15.6937	    14.3509	    14.7705	    19.3863	    17.7917	     6.4621	
    16.9525	    14.1830	    15.2740	     9.9869	    15.8615	    14.8544	    15.1901	    19.9738	    18.3792	     6.8817	
    16.5329	    14.2670	    15.5258	    10.6583	    16.1133	    15.6937	    15.6937	    20.9808	    19.1345	     7.5531	
    16.6168	    14.6027	    15.8615	    11.4975	    16.5329	    16.7007	    16.2811	    22.3236	    20.0577	     8.2245	
    17.1204	    15.3580	    16.3651	    12.6724	    17.0364	    17.9596	    16.9525	    23.8342	    21.0648	     8.9798	
    18.0435	    16.2811	    17.0364	    13.9313	    17.7078	    19.1345	    17.7078	    25.4288	    22.1558	     9.7351	
    19.4702	    17.5400	    17.7917	    15.1901	    18.4631	    20.3934	    18.5471	    26.8555	    23.2468	    10.5743	
    21.0648	    18.9667	    18.7149	    16.5329	    19.3863	    21.4844	    19.4702	    28.1143	    24.3378	    11.2457	
    22.9111	    20.5612	    19.7220	    17.7078	    20.3094	    22.4075	    20.3934	    29.2892	    25.2609	    12.0010	
    24.6735	    22.1558	    20.8130	    18.7149	    21.3165	    22.9950	    21.3165	    30.2124	    26.1841	    12.5885	
    26.2680	    23.5825	    21.9040	    19.3863	    22.2397	    23.2468	    22.1558	    30.9677	    26.9394	    13.1760	
    27.6108	    24.7574	    22.9950	    19.6381	    23.0789	    22.9950	    22.9111	    31.5552	    27.5269	    13.5117	
    28.4500	    25.6805	    24.0860	    19.5541	    23.8342	    22.4075	    23.4985	    31.9748	    27.9465	    13.7634	
    28.9536	    26.3519	    25.0931	    18.9667	    24.4217	    21.4005	    23.9182	    32.0587	    28.1143	    13.7634	
    29.1214	    26.7715	    26.1002	    18.0435	    24.9252	    19.9738	    24.3378	    31.9748	    28.0304	    13.5117	
    29.1214	    27.1912	    27.1072	    16.8686	    25.3448	    18.4631	    24.5895	    31.5552	    27.7786	    13.0920	
    29.1214	    27.5269	    28.2822	    15.6097	    25.6805	    16.9525	    24.9252	    30.9677	    27.2751	    12.6724	
    29.3732	    28.1143	    29.5410	    14.5187	    26.1841	    15.6937	    25.2609	    30.2963	    26.7715	    12.2528	
    29.9606	    28.9536	    30.8838	    13.8474	    26.6876	    14.8544	    25.6805	    29.5410	    26.2680	    11.9171	
    30.8838	    29.9606	    32.2266	    13.5956	    27.2751	    14.3509	    26.2680	    28.8696	    25.8484	    11.6653	
    32.0587	    31.1356	    33.4854	    13.7634	    27.9465	    14.3509	    26.9394	    28.1982	    25.4288	    11.5814	
    33.4854	    32.3105	    34.4925	    14.3509	    28.6179	    14.6866	    27.5269	    27.6108	    25.1770	    11.5814	
    34.9121	    33.3176	    35.1639	    15.1901	    29.1214	    15.1901	    28.1143	    27.1072	    24.9252	    11.6653	
    36.3388	    34.2407	    35.4996	    16.1133	    29.5410	    15.8615	    28.4500	    26.6037	    24.8413	    11.8332	
    37.5977	    34.9960	    35.4996	    17.2882	    29.7089	    16.6168	    28.6179	    26.1841	    24.7574	    12.0010	
    38.6047	    35.4996	    35.2478	    18.4631	    29.7928	    17.4561	    28.5339	    25.8484	    24.9252	    12.1689	
    39.4440	    35.7513	    34.8282	    19.7220	    29.7089	    18.3792	    28.2822	    25.5966	    25.0931	    12.4207	
    40.0314	    36.0031	    34.4086	    20.8969	    29.5410	    19.3863	    27.9465	    25.3448	    25.2609	    12.5885	
    40.3671	    36.0870	    34.0729	    21.9879	    29.2892	    20.3094	    27.5269	    25.2609	    25.5127	    12.8403	
    40.4510	    36.1710	    33.9050	    22.9111	    29.1214	    21.2326	    27.1072	    25.5127	    25.7645	    13.0081	
    40.4510	    36.3388	    34.0729	    23.5825	    29.0375	    21.9879	    26.7715	    26.0162	    26.0162	    13.2599	
    40.1993	    36.4227	    34.5764	    24.0021	    29.1214	    22.5754	    26.5198	    26.8555	    26.1841	    13.5117	
    39.7797	    36.4227	    35.3317	    24.0021	    29.2892	    22.9950	    26.3519	    27.7786	    26.3519	    13.7634	
    39.0244	    36.3388	    36.2549	    23.6664	    29.5410	    23.1628	    26.3519	    28.7857	    26.3519	    13.9313	
    38.1012	    36.0870	    37.2620	    22.9111	    29.9606	    23.2468	    26.5198	    29.5410	    26.3519	    14.1830	
    37.0102	    35.7513	    38.1851	    21.9879	    30.4642	    23.1628	    26.8555	    30.0446	    26.2680	    14.3509	
    35.8353	    35.1639	    38.9404	    20.9808	    30.9677	    22.9950	    27.3590	    30.0446	    26.1841	    14.6027	
    34.6603	    34.5764	    39.2761	    19.8898	    31.3873	    22.8271	    27.8625	    29.7928	    26.1002	    14.8544	
    33.5693	    33.8211	    39.1922	    19.0506	    31.6391	    22.8271	    28.3661	    29.2892	    26.1002	    15.1901	
    32.6462	    33.0658	    38.6047	    18.4631	    31.7230	    22.9950	    28.7857	    28.7018	    26.0162	    15.5258	
    31.9748	    32.3105	    37.5977	    18.2953	    31.5552	    23.3307	    29.1214	    28.4500	    26.0162	    15.7776	
    31.4713	    31.7230	    36.3388	    18.5471	    31.3034	    23.8342	    29.2053	    28.5339	    26.0162	    16.1133	
    31.3034	    31.1356	    34.8282	    19.2184	    30.8838	    24.4217	    29.0375	    29.0375	    26.1002	    16.3651	
    31.4713	    30.7999	    33.2336	    20.3094	    30.2963	    25.1770	    28.7018	    29.8767	    26.3519	    16.6168	
    31.8909	    30.5481	    31.7230	    21.5683	    29.6249	    26.0162	    28.1143	    30.9677	    26.6037	    16.9525	
    32.3944	    30.4642	    30.3802	    22.9950	    28.8696	    26.8555	    27.4429	    32.0587	    27.0233	    17.2882	
    33.0658	    30.3802	    29.1214	    24.5056	    28.1143	    27.6947	    26.6037	    33.1497	    27.4429	    17.7078	
    33.7372	    30.4642	    28.1982	    26.0162	    27.3590	    28.4500	    25.7645	    34.0729	    27.9465	    18.1274	
    34.4086	    30.5481	    27.4429	    27.3590	    26.7715	    29.2053	    25.0092	    34.9960	    28.5339	    18.6310	
    35.0800	    30.7159	    27.0233	    28.5339	    26.2680	    29.8767	    24.4217	    35.7513	    29.1214	    19.1345	
    35.5835	    30.7999	    26.6876	    29.4571	    25.9323	    30.3802	    24.0021	    36.4227	    29.7089	    19.5541	
    35.9192	    30.7999	    26.4359	    30.0446	    25.5127	    30.7999	    23.5825	    36.8423	    29.9606	    19.7220	
    35.8353	    30.4642	    26.1002	    30.2124	    25.1770	    30.8838	    23.2468	    37.0941	    30.0446	    19.6381	
    35.2478	    29.8767	    25.7645	    29.9606	    24.7574	    30.6320	    22.9111	    37.0941	    29.7928	    19.3863	
    34.1568	    28.9536	    25.3448	    29.2892	    24.4217	    30.2963	    22.6593	    36.6745	    29.2892	    18.7988	
    32.6462	    27.8625	    24.8413	    28.4500	    24.0021	    29.7089	    22.4075	    36.0870	    28.6179	    18.2114	
    30.7159	    26.6037	    24.4217	    27.4429	    23.6664	    29.2053	    22.2397	    35.4156	    28.0304	    17.7078	
    28.4500	    25.2609	    24.0860	    26.4359	    23.4985	    28.6179	    22.1558	    34.8282	    27.6108	    17.2882	
    26.1002	    24.0021	    23.6664	    25.5127	    23.3307	    28.1143	    22.0718	    34.2407	    27.2751	    17.1204	
    23.7503	    22.8271	    23.2468	    24.6735	    23.1628	    27.6108	    22.0718	    33.7372	    27.0233	    16.9525	
    21.5683	    21.7361	    22.9111	    23.9182	    23.0789	    27.0233	    22.0718	    33.4015	    26.9394	    16.9525	
    19.7220	    20.8969	    22.4915	    23.3307	    22.9111	    26.5198	    22.0718	    33.0658	    26.8555	    16.8686	
    18.2953	    20.2255	    22.1558	    22.7432	    22.8271	    25.9323	    21.9879	    32.8140	    26.7715	    16.7847	
    17.3721	    19.7220	    21.9040	    22.4075	    22.6593	    25.2609	    21.9040	    32.4783	    26.6876	    16.6168	
    16.8686	    19.4702	    21.7361	    22.0718	    22.5754	    24.6735	    21.8201	    32.2266	    26.5198	    16.2811	
    16.8686	    19.4702	    21.7361	    21.9040	    22.4915	    24.1699	    21.7361	    31.8909	    26.3519	    15.9454	
    17.3721	    19.7220	    21.9879	    21.8201	    22.6593	    23.6664	    21.7361	    31.6391	    26.1841	    15.5258	
    18.2114	    20.1416	    22.4915	    21.8201	    22.9111	    23.2468	    21.7361	    31.3034	    26.1002	    15.1901	
    19.3863	    20.8130	    23.2468	    21.8201	    23.4146	    22.8271	    21.9040	    30.8838	    25.9323	    14.7705	
    20.6451	    21.5683	    24.1699	    21.7361	    24.0860	    22.3236	    22.1558	    30.3802	    25.6805	    14.3509	
    21.9879	    22.4915	    25.3448	    21.4005	    24.8413	    21.6522	    22.4075	    29.7928	    25.4288	    13.8474	
    23.3307	    23.3307	    26.5198	    20.8969	    25.6805	    20.7291	    22.7432	    29.1214	    25.0092	    13.2599	
    24.5056	    24.1699	    27.8625	    20.1416	    26.4359	    19.5541	    23.0789	    28.2822	    24.5056	    12.5885	
    25.5966	    24.9252	    29.0375	    19.2184	    27.1912	    18.2114	    23.4985	    27.4429	    23.9182	    11.9171	
    26.5198	    25.5966	    30.2963	    18.0435	    27.8625	    16.7847	    23.8342	    26.6037	    23.3307	    11.2457	
    27.2751	    26.3519	    31.4713	    16.7847	    28.5339	    15.2740	    24.2538	    25.8484	    22.8271	    10.5743	
    27.9465	    26.9394	    32.4783	    15.6097	    29.0375	    13.9313	    24.6735	    25.0931	    22.2397	     9.9869	
    28.4500	    27.6108	    33.3176	    14.4348	    29.4571	    12.7563	    25.0931	    24.5056	    21.8201	     9.3994	
    28.7857	    28.1143	    33.9050	    13.5117	    29.6249	    11.8332	    25.3448	    24.0021	    21.3165	     8.8120	
    28.9536	    28.5339	    34.3246	    12.8403	    29.5410	    11.1618	    25.5127	    23.4985	    20.8969	     8.2245	
    28.9536	    28.9536	    34.4086	    12.4207	    29.3732	    10.9940	    25.5966	    22.9950	    20.5612	     7.6370	
    29.0375	    29.3732	    34.4925	    12.3367	    29.1214	    11.1618	    25.5966	    22.4915	    20.1416	     7.0496	
    29.2892	    29.7928	    34.4086	    12.6724	    28.7857	    11.7493	    25.5966	    21.9879	    19.8898	     6.6299	
    29.6249	    30.2963	    34.4925	    13.2599	    28.4500	    12.6724	    25.5127	    21.5683	    19.6381	     6.2943	
    30.2963	    30.8838	    34.6603	    14.3509	    28.2822	    13.8474	    25.4288	    21.4005	    19.5541	     6.2103	
    31.2195	    31.6391	    34.9960	    15.6937	    28.2822	    15.2740	    25.4288	    21.5683	    19.7220	     6.2943	
    32.3944	    32.3944	    35.4156	    17.3721	    28.4500	    16.9525	    25.4288	    22.1558	    20.0577	     6.7139	
    33.5693	    33.0658	    35.7513	    19.1345	    28.6179	    18.6310	    25.5127	    23.2468	    20.5612	     7.3013	
    34.7443	    33.6533	    36.0031	    20.8969	    28.8696	    20.3094	    25.5127	    24.5895	    21.1487	     7.9727	
    35.6674	    33.8211	    35.9192	    22.4915	    28.9536	    21.7361	    25.4288	    26.1841	    21.7361	     8.6441	
    36.2549	    33.6533	    35.4996	    23.7503	    28.7857	    22.8271	    25.0931	    27.6947	    22.3236	     9.2316	
    36.3388	    33.1497	    34.4925	    24.5895	    28.3661	    23.5825	    24.5895	    29.1214	    22.6593	     9.5673	
    35.9192	    32.2266	    33.0658	    24.8413	    27.6947	    23.8342	    23.9182	    30.1285	    22.8271	     9.7351	
    34.9960	    30.8838	    31.1356	    24.6735	    26.7715	    23.4985	    23.0789	    30.6320	    22.5754	     9.6512	
    33.5693	    29.2892	    28.9536	    23.9182	    25.5966	    22.6593	    22.0718	    30.5481	    22.0718	     9.1476	
    31.8909	    27.5269	    26.6037	    22.7432	    24.3378	    21.3165	    20.9808	    29.9606	    21.2326	     8.4763	
    30.0446	    25.8484	    24.3378	    21.4005	    23.0789	    19.7220	    20.0577	    29.1214	    20.3934	     7.7209	
    28.5339	    24.4217	    22.4915	    19.9738	    22.0718	    18.1274	    19.3863	    28.3661	    19.5541	     7.0496	
    27.3590	    23.4985	    21.2326	    18.7988	    21.4844	    16.6168	    19.0506	    27.7786	    19.0506	     6.4621	
    26.8555	    23.0789	    20.4773	    18.0435	    21.2326	    15.6097	    18.9667	    27.5269	    18.8828	     6.1264	
    26.7715	    22.9950	    20.3094	    17.6239	    21.3165	    14.9384	    19.2184	    27.6108	    18.9667	     5.8746	
    27.1072	    23.3307	    20.4773	    17.5400	    21.5683	    14.8544	    19.5541	    27.7786	    19.3024	     5.7068	
    27.6947	    23.7503	    20.9808	    17.7078	    21.9040	    15.1901	    19.8059	    27.8625	    19.7220	     5.4550	
    28.3661	    24.2538	    21.7361	    18.1274	    22.2397	    15.7776	    20.0577	    27.6947	    20.2255	     5.2032	
    29.1214	    24.7574	    22.4915	    18.6310	    22.4915	    16.5329	    20.1416	    27.1912	    20.5612	     4.7836	
    29.7928	    25.0931	    23.2468	    19.1345	    22.5754	    17.3721	    20.0577	    26.3519	    20.7291	     4.2801	
    30.3802	    25.3448	    23.9182	    19.6381	    22.4915	    18.0435	    19.7220	    25.3448	    20.7291	     3.7766	
    30.8838	    25.4288	    24.4217	    20.0577	    22.2397	    18.6310	    19.3863	    24.5895	    20.6451	     3.1891	
    31.3034	    25.5127	    24.6735	    20.3094	    21.9040	    18.9667	    18.8828	    24.1699	    20.4773	     2.6016	
    31.6391	    25.5966	    24.8413	    20.4773	    21.4005	    19.1345	    18.2953	    24.1699	    20.2255	     2.1820	
    31.8069	    25.5966	    24.9252	    20.4773	    20.8130	    19.2184	    17.7917	    24.4217	    19.9738	     1.7624	
    31.8909	    25.5966	    24.8413	    20.3934	    20.2255	    19.2184	    17.2882	    24.7574	    19.7220	     1.5106	
    31.8909	    25.5966	    24.8413	    20.1416	    19.7220	    19.3024	    16.7847	    24.8413	    19.4702	     1.4267	
    31.6391	    25.6805	    24.9252	    19.8898	    19.3024	    19.4702	    16.5329	    24.5056	    19.2184	     1.5106	
    31.3873	    25.7645	    25.0931	    19.6381	    19.1345	    19.8059	    16.4490	    23.7503	    19.0506	     1.8463	
    30.9677	    25.9323	    25.3448	    19.3863	    19.1345	    20.2255	    16.5329	    22.7432	    18.9667	     2.3499	
    30.5481	    26.1841	    25.6805	    19.2184	    19.3024	    20.8130	    16.8686	    21.6522	    18.8828	     3.0212	
[Epoch Header]
[Trial Type]	23
[Accept]	1
[Correct]	0
[RT]	 0.000
[Resp]	0
[Epoch Data]
    -7.7209	   -11.9171	    -6.2103	    -2.2659	    -3.1052	     3.1052	    -9.8190	     0.3357	     4.6997	     2.0142	
    -7.4692	   -11.6653	    -6.3782	    -1.1749	    -2.9373	     4.3640	    -9.0637	    -0.5875	     5.2032	     2.6855	
    -6.9656	   -11.1618	    -6.6299	     0.0839	    -2.8534	     5.7068	    -8.3084	    -1.1749	     5.7068	     3.4409	
    -6.2103	   -10.5743	    -6.9656	     1.4267	    -2.9373	     7.0496	    -7.6370	    -1.4267	     6.2103	     4.1962	
    -5.5389	   -10.0708	    -7.3853	     2.5177	    -3.1052	     8.1406	    -6.9656	    -1.7624	     6.5460	     4.6997	
    -4.9515	    -9.6512	    -7.6370	     3.3569	    -3.4409	     8.8959	    -6.5460	    -2.0981	     6.6299	     5.0354	
    -4.6158	    -9.4833	    -7.8049	     3.7766	    -3.6926	     9.2316	    -6.2103	    -2.6016	     6.5460	     5.1193	
    -4.7836	    -9.4833	    -7.8049	     3.7766	    -4.0283	     9.1476	    -6.0425	    -3.1052	     6.2103	     5.0354	
    -5.3711	    -9.8190	    -7.7209	     3.1891	    -4.3640	     8.4763	    -6.0425	    -3.5248	     5.6229	     4.6997	
    -6.4621	   -10.4065	    -7.5531	     2.1820	    -4.6158	     7.4692	    -6.0425	    -3.7766	     4.9515	     4.1122	
    -7.9727	   -11.3297	    -7.3853	     0.6714	    -4.8676	     5.9586	    -6.2943	    -3.7766	     4.0283	     3.3569	
    -9.6512	   -12.2528	    -7.3013	    -1.0910	    -5.2032	     4.1962	    -6.5460	    -3.6087	     3.0212	     2.3499	
   -11.2457	   -13.1760	    -7.2174	    -3.0212	    -5.5389	     2.2659	    -6.8817	    -3.2730	     1.8463	     1.1749	
   -12.5046	   -13.9313	    -7.2174	    -5.0354	    -5.8746	     0.2518	    -7.1335	    -3.0212	     0.5875	     0.0000	
   -13.0920	   -14.1830	    -7.2174	    -6.7139	    -6.1264	    -1.5106	    -7.3853	    -2.7695	    -0.5875	    -1.1749	
   -13.0081	   -14.0991	    -7.2174	    -8.1406	    -6.3782	    -2.9373	    -7.4692	    -2.6016	    -1.5945	    -2.0981	
   -12.1689	   -13.4277	    -7.3013	    -9.0637	    -6.5460	    -4.0283	    -7.4692	    -2.4338	    -2.4338	    -2.8534	
   -10.6583	   -12.5046	    -7.3853	    -9.5673	    -6.7139	    -4.6997	    -7.3853	    -2.2659	    -3.0212	    -3.3569	
    -8.7280	   -11.3297	    -7.6370	    -9.4833	    -6.8817	    -4.9515	    -7.3013	    -2.0142	    -3.3569	    -3.5248	
    -6.4621	    -9.9869	    -7.9727	    -9.0637	    -7.1335	    -4.7836	    -7.2174	    -1.5106	    -3.2730	    -3.4409	
    -4.1962	    -8.7280	    -8.3084	    -8.2245	    -7.2174	    -4.3640	    -7.1335	    -0.8392	    -3.0212	    -3.1052	
    -1.9302	    -7.4692	    -8.5602	    -7.1335	    -7.3013	    -3.6087	    -6.9656	     0.0839	    -2.4338	    -2.5177	
     0.0000	    -6.4621	    -8.8120	    -5.8746	    -7.3013	    -2.7695	    -6.7978	     1.2589	    -1.6785	    -1.7624	
     1.4267	    -5.7068	    -9.0637	    -4.6158	    -7.2174	    -1.8463	    -6.6299	     2.6016	    -0.9232	    -0.9232	
     2.1820	    -5.3711	    -9.3155	    -3.5248	    -7.1335	    -1.0910	    -6.4621	     3.9444	    -0.0839	    -0.0839	
     2.0981	    -5.6229	    -9.8190	    -2.6855	    -7.1335	    -0.5035	    -6.2943	     5.0354	     0.5875	     0.5875	
     1.1749	    -6.3782	   -10.5743	    -2.2659	    -7.2174	    -0.1678	    -6.2103	     5.8746	     1.0071	     1.0910	
    -0.5035	    -7.5531	   -11.4975	    -2.2659	    -7.5531	    -0.1678	    -6.2103	     6.2103	     1.1749	     1.4267	
    -2.6016	    -9.1476	   -12.5046	    -2.6016	    -7.9727	    -0.4196	    -6.2103	     5.9586	     1.0910	     1.5945	
    -5.0354	   -10.8261	   -13.6795	    -3.3569	    -8.4763	    -1.0910	    -6.2943	     4.9515	     0.7553	     1.5106	
    -7.4692	   -12.5046	   -14.7705	    -4.4479	    -8.9798	    -1.9302	    -6.2943	     3.3569	     0.1678	     1.1749	
    -9.6512	   -14.0152	   -15.6937	    -5.7907	    -9.4833	    -3.1052	    -6.2103	     1.1749	    -0.5875	     0.7553	
   -11.4136	   -15.1901	   -16.3651	    -7.3013	    -9.7351	    -4.3640	    -6.1264	    -1.4267	    -1.5106	     0.2518	
   -12.7563	   -15.9454	   -16.5329	    -8.8959	    -9.8190	    -5.6229	    -5.8746	    -3.9444	    -2.3499	    -0.3357	
   -13.4277	   -16.1972	   -16.2811	   -10.3226	    -9.5673	    -6.7978	    -5.5389	    -6.2103	    -3.1052	    -0.9232	
   -13.4277	   -15.8615	   -15.4419	   -11.4975	    -8.8959	    -7.6370	    -4.9515	    -7.8049	    -3.6926	    -1.3428	
   -12.7563	   -15.0223	   -14.0152	   -12.2528	    -7.8888	    -8.1406	    -4.1962	    -8.7280	    -3.9444	    -1.5945	
   -11.5814	   -13.7634	   -12.1689	   -12.5046	    -6.6299	    -8.3084	    -3.4409	    -8.8959	    -4.0283	    -1.7624	
    -9.9030	   -12.2528	    -9.9869	   -12.1689	    -5.2872	    -7.9727	    -2.6016	    -8.5602	    -3.9444	    -1.8463	
    -7.8049	   -10.4904	    -7.6370	   -11.2457	    -3.7766	    -7.3013	    -1.8463	    -7.8049	    -3.5248	    -1.7624	
    -5.4550	    -8.6441	    -5.2032	    -9.9030	    -2.3499	    -6.2943	    -1.1749	    -6.8817	    -2.9373	    -1.5106	
    -3.0212	    -6.7139	    -2.8534	    -8.1406	    -1.0071	    -4.9515	    -0.5875	    -6.0425	    -2.1820	    -1.1749	
    -0.5875	    -4.9515	    -0.5875	    -6.2103	     0.2518	    -3.6087	    -0.1678	    -5.2872	    -1.2589	    -0.7553	
     1.6785	    -3.3569	     1.3428	    -4.2801	     1.1749	    -2.2659	     0.1678	    -4.7836	    -0.4196	    -0.4196	
     3.5248	    -2.0142	     3.0212	    -2.6016	     1.9302	    -1.1749	     0.3357	    -4.3640	     0.3357	    -0.0839	
     4.9515	    -1.0071	     4.3640	    -1.1749	     2.3499	    -0.5035	     0.3357	    -4.1122	     0.9232	     0.0000	
     5.7907	    -0.3357	     5.2032	    -0.1678	     2.4338	    -0.2518	     0.1678	    -4.0283	     1.1749	    -0.0839	
     6.0425	    -0.0839	     5.6229	     0.3357	     2.1820	    -0.5875	    -0.2518	    -3.9444	     1.1749	    -0.3357	
     5.7068	    -0.2518	     5.5389	     0.2518	     1.5945	    -1.3428	    -0.9232	    -4.1122	     0.8392	    -0.7553	
     4.7836	    -0.6714	     5.0354	    -0.3357	     0.7553	    -2.5177	    -1.7624	    -4.4479	     0.1678	    -1.4267	
     3.5248	    -1.5106	     3.9444	    -1.3428	    -0.3357	    -3.9444	    -2.7695	    -4.9515	    -0.7553	    -2.2659	
     2.0142	    -2.5177	     2.5177	    -2.6855	    -1.6785	    -5.5389	    -3.9444	    -5.6229	    -1.9302	    -3.1052	
     0.4196	    -3.6087	     0.8392	    -4.1962	    -3.1052	    -6.9656	    -5.2032	    -6.3782	    -3.1891	    -4.1122	
    -1.0071	    -4.6158	    -0.9232	    -5.7907	    -4.4479	    -8.2245	    -6.3782	    -7.0496	    -4.4479	    -4.9515	
    -2.0142	    -5.3711	    -2.6016	    -7.2174	    -5.6229	    -9.0637	    -7.3853	    -7.5531	    -5.6229	    -5.6229	
    -2.3499	    -5.6229	    -3.7766	    -8.1406	    -6.4621	    -9.3155	    -7.9727	    -7.7209	    -6.3782	    -5.9586	
    -2.0142	    -5.4550	    -4.5319	    -8.5602	    -6.8817	    -9.0637	    -8.2245	    -7.3853	    -6.7139	    -6.0425	
    -0.9232	    -4.6158	    -4.7836	    -8.3084	    -6.8817	    -8.2245	    -7.9727	    -6.6299	    -6.6299	    -5.7068	
     0.9232	    -3.3569	    -4.5319	    -7.4692	    -6.5460	    -6.9656	    -7.3853	    -5.3711	    -5.9586	    -4.9515	
     3.1891	    -1.6785	    -3.9444	    -6.2103	    -5.8746	    -5.4550	    -6.6299	    -3.6926	    -4.9515	    -3.9444	
     5.8746	     0.1678	    -3.0212	    -4.5319	    -5.0354	    -3.6926	    -5.7068	    -1.7624	    -3.6926	    -2.7695	
     8.5602	     2.0981	    -1.9302	    -2.6855	    -4.1122	    -1.7624	    -4.6997	     0.3357	    -2.1820	    -1.5106	
    11.0779	     3.7766	    -0.6714	    -0.7553	    -3.1891	     0.0000	    -3.6926	     2.3499	    -0.7553	    -0.2518	
    13.0920	     5.1193	     0.5875	     1.0910	    -2.2659	     1.6785	    -2.8534	     4.0283	     0.6714	     0.8392	
    14.5187	     6.0425	     1.7624	     2.5177	    -1.5945	     3.0212	    -2.1820	     5.1193	     1.7624	     1.6785	
    15.2740	     6.5460	     2.7695	     3.6087	    -1.0071	     3.9444	    -1.6785	     5.6229	     2.6855	     2.2659	
    15.3580	     6.5460	     3.4409	     4.1122	    -0.6714	     4.6158	    -1.3428	     5.5389	     3.2730	     2.6855	
    14.9384	     6.1264	     3.8605	     4.1122	    -0.4196	     4.7836	    -1.2589	     5.1193	     3.6087	     2.9373	
    13.8474	     5.3711	     3.8605	     3.5248	    -0.5035	     4.6158	    -1.3428	     4.3640	     3.6926	     3.0212	
    12.2528	     4.2801	     3.4409	     2.4338	    -0.8392	     4.0283	    -1.6785	     3.4409	     3.5248	     2.9373	
    10.2386	     2.8534	     2.6016	     0.9232	    -1.3428	     3.1052	    -2.1820	     2.4338	     3.0212	     2.6855	
     7.8888	     1.1749	     1.5106	    -0.9232	    -2.0981	     1.9302	    -2.9373	     1.2589	     2.2659	     2.2659	
     5.4550	    -0.5875	     0.1678	    -2.8534	    -3.0212	     0.5875	    -3.8605	     0.0000	     1.2589	     1.7624	
     3.1891	    -2.3499	    -1.1749	    -4.6997	    -3.9444	    -0.7553	    -4.7836	    -1.3428	     0.1678	     1.0071	
     1.3428	    -3.8605	    -2.3499	    -6.2103	    -4.7836	    -1.8463	    -5.7068	    -2.8534	    -1.0071	     0.3357	
     0.1678	    -4.9515	    -3.1891	    -7.3853	    -5.3711	    -2.6855	    -6.4621	    -4.3640	    -2.0142	    -0.4196	
    -0.3357	    -5.5389	    -3.6926	    -7.8888	    -5.7068	    -3.0212	    -7.0496	    -5.7068	    -2.8534	    -1.0910	
     0.0000	    -5.6229	    -3.7766	    -7.8049	    -5.8746	    -2.8534	    -7.4692	    -6.7978	    -3.4409	    -1.5945	
     1.0910	    -5.1193	    -3.4409	    -7.2174	    -5.7068	    -2.1820	    -7.5531	    -7.4692	    -3.7766	    -1.9302	
     2.8534	    -4.1122	    -2.8534	    -5.9586	    -5.4550	    -1.0910	    -7.5531	    -7.5531	    -3.7766	    -2.0981	
     5.2872	    -2.6855	    -2.0142	    -4.1962	    -5.0354	     0.5035	    -7.2174	    -6.7978	    -3.4409	    -2.0142	
     8.2245	    -0.9232	    -1.0071	    -2.0142	    -4.4479	     2.4338	    -6.6299	    -5.4550	    -2.7695	    -1.5945	
    11.4975	     1.1749	     0.0839	     0.5035	    -3.6926	     4.6158	    -5.7907	    -3.5248	    -1.7624	    -0.9232	
    14.8544	     3.3569	     1.1749	     3.2730	    -2.8534	     6.8817	    -4.7836	    -1.3428	    -0.5875	     0.0000	
    18.1274	     5.5389	     1.9302	     5.8746	    -2.0981	     9.0637	    -3.6087	     0.8392	     0.7553	     1.0071	
    20.9808	     7.3853	     2.4338	     8.2245	    -1.4267	    10.9100	    -2.5177	     2.6855	     2.0142	     1.9302	
    23.2468	     8.8120	     2.5177	     9.9869	    -1.0071	    12.2528	    -1.5945	     4.0283	     3.1052	     2.7695	
    24.7574	     9.8190	     2.2659	    11.2457	    -0.8392	    13.0081	    -1.0071	     4.6997	     3.7766	     3.4409	
    25.5127	    10.3226	     1.7624	    11.8332	    -0.7553	    13.2599	    -0.5875	     4.9515	     4.1962	     3.7766	
    25.5966	    10.4904	     1.0910	    12.0010	    -0.9232	    13.0081	    -0.4196	     4.6997	     4.2801	     4.0283	
    25.0931	    10.3226	     0.5035	    11.6653	    -1.0071	    12.4207	    -0.3357	     4.4479	     4.1962	     4.1122	
    24.0860	     9.9030	    -0.1678	    11.0779	    -1.2589	    11.5814	    -0.5035	     4.1962	     4.0283	     4.1122	
    22.7432	     9.3155	    -0.6714	    10.3226	    -1.4267	    10.5743	    -0.6714	     4.1962	     3.7766	     3.9444	
    21.2326	     8.4763	    -1.0910	     9.4833	    -1.5945	     9.5673	    -1.0071	     4.4479	     3.4409	     3.7766	
    19.7220	     7.6370	    -1.3428	     8.8120	    -1.7624	     8.6441	    -1.4267	     5.0354	     3.2730	     3.5248	
    18.2114	     6.7139	    -1.4267	     8.3084	    -1.8463	     7.9727	    -1.8463	     5.7068	     3.1052	     3.2730	
    16.9525	     5.9586	    -1.3428	     8.2245	    -1.9302	     7.5531	    -2.2659	     6.5460	     3.0212	     3.1052	
    15.9454	     5.3711	    -1.1749	     8.4763	    -1.9302	     7.4692	    -2.6016	     7.3853	     3.1052	     2.9373	
    15.1062	     4.8676	    -0.8392	     9.0637	    -1.9302	     7.7209	    -2.9373	     8.2245	     3.1891	     2.8534	
    14.4348	     4.5319	    -0.5035	     9.9030	    -1.9302	     8.1406	    -3.2730	     8.9798	     3.3569	     2.7695	
    13.9313	     4.1122	    -0.1678	    10.9100	    -1.9302	     8.7280	    -3.6926	     9.6512	     3.5248	     2.6016	
    13.4277	     3.7766	     0.0000	    11.9171	    -2.0981	     9.3155	    -4.1122	    10.3226	     3.6926	     2.4338	
    12.9242	     3.4409	     0.0839	    13.0081	    -2.3499	     9.9030	    -4.6158	    10.9100	     3.7766	     2.2659	
    12.4207	     3.1052	     0.0839	    13.9313	    -2.6855	    10.2386	    -5.2032	    11.4975	     3.8605	     1.9302	
    12.0010	     2.6855	     0.0000	    14.6866	    -3.1052	    10.4904	    -5.8746	    12.0850	     3.9444	     1.6785	
    11.4136	     2.3499	    -0.1678	    15.1901	    -3.5248	    10.4065	    -6.4621	    12.6724	     4.0283	     1.5106	
    10.9100	     2.0142	    -0.3357	    15.4419	    -3.8605	    10.1547	    -6.9656	    13.2599	     4.2801	     1.3428	
    10.3226	     1.7624	    -0.3357	    15.3580	    -4.1962	     9.7351	    -7.3853	    13.9313	     4.6158	     1.3428	
     9.9030	     1.7624	    -0.1678	    15.1062	    -4.1962	     9.2316	    -7.4692	    14.6027	     5.0354	     1.5945	
     9.6512	     1.9302	     0.3357	    14.7705	    -4.0283	     8.6441	    -7.3853	    15.1901	     5.7068	     1.9302	
     9.5673	     2.3499	     1.1749	    14.4348	    -3.5248	     8.2245	    -7.0496	    15.4419	     6.3782	     2.4338	
     9.6512	     2.9373	     2.3499	    14.1830	    -2.8534	     7.8049	    -6.3782	    15.5258	     7.1335	     3.1052	
     9.9030	     3.6926	     3.8605	    14.0991	    -1.8463	     7.6370	    -5.5389	    15.1901	     7.8888	     3.7766	
    10.3226	     4.6158	     5.5389	    14.1830	    -0.6714	     7.8049	    -4.4479	    14.4348	     8.6441	     4.6158	
    10.8261	     5.4550	     7.3853	    14.5187	     0.5875	     8.2245	    -3.2730	    13.4277	     9.2316	     5.4550	
    11.4975	     6.2943	     9.0637	    15.1062	     2.0142	     8.9798	    -1.9302	    12.0850	     9.7351	     6.2943	
    12.1689	     6.9656	    10.4904	    15.8615	     3.2730	     9.9030	    -0.6714	    10.6583	    10.0708	     6.9656	
    12.7563	     7.4692	    11.4975	    16.5329	     4.3640	    10.9100	     0.4196	     8.9798	    10.0708	     7.4692	
    13.2599	     7.5531	    11.8332	    17.1204	     4.9515	    11.7493	     1.1749	     7.2174	     9.7351	     7.5531	
    13.5956	     7.3013	    11.4136	    17.3721	     5.1193	    12.3367	     1.4267	     5.5389	     9.1476	     7.3013	
    13.6795	     6.6299	    10.3226	    17.2882	     4.6997	    12.5046	     1.3428	     4.0283	     8.2245	     6.6299	
    13.5956	     5.7068	     8.6441	    16.9525	     3.8605	    12.4207	     0.8392	     2.8534	     7.0496	     5.7068	
    13.2599	     4.6158	     6.6299	    16.3651	     2.7695	    12.0010	     0.0839	     2.0981	     5.8746	     4.6158	
    12.8403	     3.6087	     4.4479	    15.7776	     1.4267	    11.3297	    -0.7553	     1.7624	     4.6997	     3.4409	
    12.3367	     2.5177	     2.3499	    15.0223	     0.1678	    10.4065	    -1.5106	     1.8463	     3.6087	     2.3499	
    11.5814	     1.5945	     0.5035	    14.2670	    -1.0910	     9.3994	    -2.1820	     2.0142	     2.6855	     1.4267	
    10.5743	     0.5875	    -1.0910	    13.3438	    -2.1820	     8.1406	    -2.7695	     2.2659	     1.9302	     0.5875	
     9.2316	    -0.3357	    -2.3499	    12.3367	    -3.1052	     6.7978	    -3.1052	     2.4338	     1.3428	    -0.1678	
     7.6370	    -1.3428	    -3.3569	    11.1618	    -3.7766	     5.3711	    -3.2730	     2.5177	     0.8392	    -0.6714	
     5.7068	    -2.4338	    -3.9444	     9.8190	    -4.2801	     3.9444	    -3.2730	     2.4338	     0.5035	    -1.0071	
     3.6087	    -3.4409	    -4.2801	     8.4763	    -4.6158	     2.6855	    -3.1052	     2.3499	     0.2518	    -1.1749	
     1.5945	    -4.3640	    -4.3640	     7.0496	    -4.6997	     1.6785	    -2.6855	     2.0981	     0.0839	    -1.3428	
    -0.4196	    -5.1193	    -4.1962	     5.7068	    -4.5319	     0.8392	    -2.1820	     1.8463	     0.0000	    -1.4267	
    -2.0981	    -5.7068	    -3.9444	     4.5319	    -4.3640	     0.2518	    -1.5945	     1.5106	     0.0000	    -1.4267	
    -3.5248	    -5.9586	    -3.6087	     3.5248	    -4.0283	     0.0000	    -0.9232	     1.2589	     0.0839	    -1.5106	
    -4.5319	    -6.0425	    -3.3569	     2.6855	    -3.6087	     0.0000	    -0.2518	     1.0910	     0.1678	    -1.5945	
    -5.0354	    -5.7907	    -3.2730	     2.1820	    -3.1891	     0.3357	     0.4196	     1.0910	     0.2518	    -1.7624	
    -5.2032	    -5.2872	    -3.2730	     1.8463	    -2.7695	     0.8392	     1.0910	     1.2589	     0.4196	    -1.8463	
    -4.8676	    -4.6997	    -3.5248	     1.8463	    -2.3499	     1.5945	     1.6785	     1.5106	     0.5035	    -1.9302	
    -4.2801	    -3.9444	    -3.7766	     1.9302	    -1.9302	     2.4338	     2.1820	     2.0142	     0.6714	    -2.0142	
    -3.4409	    -3.1891	    -3.9444	     2.0981	    -1.5106	     3.2730	     2.6016	     2.6016	     0.9232	    -2.0142	
    -2.4338	    -2.4338	    -3.8605	     2.5177	    -0.9232	     4.0283	     2.9373	     3.2730	     1.0910	    -1.9302	
    -1.2589	    -1.5945	    -3.5248	     2.9373	    -0.2518	     4.6997	     3.3569	     4.1122	     1.3428	    -1.8463	
    -0.0839	    -0.8392	    -2.7695	     3.4409	     0.5875	     5.2872	     3.6926	     5.0354	     1.5945	    -1.6785	
     1.0071	    -0.1678	    -1.8463	     3.9444	     1.4267	     5.7907	     4.1122	     6.0425	     2.0142	    -1.5106	
     1.8463	     0.3357	    -0.7553	     4.2801	     2.3499	     5.9586	     4.4479	     6.8817	     2.4338	    -1.2589	
     2.4338	     0.6714	     0.4196	     4.5319	     3.2730	     5.8746	     4.7836	     7.7209	     2.8534	    -1.0071	
     2.6855	     0.8392	     1.6785	     4.6997	     4.1122	     5.6229	     5.2032	     8.4763	     3.5248	    -0.7553	
     2.6855	     1.0071	     3.0212	     4.6158	     5.1193	     5.0354	     5.7907	     9.2316	     4.2801	    -0.2518	
     2.5177	     1.2589	     4.3640	     4.4479	     6.1264	     4.3640	     6.5460	     9.9869	     5.1193	     0.3357	
     2.3499	     1.5945	     5.8746	     4.1962	     7.1335	     3.4409	     7.3853	    10.7422	     6.1264	     1.0071	
     2.0981	     2.0142	     7.3013	     3.7766	     8.1406	     2.3499	     8.3084	    11.3297	     7.0496	     1.6785	
     1.8463	     2.5177	     8.5602	     3.1052	     8.9798	     1.1749	     9.1476	    11.7493	     7.8049	     2.3499	
     1.6785	     3.0212	     9.5673	     2.4338	     9.4833	     0.0000	     9.8190	    12.0010	     8.4763	     2.8534	
     1.5106	     3.5248	    10.4065	     1.6785	     9.7351	    -0.9232	    10.2386	    12.0010	     8.9798	     3.2730	
     1.5106	     4.1122	    10.9940	     1.1749	     9.6512	    -1.4267	    10.4904	    11.8332	     9.3994	     3.6087	
     1.7624	     4.7836	    11.4136	     1.0910	     9.3994	    -1.1749	    10.5743	    11.4975	     9.8190	     4.0283	
     2.2659	     5.4550	    11.5814	     1.3428	     8.9798	    -0.1678	    10.5743	    10.9940	    10.1547	     4.4479	
     2.9373	     6.1264	    11.5814	     1.9302	     8.3923	     1.4267	    10.4065	    10.2386	    10.4904	     4.7836	
     3.9444	     6.7139	    11.4136	     2.8534	     7.6370	     3.5248	    10.1547	     9.2316	    10.6583	     5.2032	
     5.1193	     7.3013	    10.9100	     4.0283	     6.8817	     5.7907	     9.8190	     8.3084	    10.6583	     5.4550	
     6.3782	     7.8049	    10.3226	     5.4550	     6.1264	     8.0566	     9.3994	     7.4692	    10.4904	     5.6229	
     7.8888	     8.3084	     9.6512	     6.8817	     5.3711	    10.2386	     8.8959	     7.0496	    10.2386	     5.7907	
     9.4833	     8.8120	     8.9798	     8.3923	     4.7836	    12.1689	     8.4763	     6.9656	     9.9869	     5.7907	
    10.9940	     9.3155	     8.3923	     9.8190	     4.1962	    13.7634	     7.9727	     7.3013	     9.7351	     5.8746	
    12.3367	     9.8190	     7.8888	    10.9940	     3.7766	    15.0223	     7.5531	     7.8049	     9.4833	     5.8746	
    13.4277	    10.3226	     7.6370	    11.9171	     3.4409	    15.7776	     7.2174	     8.3923	     9.3155	     5.9586	
    14.0152	    10.5743	     7.4692	    12.4207	     3.1891	    16.1133	     6.7978	     8.7280	     9.1476	     6.0425	
    14.1830	    10.7422	     7.4692	    12.5885	     2.9373	    15.9454	     6.5460	     8.9798	     9.1476	     6.2103	
    13.8474	    10.6583	     7.5531	    12.2528	     2.7695	    15.4419	     6.2943	     8.9798	     9.1476	     6.4621	
    13.0920	    10.4904	     7.8888	    11.4975	     2.6855	    14.6027	     6.1264	     8.8959	     9.1476	     6.7139	
    12.1689	    10.2386	     8.3084	    10.5743	     2.6016	    13.5956	     6.0425	     8.8959	     9.3994	     7.0496	
    11.2457	    10.0708	     8.8959	     9.4833	     2.6855	    12.6724	     6.1264	     9.0637	     9.6512	     7.4692	
    10.4904	    10.0708	     9.6512	     8.5602	     2.9373	    11.9171	     6.3782	     9.5673	    10.1547	     7.8888	
    10.1547	    10.3226	    10.4904	     8.0566	     3.2730	    11.5814	     6.7978	    10.4065	    10.8261	     8.4763	
    10.3226	    10.9100	    11.4975	     7.9727	     3.7766	    11.6653	     7.3013	    11.6653	    11.6653	     9.0637	
    10.9100	    11.7493	    12.5885	     8.4763	     4.2801	    12.3367	     7.8049	    13.0920	    12.6724	     9.6512	
    12.0010	    12.7563	    13.5117	     9.4833	     4.7836	    13.4277	     8.3923	    14.7705	    13.7634	    10.3226	
    13.5956	    13.8474	    14.2670	    10.9940	     5.2032	    14.8544	     8.8120	    16.3651	    14.7705	    10.9100	
    15.3580	    14.9384	    14.7705	    12.7563	     5.5389	    16.4490	     9.1476	    17.8757	    15.7776	    11.4136	
    17.2882	    15.9454	    14.9384	    14.6027	     5.7068	    18.0435	     9.2316	    19.1345	    16.6168	    11.8332	
    19.1345	    16.7007	    14.6027	    16.3651	     5.6229	    19.3863	     9.1476	    20.0577	    17.2043	    12.0010	
    20.8130	    17.2043	    13.9313	    17.9596	     5.3711	    20.3934	     8.8120	    20.6451	    17.5400	    11.9171	
    21.9879	    17.3721	    13.0081	    19.2184	     4.8676	    21.0648	     8.2245	    20.8969	    17.5400	    11.6653	
    22.7432	    17.2043	    11.9171	    20.1416	     4.1962	    21.2326	     7.4692	    20.8130	    17.3721	    11.1618	
    22.9111	    16.6168	    10.7422	    20.7291	     3.3569	    21.0648	     6.6299	    20.4773	    16.9525	    10.5743	
    22.4915	    15.6937	     9.5673	    20.8969	     2.6016	    20.5612	     5.7068	    19.8898	    16.3651	     9.7351	
    21.4005	    14.3509	     8.6441	    20.7291	     1.7624	    19.7220	     4.8676	    19.1345	    15.6937	     8.8959	
    19.6381	    12.6724	     7.8049	    20.0577	     1.0910	    18.5471	     3.9444	    18.1274	    14.7705	     7.9727	
    17.2882	    10.7422	     7.2174	    19.1345	     0.4196	    17.2882	     3.1891	    16.9525	    13.8474	     6.9656	
    14.6027	     8.8120	     6.9656	    17.8757	     0.0000	    15.8615	     2.5177	    15.6937	    12.9242	     6.1264	
    11.7493	     6.8817	     6.8817	    16.4490	    -0.3357	    14.5187	     1.9302	    14.5187	    12.0010	     5.3711	
     9.0637	     5.2872	     7.2174	    15.1062	    -0.5035	    13.2599	     1.5945	    13.5117	    11.2457	     4.8676	
     6.7978	     3.9444	     7.8049	    13.9313	    -0.5035	    12.2528	     1.3428	    12.7563	    10.6583	     4.6158	
     5.0354	     3.1052	     8.6441	    13.1760	    -0.4196	    11.6653	     1.3428	    12.4207	    10.4065	     4.6997	
     4.0283	     2.7695	     9.6512	    12.8403	    -0.0839	    11.4975	     1.5106	    12.5046	    10.4904	     5.0354	
     3.6087	     2.9373	    10.7422	    13.0081	     0.1678	    11.8332	     1.7624	    12.9242	    10.9100	     5.7068	
     3.9444	     3.4409	    11.5814	    13.7634	     0.3357	    12.6724	     2.0981	    13.5117	    11.4975	     6.5460	
     4.6997	     4.1122	    12.0010	    14.8544	     0.2518	    13.6795	     2.2659	    14.1830	    12.1689	     7.3853	
     5.7907	     4.7836	    11.7493	    16.1133	    -0.1678	    14.8544	     2.0981	    14.7705	    12.7563	     8.1406	
     7.1335	     5.3711	    10.9100	    17.3721	    -1.0910	    15.8615	     1.6785	    15.2740	    13.1760	     8.5602	
     8.4763	     5.7907	     9.3994	    18.6310	    -2.2659	    16.8686	     1.0071	    15.7776	    13.4277	     8.8120	
     9.9030	     6.0425	     7.4692	    19.8898	    -3.6926	    17.6239	     0.1678	    16.2811	    13.5117	     8.8959	
    11.2457	     6.1264	     5.2032	    20.9808	    -5.0354	    18.3792	    -0.7553	    16.7847	    13.5117	     8.7280	
    12.5885	     6.2103	     2.9373	    22.0718	    -6.2103	    18.9667	    -1.5945	    17.4561	    13.5117	     8.5602	
    13.8474	     6.2103	     0.8392	    22.9111	    -7.3013	    19.4702	    -2.3499	    17.9596	    13.4277	     8.3923	
    14.8544	     6.1264	    -1.0071	    23.4985	    -8.0566	    19.8059	    -3.0212	    18.2953	    13.3438	     8.1406	
    15.6097	     6.0425	    -2.5177	    23.8342	    -8.7280	    19.9738	    -3.5248	    18.2114	    13.1760	     7.8888	
    16.0294	     5.7907	    -3.6087	    23.9182	    -9.1476	    19.8898	    -3.9444	    17.7917	    12.9242	     7.6370	
    16.1972	     5.6229	    -4.3640	    23.5825	    -9.3994	    19.6381	    -4.2801	    16.8686	    12.6724	     7.3013	
    16.1972	     5.3711	    -4.6158	    23.0789	    -9.3994	    19.3024	    -4.4479	    15.5258	    12.3367	     6.9656	
    15.9454	     5.2032	    -4.6158	    22.3236	    -9.3155	    18.7988	    -4.5319	    13.9313	    12.0010	     6.5460	
    15.5258	     4.9515	    -4.2801	    21.3165	    -9.0637	    18.2114	    -4.5319	    12.1689	    11.6653	     6.0425	
    14.9384	     4.6158	    -3.7766	    20.1416	    -8.8959	    17.5400	    -4.5319	    10.4065	    11.2457	     5.5389	
    14.0991	     4.1962	    -3.3569	    18.7988	    -8.7280	    16.7007	    -4.6158	     8.7280	    10.7422	     4.9515	
    13.1760	     3.6926	    -3.0212	    17.3721	    -8.5602	    15.8615	    -4.7836	     7.3853	    10.1547	     4.1962	
    12.2528	     3.1052	    -2.6855	    16.0294	    -8.5602	    14.9384	    -5.0354	     6.2943	     9.4833	     3.5248	
    11.3297	     2.6016	    -2.4338	    14.9384	    -8.5602	    14.0991	    -5.3711	     5.6229	     8.9798	     2.9373	
    10.4904	     2.0981	    -2.1820	    14.0991	    -8.4763	    13.4277	    -5.7068	     5.3711	     8.5602	     2.3499	
     9.6512	     1.6785	    -1.8463	    13.6795	    -8.3923	    13.0081	    -6.0425	     5.5389	     8.3084	     2.0142	
     8.8959	     1.3428	    -1.5106	    13.5117	    -8.2245	    12.8403	    -6.2943	     6.2103	     8.2245	     1.7624	
     8.3084	     1.1749	    -0.9232	    13.6795	    -7.9727	    12.9242	    -6.5460	     7.4692	     8.3923	     1.5945	
     7.8888	     1.0910	    -0.0839	    14.0152	    -7.5531	    13.1760	    -6.7139	     9.1476	     8.6441	     1.5945	
     7.8049	     1.1749	     1.0910	    14.5187	    -6.9656	    13.6795	    -6.7978	    11.0779	     8.9798	     1.6785	
     8.1406	     1.5106	     2.6016	    15.0223	    -6.2103	    14.1830	    -6.7978	    13.0920	     9.3994	     1.8463	
     8.7280	     2.0142	     4.3640	    15.3580	    -5.2872	    14.6027	    -6.6299	    14.9384	     9.7351	     2.0981	
     9.4833	     2.5177	     6.3782	    15.5258	    -4.2801	    14.8544	    -6.3782	    16.4490	    10.0708	     2.3499	
    10.1547	     3.0212	     8.3923	    15.4419	    -3.3569	    14.7705	    -6.0425	    17.5400	    10.1547	     2.5177	
    10.5743	     3.1891	    10.1547	    14.9384	    -2.6855	    14.3509	    -5.7907	    17.9596	    10.1547	     2.6016	
    10.5743	     3.1052	    11.4136	    14.0991	    -2.3499	    13.5117	    -5.7068	    17.7917	     9.8190	     2.5177	
    10.1547	     2.6016	    11.9171	    12.9242	    -2.5177	    12.3367	    -5.7907	    16.8686	     9.3155	     2.2659	
     9.1476	     1.5945	    11.5814	    11.3297	    -3.2730	    10.7422	    -6.1264	    15.3580	     8.3923	     1.6785	
     7.7209	     0.2518	    10.2386	     9.5673	    -4.5319	     8.9798	    -6.7139	    13.2599	     7.3013	     0.9232	
     6.1264	    -1.3428	     7.9727	     7.5531	    -6.2103	     6.9656	    -7.4692	    10.8261	     5.8746	     0.0000	
     4.4479	    -2.9373	     4.9515	     5.6229	    -8.1406	     5.0354	    -8.2245	     8.2245	     4.3640	    -1.0910	
     2.9373	    -4.4479	     1.4267	     3.7766	   -10.0708	     3.3569	    -8.9798	     5.7068	     2.7695	    -2.1820	
     1.7624	    -5.7068	    -2.3499	     2.3499	   -11.9171	     1.8463	    -9.6512	     3.4409	     1.1749	    -3.1891	
     0.9232	    -6.6299	    -6.0425	     1.2589	   -13.5956	     0.8392	   -10.1547	     1.6785	    -0.2518	    -4.1122	
     0.5035	    -7.2174	    -9.3155	     0.7553	   -14.8544	     0.0839	   -10.5743	     0.3357	    -1.5106	    -4.8676	
     0.5035	    -7.4692	   -12.0850	     0.5875	   -15.7776	    -0.2518	   -10.7422	    -0.4196	    -2.4338	    -5.2872	
     1.0071	    -7.3013	   -13.9313	     0.9232	   -16.3651	    -0.2518	   -10.7422	    -0.5875	    -3.0212	    -5.4550	
     1.7624	    -6.7978	   -15.0223	     1.6785	   -16.4490	     0.0000	   -10.4904	    -0.2518	    -3.2730	    -5.3711	
     2.7695	    -6.0425	   -15.1901	     2.6855	   -16.1133	     0.5035	   -10.0708	     0.4196	    -3.2730	    -5.0354	
     3.7766	    -5.2872	   -14.7705	     3.7766	   -15.6097	     1.0910	    -9.4833	     1.0910	    -3.1052	    -4.5319	
     4.5319	    -4.5319	   -14.0152	     4.7836	   -14.9384	     1.5945	    -8.8959	     1.5945	    -2.8534	    -4.1122	
     4.8676	    -4.1122	   -13.0920	     5.6229	   -14.3509	     1.8463	    -8.3923	     1.7624	    -2.8534	    -3.7766	
     4.6158	    -4.1122	   -12.2528	     6.0425	   -13.9313	     1.7624	    -8.1406	     1.4267	    -3.0212	    -3.7766	
     3.7766	    -4.4479	   -11.5814	     5.9586	   -13.7634	     1.3428	    -7.9727	     0.5875	    -3.3569	    -4.0283	
     2.3499	    -5.2032	   -11.2457	     5.3711	   -13.6795	     0.5035	    -7.9727	    -0.5035	    -3.9444	    -4.6158	
     0.4196	    -6.2943	   -10.9940	     4.3640	   -13.7634	    -0.5875	    -8.1406	    -1.9302	    -4.6158	    -5.2872	
    -1.5945	    -7.4692	   -10.9100	     3.2730	   -13.7634	    -1.7624	    -8.2245	    -3.5248	    -5.2872	    -5.9586	
    -3.6926	    -8.4763	   -10.7422	     2.0142	   -13.5956	    -2.9373	    -8.1406	    -5.2032	    -5.7907	    -6.4621	
    -5.4550	    -9.3155	   -10.4065	     1.0910	   -13.1760	    -3.7766	    -7.9727	    -6.7978	    -5.9586	    -6.7978	
    -6.7978	    -9.8190	    -9.9030	     0.3357	   -12.5046	    -4.2801	    -7.5531	    -8.3084	    -5.9586	    -6.7978	
    -7.6370	    -9.8190	    -9.1476	     0.0839	   -11.6653	    -4.4479	    -6.9656	    -9.6512	    -5.6229	    -6.4621	
    -7.8888	    -9.5673	    -8.3084	     0.1678	   -10.6583	    -4.1122	    -6.2943	   -10.5743	    -5.1193	    -5.8746	
    -7.6370	    -8.9798	    -7.3853	     0.6714	    -9.6512	    -3.3569	    -5.5389	   -10.9940	    -4.3640	    -4.9515	
    -6.9656	    -8.0566	    -6.2943	     1.5945	    -8.5602	    -2.2659	    -4.7836	   -10.7422	    -3.3569	    -3.8605	
    -5.8746	    -6.9656	    -5.2032	     2.8534	    -7.3853	    -0.7553	    -3.9444	    -9.9030	    -2.1820	    -2.4338	
    -4.4479	    -5.6229	    -3.8605	     4.5319	    -6.1264	     1.0910	    -3.0212	    -8.3084	    -0.7553	    -0.8392	
    -2.7695	    -4.1122	    -2.5177	     6.3782	    -4.9515	     3.0212	    -2.0142	    -6.2103	     0.8392	     0.9232	
    -1.0910	    -2.6855	    -1.0910	     8.3923	    -3.7766	     4.9515	    -1.0071	    -3.7766	     2.4338	     2.7695	
     0.5875	    -1.3428	     0.1678	    10.3226	    -2.6855	     6.6299	    -0.0839	    -1.0910	     3.9444	     4.4479	
     1.9302	    -0.2518	     1.1749	    12.0010	    -1.9302	     7.9727	     0.6714	     1.7624	     5.3711	     5.9586	
     2.9373	     0.5875	     1.8463	    13.4277	    -1.3428	     8.8959	     1.2589	     4.6158	     6.6299	     7.1335	
     3.6087	     1.0910	     2.0981	    14.3509	    -1.0071	     9.4833	     1.6785	     7.4692	     7.6370	     8.0566	
     3.7766	     1.2589	     2.1820	    15.0223	    -0.8392	     9.7351	     1.9302	    10.2386	     8.3923	     8.7280	
     3.6087	     1.1749	     2.0981	    15.1901	    -0.9232	     9.8190	     2.0142	    12.5885	     9.0637	     9.1476	
     2.8534	     0.7553	     1.9302	    15.0223	    -1.0910	     9.7351	     2.0142	    14.5187	     9.3994	     9.3155	
     1.7624	     0.1678	     1.6785	    14.4348	    -1.3428	     9.3994	     1.9302	    15.7776	     9.5673	     9.3155	
     0.1678	    -0.7553	     1.5106	    13.5117	    -1.7624	     8.9798	     1.6785	    16.2811	     9.5673	     9.0637	
    -1.6785	    -1.7624	     1.3428	    12.3367	    -2.1820	     8.3923	     1.4267	    16.0294	     9.2316	     8.7280	
    -3.6926	    -2.7695	     1.3428	    10.9100	    -2.6016	     7.6370	     1.2589	    15.0223	     8.8120	     8.3084	
    -5.6229	    -3.6926	     1.4267	     9.3994	    -3.0212	     6.8817	     1.0910	    13.6795	     8.2245	     7.7209	
    -7.2174	    -4.4479	     1.7624	     7.8888	    -3.2730	     5.9586	     1.0071	    12.1689	     7.5531	     7.1335	
    -8.3923	    -4.9515	     2.1820	     6.6299	    -3.3569	     5.1193	     1.0910	    10.7422	     6.8817	     6.5460	
    -8.9798	    -5.1193	     2.8534	     5.7068	    -3.1891	     4.4479	     1.3428	     9.7351	     6.2943	     5.8746	
    -9.1476	    -5.0354	     3.6087	     5.2032	    -2.8534	     3.9444	     1.7624	     9.2316	     5.7907	     5.2872	
    -8.7280	    -4.6997	     4.3640	     5.1193	    -2.2659	     3.7766	     2.3499	     9.1476	     5.3711	     4.6158	
    -7.8049	    -4.1122	     5.0354	     5.5389	    -1.5106	     3.7766	     3.0212	     9.3994	     5.1193	     4.0283	
    -6.5460	    -3.3569	     5.5389	     6.2943	    -0.5875	     4.1122	     3.7766	     9.9030	     4.9515	     3.5248	
    -4.8676	    -2.5177	     5.8746	     7.3013	     0.3357	     4.5319	     4.6158	    10.4904	     4.9515	     3.0212	
    -2.9373	    -1.5945	     6.1264	     8.4763	     1.3428	     5.1193	     5.5389	    11.0779	     5.0354	     2.6855	
    -0.9232	    -0.5035	     6.1264	     9.6512	     2.2659	     5.8746	     6.4621	    11.4975	     5.2872	     2.4338	
     1.0071	     0.5035	     6.1264	    10.7422	     3.1891	     6.6299	     7.3853	    11.6653	     5.5389	     2.2659	
     2.6016	     1.4267	     6.1264	    11.6653	     4.0283	     7.3853	     8.1406	    11.4975	     5.7068	     2.0981	
     3.7766	     2.0142	     6.0425	    12.1689	     4.6997	     7.9727	     8.8120	    10.7422	     5.7907	     1.9302	
     4.3640	     2.3499	     6.0425	    12.1689	     5.2872	     8.3923	     9.3155	     9.4833	     5.6229	     1.6785	
     4.3640	     2.3499	     6.1264	    11.6653	     5.7068	     8.3923	     9.6512	     7.7209	     5.2032	     1.2589	
     3.8605	     2.0981	     6.2103	    10.7422	     6.2103	     8.0566	     9.9030	     5.6229	     4.6997	     0.8392	
     2.9373	     1.6785	     6.4621	     9.3155	     6.7139	     7.3013	    10.1547	     3.5248	     4.0283	     0.3357	
     1.8463	     1.1749	     6.7978	     7.6370	     7.3013	     6.2103	    10.4065	     1.4267	     3.3569	    -0.0839	
     0.6714	     0.6714	     7.2174	     5.7068	     7.9727	     4.7836	    10.5743	    -0.3357	     2.6855	    -0.4196	
    -0.3357	     0.3357	     7.5531	     3.6926	     8.8120	     3.1891	    10.8261	    -1.7624	     2.0981	    -0.7553	
    -1.1749	     0.1678	     7.8049	     1.8463	     9.6512	     1.4267	    11.0779	    -2.8534	     1.6785	    -0.9232	
    -1.6785	     0.2518	     7.9727	     0.1678	    10.5743	    -0.1678	    11.3297	    -3.5248	     1.3428	    -1.0071	
    -1.5945	     0.6714	     8.0566	    -1.0910	    11.4975	    -1.5106	    11.6653	    -3.9444	     1.1749	    -0.9232	
    -0.9232	     1.4267	     8.1406	    -1.8463	    12.5046	    -2.4338	    12.0010	    -3.9444	     1.2589	    -0.5875	
     0.5035	     2.5177	     8.2245	    -2.0981	    13.5956	    -2.9373	    12.5046	    -3.4409	     1.5945	     0.0000	
     2.4338	     3.9444	     8.4763	    -1.9302	    14.6866	    -2.9373	    13.0920	    -2.6855	     2.1820	     0.7553	
     4.8676	     5.6229	     8.7280	    -1.5106	    15.8615	    -2.6855	    13.7634	    -1.5945	     2.7695	     1.5945	
     7.3853	     7.3013	     9.2316	    -1.0071	    16.8686	    -2.3499	    14.3509	    -0.5035	     3.3569	     2.3499	
     9.9030	     8.8120	     9.8190	    -0.5875	    17.8757	    -2.0142	    14.9384	     0.5875	     3.7766	     3.1052	
    12.0010	    10.2386	    10.4904	    -0.4196	    18.7149	    -1.8463	    15.3580	     1.4267	     3.9444	     3.6926	
    13.5956	    11.2457	    11.2457	    -0.5035	    19.4702	    -1.9302	    15.6937	     2.0142	     3.8605	     4.0283	
    14.5187	    11.9171	    12.0850	    -0.8392	    20.0577	    -2.2659	    15.8615	     2.3499	     3.6087	     4.2801	
    14.6866	    12.2528	    12.9242	    -1.5106	    20.3934	    -2.8534	    15.8615	     2.6016	     3.2730	     4.5319	
    14.3509	    12.1689	    13.6795	    -2.3499	    20.6451	    -3.6087	    15.8615	     2.6855	     2.8534	     4.6158	
    13.5117	    11.9171	    14.3509	    -3.2730	    20.6451	    -4.3640	    15.6937	     2.6855	     2.5177	     4.8676	
    12.4207	    11.4136	    15.0223	    -4.1962	    20.6451	    -5.2032	    15.6097	     2.7695	     2.3499	     5.1193	
    11.2457	    10.9940	    15.5258	    -5.1193	    20.5612	    -5.9586	    15.5258	     2.8534	     2.3499	     5.5389	
    10.1547	    10.4904	    15.9454	    -5.8746	    20.3934	    -6.6299	    15.5258	     2.8534	     2.4338	     6.0425	
     9.0637	     9.9869	    16.1972	    -6.6299	    20.2255	    -7.3013	    15.4419	     2.8534	     2.6016	     6.5460	
     7.9727	     9.4833	    16.1972	    -7.3013	    19.8898	    -7.8888	    15.2740	     2.6016	     2.7695	     6.9656	
     6.7139	     8.7280	    15.7776	    -8.0566	    19.3024	    -8.4763	    14.9384	     2.0981	     2.7695	     7.2174	
     5.2872	     7.8888	    15.0223	    -8.7280	    18.6310	    -9.1476	    14.4348	     1.3428	     2.6016	     7.3013	
     3.8605	     7.0496	    13.9313	    -9.3994	    17.7917	    -9.7351	    13.8474	     0.4196	     2.1820	     7.2174	
     2.5177	     6.2103	    12.7563	    -9.9869	    16.8686	   -10.1547	    13.1760	    -0.7553	     1.6785	     6.8817	
     1.4267	     5.5389	    11.4975	   -10.3226	    16.0294	   -10.4904	    12.5046	    -1.7624	     1.0910	     6.5460	
     0.8392	     5.1193	    10.3226	   -10.3226	    15.2740	   -10.6583	    12.0010	    -2.6016	     0.5875	     6.1264	
     0.6714	     5.0354	     9.3994	   -10.1547	    14.8544	   -10.6583	    11.5814	    -3.1891	     0.2518	     5.7907	
     1.0910	     5.2872	     8.6441	    -9.6512	    14.5187	   -10.5743	    11.3297	    -3.3569	     0.0000	     5.5389	
     1.8463	     5.7068	     7.9727	    -9.2316	    14.2670	   -10.4065	    11.1618	    -3.2730	    -0.1678	     5.2872	
     2.8534	     6.2103	     7.5531	    -8.8120	    14.1830	   -10.4065	    10.9100	    -2.9373	    -0.2518	     5.0354	
     3.9444	     6.6299	     7.3853	    -8.6441	    14.0152	   -10.6583	    10.5743	    -2.6016	    -0.3357	     4.6997	
     5.1193	     7.0496	     7.3013	    -8.7280	    13.8474	   -11.0779	    10.1547	    -2.1820	    -0.3357	     4.4479	
     6.1264	     7.3853	     7.5531	    -8.9798	    13.6795	   -11.7493	     9.7351	    -1.6785	    -0.4196	     4.1962	
     7.0496	     7.6370	     8.0566	    -9.3994	    13.5956	   -12.5046	     9.3155	    -1.2589	    -0.4196	     4.0283	
     7.7209	     7.8049	     8.6441	    -9.9869	    13.5117	   -13.2599	     8.9798	    -0.8392	    -0.3357	     3.9444	
     8.0566	     7.8049	     9.3994	   -10.5743	    13.5117	   -14.0152	     8.7280	    -0.4196	    -0.1678	     3.9444	
     7.9727	     7.5531	    10.1547	   -11.2457	    13.5117	   -14.6027	     8.5602	    -0.0839	    -0.0839	     4.0283	
     7.4692	     7.1335	    10.7422	   -12.0010	    13.4277	   -15.1062	     8.3923	     0.0839	     0.0000	     4.0283	
     6.4621	     6.4621	    11.2457	   -12.7563	    13.2599	   -15.4419	     8.2245	     0.0839	     0.0000	     4.0283	
     5.2032	     5.5389	    11.4136	   -13.5117	    13.0081	   -15.6937	     7.9727	    -0.3357	    -0.0839	     4.0283	
     3.8605	     4.5319	    11.3297	   -14.0991	    12.6724	   -15.6937	     7.8049	    -1.0910	    -0.2518	     3.8605	
     2.6016	     3.6087	    11.0779	   -14.5187	    12.2528	   -15.4419	     7.5531	    -2.2659	    -0.5035	     3.7766	
     1.4267	     2.7695	    10.6583	   -14.5187	    12.0010	   -14.8544	     7.4692	    -3.6926	    -0.6714	     3.6926	
     0.5035	     2.0981	    10.2386	   -14.0991	    11.8332	   -14.0991	     7.3853	    -5.3711	    -0.8392	     3.6087	
    -0.2518	     1.5945	     9.7351	   -13.2599	    11.7493	   -13.0920	     7.3013	    -7.1335	    -1.0071	     3.5248	
    -0.9232	     1.1749	     9.1476	   -12.0850	    11.7493	   -11.9171	     7.2174	    -8.8120	    -1.0071	     3.5248	
    -1.4267	     0.7553	     8.5602	   -10.6583	    11.7493	   -10.6583	     7.0496	   -10.2386	    -1.0910	     3.3569	
    -1.8463	     0.5035	     7.9727	    -8.9798	    11.8332	    -9.3155	     6.8817	   -11.0779	    -1.0910	     3.1891	
    -2.0981	     0.2518	     7.5531	    -7.1335	    11.8332	    -7.8888	     6.6299	   -11.2457	    -1.0071	     3.0212	
    -2.0981	     0.0839	     7.2174	    -5.2032	    11.8332	    -6.4621	     6.3782	   -10.7422	    -0.8392	     2.7695	
    -1.8463	     0.0000	     6.8817	    -3.1891	    11.7493	    -4.9515	     5.9586	    -9.7351	    -0.5035	     2.6016	
    -1.5106	     0.0000	     6.6299	    -1.3428	    11.4136	    -3.6087	     5.6229	    -8.2245	    -0.1678	     2.4338	
    -1.1749	    -0.0839	     6.1264	     0.4196	    10.9100	    -2.4338	     5.1193	    -6.4621	     0.1678	     2.3499	
    -0.8392	    -0.2518	     5.3711	     1.8463	    10.2386	    -1.5106	     4.6158	    -4.6158	     0.5875	     2.3499	
    -0.7553	    -0.5035	     4.2801	     2.9373	     9.3155	    -0.8392	     4.0283	    -2.8534	     0.9232	     2.3499	
    -0.7553	    -0.8392	     2.9373	     3.6926	     8.3084	    -0.5875	     3.5248	    -1.2589	     1.1749	     2.3499	
    -1.0910	    -1.1749	     1.3428	     4.0283	     7.3853	    -0.5875	     3.0212	     0.0839	     1.3428	     2.3499	
    -1.5106	    -1.5945	    -0.3357	     4.0283	     6.4621	    -0.8392	     2.6016	     1.1749	     1.5106	     2.3499	
    -2.0142	    -1.8463	    -1.9302	     3.7766	     5.7907	    -1.0910	     2.3499	     2.0981	     1.5945	     2.3499	
    -2.5177	    -2.0142	    -3.1891	     3.5248	     5.2872	    -1.3428	     2.2659	     2.9373	     1.6785	     2.4338	
    -2.9373	    -2.0142	    -4.0283	     3.1891	     5.0354	    -1.3428	     2.2659	     3.6926	     1.7624	     2.5177	
    -3.2730	    -1.8463	    -4.5319	     3.0212	     4.9515	    -1.0071	     2.2659	     4.4479	     1.9302	     2.6855	
    -3.4409	    -1.5945	    -4.6158	     2.8534	     5.0354	    -0.5035	     2.3499	     5.1193	     2.0981	     2.9373	
    -3.4409	    -1.1749	    -4.3640	     2.8534	     5.2032	     0.3357	     2.2659	     5.6229	     2.2659	     3.1891	
    -3.1891	    -0.7553	    -3.8605	     2.8534	     5.4550	     1.3428	     2.0981	     6.1264	     2.3499	     3.4409	
    -2.7695	    -0.2518	    -3.1891	     3.0212	     5.7068	     2.4338	     1.9302	     6.4621	     2.3499	     3.6926	
    -2.0142	     0.3357	    -2.3499	     3.1891	     6.0425	     3.5248	     1.6785	     6.7139	     2.3499	     3.9444	
    -1.0071	     1.0071	    -1.3428	     3.4409	     6.5460	     4.6158	     1.4267	     7.0496	     2.3499	     4.2801	
     0.3357	     1.8463	    -0.2518	     3.7766	     7.0496	     5.5389	     1.3428	     7.3853	     2.5177	     4.6158	
     1.9302	     2.7695	     0.8392	     4.2801	     7.7209	     6.4621	     1.3428	     7.8049	     2.6855	     5.1193	
     3.6087	     3.6926	     2.0142	     4.7836	     8.5602	     7.1335	     1.5945	     8.3923	     3.0212	     5.7068	
     5.2032	     4.6158	     3.1891	     5.2032	     9.3155	     7.5531	     1.8463	     9.1476	     3.4409	     6.2943	
     6.6299	     5.2872	     4.1962	     5.5389	    10.0708	     7.8049	     2.2659	     9.8190	     3.8605	     6.7978	
     7.5531	     5.7068	     5.1193	     5.5389	    10.6583	     7.7209	     2.6016	    10.4065	     4.1962	     7.3013	
     7.8888	     5.7907	     5.7907	     5.2032	    11.0779	     7.3013	     2.8534	    10.8261	     4.2801	     7.4692	
     7.6370	     5.5389	     6.3782	     4.5319	    11.3297	     6.6299	     2.9373	    10.9100	     4.1122	     7.5531	
     6.7978	     4.9515	     6.8817	     3.5248	    11.3297	     5.7068	     3.0212	    10.7422	     3.8605	     7.3013	
     5.4550	     4.1122	     7.3013	     2.3499	    11.3297	     4.6158	     2.9373	    10.4065	     3.3569	     6.9656	
     3.9444	     3.1891	     7.8888	     1.1749	    11.2457	     3.5248	     2.9373	    10.0708	     2.9373	     6.6299	
     2.4338	     2.4338	     8.6441	     0.1678	    11.3297	     2.6016	     3.0212	     9.9030	     2.6016	     6.2943	
     1.2589	     2.0142	     9.7351	    -0.3357	    11.6653	     1.9302	     3.1891	     9.9869	     2.5177	     6.0425	
     0.3357	     1.9302	    10.9100	    -0.4196	    12.0850	     1.6785	     3.5248	    10.3226	     2.6016	     5.9586	
    -0.0839	     2.0981	    12.3367	     0.0839	    12.6724	     1.7624	     4.0283	    10.9940	     2.8534	     6.0425	
    -0.0839	     2.6016	    13.5956	     0.9232	    13.2599	     2.1820	     4.5319	    11.6653	     3.2730	     6.2943	
     0.2518	     3.1891	    14.6027	     2.0981	    13.6795	     2.9373	     4.9515	    12.2528	     3.8605	     6.7139	
     0.8392	     3.7766	    15.3580	     3.6087	    14.0152	     3.9444	     5.3711	    12.5046	     4.4479	     7.2174	
     1.6785	     4.3640	    15.6097	     5.2872	    14.0991	     5.2032	     5.7068	    12.1689	     4.9515	     7.7209	
     2.5177	     4.6997	    15.3580	     7.0496	    14.0152	     6.5460	     5.8746	    11.1618	     5.3711	     8.2245	
     3.3569	     4.8676	    14.6027	     8.8959	    13.6795	     8.0566	     5.9586	     9.5673	     5.6229	     8.7280	
     4.0283	     4.7836	    13.2599	    10.6583	    13.1760	     9.3994	     5.9586	     7.4692	     5.7068	     9.0637	
     4.5319	     4.4479	    11.4136	    12.1689	    12.5046	    10.6583	     5.7907	     5.2872	     5.5389	     9.1476	
     4.6997	     3.8605	     8.9798	    13.5117	    11.5814	    11.6653	     5.4550	     3.2730	     5.1193	     9.1476	
     4.6158	     3.0212	     6.1264	    14.3509	    10.5743	    12.4207	     5.1193	     1.8463	     4.3640	     8.9798	
     4.1962	     2.0981	     3.0212	    14.7705	     9.3994	    12.7563	     4.6158	     1.0910	     3.5248	     8.4763	
     3.5248	     1.0071	    -0.2518	    14.6866	     8.2245	    12.6724	     4.1122	     1.0071	     2.4338	     7.8888	
     2.6016	     0.0000	    -3.2730	    14.1830	     7.1335	    12.2528	     3.6926	     1.5106	     1.3428	     7.2174	
     1.7624	    -0.9232	    -5.7907	    13.4277	     6.2943	    11.7493	     3.3569	     2.3499	     0.4196	     6.5460	
     1.0071	    -1.5106	    -7.5531	    12.5885	     5.7907	    11.0779	     3.4409	     3.3569	    -0.3357	     6.0425	
     0.5035	    -1.6785	    -8.4763	    11.6653	     5.7068	    10.4904	     3.7766	     4.4479	    -0.8392	     5.7068	
     0.4196	    -1.5106	    -8.5602	    10.9100	     6.0425	     9.9869	     4.4479	     5.4550	    -1.0071	     5.6229	
     0.6714	    -1.0071	    -7.8049	    10.2386	     6.6299	     9.4833	     5.3711	     6.4621	    -0.8392	     5.7068	
     1.2589	    -0.0839	    -6.2103	     9.8190	     7.6370	     9.1476	     6.3782	     7.4692	    -0.5875	     5.8746	
     2.2659	     1.0910	    -4.0283	     9.5673	     8.8120	     8.8959	     7.5531	     8.3923	    -0.0839	     6.1264	
     3.5248	     2.5177	    -1.4267	     9.5673	    10.1547	     8.8120	     8.7280	     9.3994	     0.5875	     6.4621	
     5.0354	     4.0283	     1.5106	     9.8190	    11.6653	     8.8959	     9.8190	    10.3226	     1.3428	     6.8817	
     6.6299	     5.7068	     4.5319	    10.1547	    13.0081	     8.9798	    10.8261	    11.2457	     2.0981	     7.2174	
     8.2245	     7.2174	     7.3853	    10.6583	    14.3509	     9.1476	    11.4975	    12.0010	     2.9373	     7.4692	
[Epoch Header]
[Trial Type]	23
[Accept]	1
[Correct]	0
[RT]	 0.000
[Resp]	0
[Epoch Data]
     0.9232	    -2.0981	     2.0142	     9.7351	    -0.3357	     1.7624	    -3.2730	   -10.6583	    -4.7836	     3.4409	
     0.1678	    -3.0212	     0.4196	     9.3994	    -1.3428	     1.3428	    -4.0283	   -12.3367	    -5.3711	     2.7695	
    -0.1678	    -3.6087	    -1.0071	     9.3155	    -2.3499	     1.1749	    -4.6997	   -13.6795	    -5.7068	     2.1820	
    -0.0839	    -3.7766	    -2.0981	     9.4833	    -3.1891	     1.2589	    -5.2872	   -14.6866	    -5.8746	     1.5945	
     0.1678	    -3.7766	    -2.9373	     9.7351	    -3.9444	     1.5106	    -5.7907	   -15.1901	    -5.7907	     1.2589	
     0.7553	    -3.6087	    -3.5248	    10.1547	    -4.5319	     2.0142	    -6.0425	   -15.4419	    -5.6229	     0.9232	
     1.3428	    -3.3569	    -3.8605	    10.5743	    -4.9515	     2.6016	    -6.2943	   -15.2740	    -5.3711	     0.7553	
     2.0142	    -3.1052	    -4.1962	    10.9940	    -5.2872	     3.2730	    -6.5460	   -14.8544	    -5.2032	     0.6714	
     2.6016	    -2.8534	    -4.6158	    11.4136	    -5.6229	     3.9444	    -6.7978	   -14.2670	    -5.2032	     0.5875	
     3.0212	    -2.6855	    -5.2032	    11.7493	    -5.9586	     4.5319	    -7.1335	   -13.4277	    -5.2872	     0.5875	
     3.3569	    -2.6016	    -5.9586	    11.9171	    -6.3782	     4.9515	    -7.5531	   -12.4207	    -5.5389	     0.5035	
     3.6087	    -2.6016	    -6.9656	    12.0010	    -6.9656	     5.1193	    -7.8888	   -11.2457	    -5.9586	     0.3357	
     3.7766	    -2.6016	    -8.0566	    12.0850	    -7.4692	     5.2032	    -8.3084	    -9.8190	    -6.2943	     0.2518	
     4.0283	    -2.5177	    -9.0637	    12.1689	    -7.9727	     5.1193	    -8.5602	    -8.1406	    -6.6299	     0.1678	
     4.2801	    -2.4338	    -9.9030	    12.2528	    -8.4763	     5.0354	    -8.7280	    -6.3782	    -6.8817	     0.1678	
     4.6158	    -2.2659	   -10.4904	    12.5046	    -8.8120	     4.8676	    -8.7280	    -4.3640	    -6.7978	     0.2518	
     5.0354	    -2.0981	   -10.7422	    13.0081	    -8.9798	     4.8676	    -8.5602	    -2.2659	    -6.6299	     0.4196	
     5.4550	    -1.7624	   -10.6583	    13.7634	    -8.8959	     5.0354	    -8.1406	    -0.0839	    -6.1264	     0.7553	
     5.9586	    -1.2589	   -10.2386	    14.8544	    -8.6441	     5.4550	    -7.5531	     2.0981	    -5.3711	     1.2589	
     6.4621	    -0.7553	    -9.5673	    16.2811	    -8.1406	     6.0425	    -6.8817	     4.2801	    -4.4479	     1.7624	
     6.9656	    -0.1678	    -8.7280	    17.7917	    -7.4692	     6.8817	    -6.2103	     6.2943	    -3.4409	     2.4338	
     7.2174	     0.2518	    -7.8049	    19.5541	    -6.7978	     7.8888	    -5.5389	     8.0566	    -2.2659	     3.1052	
     7.2174	     0.6714	    -6.9656	    21.2326	    -6.1264	     8.9798	    -5.1193	     9.3994	    -1.0071	     3.8605	
     6.9656	     0.8392	    -6.2103	    22.9111	    -5.6229	    10.1547	    -4.7836	    10.3226	     0.1678	     4.5319	
     6.5460	     0.9232	    -5.5389	    24.3378	    -5.1193	    11.4975	    -4.5319	    10.8261	     1.2589	     5.3711	
     6.0425	     1.0071	    -4.8676	    25.5127	    -4.6158	    12.6724	    -4.4479	    10.8261	     2.2659	     6.1264	
     5.5389	     0.8392	    -4.3640	    26.3519	    -4.2801	    13.7634	    -4.3640	    10.2386	     3.0212	     6.8817	
     4.9515	     0.6714	    -3.9444	    26.6037	    -4.0283	    14.5187	    -4.4479	     9.1476	     3.3569	     7.4692	
     4.3640	     0.2518	    -3.7766	    26.2680	    -3.9444	    14.7705	    -4.6997	     7.4692	     3.2730	     7.7209	
     3.7766	    -0.3357	    -3.8605	    25.2609	    -4.0283	    14.4348	    -5.0354	     5.3711	     2.6855	     7.7209	
     3.1052	    -1.0071	    -4.1962	    23.7503	    -4.2801	    13.5956	    -5.5389	     2.8534	     1.6785	     7.3013	
     2.4338	    -1.7624	    -4.6997	    21.8201	    -4.7836	    12.1689	    -6.1264	     0.1678	     0.3357	     6.6299	
     1.7624	    -2.6855	    -5.2872	    19.6381	    -5.2872	    10.3226	    -6.7139	    -2.6016	    -1.1749	     5.7907	
     1.0071	    -3.5248	    -5.8746	    17.2882	    -5.8746	     8.3084	    -7.3013	    -5.2032	    -2.6855	     4.6997	
     0.2518	    -4.2801	    -6.4621	    14.9384	    -6.4621	     6.0425	    -7.8888	    -7.7209	    -4.1962	     3.6087	
    -0.5035	    -4.9515	    -6.8817	    12.6724	    -6.9656	     3.9444	    -8.4763	    -9.9869	    -5.6229	     2.3499	
    -1.2589	    -5.6229	    -7.2174	    10.5743	    -7.3853	     1.8463	    -8.9798	   -12.0010	    -6.8817	     1.0910	
    -2.0142	    -6.0425	    -7.3013	     8.6441	    -7.6370	     0.0839	    -9.2316	   -13.7634	    -7.9727	    -0.0839	
    -2.6016	    -6.2943	    -7.0496	     6.9656	    -7.6370	    -1.4267	    -9.3994	   -15.2740	    -8.8120	    -1.1749	
    -3.1052	    -6.2943	    -6.5460	     5.6229	    -7.3853	    -2.6016	    -9.3155	   -16.4490	    -9.3155	    -2.0981	
    -3.3569	    -6.1264	    -5.7068	     4.5319	    -6.8817	    -3.5248	    -9.0637	   -17.2882	    -9.6512	    -2.7695	
    -3.5248	    -5.7068	    -4.6158	     3.6926	    -6.2103	    -4.2801	    -8.8120	   -17.7917	    -9.8190	    -3.3569	
    -3.4409	    -5.2872	    -3.4409	     3.0212	    -5.3711	    -4.7836	    -8.3923	   -18.0435	    -9.9030	    -3.7766	
    -3.2730	    -4.6997	    -2.1820	     2.5177	    -4.6158	    -5.2872	    -8.0566	   -18.2114	    -9.8190	    -4.1122	
    -3.1052	    -4.1962	    -0.9232	     2.0981	    -3.9444	    -5.5389	    -7.8049	   -18.2953	    -9.7351	    -4.2801	
    -2.8534	    -3.6087	     0.2518	     1.7624	    -3.3569	    -5.7068	    -7.5531	   -18.4631	    -9.5673	    -4.4479	
    -2.6016	    -3.1891	     1.1749	     1.5945	    -3.0212	    -5.7907	    -7.3853	   -18.6310	    -9.3155	    -4.4479	
    -2.3499	    -2.7695	     1.7624	     1.3428	    -2.9373	    -5.8746	    -7.3853	   -18.7149	    -8.9798	    -4.4479	
    -2.0981	    -2.6016	     2.0981	     1.0910	    -3.0212	    -5.9586	    -7.3853	   -18.7988	    -8.7280	    -4.3640	
    -1.8463	    -2.5177	     2.0981	     0.7553	    -3.3569	    -6.2943	    -7.4692	   -18.6310	    -8.3923	    -4.3640	
    -1.6785	    -2.6016	     1.9302	     0.3357	    -3.7766	    -6.8817	    -7.5531	   -18.1274	    -8.1406	    -4.4479	
    -1.5106	    -2.7695	     1.5106	    -0.1678	    -4.1962	    -7.8049	    -7.5531	   -17.2043	    -7.9727	    -4.6158	
    -1.5106	    -3.0212	     0.9232	    -0.8392	    -4.4479	    -8.8120	    -7.4692	   -15.7776	    -7.7209	    -4.7836	
    -1.5106	    -3.1891	     0.3357	    -1.4267	    -4.5319	    -9.9869	    -7.2174	   -13.8474	    -7.4692	    -4.8676	
    -1.5945	    -3.2730	    -0.3357	    -2.0142	    -4.3640	   -11.0779	    -6.8817	   -11.5814	    -7.2174	    -4.8676	
    -1.7624	    -3.2730	    -1.0910	    -2.6016	    -4.1122	   -12.0010	    -6.3782	    -9.2316	    -7.0496	    -4.8676	
    -1.8463	    -3.1052	    -1.7624	    -3.0212	    -3.6087	   -12.6724	    -5.7907	    -6.9656	    -6.8817	    -4.7836	
    -1.8463	    -2.6855	    -2.2659	    -3.2730	    -3.1052	   -13.0081	    -5.2872	    -5.0354	    -6.7978	    -4.6997	
    -1.5945	    -2.0981	    -2.6016	    -3.1891	    -2.6016	   -13.0081	    -4.6997	    -3.6087	    -6.7978	    -4.6158	
    -1.0071	    -1.3428	    -2.7695	    -2.8534	    -2.1820	   -12.5885	    -4.1962	    -2.7695	    -6.7139	    -4.5319	
     0.0000	    -0.3357	    -2.7695	    -2.0981	    -1.8463	   -11.7493	    -3.7766	    -2.5177	    -6.6299	    -4.3640	
     1.4267	     0.9232	    -2.5177	    -0.9232	    -1.5945	   -10.6583	    -3.4409	    -2.9373	    -6.3782	    -4.1122	
     3.4409	     2.2659	    -2.1820	     0.5035	    -1.4267	    -9.2316	    -3.1052	    -3.8605	    -6.0425	    -3.7766	
     5.7068	     3.6087	    -1.8463	     2.1820	    -1.2589	    -7.6370	    -2.7695	    -5.2872	    -5.6229	    -3.3569	
     8.0566	     5.0354	    -1.5106	     3.9444	    -1.0910	    -5.9586	    -2.4338	    -7.0496	    -5.2032	    -2.9373	
    10.4065	     6.2103	    -1.3428	     5.7068	    -1.0071	    -4.1962	    -2.2659	    -9.1476	    -5.0354	    -2.6855	
    12.5885	     7.2174	    -1.5106	     7.3013	    -0.9232	    -2.6016	    -2.0981	   -11.2457	    -4.9515	    -2.5177	
    14.3509	     7.8049	    -1.8463	     8.7280	    -1.0071	    -1.2589	    -2.0981	   -13.2599	    -5.1193	    -2.4338	
    15.6097	     8.1406	    -2.4338	     9.8190	    -1.0910	    -0.0839	    -2.1820	   -15.0223	    -5.3711	    -2.4338	
    16.4490	     8.1406	    -3.1052	    10.6583	    -1.3428	     0.8392	    -2.3499	   -16.1972	    -5.7907	    -2.5177	
    16.8686	     7.8049	    -3.6926	    11.2457	    -1.5106	     1.4267	    -2.6016	   -16.7847	    -6.2943	    -2.5177	
    16.8686	     7.3853	    -4.2801	    11.4975	    -1.7624	     1.6785	    -2.7695	   -16.7007	    -6.7139	    -2.5177	
    16.7007	     6.8817	    -4.6158	    11.4975	    -2.0142	     1.7624	    -2.9373	   -16.0294	    -7.0496	    -2.3499	
    16.3651	     6.4621	    -4.6997	    11.3297	    -2.1820	     1.5945	    -3.1052	   -15.0223	    -7.3013	    -2.0142	
    16.1133	     6.1264	    -4.5319	    10.9940	    -2.3499	     1.1749	    -3.1891	   -13.7634	    -7.3853	    -1.5945	
    16.0294	     6.0425	    -4.0283	    10.7422	    -2.2659	     0.7553	    -3.1052	   -12.5885	    -7.2174	    -1.0910	
    16.1972	     6.2943	    -3.1052	    10.4904	    -2.0142	     0.2518	    -3.0212	   -11.4136	    -6.9656	    -0.5875	
    16.7007	     6.7978	    -1.9302	    10.4904	    -1.5945	    -0.2518	    -2.7695	   -10.3226	    -6.5460	     0.0839	
    17.5400	     7.6370	    -0.4196	    10.6583	    -0.9232	    -0.5875	    -2.4338	    -9.2316	    -5.9586	     0.7553	
    18.5471	     8.7280	     1.2589	    11.0779	    -0.0839	    -0.7553	    -2.0981	    -8.1406	    -5.2032	     1.4267	
    19.7220	     9.8190	     3.0212	    11.5814	     0.7553	    -0.7553	    -1.7624	    -7.0496	    -4.4479	     2.0981	
    20.8969	    10.9940	     4.8676	    12.1689	     1.7624	    -0.6714	    -1.3428	    -5.9586	    -3.5248	     2.7695	
    21.9879	    12.1689	     6.6299	    12.8403	     2.7695	    -0.4196	    -1.0071	    -5.0354	    -2.6855	     3.3569	
    22.8271	    13.1760	     8.2245	    13.5956	     3.6087	    -0.0839	    -0.7553	    -4.3640	    -1.9302	     3.8605	
    23.4146	    13.9313	     9.5673	    14.1830	     4.3640	     0.2518	    -0.5035	    -4.0283	    -1.2589	     4.2801	
    23.6664	    14.5187	    10.6583	    14.7705	     4.7836	     0.5875	    -0.3357	    -4.1122	    -0.7553	     4.5319
[truncated: 3,732,400 more chars]
