# Supplementary material for: Task-related functional connectivity in autism spectrum conditions: an EEG study using wavelet transform coherence
Source: Mol Autism. 2013 Jan 12;4:1. doi: 10.1186/2040-2392-4-1 (PMC3558480; doi:10.1186/2040-2392-4-1)
Supplement: Additional file 1 — Raw EEG data for the chair task (part 1). [file 2040-2392-4-1-S1.zip › ID5_chairs_attending_chairs.dat]

[Subject]	
[Date]	02/07/2009
[Time]	13:49:50
[Channels]	10
[Rate]	1000.000000
[Type]	Epoch
[Headers]	Yes
[Points]	401
[Xmin]	0.00000
[Sweeps]	82
[Accepted]	82
[Rejected]	0
[Domain]	Time
[Rows]	Points
[Electrode Labels]
[      P8]	[     TP8]	[      T8]	[      P7]	[     FT8]	[     TP7]	[      F8]	[      T7]	[     FT7]	[      F7]	
[Electrode XUnits]
[ Default]	[ Default]	[ Default]	[ Default]	[ Default]	[ Default]	[ Default]	[ Default]	[ Default]	[ Default]	
[Electrode YUnits]
[ Default]	[ Default]	[ Default]	[ Default]	[ Default]	[ Default]	[ Default]	[ Default]	[ Default]	[ Default]	
[Epoch Header]
[Trial Type]	23
[Accept]	1
[Correct]	0
[RT]	 0.000
[Resp]	0
[Epoch Data]
    18.6310	     8.3084	     0.3357	     7.1335	    -2.0981	     6.5460	    -7.3013	     3.4409	    -0.5875	     8.6441	
    21.4844	    10.9940	     2.4338	     9.3994	    -0.9232	     8.3084	    -6.5460	     4.5319	    -0.5875	     8.7280	
    23.4146	    13.2599	     4.4479	    11.5814	     0.0839	    10.0708	    -5.6229	     5.6229	    -0.7553	     8.8959	
    24.4217	    14.8544	     6.0425	    13.5117	     0.8392	    11.5814	    -4.6158	     6.5460	    -1.3428	     8.9798	
    24.0860	    15.5258	     7.1335	    14.7705	     1.1749	    12.6724	    -3.7766	     6.9656	    -2.2659	     8.8120	
    22.4915	    15.2740	     7.4692	    15.2740	     1.1749	    13.1760	    -3.1052	     6.8817	    -3.6087	     8.3923	
    19.5541	    13.9313	     6.9656	    15.0223	     0.8392	    13.0081	    -2.6855	     6.0425	    -5.4550	     7.5531	
    15.5258	    11.7493	     5.7068	    13.9313	     0.0839	    12.2528	    -2.6016	     4.3640	    -7.5531	     6.2103	
    10.5743	     8.8120	     3.7766	    12.2528	    -1.0071	    10.9940	    -2.8534	     2.0142	    -9.8190	     4.4479	
     5.0354	     5.3711	     1.3428	    10.2386	    -2.4338	     9.3155	    -3.4409	    -0.8392	   -12.1689	     2.2659	
    -0.5035	     1.6785	    -1.2589	     8.1406	    -4.0283	     7.4692	    -4.3640	    -4.1122	   -14.4348	    -0.1678	
    -5.8746	    -1.9302	    -4.0283	     6.0425	    -5.7068	     5.6229	    -5.3711	    -7.5531	   -16.3651	    -2.5177	
   -10.5743	    -5.2872	    -6.5460	     4.1962	    -7.3013	     3.7766	    -6.4621	   -10.9100	   -17.9596	    -4.6997	
   -14.2670	    -8.1406	    -8.7280	     2.6016	    -8.6441	     2.2659	    -7.3853	   -13.8474	   -19.1345	    -6.4621	
   -16.9525	   -10.3226	   -10.4904	     1.5106	    -9.7351	     1.0071	    -8.1406	   -16.1972	   -19.8059	    -7.6370	
   -18.2953	   -11.6653	   -11.7493	     0.8392	   -10.4065	     0.0839	    -8.6441	   -17.5400	   -19.7220	    -7.9727	
   -18.4631	   -12.2528	   -12.4207	     0.5875	   -10.7422	    -0.5035	    -8.8120	   -17.9596	   -18.8828	    -7.6370	
   -17.5400	   -12.0850	   -12.5885	     0.7553	   -10.8261	    -0.7553	    -8.8120	   -17.2882	   -17.2043	    -6.4621	
   -15.6937	   -11.2457	   -12.2528	     1.3428	   -10.6583	    -0.5875	    -8.7280	   -15.6097	   -14.9384	    -4.8676	
   -13.0920	    -9.9030	   -11.4975	     2.2659	   -10.3226	    -0.0839	    -8.4763	   -13.0081	   -12.0850	    -2.7695	
    -9.9869	    -8.2245	   -10.4904	     3.5248	    -9.8190	     0.6714	    -8.1406	    -9.9030	    -8.9798	    -0.5875	
    -6.7978	    -6.2943	    -9.1476	     4.8676	    -9.2316	     1.7624	    -7.7209	    -6.3782	    -5.7907	     1.5106	
    -3.6087	    -4.4479	    -7.6370	     6.2943	    -8.5602	     2.9373	    -7.3013	    -2.9373	    -2.7695	     3.4409	
    -0.8392	    -2.6855	    -6.1264	     7.4692	    -7.8888	     4.0283	    -6.8817	     0.2518	    -0.0839	     4.9515	
     1.4267	    -1.3428	    -4.6158	     8.3923	    -7.3013	     5.0354	    -6.4621	     2.7695	     2.0981	     6.0425	
     2.9373	    -0.3357	    -3.3569	     8.8959	    -6.8817	     5.6229	    -6.1264	     4.3640	     3.6087	     6.6299	
     3.6926	     0.1678	    -2.1820	     8.9798	    -6.5460	     6.0425	    -5.7907	     5.0354	     4.5319	     6.7139	
     3.6926	     0.2518	    -1.1749	     8.7280	    -6.3782	     6.0425	    -5.6229	     4.6158	     4.6997	     6.2103	
     2.9373	    -0.0839	    -0.2518	     8.0566	    -6.2943	     5.8746	    -5.4550	     3.2730	     4.2801	     5.3711	
     1.6785	    -0.6714	     0.5035	     6.9656	    -6.2943	     5.4550	    -5.2872	     1.0910	     3.3569	     4.1122	
    -0.0839	    -1.4267	     1.1749	     5.6229	    -6.2943	     4.7836	    -5.2872	    -1.5945	     2.0142	     2.6855	
    -1.8463	    -2.1820	     1.6785	     4.1122	    -6.2943	     4.0283	    -5.2032	    -4.5319	     0.2518	     1.1749	
    -3.4409	    -2.6855	     2.0981	     2.5177	    -6.2103	     3.2730	    -5.0354	    -7.4692	    -1.5945	    -0.1678	
    -4.5319	    -2.7695	     2.5177	     1.0071	    -5.8746	     2.6855	    -4.8676	    -9.9869	    -3.3569	    -1.1749	
    -4.6158	    -2.1820	     3.0212	    -0.0839	    -5.4550	     2.2659	    -4.5319	   -12.0010	    -4.9515	    -1.8463	
    -3.6087	    -0.7553	     3.5248	    -0.6714	    -4.6997	     2.1820	    -4.1122	   -13.2599	    -6.1264	    -1.8463	
    -1.5945	     1.3428	     4.1962	    -0.6714	    -3.6926	     2.5177	    -3.5248	   -13.7634	    -6.7978	    -1.3428	
     1.5106	     4.0283	     4.6997	    -0.2518	    -2.6016	     3.1052	    -2.9373	   -13.5956	    -6.9656	    -0.4196	
     5.2032	     7.1335	     5.0354	     0.5875	    -1.5106	     3.8605	    -2.2659	   -12.8403	    -6.7978	     1.0071	
     9.2316	    10.2386	     5.0354	     1.5945	    -0.4196	     4.7836	    -1.5945	   -11.5814	    -6.2943	     2.5177	
    13.1760	    13.3438	     4.6997	     2.7695	     0.5875	     5.6229	    -0.9232	    -9.9030	    -5.6229	     4.1122	
    16.6168	    16.0294	     4.1122	     4.0283	     1.3428	     6.4621	    -0.3357	    -7.8049	    -4.7836	     5.5389	
    19.1345	    18.2114	     3.1891	     5.3711	     1.8463	     7.2174	     0.2518	    -5.1193	    -3.9444	     6.7978	
    20.7291	    19.7220	     2.2659	     6.6299	     2.0981	     7.8888	     0.6714	    -2.0142	    -3.0212	     7.6370	
    21.2326	    20.5612	     1.1749	     7.7209	     2.0981	     8.2245	     0.8392	     1.4267	    -2.1820	     8.2245	
    20.6451	    20.4773	     0.0839	     8.5602	     1.7624	     8.3084	     0.7553	     5.0354	    -1.3428	     8.4763	
    19.0506	    19.6381	    -1.0910	     8.8959	     1.1749	     8.0566	     0.5875	     8.4763	    -0.4196	     8.4763	
    16.7007	    17.9596	    -2.2659	     8.5602	     0.5035	     7.3853	     0.2518	    11.5814	     0.4196	     8.2245	
    13.5117	    15.6097	    -3.3569	     7.6370	    -0.3357	     6.3782	    -0.1678	    14.0991	     1.1749	     7.8049	
     9.6512	    12.8403	    -4.3640	     6.1264	    -1.0910	     4.9515	    -0.5875	    15.9454	     1.9302	     7.3013	
     5.2032	     9.8190	    -5.1193	     4.1122	    -1.6785	     3.4409	    -1.0071	    17.0364	     2.5177	     6.7139	
     0.5035	     6.7978	    -5.6229	     1.9302	    -2.1820	     1.9302	    -1.3428	    17.4561	     2.9373	     6.0425	
    -4.1122	     3.9444	    -5.7907	    -0.1678	    -2.4338	     0.6714	    -1.6785	    17.2882	     3.1891	     5.4550	
    -8.2245	     1.5945	    -5.5389	    -1.8463	    -2.5177	    -0.3357	    -1.9302	    16.5329	     3.2730	     4.8676	
   -11.4136	    -0.2518	    -5.0354	    -2.9373	    -2.5177	    -0.8392	    -2.0981	    15.3580	     3.1052	     4.4479	
   -13.4277	    -1.5106	    -4.3640	    -3.3569	    -2.2659	    -0.9232	    -2.2659	    13.9313	     2.7695	     4.1962	
   -14.1830	    -2.1820	    -3.6087	    -3.1052	    -2.0981	    -0.5035	    -2.4338	    12.3367	     2.3499	     4.1122	
   -13.7634	    -2.5177	    -2.9373	    -2.3499	    -2.0142	     0.2518	    -2.6016	    10.6583	     1.6785	     4.1962	
   -12.2528	    -2.4338	    -2.5177	    -1.1749	    -1.9302	     1.2589	    -2.6855	     9.0637	     0.9232	     4.5319	
    -9.9030	    -2.0981	    -2.0981	     0.1678	    -1.8463	     2.3499	    -2.6016	     7.5531	     0.0000	     4.9515	
    -6.9656	    -1.4267	    -1.7624	     1.5945	    -1.5106	     3.5248	    -2.1820	     6.2103	    -1.0910	     5.6229	
    -3.7766	    -0.6714	    -1.3428	     2.8534	    -0.9232	     4.5319	    -1.5106	     4.9515	    -2.3499	     6.2943	
    -0.5875	     0.0839	    -1.0071	     3.8605	    -0.0839	     5.2872	    -0.5875	     3.7766	    -3.6926	     6.9656	
     2.1820	     0.7553	    -0.5875	     4.4479	     0.7553	     5.7068	     0.4196	     2.7695	    -5.2032	     7.4692	
     4.3640	     1.3428	    -0.4196	     4.5319	     1.5945	     5.7068	     1.3428	     2.0142	    -6.7978	     7.7209	
     5.8746	     1.6785	    -0.4196	     4.0283	     2.2659	     5.2872	     2.0981	     1.3428	    -8.3923	     7.5531	
     6.7139	     1.7624	    -0.6714	     3.1891	     2.6016	     4.4479	     2.5177	     0.7553	    -9.8190	     6.9656	
     6.7978	     1.8463	    -1.1749	     1.9302	     2.8534	     3.3569	     2.6855	     0.2518	   -11.0779	     5.9586	
     6.2943	     1.8463	    -1.6785	     0.5035	     2.8534	     1.9302	     2.7695	    -0.3357	   -12.2528	     4.7836	
     5.4550	     2.0142	    -2.1820	    -0.9232	     2.8534	     0.4196	     2.6016	    -1.1749	   -13.1760	     3.4409	
     4.4479	     2.4338	    -2.4338	    -2.2659	     2.9373	    -1.0071	     2.5177	    -2.1820	   -14.0152	     2.1820	
     3.4409	     3.1052	    -2.3499	    -3.4409	     3.1052	    -2.4338	     2.4338	    -3.5248	   -14.5187	     1.0071	
     2.7695	     4.1122	    -1.7624	    -4.1962	     3.4409	    -3.5248	     2.3499	    -5.0354	   -14.6866	     0.1678	
     2.6016	     5.5389	    -0.8392	    -4.5319	     4.0283	    -4.1962	     2.4338	    -6.5460	   -14.2670	    -0.4196	
     3.0212	     7.3013	     0.5035	    -4.3640	     4.6997	    -4.3640	     2.6016	    -8.0566	   -13.3438	    -0.5875	
     4.1122	     9.2316	     2.0981	    -3.6087	     5.4550	    -3.8605	     2.8534	    -9.2316	   -12.0010	    -0.4196	
     5.8746	    11.2457	     3.8605	    -2.2659	     6.2943	    -2.8534	     3.1891	    -9.9030	   -10.3226	     0.0000	
     8.1406	    13.2599	     5.7068	    -0.4196	     7.1335	    -1.3428	     3.6087	    -9.9869	    -8.6441	     0.5875	
    10.6583	    14.9384	     7.3013	     1.9302	     7.7209	     0.5035	     4.0283	    -9.3994	    -7.0496	     1.1749	
    13.0920	    16.1972	     8.5602	     4.6997	     8.2245	     2.6016	     4.4479	    -8.2245	    -5.7068	     1.7624	
    15.5258	    17.1204	     9.3994	     7.6370	     8.3923	     4.9515	     4.7836	    -6.4621	    -4.6997	     2.2659	
    17.6239	    17.7917	     9.7351	    10.6583	     8.2245	     7.2174	     5.2032	    -4.3640	    -3.8605	     2.6855	
    19.6381	    18.2114	     9.8190	    13.6795	     7.8888	     9.4833	     5.5389	    -1.9302	    -3.2730	     3.1891	
    21.6522	    18.6310	     9.4833	    16.4490	     7.3013	    11.5814	     5.7907	     0.5875	    -2.7695	     3.6926	
    23.5825	    18.9667	     8.9798	    18.7149	     6.5460	    13.3438	     5.8746	     2.9373	    -2.4338	     4.1122	
    25.4288	    19.3863	     8.3923	    20.3094	     5.6229	    14.6866	     5.9586	     5.0354	    -2.2659	     4.3640	
    27.1912	    19.6381	     7.7209	    21.0648	     4.6997	    15.4419	     5.7907	     6.7139	    -2.0981	     4.3640	
    28.5339	    19.6381	     7.0496	    20.9808	     3.8605	    15.6937	     5.4550	     7.8888	    -2.0142	     4.1962	
    29.1214	    19.3024	     6.4621	    20.0577	     3.1052	    15.3580	     5.0354	     8.5602	    -1.9302	     3.7766	
    28.8696	    18.2953	     6.0425	    18.3792	     2.5177	    14.5187	     4.5319	     8.6441	    -1.8463	     3.2730	
    27.3590	    16.7007	     5.7068	    16.1972	     2.0981	    13.4277	     3.9444	     8.3084	    -1.5945	     2.6016	
    24.7574	    14.5187	     5.4550	    13.5956	     1.7624	    12.0850	     3.3569	     7.6370	    -1.2589	     2.0981	
    21.0648	    11.7493	     5.3711	    11.0779	     1.5945	    10.7422	     2.8534	     6.8817	    -0.6714	     1.6785	
    16.5329	     8.6441	     5.3711	     8.7280	     1.5945	     9.4833	     2.4338	     6.1264	     0.0839	     1.5945	
    11.5814	     5.3711	     5.5389	     6.6299	     1.5945	     8.4763	     2.2659	     5.2872	     0.9232	     1.7624	
     6.5460	     2.2659	     5.7068	     4.9515	     1.7624	     7.5531	     2.1820	     4.5319	     1.7624	     2.2659	
     1.8463	    -0.5035	     5.8746	     3.4409	     2.0142	     6.7978	     2.3499	     3.7766	     2.6016	     2.9373	
    -2.0981	    -2.7695	     5.9586	     2.0981	     2.2659	     5.9586	     2.6016	     3.0212	     3.2730	     3.7766	
    -5.0354	    -4.4479	     5.9586	     0.9232	     2.5177	     5.2032	     3.0212	     2.1820	     3.6926	     4.6997	
    -6.7978	    -5.3711	     5.7907	    -0.0839	     2.6855	     4.3640	     3.3569	     1.3428	     4.0283	     5.6229	
    -7.5531	    -5.7068	     5.4550	    -0.7553	     2.8534	     3.6087	     3.7766	     0.5875	     4.1122	     6.4621	
    -7.3013	    -5.2872	     5.1193	    -1.0071	     3.0212	     2.9373	     4.1962	     0.0000	     4.0283	     7.0496	
    -6.4621	    -4.5319	     4.6158	    -1.0071	     3.1052	     2.3499	     4.5319	    -0.5035	     3.6926	     7.4692	
    -5.2872	    -3.5248	     3.9444	    -0.6714	     3.1052	     1.8463	     4.6997	    -0.9232	     3.0212	     7.4692	
    -4.0283	    -2.6016	     3.0212	    -0.3357	     2.8534	     1.3428	     4.6997	    -1.1749	     1.9302	     7.1335	
    -3.1052	    -1.9302	     1.6785	     0.0000	     2.4338	     0.9232	     4.5319	    -1.4267	     0.4196	     6.5460	
    -2.5177	    -1.6785	     0.0839	     0.1678	     1.8463	     0.5035	     4.1122	    -1.5945	    -1.5106	     5.7907	
    -2.3499	    -1.8463	    -1.9302	     0.0839	     0.9232	     0.0839	     3.4409	    -1.6785	    -3.6926	     4.8676	
    -2.7695	    -2.3499	    -4.1962	    -0.3357	    -0.1678	    -0.4196	     2.6016	    -1.5945	    -5.8746	     4.0283	
    -3.6087	    -3.1052	    -6.4621	    -0.7553	    -1.3428	    -0.8392	     1.5945	    -1.4267	    -7.8888	     3.2730	
    -4.6997	    -3.9444	    -8.5602	    -1.2589	    -2.6016	    -1.1749	     0.5875	    -1.0071	    -9.6512	     2.6855	
    -5.7907	    -4.5319	   -10.2386	    -1.5945	    -3.6926	    -1.2589	    -0.2518	    -0.2518	   -10.8261	     2.3499	
    -6.6299	    -4.7836	   -11.3297	    -1.5945	    -4.5319	    -1.1749	    -0.8392	     0.7553	   -11.4136	     2.3499	
    -6.8817	    -4.5319	   -11.6653	    -1.1749	    -4.8676	    -0.6714	    -1.0071	     2.0142	   -11.4136	     2.6016	
    -6.4621	    -3.6926	   -11.2457	    -0.4196	    -4.7836	     0.1678	    -0.6714	     3.4409	   -10.9100	     3.1052	
    -5.2872	    -2.3499	   -10.1547	     0.5875	    -4.2801	     1.1749	     0.0839	     4.8676	    -9.9869	     3.8605	
    -3.3569	    -0.5875	    -8.7280	     1.7624	    -3.4409	     2.4338	     1.0910	     6.2103	    -8.8120	     4.7836	
    -0.7553	     1.3428	    -7.0496	     3.0212	    -2.5177	     3.6087	     2.1820	     7.3013	    -7.5531	     5.6229	
     2.2659	     3.3569	    -5.4550	     4.2801	    -1.5945	     4.6997	     3.3569	     7.9727	    -6.1264	     6.4621	
     5.6229	     5.3711	    -4.0283	     5.4550	    -0.6714	     5.7068	     4.4479	     8.3084	    -4.7836	     7.2174	
     8.9798	     7.0496	    -3.1052	     6.7139	     0.0000	     6.6299	     5.4550	     8.2245	    -3.5248	     7.8888	
    12.2528	     8.4763	    -2.5177	     7.8888	     0.5875	     7.3013	     6.2943	     7.8888	    -2.2659	     8.3923	
    15.0223	     9.3994	    -2.4338	     8.8959	     0.9232	     7.8049	     6.8817	     7.2174	    -1.2589	     8.8120	
    17.1204	     9.8190	    -2.6855	     9.6512	     1.0071	     7.8888	     7.0496	     6.2943	    -0.5035	     9.0637	
    18.2953	     9.5673	    -3.2730	    10.1547	     0.6714	     7.6370	     6.7978	     5.2032	     0.0000	     9.1476	
    18.3792	     8.8120	    -4.1962	    10.3226	     0.0839	     7.1335	     6.1264	     4.0283	     0.2518	     9.1476	
    17.2882	     7.5531	    -5.2872	    10.0708	    -0.8392	     6.2943	     5.1193	     2.9373	     0.3357	     8.9798	
    15.1062	     5.8746	    -6.4621	     9.6512	    -2.0981	     5.4550	     3.7766	     1.9302	     0.3357	     8.7280	
    11.9171	     3.9444	    -7.8049	     8.9798	    -3.4409	     4.6158	     2.3499	     1.2589	     0.1678	     8.4763	
     8.0566	     1.8463	    -9.0637	     8.2245	    -4.8676	     3.9444	     1.0071	     0.8392	     0.0000	     8.2245	
     4.1122	    -0.1678	   -10.2386	     7.3853	    -6.2103	     3.4409	    -0.3357	     0.7553	    -0.0839	     7.9727	
     0.3357	    -2.0142	   -11.2457	     6.6299	    -7.3013	     3.2730	    -1.4267	     1.0071	    -0.2518	     7.7209	
    -2.6855	    -3.3569	   -11.8332	     6.2103	    -8.2245	     3.3569	    -2.2659	     1.4267	    -0.4196	     7.5531	
    -4.7836	    -4.2801	   -12.1689	     6.1264	    -8.8120	     3.8605	    -2.9373	     2.0981	    -0.6714	     7.3853	
    -5.8746	    -4.6158	   -12.0010	     6.4621	    -9.0637	     4.6158	    -3.2730	     2.8534	    -0.9232	     7.3013	
    -5.8746	    -4.3640	   -11.3297	     7.1335	    -9.0637	     5.6229	    -3.3569	     3.5248	    -1.2589	     7.2174	
    -4.9515	    -3.5248	   -10.1547	     8.2245	    -8.6441	     6.8817	    -3.1891	     4.0283	    -1.5945	     7.3013	
    -3.3569	    -2.1820	    -8.5602	     9.4833	    -7.8888	     8.1406	    -2.6855	     4.4479	    -2.0142	     7.5531	
    -1.1749	    -0.4196	    -6.5460	    10.9100	    -6.9656	     9.3155	    -2.0142	     4.6997	    -2.4338	     7.8888	
     1.2589	     1.5945	    -4.3640	    12.2528	    -5.7907	    10.4904	    -1.0910	     4.6997	    -3.0212	     8.3923	
     3.7766	     3.6926	    -2.0981	    13.5117	    -4.5319	    11.4136	    -0.1678	     4.5319	    -3.5248	     8.8959	
     6.1264	     5.7068	     0.0000	    14.6027	    -3.3569	    12.0850	     0.7553	     4.1122	    -4.1122	     9.3994	
     8.0566	     7.3013	     1.6785	    15.3580	    -2.2659	    12.4207	     1.5945	     3.4409	    -4.6997	     9.8190	
     9.6512	     8.4763	     2.8534	    15.8615	    -1.4267	    12.4207	     2.2659	     2.4338	    -5.1193	     9.9869	
    10.5743	     8.9798	     3.4409	    15.9454	    -0.8392	    12.0010	     2.6855	     1.0910	    -5.6229	     9.9869	
    10.7422	     8.8959	     3.4409	    15.6097	    -0.5875	    11.2457	     2.8534	    -0.5035	    -5.9586	     9.6512	
    10.1547	     8.2245	     2.9373	    14.7705	    -0.6714	    10.2386	     2.7695	    -2.2659	    -6.2943	     9.0637	
     8.7280	     6.9656	     1.9302	    13.5956	    -1.0071	     8.9798	     2.3499	    -4.1122	    -6.6299	     8.3084	
     6.7139	     5.3711	     0.8392	    12.0850	    -1.5106	     7.7209	     1.8463	    -5.8746	    -6.7139	     7.3853	
     4.2801	     3.6926	    -0.3357	    10.4904	    -2.0981	     6.6299	     1.1749	    -7.4692	    -6.5460	     6.6299	
     1.7624	     2.0142	    -1.3428	     8.8959	    -2.6855	     5.7068	     0.6714	    -8.5602	    -5.9586	     5.9586	
    -0.5035	     0.5875	    -2.0981	     7.4692	    -3.1891	     5.1193	     0.2518	    -9.2316	    -4.9515	     5.6229	
    -2.3499	    -0.4196	    -2.3499	     6.2103	    -3.3569	     4.7836	     0.0839	    -9.3994	    -3.5248	     5.5389	
    -3.4409	    -1.0071	    -2.1820	     5.3711	    -3.2730	     4.7836	     0.1678	    -8.9798	    -1.8463	     5.8746	
    -3.6926	    -1.0071	    -1.5106	     5.0354	    -2.7695	     5.1193	     0.5035	    -8.0566	     0.0839	     6.3782	
    -3.0212	    -0.3357	    -0.3357	     5.1193	    -1.9302	     5.7907	     1.0910	    -6.7139	     1.8463	     7.0496	
    -1.4267	     0.9232	     1.1749	     5.7068	    -0.7553	     6.6299	     1.8463	    -5.2032	     3.4409	     7.6370	
     0.9232	     2.7695	     2.8534	     6.7978	     0.6714	     7.7209	     2.6855	    -3.5248	     4.5319	     8.0566	
     3.8605	     5.1193	     4.6997	     8.1406	     2.0981	     8.8120	     3.6087	    -2.0981	     5.0354	     8.0566	
     7.3853	     7.8888	     6.4621	     9.7351	     3.6926	     9.8190	     4.5319	    -0.6714	     4.9515	     7.6370	
    11.1618	    10.9100	     8.1406	    11.4975	     5.1193	    10.8261	     5.5389	     0.5875	     4.3640	     6.7978	
    15.0223	    14.0152	     9.6512	    13.2599	     6.5460	    11.7493	     6.5460	     1.8463	     3.4409	     5.6229	
    18.8828	    17.1204	    10.9940	    15.0223	     7.8888	    12.5885	     7.6370	     3.0212	     2.4338	     4.4479	
    22.4915	    20.1416	    12.1689	    16.5329	     9.0637	    13.3438	     8.7280	     4.2801	     1.5106	     3.3569	
    25.5966	    22.7432	    13.1760	    17.7078	     9.9869	    13.8474	     9.7351	     5.2872	     0.6714	     2.3499	
    28.1143	    24.9252	    13.9313	    18.4631	    10.6583	    14.0152	    10.5743	     6.0425	     0.0000	     1.5945	
    29.8767	    26.4359	    14.4348	    18.6310	    11.0779	    13.7634	    11.2457	     6.3782	    -0.3357	     0.9232	
    30.7159	    27.2751	    14.6027	    18.1274	    11.1618	    13.0920	    11.6653	     6.2943	    -0.5875	     0.3357	
    30.7159	    27.3590	    14.4348	    16.9525	    10.9940	    12.0010	    11.6653	     5.7907	    -0.5875	    -0.1678	
    29.9606	    26.8555	    13.8474	    15.3580	    10.5743	    10.4904	    11.4136	     5.0354	    -0.5035	    -0.6714	
    28.4500	    25.8484	    13.0081	    13.2599	     9.9869	     8.8120	    10.9100	     3.9444	    -0.2518	    -1.0910	
    26.4359	    24.5895	    12.0010	    10.9940	     9.2316	     7.1335	    10.2386	     2.9373	     0.0839	    -1.4267	
    24.3378	    23.2468	    10.9940	     8.8120	     8.4763	     5.5389	     9.4833	     2.0142	     0.5035	    -1.5945	
    22.2397	    21.9879	     9.9869	     6.8817	     7.9727	     4.3640	     8.7280	     1.4267	     1.0071	    -1.6785	
    20.3934	    21.0648	     9.1476	     5.4550	     7.5531	     3.6087	     8.1406	     1.1749	     1.7624	    -1.5106	
    19.0506	    20.2255	     8.4763	     4.6158	     7.4692	     3.4409	     7.7209	     1.3428	     2.6016	    -1.1749	
    18.2114	    19.6381	     7.8888	     4.4479	     7.5531	     3.7766	     7.4692	     2.0142	     3.5248	    -0.7553	
    17.8757	    19.0506	     7.4692	     4.9515	     7.7209	     4.5319	     7.3853	     2.9373	     4.4479	    -0.2518	
    17.8757	    18.4631	     7.0496	     5.8746	     8.0566	     5.6229	     7.3853	     4.1122	     5.2032	     0.2518	
    18.1274	    17.8757	     6.6299	     7.1335	     8.4763	     6.9656	     7.4692	     5.2032	     5.7907	     0.5875	
    18.3792	    17.2043	     6.2943	     8.5602	     8.9798	     8.2245	     7.5531	     6.0425	     6.0425	     0.6714	
    18.4631	    16.4490	     5.9586	    10.0708	     9.3155	     9.4833	     7.6370	     6.6299	     5.9586	     0.6714	
    18.3792	    15.6097	     5.4550	    11.4975	     9.4833	    10.4904	     7.7209	     6.6299	     5.4550	     0.5035	
    17.9596	    14.6027	     4.8676	    12.6724	     9.3994	    11.1618	     7.6370	     6.1264	     4.5319	     0.0839	
    17.2882	    13.4277	     4.0283	    13.4277	     9.0637	    11.3297	     7.3853	     5.0354	     3.3569	    -0.4196	
    16.2811	    12.2528	     3.1052	    13.5956	     8.3923	    10.9940	     7.0496	     3.3569	     1.7624	    -1.0071	
    15.0223	    10.9940	     1.9302	    13.1760	     7.5531	    10.1547	     6.6299	     1.2589	     0.0000	    -1.5945	
    13.6795	     9.9030	     0.7553	    12.2528	     6.7139	     8.8120	     6.2943	    -1.1749	    -2.0142	    -2.1820	
    12.1689	     8.9798	    -0.3357	    10.7422	     5.9586	     7.1335	     5.9586	    -3.6926	    -4.0283	    -2.6016	
    10.8261	     8.3084	    -1.3428	     8.9798	     5.3711	     5.2032	     5.8746	    -6.0425	    -6.1264	    -2.7695	
     9.7351	     7.9727	    -2.0142	     7.0496	     5.0354	     3.2730	     5.8746	    -8.0566	    -8.0566	    -2.6016	
     8.9798	     8.0566	    -2.3499	     5.2032	     4.9515	     1.5945	     6.0425	    -9.3155	    -9.9030	    -2.0981	
     8.6441	     8.4763	    -2.1820	     3.6926	     5.1193	     0.2518	     6.3782	    -9.8190	   -11.5814	    -1.1749	
     8.8120	     9.3994	    -1.5945	     2.6016	     5.4550	    -0.5035	     6.7978	    -9.2316	   -12.8403	     0.0839	
     9.4833	    10.6583	    -0.5875	     2.0981	     6.0425	    -0.6714	     7.2174	    -7.5531	   -13.7634	     1.7624	
    10.6583	    12.1689	     0.7553	     2.1820	     6.6299	    -0.2518	     7.6370	    -4.8676	   -14.1830	     3.6087	
    12.0010	    13.5956	     2.2659	     2.7695	     7.2174	     0.5875	     7.9727	    -1.4267	   -14.2670	     5.5389	
    13.4277	    14.8544	     3.7766	     3.7766	     7.6370	     1.6785	     8.1406	     2.4338	   -13.7634	     7.3853	
    14.6866	    15.8615	     5.2032	     4.8676	     7.8888	     2.9373	     8.1406	     6.4621	   -12.8403	     8.9798	
    15.8615	    16.5329	     6.5460	     6.0425	     7.8888	     4.1962	     8.0566	    10.4065	   -11.5814	    10.2386	
    16.7007	    16.8686	     7.6370	     7.2174	     7.8049	     5.4550	     7.7209	    14.0152	    -9.9030	    11.1618	
    17.2882	    16.9525	     8.6441	     8.3084	     7.6370	     6.6299	     7.4692	    17.2043	    -8.0566	    11.5814	
    17.6239	    16.7847	     9.3994	     9.3155	     7.4692	     7.8049	     7.1335	    19.8059	    -6.2943	    11.7493	
    17.6239	    16.2811	     9.9869	    10.1547	     7.3853	     8.7280	     6.9656	    21.7361	    -4.5319	    11.4975	
    17.2043	    15.5258	    10.3226	    10.6583	     7.2174	     9.5673	     6.7139	    22.8271	    -3.0212	    11.0779	
    16.4490	    14.6866	    10.4065	    10.9100	     7.2174	    10.0708	     6.6299	    22.9950	    -1.6785	    10.5743	
    15.2740	    13.5956	    10.4904	    10.6583	     7.3013	    10.1547	     6.5460	    22.3236	    -0.5875	     9.9030	
    13.7634	    12.4207	    10.4065	     9.8190	     7.3853	     9.8190	     6.5460	    20.7291	     0.1678	     9.2316	
    11.9171	    11.2457	    10.3226	     8.4763	     7.5531	     9.1476	     6.3782	    18.2953	     0.7553	     8.4763	
     9.7351	     9.9869	    10.1547	     6.7978	     7.5531	     8.0566	     6.2943	    15.1901	     1.0071	     7.7209	
     7.3853	     8.8120	     9.8190	     4.7836	     7.5531	     6.7139	     6.0425	    11.4975	     1.0071	     6.8817	
     5.1193	     7.7209	     9.3994	     2.7695	     7.4692	     5.2032	     5.8746	     7.4692	     0.8392	     6.1264	
     2.8534	     6.8817	     8.9798	     1.0910	     7.3853	     3.8605	     5.6229	     3.4409	     0.5035	     5.5389	
     0.9232	     6.3782	     8.6441	    -0.2518	     7.3013	     2.6855	     5.6229	    -0.3357	     0.0000	     4.9515	
    -0.5035	     6.2103	     8.3084	    -0.9232	     7.3013	     1.8463	     5.7068	    -3.6087	    -0.4196	     4.6158	
    -1.3428	     6.5460	     8.1406	    -1.0071	     7.3853	     1.5106	     5.9586	    -6.2943	    -0.9232	     4.4479	
    -1.5945	     7.1335	     8.1406	    -0.4196	     7.6370	     1.5945	     6.4621	    -8.2245	    -1.3428	     4.5319	
    -1.1749	     7.9727	     8.2245	     0.6714	     7.9727	     2.0981	     7.1335	    -9.3155	    -1.8463	     4.6997	
    -0.3357	     8.8959	     8.3923	     2.0981	     8.3923	     2.8534	     7.9727	    -9.5673	    -2.3499	     5.0354	
     0.8392	     9.7351	     8.6441	     3.8605	     8.8959	     3.8605	     9.0637	    -8.9798	    -2.8534	     5.5389	
     2.0981	    10.4065	     8.9798	     5.7068	     9.4833	     5.0354	    10.2386	    -7.4692	    -3.2730	     6.1264	
     3.2730	    10.7422	     9.4833	     7.4692	    10.0708	     6.1264	    11.4975	    -5.2872	    -3.6087	     6.8817	
     4.2801	    10.8261	     9.9869	     9.1476	    10.6583	     7.1335	    12.8403	    -2.4338	    -3.7766	     7.7209	
     5.0354	    10.5743	    10.5743	    10.4904	    11.2457	     8.0566	    14.0152	     0.6714	    -3.6926	     8.6441	
     5.4550	    10.0708	    11.1618	    11.4975	    11.6653	     8.7280	    15.1062	     3.7766	    -3.2730	     9.4833	
     5.5389	     9.2316	    11.5814	    12.0010	    12.0010	     9.1476	    15.7776	     6.5460	    -2.4338	    10.1547	
     5.2872	     8.1406	    11.9171	    12.0850	    12.0850	     9.3155	    16.1972	     8.8959	    -1.2589	    10.4904	
     4.8676	     7.0496	    11.9171	    11.8332	    12.0010	     9.2316	    16.2811	    10.6583	     0.0839	    10.4904	
     4.1122	     5.9586	    11.6653	    11.0779	    11.7493	     8.8959	    15.9454	    11.9171	     1.4267	    10.1547	
     3.2730	     5.1193	    11.1618	    10.0708	    11.2457	     8.3084	    15.1901	    12.5885	     2.6016	     9.3994	
     2.3499	     4.5319	    10.5743	     8.8959	    10.7422	     7.5531	    14.0991	    12.7563	     3.5248	     8.3923	
     1.5106	     4.3640	     9.9869	     7.4692	    10.1547	     6.6299	    12.7563	    12.5885	     4.1122	     7.2174	
     0.8392	     4.5319	     9.4833	     6.0425	     9.8190	     5.7068	    11.3297	    12.1689	     4.5319	     5.8746	
     0.4196	     5.1193	     9.1476	     4.7836	     9.5673	     4.8676	    10.0708	    11.6653	     4.7836	     4.7836	
     0.3357	     5.9586	     8.8959	     3.6926	     9.6512	     4.1962	     9.0637	    11.1618	     5.1193	     4.0283	
     0.5875	     7.0496	     8.7280	     3.0212	     9.9869	     3.7766	     8.3084	    10.8261	     5.5389	     3.6087	
     1.1749	     8.1406	     8.3923	     2.6855	    10.4065	     3.6926	     7.8888	    10.5743	     6.0425	     3.6087	
     2.0142	     9.2316	     7.9727	     2.6855	    10.8261	     3.7766	     7.8049	    10.4065	     6.7139	     4.0283	
     3.0212	    10.1547	     7.3853	     3.1052	    11.2457	     4.1122	     7.9727	    10.4904	     7.3853	     4.6997	
     4.0283	    10.7422	     6.6299	     3.7766	    11.4136	     4.6997	     8.2245	    10.6583	     8.1406	     5.5389	
     5.0354	    10.9940	     5.7907	     4.6997	    11.3297	     5.3711	     8.5602	    10.9940	     8.8120	     6.4621	
     6.0425	    10.9940	     4.6997	     5.7068	    11.0779	     6.1264	     8.8959	    11.4975	     9.3155	     7.4692	
     6.8817	    10.6583	     3.6087	     6.6299	    10.7422	     6.8817	     9.2316	    12.0010	     9.6512	     8.3923	
     7.4692	    10.3226	     2.5177	     7.5531	    10.2386	     7.5531	     9.5673	    12.5885	     9.8190	     9.0637	
     7.8049	     9.8190	     1.5945	     8.2245	     9.9030	     7.9727	     9.9030	    13.0920	     9.7351	     9.6512	
     7.8888	     9.4833	     0.7553	     8.6441	     9.7351	     8.3084	    10.1547	    13.4277	     9.4833	    10.0708	
     7.6370	     9.1476	     0.0839	     8.9798	     9.7351	     8.4763	    10.3226	    13.5956	     9.1476	    10.2386	
     6.7978	     8.7280	    -0.4196	     8.9798	     9.8190	     8.3923	    10.4065	    13.5117	     8.7280	    10.3226	
     5.4550	     8.3084	    -0.9232	     8.7280	     9.9869	     8.0566	    10.2386	    13.0081	     8.1406	    10.1547	
     3.6087	     7.6370	    -1.5106	     8.1406	     9.9869	     7.4692	     9.9030	    12.1689	     7.3853	     9.7351	
     1.2589	     6.7978	    -2.0981	     7.3013	     9.8190	     6.6299	     9.3155	    10.9940	     6.3782	     8.9798	
    -1.2589	     5.7907	    -2.7695	     6.2943	     9.3994	     5.5389	     8.5602	     9.4833	     5.2032	     8.0566	
    -3.7766	     4.8676	    -3.4409	     5.0354	     8.7280	     4.2801	     7.5531	     7.8049	     3.7766	     6.8817	
    -5.8746	     4.1962	    -3.9444	     3.7766	     7.9727	     3.1052	     6.6299	     6.0425	     2.2659	     5.7068	
    -7.2174	     3.7766	    -4.2801	     2.6016	     7.0496	     2.0142	     5.7068	     4.3640	     0.8392	     4.5319	
    -7.6370	     3.7766	    -4.2801	     1.6785	     6.2103	     1.1749	     4.9515	     2.8534	    -0.5875	     3.6087	
    -7.1335	     4.2801	    -4.0283	     0.9232	     5.4550	     0.6714	     4.4479	     1.7624	    -1.8463	     3.0212	
    -5.5389	     5.2032	    -3.5248	     0.5875	     4.8676	     0.5875	     4.1122	     1.0071	    -2.9373	     2.7695	
    -3.1891	     6.4621	    -2.6016	     0.6714	     4.6158	     0.9232	     4.1122	     0.6714	    -3.7766	     2.9373	
    -0.1678	     8.0566	    -1.4267	     1.2589	     4.6158	     1.6785	     4.3640	     0.7553	    -4.5319	     3.3569	
     3.3569	     9.9030	     0.0000	     2.3499	     4.9515	     2.8534	     4.7836	     1.2589	    -5.2032	     3.9444	
     6.8817	    11.7493	     1.5106	     3.7766	     5.5389	     4.3640	     5.4550	     2.0981	    -5.7068	     4.6997	
    10.0708	    13.4277	     3.1891	     5.3711	     6.3782	     5.9586	     6.1264	     3.2730	    -6.2103	     5.4550	
    12.7563	    14.6866	     4.6158	     6.8817	     7.1335	     7.5531	     6.7978	     4.5319	    -6.7139	     6.2103	
    14.6027	    15.5258	     5.8746	     8.2245	     7.8888	     8.9798	     7.3013	     5.7907	    -7.1335	     6.7978	
    15.5258	    15.7776	     6.7139	     9.2316	     8.4763	    10.0708	     7.7209	     6.9656	    -7.4692	     7.3013	
    15.2740	    15.5258	     7.3013	     9.9030	     8.8959	    10.8261	     7.8049	     7.9727	    -7.5531	     7.7209	
    14.0152	    14.7705	     7.4692	    10.1547	     9.0637	    11.1618	     7.8049	     8.8120	    -7.3013	     8.0566	
    11.9171	    13.5956	     7.3013	     9.9869	     9.0637	    11.1618	     7.6370	     9.4833	    -6.7139	     8.3923	
     9.0637	    12.0850	     6.9656	     9.3155	     8.9798	    10.9100	     7.3013	     9.8190	    -5.6229	     8.6441	
     5.9586	    10.4904	     6.4621	     8.3923	     8.7280	    10.3226	     7.0496	     9.9030	    -4.3640	     8.9798	
     2.6855	     8.8959	     5.8746	     7.2174	     8.4763	     9.6512	     6.8817	     9.7351	    -2.8534	     9.3155	
    -0.3357	     7.4692	     5.2872	     5.7907	     8.2245	     8.8120	     6.7139	     9.3994	    -1.2589	     9.6512	
    -2.8534	     6.3782	     4.6997	     4.4479	     8.0566	     8.1406	     6.7978	     8.8959	     0.3357	     9.9869	
    -4.6158	     5.7907	     4.2801	     3.3569	     7.9727	     7.5531	     6.8817	     8.3084	     1.7624	    10.2386	
    -5.3711	     5.7068	     3.9444	     2.6016	     7.9727	     7.3013	     7.2174	     7.8049	     3.1891	    10.5743	
    -5.2032	     6.2103	     3.6926	     2.4338	     7.9727	     7.2174	     7.6370	     7.3853	     4.5319	    10.7422	
    -3.8605	     7.3013	     3.6926	     2.6855	     8.1406	     7.4692	     8.1406	     7.0496	     5.7068	    10.9100	
    -1.5945	     8.8120	     3.8605	     3.4409	     8.3923	     7.8049	     8.7280	     6.7139	     6.7978	    10.9940	
     1.3428	    10.6583	     4.1962	     4.5319	     8.5602	     8.1406	     9.3155	     6.4621	     7.7209	    10.9940	
     4.6158	    12.5885	     4.4479	     5.7068	     8.7280	     8.4763	     9.7351	     6.1264	     8.4763	    10.9100	
     7.7209	    14.0991	     4.5319	     6.8817	     8.7280	     8.6441	    10.0708	     5.7068	     8.9798	    10.7422	
    10.3226	    15.1062	     4.3640	     7.8888	     8.4763	     8.6441	    10.2386	     5.2872	     9.2316	    10.4904	
    11.9171	    15.2740	     3.8605	     8.4763	     7.9727	     8.3923	    10.0708	     4.6997	     9.1476	    10.2386	
    12.2528	    14.6027	     2.8534	     8.5602	     7.1335	     7.8049	     9.6512	     3.9444	     8.8120	     9.8190	
    11.4136	    13.0920	     1.5106	     8.1406	     6.0425	     6.9656	     8.9798	     3.0212	     8.0566	     9.4833	
     9.5673	    10.8261	    -0.0839	     7.3013	     4.7836	     5.9586	     8.1406	     2.0142	     7.1335	     9.2316	
     6.7978	     8.2245	    -1.7624	     5.9586	     3.5248	     4.8676	     7.1335	     1.0071	     6.0425	     8.9798	
     3.6087	     5.3711	    -3.3569	     4.4479	     2.3499	     3.7766	     6.2103	     0.1678	     4.9515	     8.8120	
     0.0839	     2.6855	    -4.6158	     2.6016	     1.4267	     2.6016	     5.3711	    -0.5035	     3.9444	     8.8120	
    -3.4409	     0.2518	    -5.4550	     0.6714	     0.7553	     1.3428	     4.6158	    -0.9232	     3.1052	     8.8959	
    -6.7978	    -1.8463	    -5.7068	    -1.2589	     0.4196	     0.0000	     4.1122	    -1.0910	     2.4338	     8.9798	
    -9.9030	    -3.4409	    -5.4550	    -3.1052	     0.2518	    -1.4267	     3.8605	    -0.9232	     2.0142	     9.0637	
   -12.5046	    -4.5319	    -4.6997	    -4.6997	     0.4196	    -2.6855	     3.8605	    -0.5035	     1.6785	     9.1476	
   -14.4348	    -5.0354	    -3.5248	    -5.9586	     0.6714	    -3.8605	     4.1122	     0.0839	     1.5106	     9.0637	
   -15.4419	    -5.0354	    -2.0142	    -6.7139	     1.0910	    -4.7836	     4.6158	     0.7553	     1.5106	     8.9798	
   -15.5258	    -4.5319	    -0.4196	    -7.0496	     1.5945	    -5.4550	     5.2032	     1.5945	     1.5106	     8.8959	
   -14.6866	    -3.6087	     1.2589	    -7.0496	     2.0142	    -5.7068	     5.9586	     2.4338	     1.6785	     8.7280	
   -13.0081	    -2.3499	     2.6855	    -6.6299	     2.4338	    -5.7068	     6.6299	     3.1891	     1.9302	     8.6441	
   -10.5743	    -0.8392	     3.9444	    -5.9586	     2.7695	    -5.3711	     7.3013	     3.9444	     2.3499	     8.5602	
    -7.7209	     0.8392	     4.8676	    -5.1193	     3.1052	    -4.7836	     7.8049	     4.5319	     2.8534	     8.7280	
    -4.6997	     2.4338	     5.4550	    -4.0283	     3.4409	    -4.0283	     8.3084	     5.0354	     3.5248	     8.8959	
    -1.8463	     3.9444	     5.7068	    -2.8534	     3.7766	    -3.1891	     8.4763	     5.2872	     4.1962	     9.2316	
     0.5875	     5.1193	     5.4550	    -1.7624	     3.8605	    -2.4338	     8.4763	     5.2032	     4.8676	     9.5673	
     2.3499	     5.8746	     4.6997	    -0.7553	     3.8605	    -1.6785	     8.3084	     4.8676	     5.3711	     9.9030	
     3.3569	     6.2103	     3.6087	     0.0839	     3.7766	    -1.1749	     7.8888	     4.2801	     5.7068	    10.3226	
     3.6087	     6.1264	     2.1820	     0.5875	     3.6087	    -0.7553	     7.3013	     3.3569	     5.7907	    10.6583	
     3.1052	     5.7068	     0.7553	     0.9232	     3.3569	    -0.5035	     6.7139	     2.3499	     5.7068	    10.9100	
     2.0142	     5.1193	    -0.7553	     1.0071	     3.1891	    -0.4196	     6.1264	     1.2589	     5.4550	    11.1618	
     0.5035	     4.3640	    -2.0142	     1.0071	     3.1052	    -0.4196	     5.6229	     0.2518	     5.0354	    11.4136	
    -1.2589	     3.6087	    -2.9373	     0.7553	     3.1052	    -0.5035	     5.2032	    -0.6714	     4.4479	    11.5814	
    -2.9373	     2.9373	    -3.5248	     0.3357	     3.1052	    -0.7553	     4.8676	    -1.3428	     3.8605	    11.7493	
    -4.4479	     2.4338	    -3.6926	    -0.1678	     3.1891	    -1.0910	     4.6997	    -1.6785	     3.2730	    11.9171	
    -5.4550	     2.1820	    -3.3569	    -0.9232	     3.4409	    -1.4267	     4.6997	    -1.5945	     2.6016	    12.1689	
    -5.9586	     2.3499	    -2.6016	    -1.6785	     3.7766	    -1.6785	     4.8676	    -1.0071	     2.0142	    12.3367	
    -5.6229	     2.9373	    -1.4267	    -2.3499	     4.2801	    -1.7624	     5.2872	    -0.0839	     1.3428	    12.6724	
    -4.6158	     3.9444	     0.1678	    -2.8534	     4.8676	    -1.5106	     5.7907	     1.2589	     0.5875	    12.8403	
    -2.8534	     5.3711	     2.0142	    -3.0212	     5.5389	    -1.0071	     6.3782	     2.8534	    -0.4196	    13.0081	
    -0.5035	     7.0496	     4.0283	    -2.8534	     6.3782	    -0.1678	     7.0496	     4.4479	    -1.5945	    13.0081	
     2.1820	     8.9798	     6.1264	    -2.4338	     7.1335	     0.7553	     7.8049	     6.1264	    -2.7695	    12.8403	
     4.9515	    10.8261	     8.0566	    -1.9302	     7.8888	     1.7624	     8.4763	     7.5531	    -4.0283	    12.4207	
     7.4692	    12.6724	     9.8190	    -1.3428	     8.5602	     2.6016	     9.0637	     8.7280	    -5.0354	    11.8332	
     9.5673	    14.1830	    11.2457	    -1.0071	     9.0637	     3.1891	     9.5673	     9.5673	    -5.7907	    10.9940	
    11.0779	    15.3580	    12.3367	    -0.8392	     9.3155	     3.5248	     9.8190	    10.0708	    -6.1264	    10.0708	
    11.9171	    16.0294	    12.9242	    -0.9232	     9.3155	     3.4409	     9.8190	    10.1547	    -6.1264	     8.8959	
    12.0850	    16.1972	    13.0920	    -1.3428	     9.1476	     3.0212	     9.7351	     9.9869	    -5.7907	     7.7209	
    11.7493	    15.8615	    12.8403	    -1.8463	     8.8120	     2.2659	     9.4833	     9.4833	    -5.1193	     6.5460	
    11.0779	    15.1901	    12.2528	    -2.4338	     8.4763	     1.4267	     9.2316	     8.9798	    -4.1122	     5.4550	
     9.9869	    14.1830	    11.4136	    -2.9373	     8.2245	     0.5875	     8.8959	     8.4763	    -2.9373	     4.5319	
     8.7280	    12.9242	    10.2386	    -3.2730	     8.0566	    -0.0839	     8.6441	     8.1406	    -1.5945	     3.8605	
     7.2174	    11.4975	     8.8120	    -3.3569	     7.8888	    -0.5875	     8.3923	     8.0566	    -0.2518	     3.4409	
     5.3711	     9.9869	     7.1335	    -3.1052	     7.7209	    -0.7553	     8.1406	     8.2245	     1.0910	     3.2730	
     3.3569	     8.4763	     5.3711	    -2.4338	     7.6370	    -0.5035	     7.9727	     8.7280	     2.3499	     3.2730	
     1.2589	     7.0496	     3.6926	    -1.3428	     7.4692	     0.0839	     7.8049	     9.3994	     3.5248	     3.4409	
    -0.7553	     5.8746	     2.2659	     0.0839	     7.3013	     1.0071	     7.7209	    10.2386	     4.4479	     3.7766	
    -2.5177	     4.8676	     1.1749	     1.7624	     7.0496	     2.2659	     7.6370	    11.0779	     5.2032	     4.0283	
    -3.8605	     4.1122	     0.4196	     3.5248	     6.7978	     3.6087	     7.4692	    11.7493	     5.7068	     4.1962	
    -4.6158	     3.6087	     0.0839	     5.2872	     6.4621	     5.0354	     7.3013	    12.3367	     6.0425	     4.2801	
    -4.6997	     3.1891	     0.0000	     6.7978	     5.9586	     6.2943	     7.1335	    12.6724	     6.2103	     4.1962	
    -3.9444	     3.0212	     0.0839	     8.1406	     5.4550	     7.3853	     7.0496	    12.8403	     6.5460	     4.1962	
    -2.6016	     2.9373	     0.2518	     9.1476	     4.9515	     8.3923	     6.9656	    12.8403	     6.8817	     4.1962	
    -0.8392	     2.9373	     0.4196	     9.8190	     4.3640	     9.1476	     7.0496	    12.7563	     7.3853	     4.3640	
     0.9232	     3.0212	     0.5035	     9.9030	     3.8605	     9.4833	     7.2174	    12.5046	     7.8888	     4.3640	
     2.2659	     3.0212	     0.2518	     9.4833	     3.2730	     9.3994	     7.2174	    12.0850	     8.3923	     4.2801	
     3.0212	     2.8534	    -0.3357	     8.4763	     2.4338	     8.7280	     7.0496	    11.5814	     8.8120	     3.8605	
     2.9373	     2.3499	    -1.2589	     6.8817	     1.4267	     7.5531	     6.5460	    10.7422	     8.9798	     3.2730	
     1.9302	     1.4267	    -2.6016	     4.8676	     0.0839	     5.9586	     5.7907	     9.8190	     8.8959	     2.4338	
     0.0839	     0.1678	    -4.1122	     2.5177	    -1.4267	     4.0283	     4.6158	     8.6441	     8.5602	     1.5945	
    -2.3499	    -1.4267	    -5.7907	     0.0839	    -3.0212	     1.9302	     3.2730	     7.3853	     7.8888	     0.8392	
    -5.2032	    -3.1052	    -7.3853	    -2.3499	    -4.6158	    -0.0839	     1.7624	     6.0425	     7.1335	     0.2518	
    -8.0566	    -4.8676	    -8.7280	    -4.4479	    -5.8746	    -1.8463	     0.3357	     4.7836	     6.2943	     0.0839	
   -10.7422	    -6.3782	    -9.7351	    -6.0425	    -6.8817	    -3.2730	    -0.8392	     3.6087	     5.5389	     0.2518	
   -12.7563	    -7.4692	   -10.2386	    -7.0496	    -7.3853	    -4.1962	    -1.7624	     2.6855	     4.8676	     0.8392	
   -13.9313	    -7.9727	   -10.1547	    -7.3013	    -7.3013	    -4.5319	    -2.1820	     2.0142	     4.5319	     1.8463	
   -14.0991	    -7.8049	    -9.6512	    -6.7978	    -6.8817	    -4.3640	    -2.2659	     1.5945	     4.5319	     3.1052	
   -13.2599	    -7.0496	    -8.4763	    -5.7068	    -6.0425	    -3.6926	    -2.0142	     1.5106	     4.7836	     4.6997	
   -11.5814	    -5.7068	    -6.7978	    -4.1122	    -4.8676	    -2.6016	    -1.5106	     1.6785	     5.4550	     6.3782	
    -8.9798	    -3.8605	    -4.6997	    -2.0981	    -3.5248	    -1.2589	    -0.7553	     1.9302	     6.3782	     8.0566	
    -5.7907	    -1.7624	    -2.1820	     0.1678	    -2.0142	     0.1678	     0.0839	     2.3499	     7.4692	     9.7351	
    -2.2659	     0.5875	     0.3357	     2.4338	    -0.5875	     1.5106	     1.0071	     2.7695	     8.4763	    11.0779	
     1.4267	     2.7695	     2.6855	     4.6158	     0.6714	     2.7695	     1.7624	     2.8534	     9.3994	    12.2528	
     4.8676	     4.6997	     4.5319	     6.4621	     1.6785	     3.8605	     2.3499	     2.5177	    10.0708	    13.0920	
     7.6370	     6.1264	     5.7068	     7.8888	     2.2659	     4.6158	     2.7695	     1.6785	    10.4904	    13.5956	
     9.4833	     6.9656	     6.1264	     8.8959	     2.5177	     5.2032	     2.9373	     0.2518	    10.4904	    13.8474	
    10.2386	     6.9656	     5.7907	     9.5673	     2.4338	     5.7068	     2.9373	    -1.8463	    10.1547	    13.9313	
     9.8190	     6.2943	     4.7836	     9.9869	     2.0981	     6.2103	     2.6855	    -4.4479	     9.3155	    13.6795	
     8.3923	     4.9515	     3.1891	    10.3226	     1.5106	     6.8817	     2.3499	    -7.6370	     8.0566	    13.3438	
     6.1264	     3.1052	     1.1749	    10.4904	     0.7553	     7.7209	     1.8463	   -11.0779	     6.2103	    12.8403	
     3.5248	     0.9232	    -1.1749	    10.4904	    -0.1678	     8.5602	     1.3428	   -14.6866	     3.8605	    12.1689	
     0.5875	    -1.4267	    -3.6087	    10.2386	    -1.0910	     9.3155	     0.6714	   -18.2114	     0.7553	    11.3297	
    -2.3499	    -3.8605	    -6.1264	     9.6512	    -2.1820	     9.8190	    -0.0839	   -21.1487	    -3.0212	    10.4065	
    -5.1193	    -6.1264	    -8.4763	     8.6441	    -3.1891	     9.9030	    -0.9232	   -23.1628	    -7.2174	     9.3155	
    -7.6370	    -8.1406	   -10.4065	     7.4692	    -4.1962	     9.4833	    -1.6785	   -23.6664	   -11.4136	     8.1406	
    -9.6512	    -9.7351	   -11.8332	     6.0425	    -4.9515	     8.8120	    -2.4338	   -22.3236	   -15.1901	     7.0496	
   -10.9940	   -10.7422	   -12.6724	     4.6997	    -5.4550	     7.9727	    -2.9373	   -19.2184	   -17.8757	     6.1264	
   -11.4975	   -11.1618	   -12.7563	     3.5248	    -5.7068	     7.1335	    -3.1891	   -14.4348	   -19.3024	     5.3711	
   -11.1618	   -10.8261	   -12.1689	     2.6016	    -5.6229	     6.3782	    -3.1891	    -8.5602	   -19.2184	     4.8676	
    -9.9030	    -9.9030	   -11.0779	     2.0142	    -5.2872	     5.8746	    -2.9373	    -2.2659	   -17.7078	     4.6997	
    -7.9727	    -8.5602	    -9.7351	     1.7624	    -4.8676	     5.7068	    -2.5177	     4.0283	   -15.1062	     4.7836	
    -5.3711	    -6.8817	    -8.1406	     2.0142	    -4.2801	     5.7907	    -1.9302	     9.7351	   -11.6653	     5.0354	
    -2.4338	    -4.9515	    -6.6299	     2.6016	    -3.6087	     6.1264	    -1.0910	    14.6027	    -7.7209	     5.4550	
     0.5875	    -3.0212	    -5.1193	     3.4409	    -2.8534	     6.7978	    -0.2518	    18.4631	    -3.5248	     6.0425	
     3.3569	    -1.0910	    -3.7766	     4.5319	    -2.0981	     7.5531	     0.5875	    21.3165	     0.5875	     6.5460	
     5.7907	     0.7553	    -2.6855	     5.7907	    -1.3428	     8.3084	     1.4267	    23.0789	     4.3640	     7.1335	
     7.6370	     2.4338	    -1.8463	     6.9656	    -0.7553	     9.0637	     2.1820	    24.0860	     7.6370	     7.6370	
     8.8959	     3.9444	    -1.2589	     7.9727	    -0.1678	     9.8190	     2.9373	    24.3378	    10.4065	     8.0566	
     9.5673	     5.2872	    -0.8392	     8.8959	     0.2518	    10.4065	     3.6926	    24.0860	    12.5046	     8.4763	
     9.5673	     6.5460	    -0.5035	     9.5673	     0.5875	    10.9100	     4.2801	    23.4146	    14.0152	     8.8959	
     9.0637	     7.6370	    -0.3357	    10.0708	     0.8392	    11.3297	     4.8676	    22.4915	    15.0223	     9.2316	
     8.2245	     8.6441	    -0.0839	    10.1547	     1.0910	    11.4975	     5.2872	    21.3165	    15.6097	     9.5673	
     7.0496	     9.3994	     0.0839	     9.9869	     1.2589	    11.4975	     5.6229	    19.9738	    15.6937	     9.8190	
     5.7907	     9.9030	     0.2518	     9.4833	     1.3428	    11.1618	     5.7068	    18.5471	    15.4419	     9.9869	
     4.6997	    10.1547	     0.5035	     8.8120	     1.4267	    10.7422	     5.6229	    17.1204	    15.0223	    10.1547	
     3.8605	    10.3226	     0.9232	     8.1406	     1.4267	    10.1547	     5.4550	    15.9454	    14.5187	    10.3226	
     3.5248	    10.3226	     1.5106	     7.6370	     1.5106	     9.5673	     5.1193	    15.0223	    14.1830	    10.6583	
     3.6926	    10.2386	     2.5177	     7.3853	     1.6785	     9.1476	     4.7836	    14.5187	    13.9313	    11.0779	
     4.4479	    10.2386	     3.6926	     7.4692	     1.9302	     8.9798	     4.6158	    14.3509	    14.0152	    11.7493	
     5.6229	    10.1547	     5.2032	     7.9727	     2.4338	     8.9798	     4.5319	    14.6866	    14.2670	    12.5046	
     7.2174	    10.1547	     6.8817	     8.7280	     3.1052	     9.2316	     4.6158	    15.3580	    14.6866	    13.4277	
     8.9798	    10.2386	     8.5602	     9.6512	     3.9444	     9.5673	     4.8676	    16.1972	    15.1901	    14.4348	
    10.9100	    10.3226	    10.1547	    10.5743	     4.6997	     9.9869	     5.1193	    17.2043	    15.7776	    15.4419	
[Epoch Header]
[Trial Type]	23
[Accept]	1
[Correct]	0
[RT]	 0.000
[Resp]	0
[Epoch Data]
    -8.6441	    -9.5673	    -8.3923	     4.5319	    -7.8049	     3.7766	    -7.9727	    -3.1891	    10.8261	     0.5035	
    -6.1264	    -8.6441	    -6.8817	     6.1264	    -7.5531	     4.6997	    -7.7209	    -2.3499	    11.0779	    -0.3357	
    -3.8605	    -7.8888	    -5.2872	     7.3853	    -7.3013	     5.3711	    -7.6370	    -1.0910	    11.0779	    -1.0071	
    -2.0142	    -7.1335	    -3.5248	     8.2245	    -6.9656	     5.7907	    -7.5531	     0.4196	    10.9100	    -1.6785	
    -0.6714	    -6.6299	    -1.7624	     8.6441	    -6.7139	     5.8746	    -7.7209	     2.0142	    10.4904	    -2.1820	
     0.1678	    -6.2943	    -0.0839	     8.5602	    -6.6299	     5.7068	    -8.0566	     3.6926	     9.8190	    -2.6855	
     0.4196	    -6.1264	     1.3428	     8.0566	    -6.6299	     5.1193	    -8.6441	     5.0354	     8.7280	    -3.1052	
     0.1678	    -6.0425	     2.5177	     7.1335	    -6.9656	     4.2801	    -9.4833	     6.0425	     7.4692	    -3.5248	
    -0.5035	    -6.2103	     3.1052	     5.8746	    -7.4692	     3.2730	   -10.4904	     6.7139	     5.9586	    -3.7766	
    -1.5945	    -6.4621	     3.0212	     4.4479	    -8.2245	     2.1820	   -11.5814	     6.9656	     4.5319	    -3.9444	
    -2.9373	    -6.8817	     2.2659	     3.1052	    -9.1476	     1.1749	   -12.7563	     7.0496	     3.2730	    -3.9444	
    -4.3640	    -7.4692	     0.6714	     1.7624	   -10.0708	     0.2518	   -13.8474	     6.9656	     2.2659	    -3.7766	
    -5.6229	    -8.1406	    -1.4267	     0.5875	   -10.9940	    -0.4196	   -14.7705	     6.7978	     1.4267	    -3.3569	
    -6.6299	    -8.7280	    -3.7766	    -0.2518	   -11.5814	    -0.8392	   -15.4419	     6.6299	     0.9232	    -2.6855	
    -7.0496	    -9.0637	    -6.0425	    -0.7553	   -11.7493	    -1.0910	   -15.8615	     6.6299	     0.5035	    -1.6785	
    -6.7978	    -9.0637	    -7.8888	    -1.0071	   -11.4136	    -1.0071	   -15.8615	     6.7978	     0.3357	    -0.4196	
    -5.8746	    -8.6441	    -8.9798	    -0.9232	   -10.4065	    -0.6714	   -15.4419	     7.1335	     0.2518	     1.0071	
    -4.2801	    -7.7209	    -9.1476	    -0.6714	    -8.9798	    -0.1678	   -14.7705	     7.6370	     0.2518	     2.6855	
    -2.0981	    -6.2103	    -8.5602	    -0.1678	    -7.2174	     0.5035	   -13.7634	     8.3084	     0.3357	     4.3640	
     0.5035	    -4.2801	    -7.1335	     0.5035	    -5.2032	     1.4267	   -12.5046	     8.8959	     0.4196	     5.9586	
     3.4409	    -2.0142	    -5.1193	     1.1749	    -3.1891	     2.4338	   -11.1618	     9.3155	     0.5875	     7.3853	
     6.2943	     0.2518	    -2.8534	     1.9302	    -1.2589	     3.4409	    -9.6512	     9.4833	     0.8392	     8.3923	
     8.8959	     2.4338	    -0.5875	     2.6016	     0.3357	     4.2801	    -8.1406	     9.3155	     1.1749	     9.0637	
    10.9100	     4.2801	     1.5106	     3.0212	     1.5945	     4.8676	    -6.8817	     8.7280	     1.5945	     9.0637	
    12.2528	     5.5389	     3.0212	     3.1891	     2.4338	     5.0354	    -5.7907	     7.4692	     1.9302	     8.3923	
    12.6724	     6.2943	     3.9444	     2.9373	     2.7695	     4.6997	    -5.0354	     5.7907	     2.2659	     7.1335	
    12.2528	     6.3782	     4.1962	     2.3499	     2.6855	     3.9444	    -4.6997	     3.6087	     2.4338	     5.1193	
    11.0779	     5.9586	     3.6926	     1.5106	     2.1820	     2.8534	    -4.6158	     1.1749	     2.2659	     2.5177	
     9.2316	     5.1193	     2.6016	     0.3357	     1.4267	     1.5106	    -4.8676	    -1.1749	     1.7624	    -0.5035	
     6.9656	     3.9444	     1.0071	    -0.8392	     0.3357	     0.0839	    -5.3711	    -3.3569	     0.9232	    -3.6926	
     4.4479	     2.6016	    -0.9232	    -2.0142	    -0.8392	    -1.2589	    -6.0425	    -5.0354	    -0.2518	    -6.7978	
     1.8463	     1.2589	    -3.0212	    -2.9373	    -2.2659	    -2.3499	    -6.9656	    -6.2103	    -1.5945	    -9.6512	
    -0.5875	     0.0000	    -5.1193	    -3.5248	    -3.7766	    -3.0212	    -8.0566	    -6.7978	    -2.7695	   -12.0010	
    -2.6016	    -1.0071	    -7.0496	    -3.6087	    -5.2032	    -3.1891	    -9.1476	    -6.6299	    -3.6087	   -13.8474	
    -4.1962	    -1.6785	    -8.5602	    -3.0212	    -6.5460	    -2.7695	   -10.2386	    -5.7907	    -3.9444	   -15.0223	
    -4.9515	    -2.0142	    -9.6512	    -1.6785	    -7.6370	    -1.6785	   -11.0779	    -4.3640	    -3.6087	   -15.4419	
    -4.8676	    -2.0142	   -10.3226	     0.4196	    -8.2245	     0.0000	   -11.5814	    -2.4338	    -2.6016	   -15.2740	
    -3.8605	    -1.5106	   -10.4065	     3.1052	    -8.4763	     2.1820	   -11.7493	    -0.0839	    -1.0071	   -14.6027	
    -1.9302	    -0.6714	   -10.0708	     6.3782	    -8.2245	     4.6997	   -11.5814	     2.3499	     0.8392	   -13.6795	
     0.9232	     0.6714	    -9.2316	     9.9030	    -7.6370	     7.4692	   -11.1618	     4.7836	     2.7695	   -12.5046	
     4.3640	     2.2659	    -8.0566	    13.3438	    -6.7139	    10.1547	   -10.4904	     7.0496	     4.4479	   -11.4136	
     8.1406	     4.1122	    -6.7139	    16.6168	    -5.7068	    12.6724	    -9.7351	     8.8120	     5.7907	   -10.4904	
    11.8332	     5.9586	    -5.2032	    19.3024	    -4.6158	    14.8544	    -9.0637	     9.9030	     6.4621	    -9.9030	
    15.1062	     7.5531	    -3.7766	    21.1487	    -3.6087	    16.4490	    -8.4763	    10.2386	     6.3782	    -9.5673	
    17.6239	     8.5602	    -2.7695	    21.9879	    -2.8534	    17.3721	    -8.0566	     9.5673	     5.2872	    -9.6512	
    19.0506	     8.8959	    -2.1820	    21.9040	    -2.5177	    17.4561	    -7.8888	     7.8049	     3.2730	    -9.9869	
    19.2184	     8.5602	    -2.0981	    20.7291	    -2.4338	    16.8686	    -7.9727	     5.1193	     0.4196	   -10.5743	
    18.1274	     7.5531	    -2.5177	    18.8828	    -2.7695	    15.5258	    -8.3084	     1.5106	    -3.1891	   -11.3297	
    15.7776	     5.9586	    -3.2730	    16.3651	    -3.2730	    13.6795	    -8.8120	    -2.6016	    -7.1335	   -12.0010	
    12.5046	     3.9444	    -4.3640	    13.5956	    -3.9444	    11.5814	    -9.3155	    -6.9656	   -11.0779	   -12.5046	
     8.4763	     1.5945	    -5.6229	    10.7422	    -4.6997	     9.3155	    -9.8190	   -11.0779	   -14.6027	   -12.6724	
     4.1122	    -0.8392	    -6.9656	     7.9727	    -5.5389	     7.1335	   -10.4065	   -14.5187	   -17.4561	   -12.4207	
    -0.0839	    -3.1891	    -8.3084	     5.2872	    -6.2943	     5.1193	   -10.8261	   -16.9525	   -19.2184	   -11.7493	
    -3.8605	    -5.4550	    -9.3994	     3.0212	    -6.9656	     3.3569	   -11.1618	   -18.0435	   -19.8059	   -10.6583	
    -6.7978	    -7.3013	   -10.2386	     1.0910	    -7.4692	     1.8463	   -11.3297	   -17.7078	   -19.1345	    -9.3994	
    -8.8120	    -8.7280	   -10.5743	    -0.3357	    -7.7209	     0.8392	   -11.3297	   -16.1133	   -17.3721	    -7.8888	
    -9.8190	    -9.5673	   -10.3226	    -1.1749	    -7.7209	     0.3357	   -11.0779	   -13.5117	   -14.6027	    -6.2103	
    -9.8190	    -9.7351	    -9.3155	    -1.3428	    -7.4692	     0.2518	   -10.5743	   -10.1547	   -11.0779	    -4.4479	
    -8.8120	    -9.3155	    -7.5531	    -1.0071	    -6.7978	     0.5875	    -9.8190	    -6.2943	    -6.8817	    -2.6016	
    -7.1335	    -8.3923	    -5.2872	    -0.1678	    -5.8746	     1.2589	    -8.9798	    -2.3499	    -2.3499	    -0.8392	
    -4.7836	    -6.9656	    -2.6855	     0.8392	    -4.7836	     2.0142	    -7.8888	     1.5106	     2.3499	     0.8392	
    -2.0981	    -5.2032	    -0.0839	     1.9302	    -3.6926	     2.7695	    -6.8817	     5.0354	     7.0496	     2.3499	
     0.5875	    -3.4409	     2.2659	     2.8534	    -2.6855	     3.3569	    -5.9586	     7.8888	    11.4136	     3.6926	
     3.1891	    -1.6785	     4.0283	     3.6087	    -1.8463	     3.6926	    -5.2032	    10.0708	    15.1901	     4.6997	
     5.4550	    -0.1678	     5.2032	     3.8605	    -1.3428	     3.6926	    -4.6997	    11.4975	    18.2114	     5.2872	
     7.1335	     1.0071	     5.6229	     3.6926	    -1.1749	     3.2730	    -4.3640	    12.2528	    20.3934	     5.4550	
     8.3084	     1.5945	     5.2032	     3.1052	    -1.2589	     2.5177	    -4.3640	    12.2528	    21.6522	     5.2872	
     8.8120	     1.5106	     4.1122	     2.0142	    -1.5945	     1.5106	    -4.6158	    11.6653	    22.0718	     4.7836	
     8.7280	     0.9232	     2.4338	     0.7553	    -2.1820	     0.2518	    -5.1193	    10.6583	    21.8201	     4.0283	
     7.9727	    -0.0839	     0.5035	    -0.5035	    -2.7695	    -1.0071	    -5.7068	     9.3994	    20.8969	     3.1052	
     6.7978	    -1.4267	    -1.5106	    -1.7624	    -3.4409	    -2.0981	    -6.4621	     7.9727	    19.6381	     2.3499	
     5.2872	    -2.7695	    -3.3569	    -2.7695	    -3.8605	    -2.9373	    -7.1335	     6.6299	    18.0435	     1.6785	
     3.6087	    -3.9444	    -4.6997	    -3.3569	    -4.1962	    -3.4409	    -7.7209	     5.3711	    16.3651	     1.2589	
     2.0981	    -4.7836	    -5.5389	    -3.6087	    -4.1962	    -3.5248	    -8.1406	     4.1122	    14.6027	     1.2589	
     0.9232	    -5.1193	    -5.6229	    -3.4409	    -3.9444	    -3.1052	    -8.2245	     3.0212	    12.8403	     1.5106	
     0.2518	    -4.8676	    -5.0354	    -2.7695	    -3.4409	    -2.2659	    -8.0566	     2.0142	    10.9940	     2.0142	
     0.1678	    -4.1962	    -3.9444	    -1.6785	    -2.7695	    -1.0071	    -7.6370	     1.0071	     9.0637	     2.8534	
     0.6714	    -3.1891	    -2.5177	    -0.3357	    -2.0981	     0.4196	    -7.0496	     0.0000	     6.9656	     3.6926	
     1.5945	    -2.0981	    -1.0071	     1.2589	    -1.4267	     1.9302	    -6.4621	    -0.9232	     4.7836	     4.4479	
     2.9373	    -0.9232	     0.3357	     2.8534	    -1.0910	     3.3569	    -5.9586	    -2.0142	     2.4338	     4.9515	
     4.5319	     0.0839	     1.4267	     4.5319	    -1.0910	     4.6158	    -5.6229	    -3.0212	     0.1678	     5.2032	
     6.2943	     0.9232	     2.0142	     6.1264	    -1.3428	     5.5389	    -5.5389	    -4.0283	    -1.9302	     5.0354	
     8.1406	     1.6785	     2.3499	     7.5531	    -1.8463	     6.2103	    -5.7068	    -4.8676	    -3.5248	     4.4479	
     9.8190	     2.2659	     2.2659	     8.6441	    -2.4338	     6.5460	    -6.0425	    -5.3711	    -4.7836	     3.3569	
    11.3297	     2.6016	     1.8463	     9.4833	    -3.1052	     6.5460	    -6.5460	    -5.6229	    -5.6229	     1.8463	
    12.3367	     2.7695	     1.2589	     9.9030	    -3.7766	     6.3782	    -7.2174	    -5.4550	    -6.2943	    -0.0839	
    12.9242	     2.6855	     0.4196	     9.8190	    -4.3640	     5.9586	    -7.9727	    -5.0354	    -6.7978	    -2.0981	
    12.7563	     2.3499	    -0.6714	     9.3155	    -4.9515	     5.5389	    -8.7280	    -4.3640	    -7.3013	    -4.1122	
    12.0010	     1.6785	    -2.0142	     8.3923	    -5.5389	     5.0354	    -9.4833	    -3.3569	    -7.6370	    -5.8746	
    10.6583	     0.6714	    -3.4409	     7.1335	    -6.0425	     4.4479	   -10.1547	    -2.3499	    -7.7209	    -7.2174	
     8.8120	    -0.5875	    -5.0354	     5.7068	    -6.6299	     3.7766	   -10.8261	    -1.3428	    -7.6370	    -8.1406	
     6.6299	    -1.9302	    -6.5460	     4.3640	    -7.1335	     3.1891	   -11.3297	    -0.5875	    -7.2174	    -8.5602	
     4.4479	    -3.2730	    -7.8888	     3.1891	    -7.5531	     2.6855	   -11.6653	    -0.0839	    -6.5460	    -8.4763	
     2.5177	    -4.4479	    -8.7280	     2.4338	    -7.7209	     2.4338	   -11.8332	     0.2518	    -5.7068	    -7.9727	
     1.0071	    -5.1193	    -9.1476	     2.2659	    -7.7209	     2.4338	   -11.7493	     0.2518	    -4.6158	    -7.1335	
     0.0839	    -5.4550	    -9.0637	     2.6016	    -7.4692	     2.9373	   -11.4975	     0.1678	    -3.4409	    -6.0425	
    -0.3357	    -5.3711	    -8.6441	     3.3569	    -7.0496	     3.6926	   -11.1618	     0.0000	    -2.1820	    -4.6997	
    -0.0839	    -4.8676	    -7.8888	     4.5319	    -6.5460	     4.7836	   -10.8261	     0.0000	    -0.9232	    -3.2730	
     0.6714	    -4.1122	    -7.1335	     5.8746	    -6.1264	     6.0425	   -10.7422	     0.0839	     0.4196	    -1.7624	
     1.7624	    -3.2730	    -6.3782	     7.2174	    -5.8746	     7.3013	   -10.8261	     0.4196	     1.7624	    -0.3357	
     3.1052	    -2.3499	    -5.7068	     8.3923	    -5.7907	     8.3084	   -11.1618	     1.0910	     3.1052	     1.0071	
     4.6997	    -1.5106	    -5.3711	     9.5673	    -5.9586	     9.1476	   -11.6653	     2.0142	     4.5319	     2.0981	
     6.2103	    -0.7553	    -5.2032	    10.4904	    -6.2943	     9.8190	   -12.1689	     3.1891	     6.0425	     3.0212	
     7.7209	    -0.0839	    -5.3711	    11.2457	    -6.7978	    10.1547	   -12.7563	     4.5319	     7.4692	     3.5248	
     9.0637	     0.3357	    -5.7068	    11.7493	    -7.3853	    10.2386	   -13.2599	     6.0425	     8.8120	     3.6087	
    10.1547	     0.6714	    -6.1264	    12.1689	    -8.1406	    10.1547	   -13.8474	     7.4692	     9.9030	     3.3569	
    11.0779	     0.8392	    -6.6299	    12.3367	    -8.9798	     9.8190	   -14.4348	     8.8120	    10.9100	     2.7695	
    11.6653	     1.0071	    -7.1335	    12.4207	    -9.8190	     9.4833	   -15.1062	    10.2386	    11.6653	     2.0142	
    12.0850	     1.0910	    -7.4692	    12.4207	   -10.5743	     9.0637	   -15.6937	    11.5814	    12.1689	     1.2589	
    12.1689	     1.1749	    -7.6370	    12.4207	   -11.1618	     8.7280	   -16.2811	    13.0081	    12.6724	     0.7553	
    12.0010	     1.2589	    -7.6370	    12.5046	   -11.4975	     8.5602	   -16.6168	    14.3509	    13.0081	     0.5035	
    11.4136	     1.1749	    -7.4692	    12.6724	   -11.6653	     8.5602	   -16.7847	    15.6097	    13.3438	     0.5875	
    10.4065	     1.0071	    -7.1335	    12.8403	   -11.4975	     8.6441	   -16.7007	    16.7007	    13.5956	     1.0071	
     9.0637	     0.5035	    -6.7139	    13.0081	   -11.3297	     8.8120	   -16.5329	    17.5400	    14.0152	     1.6785	
     7.3853	    -0.1678	    -6.3782	    13.0920	   -11.0779	     8.9798	   -16.3651	    18.1274	    14.4348	     2.6016	
     5.6229	    -1.1749	    -6.0425	    13.0920	   -10.9100	     9.0637	   -16.1133	    18.3792	    14.8544	     3.5248	
     3.9444	    -2.2659	    -5.6229	    13.0081	   -10.6583	     9.0637	   -15.8615	    18.3792	    15.4419	     4.4479	
     2.6855	    -3.4409	    -5.1193	    12.8403	   -10.3226	     9.0637	   -15.6097	    18.1274	    15.9454	     5.2872	
     1.9302	    -4.4479	    -4.3640	    12.6724	    -9.9869	     8.9798	   -15.2740	    17.7078	    16.5329	     6.0425	
     1.7624	    -5.2032	    -3.5248	    12.6724	    -9.4833	     8.8959	   -14.9384	    17.1204	    17.0364	     6.6299	
     2.0142	    -5.7907	    -2.6016	    12.7563	    -8.9798	     8.9798	   -14.6866	    16.4490	    17.6239	     7.1335	
     2.6016	    -6.1264	    -1.8463	    12.9242	    -8.5602	     9.0637	   -14.5187	    15.7776	    18.2114	     7.3853	
     3.2730	    -6.3782	    -1.1749	    13.1760	    -8.2245	     9.1476	   -14.4348	    15.1901	    18.7149	     7.4692	
     3.8605	    -6.5460	    -0.9232	    13.4277	    -8.0566	     9.3155	   -14.4348	    14.5187	    19.1345	     7.4692	
     4.2801	    -6.7978	    -1.0910	    13.5117	    -8.0566	     9.3155	   -14.6027	    13.9313	    19.5541	     7.2174	
     4.1962	    -7.3013	    -1.5945	    13.3438	    -8.2245	     9.2316	   -14.9384	    13.2599	    19.7220	     6.8817	
     3.6926	    -7.8888	    -2.6016	    12.8403	    -8.4763	     8.8959	   -15.2740	    12.5885	    19.8059	     6.5460	
     2.6016	    -8.5602	    -3.7766	    12.0010	    -8.7280	     8.3923	   -15.6097	    11.9171	    19.5541	     6.0425	
     1.0071	    -9.3994	    -5.1193	    10.8261	    -8.9798	     7.5531	   -16.0294	    11.0779	    19.2184	     5.5389	
    -1.0071	   -10.2386	    -6.4621	     9.2316	    -9.0637	     6.4621	   -16.2811	    10.0708	    18.5471	     5.0354	
    -3.2730	   -10.9940	    -7.7209	     7.2174	    -9.1476	     5.1193	   -16.5329	     8.8120	    17.6239	     4.4479	
    -5.7068	   -11.7493	    -8.8120	     5.0354	    -9.1476	     3.6087	   -16.7007	     7.3013	    16.5329	     3.8605	
    -8.0566	   -12.4207	    -9.6512	     2.6855	    -9.2316	     2.0981	   -16.8686	     5.6229	    15.2740	     3.3569	
   -10.1547	   -12.9242	   -10.4065	     0.5035	    -9.3994	     0.5875	   -16.9525	     3.8605	    14.0991	     2.9373	
   -11.7493	   -13.2599	   -10.8261	    -1.4267	    -9.5673	    -0.8392	   -17.0364	     2.1820	    13.0081	     2.6016	
   -12.8403	   -13.2599	   -11.1618	    -2.9373	    -9.9030	    -1.9302	   -16.9525	     0.5875	    12.0850	     2.4338	
   -13.1760	   -13.0081	   -11.1618	    -3.8605	   -10.2386	    -2.6855	   -16.8686	    -0.7553	    11.4136	     2.3499	
   -12.7563	   -12.3367	   -10.9940	    -4.1962	   -10.4904	    -3.0212	   -16.6168	    -1.6785	    10.9100	     2.4338	
   -11.6653	   -11.4136	   -10.6583	    -3.9444	   -10.5743	    -3.1052	   -16.2811	    -2.1820	    10.5743	     2.5177	
    -9.9869	   -10.1547	   -10.1547	    -3.2730	   -10.5743	    -2.6855	   -15.9454	    -2.2659	    10.4065	     2.6016	
    -7.8888	    -8.7280	    -9.5673	    -2.1820	   -10.4065	    -2.0981	   -15.6097	    -1.9302	    10.1547	     2.6855	
    -5.5389	    -7.3013	    -8.8959	    -0.8392	   -10.0708	    -1.2589	   -15.1901	    -1.2589	     9.9030	     2.6016	
    -3.1891	    -5.9586	    -8.1406	     0.5035	    -9.7351	    -0.2518	   -14.8544	    -0.3357	     9.6512	     2.5177	
    -1.0910	    -4.7836	    -7.4692	     1.8463	    -9.3155	     0.6714	   -14.5187	     0.6714	     9.3994	     2.1820	
     0.6714	    -3.9444	    -6.8817	     2.9373	    -8.8959	     1.5106	   -14.2670	     1.6785	     9.2316	     1.9302	
     1.8463	    -3.4409	    -6.4621	     3.7766	    -8.5602	     2.1820	   -14.0152	     2.6855	     9.1476	     1.5945	
     2.4338	    -3.2730	    -6.2103	     4.2801	    -8.2245	     2.6855	   -13.9313	     3.6087	     9.1476	     1.2589	
     2.4338	    -3.6087	    -6.3782	     4.5319	    -8.0566	     2.8534	   -14.0152	     4.2801	     9.1476	     1.0910	
     1.9302	    -4.2801	    -6.8817	     4.5319	    -8.0566	     2.8534	   -14.1830	     4.7836	     9.1476	     0.9232	
     1.0071	    -5.2872	    -7.8888	     4.2801	    -8.1406	     2.6016	   -14.3509	     5.1193	     9.1476	     1.0071	
    -0.1678	    -6.5460	    -9.1476	     3.9444	    -8.3923	     2.1820	   -14.6027	     5.2872	     9.0637	     1.2589	
    -1.2589	    -7.8888	   -10.5743	     3.4409	    -8.5602	     1.6785	   -14.8544	     5.2872	     8.8120	     1.8463	
    -2.1820	    -9.0637	   -11.8332	     2.9373	    -8.6441	     1.2589	   -15.0223	     5.2032	     8.5602	     2.6016	
    -2.7695	    -9.9869	   -12.5885	     2.4338	    -8.4763	     0.7553	   -14.9384	     4.8676	     8.2245	     3.4409	
    -2.8534	   -10.3226	   -12.7563	     2.0142	    -8.0566	     0.4196	   -14.6866	     4.3640	     7.8888	     4.2801	
    -2.4338	   -10.1547	   -12.1689	     1.5945	    -7.3853	     0.0839	   -14.2670	     3.6926	     7.4692	     5.0354	
    -1.5945	    -9.3155	   -10.9940	     1.1749	    -6.6299	     0.0000	   -13.5956	     2.7695	     7.1335	     5.4550	
    -0.4196	    -7.9727	    -9.3994	     0.8392	    -5.7907	    -0.0839	   -12.8403	     1.7624	     6.7978	     5.5389	
     0.9232	    -6.2943	    -7.6370	     0.5875	    -5.0354	     0.0000	   -12.0010	     0.5035	     6.2103	     5.1193	
     2.5177	    -4.4479	    -5.7907	     0.3357	    -4.2801	     0.3357	   -11.2457	    -0.8392	     5.4550	     4.3640	
     4.1962	    -2.4338	    -3.9444	     0.2518	    -3.6926	     0.7553	   -10.4904	    -2.3499	     4.5319	     3.3569	
     6.0425	    -0.3357	    -2.3499	     0.4196	    -3.2730	     1.3428	    -9.8190	    -4.0283	     3.2730	     2.0981	
     7.9727	     1.5945	    -1.0071	     0.6714	    -3.0212	     2.0142	    -9.3155	    -5.7068	     2.0142	     0.8392	
     9.9030	     3.2730	     0.0000	     1.0910	    -2.8534	     2.7695	    -8.8959	    -7.3013	     0.9232	    -0.3357	
    11.4975	     4.5319	     0.5875	     1.5106	    -2.7695	     3.2730	    -8.6441	    -8.6441	     0.0839	    -1.4267	
    12.6724	     5.4550	     0.8392	     1.9302	    -2.9373	     3.6087	    -8.5602	    -9.7351	    -0.3357	    -2.1820	
    13.1760	     5.7907	     0.6714	     2.0981	    -3.2730	     3.5248	    -8.7280	   -10.3226	    -0.2518	    -2.6855	
    12.9242	     5.6229	     0.2518	     2.0142	    -3.7766	     2.9373	    -8.9798	   -10.4904	     0.1678	    -3.0212	
    11.9171	     5.1193	    -0.3357	     1.5945	    -4.2801	     2.0142	    -9.3994	   -10.1547	     0.7553	    -3.2730	
    10.1547	     4.1962	    -1.0910	     0.9232	    -4.9515	     0.8392	    -9.9869	    -9.4833	     1.4267	    -3.6087	
     7.8049	     2.9373	    -2.0981	    -0.0839	    -5.6229	    -0.5035	   -10.6583	    -8.4763	     1.8463	    -4.2801	
     5.1193	     1.3428	    -3.2730	    -1.1749	    -6.3782	    -1.9302	   -11.4975	    -7.3013	     1.9302	    -5.2872	
     2.0981	    -0.5875	    -4.6997	    -2.4338	    -7.2174	    -3.3569	   -12.4207	    -6.1264	     1.5945	    -6.7978	
    -0.9232	    -2.8534	    -6.3782	    -3.4409	    -8.1406	    -4.4479	   -13.3438	    -4.8676	     1.0071	    -8.5602	
    -3.6926	    -5.2032	    -8.1406	    -4.1962	    -9.0637	    -5.2872	   -14.2670	    -3.6926	     0.3357	   -10.5743	
    -5.8746	    -7.6370	    -9.7351	    -4.3640	    -9.9030	    -5.6229	   -15.1062	    -2.6016	    -0.1678	   -12.5885	
    -7.3013	    -9.7351	   -10.9940	    -4.0283	   -10.6583	    -5.4550	   -15.7776	    -1.5945	    -0.4196	   -14.4348	
    -7.8049	   -11.4975	   -11.6653	    -3.1052	   -11.1618	    -4.7836	   -16.1133	    -0.5035	    -0.3357	   -15.8615	
    -7.4692	   -12.6724	   -11.5814	    -1.6785	   -11.2457	    -3.6926	   -16.0294	     0.4196	     0.0000	   -16.8686	
    -6.3782	   -13.1760	   -10.8261	    -0.0839	   -10.9100	    -2.3499	   -15.6097	     1.4267	     0.5875	   -17.3721	
    -4.9515	   -13.1760	    -9.4833	     1.5106	   -10.2386	    -0.7553	   -14.6866	     2.2659	     1.1749	   -17.2882	
    -3.2730	   -12.6724	    -7.5531	     2.9373	    -9.2316	     0.7553	   -13.5117	     3.1891	     1.6785	   -16.7007	
    -1.5945	   -11.7493	    -5.4550	     4.0283	    -7.9727	     2.1820	   -12.0010	     3.9444	     2.1820	   -15.5258	
    -0.1678	   -10.6583	    -3.1891	     4.6997	    -6.5460	     3.4409	   -10.4904	     4.6158	     2.4338	   -13.9313	
     0.8392	    -9.4833	    -1.1749	     4.9515	    -5.1193	     4.4479	    -8.8959	     5.2032	     2.6016	   -12.0850	
     1.2589	    -8.3923	     0.5875	     4.8676	    -3.6087	     5.1193	    -7.4692	     5.7068	     2.6016	   -10.0708	
     1.1749	    -7.3853	     1.8463	     4.3640	    -2.2659	     5.4550	    -6.2103	     5.9586	     2.5177	    -8.0566	
     0.5035	    -6.6299	     2.5177	     3.6926	    -1.1749	     5.5389	    -5.2032	     6.0425	     2.3499	    -6.2103	
    -0.5035	    -6.2103	     2.6016	     2.7695	    -0.5035	     5.2872	    -4.5319	     6.0425	     2.1820	    -4.4479	
    -1.8463	    -6.1264	     2.0142	     1.6785	    -0.2518	     4.8676	    -4.2801	     5.7907	     2.0981	    -2.8534	
    -3.1891	    -6.4621	     0.7553	     0.5875	    -0.5035	     4.1962	    -4.3640	     5.3711	     2.1820	    -1.5106	
    -4.5319	    -7.0496	    -1.0071	    -0.4196	    -1.0910	     3.5248	    -4.8676	     4.8676	     2.3499	    -0.3357	
    -5.5389	    -7.8049	    -3.0212	    -1.1749	    -2.0142	     2.8534	    -5.6229	     4.2801	     2.6855	     0.5875	
    -6.1264	    -8.3923	    -4.9515	    -1.6785	    -2.9373	     2.2659	    -6.5460	     3.8605	     3.1891	     1.4267	
    -6.2103	    -8.6441	    -6.6299	    -1.6785	    -3.6926	     2.0142	    -7.3013	     3.6087	     3.9444	     2.0981	
    -5.7907	    -8.3923	    -7.9727	    -1.1749	    -4.1122	     2.1820	    -7.9727	     3.6087	     4.8676	     2.6855	
    -4.8676	    -7.8049	    -8.8120	    -0.1678	    -4.1962	     2.6855	    -8.3084	     3.9444	     5.9586	     3.1891	
    -3.6926	    -6.8817	    -9.3994	     1.3428	    -3.9444	     3.6087	    -8.3923	     4.6158	     7.0496	     3.6087	
    -2.1820	    -5.8746	    -9.6512	     3.1891	    -3.6087	     4.7836	    -8.3084	     5.4550	     8.1406	     3.9444	
    -0.5875	    -4.9515	    -9.8190	     5.2872	    -3.3569	     6.2103	    -8.0566	     6.5460	     8.8959	     4.1962	
     1.0910	    -4.1962	    -9.9030	     7.5531	    -3.1891	     7.7209	    -7.8888	     7.4692	     9.1476	     4.2801	
     2.6016	    -3.6087	    -9.9869	     9.6512	    -3.3569	     9.3155	    -7.8049	     8.3084	     8.7280	     4.2801	
     3.9444	    -3.2730	   -10.1547	    11.6653	    -3.7766	    10.7422	    -7.8888	     8.8120	     7.6370	     4.1122	
     4.9515	    -3.2730	   -10.4065	    13.3438	    -4.3640	    12.0850	    -8.1406	     8.8120	     5.7907	     3.7766	
     5.5389	    -3.3569	   -10.7422	    14.6866	    -5.0354	    13.0920	    -8.5602	     8.1406	     3.1891	     3.4409	
     5.6229	    -3.7766	   -11.1618	    15.5258	    -5.6229	    13.8474	    -9.0637	     6.8817	    -0.0839	     3.1052	
     5.3711	    -4.1962	   -11.4975	    15.8615	    -6.2103	    14.3509	    -9.6512	     4.9515	    -3.7766	     2.6016	
     4.7836	    -4.6997	   -11.8332	    15.7776	    -6.5460	    14.5187	   -10.1547	     2.4338	    -7.8888	     2.0981	
     3.9444	    -5.2032	   -12.0850	    15.2740	    -6.6299	    14.5187	   -10.6583	    -0.3357	   -12.0010	     1.4267	
     3.0212	    -5.6229	   -12.1689	    14.4348	    -6.5460	    14.1830	   -10.9940	    -3.1891	   -15.9454	     0.5875	
     2.1820	    -5.8746	   -12.1689	    13.4277	    -6.2943	    13.7634	   -11.1618	    -5.7907	   -19.4702	    -0.3357	
     1.5106	    -5.9586	   -11.9171	    12.3367	    -5.8746	    13.1760	   -11.2457	    -7.8888	   -22.4075	    -1.2589	
     1.0071	    -5.8746	   -11.5814	    11.4136	    -5.3711	    12.5046	   -11.1618	    -9.2316	   -24.5056	    -2.1820	
     0.8392	    -5.5389	   -11.0779	    10.5743	    -4.7836	    11.7493	   -10.9940	    -9.7351	   -25.5966	    -3.1052	
     1.1749	    -5.0354	   -10.4065	    10.0708	    -4.2801	    10.9940	   -10.7422	    -9.3155	   -25.5966	    -3.9444	
     1.9302	    -4.2801	    -9.4833	     9.7351	    -3.6926	    10.3226	   -10.4065	    -7.9727	   -24.3378	    -4.6997	
     3.3569	    -3.1052	    -8.3084	     9.7351	    -3.1052	     9.5673	    -9.9030	    -6.0425	   -22.0718	    -5.2872	
     5.4550	    -1.6785	    -6.7978	     9.9869	    -2.4338	     8.9798	    -9.2316	    -3.6087	   -18.8828	    -5.5389	
     7.9727	     0.0839	    -5.1193	    10.4904	    -1.7624	     8.4763	    -8.4763	    -0.9232	   -15.0223	    -5.5389	
    10.9100	     2.0142	    -3.1891	    11.2457	    -1.1749	     8.2245	    -7.6370	     1.8463	   -10.7422	    -5.0354	
    13.7634	     4.0283	    -1.1749	    12.1689	    -0.5875	     8.2245	    -6.8817	     4.6158	    -6.2103	    -4.0283	
    16.2811	     5.8746	     0.8392	    13.1760	    -0.0839	     8.5602	    -6.0425	     7.3013	    -1.6785	    -2.6855	
    18.1274	     7.3013	     2.6016	    14.0152	     0.3357	     8.8959	    -5.4550	     9.8190	     2.6855	    -1.1749	
    19.1345	     8.2245	     4.1122	    14.6866	     0.5875	     9.3155	    -5.0354	    11.9171	     6.5460	     0.3357	
    19.2184	     8.5602	     5.1193	    15.0223	     0.8392	     9.6512	    -4.7836	    13.5956	     9.8190	     1.5945	
    18.4631	     8.3084	     5.7068	    14.9384	     0.9232	     9.6512	    -4.7836	    14.5187	    12.1689	     2.5177	
    17.0364	     7.5531	     5.7907	    14.4348	     1.0071	     9.4833	    -5.0354	    14.7705	    13.8474	     2.9373	
    15.0223	     6.4621	     5.2872	    13.5956	     1.0071	     9.0637	    -5.2872	    14.4348	    14.6866	     3.1052	
    12.5046	     5.0354	     4.2801	    12.5885	     1.0071	     8.5602	    -5.7068	    13.4277	    15.0223	     2.9373	
     9.6512	     3.4409	     2.8534	    11.4975	     1.0071	     7.9727	    -6.2103	    12.0010	    14.9384	     2.6016	
     6.6299	     1.7624	     1.3428	    10.4065	     1.0071	     7.5531	    -6.6299	    10.3226	    14.6027	     2.1820	
     3.6087	     0.0839	    -0.0839	     9.5673	     1.0910	     7.2174	    -7.0496	     8.5602	    14.2670	     1.7624	
     0.7553	    -1.4267	    -1.1749	     8.9798	     1.1749	     7.1335	    -7.4692	     6.8817	    13.8474	     1.4267	
    -1.5945	    -2.6855	    -1.9302	     8.6441	     1.5106	     7.3013	    -7.7209	     5.4550	    13.5956	     1.1749	
    -3.4409	    -3.6926	    -2.0142	     8.7280	     1.9302	     7.6370	    -7.8888	     4.2801	    13.4277	     1.0071	
    -4.5319	    -4.1962	    -1.5945	     9.0637	     2.5177	     8.3084	    -7.8888	     3.4409	    13.4277	     1.0071	
    -4.6997	    -4.2801	    -0.5035	     9.7351	     3.1891	     9.1476	    -7.7209	     2.9373	    13.5117	     0.9232	
    -3.9444	    -3.9444	     1.0910	    10.8261	     4.0283	    10.2386	    -7.3853	     2.6855	    13.6795	     0.9232	
    -2.3499	    -3.1891	     3.0212	    12.2528	     4.6997	    11.4975	    -6.8817	     2.7695	    13.8474	     0.7553	
     0.0000	    -2.1820	     5.2872	    14.0991	     5.3711	    13.0920	    -6.4621	     3.1891	    13.9313	     0.5875	
     2.8534	    -0.8392	     7.6370	    16.1133	     5.8746	    14.9384	    -5.8746	     3.8605	    14.0152	     0.2518	
     6.1264	     0.5875	     9.9030	    18.4631	     6.2103	    16.9525	    -5.2872	     4.8676	    13.9313	    -0.0839	
     9.3155	     2.0142	    11.9171	    20.8130	     6.3782	    19.0506	    -4.6158	     6.1264	    13.7634	    -0.3357	
    12.0850	     3.2730	    13.5117	    23.0789	     6.3782	    20.9808	    -3.8605	     7.6370	    13.4277	    -0.4196	
    14.0152	     4.0283	    14.4348	    25.0092	     6.2103	    22.5754	    -3.1891	     9.3155	    12.9242	    -0.4196	
    14.9384	     4.2801	    14.5187	    26.4359	     5.7907	    23.5825	    -2.5177	    11.0779	    12.1689	    -0.3357	
    14.6027	     3.6926	    13.6795	    27.1072	     5.0354	    24.0021	    -2.0142	    12.7563	    10.9940	    -0.0839	
    13.0920	     2.2659	    12.0010	    27.0233	     4.0283	    23.5825	    -1.7624	    14.1830	     9.5673	     0.0839	
    10.5743	     0.2518	     9.5673	    26.1002	     2.8534	    22.5754	    -1.7624	    15.1901	     7.7209	     0.2518	
     7.3853	    -2.3499	     6.6299	    24.5056	     1.6785	    21.0648	    -1.9302	    15.6937	     5.7068	     0.2518	
     3.7766	    -5.1193	     3.6087	    22.3236	     0.5035	    19.0506	    -2.2659	    15.5258	     3.4409	     0.1678	
     0.2518	    -7.8049	     0.5875	    19.8059	    -0.5875	    16.8686	    -2.9373	    14.7705	     1.0910	     0.0839	
    -2.8534	   -10.0708	    -2.1820	    17.1204	    -1.5106	    14.6866	    -3.7766	    13.5956	    -1.0910	     0.0839	
    -5.3711	   -11.7493	    -4.5319	    14.3509	    -2.4338	    12.5046	    -4.7836	    12.1689	    -3.0212	     0.3357	
    -7.1335	   -12.7563	    -6.3782	    11.7493	    -3.1052	    10.6583	    -5.8746	    10.7422	    -4.4479	     0.8392	
    -8.1406	   -13.0081	    -7.6370	     9.4833	    -3.6926	     9.1476	    -6.8817	     9.5673	    -5.2872	     1.8463	
    -8.3084	   -12.5885	    -8.3084	     7.7209	    -3.9444	     8.1406	    -7.5531	     8.7280	    -5.3711	     3.1052	
    -7.7209	   -11.4975	    -8.3923	     6.5460	    -3.9444	     7.5531	    -7.9727	     8.2245	    -4.7836	     4.6158	
    -6.5460	    -9.9869	    -7.9727	     5.9586	    -3.6087	     7.3853	    -7.9727	     8.0566	    -3.4409	     6.2103	
    -4.8676	    -8.3084	    -7.3853	     5.8746	    -3.1891	     7.6370	    -7.7209	     8.0566	    -1.5945	     7.8888	
    -3.1052	    -6.5460	    -6.5460	     6.2103	    -2.7695	     7.9727	    -7.3853	     8.0566	     0.6714	     9.3994	
    -1.1749	    -4.9515	    -5.7068	     6.5460	    -2.3499	     8.3084	    -6.9656	     7.8888	     3.0212	    10.6583	
     0.7553	    -3.5248	    -4.8676	     6.9656	    -2.0142	     8.4763	    -6.5460	     7.6370	     5.2872	    11.6653	
     2.5177	    -2.3499	    -4.1122	     7.1335	    -1.7624	     8.3923	    -6.2103	     7.2174	     7.3013	    12.2528	
     4.1122	    -1.3428	    -3.3569	     7.1335	    -1.5106	     8.1406	    -5.9586	     6.7139	     8.9798	    12.5046	
     5.5389	    -0.5035	    -2.6016	     6.8817	    -1.3428	     7.7209	    -5.8746	     6.2943	    10.3226	    12.4207	
     6.7139	     0.3357	    -1.7624	     6.4621	    -1.0071	     7.1335	    -5.7907	     6.0425	    11.1618	    12.1689	
     7.7209	     1.1749	    -0.8392	     5.9586	    -0.5875	     6.5460	    -5.6229	     5.9586	    11.5814	    11.6653	
     8.5602	     2.0142	     0.2518	     5.4550	     0.0000	     6.0425	    -5.3711	     6.0425	    11.5814	    11.1618	
     9.2316	     3.1052	     1.5106	     5.0354	     0.7553	     5.6229	    -5.0354	     6.2103	    11.3297	    10.6583	
     9.8190	     4.2801	     3.0212	     4.7836	     1.7624	     5.3711	    -4.5319	     6.5460	    10.8261	    10.1547	
    10.4065	     5.6229	     4.6158	     4.9515	     2.9373	     5.2032	    -3.8605	     6.8817	    10.1547	     9.7351	
    10.9940	     7.0496	     6.3782	     5.2872	     4.2801	     5.2872	    -3.0212	     7.1335	     9.2316	     9.2316	
    11.6653	     8.5602	     8.1406	     6.0425	     5.7068	     5.6229	    -2.0981	     7.3853	     8.2245	     8.8120	
    12.5046	     9.9869	     9.9030	     6.9656	     7.1335	     5.9586	    -1.2589	     7.4692	     6.9656	     8.3084	
    13.3438	    11.2457	    11.4136	     8.0566	     8.4763	     6.3782	    -0.3357	     7.4692	     5.5389	     7.6370	
    14.1830	    12.3367	    12.5885	     9.1476	     9.4833	     6.7978	     0.4196	     7.3013	     4.0283	     6.8817	
    14.9384	    13.0920	    13.3438	    10.2386	    10.2386	     7.1335	     1.0910	     6.8817	     2.6016	     6.0425	
    15.5258	    13.5117	    13.5956	    11.1618	    10.6583	     7.3013	     1.5106	     6.2103	     1.1749	     5.1193	
    15.9454	    13.5117	    13.3438	    11.9171	    10.5743	     7.3013	     1.8463	     5.2872	     0.0000	     4.1962	
    16.1972	    13.2599	    12.6724	    12.3367	    10.2386	     7.1335	     2.0142	     4.2801	    -0.5875	     3.2730	
    16.3651	    12.8403	    11.6653	    12.4207	     9.5673	     6.9656	     2.0142	     3.3569	    -0.7553	     2.5177	
    16.5329	    12.1689	    10.5743	    12.3367	     8.8120	     6.7139	     2.0142	     2.6016	    -0.1678	     1.9302	
    16.5329	    11.4975	     9.4833	    11.9171	     8.0566	     6.5460	     1.8463	     2.0142	     0.7553	     1.5945	
    16.5329	    10.7422	     8.3923	    11.0779	     7.3013	     6.2103	     1.5945	     1.6785	     2.0142	     1.4267	
    16.2811	     9.9030	     7.3853	     9.9030	     6.5460	     5.7907	     1.1749	     1.3428	     3.1891	     1.4267	
    15.6937	     8.8959	     6.2943	     8.1406	     5.7907	     5.1193	     0.4196	     1.0910	     4.2801	     1.4267	
    14.6866	     7.8049	     5.2872	     6.1264	     4.9515	     4.1962	    -0.5875	     0.6714	     5.2032	     1.3428	
    13.2599	     6.6299	     4.1962	     3.7766	     4.1122	     3.1052	    -1.8463	     0.1678	     5.7907	     1.0910	
    11.4975	     5.4550	     3.1052	     1.2589	     3.1891	     1.7624	    -3.3569	    -0.3357	     6.2943	     0.8392	
     9.4833	     4.2801	     2.0142	    -1.3428	     2.3499	     0.3357	    -5.0354	    -0.8392	     6.5460	     0.4196	
     7.3013	     3.1891	     0.8392	    -3.8605	     1.5945	    -1.0910	    -6.6299	    -1.2589	     6.7978	     0.0000	
     5.2032	     2.0981	    -0.2518	    -6.2103	     0.9232	    -2.4338	    -8.1406	    -1.4267	     6.9656	    -0.5035	
     3.2730	     1.0910	    -1.3428	    -8.3084	     0.4196	    -3.6926	    -9.3994	    -1.4267	     7.1335	    -1.0071	
     1.5945	     0.2518	    -2.2659	    -9.9869	     0.0839	    -4.6997	   -10.3226	    -1.0910	     7.3853	    -1.3428	
     0.3357	    -0.4196	    -2.9373	   -11.1618	     0.0000	    -5.2032	   -10.8261	    -0.4196	     7.8049	    -1.5106	
    -0.4196	    -0.9232	    -3.1052	   -11.7493	     0.1678	    -5.3711	   -10.9100	     0.5035	     8.3084	    -1.5106	
    -0.7553	    -1.1749	    -2.6855	   -11.6653	     0.5875	    -5.1193	   -10.5743	     1.8463	     9.0637	    -1.2589	
    -0.4196	    -1.1749	    -1.6785	   -10.9100	     1.2589	    -4.5319	    -9.9869	     3.3569	    10.0708	    -0.6714	
     0.4196	    -0.8392	     0.0839	    -9.5673	     2.0142	    -3.5248	    -8.9798	     5.0354	    11.2457	     0.0839	
     1.9302	    -0.2518	     2.3499	    -7.8049	     2.9373	    -2.1820	    -7.8049	     6.7978	    12.5046	     1.0071	
     4.0283	     0.6714	     4.8676	    -5.6229	     3.9444	    -0.7553	    -6.5460	     8.4763	    13.9313	     2.1820	
     6.6299	     1.9302	     7.4692	    -3.2730	     4.8676	     0.8392	    -5.2032	     9.9869	    15.2740	     3.5248	
     9.4833	     3.2730	     9.9030	    -1.0071	     5.7068	     2.4338	    -3.8605	    11.2457	    16.6168	     5.0354	
    12.2528	     4.6158	    11.9171	     1.0910	     6.3782	     3.8605	    -2.6855	    12.0850	    17.7917	     6.5460	
    14.6866	     5.7907	    13.3438	     2.7695	     6.8817	     5.0354	    -1.7624	    12.5046	    18.6310	     8.1406	
    16.5329	     6.4621	    14.0991	     4.0283	     7.1335	     5.8746	    -1.1749	    12.3367	    19.1345	     9.5673	
    17.7078	     6.5460	    14.0152	     4.6997	     7.1335	     6.2943	    -0.8392	    11.7493	    19.2184	    10.9100	
    18.1274	     5.9586	    13.3438	     4.9515	     6.9656	     6.3782	    -0.9232	    10.7422	    18.8828	    12.0010	
    18.0435	     4.9515	    12.2528	     4.7836	     6.7978	     6.2103	    -1.2589	     9.4833	    18.2953	    12.9242	
    17.5400	     3.6087	    10.9100	     4.3640	     6.5460	     5.7907	    -1.7624	     8.0566	    17.4561	    13.5117	
    16.7847	     2.2659	     9.4833	     3.6926	     6.2943	     5.2872	    -2.3499	     6.6299	    16.5329	    13.8474	
    16.0294	     1.0071	     8.3084	     3.0212	     6.1264	     4.7836	    -2.9373	     5.2872	    15.6097	    13.9313	
    15.2740	     0.0000	     7.3013	     2.4338	     6.0425	     4.3640	    -3.6087	     4.1122	    14.6866	    13.6795	
    14.5187	    -0.5875	     6.7139	     1.9302	     6.0425	     4.0283	    -4.1122	     3.1891	    13.8474	    13.0920	
    13.8474	    -0.8392	     6.2943	     1.6785	     6.0425	     3.9444	    -4.5319	     2.6016	    13.0920	    12.1689	
    13.1760	    -0.7553	     6.2103	     1.6785	     6.0425	     4.0283	    -4.7836	     2.2659	    12.5885	    11.0779	
    12.5885	    -0.4196	     6.1264	     1.9302	     6.1264	     4.2801	    -4.8676	     2.2659	    12.3367	     9.9030	
    12.0010	     0.0000	     6.0425	     2.4338	     6.1264	     4.7836	    -4.7836	     2.5177	    12.3367	     8.8120	
    11.4136	     0.5035	     5.7907	     3.1891	     6.1264	     5.3711	    -4.6158	     2.9373	    12.5885	     7.8049	
    10.9940	     0.9232	     5.2032	     4.1962	     5.9586	     6.1264	    -4.3640	     3.5248	    13.0081	     6.9656	
    10.6583	     1.1749	     4.1962	     5.2872	     5.7068	     6.8817	    -4.0283	     4.1962	    13.5956	     6.2103	
    10.4065	     1.4267	     2.9373	     6.3782	     5.3711	     7.7209	    -3.6926	     4.7836	    14.0991	     5.4550	
    10.2386	     1.5106	     1.4267	     7.3853	     4.8676	     8.3923	    -3.5248	     5.3711	    14.4348	     4.7836	
     9.9030	     1.4267	    -0.0839	     8.1406	     4.1962	     8.8959	    -3.4409	     5.8746	    14.6027	     4.0283	
     9.2316	     1.2589	    -1.5945	     8.3923	     3.4409	     9.0637	    -3.5248	     6.1264	    14.4348	     3.2730	
     8.3084	     0.9232	    -2.8534	     8.2245	     2.6016	     8.7280	    -3.7766	     6.2103	    13.8474	     2.5177	
     6.9656	     0.5035	    -3.8605	     7.5531	     1.7624	     7.9727	    -4.1962	     6.1264	    13.0081	     1.9302	
     5.2872	     0.1678	    -4.6158	     6.4621	     1.0071	     6.8817	    -4.6997	     5.8746	    11.9171	     1.4267	
     3.5248	    -0.1678	    -5.1193	     5.0354	     0.3357	     5.6229	    -5.1193	     5.5389	    10.7422	     1.2589	
     1.7624	    -0.4196	    -5.3711	     3.5248	    -0.0839	     4.1962	    -5.3711	     5.1193	     9.4833	     1.3428	
     0.2518	    -0.5875	    -5.2872	     2.0142	    -0.2518	     2.8534	    -5.4550	     4.6997	     8.3084	     1.6785	
    -0.8392	    -0.4196	    -4.9515	     0.6714	    -0.0839	     1.6785	    -5.2032	     4.1122	     7.3013	     2.2659	
    -1.3428	     0.0000	    -4.2801	    -0.2518	     0.3357	     0.8392	    -4.7836	     3.5248	     6.3782	     3.0212	
    -1.1749	     0.8392	    -3.2730	    -0.8392	     1.0910	     0.3357	    -4.1122	     2.8534	     5.5389	     4.0283	
    -0.2518	     2.0981	    -1.9302	    -0.8392	     2.1820	     0.3357	    -3.2730	     2.1820	     4.8676	     5.0354	
     1.5106	     3.8605	    -0.2518	    -0.3357	     3.5248	     0.7553	    -2.2659	     1.4267	     4.2801	     6.1264	
     3.9444	     5.7907	     1.5106	     0.6714	     4.9515	     1.6785	    -1.2589	     0.7553	     3.6926	     7.1335	
     7.0496	     7.9727	     3.2730	     2.0142	     6.2943	     2.8534	    -0.3357	     0.0839	     3.1891	     8.1406	
    10.4065	     9.9869	     4.8676	     3.8605	     7.5531	     4.4479	     0.5035	    -0.4196	     2.7695	     8.8959	
    14.0152	    11.7493	     6.2103	     5.8746	     8.5602	     6.2103	     1.0910	    -0.5035	     2.5177	     9.4833	
    17.5400	    13.1760	     7.1335	     8.1406	     9.3155	     8.1406	     1.5945	    -0.0839	     2.5177	     9.9869	
    20.7291	    14.1830	     7.7209	    10.3226	     9.9030	    10.0708	     1.9302	     0.9232	     2.8534	    10.4065	
    23.4146	    14.7705	     7.9727	    12.5046	    10.4904	    11.9171	     2.3499	     2.6855	     3.5248	    10.6583	
    25.5127	    15.1062	     8.1406	    14.4348	    11.0779	    13.6795	     2.7695	     5.2032	     4.6158	    10.9100	
    26.7715	    15.2740	     8.3084	    16.0294	    11.5814	    15.1901	     3.1052	     8.1406	     5.7907	    11.0779	
    27.1912	    15.2740	     8.4763	    17.2882	    12.1689	    16.3651	     3.4409	    11.3297	     6.9656	    11.1618	
    26.8555	    15.1901	     8.6441	    17.9596	    12.5885	    17.2043	     3.5248	    14.4348	     8.1406	    11.2457	
    25.8484	    14.8544	     8.8959	    18.2953	    12.9242	    17.6239	     3.5248	    17.2043	     9.2316	    11.3297	
    24.4217	    14.5187	     9.0637	    18.1274	    13.0081	    17.7078	     3.4409	    19.4702	    10.2386	    11.4136	
    22.7432	    14.0152	     9.2316	    17.5400	    12.9242	    17.4561	     3.2730	    20.9808	    11.1618	    11.6653	
    20.8969	    13.4277	     9.3155	    16.7007	    12.5885	    16.8686	     3.1052	    21.9040	    12.1689	    11.8332	
    19.1345	    12.8403	     9.4833	    15.6937	    12.0010	    16.1133	     2.9373	    22.1558	    13.1760	    12.0850	
    17.4561	    12.1689	     9.5673	    14.6027	    11.2457	    15.2740	     2.8534	    21.9040	    14.1830	    12.2528	
    16.1133	    11.5814	     9.7351	    13.5956	    10.4065	    14.5187	     2.8534	    21.3165	    15.1901	    12.3367	
    15.1062	    11.1618	    10.1547	    12.7563	     9.4833	    13.8474	     2.8534	    20.5612	    16.2811	    12.1689	
    14.5187	    10.9940	    10.7422	    12.2528	     8.8120	    13.4277	     2.9373	    19.7220	    17.2882	    11.9171	
    14.5187	    10.9940	    11.4975	    12.0010	     8.4763	    13.1760	     3.1052	    19.1345	    18.3792	    11.4975	
    15.0223	    11.3297	    12.4207	    12.1689	     8.3923	    13.2599	     3.4409	    18.7149	    19.3863	    10.9940	
    16.0294	    11.7493	    13.5117	    12.5046	     8.6441	    13.5956	     3.7766	    18.5471	    20.3094	    10.3226	
    17.3721	    12.3367	    14.5187	    13.1760	     9.1476	    14.0152	     4.1962	    18.5471	    21.0648	     9.5673	
    18.9667	    13.0081	    15.5258	    14.0991	     9.8190	    14.6866	     4.5319	    18.7149	    21.5683	     8.8120	
    20.6451	    13.5956	    16.2811	    15.1062	    10.5743	    15.3580	     4.9515	    18.8828	    21.9040	     8.3084	
    22.2397	    14.1830	    16.7847	    16.0294	    11.3297	    16.0294	     5.2032	    19.0506	    21.9040	     7.9727	
    23.6664	    14.6866	    17.0364	    16.9525	    12.0010	    16.6168	     5.4550	    19.0506	    21.6522	     8.0566	
    24.6735	    15.0223	    16.9525	    17.6239	    12.5885	    17.0364	     5.5389	    18.9667	    21.1487	     8.3923	
    25.3448	    15.1901	    16.5329	    17.8757	    12.9242	    17.2882	     5.5389	    18.7149	    20.3934	     8.9798	
    25.5966	    15.3580	    15.8615	    17.7917	    13.0920	    17.2882	     5.4550	    18.2114	    19.4702	     9.7351	
    25.5127	    15.3580	    15.0223	    17.3721	    13.0920	    17.0364	     5.2872	    17.5400	    18.3792	    10.4904	
    25.1770	    15.3580	    14.0991	    16.6168	    12.9242	    16.7007	     5.0354	    16.6168	    17.2043	    11.2457	
    24.7574	    15.5258	    13.3438	    15.6937	    12.8403	    16.2811	     4.8676	    15.6097	    16.1133	    11.9171	
    24.4217	    15.7776	    12.8403	    14.6027	    12.7563	    15.8615	     4.7836	    14.4348	    15.0223	    12.5885	
    24.3378	    16.3651	    12.8403	    13.6795	    12.9242	    15.5258	     4.8676	    13.3438	    13.9313	    13.2599	
    24.6735	    17.2043	    13.5117	    12.9242	    13.2599	    15.4419	     5.1193	    12.1689	    12.9242	    13.9313	
    25.4288	    18.3792	    14.6866	    12.5046	    13.8474	    15.6097	     5.6229	    11.1618	    12.0850	    14.6027	
    26.5198	    19.8059	    16.3651	    12.5885	    14.6027	    16.1133	     6.2943	    10.4065	    11.4136	    15.4419	
    28.0304	    21.3165	    18.2953	    13.0920	    15.4419	    16.8686	     7.0496	     9.7351	    10.9100	    16.1972	
    29.6249	    22.6593	    20.3934	    13.9313	    16.2811	    17.7917	     7.9727	     9.3994	    10.6583	    16.9525	
    31.2195	    23.8342	    22.2397	    14.9384	    16.8686	    18.7149	     8.8120	     9.3994	    10.4065	    17.4561	
    32.5623	    24.4217	    23.6664	    16.0294	    17.2043	    19.5541	     9.4833	     9.5673	     9.9869	    17.6239	
    33.5693	    24.5895	    24.5056	    17.1204	    17.2882	    20.3094	    10.0708	     9.9030	     9.2316	    17.2882	
    34.1568	    24.1699	    24.6735	    17.9596	    16.9525	    20.8130	    10.4065	    10.3226	     7.9727	    16.3651	
    34.4086	    23.3307	    24.2538	    18.6310	    16.3651	    21.1487	    10.4904	    10.6583	     6.0425	    14.8544	
    34.0729	    22.1558	    23.0789	    19.0506	    15.4419	    21.2326	    10.2386	    10.9940	     3.6926	    12.8403	
    33.3176	    20.5612	    21.3165	    19.1345	    14.3509	    21.0648	     9.8190	    11.1618	     1.0071	    10.6583	
    31.8909	    18.7988	    18.9667	    18.7988	    13.0920	    20.6451	     9.0637	    11.2457	    -1.5945	     8.2245	
    29.8767	    16.8686	    16.1972	    18.0435	    11.6653	    19.8898	     8.0566	    11.2457	    -3.9444	     5.9586	
    27.2751	    14.8544	    13.0920	    16.8686	    10.1547	    18.8828	     6.8817	    11.1618	    -5.6229	     3.8605	
    24.1699	    12.8403	    10.0708	    15.3580	     8.8120	    17.4561	     5.4550	    11.1618	    -6.6299	     2.0981	
    20.7291	    10.8261	     7.2174	    13.5117	     7.5531	    15.9454	     4.1122	    11.3297	    -6.7139	     0.8392	
    17.2882	     9.1476	     4.8676	    11.7493	     6.5460	    14.3509	     2.6855	    11.7493	    -5.9586	     0.2518	
    14.0991	     7.6370	     3.1891	    10.0708	     5.8746	    12.8403	     1.5106	    12.3367	    -4.3640	     0.3357	
    11.4975	     6.4621	     2.0142	     8.8120	     5.5389	    11.6653	     0.5035	    13.2599	    -2.0981	     1.0910	
     9.5673	     5.7068	     1.4267	     7.8888	     5.5389	    10.9100	    -0.1678	    14.1830	     0.5875	     2.4338	
     8.6441	     5.3711	     1.4267	     7.5531	     5.7907	    10.5743	    -0.5875	    15.1901	     3.5248	     4.2801	
     8.6441	     5.5389	     1.9302	     7.7209	     6.4621	    10.6583	    -0.7553	    16.0294	     6.3782	     6.2943	
     9.5673	     6.2103	     2.8534	     8.3923	     7.3853	    11.0779	    -0.6714	    16.6168	     8.7280	     8.3923	
    11.4136	     7.3853	     4.1962	     9.3155	     8.4763	    11.6653	    -0.4196	    16.7007	    10.4904	    10.2386	
    13.8474	     8.8120	     5.6229	    10.5743	     9.7351	    12.4207	    -0.1678	    16.3651	    11.3297	    11.7493	
    16.7007	    10.4904	     7.1335	    11.9171	    10.9100	    13.0920	     0.0839	    15.4419	    11.4136	    12.9242	
    19.8898	    12.1689	     8.6441	    13.2599	    12.0850	    13.6795	     0.3357	    14.0991	    10.8261	    13.8474	
[Epoch Header]
[Trial Type]	23
[Accept]	1
[Correct]	0
[RT]	 0.000
[Resp]	0
[Epoch Data]
    -5.3711	    -6.4621	    -8.7280	   -11.9171	    -2.6016	   -10.2386	    -3.5248	   -16.9525	    -2.6016	   -13.2599	
    -7.1335	    -6.8817	    -9.8190	   -14.3509	    -3.1891	   -12.0010	    -4.1962	   -18.1274	    -3.7766	   -13.8474	
    -9.0637	    -7.6370	   -10.8261	   -16.7847	    -3.6926	   -13.6795	    -4.8676	   -18.9667	    -5.0354	   -14.5187	
   -10.9100	    -8.4763	   -11.6653	   -18.9667	    -4.2801	   -15.2740	    -5.5389	   -19.3863	    -6.2103	   -15.3580	
   -12.5046	    -9.2316	   -12.3367	   -20.8130	    -4.6997	   -16.7007	    -6.1264	   -19.2184	    -7.3013	   -16.1133	
   -13.5956	    -9.8190	   -12.7563	   -22.2397	    -5.1193	   -17.7917	    -6.5460	   -18.5471	    -8.1406	   -16.7847	
   -13.9313	    -9.9869	   -12.8403	   -23.0789	    -5.3711	   -18.4631	    -6.7139	   -17.4561	    -8.5602	   -17.2882	
   -13.2599	    -9.4833	   -12.5046	   -23.1628	    -5.4550	   -18.6310	    -6.4621	   -15.8615	    -8.5602	   -17.3721	
   -11.6653	    -8.3923	   -11.6653	   -22.5754	    -5.1193	   -18.2114	    -5.9586	   -13.9313	    -8.0566	   -17.1204	
    -9.1476	    -6.6299	   -10.3226	   -21.1487	    -4.5319	   -17.2882	    -5.1193	   -11.6653	    -7.1335	   -16.3651	
    -5.7907	    -4.3640	    -8.6441	   -19.1345	    -3.5248	   -15.8615	    -4.1122	    -9.2316	    -5.9586	   -15.2740	
    -1.9302	    -1.8463	    -6.6299	   -16.5329	    -2.2659	   -14.1830	    -2.9373	    -6.7978	    -4.6997	   -13.8474	
     2.0981	     0.7553	    -4.5319	   -13.5956	    -0.9232	   -12.2528	    -1.6785	    -4.3640	    -3.3569	   -12.3367	
     6.1264	     3.2730	    -2.5177	   -10.6583	     0.5035	   -10.2386	    -0.5875	    -2.0981	    -2.1820	   -10.7422	
     9.7351	     5.6229	    -0.5035	    -7.8049	     1.8463	    -8.3923	     0.5035	    -0.1678	    -1.2589	    -9.3155	
    12.8403	     7.6370	     1.1749	    -5.3711	     3.0212	    -6.7978	     1.3428	     1.4267	    -0.7553	    -7.9727	
    15.3580	     9.3994	     2.6855	    -3.4409	     3.8605	    -5.5389	     1.8463	     2.6855	    -0.6714	    -6.9656	
    17.1204	    10.7422	     3.9444	    -2.2659	     4.5319	    -4.7836	     2.0981	     3.3569	    -1.0910	    -6.2103	
    18.1274	    11.5814	     4.9515	    -1.7624	     4.8676	    -4.5319	     2.0981	     3.6926	    -1.9302	    -5.7907	
    18.3792	    12.0010	     5.6229	    -2.0981	     5.1193	    -4.7836	     1.9302	     3.6087	    -3.1891	    -5.6229	
    17.9596	    11.8332	     6.0425	    -3.0212	     5.1193	    -5.2872	     1.5106	     3.1891	    -4.5319	    -5.5389	
    16.7007	    11.1618	     6.2103	    -4.3640	     5.0354	    -5.9586	     1.0071	     2.6016	    -5.9586	    -5.6229	
    14.7705	     9.9030	     6.2103	    -5.9586	     4.9515	    -6.7139	     0.5035	     1.9302	    -7.0496	    -5.7068	
    12.1689	     8.2245	     6.0425	    -7.7209	     4.7836	    -7.3853	     0.0000	     1.0910	    -7.7209	    -5.7907	
     9.1476	     6.1264	     5.8746	    -9.3155	     4.6158	    -7.9727	    -0.5035	     0.2518	    -7.8049	    -5.7068	
     5.7907	     3.8605	     5.6229	   -10.6583	     4.5319	    -8.4763	    -0.9232	    -0.6714	    -7.3013	    -5.6229	
     2.5177	     1.6785	     5.3711	   -11.5814	     4.5319	    -8.7280	    -1.1749	    -1.5106	    -6.2943	    -5.5389	
    -0.4196	    -0.3357	     5.2032	   -12.0850	     4.6158	    -8.7280	    -1.4267	    -2.3499	    -4.8676	    -5.4550	
    -2.7695	    -2.0142	     4.9515	   -12.0010	     4.6997	    -8.3923	    -1.5106	    -3.0212	    -3.1052	    -5.4550	
    -4.4479	    -3.2730	     4.5319	   -11.4975	     4.8676	    -7.7209	    -1.5106	    -3.6926	    -1.4267	    -5.6229	
    -5.5389	    -4.2801	     4.0283	   -10.7422	     4.9515	    -6.8817	    -1.5106	    -4.1962	     0.2518	    -6.0425	
    -6.0425	    -4.9515	     3.3569	    -9.8190	     4.9515	    -6.0425	    -1.5106	    -4.6997	     1.6785	    -6.5460	
    -6.2103	    -5.4550	     2.6016	    -8.8959	     4.7836	    -5.2872	    -1.6785	    -5.1193	     2.8534	    -7.1335	
    -6.2943	    -5.7907	     1.8463	    -8.1406	     4.4479	    -4.6997	    -1.9302	    -5.4550	     3.6926	    -7.8888	
    -6.3782	    -6.2103	     1.0071	    -7.6370	     4.0283	    -4.3640	    -2.2659	    -5.7907	     4.1962	    -8.5602	
    -6.5460	    -6.6299	     0.0839	    -7.3853	     3.4409	    -4.2801	    -2.8534	    -6.1264	     4.5319	    -9.2316	
    -6.9656	    -7.3013	    -1.0910	    -7.4692	     2.6016	    -4.6158	    -3.6926	    -6.6299	     4.5319	    -9.7351	
    -7.7209	    -8.1406	    -2.4338	    -7.8049	     1.5945	    -5.2032	    -4.6158	    -7.2174	     4.2801	   -10.1547	
    -8.8120	    -9.2316	    -3.9444	    -8.4763	     0.3357	    -6.0425	    -5.7068	    -7.9727	     3.8605	   -10.4904	
   -10.1547	   -10.4904	    -5.4550	    -9.3155	    -0.8392	    -7.0496	    -6.7978	    -8.8120	     3.3569	   -10.5743	
   -11.8332	   -11.7493	    -6.8817	   -10.3226	    -2.0142	    -8.2245	    -7.8049	    -9.6512	     2.7695	   -10.5743	
   -13.6795	   -13.0081	    -8.0566	   -11.4136	    -3.0212	    -9.3994	    -8.6441	   -10.4904	     2.1820	   -10.4065	
   -15.6937	   -14.2670	    -9.1476	   -12.5046	    -3.7766	   -10.4065	    -9.3155	   -11.1618	     1.6785	   -10.0708	
   -17.8757	   -15.4419	    -9.9869	   -13.5956	    -4.4479	   -11.3297	    -9.7351	   -11.8332	     1.2589	    -9.6512	
   -19.9738	   -16.4490	   -10.8261	   -14.6027	    -5.1193	   -12.0010	   -10.0708	   -12.2528	     0.9232	    -9.1476	
   -21.9040	   -17.3721	   -11.4975	   -15.3580	    -5.6229	   -12.4207	   -10.1547	   -12.5046	     0.5875	    -8.6441	
   -23.5825	   -18.0435	   -11.9171	   -15.7776	    -6.1264	   -12.5885	   -10.1547	   -12.5885	     0.4196	    -7.9727	
   -24.5895	   -18.2953	   -12.1689	   -15.7776	    -6.3782	   -12.5046	    -9.8190	   -12.4207	     0.3357	    -7.3013	
   -25.0092	   -17.9596	   -11.9171	   -15.3580	    -6.3782	   -12.0010	    -9.3155	   -12.0010	     0.3357	    -6.4621	
   -24.5895	   -17.2043	   -11.3297	   -14.4348	    -6.1264	   -11.2457	    -8.4763	   -11.1618	     0.4196	    -5.5389	
   -23.3307	   -15.9454	   -10.4065	   -13.1760	    -5.5389	   -10.2386	    -7.3853	   -10.0708	     0.4196	    -4.6997	
   -21.3165	   -14.2670	    -9.3155	   -11.7493	    -4.8676	    -9.1476	    -6.2103	    -8.6441	     0.4196	    -4.0283	
   -18.7149	   -12.5046	    -8.2245	   -10.1547	    -4.0283	    -7.9727	    -4.9515	    -7.0496	     0.2518	    -3.3569	
   -15.8615	   -10.7422	    -7.3013	    -8.6441	    -3.2730	    -6.7978	    -3.8605	    -5.3711	    -0.1678	    -2.9373	
   -12.9242	    -9.0637	    -6.7139	    -7.2174	    -2.7695	    -5.7907	    -2.8534	    -3.6087	    -0.7553	    -2.6855	
   -10.0708	    -7.8049	    -6.6299	    -6.1264	    -2.5177	    -5.0354	    -2.0981	    -2.0981	    -1.5106	    -2.6016	
    -7.6370	    -6.8817	    -6.8817	    -5.2872	    -2.5177	    -4.4479	    -1.6785	    -0.6714	    -2.2659	    -2.6855	
    -5.7907	    -6.4621	    -7.3853	    -4.6997	    -2.7695	    -4.1962	    -1.5106	     0.4196	    -3.0212	    -2.8534	
    -4.4479	    -6.3782	    -8.0566	    -4.5319	    -3.1891	    -4.0283	    -1.5945	     1.2589	    -3.6926	    -3.1052	
    -3.6926	    -6.5460	    -8.7280	    -4.5319	    -3.6926	    -4.1122	    -1.8463	     1.7624	    -4.1962	    -3.4409	
    -3.5248	    -6.9656	    -9.3994	    -4.7836	    -4.2801	    -4.3640	    -2.2659	     2.0981	    -4.5319	    -3.9444	
    -3.8605	    -7.5531	   -10.0708	    -5.2032	    -4.8676	    -4.6158	    -2.7695	     2.0142	    -4.6997	    -4.4479	
    -4.5319	    -8.3084	   -10.7422	    -5.7068	    -5.4550	    -5.0354	    -3.2730	     1.7624	    -4.6997	    -4.9515	
    -5.2872	    -8.9798	   -11.4136	    -6.2103	    -5.8746	    -5.4550	    -3.7766	     1.3428	    -4.3640	    -5.4550	
    -6.0425	    -9.6512	   -11.9171	    -6.7139	    -6.1264	    -5.8746	    -4.1962	     0.7553	    -3.7766	    -5.9586	
    -6.5460	    -9.9869	   -12.1689	    -7.1335	    -6.1264	    -6.2943	    -4.3640	     0.0839	    -2.9373	    -6.2943	
    -6.7978	    -9.9869	   -12.0850	    -7.3853	    -5.7907	    -6.6299	    -4.2801	    -0.5035	    -1.7624	    -6.5460	
    -6.7139	    -9.5673	   -11.5814	    -7.4692	    -5.2032	    -6.9656	    -4.0283	    -1.0910	    -0.5035	    -6.7139	
    -6.3782	    -8.9798	   -10.7422	    -7.2174	    -4.4479	    -7.1335	    -3.6087	    -1.5106	     0.9232	    -6.8817	
    -5.7907	    -8.1406	    -9.7351	    -6.7978	    -3.5248	    -7.2174	    -3.1052	    -1.8463	     2.3499	    -6.9656	
    -5.1193	    -7.3853	    -8.5602	    -6.1264	    -2.6855	    -7.1335	    -2.6855	    -2.1820	     3.6087	    -7.2174	
    -4.4479	    -6.7978	    -7.4692	    -5.1193	    -2.0142	    -6.8817	    -2.2659	    -2.4338	     4.5319	    -7.4692	
    -3.6926	    -6.3782	    -6.4621	    -4.0283	    -1.5106	    -6.4621	    -2.1820	    -2.6016	     5.2032	    -7.7209	
    -3.1052	    -6.2943	    -5.7068	    -2.9373	    -1.3428	    -5.9586	    -2.2659	    -2.9373	     5.3711	    -8.0566	
    -2.6016	    -6.3782	    -5.1193	    -1.9302	    -1.3428	    -5.4550	    -2.5177	    -3.3569	     5.1193	    -8.3923	
    -2.1820	    -6.6299	    -4.8676	    -1.0910	    -1.5106	    -5.0354	    -3.0212	    -4.0283	     4.4479	    -8.5602	
    -2.0142	    -7.0496	    -4.8676	    -0.5875	    -1.8463	    -4.6997	    -3.6087	    -5.1193	     3.4409	    -8.7280	
    -2.0142	    -7.5531	    -5.2032	    -0.3357	    -2.1820	    -4.6158	    -4.1122	    -6.4621	     2.2659	    -8.7280	
    -2.1820	    -8.0566	    -5.7068	    -0.4196	    -2.5177	    -4.6158	    -4.6158	    -8.1406	     0.9232	    -8.7280	
    -2.6016	    -8.6441	    -6.4621	    -0.7553	    -2.8534	    -4.7836	    -5.1193	    -9.9869	    -0.4196	    -8.8120	
    -3.2730	    -9.2316	    -7.3853	    -1.2589	    -3.1052	    -5.1193	    -5.4550	   -11.9171	    -1.6785	    -8.9798	
    -4.1122	    -9.7351	    -8.2245	    -2.0142	    -3.4409	    -5.6229	    -5.7907	   -13.5956	    -2.6855	    -9.3155	
    -5.2032	   -10.0708	    -9.0637	    -2.8534	    -3.7766	    -6.3782	    -6.0425	   -15.1062	    -3.5248	    -9.8190	
    -6.2103	   -10.3226	    -9.5673	    -3.7766	    -4.1962	    -7.2174	    -6.2943	   -16.2811	    -4.0283	   -10.5743	
    -7.1335	   -10.2386	    -9.7351	    -4.7836	    -4.6158	    -8.0566	    -6.4621	   -17.1204	    -4.2801	   -11.4975	
    -7.5531	    -9.9869	    -9.3994	    -5.6229	    -4.9515	    -8.8120	    -6.5460	   -17.6239	    -4.1962	   -12.5885	
    -7.4692	    -9.2316	    -8.6441	    -6.1264	    -5.1193	    -9.2316	    -6.3782	   -17.6239	    -3.7766	   -13.6795	
    -6.7978	    -8.1406	    -7.3013	    -6.1264	    -4.9515	    -9.2316	    -6.0425	   -17.1204	    -3.1052	   -14.8544	
    -5.5389	    -6.7139	    -5.6229	    -5.6229	    -4.4479	    -8.8120	    -5.4550	   -16.1972	    -2.2659	   -15.8615	
    -3.6926	    -5.0354	    -3.6926	    -4.6997	    -3.6087	    -8.0566	    -4.7836	   -14.8544	    -1.3428	   -16.7847	
    -1.6785	    -3.1891	    -1.7624	    -3.5248	    -2.6016	    -7.0496	    -4.1122	   -13.3438	    -0.4196	   -17.4561	
     0.5035	    -1.3428	     0.1678	    -2.3499	    -1.5106	    -6.0425	    -3.3569	   -11.6653	     0.4196	   -17.7917	
     2.6016	     0.3357	     1.8463	    -1.3428	    -0.4196	    -5.1193	    -2.7695	    -9.9869	     1.1749	   -17.7078	
     4.1962	     1.7624	     3.2730	    -0.7553	     0.6714	    -4.4479	    -2.0981	    -8.3923	     1.6785	   -17.2043	
     5.0354	     2.6016	     4.1962	    -0.6714	     1.5945	    -4.1962	    -1.5945	    -7.0496	     2.0981	   -16.4490	
     5.1193	     2.7695	     4.4479	    -1.2589	     2.2659	    -4.3640	    -1.2589	    -5.9586	     2.1820	   -15.5258	
     4.2801	     2.1820	     4.1122	    -2.3499	     2.6016	    -4.9515	    -1.0071	    -5.2872	     1.9302	   -14.6027	
     2.7695	     1.0071	     3.0212	    -3.9444	     2.6855	    -5.9586	    -0.9232	    -4.9515	     1.4267	   -13.8474	
     0.7553	    -0.6714	     1.4267	    -5.7068	     2.5177	    -7.3013	    -0.9232	    -4.9515	     0.7553	   -13.1760	
    -1.5106	    -2.5177	    -0.4196	    -7.5531	     2.1820	    -8.8120	    -0.9232	    -5.2032	    -0.1678	   -12.6724	
    -3.6926	    -4.3640	    -2.4338	    -9.3155	     1.9302	   -10.4065	    -1.0071	    -5.6229	    -1.0910	   -12.2528	
    -5.7068	    -6.1264	    -4.3640	   -10.9940	     1.6785	   -12.0010	    -1.0071	    -6.2103	    -2.0142	   -12.0010	
    -7.3013	    -7.4692	    -5.9586	   -12.2528	     1.5106	   -13.4277	    -1.0071	    -6.7139	    -2.8534	   -11.6653	
    -8.3923	    -8.4763	    -7.1335	   -13.1760	     1.4267	   -14.6027	    -0.9232	    -7.2174	    -3.5248	   -11.4975	
    -8.9798	    -8.9798	    -7.8049	   -13.7634	     1.5106	   -15.5258	    -0.8392	    -7.4692	    -4.1962	   -11.3297	
    -8.9798	    -8.9798	    -7.9727	   -13.7634	     1.6785	   -16.1133	    -0.7553	    -7.6370	    -4.6997	   -11.3297	
    -8.3923	    -8.3923	    -7.6370	   -13.3438	     1.9302	   -16.2811	    -0.5875	    -7.4692	    -5.2032	   -11.3297	
    -7.3013	    -7.4692	    -6.9656	   -12.3367	     2.1820	   -15.9454	    -0.4196	    -7.0496	    -5.5389	   -11.3297	
    -5.6229	    -6.0425	    -6.0425	   -10.9100	     2.6016	   -15.1901	    -0.3357	    -6.3782	    -5.7907	   -11.3297	
    -3.5248	    -4.3640	    -4.8676	    -8.9798	     2.9373	   -13.9313	    -0.1678	    -5.4550	    -5.8746	   -11.1618	
    -1.1749	    -2.4338	    -3.6926	    -6.7139	     3.3569	   -12.2528	    -0.1678	    -4.2801	    -5.8746	   -10.9940	
     1.3428	    -0.6714	    -2.6016	    -4.2801	     3.6926	   -10.4904	    -0.1678	    -3.1052	    -5.6229	   -10.7422	
     3.7766	     1.0071	    -1.5945	    -1.9302	     3.9444	    -8.5602	    -0.2518	    -1.9302	    -5.3711	   -10.4065	
     6.1264	     2.4338	    -0.8392	     0.2518	     4.1122	    -6.7139	    -0.4196	    -0.8392	    -5.1193	   -10.1547	
     8.1406	     3.5248	    -0.3357	     2.0981	     4.1122	    -5.1193	    -0.6714	     0.0000	    -4.7836	    -9.8190	
     9.7351	     4.2801	    -0.0839	     3.4409	     3.9444	    -3.8605	    -1.0910	     0.6714	    -4.6158	    -9.6512	
    10.6583	     4.6997	    -0.1678	     4.3640	     3.5248	    -2.9373	    -1.5106	     1.0071	    -4.4479	    -9.5673	
    10.9940	     4.6997	    -0.5875	     4.6997	     2.9373	    -2.4338	    -2.0981	     1.0910	    -4.6158	    -9.6512	
    10.6583	     4.4479	    -1.1749	     4.5319	     2.1820	    -2.2659	    -2.6855	     1.0071	    -4.9515	    -9.9030	
     9.5673	     3.9444	    -2.0981	     3.8605	     1.3428	    -2.4338	    -3.3569	     0.6714	    -5.4550	   -10.2386	
     7.8049	     3.1891	    -3.0212	     2.9373	     0.5035	    -2.7695	    -4.1122	     0.3357	    -6.2103	   -10.6583	
     5.5389	     2.2659	    -4.1122	     1.6785	    -0.4196	    -3.2730	    -4.7836	    -0.1678	    -6.8817	   -11.0779	
     2.8534	     1.2589	    -5.2032	     0.4196	    -1.2589	    -3.8605	    -5.4550	    -0.5875	    -7.4692	   -11.4136	
     0.0839	     0.1678	    -6.2103	    -0.9232	    -1.9302	    -4.4479	    -6.0425	    -0.9232	    -7.8049	   -11.6653	
    -2.6855	    -0.9232	    -7.0496	    -2.0981	    -2.5177	    -5.0354	    -6.4621	    -1.1749	    -7.9727	   -11.9171	
    -5.1193	    -1.8463	    -7.7209	    -3.1052	    -2.7695	    -5.6229	    -6.7139	    -1.3428	    -7.8888	   -12.0010	
    -6.8817	    -2.4338	    -8.0566	    -3.7766	    -2.7695	    -6.0425	    -6.6299	    -1.4267	    -7.5531	   -12.0010	
    -7.8049	    -2.7695	    -8.0566	    -4.0283	    -2.4338	    -6.2943	    -6.2103	    -1.3428	    -7.1335	   -12.0010	
    -7.9727	    -2.7695	    -7.7209	    -3.8605	    -1.8463	    -6.2943	    -5.5389	    -1.0910	    -6.6299	   -11.8332	
    -7.2174	    -2.4338	    -7.2174	    -3.4409	    -1.0910	    -6.1264	    -4.6158	    -0.8392	    -6.1264	   -11.6653	
    -5.7068	    -1.8463	    -6.4621	    -2.6016	    -0.0839	    -5.7907	    -3.6087	    -0.4196	    -5.7907	   -11.4975	
    -3.6087	    -0.9232	    -5.5389	    -1.5106	     0.9232	    -5.2032	    -2.5177	     0.0000	    -5.5389	   -11.3297	
    -0.9232	     0.0839	    -4.5319	    -0.2518	     2.0142	    -4.4479	    -1.3428	     0.5035	    -5.3711	   -11.2457	
     1.9302	     1.2589	    -3.4409	     1.0071	     3.0212	    -3.6087	    -0.2518	     0.9232	    -5.2032	   -11.1618	
     4.8676	     2.3499	    -2.4338	     2.1820	     4.0283	    -2.7695	     0.7553	     1.2589	    -4.9515	   -11.1618	
     7.6370	     3.3569	    -1.5106	     3.1891	     4.7836	    -2.0142	     1.5945	     1.4267	    -4.6997	   -11.0779	
     9.8190	     4.1122	    -0.8392	     3.7766	     5.2872	    -1.5945	     2.1820	     1.3428	    -4.2801	   -11.0779	
    11.4136	     4.5319	    -0.3357	     3.8605	     5.6229	    -1.4267	     2.6016	     1.0071	    -3.6926	   -11.0779	
    12.1689	     4.6997	     0.0000	     3.5248	     5.7907	    -1.6785	     2.7695	     0.4196	    -3.1052	   -11.0779	
    12.0850	     4.6158	     0.1678	     2.6855	     5.7907	    -2.3499	     2.8534	    -0.3357	    -2.4338	   -11.1618	
    11.3297	     4.3640	     0.3357	     1.5945	     5.7907	    -3.1891	     2.7695	    -1.2589	    -1.8463	   -11.1618	
    10.0708	     4.0283	     0.5035	     0.1678	     5.7068	    -4.3640	     2.6016	    -2.2659	    -1.2589	   -11.2457	
     8.4763	     3.6926	     0.7553	    -1.2589	     5.7068	    -5.5389	     2.4338	    -3.3569	    -0.8392	   -11.4136	
     6.7139	     3.4409	     1.0910	    -2.8534	     5.7907	    -6.8817	     2.2659	    -4.4479	    -0.5035	   -11.5814	
     4.9515	     3.1891	     1.5945	    -4.2801	     5.8746	    -8.1406	     2.0981	    -5.5389	    -0.4196	   -11.8332	
     3.4409	     3.0212	     2.2659	    -5.5389	     6.1264	    -9.2316	     2.0142	    -6.5460	    -0.4196	   -12.0010	
     2.1820	     3.0212	     3.1891	    -6.4621	     6.3782	    -9.9869	     1.8463	    -7.3853	    -0.4196	   -12.1689	
     1.3428	     3.1052	     4.2801	    -6.9656	     6.6299	   -10.4904	     1.7624	    -8.0566	    -0.5035	   -12.1689	
     0.9232	     3.2730	     5.4550	    -6.9656	     6.9656	   -10.4904	     1.7624	    -8.5602	    -0.3357	   -12.0850	
     1.0071	     3.5248	     6.6299	    -6.4621	     7.3013	   -10.1547	     1.7624	    -8.7280	     0.0000	   -11.6653	
     1.4267	     3.8605	     7.7209	    -5.4550	     7.5531	    -9.4833	     1.8463	    -8.7280	     0.5035	   -11.1618	
     2.0142	     4.2801	     8.6441	    -4.0283	     7.5531	    -8.3923	     1.9302	    -8.4763	     1.1749	   -10.4904	
     2.7695	     4.6158	     9.2316	    -2.3499	     7.4692	    -7.2174	     1.9302	    -8.0566	     2.0142	    -9.7351	
     3.5248	     5.0354	     9.4833	    -0.5875	     7.2174	    -5.8746	     2.0142	    -7.5531	     2.8534	    -9.1476	
     4.1122	     5.3711	     9.3994	     1.0910	     6.8817	    -4.6158	     2.0981	    -6.9656	     3.6926	    -8.7280	
     4.5319	     5.4550	     8.8959	     2.4338	     6.3782	    -3.5248	     2.0142	    -6.4621	     4.2801	    -8.6441	
     4.6158	     5.1193	     7.7209	     3.3569	     5.6229	    -2.9373	     1.7624	    -6.1264	     4.6997	    -8.8120	
     4.3640	     4.2801	     5.9586	     3.6926	     4.6997	    -2.7695	     1.2589	    -5.9586	     4.7836	    -9.3155	
     3.7766	     2.8534	     3.6087	     3.4409	     3.6087	    -3.1891	     0.5875	    -6.0425	     4.6158	    -9.9869	
     2.8534	     1.0071	     0.8392	     2.7695	     2.2659	    -4.0283	    -0.2518	    -6.2103	     4.1962	   -10.6583	
     1.7624	    -1.0910	    -2.0142	     1.6785	     0.8392	    -5.1193	    -1.0910	    -6.4621	     3.6087	   -11.3297	
     0.3357	    -3.1052	    -4.7836	     0.3357	    -0.4196	    -6.4621	    -2.0142	    -6.6299	     2.9373	   -11.9171	
    -1.2589	    -4.9515	    -7.0496	    -1.0910	    -1.5106	    -7.7209	    -2.6855	    -6.6299	     2.2659	   -12.3367	
    -3.0212	    -6.5460	    -8.7280	    -2.4338	    -2.2659	    -8.8120	    -3.1891	    -6.4621	     1.6785	   -12.5885	
    -4.6997	    -7.7209	    -9.7351	    -3.6926	    -2.6016	    -9.5673	    -3.3569	    -5.9586	     1.2589	   -12.5046	
    -6.1264	    -8.4763	    -9.9869	    -4.5319	    -2.5177	    -9.9030	    -3.2730	    -5.0354	     1.2589	   -12.1689	
    -7.1335	    -8.7280	    -9.5673	    -4.9515	    -2.0142	    -9.7351	    -2.7695	    -3.8605	     1.5106	   -11.4975	
    -7.4692	    -8.5602	    -8.4763	    -4.8676	    -1.0910	    -9.0637	    -1.8463	    -2.3499	     2.0981	   -10.5743	
    -7.1335	    -7.8049	    -6.8817	    -4.1962	     0.0839	    -7.8888	    -0.6714	    -0.6714	     2.8534	    -9.4833	
    -6.0425	    -6.6299	    -4.7836	    -3.0212	     1.4267	    -6.3782	     0.6714	     1.0910	     3.7766	    -8.4763	
    -4.4479	    -5.1193	    -2.6016	    -1.5106	     2.6855	    -4.6997	     2.0981	     2.7695	     4.6158	    -7.5531	
    -2.3499	    -3.4409	    -0.3357	     0.2518	     3.7766	    -2.8534	     3.3569	     4.4479	     5.2872	    -6.9656	
    -0.0839	    -1.6785	     1.7624	     2.1820	     4.6997	    -1.0910	     4.4479	     6.0425	     5.7907	    -6.6299	
     2.4338	     0.0839	     3.6087	     4.1962	     5.3711	     0.6714	     5.3711	     7.4692	     6.0425	    -6.4621	
     4.8676	     1.7624	     5.1193	     6.1264	     5.8746	     2.2659	     6.0425	     8.8959	     6.1264	    -6.6299	
     7.1335	     3.1891	     6.2103	     7.8888	     6.2103	     3.6926	     6.4621	    10.1547	     6.0425	    -6.8817	
     9.1476	     4.2801	     6.7139	     9.4833	     6.4621	     4.8676	     6.8817	    11.1618	     5.7907	    -7.2174	
    10.5743	     5.1193	     6.7978	    10.7422	     6.6299	     5.7907	     7.1335	    11.9171	     5.3711	    -7.7209	
    11.4975	     5.7068	     6.4621	    11.7493	     6.8817	     6.3782	     7.3853	    12.4207	     4.9515	    -8.3084	
    11.7493	     6.0425	     5.8746	    12.4207	     7.2174	     6.6299	     7.6370	    12.5885	     4.4479	    -8.8120	
    11.1618	     6.2103	     5.2872	    12.5885	     7.6370	     6.5460	     7.9727	    12.4207	     3.9444	    -9.3155	
     9.8190	     6.1264	     4.9515	    12.3367	     8.1406	     6.1264	     8.3923	    11.9171	     3.4409	    -9.7351	
     7.5531	     5.8746	     4.6997	    11.4975	     8.7280	     5.2872	     8.7280	    11.0779	     2.9373	   -10.0708	
     4.6158	     5.3711	     4.6997	    10.1547	     9.2316	     4.0283	     8.9798	     9.9869	     2.3499	   -10.3226	
     1.1749	     4.6997	     4.7836	     8.2245	     9.6512	     2.6016	     9.0637	     8.5602	     1.5106	   -10.6583	
    -2.3499	     3.6926	     4.8676	     6.0425	     9.8190	     0.9232	     8.8959	     6.8817	     0.5035	   -10.9100	
    -5.7068	     2.6855	     4.9515	     3.7766	     9.8190	    -0.6714	     8.5602	     4.9515	    -0.7553	   -11.0779	
    -8.3923	     1.5945	     4.8676	     1.7624	     9.5673	    -2.0981	     8.0566	     2.8534	    -2.0981	   -11.1618	
   -10.3226	     0.5875	     4.5319	     0.1678	     9.0637	    -3.1052	     7.3853	     0.6714	    -3.4409	   -11.1618	
   -11.4136	    -0.2518	     3.9444	    -0.8392	     8.3084	    -3.7766	     6.7978	    -1.4267	    -4.6158	   -10.9100	
   -11.5814	    -0.9232	     3.1052	    -1.3428	     7.4692	    -4.0283	     6.1264	    -3.3569	    -5.5389	   -10.5743	
   -10.9940	    -1.2589	     2.0981	    -1.2589	     6.4621	    -4.0283	     5.4550	    -4.9515	    -5.9586	   -10.0708	
    -9.6512	    -1.2589	     1.0071	    -0.9232	     5.3711	    -3.7766	     4.9515	    -6.1264	    -5.9586	    -9.4833	
    -7.8049	    -1.0071	     0.0839	    -0.3357	     4.4479	    -3.3569	     4.4479	    -6.8817	    -5.3711	    -8.8959	
    -5.5389	    -0.3357	    -0.5875	     0.3357	     3.6926	    -3.0212	     3.9444	    -7.0496	    -4.3640	    -8.3084	
    -3.0212	     0.5875	    -0.9232	     1.0071	     3.1052	    -2.6016	     3.5248	    -6.7139	    -2.9373	    -7.7209	
    -0.5875	     1.5945	    -1.0910	     1.5945	     2.7695	    -2.4338	     3.1052	    -5.9586	    -1.2589	    -7.2174	
     1.5106	     2.5177	    -1.0071	     1.9302	     2.4338	    -2.3499	     2.6855	    -5.0354	     0.5035	    -6.7978	
     3.1052	     3.1891	    -0.8392	     1.9302	     2.1820	    -2.5177	     2.1820	    -4.1122	     2.2659	    -6.5460	
     3.9444	     3.5248	    -0.8392	     1.5106	     1.7624	    -3.0212	     1.5106	    -3.1891	     3.6926	    -6.5460	
     4.0283	     3.3569	    -0.9232	     0.7553	     1.2589	    -3.8605	     0.6714	    -2.5177	     4.7836	    -6.7139	
     3.3569	     2.8534	    -1.1749	    -0.3357	     0.6714	    -4.8676	    -0.1678	    -1.9302	     5.4550	    -7.1335	
     2.0142	     2.0142	    -1.4267	    -1.4267	     0.0000	    -5.9586	    -1.1749	    -1.5106	     5.7068	    -7.7209	
     0.3357	     0.9232	    -1.6785	    -2.6016	    -0.6714	    -7.0496	    -2.1820	    -1.0071	     5.7068	    -8.3084	
    -1.5945	    -0.2518	    -1.8463	    -3.6087	    -1.3428	    -7.9727	    -3.1052	    -0.4196	     5.3711	    -8.8120	
    -3.5248	    -1.4267	    -1.7624	    -4.1962	    -1.7624	    -8.4763	    -3.7766	     0.2518	     4.9515	    -9.2316	
    -5.2032	    -2.3499	    -1.3428	    -4.3640	    -2.0142	    -8.6441	    -4.2801	     1.2589	     4.5319	    -9.3994	
    -6.4621	    -2.9373	    -0.5035	    -4.0283	    -1.8463	    -8.2245	    -4.3640	     2.6016	     4.2801	    -9.3994	
    -6.9656	    -2.9373	     0.6714	    -3.1052	    -1.2589	    -7.1335	    -4.0283	     4.1962	     4.2801	    -8.9798	
    -6.7978	    -2.3499	     2.2659	    -1.5945	    -0.2518	    -5.4550	    -3.2730	     6.0425	     4.6997	    -8.3084	
    -5.8746	    -1.1749	     4.0283	     0.3357	     1.1749	    -3.3569	    -2.0142	     8.0566	     5.6229	    -7.3013	
    -4.2801	     0.5875	     5.9586	     2.5177	     2.8534	    -0.8392	    -0.5035	     9.9869	     6.8817	    -6.0425	
    -2.3499	     2.7695	     7.8049	     4.8676	     4.6997	     1.8463	     1.1749	    11.7493	     8.5602	    -4.6997	
     0.0000	     5.1193	     9.3994	     7.0496	     6.5460	     4.4479	     2.9373	    13.0920	    10.3226	    -3.3569	
     2.4338	     7.4692	    10.5743	     8.9798	     8.2245	     6.8817	     4.4479	    13.8474	    12.0850	    -2.3499	
     4.7836	     9.5673	    11.0779	    10.4904	     9.5673	     8.8959	     5.6229	    14.0152	    13.6795	    -1.5945	
     6.9656	    11.2457	    10.9940	    11.4975	    10.4904	    10.3226	     6.2943	    13.6795	    14.7705	    -1.1749	
     8.5602	    12.3367	     9.9869	    12.0850	    10.9100	    11.1618	     6.5460	    12.8403	    15.3580	    -1.1749	
     9.4833	    12.6724	     8.3084	    12.0010	    10.8261	    11.3297	     6.2103	    11.6653	    15.4419	    -1.5945	
     9.3994	    12.1689	     5.9586	    11.5814	    10.3226	    10.7422	     5.6229	    10.3226	    15.1062	    -2.1820	
     8.2245	    10.9100	     3.2730	    10.6583	     9.5673	     9.5673	     4.7836	     8.9798	    14.3509	    -2.9373	
     6.0425	     8.8959	     0.5035	     9.4833	     8.5602	     7.9727	     3.8605	     7.8049	    13.2599	    -3.7766	
     2.9373	     6.4621	    -2.0981	     8.2245	     7.3853	     6.2103	     2.9373	     6.8817	    12.1689	    -4.4479	
    -0.6714	     3.6926	    -4.1962	     6.8817	     6.2103	     4.3640	     2.1820	     6.2943	    10.9940	    -5.1193	
    -4.6158	     0.9232	    -5.7068	     5.4550	     5.0354	     2.6016	     1.5945	     5.8746	     9.9030	    -5.5389	
    -8.4763	    -1.6785	    -6.5460	     4.1962	     4.0283	     1.0910	     1.1749	     5.7907	     8.8959	    -5.8746	
   -11.6653	    -3.6926	    -6.7139	     3.0212	     3.1052	    -0.1678	     1.0071	     5.9586	     8.0566	    -5.9586	
   -14.0991	    -5.1193	    -6.0425	     2.0981	     2.5177	    -1.1749	     1.0071	     6.2943	     7.3853	    -6.0425	
   -15.2740	    -5.6229	    -4.6158	     1.4267	     2.3499	    -1.8463	     1.2589	     6.8817	     6.9656	    -5.8746	
   -15.2740	    -5.2032	    -2.6016	     1.0910	     2.6016	    -2.1820	     1.7624	     7.4692	     6.7978	    -5.6229	
   -14.0152	    -4.1122	    -0.0839	     1.0910	     3.2730	    -2.1820	     2.4338	     8.2245	     6.7978	    -5.2032	
   -11.7493	    -2.2659	     2.6855	     1.5106	     4.2801	    -1.9302	     3.1891	     8.9798	     7.0496	    -4.5319	
    -8.8120	    -0.1678	     5.4550	     2.2659	     5.5389	    -1.5106	     3.9444	     9.6512	     7.4692	    -3.6926	
    -5.3711	     2.0142	     7.8049	     3.1052	     6.7139	    -1.0071	     4.6997	    10.2386	     8.0566	    -2.7695	
    -1.9302	     3.9444	     9.4833	     4.0283	     7.7209	    -0.5875	     5.2032	    10.4065	     8.6441	    -1.8463	
     1.3428	     5.5389	    10.4065	     4.7836	     8.5602	    -0.2518	     5.4550	    10.2386	     9.0637	    -0.9232	
     3.9444	     6.5460	    10.5743	     5.2872	     8.9798	    -0.2518	     5.4550	     9.6512	     9.3155	    -0.2518	
     5.9586	     7.0496	    10.0708	     5.5389	     9.0637	    -0.4196	     5.2032	     8.6441	     9.1476	     0.2518	
     7.2174	     7.0496	     8.8959	     5.3711	     8.8959	    -0.9232	     4.7836	     7.2174	     8.7280	     0.5035	
     7.7209	     6.7978	     7.3853	     4.9515	     8.4763	    -1.5945	     4.1122	     5.5389	     7.8888	     0.5035	
     7.5531	     6.2943	     5.7068	     4.3640	     7.8049	    -2.4338	     3.3569	     3.6926	     6.7978	     0.2518	
     6.7978	     5.6229	     3.8605	     3.6087	     6.8817	    -3.2730	     2.4338	     1.8463	     5.3711	    -0.4196	
     5.7068	     4.9515	     2.1820	     2.6855	     5.8746	    -4.0283	     1.4267	     0.1678	     3.6926	    -1.2589	
     4.5319	     4.3640	     0.7553	     1.9302	     4.9515	    -4.6997	     0.5035	    -1.3428	     2.0142	    -2.3499	
     3.4409	     4.1122	    -0.2518	     1.4267	     4.0283	    -5.0354	    -0.3357	    -2.5177	     0.3357	    -3.3569	
     2.7695	     4.1122	    -0.6714	     1.1749	     3.4409	    -5.0354	    -0.9232	    -3.1052	    -1.0071	    -4.1962	
     2.5177	     4.4479	    -0.5875	     1.4267	     3.1052	    -4.6158	    -1.2589	    -3.2730	    -1.8463	    -4.6997	
     2.8534	     5.1193	     0.0839	     2.0981	     3.1052	    -3.8605	    -1.2589	    -2.8534	    -2.1820	    -4.7836	
     3.6926	     6.0425	     1.0910	     3.1891	     3.3569	    -2.6855	    -1.0910	    -1.9302	    -1.8463	    -4.3640	
     5.0354	     7.1335	     2.2659	     4.7836	     3.9444	    -1.1749	    -0.5875	    -0.5875	    -0.8392	    -3.5248	
     6.7978	     8.3923	     3.6087	     6.7139	     4.6158	     0.6714	     0.0839	     1.1749	     0.6714	    -2.4338	
     8.6441	     9.5673	     4.8676	     8.9798	     5.4550	     2.6855	     0.9232	     3.2730	     2.6016	    -1.2589	
    10.6583	    10.8261	     5.9586	    11.2457	     6.2943	     4.6997	     1.8463	     5.4550	     4.6997	     0.0000	
    12.5046	    11.9171	     6.7139	    13.3438	     7.2174	     6.6299	     2.7695	     7.6370	     6.7978	     1.0910	
    14.1830	    12.7563	     7.3013	    15.1901	     7.8888	     8.3084	     3.6087	     9.5673	     8.6441	     1.9302	
    15.6097	    13.5117	     7.4692	    16.4490	     8.4763	     9.5673	     4.1962	    11.1618	    10.1547	     2.3499	
    16.6168	    13.9313	     7.4692	    17.0364	     8.8120	    10.2386	     4.6158	    12.1689	    11.1618	     2.3499	
    17.1204	    14.0152	     7.1335	    16.9525	     8.8959	    10.4904	     4.6997	    12.5885	    11.4975	     1.7624	
    17.2882	    13.9313	     6.7139	    16.1972	     8.7280	    10.1547	     4.5319	    12.4207	    11.3297	     0.7553	
    16.8686	    13.6795	     6.2103	    14.9384	     8.4763	     9.3994	     4.1122	    11.7493	    10.7422	    -0.5875	
    16.1133	    13.2599	     5.7068	    13.3438	     8.0566	     8.3923	     3.6087	    10.5743	     9.8190	    -2.2659	
    14.8544	    12.6724	     5.1193	    11.5814	     7.4692	     7.0496	     2.9373	     9.0637	     8.5602	    -4.1122	
    13.3438	    12.0010	     4.5319	     9.6512	     6.8817	     5.7068	     2.0981	     7.3013	     7.2174	    -5.9586	
    11.4975	    11.1618	     3.8605	     7.8049	     6.1264	     4.3640	     1.2589	     5.4550	     5.7907	    -7.7209	
     9.4833	    10.3226	     3.1052	     6.2103	     5.4550	     3.1891	     0.5035	     3.7766	     4.5319	    -9.3155	
     7.6370	     9.3994	     2.4338	     5.0354	     4.6997	     2.3499	    -0.2518	     2.6016	     3.6087	   -10.5743	
     6.1264	     8.5602	     1.9302	     4.4479	     4.1122	     2.0981	    -0.8392	     2.0142	     3.1891	   -11.4975	
     5.1193	     8.0566	     1.5945	     4.6997	     3.7766	     2.3499	    -1.0910	     2.2659	     3.3569	   -11.9171	
     4.6997	     7.8888	     1.5106	     5.7068	     3.5248	     3.2730	    -1.1749	     3.3569	     4.0283	   -11.9171	
     4.9515	     8.1406	     1.8463	     7.5531	     3.6087	     4.8676	    -1.0071	     5.2872	     5.2032	   -11.5814	
     6.0425	     8.8120	     2.5177	     9.9869	     3.7766	     6.8817	    -0.6714	     7.9727	     6.7139	   -11.0779	
     7.8888	     9.8190	     3.5248	    12.9242	     4.1962	     9.3994	    -0.1678	    11.0779	     8.4763	   -10.4065	
    10.4065	    11.2457	     4.8676	    16.2811	     4.7836	    12.0850	     0.4196	    14.3509	    10.1547	    -9.6512	
    13.5117	    13.0081	     6.4621	    19.6381	     5.5389	    14.8544	     1.0910	    17.6239	    11.8332	    -8.8959	
    16.9525	    14.9384	     8.3084	    22.9111	     6.3782	    17.4561	     1.8463	    20.4773	    13.1760	    -8.1406	
    20.4773	    16.8686	    10.1547	    25.7645	     7.3853	    19.6381	     2.5177	    22.6593	    14.2670	    -7.5531	
    23.8342	    18.6310	    11.9171	    27.8625	     8.3084	    21.2326	     3.1891	    23.9182	    14.8544	    -7.0496	
    26.6876	    20.0577	    13.5956	    28.8696	     9.1476	    22.0718	     3.6926	    24.1699	    15.1062	    -6.7978	
    28.7857	    21.1487	    15.1062	    28.8696	     9.9030	    22.0718	     4.0283	    23.2468	    14.8544	    -6.8817	
    30.2124	    21.8201	    16.3651	    27.8625	    10.5743	    21.2326	     4.1962	    21.4005	    14.1830	    -7.1335	
    30.7159	    22.1558	    17.3721	    26.1002	    11.1618	    19.8059	     4.1962	    18.7988	    13.2599	    -7.5531	
    30.2963	    22.2397	    18.2114	    23.6664	    11.4975	    17.9596	     4.1962	    15.6097	    12.0850	    -8.0566	
    29.1214	    22.0718	    18.6310	    21.0648	    11.6653	    15.8615	     4.0283	    12.2528	    10.9100	    -8.4763	
    27.1072	    21.7361	    18.7988	    18.2953	    11.5814	    13.7634	     3.6926	     9.0637	     9.8190	    -8.8120	
    24.5895	    21.2326	    18.4631	    15.7776	    11.2457	    11.7493	     3.2730	     6.2943	     8.8120	    -8.9798	
    21.6522	    20.6451	    17.7917	    13.5117	    10.6583	     9.9869	     2.6016	     4.1962	     8.0566	    -8.8959	
    18.7149	    19.9738	    16.7007	    11.6653	     9.9030	     8.5602	     1.7624	     2.8534	     7.5531	    -8.6441	
    16.1133	    19.2184	    15.5258	    10.3226	     8.9798	     7.5531	     0.9232	     2.3499	     7.3013	    -8.1406	
    14.1830	    18.4631	    14.1830	     9.5673	     8.1406	     7.0496	     0.0839	     2.5177	     7.3013	    -7.4692	
    13.0081	    17.7078	    13.0081	     9.3994	     7.4692	     7.0496	    -0.5875	     3.5248	     7.5531	    -6.6299	
    12.7563	    17.2043	    12.0010	     9.8190	     6.9656	     7.6370	    -1.0071	     5.0354	     7.8049	    -5.6229	
    13.3438	    16.8686	    11.2457	    10.9100	     6.8817	     8.6441	    -1.0910	     7.1335	     8.2245	    -4.4479	
    14.6866	    16.7847	    10.8261	    12.5046	     7.1335	    10.1547	    -0.8392	     9.5673	     8.4763	    -3.1891	
    16.3651	    16.7847	    10.6583	    14.4348	     7.5531	    11.8332	    -0.3357	    12.1689	     8.6441	    -2.0142	
    18.2114	    16.8686	    10.6583	    16.4490	     8.1406	    13.5117	     0.2518	    14.8544	     8.3923	    -0.9232	
    19.7220	    16.7007	    10.6583	    18.3792	     8.7280	    15.1901	     0.8392	    17.2882	     7.6370	    -0.0839	
    20.7291	    16.3651	    10.7422	    19.9738	     9.2316	    16.5329	     1.3428	    19.6381	     6.2943	     0.5875	
    20.8969	    15.6937	    10.7422	    21.1487	     9.5673	    17.5400	     1.7624	    21.6522	     4.5319	     1.1749	
    20.2255	    14.8544	    10.7422	    21.8201	     9.8190	    18.2114	     2.0981	    23.4146	     2.3499	     1.6785	
    18.5471	    13.6795	    10.7422	    21.9879	     9.9030	    18.5471	     2.3499	    24.9252	     0.0000	     2.1820	
    16.1133	    12.2528	    10.6583	    21.6522	     9.8190	    18.4631	     2.4338	    26.1002	    -2.4338	     2.6855	
    12.9242	    10.7422	    10.4065	    20.9808	     9.5673	    18.0435	     2.5177	    27.0233	    -4.6997	     3.1052	
     9.4833	     9.1476	    10.1547	    19.8898	     9.3155	    17.4561	     2.5177	    27.7786	    -6.6299	     3.4409	
     6.0425	     7.7209	     9.9030	    18.7149	     8.9798	    16.6168	     2.5177	    28.1982	    -7.9727	     3.8605	
     2.9373	     6.4621	     9.8190	    17.5400	     8.8120	    15.7776	     2.6016	    28.3661	    -8.3923	     4.2801	
     0.5035	     5.7068	     9.9030	    16.3651	     8.8120	    14.9384	     2.7695	    28.3661	    -7.9727	     4.7836	
    -1.0071	     5.3711	    10.2386	    15.5258	     8.9798	    14.2670	     3.0212	    28.1982	    -6.4621	     5.2872	
    -1.3428	     5.7907	    10.9100	    15.0223	     9.3994	    13.8474	     3.5248	    27.9465	    -4.0283	     5.8746	
    -0.5035	     6.7139	    11.9171	    14.9384	    10.0708	    13.7634	     4.1962	    27.6108	    -0.9232	     6.3782	
     1.5106	     8.3084	    13.1760	    15.2740	    10.8261	    13.9313	     5.0354	    27.1072	     2.6855	     6.7139	
     4.6158	    10.4065	    14.6027	    15.9454	    11.7493	    14.3509	     5.9586	    26.3519	     6.2943	     6.5460	
     8.4763	    12.9242	    16.1133	    16.7007	    12.7563	    14.9384	     6.8817	    25.3448	     9.6512	     6.0425	
    12.9242	    15.6937	    17.7917	    17.5400	    13.7634	    15.5258	     7.8049	    24.0021	    12.5046	     5.0354	
    17.6239	    18.6310	    19.3863	    18.2953	    14.6866	    16.0294	     8.6441	    22.3236	    14.8544	     3.6926	
    22.2397	    21.4844	    20.8130	    18.8828	    15.6097	    16.4490	     9.4833	    20.5612	    16.6168	     2.3499	
    26.2680	    24.0860	    21.9879	    19.3024	    16.2811	    16.7007	    10.0708	    18.5471	    17.7917	     1.0910	
    29.3732	    26.1841	    22.7432	    19.4702	    16.7847	    16.7847	    10.4065	    16.5329	    18.4631	     0.0000	
    31.1356	    27.4429	    22.9111	    19.3024	    16.7847	    16.5329	    10.4904	    14.4348	    18.6310	    -1.0071	
    31.3873	    27.7786	    22.4915	    18.7149	    16.4490	    15.9454	    10.2386	    12.3367	    18.3792	    -1.8463	
    30.0446	    27.1072	    21.3165	    17.7917	    15.6937	    15.0223	     9.6512	    10.3226	    17.5400	    -2.6016	
    27.2751	    25.4288	    19.6381	    16.5329	    14.6027	    13.8474	     8.8959	     8.5602	    16.4490	    -3.3569	
    23.4985	    23.1628	    17.5400	    15.1901	    13.2599	    12.5046	     7.8888	     7.0496	    15.1062	    -3.8605	
    19.2184	    20.3934	    15.2740	    13.7634	    11.8332	    11.0779	     6.8817	     5.9586	    13.6795	    -4.2801	
    14.7705	    17.5400	    12.9242	    12.4207	    10.3226	     9.8190	     5.8746	     5.2872	    12.3367	    -4.4479	
    10.5743	    14.8544	    10.6583	    11.3297	     8.8959	     8.8120	     4.8676	     5.0354	    11.0779	    -4.2801	
     6.9656	    12.4207	     8.5602	    10.5743	     7.4692	     8.1406	     3.9444	     5.1193	     9.9869	    -4.0283	
     4.1122	    10.4904	     6.7978	    10.1547	     6.2943	     7.8888	     3.0212	     5.4550	     9.1476	    -3.6087	
     2.0142	     9.0637	     5.3711	    10.1547	     5.3711	     8.0566	     2.2659	     6.1264	     8.5602	    -3.0212	
     0.5875	     8.0566	     4.4479	    10.4904	     4.6158	     8.5602	     1.5945	     6.9656	     8.1406	    -2.5177	
    -0.0839	     7.5531	     3.9444	    11.1618	     4.1962	     9.3994	     1.0071	     7.8888	     7.8049	    -2.1820	
    -0.3357	     7.4692	     3.6087	    12.0010	     4.0283	    10.3226	     0.5875	     8.8120	     7.7209	    -1.9302	
     0.0000	     7.5531	     3.5248	    13.0920	     4.0283	    11.2457	     0.2518	     9.7351	     7.6370	    -1.8463	
     0.7553	     7.8888	     3.6926	    14.1830	     4.2801	    12.2528	     0.2518	    10.5743	     7.6370	    -1.9302	
     1.9302	     8.3923	     4.0283	    15.2740	     4.7836	    13.2599	     0.4196	    11.4975	     7.7209	    -2.0981	
     3.5248	     8.9798	     4.6997	    16.4490	     5.5389	    14.1830	     0.9232	    12.5046	     7.9727	    -2.1820	
     5.3711	     9.5673	     5.7068	    17.6239	     6.5460	    15.1062	     1.6785	    13.5117	     8.3923	    -2.0981	
     7.3013	    10.1547	     7.0496	    18.6310	     7.8049	    15.9454	     2.6855	    14.4348	     8.9798	    -1.8463	
     9.0637	    10.7422	     8.7280	    19.6381	     9.2316	    16.7847	     3.8605	    15.3580	     9.6512	    -1.5106	
    10.5743	    11.2457	    10.4904	    20.3934	    10.7422	    17.3721	     5.1193	    16.1133	    10.3226	    -1.0071	
    11.5814	    11.5814	    12.2528	    20.8130	    12.1689	    17.8757	     6.3782	    16.7007	    10.9100	    -0.5035	
    11.8332	    11.6653	    13.8474	    20.8969	    13.4277	    18.0435	     7.5531	    17.0364	    11.3297	     0.0000	
    11.4136	    11.4975	    15.0223	    20.4773	    14.3509	    17.7917	     8.4763	    17.2882	    11.4136	     0.2518	
    10.3226	    11.0779	    15.7776	    19.4702	    14.9384	    17.2043	     9.1476	    17.3721	    11.2457	     0.2518	
     8.6441	    10.4065	    15.8615	    18.0435	    15.1901	    16.1972	     9.5673	    17.2882	    10.9100	     0.0839	
     6.5460	     9.6512	    15.5258	    16.3651	    15.1901	    14.9384	     9.7351	    17.1204	    10.4065	    -0.4196	
     4.4479	     8.9798	    14.8544	    14.6866	    14.9384	    13.5117	     9.6512	    16.9525	     9.9869	    -0.9232	
     2.5177	     8.5602	    14.0152	    13.1760	    14.5187	    12.3367	     9.5673	    16.7847	     9.7351	    -1.5106	
     1.0910	     8.4763	    13.2599	    12.2528	    14.0991	    11.4136	     9.4833	    16.6168	     9.7351	    -1.9302	
     0.3357	     8.8120	    12.5046	    11.8332	    13.7634	    10.9940	     9.4833	    16.5329	     9.9869	    -2.2659	
     0.2518	     9.5673	    12.0010	    12.0850	    13.4277	    10.9940	     9.5673	    16.7007	    10.5743	    -2.3499	
     0.6714	    10.5743	    11.6653	    12.8403	    13.0920	    11.3297	     9.8190	    16.9525	    11.3297	    -2.4338	
     1.6785	    11.7493	    11.3297	    13.8474	    12.6724	    12.0010	    10.0708	    17.2882	    12.1689	    -2.6016	
     3.1052	    12.9242	    10.9940	    15.0223	    12.2528	    12.7563	    10.4065	    17.5400	    12.8403	    -3.0212	
     4.6997	    14.0152	    10.6583	    16.1133	    11.7493	    13.5956	    10.6583	    17.7078	    13.2599	    -3.6926	
     6.3782	    14.9384	    10.2386	    17.0364	    11.2457	    14.2670	    10.9100	    17.6239	    13.3438	    -4.7836	
     8.0566	    15.6097	     9.7351	    17.7917	    10.8261	    14.7705	    11.0779	    17.4561	    13.0920	    -6.1264	
     9.4833	    16.0294	     9.2316	    18.2114	    10.4065	    15.0223	    11.2457	    17.0364	    12.5046	    -7.7209	
    10.4904	    16.1972	     8.6441	    18.2953	    10.1547	    15.0223	    11.1618	    16.3651	    11.6653	    -9.3155	
    11.0779	    15.9454	     8.2245	    17.9596	     9.9030	    14.6866	    11.0779	    15.6097	    10.6583	   -10.8261	
    11.2457	    15.5258	     7.8049	    17.2043	     9.8190	    14.0991	    10.8261	    14.6866	     9.5673	   -12.0850	
    11.0779	    14.9384	     7.5531	    16.1972	     9.9030	    13.2599	    10.5743	    13.7634	     8.4763	   -12.9242	
    10.7422	    14.1830	     7.3853	    15.0223	    10.1547	    12.2528	    10.3226	    13.0081	     7.4692	   -13.3438	
    10.1547	    13.5117	     7.4692	    13.6795	    10.4904	    11.1618	    10.0708	    12.3367	     6.6299	   -13.3438	
     9.6512	    12.7563	     7.7209	    12.3367	    11.0779	    10.0708	     9.8190	    11.9171	     6.0425	   -12.8403	
     9.1476	    12.0850	     8.1406	    11.0779	    11.8332	     8.9798	     9.6512	    11.7493	     5.6229	   -12.0010	
     8.8959	    11.4975	     8.6441	    10.0708	    12.5885	     8.1406	     9.5673	    11.9171	     5.4550	   -10.7422	
     8.8120	    11.0779	     9.2316	     9.3994	    13.4277	     7.5531	     9.4833	    12.3367	     5.6229	    -9.0637	
     9.1476	    10.8261	    10.0708	     9.1476	    14.2670	     7.3013	     9.4833	    13.0081	     6.1264	    -6.9656	
     9.8190	    10.8261	    10.9940	     9.3155	    15.0223	     7.4692	     9.4833	    14.0152	     6.9656	    -4.5319	
    10.9940	    11.0779	    12.0850	     9.9869	    15.8615	     8.0566	     9.5673	    15.2740	     8.0566	    -1.8463	
    12.5885	    11.5814	    13.3438	    11.0779	    16.6168	     9.0637	     9.6512	    16.5329	     9.3155	     1.0071	
    14.4348	    12.3367	    14.6027	    12.5046	    17.2882	    10.3226	     9.6512	    17.7917	    10.6583	     3.8605	
    16.4490	    13.2599	    15.8615	    14.0991	    17.7917	    11.8332	     9.7351	    18.8828	    11.7493	     6.6299	
    18.5471	    14.2670	    17.0364	    15.7776	    18.0435	    13.4277	     9.6512	    19.8059	    12.5885	     9.1476	
    20.3934	    15.1901	    17.8757	    17.3721	    17.9596	    14.8544	     9.3994	    20.3094	    12.9242	    11.0779	
    21.9040	    15.8615	    18.2953	    18.6310	    17.3721	    15.8615	     8.9798	    20.3934	    12.6724	    12.3367	
    22.7432	    16.1972	    18.2114	    19.4702	    16.3651	    16.5329	     8.3084	    19.9738	    11.9171	    12.7563	
    22.9950	    16.0294	    17.5400	    19.8059	    14.8544	    16.6168	     7.3853	    19.1345	    10.5743	    12.3367	
    22.5754	    15.3580	    16.2811	    19.7220	    13.0081	    16.1133	     6.3782	    17.9596	     8.8959	    11.0779	
    21.3165	    14.2670	    14.6027	    19.0506	    10.9940	    15.1062	     5.3711	    16.4490	     7.0496	     9.2316	
    19.3863	    12.8403	    12.6724	    18.0435	     8.9798	    13.5956	     4.3640	    14.7705	     5.2872	     7.1335	
    16.7847	    11.1618	    10.6583	    16.7007	     7.2174	    11.8332	     3.4409	    13.0081	     3.7766	     4.9515	
    13.6795	     9.4833	     8.6441	    15.1901	     5.6229	     9.9869	     2.7695	    11.3297	     2.6855	     3.0212	
    10.2386	     7.8049	     6.8817	    13.5956	     4.4479	     8.0566	     2.3499	     9.7351	     2.1820	     1.5106	
     6.6299	     6.2943	     5.3711	    12.0010	     3.6087	     6.2943	     2.0981	     8.3923	     2.0981	     0.3357	
     3.1052	     4.9515	     4.1962	    10.4904	     3.0212	     4.6997	     2.0142	     7.3013	     2.5177	    -0.4196	
    -0.0839	     3.9444	     3.3569	     9.2316	     2.7695	     3.4409	     2.0142	     6.4621	     3.2730	    -0.8392	
    -2.7695	     3.2730	     3.0212	     8.1406	     2.7695	     2.5177	     2.0981	     6.0425	     4.2801	    -1.0910	
    -4.6158	     3.0212	     3.0212	     7.2174	     2.9373	     1.9302	     2.2659	     5.7907	     5.4550	    -1.1749	
    -5.5389	     3.1891	     3.3569	     6.6299	     3.3569	     1.5106	     2.5177	     5.8746	     6.6299	    -1.0910	
    -5.7068	     3.7766	     3.8605	     6.2103	     3.7766	     1.3428	     2.7695	     6.1264	     7.7209	    -0.9232	
    -5.1193	     4.6997	     4.4479	     6.1264	     4.2801	     1.2589	     3.1052	     6.5460	     8.6441	    -0.7553	
    -4.0283	     5.7907	     4.9515	     6.1264	     4.7836	     1.2589	     3.4409	     6.8817	     9.3994	    -0.6714	
    -2.6016	     6.8817	     5.3711	     6.2943	     5.1193	     1.2589	     3.6926	     7.3013	     9.9030	    -0.5875	
    -1.0071	     7.9727	     5.5389	     6.5460	     5.2872	     1.1749	     3.8605	     7.4692	    10.3226	    -0.5875	
     0.5875	     8.9798	     5.7068	     6.8817	     5.3711	     1.0071	     3.8605	     7.6370	    10.4904	    -0.6714	
     2.0981	     9.6512	     5.7068	     7.2174	     5.3711	     0.9232	     3.8605	     7.7209	    10.6583	    -0.7553	
     3.1891	    10.0708	     5.5389	     7.5531	     5.2872	     0.7553	     3.6926	     7.6370	    10.7422	    -0.8392	
     3.9444	    10.1547	     5.2032	     7.7209	     5.1193	     0.5875	     3.5248	     7.4692	    10.7422	    -0.9232	
     4.1122	     9.8190	     4.6997	     7.6370	     4.8676	     0.4196	     3.2730	     7.1335	    10.7422	    -1.0910	
     3.7766	     9.1476	     4.0283	     7.3853	     4.5319	     0.1678	     3.0212	     6.7139	    10.5743	    -1.3428	
[Epoch Header]
[Trial Type]	23
[Accept]	1
[Correct]	0
[RT]	 0.000
[Resp]	0
[Epoch Data]
   -11.0779	    -0.3357	     0.3357	   -11.4975	     5.7068	   -10.8261	     8.1406	   -11.1618	    -8.4763	    -8.2245	
    -8.1406	     2.0142	     1.3428	    -9.3155	     6.2103	    -9.2316	     8.5602	   -10.9100	    -8.8120	    -8.5602	
    -5.6229	     4.1122	     1.9302	    -7.2174	     6.3782	    -7.6370	     8.7280	   -10.9940	    -9.1476	    -8.8959	
    -3.7766	     5.5389	     2.0981	    -5.4550	     6.2103	    -6.3782	     8.7280	   -11.2457	    -9.3155	    -9.1476	
    -2.8534	     6.2943	     1.6785	    -4.1122	     5.5389	    -5.3711	     8.3923	   -11.8332	    -9.4833	    -9.3994	
    -2.7695	     6.2943	     0.9232	    -3.3569	     4.6158	    -4.7836	     7.9727	   -12.5885	    -9.5673	    -9.7351	
    -3.6087	     5.5389	    -0.2518	    -3.1052	     3.5248	    -4.6997	     7.4692	   -13.4277	    -9.8190	   -10.2386	
    -5.2032	     4.3640	    -1.5106	    -3.2730	     2.4338	    -5.0354	     6.7978	   -14.3509	   -10.0708	   -10.9100	
    -7.3013	     2.7695	    -2.9373	    -3.9444	     1.2589	    -5.6229	     6.2103	   -15.2740	   -10.4065	   -11.5814	
    -9.6512	     1.0071	    -4.2801	    -4.7836	     0.3357	    -6.5460	     5.5389	   -16.1133	   -10.8261	   -12.3367	
   -12.1689	    -0.7553	    -5.3711	    -5.7907	    -0.4196	    -7.5531	     4.9515	   -16.9525	   -11.2457	   -13.0081	
   -14.4348	    -2.2659	    -6.2103	    -6.8817	    -0.9232	    -8.4763	     4.4479	   -17.7078	   -11.6653	   -13.5117	
   -16.1972	    -3.3569	    -6.6299	    -7.7209	    -1.2589	    -9.3155	     4.1122	   -18.2953	   -12.0850	   -13.6795	
   -17.2882	    -3.8605	    -6.5460	    -8.3923	    -1.2589	    -9.9030	     3.9444	   -18.7149	   -12.4207	   -13.5956	
   -17.6239	    -3.8605	    -5.8746	    -8.7280	    -1.0071	   -10.2386	     3.8605	   -18.8828	   -12.5885	   -13.0920	
   -17.0364	    -3.1891	    -4.6997	    -8.6441	    -0.5035	   -10.3226	     3.8605	   -18.7988	   -12.7563	   -12.3367	
   -15.7776	    -2.0981	    -3.1052	    -8.3084	     0.1678	   -10.1547	     4.0283	   -18.4631	   -12.7563	   -11.3297	
   -13.8474	    -0.5875	    -1.1749	    -7.6370	     0.9232	    -9.7351	     4.1962	   -17.7917	   -12.6724	   -10.1547	
   -11.4975	     1.1749	     1.0071	    -6.7978	     1.9302	    -9.0637	     4.5319	   -16.7847	   -12.4207	    -8.9798	
    -9.0637	     3.1052	     3.3569	    -5.8746	     3.0212	    -8.3084	     4.8676	   -15.5258	   -12.1689	    -7.8049	
    -6.5460	     4.9515	     5.5389	    -4.9515	     4.1122	    -7.4692	     5.2872	   -13.9313	   -12.0010	    -6.7978	
    -4.2801	     6.7139	     7.3853	    -4.2801	     5.2032	    -6.7139	     5.6229	   -12.1689	   -11.8332	    -6.0425	
    -2.4338	     8.0566	     8.7280	    -3.7766	     6.1264	    -6.2103	     5.9586	   -10.3226	   -11.9171	    -5.7907	
    -1.0071	     8.9798	     9.3994	    -3.6926	     6.7139	    -6.0425	     6.1264	    -8.5602	   -12.2528	    -6.0425	
    -0.0839	     9.4833	     9.3994	    -3.8605	     7.0496	    -6.1264	     6.1264	    -6.8817	   -12.9242	    -6.7139	
     0.2518	     9.5673	     8.8120	    -4.2801	     7.1335	    -6.5460	     5.9586	    -5.3711	   -13.6795	    -7.9727	
     0.1678	     9.1476	     7.8049	    -4.8676	     6.9656	    -7.1335	     5.7907	    -4.0283	   -14.6027	    -9.4833	
    -0.3357	     8.4763	     6.2943	    -5.5389	     6.6299	    -7.7209	     5.4550	    -2.9373	   -15.6097	   -11.1618	
    -1.2589	     7.3853	     4.5319	    -6.0425	     6.1264	    -8.3084	     5.0354	    -2.0142	   -16.7007	   -13.0920	
    -2.5177	     6.0425	     2.7695	    -6.4621	     5.4550	    -8.8120	     4.6158	    -1.2589	   -17.7078	   -14.9384	
    -3.8605	     4.6997	     1.0071	    -6.6299	     4.7836	    -8.9798	     4.1962	    -0.6714	   -18.7988	   -16.7847	
    -5.2032	     3.4409	    -0.3357	    -6.3782	     4.2801	    -8.8959	     3.7766	    -0.2518	   -19.7220	   -18.4631	
    -6.2103	     2.6016	    -1.1749	    -5.7907	     4.0283	    -8.4763	     3.5248	     0.0839	   -20.3094	   -19.6381	
    -6.6299	     2.1820	    -1.1749	    -4.6997	     4.1122	    -7.4692	     3.5248	     0.3357	   -20.5612	   -20.1416	
    -6.4621	     2.4338	    -0.5035	    -3.1052	     4.5319	    -6.0425	     3.8605	     0.5875	   -20.2255	   -19.8898	
    -5.5389	     3.3569	     0.9232	    -1.0910	     5.3711	    -4.1962	     4.3640	     0.8392	   -19.3024	   -18.9667	
    -3.8605	     4.6158	     2.9373	     1.3428	     6.3782	    -2.0981	     5.1193	     1.1749	   -17.8757	   -17.4561	
    -1.6785	     6.2943	     5.4550	     3.8605	     7.5531	     0.1678	     6.0425	     1.4267	   -16.0294	   -15.6097	
     0.9232	     8.1406	     8.3084	     6.2943	     8.7280	     2.4338	     6.9656	     1.5945	   -13.9313	   -13.5956	
     3.6087	     9.9030	    11.1618	     8.3923	     9.8190	     4.3640	     7.9727	     1.5945	   -11.6653	   -11.7493	
     6.1264	    11.4975	    13.8474	    10.0708	    10.8261	     5.8746	     8.8959	     1.4267	    -9.6512	   -10.1547	
     8.2245	    12.6724	    16.2811	    11.0779	    11.5814	     6.7139	     9.4833	     0.9232	    -7.8888	    -9.0637	
     9.7351	    13.3438	    18.1274	    11.3297	    11.9171	     6.8817	     9.7351	     0.0000	    -6.6299	    -8.4763	
    10.3226	    13.4277	    19.3024	    10.9100	    11.7493	     6.2103	     9.6512	    -1.2589	    -5.9586	    -8.4763	
    10.0708	    12.8403	    19.6381	     9.8190	    11.0779	     4.8676	     9.0637	    -2.8534	    -6.0425	    -8.8959	
     8.9798	    11.7493	    19.2184	     8.2245	     9.9869	     3.1052	     8.2245	    -4.7836	    -6.8817	    -9.7351	
     7.2174	    10.3226	    18.0435	     6.2103	     8.4763	     1.0910	     7.1335	    -6.7978	    -8.2245	   -10.8261	
     4.9515	     8.7280	    16.2811	     4.1122	     6.7978	    -1.0071	     5.9586	    -8.7280	   -10.0708	   -11.9171	
     2.4338	     7.3013	    14.2670	     2.0981	     5.1193	    -2.8534	     4.9515	   -10.4904	   -12.2528	   -13.0081	
     0.0000	     5.9586	    12.1689	     0.1678	     3.6087	    -4.5319	     4.0283	   -12.1689	   -14.6027	   -14.0152	
    -2.1820	     4.8676	     9.9869	    -1.4267	     2.4338	    -5.7907	     3.4409	   -13.4277	   -16.9525	   -14.6866	
    -3.9444	     4.1122	     8.0566	    -2.7695	     1.5945	    -6.7139	     3.1052	   -14.4348	   -18.9667	   -14.9384	
    -5.2032	     3.6087	     6.2103	    -3.6926	     1.0910	    -7.3013	     3.1052	   -15.1062	   -20.5612	   -14.6866	
    -5.8746	     3.3569	     4.6997	    -4.1962	     0.9232	    -7.4692	     3.4409	   -15.2740	   -21.4844	   -13.8474	
    -5.8746	     3.4409	     3.6087	    -4.3640	     1.1749	    -7.2174	     4.0283	   -15.1062	   -21.7361	   -12.5885	
    -5.2872	     3.8605	     2.9373	    -4.1962	     1.7624	    -6.7978	     4.9515	   -14.5187	   -21.3165	   -10.9100	
    -4.1122	     4.5319	     2.8534	    -3.6926	     2.6016	    -6.1264	     6.0425	   -13.6795	   -20.3094	    -9.2316	
    -2.5177	     5.5389	     3.3569	    -3.1052	     3.6926	    -5.4550	     7.1335	   -12.6724	   -18.7149	    -7.5531	
    -0.5875	     6.7978	     4.3640	    -2.5177	     4.8676	    -4.9515	     8.2245	   -11.7493	   -16.7847	    -6.1264	
     1.4267	     8.0566	     5.7068	    -2.0142	     6.0425	    -4.6158	     9.2316	   -10.8261	   -14.6027	    -5.0354	
     3.4409	     9.3994	     7.2174	    -1.8463	     7.1335	    -4.6158	     9.9030	   -10.2386	   -12.4207	    -4.3640	
     5.1193	    10.5743	     8.7280	    -1.9302	     8.0566	    -4.9515	    10.2386	   -10.0708	   -10.4904	    -4.1122	
     6.3782	    11.4136	     9.9869	    -2.4338	     8.6441	    -5.6229	    10.2386	   -10.2386	    -8.8959	    -4.1962	
     6.9656	    11.6653	    10.7422	    -3.2730	     8.8959	    -6.6299	     9.8190	   -10.7422	    -7.8049	    -4.6158	
     6.7978	    11.4975	    10.9940	    -4.3640	     8.7280	    -7.8888	     9.1476	   -11.4975	    -7.1335	    -5.1193	
     5.8746	    10.6583	    10.6583	    -5.7068	     8.2245	    -9.2316	     8.3084	   -12.5046	    -6.8817	    -5.7068	
     4.1962	     9.3994	     9.9030	    -7.2174	     7.6370	   -10.7422	     7.3853	   -13.7634	    -7.0496	    -6.4621	
     1.9302	     7.7209	     8.8120	    -8.7280	     6.8817	   -12.2528	     6.5460	   -15.0223	    -7.5531	    -7.2174	
    -0.8392	     5.7907	     7.3853	   -10.3226	     6.1264	   -13.7634	     5.7068	   -16.4490	    -8.3084	    -8.0566	
    -3.8605	     3.8605	     5.8746	   -11.7493	     5.5389	   -15.1062	     5.0354	   -17.7078	    -9.2316	    -8.8120	
    -6.8817	     2.0981	     4.3640	   -13.0920	     5.2032	   -16.1972	     4.6158	   -18.7149	   -10.0708	    -9.4833	
    -9.6512	     0.5875	     3.1052	   -14.0152	     5.1193	   -16.9525	     4.4479	   -19.2184	   -10.7422	    -9.9869	
   -11.9171	    -0.4196	     2.1820	   -14.5187	     5.3711	   -17.1204	     4.6997	   -18.9667	   -11.0779	   -10.2386	
   -13.5117	    -0.8392	     1.7624	   -14.4348	     5.9586	   -16.7847	     5.3711	   -17.8757	   -10.9940	   -10.1547	
   -14.3509	    -0.7553	     1.8463	   -13.8474	     6.8817	   -15.9454	     6.2943	   -16.1133	   -10.5743	    -9.9030	
   -14.3509	    -0.2518	     2.4338	   -12.7563	     7.9727	   -14.6866	     7.4692	   -13.6795	    -9.8190	    -9.3155	
   -13.5956	     0.5875	     3.2730	   -11.1618	     8.9798	   -13.0920	     8.7280	   -11.0779	    -8.9798	    -8.7280	
   -12.2528	     1.6785	     4.3640	    -9.3994	     9.9030	   -11.3297	     9.9869	    -8.5602	    -8.1406	    -8.0566	
   -10.4904	     2.8534	     5.6229	    -7.4692	    10.5743	    -9.4833	    11.0779	    -6.3782	    -7.3853	    -7.4692	
    -8.4763	     4.1122	     6.7978	    -5.5389	    10.9940	    -7.8049	    12.0010	    -4.6158	    -6.7139	    -6.9656	
    -6.2103	     5.3711	     8.0566	    -3.6087	    11.0779	    -6.1264	    12.6724	    -3.2730	    -6.2103	    -6.6299	
    -4.1122	     6.6299	     9.2316	    -1.7624	    11.0779	    -4.6997	    13.1760	    -2.4338	    -5.9586	    -6.4621	
    -2.1820	     7.7209	    10.2386	    -0.2518	    10.8261	    -3.5248	    13.4277	    -2.0142	    -6.0425	    -6.7139	
    -0.7553	     8.6441	    10.9940	     0.8392	    10.4904	    -2.6016	    13.5117	    -2.0981	    -6.4621	    -7.3013	
     0.1678	     9.3155	    11.3297	     1.4267	     9.9030	    -2.0981	    13.4277	    -2.6016	    -7.3013	    -8.4763	
     0.3357	     9.5673	    11.3297	     1.3428	     9.3155	    -2.0142	    13.1760	    -3.6087	    -8.5602	   -10.0708	
    -0.0839	     9.5673	    10.9100	     0.6714	     8.6441	    -2.3499	    12.7563	    -4.8676	   -10.1547	   -12.0010	
    -0.9232	     9.2316	    10.4065	    -0.4196	     7.9727	    -3.0212	    12.1689	    -6.2943	   -11.7493	   -13.9313	
    -2.0981	     8.8120	     9.7351	    -1.8463	     7.3013	    -3.9444	    11.4975	    -7.6370	   -13.1760	   -15.6937	
    -3.4409	     8.2245	     9.0637	    -3.2730	     6.6299	    -5.0354	    10.6583	    -8.8120	   -14.3509	   -17.1204	
    -4.6158	     7.6370	     8.3084	    -4.6997	     5.9586	    -6.1264	     9.8190	    -9.8190	   -15.1901	   -18.0435	
    -5.6229	     7.0496	     7.5531	    -5.8746	     5.2872	    -7.2174	     8.9798	   -10.5743	   -15.8615	   -18.7149	
    -6.2943	     6.5460	     6.8817	    -6.7139	     4.6158	    -8.1406	     8.1406	   -11.1618	   -16.3651	   -18.9667	
    -6.4621	     6.3782	     6.3782	    -7.2174	     4.0283	    -8.7280	     7.4692	   -11.5814	   -16.7007	   -19.0506	
    -6.0425	     6.5460	     6.1264	    -7.0496	     3.6926	    -8.9798	     6.9656	   -11.7493	   -17.0364	   -18.7149	
    -5.0354	     7.0496	     6.2103	    -6.3782	     3.5248	    -8.8959	     6.6299	   -11.6653	   -17.2882	   -18.1274	
    -3.3569	     7.8049	     6.5460	    -5.1193	     3.4409	    -8.3084	     6.4621	   -11.4136	   -17.5400	   -17.1204	
    -1.2589	     8.8120	     7.0496	    -3.4409	     3.5248	    -7.4692	     6.3782	   -10.9100	   -17.7078	   -15.8615	
     1.1749	     9.7351	     7.6370	    -1.5106	     3.5248	    -6.3782	     6.3782	   -10.2386	   -17.7917	   -14.3509	
     3.6087	    10.4065	     8.2245	     0.4196	     3.3569	    -5.2032	     6.2943	    -9.4833	   -17.7917	   -12.7563	
     5.7907	    10.7422	     8.8959	     2.0981	     3.1052	    -4.1122	     6.2103	    -8.7280	   -17.7078	   -11.2457	
     7.3853	    10.5743	     9.5673	     3.3569	     2.8534	    -3.1891	     6.1264	    -7.8888	   -17.5400	    -9.9030	
     8.0566	     9.9869	    10.4065	     4.1122	     2.6016	    -2.4338	     6.1264	    -7.0496	   -17.3721	    -8.7280	
     7.8049	     8.8959	    11.2457	     4.1962	     2.5177	    -2.0142	     6.2103	    -6.2943	   -17.2043	    -7.9727	
     6.6299	     7.4692	    12.0850	     3.6926	     2.6016	    -1.8463	     6.3782	    -5.5389	   -17.2043	    -7.6370	
     4.4479	     5.7907	    12.7563	     2.6016	     2.7695	    -2.0981	     6.5460	    -4.8676	   -17.3721	    -7.6370	
     1.6785	     4.1962	    13.1760	     1.0071	     2.9373	    -2.6016	     6.7139	    -4.4479	   -17.6239	    -7.9727	
    -1.4267	     2.5177	    13.1760	    -0.9232	     3.1891	    -3.4409	     6.8817	    -4.2801	   -17.8757	    -8.5602	
    -4.6158	     1.0910	    12.6724	    -3.1052	     3.3569	    -4.5319	     6.9656	    -4.3640	   -18.0435	    -9.2316	
    -7.8049	    -0.1678	    11.7493	    -5.2872	     3.3569	    -5.7907	     6.9656	    -4.6997	   -18.0435	    -9.9030	
   -10.6583	    -1.1749	    10.3226	    -7.3853	     3.3569	    -7.1335	     6.8817	    -5.2032	   -17.7917	   -10.4065	
   -13.0920	    -1.9302	     8.6441	    -9.2316	     3.2730	    -8.3923	     6.7139	    -5.5389	   -17.2882	   -10.6583	
   -15.0223	    -2.4338	     6.8817	   -10.5743	     3.1891	    -9.4833	     6.5460	    -5.7068	   -16.7007	   -10.5743	
   -16.2811	    -2.5177	     5.2872	   -11.4975	     3.1891	   -10.3226	     6.3782	    -5.5389	   -15.9454	   -10.1547	
   -16.7847	    -2.2659	     3.9444	   -11.9171	     3.3569	   -10.7422	     6.4621	    -5.0354	   -15.1901	    -9.3994	
   -16.4490	    -1.5945	     3.1052	   -11.8332	     3.6087	   -10.7422	     6.6299	    -4.1962	   -14.3509	    -8.4763	
   -15.2740	    -0.5035	     2.8534	   -11.2457	     4.1122	   -10.5743	     7.0496	    -3.0212	   -13.5956	    -7.3853	
   -13.2599	     0.9232	     3.1891	   -10.2386	     4.6997	    -9.9869	     7.5531	    -1.8463	   -13.0081	    -6.2943	
   -10.5743	     2.5177	     4.0283	    -8.8959	     5.3711	    -9.3155	     8.1406	    -0.5875	   -12.6724	    -5.2032	
    -7.4692	     4.1962	     5.2032	    -7.3853	     6.1264	    -8.3923	     8.8120	     0.5035	   -12.5885	    -4.2801	
    -4.1962	     5.7907	     6.6299	    -5.7068	     6.8817	    -7.4692	     9.4833	     1.4267	   -12.7563	    -3.4409	
    -1.0910	     7.1335	     8.0566	    -3.8605	     7.6370	    -6.3782	    10.0708	     2.1820	   -13.1760	    -2.6855	
     1.6785	     8.2245	     9.4833	    -2.0981	     8.3084	    -5.3711	    10.5743	     2.6855	   -13.8474	    -2.1820	
     3.7766	     8.8959	    10.7422	    -0.3357	     8.7280	    -4.4479	    10.8261	     2.9373	   -14.6866	    -1.8463	
     5.1193	     9.1476	    11.6653	     1.0910	     8.9798	    -3.7766	    10.9100	     3.0212	   -15.6097	    -1.6785	
     5.7907	     8.9798	    12.2528	     2.2659	     8.9798	    -3.3569	    10.6583	     2.7695	   -16.5329	    -1.7624	
     5.7907	     8.4763	    12.3367	     3.0212	     8.5602	    -3.3569	    10.0708	     2.3499	   -17.3721	    -2.0981	
     5.2872	     7.7209	    12.0010	     3.3569	     7.9727	    -3.6087	     9.2316	     1.4267	   -18.2114	    -2.8534	
     4.5319	     6.7978	    11.3297	     3.2730	     7.1335	    -4.1962	     8.3084	     0.0839	   -18.9667	    -4.1962	
     3.6926	     5.8746	    10.4065	     2.9373	     6.2943	    -5.0354	     7.2174	    -1.8463	   -19.5541	    -6.0425	
     2.9373	     5.1193	     9.3155	     2.2659	     5.3711	    -5.9586	     6.2943	    -4.2801	   -20.0577	    -8.4763	
     2.4338	     4.5319	     8.3084	     1.5106	     4.6997	    -6.8817	     5.4550	    -7.0496	   -20.3094	   -11.0779	
     2.2659	     4.1122	     7.4692	     0.8392	     4.1962	    -7.8049	     4.9515	    -9.8190	   -20.1416	   -13.5956	
     2.5177	     4.0283	     6.7978	     0.3357	     4.0283	    -8.3923	     4.6158	   -12.4207	   -19.5541	   -15.6097	
     2.9373	     4.1962	     6.5460	     0.1678	     4.1122	    -8.6441	     4.5319	   -14.6027	   -18.4631	   -16.7847	
     3.4409	     4.4479	     6.7139	     0.5035	     4.4479	    -8.3923	     4.7836	   -16.0294	   -16.7847	   -17.0364	
     3.7766	     4.6997	     7.1335	     1.4267	     5.0354	    -7.7209	     5.1193	   -16.6168	   -14.6027	   -16.3651	
     3.7766	     4.9515	     7.7209	     2.8534	     5.7068	    -6.6299	     5.6229	   -16.3651	   -12.0850	   -14.9384	
     3.2730	     4.9515	     8.3084	     4.6997	     6.4621	    -5.2032	     6.1264	   -15.2740	    -9.4833	   -13.0081	
     2.4338	     4.7836	     8.8120	     6.7978	     7.0496	    -3.5248	     6.5460	   -13.5117	    -6.7978	   -10.7422	
     1.3428	     4.5319	     9.0637	     9.0637	     7.5531	    -1.7624	     6.9656	   -11.3297	    -4.4479	    -8.4763	
     0.0000	     4.1122	     8.8959	    11.2457	     7.9727	     0.0000	     7.2174	    -8.8959	    -2.4338	    -6.4621	
    -1.3428	     3.6087	     8.3923	    13.0081	     8.0566	     1.5106	     7.3853	    -6.5460	    -1.0071	    -4.8676	
    -2.7695	     2.9373	     7.4692	    14.2670	     7.9727	     2.6016	     7.3853	    -4.4479	    -0.1678	    -3.7766	
    -4.2801	     2.0981	     6.3782	    14.6866	     7.6370	     3.2730	     7.3853	    -2.6855	     0.1678	    -3.2730	
    -6.0425	     1.0910	     4.9515	    14.2670	     6.9656	     3.4409	     7.3013	    -1.4267	     0.0839	    -3.2730	
    -7.8888	    -0.0839	     3.4409	    13.0081	     6.0425	     3.0212	     7.0496	    -0.6714	    -0.4196	    -3.6926	
   -10.0708	    -1.5945	     1.6785	    11.1618	     4.7836	     2.2659	     6.7139	    -0.3357	    -1.0910	    -4.3640	
   -12.3367	    -3.2730	    -0.3357	     8.8959	     3.1891	     1.2589	     6.2943	    -0.5035	    -1.8463	    -5.3711	
   -14.7705	    -5.2872	    -2.6016	     6.4621	     1.5945	     0.0000	     5.7907	    -1.0910	    -2.7695	    -6.4621	
   -16.9525	    -7.2174	    -4.8676	     4.1122	     0.0000	    -1.1749	     5.2872	    -1.8463	    -3.6087	    -7.4692	
   -18.8828	    -8.9798	    -6.8817	     2.0981	    -1.3428	    -2.1820	     4.8676	    -2.7695	    -4.3640	    -8.3084	
   -20.1416	   -10.3226	    -8.4763	     0.5875	    -2.3499	    -2.9373	     4.5319	    -3.6087	    -4.9515	    -8.8120	
   -20.7291	   -10.9940	    -9.3155	    -0.3357	    -2.8534	    -3.2730	     4.4479	    -4.3640	    -5.3711	    -8.9798	
   -20.3934	   -10.9940	    -9.3994	    -0.8392	    -2.8534	    -3.2730	     4.6158	    -4.8676	    -5.7068	    -8.7280	
   -19.3863	   -10.2386	    -8.7280	    -1.0071	    -2.4338	    -3.1052	     5.0354	    -5.2032	    -6.0425	    -8.1406	
   -17.7917	    -8.9798	    -7.4692	    -0.9232	    -1.6785	    -2.7695	     5.5389	    -5.2872	    -6.2943	    -7.2174	
   -15.7776	    -7.2174	    -5.7907	    -0.9232	    -0.8392	    -2.4338	     6.1264	    -5.3711	    -6.6299	    -5.9586	
   -13.5117	    -5.4550	    -3.8605	    -1.0071	     0.0000	    -2.2659	     6.6299	    -5.3711	    -7.0496	    -4.5319	
   -11.2457	    -3.6926	    -2.0142	    -1.1749	     0.7553	    -2.1820	     7.1335	    -5.4550	    -7.5531	    -3.0212	
    -9.1476	    -2.2659	    -0.2518	    -1.5106	     1.3428	    -2.1820	     7.4692	    -5.4550	    -8.0566	    -1.3428	
    -7.3853	    -1.1749	     1.2589	    -1.7624	     1.6785	    -2.3499	     7.7209	    -5.4550	    -8.6441	     0.2518	
    -6.0425	    -0.5875	     2.4338	    -2.0981	     1.8463	    -2.6016	     7.8049	    -5.2872	    -9.2316	     1.5945	
    -5.2032	    -0.5875	     3.3569	    -2.5177	     1.8463	    -3.1891	     7.7209	    -4.9515	    -9.7351	     2.5177	
    -4.8676	    -1.0071	     3.9444	    -3.0212	     1.5945	    -3.8605	     7.4692	    -4.3640	   -10.3226	     2.9373	
    -5.0354	    -1.8463	     4.2801	    -3.6087	     1.1749	    -4.6997	     7.1335	    -3.4409	   -10.8261	     2.7695	
    -5.4550	    -2.8534	     4.4479	    -4.1962	     0.6714	    -5.6229	     6.7139	    -2.4338	   -11.4136	     2.0142	
    -6.0425	    -4.0283	     4.6158	    -4.7836	     0.0839	    -6.4621	     6.3782	    -1.2589	   -12.0010	     0.5875	
    -6.6299	    -5.0354	     4.8676	    -5.2032	    -0.5035	    -7.0496	     6.0425	    -0.0839	   -12.5885	    -1.1749	
    -7.0496	    -5.8746	     5.1193	    -5.3711	    -0.9232	    -7.3013	     5.7907	     1.0071	   -13.0920	    -3.1891	
    -7.1335	    -6.2943	     5.7068	    -5.2032	    -1.2589	    -7.3013	     5.7068	     1.9302	   -13.4277	    -5.2032	
    -6.7139	    -6.2103	     6.4621	    -4.7836	    -1.3428	    -6.9656	     5.7907	     2.6855	   -13.4277	    -6.8817	
    -5.7068	    -5.4550	     7.6370	    -4.0283	    -1.0910	    -6.2943	     6.2943	     3.1891	   -13.0081	    -8.1406	
    -4.1962	    -3.9444	     9.1476	    -2.9373	    -0.2518	    -5.2872	     7.0496	     3.6087	   -12.2528	    -8.7280	
    -2.1820	    -1.9302	    10.9940	    -1.4267	     1.0071	    -3.9444	     8.1406	     3.8605	   -11.2457	    -8.7280	
     0.1678	     0.5035	    13.0920	     0.3357	     2.6016	    -2.2659	     9.4833	     4.0283	    -9.9869	    -8.3084	
     2.5177	     3.1052	    15.2740	     2.4338	     4.5319	    -0.5035	    10.8261	     4.1122	    -8.8120	    -7.5531	
     4.6997	     5.4550	    17.3721	     4.5319	     6.3782	     1.2589	    12.0010	     3.8605	    -7.8888	    -6.7978	
     6.5460	     7.3013	    19.1345	     6.6299	     7.9727	     2.8534	    12.7563	     3.3569	    -7.3853	    -6.3782	
     7.8049	     8.4763	    20.3934	     8.3923	     9.1476	     4.1122	    13.0081	     2.5177	    -7.5531	    -6.2943	
     8.6441	     9.0637	    21.0648	     9.7351	     9.8190	     5.1193	    12.7563	     1.4267	    -8.3923	    -6.6299	
     9.0637	     8.9798	    21.3165	    10.6583	    10.0708	     5.7068	    12.0850	     0.0839	    -9.6512	    -7.4692	
     9.0637	     8.3084	    20.9808	    11.1618	     9.9869	     6.0425	    11.1618	    -1.3428	   -11.3297	    -8.4763	
     8.7280	     7.3013	    20.2255	    11.2457	     9.5673	     5.9586	    10.0708	    -2.7695	   -13.0081	    -9.5673	
     7.9727	     5.8746	    19.0506	    10.9100	     8.8959	     5.5389	     8.9798	    -4.1962	   -14.6027	   -10.4065	
     6.7978	     4.1962	    17.4561	    10.4065	     8.0566	     4.9515	     7.8888	    -5.3711	   -15.9454	   -11.0779	
     5.1193	     2.3499	    15.3580	     9.5673	     7.0496	     3.9444	     6.8817	    -6.3782	   -16.8686	   -11.5814	
     3.1052	     0.5035	    12.9242	     8.5602	     5.9586	     2.8534	     5.9586	    -7.0496	   -17.2882	   -11.8332	
     0.7553	    -1.3428	    10.2386	     7.3853	     4.7836	     1.5106	     5.2032	    -7.3853	   -17.2882	   -11.8332	
    -1.7624	    -3.0212	     7.3853	     6.1264	     3.6087	     0.1678	     4.6158	    -7.5531	   -16.8686	   -11.7493	
    -4.1962	    -4.3640	     4.6158	     4.7836	     2.6016	    -1.0910	     4.1122	    -7.4692	   -16.0294	   -11.4975	
    -6.4621	    -5.4550	     2.1820	     3.4409	     1.8463	    -2.3499	     3.8605	    -7.2174	   -14.7705	   -10.9940	
    -8.3923	    -6.0425	     0.2518	     2.1820	     1.2589	    -3.3569	     3.8605	    -6.7978	   -13.0920	   -10.3226	
    -9.8190	    -6.1264	    -0.9232	     1.0910	     1.0910	    -4.1122	     4.0283	    -6.2943	   -11.1618	    -9.4833	
   -10.7422	    -5.7068	    -1.4267	     0.4196	     1.3428	    -4.5319	     4.5319	    -5.6229	    -9.0637	    -8.3084	
   -10.8261	    -4.6997	    -1.1749	     0.3357	     1.9302	    -4.5319	     5.2032	    -4.8676	    -6.8817	    -6.9656	
   -10.2386	    -3.2730	    -0.3357	     0.7553	     2.8534	    -4.1122	     6.2103	    -3.9444	    -4.6997	    -5.5389	
    -8.8959	    -1.5106	     1.0910	     1.8463	     3.8605	    -3.2730	     7.2174	    -3.0212	    -2.6016	    -4.1122	
    -6.8817	     0.4196	     2.8534	     3.3569	     4.9515	    -2.1820	     8.3084	    -2.0142	    -0.7553	    -2.6855	
    -4.4479	     2.2659	     4.5319	     5.2032	     5.7907	    -0.8392	     9.2316	    -1.1749	     0.7553	    -1.4267	
    -1.8463	     3.9444	     6.0425	     7.1335	     6.2943	     0.5875	     9.8190	    -0.3357	     1.8463	    -0.3357	
     0.7553	     5.1193	     7.1335	     8.9798	     6.2943	     1.8463	    10.0708	     0.3357	     2.4338	     0.5035	
     2.9373	     5.8746	     7.7209	    10.5743	     5.7068	     2.9373	     9.9030	     0.9232	     2.6016	     1.0071	
     4.5319	     6.0425	     7.5531	    11.9171	     4.6997	     3.6926	     9.3994	     1.2589	     2.1820	     1.1749	
     5.3711	     5.6229	     6.8817	    12.9242	     3.3569	     4.1962	     8.6441	     1.4267	     1.2589	     0.9232	
     5.5389	     4.7836	     5.6229	    13.5117	     2.0142	     4.4479	     7.8049	     1.3428	     0.0000	     0.3357	
     5.0354	     3.6926	     4.1122	    13.7634	     0.7553	     4.3640	     7.1335	     1.1749	    -1.5945	    -0.5035	
     4.1122	     2.3499	     2.3499	    13.8474	    -0.1678	     4.1962	     6.5460	     0.8392	    -3.3569	    -1.5945	
     2.8534	     1.1749	     0.7553	    13.5956	    -0.7553	     3.8605	     6.2103	     0.5035	    -5.0354	    -2.7695	
     1.4267	     0.0839	    -0.7553	    13.1760	    -1.0071	     3.4409	     6.0425	     0.0839	    -6.5460	    -4.0283	
     0.1678	    -0.6714	    -1.9302	    12.5885	    -0.9232	     2.9373	     6.0425	    -0.3357	    -7.7209	    -5.1193	
    -0.7553	    -0.9232	    -2.6016	    11.9171	    -0.5035	     2.4338	     6.2943	    -0.5035	    -8.5602	    -5.9586	
    -1.0910	    -0.6714	    -2.6855	    11.2457	     0.2518	     1.8463	     6.7139	    -0.5035	    -9.1476	    -6.5460	
    -0.9232	     0.1678	    -2.0981	    10.4065	     1.2589	     1.3428	     7.3853	    -0.0839	    -9.3994	    -6.7139	
    -0.1678	     1.4267	    -0.9232	     9.6512	     2.5177	     0.9232	     8.2245	     0.5875	    -9.4833	    -6.5460	
     1.0910	     3.0212	     0.5875	     8.8120	     3.8605	     0.5035	     9.1476	     1.6785	    -9.6512	    -6.2103	
     2.5177	     4.6997	     2.4338	     7.9727	     5.1193	     0.1678	    10.0708	     2.9373	    -9.8190	    -5.6229	
     4.0283	     6.2103	     4.1962	     7.2174	     6.1264	    -0.1678	    10.6583	     4.2801	   -10.1547	    -4.9515	
     5.3711	     7.3853	     5.8746	     6.5460	     6.7139	    -0.3357	    10.9940	     5.5389	   -10.6583	    -4.2801	
     6.4621	     8.1406	     7.1335	     5.9586	     7.0496	    -0.3357	    11.0779	     6.6299	   -11.3297	    -3.6926	
     7.3013	     8.6441	     8.1406	     5.5389	     7.1335	    -0.1678	    10.9100	     7.3013	   -12.1689	    -3.1891	
     7.8049	     8.8120	     8.8959	     5.2872	     6.9656	     0.1678	    10.6583	     7.6370	   -12.9242	    -2.7695	
     7.9727	     8.7280	     9.2316	     5.1193	     6.7139	     0.5875	    10.3226	     7.6370	   -13.7634	    -2.4338	
     7.7209	     8.4763	     9.3155	     4.9515	     6.4621	     1.0910	    10.0708	     7.3013	   -14.5187	    -2.0981	
     7.0496	     8.0566	     9.1476	     4.6997	     6.2943	     1.5106	     9.8190	     6.6299	   -15.2740	    -1.8463	
     6.0425	     7.4692	     8.7280	     4.2801	     6.1264	     1.6785	     9.5673	     5.7907	   -16.0294	    -1.7624	
     4.6158	     6.7978	     8.1406	     3.6926	     6.0425	     1.7624	     9.3155	     4.6997	   -16.5329	    -1.7624	
     2.9373	     6.1264	     7.3853	     2.9373	     6.0425	     1.5106	     9.1476	     3.3569	   -16.8686	    -1.8463	
     1.0071	     5.4550	     6.7139	     1.9302	     6.0425	     1.0910	     8.8959	     1.8463	   -16.8686	    -2.0981	
    -1.0071	     4.7836	     6.1264	     0.8392	     6.1264	     0.3357	     8.7280	     0.1678	   -16.6168	    -2.6016	
    -3.1052	     4.2801	     5.8746	    -0.3357	     6.1264	    -0.5875	     8.5602	    -1.6785	   -16.2811	    -3.3569	
    -5.1193	     3.9444	     5.8746	    -1.4267	     6.2103	    -1.5945	     8.3923	    -3.6087	   -15.9454	    -4.4479	
    -6.8817	     3.6926	     6.2103	    -2.3499	     6.3782	    -2.5177	     8.3084	    -5.4550	   -15.6097	    -5.8746	
    -8.1406	     3.6926	     7.0496	    -2.8534	     6.6299	    -3.3569	     8.3923	    -7.1335	   -15.4419	    -7.3853	
    -8.8959	     3.9444	     8.0566	    -3.0212	     6.9656	    -4.0283	     8.6441	    -8.4763	   -15.1901	    -8.7280	
    -9.0637	     4.1962	     9.3155	    -2.6855	     7.4692	    -4.3640	     8.9798	    -9.3994	   -14.7705	    -9.9030	
    -8.5602	     4.4479	    10.5743	    -2.0981	     8.0566	    -4.5319	     9.4833	    -9.7351	   -14.0991	   -10.4904	
    -7.5531	     4.6158	    11.7493	    -1.0910	     8.6441	    -4.3640	    10.1547	    -9.4833	   -13.2599	   -10.5743	
    -6.0425	     4.6158	    12.9242	     0.0839	     9.3155	    -3.8605	    10.8261	    -8.8959	   -12.0850	   -10.3226	
    -4.2801	     4.5319	    14.0152	     1.4267	     9.9030	    -3.1891	    11.4975	    -7.9727	   -10.9100	    -9.7351	
    -2.5177	     4.2801	    15.0223	     2.7695	    10.4904	    -2.3499	    12.1689	    -6.9656	    -9.7351	    -9.0637	
    -0.8392	     4.0283	    15.9454	     3.9444	    10.9940	    -1.5106	    12.6724	    -5.9586	    -8.7280	    -8.3923	
     0.3357	     3.7766	    16.6168	     4.8676	    11.3297	    -0.8392	    13.0081	    -5.2872	    -8.0566	    -7.8049	
     1.0071	     3.3569	    16.9525	     5.3711	    11.4975	    -0.4196	    13.0081	    -4.9515	    -7.5531	    -7.3853	
     1.0071	     2.6855	    16.7847	     5.3711	    11.4136	    -0.3357	    12.7563	    -4.9515	    -7.3853	    -7.2174	
     0.4196	     1.9302	    16.2811	     4.9515	    11.0779	    -0.6714	    12.1689	    -5.3711	    -7.4692	    -7.1335	
    -0.8392	     0.9232	    15.3580	     4.0283	    10.5743	    -1.3428	    11.3297	    -6.2103	    -7.7209	    -7.3013	
    -2.6855	    -0.2518	    14.0991	     2.8534	     9.7351	    -2.3499	    10.3226	    -7.3013	    -8.1406	    -7.6370	
    -4.8676	    -1.5945	    12.6724	     1.4267	     8.8120	    -3.6087	     9.2316	    -8.4763	    -8.5602	    -8.0566	
    -7.2174	    -2.7695	    11.0779	    -0.0839	     7.8049	    -4.9515	     8.1406	    -9.8190	    -9.0637	    -8.5602	
    -9.5673	    -3.7766	     9.5673	    -1.5945	     6.7978	    -6.2943	     7.0496	   -10.9940	    -9.4833	    -9.0637	
   -11.6653	    -4.4479	     8.3084	    -2.8534	     5.9586	    -7.4692	     6.2943	   -12.0850	    -9.8190	    -9.4833	
   -13.3438	    -4.6158	     7.4692	    -3.8605	     5.3711	    -8.3923	     5.7907	   -12.7563	    -9.9869	    -9.9869	
   -14.4348	    -4.2801	     6.8817	    -4.5319	     5.1193	    -8.9798	     5.6229	   -13.1760	   -10.0708	   -10.3226	
   -14.8544	    -3.4409	     6.7139	    -4.7836	     5.1193	    -9.3155	     5.7907	   -13.2599	    -9.9869	   -10.7422	
   -14.4348	    -2.2659	     6.7139	    -4.7836	     5.3711	    -9.2316	     6.3782	   -13.0081	    -9.8190	   -11.2457	
   -13.3438	    -0.8392	     6.7978	    -4.5319	     5.7907	    -8.8959	     7.2174	   -12.4207	    -9.5673	   -11.6653	
   -11.4975	     0.7553	     7.0496	    -4.1122	     6.2943	    -8.3084	     8.3084	   -11.4975	    -9.1476	   -12.1689	
    -9.0637	     2.5177	     7.3853	    -3.6087	     6.8817	    -7.5531	     9.4833	   -10.1547	    -8.7280	   -12.6724	
    -6.3782	     4.1122	     7.8049	    -3.0212	     7.5531	    -6.7139	    10.7422	    -8.5602	    -8.3084	   -13.1760	
    -3.5248	     5.6229	     8.0566	    -2.5177	     8.2245	    -5.8746	    12.0010	    -6.7139	    -8.0566	   -13.5956	
    -0.9232	     6.7139	     8.2245	    -2.0981	     8.7280	    -5.1193	    13.0081	    -4.8676	    -7.8888	   -14.0152	
     1.0910	     7.4692	     7.9727	    -2.0142	     8.9798	    -4.5319	    13.6795	    -3.0212	    -7.9727	   -14.3509	
     2.1820	     7.6370	     7.3853	    -2.0981	     8.8120	    -4.3640	    13.9313	    -1.4267	    -8.4763	   -14.6027	
     2.1820	     7.2174	     6.4621	    -2.6855	     8.3084	    -4.4479	    13.5956	    -0.0839	    -9.2316	   -14.7705	
     1.0910	     6.2943	     5.2032	    -3.4409	     7.4692	    -4.8676	    12.8403	     0.9232	   -10.3226	   -14.7705	
    -1.0071	     4.9515	     3.7766	    -4.5319	     6.3782	    -5.5389	    11.7493	     1.6785	   -11.5814	   -14.6027	
    -3.7766	     3.3569	     2.3499	    -5.6229	     5.2872	    -6.2943	    10.4065	     2.0981	   -13.0081	   -14.2670	
    -7.0496	     1.7624	     0.9232	    -6.6299	     4.2801	    -6.9656	     8.8959	     2.3499	   -14.4348	   -13.6795	
   -10.3226	     0.1678	    -0.2518	    -7.4692	     3.4409	    -7.4692	     7.3853	     2.5177	   -15.7776	   -13.0081	
   -13.4277	    -1.1749	    -1.0910	    -7.9727	     2.8534	    -7.7209	     6.0425	     2.6016	   -16.8686	   -12.1689	
   -15.9454	    -2.1820	    -1.4267	    -7.9727	     2.6016	    -7.5531	     4.8676	     2.7695	   -17.5400	   -11.2457	
   -17.7078	    -2.6016	    -1.2589	    -7.4692	     2.6016	    -6.9656	     4.0283	     2.9373	   -17.7078	   -10.1547	
   -18.5471	    -2.6016	    -0.5875	    -6.4621	     3.0212	    -5.9586	     3.5248	     3.2730	   -17.3721	    -8.9798	
   -18.2114	    -2.0981	     0.6714	    -5.0354	     3.7766	    -4.6997	     3.5248	     3.6926	   -16.3651	    -7.5531	
   -16.8686	    -1.0910	     2.4338	    -3.3569	     4.7836	    -3.1052	     3.9444	     4.0283	   -14.8544	    -6.1264	
   -14.5187	     0.2518	     4.4479	    -1.5945	     5.9586	    -1.5106	     4.7836	     4.2801	   -12.8403	    -4.6997	
   -11.6653	     1.7624	     6.6299	     0.1678	     7.2174	     0.0000	     5.9586	     4.3640	   -10.5743	    -3.4409	
    -8.4763	     3.3569	     8.8120	     1.5106	     8.4763	     1.1749	     7.3853	     4.0283	    -8.2245	    -2.3499	
    -5.3711	     4.7836	    10.8261	     2.5177	     9.7351	     1.8463	     8.8959	     3.2730	    -6.0425	    -1.6785	
    -2.6855	     5.9586	    12.5046	     2.9373	    10.7422	     2.0981	    10.4904	     2.0142	    -4.1962	    -1.5106	
    -0.6714	     6.5460	    13.5117	     2.6855	    11.4975	     1.6785	    11.9171	     0.3357	    -3.0212	    -1.8463	
     0.4196	     6.4621	    13.7634	     1.8463	    11.7493	     0.6714	    13.0081	    -1.8463	    -2.6016	    -2.8534	
     0.5035	     5.5389	    13.0081	     0.3357	    11.4136	    -0.8392	    13.5956	    -4.3640	    -2.8534	    -4.3640	
    -0.3357	     3.9444	    11.5814	    -1.5945	    10.4904	    -2.7695	    13.6795	    -7.0496	    -3.7766	    -6.3782	
    -2.0142	     1.7624	     9.4833	    -3.9444	     9.0637	    -5.0354	    13.1760	    -9.6512	    -5.2032	    -8.3923	
    -4.2801	    -0.7553	     7.1335	    -6.3782	     7.3853	    -7.3013	    12.2528	   -12.0850	    -6.7139	   -10.3226	
    -6.9656	    -3.1891	     4.6997	    -8.8120	     5.5389	    -9.4833	    10.9940	   -14.0991	    -8.1406	   -11.7493	
    -9.6512	    -5.4550	     2.4338	   -11.0779	     3.8605	   -11.3297	     9.7351	   -15.5258	    -9.3155	   -12.6724	
   -12.1689	    -7.3853	     0.5875	   -12.9242	     2.4338	   -12.8403	     8.5602	   -16.4490	   -10.1547	   -12.9242	
   -14.2670	    -8.8120	    -0.8392	   -14.4348	     1.4267	   -13.9313	     7.6370	   -16.7847	   -10.4904	   -12.5046	
   -15.7776	    -9.6512	    -1.8463	   -15.5258	     0.7553	   -14.5187	     7.0496	   -16.5329	   -10.4065	   -11.6653	
   -16.5329	    -9.9869	    -2.1820	   -16.0294	     0.5035	   -14.6866	     6.7978	   -16.0294	   -10.0708	   -10.4065	
   -16.7007	    -9.8190	    -2.0142	   -16.0294	     0.6714	   -14.2670	     6.8817	   -15.1062	    -9.3994	    -9.0637	
   -16.0294	    -9.1476	    -1.2589	   -15.4419	     1.1749	   -13.5117	     7.3013	   -14.0991	    -8.5602	    -7.5531	
   -14.6027	    -7.9727	     0.1678	   -14.3509	     2.0142	   -12.3367	     8.1406	   -12.8403	    -7.6370	    -6.1264	
   -12.5885	    -6.4621	     2.1820	   -12.7563	     3.1052	   -10.8261	     9.1476	   -11.6653	    -6.6299	    -4.8676	
    -9.9869	    -4.6158	     4.6158	   -10.9940	     4.2801	    -9.1476	    10.2386	   -10.4065	    -5.7068	    -3.7766	
    -7.0496	    -2.6016	     7.5531	    -9.0637	     5.5389	    -7.3853	    11.4975	    -9.3994	    -4.7836	    -2.8534	
    -3.9444	    -0.5035	    10.6583	    -7.2174	     6.7978	    -5.7068	    12.5885	    -8.5602	    -4.0283	    -2.1820	
    -1.0071	     1.4267	    13.8474	    -5.6229	     7.8888	    -4.1962	    13.5956	    -7.9727	    -3.5248	    -1.8463	
     1.8463	     3.1891	    16.9525	    -4.3640	     8.8959	    -2.8534	    14.4348	    -7.7209	    -3.1891	    -1.6785	
     4.2801	     4.6158	    19.8059	    -3.5248	     9.7351	    -1.7624	    15.1062	    -7.6370	    -3.1891	    -1.7624	
     6.2103	     5.7907	    22.1558	    -2.9373	    10.4904	    -0.9232	    15.6097	    -7.6370	    -3.4409	    -2.0142	
     7.6370	     6.7139	    24.0021	    -2.7695	    11.0779	    -0.3357	    15.8615	    -7.5531	    -3.8605	    -2.1820	
     8.5602	     7.3853	    25.0931	    -2.8534	    11.6653	    -0.0839	    15.9454	    -7.3853	    -4.3640	    -2.3499	
     8.8120	     7.7209	    25.4288	    -3.2730	    12.0010	     0.0000	    15.9454	    -6.8817	    -5.0354	    -2.3499	
     8.5602	     7.8049	    24.9252	    -3.9444	    12.2528	    -0.2518	    15.7776	    -6.2103	    -5.8746	    -2.2659	
     7.6370	     7.4692	    23.5825	    -4.8676	    12.1689	    -0.6714	    15.5258	    -5.3711	    -6.7978	    -2.0142	
     6.2943	     6.7978	    21.6522	    -6.0425	    11.9171	    -1.3428	    15.1062	    -4.4479	    -7.8049	    -1.8463	
     4.4479	     5.7068	    19.3863	    -7.3013	    11.4136	    -2.2659	    14.6866	    -3.5248	    -8.8120	    -1.6785	
     2.2659	     4.3640	    16.9525	    -8.6441	    10.9940	    -3.1891	    14.3509	    -2.6016	    -9.7351	    -1.4267	
     0.0000	     2.9373	    14.7705	    -9.8190	    10.6583	    -4.1962	    14.0991	    -1.6785	   -10.4904	    -1.2589	
    -2.1820	     1.5945	    13.0081	   -10.6583	    10.5743	    -5.0354	    14.0991	    -0.7553	   -10.7422	    -1.0071	
    -4.0283	     0.5035	    11.9171	   -11.1618	    10.8261	    -5.7068	    14.1830	     0.2518	   -10.4904	    -0.8392	
    -5.3711	    -0.3357	    11.4136	   -11.0779	    11.2457	    -6.0425	    14.4348	     1.3428	    -9.8190	    -0.5875	
    -6.1264	    -0.6714	    11.5814	   -10.4904	    11.8332	    -6.0425	    14.7705	     2.5177	    -8.8120	    -0.5035	
    -6.1264	    -0.6714	    12.2528	    -9.4833	    12.5885	    -5.7068	    15.0223	     3.6087	    -7.4692	    -0.5035	
    -5.4550	    -0.1678	    13.4277	    -7.9727	    13.2599	    -5.1193	    15.1901	     4.6158	    -6.0425	    -0.7553	
    -4.2801	     0.5875	    14.7705	    -6.2943	    13.9313	    -4.3640	    15.2740	     5.3711	    -4.5319	    -1.0910	
    -2.7695	     1.6785	    16.2811	    -4.6158	    14.5187	    -3.6087	    15.2740	     5.8746	    -3.1891	    -1.5106	
    -1.0071	     2.7695	    17.7078	    -3.0212	    14.8544	    -2.8534	    15.1901	     5.9586	    -2.0142	    -1.9302	
     0.5875	     3.7766	    18.7988	    -1.7624	    15.0223	    -2.3499	    15.0223	     5.6229	    -1.0071	    -2.3499	
     1.9302	     4.6158	    19.3863	    -0.9232	    14.8544	    -2.1820	    14.6866	     4.8676	    -0.4196	    -2.7695	
     2.7695	     4.9515	    19.3863	    -0.6714	    14.4348	    -2.4338	    14.1830	     3.6087	    -0.1678	    -3.1891	
     3.1052	     5.0354	    18.7988	    -1.0071	    13.6795	    -3.1052	    13.5117	     2.0142	    -0.3357	    -3.7766	
     2.8534	     4.6158	    17.4561	    -1.9302	    12.6724	    -4.1962	    12.7563	     0.0000	    -0.9232	    -4.3640	
     2.0142	     3.9444	    15.6097	    -3.2730	    11.5814	    -5.5389	    12.0010	    -2.2659	    -1.9302	    -4.9515	
     0.5875	     3.1052	    13.3438	    -4.8676	    10.4065	    -7.0496	    11.3297	    -4.6158	    -3.1891	    -5.5389	
    -1.2589	     2.0142	    10.8261	    -6.5460	     9.2316	    -8.5602	    10.7422	    -6.8817	    -4.4479	    -6.0425	
    -3.3569	     0.9232	     8.2245	    -7.9727	     8.1406	    -9.9030	    10.3226	    -8.9798	    -5.7907	    -6.2943	
    -5.7068	    -0.0839	     5.7907	    -8.9798	     7.2174	   -10.8261	     9.9869	   -10.6583	    -6.9656	    -6.2103	
    -7.8888	    -0.8392	     3.7766	    -9.6512	     6.4621	   -11.4136	     9.9030	   -11.8332	    -7.9727	    -5.8746	
    -9.8190	    -1.3428	     2.2659	    -9.7351	     6.0425	   -11.4136	     9.9869	   -12.5046	    -8.6441	    -5.2032	
   -11.1618	    -1.5106	     1.3428	    -9.3155	     6.0425	   -10.9940	    10.3226	   -12.5046	    -9.0637	    -4.2801	
   -11.8332	    -1.3428	     0.9232	    -8.5602	     6.2103	   -10.1547	    10.8261	   -11.9171	    -9.0637	    -3.1052	
   -11.6653	    -0.9232	     0.9232	    -7.5531	     6.7139	    -9.0637	    11.4136	   -10.9100	    -8.7280	    -1.7624	
   -10.8261	    -0.2518	     1.2589	    -6.2943	     7.2174	    -7.7209	    12.0010	    -9.4833	    -8.1406	    -0.3357	
    -9.4833	     0.4196	     1.9302	    -5.1193	     7.8049	    -6.2103	    12.4207	    -7.7209	    -7.2174	     1.0071	
    -7.7209	     1.1749	     2.6855	    -3.9444	     8.2245	    -4.7836	    12.7563	    -5.8746	    -6.1264	     2.3499	
    -5.8746	     1.7624	     3.5248	    -3.0212	     8.5602	    -3.5248	    12.9242	    -4.0283	    -4.8676	     3.2730	
    -4.1122	     2.1820	     4.3640	    -2.5177	     8.7280	    -2.5177	    12.9242	    -2.4338	    -3.5248	     3.8605	
    -2.6855	     2.2659	     4.9515	    -2.4338	     8.7280	    -1.8463	    12.7563	    -1.0910	    -2.3499	     3.8605	
    -1.8463	     2.0142	     5.4550	    -2.7695	     8.6441	    -1.6785	    12.5046	    -0.3357	    -1.3428	     3.2730	
    -1.4267	     1.5945	     5.7068	    -3.6087	     8.3923	    -1.8463	    12.2528	    -0.0839	    -0.7553	     2.0981	
    -1.5945	     1.0071	     5.8746	    -4.8676	     8.0566	    -2.4338	    12.0010	    -0.2518	    -0.6714	     0.5875	
    -2.1820	     0.4196	     6.0425	    -6.3782	     7.6370	    -3.3569	    11.6653	    -0.9232	    -1.0071	    -1.1749	
    -3.1052	     0.0000	     6.2103	    -8.1406	     7.2174	    -4.4479	    11.4136	    -1.8463	    -1.7624	    -2.8534	
    -4.1962	    -0.3357	     6.4621	    -9.9869	     6.8817	    -5.7068	    11.0779	    -3.0212	    -2.8534	    -4.2801	
    -5.3711	    -0.4196	     6.7139	   -11.7493	     6.4621	    -6.9656	    10.8261	    -4.3640	    -4.1962	    -5.3711	
    -6.5460	    -0.4196	     7.1335	   -13.4277	     6.2103	    -8.1406	    10.4904	    -5.8746	    -5.7068	    -6.0425	
    -7.5531	    -0.3357	     7.7209	   -14.7705	     6.0425	    -9.1476	    10.2386	    -7.4692	    -7.3013	    -6.4621	
    -8.3923	    -0.0839	     8.5602	   -15.7776	     6.0425	    -9.9030	    10.2386	    -9.0637	    -8.8120	    -6.5460	
    -8.8120	     0.3357	     9.7351	   -16.1972	     6.2943	   -10.3226	    10.4065	   -10.4065	   -10.1547	    -6.2943	
    -8.6441	     0.9232	    11.1618	   -16.1972	     6.8817	   -10.3226	    10.8261	   -11.4136	   -11.0779	    -5.7068	
    -7.9727	     1.7624	    13.0081	   -15.5258	     7.6370	    -9.9869	    11.4136	   -11.9171	   -11.6653	    -4.8676	
    -6.7139	     2.6855	    15.0223	   -14.4348	     8.7280	    -9.3155	    12.2528	   -11.7493	   -11.7493	    -3.6926	
    -5.1193	     3.6926	    17.2043	   -12.9242	     9.8190	    -8.3923	    13.0920	   -11.0779	   -11.4975	    -2.3499	
    -3.1891	     4.6158	    19.2184	   -11.1618	    10.9940	    -7.1335	    13.9313	    -9.9030	   -10.9940	    -0.9232	
    -1.2589	     5.3711	    20.8130	    -9.3155	    12.0010	    -5.7907	    14.6866	    -8.2245	   -10.3226	     0.4196	
     0.6714	     5.8746	    21.8201	    -7.3013	    12.8403	    -4.4479	    15.2740	    -6.2103	    -9.8190	     1.5945	
     2.4338	     5.8746	    21.9879	    -5.4550	    13.3438	    -3.0212	    15.6097	    -4.0283	    -9.4833	     2.5177	
     3.8605	     5.6229	    21.4844	    -3.8605	    13.5956	    -1.7624	    15.6097	    -1.5945	    -9.3994	     3.1891	
     4.8676	     5.0354	    20.2255	    -2.6016	    13.5117	    -0.6714	    15.3580	     0.7553	    -9.4833	     3.5248	
     5.4550	     4.3640	    18.3792	    -1.6785	    13.1760	     0.1678	    14.9384	     2.8534	    -9.6512	     3.7766	
     5.6229	     3.5248	    16.1972	    -1.2589	    12.5885	     0.6714	    14.3509	     4.6997	    -9.9030	     3.7766	
     5.2032	     2.6855	    13.8474	    -1.2589	    11.8332	     1.0071	    13.5956	     5.9586	    -9.9869	     3.6926	
     4.3640	     1.9302	    11.3297	    -1.5945	    10.9100	     1.0071	    12.8403	     6.7139	    -9.9030	     3.5248	
     3.1052	     1.3428	     8.9798	    -2.0142	     9.9869	     0.8392	    12.0850	     6.8817	    -9.6512	     3.2730	
     1.6785	     1.0071	     6.7978	    -2.5177	     8.9798	     0.5875	    11.2457	     6.5460	    -9.1476	     3.1052	
     0.2518	     1.0071	     5.0354	    -2.8534	     8.1406	     0.3357	    10.5743	     5.9586	    -8.5602	     2.8534	
    -0.9232	     1.5106	     3.7766	    -2.9373	     7.4692	     0.2518	     9.9869	     5.2032	    -7.8888	     2.7695	
    -1.5106	     2.6855	     3.1891	    -2.6855	     7.1335	     0.2518	     9.5673	     4.4479	    -7.0496	     2.6855	
    -1.2589	     4.3640	     3.2730	    -1.9302	     7.1335	     0.5875	     9.4833	     3.9444	    -5.9586	     2.7695	
    -0.0839	     6.6299	     4.0283	    -0.6714	     7.4692	     1.2589	     9.6512	     3.6926	    -4.6158	     3.0212	
     2.0981	     9.3155	     5.3711	     1.0071	     8.1406	     2.1820	    10.1547	     3.8605	    -3.0212	     3.4409	
     5.0354	    12.1689	     7.1335	     2.8534	     9.0637	     3.3569	    10.8261	     4.4479	    -1.2589	     4.0283	
     8.3923	    14.8544	     8.9798	     4.6997	    10.0708	     4.5319	    11.6653	     5.3711	     0.6714	     4.6997	
    11.6653	    17.2043	    10.6583	     6.2103	    10.9940	     5.5389	    12.5046	     6.5460	     2.6016	     5.3711	
    14.5187	    18.9667	    12.0850	     7.2174	    11.7493	     6.2943	    13.2599	     7.8049	     4.2801	     5.9586	
    16.7007	    20.0577	    13.0920	     7.6370	    12.3367	     6.5460	    13.8474	     9.0637	     5.8746	     6.3782	
    17.7917	    20.3094	    13.7634	     7.5531	    12.7563	     6.4621	    14.3509	    10.2386	     7.2174	     6.7978	
    17.8757	    19.8059	    14.0991	     6.9656	    12.8403	     5.9586	    14.6027	    11.1618	     8.3084	     7.0496	
    17.0364	    18.5471	    14.1830	     5.9586	    12.7563	     5.2032	    14.6027	    11.9171	     9.1476	     7.3013	
    15.2740	    16.6168	    14.0152	     4.6997	    12.4207	     4.1962	    14.4348	    12.3367	     9.8190	     7.5531	
    12.7563	    14.1830	    13.6795	     3.2730	    11.9171	     3.0212	    14.0152	    12.4207	    10.2386	     7.7209	
     9.7351	    11.3297	    13.2599	     1.7624	    11.3297	     1.8463	    13.5956	    12.1689	    10.4065	     7.8888	
     6.3782	     8.3923	    12.6724	     0.2518	    10.8261	     0.5875	    13.0920	    11.4975	    10.2386	     7.8888	
     2.9373	     5.4550	    12.0850	    -1.0910	    10.2386	    -0.6714	    12.6724	    10.4904	     9.6512	     7.8049	
    -0.4196	     2.7695	    11.4136	    -2.3499	     9.8190	    -1.8463	    12.2528	     9.0637	     8.7280	     7.3853	
    -3.4409	     0.3357	    10.7422	    -3.3569	     9.4833	    -2.9373	    12.0010	     7.3013	     7.4692	     6.7139	
    -5.9586	    -1.5945	     9.9869	    -4.1962	     9.2316	    -3.8605	    11.8332	     5.3711	     5.7907	     5.6229	
    -7.8888	    -3.0212	     9.3155	    -4.6158	     9.1476	    -4.6158	    11.8332	     3.2730	     3.9444	     4.2801	
    -9.1476	    -4.0283	     8.7280	    -4.7836	     8.9798	    -5.2032	    11.9171	     1.0910	     1.8463	     2.6016	
    -9.7351	    -4.5319	     8.0566	    -4.6158	     8.8959	    -5.6229	    12.1689	    -0.9232	    -0.3357	     0.7553	
    -9.6512	    -4.6158	     7.4692	    -4.1962	     8.8120	    -5.7907	    12.4207	    -2.9373	    -2.4338	    -1.0910	
    -8.9798	    -4.3640	     6.9656	    -3.6087	     8.5602	    -5.8746	    12.7563	    -4.6997	    -4.4479	    -2.9373	
    -7.8049	    -3.7766	     6.5460	    -3.0212	     8.2245	    -5.9586	    13.0920	    -6.2943	    -6.2943	    -4.4479	
    -6.1264	    -3.0212	     6.2943	    -2.4338	     7.8888	    -5.9586	    13.4277	    -7.6370	    -7.8049	    -5.5389	
    -4.1962	    -2.0142	     6.1264	    -1.9302	     7.5531	    -6.0425	    13.7634	    -8.7280	    -8.8959	    -6.2943	
    -2.0981	    -1.0071	     6.2103	    -1.4267	     7.2174	    -5.9586	    14.2670	    -9.3994	    -9.4833	    -6.5460	
[Epoch Header]
[Trial Type]	23
[Accept]	1
[Correct]	0
[RT]	 0.000
[Resp]	0
[Epoch Data]
    -6.7978	    -9.1476	   -14.5187	     6.8817	    -8.5602	    11.5814	   -10.7422	    13.1760	     5.3711	    18.2114	
    -4.9515	    -8.6441	   -13.1760	     9.9869	    -7.3013	    13.4277	    -9.9869	    14.3509	     5.4550	    18.6310	
    -2.3499	    -7.7209	   -11.6653	    12.8403	    -6.0425	    15.1901	    -9.3994	    15.4419	     5.7068	    18.6310	
     0.5875	    -6.6299	   -10.2386	    15.3580	    -5.0354	    16.5329	    -9.1476	    16.5329	     6.0425	    18.1274	
     3.5248	    -5.5389	    -8.9798	    17.3721	    -4.2801	    17.5400	    -9.2316	    17.4561	     6.5460	    17.1204	
     6.1264	    -4.5319	    -8.3084	    18.6310	    -4.0283	    17.9596	    -9.8190	    18.2114	     7.0496	    15.6097	
     8.1406	    -3.8605	    -8.3084	    18.9667	    -4.3640	    17.8757	   -10.9100	    18.4631	     7.4692	    13.6795	
     9.4833	    -3.6926	    -9.1476	    18.3792	    -5.2032	    17.1204	   -12.3367	    18.3792	     7.6370	    11.4136	
    10.2386	    -3.8605	   -10.6583	    17.0364	    -6.3782	    15.9454	   -13.9313	    17.7917	     7.3853	     9.0637	
    10.4065	    -4.3640	   -12.7563	    15.1062	    -7.6370	    14.4348	   -15.5258	    16.7007	     6.7978	     6.9656	
    10.0708	    -5.2032	   -15.1901	    13.0081	    -8.8120	    12.9242	   -16.8686	    15.1901	     6.0425	     5.3711	
     9.4833	    -6.1264	   -17.7078	    10.9100	    -9.9030	    11.6653	   -17.9596	    13.3438	     5.2032	     4.6158	
     8.5602	    -7.1335	   -20.1416	     9.0637	   -10.9100	    10.6583	   -18.7149	    11.1618	     4.5319	     4.8676	
     7.4692	    -7.9727	   -22.3236	     7.6370	   -11.9171	    10.1547	   -19.3024	     8.6441	     3.9444	     6.0425	
     6.6299	    -8.4763	   -24.0021	     6.7978	   -12.8403	    10.1547	   -19.5541	     5.8746	     3.2730	     7.8049	
     6.2103	    -8.3923	   -25.0092	     6.5460	   -13.5956	    10.7422	   -19.4702	     2.9373	     2.3499	     9.9030	
     6.6299	    -7.6370	   -25.1770	     6.8817	   -14.0152	    11.8332	   -18.9667	     0.0839	     1.0071	    12.0010	
     8.0566	    -6.0425	   -24.5056	     7.7209	   -14.0152	    13.3438	   -18.0435	    -2.6016	    -0.8392	    13.5956	
    10.4904	    -3.8605	   -22.9950	     8.8120	   -13.4277	    14.9384	   -16.8686	    -4.9515	    -3.2730	    14.6027	
    13.6795	    -1.1749	   -20.8969	     9.9869	   -12.5046	    16.5329	   -15.4419	    -6.6299	    -6.1264	    14.6027	
    16.9525	     1.6785	   -18.5471	    10.9100	   -11.3297	    17.6239	   -14.1830	    -7.3013	    -8.9798	    13.6795	
    19.8059	     4.1122	   -16.1133	    11.4975	   -10.0708	    18.1274	   -13.0920	    -6.6299	   -11.5814	    11.8332	
    21.5683	     5.9586	   -14.0991	    11.8332	    -9.0637	    18.0435	   -12.3367	    -4.4479	   -13.5117	     9.3155	
    21.8201	     6.7978	   -12.5885	    11.8332	    -8.3923	    17.3721	   -12.0850	    -0.6714	   -14.5187	     6.4621	
    20.4773	     6.7139	   -11.7493	    11.8332	    -8.0566	    16.2811	   -12.1689	     4.3640	   -14.3509	     3.6926	
    17.7917	     5.5389	   -11.5814	    11.9171	    -8.1406	    15.0223	   -12.5885	    10.0708	   -13.0920	     1.0910	
    14.1830	     3.6087	   -11.9171	    12.2528	    -8.4763	    13.7634	   -13.2599	    15.7776	   -10.8261	    -0.8392	
    10.0708	     0.9232	   -12.7563	    12.6724	    -9.0637	    12.6724	   -14.1830	    20.8130	    -7.8888	    -2.0142	
     5.7068	    -2.2659	   -13.8474	    13.1760	    -9.9030	    11.7493	   -15.3580	    24.5895	    -4.6997	    -2.2659	
     1.3428	    -5.5389	   -15.1062	    13.5956	   -10.7422	    10.9940	   -16.6168	    26.9394	    -1.5945	    -1.6785	
    -2.9373	    -8.8959	   -16.3651	    13.8474	   -11.5814	    10.4065	   -17.7917	    27.7786	     0.9232	    -0.1678	
    -6.8817	   -11.9171	   -17.3721	    13.6795	   -12.3367	     9.8190	   -18.8828	    27.3590	     2.6855	     1.8463	
   -10.3226	   -14.4348	   -17.9596	    13.1760	   -12.8403	     9.3155	   -19.6381	    26.0162	     3.4409	     4.3640	
   -12.9242	   -16.2811	   -18.0435	    12.3367	   -13.1760	     8.9798	   -20.1416	    24.2538	     3.2730	     6.9656	
   -14.4348	   -17.2043	   -17.5400	    11.4975	   -13.4277	     8.8959	   -20.3094	    22.4075	     2.4338	     9.5673	
   -14.6866	   -17.2043	   -16.4490	    10.6583	   -13.5956	     9.0637	   -20.3094	    20.8969	     1.4267	    11.9171	
   -13.5117	   -16.1972	   -14.9384	    10.3226	   -13.6795	     9.7351	   -20.0577	    19.8898	     0.5875	    14.0152	
   -10.9940	   -14.2670	   -13.1760	    10.4904	   -13.5956	    10.7422	   -19.6381	    19.3863	     0.5035	    15.5258	
    -7.2174	   -11.6653	   -11.3297	    11.2457	   -13.2599	    12.1689	   -18.9667	    19.4702	     1.2589	    16.6168	
    -2.6016	    -8.4763	    -9.5673	    12.5885	   -12.8403	    13.7634	   -18.2114	    19.9738	     2.9373	    17.0364	
     2.5177	    -5.1193	    -8.0566	    14.0991	   -12.1689	    15.3580	   -17.2043	    20.6451	     5.1193	    17.0364	
     7.5531	    -1.7624	    -7.0496	    15.6097	   -11.5814	    16.6168	   -16.2811	    21.3165	     7.5531	    16.6168	
    12.3367	     1.2589	    -6.7139	    16.8686	   -11.1618	    17.6239	   -15.3580	    21.9040	     9.9869	    16.0294	
    16.4490	     3.9444	    -6.8817	    17.7917	   -10.9100	    18.2114	   -14.6027	    22.2397	    12.1689	    15.3580	
    19.8059	     6.2943	    -7.4692	    18.2953	   -10.8261	    18.5471	   -13.9313	    22.1558	    14.0991	    14.6866	
    22.4075	     8.2245	    -8.3084	    18.5471	   -10.9100	    18.5471	   -13.4277	    21.7361	    15.6097	    14.0991	
    24.2538	     9.9869	    -9.2316	    18.3792	   -10.9940	    18.2953	   -12.9242	    20.7291	    16.7007	    13.5117	
    25.3448	    11.4136	    -9.9869	    17.8757	   -10.9940	    17.8757	   -12.5046	    19.0506	    17.3721	    12.9242	
    25.8484	    12.5046	   -10.6583	    16.9525	   -10.9940	    17.0364	   -12.1689	    16.7847	    17.4561	    12.1689	
    25.6805	    13.0920	   -11.2457	    15.3580	   -10.9100	    15.8615	   -12.0010	    13.6795	    17.0364	    11.1618	
    24.8413	    13.0081	   -11.8332	    13.0920	   -10.8261	    14.2670	   -12.0010	    10.0708	    16.0294	     9.9869	
    23.4146	    12.1689	   -12.6724	    10.1547	   -10.9940	    12.3367	   -12.2528	     5.8746	    14.3509	     8.3923	
    21.2326	    10.6583	   -13.5956	     6.7139	   -11.2457	    10.2386	   -12.5885	     1.5106	    12.1689	     6.5460	
    18.7149	     8.4763	   -14.6027	     3.1052	   -11.5814	     8.1406	   -13.0081	    -2.9373	     9.3155	     4.4479	
    16.0294	     5.9586	   -15.6937	    -0.2518	   -11.9171	     6.3782	   -13.4277	    -7.3013	     6.1264	     2.1820	
    13.5956	     3.4409	   -16.6168	    -2.9373	   -12.1689	     5.2032	   -13.5956	   -11.3297	     2.3499	     0.0000	
    11.8332	     1.3428	   -17.3721	    -4.6997	   -12.3367	     4.8676	   -13.5956	   -14.9384	    -1.9302	    -2.1820	
    10.9940	    -0.2518	   -17.7078	    -5.3711	   -12.1689	     5.3711	   -13.3438	   -18.2114	    -6.7978	    -4.0283	
    11.0779	    -1.0910	   -17.7078	    -4.9515	   -11.6653	     6.6299	   -13.0081	   -20.8130	   -12.1689	    -5.6229	
    12.0850	    -1.0071	   -17.2043	    -3.6926	   -10.9940	     8.4763	   -12.4207	   -22.5754	   -17.8757	    -6.7139	
    14.0152	    -0.0839	   -16.2811	    -1.9302	    -9.9869	    10.4904	   -11.9171	   -23.0789	   -23.4985	    -7.3013	
    16.7007	     1.5945	   -14.8544	     0.0839	    -8.9798	    12.4207	   -11.4975	   -21.9879	   -28.6179	    -7.3013	
    19.9738	     3.8605	   -13.1760	     2.0981	    -7.9727	    13.9313	   -11.3297	   -19.1345	   -32.7301	    -6.9656	
    23.3307	     6.4621	   -11.4136	     3.7766	    -7.0496	    14.7705	   -11.4136	   -14.6866	   -35.3317	    -6.3782	
    26.1841	     9.0637	    -9.6512	     5.1193	    -6.5460	    15.0223	   -11.8332	    -8.8120	   -36.5067	    -5.7907	
    28.0304	    11.3297	    -8.3084	     6.0425	    -6.4621	    14.7705	   -12.6724	    -2.0981	   -36.1710	    -5.2872	
    28.1982	    12.8403	    -7.3853	     6.7978	    -6.7978	    14.0152	   -13.8474	     4.9515	   -34.5764	    -5.0354	
    26.3519	    13.3438	    -7.1335	     7.3013	    -7.5531	    13.1760	   -15.0223	    11.8332	   -31.6391	    -4.9515	
    22.6593	    12.4207	    -7.6370	     7.8049	    -8.6441	    12.1689	   -16.1133	    18.1274	   -27.6947	    -4.6997	
    17.2043	    10.0708	    -8.9798	     8.2245	   -10.0708	    11.3297	   -16.9525	    23.4146	   -22.7432	    -4.1962	
    10.5743	     6.4621	   -10.9940	     8.5602	   -11.5814	    10.5743	   -17.3721	    27.5269	   -17.2043	    -3.3569	
     3.4409	     1.9302	   -13.5956	     8.8959	   -13.0920	     9.9869	   -17.4561	    30.2124	   -11.3297	    -1.8463	
    -3.3569	    -3.0212	   -16.5329	     9.1476	   -14.4348	     9.5673	   -17.2882	    31.6391	    -5.5389	     0.0839	
    -9.3155	    -7.7209	   -19.3863	     9.3994	   -15.5258	     9.4833	   -16.9525	    31.8909	    -0.0839	     2.5177	
   -13.8474	   -11.5814	   -21.8201	     9.5673	   -16.2811	     9.4833	   -16.4490	    31.1356	     4.9515	     5.2032	
   -16.7007	   -14.5187	   -23.6664	     9.7351	   -16.5329	     9.6512	   -15.9454	    29.5410	     9.2316	     7.9727	
   -17.9596	   -16.1972	   -24.8413	     9.9030	   -16.4490	     9.9869	   -15.4419	    27.3590	    12.7563	    10.8261	
   -17.7078	   -16.7007	   -25.2609	     9.9030	   -16.0294	    10.3226	   -14.9384	    24.6735	    15.4419	    13.5117	
   -16.1972	   -16.1972	   -24.9252	     9.8190	   -15.4419	    10.6583	   -14.6027	    21.7361	    17.3721	    15.9454	
   -13.7634	   -14.9384	   -23.8342	     9.6512	   -14.8544	    10.9100	   -14.4348	    18.7988	    18.4631	    17.9596	
   -10.6583	   -13.0081	   -22.2397	     9.3994	   -14.3509	    10.9940	   -14.4348	    16.1972	    18.9667	    19.5541	
    -7.2174	   -10.7422	   -20.1416	     9.1476	   -13.9313	    10.9100	   -14.6027	    13.8474	    19.2184	    20.6451	
    -3.5248	    -8.2245	   -17.6239	     8.9798	   -13.5956	    10.7422	   -14.9384	    12.0850	    19.2184	    21.3165	
     0.0839	    -5.7907	   -15.0223	     9.0637	   -13.3438	    10.4904	   -15.1901	    10.7422	    19.2184	    21.4844	
     3.6926	    -3.4409	   -12.5885	     9.3155	   -13.0920	    10.1547	   -15.4419	     9.8190	    19.2184	    21.2326	
     7.2174	    -1.4267	   -10.4065	     9.8190	   -12.8403	     9.7351	   -15.5258	     9.1476	    18.9667	    20.5612	
    10.4904	     0.0839	    -8.7280	    10.4065	   -12.5046	     9.2316	   -15.4419	     8.6441	    18.3792	    19.4702	
    13.4277	     1.2589	    -7.7209	    10.9940	   -12.2528	     8.5602	   -15.2740	     8.1406	    17.2882	    18.0435	
    15.8615	     1.9302	    -7.3013	    11.3297	   -12.0010	     7.8049	   -15.1062	     7.6370	    15.5258	    16.4490	
    17.5400	     2.1820	    -7.6370	    11.3297	   -11.8332	     6.9656	   -14.8544	     7.1335	    13.1760	    14.7705	
    18.5471	     2.1820	    -8.3923	    10.9940	   -11.8332	     6.1264	   -14.7705	     6.7139	    10.3226	    13.0920	
    18.7149	     1.9302	    -9.4833	    10.4065	   -11.8332	     5.3711	   -14.7705	     6.2103	     7.0496	    11.5814	
    18.2114	     1.5945	   -10.8261	     9.6512	   -11.9171	     4.7836	   -14.8544	     5.4550	     3.4409	    10.1547	
    17.2882	     1.3428	   -12.3367	     8.7280	   -11.9171	     4.2801	   -15.0223	     4.3640	    -0.3357	     8.8120	
    16.1972	     1.1749	   -13.8474	     7.7209	   -12.0010	     4.0283	   -15.3580	     2.7695	    -4.2801	     7.3013	
    15.1901	     1.2589	   -15.1901	     6.8817	   -11.9171	     4.1122	   -15.7776	     0.7553	    -8.2245	     5.4550	
    14.3509	     1.6785	   -16.3651	     6.2943	   -11.8332	     4.5319	   -16.1972	    -1.4267	   -12.1689	     3.3569	
    13.8474	     2.3499	   -17.0364	     6.0425	   -11.5814	     5.3711	   -16.5329	    -3.5248	   -15.9454	     0.8392	
    13.6795	     3.3569	   -17.2882	     6.2103	   -11.0779	     6.6299	   -16.7007	    -5.1193	   -19.3863	    -1.8463	
    13.8474	     4.6158	   -17.0364	     6.6299	   -10.5743	     8.0566	   -16.7007	    -5.8746	   -22.3236	    -4.6158	
    14.3509	     5.9586	   -16.4490	     7.3013	   -10.0708	     9.4833	   -16.4490	    -5.2872	   -24.4217	    -7.0496	
    15.1901	     7.3013	   -15.6097	     8.0566	    -9.7351	    10.8261	   -16.0294	    -3.4409	   -25.4288	    -8.8120	
    16.1133	     8.3923	   -14.7705	     8.8120	    -9.5673	    11.9171	   -15.4419	    -0.5035	   -25.1770	    -9.6512	
    17.2043	     9.1476	   -13.9313	     9.5673	    -9.5673	    12.8403	   -14.7705	     3.1052	   -23.6664	    -9.3155	
    18.2953	     9.5673	   -13.3438	    10.4065	    -9.5673	    13.6795	   -14.0152	     6.7978	   -21.1487	    -7.9727	
    19.4702	     9.7351	   -12.8403	    11.4136	    -9.5673	    14.4348	   -13.1760	    10.0708	   -18.2114	    -5.7907	
    20.8130	     9.9030	   -12.3367	    12.5885	    -9.3155	    15.3580	   -12.3367	    12.5046	   -15.1901	    -3.1891	
    22.5754	    10.4065	   -11.7493	    14.0991	    -8.6441	    16.3651	   -11.2457	    13.8474	   -12.7563	    -0.3357	
    24.8413	    11.4136	   -10.9940	    15.8615	    -7.6370	    17.5400	    -9.9869	    13.8474	   -11.0779	     2.5177	
    27.7786	    13.0081	    -9.8190	    17.7917	    -6.2943	    18.8828	    -8.5602	    12.5885	   -10.3226	     5.0354	
    31.3034	    15.1901	    -8.3923	    19.9738	    -4.6997	    20.2255	    -7.0496	    10.1547	   -10.7422	     7.0496	
    35.2478	    17.7917	    -6.6299	    22.0718	    -3.1052	    21.4844	    -5.6229	     6.7978	   -12.2528	     8.3084	
    39.1922	    20.7291	    -4.7836	    23.9182	    -1.7624	    22.4075	    -4.5319	     2.8534	   -14.9384	     8.5602	
    42.7170	    23.4985	    -2.8534	    25.5127	    -0.6714	    22.8271	    -4.0283	    -1.0910	   -18.2953	     7.8049	
    45.4865	    25.9323	    -1.0910	    26.5198	     0.0839	    22.5754	    -4.0283	    -4.4479	   -21.7361	     6.1264	
    46.8292	    27.6108	     0.3357	    26.8555	     0.2518	    21.5683	    -4.7836	    -6.6299	   -24.2538	     3.7766	
    46.4935	    28.1143	     1.2589	    26.6037	     0.0000	    19.9738	    -6.0425	    -7.2174	   -25.1770	     1.1749	
    43.8919	    27.1072	     1.5106	    25.8484	    -0.9232	    17.9596	    -7.8049	    -5.8746	   -24.0860	    -1.3428	
    38.8565	    24.4217	     0.8392	    24.5895	    -2.4338	    15.7776	    -9.9030	    -2.7695	   -20.8130	    -3.3569	
    31.4713	    20.0577	    -0.7553	    22.9111	    -4.4479	    13.6795	   -12.1689	     1.7624	   -15.9454	    -4.5319	
    22.4075	    14.5187	    -3.1891	    21.0648	    -6.7978	    11.8332	   -14.3509	     7.1335	    -9.9869	    -4.7836	
    12.5885	     8.3923	    -6.0425	    19.1345	    -9.2316	    10.4065	   -16.1133	    12.5046	    -3.7766	    -3.8605	
     3.3569	     2.3499	    -8.8959	    17.2043	   -11.2457	     9.3994	   -17.2043	    17.2043	     2.0981	    -2.1820	
    -4.1962	    -3.1052	   -11.4136	    15.4419	   -12.5885	     8.8120	   -17.5400	    20.6451	     6.8817	    -0.2518	
    -9.7351	    -7.5531	   -13.3438	    13.7634	   -13.2599	     8.3923	   -17.2882	    22.4075	     9.9869	     1.3428	
   -13.1760	   -10.9100	   -14.6866	    12.0010	   -13.3438	     7.9727	   -16.5329	    22.3236	    11.0779	     1.9302	
   -14.9384	   -13.2599	   -15.6097	    10.1547	   -12.9242	     7.6370	   -15.4419	    20.5612	     9.9869	     1.0910	
   -15.4419	   -14.8544	   -16.2811	     8.2245	   -12.1689	     7.3013	   -14.1830	    17.6239	     6.9656	    -1.2589	
   -15.1901	   -15.8615	   -16.7847	     6.2943	   -11.1618	     7.0496	   -12.9242	    13.9313	     2.6016	    -4.7836	
   -14.5187	   -16.2811	   -17.2043	     4.4479	    -9.9869	     6.9656	   -11.6653	    10.0708	    -2.3499	    -8.8959	
   -13.7634	   -16.2811	   -17.7078	     2.7695	    -8.6441	     7.0496	   -10.4904	     6.7139	    -7.1335	   -13.0920	
   -13.0920	   -16.1133	   -18.3792	     1.0910	    -7.4692	     7.0496	    -9.5673	     4.1962	   -11.1618	   -16.6168	
   -12.5885	   -15.6937	   -19.2184	    -0.5035	    -6.6299	     6.7978	    -8.9798	     2.8534	   -13.9313	   -18.7988	
   -12.2528	   -15.1901	   -20.2255	    -2.1820	    -6.1264	     6.2943	    -8.6441	     2.8534	   -15.2740	   -19.1345	
   -11.9171	   -14.4348	   -21.1487	    -3.7766	    -6.2103	     5.4550	    -8.7280	     3.9444	   -15.3580	   -17.4561	
   -11.1618	   -13.3438	   -21.8201	    -5.2032	    -6.6299	     4.4479	    -9.0637	     5.8746	   -14.4348	   -13.8474	
    -9.9869	   -11.9171	   -22.1558	    -6.2943	    -7.5531	     3.4409	    -9.4833	     8.0566	   -13.0081	    -8.7280	
    -8.1406	   -10.2386	   -21.9879	    -7.1335	    -8.7280	     2.5177	    -9.9869	     9.8190	   -11.4975	    -2.7695	
    -5.5389	    -8.4763	   -21.4844	    -7.4692	   -10.2386	     1.7624	   -10.4904	    10.7422	   -10.4065	     3.2730	
    -2.3499	    -6.7139	   -20.7291	    -7.3853	   -11.9171	     1.1749	   -10.9940	    10.5743	    -9.9030	     8.8120	
     1.3428	    -5.1193	   -19.8898	    -6.8817	   -13.5117	     0.7553	   -11.4975	     9.2316	   -10.3226	    13.2599	
     5.2032	    -3.8605	   -18.9667	    -5.9586	   -14.7705	     0.5875	   -12.0010	     6.9656	   -11.5814	    16.2811	
     9.1476	    -2.8534	   -17.9596	    -4.7836	   -15.4419	     0.5875	   -12.5046	     4.0283	   -13.2599	    17.8757	
    12.8403	    -2.0142	   -16.8686	    -3.3569	   -15.5258	     0.8392	   -13.0081	     0.9232	   -15.1062	    18.0435	
    16.0294	    -1.4267	   -15.6937	    -2.0981	   -15.1062	     1.0071	   -13.5117	    -1.8463	   -16.5329	    17.2043	
    18.4631	    -1.0910	   -14.6027	    -1.0910	   -14.3509	     1.0071	   -14.0152	    -3.8605	   -17.0364	    15.6937	
    19.9738	    -1.0071	   -13.7634	    -0.5875	   -13.5117	     0.5875	   -14.5187	    -4.8676	   -16.4490	    13.7634	
    20.1416	    -1.2589	   -13.2599	    -0.5875	   -12.8403	    -0.2518	   -14.8544	    -4.7836	   -14.6027	    11.8332	
    18.9667	    -1.8463	   -13.0920	    -1.2589	   -12.2528	    -1.4267	   -15.1062	    -3.8605	   -11.7493	    10.0708	
    16.3651	    -2.6855	   -13.3438	    -2.2659	   -11.8332	    -2.6855	   -15.1901	    -2.4338	    -8.1406	     8.7280	
    12.7563	    -3.4409	   -13.8474	    -3.6087	   -11.4975	    -3.8605	   -15.1062	    -0.6714	    -4.0283	     7.8049	
     8.5602	    -4.1122	   -14.3509	    -4.8676	   -10.9940	    -4.6997	   -14.6866	     1.2589	     0.0839	     7.3013	
     4.4479	    -4.2801	   -14.8544	    -5.9586	   -10.3226	    -5.2032	   -13.9313	     3.1052	     3.6926	     7.2174	
     0.9232	    -4.0283	   -15.2740	    -6.7139	    -9.4833	    -5.2872	   -13.0920	     4.8676	     6.6299	     7.3853	
    -1.6785	    -3.1891	   -15.4419	    -6.9656	    -8.5602	    -4.8676	   -12.0010	     6.5460	     8.4763	     7.7209	
    -3.0212	    -1.8463	   -15.3580	    -6.6299	    -7.4692	    -4.0283	   -10.8261	     8.0566	     9.3994	     8.1406	
    -2.8534	    -0.0839	   -15.1901	    -5.7068	    -6.3782	    -2.7695	    -9.6512	     9.4833	     9.3155	     8.6441	
    -1.2589	     1.8463	   -14.9384	    -4.1962	    -5.3711	    -1.1749	    -8.5602	    10.9940	     8.5602	     9.1476	
     1.7624	     3.8605	   -14.6866	    -2.3499	    -4.6997	     0.6714	    -7.6370	    12.5046	     7.3853	     9.6512	
     5.7907	     5.7907	   -14.5187	    -0.4196	    -4.3640	     2.4338	    -7.0496	    13.9313	     5.9586	    10.1547	
    10.4904	     7.7209	   -14.4348	     1.4267	    -4.3640	     4.1122	    -6.7139	    15.0223	     4.5319	    10.7422	
    15.3580	     9.3994	   -14.3509	     2.7695	    -4.6158	     5.2872	    -6.6299	    15.7776	     3.3569	    11.4136	
    19.9738	    10.9940	   -14.0991	     3.4409	    -4.8676	     5.9586	    -6.8817	    15.8615	     2.2659	    12.0850	
    23.9182	    12.2528	   -13.7634	     3.3569	    -5.2872	     6.1264	    -7.2174	    15.1062	     1.0910	    12.6724	
    26.8555	    13.0920	   -13.4277	     2.6016	    -5.6229	     5.7068	    -7.7209	    13.5117	    -0.5035	    12.9242	
    28.5339	    13.2599	   -13.1760	     1.2589	    -6.0425	     4.8676	    -8.4763	    10.9940	    -2.7695	    12.7563	
    28.7018	    12.6724	   -13.3438	    -0.5875	    -6.5460	     3.6087	    -9.3155	     7.8888	    -5.8746	    11.9171	
    27.1912	    11.2457	   -13.9313	    -2.6855	    -7.3013	     2.1820	   -10.3226	     4.5319	    -9.7351	    10.4065	
    24.0021	     8.8959	   -15.1901	    -4.8676	    -8.2245	     0.5035	   -11.5814	     1.3428	   -14.0991	     8.3084	
    19.1345	     5.7068	   -17.0364	    -6.8817	    -9.3155	    -1.2589	   -12.8403	    -1.5106	   -18.3792	     5.7068	
    13.0081	     1.9302	   -19.5541	    -8.7280	   -10.4904	    -2.8534	   -14.1830	    -3.6926	   -22.1558	     3.0212	
     6.0425	    -2.0981	   -22.4075	   -10.0708	   -11.7493	    -4.3640	   -15.3580	    -5.1193	   -24.7574	     0.3357	
    -1.2589	    -6.0425	   -25.5127	   -10.9100	   -13.0081	    -5.3711	   -16.5329	    -5.7907	   -25.8484	    -1.9302	
    -8.2245	    -9.6512	   -28.5339	   -11.1618	   -14.2670	    -5.9586	   -17.4561	    -5.8746	   -25.3448	    -3.6926	
   -14.0152	   -12.5046	   -31.1356	   -10.8261	   -15.3580	    -5.9586	   -18.1274	    -5.6229	   -23.2468	    -4.7836	
   -18.2114	   -14.4348	   -33.0658	    -9.9869	   -16.2811	    -5.5389	   -18.5471	    -5.3711	   -19.9738	    -5.2872	
   -20.6451	   -15.4419	   -34.1568	    -8.8959	   -16.9525	    -4.6997	   -18.6310	    -5.2032	   -16.1972	    -5.2032	
   -21.0648	   -15.3580	   -34.3246	    -7.7209	   -17.2882	    -3.8605	   -18.6310	    -5.6229	   -12.5885	    -4.7836	
   -19.8059	   -14.6027	   -33.7372	    -6.6299	   -17.4561	    -3.0212	   -18.4631	    -6.7139	    -9.6512	    -4.1122	
   -17.1204	   -13.2599	   -32.4783	    -5.7907	   -17.5400	    -2.3499	   -18.1274	    -8.4763	    -7.9727	    -3.5248	
   -13.3438	   -11.4136	   -30.7159	    -5.0354	   -17.4561	    -1.9302	   -17.7917	   -10.7422	    -7.6370	    -3.1052	
    -8.7280	    -9.3155	   -28.6179	    -4.3640	   -17.2882	    -1.5945	   -17.3721	   -13.2599	    -8.8959	    -3.0212	
    -3.8605	    -7.2174	   -26.3519	    -3.6087	   -17.0364	    -1.2589	   -16.9525	   -15.6937	   -11.6653	    -3.2730	
     0.8392	    -5.1193	   -24.0860	    -2.6855	   -16.7847	    -0.6714	   -16.4490	   -17.7078	   -15.6937	    -4.1122	
     5.0354	    -3.3569	   -21.9879	    -1.5945	   -16.6168	     0.0000	   -16.0294	   -19.1345	   -20.8130	    -5.5389	
     8.3084	    -1.9302	   -20.3094	    -0.4196	   -16.6168	     0.9232	   -15.6937	   -19.7220	   -26.5198	    -7.5531	
    10.5743	    -1.0910	   -19.1345	     0.8392	   -16.8686	     1.9302	   -15.4419	   -19.4702	   -32.1426	   -10.0708	
    11.8332	    -0.5875	   -18.2953	     2.0981	   -17.1204	     2.9373	   -15.3580	   -18.2953	   -37.1780	   -12.6724	
    12.0850	    -0.5035	   -17.8757	     3.2730	   -17.4561	     3.9444	   -15.1901	   -16.4490	   -40.7867	   -15.1901	
    11.4975	    -0.5875	   -17.6239	     4.4479	   -17.6239	     4.7836	   -14.9384	   -14.3509	   -42.6331	   -17.1204	
    10.1547	    -0.9232	   -17.6239	     5.4550	   -17.5400	     5.3711	   -14.6027	   -12.1689	   -42.5491	   -18.2953	
     7.8888	    -1.5945	   -17.7917	     6.4621	   -17.3721	     5.5389	   -14.1830	   -10.3226	   -40.6189	   -18.4631	
     5.0354	    -2.6016	   -18.2953	     7.2174	   -17.0364	     5.3711	   -13.5956	    -8.8120	   -37.0941	   -17.8757	
     1.6785	    -4.0283	   -19.0506	     7.7209	   -16.7007	     4.8676	   -13.0920	    -7.6370	   -32.7301	   -16.6168	
    -1.8463	    -5.7907	   -20.1416	     7.9727	   -16.4490	     4.0283	   -12.6724	    -6.7139	   -27.8625	   -15.1062	
    -5.0354	    -7.6370	   -21.3165	     7.8888	   -16.2811	     2.9373	   -12.3367	    -5.7907	   -23.2468	   -13.5117	
    -7.7209	    -9.3994	   -22.4915	     7.5531	   -16.1133	     1.7624	   -12.1689	    -4.7836	   -19.0506	   -12.0850	
    -9.5673	   -10.9100	   -23.2468	     6.7978	   -15.9454	     0.5875	   -12.2528	    -3.5248	   -15.5258	   -10.9100	
   -10.5743	   -12.0010	   -23.4985	     5.7907	   -15.6937	    -0.5875	   -12.4207	    -1.8463	   -12.3367	    -9.9030	
   -10.9100	   -12.7563	   -23.1628	     4.5319	   -15.3580	    -1.5945	   -12.8403	     0.1678	    -9.3994	    -9.0637	
   -10.4904	   -13.2599	   -22.2397	     3.2730	   -14.8544	    -2.4338	   -13.2599	     2.3499	    -6.3782	    -8.1406	
    -9.5673	   -13.4277	   -20.8130	     2.0142	   -14.3509	    -3.0212	   -13.7634	     4.5319	    -3.1891	    -6.9656	
    -8.1406	   -13.3438	   -18.7988	     1.0910	   -13.7634	    -3.2730	   -14.1830	     6.6299	     0.0839	    -5.4550	
    -6.2943	   -12.8403	   -16.3651	     0.6714	   -13.0920	    -3.1891	   -14.5187	     8.3923	     3.5248	    -3.5248	
    -3.9444	   -12.0010	   -13.5956	     0.7553	   -12.3367	    -2.6855	   -14.6866	     9.7351	     6.9656	    -1.0910	
    -1.1749	   -10.5743	   -10.4904	     1.3428	   -11.4975	    -1.9302	   -14.7705	    10.8261	    10.1547	     1.5945	
     2.1820	    -8.7280	    -7.3853	     2.3499	   -10.6583	    -0.8392	   -14.7705	    11.5814	    12.8403	     4.6158	
     5.7068	    -6.3782	    -4.4479	     3.6087	    -9.8190	     0.4196	   -14.6866	    12.0850	    15.0223	     7.6370	
     9.3155	    -3.9444	    -1.9302	     5.0354	    -8.8959	     1.7624	   -14.5187	    12.4207	    16.4490	    10.4904	
    12.6724	    -1.4267	     0.0000	     6.3782	    -8.0566	     3.1052	   -14.3509	    12.7563	    17.3721	    12.8403	
    15.7776	     0.9232	     1.1749	     7.5531	    -7.2174	     4.4479	   -14.0991	    12.9242	    17.6239	    14.7705	
    18.2953	     2.9373	     1.5106	     8.5602	    -6.4621	     5.5389	   -13.6795	    13.1760	    17.3721	    15.9454	
    20.2255	     4.5319	     1.0910	     9.1476	    -5.8746	     6.4621	   -13.2599	    13.2599	    16.7847	    16.5329	
    21.6522	     5.7068	    -0.0839	     9.3155	    -5.2872	     7.0496	   -12.6724	    13.3438	    15.9454	    16.5329	
    22.5754	     6.3782	    -1.7624	     9.1476	    -4.7836	     7.3853	   -11.9171	    13.3438	    14.9384	    16.1133	
    23.1628	     6.7978	    -3.6926	     8.7280	    -4.2801	     7.4692	   -10.9940	    13.1760	    13.7634	    15.4419	
    23.4146	     6.9656	    -5.5389	     8.2245	    -3.8605	     7.4692	    -9.9030	    12.9242	    12.5885	    14.6027	
    23.4146	     7.0496	    -7.2174	     7.7209	    -3.6087	     7.3853	    -8.7280	    12.3367	    11.3297	    13.6795	
    23.4146	     6.9656	    -8.5602	     7.3013	    -3.6087	     7.2174	    -7.6370	    11.4136	    10.0708	    12.7563	
    23.4146	     6.8817	    -9.5673	     7.1335	    -3.6926	     7.1335	    -6.5460	     9.9869	     8.6441	    11.6653	
    23.5825	     6.9656	   -10.2386	     7.2174	    -4.0283	     7.1335	    -5.5389	     8.1406	     7.1335	    10.5743	
    24.0021	     7.3853	   -10.5743	     7.7209	    -4.3640	     7.2174	    -4.6158	     5.7907	     5.5389	     9.5673	
    24.6735	     8.0566	   -10.6583	     8.6441	    -4.6158	     7.6370	    -3.7766	     3.1052	     3.8605	     8.5602	
    25.4288	     9.1476	   -10.4065	    10.0708	    -4.6997	     8.3084	    -3.0212	     0.1678	     2.3499	     7.7209	
    26.1841	    10.5743	    -9.8190	    11.7493	    -4.5319	     9.2316	    -2.3499	    -2.8534	     0.9232	     6.9656	
    26.6037	    12.1689	    -8.9798	    13.6795	    -4.1122	    10.2386	    -1.7624	    -5.8746	    -0.4196	     6.3782	
    26.4359	    13.7634	    -8.0566	    15.5258	    -3.6926	    11.1618	    -1.4267	    -8.7280	    -1.6785	     5.7068	
    25.5966	    15.1901	    -7.1335	    16.8686	    -3.3569	    11.9171	    -1.3428	   -11.2457	    -3.0212	     5.2032	
    23.8342	    16.1133	    -6.5460	    17.6239	    -3.1891	    12.1689	    -1.5106	   -13.2599	    -4.2801	     4.7836	
    21.0648	    16.2811	    -6.4621	    17.5400	    -3.4409	    12.0850	    -1.7624	   -14.6027	    -5.4550	     4.6158	
    17.1204	    15.3580	    -6.9656	    16.6168	    -3.9444	    11.5814	    -2.1820	   -15.0223	    -6.3782	     4.8676	
    12.0010	    13.1760	    -8.1406	    14.8544	    -4.7836	    10.6583	    -2.6016	   -14.3509	    -6.7139	     5.4550	
     5.9586	     9.8190	    -9.9869	    12.5885	    -5.7068	     9.4833	    -3.0212	   -12.5885	    -6.4621	     6.3782	
    -0.6714	     5.5389	   -12.3367	    10.0708	    -6.7978	     8.1406	    -3.3569	    -9.7351	    -5.5389	     7.6370	
    -7.1335	     0.6714	   -15.0223	     7.7209	    -7.8049	     6.8817	    -3.5248	    -6.2103	    -4.1122	     9.0637	
   -13.0081	    -4.2801	   -17.7917	     5.8746	    -8.6441	     5.9586	    -3.6087	    -2.1820	    -2.2659	    10.4904	
   -17.7917	    -8.8959	   -20.4773	     4.6997	    -9.3994	     5.5389	    -3.6087	     1.9302	    -0.1678	    11.8332	
   -21.2326	   -12.7563	   -22.7432	     4.3640	    -9.8190	     5.6229	    -3.4409	     5.8746	     2.0981	    13.0081	
   -23.1628	   -15.6097	   -24.4217	     4.6997	    -9.9030	     6.2943	    -3.1052	     9.4833	     4.2801	    13.9313	
   -23.7503	   -17.4561	   -25.3448	     5.5389	    -9.6512	     7.3013	    -2.6016	    12.6724	     6.5460	    14.6866	
   -23.0789	   -18.2953	   -25.5966	     6.5460	    -9.0637	     8.4763	    -2.0142	    15.1062	     8.4763	    15.1062	
   -21.4005	   -18.2953	   -25.0931	     7.4692	    -8.2245	     9.6512	    -1.3428	    16.7007	    10.1547	    15.2740	
   -19.1345	   -17.6239	   -24.0021	     8.0566	    -7.0496	    10.5743	    -0.5875	    17.4561	    11.3297	    15.1901	
   -16.4490	   -16.6168	   -22.4915	     8.0566	    -5.7068	    11.1618	     0.1678	    17.2882	    11.6653	    15.0223	
   -13.7634	   -15.4419	   -20.7291	     7.3853	    -4.4479	    11.3297	     0.8392	    16.1972	    11.1618	    14.7705	
   -11.2457	   -14.3509	   -18.9667	     6.1264	    -3.2730	    11.0779	     1.2589	    14.2670	     9.5673	    14.2670	
    -9.1476	   -13.3438	   -17.2882	     4.3640	    -2.4338	    10.4904	     1.4267	    11.6653	     6.7139	    13.4277	
    -7.4692	   -12.5046	   -15.7776	     2.1820	    -1.9302	     9.6512	     1.3428	     8.5602	     2.6016	    12.0010	
    -6.2103	   -11.8332	   -14.6027	    -0.0839	    -1.7624	     8.7280	     1.0071	     5.2032	    -2.6855	    10.1547	
    -5.3711	   -11.0779	   -13.5117	    -2.1820	    -1.9302	     7.7209	     0.5035	     1.9302	    -8.8959	     7.8888	
    -4.6158	   -10.2386	   -12.4207	    -4.0283	    -2.2659	     6.8817	     0.0000	    -0.8392	   -15.5258	     5.3711	
    -3.9444	    -9.2316	   -11.3297	    -5.3711	    -2.6016	     6.1264	    -0.5035	    -2.9373	   -21.9879	     2.9373	
    -3.0212	    -7.8888	   -10.0708	    -6.3782	    -2.7695	     5.3711	    -0.8392	    -4.1122	   -27.6947	     0.9232	
    -1.5945	    -6.2943	    -8.5602	    -7.0496	    -2.6855	     4.4479	    -1.0910	    -4.3640	   -31.9748	    -0.4196	
     0.3357	    -4.2801	    -6.7139	    -7.5531	    -2.2659	     3.4409	    -1.1749	    -3.8605	   -34.3246	    -0.8392	
     3.1891	    -1.9302	    -4.5319	    -7.7209	    -1.5945	     2.3499	    -1.1749	    -2.8534	   -34.4925	    -0.1678	
     6.8817	     0.9232	    -2.0142	    -7.7209	    -0.6714	     1.5106	    -1.0910	    -1.5945	   -32.4783	     1.5945	
    11.4136	     4.1122	     0.7553	    -7.3853	     0.5035	     0.8392	    -1.0910	    -0.0839	   -28.5339	     4.1122	
    16.7007	     7.7209	     3.6926	    -6.7139	     1.7624	     0.6714	    -1.0910	     1.4267	   -23.0789	     6.9656	
    22.4915	    11.5814	     6.5460	    -5.7907	     3.1052	     0.8392	    -1.0071	     3.0212	   -16.8686	     9.9030	
    28.1982	    15.2740	     9.1476	    -4.5319	     4.4479	     1.4267	    -0.9232	     4.6997	   -10.6583	    12.5046	
    33.2336	    18.5471	    11.0779	    -3.1052	     5.6229	     2.0981	    -0.6714	     6.2103	    -4.9515	    14.5187	
    36.6745	    20.9808	    12.1689	    -1.5945	     6.6299	     2.9373	    -0.4196	     7.4692	    -0.3357	    15.9454	
    37.6816	    21.9879	    12.0010	    -0.0839	     7.2174	     3.6926	    -0.0839	     8.3923	     2.9373	    16.7007	
    35.8353	    21.4005	    10.4904	     1.2589	     7.4692	     4.3640	     0.3357	     8.6441	     4.7836	    16.8686	
    31.2195	    19.2184	     7.6370	     2.1820	     7.1335	     4.8676	     0.6714	     8.0566	     5.2872	    16.2811	
    24.6735	    15.8615	     3.9444	     2.6016	     6.2943	     5.1193	     0.9232	     6.3782	     4.6997	    15.1062	
    17.2043	    11.7493	    -0.0839	     2.6016	     5.0354	     5.0354	     0.9232	     3.6926	     3.3569	    13.2599	
     9.9030	     7.6370	    -4.0283	     2.1820	     3.6087	     4.7836	     0.6714	     0.2518	     1.4267	    10.9100	
     3.6087	     4.0283	    -7.3853	     1.4267	     2.0981	     4.3640	     0.2518	    -3.6087	    -0.6714	     8.0566	
    -1.0910	     1.1749	    -9.8190	     0.5035	     0.6714	     3.8605	    -0.4196	    -7.3853	    -2.7695	     5.1193	
    -4.1122	    -0.7553	   -11.0779	    -0.5875	    -0.5875	     3.3569	    -1.1749	   -10.4065	    -4.7836	     2.2659	
    -5.3711	    -1.8463	   -11.3297	    -1.5945	    -1.5945	     2.8534	    -1.8463	   -12.2528	    -6.5460	    -0.3357	
    -5.2872	    -2.0981	   -10.8261	    -2.6016	    -2.3499	     2.5177	    -2.4338	   -12.6724	    -7.9727	    -2.4338	
    -4.2801	    -1.8463	    -9.6512	    -3.6087	    -2.8534	     2.2659	    -2.7695	   -11.8332	    -9.0637	    -3.8605	
    -2.7695	    -1.3428	    -8.3084	    -4.5319	    -3.1052	     2.0142	    -2.9373	    -9.9030	    -9.6512	    -4.4479	
    -1.5106	    -0.8392	    -6.9656	    -5.4550	    -3.1891	     1.9302	    -2.8534	    -7.1335	    -9.6512	    -3.9444	
    -0.7553	    -0.5875	    -6.0425	    -6.2103	    -3.2730	     1.8463	    -2.6855	    -3.8605	    -8.9798	    -2.0981	
    -0.9232	    -0.6714	    -5.4550	    -6.8817	    -3.3569	     1.8463	    -2.3499	    -0.2518	    -7.8049	     1.0071	
    -1.8463	    -1.0071	    -5.5389	    -7.1335	    -3.5248	     2.0142	    -2.0142	     3.3569	    -6.3782	     5.2032	
    -3.1891	    -1.7624	    -6.1264	    -6.9656	    -3.6926	     2.3499	    -1.6785	     6.6299	    -4.9515	    10.0708	
    -4.5319	    -2.5177	    -7.2174	    -6.2943	    -4.0283	     3.0212	    -1.3428	     9.3155	    -3.9444	    15.1062	
    -5.4550	    -3.2730	    -8.6441	    -5.2032	    -4.4479	     3.9444	    -1.1749	    10.9940	    -3.7766	    19.9738	
    -5.6229	    -3.7766	   -10.2386	    -3.6926	    -4.8676	     5.0354	    -1.0910	    11.6653	    -4.5319	    24.1699	
    -5.0354	    -4.0283	   -11.7493	    -2.0981	    -5.2872	     6.2943	    -1.1749	    11.2457	    -6.2103	    27.6108	
    -3.8605	    -3.9444	   -13.1760	    -0.5875	    -5.6229	     7.4692	    -1.4267	     9.9030	    -8.5602	    29.8767	
    -2.3499	    -3.6926	   -14.3509	     0.5035	    -5.9586	     8.3923	    -1.7624	     7.8049	   -11.2457	    31.0516	
    -0.7553	    -3.1891	   -15.1901	     1.0910	    -6.2103	     8.9798	    -2.0981	     5.1193	   -13.9313	    31.0516	
     0.5875	    -2.7695	   -15.7776	     1.0910	    -6.2943	     8.9798	    -2.4338	     2.0142	   -16.1133	    29.7089	
     1.4267	    -2.4338	   -16.1972	     0.5875	    -6.2943	     8.6441	    -2.6855	    -1.3428	   -17.7078	    27.1912	
     1.5945	    -2.4338	   -16.4490	    -0.4196	    -6.2943	     7.8888	    -2.8534	    -5.0354	   -18.7149	    23.5825	
     0.8392	    -2.7695	   -16.7847	    -1.5106	    -6.2103	     6.9656	    -2.9373	    -8.7280	   -19.2184	    18.7988	
    -0.5875	    -3.5248	   -17.2043	    -2.6855	    -6.1264	     5.8746	    -2.9373	   -12.1689	   -19.5541	    12.9242	
    -2.6016	    -4.6158	   -17.7078	    -3.6926	    -6.1264	     4.8676	    -2.8534	   -14.8544	   -19.7220	     6.0425	
    -4.9515	    -6.0425	   -18.2953	    -4.2801	    -6.2103	     4.1122	    -2.7695	   -16.1133	   -19.8898	    -1.5945	
    -7.3853	    -7.3853	   -18.7149	    -4.4479	    -6.2943	     3.6087	    -2.6855	   -15.4419	   -19.8059	    -9.7351	
    -9.3994	    -8.5602	   -18.9667	    -4.1122	    -6.2943	     3.5248	    -2.4338	   -12.4207	   -19.6381	   -17.7917	
   -10.8261	    -9.3155	   -18.7149	    -3.1052	    -6.1264	     3.9444	    -2.0981	    -7.0496	   -19.3863	   -25.1770	
   -11.4975	    -9.6512	   -18.0435	    -1.6785	    -5.8746	     4.8676	    -1.5945	     0.1678	   -19.3024	   -31.3034	
   -11.2457	    -9.4833	   -16.9525	     0.2518	    -5.6229	     6.3782	    -1.0910	     8.3923	   -19.6381	   -35.3317	
   -10.1547	    -8.9798	   -15.6097	     2.4338	    -5.3711	     8.2245	    -0.5875	    16.8686	   -20.3094	   -36.6745	
    -8.3084	    -8.2245	   -14.0152	     4.6158	    -5.2872	    10.3226	    -0.2518	    24.9252	   -21.2326	   -34.8282	
    -5.9586	    -7.3013	   -12.3367	     6.7139	    -5.2032	    12.2528	     0.0000	    31.8069	   -21.9879	   -29.7928	
    -3.1891	    -6.3782	   -10.4904	     8.3923	    -5.2872	    14.0152	     0.0839	    37.3459	   -21.8201	   -21.8201	
    -0.5035	    -5.3711	    -8.5602	     9.5673	    -5.2872	    15.2740	     0.2518	    41.1224	   -20.2255	   -11.6653	
     2.0981	    -4.3640	    -6.6299	    10.3226	    -5.2872	    15.8615	     0.4196	    42.9688	   -16.7847	    -0.4196	
     4.2801	    -3.5248	    -4.8676	    10.4904	    -5.1193	    15.8615	     0.7553	    42.9688	   -11.4136	    11.1618	
     5.9586	    -2.8534	    -3.4409	    10.1547	    -4.8676	    15.2740	     1.2589	    41.1224	    -4.4479	    22.0718	
     7.0496	    -2.2659	    -2.2659	     9.4833	    -4.5319	    14.1830	     1.8463	    37.5977	     3.3569	    31.6391	
     7.6370	    -1.6785	    -1.5945	     8.4763	    -4.0283	    12.7563	     2.5177	    32.7301	    10.9940	    39.3600	
     8.0566	    -1.0910	    -1.1749	     7.2174	    -3.3569	    11.1618	     3.1052	    26.7715	    17.5400	    45.0668	
     8.3084	    -0.2518	    -1.0910	     5.7068	    -2.6855	     9.3994	     3.6926	    20.0577	    22.4075	    48.5916	
     8.7280	     0.7553	    -1.0071	     4.1122	    -1.9302	     7.6370	     4.1962	    12.9242	    25.2609	    50.2701	
     9.4833	     2.0981	    -1.0910	     2.5177	    -1.1749	     5.9586	     4.5319	     5.7907	    26.1841	    50.2701	
    10.4065	     3.6926	    -1.0910	     1.1749	    -0.5035	     4.5319	     4.8676	    -0.8392	    25.1770	    48.9273	
    11.5814	     5.4550	    -1.0910	     0.3357	     0.0839	     3.5248	     5.1193	    -6.3782	    22.7432	    46.5775	
    12.6724	     7.1335	    -1.0071	     0.0000	     0.6714	     3.0212	     5.4550	   -10.2386	    19.2184	    43.3884	
    13.5956	     8.6441	    -0.9232	     0.3357	     1.2589	     3.0212	     5.7068	   -12.0010	    14.8544	    39.6957	
    14.0991	     9.6512	    -0.9232	     1.1749	     1.5945	     3.3569	     5.8746	   -11.5814	    10.0708	    35.5835	
    13.9313	     9.9030	    -1.2589	     2.3499	     1.7624	     4.0283	     5.8746	    -9.1476	     5.0354	    31.3034	
    13.1760	     9.3155	    -1.8463	     3.6926	     1.5945	     4.6997	     5.5389	    -5.1193	    -0.1678	    27.0233	
    11.5814	     7.8888	    -2.8534	     4.8676	     1.1749	     5.3711	     4.9515	    -0.1678	    -5.1193	    23.0789	
     9.3155	     5.7068	    -4.1962	     5.7907	     0.5035	     5.8746	     4.1962	     5.1193	    -9.5673	    19.7220	
     6.7139	     3.2730	    -5.7068	     6.1264	    -0.1678	     5.9586	     3.3569	    10.2386	   -13.0920	    17.5400	
     3.8605	     0.6714	    -7.2174	     5.8746	    -0.6714	     5.7907	     2.6016	    14.6866	   -15.2740	    16.7847	
     1.1749	    -1.7624	    -8.7280	     5.0354	    -1.0910	     5.2032	     2.0142	    18.2114	   -15.6937	    17.4561	
    -1.3428	    -4.0283	   -10.1547	     3.6926	    -1.3428	     4.2801	     1.4267	    20.6451	   -14.3509	    19.5541	
    -3.5248	    -6.0425	   -11.4975	     2.0981	    -1.6785	     3.1052	     0.8392	    22.1558	   -11.4136	    22.5754	
    -5.3711	    -7.8888	   -12.8403	     0.1678	    -2.1820	     1.6785	     0.2518	    22.6593	    -7.2174	    26.1002	
    -6.9656	    -9.5673	   -14.2670	    -1.8463	    -2.7695	     0.1678	    -0.5035	    22.5754	    -2.2659	    29.7928	
    -8.3923	   -10.9940	   -15.6097	    -3.8605	    -3.4409	    -1.4267	    -1.2589	    22.0718	     2.9373	    33.3176	
    -9.5673	   -12.0850	   -16.9525	    -5.7907	    -4.3640	    -2.9373	    -1.9302	    21.4005	     8.1406	    36.3388	
   -10.5743	   -12.6724	   -18.0435	    -7.4692	    -5.2872	    -4.1122	    -2.6016	    20.7291	    13.0081	    38.6047	
   -11.3297	   -12.9242	   -18.8828	    -8.8120	    -6.2103	    -4.9515	    -3.0212	    20.1416	    17.3721	    40.1993	
   -11.7493	   -12.5046	   -19.3863	    -9.8190	    -7.1335	    -5.4550	    -3.3569	    19.4702	    21.2326	    41.0385	
   -11.6653	   -11.6653	   -19.4702	   -10.2386	    -7.8888	    -5.4550	    -3.5248	    18.8828	    24.4217	    41.3742	
   -10.8261	   -10.1547	   -19.1345	    -9.9869	    -8.3923	    -5.1193	    -3.4409	    18.2114	    27.0233	    41.2064	
    -9.2316	    -8.2245	   -18.2114	    -8.9798	    -8.3923	    -4.2801	    -3.1891	    17.4561	    29.0375	    40.7867	
    -6.7978	    -5.7907	   -16.7847	    -7.3013	    -7.9727	    -3.0212	    -2.6855	    16.6168	    30.4642	    40.1154	
    -3.6087	    -3.1891	   -14.9384	    -4.8676	    -7.2174	    -1.2589	    -2.0142	    15.6937	    31.3034	    39.2761	
     0.0000	    -0.4196	   -12.7563	    -1.9302	    -6.0425	     0.8392	    -1.1749	    14.6866	    31.5552	    38.4369	
     4.0283	     2.3499	   -10.3226	     1.4267	    -4.6997	     3.2730	    -0.2518	    13.4277	    31.2195	    37.4298	
     7.9727	     4.8676	    -7.8888	     4.9515	    -3.2730	     5.7907	     0.6714	    11.9171	    30.2963	    36.3388	
    11.5814	     7.0496	    -5.5389	     8.3084	    -1.9302	     8.2245	     1.4267	     9.9869	    28.6179	    35.1639	
    14.6027	     8.6441	    -3.6087	    11.3297	    -0.9232	    10.3226	     2.0981	     7.7209	    26.1841	    33.6533	
    16.6168	     9.5673	    -2.1820	    13.7634	    -0.2518	    12.0850	     2.4338	     5.2872	    22.9950	    32.0587	
    17.7917	     9.8190	    -1.4267	    15.4419	     0.0000	    13.1760	     2.4338	     2.8534	    19.0506	    30.2124	
    17.9596	     9.6512	    -1.3428	    16.4490	    -0.2518	    13.7634	     2.1820	     1.0071	    14.6027	    28.3661	
    17.3721	     9.0637	    -1.8463	    16.7847	    -0.7553	    13.8474	     1.6785	     0.0000	     9.9030	    26.6876	
    16.2811	     8.2245	    -2.8534	    16.4490	    -1.5945	    13.4277	     0.9232	     0.2518	     5.2032	    25.1770	
    14.7705	     7.3013	    -4.1962	    15.7776	    -2.4338	    12.7563	     0.1678	     1.6785	     0.6714	    24.1699	
    13.0920	     6.4621	    -5.8746	    14.8544	    -3.4409	    12.0850	    -0.5035	     4.0283	    -3.4409	    23.4985	
    11.4975	     5.6229	    -7.7209	    13.8474	    -4.3640	    11.4136	    -1.0910	     6.9656	    -6.7978	    23.2468	
     9.9869	     4.8676	    -9.3994	    12.8403	    -5.0354	    10.9940	    -1.4267	     9.9869	    -9.3994	    23.3307	
     8.8120	     4.1122	   -10.9940	    12.0850	    -5.5389	    10.9100	    -1.5945	    12.8403	   -10.9940	    23.4146	
     7.9727	     3.4409	   -12.2528	    11.6653	    -5.7907	    11.2457	    -1.4267	    15.2740	   -11.4975	    23.4985	
     7.5531	     2.8534	   -13.1760	    11.4975	    -5.7907	    11.8332	    -1.0910	    17.2043	   -10.8261	    23.4146	
     7.6370	     2.3499	   -13.5117	    11.6653	    -5.5389	    12.8403	    -0.6714	    18.7149	    -9.1476	    23.1628	
     8.3923	     2.0142	   -13.2599	    12.0850	    -5.1193	    14.0152	    -0.2518	    19.8059	    -6.5460	    22.9111	
     9.6512	     2.0142	   -12.4207	    12.8403	    -4.5319	    15.2740	     0.2518	    20.4773	    -3.3569	    22.5754	
    11.4975	     2.4338	   -10.9940	    13.8474	    -3.7766	    16.7007	     0.5035	    20.8130	     0.0000	    22.2397	
    13.7634	     3.2730	    -9.1476	    14.9384	    -2.9373	    18.1274	     0.7553	    20.6451	     2.9373	    21.7361	
    16.2811	     4.5319	    -7.1335	    16.1972	    -2.0142	    19.4702	     0.8392	    19.8898	     5.1193	    20.8969	
    18.8828	     5.9586	    -5.1193	    17.6239	    -1.1749	    20.7291	     0.7553	    18.3792	     6.1264	    19.6381	
    21.4844	     7.6370	    -3.3569	    18.9667	    -0.4196	    21.9040	     0.6714	    16.1133	     5.7907	    17.6239	
    24.0021	     9.3155	    -1.9302	    20.3094	     0.0839	    22.8271	     0.5875	    12.9242	     4.0283	    15.0223	
    26.5198	    10.9940	    -1.0071	    21.4005	     0.4196	    23.3307	     0.5035	     9.0637	     1.0910	    11.7493	
    28.7857	    12.5046	    -0.5875	    22.2397	     0.5035	    23.4146	     0.5035	     4.6997	    -2.9373	     8.0566	
    30.7159	    13.6795	    -0.7553	    22.6593	     0.4196	    22.9111	     0.5875	     0.1678	    -7.4692	     4.2801	
    32.3105	    14.3509	    -1.4267	    22.4915	     0.2518	    21.7361	     0.6714	    -3.9444	   -11.9171	     1.0071	
    33.3176	    14.6027	    -2.6016	    21.6522	    -0.0839	    19.8059	     0.9232	    -7.1335	   -15.6937	    -1.4267	
    33.6533	    14.3509	    -4.1122	    20.2255	    -0.5035	    17.3721	     1.1749	    -9.1476	   -18.0435	    -2.6016	
    33.4854	    13.5956	    -5.7907	    18.2953	    -0.9232	    14.5187	     1.4267	    -9.8190	   -18.7149	    -2.1820	
    32.5623	    12.5885	    -7.3013	    16.1972	    -1.3428	    11.6653	     1.6785	    -9.1476	   -17.7917	    -0.1678	
    30.9677	    11.4975	    -8.5602	    14.0152	    -1.6785	     9.2316	     1.7624	    -7.4692	   -15.7776	     3.4409	
    28.9536	    10.4065	    -9.3994	    12.2528	    -2.0142	     7.3853	     1.5945	    -4.9515	   -13.1760	     8.1406	
    26.5198	     9.5673	    -9.8190	    11.1618	    -2.4338	     6.4621	     1.1749	    -1.8463	   -10.3226	    13.3438	
    24.0021	     8.9798	    -9.9030	    10.8261	    -2.7695	     6.5460	     0.4196	     1.6785	    -7.6370	    18.7149	
    21.8201	     8.7280	    -9.4833	    11.4975	    -3.1891	     7.6370	    -0.5875	     5.5389	    -5.2872	    23.6664	
    20.1416	     8.7280	    -8.8959	    13.0920	    -3.6087	     9.5673	    -1.7624	     9.5673	    -3.2730	    27.8625	
    18.9667	     8.8959	    -8.0566	    15.5258	    -4.0283	    12.1689	    -2.8534	    13.5117	    -1.5106	    31.0516	
    18.1274	     9.1476	    -7.3013	    18.5471	    -4.3640	    15.1901	    -3.7766	    17.2043	     0.1678	    32.9819	
    17.3721	     9.1476	    -6.6299	    21.9040	    -4.6997	    18.1274	    -4.6158	    20.3934	     1.7624	    33.7372	
    16.4490	     8.7280	    -6.2943	    25.1770	    -5.1193	    20.8130	    -5.2872	    22.9111	     3.3569	    33.4015	
    15.0223	     7.8049	    -6.4621	    28.0304	    -5.6229	    22.9111	    -5.8746	    24.6735	     4.8676	    32.0587	
    13.2599	     6.3782	    -6.9656	    30.2124	    -6.2943	    24.2538	    -6.3782	    25.6805	     6.0425	    29.9606	
    11.0779	     4.6158	    -7.8049	    31.2195	    -7.0496	    24.7574	    -6.6299	    25.8484	     6.6299	    27.2751	
     8.6441	     2.6855	    -8.7280	    30.7999	    -7.6370	    24.2538	    -6.6299	    25.4288	     6.6299	    24.2538	
     6.2943	     0.8392	    -9.5673	    28.9536	    -7.9727	    22.7432	    -6.4621	    24.3378	     6.0425	    21.1487	
     4.1962	    -0.5875	   -10.3226	    25.5966	    -8.1406	    20.3934	    -5.9586	    22.8271	     5.1193	    18.3792	
     2.6016	    -1.6785	   -10.8261	    21.1487	    -8.0566	    17.4561	    -5.2872	    20.9808	     4.1962	    16.1972	
     1.5106	    -2.3499	   -11.1618	    16.1972	    -7.7209	    14.1830	    -4.4479	    18.8828	     3.6087	    14.7705	
     1.0071	    -2.6855	   -11.4975	    11.4136	    -7.4692	    10.9940	    -3.6926	    16.7847	     3.5248	    14.1830	
     1.0910	    -2.6016	   -11.7493	     7.3013	    -7.2174	     8.3084	    -3.0212	    14.7705	     4.0283	    14.4348	
     1.5945	    -2.0981	   -11.9171	     4.2801	    -7.0496	     6.1264	    -2.5177	    13.1760	     5.2032	    15.4419	
     2.7695	    -1.2589	   -11.8332	     2.3499	    -6.9656	     4.6997	    -2.0981	    12.0010	     6.7139	    16.9525	
     4.6158	     0.1678	   -11.2457	     1.7624	    -6.7139	     4.1122	    -1.8463	    11.4136	     8.3923	    18.7988	
     7.3853	     2.0981	   -10.1547	     2.4338	    -6.2103	     4.2801	    -1.5106	    11.2457	     9.7351	    20.7291	
    10.9100	     4.5319	    -8.5602	     4.1962	    -5.4550	     5.2032	    -1.0910	    11.2457	    10.4904	    22.5754	
    15.1062	     7.3013	    -6.4621	     6.9656	    -4.2801	     6.8817	    -0.5035	    11.2457	    10.5743	    24.1699	
    19.3863	    10.0708	    -4.0283	    10.4065	    -2.9373	     9.0637	     0.2518	    11.1618	     9.9869	    25.3448	
[Epoch Header]
[Trial Type]	23
[Accept]	1
[Correct]	0
[RT]	 0.000
[Resp]	0
[Epoch Data]
   -19.0506	    -8.2245	   -20.6451	    -7.3853	   -13.8474	    -5.4550	   -17.2043	     1.6785	   -21.2326	     4.6158	
   -19.7220	    -8.2245	   -20.4773	    -8.1406	   -13.5956	    -5.7907	   -16.9525	     0.4196	   -25.1770	     4.5319	
   -19.9738	    -8.3923	   -20.3934	    -8.9798	   -13.4277	    -6.2103	   -16.7007	    -0.7553	   -28.1982	     4.1122	
   -19.9738	    -8.6441	   -20.3094	    -9.8190	   -13.3438	    -6.5460	   -16.4490	    -1.8463	   -29.9606	     3.5248	
   -19.4702	    -8.7280	   -20.1416	   -10.8261	   -13.3438	    -6.8817	   -16.1972	    -2.7695	   -29.9606	     2.8534	
   -18.5471	    -8.5602	   -19.6381	   -11.8332	   -13.4277	    -7.2174	   -16.0294	    -3.5248	   -27.9465	     2.2659	
   -17.0364	    -8.1406	   -18.7988	   -12.8403	   -13.5117	    -7.7209	   -15.8615	    -4.0283	   -23.9182	     1.8463	
   -15.2740	    -7.5531	   -17.7078	   -13.9313	   -13.6795	    -8.3084	   -15.6937	    -4.4479	   -18.3792	     1.5106	
   -13.5117	    -6.7978	   -16.3651	   -14.9384	   -13.7634	    -8.9798	   -15.5258	    -4.6158	   -11.7493	     1.3428	
   -12.0010	    -6.2943	   -15.0223	   -15.9454	   -13.9313	    -9.8190	   -15.4419	    -4.6158	    -4.8676	     1.4267	
   -11.1618	    -5.9586	   -13.9313	   -16.9525	   -14.0991	   -10.8261	   -15.4419	    -4.5319	     1.6785	     1.6785	
   -11.4136	    -6.2103	   -13.2599	   -17.9596	   -14.2670	   -11.8332	   -15.5258	    -4.5319	     7.3853	     2.1820	
   -12.8403	    -7.1335	   -13.1760	   -18.9667	   -14.6027	   -13.0081	   -15.7776	    -4.4479	    12.0010	     2.7695	
   -15.4419	    -8.6441	   -13.9313	   -19.8898	   -15.0223	   -14.1830	   -16.1972	    -4.6158	    15.2740	     3.5248	
   -18.9667	   -10.7422	   -15.3580	   -20.9808	   -15.6097	   -15.4419	   -16.7847	    -4.8676	    17.3721	     4.2801	
   -22.9111	   -13.3438	   -17.5400	   -21.9879	   -16.3651	   -16.7007	   -17.5400	    -5.3711	    18.2953	     4.9515	
   -26.9394	   -16.0294	   -20.1416	   -22.9111	   -17.2882	   -17.8757	   -18.3792	    -6.1264	    18.2114	     5.5389	
   -30.6320	   -18.7149	   -22.9950	   -23.7503	   -18.2114	   -18.9667	   -19.2184	    -7.1335	    17.2043	     5.9586	
   -33.6533	   -21.0648	   -25.6805	   -24.3378	   -19.1345	   -19.8059	   -19.8898	    -8.4763	    15.6937	     6.1264	
   -36.0031	   -22.9111	   -28.1982	   -24.5895	   -19.8898	   -20.3934	   -20.4773	    -9.9869	    13.5956	     6.1264	
   -37.5977	   -24.3378	   -30.1285	   -24.3378	   -20.5612	   -20.4773	   -21.0648	   -11.8332	    11.2457	     5.7907	
   -38.4369	   -25.1770	   -31.5552	   -23.5825	   -21.0648	   -20.0577	   -21.6522	   -14.0991	     8.7280	     5.1193	
   -38.6047	   -25.4288	   -32.3105	   -22.2397	   -21.4844	   -19.2184	   -22.1558	   -16.8686	     5.8746	     4.1962	
   -38.0173	   -25.1770	   -32.3944	   -20.3094	   -21.8201	   -17.7917	   -22.5754	   -20.1416	     2.9373	     2.9373	
   -36.9263	   -24.4217	   -31.8069	   -17.8757	   -21.9879	   -16.1133	   -22.9111	   -24.0860	    -0.3357	     1.4267	
   -35.2478	   -23.1628	   -30.7999	   -15.1901	   -21.9879	   -14.1830	   -23.0789	   -28.4500	    -3.9444	    -0.2518	
   -33.0658	   -21.5683	   -29.4571	   -12.2528	   -21.8201	   -12.2528	   -22.9950	   -33.2336	    -7.7209	    -2.0142	
   -30.4642	   -19.7220	   -27.8625	    -9.3994	   -21.4005	   -10.4904	   -22.7432	   -38.1012	   -11.8332	    -3.7766	
   -27.6108	   -17.7917	   -26.3519	    -6.8817	   -20.8130	    -8.9798	   -22.3236	   -42.6331	   -16.1133	    -5.4550	
   -24.8413	   -16.0294	   -25.0092	    -4.8676	   -20.0577	    -7.9727	   -21.7361	   -46.2418	   -20.2255	    -7.1335	
   -22.4075	   -14.6027	   -24.0860	    -3.5248	   -19.3024	    -7.5531	   -21.1487	   -48.3398	   -24.0021	    -8.6441	
   -20.6451	   -13.6795	   -23.5825	    -3.0212	   -18.5471	    -7.7209	   -20.4773	   -48.3398	   -26.8555	    -9.9869	
   -19.9738	   -13.3438	   -23.4985	    -3.3569	   -17.8757	    -8.4763	   -19.8898	   -45.9061	   -28.5339	   -11.1618	
   -20.3934	   -13.6795	   -23.7503	    -4.3640	   -17.3721	    -9.7351	   -19.4702	   -41.1224	   -28.7857	   -12.0850	
   -21.9879	   -14.6866	   -24.4217	    -5.9586	   -16.9525	   -11.2457	   -19.2184	   -34.4925	   -27.6947	   -12.7563	
   -24.6735	   -16.1972	   -25.3448	    -7.9727	   -16.8686	   -12.8403	   -19.2184	   -27.0233	   -25.4288	   -13.2599	
   -28.1143	   -18.0435	   -26.4359	   -10.2386	   -17.0364	   -14.3509	   -19.3863	   -19.5541	   -22.4075	   -13.4277	
   -31.8909	   -20.0577	   -27.5269	   -12.5046	   -17.5400	   -15.6937	   -19.7220	   -12.6724	   -18.9667	   -13.2599	
   -35.7513	   -21.9879	   -28.6179	   -14.5187	   -18.2114	   -16.7007	   -20.2255	    -6.9656	   -15.4419	   -12.6724	
   -39.3600	   -23.6664	   -29.5410	   -16.3651	   -19.0506	   -17.2882	   -20.6451	    -2.6016	   -11.9171	   -11.5814	
   -42.4652	   -25.0931	   -30.2963	   -17.7078	   -19.8898	   -17.6239	   -21.0648	     0.5035	    -8.8120	   -10.0708	
   -44.8990	   -26.1841	   -30.7999	   -18.6310	   -20.7291	   -17.5400	   -21.4005	     2.3499	    -6.1264	    -8.1406	
   -46.4935	   -26.8555	   -31.0516	   -18.9667	   -21.4005	   -17.0364	   -21.6522	     3.1891	    -4.0283	    -5.8746	
   -47.1649	   -27.1072	   -31.0516	   -18.7988	   -21.8201	   -16.1133	   -21.7361	     3.4409	    -2.5177	    -3.2730	
   -46.8292	   -26.9394	   -30.6320	   -17.9596	   -22.0718	   -14.6866	   -21.6522	     3.4409	    -1.5106	    -0.6714	
   -45.4865	   -26.3519	   -29.7928	   -16.6168	   -21.9879	   -13.0081	   -21.5683	     3.4409	    -0.9232	     1.9302	
   -43.3044	   -25.4288	   -28.6179	   -14.9384	   -21.7361	   -11.1618	   -21.4005	     3.4409	    -0.7553	     4.1962	
   -40.4510	   -24.2538	   -27.0233	   -13.0920	   -21.2326	    -9.3994	   -21.2326	     3.7766	    -1.2589	     6.1264	
   -37.0941	   -22.7432	   -25.2609	   -11.4136	   -20.7291	    -7.8049	   -21.0648	     4.1962	    -2.5177	     7.5531	
   -33.4854	   -20.9808	   -23.2468	   -10.0708	   -20.1416	    -6.6299	   -20.9808	     4.6997	    -4.5319	     8.3923	
   -29.8767	   -19.2184	   -21.1487	    -9.2316	   -19.5541	    -5.8746	   -21.0648	     5.1193	    -7.4692	     8.5602	
   -26.5198	   -17.3721	   -19.1345	    -8.8120	   -19.1345	    -5.4550	   -21.2326	     5.3711	   -11.0779	     8.0566	
   -23.7503	   -15.7776	   -17.2043	    -8.8959	   -18.8828	    -5.4550	   -21.4844	     5.2032	   -15.1901	     6.9656	
   -21.7361	   -14.5187	   -15.6097	    -9.3155	   -18.7149	    -5.7068	   -21.8201	     4.6997	   -19.2184	     5.4550	
   -20.5612	   -13.5117	   -14.2670	   -10.0708	   -18.7149	    -6.0425	   -21.9879	     3.6926	   -22.7432	     3.6926	
   -20.1416	   -13.0081	   -13.3438	   -10.9100	   -18.7149	    -6.4621	   -22.0718	     2.1820	   -25.1770	     2.0142	
   -20.4773	   -12.8403	   -12.7563	   -11.9171	   -18.6310	    -6.9656	   -21.8201	     0.1678	   -26.1002	     0.6714	
   -21.3165	   -12.9242	   -12.3367	   -12.9242	   -18.2953	    -7.5531	   -21.3165	    -2.2659	   -25.3448	    -0.2518	
   -22.3236	   -13.0081	   -12.0010	   -13.8474	   -17.7917	    -8.2245	   -20.4773	    -5.1193	   -22.9950	    -0.5875	
   -23.3307	   -13.0081	   -11.5814	   -14.6866	   -16.9525	    -8.8959	   -19.3863	    -8.1406	   -19.3863	    -0.4196	
   -24.0021	   -12.7563	   -10.9940	   -15.3580	   -15.9454	    -9.5673	   -18.2114	   -10.9100	   -15.0223	     0.2518	
   -24.0860	   -12.0850	   -10.2386	   -15.6937	   -14.8544	   -10.1547	   -16.9525	   -13.2599	   -10.5743	     1.0910	
   -23.4985	   -11.1618	    -9.5673	   -15.6097	   -13.7634	   -10.4904	   -15.7776	   -14.9384	    -6.3782	     2.0142	
   -22.3236	    -9.9030	    -8.8959	   -15.1901	   -12.8403	   -10.6583	   -14.7705	   -15.6937	    -2.7695	     2.7695	
   -20.6451	    -8.4763	    -8.4763	   -14.3509	   -12.1689	   -10.4904	   -14.0152	   -15.6097	     0.0839	     3.2730	
   -18.7988	    -7.1335	    -8.3084	   -13.0920	   -11.6653	   -10.0708	   -13.4277	   -14.8544	     2.0142	     3.2730	
   -17.0364	    -6.0425	    -8.4763	   -11.5814	   -11.2457	    -9.3994	   -13.0920	   -13.6795	     3.1891	     2.7695	
   -15.5258	    -5.2032	    -8.8959	    -9.8190	   -10.9940	    -8.5602	   -12.7563	   -12.3367	     3.6087	     1.9302	
   -14.2670	    -4.6158	    -9.5673	    -7.9727	   -10.7422	    -7.5531	   -12.5046	   -11.0779	     3.6087	     0.7553	
   -13.3438	    -4.3640	   -10.3226	    -6.0425	   -10.4904	    -6.3782	   -12.2528	   -10.0708	     3.1052	    -0.5035	
   -12.7563	    -4.4479	   -11.1618	    -4.1962	   -10.2386	    -5.0354	   -12.0850	    -9.3155	     2.3499	    -1.8463	
   -12.5885	    -4.8676	   -12.0010	    -2.5177	   -10.0708	    -3.7766	   -11.9171	    -8.8120	     1.5106	    -2.9373	
   -12.6724	    -5.4550	   -13.0081	    -1.1749	    -9.9869	    -2.5177	   -11.9171	    -8.3084	     0.6714	    -3.8605	
   -13.1760	    -6.2943	   -13.9313	    -0.2518	   -10.0708	    -1.5945	   -11.9171	    -7.8049	     0.0000	    -4.6158	
   -14.0152	    -7.3853	   -15.0223	     0.1678	   -10.3226	    -1.0071	   -12.0850	    -7.2174	    -0.5035	    -5.1193	
   -15.2740	    -8.4763	   -15.9454	     0.1678	   -10.7422	    -0.8392	   -12.3367	    -6.4621	    -0.9232	    -5.2872	
   -16.7007	    -9.6512	   -16.8686	    -0.1678	   -11.2457	    -1.0071	   -12.7563	    -5.7907	    -1.3428	    -5.2872	
   -18.3792	   -10.7422	   -17.5400	    -0.7553	   -11.9171	    -1.4267	   -13.3438	    -5.2872	    -1.5945	    -4.9515	
   -20.1416	   -11.6653	   -18.1274	    -1.3428	   -12.6724	    -2.0142	   -14.0152	    -4.8676	    -1.8463	    -4.2801	
   -21.7361	   -12.5046	   -18.4631	    -2.0142	   -13.4277	    -2.6016	   -14.8544	    -4.6158	    -1.8463	    -3.1891	
   -22.9950	   -12.9242	   -18.5471	    -2.4338	   -14.0991	    -3.1052	   -15.6937	    -4.2801	    -1.5106	    -1.5945	
   -23.8342	   -12.9242	   -18.3792	    -2.5177	   -14.6027	    -3.3569	   -16.3651	    -3.6087	    -0.5875	     0.4196	
   -23.8342	   -12.4207	   -17.9596	    -2.2659	   -14.7705	    -3.2730	   -16.7847	    -2.6016	     0.9232	     2.9373	
   -22.9950	   -11.2457	   -17.1204	    -1.4267	   -14.6027	    -2.7695	   -16.8686	    -1.0071	     3.0212	     5.8746	
   -21.2326	    -9.5673	   -16.0294	    -0.1678	   -14.0152	    -1.8463	   -16.6168	     1.0071	     5.5389	     9.0637	
   -18.6310	    -7.4692	   -14.6866	     1.4267	   -13.2599	    -0.7553	   -16.0294	     3.3569	     8.2245	    12.3367	
   -15.4419	    -5.1193	   -13.3438	     3.3569	   -12.3367	     0.5035	   -15.3580	     5.8746	    10.7422	    15.4419	
   -11.8332	    -2.7695	   -12.0850	     5.2872	   -11.4975	     1.7624	   -14.5187	     8.2245	    12.8403	    18.2953	
    -8.3084	    -0.6714	   -11.0779	     7.1335	   -10.6583	     2.9373	   -13.5956	    10.2386	    14.4348	    20.7291	
    -5.0354	     1.0910	   -10.3226	     8.7280	    -9.9030	     3.9444	   -12.6724	    11.8332	    15.5258	    22.4915	
    -2.2659	     2.3499	    -9.9030	     9.8190	    -9.1476	     4.6158	   -11.7493	    12.8403	    16.1972	    23.6664	
    -0.3357	     3.0212	    -9.6512	    10.4065	    -8.3084	     5.0354	   -10.9100	    13.2599	    16.5329	    24.0021	
     0.6714	     3.2730	    -9.6512	    10.4065	    -7.6370	     5.1193	   -10.2386	    13.0920	    16.6168	    23.4985	
     0.6714	     2.9373	    -9.9030	     9.6512	    -7.1335	     4.6997	    -9.7351	    12.3367	    16.4490	    22.0718	
    -0.3357	     2.0981	   -10.4904	     8.3923	    -6.9656	     3.9444	    -9.4833	    10.9940	    16.0294	    20.0577	
    -2.0981	     0.9232	   -11.2457	     6.7139	    -7.2174	     2.9373	    -9.3994	     9.3994	    15.2740	    17.5400	
    -4.4479	    -0.6714	   -12.2528	     4.8676	    -7.7209	     1.7624	    -9.3994	     7.5531	    14.3509	    14.9384	
    -7.1335	    -2.4338	   -13.4277	     3.0212	    -8.5602	     0.5875	    -9.3155	     5.7907	    13.3438	    12.5046	
    -9.9030	    -4.1962	   -14.4348	     1.4267	    -9.3155	    -0.4196	    -9.1476	     4.2801	    12.4207	    10.4065	
   -12.4207	    -5.7907	   -15.2740	     0.3357	    -9.9030	    -1.1749	    -8.7280	     3.1052	    11.6653	     8.8120	
   -14.6027	    -7.1335	   -15.7776	    -0.2518	   -10.2386	    -1.5945	    -8.0566	     2.3499	    11.1618	     7.7209	
   -16.3651	    -8.0566	   -15.7776	    -0.3357	   -10.1547	    -1.5106	    -7.3013	     2.0981	    10.7422	     6.8817	
   -17.5400	    -8.5602	   -15.3580	     0.2518	    -9.9030	    -1.0071	    -6.4621	     2.1820	    10.3226	     6.3782	
   -18.1274	    -8.4763	   -14.2670	     1.2589	    -9.3994	    -0.0839	    -5.7907	     2.6855	     9.9030	     5.9586	
   -18.1274	    -7.8888	   -12.6724	     2.6855	    -8.8120	     1.0910	    -5.3711	     3.4409	     9.3155	     5.4550	
   -17.4561	    -6.8817	   -10.5743	     4.3640	    -8.1406	     2.6855	    -5.3711	     4.2801	     8.6441	     5.0354	
   -16.1972	    -5.4550	    -8.0566	     6.1264	    -7.5531	     4.3640	    -5.7907	     5.2032	     7.7209	     4.4479	
   -14.3509	    -3.7766	    -5.2872	     7.8888	    -6.9656	     6.0425	    -6.3782	     5.8746	     6.7139	     3.8605	
   -12.2528	    -2.0142	    -2.6855	     9.3994	    -6.4621	     7.5531	    -7.1335	     6.3782	     5.6229	     3.2730	
    -9.9869	    -0.2518	    -0.2518	    10.5743	    -6.0425	     8.8959	    -7.8888	     6.2943	     4.3640	     2.6855	
    -7.6370	     1.4267	     1.8463	    11.3297	    -5.6229	     9.7351	    -8.3923	     5.6229	     3.1891	     2.0981	
    -5.4550	     3.0212	     3.5248	    11.5814	    -5.1193	    10.2386	    -8.6441	     4.1962	     2.0142	     1.5945	
    -3.4409	     4.4479	     4.7836	    11.4136	    -4.6997	    10.3226	    -8.6441	     1.7624	     0.9232	     1.0910	
    -1.8463	     5.7068	     5.4550	    10.8261	    -4.4479	     9.9869	    -8.5602	    -1.5945	    -0.2518	     0.5035	
    -0.5875	     6.6299	     5.3711	    10.0708	    -4.5319	     9.3994	    -8.3923	    -5.7907	    -1.4267	    -0.2518	
     0.1678	     7.2174	     4.5319	     9.3155	    -5.1193	     8.7280	    -8.3923	   -10.4904	    -2.6855	    -1.3428	
     0.5035	     7.3853	     3.0212	     8.6441	    -5.9586	     8.0566	    -8.3923	   -15.4419	    -4.0283	    -2.9373	
     0.3357	     7.3013	     1.0071	     8.3084	    -7.0496	     7.4692	    -8.5602	   -20.2255	    -5.3711	    -5.0354	
    -0.2518	     6.9656	    -1.2589	     8.3084	    -8.1406	     7.1335	    -8.7280	   -24.6735	    -6.7978	    -7.6370	
    -1.0910	     6.7139	    -3.6087	     8.6441	    -8.8959	     6.8817	    -8.9798	   -28.2822	    -8.1406	   -10.5743	
    -2.1820	     6.4621	    -5.6229	     9.1476	    -9.3994	     6.7139	    -9.0637	   -30.9677	    -9.5673	   -13.7634	
    -3.4409	     6.3782	    -7.1335	     9.9869	    -9.3155	     6.4621	    -8.9798	   -32.5623	   -11.0779	   -16.8686	
    -4.7836	     6.3782	    -8.0566	    10.7422	    -8.8959	     6.1264	    -8.7280	   -32.9819	   -12.6724	   -19.5541	
    -6.2103	     6.3782	    -8.4763	    11.5814	    -8.0566	     5.5389	    -8.2245	   -32.3105	   -14.2670	   -21.5683	
    -7.6370	     6.1264	    -8.4763	    12.0850	    -6.8817	     4.7836	    -7.4692	   -30.5481	   -16.1133	   -22.6593	
    -8.8959	     5.5389	    -7.9727	    12.1689	    -5.6229	     3.6926	    -6.7139	   -28.1143	   -18.1274	   -22.9111	
    -9.8190	     4.7836	    -7.3013	    11.8332	    -4.2801	     2.3499	    -5.9586	   -25.2609	   -20.3934	   -22.4075	
   -10.4065	     3.8605	    -6.3782	    10.9100	    -3.1891	     0.8392	    -5.3711	   -22.1558	   -22.9111	   -21.0648	
   -10.6583	     2.8534	    -5.4550	     9.5673	    -2.2659	    -0.7553	    -5.0354	   -18.7988	   -25.3448	   -19.2184	
   -10.4904	     2.0142	    -4.4479	     7.8888	    -1.6785	    -2.2659	    -4.9515	   -14.8544	   -27.4429	   -16.9525	
    -9.9869	     1.2589	    -3.6087	     6.1264	    -1.5106	    -3.5248	    -5.2872	   -10.3226	   -28.7018	   -14.3509	
    -9.3994	     0.5875	    -2.8534	     4.4479	    -1.7624	    -4.5319	    -5.9586	    -5.0354	   -28.7018	   -11.4975	
    -8.8120	     0.0839	    -2.4338	     2.8534	    -2.4338	    -5.2032	    -6.8817	     0.7553	   -27.4429	    -8.3923	
    -8.3923	    -0.4196	    -2.1820	     1.5945	    -3.3569	    -5.6229	    -7.8888	     6.5460	   -24.8413	    -5.1193	
    -8.1406	    -0.8392	    -2.3499	     0.5035	    -4.4479	    -5.8746	    -8.8959	    11.9171	   -21.1487	    -1.6785	
    -8.3084	    -1.3428	    -2.8534	    -0.3357	    -5.4550	    -5.9586	    -9.6512	    16.4490	   -16.7007	     1.8463	
    -8.7280	    -1.8463	    -3.6926	    -1.1749	    -6.2943	    -6.0425	   -10.1547	    19.7220	   -11.9171	     5.3711	
    -9.4833	    -2.3499	    -4.8676	    -2.0981	    -6.7978	    -6.0425	   -10.3226	    21.5683	    -7.2174	     8.8120	
   -10.6583	    -2.9373	    -6.2103	    -3.2730	    -7.0496	    -6.2943	   -10.3226	    22.0718	    -2.7695	    11.9171	
   -12.0850	    -3.6087	    -7.9727	    -4.7836	    -7.2174	    -6.6299	   -10.1547	    21.2326	     1.1749	    14.5187	
   -13.8474	    -4.3640	    -9.9869	    -6.5460	    -7.3853	    -7.1335	    -9.9030	    19.3024	     4.5319	    16.6168	
   -15.7776	    -5.2032	   -12.2528	    -8.3923	    -7.5531	    -7.7209	    -9.5673	    16.7007	     7.4692	    18.1274	
   -17.7078	    -6.1264	   -14.6027	   -10.1547	    -7.7209	    -8.2245	    -9.2316	    13.5956	     9.8190	    19.0506	
   -19.3863	    -6.8817	   -16.7847	   -11.6653	    -7.8049	    -8.6441	    -8.7280	    10.4065	    11.7493	    19.4702	
   -20.5612	    -7.5531	   -18.5471	   -12.7563	    -7.7209	    -8.7280	    -8.3084	     7.3853	    13.3438	    19.3024	
   -21.0648	    -7.8049	   -19.6381	   -13.3438	    -7.3853	    -8.5602	    -7.9727	     4.6158	    14.5187	    18.5471	
   -20.6451	    -7.7209	   -19.8898	   -13.5117	    -6.8817	    -8.2245	    -7.6370	     2.3499	    15.3580	    17.4561	
   -19.3024	    -7.2174	   -19.1345	   -13.2599	    -6.2103	    -7.8049	    -7.4692	     0.5035	    15.8615	    15.9454	
   -17.3721	    -6.3782	   -17.6239	   -12.7563	    -5.3711	    -7.3013	    -7.3013	    -0.9232	    16.1972	    14.2670	
   -14.8544	    -5.2872	   -15.3580	   -12.0850	    -4.4479	    -6.7978	    -7.1335	    -1.9302	    16.3651	    12.5885	
   -12.2528	    -4.1122	   -12.6724	   -11.3297	    -3.5248	    -6.4621	    -6.8817	    -2.6855	    16.6168	    11.0779	
    -9.9030	    -3.0212	    -9.8190	   -10.5743	    -2.8534	    -6.2103	    -6.6299	    -3.1891	    16.7847	     9.5673	
    -8.0566	    -2.1820	    -7.2174	   -10.0708	    -2.3499	    -6.1264	    -6.2943	    -3.6087	    16.7847	     8.2245	
    -6.9656	    -1.8463	    -5.0354	    -9.8190	    -2.2659	    -6.3782	    -6.0425	    -4.0283	    16.5329	     6.8817	
    -6.5460	    -1.8463	    -3.5248	    -9.9030	    -2.6016	    -6.7978	    -5.9586	    -4.6997	    15.9454	     5.5389	
    -6.7978	    -2.1820	    -2.6016	   -10.2386	    -3.3569	    -7.3853	    -6.2103	    -5.5389	    14.8544	     4.1122	
    -7.6370	    -2.8534	    -2.2659	   -10.9100	    -4.3640	    -8.1406	    -6.7978	    -6.7139	    13.3438	     2.7695	
    -8.8120	    -3.6087	    -2.3499	   -11.6653	    -5.4550	    -8.8959	    -7.4692	    -8.1406	    11.4975	     1.5945	
   -10.1547	    -4.3640	    -2.7695	   -12.4207	    -6.3782	    -9.4833	    -8.2245	    -9.6512	     9.2316	     0.7553	
   -11.5814	    -4.9515	    -3.2730	   -13.0081	    -7.1335	    -9.9030	    -8.8959	   -11.2457	     6.6299	     0.2518	
   -12.9242	    -5.2872	    -3.7766	   -13.2599	    -7.5531	    -9.9869	    -9.1476	   -12.9242	     3.7766	     0.2518	
   -14.1830	    -5.3711	    -4.1122	   -13.1760	    -7.4692	    -9.7351	    -9.0637	   -14.4348	     0.6714	     0.5035	
   -15.1062	    -5.2032	    -4.1122	   -12.5885	    -7.0496	    -8.8959	    -8.5602	   -15.8615	    -2.6855	     1.1749	
   -15.6097	    -4.5319	    -3.7766	   -11.5814	    -6.1264	    -7.7209	    -7.6370	   -16.9525	    -6.1264	     2.0981	
   -15.6937	    -3.6087	    -3.0212	   -10.1547	    -4.8676	    -6.1264	    -6.4621	   -17.7078	    -9.6512	     3.1891	
   -15.1062	    -2.2659	    -1.8463	    -8.4763	    -3.3569	    -4.2801	    -5.0354	   -17.9596	   -12.9242	     4.2801	
   -14.0152	    -0.5875	    -0.3357	    -6.6299	    -1.5106	    -2.2659	    -3.5248	   -17.6239	   -15.7776	     5.2872	
   -12.2528	     1.3428	     1.2589	    -4.7836	     0.4196	    -0.2518	    -2.0981	   -16.5329	   -17.8757	     6.1264	
   -10.1547	     3.2730	     2.8534	    -3.0212	     2.1820	     1.5945	    -0.7553	   -14.6866	   -18.8828	     6.7139	
    -7.8888	     5.2032	     4.1962	    -1.4267	     3.7766	     3.1052	     0.1678	   -12.1689	   -18.4631	     6.9656	
    -5.7907	     6.7978	     5.2872	    -0.2518	     4.8676	     4.1122	     0.5875	    -9.3155	   -16.7847	     6.8817	
    -4.1122	     8.0566	     5.7907	     0.5035	     5.2872	     4.6158	     0.4196	    -6.3782	   -13.8474	     6.2103	
    -3.1891	     8.7280	     5.6229	     0.6714	     4.9515	     4.4479	    -0.4196	    -3.6087	   -10.2386	     5.1193	
    -3.1891	     8.8120	     4.9515	     0.2518	     3.8605	     3.6926	    -1.7624	    -1.2589	    -6.2943	     3.6926	
    -4.0283	     8.2245	     3.6926	    -0.6714	     2.3499	     2.3499	    -3.5248	     0.5875	    -2.4338	     2.1820	
    -5.6229	     7.1335	     2.0981	    -1.9302	     0.5875	     0.5875	    -5.2872	     1.9302	     1.0910	     0.6714	
    -7.6370	     5.7068	     0.2518	    -3.2730	    -1.1749	    -1.2589	    -6.9656	     2.6016	     4.1122	    -0.7553	
    -9.9030	     4.0283	    -1.6785	    -4.5319	    -2.6016	    -3.0212	    -8.3084	     2.6855	     6.4621	    -1.9302	
   -12.0010	     2.4338	    -3.4409	    -5.5389	    -3.6087	    -4.4479	    -9.3155	     1.9302	     8.3084	    -2.7695	
   -13.6795	     1.0910	    -4.9515	    -6.2103	    -4.2801	    -5.5389	    -9.9869	     0.1678	     9.3994	    -3.2730	
   -14.6866	     0.0839	    -6.2943	    -6.3782	    -4.6158	    -6.2103	   -10.4065	    -2.4338	     9.7351	    -3.4409	
   -14.9384	    -0.5035	    -7.3013	    -6.0425	    -4.8676	    -6.4621	   -10.6583	    -5.8746	     9.3155	    -3.4409	
   -14.1830	    -0.5875	    -7.9727	    -5.2872	    -5.1193	    -6.2103	   -10.8261	    -9.9869	     8.1406	    -3.5248	
   -12.5046	    -0.0839	    -8.4763	    -3.9444	    -5.5389	    -5.7068	   -10.9940	   -14.5187	     6.3782	    -3.6926	
    -9.8190	     1.0071	    -8.6441	    -2.1820	    -6.2943	    -4.7836	   -11.3297	   -18.8828	     4.2801	    -4.1122	
    -6.1264	     2.6855	    -8.5602	    -0.0839	    -7.1335	    -3.5248	   -11.6653	   -22.5754	     2.0142	    -4.6997	
    -1.7624	     4.6158	    -8.0566	     2.1820	    -8.1406	    -2.1820	   -12.0010	   -25.0092	     0.0839	    -5.4550	
     2.7695	     6.5460	    -7.3853	     4.4479	    -9.0637	    -0.7553	   -12.2528	   -25.6805	    -1.4267	    -6.1264	
     6.8817	     7.9727	    -6.6299	     6.3782	    -9.9030	     0.5035	   -12.2528	   -24.4217	    -2.2659	    -6.6299	
     9.9869	     8.5602	    -5.9586	     7.8888	   -10.4065	     1.5106	   -12.0850	   -21.2326	    -2.3499	    -6.7978	
    11.3297	     8.0566	    -5.4550	     9.0637	   -10.6583	     2.4338	   -11.7493	   -16.7847	    -1.9302	    -6.4621	
    10.4904	     6.2103	    -5.2032	     9.7351	   -10.7422	     3.1891	   -11.2457	   -11.6653	    -1.0071	    -5.7907	
     7.3853	     3.1891	    -5.2032	    10.3226	   -10.5743	     3.8605	   -10.6583	    -6.4621	     0.1678	    -4.6997	
     2.1820	    -0.5875	    -5.3711	    10.6583	   -10.4065	     4.6158	   -10.2386	    -1.6785	     1.5106	    -3.2730	
    -4.4479	    -4.8676	    -5.7068	    10.9940	   -10.2386	     5.2872	    -9.9030	     2.5177	     2.7695	    -1.3428	
   -11.5814	    -9.1476	    -6.1264	    11.1618	    -9.9869	     5.9586	    -9.6512	     5.8746	     4.0283	     0.9232	
   -18.3792	   -13.0081	    -6.4621	    10.8261	    -9.5673	     6.2103	    -9.4833	     8.3923	     5.0354	     3.4409	
   -24.1699	   -16.1972	    -6.8817	     9.7351	    -9.0637	     6.0425	    -9.2316	     9.9869	     5.7907	     6.1264	
   -28.6179	   -18.5471	    -7.3013	     7.6370	    -8.3923	     5.1193	    -8.7280	    10.7422	     6.3782	     8.8120	
   -31.6391	   -20.0577	    -7.8049	     4.4479	    -7.8049	     3.6087	    -8.2245	    10.8261	     6.7978	    11.4136	
   -33.3176	   -20.7291	    -8.3923	     0.5875	    -7.2174	     1.5945	    -7.5531	    10.4904	     7.1335	    13.6795	
   -33.7372	   -20.5612	    -8.9798	    -3.6087	    -6.7978	    -0.6714	    -6.9656	     9.9030	     7.6370	    15.6097	
   -33.0658	   -19.6381	    -9.6512	    -7.5531	    -6.4621	    -2.8534	    -6.2943	     9.1476	     8.3923	    17.0364	
   -31.6391	   -18.0435	   -10.2386	   -10.9100	    -6.3782	    -4.7836	    -5.7907	     8.4763	     9.3994	    17.9596	
   -29.5410	   -15.9454	   -10.6583	   -13.5117	    -6.3782	    -6.3782	    -5.2872	     7.8888	    10.5743	    18.2953	
   -26.8555	   -13.3438	   -10.9940	   -15.2740	    -6.4621	    -7.4692	    -4.9515	     7.3013	    11.8332	    18.0435	
   -23.7503	   -10.5743	   -11.0779	   -16.2811	    -6.6299	    -8.2245	    -4.6997	     6.7978	    13.0920	    17.2882	
   -20.3094	    -7.6370	   -10.9100	   -16.5329	    -6.6299	    -8.5602	    -4.4479	     6.2103	    14.3509	    16.2811	
   -16.5329	    -4.8676	   -10.6583	   -16.1133	    -6.4621	    -8.5602	    -4.2801	     5.5389	    15.6937	    15.2740	
   -12.5046	    -2.4338	   -10.2386	   -15.1901	    -6.2103	    -8.1406	    -4.1122	     4.8676	    16.9525	    14.5187	
    -8.5602	    -0.3357	    -9.9030	   -13.8474	    -5.7907	    -7.4692	    -4.0283	     4.1962	    18.2114	    14.0991	
    -4.7836	     1.0910	    -9.9030	   -12.2528	    -5.5389	    -6.6299	    -4.1962	     3.3569	    19.3024	    13.9313	
    -1.4267	     1.9302	   -10.2386	   -10.5743	    -5.3711	    -5.7068	    -4.5319	     2.5177	    20.2255	    14.0152	
     1.3428	     2.0981	   -10.8261	    -8.9798	    -5.3711	    -4.7836	    -5.1193	     1.5106	    20.8130	    14.1830	
     3.3569	     1.7624	   -11.6653	    -7.3853	    -5.6229	    -3.9444	    -5.7068	     0.4196	    20.9808	    14.3509	
     4.3640	     1.0910	   -12.4207	    -6.0425	    -5.7907	    -3.2730	    -6.3782	    -0.7553	    20.8130	    14.5187	
     4.3640	     0.0839	   -13.1760	    -4.7836	    -5.9586	    -2.7695	    -6.8817	    -1.9302	    20.1416	    14.5187	
     3.0212	    -1.2589	   -13.6795	    -3.8605	    -6.0425	    -2.6016	    -7.3853	    -3.1891	    19.0506	    14.3509	
     0.4196	    -2.9373	   -14.1830	    -3.2730	    -6.1264	    -2.6016	    -7.8049	    -4.5319	    17.4561	    13.8474	
    -3.3569	    -4.7836	   -14.6027	    -3.1052	    -6.1264	    -2.9373	    -8.2245	    -5.8746	    15.3580	    13.0920	
    -7.8888	    -6.8817	   -14.9384	    -3.3569	    -6.1264	    -3.5248	    -8.7280	    -7.1335	    12.8403	    12.0010	
   -12.5885	    -8.8959	   -15.2740	    -3.9444	    -6.0425	    -4.2801	    -9.3155	    -8.3084	     9.9869	    10.7422	
   -17.0364	   -10.7422	   -15.4419	    -4.8676	    -6.0425	    -5.1193	    -9.9030	    -9.2316	     7.0496	     9.2316	
   -20.5612	   -12.0850	   -15.5258	    -5.8746	    -5.9586	    -5.8746	   -10.5743	    -9.8190	     4.0283	     7.5531	
   -22.7432	   -12.9242	   -15.2740	    -6.7978	    -5.9586	    -6.3782	   -11.3297	   -10.0708	     1.2589	     5.6229	
   -23.5825	   -13.1760	   -14.6866	    -7.4692	    -5.8746	    -6.5460	   -11.9171	    -9.9030	    -1.1749	     3.6926	
   -22.8271	   -12.6724	   -13.7634	    -7.8888	    -5.9586	    -6.3782	   -12.3367	    -9.3155	    -3.1052	     1.6785	
   -20.8969	   -11.6653	   -12.4207	    -7.9727	    -6.1264	    -5.8746	   -12.4207	    -8.3923	    -4.3640	    -0.1678	
   -17.9596	   -10.1547	   -10.8261	    -7.7209	    -6.3782	    -5.2032	   -12.0850	    -7.1335	    -5.0354	    -1.6785	
   -14.3509	    -8.3923	    -9.0637	    -7.3853	    -6.8817	    -4.3640	   -11.4975	    -5.7907	    -5.1193	    -2.8534	
   -10.7422	    -6.5460	    -7.3013	    -7.0496	    -7.5531	    -3.6926	   -10.6583	    -4.4479	    -4.8676	    -3.6087	
    -7.3853	    -4.8676	    -5.8746	    -6.8817	    -8.2245	    -3.3569	    -9.6512	    -3.4409	    -4.3640	    -4.1122	
    -4.7836	    -3.5248	    -4.7836	    -6.9656	    -8.9798	    -3.4409	    -8.8120	    -2.8534	    -3.8605	    -4.4479	
    -3.1891	    -2.6855	    -4.1122	    -7.4692	    -9.5673	    -3.9444	    -8.0566	    -2.7695	    -3.3569	    -4.9515	
    -2.6855	    -2.4338	    -3.8605	    -8.3084	    -9.9869	    -4.7836	    -7.4692	    -3.3569	    -2.9373	    -5.5389	
    -3.3569	    -2.6855	    -3.9444	    -9.3994	   -10.1547	    -5.9586	    -7.1335	    -4.3640	    -2.6016	    -6.2103	
    -5.0354	    -3.5248	    -4.1122	   -10.5743	   -10.0708	    -7.1335	    -7.0496	    -5.7907	    -2.4338	    -7.0496	
    -7.3853	    -4.7836	    -4.1962	   -11.7493	    -9.9030	    -8.3084	    -7.2174	    -7.3013	    -2.2659	    -7.8049	
   -10.1547	    -6.2103	    -4.1122	   -12.7563	    -9.6512	    -9.3155	    -7.5531	    -8.8120	    -2.0142	    -8.3923	
   -13.0081	    -7.6370	    -3.6087	   -13.5117	    -9.3155	   -10.1547	    -7.9727	   -10.0708	    -1.6785	    -8.7280	
   -15.6937	    -8.8959	    -2.6855	   -13.7634	    -8.9798	   -10.6583	    -8.3084	   -10.9100	    -1.0910	    -8.7280	
   -17.9596	    -9.7351	    -1.2589	   -13.5117	    -8.4763	   -10.7422	    -8.3923	   -11.2457	    -0.0839	    -8.3084	
   -19.3863	   -10.0708	     0.6714	   -12.6724	    -7.8888	   -10.4065	    -8.3084	   -10.9940	     1.0910	    -7.4692	
   -19.8898	    -9.7351	     2.9373	   -11.2457	    -7.1335	    -9.6512	    -7.9727	   -10.0708	     2.5177	    -6.2103	
   -19.4702	    -8.8959	     5.3711	    -9.2316	    -6.2943	    -8.4763	    -7.3013	    -8.7280	     4.0283	    -4.7836	
   -18.2114	    -7.5531	     7.7209	    -6.9656	    -5.2872	    -7.0496	    -6.5460	    -7.1335	     5.3711	    -3.2730	
   -16.1133	    -5.9586	     9.7351	    -4.5319	    -4.1962	    -5.5389	    -5.7068	    -5.5389	     6.6299	    -1.5945	
   -13.4277	    -4.1962	    11.2457	    -2.1820	    -3.0212	    -3.9444	    -4.8676	    -4.2801	     7.6370	     0.0000	
   -10.4904	    -2.4338	    12.0010	     0.0000	    -1.9302	    -2.3499	    -4.1122	    -3.4409	     8.3084	     1.5945	
    -7.5531	    -0.8392	    11.8332	     1.8463	    -1.0071	    -0.9232	    -3.5248	    -3.3569	     8.7280	     3.0212	
    -4.7836	     0.4196	    10.7422	     3.1891	    -0.5035	     0.2518	    -3.1891	    -3.8605	     8.8959	     4.1962	
    -2.4338	     1.2589	     8.6441	     4.1962	    -0.4196	     1.1749	    -3.1891	    -4.9515	     8.7280	     5.1193	
    -0.5035	     1.7624	     5.9586	     4.6997	    -0.6714	     1.7624	    -3.5248	    -6.3782	     8.3923	     5.7068	
     0.9232	     1.8463	     2.7695	     4.9515	    -1.1749	     2.0142	    -4.0283	    -7.9727	     7.8888	     5.8746	
     1.7624	     1.8463	    -0.5875	     4.9515	    -1.8463	     2.0142	    -4.6158	    -9.3994	     7.2174	     5.6229	
     2.0981	     1.7624	    -3.8605	     4.6997	    -2.5177	     1.8463	    -5.1193	   -10.4904	     6.5460	     5.1193	
     1.9302	     1.5945	    -6.8817	     4.2801	    -3.2730	     1.4267	    -5.6229	   -11.1618	     5.8746	     4.3640	
     1.1749	     1.4267	    -9.6512	     3.6087	    -4.0283	     0.9232	    -6.1264	   -11.4136	     5.1193	     3.3569	
     0.0000	     1.3428	   -11.9171	     2.8534	    -4.7836	     0.3357	    -6.5460	   -11.1618	     4.4479	     2.2659	
    -1.4267	     1.2589	   -13.7634	     2.1820	    -5.5389	    -0.1678	    -6.9656	   -10.7422	     3.8605	     1.1749	
    -2.9373	     1.2589	   -15.0223	     1.6785	    -6.2103	    -0.5035	    -7.2174	   -10.0708	     3.4409	     0.2518	
    -4.3640	     1.3428	   -15.6937	     1.5945	    -6.6299	    -0.5035	    -7.2174	    -9.2316	     3.3569	    -0.3357	
    -5.3711	     1.6785	   -15.6097	     2.0142	    -6.7139	    -0.0839	    -6.8817	    -8.2245	     3.6087	    -0.6714	
    -5.8746	     2.1820	   -14.9384	     2.9373	    -6.3782	     0.7553	    -6.3782	    -7.0496	     4.1122	    -0.6714	
    -5.6229	     2.6855	   -13.7634	     4.3640	    -5.7907	     2.0142	    -5.5389	    -5.7068	     5.0354	    -0.3357	
    -4.6158	     3.2730	   -12.3367	     6.2103	    -4.8676	     3.4409	    -4.6997	    -4.4479	     6.1264	     0.0839	
    -3.1052	     3.7766	   -10.5743	     8.0566	    -3.8605	     4.9515	    -3.7766	    -3.2730	     7.3013	     0.6714	
    -1.2589	     4.2801	    -8.8120	     9.6512	    -2.7695	     6.2943	    -2.9373	    -2.1820	     8.4763	     1.3428	
     0.6714	     4.6158	    -7.0496	    10.9100	    -1.6785	     7.3853	    -2.2659	    -1.4267	     9.3994	     1.9302	
     2.4338	     4.8676	    -5.3711	    11.4975	    -0.6714	     8.0566	    -1.7624	    -0.8392	     9.9869	     2.4338	
     3.9444	     4.8676	    -4.1122	    11.5814	     0.1678	     8.2245	    -1.5106	    -0.5035	    10.0708	     2.9373	
     4.9515	     4.6997	    -3.1891	    11.0779	     0.7553	     8.0566	    -1.4267	    -0.4196	     9.5673	     3.2730	
     5.4550	     4.1962	    -2.6855	    10.1547	     1.2589	     7.4692	    -1.6785	    -0.5035	     8.3923	     3.6087	
     5.2872	     3.3569	    -2.6016	     8.8959	     1.4267	     6.6299	    -2.0981	    -0.8392	     6.6299	     3.7766	
     4.4479	     2.2659	    -3.0212	     7.5531	     1.4267	     5.6229	    -2.7695	    -1.5106	     4.2801	     3.9444	
     2.9373	     0.7553	    -3.6926	     6.0425	     1.2589	     4.4479	    -3.5248	    -2.5177	     1.5945	     3.8605	
     0.8392	    -0.9232	    -4.5319	     4.5319	     0.8392	     3.1891	    -4.3640	    -3.9444	    -1.4267	     3.6087	
    -1.7624	    -2.6855	    -5.5389	     3.1052	     0.1678	     2.0142	    -5.2872	    -5.8746	    -4.6158	     3.0212	
    -4.6158	    -4.3640	    -6.5460	     1.6785	    -0.8392	     1.0071	    -6.2943	    -8.2245	    -7.8049	     2.2659	
    -7.4692	    -5.9586	    -7.4692	     0.5035	    -2.2659	     0.3357	    -7.4692	   -11.0779	   -10.7422	     1.2589	
   -10.0708	    -7.2174	    -8.2245	    -0.3357	    -3.8605	     0.2518	    -8.6441	   -14.2670	   -13.1760	     0.2518	
   -12.0850	    -7.9727	    -8.6441	    -0.6714	    -5.5389	     0.7553	    -9.7351	   -17.5400	   -15.0223	    -0.7553	
   -13.5956	    -8.3084	    -8.6441	    -0.5035	    -7.1335	     1.8463	   -10.6583	   -20.8969	   -16.1133	    -1.6785	
   -14.2670	    -8.0566	    -8.2245	     0.1678	    -8.3084	     3.4409	   -11.1618	   -24.0021	   -16.5329	    -2.6016	
   -14.1830	    -7.4692	    -7.3853	     1.2589	    -9.1476	     5.3711	   -11.2457	   -26.6037	   -16.3651	    -3.4409	
   -13.3438	    -6.6299	    -6.2943	     2.5177	    -9.4833	     7.3013	   -11.0779	   -28.2822	   -15.9454	    -4.3640	
   -11.9171	    -5.6229	    -4.9515	     4.0283	    -9.4833	     9.0637	   -10.7422	   -28.6179	   -15.2740	    -5.2872	
    -9.9030	    -4.6158	    -3.4409	     5.4550	    -9.1476	    10.4904	   -10.2386	   -27.4429	   -14.4348	    -6.2103	
    -7.3013	    -3.6926	    -1.8463	     6.7139	    -8.5602	    11.4136	    -9.6512	   -24.5895	   -13.2599	    -7.1335	
    -4.4479	    -2.6855	    -0.0839	     7.8049	    -7.7209	    11.8332	    -9.0637	   -20.2255	   -11.6653	    -7.8049	
    -1.4267	    -1.6785	     1.7624	     8.5602	    -6.7978	    11.7493	    -8.5602	   -14.8544	    -9.4833	    -8.2245	
     1.5106	    -0.8392	     3.4409	     8.9798	    -5.8746	    11.2457	    -8.0566	    -9.1476	    -6.7978	    -8.3923	
     4.1962	     0.0000	     4.9515	     9.0637	    -5.0354	    10.3226	    -7.7209	    -3.7766	    -3.6087	    -8.2245	
     6.4621	     0.7553	     5.9586	     8.8120	    -4.2801	     9.1476	    -7.5531	     0.5875	    -0.2518	    -7.8049	
     8.1406	     1.2589	     6.4621	     8.3084	    -3.6926	     7.7209	    -7.6370	     3.8605	     3.0212	    -7.2174	
     9.3994	     1.6785	     6.3782	     7.5531	    -3.3569	     6.2103	    -7.8049	     5.8746	     6.0425	    -6.6299	
    10.2386	     1.8463	     5.5389	     6.6299	    -3.1052	     4.6997	    -8.1406	     6.7978	     8.6441	    -6.0425	
    10.7422	     2.0142	     4.1962	     5.5389	    -2.9373	     3.1891	    -8.3923	     6.9656	    10.7422	    -5.6229	
    10.9100	     2.1820	     2.5177	     4.3640	    -2.7695	     1.8463	    -8.6441	     6.7139	    12.5885	    -5.1193	
    11.0779	     2.5177	     0.5875	     3.1891	    -2.4338	     0.7553	    -8.7280	     6.2943	    14.0991	    -4.6997	
    11.2457	     3.0212	    -1.1749	     2.0981	    -1.9302	    -0.1678	    -8.5602	     6.0425	    15.4419	    -4.1122	
    11.5814	     3.9444	    -2.5177	     1.1749	    -1.0910	    -0.7553	    -7.9727	     6.0425	    16.7007	    -3.2730	
    11.9171	     5.2872	    -3.2730	     0.5035	     0.0000	    -0.9232	    -7.1335	     6.3782	    17.8757	    -2.1820	
    12.1689	     6.8817	    -3.4409	     0.1678	     1.4267	    -0.8392	    -5.8746	     7.0496	    18.8828	    -0.9232	
    12.2528	     8.5602	    -2.8534	     0.0839	     3.0212	    -0.5035	    -4.4479	     7.9727	    19.8059	     0.5035	
    11.8332	    10.1547	    -1.8463	     0.2518	     4.5319	     0.0839	    -2.8534	     9.0637	    20.4773	     1.8463	
    10.9100	    11.4975	    -0.4196	     0.6714	     5.9586	     0.8392	    -1.2589	    10.0708	    20.7291	     3.0212	
     9.5673	    12.5046	     1.1749	     1.2589	     7.1335	     1.5106	     0.1678	    10.9100	    20.5612	     4.0283	
     7.8888	    13.0920	     2.7695	     2.0142	     7.8888	     2.1820	     1.4267	    11.4136	    19.8059	     4.7836	
     6.1264	    13.1760	     4.1962	     2.6855	     8.3923	     2.6016	     2.3499	    11.5814	    18.5471	     5.1193	
     4.5319	    12.6724	     5.3711	     3.1891	     8.4763	     2.7695	     2.8534	    11.2457	    16.7007	     5.2872	
     3.1052	    11.4975	     6.1264	     3.5248	     8.0566	     2.6855	     3.0212	    10.3226	    14.3509	     5.0354	
     1.9302	     9.6512	     6.2103	     3.5248	     7.2174	     2.3499	     2.7695	     8.8959	    11.6653	     4.5319	
     0.6714	     7.3853	     5.8746	     3.2730	     6.0425	     1.6785	     2.1820	     6.9656	     8.8959	     3.8605	
    -0.7553	     4.6158	     4.8676	     2.5177	     4.5319	     0.8392	     1.2589	     4.8676	     6.0425	     3.1052	
    -2.5177	     1.6785	     3.5248	     1.5106	     2.9373	    -0.2518	     0.1678	     2.6016	     3.2730	     2.3499	
    -4.4479	    -1.2589	     1.8463	     0.2518	     1.4267	    -1.4267	    -0.9232	     0.5035	     0.5035	     1.7624	
    -6.6299	    -4.0283	     0.0000	    -1.1749	     0.0839	    -2.6016	    -1.8463	    -1.3428	    -2.0142	     1.4267	
    -8.8959	    -6.6299	    -1.8463	    -2.6016	    -1.1749	    -3.6926	    -2.6855	    -2.7695	    -4.3640	     1.3428	
   -11.0779	    -8.7280	    -3.6087	    -3.8605	    -2.0981	    -4.6997	    -3.1891	    -3.6087	    -6.0425	     1.5106	
   -13.0081	   -10.1547	    -5.1193	    -4.7836	    -2.8534	    -5.2872	    -3.2730	    -3.9444	    -6.7139	     1.8463	
   -14.4348	   -10.9100	    -6.0425	    -5.2872	    -3.3569	    -5.5389	    -3.1052	    -3.6926	    -6.2103	     2.3499	
   -15.2740	   -10.9100	    -6.2943	    -5.1193	    -3.4409	    -5.3711	    -2.6016	    -2.7695	    -4.4479	     3.0212	
   -15.2740	   -10.0708	    -5.8746	    -4.4479	    -3.1891	    -4.6997	    -1.7624	    -1.4267	    -1.7624	     3.8605	
   -14.5187	    -8.5602	    -4.8676	    -3.2730	    -2.6016	    -3.4409	    -0.8392	     0.3357	     1.5945	     4.6158	
   -13.0081	    -6.6299	    -3.4409	    -1.5945	    -1.5945	    -1.8463	     0.0839	     2.1820	     5.2032	     5.4550	
   -10.9100	    -4.3640	    -1.7624	     0.4196	    -0.3357	     0.0839	     0.7553	     3.7766	     8.6441	     6.2103	
    -8.3923	    -2.0142	     0.0000	     2.6016	     1.0071	     2.0981	     1.2589	     5.0354	    11.8332	     6.8817	
    -5.7907	     0.1678	     1.5106	     4.8676	     2.3499	     4.1122	     1.3428	     5.7907	    14.5187	     7.3853	
    -3.1891	     2.0981	     2.7695	     6.8817	     3.4409	     6.0425	     1.0910	     6.1264	    16.6168	     7.8888	
    -0.8392	     3.5248	     3.5248	     8.6441	     4.1122	     7.7209	     0.5035	     5.9586	    18.1274	     8.3084	
     1.2589	     4.4479	     3.8605	    10.0708	     4.3640	     9.1476	    -0.2518	     5.4550	    19.0506	     8.8120	
     2.8534	     4.8676	     3.7766	    10.9100	     4.1962	    10.0708	    -1.0910	     4.6997	    19.4702	     9.3155	
     4.1122	     4.8676	     3.1891	    11.2457	     3.6926	    10.5743	    -1.9302	     3.7766	    19.4702	     9.9869	
     4.9515	     4.4479	     2.1820	    11.0779	     2.8534	    10.5743	    -2.6016	     3.0212	    19.1345	    10.7422	
     5.2032	     3.5248	     0.7553	    10.2386	     1.7624	    10.0708	    -3.2730	     2.2659	    18.6310	    11.6653	
     4.9515	     2.1820	    -1.2589	     9.0637	     0.4196	     9.2316	    -3.7766	     1.6785	    17.9596	    12.6724	
     4.1122	     0.4196	    -3.6926	     7.4692	    -1.1749	     8.0566	    -4.3640	     1.0910	    17.2882	    13.5956	
     2.7695	    -1.5106	    -6.3782	     5.6229	    -3.0212	     6.7978	    -4.8676	     0.3357	    16.7007	    14.4348	
     1.0071	    -3.6087	    -9.0637	     3.7766	    -4.9515	     5.5389	    -5.2872	    -0.5035	    16.2811	    15.1062	
    -1.0071	    -5.4550	   -11.5814	     1.9302	    -6.6299	     4.4479	    -5.7068	    -1.3428	    16.0294	    15.6097	
    -3.1052	    -7.0496	   -13.5117	     0.5035	    -8.0566	     3.6926	    -5.9586	    -2.0981	    16.1133	    16.0294	
    -5.1193	    -8.2245	   -14.7705	    -0.5875	    -9.0637	     3.3569	    -6.1264	    -2.6016	    16.3651	    16.4490	
    -6.7139	    -8.8959	   -15.2740	    -1.0910	    -9.6512	     3.4409	    -6.1264	    -2.6855	    16.7007	    16.7847	
    -7.8888	    -9.1476	   -14.9384	    -1.0910	    -9.7351	     4.0283	    -5.9586	    -2.2659	    16.9525	    17.1204	
    -8.4763	    -8.9798	   -13.8474	    -0.4196	    -9.5673	     5.0354	    -5.7068	    -1.3428	    16.8686	    17.2882	
    -8.3923	    -8.3923	   -12.1689	     0.7553	    -9.1476	     6.2943	    -5.4550	     0.0000	    16.3651	    17.4561	
    -7.7209	    -7.5531	    -9.9030	     2.3499	    -8.3923	     7.8049	    -5.0354	     1.5106	    15.2740	    17.5400	
    -6.4621	    -6.3782	    -7.2174	     4.4479	    -7.3853	     9.4833	    -4.6158	     2.9373	    13.4277	    17.4561	
    -4.7836	    -4.9515	    -4.3640	     6.7978	    -5.9586	    11.1618	    -4.0283	     4.0283	    10.8261	    17.2882	
    -2.7695	    -3.5248	    -1.4267	     9.3155	    -4.4479	    12.6724	    -3.4409	     4.2801	     7.3013	    17.1204	
    -0.8392	    -2.1820	     1.3428	    11.6653	    -2.7695	    13.9313	    -2.7695	     3.6926	     3.0212	    16.8686	
     0.9232	    -0.9232	     3.6087	    13.7634	    -1.3428	    14.6866	    -2.2659	     2.0981	    -2.0981	    16.6168	
     2.1820	     0.0839	     5.1193	    15.3580	    -0.1678	    14.9384	    -1.8463	    -0.5035	    -7.8888	    16.2811	
     2.9373	     0.6714	     5.9586	    16.2811	     0.5035	    14.5187	    -1.6785	    -3.7766	   -14.2670	    15.7776	
     3.1052	     1.0910	     6.0425	    16.5329	     0.8392	    13.5956	    -1.7624	    -7.3853	   -20.8130	    15.1062	
     2.6016	     1.1749	     5.4550	    16.1972	     0.8392	    12.0850	    -2.0142	   -10.5743	   -26.9394	    14.0991	
     1.6785	     1.1749	     4.3640	    15.1062	     0.5875	    10.3226	    -2.4338	   -12.7563	   -32.0587	    12.7563	
     0.4196	     1.0071	     3.0212	    13.5117	     0.2518	     8.2245	    -2.8534	   -13.4277	   -35.3317	    11.0779	
    -0.9232	     0.7553	     1.5106	    11.5814	    -0.1678	     6.0425	    -3.3569	   -12.4207	   -36.1710	     9.2316	
    -2.1820	     0.6714	     0.1678	     9.3994	    -0.5035	     3.9444	    -3.7766	    -9.9030	   -34.4086	     7.3013	
    -2.8534	     0.6714	    -0.8392	     7.1335	    -0.6714	     2.0981	    -4.1962	    -6.2103	   -30.2124	     5.5389	
    -3.0212	     1.0071	    -1.4267	     5.0354	    -0.6714	     0.6714	    -4.4479	    -1.7624	   -23.9182	     4.0283	
    -2.3499	     1.6785	    -1.3428	     3.2730	    -0.4196	    -0.3357	    -4.5319	     2.9373	   -16.2811	     2.8534	
    -1.0910	     2.6016	    -0.7553	     2.0142	     0.0000	    -0.9232	    -4.5319	     7.4692	    -8.0566	     2.1820	
     0.6714	     3.7766	     0.4196	     1.2589	     0.4196	    -1.0071	    -4.3640	    11.4975	     0.1678	     1.9302	
     2.6016	     5.0354	     1.7624	     1.0071	     0.9232	    -0.5875	    -4.2801	    14.8544	     7.8049	     2.0981	
     4.4479	     6.2943	     3.2730	     1.4267	     1.2589	     0.1678	    -4.2801	    17.3721	    14.5187	     2.6855	
     5.8746	     7.3013	     4.5319	     2.2659	     1.4267	     1.2589	    -4.3640	    19.2184	    19.8898	     3.6926	
     6.7139	     7.9727	     5.4550	     3.5248	     1.4267	     2.5177	    -4.5319	    20.3934	    24.0860	     4.8676	
     6.7978	     8.1406	     5.7907	     4.9515	     1.1749	     4.0283	    -4.8676	    21.1487	    27.0233	     6.2103	
     5.9586	     7.8888	     5.6229	     6.4621	     0.7553	     5.3711	    -5.2872	    21.4844	    28.8696	     7.6370	
     4.1962	     7.1335	     5.0354	     7.8049	     0.1678	     6.7139	    -5.7907	    21.4844	    29.7928	     8.8959	
     1.6785	     5.9586	     4.1122	     8.8959	    -0.3357	     7.7209	    -6.1264	    21.2326	    29.9606	     9.9869	
    -1.2589	     4.6158	     3.0212	     9.7351	    -0.9232	     8.5602	    -6.4621	    20.5612	    29.5410	    10.8261	
    -4.5319	     3.1052	     1.8463	    10.4065	    -1.3428	     9.1476	    -6.6299	    19.6381	    28.6179	    11.2457	
    -7.6370	     1.5106	     0.5875	    10.8261	    -1.7624	     9.3994	    -6.6299	    18.3792	    27.3590	    11.3297	
   -10.5743	    -0.0839	    -0.7553	    10.9940	    -2.1820	     9.3994	    -6.5460	    16.7847	    25.9323	    10.9940	
   -13.0920	    -1.7624	    -2.2659	    10.9100	    -2.7695	     9.1476	    -6.4621	    14.8544	    24.2538	    10.3226	
   -15.2740	    -3.5248	    -3.8605	    10.4904	    -3.5248	     8.5602	    -6.3782	    12.5885	    22.4075	     9.3994	
   -17.0364	    -5.3711	    -5.5389	     9.6512	    -4.3640	     7.6370	    -6.3782	    10.0708	    20.6451	     8.3923	
   -18.4631	    -7.1335	    -7.3013	     8.4763	    -5.2032	     6.4621	    -6.2943	     7.3013	    18.7988	     7.3013	
   -19.4702	    -8.8120	    -8.8959	     7.0496	    -6.0425	     5.1193	    -6.2943	     4.5319	    17.2043	     6.2943	
   -20.0577	   -10.1547	   -10.2386	     5.5389	    -6.7978	     3.8605	    -6.2943	     1.9302	    15.6937	     5.3711	
   -20.1416	   -11.0779	   -11.0779	     4.1122	    -7.3013	     2.7695	    -6.2103	    -0.3357	    14.4348	     4.5319	
   -19.8898	   -11.4975	   -11.4975	     2.9373	    -7.4692	     2.0142	    -5.8746	    -2.2659	    13.3438	     3.6926	
   -19.3863	   -11.5814	   -11.3297	     2.0142	    -7.3853	     1.5945	    -5.2872	    -3.6926	    12.2528	     2.9373	
   -18.7988	   -11.3297	   -10.7422	     1.2589	    -6.8817	     1.4267	    -4.4479	    -4.5319	    11.2457	     2.0981	
   -18.2114	   -10.9940	    -9.7351	     0.5875	    -6.1264	     1.5106	    -3.3569	    -4.9515	    10.1547	     1.1749	
   -17.5400	   -10.4904	    -8.3923	    -0.0839	    -4.9515	     1.6785	    -2.0142	    -4.6997	     8.8959	     0.3357	
   -16.7847	    -9.8190	    -6.7139	    -0.8392	    -3.6926	     1.6785	    -0.5875	    -4.0283	     7.7209	    -0.5035	
   -15.8615	    -9.1476	    -4.8676	    -1.5106	    -2.3499	     1.6785	     0.7553	    -2.7695	     6.6299	    -1.0071	
   -15.0223	    -8.3923	    -2.9373	    -2.2659	    -1.0071	     1.5106	     1.8463	    -1.1749	     5.7907	    -1.2589	
   -14.2670	    -7.7209	    -0.9232	    -2.9373	     0.1678	     1.1749	     2.6855	     0.6714	     5.2032	    -1.1749	
   -13.7634	    -7.1335	     1.0071	    -3.6926	     1.0910	     0.5875	     3.1052	     2.6016	     5.0354	    -0.7553	
   -13.7634	    -6.7978	     2.8534	    -4.5319	     1.8463	    -0.0839	     3.1891	     4.4479	     5.2032	     0.0000	
   -14.1830	    -6.7139	     4.5319	    -5.6229	     2.3499	    -1.0910	     2.9373	     6.2103	     5.5389	     0.9232	
   -15.1062	    -6.8817	     5.9586	    -6.7978	     2.6855	    -2.0981	     2.3499	     7.7209	     5.9586	     2.0142	
   -16.3651	    -7.2174	     7.1335	    -8.0566	     2.6855	    -3.1052	     1.5106	     8.8959	     6.2943	     3.1891	
   -17.8757	    -7.7209	     8.0566	    -9.1476	     2.4338	    -3.9444	     0.4196	     9.6512	     6.6299	     4.4479	
   -19.3863	    -8.3084	     8.7280	    -9.9869	     1.9302	    -4.4479	    -0.7553	     9.7351	     6.8817	     5.7907	
[Epoch Header]
[Trial Type]	23
[Accept]	1
[Correct]	0
[RT]	 0.000
[Resp]	0
[Epoch Data]
   -26.1841	   -19.8898	    -5.1193	   -17.9596	   -13.0081	   -16.5329	    -5.2032	    -6.0425	   -14.9384	    -6.4621	
   -28.1982	   -21.4005	    -7.3013	   -20.4773	   -14.1830	   -18.8828	    -6.0425	    -6.0425	   -12.1689	    -5.6229	
   -30.2963	   -22.8271	    -9.6512	   -22.7432	   -15.3580	   -21.0648	    -6.9656	    -6.2943	    -9.5673	    -5.0354	
   -32.0587	   -24.0021	   -11.9171	   -24.6735	   -16.3651	   -23.0789	    -7.8888	    -6.9656	    -7.3013	    -4.6997	
   -33.6533	   -25.0931	   -14.0991	   -26.1002	   -17.2882	   -24.6735	    -8.7280	    -7.9727	    -5.5389	    -4.6158	
   -34.6603	   -25.8484	   -15.9454	   -26.8555	   -18.0435	   -25.6805	    -9.5673	    -9.3994	    -4.1962	    -4.6997	
   -35.2478	   -26.1841	   -17.4561	   -27.0233	   -18.6310	   -26.1841	   -10.4065	   -11.1618	    -3.3569	    -4.9515	
   -35.0800	   -26.1841	   -18.4631	   -26.5198	   -19.0506	   -26.1841	   -11.0779	   -13.4277	    -2.8534	    -5.2872	
   -34.3246	   -25.7645	   -18.9667	   -25.5127	   -19.3024	   -25.6805	   -11.5814	   -15.9454	    -2.5177	    -5.5389	
   -32.9819	   -24.8413	   -18.8828	   -24.0021	   -19.3024	   -24.7574	   -11.9171	   -18.5471	    -2.3499	    -5.6229	
   -31.0516	   -23.4146	   -18.2114	   -22.2397	   -18.9667	   -23.5825	   -12.0850	   -21.2326	    -2.2659	    -5.6229	
   -28.6179	   -21.5683	   -17.0364	   -20.3934	   -18.5471	   -22.2397	   -12.0010	   -23.5825	    -2.2659	    -5.3711	
   -25.7645	   -19.3863	   -15.4419	   -18.4631	   -17.8757	   -20.8130	   -11.7493	   -25.4288	    -2.2659	    -5.0354	
   -22.7432	   -17.0364	   -13.5956	   -16.6168	   -17.1204	   -19.4702	   -11.4136	   -26.4359	    -2.2659	    -4.6997	
   -19.6381	   -14.6866	   -11.8332	   -15.0223	   -16.5329	   -18.2953	   -11.0779	   -26.5198	    -2.0142	    -4.3640	
   -16.7847	   -12.5046	   -10.2386	   -13.7634	   -15.9454	   -17.2043	   -10.6583	   -25.5966	    -1.5106	    -4.1962	
   -14.2670	   -10.7422	    -8.9798	   -12.8403	   -15.6097	   -16.4490	   -10.3226	   -23.8342	    -0.7553	    -4.1962	
   -12.3367	    -9.3994	    -8.0566	   -12.3367	   -15.3580	   -15.7776	    -9.9869	   -21.5683	     0.3357	    -4.3640	
   -11.0779	    -8.5602	    -7.4692	   -12.0850	   -15.1062	   -15.1901	    -9.7351	   -18.9667	     1.7624	    -4.7836	
   -10.8261	    -8.3084	    -7.3013	   -12.1689	   -14.9384	   -14.7705	    -9.5673	   -16.5329	     3.2730	    -5.2872	
   -11.4975	    -8.6441	    -7.4692	   -12.4207	   -14.8544	   -14.4348	    -9.4833	   -14.2670	     4.6997	    -5.7907	
   -13.0920	    -9.5673	    -8.0566	   -12.7563	   -14.7705	   -14.2670	    -9.3155	   -12.4207	     6.0425	    -6.2103	
   -15.6097	   -10.9940	    -8.8959	   -13.0081	   -14.7705	   -14.0991	    -9.1476	   -10.9940	     7.1335	    -6.4621	
   -18.5471	   -12.7563	    -9.9030	   -13.1760	   -14.6866	   -14.0152	    -8.9798	    -9.9869	     8.0566	    -6.4621	
   -21.7361	   -14.5187	   -10.9940	   -13.0920	   -14.6866	   -14.0152	    -8.7280	    -9.3994	     8.8120	    -6.3782	
   -24.5895	   -16.1133	   -11.9171	   -12.8403	   -14.5187	   -14.0152	    -8.4763	    -9.0637	     9.3994	    -6.1264	
   -26.8555	   -17.3721	   -12.5885	   -12.3367	   -14.2670	   -14.0991	    -8.1406	    -8.8959	     9.8190	    -5.8746	
   -28.3661	   -18.1274	   -12.9242	   -11.7493	   -13.7634	   -14.0991	    -7.8049	    -8.8959	     9.9869	    -5.7068	
   -29.0375	   -18.3792	   -12.7563	   -11.1618	   -13.0920	   -14.1830	    -7.3853	    -9.0637	     9.9869	    -5.6229	
   -28.7857	   -18.1274	   -12.1689	   -10.6583	   -12.1689	   -14.1830	    -6.7978	    -9.3994	     9.9030	    -5.6229	
   -27.6947	   -17.3721	   -11.0779	   -10.4065	   -10.9940	   -14.1830	    -6.2103	   -10.0708	     9.6512	    -5.7068	
   -25.9323	   -16.2811	    -9.7351	   -10.4065	    -9.6512	   -14.0152	    -5.5389	   -10.8261	     9.1476	    -5.8746	
   -23.8342	   -14.8544	    -8.0566	   -10.7422	    -8.3084	   -13.8474	    -4.8676	   -11.6653	     8.3923	    -6.1264	
   -21.5683	   -13.4277	    -6.3782	   -11.3297	    -7.1335	   -13.5956	    -4.2801	   -12.4207	     7.1335	    -6.4621	
   -19.4702	   -12.2528	    -4.9515	   -12.0850	    -6.2103	   -13.4277	    -3.8605	   -13.0081	     5.3711	    -6.8817	
   -17.9596	   -11.5814	    -3.9444	   -13.0081	    -5.8746	   -13.3438	    -3.7766	   -13.3438	     2.8534	    -7.5531	
   -17.3721	   -11.5814	    -3.5248	   -14.1830	    -6.2103	   -13.4277	    -4.1122	   -13.5956	    -0.3357	    -8.3923	
   -17.7078	   -12.4207	    -3.8605	   -15.5258	    -7.3013	   -13.8474	    -4.8676	   -13.8474	    -4.2801	    -9.3994	
   -18.9667	   -14.1830	    -4.8676	   -17.0364	    -9.1476	   -14.5187	    -6.1264	   -14.4348	    -8.7280	   -10.4904	
   -21.2326	   -16.7007	    -6.5460	   -18.7149	   -11.4975	   -15.4419	    -7.7209	   -15.3580	   -13.5117	   -11.6653	
   -24.0860	   -19.8059	    -8.5602	   -20.3934	   -14.2670	   -16.5329	    -9.5673	   -16.7847	   -18.2953	   -12.7563	
   -27.3590	   -23.2468	   -10.6583	   -22.1558	   -17.1204	   -17.7917	   -11.5814	   -18.7149	   -22.6593	   -13.7634	
   -30.7159	   -26.6876	   -12.5885	   -23.7503	   -19.9738	   -19.2184	   -13.5956	   -20.7291	   -26.2680	   -14.6027	
   -33.8211	   -29.7928	   -14.0991	   -25.1770	   -22.4075	   -20.7291	   -15.4419	   -22.5754	   -28.5339	   -15.2740	
   -36.1710	   -32.1426	   -15.0223	   -26.2680	   -24.2538	   -22.1558	   -16.9525	   -23.8342	   -29.2053	   -15.6097	
   -37.5977	   -33.6533	   -15.3580	   -26.9394	   -25.4288	   -23.1628	   -17.8757	   -24.1699	   -28.2822	   -15.7776	
   -37.7655	   -34.2407	   -15.1062	   -26.9394	   -25.7645	   -23.7503	   -18.2114	   -23.2468	   -25.8484	   -15.8615	
   -36.7584	   -33.9050	   -14.4348	   -26.4359	   -25.3448	   -23.8342	   -17.8757	   -21.2326	   -22.3236	   -15.8615	
   -34.7443	   -32.9819	   -13.5117	   -25.4288	   -24.4217	   -23.3307	   -17.0364	   -18.2953	   -18.1274	   -15.9454	
   -31.8069	   -31.4713	   -12.5885	   -24.0860	   -23.2468	   -22.4915	   -15.8615	   -14.7705	   -13.5117	   -15.9454	
   -28.4500	   -29.6249	   -11.6653	   -22.4915	   -21.8201	   -21.4005	   -14.6027	   -11.1618	    -8.9798	   -15.8615	
   -24.7574	   -27.6108	   -10.8261	   -20.8130	   -20.3094	   -20.2255	   -13.1760	    -7.6370	    -4.6997	   -15.6097	
   -21.1487	   -25.5966	   -10.0708	   -19.1345	   -18.7988	   -18.9667	   -11.8332	    -4.6158	    -0.8392	   -15.1901	
   -17.7078	   -23.5825	    -9.3994	   -17.3721	   -17.2882	   -17.7078	   -10.5743	    -2.0981	     2.5177	   -14.4348	
   -14.7705	   -21.6522	    -8.7280	   -15.6097	   -15.8615	   -16.5329	    -9.4833	    -0.2518	     5.2032	   -13.6795	
   -12.4207	   -19.9738	    -8.1406	   -13.8474	   -14.5187	   -15.3580	    -8.4763	     0.8392	     7.1335	   -12.8403	
   -10.6583	   -18.5471	    -7.6370	   -12.2528	   -13.4277	   -14.3509	    -7.8049	     1.0910	     8.2245	   -12.1689	
    -9.5673	   -17.3721	    -7.2174	   -10.8261	   -12.5046	   -13.5956	    -7.3853	     0.5875	     8.4763	   -11.7493	
    -8.9798	   -16.5329	    -7.0496	    -9.5673	   -11.8332	   -13.0081	    -7.3013	    -0.8392	     7.8888	   -11.6653	
    -9.0637	   -15.8615	    -6.9656	    -8.6441	   -11.4136	   -12.7563	    -7.4692	    -3.1052	     6.4621	   -11.9171	
    -9.4833	   -15.5258	    -7.1335	    -7.8888	   -11.2457	   -12.6724	    -7.8888	    -6.2103	     4.2801	   -12.5046	
   -10.3226	   -15.3580	    -7.4692	    -7.4692	   -11.3297	   -12.9242	    -8.4763	   -10.1547	     1.3428	   -13.5956	
   -11.4136	   -15.3580	    -8.0566	    -7.3013	   -11.5814	   -13.2599	    -9.1476	   -14.6866	    -2.4338	   -15.1062	
   -12.5046	   -15.5258	    -8.7280	    -7.2174	   -12.0010	   -13.5956	    -9.9030	   -19.8059	    -6.7978	   -17.0364	
   -13.5956	   -15.6937	    -9.3994	    -7.2174	   -12.4207	   -14.0152	   -10.6583	   -25.0931	   -11.6653	   -19.3863	
   -14.4348	   -15.8615	   -10.0708	    -7.2174	   -12.8403	   -14.1830	   -11.3297	   -30.2963	   -16.8686	   -21.9879	
   -14.8544	   -15.7776	   -10.4904	    -7.1335	   -13.2599	   -14.0991	   -11.7493	   -34.9121	   -21.9879	   -24.7574	
   -14.7705	   -15.4419	   -10.6583	    -6.8817	   -13.5117	   -13.7634	   -12.0010	   -38.6887	   -26.6037	   -27.3590	
   -14.0152	   -14.6866	   -10.4904	    -6.3782	   -13.5956	   -13.0920	   -11.8332	   -41.0385	   -30.5481	   -29.6249	
   -12.5885	   -13.6795	    -9.9030	    -5.7068	   -13.5117	   -12.0850	   -11.4136	   -41.7938	   -33.5693	   -31.3034	
   -10.4904	   -12.4207	    -8.9798	    -4.9515	   -13.4277	   -10.8261	   -10.6583	   -40.7028	   -35.5835	   -31.9748	
    -7.8888	   -10.9940	    -7.8888	    -4.1122	   -13.2599	    -9.4833	    -9.7351	   -37.6816	   -36.4227	   -31.7230	
    -5.0354	    -9.6512	    -6.7978	    -3.2730	   -13.0081	    -8.2245	    -8.8120	   -32.9819	   -36.0870	   -30.5481	
    -2.2659	    -8.4763	    -5.7907	    -2.5177	   -13.0081	    -7.2174	    -8.0566	   -27.0233	   -34.4925	   -28.6179	
     0.0000	    -7.8049	    -5.2032	    -2.0981	   -13.1760	    -6.6299	    -7.7209	   -20.2255	   -31.9748	   -26.1002	
     1.4267	    -7.7209	    -5.2032	    -1.9302	   -13.6795	    -6.6299	    -7.8888	   -13.4277	   -28.4500	   -23.4146	
     1.7624	    -8.3084	    -5.8746	    -2.3499	   -14.5187	    -7.1335	    -8.5602	    -7.1335	   -24.4217	   -20.7291	
     1.0910	    -9.5673	    -7.0496	    -3.1891	   -15.6937	    -8.2245	    -9.6512	    -1.9302	   -19.9738	   -18.2114	
    -0.5875	   -11.3297	    -8.6441	    -4.3640	   -16.9525	    -9.6512	   -10.9940	     1.9302	   -15.3580	   -15.8615	
    -3.1052	   -13.3438	   -10.4904	    -5.7907	   -18.1274	   -11.3297	   -12.3367	     4.3640	   -10.6583	   -13.7634	
    -6.1264	   -15.4419	   -12.3367	    -7.3013	   -19.1345	   -13.0920	   -13.6795	     5.4550	    -6.0425	   -11.6653	
    -9.3994	   -17.5400	   -14.0991	    -8.8959	   -19.8898	   -14.8544	   -14.8544	     5.3711	    -1.7624	    -9.7351	
   -12.5885	   -19.3024	   -15.7776	   -10.4904	   -20.4773	   -16.5329	   -15.8615	     4.2801	     2.1820	    -8.0566	
   -15.4419	   -20.6451	   -17.2043	   -12.0010	   -20.8969	   -18.1274	   -16.7007	     2.6016	     5.4550	    -6.5460	
   -17.6239	   -21.6522	   -18.4631	   -13.3438	   -21.0648	   -19.5541	   -17.3721	     0.5035	     8.0566	    -5.2872	
   -19.1345	   -22.0718	   -19.3863	   -14.4348	   -21.2326	   -20.7291	   -17.8757	    -1.7624	    10.0708	    -4.2801	
   -19.8898	   -22.1558	   -19.8898	   -15.3580	   -21.2326	   -21.7361	   -18.1274	    -4.0283	    11.4975	    -3.4409	
   -19.8898	   -21.8201	   -20.0577	   -15.7776	   -21.1487	   -22.3236	   -18.2114	    -6.0425	    12.5046	    -2.7695	
   -19.1345	   -21.2326	   -19.8059	   -15.7776	   -20.9808	   -22.4915	   -18.1274	    -7.7209	    13.3438	    -2.0981	
   -17.9596	   -20.3934	   -19.0506	   -15.4419	   -20.7291	   -22.3236	   -17.7917	    -9.0637	    13.8474	    -1.5106	
   -16.2811	   -19.3863	   -17.7917	   -14.6866	   -20.3094	   -21.8201	   -17.3721	    -9.9869	    14.2670	    -1.0071	
   -14.4348	   -18.2114	   -16.1133	   -13.7634	   -19.8059	   -21.0648	   -16.7847	   -10.4065	    14.5187	    -0.4196	
   -12.5046	   -16.9525	   -14.0152	   -12.7563	   -19.1345	   -20.1416	   -16.2811	   -10.5743	    14.6027	     0.0839	
   -10.9100	   -15.7776	   -11.8332	   -11.7493	   -18.3792	   -19.3024	   -15.6937	   -10.3226	    14.4348	     0.5875	
    -9.7351	   -14.6866	    -9.8190	   -10.8261	   -17.7078	   -18.3792	   -15.1901	    -9.9869	    14.0152	     0.9232	
    -9.2316	   -14.0152	    -8.1406	    -9.9869	   -17.1204	   -17.7078	   -14.7705	    -9.3994	    13.4277	     1.1749	
    -9.3155	   -13.8474	    -7.0496	    -9.3155	   -16.7847	   -17.0364	   -14.6027	    -8.8120	    12.5046	     1.2589	
    -9.9869	   -14.0152	    -6.7139	    -8.7280	   -16.7847	   -16.4490	   -14.4348	    -8.2245	    11.4975	     1.2589	
   -11.2457	   -14.6866	    -6.9656	    -8.2245	   -16.9525	   -15.9454	   -14.3509	    -7.6370	    10.4065	     1.2589	
   -12.7563	   -15.6097	    -7.6370	    -7.7209	   -17.2882	   -15.4419	   -14.2670	    -7.1335	     9.3155	     1.0071	
   -14.5187	   -16.8686	    -8.5602	    -7.3853	   -17.6239	   -14.9384	   -14.1830	    -6.8817	     8.3084	     0.7553	
   -16.1972	   -18.2114	    -9.5673	    -6.9656	   -17.9596	   -14.5187	   -14.1830	    -6.7139	     7.3013	     0.0839	
   -17.7917	   -19.7220	   -10.5743	    -6.7139	   -18.2953	   -14.0152	   -14.2670	    -6.7139	     6.2103	    -0.8392	
   -19.0506	   -21.0648	   -11.4136	    -6.3782	   -18.5471	   -13.5956	   -14.3509	    -6.8817	     5.1193	    -2.4338	
   -19.8059	   -22.2397	   -12.0850	    -6.1264	   -18.7988	   -13.0920	   -14.6027	    -7.2174	     3.9444	    -4.6158	
   -19.9738	   -22.9950	   -12.5046	    -5.7068	   -18.9667	   -12.4207	   -14.8544	    -7.4692	     2.6016	    -7.3853	
   -19.3863	   -23.1628	   -12.5885	    -5.2032	   -19.0506	   -11.6653	   -15.1062	    -7.6370	     1.3428	   -10.5743	
   -17.9596	   -22.7432	   -12.3367	    -4.4479	   -18.9667	   -10.6583	   -15.2740	    -7.8049	     0.0839	   -13.9313	
   -15.6937	   -21.6522	   -11.8332	    -3.4409	   -18.7988	    -9.3994	   -15.3580	    -7.8049	    -0.9232	   -17.0364	
   -12.6724	   -19.9738	   -10.9940	    -2.1820	   -18.2953	    -7.9727	   -15.2740	    -7.8888	    -1.7624	   -19.6381	
    -9.1476	   -17.8757	    -9.9030	    -0.8392	   -17.7078	    -6.3782	   -15.0223	    -8.1406	    -2.5177	   -21.4844	
    -5.2872	   -15.6097	    -8.7280	     0.6714	   -16.8686	    -4.7836	   -14.6866	    -8.7280	    -3.1891	   -22.5754	
    -1.5945	   -13.3438	    -7.6370	     2.1820	   -16.0294	    -3.2730	   -14.2670	    -9.9869	    -3.9444	   -22.8271	
     1.6785	   -11.2457	    -6.6299	     3.4409	   -15.1062	    -2.0142	   -13.8474	   -12.0010	    -4.9515	   -22.4075	
     4.1962	    -9.5673	    -5.9586	     4.5319	   -14.2670	    -1.0071	   -13.4277	   -14.8544	    -6.4621	   -21.4005	
     5.7907	    -8.3923	    -5.7068	     5.2872	   -13.5956	    -0.4196	   -13.0920	   -18.5471	    -8.4763	   -19.9738	
     6.3782	    -7.8888	    -5.8746	     5.5389	   -13.2599	    -0.5035	   -12.9242	   -22.9950	   -10.9940	   -18.3792	
     5.7907	    -7.9727	    -6.5460	     5.2872	   -13.1760	    -1.1749	   -12.8403	   -27.9465	   -14.0152	   -16.7007	
     4.1962	    -8.7280	    -7.6370	     4.5319	   -13.5956	    -2.6016	   -13.0920	   -32.8140	   -17.2043	   -15.1901	
     1.8463	    -9.9869	    -8.8959	     3.3569	   -14.2670	    -4.5319	   -13.5956	   -37.1780	   -19.9738	   -14.1830	
    -1.0910	   -11.4975	   -10.3226	     1.8463	   -15.1901	    -6.8817	   -14.4348	   -40.4510	   -22.1558	   -13.7634	
    -4.1962	   -13.0920	   -11.4975	     0.2518	   -16.2811	    -9.2316	   -15.3580	   -42.2974	   -23.4985	   -13.8474	
    -7.1335	   -14.5187	   -12.4207	    -1.3428	   -17.2043	   -11.3297	   -16.3651	   -42.3813	   -24.0021	   -14.5187	
    -9.7351	   -15.6937	   -13.0081	    -2.6016	   -17.8757	   -12.9242	   -17.1204	   -40.7867	   -23.7503	   -15.4419	
   -11.7493	   -16.4490	   -13.2599	    -3.4409	   -18.2114	   -13.8474	   -17.6239	   -37.5137	   -23.1628	   -16.5329	
   -12.9242	   -16.7007	   -13.1760	    -3.8605	   -18.1274	   -14.1830	   -17.5400	   -32.8140	   -22.1558	   -17.4561	
   -13.4277	   -16.5329	   -12.7563	    -3.6926	   -17.5400	   -13.8474	   -17.0364	   -26.9394	   -21.0648	   -18.1274	
   -13.1760	   -16.0294	   -12.2528	    -3.1052	   -16.5329	   -13.0081	   -16.1133	   -20.3094	   -19.9738	   -18.3792	
   -12.4207	   -15.1062	   -11.7493	    -2.0142	   -15.2740	   -11.6653	   -14.8544	   -13.3438	   -18.8828	   -18.2114	
   -11.2457	   -14.0991	   -11.2457	    -0.5875	   -13.9313	   -10.1547	   -13.2599	    -6.5460	   -17.8757	   -17.7078	
    -9.9869	   -13.0081	   -10.8261	     0.8392	   -12.5046	    -8.5602	   -11.6653	    -0.2518	   -16.9525	   -17.0364	
    -8.6441	   -12.0010	   -10.4065	     2.2659	   -11.1618	    -6.9656	   -10.0708	     5.1193	   -16.0294	   -16.2811	
    -7.3013	   -10.9940	    -9.9030	     3.5248	   -10.0708	    -5.6229	    -8.5602	     9.3155	   -14.8544	   -15.6097	
    -6.1264	   -10.2386	    -9.3155	     4.3640	    -9.3155	    -4.6158	    -7.4692	    12.3367	   -13.3438	   -15.0223	
    -5.0354	    -9.7351	    -8.6441	     4.7836	    -8.9798	    -3.9444	    -6.6299	    14.0991	   -11.4975	   -14.6866	
    -4.3640	    -9.4833	    -7.8049	     4.6158	    -8.9798	    -3.6087	    -6.2943	    14.5187	    -9.3994	   -14.5187	
    -3.9444	    -9.4833	    -6.7978	     4.0283	    -9.3994	    -3.8605	    -6.3782	    13.7634	    -7.0496	   -14.5187	
    -3.9444	    -9.8190	    -5.7068	     3.0212	    -9.9869	    -4.3640	    -6.7978	    11.9171	    -4.6997	   -14.6027	
    -4.3640	   -10.4065	    -4.5319	     1.5945	   -10.7422	    -5.2032	    -7.4692	     9.0637	    -2.4338	   -14.6866	
    -5.1193	   -11.1618	    -3.2730	     0.0000	   -11.3297	    -6.2943	    -8.3084	     5.3711	    -0.5875	   -14.8544	
    -6.1264	   -12.0010	    -2.0142	    -1.6785	   -11.8332	    -7.5531	    -9.2316	     1.1749	     0.8392	   -14.8544	
    -7.4692	   -12.8403	    -0.8392	    -3.4409	   -12.0850	    -8.8120	   -10.0708	    -3.1891	     1.8463	   -14.7705	
    -8.8959	   -13.6795	     0.2518	    -5.2032	   -12.0850	    -9.9869	   -10.7422	    -7.6370	     2.5177	   -14.5187	
   -10.2386	   -14.4348	     1.2589	    -6.8817	   -11.8332	   -11.1618	   -10.9940	   -11.5814	     2.7695	   -14.0991	
   -11.4136	   -14.9384	     2.2659	    -8.3084	   -11.2457	   -12.1689	   -10.7422	   -14.8544	     2.9373	   -13.5117	
   -12.0850	   -15.1062	     3.2730	    -9.5673	   -10.3226	   -12.9242	   -10.0708	   -17.2882	     2.9373	   -12.8403	
   -12.1689	   -14.8544	     4.1962	   -10.5743	    -9.1476	   -13.4277	    -8.9798	   -18.7149	     3.0212	   -12.0850	
   -11.4136	   -14.0991	     5.1193	   -11.1618	    -7.8888	   -13.6795	    -7.5531	   -19.2184	     3.1891	   -11.4136	
    -9.9030	   -12.9242	     5.9586	   -11.4136	    -6.6299	   -13.5956	    -5.9586	   -19.0506	     3.3569	   -10.9100	
    -7.5531	   -11.3297	     6.4621	   -11.2457	    -5.5389	   -13.0920	    -4.2801	   -18.3792	     3.5248	   -10.5743	
    -4.6158	    -9.5673	     6.7139	   -10.7422	    -4.6997	   -12.3367	    -2.7695	   -17.5400	     3.6087	   -10.4904	
    -1.3428	    -7.7209	     6.7139	    -9.9869	    -4.2801	   -11.3297	    -1.5106	   -16.8686	     3.2730	   -10.6583	
     2.0142	    -5.9586	     6.2943	    -9.0637	    -4.1122	   -10.1547	    -0.5875	   -16.4490	     2.5177	   -11.0779	
     5.0354	    -4.4479	     5.5389	    -8.1406	    -4.2801	    -8.9798	    -0.2518	   -16.2811	     1.2589	   -11.7493	
     7.4692	    -3.1891	     4.6158	    -7.3853	    -4.6997	    -7.9727	    -0.3357	   -16.5329	    -0.6714	   -12.4207	
     9.2316	    -2.2659	     3.5248	    -6.7978	    -5.2872	    -7.1335	    -0.7553	   -17.0364	    -3.0212	   -13.0081	
     9.9869	    -1.7624	     2.4338	    -6.5460	    -6.0425	    -6.7139	    -1.5945	   -17.4561	    -5.7068	   -13.4277	
     9.8190	    -1.7624	     1.4267	    -6.7139	    -6.7978	    -6.6299	    -2.6855	   -17.8757	    -8.4763	   -13.5117	
     8.7280	    -2.2659	     0.3357	    -7.3013	    -7.7209	    -7.0496	    -3.8605	   -17.8757	   -11.1618	   -13.2599	
     6.9656	    -3.4409	    -0.6714	    -8.3084	    -8.6441	    -7.8049	    -5.1193	   -17.3721	   -13.2599	   -12.8403	
     4.5319	    -5.1193	    -1.8463	    -9.6512	    -9.6512	    -8.8959	    -6.4621	   -16.3651	   -14.6866	   -12.4207	
     1.8463	    -7.2174	    -2.9373	   -11.2457	   -10.6583	   -10.1547	    -7.7209	   -14.8544	   -15.2740	   -11.9171	
    -0.9232	    -9.5673	    -4.0283	   -12.8403	   -11.5814	   -11.4975	    -8.8120	   -13.0081	   -15.1062	   -11.5814	
    -3.6087	   -11.8332	    -4.8676	   -14.3509	   -12.3367	   -12.7563	    -9.7351	   -10.9940	   -14.0152	   -11.4136	
    -5.9586	   -13.5956	    -5.4550	   -15.6097	   -12.7563	   -13.9313	   -10.4065	    -8.8959	   -12.3367	   -11.3297	
    -7.8049	   -14.8544	    -5.7907	   -16.4490	   -12.8403	   -14.8544	   -10.8261	    -6.9656	   -10.1547	   -11.4975	
    -8.8120	   -15.3580	    -5.7068	   -16.9525	   -12.5885	   -15.6937	   -10.9100	    -5.2032	    -7.6370	   -11.6653	
    -9.0637	   -15.1901	    -5.3711	   -16.8686	   -12.0850	   -16.1972	   -10.6583	    -3.5248	    -5.1193	   -11.8332	
    -8.3084	   -14.2670	    -4.7836	   -16.2811	   -11.1618	   -16.2811	   -10.1547	    -1.8463	    -2.6016	   -11.7493	
    -6.7139	   -12.8403	    -3.8605	   -15.2740	   -10.0708	   -16.0294	    -9.2316	    -0.2518	    -0.1678	   -11.3297	
    -4.4479	   -10.9100	    -2.5177	   -13.7634	    -8.8120	   -15.2740	    -8.1406	     1.4267	     2.0142	   -10.4904	
    -1.7624	    -8.6441	    -0.9232	   -11.9171	    -7.3853	   -14.0152	    -6.9656	     3.1052	     3.9444	    -9.3155	
     1.1749	    -6.2943	     0.9232	    -9.8190	    -6.0425	   -12.4207	    -5.7068	     4.6997	     5.7068	    -7.8049	
     4.0283	    -4.1122	     2.7695	    -7.7209	    -4.8676	   -10.6583	    -4.6997	     6.0425	     7.1335	    -6.2943	
     6.5460	    -2.2659	     4.3640	    -5.8746	    -4.0283	    -8.8959	    -4.0283	     6.9656	     8.2245	    -4.8676	
     8.5602	    -0.9232	     5.4550	    -4.3640	    -3.5248	    -7.3013	    -3.6926	     7.3013	     8.8120	    -3.6087	
     9.9869	    -0.1678	     6.0425	    -3.4409	    -3.4409	    -6.1264	    -3.6926	     7.0496	     8.8959	    -2.7695	
    10.8261	     0.0000	     6.1264	    -3.0212	    -3.6926	    -5.4550	    -3.9444	     6.1264	     8.5602	    -2.2659	
    10.9940	    -0.3357	     5.6229	    -3.2730	    -4.0283	    -5.3711	    -4.3640	     4.6158	     7.8049	    -2.0981	
    10.5743	    -1.1749	     4.7836	    -3.9444	    -4.6158	    -5.7907	    -4.7836	     2.6016	     6.5460	    -2.2659	
     9.6512	    -2.2659	     3.4409	    -5.1193	    -5.2032	    -6.6299	    -5.2872	     0.1678	     4.7836	    -2.7695	
     8.1406	    -3.6926	     1.9302	    -6.5460	    -5.8746	    -7.8888	    -5.7907	    -2.6855	     2.5177	    -3.5248	
     6.2943	    -5.2872	     0.2518	    -8.2245	    -6.5460	    -9.2316	    -6.2943	    -5.7907	    -0.1678	    -4.6158	
     4.1962	    -7.0496	    -1.5106	    -9.8190	    -7.2174	   -10.5743	    -6.7978	    -9.0637	    -3.2730	    -5.9586	
     2.0981	    -8.7280	    -3.1891	   -11.1618	    -7.8049	   -11.7493	    -7.2174	   -12.3367	    -6.5460	    -7.4692	
     0.0000	   -10.2386	    -4.6997	   -12.1689	    -8.3084	   -12.5046	    -7.5531	   -15.3580	    -9.7351	    -8.9798	
    -1.7624	   -11.4136	    -5.7068	   -12.6724	    -8.6441	   -12.9242	    -7.8888	   -18.1274	   -12.6724	   -10.4904	
    -3.0212	   -12.2528	    -6.1264	   -12.5885	    -8.8959	   -12.6724	    -8.1406	   -20.4773	   -15.0223	   -11.6653	
    -3.6087	   -12.6724	    -5.9586	   -12.0010	    -8.9798	   -12.0010	    -8.2245	   -22.3236	   -16.7007	   -12.4207	
    -3.6087	   -12.5885	    -5.1193	   -10.7422	    -8.8120	   -10.7422	    -8.2245	   -23.8342	   -17.7917	   -12.7563	
    -2.7695	   -12.0850	    -3.6087	    -8.9798	    -8.3923	    -9.1476	    -7.9727	   -24.8413	   -18.2114	   -12.5885	
    -1.3428	   -11.1618	    -1.5106	    -6.7139	    -7.7209	    -7.1335	    -7.4692	   -25.5966	   -18.2953	   -12.0850	
     0.7553	    -9.9030	     0.9232	    -4.0283	    -6.7139	    -5.0354	    -6.7139	   -26.1841	   -18.2953	   -11.2457	
     3.2730	    -8.3923	     3.6926	    -1.0071	    -5.5389	    -2.7695	    -5.6229	   -26.7715	   -18.2953	   -10.4065	
     5.8746	    -6.7139	     6.2943	     2.0142	    -4.1962	    -0.5875	    -4.6158	   -27.4429	   -18.7149	    -9.6512	
     8.3923	    -5.1193	     8.5602	     4.9515	    -2.9373	     1.2589	    -3.6087	   -28.3661	   -19.7220	    -9.3155	
    10.4904	    -3.8605	    10.3226	     7.4692	    -1.9302	     2.7695	    -3.0212	   -29.5410	   -21.4005	    -9.4833	
    11.9171	    -2.9373	    11.2457	     9.4833	    -1.1749	     3.6926	    -2.8534	   -30.6320	   -23.7503	   -10.1547	
    12.5046	    -2.4338	    11.4136	    10.8261	    -0.7553	     4.0283	    -3.0212	   -31.5552	   -26.3519	   -11.1618	
    12.3367	    -2.3499	    10.9940	    11.4136	    -0.5875	     3.6926	    -3.5248	   -31.8069	   -29.0375	   -12.4207	
    11.3297	    -2.5177	     9.9869	    11.2457	    -0.5875	     2.7695	    -4.0283	   -31.0516	   -31.3034	   -13.8474	
     9.6512	    -3.0212	     8.5602	    10.1547	    -0.6714	     1.2589	    -4.5319	   -29.0375	   -32.8979	   -15.3580	
     7.4692	    -3.6087	     6.8817	     8.2245	    -1.0071	    -0.7553	    -4.8676	   -25.8484	   -33.4854	   -16.8686	
     5.1193	    -4.2801	     5.0354	     5.7068	    -1.4267	    -3.1891	    -5.0354	   -21.6522	   -32.8979	   -18.2114	
     2.6855	    -4.8676	     3.1891	     2.9373	    -1.9302	    -5.7068	    -5.1193	   -17.0364	   -31.1356	   -19.3024	
     0.4196	    -5.4550	     1.5945	     0.0839	    -2.4338	    -8.0566	    -5.0354	   -12.2528	   -28.1982	   -19.8059	
    -1.4267	    -5.7907	     0.3357	    -2.4338	    -3.0212	    -9.9869	    -4.7836	    -7.6370	   -24.1699	   -19.5541	
    -2.8534	    -5.9586	    -0.4196	    -4.4479	    -3.4409	   -11.3297	    -4.3640	    -3.3569	   -19.2184	   -18.6310	
    -3.7766	    -5.8746	    -0.7553	    -5.7068	    -3.6926	   -12.0010	    -3.8605	     0.6714	   -13.5956	   -16.8686	
    -4.2801	    -5.7068	    -0.5875	    -6.2943	    -3.8605	   -12.1689	    -3.2730	     4.3640	    -7.7209	   -14.5187	
    -4.4479	    -5.4550	    -0.0839	    -6.2103	    -3.6926	   -11.7493	    -2.6016	     7.8049	    -2.0142	   -11.7493	
    -4.3640	    -5.1193	     0.8392	    -5.5389	    -3.4409	   -10.8261	    -2.0142	    10.9940	     3.1891	    -8.7280	
    -4.0283	    -4.7836	     1.9302	    -4.4479	    -3.1052	    -9.6512	    -1.4267	    13.5956	     7.6370	    -5.8746	
    -3.5248	    -4.3640	     3.1052	    -3.1052	    -2.6855	    -8.3084	    -1.0071	    15.6937	    11.2457	    -3.3569	
    -2.9373	    -3.9444	     4.1962	    -1.7624	    -2.4338	    -6.8817	    -0.7553	    17.0364	    13.8474	    -1.2589	
    -2.4338	    -3.6926	     5.0354	    -0.6714	    -2.3499	    -5.7068	    -0.7553	    17.5400	    15.4419	     0.0839	
    -2.0142	    -3.5248	     5.4550	     0.0839	    -2.6016	    -4.8676	    -1.1749	    17.2043	    16.1133	     0.7553	
    -2.0142	    -3.6087	     5.3711	     0.1678	    -3.1052	    -4.4479	    -1.8463	    16.0294	    15.6937	     0.8392	
    -2.3499	    -3.9444	     4.7836	    -0.2518	    -3.8605	    -4.6158	    -2.8534	    14.0152	    14.5187	     0.4196	
    -3.1052	    -4.5319	     3.8605	    -1.1749	    -4.8676	    -5.2032	    -3.9444	    11.5814	    12.7563	    -0.3357	
    -4.2801	    -5.2872	     2.7695	    -2.5177	    -5.8746	    -6.2103	    -5.1193	     8.8959	    10.5743	    -1.1749	
    -5.6229	    -6.1264	     1.7624	    -4.0283	    -6.7978	    -7.3853	    -6.2943	     6.2103	     8.2245	    -1.9302	
    -7.0496	    -6.8817	     1.0071	    -5.5389	    -7.5531	    -8.5602	    -7.3013	     3.6926	     5.9586	    -2.7695	
    -8.3923	    -7.5531	     0.5035	    -6.8817	    -8.2245	    -9.5673	    -8.1406	     1.5106	     3.7766	    -3.4409	
    -9.5673	    -7.9727	     0.3357	    -7.8049	    -8.7280	   -10.3226	    -8.8959	    -0.4196	     1.7624	    -4.1122	
   -10.4904	    -8.1406	     0.5035	    -8.3084	    -8.9798	   -10.6583	    -9.4833	    -1.9302	     0.0839	    -4.6158	
   -10.9940	    -7.8888	     0.8392	    -8.3923	    -9.1476	   -10.6583	    -9.8190	    -3.0212	    -1.1749	    -5.0354	
   -10.9940	    -7.3853	     1.4267	    -7.8888	    -9.0637	   -10.1547	   -10.0708	    -3.6926	    -1.9302	    -5.2032	
   -10.4904	    -6.6299	     2.0981	    -6.9656	    -8.8120	    -9.3994	   -10.1547	    -3.9444	    -2.1820	    -5.2872	
    -9.4833	    -5.6229	     2.6855	    -5.7068	    -8.4763	    -8.3084	    -9.9869	    -3.7766	    -1.9302	    -5.1193	
    -7.9727	    -4.5319	     3.1052	    -4.1962	    -8.0566	    -7.0496	    -9.6512	    -3.1052	    -1.0910	    -4.8676	
    -6.2103	    -3.4409	     3.2730	    -2.6016	    -7.6370	    -5.7068	    -9.2316	    -2.2659	     0.0839	    -4.4479	
    -4.3640	    -2.4338	     3.1891	    -1.0071	    -7.3853	    -4.4479	    -8.8120	    -1.1749	     1.4267	    -3.8605	
    -2.6016	    -1.5945	     2.7695	     0.4196	    -7.3013	    -3.3569	    -8.3923	    -0.0839	     2.8534	    -3.2730	
    -1.1749	    -1.0910	     2.1820	     1.5106	    -7.4692	    -2.6016	    -8.0566	     0.8392	     4.1122	    -2.7695	
    -0.1678	    -1.0071	     1.3428	     2.2659	    -7.8888	    -2.2659	    -7.8888	     1.4267	     4.9515	    -2.4338	
     0.3357	    -1.2589	     0.4196	     2.5177	    -8.4763	    -2.2659	    -7.8049	     1.5106	     5.2872	    -2.4338	
     0.2518	    -1.9302	    -0.5035	     2.3499	    -9.2316	    -2.6016	    -7.8888	     1.1749	     5.1193	    -2.6016	
    -0.3357	    -2.7695	    -1.1749	     2.0981	    -9.9869	    -3.1052	    -7.8888	     0.3357	     4.5319	    -3.1891	
    -1.1749	    -3.6087	    -1.5945	     1.6785	   -10.6583	    -3.6087	    -7.8888	    -0.9232	     3.5248	    -3.9444	
    -2.1820	    -4.5319	    -1.6785	     1.4267	   -11.0779	    -4.0283	    -7.8888	    -2.5177	     2.1820	    -5.0354	
    -3.2730	    -5.2032	    -1.4267	     1.2589	   -11.2457	    -4.3640	    -7.8049	    -4.2801	     0.5875	    -6.1264	
    -4.3640	    -5.7068	    -0.8392	     1.3428	   -11.0779	    -4.4479	    -7.7209	    -6.1264	    -1.1749	    -7.3013	
    -5.3711	    -6.0425	    -0.0839	     1.6785	   -10.7422	    -4.2801	    -7.6370	    -7.9727	    -2.9373	    -8.3084	
    -6.2943	    -6.1264	     0.8392	     2.3499	   -10.0708	    -3.7766	    -7.3853	    -9.7351	    -4.7836	    -9.1476	
    -6.9656	    -5.9586	     1.8463	     3.2730	    -9.2316	    -3.0212	    -7.1335	   -11.1618	    -6.6299	    -9.7351	
    -7.2174	    -5.6229	     3.0212	     4.4479	    -8.1406	    -1.9302	    -6.7978	   -12.2528	    -8.3923	   -10.0708	
    -6.9656	    -4.9515	     4.1962	     5.8746	    -6.8817	    -0.7553	    -6.2943	   -12.8403	   -10.0708	   -10.0708	
    -6.2103	    -4.1122	     5.4550	     7.2174	    -5.4550	     0.5035	    -5.7907	   -12.9242	   -11.5814	    -9.8190	
    -4.8676	    -3.1891	     6.6299	     8.5602	    -4.1122	     1.8463	    -5.1193	   -12.5046	   -13.0081	    -9.1476	
    -2.9373	    -2.2659	     7.6370	     9.6512	    -2.8534	     3.0212	    -4.4479	   -11.5814	   -14.2670	    -8.3084	
    -0.5875	    -1.4267	     8.3084	    10.4065	    -1.9302	     3.9444	    -3.7766	   -10.4065	   -15.2740	    -7.2174	
     1.9302	    -0.8392	     8.5602	    10.5743	    -1.3428	     4.6158	    -3.2730	    -9.0637	   -15.9454	    -6.1264	
     4.3640	    -0.5875	     8.3923	    10.1547	    -1.2589	     4.7836	    -2.9373	    -7.7209	   -16.1972	    -4.9515	
     6.5460	    -0.7553	     7.7209	     9.3155	    -1.4267	     4.3640	    -2.6855	    -6.4621	   -15.7776	    -4.0283	
     8.1406	    -1.2589	     6.7139	     8.0566	    -1.8463	     3.5248	    -2.6016	    -5.2872	   -14.6027	    -3.1891	
     9.0637	    -2.0981	     5.4550	     6.7139	    -2.3499	     2.4338	    -2.4338	    -4.3640	   -12.8403	    -2.6855	
     9.3155	    -3.1052	     4.2801	     5.2872	    -2.7695	     1.0910	    -2.3499	    -3.6087	   -10.5743	    -2.4338	
     8.8959	    -4.2801	     3.1052	     3.8605	    -3.1052	    -0.4196	    -2.1820	    -3.1891	    -7.9727	    -2.4338	
     7.8888	    -5.4550	     2.2659	     2.3499	    -3.5248	    -1.8463	    -2.0981	    -3.1891	    -5.2872	    -2.6855	
     6.4621	    -6.6299	     1.5945	     1.0071	    -3.8605	    -3.1891	    -2.1820	    -3.4409	    -2.8534	    -3.0212	
     4.8676	    -7.6370	     1.1749	    -0.2518	    -4.2801	    -4.4479	    -2.3499	    -3.9444	    -0.7553	    -3.4409	
     3.0212	    -8.5602	     0.8392	    -1.3428	    -4.6997	    -5.3711	    -2.6016	    -4.6158	     0.8392	    -3.9444	
     1.2589	    -9.3155	     0.6714	    -2.2659	    -5.2872	    -6.1264	    -2.9373	    -5.3711	     1.8463	    -4.3640	
    -0.3357	    -9.9030	     0.5875	    -3.0212	    -5.8746	    -6.5460	    -3.2730	    -6.1264	     2.2659	    -4.6997	
    -1.6785	   -10.2386	     0.4196	    -3.6087	    -6.5460	    -6.6299	    -3.5248	    -6.7139	     2.1820	    -4.9515	
    -2.6855	   -10.5743	     0.1678	    -3.9444	    -7.1335	    -6.5460	    -3.7766	    -7.1335	     1.8463	    -5.1193	
    -3.3569	   -10.8261	    -0.1678	    -4.1962	    -7.8049	    -6.2943	    -4.1122	    -7.3853	     1.2589	    -5.2032	
    -3.6087	   -10.9940	    -0.7553	    -4.2801	    -8.4763	    -6.0425	    -4.6158	    -7.4692	     0.6714	    -5.2032	
    -3.5248	   -11.2457	    -1.5106	    -4.3640	    -9.1476	    -5.7068	    -5.3711	    -7.4692	     0.2518	    -5.2872	
    -3.0212	   -11.4975	    -2.3499	    -4.2801	    -9.7351	    -5.4550	    -6.2103	    -7.3853	    -0.0839	    -5.4550	
    -2.1820	   -11.7493	    -3.2730	    -4.1122	   -10.2386	    -5.2032	    -7.3013	    -7.2174	    -0.2518	    -5.6229	
    -0.9232	   -11.8332	    -4.0283	    -3.7766	   -10.5743	    -4.8676	    -8.3084	    -6.9656	    -0.2518	    -5.8746	
     0.5875	   -11.8332	    -4.4479	    -3.2730	   -10.5743	    -4.5319	    -9.1476	    -6.7139	    -0.2518	    -5.9586	
     2.3499	   -11.5814	    -4.6997	    -2.6016	   -10.4904	    -4.1122	    -9.9030	    -6.3782	    -0.2518	    -5.7907	
     4.0283	   -11.2457	    -4.6997	    -1.9302	   -10.3226	    -3.6087	   -10.5743	    -6.1264	    -0.2518	    -5.3711	
     5.3711	   -10.9940	    -4.4479	    -1.3428	   -10.1547	    -3.1891	   -11.1618	    -6.2103	    -0.3357	    -4.6997	
     6.1264	   -10.7422	    -4.2801	    -0.9232	   -10.2386	    -2.9373	   -11.8332	    -6.6299	    -0.5875	    -3.9444	
     6.2103	   -10.5743	    -4.0283	    -0.7553	   -10.4904	    -3.0212	   -12.5046	    -7.3853	    -1.0910	    -3.1052	
     5.3711	   -10.4904	    -3.7766	    -0.8392	   -10.9100	    -3.2730	   -13.1760	    -8.6441	    -1.7624	    -2.4338	
     3.8605	   -10.4065	    -3.6087	    -1.0910	   -11.3297	    -3.7766	   -13.6795	   -10.1547	    -2.6016	    -2.0142	
     1.7624	   -10.3226	    -3.4409	    -1.3428	   -11.7493	    -4.3640	   -14.0152	   -11.9171	    -3.4409	    -1.8463	
    -0.5035	   -10.2386	    -3.4409	    -1.5106	   -12.1689	    -4.9515	   -14.1830	   -13.8474	    -4.2801	    -2.0981	
    -2.6855	    -9.9030	    -3.4409	    -1.5945	   -12.4207	    -5.4550	   -14.2670	   -15.8615	    -5.0354	    -2.8534	
    -4.3640	    -9.4833	    -3.5248	    -1.3428	   -12.5885	    -5.6229	   -14.1830	   -17.7078	    -5.7068	    -3.8605	
    -5.2032	    -8.8120	    -3.6926	    -0.7553	   -12.6724	    -5.3711	   -13.9313	   -19.3024	    -6.3782	    -5.2872	
    -5.0354	    -7.8888	    -3.7766	     0.4196	   -12.5885	    -4.4479	   -13.5956	   -20.4773	    -7.1335	    -6.8817	
    -3.6087	    -6.6299	    -3.6087	     2.0981	   -12.4207	    -2.9373	   -13.0920	   -21.0648	    -8.1406	    -8.5602	
    -1.0910	    -5.1193	    -3.1891	     4.3640	   -12.0850	    -0.6714	   -12.4207	   -21.0648	    -9.3155	   -10.1547	
     2.4338	    -3.3569	    -2.3499	     7.0496	   -11.5814	     2.1820	   -11.5814	   -20.7291	   -10.8261	   -11.4975	
     6.6299	    -1.5106	    -1.0910	    10.1547	   -10.8261	     5.4550	   -10.5743	   -19.9738	   -12.7563	   -12.5046	
    11.0779	     0.4196	     0.5875	    13.3438	    -9.7351	     8.8959	    -9.3994	   -18.9667	   -14.9384	   -13.2599	
    15.2740	     2.3499	     2.7695	    16.5329	    -8.3923	    12.3367	    -7.9727	   -17.6239	   -17.2882	   -13.5956	
    18.8828	     4.3640	     5.3711	    19.6381	    -6.7978	    15.5258	    -6.3782	   -15.7776	   -19.8059	   -13.5956	
    21.7361	     6.2943	     8.2245	    22.3236	    -5.0354	    18.2114	    -4.6158	   -13.2599	   -22.4075	   -13.3438	
    23.6664	     7.9727	    11.1618	    24.5895	    -3.1891	    20.2255	    -2.9373	   -10.1547	   -24.9252	   -13.0081	
    24.6735	     9.2316	    13.8474	    26.2680	    -1.5945	    21.4844	    -1.5106	    -6.4621	   -27.1912	   -12.5885	
    24.8413	     9.9869	    16.1133	    27.2751	    -0.1678	    21.9879	    -0.4196	    -2.5177	   -29.0375	   -12.3367	
    24.0860	    10.1547	    17.6239	    27.4429	     0.7553	    21.6522	     0.2518	     1.3428	   -30.1285	   -12.1689	
    22.4075	     9.6512	    18.2114	    26.8555	     1.3428	    20.4773	     0.3357	     4.6158	   -30.3802	   -12.1689	
    19.9738	     8.3923	    17.8757	    25.4288	     1.3428	    18.5471	    -0.1678	     7.2174	   -29.5410	   -12.3367	
    16.7847	     6.4621	    16.4490	    23.2468	     0.9232	    16.1133	    -1.1749	     8.8959	   -27.5269	   -12.6724	
    13.0920	     4.0283	    14.0991	    20.4773	     0.0839	    13.1760	    -2.4338	     9.7351	   -24.3378	   -13.0081	
     9.3155	     1.3428	    11.2457	    17.3721	    -1.0071	    10.0708	    -3.8605	     9.9030	   -20.1416	   -13.3438	
     5.7068	    -1.3428	     8.2245	    14.2670	    -2.0981	     7.1335	    -5.2032	     9.7351	   -15.2740	   -13.5117	
     2.6855	    -3.6926	     5.3711	    11.3297	    -2.9373	     4.5319	    -6.2103	     9.5673	   -10.1547	   -13.3438	
     0.5875	    -5.3711	     3.1052	     8.9798	    -3.6087	     2.5177	    -6.7978	     9.6512	    -5.0354	   -12.7563	
    -0.4196	    -6.2943	     1.5945	     7.3013	    -3.8605	     1.1749	    -7.0496	    10.2386	    -0.1678	   -11.6653	
    -0.2518	    -6.2943	     0.9232	     6.3782	    -3.7766	     0.5875	    -6.8817	    11.2457	     4.1962	   -10.1547	
     0.9232	    -5.5389	     1.0910	     6.2103	    -3.3569	     0.5035	    -6.4621	    12.4207	     8.1406	    -8.3084	
     2.9373	    -4.0283	     2.0981	     6.5460	    -2.8534	     0.8392	    -5.8746	    13.7634	    11.5814	    -6.2943	
     5.5389	    -2.0981	     3.7766	     7.3013	    -2.0981	     1.5106	    -5.2032	    14.9384	    14.4348	    -4.1962	
     8.3923	     0.1678	     5.7907	     8.1406	    -1.2589	     2.1820	    -4.4479	    15.8615	    16.7847	    -2.2659	
    11.2457	     2.5177	     8.0566	     8.8120	    -0.4196	     2.7695	    -3.6926	    16.3651	    18.4631	    -0.5875	
    13.8474	     4.6997	    10.2386	     9.1476	     0.4196	     3.1052	    -2.9373	    16.4490	    19.4702	     0.9232	
    15.8615	     6.5460	    12.0850	     9.0637	     1.0910	     3.1891	    -2.2659	    15.9454	    19.8059	     2.0142	
    17.1204	     7.9727	    13.5117	     8.3923	     1.5945	     2.7695	    -1.7624	    15.1062	    19.3863	     2.6855	
    17.6239	     8.9798	    14.4348	     7.2174	     1.8463	     2.0142	    -1.4267	    13.8474	    18.3792	     3.0212	
    17.1204	     9.3155	    14.6866	     5.7068	     1.8463	     0.9232	    -1.3428	    12.3367	    16.8686	     2.9373	
    15.7776	     9.0637	    14.2670	     3.8605	     1.5106	    -0.4196	    -1.5106	    10.6583	    14.9384	     2.6016	
    13.5956	     8.3084	    13.2599	     1.9302	     0.9232	    -1.9302	    -1.8463	     8.8959	    12.8403	     2.0981	
    10.9100	     7.1335	    11.7493	     0.0000	     0.1678	    -3.2730	    -2.3499	     7.2174	    10.7422	     1.5945	
     8.0566	     5.6229	    10.0708	    -1.6785	    -0.6714	    -4.5319	    -2.9373	     5.7068	     8.8120	     1.3428	
     5.2872	     4.0283	     8.3923	    -2.9373	    -1.4267	    -5.3711	    -3.4409	     4.4479	     7.3853	     1.4267	
     2.8534	     2.6016	     7.0496	    -3.7766	    -2.0981	    -5.8746	    -3.9444	     3.6926	     6.4621	     1.6785	
     1.1749	     1.3428	     6.0425	    -4.1962	    -2.6016	    -5.9586	    -4.3640	     3.3569	     6.2103	     2.3499	
     0.1678	     0.4196	     5.7068	    -4.0283	    -2.8534	    -5.7068	    -4.6158	     3.5248	     6.7139	     3.1052	
     0.0000	    -0.0839	     5.8746	    -3.4409	    -2.8534	    -5.1193	    -4.7836	     4.0283	     7.8049	     4.0283	
     0.6714	    -0.2518	     6.5460	    -2.5177	    -2.6016	    -4.1962	    -4.8676	     4.8676	     9.4833	     4.8676	
     2.0142	     0.0000	     7.6370	    -1.1749	    -2.1820	    -3.0212	    -4.8676	     5.7907	    11.4975	     5.7068	
     4.0283	     0.5035	     9.1476	     0.4196	    -1.5945	    -1.6785	    -4.7836	     6.6299	    13.5956	     6.3782	
     6.4621	     1.3428	    10.9100	     2.3499	    -0.9232	    -0.0839	    -4.6158	     7.2174	    15.4419	     6.9656	
     9.0637	     2.3499	    12.7563	     4.4479	    -0.2518	     1.7624	    -4.4479	     7.4692	    16.8686	     7.3853	
    11.7493	     3.4409	    14.6027	     6.7139	     0.3357	     3.6087	    -4.2801	     7.1335	    17.6239	     7.7209	
    14.0152	     4.5319	    16.3651	     9.0637	     0.8392	     5.5389	    -3.9444	     6.1264	    17.5400	     7.9727	
    15.7776	     5.2872	    17.7917	    11.2457	     1.1749	     7.3013	    -3.6087	     4.3640	    16.4490	     8.0566	
    16.8686	     5.8746	    18.8828	    13.1760	     1.4267	     8.7280	    -3.1891	     2.0142	    14.4348	     8.0566	
    17.1204	     6.0425	    19.5541	    14.5187	     1.5106	     9.7351	    -2.6855	    -0.6714	    11.4136	     7.8888	
    16.6168	     5.8746	    19.8059	    15.3580	     1.5106	    10.1547	    -2.1820	    -3.6087	     7.7209	     7.3853	
    15.4419	     5.2872	    19.4702	    15.4419	     1.3428	     9.8190	    -1.6785	    -6.5460	     3.4409	     6.5460	
    13.5956	     4.4479	    18.7149	    14.6866	     1.0910	     8.8959	    -1.1749	    -9.0637	    -1.0071	     5.2032	
    11.3297	     3.2730	    17.5400	    13.1760	     0.6714	     7.3013	    -0.9232	   -11.1618	    -5.3711	     3.2730	
     8.6441	     1.9302	    16.1133	    10.9940	     0.0839	     5.1193	    -0.8392	   -12.6724	    -9.4833	     0.9232	
     6.0425	     0.5875	    14.6027	     8.2245	    -0.5875	     2.6855	    -0.8392	   -13.4277	   -13.0081	    -1.5945	
     3.5248	    -0.6714	    13.1760	     5.3711	    -1.1749	     0.0839	    -0.8392	   -13.7634	   -15.8615	    -4.1122	
     1.5945	    -1.5945	    12.0850	     2.5177	    -1.5945	    -2.3499	    -0.8392	   -13.5956	   -17.7078	    -6.3782	
     0.2518	    -2.0142	    11.4136	     0.0000	    -1.6785	    -4.4479	    -0.6714	   -13.3438	   -18.6310	    -8.1406	
    -0.1678	    -1.8463	    11.3297	    -1.9302	    -1.4267	    -5.9586	    -0.4196	   -13.0081	   -18.5471	    -9.3994	
     0.1678	    -1.1749	    11.6653	    -3.2730	    -1.0910	    -6.7978	    -0.1678	   -12.7563	   -17.6239	   -10.1547	
     1.2589	     0.0000	    12.4207	    -3.9444	    -0.6714	    -7.1335	     0.0000	   -12.5885	   -16.1133	   -10.4065	
     3.0212	     1.5106	    13.3438	    -4.0283	    -0.4196	    -6.7978	     0.0839	   -12.4207	   -14.0991	   -10.2386	
     5.3711	     3.3569	    14.6027	    -3.5248	    -0.3357	    -6.0425	     0.0000	   -12.1689	   -11.9171	    -9.8190	
     8.1406	     5.4550	    15.8615	    -2.4338	    -0.4196	    -4.6997	    -0.1678	   -11.8332	    -9.9030	    -9.3155	
    11.0779	     7.5531	    17.1204	    -1.0071	    -0.6714	    -3.0212	    -0.2518	   -11.4975	    -8.2245	    -8.7280	
    14.0991	     9.6512	    18.2114	     0.7553	    -1.0071	    -1.0071	    -0.3357	   -11.0779	    -7.2174	    -8.2245	
    16.9525	    11.4975	    19.0506	     2.5177	    -1.4267	     1.0071	    -0.3357	   -10.6583	    -6.8817	    -8.1406	
    19.2184	    12.9242	    19.3024	     4.1962	    -1.8463	     2.8534	    -0.1678	   -10.3226	    -7.4692	    -8.4763	
    20.8130	    13.7634	    18.8828	     5.4550	    -2.1820	     4.2801	    -0.0839	    -9.9030	    -8.8120	    -9.2316	
    21.5683	    13.8474	    17.7078	     6.2943	    -2.5177	     4.9515	     0.0839	    -9.3155	   -10.6583	   -10.3226	
    21.1487	    13.3438	    15.8615	     6.4621	    -2.7695	     4.9515	     0.2518	    -8.3923	   -12.6724	   -11.5814	
    19.7220	    12.0850	    13.4277	     6.0425	    -2.9373	     4.1122	     0.3357	    -6.9656	   -14.6866	   -12.6724	
    17.2882	    10.2386	    10.6583	     5.0354	    -3.1052	     2.7695	     0.4196	    -5.2032	   -16.2811	   -13.5117	
    13.9313	     7.8049	     7.6370	     3.4409	    -3.1052	     0.9232	     0.3357	    -3.1891	   -17.3721	   -14.0152	
     9.9030	     5.0354	     4.5319	     1.5106	    -3.0212	    -1.0910	     0.3357	    -1.1749	   -17.5400	   -14.0991	
     5.4550	     2.0981	     1.6785	    -0.8392	    -2.7695	    -3.1891	     0.2518	     0.7553	   -16.8686	   -13.7634	
     0.9232	    -0.8392	    -0.8392	    -3.1891	    -2.4338	    -5.1193	     0.1678	     2.4338	   -15.0223	   -13.1760	
    -3.1052	    -3.3569	    -2.6855	    -5.3711	    -2.0142	    -6.7139	     0.2518	     4.0283	   -12.2528	   -12.3367	
    -6.2943	    -5.2872	    -3.6926	    -7.0496	    -1.3428	    -7.8888	     0.4196	     5.4550	    -8.5602	   -11.4975	
    -8.3923	    -6.3782	    -3.8605	    -8.0566	    -0.5875	    -8.4763	     0.7553	     6.8817	    -4.2801	   -10.5743	
    -9.3994	    -6.7139	    -3.3569	    -8.3084	     0.0839	    -8.5602	     1.1749	     8.2245	     0.2518	    -9.7351	
    -9.3155	    -6.3782	    -2.3499	    -7.8049	     0.5035	    -8.0566	     1.5945	     9.3994	     4.4479	    -8.8120	
    -8.4763	    -5.7068	    -1.1749	    -6.7139	     0.5035	    -7.1335	     1.9302	    10.3226	     8.1406	    -7.8888	
    -7.1335	    -4.7836	    -0.0839	    -5.2032	    -0.1678	    -6.0425	     2.0981	    10.9940	    10.9100	    -6.7978	
    -5.6229	    -4.0283	     0.7553	    -3.6087	    -1.2589	    -4.9515	     2.0142	    11.0779	    12.8403	    -5.6229	
    -4.1122	    -3.3569	     1.2589	    -2.0142	    -2.7695	    -4.0283	     1.7624	    10.6583	    13.9313	    -4.1962	
    -2.8534	    -3.0212	     1.5945	    -0.5875	    -4.2801	    -3.3569	     1.4267	     9.7351	    14.3509	    -2.7695	
    -1.8463	    -2.9373	     1.7624	     0.5035	    -5.7068	    -2.9373	     1.0071	     8.2245	    14.3509	    -1.1749	
    -1.1749	    -3.1891	     1.8463	     1.1749	    -6.9656	    -2.8534	     0.5035	     6.3782	    14.1830	     0.5035	
    -0.8392	    -3.7766	     1.9302	     1.3428	    -7.8888	    -3.1052	    -0.0839	     4.1122	    13.8474	     2.0981	
    -1.0071	    -4.6158	     1.9302	     1.0910	    -8.5602	    -3.6087	    -0.6714	     1.7624	    13.5117	     3.5248	
    -1.5945	    -5.5389	     2.0142	     0.3357	    -9.0637	    -4.3640	    -1.3428	    -0.7553	    13.0081	     4.7836	
    -2.6016	    -6.5460	     2.1820	    -0.7553	    -9.3155	    -5.2872	    -1.9302	    -3.1891	    12.4207	     5.7068	
    -3.8605	    -7.5531	     2.4338	    -2.0981	    -9.3155	    -6.2943	    -2.5177	    -5.4550	    11.6653	     6.2103	
    -5.2872	    -8.4763	     2.7695	    -3.5248	    -9.2316	    -7.3853	    -3.0212	    -7.4692	    10.8261	     6.2943	
    -6.7139	    -9.3155	     3.1891	    -4.8676	    -8.9798	    -8.3923	    -3.3569	    -9.0637	     9.9869	     6.0425	
    -7.8888	    -9.9030	     3.6926	    -5.9586	    -8.5602	    -9.1476	    -3.6087	   -10.3226	     9.2316	     5.6229	
    -8.7280	   -10.1547	     4.2801	    -6.6299	    -7.9727	    -9.5673	    -3.6087	   -10.9940	     8.7280	     5.1193	
    -9.0637	   -10.1547	     4.8676	    -6.7978	    -7.3013	    -9.4833	    -3.3569	   -11.1618	     8.3923	     4.6158	
    -8.7280	    -9.8190	     5.5389	    -6.3782	    -6.5460	    -8.9798	    -2.9373	   -10.9100	     8.3923	     4.2801	
    -7.8888	    -9.2316	     6.1264	    -5.5389	    -5.7907	    -8.1406	    -2.4338	   -10.2386	     8.4763	     3.9444	
    -6.3782	    -8.3923	     6.6299	    -4.2801	    -5.1193	    -7.0496	    -1.8463	    -9.3155	     8.8120	     3.6926	
    -4.5319	    -7.3853	     7.1335	    -2.6855	    -4.5319	    -5.7068	    -1.1749	    -8.3923	     9.0637	     3.5248	
    -2.4338	    -6.2943	     7.7209	    -1.0071	    -3.8605	    -4.3640	    -0.5035	    -7.4692	     9.3155	     3.2730	
    -0.2518	    -5.2872	     8.3084	     0.6714	    -3.1891	    -3.1052	     0.1678	    -6.7978	     9.4833	     2.9373	
     1.5945	    -4.4479	     9.0637	     2.0981	    -2.5177	    -2.0981	     0.8392	    -6.4621	     9.2316	     2.5177	
     3.0212	    -3.7766	     9.7351	     3.1052	    -1.8463	    -1.4267	     1.3428	    -6.5460	     8.6441	     2.0142	
     3.7766	    -3.5248	    10.3226	     3.6087	    -1.4267	    -1.1749	     1.5945	    -7.1335	     7.4692	     1.3428	
     3.9444	    -3.6087	    10.8261	     3.6087	    -1.0910	    -1.4267	     1.6785	    -8.2245	     5.7068	     0.5875	
     3.5248	    -3.8605	    10.9940	     3.0212	    -1.0071	    -2.0142	     1.4267	    -9.6512	     3.3569	    -0.3357	
     2.5177	    -4.3640	    10.7422	     2.0981	    -1.1749	    -2.8534	     1.0910	   -11.2457	     0.5875	    -1.3428	
     1.2589	    -4.8676	    10.0708	     0.9232	    -1.3428	    -3.7766	     0.5875	   -12.8403	    -2.6016	    -2.1820	
[Epoch Header]
[Trial Type]	23
[Accept]	1
[Correct]	0
[RT]	 0.000
[Resp]	0
[Epoch Data]
    -9.3155	    -0.5875	    -7.8888	    -3.5248	    -3.7766	    -0.9232	    -3.9444	    -2.0142	     3.4409	    -0.8392	
    -8.6441	    -0.5035	    -7.6370	    -3.2730	    -3.2730	    -0.3357	    -3.6087	    -2.7695	     4.6158	    -0.5875	
    -7.6370	    -0.3357	    -7.0496	    -2.5177	    -2.9373	     0.3357	    -3.6087	    -3.1891	     5.5389	    -0.6714	
    -6.2943	    -0.1678	    -6.2943	    -1.5106	    -2.6855	     1.0071	    -3.7766	    -3.2730	     6.2943	    -1.0071	
    -4.8676	     0.0839	    -5.4550	    -0.2518	    -2.5177	     1.5945	    -4.0283	    -3.0212	     7.0496	    -1.4267	
    -3.3569	     0.4196	    -4.5319	     1.0910	    -2.4338	     2.0981	    -4.3640	    -2.4338	     7.6370	    -1.9302	
    -1.8463	     0.7553	    -3.5248	     2.3499	    -2.3499	     2.5177	    -4.6997	    -1.5945	     8.2245	    -2.4338	
    -0.4196	     1.0910	    -2.6016	     3.5248	    -2.2659	     2.7695	    -4.8676	    -0.5875	     8.7280	    -2.8534	
     0.7553	     1.4267	    -1.9302	     4.4479	    -2.3499	     2.8534	    -5.0354	     0.3357	     8.9798	    -3.1891	
     1.5945	     1.5945	    -1.3428	     5.0354	    -2.4338	     2.7695	    -5.2032	     1.2589	     8.9798	    -3.5248	
     2.1820	     1.6785	    -1.0910	     5.3711	    -2.6016	     2.5177	    -5.2032	     1.9302	     8.6441	    -3.8605	
     2.3499	     1.5106	    -1.0910	     5.3711	    -2.7695	     2.0981	    -5.2872	     2.3499	     7.9727	    -4.1122	
     2.1820	     1.2589	    -1.4267	     5.2032	    -2.9373	     1.5945	    -5.2032	     2.6016	     6.9656	    -4.4479	
     1.8463	     0.8392	    -1.9302	     4.6997	    -3.1052	     1.0910	    -5.1193	     2.5177	     5.7068	    -4.6997	
     1.4267	     0.4196	    -2.6016	     4.1962	    -3.2730	     0.5035	    -4.9515	     2.2659	     4.1962	    -5.0354	
     0.9232	     0.0000	    -3.4409	     3.6087	    -3.3569	     0.0000	    -4.7836	     1.5945	     2.4338	    -5.2872	
     0.4196	    -0.3357	    -4.3640	     2.9373	    -3.4409	    -0.5875	    -4.6997	     0.6714	     0.3357	    -5.5389	
    -0.0839	    -0.5875	    -5.2032	     2.1820	    -3.6926	    -1.1749	    -4.7836	    -0.5875	    -1.9302	    -5.7907	
    -0.5035	    -0.7553	    -6.0425	     1.4267	    -3.9444	    -1.8463	    -5.0354	    -2.0981	    -4.2801	    -5.8746	
    -0.7553	    -0.7553	    -6.6299	     0.6714	    -4.2801	    -2.6016	    -5.5389	    -3.6926	    -6.7139	    -5.8746	
    -0.7553	    -0.5035	    -6.9656	     0.0000	    -4.6997	    -3.3569	    -6.2103	    -5.2872	    -8.8959	    -5.8746	
    -0.4196	     0.0839	    -6.9656	    -0.5875	    -5.1193	    -4.1122	    -6.8817	    -6.6299	   -10.8261	    -5.7907	
     0.2518	     0.9232	    -6.7139	    -1.0910	    -5.5389	    -4.7836	    -7.6370	    -7.7209	   -12.2528	    -5.8746	
     1.2589	     1.9302	    -6.2103	    -1.3428	    -5.8746	    -5.2872	    -8.3923	    -8.3084	   -13.2599	    -6.1264	
     2.6016	     3.1891	    -5.5389	    -1.3428	    -6.1264	    -5.7068	    -8.8959	    -8.3923	   -13.6795	    -6.6299	
     4.1122	     4.5319	    -4.7836	    -1.1749	    -6.2943	    -5.7907	    -9.2316	    -7.9727	   -13.5117	    -7.3853	
     5.6229	     5.9586	    -4.0283	    -0.7553	    -6.2943	    -5.6229	    -9.3155	    -7.2174	   -12.9242	    -8.0566	
     6.9656	     7.0496	    -3.4409	    -0.1678	    -6.2103	    -5.2872	    -9.0637	    -6.2103	   -11.7493	    -8.8120	
     7.8888	     7.8888	    -2.9373	     0.3357	    -5.9586	    -4.8676	    -8.6441	    -5.2872	   -10.2386	    -9.3155	
     8.2245	     8.2245	    -2.8534	     0.7553	    -5.6229	    -4.5319	    -8.0566	    -4.4479	    -8.4763	    -9.6512	
     7.7209	     7.9727	    -3.0212	     0.7553	    -5.5389	    -4.4479	    -7.5531	    -3.8605	    -6.5460	    -9.9030	
     6.4621	     7.1335	    -3.6087	     0.3357	    -5.5389	    -4.7836	    -7.1335	    -3.7766	    -4.8676	   -10.1547	
     4.3640	     5.7068	    -4.5319	    -0.6714	    -5.8746	    -5.5389	    -6.9656	    -4.0283	    -3.6087	   -10.4065	
     1.5106	     3.8605	    -5.7068	    -2.2659	    -6.3782	    -6.6299	    -7.0496	    -4.6997	    -2.7695	   -10.8261	
    -1.8463	     1.7624	    -6.9656	    -4.2801	    -7.0496	    -8.1406	    -7.3853	    -5.5389	    -2.5177	   -11.3297	
    -5.4550	    -0.5035	    -8.1406	    -6.7139	    -7.8888	    -9.8190	    -7.8888	    -6.7139	    -2.8534	   -11.9171	
    -9.1476	    -2.6855	    -9.1476	    -9.1476	    -8.7280	   -11.5814	    -8.5602	    -7.8888	    -3.6087	   -12.5885	
   -12.4207	    -4.6158	    -9.9030	   -11.3297	    -9.4833	   -13.2599	    -9.3155	    -9.0637	    -4.6997	   -13.2599	
   -15.1901	    -6.2103	   -10.2386	   -13.0920	    -9.9869	   -14.6027	    -9.9030	   -10.1547	    -5.8746	   -13.7634	
   -17.0364	    -7.3013	   -10.3226	   -14.2670	   -10.3226	   -15.3580	   -10.3226	   -10.9940	    -7.1335	   -14.0991	
   -17.9596	    -8.0566	    -9.9869	   -14.6027	   -10.4065	   -15.4419	   -10.4904	   -11.4136	    -8.2245	   -14.2670	
   -17.8757	    -8.3084	    -9.3155	   -14.1830	   -10.1547	   -15.0223	   -10.3226	   -11.4136	    -9.0637	   -14.0991	
   -16.7847	    -8.1406	    -8.3084	   -13.0920	    -9.5673	   -13.9313	    -9.8190	   -11.0779	    -9.4833	   -13.6795	
   -14.7705	    -7.5531	    -7.1335	   -11.4975	    -8.6441	   -12.4207	    -8.9798	   -10.4065	    -9.5673	   -12.9242	
   -12.0850	    -6.5460	    -5.8746	    -9.5673	    -7.3853	   -10.7422	    -7.8049	    -9.4833	    -9.2316	   -11.9171	
    -8.9798	    -5.2032	    -4.6158	    -7.3853	    -5.9586	    -8.8959	    -6.4621	    -8.3923	    -8.5602	   -10.7422	
    -5.7068	    -3.6087	    -3.5248	    -5.2872	    -4.4479	    -7.2174	    -4.9515	    -7.2174	    -7.6370	    -9.4833	
    -2.6016	    -2.0142	    -2.6016	    -3.3569	    -3.0212	    -5.7068	    -3.3569	    -5.9586	    -6.6299	    -8.2245	
     0.0000	    -0.5035	    -2.0142	    -1.8463	    -1.7624	    -4.5319	    -2.0142	    -4.7836	    -5.6229	    -7.0496	
     1.9302	     0.7553	    -1.7624	    -0.7553	    -0.7553	    -3.7766	    -0.8392	    -3.6926	    -4.6158	    -6.0425	
     3.0212	     1.6785	    -1.7624	    -0.1678	    -0.0839	    -3.4409	     0.0839	    -2.8534	    -3.7766	    -5.4550	
     3.2730	     2.2659	    -2.0981	     0.0000	     0.3357	    -3.4409	     0.5875	    -2.1820	    -3.0212	    -5.1193	
     2.7695	     2.5177	    -2.6855	    -0.2518	     0.4196	    -3.7766	     0.8392	    -1.6785	    -2.4338	    -5.1193	
     1.5945	     2.5177	    -3.5248	    -0.9232	     0.3357	    -4.2801	     0.7553	    -1.5106	    -1.8463	    -5.6229	
    -0.1678	     2.1820	    -4.6997	    -1.8463	     0.0000	    -5.0354	     0.4196	    -1.5945	    -1.4267	    -6.6299	
    -2.2659	     1.5106	    -6.0425	    -3.0212	    -0.5035	    -5.8746	    -0.1678	    -1.9302	    -1.0910	    -8.0566	
    -4.6158	     0.5875	    -7.5531	    -4.4479	    -1.2589	    -6.7978	    -0.8392	    -2.5177	    -1.0071	    -9.9030	
    -7.0496	    -0.5035	    -9.2316	    -5.9586	    -2.0142	    -7.8888	    -1.6785	    -3.4409	    -1.0071	   -11.9171	
    -9.3994	    -1.6785	   -10.8261	    -7.5531	    -2.9373	    -8.9798	    -2.5177	    -4.6158	    -1.0910	   -13.7634	
   -11.4975	    -2.8534	   -12.1689	    -9.0637	    -3.7766	    -9.9869	    -3.2730	    -5.8746	    -1.2589	   -15.2740	
   -13.1760	    -3.9444	   -13.3438	   -10.4904	    -4.5319	   -10.8261	    -3.9444	    -7.2174	    -1.4267	   -16.4490	
   -14.4348	    -4.8676	   -14.0152	   -11.7493	    -5.2032	   -11.5814	    -4.4479	    -8.6441	    -1.6785	   -17.0364	
   -15.1062	    -5.5389	   -14.3509	   -12.8403	    -5.5389	   -12.1689	    -4.7836	   -10.1547	    -1.9302	   -17.2882	
   -15.2740	    -5.9586	   -14.1830	   -13.7634	    -5.7068	   -12.5046	    -5.1193	   -11.7493	    -2.1820	   -17.1204	
   -14.9384	    -6.1264	   -13.5956	   -14.5187	    -5.6229	   -12.6724	    -5.2872	   -13.2599	    -2.3499	   -16.6168	
   -14.0991	    -6.0425	   -12.7563	   -15.0223	    -5.2872	   -12.5885	    -5.3711	   -14.8544	    -2.5177	   -15.8615	
   -12.7563	    -5.7907	   -11.6653	   -15.3580	    -4.8676	   -12.3367	    -5.4550	   -16.2811	    -2.4338	   -14.7705	
   -11.1618	    -5.4550	   -10.4065	   -15.4419	    -4.3640	   -11.9171	    -5.4550	   -17.4561	    -2.2659	   -13.5956	
    -9.3155	    -5.1193	    -9.1476	   -15.3580	    -3.7766	   -11.4136	    -5.3711	   -18.3792	    -2.0142	   -12.2528	
    -7.3853	    -4.7836	    -7.9727	   -15.1062	    -3.2730	   -10.9940	    -5.3711	   -19.0506	    -1.6785	   -10.9100	
    -5.7907	    -4.6158	    -6.9656	   -15.0223	    -2.7695	   -10.7422	    -5.3711	   -19.5541	    -1.5945	    -9.8190	
    -4.5319	    -4.6158	    -6.2103	   -15.0223	    -2.4338	   -10.9100	    -5.4550	   -19.8059	    -1.6785	    -8.9798	
    -3.8605	    -4.9515	    -5.7068	   -15.1901	    -2.3499	   -11.3297	    -5.7068	   -20.0577	    -2.1820	    -8.6441	
    -3.8605	    -5.5389	    -5.6229	   -15.4419	    -2.6016	   -12.0850	    -6.1264	   -20.0577	    -2.9373	    -8.5602	
    -4.3640	    -6.2943	    -5.7907	   -15.8615	    -2.9373	   -12.9242	    -6.5460	   -19.8898	    -4.0283	    -8.7280	
    -5.2872	    -7.1335	    -6.0425	   -16.1133	    -3.4409	   -13.7634	    -6.9656	   -19.4702	    -5.2032	    -8.9798	
    -6.2103	    -7.8049	    -6.2943	   -16.1972	    -3.7766	   -14.3509	    -7.1335	   -18.7149	    -6.3782	    -9.0637	
    -7.0496	    -8.1406	    -6.3782	   -15.8615	    -3.8605	   -14.5187	    -7.1335	   -17.7917	    -7.4692	    -8.9798	
    -7.5531	    -8.1406	    -6.2103	   -15.1901	    -3.6926	   -14.1830	    -6.7978	   -16.7007	    -8.3923	    -8.7280	
    -7.6370	    -7.5531	    -5.8746	   -13.9313	    -3.1052	   -13.5117	    -6.2943	   -15.6937	    -9.1476	    -8.1406	
    -7.0496	    -6.4621	    -5.2872	   -12.1689	    -2.3499	   -12.3367	    -5.5389	   -14.6866	    -9.6512	    -7.3853	
    -5.8746	    -4.9515	    -4.4479	    -9.9030	    -1.3428	   -10.7422	    -4.6158	   -13.9313	    -9.9030	    -6.5460	
    -4.0283	    -3.1052	    -3.4409	    -7.2174	    -0.2518	    -8.8959	    -3.6926	   -13.2599	    -9.9030	    -5.6229	
    -1.8463	    -1.0071	    -2.3499	    -4.3640	     0.9232	    -6.9656	    -2.7695	   -12.8403	    -9.5673	    -4.8676	
     0.7553	     1.2589	    -1.1749	    -1.4267	     2.1820	    -4.8676	    -1.8463	   -12.5046	    -9.0637	    -4.1962	
     3.2730	     3.3569	     0.0839	     1.3428	     3.2730	    -2.9373	    -1.0910	   -12.1689	    -8.5602	    -3.9444	
     5.6229	     5.2032	     1.2589	     3.6926	     4.2801	    -1.3428	    -0.4196	   -11.9171	    -8.1406	    -4.0283	
     7.5531	     6.6299	     2.2659	     5.3711	     5.0354	    -0.0839	    -0.0839	   -11.4975	    -7.8888	    -4.4479	
     8.9798	     7.5531	     3.1052	     6.4621	     5.5389	     0.6714	     0.0839	   -10.8261	    -8.0566	    -5.3711	
     9.7351	     7.8888	     3.7766	     6.7978	     5.7907	     1.0071	     0.0000	   -10.0708	    -8.6441	    -6.6299	
     9.9030	     7.8049	     4.2801	     6.4621	     5.7068	     0.7553	    -0.2518	    -9.1476	    -9.6512	    -8.0566	
     9.3994	     7.3013	     4.5319	     5.6229	     5.5389	     0.1678	    -0.6714	    -8.2245	   -10.9940	    -9.7351	
     8.2245	     6.5460	     4.6997	     4.1962	     5.2032	    -0.8392	    -1.0910	    -7.4692	   -12.5885	   -11.4975	
     6.6299	     5.5389	     4.6158	     2.4338	     4.8676	    -2.1820	    -1.5106	    -7.1335	   -14.3509	   -13.2599	
     4.4479	     4.4479	     4.4479	     0.4196	     4.3640	    -3.7766	    -2.0142	    -7.1335	   -16.0294	   -15.0223	
     2.0142	     3.2730	     4.0283	    -1.7624	     3.7766	    -5.5389	    -2.6016	    -7.7209	   -17.3721	   -16.7007	
    -0.5035	     2.0981	     3.6087	    -3.8605	     3.0212	    -7.3853	    -3.2730	    -8.7280	   -18.2953	   -18.2114	
    -3.0212	     1.1749	     3.1052	    -5.6229	     2.3499	    -8.9798	    -4.0283	    -9.9869	   -18.7149	   -19.4702	
    -5.2032	     0.4196	     2.8534	    -6.9656	     1.6785	   -10.3226	    -4.6158	   -11.2457	   -18.4631	   -20.3094	
    -6.7978	     0.0000	     3.0212	    -7.6370	     1.0910	   -11.0779	    -5.2032	   -12.2528	   -17.7078	   -20.7291	
    -7.6370	     0.0000	     3.6087	    -7.5531	     0.8392	   -11.2457	    -5.4550	   -12.7563	   -16.4490	   -20.5612	
    -7.5531	     0.4196	     4.6997	    -6.7139	     0.7553	   -10.8261	    -5.5389	   -12.8403	   -14.6866	   -19.8898	
    -6.6299	     1.1749	     6.2943	    -5.2872	     1.0071	    -9.9869	    -5.2872	   -12.3367	   -12.5885	   -18.7149	
    -4.8676	     2.2659	     8.1406	    -3.3569	     1.3428	    -8.8120	    -4.9515	   -11.4136	   -10.3226	   -17.2043	
    -2.6016	     3.5248	    10.0708	    -1.1749	     1.7624	    -7.4692	    -4.5319	   -10.0708	    -8.0566	   -15.5258	
     0.0000	     4.6997	    11.7493	     1.1749	     2.1820	    -6.0425	    -4.1962	    -8.4763	    -5.7907	   -13.7634	
     2.4338	     5.6229	    13.0081	     3.4409	     2.4338	    -4.6158	    -3.8605	    -6.7139	    -3.6087	   -12.0010	
     4.6158	     6.2943	    13.7634	     5.6229	     2.5177	    -3.2730	    -3.7766	    -4.9515	    -1.6785	   -10.4904	
     6.2943	     6.4621	    13.8474	     7.4692	     2.3499	    -2.0981	    -3.8605	    -3.2730	     0.1678	    -9.1476	
     7.3013	     6.2103	    13.4277	     9.0637	     2.0142	    -1.1749	    -4.1122	    -1.6785	     1.7624	    -8.0566	
     7.5531	     5.5389	    12.5885	    10.2386	     1.5106	    -0.5035	    -4.3640	    -0.1678	     3.0212	    -7.2174	
     7.1335	     4.6997	    11.4136	    10.9940	     1.0071	    -0.0839	    -4.6997	     1.0910	     4.0283	    -6.6299	
     5.9586	     3.6087	     9.8190	    11.2457	     0.4196	     0.1678	    -5.0354	     2.0981	     4.7836	    -6.3782	
     4.1122	     2.3499	     8.0566	    11.1618	    -0.2518	     0.0839	    -5.4550	     2.9373	     5.2872	    -6.2943	
     1.8463	     1.0071	     5.9586	    10.5743	    -1.0910	    -0.2518	    -6.0425	     3.4409	     5.5389	    -6.4621	
    -0.7553	    -0.3357	     3.6087	     9.5673	    -2.0142	    -0.8392	    -6.7978	     3.7766	     5.5389	    -6.9656	
    -3.4409	    -1.7624	     1.0910	     8.3084	    -3.1891	    -1.6785	    -7.6370	     3.7766	     5.3711	    -7.6370	
    -6.0425	    -3.1891	    -1.5106	     6.8817	    -4.4479	    -2.5177	    -8.6441	     3.6926	     5.0354	    -8.3084	
    -8.3084	    -4.3640	    -4.0283	     5.3711	    -5.7068	    -3.3569	    -9.5673	     3.5248	     4.6997	    -8.9798	
   -10.0708	    -5.3711	    -6.2943	     4.1122	    -6.8817	    -3.9444	   -10.4065	     3.2730	     4.3640	    -9.3155	
   -11.1618	    -6.0425	    -8.2245	     2.9373	    -7.8888	    -4.3640	   -10.9100	     3.1052	     4.1122	    -9.3155	
   -11.5814	    -6.2943	    -9.7351	     2.0981	    -8.7280	    -4.5319	   -11.3297	     3.0212	     3.9444	    -8.8959	
   -11.4975	    -6.1264	   -10.9100	     1.6785	    -9.2316	    -4.4479	   -11.4136	     2.9373	     3.8605	    -8.2245	
   -10.7422	    -5.6229	   -11.5814	     1.5106	    -9.4833	    -4.1962	   -11.3297	     2.8534	     3.9444	    -7.3013	
    -9.6512	    -4.7836	   -11.9171	     1.7624	    -9.4833	    -3.6926	   -11.0779	     2.7695	     4.1962	    -6.2943	
    -8.3084	    -3.7766	   -12.0010	     2.4338	    -9.3155	    -3.1891	   -10.7422	     2.6855	     4.5319	    -5.2032	
    -6.8817	    -2.6016	   -11.8332	     3.2730	    -8.9798	    -2.6016	   -10.4065	     2.6016	     4.9515	    -4.2801	
    -5.5389	    -1.5945	   -11.4975	     4.2801	    -8.6441	    -2.0142	   -10.1547	     2.5177	     5.3711	    -3.6087	
    -4.3640	    -0.8392	   -11.2457	     5.2872	    -8.3923	    -1.5106	   -10.1547	     2.4338	     5.7068	    -3.3569	
    -3.6926	    -0.5875	   -11.1618	     6.2103	    -8.3923	    -1.1749	   -10.4065	     2.2659	     5.8746	    -3.3569	
    -3.6087	    -0.9232	   -11.2457	     6.8817	    -8.7280	    -1.0910	   -11.0779	     2.0981	     5.7068	    -3.6926	
    -4.1122	    -1.9302	   -11.4975	     7.2174	    -9.3155	    -1.3428	   -11.9171	     1.7624	     5.2872	    -4.1962	
    -5.2032	    -3.4409	   -12.0010	     7.1335	   -10.1547	    -1.8463	   -12.8403	     1.1749	     4.6158	    -4.7836	
    -6.7978	    -5.4550	   -12.5885	     6.7139	   -10.9940	    -2.5177	   -13.8474	     0.2518	     3.6087	    -5.6229	
    -8.6441	    -7.5531	   -13.0920	     5.9586	   -11.8332	    -3.4409	   -14.6866	    -1.0071	     2.3499	    -6.6299	
   -10.6583	    -9.6512	   -13.5956	     4.8676	   -12.5046	    -4.4479	   -15.3580	    -2.6855	     0.9232	    -7.8049	
   -12.5046	   -11.5814	   -13.9313	     3.6087	   -13.0081	    -5.4550	   -15.7776	    -4.5319	    -0.6714	    -9.0637	
   -14.1830	   -13.0081	   -14.0152	     2.4338	   -13.3438	    -6.2943	   -16.0294	    -6.4621	    -2.0981	   -10.3226	
   -15.1901	   -13.9313	   -13.9313	     1.5945	   -13.5117	    -6.6299	   -16.0294	    -8.1406	    -3.2730	   -11.3297	
   -15.6097	   -14.0991	   -13.4277	     1.3428	   -13.4277	    -6.3782	   -15.8615	    -9.3994	    -3.8605	   -11.8332	
   -15.1062	   -13.5956	   -12.6724	     1.8463	   -13.0920	    -5.4550	   -15.2740	    -9.9869	    -4.0283	   -11.8332	
   -13.7634	   -12.4207	   -11.4975	     3.1052	   -12.3367	    -3.7766	   -14.5187	    -9.7351	    -3.6087	   -11.2457	
   -11.5814	   -10.5743	   -10.0708	     5.1193	   -11.3297	    -1.5945	   -13.4277	    -8.6441	    -2.6016	   -10.1547	
    -8.7280	    -8.1406	    -8.3084	     7.6370	   -10.0708	     0.9232	   -12.0850	    -6.9656	    -1.2589	    -8.6441	
    -5.2032	    -5.2872	    -6.4621	    10.4904	    -8.5602	     3.6926	   -10.6583	    -4.6997	     0.3357	    -7.0496	
    -1.2589	    -2.1820	    -4.4479	    13.4277	    -7.0496	     6.2943	    -9.1476	    -2.1820	     2.1820	    -5.3711	
     2.7695	     1.0071	    -2.4338	    16.1133	    -5.6229	     8.5602	    -7.8049	     0.3357	     4.0283	    -3.8605	
     6.7978	     4.1122	    -0.6714	    18.2953	    -4.3640	    10.3226	    -6.5460	     2.7695	     5.8746	    -2.5177	
    10.4065	     6.8817	     0.9232	    19.7220	    -3.3569	    11.4136	    -5.6229	     4.8676	     7.6370	    -1.4267	
    13.3438	     9.1476	     2.2659	    20.2255	    -2.6016	    11.6653	    -4.9515	     6.5460	     9.2316	    -0.6714	
    15.5258	    10.8261	     3.1891	    19.7220	    -2.1820	    11.1618	    -4.7836	     7.6370	    10.4904	    -0.1678	
    16.7847	    11.7493	     3.7766	    18.2114	    -2.0981	     9.9030	    -4.9515	     8.0566	    11.4136	     0.0839	
    16.9525	    12.0010	     3.8605	    15.7776	    -2.3499	     8.0566	    -5.5389	     7.7209	    11.9171	     0.0000	
    16.2811	    11.4136	     3.6087	    12.5885	    -2.8534	     5.7068	    -6.3782	     6.6299	    11.9171	    -0.4196	
    14.6866	    10.2386	     3.0212	     8.9798	    -3.6926	     3.0212	    -7.5531	     4.7836	    11.4975	    -1.0071	
    12.4207	     8.4763	     2.1820	     5.0354	    -4.7836	     0.2518	    -8.8959	     2.3499	    10.4904	    -1.7624	
     9.6512	     6.2943	     1.1749	     1.1749	    -5.9586	    -2.5177	   -10.3226	    -0.5035	     9.1476	    -2.6855	
     6.3782	     3.7766	    -0.0839	    -2.4338	    -7.2174	    -5.0354	   -11.7493	    -3.7766	     7.6370	    -3.6087	
     2.7695	     1.1749	    -1.4267	    -5.5389	    -8.3923	    -7.3013	   -13.0920	    -7.1335	     5.8746	    -4.5319	
    -0.9232	    -1.5106	    -2.7695	    -8.1406	    -9.5673	    -9.1476	   -14.2670	   -10.4065	     4.2801	    -5.3711	
    -4.5319	    -4.1122	    -4.0283	    -9.9030	   -10.6583	   -10.4065	   -15.1062	   -13.4277	     2.7695	    -6.0425	
    -7.8888	    -6.5460	    -5.2032	   -10.9940	   -11.4975	   -11.1618	   -15.7776	   -15.9454	     1.4267	    -6.4621	
   -10.7422	    -8.7280	    -6.1264	   -11.2457	   -12.0850	   -11.3297	   -16.1133	   -17.8757	     0.4196	    -6.7139	
   -12.8403	   -10.6583	    -6.7978	   -10.9100	   -12.5046	   -11.0779	   -16.1972	   -19.1345	    -0.3357	    -6.7139	
   -14.0991	   -12.2528	    -7.3013	   -10.1547	   -12.6724	   -10.5743	   -16.1133	   -19.8898	    -0.8392	    -6.5460	
   -14.6027	   -13.5117	    -7.7209	    -9.2316	   -12.7563	    -9.9030	   -15.8615	   -20.1416	    -1.2589	    -6.2943	
   -14.3509	   -14.3509	    -8.0566	    -8.3084	   -12.7563	    -9.3155	   -15.5258	   -19.9738	    -1.5945	    -6.0425	
   -13.5956	   -14.8544	    -8.3923	    -7.5531	   -12.5885	    -8.7280	   -15.1901	   -19.5541	    -1.7624	    -5.9586	
   -12.6724	   -14.9384	    -8.8120	    -6.8817	   -12.4207	    -8.2245	   -14.8544	   -18.7988	    -2.0142	    -6.0425	
   -11.6653	   -14.7705	    -9.4833	    -6.5460	   -12.1689	    -7.9727	   -14.5187	   -17.9596	    -2.1820	    -6.3782	
   -11.0779	   -14.6027	   -10.4904	    -6.4621	   -12.0010	    -7.8888	   -14.1830	   -17.1204	    -2.5177	    -7.0496	
   -10.8261	   -14.4348	   -11.9171	    -6.6299	   -11.9171	    -8.0566	   -14.0152	   -16.1972	    -3.0212	    -8.0566	
   -11.2457	   -14.5187	   -13.7634	    -7.2174	   -12.0010	    -8.5602	   -13.9313	   -15.5258	    -3.6087	    -9.4833	
   -12.0850	   -14.8544	   -15.8615	    -7.9727	   -12.2528	    -9.3155	   -14.0152	   -14.9384	    -4.3640	   -11.1618	
   -13.3438	   -15.2740	   -17.9596	    -8.8959	   -12.5046	   -10.2386	   -14.0991	   -14.5187	    -5.1193	   -13.0081	
   -14.7705	   -15.7776	   -19.8898	    -9.9030	   -12.7563	   -11.2457	   -14.2670	   -14.2670	    -5.8746	   -14.7705	
   -16.1972	   -16.2811	   -21.4844	   -10.7422	   -12.9242	   -12.1689	   -14.5187	   -14.0152	    -6.6299	   -16.3651	
   -17.4561	   -16.5329	   -22.5754	   -11.4136	   -13.0920	   -12.9242	   -14.6027	   -13.7634	    -7.2174	   -17.5400	
   -18.2114	   -16.5329	   -23.0789	   -11.6653	   -13.0081	   -13.4277	   -14.6027	   -13.3438	    -7.7209	   -18.2114	
   -18.4631	   -16.1972	   -22.9111	   -11.4136	   -12.6724	   -13.4277	   -14.3509	   -12.6724	    -8.0566	   -18.3792	
   -17.9596	   -15.4419	   -22.1558	   -10.6583	   -12.1689	   -13.0920	   -13.9313	   -11.7493	    -8.1406	   -17.9596	
   -16.5329	   -14.0991	   -20.8130	    -9.2316	   -11.2457	   -12.2528	   -13.1760	   -10.4065	    -7.9727	   -17.1204	
   -14.3509	   -12.3367	   -18.9667	    -7.2174	   -10.0708	   -10.9100	   -12.2528	    -8.8120	    -7.5531	   -15.8615	
   -11.3297	   -10.2386	   -16.6168	    -4.6997	    -8.7280	    -9.1476	   -11.0779	    -6.9656	    -6.8817	   -14.2670	
    -7.8888	    -7.8049	   -14.0991	    -1.8463	    -7.1335	    -7.0496	    -9.6512	    -4.9515	    -5.8746	   -12.5046	
    -4.1962	    -5.2872	   -11.4136	     1.1749	    -5.5389	    -4.8676	    -8.2245	    -3.0212	    -4.6158	   -10.5743	
    -0.7553	    -2.9373	    -8.8959	     4.0283	    -4.1122	    -2.7695	    -6.9656	    -1.4267	    -3.1891	    -8.6441	
     2.0142	    -1.0071	    -6.7139	     6.4621	    -2.8534	    -1.0071	    -5.7907	    -0.3357	    -1.8463	    -6.9656	
     3.9444	     0.4196	    -4.9515	     8.3084	    -2.0981	     0.3357	    -5.0354	     0.0839	    -0.5875	    -5.6229	
     4.7836	     1.1749	    -3.7766	     9.3155	    -1.6785	     1.0071	    -4.6158	    -0.3357	     0.2518	    -4.6158	
     4.5319	     1.2589	    -3.1052	     9.3155	    -1.7624	     1.0071	    -4.6997	    -1.5945	     0.6714	    -4.0283	
     3.2730	     0.7553	    -2.9373	     8.4763	    -2.1820	     0.1678	    -5.2032	    -3.5248	     0.5875	    -3.7766	
     1.1749	    -0.2518	    -3.3569	     6.7139	    -2.9373	    -1.1749	    -6.1264	    -5.9586	     0.0000	    -3.9444	
    -1.5106	    -1.6785	    -4.1122	     4.2801	    -4.0283	    -3.1891	    -7.2174	    -8.6441	    -1.0071	    -4.3640	
    -4.7836	    -3.3569	    -5.2032	     1.2589	    -5.2032	    -5.5389	    -8.5602	   -11.2457	    -2.4338	    -5.0354	
    -8.2245	    -5.2032	    -6.5460	    -2.0142	    -6.6299	    -8.0566	    -9.9869	   -13.4277	    -4.1962	    -5.9586	
   -11.7493	    -7.1335	    -8.1406	    -5.4550	    -8.1406	   -10.6583	   -11.3297	   -15.1062	    -6.2103	    -7.0496	
   -15.1901	    -9.2316	    -9.8190	    -8.6441	    -9.7351	   -13.0920	   -12.6724	   -15.9454	    -8.3923	    -8.3084	
   -18.4631	   -11.2457	   -11.4975	   -11.4975	   -11.2457	   -15.2740	   -13.8474	   -16.1972	   -10.6583	    -9.6512	
   -21.4005	   -13.1760	   -13.0920	   -13.8474	   -12.6724	   -16.9525	   -14.9384	   -15.6937	   -13.0081	   -11.0779	
   -23.9182	   -15.0223	   -14.3509	   -15.3580	   -13.8474	   -18.1274	   -15.7776	   -14.7705	   -15.1062	   -12.4207	
   -25.6805	   -16.5329	   -15.1062	   -16.1972	   -14.6866	   -18.6310	   -16.3651	   -13.5117	   -16.7847	   -13.6795	
   -26.7715	   -17.7078	   -15.2740	   -16.1972	   -15.1901	   -18.6310	   -16.7007	   -12.0850	   -17.8757	   -14.6866	
   -26.9394	   -18.4631	   -14.8544	   -15.5258	   -15.3580	   -18.1274	   -16.7847	   -10.5743	   -18.2114	   -15.3580	
   -26.1841	   -18.7149	   -13.8474	   -14.1830	   -15.1901	   -17.1204	   -16.6168	    -9.2316	   -17.6239	   -15.5258	
   -24.6735	   -18.4631	   -12.4207	   -12.4207	   -14.7705	   -15.7776	   -16.1133	    -7.9727	   -16.1972	   -15.1062	
   -22.4915	   -17.6239	   -10.5743	   -10.4065	   -14.0991	   -14.1830	   -15.4419	    -6.9656	   -14.0152	   -14.0991	
   -19.9738	   -16.2811	    -8.5602	    -8.2245	   -13.2599	   -12.5046	   -14.4348	    -6.0425	   -11.0779	   -12.5046	
   -17.2882	   -14.6866	    -6.5460	    -6.0425	   -12.0850	   -10.7422	   -13.1760	    -5.4550	    -7.7209	   -10.4065	
   -14.7705	   -12.9242	    -4.6997	    -4.1122	   -10.9100	    -9.1476	   -11.7493	    -5.0354	    -4.1122	    -7.8888	
   -12.6724	   -11.2457	    -3.3569	    -2.6855	    -9.7351	    -7.9727	   -10.2386	    -5.0354	    -0.7553	    -5.3711	
   -11.3297	    -9.9869	    -2.6855	    -1.9302	    -8.7280	    -7.2174	    -8.9798	    -5.3711	     2.0981	    -3.0212	
   -10.8261	    -9.2316	    -2.6016	    -1.8463	    -7.8888	    -7.0496	    -7.8888	    -6.0425	     4.1962	    -1.1749	
   -11.3297	    -9.0637	    -3.1052	    -2.5177	    -7.3013	    -7.5531	    -7.1335	    -7.0496	     5.5389	     0.0839	
   -12.5885	    -9.3155	    -4.1122	    -3.7766	    -6.9656	    -8.3923	    -6.7139	    -8.2245	     6.1264	     0.6714	
   -14.6027	   -10.0708	    -5.3711	    -5.2872	    -6.6299	    -9.5673	    -6.5460	    -9.3155	     6.0425	     0.6714	
   -16.9525	   -10.9940	    -6.7139	    -6.8817	    -6.4621	   -10.7422	    -6.4621	   -10.2386	     5.5389	     0.2518	
   -19.3024	   -12.0010	    -8.0566	    -8.3923	    -6.3782	   -11.8332	    -6.5460	   -10.7422	     4.8676	    -0.4196	
   -21.3165	   -12.9242	    -9.1476	    -9.3994	    -6.2943	   -12.5885	    -6.5460	   -10.8261	     4.2801	    -1.0071	
   -22.8271	   -13.5956	    -9.9030	    -9.9869	    -6.3782	   -12.8403	    -6.4621	   -10.3226	     3.7766	    -1.4267	
   -23.5825	   -13.9313	   -10.4065	    -9.9869	    -6.5460	   -12.7563	    -6.3782	    -9.3155	     3.6087	    -1.5945	
   -23.4985	   -14.0991	   -10.6583	    -9.6512	    -6.7978	   -12.2528	    -6.2103	    -8.0566	     3.6087	    -1.5106	
   -22.7432	   -14.0152	   -10.5743	    -8.8959	    -7.0496	   -11.4975	    -6.1264	    -6.5460	     3.7766	    -1.4267	
   -21.4005	   -13.8474	   -10.1547	    -8.0566	    -7.2174	   -10.5743	    -6.0425	    -5.2032	     3.8605	    -1.4267	
   -19.6381	   -13.5956	    -9.4833	    -7.1335	    -7.3013	    -9.6512	    -6.0425	    -3.9444	     3.8605	    -1.5106	
   -17.7078	   -13.2599	    -8.3084	    -6.2103	    -7.2174	    -8.6441	    -5.9586	    -3.0212	     3.6926	    -1.6785	
   -15.6097	   -12.8403	    -6.7978	    -5.3711	    -6.8817	    -7.6370	    -5.8746	    -2.5177	     3.5248	    -1.9302	
   -13.5956	   -12.3367	    -4.7836	    -4.6158	    -6.3782	    -6.7139	    -5.6229	    -2.2659	     3.2730	    -2.0142	
   -11.8332	   -11.6653	    -2.5177	    -3.8605	    -5.6229	    -5.8746	    -5.2872	    -2.4338	     3.0212	    -2.0981	
   -10.3226	   -11.0779	    -0.1678	    -3.3569	    -4.7836	    -5.2032	    -4.9515	    -2.9373	     2.8534	    -2.0142	
    -9.3994	   -10.4904	     2.0142	    -3.1052	    -4.1122	    -4.8676	    -4.6997	    -3.8605	     2.6016	    -1.9302	
    -8.9798	   -10.0708	     3.8605	    -3.1052	    -3.6087	    -4.8676	    -4.5319	    -5.0354	     2.3499	    -1.8463	
    -9.2316	    -9.9030	     5.1193	    -3.4409	    -3.4409	    -5.3711	    -4.6997	    -6.4621	     1.9302	    -1.9302	
    -9.9030	    -9.9030	     5.6229	    -4.0283	    -3.6926	    -6.2103	    -5.0354	    -8.1406	     1.3428	    -2.1820	
   -10.9940	   -10.1547	     5.2872	    -4.8676	    -4.1962	    -7.3013	    -5.7068	    -9.7351	     0.5875	    -2.6016	
   -12.3367	   -10.4904	     4.0283	    -5.7907	    -5.0354	    -8.5602	    -6.4621	   -11.3297	    -0.2518	    -3.1891	
   -13.5956	   -10.6583	     2.1820	    -6.5460	    -5.9586	    -9.7351	    -7.3013	   -12.5885	    -1.0071	    -3.7766	
   -14.5187	   -10.5743	    -0.1678	    -7.0496	    -6.7978	   -10.5743	    -8.0566	   -13.5117	    -1.6785	    -4.2801	
   -14.8544	    -9.9869	    -2.6855	    -6.9656	    -7.4692	   -10.9940	    -8.5602	   -13.9313	    -1.9302	    -4.5319	
   -14.4348	    -8.8959	    -5.1193	    -6.3782	    -7.8888	   -10.9100	    -8.6441	   -13.9313	    -1.9302	    -4.2801	
   -13.2599	    -7.3013	    -7.3013	    -5.2032	    -7.9727	   -10.2386	    -8.4763	   -13.5117	    -1.4267	    -3.6087	
   -11.1618	    -5.2032	    -8.8959	    -3.4409	    -7.8049	    -9.0637	    -8.1406	   -12.6724	    -0.5875	    -2.6016	
    -8.4763	    -2.8534	    -9.9869	    -1.1749	    -7.4692	    -7.4692	    -7.7209	   -11.5814	     0.5035	    -1.4267	
    -5.4550	    -0.5035	   -10.5743	     1.3428	    -7.2174	    -5.5389	    -7.4692	   -10.2386	     1.5945	    -0.1678	
    -2.4338	     1.6785	   -10.6583	     4.1122	    -6.9656	    -3.5248	    -7.4692	    -8.8120	     2.5177	     0.9232	
     0.3357	     3.4409	   -10.4904	     6.7978	    -6.8817	    -1.5106	    -7.6370	    -7.4692	     3.1891	     1.7624	
     2.6016	     4.6158	   -10.1547	     9.2316	    -6.9656	     0.4196	    -8.0566	    -6.2103	     3.4409	     2.1820	
     4.2801	     5.3711	    -9.7351	    11.3297	    -7.0496	     2.0981	    -8.5602	    -5.0354	     3.4409	     2.2659	
     5.4550	     5.6229	    -9.3155	    13.0081	    -7.2174	     3.5248	    -9.0637	    -3.9444	     3.1891	     2.1820	
     6.1264	     5.5389	    -8.9798	    14.2670	    -7.3853	     4.6997	    -9.3994	    -2.9373	     2.8534	     2.0142	
     6.3782	     5.1193	    -8.6441	    15.0223	    -7.3853	     5.5389	    -9.6512	    -1.9302	     2.5177	     1.9302	
     6.2103	     4.5319	    -8.3923	    15.2740	    -7.3853	     6.1264	    -9.7351	    -0.9232	     2.0981	     1.8463	
     5.6229	     3.6926	    -8.3084	    14.8544	    -7.3853	     6.2943	    -9.7351	     0.0000	     1.5106	     1.6785	
     4.5319	     2.6016	    -8.3923	    13.9313	    -7.3853	     6.0425	    -9.7351	     0.8392	     0.5875	     1.2589	
     2.9373	     1.4267	    -8.5602	    12.4207	    -7.4692	     5.2872	    -9.7351	     1.5106	    -0.5035	     0.6714	
     1.0071	     0.1678	    -8.8120	    10.4904	    -7.5531	     4.1122	    -9.7351	     2.0981	    -1.9302	    -0.2518	
    -1.1749	    -1.0071	    -8.9798	     8.3923	    -7.7209	     2.7695	    -9.8190	     2.6016	    -3.5248	    -1.3428	
    -3.4409	    -2.0981	    -9.1476	     6.4621	    -7.8888	     1.2589	    -9.9869	     3.1891	    -5.1193	    -2.6016	
    -5.6229	    -2.8534	    -9.1476	     4.7836	    -8.0566	    -0.1678	   -10.3226	     3.9444	    -6.6299	    -3.8605	
    -7.3853	    -3.3569	    -8.8959	     3.6926	    -8.2245	    -1.3428	   -10.6583	     4.7836	    -7.9727	    -5.2032	
    -8.6441	    -3.6087	    -8.5602	     3.0212	    -8.3084	    -2.1820	   -11.2457	     5.6229	    -8.8959	    -6.3782	
    -9.2316	    -3.6087	    -8.0566	     2.7695	    -8.4763	    -2.7695	   -11.8332	     6.3782	    -9.3994	    -7.4692	
    -9.0637	    -3.5248	    -7.5531	     2.9373	    -8.7280	    -3.1052	   -12.5885	     6.9656	    -9.4833	    -8.3923	
    -8.2245	    -3.3569	    -6.9656	     3.2730	    -8.8959	    -3.1891	   -13.3438	     7.3853	    -9.1476	    -9.1476	
    -6.8817	    -2.9373	    -6.2943	     3.6926	    -8.8959	    -3.1052	   -13.9313	     7.4692	    -8.4763	    -9.7351	
    -4.9515	    -2.4338	    -5.4550	     4.2801	    -8.6441	    -2.6855	   -14.1830	     7.2174	    -7.3013	    -9.9869	
    -2.7695	    -1.5945	    -4.3640	     4.9515	    -8.0566	    -2.1820	   -14.0152	     6.8817	    -5.8746	   -10.1547	
    -0.4196	    -0.5875	    -3.1052	     5.7907	    -7.1335	    -1.3428	   -13.5956	     6.3782	    -4.1962	   -10.0708	
     1.9302	     0.5875	    -1.7624	     6.5460	    -5.9586	    -0.4196	   -12.9242	     5.7068	    -2.4338	    -9.9030	
     3.9444	     1.9302	    -0.3357	     7.3853	    -4.6997	     0.5035	   -12.0010	     5.1193	    -0.5035	    -9.5673	
     5.7907	     3.2730	     1.0071	     8.3084	    -3.2730	     1.5945	   -10.9940	     4.6158	     1.4267	    -8.8959	
     7.2174	     4.6997	     2.2659	     9.2316	    -1.9302	     2.6855	    -9.9030	     4.2801	     3.4409	    -7.8888	
     8.3084	     6.2103	     3.5248	    10.2386	    -0.5035	     3.7766	    -8.7280	     4.0283	     5.3711	    -6.5460	
     9.1476	     7.7209	     4.7836	    11.2457	     0.7553	     4.7836	    -7.5531	     4.1122	     7.3013	    -4.7836	
     9.5673	     9.0637	     6.0425	    12.3367	     1.9302	     5.7907	    -6.4621	     4.2801	     9.1476	    -2.8534	
     9.7351	    10.2386	     7.1335	    13.2599	     2.8534	     6.6299	    -5.5389	     4.6997	    10.7422	    -0.7553	
     9.6512	    10.9940	     8.0566	    14.1830	     3.5248	     7.3853	    -4.8676	     5.2032	    12.2528	     1.3428	
     9.3155	    11.4136	     8.8959	    15.0223	     3.8605	     8.0566	    -4.4479	     5.8746	    13.5956	     3.2730	
     8.9798	    11.4975	     9.5673	    15.7776	     3.8605	     8.7280	    -4.4479	     6.7139	    14.7705	     5.1193	
     8.8120	    11.4136	    10.2386	    16.7007	     3.6926	     9.5673	    -4.6997	     7.7209	    15.9454	     6.7978	
     8.8959	    11.1618	    10.9940	    17.7917	     3.2730	    10.4904	    -5.1193	     8.8120	    17.1204	     8.3923	
     9.3994	    10.9100	    11.8332	    19.0506	     2.6855	    11.7493	    -5.7068	    10.1547	    18.3792	     9.9869	
    10.4065	    10.8261	    12.7563	    20.6451	     2.2659	    13.1760	    -6.1264	    11.6653	    19.6381	    11.4975	
    11.9171	    10.9940	    13.9313	    22.3236	     1.8463	    14.7705	    -6.3782	    13.2599	    20.8969	    12.9242	
    13.7634	    11.4136	    15.1901	    23.9182	     1.7624	    16.3651	    -6.2943	    14.7705	    21.9879	    14.1830	
    15.6097	    12.0010	    16.5329	    25.3448	     1.9302	    17.7917	    -5.8746	    16.0294	    22.9111	    15.1062	
    17.2882	    12.5046	    17.6239	    26.3519	     2.2659	    18.7149	    -5.1193	    16.8686	    23.4146	    15.6097	
    18.4631	    12.8403	    18.2114	    26.6037	     2.7695	    19.0506	    -4.1962	    17.1204	    23.4146	    15.6097	
    18.9667	    12.7563	    18.2953	    26.0162	     3.1052	    18.6310	    -3.2730	    16.5329	    22.6593	    14.9384	
    18.5471	    12.0850	    17.7078	    24.5895	     3.3569	    17.3721	    -2.3499	    15.1901	    21.3165	    13.5956	
    17.2882	    10.9100	    16.4490	    22.2397	     3.3569	    15.1901	    -1.6785	    13.0920	    19.3024	    11.4975	
    15.1062	     9.1476	    14.5187	    19.1345	     3.1052	    12.5046	    -1.3428	    10.4065	    16.7847	     8.8959	
    12.3367	     7.0496	    12.1689	    15.6097	     2.6855	     9.3155	    -1.1749	     7.4692	    13.9313	     5.7907	
     9.0637	     4.6997	     9.4833	    11.9171	     2.1820	     5.9586	    -1.1749	     4.4479	    10.9940	     2.5177	
     5.5389	     2.3499	     6.6299	     8.3923	     1.5945	     2.7695	    -1.4267	     1.5945	     8.3084	    -0.6714	
     2.0142	     0.0000	     3.7766	     5.1193	     0.9232	    -0.0839	    -1.7624	    -0.9232	     5.8746	    -3.5248	
    -1.4267	    -2.1820	     1.1749	     2.3499	     0.3357	    -2.5177	    -2.0981	    -2.9373	     4.1122	    -5.7907	
    -4.4479	    -3.9444	    -1.0910	     0.1678	    -0.2518	    -4.3640	    -2.4338	    -4.4479	     2.8534	    -7.2174	
    -6.9656	    -5.3711	    -2.7695	    -1.3428	    -0.7553	    -5.6229	    -2.6855	    -5.3711	     2.3499	    -7.8888	
    -8.8120	    -6.2943	    -3.7766	    -2.2659	    -1.1749	    -6.2943	    -2.8534	    -5.7068	     2.4338	    -7.8049	
    -9.9869	    -6.8817	    -4.2801	    -2.6855	    -1.4267	    -6.4621	    -2.8534	    -5.6229	     3.0212	    -7.0496	
   -10.4904	    -6.9656	    -4.2801	    -2.6016	    -1.5945	    -6.2103	    -2.7695	    -5.1193	     3.9444	    -5.8746	
   -10.1547	    -6.6299	    -3.8605	    -2.0981	    -1.6785	    -5.6229	    -2.5177	    -4.1962	     5.2032	    -4.4479	
    -9.2316	    -5.9586	    -3.1052	    -1.2589	    -1.6785	    -4.6997	    -2.2659	    -3.0212	     6.5460	    -2.8534	
    -7.7209	    -5.0354	    -2.0142	    -0.1678	    -1.5106	    -3.6087	    -2.0142	    -1.6785	     7.9727	    -1.3428	
    -5.8746	    -3.8605	    -0.8392	     1.0071	    -1.3428	    -2.3499	    -1.8463	    -0.3357	     9.3155	     0.1678	
    -3.7766	    -2.5177	     0.3357	     2.2659	    -1.1749	    -1.1749	    -1.7624	     0.9232	    10.5743	     1.5945	
    -1.5945	    -1.1749	     1.3428	     3.4409	    -1.0910	    -0.0839	    -1.8463	     1.7624	    11.4975	     2.6855	
     0.5035	     0.0000	     2.0142	     4.2801	    -1.1749	     0.8392	    -2.1820	     2.2659	    12.1689	     3.5248	
     2.1820	     1.0071	     2.3499	     4.6158	    -1.3428	     1.3428	    -2.6016	     2.2659	    12.5046	     3.9444	
     3.4409	     1.6785	     2.1820	     4.5319	    -1.6785	     1.5945	    -3.1891	     1.7624	    12.5046	     4.1122	
     4.0283	     1.9302	     1.4267	     3.9444	    -2.0981	     1.3428	    -3.9444	     0.8392	    12.0850	     3.8605	
     4.0283	     1.8463	     0.3357	     2.7695	    -2.6855	     0.8392	    -4.7836	    -0.4196	    11.4975	     3.4409	
     3.2730	     1.4267	    -1.1749	     1.2589	    -3.3569	    -0.0839	    -5.7068	    -1.7624	    10.6583	     2.8534	
     1.9302	     0.6714	    -2.7695	    -0.5035	    -3.9444	    -1.1749	    -6.4621	    -3.1052	     9.8190	     2.0981	
     0.0839	    -0.2518	    -4.3640	    -2.4338	    -4.4479	    -2.4338	    -7.2174	    -4.2801	     8.9798	     1.5106	
    -2.1820	    -1.2589	    -5.7907	    -4.1122	    -4.7836	    -3.6087	    -7.7209	    -4.9515	     8.4763	     1.0910	
    -4.4479	    -2.1820	    -6.9656	    -5.5389	    -4.8676	    -4.6997	    -7.9727	    -5.2032	     8.3084	     1.0071	
    -6.5460	    -3.1052	    -7.6370	    -6.4621	    -4.8676	    -5.2872	    -8.0566	    -4.8676	     8.5602	     1.3428	
    -8.3923	    -3.8605	    -7.9727	    -6.7139	    -4.6997	    -5.5389	    -7.9727	    -4.0283	     9.3155	     2.0981	
    -9.7351	    -4.5319	    -7.8888	    -6.3782	    -4.4479	    -5.1193	    -7.8049	    -2.6855	    10.4904	     3.1891	
   -10.4904	    -5.0354	    -7.3853	    -5.5389	    -4.1962	    -4.2801	    -7.5531	    -1.0071	    12.0010	     4.5319	
   -10.5743	    -5.3711	    -6.4621	    -4.2801	    -3.9444	    -3.1052	    -7.3853	     0.7553	    13.5956	     5.8746	
   -10.2386	    -5.4550	    -5.1193	    -2.8534	    -3.6926	    -1.6785	    -7.1335	     2.4338	    15.1062	     7.3013	
    -9.3155	    -5.2032	    -3.5248	    -1.5945	    -3.2730	    -0.3357	    -6.7978	     3.8605	    16.4490	     8.4763	
    -8.1406	    -4.8676	    -1.6785	    -0.5035	    -2.8534	     0.7553	    -6.3782	     4.7836	    17.3721	     9.3994	
    -6.8817	    -4.3640	     0.2518	     0.0839	    -2.3499	     1.5106	    -5.9586	     5.2032	    17.7917	     9.9869	
    -5.7068	    -4.0283	     2.0142	     0.2518	    -1.9302	     1.8463	    -5.6229	     4.9515	    17.5400	    10.1547	
    -4.9515	    -3.7766	     3.4409	    -0.0839	    -1.7624	     1.5106	    -5.5389	     3.9444	    16.5329	     9.8190	
    -4.6997	    -3.9444	     4.2801	    -1.0071	    -1.8463	     0.7553	    -5.6229	     2.1820	    14.8544	     9.0637	
    -5.1193	    -4.4479	     4.4479	    -2.2659	    -2.4338	    -0.4196	    -5.9586	    -0.1678	    12.5885	     7.8888	
    -6.1264	    -5.1193	     4.0283	    -3.7766	    -3.2730	    -1.8463	    -6.5460	    -2.8534	     9.8190	     6.5460	
    -7.6370	    -6.0425	     3.1052	    -5.3711	    -4.3640	    -3.3569	    -7.2174	    -5.7907	     6.9656	     5.2032	
    -9.3994	    -6.9656	     1.8463	    -6.7978	    -5.6229	    -4.7836	    -8.0566	    -8.3923	     4.1122	     3.7766	
   -11.2457	    -7.8049	     0.3357	    -8.0566	    -6.7978	    -5.8746	    -8.8959	   -10.6583	     1.5945	     2.6016	
   -12.9242	    -8.5602	    -1.1749	    -9.0637	    -7.9727	    -6.7978	    -9.6512	   -12.0850	    -0.5875	     1.5945	
   -14.2670	    -8.9798	    -2.6016	    -9.8190	    -8.8120	    -7.3853	   -10.3226	   -12.5885	    -2.1820	     0.9232	
   -15.0223	    -9.1476	    -3.5248	   -10.1547	    -9.3155	    -7.7209	   -10.8261	   -12.1689	    -3.2730	     0.5035	
   -15.1062	    -8.8120	    -4.0283	   -10.1547	    -9.3994	    -7.6370	   -11.0779	   -10.7422	    -3.7766	     0.4196	
   -14.3509	    -8.1406	    -3.9444	    -9.6512	    -9.0637	    -7.2174	   -10.9940	    -8.5602	    -3.6926	     0.5035	
   -13.0081	    -7.1335	    -3.3569	    -8.8120	    -8.3084	    -6.4621	   -10.5743	    -5.9586	    -3.1891	     0.8392	
   -11.1618	    -5.8746	    -2.3499	    -7.4692	    -7.3853	    -5.4550	    -9.9030	    -3.1052	    -2.3499	     1.1749	
    -9.0637	    -4.5319	    -1.0910	    -5.9586	    -6.3782	    -4.3640	    -9.1476	    -0.3357	    -1.1749	     1.4267	
    -7.0496	    -3.1891	     0.1678	    -4.1962	    -5.4550	    -3.1052	    -8.2245	     2.0981	     0.0839	     1.4267	
    -5.2872	    -2.0981	     1.1749	    -2.4338	    -4.6158	    -2.0142	    -7.3853	     3.9444	     1.5106	     1.0910	
    -4.1122	    -1.2589	     1.9302	    -0.8392	    -4.0283	    -1.0071	    -6.6299	     5.2032	     2.9373	     0.5035	
    -3.4409	    -0.5875	     2.3499	     0.5875	    -3.5248	    -0.1678	    -5.9586	     5.8746	     4.3640	    -0.3357	
    -3.3569	    -0.2518	     2.5177	     1.6785	    -3.1052	     0.4196	    -5.3711	     5.9586	     5.7907	    -1.1749	
    -3.7766	    -0.2518	     2.4338	     2.4338	    -2.6855	     0.7553	    -4.8676	     5.6229	     7.1335	    -2.0142	
    -4.6997	    -0.4196	     2.0981	     2.6855	    -2.2659	     0.9232	    -4.4479	     4.9515	     8.3084	    -2.6855	
    -5.9586	    -1.0910	     1.5106	     2.5177	    -1.8463	     0.8392	    -4.1962	     4.0283	     9.3994	    -3.1891	
    -7.4692	    -2.0142	     0.5875	     1.8463	    -1.5945	     0.5875	    -4.0283	     3.0212	    10.1547	    -3.2730	
    -9.2316	    -3.4409	    -0.7553	     0.8392	    -1.3428	     0.1678	    -3.9444	     2.0981	    10.7422	    -3.0212	
   -11.1618	    -5.2032	    -2.3499	    -0.5875	    -1.2589	    -0.5035	    -3.9444	     1.0910	    11.1618	    -2.4338	
   -13.3438	    -7.3013	    -4.1962	    -2.3499	    -1.3428	    -1.4267	    -4.1122	     0.1678	    11.2457	    -1.6785	
   -15.6097	    -9.5673	    -6.1264	    -4.3640	    -1.6785	    -2.6016	    -4.4479	    -0.8392	    11.0779	    -0.9232	
   -17.8757	   -11.9171	    -8.0566	    -6.6299	    -2.2659	    -3.9444	    -4.9515	    -1.7624	    10.6583	    -0.2518	
   -20.0577	   -14.1830	    -9.6512	    -8.8120	    -3.0212	    -5.4550	    -5.5389	    -2.7695	     9.9030	     0.0000	
   -21.8201	   -16.0294	   -10.9100	   -10.9940	    -3.9444	    -7.0496	    -6.2103	    -3.7766	     8.8959	    -0.0839	
   -23.0789	   -17.5400	   -11.4975	   -12.9242	    -4.9515	    -8.6441	    -6.9656	    -4.6997	     7.7209	    -0.5875	
   -23.8342	   -18.4631	   -11.5814	   -14.5187	    -5.7907	   -10.0708	    -7.6370	    -5.5389	     6.5460	    -1.3428	
   -23.9182	   -18.7988	   -11.0779	   -15.5258	    -6.4621	   -11.1618	    -8.1406	    -6.2103	     5.4550	    -2.1820	
   -23.4146	   -18.6310	   -10.3226	   -16.0294	    -6.7978	   -11.9171	    -8.4763	    -6.5460	     4.6997	    -2.8534	
   -22.2397	   -18.0435	    -9.4833	   -15.8615	    -6.9656	   -12.2528	    -8.7280	    -6.7139	     4.3640	    -3.2730	
   -20.5612	   -17.3721	    -8.8120	   -15.2740	    -6.9656	   -12.3367	    -8.8120	    -6.6299	     4.2801	    -3.2730	
   -18.6310	   -16.7007	    -8.4763	   -14.2670	    -6.8817	   -12.0850	    -8.8959	    -6.3782	     4.5319	    -3.0212	
   -16.6168	   -16.0294	    -8.5602	   -12.9242	    -6.7139	   -11.6653	    -8.8120	    -6.1264	     4.9515	    -2.4338	
   -14.7705	   -15.4419	    -8.8959	   -11.4975	    -6.5460	   -11.0779	    -8.8120	    -5.7907	     5.5389	    -1.6785	
   -13.0920	   -15.1062	    -9.3994	    -9.9030	    -6.2943	   -10.4065	    -8.6441	    -5.5389	     6.0425	    -0.9232	
   -11.8332	   -14.8544	   -10.1547	    -8.3923	    -6.1264	    -9.7351	    -8.4763	    -5.3711	     6.5460	     0.0000	
   -11.1618	   -14.7705	   -10.9100	    -7.1335	    -5.9586	    -9.1476	    -8.2245	    -5.2872	     7.0496	     0.8392	
   -10.9100	   -14.7705	   -11.7493	    -6.1264	    -5.8746	    -8.7280	    -7.9727	    -5.4550	     7.4692	     1.7624	
   -11.3297	   -15.0223	   -12.5885	    -5.6229	    -5.9586	    -8.4763	    -7.8049	    -5.8746	     7.7209	     2.5177	
   -12.0850	   -15.2740	   -13.4277	    -5.5389	    -6.1264	    -8.3923	    -7.7209	    -6.5460	     7.7209	     3.1052	
   -13.3438	   -15.6097	   -14.2670	    -5.9586	    -6.3782	    -8.5602	    -7.7209	    -7.4692	     7.3853	     3.4409	
   -14.6866	   -15.8615	   -15.0223	    -6.7978	    -6.7139	    -8.8959	    -7.7209	    -8.5602	     6.8817	     3.6087	
   -16.0294	   -15.9454	   -15.5258	    -7.8888	    -6.9656	    -9.3155	    -7.7209	    -9.7351	     6.1264	     3.6087	
   -17.0364	   -15.6937	   -15.7776	    -8.8959	    -7.0496	    -9.6512	    -7.7209	   -10.7422	     5.2872	     3.6087	
   -17.5400	   -14.9384	   -15.6097	    -9.7351	    -6.8817	    -9.8190	    -7.5531	   -11.4975	     4.5319	     3.5248	
   -17.2882	   -13.7634	   -14.8544	   -10.1547	    -6.3782	    -9.7351	    -7.2174	   -11.7493	     3.8605	     3.6087	
   -16.2811	   -12.0850	   -13.5956	   -10.1547	    -5.6229	    -9.3994	    -6.7139	   -11.4975	     3.4409	     3.7766	
   -14.5187	    -9.9869	   -11.9171	    -9.6512	    -4.5319	    -8.8120	    -6.1264	   -10.6583	     3.1891	     4.0283	
   -12.0010	    -7.6370	    -9.9030	    -8.8120	    -3.2730	    -8.0566	    -5.4550	    -9.3155	     3.2730	     4.1962	
    -9.0637	    -5.1193	    -7.7209	    -7.5531	    -2.0981	    -7.1335	    -4.7836	    -7.4692	     3.5248	     4.3640	
    -5.8746	    -2.6855	    -5.5389	    -6.2103	    -0.9232	    -6.2103	    -4.1962	    -5.4550	     4.0283	     4.3640	
    -2.6016	    -0.5035	    -3.5248	    -4.7836	     0.0000	    -5.2872	    -3.7766	    -3.3569	     4.6158	     4.1962	
     0.5035	     1.1749	    -1.7624	    -3.3569	     0.5875	    -4.3640	    -3.3569	    -1.5106	     5.2032	     3.8605	
     3.1891	     2.5177	    -0.3357	    -2.0981	     0.8392	    -3.5248	    -2.9373	    -0.0839	     5.8746	     3.4409	
     5.4550	     3.2730	     0.7553	    -0.9232	     0.8392	    -2.7695	    -2.6016	     0.9232	     6.4621	     3.0212	
     6.8817	     3.6087	     1.4267	    -0.1678	     0.5875	    -2.1820	    -2.3499	     1.4267	     6.7978	     2.6016	
     7.3013	     3.4409	     1.6785	     0.2518	     0.0000	    -1.9302	    -2.0981	     1.2589	     7.0496	     2.1820	
     6.5460	     2.6855	     1.5945	     0.3357	    -0.6714	    -1.9302	    -2.0981	     0.5035	     6.9656	     1.7624	
     4.6158	     1.4267	     1.2589	    -0.0839	    -1.5106	    -2.2659	    -2.1820	    -0.5875	     6.7139	     1.2589	
     1.7624	    -0.3357	     0.5035	    -0.8392	    -2.4338	    -2.9373	    -2.4338	    -2.0981	     6.2103	     0.5875	
    -1.7624	    -2.4338	    -0.5035	    -1.9302	    -3.5248	    -3.8605	    -2.9373	    -3.6926	     5.5389	    -0.1678	
    -5.7907	    -4.8676	    -1.6785	    -3.2730	    -4.6158	    -5.0354	    -3.6926	    -5.2872	     4.6997	    -1.0071	
    -9.7351	    -7.3013	    -3.0212	    -4.6997	    -5.8746	    -6.3782	    -4.5319	    -6.8817	     3.6926	    -2.0142	
   -13.4277	    -9.7351	    -4.3640	    -6.2103	    -7.0496	    -7.8049	    -5.5389	    -8.2245	     2.6016	    -3.0212	
   -16.5329	   -11.8332	    -5.5389	    -7.4692	    -8.1406	    -8.9798	    -6.3782	    -9.3994	     1.5945	    -3.9444	
   -18.7988	   -13.4277	    -6.2943	    -8.4763	    -8.8959	    -9.9030	    -7.0496	   -10.3226	     0.8392	    -4.6997	
   -19.9738	   -14.4348	    -6.4621	    -8.8959	    -9.2316	   -10.3226	    -7.3853	   -10.9100	     0.5035	    -5.0354	
[Epoch Header]
[Trial Type]	23
[Accept]	1
[Correct]	0
[RT]	 0.000
[Resp]	0
[Epoch Data]
   -22.9111	   -11.7493	    -7.9727	   -13.5117	    -8.6441	   -10.7422	    -6.7139	   -17.7917	    -2.0981	    -9.3994	
   -22.9111	   -11.2457	    -7.1335	   -13.2599	    -8.8959	   -10.4904	    -6.7139	   -18.2953	    -1.1749	    -8.1406	
   -22.1558	   -10.4065	    -5.9586	   -12.6724	    -8.9798	    -9.9030	    -6.5460	   -18.4631	     0.0000	    -6.9656	
   -20.6451	    -9.1476	    -4.7836	   -11.8332	    -8.8120	    -9.1476	    -6.2103	   -18.0435	     1.2589	    -5.8746	
   -18.5471	    -7.6370	    -3.6087	   -10.6583	    -8.3084	    -8.2245	    -5.7907	   -17.2882	     2.6016	    -4.8676	
   -16.0294	    -6.1264	    -2.6016	    -9.3994	    -7.6370	    -7.3013	    -5.2032	   -16.1972	     3.9444	    -4.1122	
   -13.3438	    -4.6997	    -2.0142	    -8.1406	    -6.7139	    -6.3782	    -4.5319	   -14.7705	     5.2032	    -3.4409	
   -10.6583	    -3.5248	    -1.9302	    -6.8817	    -5.7907	    -5.6229	    -3.8605	   -13.2599	     6.2943	    -3.0212	
    -8.3923	    -2.5177	    -2.2659	    -5.9586	    -4.8676	    -5.0354	    -3.1052	   -11.7493	     7.2174	    -2.7695	
    -6.4621	    -1.8463	    -2.9373	    -5.2872	    -3.9444	    -4.7836	    -2.4338	   -10.2386	     7.8888	    -2.9373	
    -5.1193	    -1.4267	    -3.8605	    -5.2032	    -3.2730	    -4.8676	    -1.7624	    -9.0637	     8.2245	    -3.4409	
    -4.5319	    -1.2589	    -4.7836	    -5.6229	    -2.7695	    -5.3711	    -1.3428	    -8.0566	     8.1406	    -4.4479	
    -4.6158	    -1.4267	    -5.6229	    -6.5460	    -2.4338	    -6.3782	    -1.0910	    -7.5531	     7.5531	    -5.8746	
    -5.2872	    -1.7624	    -6.4621	    -8.0566	    -2.3499	    -7.7209	    -1.0071	    -7.3013	     6.5460	    -7.7209	
    -6.6299	    -2.4338	    -7.1335	    -9.8190	    -2.4338	    -9.3994	    -1.0910	    -7.3013	     5.2872	    -9.5673	
    -8.3084	    -3.2730	    -7.6370	   -11.8332	    -2.6855	   -11.1618	    -1.4267	    -7.4692	     3.9444	   -11.2457	
   -10.2386	    -4.1962	    -8.1406	   -13.6795	    -3.1052	   -12.9242	    -1.8463	    -7.6370	     2.6016	   -12.5885	
   -12.0850	    -5.0354	    -8.4763	   -15.3580	    -3.5248	   -14.3509	    -2.2659	    -7.5531	     1.5106	   -13.3438	
   -13.5956	    -5.8746	    -8.7280	   -16.5329	    -4.0283	   -15.4419	    -2.6855	    -7.2174	     0.7553	   -13.5117	
   -14.6027	    -6.2943	    -8.8120	   -17.0364	    -4.4479	   -15.8615	    -3.1052	    -6.5460	     0.2518	   -13.2599	
   -14.8544	    -6.4621	    -8.6441	   -16.9525	    -4.7836	   -15.7776	    -3.3569	    -5.6229	     0.0839	   -12.6724	
   -14.4348	    -6.2103	    -8.3084	   -16.2811	    -4.9515	   -15.0223	    -3.6087	    -4.4479	     0.0839	   -11.7493	
   -13.2599	    -5.5389	    -7.7209	   -15.0223	    -5.0354	   -13.7634	    -3.6926	    -3.3569	     0.0839	   -10.7422	
   -11.5814	    -4.6158	    -6.8817	   -13.3438	    -5.0354	   -12.1689	    -3.7766	    -2.4338	     0.0000	    -9.8190	
    -9.5673	    -3.3569	    -5.7907	   -11.3297	    -4.8676	   -10.3226	    -3.7766	    -1.8463	    -0.2518	    -9.0637	
    -7.3853	    -1.9302	    -4.4479	    -9.2316	    -4.5319	    -8.3084	    -3.6926	    -1.6785	    -0.7553	    -8.3923	
    -5.2032	    -0.5035	    -3.0212	    -7.2174	    -4.1962	    -6.3782	    -3.5248	    -2.0142	    -1.4267	    -7.9727	
    -3.2730	     0.7553	    -1.5945	    -5.2872	    -3.8605	    -4.6158	    -3.3569	    -2.8534	    -2.2659	    -7.7209	
    -1.6785	     1.6785	    -0.3357	    -3.7766	    -3.6087	    -3.1891	    -3.1891	    -4.1962	    -3.3569	    -7.7209	
    -0.5875	     2.1820	     0.5875	    -2.6855	    -3.5248	    -2.2659	    -3.1891	    -6.0425	    -4.6158	    -7.9727	
    -0.1678	     2.0142	     1.2589	    -2.1820	    -3.6087	    -1.7624	    -3.2730	    -8.5602	    -6.1264	    -8.5602	
    -0.5035	     1.4267	     1.5106	    -2.3499	    -3.8605	    -1.9302	    -3.5248	   -11.4975	    -7.8049	    -9.3155	
    -1.4267	     0.2518	     1.4267	    -3.1052	    -4.2801	    -2.5177	    -3.7766	   -14.7705	    -9.5673	   -10.3226	
    -2.8534	    -1.0910	     1.1749	    -4.5319	    -4.8676	    -3.5248	    -4.1122	   -17.9596	   -11.3297	   -11.4136	
    -4.6158	    -2.6855	     0.9232	    -6.5460	    -5.3711	    -4.8676	    -4.3640	   -20.9808	   -12.9242	   -12.5046	
    -6.5460	    -4.1122	     0.5875	    -8.8120	    -5.9586	    -6.4621	    -4.6997	   -23.4146	   -14.2670	   -13.4277	
    -8.3923	    -5.4550	     0.3357	   -11.1618	    -6.4621	    -8.0566	    -4.8676	   -25.1770	   -15.1901	   -14.0991	
    -9.9030	    -6.3782	     0.4196	   -13.5117	    -6.7978	    -9.4833	    -5.0354	   -25.9323	   -15.4419	   -14.5187	
   -10.9100	    -6.9656	     0.6714	   -15.4419	    -6.8817	   -10.6583	    -4.9515	   -25.7645	   -15.0223	   -14.6027	
   -11.4975	    -6.9656	     1.2589	   -16.9525	    -6.7978	   -11.4136	    -4.6997	   -24.7574	   -14.0152	   -14.3509	
   -11.4136	    -6.4621	     2.0142	   -17.8757	    -6.4621	   -11.5814	    -4.2801	   -23.0789	   -12.5046	   -14.0991	
   -10.9940	    -5.6229	     2.9373	   -18.2114	    -5.9586	   -11.4136	    -3.7766	   -21.0648	   -10.7422	   -13.7634	
   -10.1547	    -4.4479	     3.8605	   -18.0435	    -5.2872	   -10.8261	    -3.2730	   -18.8828	    -8.9798	   -13.5956	
    -9.1476	    -3.1891	     4.6158	   -17.3721	    -4.6158	    -9.9030	    -2.6016	   -16.7007	    -7.3853	   -13.5956	
    -8.1406	    -1.9302	     5.2032	   -16.2811	    -3.8605	    -8.8959	    -2.0142	   -14.6027	    -6.1264	   -13.7634	
    -7.2174	    -0.9232	     5.4550	   -14.8544	    -3.2730	    -7.7209	    -1.5106	   -12.5885	    -5.0354	   -14.0152	
    -6.6299	    -0.1678	     5.2032	   -13.2599	    -2.7695	    -6.5460	    -1.0910	   -10.8261	    -4.2801	   -14.2670	
    -6.3782	     0.0839	     4.6158	   -11.5814	    -2.6016	    -5.6229	    -0.9232	    -9.3155	    -3.6087	   -14.4348	
    -6.5460	     0.0000	     3.6087	   -10.1547	    -2.6855	    -4.8676	    -1.0071	    -8.1406	    -3.0212	   -14.6027	
    -7.2174	    -0.5875	     2.3499	    -8.8959	    -3.0212	    -4.4479	    -1.3428	    -7.2174	    -2.4338	   -14.7705	
    -8.3084	    -1.4267	     1.0071	    -8.0566	    -3.4409	    -4.3640	    -1.9302	    -6.5460	    -2.0142	   -15.0223	
    -9.9030	    -2.5177	    -0.3357	    -7.5531	    -3.9444	    -4.6158	    -2.6855	    -6.2103	    -1.7624	   -15.2740	
   -12.0010	    -4.0283	    -1.6785	    -7.5531	    -4.5319	    -5.2032	    -3.4409	    -6.2103	    -1.6785	   -15.7776	
   -14.5187	    -5.8746	    -3.1052	    -8.0566	    -5.1193	    -6.2103	    -4.2801	    -6.4621	    -1.9302	   -16.3651	
   -17.3721	    -8.0566	    -4.8676	    -9.0637	    -5.8746	    -7.5531	    -5.2032	    -7.1335	    -2.4338	   -17.2043	
   -20.4773	   -10.6583	    -6.8817	   -10.5743	    -6.8817	    -9.3155	    -6.2943	    -8.1406	    -3.2730	   -18.2114	
   -23.5825	   -13.5117	    -9.1476	   -12.3367	    -7.8888	   -11.3297	    -7.4692	    -9.3994	    -4.2801	   -19.3024	
   -26.4359	   -16.1972	   -11.4136	   -14.2670	    -8.8959	   -13.3438	    -8.4763	   -10.7422	    -5.2872	   -20.3934	
   -28.6179	   -18.5471	   -13.4277	   -15.9454	    -9.6512	   -15.2740	    -9.3994	   -11.9171	    -6.0425	   -21.2326	
   -30.0446	   -20.3094	   -15.0223	   -17.2043	   -10.1547	   -16.7007	    -9.9869	   -12.7563	    -6.3782	   -21.8201	
   -30.4642	   -21.3165	   -15.8615	   -17.9596	   -10.2386	   -17.6239	   -10.2386	   -13.1760	    -6.2943	   -21.9040	
   -29.8767	   -21.4844	   -16.0294	   -18.0435	    -9.9869	   -17.8757	   -10.1547	   -13.0920	    -5.7068	   -21.7361	
   -28.2822	   -20.7291	   -15.5258	   -17.5400	    -9.5673	   -17.4561	    -9.8190	   -12.4207	    -4.7836	   -21.1487	
   -25.8484	   -19.2184	   -14.3509	   -16.4490	    -9.0637	   -16.4490	    -9.3155	   -11.2457	    -3.6087	   -20.3094	
   -22.6593	   -17.1204	   -12.7563	   -14.9384	    -8.3923	   -14.9384	    -8.6441	    -9.6512	    -2.1820	   -19.3024	
   -19.0506	   -14.5187	   -10.7422	   -13.0081	    -7.8049	   -12.9242	    -7.8888	    -7.7209	    -0.5875	   -18.1274	
   -15.1062	   -11.6653	    -8.6441	   -10.9100	    -7.1335	   -10.6583	    -6.9656	    -5.7068	     0.9232	   -16.9525	
   -11.4136	    -8.8959	    -6.6299	    -8.8120	    -6.6299	    -8.3923	    -6.1264	    -3.8605	     2.2659	   -15.8615	
    -8.2245	    -6.4621	    -4.8676	    -7.0496	    -6.3782	    -6.2103	    -5.4550	    -2.5177	     3.1891	   -14.9384	
    -5.8746	    -4.6158	    -3.6087	    -5.7068	    -6.5460	    -4.5319	    -5.0354	    -1.9302	     3.5248	   -14.3509	
    -4.5319	    -3.4409	    -3.0212	    -4.8676	    -7.1335	    -3.2730	    -5.0354	    -2.0981	     3.2730	   -14.0152	
    -4.2801	    -2.9373	    -2.9373	    -4.4479	    -7.9727	    -2.4338	    -5.2872	    -3.1052	     2.4338	   -13.9313	
    -5.0354	    -2.9373	    -3.4409	    -4.5319	    -8.9798	    -2.0981	    -5.8746	    -4.8676	     1.2589	   -14.0152	
    -6.4621	    -3.4409	    -4.2801	    -4.8676	   -10.0708	    -2.1820	    -6.5460	    -7.1335	    -0.2518	   -14.0152	
    -8.3923	    -4.3640	    -5.5389	    -5.4550	   -10.9940	    -2.5177	    -7.3013	    -9.8190	    -1.7624	   -14.0152	
   -10.7422	    -5.4550	    -7.0496	    -6.1264	   -11.8332	    -3.1052	    -7.9727	   -12.6724	    -3.2730	   -14.0152	
   -13.1760	    -6.6299	    -8.5602	    -6.7978	   -12.5046	    -3.9444	    -8.5602	   -15.5258	    -4.4479	   -13.7634	
   -15.4419	    -7.8888	   -10.0708	    -7.3013	   -12.8403	    -4.9515	    -9.0637	   -18.2114	    -5.2872	   -13.3438	
   -17.2043	    -8.9798	   -11.3297	    -7.4692	   -12.9242	    -5.7907	    -9.3155	   -20.4773	    -5.6229	   -12.7563	
   -18.3792	    -9.6512	   -12.0850	    -7.2174	   -12.5885	    -6.4621	    -9.2316	   -22.2397	    -5.3711	   -11.9171	
   -18.7149	    -9.9869	   -12.2528	    -6.6299	   -11.9171	    -6.8817	    -8.8959	   -23.4146	    -4.6997	   -10.8261	
   -18.1274	    -9.8190	   -11.8332	    -5.5389	   -10.9100	    -6.8817	    -8.3084	   -23.9182	    -3.6087	    -9.6512	
   -16.7007	    -9.1476	   -10.9100	    -4.2801	    -9.7351	    -6.6299	    -7.4692	   -24.0021	    -2.3499	    -8.3923	
   -14.6866	    -8.3084	    -9.7351	    -2.9373	    -8.5602	    -6.2103	    -6.6299	   -23.5825	    -1.0910	    -7.1335	
   -12.4207	    -7.3013	    -8.3923	    -1.7624	    -7.4692	    -5.7068	    -5.7907	   -22.8271	    -0.1678	    -6.2103	
   -10.0708	    -6.3782	    -7.2174	    -0.9232	    -6.7139	    -5.2872	    -5.2032	   -21.9040	     0.2518	    -5.5389
[truncated: 3,586,573 more chars]
