# Supplementary material for: Task-related functional connectivity in autism spectrum conditions: an EEG study using wavelet transform coherence
Source: Mol Autism. 2013 Jan 12;4:1. doi: 10.1186/2040-2392-4-1 (PMC3558480; doi:10.1186/2040-2392-4-1)
Supplement: Additional file 1 — Raw EEG data for the chair task (part 1). [file 2040-2392-4-1-S1.zip › ID6_chairs_attending_chairs.dat]

[Subject]	
[Date]	02/10/2009
[Time]	16:04:10
[Channels]	10
[Rate]	1000.000000
[Type]	Epoch
[Headers]	Yes
[Points]	401
[Xmin]	0.00000
[Sweeps]	80
[Accepted]	80
[Rejected]	0
[Domain]	Time
[Rows]	Points
[Electrode Labels]
[      P8]	[     TP8]	[      T8]	[      P7]	[     FT8]	[     TP7]	[      F8]	[      T7]	[     FT7]	[      F7]	
[Electrode XUnits]
[ Default]	[ Default]	[ Default]	[ Default]	[ Default]	[ Default]	[ Default]	[ Default]	[ Default]	[ Default]	
[Electrode YUnits]
[ Default]	[ Default]	[ Default]	[ Default]	[ Default]	[ Default]	[ Default]	[ Default]	[ Default]	[ Default]	
[Epoch Header]
[Trial Type]	13
[Accept]	1
[Correct]	0
[RT]	 0.000
[Resp]	0
[Epoch Data]
     1.5945	     2.8534	     3.2730	    -0.4196	     5.2032	     2.0981	     3.6087	    -0.0839	    -2.4338	    -3.6926	
     5.6229	     6.1264	     6.7139	     3.5248	     8.3923	     5.9586	     6.4621	     3.5248	     1.3428	    -0.5035	
     9.0637	     9.3155	     9.9869	     6.9656	    11.1618	     9.3155	     8.8959	     6.5460	     4.7836	     2.3499	
    11.8332	    12.0850	    12.7563	     9.4833	    13.1760	    11.9171	    10.9100	     8.7280	     7.5531	     4.6158	
    13.5117	    14.1830	    14.8544	    10.9100	    14.3509	    13.5117	    12.1689	     9.9030	     9.3994	     6.2103	
    14.0991	    15.3580	    16.1972	    10.9940	    14.5187	    13.8474	    12.6724	     9.9030	    10.2386	     6.8817	
    13.4277	    15.6097	    16.6168	     9.4833	    13.6795	    12.9242	    12.3367	     8.8959	     9.8190	     6.6299	
    11.6653	    14.9384	    16.1133	     6.6299	    12.0850	    10.7422	    11.2457	     6.7978	     8.3923	     5.5389	
     9.0637	    13.3438	    14.9384	     2.4338	     9.7351	     7.6370	     9.5673	     4.1122	     6.1264	     3.7766	
     5.7907	    11.0779	    13.1760	    -2.6016	     7.1335	     3.8605	     7.3853	     1.0910	     3.1891	     1.5945	
     2.2659	     8.3923	    11.0779	    -7.8888	     4.2801	    -0.0839	     4.9515	    -2.0142	     0.0000	    -0.8392	
    -1.1749	     5.3711	     8.8120	   -12.8403	     1.6785	    -3.8605	     2.6016	    -4.8676	    -3.1891	    -3.1891	
    -4.2801	     2.3499	     6.5460	   -16.9525	    -0.5875	    -7.0496	     0.4196	    -7.1335	    -6.0425	    -5.3711	
    -6.7139	    -0.5035	     4.4479	   -19.8898	    -2.2659	    -9.4833	    -1.3428	    -8.8120	    -8.2245	    -7.1335	
    -8.3923	    -2.8534	     2.6855	   -21.4005	    -3.3569	   -10.9940	    -2.5177	    -9.5673	    -9.7351	    -8.3923	
    -9.0637	    -4.6997	     1.4267	   -21.4844	    -3.7766	   -11.4136	    -3.0212	    -9.4833	   -10.4065	    -9.0637	
    -8.7280	    -5.7068	     0.6714	   -20.2255	    -3.4409	   -10.9100	    -2.8534	    -8.6441	   -10.2386	    -9.1476	
    -7.3853	    -5.7907	     0.6714	   -17.7917	    -2.3499	    -9.5673	    -2.0142	    -7.1335	    -9.3155	    -8.5602	
    -5.2032	    -4.9515	     1.3428	   -14.4348	    -0.6714	    -7.5531	    -0.6714	    -5.2032	    -7.8049	    -7.5531	
    -2.1820	    -3.1891	     2.6016	   -10.5743	     1.5945	    -5.0354	     1.0910	    -2.8534	    -5.7907	    -6.1264	
     1.3428	    -0.9232	     4.4479	    -6.4621	     4.1122	    -2.3499	     3.0212	    -0.4196	    -3.5248	    -4.4479	
     4.9515	     1.6785	     6.4621	    -2.6016	     6.6299	     0.2518	     4.8676	     1.9302	    -1.2589	    -2.6855	
     8.3923	     4.2801	     8.5602	     0.6714	     8.9798	     2.6016	     6.5460	     4.0283	     0.7553	    -1.0910	
    11.1618	     6.4621	    10.2386	     2.9373	    10.8261	     4.4479	     7.7209	     5.7068	     2.2659	     0.1678	
    13.1760	     7.9727	    11.3297	     3.9444	    12.0010	     5.5389	     8.3923	     6.8817	     3.2730	     1.0910	
    14.0991	     8.7280	    11.5814	     3.6926	    12.1689	     5.9586	     8.3084	     7.4692	     3.5248	     1.4267	
    14.0152	     8.5602	    10.9100	     2.1820	    11.4975	     5.4550	     7.6370	     7.3853	     3.0212	     1.1749	
    12.8403	     7.5531	     9.4833	    -0.4196	     9.9030	     4.1962	     6.4621	     6.4621	     1.8463	     0.4196	
    10.7422	     5.8746	     7.3853	    -3.7766	     7.6370	     2.1820	     4.8676	     4.8676	     0.0839	    -0.9232	
     8.0566	     3.6926	     4.7836	    -7.6370	     4.8676	    -0.3357	     2.9373	     2.6016	    -2.2659	    -2.6855	
     4.9515	     1.1749	     1.8463	   -11.6653	     1.8463	    -3.1891	     1.0071	    -0.2518	    -4.8676	    -4.6158	
     1.7624	    -1.1749	    -1.0071	   -15.3580	    -1.1749	    -6.0425	    -0.7553	    -3.3569	    -7.4692	    -6.6299	
    -1.1749	    -3.1891	    -3.5248	   -18.4631	    -3.7766	    -8.6441	    -2.2659	    -6.5460	    -9.9869	    -8.3923	
    -3.4409	    -4.6158	    -5.4550	   -20.7291	    -5.7907	   -10.6583	    -3.3569	    -9.3155	   -12.0010	    -9.7351	
    -4.7836	    -5.2032	    -6.4621	   -21.7361	    -6.9656	   -11.8332	    -3.8605	   -11.4136	   -13.3438	   -10.4065	
    -5.0354	    -4.8676	    -6.4621	   -21.4844	    -7.0496	   -11.9171	    -3.6087	   -12.5046	   -13.9313	   -10.3226	
    -4.1962	    -3.6087	    -5.4550	   -19.8059	    -6.2943	   -10.9100	    -2.7695	   -12.4207	   -13.5117	    -9.4833	
    -2.2659	    -1.4267	    -3.4409	   -16.9525	    -4.6158	    -8.9798	    -1.2589	   -11.2457	   -12.3367	    -7.8049	
     0.5035	     1.3428	    -0.7553	   -13.1760	    -2.2659	    -6.2103	     0.7553	    -8.9798	   -10.3226	    -5.5389	
     3.8605	     4.6158	     2.4338	    -8.8120	     0.5875	    -2.7695	     3.1052	    -6.0425	    -7.8049	    -2.8534	
     7.3853	     8.1406	     5.7907	    -4.3640	     3.5248	     0.8392	     5.5389	    -2.7695	    -4.9515	     0.0839	
    10.7422	    11.7493	     9.0637	    -0.0839	     6.3782	     4.5319	     7.8888	     0.5875	    -2.0142	     3.0212	
    13.5956	    15.0223	    11.9171	     3.7766	     8.8120	     7.7209	     9.9030	     3.6087	     0.6714	     5.6229	
    15.5258	    17.8757	    14.0152	     6.7139	    10.5743	    10.3226	    11.4136	     5.9586	     2.9373	     7.8049	
    16.4490	    19.9738	    15.2740	     8.7280	    11.4975	    11.8332	    12.1689	     7.3853	     4.5319	     9.2316	
    16.1972	    21.3165	    15.6097	     9.5673	    11.5814	    12.2528	    12.0850	     7.8888	     5.3711	     9.8190	
    14.7705	    21.8201	    14.9384	     9.3155	    10.7422	    11.5814	    11.2457	     7.4692	     5.4550	     9.6512	
    12.3367	    21.4844	    13.5117	     8.0566	     9.3155	     9.8190	     9.6512	     6.1264	     4.7836	     8.6441	
     9.1476	    20.5612	    11.4975	     5.8746	     7.3853	     7.1335	     7.3853	     4.2801	     3.5248	     6.9656	
     5.3711	    18.9667	     9.1476	     3.1052	     5.0354	     3.8605	     4.6997	     2.0142	     1.6785	     4.6997	
     1.4267	    16.8686	     6.7139	     0.0000	     2.6016	     0.1678	     1.6785	    -0.5035	    -0.5035	     2.0981	
    -2.3499	    14.4348	     4.4479	    -3.1891	     0.2518	    -3.5248	    -1.4267	    -2.8534	    -2.8534	    -0.6714	
    -5.6229	    11.6653	     2.6016	    -6.1264	    -1.9302	    -6.8817	    -4.1962	    -4.8676	    -5.0354	    -3.3569	
    -7.8888	     8.8959	     1.5106	    -8.5602	    -3.5248	    -9.4833	    -6.4621	    -6.4621	    -6.8817	    -5.6229	
    -8.8959	     6.2943	     1.0910	   -10.2386	    -4.5319	   -11.2457	    -7.9727	    -7.3013	    -8.0566	    -7.3013	
    -8.5602	     4.1122	     1.4267	   -11.1618	    -4.6158	   -11.8332	    -8.6441	    -7.3853	    -8.5602	    -8.2245	
    -6.8817	     2.5177	     2.5177	   -11.1618	    -3.9444	   -11.3297	    -8.3923	    -6.7139	    -8.1406	    -8.3084	
    -4.1962	     1.9302	     4.1962	   -10.3226	    -2.5177	    -9.7351	    -7.3013	    -5.5389	    -6.9656	    -7.6370	
    -0.6714	     2.1820	     6.2943	    -8.6441	    -0.5035	    -7.2174	    -5.4550	    -3.8605	    -5.0354	    -6.2103	
     3.2730	     3.4409	     8.7280	    -6.2943	     2.0142	    -3.9444	    -3.1891	    -1.8463	    -2.6016	    -4.0283	
     7.3853	     5.3711	    11.2457	    -3.5248	     4.6997	    -0.0839	    -0.5875	     0.2518	     0.2518	    -1.2589	
    11.3297	     7.7209	    13.5956	    -0.5875	     7.3853	     3.8605	     2.0981	     2.4338	     3.1891	     1.7624	
    14.8544	    10.0708	    15.6097	     2.1820	     9.7351	     7.5531	     4.6158	     4.4479	     5.9586	     4.8676	
    17.5400	    12.1689	    17.0364	     4.4479	    11.4975	    10.6583	     6.7978	     6.1264	     8.3923	     7.7209	
    19.3024	    13.5956	    17.7078	     5.9586	    12.5885	    12.9242	     8.3084	     7.3013	     9.9869	     9.9869	
    19.8898	    14.3509	    17.7078	     6.3782	    12.8403	    14.0152	     9.1476	     7.8049	    10.8261	    11.4136	
    19.2184	    14.0991	    16.8686	     5.7068	    12.2528	    13.9313	     9.1476	     7.4692	    10.5743	    11.8332	
    17.5400	    13.0920	    15.3580	     3.7766	    10.8261	    12.6724	     8.3923	     6.3782	     9.3155	    11.3297	
    14.7705	    11.2457	    13.1760	     0.8392	     8.7280	    10.4904	     6.8817	     4.5319	     7.1335	     9.9869	
    11.4136	     8.7280	    10.5743	    -2.8534	     6.0425	     7.4692	     4.6997	     2.0981	     4.1962	     7.8888	
     7.5531	     5.8746	     7.6370	    -6.7978	     3.0212	     4.0283	     2.0142	    -0.6714	     0.7553	     5.2872	
     3.7766	     2.8534	     4.6158	   -10.7422	    -0.0839	     0.5035	    -0.9232	    -3.6087	    -2.7695	     2.5177	
     0.2518	    -0.0839	     1.7624	   -14.1830	    -3.1052	    -2.8534	    -3.7766	    -6.3782	    -6.0425	    -0.1678	
    -2.5177	    -2.6016	    -0.6714	   -16.8686	    -5.6229	    -5.5389	    -6.2103	    -8.6441	    -8.8120	    -2.5177	
    -4.2801	    -4.4479	    -2.4338	   -18.4631	    -7.5531	    -7.4692	    -7.9727	   -10.0708	   -10.6583	    -4.1962	
    -4.8676	    -5.2032	    -3.3569	   -18.7988	    -8.5602	    -8.3084	    -8.8120	   -10.5743	   -11.4136	    -5.0354	
    -4.3640	    -4.8676	    -3.1891	   -17.8757	    -8.5602	    -8.1406	    -8.6441	    -9.9030	   -10.9940	    -5.0354	
    -2.6855	    -3.3569	    -2.0981	   -15.8615	    -7.5531	    -6.8817	    -7.4692	    -8.2245	    -9.3994	    -4.1122	
    -0.2518	    -0.8392	     0.0000	   -12.8403	    -5.6229	    -4.6997	    -5.4550	    -5.6229	    -6.7139	    -2.3499	
     2.7695	     2.5177	     2.6855	    -9.1476	    -2.9373	    -1.8463	    -2.7695	    -2.3499	    -3.2730	     0.0000	
     6.0425	     6.2943	     5.7907	    -5.1193	     0.1678	     1.4267	     0.3357	     1.4267	     0.6714	     2.7695	
     9.2316	    10.0708	     8.8959	    -1.0910	     3.3569	     4.7836	     3.5248	     5.1193	     4.6158	     5.5389	
    12.0010	    13.5117	    11.6653	     2.6016	     6.2943	     7.8049	     6.4621	     8.5602	     8.1406	     8.1406	
    14.0991	    16.1972	    13.7634	     5.6229	     8.7280	    10.1547	     8.7280	    11.2457	    10.9100	    10.0708	
    15.1901	    17.7917	    14.9384	     7.6370	    10.2386	    11.4975	    10.2386	    12.8403	    12.5885	    11.1618	
    15.2740	    18.0435	    15.0223	     8.7280	    10.6583	    11.6653	    10.7422	    13.1760	    12.8403	    11.3297	
    14.0991	    16.9525	    13.9313	     8.5602	    10.0708	    10.5743	    10.1547	    12.2528	    11.8332	    10.3226	
    11.8332	    14.6027	    11.8332	     7.3013	     8.3923	     8.3084	     8.5602	    10.0708	     9.6512	     8.3923	
     8.6441	    11.2457	     8.8120	     5.0354	     5.7907	     5.0354	     6.1264	     6.8817	     6.4621	     5.5389	
     4.6997	     7.2174	     5.2872	     1.8463	     2.6016	     1.0071	     3.1891	     3.0212	     2.6016	     2.1820	
     0.4196	     2.9373	     1.5945	    -2.0142	    -0.9232	    -3.1891	     0.0839	    -1.2589	    -1.5106	    -1.4267	
    -3.6926	    -1.1749	    -2.0142	    -6.0425	    -4.4479	    -7.3013	    -3.0212	    -5.3711	    -5.5389	    -4.9515	
    -7.3853	    -4.6158	    -5.0354	   -10.0708	    -7.5531	   -10.8261	    -5.7068	    -9.2316	    -9.1476	    -8.1406	
   -10.1547	    -7.1335	    -7.3013	   -13.3438	    -9.9869	   -13.4277	    -7.8049	   -12.3367	   -12.0850	   -10.6583	
   -11.8332	    -8.4763	    -8.5602	   -15.6937	   -11.4975	   -14.6866	    -9.0637	   -14.3509	   -14.0152	   -12.1689	
   -12.1689	    -8.6441	    -8.6441	   -16.8686	   -12.0010	   -14.6027	    -9.3994	   -15.2740	   -14.8544	   -12.6724	
   -11.1618	    -7.6370	    -7.7209	   -16.7847	   -11.4136	   -13.1760	    -8.8120	   -14.9384	   -14.6027	   -12.0850	
    -8.8959	    -5.7068	    -5.8746	   -15.5258	    -9.9030	   -10.5743	    -7.4692	   -13.5117	   -13.2599	   -10.5743	
    -5.6229	    -3.0212	    -3.2730	   -13.2599	    -7.6370	    -7.0496	    -5.3711	   -11.1618	   -10.9940	    -8.2245	
    -1.5106	     0.1678	    -0.0839	   -10.4065	    -4.6997	    -2.9373	    -2.6855	    -8.1406	    -8.1406	    -5.2872	
     3.1891	     3.7766	     3.4409	    -7.0496	    -1.3428	     1.4267	     0.2518	    -4.7836	    -4.7836	    -2.1820	
     7.8888	     7.4692	     7.1335	    -3.5248	     2.0981	     5.5389	     3.4409	    -1.4267	    -1.4267	     1.0910	
    12.4207	    11.0779	    10.4904	    -0.1678	     5.3711	     9.0637	     6.4621	     1.6785	     1.6785	     4.0283	
    16.0294	    14.2670	    13.4277	     2.7695	     8.2245	    11.6653	     9.0637	     4.1962	     4.1962	     6.5460	
    18.6310	    16.7847	    15.6097	     4.7836	    10.2386	    12.9242	    10.9940	     5.7068	     5.8746	     8.1406	
    19.8059	    18.3792	    16.8686	     5.8746	    11.2457	    12.8403	    12.0850	     6.1264	     6.3782	     8.8120	
    19.6381	    18.9667	    16.9525	     5.7068	    11.0779	    11.3297	    12.0850	     5.3711	     5.7907	     8.3084	
    17.9596	    18.2953	    15.8615	     4.3640	     9.6512	     8.3923	    10.9940	     3.3569	     3.9444	     6.6299	
    15.1062	    16.5329	    13.6795	     1.8463	     7.1335	     4.3640	     8.8959	     0.3357	     1.0071	     3.8605	
    11.2457	    13.7634	    10.4065	    -1.6785	     3.6926	    -0.4196	     5.9586	    -3.5248	    -2.7695	     0.2518	
     6.7978	    10.4065	     6.4621	    -5.6229	    -0.3357	    -5.6229	     2.5177	    -7.6370	    -6.9656	    -3.8605	
     2.2659	     6.7978	     2.2659	    -9.6512	    -4.5319	   -10.5743	    -1.0071	   -11.7493	   -11.2457	    -7.9727	
    -1.7624	     3.4409	    -1.6785	   -13.1760	    -8.3084	   -15.0223	    -4.2801	   -15.3580	   -15.1062	   -11.8332	
    -4.8676	     0.7553	    -5.0354	   -15.7776	   -11.4136	   -18.3792	    -6.8817	   -18.1274	   -18.0435	   -14.8544	
    -6.7139	    -1.0071	    -7.3013	   -17.0364	   -13.2599	   -20.3934	    -8.5602	   -19.8059	   -19.8898	   -16.9525	
    -7.2174	    -1.5106	    -8.3084	   -17.0364	   -13.9313	   -21.0648	    -9.2316	   -20.4773	   -20.4773	   -17.9596	
    -6.3782	    -0.8392	    -7.9727	   -15.6097	   -13.1760	   -20.2255	    -8.8959	   -19.8898	   -19.8898	   -17.8757	
    -4.2801	     1.0071	    -6.2943	   -12.9242	   -11.3297	   -18.2114	    -7.7209	   -18.2953	   -18.1274	   -16.7847	
    -1.1749	     3.8605	    -3.5248	    -9.3994	    -8.4763	   -15.1062	    -5.7907	   -15.7776	   -15.4419	   -14.8544	
     2.6855	     7.3013	     0.0000	    -5.2032	    -5.1193	   -11.4136	    -3.3569	   -12.5046	   -12.1689	   -12.3367	
     6.9656	    10.9100	     4.0283	    -0.6714	    -1.4267	    -7.2174	    -0.7553	    -8.8959	    -8.4763	    -9.4833	
    11.2457	    14.2670	     7.9727	     3.7766	     2.2659	    -3.1052	     1.7624	    -5.2872	    -4.6997	    -6.4621	
    15.1901	    16.9525	    11.4975	     7.7209	     5.5389	     0.8392	     4.0283	    -1.9302	    -1.1749	    -3.6087	
    18.3792	    18.6310	    14.3509	    10.9100	     8.1406	     4.1962	     5.7068	     0.9232	     1.8463	    -1.0910	
    20.5612	    19.2184	    16.1972	    12.9242	     9.9869	     6.7139	     6.7139	     2.9373	     4.1122	     0.9232	
    21.4844	    18.7149	    17.0364	    13.7634	    10.8261	     8.3084	     7.0496	     4.1122	     5.5389	     2.3499	
    21.0648	    17.1204	    16.6168	    13.0920	    10.7422	     8.8959	     6.4621	     4.3640	     6.0425	     2.9373	
    19.3024	    14.6027	    15.1901	    11.0779	     9.5673	     8.3084	     5.1193	     3.6087	     5.4550	     2.7695	
    16.2811	    11.3297	    12.8403	     7.8049	     7.5531	     6.6299	     3.1052	     1.9302	     4.0283	     1.7624	
    12.5046	     7.4692	     9.6512	     3.6926	     4.8676	     4.0283	     0.5035	    -0.5035	     1.7624	     0.1678	
     8.1406	     3.2730	     6.0425	    -0.8392	     1.7624	     0.7553	    -2.4338	    -3.4409	    -0.9232	    -1.9302	
     3.6926	    -0.8392	     2.1820	    -5.2872	    -1.4267	    -2.8534	    -5.4550	    -6.5460	    -3.6926	    -4.2801	
    -0.5035	    -4.6997	    -1.5945	    -9.3155	    -4.4479	    -6.2943	    -8.3084	    -9.3994	    -6.2943	    -6.4621	
    -4.0283	    -7.7209	    -4.9515	   -12.4207	    -6.9656	    -9.3994	   -10.6583	   -11.6653	    -8.3923	    -8.2245	
    -6.5460	    -9.7351	    -7.4692	   -14.2670	    -8.7280	   -11.4975	   -12.3367	   -13.0920	    -9.6512	    -9.3994	
    -7.8049	   -10.4904	    -9.0637	   -14.8544	    -9.5673	   -12.5885	   -13.1760	   -13.5117	    -9.9030	    -9.7351	
    -7.7209	    -9.9030	    -9.4833	   -14.0991	    -9.3155	   -12.5046	   -12.9242	   -12.6724	    -9.1476	    -9.2316	
    -6.2943	    -8.0566	    -8.7280	   -12.2528	    -8.0566	   -11.3297	   -11.7493	   -10.8261	    -7.5531	    -7.8888	
    -3.7766	    -5.2872	    -6.8817	    -9.3994	    -5.9586	    -9.2316	    -9.6512	    -8.0566	    -5.1193	    -5.7907	
    -0.3357	    -1.7624	    -4.1962	    -5.8746	    -3.2730	    -6.3782	    -6.8817	    -4.6158	    -2.2659	    -3.2730	
     3.5248	     2.0981	    -0.8392	    -2.1820	    -0.2518	    -3.1891	    -3.7766	    -0.9232	     0.7553	    -0.5035	
     7.3853	     5.8746	     2.7695	     1.5106	     2.7695	    -0.0839	    -0.6714	     2.6016	     3.6926	     2.1820	
    10.9100	     8.9798	     6.0425	     4.6158	     5.2872	     2.6855	     2.1820	     5.6229	     6.2103	     4.6158	
    13.5956	    11.2457	     8.6441	     6.7978	     7.2174	     4.8676	     4.3640	     7.6370	     7.8888	     6.3782	
    15.1901	    12.3367	    10.1547	     7.9727	     8.3084	     6.1264	     5.7068	     8.4763	     8.7280	     7.3853	
    15.5258	    12.2528	    10.4065	     7.8888	     8.3923	     6.4621	     6.1264	     8.0566	     8.6441	     7.5531	
    14.5187	    10.9100	     9.3155	     6.6299	     7.3853	     5.7907	     5.6229	     6.5460	     7.4692	     6.7978	
    12.2528	     8.4763	     7.1335	     4.1962	     5.5389	     4.2801	     4.1962	     3.9444	     5.5389	     5.2032	
     8.8120	     5.1193	     4.0283	     0.9232	     2.8534	     2.0142	     2.0142	     0.5875	     3.0212	     2.9373	
     4.6158	     1.2589	     0.2518	    -2.8534	    -0.3357	    -0.6714	    -0.6714	    -3.1891	     0.0000	     0.2518	
    -0.0839	    -2.9373	    -3.7766	    -6.8817	    -3.8605	    -3.5248	    -3.6926	    -6.9656	    -3.1052	    -2.7695	
    -4.8676	    -7.0496	    -7.7209	   -10.6583	    -7.3853	    -6.2943	    -6.7139	   -10.5743	    -6.2943	    -5.7907	
    -9.3155	   -10.8261	   -11.2457	   -13.7634	   -10.5743	    -8.6441	    -9.3994	   -13.5956	    -9.1476	    -8.5602	
   -13.0081	   -13.8474	   -14.0152	   -15.8615	   -13.0920	   -10.4065	   -11.4975	   -15.8615	   -11.4975	   -10.9100	
   -15.7776	   -16.0294	   -15.7776	   -16.7007	   -14.7705	   -11.3297	   -12.8403	   -17.2043	   -13.1760	   -12.5885	
   -17.3721	   -17.1204	   -16.5329	   -16.3651	   -15.5258	   -11.3297	   -13.1760	   -17.5400	   -13.9313	   -13.4277	
   -17.7078	   -17.1204	   -16.1133	   -14.7705	   -15.1901	   -10.4065	   -12.5885	   -16.7847	   -13.6795	   -13.2599	
   -16.9525	   -16.1972	   -14.7705	   -12.2528	   -13.9313	    -8.6441	   -11.2457	   -15.0223	   -12.5046	   -12.2528	
   -15.2740	   -14.5187	   -12.5885	    -9.1476	   -11.9171	    -6.1264	    -9.3155	   -12.5885	   -10.4904	   -10.4065	
   -13.0081	   -12.1689	    -9.9030	    -5.6229	    -9.3994	    -3.1052	    -6.9656	    -9.4833	    -7.8049	    -7.9727	
   -10.4904	    -9.3994	    -6.8817	    -2.1820	    -6.7139	     0.0839	    -4.5319	    -6.2103	    -4.7836	    -5.2032	
    -7.9727	    -6.5460	    -3.9444	     1.0071	    -4.0283	     3.1052	    -2.2659	    -2.9373	    -1.6785	    -2.4338	
    -5.7907	    -3.6926	    -1.2589	     3.6087	    -1.5945	     5.8746	    -0.2518	     0.1678	     1.1749	     0.2518	
    -4.1122	    -1.2589	     0.8392	     5.6229	     0.3357	     8.0566	     1.1749	     2.6855	     3.6926	     2.6016	
    -3.2730	     0.5875	     2.1820	     6.7978	     1.5945	     9.4833	     1.9302	     4.6158	     5.6229	     4.3640	
    -3.1891	     1.6785	     2.6855	     7.2174	     2.0981	    10.0708	     1.9302	     5.7068	     6.7978	     5.5389	
    -3.9444	     1.8463	     2.1820	     6.7139	     1.8463	     9.8190	     1.2589	     6.0425	     7.2174	     5.8746	
    -5.2872	     1.1749	     0.7553	     5.4550	     0.7553	     8.7280	    -0.1678	     5.4550	     6.8817	     5.5389	
    -7.0496	    -0.3357	    -1.3428	     3.4409	    -1.0071	     6.8817	    -2.1820	     4.1122	     5.8746	     4.4479	
    -8.9798	    -2.4338	    -4.1122	     0.9232	    -3.1891	     4.5319	    -4.4479	     2.1820	     4.2801	     2.6855	
   -10.9100	    -4.9515	    -7.0496	    -1.9302	    -5.6229	     1.8463	    -6.7139	     0.0000	     2.2659	     0.5035	
   -12.7563	    -7.4692	    -9.9030	    -4.6997	    -7.9727	    -0.7553	    -8.8959	    -2.3499	     0.1678	    -1.7624	
   -14.1830	    -9.8190	   -12.4207	    -7.0496	    -9.9869	    -3.0212	   -10.5743	    -4.3640	    -1.8463	    -3.8605	
   -15.1062	   -11.5814	   -14.2670	    -8.6441	   -11.3297	    -4.6997	   -11.6653	    -5.7068	    -3.3569	    -5.4550	
   -15.4419	   -12.5885	   -15.2740	    -9.2316	   -12.0010	    -5.4550	   -11.9171	    -6.2943	    -4.2801	    -6.3782	
   -15.0223	   -12.6724	   -15.1901	    -8.7280	   -11.6653	    -5.2872	   -11.2457	    -5.8746	    -4.4479	    -6.2943	
   -13.8474	   -11.6653	   -14.0152	    -6.9656	   -10.4904	    -4.0283	    -9.8190	    -4.3640	    -3.7766	    -5.2872	
   -11.7493	    -9.5673	   -11.6653	    -4.1122	    -8.4763	    -1.9302	    -7.6370	    -1.9302	    -2.3499	    -3.4409	
    -8.9798	    -6.7139	    -8.3084	    -0.4196	    -5.7907	     1.0910	    -4.8676	     1.3428	     0.0000	    -0.8392	
    -5.5389	    -3.1891	    -4.3640	     3.8605	    -2.5177	     4.6997	    -1.7624	     5.2872	     3.0212	     2.3499	
    -1.8463	     0.5035	     0.0000	     8.3923	     1.0071	     8.8120	     1.5945	     9.3994	     6.3782	     5.7907	
     2.0981	     4.2801	     4.3640	    12.8403	     4.6158	    12.9242	     4.8676	    13.5956	     9.9869	     9.3155	
     5.8746	     7.6370	     8.3923	    17.0364	     7.8888	    16.8686	     7.8049	    17.3721	    13.4277	    12.5046	
     9.3155	    10.5743	    12.0010	    20.4773	    10.8261	    20.3094	    10.1547	    20.4773	    16.4490	    15.1901	
    12.0850	    12.8403	    14.8544	    23.0789	    12.9242	    22.9950	    11.7493	    22.8271	    18.7149	    17.2043	
    13.9313	    14.2670	    16.8686	    24.5895	    14.2670	    24.8413	    12.5046	    24.0860	    20.2255	    18.3792	
    14.6866	    14.9384	    17.8757	    24.9252	    14.6027	    25.5966	    12.3367	    24.4217	    20.7291	    18.6310	
    14.2670	    14.9384	    17.8757	    24.2538	    14.0152	    25.2609	    11.3297	    23.8342	    20.3094	    17.9596	
    12.6724	    14.1830	    16.9525	    22.6593	    12.5885	    23.9182	     9.3994	    22.3236	    19.0506	    16.3651	
    10.2386	    12.8403	    15.2740	    20.3934	    10.4065	    21.7361	     6.8817	    20.2255	    17.0364	    14.1830	
     7.0496	    11.1618	    13.0081	    17.5400	     7.8049	    18.8828	     3.8605	    17.6239	    14.4348	    11.4136	
     3.5248	     9.3994	    10.6583	    14.5187	     4.8676	    15.6937	     0.6714	    14.7705	    11.5814	     8.4763	
     0.0000	     7.6370	     8.3923	    11.5814	     2.0142	    12.4207	    -2.2659	    12.0850	     8.7280	     5.6229	
    -3.0212	     6.2103	     6.5460	     9.0637	    -0.4196	     9.5673	    -4.7836	     9.8190	     6.2103	     3.1891	
    -5.1193	     5.4550	     5.4550	     7.3013	    -2.1820	     7.3853	    -6.3782	     8.2245	     4.3640	     1.4267	
    -6.0425	     5.3711	     5.2872	     6.3782	    -3.0212	     6.2103	    -6.9656	     7.4692	     3.3569	     0.6714	
    -5.7068	     6.0425	     5.9586	     6.3782	    -2.8534	     6.0425	    -6.5460	     7.5531	     3.2730	     0.7553	
    -4.0283	     7.3853	     7.4692	     7.3013	    -1.6785	     6.7139	    -5.0354	     8.3923	     4.0283	     1.6785	
    -1.2589	     9.0637	     9.5673	     8.8959	     0.4196	     8.2245	    -2.6016	     9.8190	     5.6229	     3.2730	
     2.3499	    10.9940	    12.0010	    11.0779	     3.1052	    10.3226	     0.4196	    11.4975	     7.7209	     5.4550	
     6.5460	    12.8403	    14.6027	    13.5117	     6.2103	    12.7563	     3.7766	    13.2599	    10.0708	     7.8049	
    10.9100	    14.6027	    17.1204	    15.9454	     9.3994	    15.2740	     7.1335	    14.7705	    12.4207	    10.2386	
    15.0223	    16.1133	    19.2184	    18.0435	    12.3367	    17.5400	    10.0708	    16.0294	    14.5187	    12.5046	
    18.5471	    17.2043	    20.7291	    19.5541	    14.7705	    19.3863	    12.4207	    16.7007	    16.1133	    14.3509	
    21.0648	    17.7917	    21.4844	    20.3094	    16.3651	    20.3934	    13.9313	    16.7847	    16.8686	    15.6097	
    22.4915	    17.7078	    21.2326	    19.9738	    16.9525	    20.3934	    14.4348	    16.1133	    16.7007	    15.9454	
    22.6593	    16.9525	    20.0577	    18.7149	    16.4490	    19.3863	    13.8474	    14.6866	    15.5258	    15.4419	
    21.7361	    15.5258	    18.0435	    16.5329	    14.9384	    17.3721	    12.3367	    12.5885	    13.5117	    14.0991	
    19.8898	    13.5117	    15.2740	    13.6795	    12.5885	    14.6027	    10.1547	     9.9030	    10.6583	    11.9171	
    17.2882	    11.0779	    12.0010	    10.2386	     9.5673	    11.3297	     7.4692	     6.8817	     7.3013	     9.1476	
    14.3509	     8.3923	     8.4763	     6.4621	     6.2943	     7.8049	     4.6158	     3.6087	     3.6087	     5.9586	
    11.1618	     5.7068	     4.9515	     2.7695	     3.0212	     4.2801	     1.8463	     0.5035	     0.0000	     2.8534	
     8.3084	     3.3569	     1.8463	    -0.5875	     0.0000	     1.1749	    -0.5035	    -2.1820	    -3.3569	     0.0000	
     5.9586	     1.5945	    -0.6714	    -3.3569	    -2.3499	    -1.1749	    -2.2659	    -4.1122	    -5.9586	    -2.3499	
     4.4479	     0.5875	    -2.2659	    -5.2032	    -3.6926	    -2.5177	    -3.1891	    -5.1193	    -7.6370	    -3.8605	
     4.0283	     0.6714	    -2.6855	    -5.9586	    -4.1122	    -2.8534	    -3.1891	    -5.1193	    -8.2245	    -4.5319	
     4.6997	     1.8463	    -1.8463	    -5.7068	    -3.3569	    -2.0981	    -2.2659	    -4.0283	    -7.7209	    -4.1962	
     6.5460	     4.0283	     0.2518	    -4.5319	    -1.5945	    -0.3357	    -0.5035	    -2.1820	    -6.2943	    -3.1052	
     9.2316	     7.0496	     3.5248	    -2.5177	     1.0071	     2.0981	     2.0142	     0.3357	    -4.0283	    -1.2589	
    12.5885	    10.7422	     7.5531	    -0.1678	     4.1122	     4.9515	     4.8676	     3.1891	    -1.1749	     0.9232	
    16.1972	    14.7705	    11.9171	     2.2659	     7.5531	     7.9727	     7.8888	     5.9586	     1.8463	     3.3569	
    19.7220	    18.7988	    16.1972	     4.2801	    10.8261	    10.7422	    10.8261	     8.4763	     4.8676	     5.6229	
    22.7432	    22.4075	    19.9738	     5.5389	    13.8474	    12.9242	    13.3438	    10.4065	     7.4692	     7.6370	
    24.9252	    25.3448	    22.9111	     5.8746	    16.1133	    14.3509	    15.1901	    11.5814	     9.3994	     9.1476	
    26.0162	    27.2751	    24.6735	     5.1193	    17.4561	    14.8544	    16.2811	    11.8332	    10.5743	     9.9030	
    25.6805	    28.1982	    25.2609	     3.3569	    17.8757	    14.3509	    16.4490	    11.1618	    10.7422	     9.9869	
    24.1699	    28.0304	    24.6735	     0.9232	    17.1204	    12.9242	    15.7776	     9.5673	     9.9030	     9.2316	
    21.5683	    26.8555	    22.9950	    -1.9302	    15.4419	    10.5743	    14.2670	     7.3013	     8.1406	     7.8049	
    18.1274	    24.7574	    20.5612	    -4.9515	    13.0081	     7.6370	    12.1689	     4.4479	     5.5389	     5.8746	
    14.1830	    22.1558	    17.4561	    -7.8888	     9.9030	     4.1962	     9.5673	     1.1749	     2.4338	     3.6087	
    10.1547	    19.0506	    14.0152	   -10.6583	     6.4621	     0.6714	     6.6299	    -2.2659	    -1.0071	     1.0910	
     6.2943	    15.6937	    10.4065	   -13.0081	     2.9373	    -2.8534	     3.6087	    -5.7068	    -4.4479	    -1.5106	
     2.9373	    12.2528	     6.9656	   -14.9384	    -0.3357	    -5.8746	     0.6714	    -8.8959	    -7.8049	    -3.9444	
     0.4196	     9.0637	     3.8605	   -16.1972	    -3.1891	    -8.3923	    -1.7624	   -11.5814	   -10.5743	    -6.0425	
    -1.0910	     6.2943	     1.3428	   -16.7007	    -5.2872	    -9.9869	    -3.6926	   -13.5117	   -12.6724	    -7.5531	
    -1.3428	     4.1122	    -0.1678	   -16.3651	    -6.3782	   -10.5743	    -4.6997	   -14.4348	   -13.7634	    -8.2245	
    -0.2518	     2.8534	    -0.7553	   -15.0223	    -6.3782	   -10.0708	    -4.8676	   -14.1830	   -13.9313	    -8.0566	
     2.0981	     2.5177	    -0.1678	   -12.7563	    -5.2872	    -8.5602	    -4.0283	   -12.9242	   -13.0081	    -6.9656	
     5.4550	     3.1052	     1.4267	    -9.8190	    -3.2730	    -6.2103	    -2.3499	   -10.6583	   -11.1618	    -5.2032	
     9.3994	     4.6158	     3.7766	    -6.2103	    -0.5875	    -3.2730	    -0.0839	    -7.7209	    -8.7280	    -2.8534	
    13.5117	     6.7139	     6.5460	    -2.4338	     2.3499	     0.0839	     2.6016	    -4.4479	    -5.9586	    -0.1678	
    17.2882	     9.1476	     9.3994	     1.5106	     5.2872	     3.5248	     5.2872	    -1.0071	    -3.1052	     2.4338	
    20.5612	    11.4136	    12.0010	     5.1193	     7.8888	     6.7139	     7.8049	     2.0981	    -0.4196	     4.8676	
    22.9950	    13.4277	    14.0991	     8.3923	     9.9030	     9.4833	     9.8190	     4.7836	     1.8463	     6.7139	
    24.3378	    14.7705	    15.2740	    10.9940	    11.1618	    11.4975	    11.1618	     6.7978	     3.4409	     8.0566	
    24.6735	    15.4419	    15.6097	    12.9242	    11.4975	    12.6724	    11.7493	     7.9727	     4.4479	     8.7280	
    23.9182	    15.3580	    15.0223	    13.9313	    10.9940	    13.0081	    11.4136	     8.4763	     4.6997	     8.6441	
    22.2397	    14.5187	    13.6795	    14.0152	     9.6512	    12.4207	    10.3226	     8.2245	     4.3640	     7.8049	
    19.8059	    12.9242	    11.7493	    13.3438	     7.5531	    11.0779	     8.4763	     7.2174	     3.3569	     6.3782	
    16.7847	    10.7422	     9.3155	    11.7493	     5.0354	     9.0637	     6.0425	     5.7907	     1.8463	     4.4479	
    13.5117	     8.2245	     6.6299	     9.4833	     2.0981	     6.4621	     3.2730	     3.9444	    -0.0839	     2.0981	
    10.2386	     5.6229	     3.8605	     6.7978	    -0.6714	     3.6926	     0.3357	     1.9302	    -2.0981	    -0.3357	
     7.2174	     3.1052	     1.4267	     3.9444	    -3.1891	     0.9232	    -2.3499	     0.0000	    -4.1122	    -2.7695	
     4.6158	     1.1749	    -0.4196	     1.1749	    -5.1193	    -1.4267	    -4.3640	    -1.6785	    -5.8746	    -4.7836	
     2.7695	    -0.1678	    -1.6785	    -1.2589	    -6.2103	    -3.2730	    -5.5389	    -2.9373	    -7.1335	    -6.2943	
     1.7624	    -0.5875	    -1.9302	    -3.1891	    -6.3782	    -4.4479	    -5.7907	    -3.6926	    -7.7209	    -7.2174	
     1.6785	     0.0000	    -1.4267	    -4.5319	    -5.6229	    -4.7836	    -5.0354	    -3.8605	    -7.7209	    -7.3013	
     2.4338	     1.4267	     0.0000	    -5.2872	    -4.0283	    -4.4479	    -3.2730	    -3.4409	    -7.0496	    -6.6299	
     3.9444	     3.6926	     2.1820	    -5.4550	    -1.6785	    -3.4409	    -0.8392	    -2.6016	    -5.7068	    -5.2872	
     5.9586	     6.5460	     4.8676	    -5.1193	     1.1749	    -1.8463	     2.0981	    -1.3428	    -3.9444	    -3.3569	
     8.2245	     9.7351	     8.0566	    -4.6158	     4.3640	     0.0839	     5.3711	     0.2518	    -1.7624	    -0.9232	
    10.3226	    12.8403	    11.2457	    -4.0283	     7.3853	     2.1820	     8.5602	     1.9302	     0.5035	     1.6785	
    11.9171	    15.6097	    14.1830	    -3.5248	    10.0708	     4.1122	    11.2457	     3.3569	     2.6016	     4.2801	
    12.7563	    17.7917	    16.5329	    -3.3569	    12.0850	     5.7068	    13.3438	     4.4479	     4.1962	     6.4621	
    12.6724	    18.9667	    18.0435	    -3.6926	    13.0920	     6.7139	    14.4348	     4.7836	     5.1193	     8.1406	
    11.6653	    18.9667	    18.5471	    -4.6158	    12.9242	     6.9656	    14.4348	     4.4479	     5.1193	     8.9798	
     9.7351	    17.8757	    17.8757	    -6.2103	    11.6653	     6.2103	    13.4277	     3.2730	     4.1962	     8.8959	
     6.9656	    15.6097	    16.1133	    -8.5602	     9.3155	     4.6158	    11.4136	     1.3428	     2.4338	     7.8888	
     3.6926	    12.4207	    13.4277	   -11.4136	     6.1264	     2.1820	     8.6441	    -1.1749	     0.0000	     6.0425	
     0.2518	     8.7280	    10.0708	   -14.6027	     2.4338	    -0.8392	     5.3711	    -4.0283	    -2.8534	     3.5248	
    -3.0212	     4.6997	     6.2943	   -17.7917	    -1.5106	    -4.1122	     1.8463	    -6.8817	    -5.8746	     0.7553	
    -5.7907	     0.8392	     2.6016	   -20.5612	    -5.2032	    -7.2174	    -1.5945	    -9.5673	    -8.5602	    -2.0142	
    -7.7209	    -2.5177	    -0.7553	   -22.4075	    -8.2245	    -9.8190	    -4.4479	   -11.5814	   -10.7422	    -4.4479	
    -8.5602	    -4.9515	    -3.2730	   -23.0789	   -10.4065	   -11.5814	    -6.6299	   -12.7563	   -12.0850	    -6.2103	
    -8.3084	    -6.3782	    -4.7836	   -22.2397	   -11.4136	   -12.1689	    -7.7209	   -12.8403	   -12.4207	    -6.9656	
    -6.7978	    -6.5460	    -5.2032	   -20.0577	   -11.2457	   -11.4975	    -7.6370	   -11.8332	   -11.5814	    -6.7139	
    -4.1962	    -5.6229	    -4.4479	   -16.4490	    -9.9030	    -9.6512	    -6.5460	    -9.8190	    -9.7351	    -5.3711	
    -0.6714	    -3.5248	    -2.7695	   -11.7493	    -7.5531	    -6.6299	    -4.6158	    -7.0496	    -6.8817	    -3.1891	
     3.3569	    -0.5035	    -0.3357	    -6.4621	    -4.5319	    -2.9373	    -1.9302	    -3.9444	    -3.5248	    -0.3357	
     7.5531	     3.1891	     2.6016	    -1.0910	    -1.0910	     1.1749	     1.0910	    -0.7553	     0.0839	     2.7695	
    11.6653	     7.1335	     5.7068	     4.0283	     2.4338	     5.1193	     4.1962	     2.0981	     3.5248	     5.8746	
    15.2740	    10.9940	     8.7280	     8.3084	     5.7907	     8.7280	     7.1335	     4.6158	     6.4621	     8.4763	
    18.1274	    14.5187	    11.4136	    11.5814	     8.5602	    11.5814	     9.4833	     6.4621	     8.8120	    10.4904	
    19.8898	    17.2882	    13.4277	    13.5117	    10.5743	    13.4277	    11.1618	     7.6370	    10.2386	    11.6653	
    20.5612	    19.1345	    14.6027	    14.0991	    11.6653	    14.1830	    12.0010	     8.0566	    10.7422	    12.0010	
    20.0577	    19.8898	    14.9384	    13.2599	    11.8332	    13.9313	    11.9171	     7.5531	    10.2386	    11.3297	
    18.6310	    19.6381	    14.4348	    11.3297	    10.9940	    12.7563	    10.9940	     6.2943	     8.8959	     9.9030	
    16.2811	    18.4631	    13.1760	     8.3923	     9.3994	    10.7422	     9.4833	     4.3640	     6.8817	     7.8888	
    13.4277	    16.5329	    11.4136	     4.6997	     7.3013	     8.1406	     7.5531	     2.0142	     4.3640	     5.3711	
    10.2386	    14.0991	     9.3155	     0.6714	     4.7836	     5.2032	     5.3711	    -0.5875	     1.5945	     2.6855	
     6.9656	    11.4136	     7.1335	    -3.4409	     2.2659	     2.1820	     3.2730	    -3.3569	    -1.2589	     0.0000	
     4.0283	     8.7280	     5.1193	    -7.3853	    -0.0839	    -0.7553	     1.3428	    -5.9586	    -4.0283	    -2.5177	
     1.5945	     6.2103	     3.2730	   -10.6583	    -2.0981	    -3.2730	    -0.2518	    -8.3084	    -6.3782	    -4.6997	
    -0.0839	     4.1122	     1.8463	   -13.0920	    -3.5248	    -5.1193	    -1.2589	   -10.0708	    -8.2245	    -6.4621	
    -0.8392	     2.8534	     0.9232	   -14.3509	    -4.1962	    -6.0425	    -1.5945	   -11.0779	    -9.3994	    -7.4692	
    -0.5035	     2.4338	     0.6714	   -14.1830	    -4.0283	    -5.9586	    -1.2589	   -11.1618	    -9.6512	    -7.8049	
     0.9232	     3.0212	     1.0910	   -12.6724	    -3.0212	    -4.6997	    -0.1678	   -10.2386	    -8.9798	    -7.2174	
     3.5248	     4.5319	     2.1820	    -9.9869	    -1.1749	    -2.4338	     1.7624	    -8.3923	    -7.4692	    -5.8746	
     6.9656	     6.9656	     3.9444	    -6.2103	     1.3428	     0.6714	     4.1962	    -5.6229	    -5.1193	    -3.7766	
    10.9940	     9.9869	     6.1264	    -1.8463	     4.3640	     4.3640	     7.1335	    -2.2659	    -2.1820	    -1.1749	
    15.2740	    13.3438	     8.6441	     2.8534	     7.6370	     8.3923	    10.1547	     1.5106	     1.0071	     1.6785	
    19.6381	    16.7847	    11.4136	     7.7209	    10.8261	    12.5046	    13.2599	     5.3711	     4.2801	     4.6158	
    23.5825	    20.0577	    14.0991	    12.2528	    13.8474	    16.2811	    16.0294	     9.0637	     7.3853	     7.4692	
    26.9394	    22.9111	    16.7007	    16.1972	    16.2811	    19.4702	    18.4631	    12.3367	     9.9869	     9.8190	
    29.3732	    25.0931	    18.9667	    19.2184	    18.0435	    21.8201	    20.2255	    14.9384	    12.0010	    11.7493	
    30.6320	    26.4359	    20.6451	    21.0648	    18.9667	    23.0789	    21.2326	    16.6168	    13.1760	    13.0081	
    30.5481	    26.6876	    21.4844	    21.4844	    18.9667	    23.0789	    21.3165	    17.2043	    13.4277	    13.3438	
    29.2892	    25.9323	    21.4005	    20.2255	    17.8757	    21.9040	    20.5612	    16.6168	    12.6724	    12.8403	
    26.7715	    24.0860	    20.3094	    17.4561	    15.7776	    19.5541	    18.8828	    14.9384	    10.9100	    11.4136	
    23.4146	    21.5683	    18.3792	    13.5956	    13.0081	    16.3651	    16.5329	    12.2528	     8.3923	     9.2316	
    19.6381	    18.6310	    15.8615	     9.0637	     9.7351	    12.6724	    13.7634	     8.8959	     5.2032	     6.6299	
    15.7776	    15.6097	    13.1760	     4.3640	     6.3782	     8.8120	    10.7422	     5.2032	     1.7624	     3.7766	
    12.4207	    13.0081	    10.5743	     0.0000	     3.2730	     5.0354	     7.8888	     1.5945	    -1.6785	     0.9232	
     9.7351	    10.9100	     8.3084	    -3.6926	     0.6714	     1.8463	     5.5389	    -1.5945	    -4.6997	    -1.5106	
     8.0566	     9.7351	     6.8817	    -6.2943	    -1.0910	    -0.5875	     3.8605	    -3.9444	    -7.0496	    -3.3569	
     7.6370	     9.5673	     6.2103	    -7.6370	    -1.6785	    -1.8463	     2.9373	    -5.0354	    -8.4763	    -4.2801	
     8.3923	    10.3226	     6.6299	    -7.7209	    -1.1749	    -1.9302	     3.0212	    -4.8676	    -8.8120	    -4.3640	
    10.3226	    12.0010	     7.8049	    -6.6299	     0.3357	    -0.8392	     3.8605	    -3.4409	    -8.0566	    -3.4409	
    13.0920	    14.3509	     9.6512	    -4.5319	     2.6016	     1.3428	     5.3711	    -1.0071	    -6.3782	    -1.8463	
    16.4490	    16.9525	    11.9171	    -1.7624	     5.5389	     4.1962	     7.3853	     2.0142	    -4.0283	     0.1678	
    20.0577	    19.6381	    14.2670	     1.4267	     8.6441	     7.5531	     9.7351	     5.2032	    -1.3428	     2.5177	
    23.5825	    22.1558	    16.6168	     4.7836	    11.7493	    11.0779	    12.0850	     8.3084	     1.4267	     4.6997	
    26.7715	    24.3378	    18.6310	     7.9727	    14.6027	    14.5187	    14.3509	    10.9940	     4.1122	     6.7978	
    29.4571	    25.9323	    20.2255	    10.6583	    16.9525	    17.4561	    16.3651	    13.0081	     6.2943	     8.3923	
    31.2195	    26.8555	    21.2326	    12.7563	    18.5471	    19.8059	    17.7917	    14.0991	     7.9727	     9.4833	
    32.0587	    27.0233	    21.7361	    14.0991	    19.2184	    21.1487	    18.7149	    14.4348	     8.8959	     9.9869	
    31.8069	    26.4359	    21.5683	    14.6027	    19.0506	    21.5683	    18.8828	    13.8474	     8.9798	     9.6512	
    30.5481	    25.0092	    20.8130	    14.1830	    17.8757	    20.9808	    18.2953	    12.4207	     8.2245	     8.6441	
    28.3661	    22.9111	    19.4702	    13.0920	    15.8615	    19.4702	    17.0364	    10.4065	     6.7978	     6.9656	
    25.4288	    20.2255	    17.6239	    11.3297	    13.1760	    17.2882	    15.3580	     7.9727	     4.6997	     4.7836	
    22.2397	    17.2043	    15.3580	     9.3155	    10.1547	    14.7705	    13.2599	     5.3711	     2.4338	     2.4338	
    19.0506	    14.1830	    13.0081	     7.1335	     7.0496	    12.4207	    11.1618	     3.0212	     0.1678	     0.1678	
    16.1972	    11.4136	    10.8261	     5.3711	     4.2801	    10.4904	     9.3155	     1.1749	    -1.7624	    -1.7624	
    14.0152	     9.3155	     9.0637	     4.2801	     2.1820	     9.4833	     8.0566	     0.3357	    -2.8534	    -2.8534	
    12.7563	     8.1406	     8.0566	     4.1122	     1.0071	     9.4833	     7.5531	     0.5035	    -3.1052	    -3.1052	
    12.5046	     7.9727	     7.8888	     5.0354	     1.0071	    10.5743	     7.8888	     1.7624	    -2.3499	    -2.3499	
    13.1760	     8.9798	     8.5602	     7.0496	     1.9302	    12.6724	     9.0637	     4.1122	    -0.5875	    -0.7553	
    14.6027	    10.9100	     9.9869	     9.9030	     3.7766	    15.5258	    10.8261	     7.1335	     1.9302	     1.5945	
    16.4490	    13.4277	    11.9171	    13.1760	     6.0425	    18.7149	    12.9242	    10.6583	     4.8676	     4.2801	
    18.5471	    16.4490	    14.0991	    16.7007	     8.6441	    21.9040	    15.2740	    14.1830	     7.9727	     7.1335	
    20.6451	    19.4702	    16.1972	    20.1416	    11.1618	    24.8413	    17.3721	    17.5400	    10.9940	     9.8190	
    22.6593	    22.3236	    18.1274	    23.1628	    13.3438	    27.2751	    19.1345	    20.3934	    13.6795	    12.0850	
    24.3378	    24.5895	    19.3863	    25.5127	    15.0223	    28.8696	    20.3094	    22.5754	    15.6097	    13.6795	
    25.5127	    26.0162	    19.9738	    26.9394	    15.8615	    29.6249	    20.7291	    24.0021	    16.8686	    14.6027	
    26.1002	    26.4359	    19.6381	    27.1912	    15.8615	    29.3732	    20.2255	    24.5056	    17.2043	    14.7705	
    26.1002	    25.6805	    18.2953	    26.3519	    15.0223	    28.1143	    18.9667	    24.1699	    16.7007	    14.0991	
    25.5127	    23.7503	    16.2811	    24.4217	    13.4277	    26.1002	    16.9525	    23.1628	    15.5258	    12.7563	
    24.2538	    20.9808	    13.6795	    21.5683	    11.2457	    23.4146	    14.3509	    21.4005	    13.6795	    10.9100	
    22.4915	    17.6239	    10.6583	    18.1274	     8.6441	    20.1416	    11.3297	    19.1345	    11.3297	     8.5602	
    20.1416	    14.0152	     7.6370	    14.3509	     5.7068	    16.6168	     8.1406	    16.3651	     8.7280	     6.0425	
    17.3721	    10.4065	     4.7836	    10.4904	     2.6855	    13.0081	     4.8676	    13.4277	     5.9586	     3.4409	
    14.5187	     7.1335	     2.1820	     7.0496	    -0.0839	     9.6512	     1.8463	    10.4065	     3.2730	     0.9232	
    11.9171	     4.3640	     0.1678	     4.1962	    -2.5177	     6.8817	    -0.7553	     7.6370	     1.0071	    -1.1749	
     9.9869	     2.4338	    -1.0910	     2.3499	    -4.2801	     4.9515	    -2.5177	     5.4550	    -0.6714	    -2.6855	
     8.8959	     1.5106	    -1.5106	     1.5945	    -5.0354	     4.1122	    -3.2730	     4.1122	    -1.4267	    -3.2730	
     8.8120	     1.5945	    -0.9232	     2.0981	    -4.8676	     4.4479	    -3.0212	     3.6926	    -1.3428	    -3.1052	
     9.7351	     2.7695	     0.6714	     3.7766	    -3.6926	     5.8746	    -1.5945	     4.2801	    -0.2518	    -1.9302	
    11.4975	     5.0354	     3.0212	     6.3782	    -1.5106	     8.3084	     0.6714	     5.8746	     1.6785	    -0.0839	
    14.0152	     8.2245	     6.1264	     9.7351	     1.3428	    11.3297	     3.6087	     8.2245	     4.1962	     2.4338	
    16.8686	    11.9171	     9.5673	    13.5956	     4.6997	    14.8544	     6.8817	    11.0779	     7.1335	     5.2032	
    20.0577	    16.0294	    13.2599	    17.5400	     8.1406	    18.3792	    10.3226	    14.1830	    10.1547	     8.0566	
    23.0789	    20.1416	    16.7007	    21.4005	    11.5814	    21.7361	    13.5117	    17.2882	    13.0081	    10.8261	
    25.8484	    23.7503	    19.8059	    24.7574	    14.7705	    24.5895	    16.2811	    20.0577	    15.6097	    13.2599	
    27.9465	    26.6037	    22.1558	    27.5269	    17.2882	    26.8555	    18.4631	    22.2397	    17.6239	    15.2740	
    29.2892	    28.2822	    23.5825	    29.2892	    19.1345	    28.3661	    19.8059	    23.5825	    18.9667	    16.6168	
    29.5410	    28.7857	    24.0021	    30.1285	    20.0577	    28.9536	    20.3934	    23.9182	    19.4702	    17.2882	
    28.7857	    27.9465	    23.2468	    29.7089	    19.9738	    28.6179	    20.1416	    23.0789	    19.1345	    17.1204	
    26.9394	    25.9323	    21.4844	    28.1982	    18.8828	    27.3590	    19.0506	    21.0648	    17.8757	    16.1133	
    24.2538	    22.8271	    18.7149	    25.5966	    16.8686	    25.1770	    17.1204	    18.2114	    15.7776	    14.1830	
    20.8969	    19.1345	    15.2740	    21.9879	    14.0152	    22.2397	    14.6027	    14.6027	    12.9242	    11.5814	
    17.2882	    15.1062	    11.4975	    17.7078	    10.9100	    18.7149	    11.7493	    10.5743	     9.6512	     8.4763	
    13.7634	    11.2457	     7.8049	    13.0920	     7.7209	    14.8544	     8.8959	     6.6299	     6.2103	     5.2872	
    10.8261	     7.9727	     4.6997	     8.7280	     4.8676	    11.2457	     6.3782	     3.1891	     3.0212	     2.2659	
     8.8120	     5.7907	     2.6855	     4.8676	     2.8534	     8.2245	     4.4479	     0.4196	     0.5035	    -0.0839	
     7.9727	     4.7836	     1.9302	     2.0142	     1.6785	     6.0425	     3.4409	    -1.2589	    -1.2589	    -1.5945	
     8.3923	     5.1193	     2.6855	     0.2518	     1.5106	     5.0354	     3.3569	    -1.8463	    -1.9302	    -2.1820	
    10.0708	     6.6299	     4.6997	    -0.1678	     2.3499	     5.1193	     4.2801	    -1.1749	    -1.5945	    -1.8463	
    12.8403	     9.2316	     7.8049	     0.5875	     4.1962	     6.3782	     5.8746	     0.6714	    -0.2518	    -0.5035	
    16.3651	    12.4207	    11.6653	     2.4338	     6.7139	     8.5602	     8.2245	     3.4409	     1.9302	     1.5106	
    20.2255	    16.0294	    15.7776	     5.1193	     9.7351	    11.4975	    10.8261	     6.8817	     4.7836	     4.0283	
    24.1699	    19.4702	    19.7220	     8.3923	    13.0081	    14.8544	    13.5956	    10.7422	     7.9727	     6.7978	
    27.6947	    22.4915	    23.1628	    11.6653	    16.0294	    18.2953	    16.1972	    14.6027	    11.0779	     9.5673	
    30.4642	    24.7574	    25.6805	    14.7705	    18.4631	    21.4005	    18.4631	    18.1274	    13.8474	    11.9171	
    32.2266	    26.1002	    27.0233	    17.2043	    20.1416	    23.8342	    20.0577	    20.8969	    15.9454	    13.7634	
    32.8140	    26.2680	    27.0233	    18.7988	    20.8130	    25.4288	    20.9808	    22.5754	    17.0364	    14.7705	
    32.1426	    25.2609	    25.7645	    19.3024	    20.2255	    25.8484	    20.9808	    23.0789	    17.0364	    14.9384	
    30.2963	    23.1628	    23.2468	    18.7988	    18.5471	    25.1770	    20.1416	    22.2397	    15.9454	    14.0991	
    27.2751	    20.1416	    19.6381	    17.2882	    15.7776	    23.3307	    18.3792	    20.1416	    13.8474	    12.3367	
    23.4985	    16.3651	    15.2740	    14.8544	    12.1689	    20.3934	    15.8615	    16.8686	    10.8261	     9.7351	
    19.2184	    12.1689	    10.5743	    11.8332	     7.9727	    16.8686	    12.8403	    12.9242	     7.3013	     6.6299	
    14.6866	     7.9727	     5.7907	     8.5602	     3.6926	    12.9242	     9.5673	     8.5602	     3.4409	     3.1052	
    10.4904	     4.0283	     1.4267	     5.2872	    -0.5035	     8.9798	     6.2943	     4.1962	    -0.3357	    -0.4196	
     6.9656	     0.7553	    -2.2659	     2.5177	    -4.0283	     5.3711	     3.3569	     0.3357	    -3.6087	    -3.6087	
     4.4479	    -1.6785	    -4.9515	     0.5035	    -6.7978	     2.5177	     0.9232	    -2.7695	    -6.2103	    -6.2103	
     3.2730	    -2.9373	    -6.4621	    -0.3357	    -8.3923	     0.5875	    -0.7553	    -4.9515	    -7.8049	    -8.0566	
     3.4409	    -3.0212	    -6.8817	    -0.0839	    -8.8120	    -0.2518	    -1.5106	    -6.0425	    -8.3923	    -8.9798	
     4.8676	    -2.0981	    -6.1264	     1.2589	    -8.1406	    -0.1678	    -1.5106	    -6.0425	    -8.0566	    -9.1476	
     7.2174	    -0.1678	    -4.4479	     3.3569	    -6.5460	     0.8392	    -0.8392	    -5.2872	    -6.8817	    -8.5602	
    10.0708	     2.5177	    -2.0981	     5.9586	    -4.1962	     2.6016	     0.5035	    -3.7766	    -5.0354	    -7.3013	
    13.2599	     5.6229	     0.6714	     8.8120	    -1.4267	     4.6997	     2.1820	    -1.8463	    -2.8534	    -5.6229	
    16.5329	     8.9798	     3.6926	    11.6653	     1.5106	     7.1335	     4.1962	     0.4196	    -0.5035	    -3.6926	
[Epoch Header]
[Trial Type]	13
[Accept]	1
[Correct]	0
[RT]	 0.000
[Resp]	0
[Epoch Data]
   -10.3226	    -9.1476	    -9.3994	     2.9373	    -5.2872	     1.5106	   -16.8686	     0.2518	    -1.6785	    -7.3853	
   -10.8261	   -10.4904	   -10.4065	     2.0981	    -5.7068	     0.9232	   -17.3721	    -0.4196	    -2.6016	    -7.3853	
   -12.1689	   -12.5885	   -12.2528	     0.0839	    -6.9656	    -0.6714	   -18.3792	    -1.9302	    -4.3640	    -8.0566	
   -14.2670	   -15.0223	   -14.6027	    -2.8534	    -8.7280	    -3.1052	   -19.8898	    -4.2801	    -6.8817	    -9.3155	
   -16.7847	   -17.5400	   -17.1204	    -6.3782	   -10.8261	    -6.0425	   -21.6522	    -7.0496	    -9.7351	   -11.0779	
   -19.3863	   -19.8059	   -19.4702	   -10.0708	   -12.9242	    -8.9798	   -23.3307	   -10.0708	   -12.7563	   -13.0081	
   -21.5683	   -21.3165	   -21.1487	   -13.3438	   -14.7705	   -11.4136	   -24.6735	   -12.7563	   -15.4419	   -14.7705	
   -22.9111	   -21.9879	   -21.9040	   -15.6937	   -15.8615	   -13.0081	   -25.3448	   -14.8544	   -17.4561	   -16.0294	
   -23.2468	   -21.6522	   -21.6522	   -16.8686	   -16.1133	   -13.5117	   -25.2609	   -15.9454	   -18.4631	   -16.6168	
   -22.4915	   -20.3934	   -20.3094	   -16.7007	   -15.4419	   -12.9242	   -24.4217	   -15.7776	   -18.4631	   -16.3651	
   -20.6451	   -18.3792	   -18.1274	   -15.2740	   -13.8474	   -11.2457	   -22.8271	   -14.5187	   -17.2882	   -15.3580	
   -17.9596	   -15.8615	   -15.5258	   -12.5885	   -11.5814	    -8.8959	   -20.7291	   -12.3367	   -15.1901	   -13.6795	
   -14.6866	   -13.0920	   -12.5885	    -9.0637	    -8.8959	    -6.1264	   -18.3792	    -9.4833	   -12.4207	   -11.5814	
   -11.0779	   -10.1547	    -9.7351	    -4.8676	    -5.9586	    -3.1891	   -15.7776	    -6.2103	    -9.1476	    -9.1476	
    -7.3853	    -7.3013	    -7.1335	    -0.5035	    -2.9373	    -0.2518	   -13.3438	    -2.8534	    -5.7068	    -6.7139	
    -3.8605	    -4.5319	    -5.0354	     3.8605	    -0.0839	     2.3499	   -11.0779	     0.3357	    -2.3499	    -4.3640	
    -0.7553	    -2.0142	    -3.4409	     7.6370	     2.4338	     4.5319	    -9.3155	     3.1891	     0.5875	    -2.3499	
     1.7624	    -0.0839	    -2.5177	    10.6583	     4.2801	     6.0425	    -8.1406	     5.3711	     2.8534	    -0.7553	
     3.4409	     1.1749	    -2.2659	    12.5885	     5.4550	     6.7978	    -7.7209	     6.8817	     4.4479	     0.1678	
     4.1962	     1.5945	    -2.6855	    13.2599	     5.6229	     6.8817	    -8.0566	     7.4692	     5.0354	     0.4196	
     4.0283	     1.0071	    -3.7766	    12.5046	     4.8676	     6.0425	    -9.2316	     7.1335	     4.6158	    -0.0839	
     2.8534	    -0.5875	    -5.3711	    10.5743	     3.1891	     4.4479	   -10.9100	     5.9586	     3.1891	    -1.3428	
     0.7553	    -3.1891	    -7.5531	     7.4692	     0.6714	     2.2659	   -13.2599	     3.8605	     0.9232	    -3.2730	
    -2.1820	    -6.4621	   -10.0708	     3.5248	    -2.4338	    -0.4196	   -15.8615	     1.2589	    -2.0981	    -5.7907	
    -5.8746	   -10.3226	   -12.9242	    -0.9232	    -5.9586	    -3.4409	   -18.7149	    -1.9302	    -5.6229	    -8.7280	
    -9.9869	   -14.4348	   -15.8615	    -5.5389	    -9.7351	    -6.4621	   -21.4005	    -5.1193	    -9.3155	   -11.8332	
   -14.1830	   -18.3792	   -18.7988	    -9.8190	   -13.4277	    -9.3994	   -23.7503	    -8.3084	   -12.8403	   -14.9384	
   -18.1274	   -21.9040	   -21.4005	   -13.4277	   -16.7847	   -11.9171	   -25.5127	   -10.9100	   -15.8615	   -17.7078	
   -21.3165	   -24.5895	   -23.2468	   -15.9454	   -19.3863	   -13.8474	   -26.6037	   -12.8403	   -18.0435	   -19.9738	
   -23.4985	   -26.1002	   -24.3378	   -17.2882	   -21.0648	   -14.8544	   -26.8555	   -13.8474	   -19.1345	   -21.4844	
   -24.3378	   -26.3519	   -24.2538	   -17.1204	   -21.6522	   -14.7705	   -26.2680	   -13.8474	   -18.8828	   -21.9879	
   -23.8342	   -25.3448	   -23.1628	   -15.5258	   -20.9808	   -13.6795	   -24.9252	   -12.6724	   -17.4561	   -21.4844	
   -22.0718	   -23.0789	   -21.1487	   -12.5885	   -19.3024	   -11.4136	   -22.7432	   -10.5743	   -14.8544	   -20.1416	
   -19.2184	   -19.8898	   -18.2114	    -8.4763	   -16.7007	    -8.3923	   -20.0577	    -7.7209	   -11.4136	   -17.9596	
   -15.6097	   -16.0294	   -14.7705	    -3.4409	   -13.5117	    -4.6997	   -17.0364	    -4.3640	    -7.4692	   -15.1901	
   -11.5814	   -11.8332	   -11.1618	     2.0142	   -10.0708	    -0.6714	   -13.9313	    -0.6714	    -3.4409	   -12.0850	
    -7.7209	    -7.7209	    -7.8049	     7.5531	    -6.7139	     3.2730	   -10.9940	     2.8534	     0.4196	    -8.9798	
    -4.2801	    -4.1122	    -5.0354	    12.6724	    -3.8605	     6.7978	    -8.5602	     6.1264	     3.6087	    -6.1264	
    -1.7624	    -1.1749	    -3.1891	    16.9525	    -1.6785	     9.4833	    -6.8817	     8.7280	     6.0425	    -3.6926	
    -0.3357	     0.8392	    -2.4338	    19.9738	    -0.5875	    11.2457	    -6.0425	    10.5743	     7.3853	    -2.0981	
    -0.2518	     1.7624	    -2.9373	    21.4005	    -0.5035	    11.8332	    -6.2943	    11.3297	     7.4692	    -1.3428	
    -1.5106	     1.5106	    -4.6997	    21.1487	    -1.5106	    11.1618	    -7.4692	    10.9100	     6.4621	    -1.5945	
    -4.0283	     0.1678	    -7.4692	    19.2184	    -3.3569	     9.1476	    -9.6512	     9.2316	     4.2801	    -2.9373	
    -7.5531	    -2.3499	   -10.9940	    15.6097	    -5.9586	     6.0425	   -12.5885	     6.4621	     1.0910	    -5.2872	
   -11.6653	    -5.7068	   -14.9384	    10.6583	    -8.9798	     1.9302	   -15.9454	     2.6016	    -2.7695	    -8.3923	
   -15.8615	    -9.5673	   -18.8828	     4.7836	   -12.0850	    -2.6016	   -19.3863	    -1.8463	    -6.9656	   -11.8332	
   -19.8059	   -13.4277	   -22.4075	    -1.5106	   -14.7705	    -7.3013	   -22.4075	    -6.5460	   -11.1618	   -15.2740	
   -23.0789	   -16.7847	   -24.9252	    -7.5531	   -16.8686	   -11.6653	   -24.7574	   -11.0779	   -14.8544	   -18.3792	
   -25.2609	   -19.2184	   -26.2680	   -12.7563	   -18.0435	   -15.1062	   -26.1841	   -15.0223	   -17.7078	   -20.8969	
   -26.2680	   -20.4773	   -26.2680	   -16.7007	   -18.2114	   -17.4561	   -26.4359	   -17.8757	   -19.5541	   -22.4915	
   -26.0162	   -20.4773	   -24.8413	   -18.8828	   -17.4561	   -18.3792	   -25.5966	   -19.5541	   -20.2255	   -23.0789	
   -24.5895	   -19.3863	   -22.4075	   -19.3863	   -15.7776	   -17.8757	   -23.7503	   -19.8059	   -19.7220	   -22.5754	
   -22.0718	   -17.4561	   -19.0506	   -18.0435	   -13.3438	   -15.9454	   -21.1487	   -18.7149	   -18.0435	   -21.0648	
   -18.7149	   -14.9384	   -15.2740	   -15.1901	   -10.3226	   -12.9242	   -17.9596	   -16.3651	   -15.6097	   -18.6310	
   -14.8544	   -12.0850	   -11.2457	   -11.3297	    -6.9656	    -9.0637	   -14.3509	   -13.1760	   -12.4207	   -15.5258	
   -10.6583	    -9.2316	    -7.3013	    -6.7978	    -3.5248	    -4.8676	   -10.7422	    -9.4833	    -8.9798	   -12.0010	
    -6.7139	    -6.5460	    -3.7766	    -2.2659	    -0.3357	    -0.8392	    -7.3853	    -5.7068	    -5.6229	    -8.3923	
    -3.1891	    -4.3640	    -0.9232	     1.6785	     2.2659	     2.6016	    -4.5319	    -2.2659	    -2.6016	    -5.1193	
    -0.5875	    -2.9373	     1.0071	     4.7836	     4.1122	     5.2032	    -2.4338	     0.5035	    -0.2518	    -2.4338	
     0.9232	    -2.2659	     1.9302	     6.6299	     5.0354	     6.6299	    -1.1749	     2.3499	     1.1749	    -0.5875	
     1.3428	    -2.5177	     1.7624	     7.0496	     5.0354	     6.7978	    -0.8392	     3.1052	     1.5106	     0.1678	
     0.4196	    -3.7766	     0.4196	     5.8746	     3.9444	     5.7068	    -1.5945	     2.5177	     0.6714	    -0.0839	
    -1.7624	    -5.8746	    -2.0142	     3.1891	     1.8463	     3.2730	    -3.2730	     0.8392	    -1.1749	    -1.5106	
    -4.8676	    -8.8120	    -5.2872	    -0.6714	    -1.0071	    -0.0839	    -5.7907	    -1.8463	    -3.8605	    -3.8605	
    -8.4763	   -12.2528	    -8.9798	    -5.2872	    -4.1962	    -3.8605	    -8.8120	    -5.0354	    -7.0496	    -6.7139	
   -12.2528	   -15.8615	   -12.6724	    -9.9869	    -7.3853	    -7.7209	   -12.0010	    -8.4763	   -10.2386	    -9.8190	
   -15.6937	   -19.1345	   -15.9454	   -14.3509	   -10.2386	   -11.0779	   -14.8544	   -11.4975	   -13.1760	   -12.7563	
   -18.5471	   -21.8201	   -18.3792	   -17.7917	   -12.3367	   -13.8474	   -17.2882	   -13.9313	   -15.4419	   -15.1901	
   -20.5612	   -23.4985	   -19.9738	   -20.0577	   -13.5117	   -15.6097	   -18.9667	   -15.6097	   -17.0364	   -17.0364	
   -21.5683	   -24.1699	   -20.4773	   -20.9808	   -13.8474	   -16.3651	   -19.9738	   -16.2811	   -17.6239	   -18.1274	
   -21.6522	   -23.8342	   -19.9738	   -20.3934	   -13.2599	   -16.1133	   -20.0577	   -15.9454	   -17.3721	   -18.3792	
   -20.8130	   -22.4075	   -18.5471	   -18.5471	   -11.9171	   -14.9384	   -19.4702	   -14.7705	   -16.3651	   -17.8757	
   -19.0506	   -20.1416	   -16.2811	   -15.6097	    -9.9030	   -12.9242	   -18.2114	   -12.8403	   -14.5187	   -16.7007	
   -16.5329	   -17.2043	   -13.5117	   -11.9171	    -7.3853	   -10.4065	   -16.3651	   -10.2386	   -12.1689	   -15.0223	
   -13.4277	   -13.7634	   -10.3226	    -7.7209	    -4.4479	    -7.4692	   -14.1830	    -7.2174	    -9.3994	   -12.8403	
   -10.0708	   -10.3226	    -7.1335	    -3.3569	    -1.5106	    -4.5319	   -11.7493	    -3.9444	    -6.5460	   -10.4065	
    -6.7139	    -7.0496	    -4.1962	     0.6714	     1.1749	    -1.6785	    -9.3155	    -0.7553	    -3.6926	    -7.9727	
    -3.8605	    -4.4479	    -1.9302	     4.1962	     3.4409	     0.7553	    -7.1335	     2.0981	    -1.1749	    -5.7068	
    -1.6785	    -2.6855	    -0.5035	     6.7978	     5.0354	     2.5177	    -5.4550	     4.2801	     0.7553	    -3.7766	
    -0.5875	    -2.0142	    -0.0839	     8.3084	     5.6229	     3.6087	    -4.5319	     5.6229	     1.9302	    -2.4338	
    -0.5035	    -2.4338	    -0.9232	     8.6441	     5.1193	     3.7766	    -4.3640	     5.7907	     2.1820	    -1.7624	
    -1.6785	    -3.9444	    -2.7695	     7.6370	     3.5248	     3.1052	    -5.1193	     4.8676	     1.5106	    -1.9302	
    -3.8605	    -6.4621	    -5.6229	     5.5389	     1.0071	     1.5106	    -6.7139	     2.8534	    -0.0839	    -2.8534	
    -6.9656	    -9.5673	    -9.1476	     2.5177	    -2.2659	    -0.7553	    -8.9798	     0.0000	    -2.5177	    -4.5319	
   -10.4904	   -13.2599	   -13.1760	    -1.2589	    -5.9586	    -3.6926	   -11.6653	    -3.3569	    -5.5389	    -6.7139	
   -14.2670	   -16.9525	   -17.2043	    -5.2872	    -9.9030	    -6.8817	   -14.6027	    -6.8817	    -8.7280	    -9.2316	
   -17.7917	   -20.3934	   -20.8969	    -9.2316	   -13.5117	   -10.1547	   -17.4561	   -10.2386	   -11.8332	   -11.7493	
   -20.7291	   -23.2468	   -24.0021	   -12.7563	   -16.6168	   -12.9242	   -19.8898	   -13.0081	   -14.5187	   -13.9313	
   -22.9111	   -25.2609	   -26.1841	   -15.4419	   -18.7988	   -15.1062	   -21.8201	   -15.0223	   -16.5329	   -15.6937	
   -24.1699	   -26.1002	   -27.3590	   -16.9525	   -20.0577	   -16.1972	   -22.9111	   -16.0294	   -17.7917	   -16.8686	
   -24.3378	   -25.9323	   -27.3590	   -17.2882	   -20.1416	   -16.2811	   -23.2468	   -15.9454	   -18.0435	   -17.4561	
   -23.6664	   -24.5895	   -26.3519	   -16.4490	   -19.3024	   -15.2740	   -22.9111	   -14.9384	   -17.5400	   -17.2882	
   -22.0718	   -22.2397	   -24.3378	   -14.4348	   -17.4561	   -13.3438	   -21.7361	   -13.0081	   -16.1972	   -16.6168	
   -19.8059	   -19.1345	   -21.4005	   -11.6653	   -14.8544	   -10.5743	   -19.9738	   -10.3226	   -14.0991	   -15.3580	
   -17.0364	   -15.3580	   -17.8757	    -8.2245	   -11.5814	    -7.2174	   -17.7078	    -7.0496	   -11.5814	   -13.6795	
   -14.0152	   -11.1618	   -13.8474	    -4.5319	    -7.9727	    -3.4409	   -15.1062	    -3.5248	    -8.8120	   -11.6653	
   -10.8261	    -6.9656	    -9.7351	    -0.8392	    -4.1962	     0.3357	   -12.4207	     0.0839	    -6.0425	    -9.6512	
    -7.8049	    -3.1052	    -5.8746	     2.5177	    -0.5875	     3.9444	    -9.8190	     3.5248	    -3.5248	    -7.6370	
    -5.2032	     0.1678	    -2.5177	     5.2872	     2.4338	     7.0496	    -7.6370	     6.3782	    -1.4267	    -5.7907	
    -3.1052	     2.3499	    -0.0839	     7.2174	     4.6997	     9.3155	    -6.0425	     8.4763	     0.0839	    -4.3640	
    -1.6785	     3.4409	     1.2589	     8.3084	     5.9586	    10.6583	    -5.1193	     9.7351	     0.7553	    -3.5248	
    -1.0071	     3.1891	     1.3428	     8.3923	     6.2103	    10.8261	    -5.0354	     9.9030	     0.7553	    -3.1891	
    -0.9232	     1.9302	     0.4196	     7.7209	     5.4550	    10.0708	    -5.6229	     9.1476	    -0.0839	    -3.5248	
    -1.3428	    -0.0839	    -1.4267	     6.3782	     4.1122	     8.6441	    -6.7139	     7.5531	    -1.5945	    -4.3640	
    -1.9302	    -2.5177	    -3.8605	     4.6997	     2.1820	     6.7139	    -8.1406	     5.5389	    -3.4409	    -5.4550	
    -2.6016	    -4.8676	    -6.3782	     2.9373	     0.1678	     4.7836	    -9.5673	     3.3569	    -5.3711	    -6.6299	
    -3.0212	    -6.8817	    -8.7280	     1.5106	    -1.6785	     3.1052	   -10.8261	     1.3428	    -7.0496	    -7.5531	
    -3.1891	    -8.3084	   -10.6583	     0.5875	    -3.1052	     2.0981	   -11.8332	    -0.1678	    -8.2245	    -8.0566	
    -2.8534	    -9.0637	   -11.9171	     0.5035	    -4.0283	     1.8463	   -12.4207	    -0.9232	    -8.6441	    -8.0566	
    -2.0981	    -9.0637	   -12.3367	     1.3428	    -4.1962	     2.5177	   -12.5885	    -0.8392	    -8.2245	    -7.4692	
    -0.9232	    -8.3923	   -11.9171	     3.0212	    -3.6926	     4.1122	   -12.3367	     0.0000	    -7.0496	    -6.2103	
     0.5035	    -7.2174	   -10.8261	     5.5389	    -2.6016	     6.2943	   -11.7493	     1.5106	    -5.1193	    -4.4479	
     2.0981	    -5.7068	    -9.3155	     8.6441	    -1.0910	     8.8959	   -10.9100	     3.5248	    -2.6855	    -2.1820	
     3.6926	    -4.1122	    -7.5531	    12.0850	     0.5875	    11.6653	    -9.9030	     5.7907	     0.0839	     0.1678	
     5.1193	    -2.6016	    -5.8746	    15.6097	     2.2659	    14.2670	    -8.9798	     8.1406	     2.9373	     2.4338	
     6.3782	    -1.3428	    -4.5319	    18.9667	     3.7766	    16.6168	    -8.2245	    10.3226	     5.7068	     4.5319	
     7.3853	    -0.4196	    -3.5248	    21.9879	     5.1193	    18.5471	    -7.6370	    12.2528	     8.1406	     6.2943	
     8.0566	     0.0839	    -2.9373	    24.5056	     6.0425	    19.9738	    -7.3853	    13.7634	    10.0708	     7.5531	
     8.3084	     0.0839	    -2.7695	    26.3519	     6.4621	    20.7291	    -7.5531	    14.6027	    11.3297	     8.1406	
     7.8888	    -0.6714	    -3.2730	    27.1912	     6.2103	    20.5612	    -8.0566	    14.6027	    11.7493	     7.9727	
     6.5460	    -2.0981	    -4.2801	    26.8555	     5.1193	    19.3863	    -9.0637	    13.6795	    11.1618	     6.8817	
     4.1962	    -4.1962	    -6.0425	    25.2609	     3.0212	    17.2043	   -10.4904	    11.5814	     9.5673	     4.9515	
     1.0071	    -6.7978	    -8.2245	    22.4915	     0.1678	    14.0152	   -12.1689	     8.7280	     7.0496	     2.1820	
    -2.8534	    -9.6512	   -10.6583	    18.7149	    -3.2730	    10.1547	   -14.0152	     5.1193	     3.9444	    -1.0910	
    -7.0496	   -12.5046	   -13.3438	    14.1830	    -6.9656	     6.0425	   -15.7776	     1.1749	     0.5035	    -4.6158	
   -11.1618	   -15.1062	   -15.8615	     9.3155	   -10.4904	     2.0142	   -17.4561	    -2.6855	    -2.9373	    -8.1406	
   -15.0223	   -16.9525	   -18.1274	     4.5319	   -13.6795	    -1.7624	   -18.8828	    -6.2943	    -6.1264	   -11.3297	
   -18.1274	   -18.1274	   -19.9738	     0.1678	   -16.1133	    -4.8676	   -20.0577	    -9.2316	    -8.8959	   -13.9313	
   -20.2255	   -18.2953	   -21.1487	    -3.5248	   -17.7917	    -7.2174	   -20.8130	   -11.3297	   -10.9100	   -15.8615	
   -21.2326	   -17.6239	   -21.5683	    -6.1264	   -18.4631	    -8.6441	   -20.9808	   -12.5046	   -12.1689	   -17.0364	
   -20.9808	   -16.1133	   -21.0648	    -7.5531	   -18.1274	    -9.0637	   -20.6451	   -12.5885	   -12.5046	   -17.2043	
   -19.3863	   -13.9313	   -19.6381	    -7.7209	   -16.6168	    -8.4763	   -19.4702	   -11.4975	   -11.9171	   -16.5329	
   -16.4490	   -11.2457	   -17.2882	    -6.5460	   -14.0991	    -6.9656	   -17.6239	    -9.4833	   -10.4065	   -14.9384	
   -12.5046	    -8.2245	   -14.0991	    -4.3640	   -10.6583	    -4.6997	   -15.0223	    -6.6299	    -8.0566	   -12.5885	
    -7.8888	    -5.1193	   -10.4065	    -1.5106	    -6.6299	    -1.9302	   -11.9171	    -3.1891	    -5.2872	    -9.6512	
    -3.1891	    -2.0981	    -6.5460	     1.7624	    -2.2659	     0.9232	    -8.5602	     0.4196	    -2.4338	    -6.4621	
     1.0910	     0.6714	    -2.8534	     4.8676	     1.8463	     3.5248	    -5.3711	     3.7766	     0.3357	    -3.4409	
     4.1962	     3.0212	     0.2518	     7.4692	     5.2032	     5.5389	    -2.6016	     6.5460	     2.4338	    -0.7553	
     5.9586	     4.5319	     2.3499	     9.0637	     7.5531	     6.5460	    -0.6714	     8.2245	     3.6087	     1.0071	
     6.1264	     5.1193	     3.1891	     9.3994	     8.5602	     6.4621	     0.2518	     8.8120	     3.7766	     1.8463	
     4.7836	     4.6158	     2.8534	     8.3084	     8.1406	     5.0354	     0.1678	     8.0566	     2.7695	     1.5945	
     2.1820	     2.8534	     1.3428	     5.7068	     6.4621	     2.6016	    -1.0071	     6.1264	     0.7553	     0.2518	
    -1.3428	     0.0839	    -1.0910	     2.0142	     3.6926	    -0.7553	    -2.9373	     3.3569	    -2.1820	    -1.9302	
    -5.4550	    -3.5248	    -4.1122	    -2.3499	     0.2518	    -4.5319	    -5.5389	     0.0000	    -5.5389	    -4.6158	
    -9.6512	    -7.6370	    -7.4692	    -6.9656	    -3.6087	    -8.3084	    -8.3084	    -3.6087	    -9.0637	    -7.5531	
   -13.7634	   -12.0010	   -10.8261	   -11.2457	    -7.3853	   -11.7493	   -11.0779	    -7.1335	   -12.3367	   -10.2386	
   -17.4561	   -16.1133	   -14.0152	   -14.8544	   -10.7422	   -14.6027	   -13.3438	   -10.3226	   -15.0223	   -12.5046	
   -20.3934	   -19.7220	   -16.6168	   -17.4561	   -13.4277	   -16.4490	   -14.9384	   -12.8403	   -16.9525	   -14.0152	
   -22.4075	   -22.3236	   -18.4631	   -18.7149	   -15.1901	   -17.2882	   -15.6937	   -14.5187	   -17.7917	   -14.6027	
   -23.2468	   -23.5825	   -19.3024	   -18.5471	   -15.7776	   -16.9525	   -15.4419	   -15.1062	   -17.4561	   -14.0991	
   -22.9111	   -23.5825	   -18.9667	   -16.9525	   -15.0223	   -15.5258	   -14.1830	   -14.6027	   -15.9454	   -12.5046	
   -21.4844	   -22.1558	   -17.6239	   -14.0991	   -13.0920	   -13.0920	   -12.0010	   -12.9242	   -13.2599	    -9.9030	
   -19.1345	   -19.5541	   -15.1901	   -10.2386	   -10.0708	    -9.8190	    -8.8959	   -10.2386	    -9.6512	    -6.5460	
   -16.0294	   -16.1972	   -12.0010	    -5.7068	    -6.2103	    -6.0425	    -5.2032	    -6.9656	    -5.4550	    -2.6855	
   -12.5885	   -12.2528	    -8.3084	    -1.0071	    -1.8463	    -1.9302	    -1.1749	    -3.2730	    -1.0071	     1.3428	
    -9.0637	    -8.2245	    -4.3640	     3.5248	     2.6016	     2.1820	     2.8534	     0.3357	     3.2730	     5.2032	
    -5.8746	    -4.3640	    -0.5875	     7.3853	     6.7978	     5.7907	     6.4621	     3.4409	     6.9656	     8.3923	
    -3.1891	    -1.0071	     2.6855	    10.1547	    10.4065	     8.7280	     9.3155	     5.7907	     9.7351	    10.8261	
    -1.2589	     1.5106	     5.2032	    11.6653	    13.0081	    10.5743	    11.0779	     7.0496	    11.3297	    12.1689	
    -0.3357	     2.8534	     6.6299	    11.6653	    14.4348	    11.1618	    11.8332	     7.3013	    11.5814	    12.4207	
    -0.5035	     3.1052	     6.8817	    10.1547	    14.8544	    10.4904	    11.4136	     6.4621	    10.6583	    11.6653	
    -1.7624	     2.0981	     5.9586	     7.3013	    14.1830	     8.5602	    10.0708	     4.5319	     8.4763	     9.9030	
    -4.0283	     0.0839	     4.0283	     3.5248	    12.5885	     5.6229	     7.9727	     1.8463	     5.3711	     7.3853	
    -7.0496	    -2.8534	     1.2589	    -0.8392	    10.4065	     1.8463	     5.2032	    -1.4267	     1.5945	     4.1962	
   -10.5743	    -6.3782	    -2.0142	    -5.4550	     7.8049	    -2.2659	     2.0142	    -5.1193	    -2.6016	     0.6714	
   -14.2670	   -10.2386	    -5.7068	    -9.9030	     5.0354	    -6.4621	    -1.3428	    -8.8120	    -6.8817	    -3.1052	
   -17.8757	   -13.9313	    -9.2316	   -14.0152	     2.2659	   -10.3226	    -4.7836	   -12.1689	   -10.8261	    -6.7139	
   -20.9808	   -17.2043	   -12.3367	   -17.4561	    -0.1678	   -13.6795	    -7.9727	   -15.1062	   -14.1830	    -9.9869	
   -23.3307	   -19.8898	   -14.8544	   -20.0577	    -2.1820	   -16.1133	   -10.6583	   -17.2043	   -16.7007	   -12.5046	
   -24.6735	   -21.7361	   -16.5329	   -21.9879	    -3.5248	   -17.6239	   -12.8403	   -18.3792	   -18.2114	   -14.2670	
   -25.0092	   -22.8271	   -17.2882	   -23.0789	    -4.3640	   -18.1274	   -14.1830	   -18.6310	   -18.7149	   -15.1901	
   -24.3378	   -22.9111	   -17.1204	   -23.3307	    -4.4479	   -17.6239	   -14.6027	   -18.0435	   -18.2114	   -15.2740	
   -22.6593	   -22.1558	   -16.1972	   -22.8271	    -3.7766	   -16.1972	   -14.1830	   -16.4490	   -16.7847	   -14.5187	
   -20.2255	   -20.4773	   -14.3509	   -21.4844	    -2.2659	   -13.9313	   -12.6724	   -14.0991	   -14.6866	   -13.1760	
   -17.2043	   -17.9596	   -11.8332	   -19.3024	     0.0839	   -11.0779	   -10.0708	   -10.9940	   -11.8332	   -11.2457	
   -13.6795	   -14.7705	    -8.8959	   -16.5329	     3.1052	    -7.6370	    -6.7139	    -7.3013	    -8.6441	    -8.8959	
   -10.0708	   -11.2457	    -5.6229	   -13.3438	     6.4621	    -3.9444	    -2.7695	    -3.4409	    -5.3711	    -6.2943	
    -6.7978	    -7.8049	    -2.4338	    -9.9869	     9.7351	    -0.4196	     1.2589	     0.2518	    -2.2659	    -3.6926	
    -4.0283	    -4.7836	     0.3357	    -6.8817	    12.5885	     2.6016	     4.8676	     3.4409	     0.3357	    -1.3428	
    -2.2659	    -2.6855	     2.3499	    -4.3640	    14.5187	     4.7836	     7.6370	     5.7907	     2.0981	     0.5035	
    -1.7624	    -1.5945	     3.4409	    -2.6855	    15.1901	     5.7907	     9.2316	     6.9656	     2.7695	     1.7624	
    -2.5177	    -1.7624	     3.2730	    -1.9302	    14.6027	     5.6229	     9.3994	     6.9656	     2.5177	     2.1820	
    -4.5319	    -3.1891	     1.9302	    -2.1820	    12.7563	     4.2801	     8.1406	     5.6229	     1.1749	     1.7624	
    -7.4692	    -5.5389	    -0.4196	    -3.2730	     9.7351	     1.7624	     5.7068	     3.1052	    -0.8392	     0.5035	
   -11.0779	    -8.5602	    -3.4409	    -5.2032	     5.8746	    -1.5945	     2.3499	    -0.1678	    -3.5248	    -1.5106	
   -14.9384	   -11.8332	    -6.9656	    -7.6370	     1.5945	    -5.3711	    -1.5106	    -4.0283	    -6.4621	    -4.0283	
   -18.7149	   -15.0223	   -10.5743	   -10.3226	    -2.7695	    -9.3155	    -5.4550	    -7.8888	    -9.4833	    -6.7139	
   -21.9040	   -17.7078	   -13.8474	   -13.0081	    -6.7139	   -12.8403	    -9.1476	   -11.4136	   -12.0850	    -9.3155	
   -24.1699	   -19.5541	   -16.6168	   -15.2740	    -9.9030	   -15.7776	   -12.0850	   -14.2670	   -14.0991	   -11.3297	
   -25.3448	   -20.4773	   -18.4631	   -17.0364	   -12.0850	   -17.7078	   -14.0991	   -16.1133	   -15.1901	   -12.5046	
   -25.1770	   -20.2255	   -19.2184	   -17.7917	   -13.0920	   -18.4631	   -14.8544	   -16.8686	   -15.1901	   -12.5046	
   -23.6664	   -18.8828	   -18.7988	   -17.6239	   -12.7563	   -18.0435	   -14.3509	   -16.3651	   -14.1830	   -11.4975	
   -21.0648	   -16.6168	   -17.3721	   -16.4490	   -11.3297	   -16.5329	   -12.7563	   -14.9384	   -12.5046	    -9.6512	
   -17.9596	   -13.7634	   -15.1901	   -14.5187	    -9.1476	   -14.2670	   -10.4065	   -12.7563	   -10.3226	    -7.3853	
   -14.6866	   -10.7422	   -12.7563	   -12.1689	    -6.4621	   -11.7493	    -7.7209	   -10.2386	    -8.0566	    -4.8676	
   -11.7493	    -7.9727	   -10.4065	    -9.8190	    -3.8605	    -9.3155	    -5.2032	    -7.7209	    -6.0425	    -2.6855	
    -9.4833	    -5.7907	    -8.5602	    -7.8049	    -1.5945	    -7.3853	    -3.3569	    -5.6229	    -4.4479	    -0.8392	
    -8.0566	    -4.4479	    -7.4692	    -6.2943	    -0.0839	    -6.1264	    -2.3499	    -4.1122	    -3.4409	     0.3357	
    -7.6370	    -3.9444	    -7.2174	    -5.4550	     0.5875	    -5.7068	    -2.2659	    -3.3569	    -2.9373	     0.9232	
    -8.1406	    -4.4479	    -7.6370	    -5.2872	     0.4196	    -6.0425	    -3.0212	    -3.3569	    -3.0212	     0.7553	
    -9.5673	    -5.7068	    -8.8120	    -5.8746	    -0.5035	    -6.9656	    -4.5319	    -4.1122	    -3.6926	    -0.2518	
   -11.5814	    -7.6370	   -10.4065	    -7.0496	    -2.2659	    -8.4763	    -6.5460	    -5.5389	    -4.8676	    -1.9302	
   -14.0991	   -10.1547	   -12.3367	    -8.6441	    -4.5319	   -10.2386	    -8.8120	    -7.3013	    -6.3782	    -4.1962	
   -16.7007	   -13.0081	   -14.5187	   -10.4904	    -7.3013	   -12.1689	   -11.3297	    -9.3994	    -8.2245	    -6.8817	
   -19.3024	   -16.1133	   -16.8686	   -12.4207	   -10.2386	   -14.0152	   -13.6795	   -11.4975	   -10.2386	    -9.8190	
   -21.6522	   -19.1345	   -19.1345	   -14.1830	   -13.0081	   -15.6097	   -15.6937	   -13.4277	   -12.1689	   -12.7563	
   -23.5825	   -22.0718	   -21.3165	   -15.6097	   -15.4419	   -16.9525	   -17.1204	   -15.0223	   -13.9313	   -15.6097	
   -25.0092	   -24.4217	   -23.1628	   -16.6168	   -17.1204	   -17.8757	   -17.9596	   -16.1972	   -15.4419	   -18.1274	
   -25.6805	   -26.1002	   -24.5056	   -16.9525	   -17.9596	   -18.2114	   -18.1274	   -16.7007	   -16.4490	   -20.1416	
   -25.6805	   -26.7715	   -25.1770	   -16.7007	   -17.9596	   -17.9596	   -17.8757	   -16.4490	   -16.8686	   -21.3165	
   -24.9252	   -26.5198	   -25.0931	   -15.7776	   -17.2882	   -17.1204	   -17.2043	   -15.5258	   -16.7847	   -21.6522	
   -23.5825	   -25.4288	   -24.4217	   -14.2670	   -16.1133	   -15.8615	   -16.5329	   -13.9313	   -16.1133	   -20.9808	
   -21.6522	   -23.7503	   -23.0789	   -12.2528	   -14.5187	   -14.0991	   -15.7776	   -11.7493	   -15.0223	   -19.5541	
   -19.5541	   -21.8201	   -21.3165	    -9.9030	   -12.7563	   -12.0010	   -15.1062	    -9.1476	   -13.3438	   -17.3721	
   -17.2882	   -19.7220	   -19.3024	    -7.3853	   -10.9940	    -9.7351	   -14.3509	    -6.2943	   -11.3297	   -14.6027	
   -15.0223	   -17.7078	   -17.2882	    -4.6997	    -9.1476	    -7.3013	   -13.5117	    -3.4409	    -9.0637	   -11.4975	
   -12.7563	   -15.9454	   -15.4419	    -2.0981	    -7.4692	    -4.8676	   -12.2528	    -0.7553	    -6.7139	    -8.3084	
   -10.5743	   -14.3509	   -13.6795	     0.2518	    -5.8746	    -2.6016	   -10.8261	     1.6785	    -4.3640	    -5.2872	
    -8.5602	   -13.0081	   -12.1689	     2.2659	    -4.5319	    -0.6714	    -9.1476	     3.4409	    -2.3499	    -2.5177	
    -6.9656	   -12.0850	   -11.0779	     3.6087	    -3.6087	     0.6714	    -7.5531	     4.6158	    -0.9232	    -0.4196	
    -6.0425	   -11.8332	   -10.4904	     3.9444	    -3.3569	     1.2589	    -6.3782	     4.8676	    -0.1678	     1.0071	
    -6.1264	   -12.2528	   -10.5743	     3.1052	    -4.1122	     0.7553	    -6.0425	     4.1122	    -0.4196	     1.4267	
    -7.2174	   -13.5956	   -11.4975	     1.0071	    -5.8746	    -0.8392	    -6.6299	     2.2659	    -1.5945	     0.7553	
    -9.2316	   -15.6097	   -13.2599	    -2.0981	    -8.5602	    -3.4409	    -8.2245	    -0.4196	    -3.6926	    -0.8392	
   -12.0010	   -18.2114	   -15.6937	    -5.9586	   -11.8332	    -6.7139	   -10.4904	    -3.7766	    -6.3782	    -3.3569	
   -15.1062	   -20.9808	   -18.4631	   -10.0708	   -15.3580	   -10.3226	   -13.1760	    -7.4692	    -9.4833	    -6.2943	
   -18.2953	   -23.4985	   -21.3165	   -13.8474	   -18.7149	   -13.5956	   -15.8615	   -10.9100	   -12.4207	    -9.3994	
   -21.2326	   -25.4288	   -23.6664	   -16.6168	   -21.4844	   -16.2811	   -18.1274	   -13.9313	   -14.8544	   -12.0850	
   -23.4146	   -26.5198	   -25.4288	   -18.2114	   -23.3307	   -18.0435	   -19.7220	   -15.9454	   -16.4490	   -14.2670	
   -24.8413	   -26.6037	   -26.1841	   -18.2953	   -24.1699	   -18.7149	   -20.4773	   -16.9525	   -17.0364	   -15.5258	
   -25.2609	   -25.5127	   -26.0162	   -16.9525	   -24.0860	   -18.2953	   -20.6451	   -16.8686	   -16.6168	   -15.9454	
   -24.8413	   -23.4985	   -25.0931	   -14.5187	   -23.3307	   -16.9525	   -20.2255	   -15.6937	   -15.1901	   -15.6097	
   -23.4985	   -20.8130	   -23.4146	   -11.1618	   -22.0718	   -14.7705	   -19.3863	   -13.8474	   -13.0920	   -14.6027	
   -21.4005	   -17.6239	   -21.2326	    -7.3853	   -20.4773	   -12.0010	   -18.3792	   -11.4136	   -10.4904	   -13.2599	
   -18.7149	   -14.1830	   -18.7149	    -3.5248	   -18.7988	    -8.8120	   -17.2043	    -8.8120	    -7.7209	   -11.5814	
   -15.6937	   -10.9940	   -16.1133	     0.1678	   -17.0364	    -5.3711	   -15.8615	    -6.2943	    -4.9515	    -9.8190	
   -12.6724	    -8.1406	   -13.5117	     3.2730	   -15.2740	    -2.1820	   -14.6027	    -3.9444	    -2.5177	    -8.3084	
    -9.9030	    -6.1264	   -11.1618	     5.5389	   -13.5956	     0.5875	   -13.3438	    -2.0981	    -0.5875	    -7.1335	
    -7.8049	    -5.0354	    -9.3994	     6.6299	   -12.3367	     2.5177	   -12.3367	    -0.9232	     0.5035	    -6.3782	
    -6.5460	    -5.0354	    -8.4763	     6.3782	   -11.6653	     3.5248	   -11.8332	    -0.6714	     0.7553	    -6.2103	
    -6.3782	    -6.1264	    -8.3923	     4.8676	   -11.7493	     3.2730	   -11.8332	    -1.1749	     0.0839	    -6.7139	
    -7.3853	    -8.0566	    -9.2316	     2.0981	   -12.5885	     2.0981	   -12.4207	    -2.6016	    -1.5106	    -7.7209	
    -9.3994	   -10.8261	   -10.9100	    -1.5945	   -14.0991	    -0.0839	   -13.5956	    -4.6997	    -3.6926	    -9.3994	
   -12.2528	   -14.0152	   -13.3438	    -5.8746	   -16.2811	    -2.8534	   -15.1901	    -7.3853	    -6.5460	   -11.4136	
   -15.6937	   -17.3721	   -16.2811	   -10.4904	   -18.7149	    -5.9586	   -17.0364	   -10.2386	    -9.5673	   -13.7634	
   -19.2184	   -20.7291	   -19.3024	   -14.8544	   -21.3165	    -8.9798	   -18.8828	   -13.0920	   -12.5885	   -16.1133	
   -22.6593	   -23.5825	   -22.1558	   -18.5471	   -23.5825	   -11.5814	   -20.5612	   -15.5258	   -15.1901	   -18.2114	
   -25.4288	   -25.7645	   -24.5056	   -21.1487	   -25.3448	   -13.3438	   -21.9040	   -17.2043	   -17.1204	   -19.8059	
   -27.3590	   -27.0233	   -26.0162	   -22.4075	   -26.2680	   -14.1830	   -22.5754	   -17.9596	   -18.0435	   -20.6451	
   -28.1143	   -27.1912	   -26.6037	   -22.2397	   -26.2680	   -13.9313	   -22.7432	   -17.5400	   -18.0435	   -20.5612	
   -27.4429	   -26.4359	   -26.1841	   -20.6451	   -25.2609	   -12.5885	   -22.1558	   -16.0294	   -16.8686	   -19.6381	
   -25.3448	   -24.7574	   -24.7574	   -17.7917	   -23.4146	   -10.3226	   -20.8969	   -13.5117	   -14.7705	   -17.8757	
   -21.8201	   -22.4075	   -22.4915	   -13.9313	   -20.8130	    -7.2174	   -19.1345	   -10.1547	   -11.8332	   -15.2740	
   -17.2043	   -19.5541	   -19.4702	    -9.3994	   -17.6239	    -3.6087	   -16.7847	    -6.2103	    -8.2245	   -12.2528	
   -11.9171	   -16.3651	   -16.0294	    -4.6158	   -14.0991	     0.1678	   -14.0991	    -1.9302	    -4.3640	    -8.8120	
    -6.4621	   -13.1760	   -12.5885	     0.0000	   -10.5743	     3.7766	   -11.4136	     2.2659	    -0.5035	    -5.4550	
    -1.4267	   -10.3226	    -9.3994	     4.0283	    -7.3013	     6.8817	    -8.9798	     5.9586	     2.9373	    -2.4338	
     2.7695	    -7.9727	    -6.9656	     7.2174	    -4.6158	     9.1476	    -7.1335	     8.9798	     5.7068	     0.0000	
     5.9586	    -6.2943	    -5.3711	     9.3994	    -2.6016	    10.4904	    -6.0425	    10.9940	     7.3853	     1.6785	
     7.9727	    -5.3711	    -4.7836	    10.5743	    -1.5106	    10.9100	    -5.7068	    11.9171	     8.0566	     2.4338	
     8.7280	    -5.2872	    -5.2872	    10.7422	    -1.3428	    10.4065	    -6.2943	    11.7493	     7.5531	     2.2659	
     8.3923	    -6.0425	    -6.7139	    10.1547	    -2.0981	     8.9798	    -7.5531	    10.5743	     6.0425	     1.1749	
     6.8817	    -7.5531	    -8.9798	     8.8120	    -3.7766	     6.7139	    -9.6512	     8.4763	     3.5248	    -0.6714	
     4.4479	    -9.9869	   -11.9171	     6.9656	    -6.2943	     3.7766	   -12.2528	     5.5389	     0.2518	    -3.1891	
     1.2589	   -13.0081	   -15.3580	     4.6997	    -9.4833	     0.3357	   -15.3580	     2.0142	    -3.4409	    -6.2103	
    -2.5177	   -16.4490	   -18.9667	     2.0981	   -13.0920	    -3.4409	   -18.6310	    -1.7624	    -7.3853	    -9.4833	
    -6.3782	   -19.9738	   -22.4915	    -0.5035	   -16.7007	    -7.0496	   -21.8201	    -5.4550	   -11.0779	   -12.5885	
   -10.1547	   -23.0789	   -25.5966	    -2.9373	   -20.0577	   -10.3226	   -24.5895	    -8.8120	   -14.1830	   -15.3580	
   -13.3438	   -25.5127	   -28.0304	    -4.7836	   -22.6593	   -12.7563	   -26.6037	   -11.6653	   -16.4490	   -17.3721	
   -15.7776	   -27.0233	   -29.4571	    -5.7907	   -24.3378	   -14.1830	   -27.6947	   -13.6795	   -17.7917	   -18.5471	
   -17.2043	   -27.4429	   -29.7928	    -5.7907	   -25.0092	   -14.5187	   -27.7786	   -14.8544	   -18.0435	   -18.8828	
   -17.6239	   -26.6876	   -29.0375	    -4.6997	   -24.5056	   -13.7634	   -26.7715	   -15.1062	   -17.2882	   -18.1274	
   -16.8686	   -24.8413	   -27.2751	    -2.6855	   -23.0789	   -12.0850	   -24.9252	   -14.4348	   -15.6937	   -16.7007	
   -15.1901	   -22.0718	   -24.6735	     0.0839	   -20.7291	    -9.6512	   -22.4075	   -13.0081	   -13.4277	   -14.6027	
   -12.8403	   -18.7988	   -21.4844	     3.0212	   -17.8757	    -6.8817	   -19.5541	   -10.9100	   -10.8261	   -12.0850	
   -10.2386	   -15.3580	   -18.2114	     5.9586	   -14.7705	    -4.0283	   -16.6168	    -8.3923	    -8.1406	    -9.4833	
    -7.8049	   -12.0010	   -15.1062	     8.5602	   -11.7493	    -1.4267	   -13.9313	    -5.7907	    -5.6229	    -7.0496	
    -5.7907	    -9.2316	   -12.4207	    10.4904	    -9.1476	     0.6714	   -11.7493	    -3.3569	    -3.5248	    -4.9515	
    -4.5319	    -7.2174	   -10.4904	    11.6653	    -7.1335	     2.1820	   -10.2386	    -1.3428	    -2.0142	    -3.3569	
    -4.1122	    -6.1264	    -9.4833	    11.9171	    -6.0425	     2.8534	    -9.5673	     0.0000	    -1.2589	    -2.3499	
    -4.7836	    -6.2943	    -9.4833	    11.2457	    -5.8746	     2.6016	    -9.8190	     0.4196	    -1.1749	    -2.2659	
    -6.3782	    -7.5531	   -10.4904	     9.5673	    -6.7139	     1.4267	   -10.9940	    -0.0839	    -1.8463	    -3.0212	
    -8.9798	    -9.9030	   -12.5046	     6.8817	    -8.5602	    -0.5875	   -13.0920	    -1.6785	    -3.2730	    -4.6158	
   -12.2528	   -13.0920	   -15.1901	     3.4409	   -11.0779	    -3.3569	   -15.7776	    -4.0283	    -5.3711	    -6.8817	
   -16.0294	   -16.7847	   -18.3792	    -0.5035	   -14.0152	    -6.5460	   -18.8828	    -6.9656	    -7.9727	    -9.6512	
   -19.9738	   -20.6451	   -21.5683	    -4.6158	   -17.1204	    -9.8190	   -22.0718	   -10.1547	   -10.6583	   -12.4207	
   -23.5825	   -24.2538	   -24.5056	    -8.3923	   -20.0577	   -12.9242	   -25.0931	   -13.2599	   -13.2599	   -15.1062	
   -26.5198	   -27.1912	   -26.8555	   -11.4136	   -22.2397	   -15.3580	   -27.4429	   -15.8615	   -15.5258	   -17.3721	
   -28.2822	   -29.1214	   -28.2822	   -13.3438	   -23.5825	   -16.9525	   -28.8696	   -17.5400	   -17.0364	   -18.9667	
   -28.7018	   -29.8767	   -28.6179	   -13.8474	   -23.7503	   -17.2882	   -29.2053	   -18.2953	   -17.6239	   -19.7220	
   -27.6108	   -29.4571	   -27.9465	   -12.9242	   -22.7432	   -16.3651	   -28.3661	   -17.7917	   -17.2882	   -19.5541	
   -25.0931	   -27.7786	   -26.2680	   -10.5743	   -20.6451	   -14.1830	   -26.2680	   -16.1972	   -15.8615	   -18.5471	
   -21.4844	   -25.0092	   -23.7503	    -6.9656	   -17.7078	   -10.8261	   -23.3307	   -13.5956	   -13.5956	   -16.8686	
   -17.2043	   -21.4844	   -20.8130	    -2.6855	   -14.0991	    -6.6299	   -19.6381	   -10.3226	   -10.6583	   -14.6027	
   -12.4207	   -17.3721	   -17.6239	     2.0142	   -10.1547	    -2.0981	   -15.5258	    -6.6299	    -7.2174	   -12.0010	
    -7.5531	   -13.0081	   -14.4348	     6.7139	    -6.2103	     2.5177	   -11.3297	    -2.7695	    -3.6926	    -9.2316	
    -3.0212	    -8.7280	   -11.4136	    10.8261	    -2.4338	     6.7139	    -7.3853	     0.8392	    -0.2518	    -6.5460	
     1.0910	    -4.8676	    -8.7280	    13.9313	     0.7553	    10.0708	    -3.9444	     3.8605	     2.7695	    -4.1122	
     4.2801	    -1.5945	    -6.4621	    15.8615	     3.1891	    12.4207	    -1.3428	     6.1264	     5.2032	    -2.0981	
     6.3782	     0.6714	    -4.7836	    16.3651	     4.6158	    13.4277	     0.5035	     7.3853	     6.7139	    -0.7553	
     7.2174	     1.8463	    -3.7766	    15.4419	     4.9515	    13.1760	     1.2589	     7.6370	     7.1335	     0.0000	
     6.7139	     1.8463	    -3.6087	    13.0920	     4.1122	    11.5814	     1.0910	     6.7978	     6.6299	     0.0839	
     4.9515	     0.7553	    -4.3640	     9.5673	     2.2659	     8.9798	     0.0000	     4.9515	     5.1193	    -0.5875	
     2.0981	    -1.2589	    -6.0425	     5.0354	    -0.5035	     5.4550	    -1.9302	     2.3499	     2.7695	    -1.7624	
    -1.5945	    -4.1122	    -8.4763	     0.0000	    -3.9444	     1.3428	    -4.5319	    -0.8392	    -0.1678	    -3.3569	
    -5.7907	    -7.4692	   -11.4136	    -5.2032	    -7.8049	    -3.0212	    -7.6370	    -4.3640	    -3.4409	    -5.3711	
   -10.0708	   -10.9940	   -14.5187	    -9.9869	   -11.4975	    -7.1335	   -10.8261	    -7.8049	    -6.7139	    -7.3853	
   -14.0152	   -14.2670	   -17.4561	   -13.9313	   -14.9384	   -10.6583	   -13.8474	   -10.7422	    -9.6512	    -9.1476	
   -17.1204	   -16.9525	   -19.8898	   -16.6168	   -17.5400	   -13.2599	   -16.3651	   -13.0920	   -11.9171	   -10.5743	
   -19.3024	   -18.9667	   -21.4844	   -17.8757	   -19.2184	   -14.6866	   -18.2114	   -14.4348	   -13.3438	   -11.3297	
   -20.2255	   -19.9738	   -22.1558	   -17.7917	   -19.8898	   -14.9384	   -19.2184	   -14.7705	   -13.8474	   -11.4136	
   -19.9738	   -20.0577	   -21.9879	   -16.2811	   -19.4702	   -14.0991	   -19.3863	   -14.0991	   -13.4277	   -10.8261	
   -18.6310	   -19.2184	   -20.9808	   -13.7634	   -18.1274	   -12.1689	   -18.7988	   -12.5046	   -12.1689	    -9.5673	
   -16.5329	   -17.6239	   -19.3863	   -10.4065	   -16.1972	    -9.5673	   -17.5400	   -10.3226	   -10.2386	    -7.8049	
   -13.9313	   -15.5258	   -17.3721	    -6.6299	   -13.7634	    -6.4621	   -15.7776	    -7.6370	    -7.8049	    -5.7907	
   -11.1618	   -13.0920	   -15.1901	    -2.6016	   -11.1618	    -3.2730	   -13.9313	    -4.7836	    -5.2872	    -3.5248	
    -8.5602	   -10.5743	   -13.0081	     1.0910	    -8.7280	    -0.1678	   -12.0010	    -2.0981	    -2.8534	    -1.4267	
    -6.5460	    -8.3084	   -10.9940	     4.2801	    -6.7139	     2.5177	   -10.2386	     0.3357	    -0.6714	     0.5035	
    -5.1193	    -6.3782	    -9.3155	     6.6299	    -5.2032	     4.6158	    -8.9798	     2.2659	     0.9232	     1.9302	
    -4.6158	    -5.1193	    -8.3084	     7.8888	    -4.4479	     5.8746	    -8.2245	     3.5248	     1.9302	     2.8534	
    -5.1193	    -4.6158	    -7.8888	     7.9727	    -4.4479	     6.2103	    -8.2245	     3.9444	     2.0981	     3.1052	
    -6.4621	    -5.0354	    -8.2245	     6.7139	    -5.2872	     5.6229	    -8.9798	     3.5248	     1.4267	     2.6016	
    -8.5602	    -6.4621	    -9.2316	     4.3640	    -6.7978	     4.1122	   -10.3226	     2.2659	     0.0839	     1.4267	
   -11.3297	    -8.8120	   -10.9100	     1.1749	    -8.8959	     1.8463	   -12.2528	     0.4196	    -1.9302	    -0.4196	
   -14.3509	   -11.8332	   -13.0920	    -2.5177	   -11.4136	    -0.9232	   -14.5187	    -1.8463	    -4.3640	    -2.6016	
   -17.4561	   -15.2740	   -15.5258	    -6.2943	   -14.0152	    -3.9444	   -16.8686	    -4.1122	    -6.7978	    -5.0354	
   -20.2255	   -18.7988	   -17.8757	    -9.6512	   -16.4490	    -6.7978	   -19.0506	    -6.0425	    -9.1476	    -7.4692	
   -22.4075	   -21.9879	   -19.9738	   -12.1689	   -18.4631	    -9.2316	   -20.9808	    -7.5531	   -10.9940	    -9.5673	
   -23.5825	   -24.4217	   -21.5683	   -13.5956	   -19.7220	   -10.9100	   -22.1558	    -8.2245	   -12.1689	   -11.0779	
   -23.5825	   -25.8484	   -22.3236	   -13.6795	   -20.1416	   -11.6653	   -22.5754	    -7.9727	   -12.3367	   -11.9171	
   -22.3236	   -26.0162	   -22.2397	   -12.2528	   -19.4702	   -11.2457	   -21.9879	    -6.7978	   -11.5814	   -11.8332	
   -19.7220	   -24.9252	   -21.3165	    -9.5673	   -17.7078	    -9.7351	   -20.3094	    -4.7836	    -9.8190	   -10.9940	
   -16.1972	   -22.5754	   -19.5541	    -5.7907	   -15.1062	    -7.3853	   -17.8757	    -2.2659	    -7.3853	    -9.3994	
   -11.9171	   -19.3024	   -17.1204	    -1.3428	   -11.8332	    -4.1962	   -14.7705	     0.6714	    -4.4479	    -7.2174	
    -7.4692	   -15.2740	   -14.3509	     3.3569	    -8.1406	    -0.5875	   -11.3297	     3.5248	    -1.2589	    -4.7836	
    -3.1052	   -10.9940	   -11.3297	     7.8888	    -4.4479	     3.3569	    -7.8049	     6.1264	     1.8463	    -2.1820	
     0.7553	    -6.7978	    -8.4763	    12.0010	    -0.9232	     7.2174	    -4.4479	     8.3923	     4.6158	     0.2518	
     3.6926	    -3.2730	    -6.0425	    15.3580	     1.9302	    10.7422	    -1.6785	    10.0708	     6.9656	     2.5177	
     5.6229	    -0.7553	    -4.2801	    17.6239	     4.0283	    13.6795	     0.4196	    11.0779	     8.5602	     4.1962	
     6.4621	     0.5035	    -3.3569	    18.7988	     5.1193	    15.7776	     1.6785	    11.4975	     9.3994	     5.2872	
     6.1264	     0.1678	    -3.5248	    18.7149	     5.1193	    16.7847	     1.9302	    11.1618	     9.3994	     5.6229	
     4.7836	    -1.5106	    -4.5319	    17.5400	     4.1122	    16.6168	     1.2589	    10.1547	     8.4763	     5.2032	
     2.6855	    -4.2801	    -6.4621	    15.3580	     2.1820	    15.4419	    -0.1678	     8.4763	     6.7978	     4.0283	
    -0.1678	    -7.7209	    -8.8959	    12.4207	    -0.4196	    13.4277	    -2.3499	     6.1264	     4.4479	     2.1820	
    -3.2730	   -11.4975	   -11.6653	     8.9798	    -3.3569	    10.5743	    -4.8676	     3.3569	     1.6785	     0.0000	
    -6.5460	   -15.1901	   -14.5187	     5.5389	    -6.4621	     7.4692	    -7.6370	     0.4196	    -1.2589	    -2.3499	
    -9.6512	   -18.3792	   -17.1204	     2.4338	    -9.3155	     4.1962	   -10.4065	    -2.4338	    -4.1122	    -4.6158	
   -12.2528	   -20.8130	   -19.3024	    -0.0839	   -11.6653	     1.1749	   -12.7563	    -5.0354	    -6.6299	    -6.6299	
   -14.0152	   -22.3236	   -20.7291	    -1.5945	   -13.2599	    -1.1749	   -14.6027	    -6.8817	    -8.4763	    -8.0566	
   -14.9384	   -22.6593	   -21.2326	    -2.0981	   -13.9313	    -2.6855	   -15.6097	    -7.8888	    -9.3994	    -8.7280	
   -14.6027	   -21.7361	   -20.7291	    -1.5945	   -13.5117	    -3.1891	   -15.6097	    -7.8888	    -9.3155	    -8.6441	
   -13.0920	   -19.6381	   -19.2184	     0.0000	   -12.0010	    -2.5177	   -14.6866	    -6.8817	    -8.2245	    -7.6370	
   -10.5743	   -16.4490	   -16.7847	     2.2659	    -9.5673	    -0.8392	   -12.9242	    -4.8676	    -6.2103	    -5.8746	
    -7.2174	   -12.4207	   -13.4277	     5.2032	    -6.2943	     1.5945	   -10.4065	    -2.0142	    -3.5248	    -3.3569	
    -3.2730	    -7.8888	    -9.3994	     8.4763	    -2.5177	     4.7836	    -7.3853	     1.3428	    -0.2518	    -0.3357	
     1.0071	    -3.1052	    -5.1193	    11.7493	     1.4267	     8.2245	    -4.1122	     4.9515	     3.1891	     2.9373	
     5.0354	     1.5106	    -0.8392	    14.9384	     5.2032	    11.5814	    -0.9232	     8.5602	     6.5460	     6.2103	
     8.6441	     5.4550	     2.9373	    17.5400	     8.3923	    14.6027	     1.8463	    11.7493	     9.4833	     9.2316	
    11.4136	     8.3923	     5.9586	    19.5541	    10.8261	    16.9525	     4.0283	    14.1830	    11.7493	    11.6653	
    13.0920	    10.1547	     7.9727	    20.6451	    12.0850	    18.3792	     5.3711	    15.7776	    13.1760	    13.4277	
    13.5956	    10.4065	     8.7280	    20.8969	    12.2528	    18.7149	     5.7907	    16.2811	    13.5117	    14.2670	
    12.7563	     9.3994	     8.3923	    20.2255	    11.4136	    18.0435	     5.3711	    15.8615	    12.8403	    14.1830	
    10.8261	     7.2174	     7.0496	    18.7988	     9.6512	    16.4490	     4.1122	    14.4348	    11.4975	    13.2599	
     7.9727	     4.3640	     5.2032	    16.7007	     7.3013	    14.0991	     2.1820	    12.4207	     9.4833	    11.7493	
     4.5319	     1.0910	     2.8534	    14.1830	     4.6158	    11.2457	    -0.0839	     9.9030	     7.2174	     9.8190	
     0.8392	    -2.1820	     0.5035	    11.4975	     1.7624	     8.2245	    -2.5177	     7.3853	     4.7836	     7.7209	
    -2.8534	    -5.1193	    -1.6785	     8.8959	    -0.8392	     5.2872	    -4.8676	     4.8676	     2.5177	     5.5389	
    -6.0425	    -7.6370	    -3.6087	     6.7139	    -3.1891	     2.6016	    -6.9656	     2.7695	     0.5035	     3.5248	
    -8.4763	    -9.3994	    -5.1193	     5.0354	    -4.8676	     0.4196	    -8.5602	     1.1749	    -1.0071	     1.8463	
    -9.9869	   -10.3226	    -5.9586	     4.1122	    -5.8746	    -1.0910	    -9.6512	     0.2518	    -1.9302	     0.6714	
   -10.4065	   -10.4065	    -6.2103	     4.1122	    -6.1264	    -1.7624	   -10.1547	     0.0839	    -2.1820	     0.1678	
    -9.8190	    -9.6512	    -5.7907	     4.7836	    -5.5389	    -1.6785	   -10.0708	     0.5875	    -1.6785	     0.3357	
    -8.3923	    -8.1406	    -4.7836	     6.2103	    -4.1962	    -0.7553	    -9.3994	     1.8463	    -0.4196	     1.1749	
    -6.2943	    -6.1264	    -3.2730	     8.2245	    -2.2659	     0.8392	    -8.3084	     3.6087	     1.3428	     2.5177	
    -3.7766	    -3.6926	    -1.4267	    10.6583	     0.0839	     2.9373	    -6.9656	     5.7068	     3.6087	     4.3640	
    -1.0910	    -1.1749	     0.5875	    13.1760	     2.6016	     5.2872	    -5.4550	     8.1406	     6.0425	     6.3782	
     1.4267	     1.2589	     2.4338	    15.6937	     5.0354	     7.7209	    -3.9444	    10.4904	     8.5602	     8.4763	
     3.4409	     3.1891	     3.9444	    17.7078	     7.0496	     9.8190	    -2.7695	    12.5885	    10.7422	    10.3226	
     4.7836	     4.5319	     4.8676	    19.1345	     8.3923	    11.3297	    -1.9302	    14.1830	    12.3367	    11.7493	
     5.2872	     5.1193	     5.0354	    19.7220	     8.8120	    12.0850	    -1.6785	    15.1062	    13.1760	    12.5046	
     4.8676	     4.7836	     4.3640	    19.2184	     8.3084	    11.9171	    -2.0142	    15.0223	    13.1760	    12.5046	
     3.6087	     3.6926	     2.9373	    17.7078	     6.7978	    10.9100	    -3.0212	    14.0991	    12.1689	    11.7493	
     1.5106	     1.9302	     0.7553	    15.2740	     4.5319	     9.1476	    -4.6997	    12.3367	    10.4065	    10.2386	
    -1.0071	    -0.3357	    -2.0142	    12.2528	     1.5106	     6.7978	    -6.8817	     9.8190	     7.9727	     8.2245	
    -3.8605	    -2.9373	    -5.0354	     8.9798	    -1.8463	     4.1962	    -9.3994	     6.9656	     5.2032	     5.7907	
    -6.5460	    -5.6229	    -8.1406	     5.8746	    -5.3711	     1.5106	   -12.0850	     4.1122	     2.3499	     3.3569	
    -8.8959	    -8.1406	   -10.9940	     3.1891	    -8.7280	    -0.7553	   -14.5187	     1.5106	    -0.1678	     1.0910	
   -10.6583	   -10.1547	   -13.2599	     1.4267	   -11.6653	    -2.3499	   -16.4490	    -0.4196	    -2.0981	    -0.6714	
   -11.4975	   -11.4136	   -14.6866	     0.6714	   -13.7634	    -3.1891	   -17.7917	    -1.4267	    -3.1891	    -1.6785	
   -11.3297	   -11.9171	   -15.1901	     1.0910	   -15.0223	    -2.8534	   -18.3792	    -1.2589	    -3.3569	    -1.8463	
   -10.2386	   -11.4975	   -14.6866	     2.4338	   -15.1901	    -1.5106	   -18.1274	    -0.0839	    -2.5177	    -1.0910	
    -8.3084	   -10.4065	   -13.3438	     4.6158	   -14.5187	     0.7553	   -17.2043	     2.1820	    -0.7553	     0.4196	
    -5.6229	    -8.8120	   -11.3297	     7.1335	   -13.0920	     3.7766	   -15.7776	     5.2872	     1.7624	     2.6016	
    -2.5177	    -6.8817	    -8.8959	     9.9030	   -11.0779	     7.3013	   -13.8474	     8.8120	     4.6997	     5.2032	
     0.8392	    -4.8676	    -6.2943	    12.3367	    -8.7280	    10.9100	   -11.7493	    12.6724	     7.8888	     7.9727	
     4.0283	    -2.8534	    -3.7766	    14.4348	    -6.3782	    14.2670	    -9.6512	    16.3651	    11.0779	    10.6583	
     6.7139	    -1.2589	    -1.5945	    15.9454	    -4.1962	    17.2043	    -7.6370	    19.5541	    13.7634	    12.9242	
     8.7280	    -0.0839	    -0.1678	    16.7007	    -2.6016	    19.3863	    -6.0425	    21.8201	    15.8615	    14.4348	
     9.5673	     0.3357	     0.5035	    16.7847	    -1.7624	    20.5612	    -5.0354	    22.9111	    16.9525	    15.1062	
     9.3155	     0.0839	     0.3357	    16.1972	    -1.6785	    20.8130	    -4.6158	    22.7432	    17.1204	    14.9384	
     8.0566	    -0.7553	    -0.6714	    15.1901	    -2.3499	    20.0577	    -4.8676	    21.4005	    16.2811	    13.8474	
[Epoch Header]
[Trial Type]	13
[Accept]	1
[Correct]	0
[RT]	 0.000
[Resp]	0
[Epoch Data]
    -6.2103	   -13.4277	   -12.1689	    -0.1678	   -12.2528	    -2.6016	   -10.2386	     2.1820	     2.4338	    -0.3357	
    -4.0283	   -11.2457	   -10.0708	     3.8605	    -9.7351	     0.7553	    -8.1406	     5.2032	     5.5389	     2.2659	
    -2.1820	    -9.3994	    -8.3923	     7.2174	    -7.6370	     3.6926	    -6.5460	     7.8049	     8.3084	     4.5319	
    -1.0071	    -8.0566	    -7.3853	     9.5673	    -6.1264	     5.9586	    -5.5389	     9.7351	    10.3226	     6.2943	
    -0.6714	    -7.6370	    -7.2174	    10.6583	    -5.5389	     7.2174	    -5.2872	    10.6583	    11.5814	     7.3853	
    -1.3428	    -8.1406	    -8.0566	    10.3226	    -5.7907	     7.3853	    -5.8746	    10.6583	    11.7493	     7.7209	
    -3.1052	    -9.7351	    -9.7351	     8.8120	    -7.1335	     6.4621	    -7.3013	     9.6512	    10.9940	     7.3013	
    -5.8746	   -12.3367	   -12.3367	     6.0425	    -9.3994	     4.5319	    -9.4833	     7.8049	     9.3155	     5.9586	
    -9.5673	   -15.6937	   -15.6097	     2.5177	   -12.3367	     1.6785	   -12.3367	     5.1193	     6.8817	     3.9444	
   -13.8474	   -19.5541	   -19.2184	    -1.5106	   -15.8615	    -1.6785	   -15.6097	     1.8463	     3.8605	     1.4267	
   -18.3792	   -23.5825	   -22.9950	    -5.6229	   -19.5541	    -5.2872	   -19.1345	    -1.8463	     0.5875	    -1.4267	
   -22.8271	   -27.3590	   -26.5198	    -9.3994	   -23.2468	    -8.7280	   -22.5754	    -5.5389	    -2.6016	    -4.1962	
   -26.6876	   -30.5481	   -29.5410	   -12.5885	   -26.4359	   -11.6653	   -25.6805	    -8.9798	    -5.4550	    -6.7978	
   -29.7928	   -32.8140	   -31.8069	   -14.6866	   -28.9536	   -13.9313	   -28.1982	   -11.8332	    -7.6370	    -8.8959	
   -31.6391	   -33.9890	   -32.9819	   -15.6937	   -30.4642	   -15.1901	   -29.8767	   -13.6795	    -8.9798	   -10.1547	
   -32.2266	   -33.9050	   -33.1497	   -15.3580	   -30.9677	   -15.3580	   -30.3802	   -14.4348	    -9.2316	   -10.4904	
   -31.3873	   -32.5623	   -32.1426	   -13.7634	   -30.2963	   -14.3509	   -29.8767	   -13.9313	    -8.3923	    -9.8190	
   -29.4571	   -30.1285	   -30.2124	   -11.2457	   -28.7018	   -12.4207	   -28.2822	   -12.2528	    -6.5460	    -8.2245	
   -26.4359	   -27.0233	   -27.6108	    -8.0566	   -26.2680	    -9.7351	   -25.9323	    -9.7351	    -4.0283	    -5.9586	
   -22.8271	   -23.4146	   -24.5895	    -4.6158	   -23.2468	    -6.7139	   -23.0789	    -6.5460	    -1.0910	    -3.3569	
   -18.9667	   -19.8059	   -21.4844	    -1.3428	   -20.0577	    -3.6087	   -19.8898	    -3.1052	     1.9302	    -0.5875	
   -15.0223	   -16.3651	   -18.3792	     1.4267	   -16.8686	    -0.6714	   -16.8686	     0.2518	     4.7836	     2.0981	
   -11.4136	   -13.3438	   -15.6097	     3.4409	   -14.0152	     1.6785	   -14.0152	     3.2730	     7.2174	     4.2801	
    -8.5602	   -10.9940	   -13.5117	     4.4479	   -11.7493	     3.2730	   -11.8332	     5.7068	     8.9798	     5.9586	
    -6.6299	    -9.3994	   -12.0850	     4.2801	   -10.2386	     4.0283	   -10.2386	     7.3013	     9.9869	     6.8817	
    -5.8746	    -8.7280	   -11.6653	     3.1052	    -9.7351	     3.7766	    -9.4833	     7.8888	    10.1547	     6.8817	
    -6.2943	    -8.8959	   -12.0010	     1.0071	   -10.1547	     2.5177	    -9.5673	     7.3853	     9.4833	     6.2103	
    -7.7209	    -9.8190	   -13.1760	    -1.6785	   -11.4136	     0.5875	   -10.4065	     5.9586	     8.0566	     4.7836	
    -9.9869	   -11.2457	   -14.8544	    -4.6997	   -13.2599	    -2.0142	   -11.7493	     3.6926	     6.0425	     2.8534	
   -12.6724	   -12.8403	   -16.8686	    -7.8888	   -15.4419	    -4.9515	   -13.5117	     0.7553	     3.6087	     0.6714	
   -15.5258	   -14.5187	   -18.8828	   -10.9100	   -17.6239	    -7.9727	   -15.4419	    -2.5177	     0.8392	    -1.6785	
   -18.2953	   -15.8615	   -20.7291	   -13.6795	   -19.6381	   -10.8261	   -17.3721	    -5.8746	    -1.8463	    -3.8605	
   -20.6451	   -16.7847	   -22.0718	   -15.8615	   -21.1487	   -13.2599	   -18.8828	    -8.8959	    -4.2801	    -5.7907	
   -22.3236	   -17.1204	   -22.8271	   -17.3721	   -21.9879	   -14.9384	   -19.8059	   -11.1618	    -6.1264	    -7.1335	
   -22.9950	   -16.7007	   -22.6593	   -17.9596	   -21.8201	   -15.6937	   -19.8898	   -12.5046	    -7.1335	    -7.8888	
   -22.6593	   -15.6097	   -21.5683	   -17.4561	   -20.6451	   -15.2740	   -19.1345	   -12.5885	    -7.1335	    -7.8049	
   -21.1487	   -13.7634	   -19.4702	   -15.8615	   -18.4631	   -13.7634	   -17.3721	   -11.4136	    -6.1264	    -6.7978	
   -18.5471	   -11.3297	   -16.4490	   -13.4277	   -15.2740	   -11.2457	   -14.7705	    -8.9798	    -4.1122	    -4.9515	
   -15.1062	    -8.3923	   -12.7563	   -10.1547	   -11.4136	    -7.8049	   -11.4975	    -5.5389	    -1.1749	    -2.3499	
   -11.0779	    -5.2032	    -8.5602	    -6.6299	    -7.0496	    -3.8605	    -7.8049	    -1.4267	     2.4338	     0.7553	
    -6.9656	    -2.0981	    -4.2801	    -3.0212	    -2.6855	     0.1678	    -4.1962	     2.8534	     6.1264	     4.0283	
    -3.1891	     0.5875	    -0.4196	     0.1678	     1.2589	     3.8605	    -0.9232	     6.9656	     9.6512	     7.0496	
     0.0000	     2.5177	     2.7695	     2.5177	     4.4479	     6.7978	     1.5945	    10.3226	    12.5885	     9.3994	
     2.1820	     3.4409	     4.7836	     3.9444	     6.6299	     8.6441	     3.1052	    12.6724	    14.5187	    10.9940	
     3.0212	     3.1891	     5.4550	     4.1962	     7.4692	     9.3155	     3.4409	    13.5956	    15.4419	    11.4975	
     2.6016	     1.6785	     4.6158	     3.2730	     7.0496	     8.6441	     2.4338	    13.1760	    15.1062	    10.9100	
     0.7553	    -0.9232	     2.4338	     1.4267	     5.2872	     6.7978	     0.3357	    11.3297	    13.6795	     9.3155	
    -2.1820	    -4.3640	    -0.8392	    -1.1749	     2.5177	     3.9444	    -2.6855	     8.3084	    11.2457	     6.9656	
    -5.9586	    -8.3084	    -4.8676	    -4.1962	    -1.0910	     0.3357	    -6.3782	     4.4479	     8.0566	     3.9444	
   -10.2386	   -12.4207	    -9.2316	    -7.3013	    -5.0354	    -3.6087	   -10.3226	     0.2518	     4.5319	     0.8392	
   -14.4348	   -16.2811	   -13.6795	   -10.3226	    -8.9798	    -7.6370	   -14.1830	    -3.8605	     1.0071	    -2.2659	
   -18.2953	   -19.7220	   -17.7917	   -12.8403	   -12.6724	   -11.4136	   -17.5400	    -7.4692	    -2.1820	    -5.0354	
   -21.4844	   -22.4075	   -21.3165	   -14.7705	   -15.7776	   -14.6027	   -20.1416	   -10.4065	    -4.8676	    -7.3013	
   -23.8342	   -24.3378	   -24.0021	   -16.0294	   -18.2114	   -17.0364	   -21.8201	   -12.4207	    -6.7139	    -8.8959	
   -25.1770	   -25.3448	   -25.6805	   -16.5329	   -19.8059	   -18.5471	   -22.5754	   -13.3438	    -7.8049	    -9.9030	
   -25.5127	   -25.4288	   -26.1841	   -16.1972	   -20.5612	   -19.1345	   -22.3236	   -13.3438	    -7.8888	   -10.0708	
   -24.7574	   -24.4217	   -25.5966	   -15.1062	   -20.3094	   -18.6310	   -21.1487	   -12.3367	    -7.2174	    -9.5673	
   -23.0789	   -22.4915	   -23.9182	   -13.3438	   -19.1345	   -17.2882	   -19.1345	   -10.5743	    -5.7068	    -8.3923	
   -20.5612	   -19.8059	   -21.2326	   -11.0779	   -17.0364	   -15.1901	   -16.3651	    -8.1406	    -3.6087	    -6.6299	
   -17.4561	   -16.6168	   -17.8757	    -8.5602	   -14.3509	   -12.7563	   -13.0920	    -5.4550	    -1.1749	    -4.4479	
   -13.8474	   -13.3438	   -14.1830	    -5.9586	   -11.3297	    -9.9869	    -9.5673	    -2.7695	     1.3428	    -2.0981	
   -10.0708	   -10.2386	   -10.5743	    -3.5248	    -8.1406	    -7.4692	    -6.0425	    -0.3357	     3.6926	     0.2518	
    -6.5460	    -7.5531	    -7.3013	    -1.7624	    -5.2872	    -5.2032	    -2.9373	     1.3428	     5.5389	     2.2659	
    -3.6087	    -5.7068	    -4.7836	    -0.7553	    -3.1052	    -3.6926	    -0.5035	     2.1820	     6.6299	     3.7766	
    -1.6785	    -4.6997	    -3.1891	    -0.8392	    -1.6785	    -3.1052	     1.0910	     2.0142	     6.9656	     4.6997	
    -0.9232	    -4.6158	    -2.8534	    -2.0142	    -1.3428	    -3.3569	     1.6785	     0.9232	     6.2943	     4.7836	
    -1.2589	    -5.5389	    -3.5248	    -4.1962	    -1.9302	    -4.6158	     1.2589	    -1.0071	     4.8676	     4.1122	
    -2.6855	    -7.3013	    -5.2032	    -7.0496	    -3.3569	    -6.5460	     0.0000	    -3.4409	     2.8534	     2.8534	
    -4.7836	    -9.6512	    -7.6370	   -10.2386	    -5.4550	    -8.8959	    -1.8463	    -6.2103	     0.5035	     1.0910	
    -7.4692	   -12.3367	   -10.5743	   -13.4277	    -7.8049	   -11.4136	    -4.0283	    -9.0637	    -1.9302	    -1.0071	
   -10.3226	   -15.0223	   -13.5956	   -16.3651	   -10.3226	   -13.8474	    -6.2943	   -11.7493	    -4.3640	    -3.1891	
   -13.0920	   -17.4561	   -16.7007	   -18.7988	   -12.6724	   -16.0294	    -8.4763	   -14.1830	    -6.6299	    -5.2872	
   -15.5258	   -19.3863	   -19.3863	   -20.6451	   -14.5187	   -17.8757	   -10.4065	   -16.1133	    -8.4763	    -7.2174	
   -17.2043	   -20.5612	   -21.5683	   -21.6522	   -15.8615	   -19.1345	   -11.8332	   -17.3721	    -9.7351	    -8.6441	
   -18.0435	   -20.8130	   -22.8271	   -21.7361	   -16.3651	   -19.6381	   -12.5885	   -17.8757	   -10.4904	    -9.4833	
   -17.7917	   -19.9738	   -22.9950	   -20.9808	   -15.9454	   -19.4702	   -12.6724	   -17.5400	   -10.4065	    -9.5673	
   -16.5329	   -18.2114	   -21.9879	   -19.3863	   -14.7705	   -18.4631	   -12.0010	   -16.1972	    -9.4833	    -8.8959	
   -14.3509	   -15.5258	   -19.8898	   -17.0364	   -12.7563	   -16.7007	   -10.5743	   -14.0991	    -7.8888	    -7.3853	
   -11.4136	   -12.1689	   -16.7007	   -14.2670	   -10.3226	   -14.2670	    -8.5602	   -11.2457	    -5.7068	    -5.2032	
    -8.0566	    -8.6441	   -12.9242	   -11.2457	    -7.5531	   -11.4136	    -6.1264	    -8.0566	    -3.1052	    -2.6016	
    -4.6997	    -5.2032	    -8.9798	    -8.3084	    -4.8676	    -8.5602	    -3.5248	    -4.6997	    -0.4196	     0.2518	
    -1.5945	    -2.0981	    -5.2032	    -5.7907	    -2.4338	    -5.7907	    -1.0071	    -1.4267	     2.1820	     2.9373	
     1.0071	     0.3357	    -2.0142	    -3.8605	    -0.6714	    -3.5248	     1.0910	     1.3428	     4.4479	     5.3711	
     3.0212	     2.0142	     0.3357	    -2.6016	     0.5035	    -1.7624	     2.6016	     3.6087	     6.2103	     7.3013	
     4.1962	     2.8534	     1.7624	    -2.1820	     0.8392	    -0.7553	     3.3569	     5.1193	     7.3853	     8.6441	
     4.6158	     2.9373	     2.1820	    -2.3499	     0.4196	    -0.5035	     3.3569	     5.8746	     7.8049	     9.1476	
     4.1962	     2.1820	     1.6785	    -3.1891	    -0.8392	    -1.0071	     2.4338	     5.7068	     7.4692	     8.8120	
     3.0212	     0.8392	     0.4196	    -4.5319	    -2.6855	    -2.2659	     0.7553	     4.7836	     6.4621	     7.6370	
     1.1749	    -1.0071	    -1.5945	    -6.2103	    -5.0354	    -4.0283	    -1.5106	     3.0212	     4.6997	     5.8746	
    -1.0910	    -3.1891	    -3.9444	    -7.8888	    -7.5531	    -6.2103	    -4.2801	     0.6714	     2.5177	     3.5248	
    -3.5248	    -5.2872	    -6.2943	    -9.4833	   -10.1547	    -8.4763	    -7.2174	    -2.0981	     0.1678	     1.0071	
    -5.9586	    -7.0496	    -8.3923	   -10.7422	   -12.2528	   -10.6583	    -9.9869	    -4.9515	    -2.0981	    -1.5945	
    -7.8049	    -8.3084	    -9.9030	   -11.3297	   -13.8474	   -12.2528	   -12.4207	    -7.6370	    -3.9444	    -3.7766	
    -9.0637	    -8.6441	   -10.6583	   -11.2457	   -14.5187	   -13.1760	   -14.0991	    -9.6512	    -5.0354	    -5.3711	
    -9.3155	    -8.1406	   -10.3226	   -10.3226	   -14.2670	   -13.2599	   -14.8544	   -10.9100	    -5.2032	    -6.2103	
    -8.5602	    -6.7978	    -9.0637	    -8.6441	   -13.0081	   -12.3367	   -14.7705	   -10.9940	    -4.3640	    -6.1264	
    -6.7978	    -4.6997	    -6.8817	    -6.1264	   -10.9100	   -10.5743	   -13.8474	   -10.0708	    -2.6016	    -5.1193	
    -4.1962	    -2.1820	    -4.1122	    -3.1891	    -8.1406	    -8.1406	   -12.1689	    -8.1406	    -0.0839	    -3.4409	
    -1.0071	     0.5035	    -1.0071	    -0.0839	    -5.1193	    -5.2872	    -9.9869	    -5.4550	     2.9373	    -1.2589	
     2.4338	     3.2730	     2.0981	     2.9373	    -2.0981	    -2.4338	    -7.5531	    -2.4338	     5.9586	     1.2589	
     5.7068	     5.7068	     4.8676	     5.7068	     0.5875	     0.4196	    -5.2032	     0.8392	     8.8959	     3.7766	
     8.5602	     7.6370	     7.0496	     7.8888	     2.6855	     2.8534	    -3.0212	     3.8605	    11.3297	     6.1264	
    10.7422	     9.0637	     8.3923	     9.3994	     4.1122	     4.7836	    -1.3428	     6.4621	    13.0920	     8.1406	
    12.1689	     9.6512	     8.8959	    10.0708	     4.7836	     6.0425	    -0.1678	     8.3923	    14.1830	     9.6512	
    12.8403	     9.5673	     8.3923	     9.9869	     4.5319	     6.6299	     0.2518	     9.4833	    14.5187	    10.5743	
    12.5885	     8.5602	     7.1335	     9.0637	     3.6926	     6.5460	    -0.0839	     9.7351	    14.1830	    10.9100	
    11.4975	     6.8817	     5.0354	     7.4692	     2.0981	     5.9586	    -1.0910	     9.0637	    13.0920	    10.4904	
     9.7351	     4.4479	     2.5177	     5.2032	     0.0000	     4.6997	    -2.8534	     7.5531	    11.4136	     9.4833	
     7.2174	     1.5106	    -0.5035	     2.5177	    -2.5177	     3.1052	    -5.2032	     5.2032	     9.2316	     7.8888	
     4.2801	    -1.7624	    -3.6926	    -0.5035	    -5.3711	     1.0910	    -8.0566	     2.3499	     6.7978	     5.7907	
     1.0071	    -5.2032	    -6.9656	    -3.5248	    -8.3923	    -1.0910	   -11.2457	    -0.7553	     4.1122	     3.3569	
    -2.2659	    -8.5602	    -9.9869	    -6.2943	   -11.3297	    -3.2730	   -14.3509	    -3.6926	     1.5106	     0.8392	
    -5.2032	   -11.4136	   -12.5885	    -8.3923	   -13.8474	    -5.2032	   -17.1204	    -6.2103	    -0.7553	    -1.5106	
    -7.4692	   -13.3438	   -14.3509	    -9.5673	   -15.6937	    -6.5460	   -19.2184	    -7.9727	    -2.3499	    -3.4409	
    -8.6441	   -14.2670	   -15.1062	    -9.4833	   -16.6168	    -7.2174	   -20.3094	    -8.7280	    -3.1052	    -4.6997	
    -8.8120	   -13.9313	   -14.7705	    -8.0566	   -16.5329	    -6.8817	   -20.2255	    -8.4763	    -2.9373	    -5.1193	
    -7.7209	   -12.3367	   -13.3438	    -5.4550	   -15.4419	    -5.7068	   -19.0506	    -7.3013	    -1.7624	    -4.6997	
    -5.5389	    -9.7351	   -11.0779	    -1.8463	   -13.5117	    -3.6926	   -16.7847	    -5.3711	     0.1678	    -3.5248	
    -2.6016	    -6.2943	    -8.2245	     2.3499	   -10.8261	    -1.0910	   -13.7634	    -2.8534	     2.7695	    -1.8463	
     0.8392	    -2.4338	    -4.9515	     6.7978	    -7.8049	     1.6785	   -10.2386	    -0.1678	     5.6229	     0.3357	
     4.3640	     1.5945	    -1.6785	    10.9940	    -4.6997	     4.4479	    -6.4621	     2.6016	     8.5602	     2.6016	
     7.7209	     5.2872	     1.2589	    14.5187	    -1.7624	     6.8817	    -2.9373	     5.1193	    11.1618	     4.8676	
    10.5743	     8.4763	     3.6926	    17.2882	     0.6714	     8.6441	     0.2518	     7.1335	    13.1760	     6.8817	
    12.6724	    10.9100	     5.2872	    18.8828	     2.5177	     9.6512	     2.6855	     8.4763	    14.6027	     8.4763	
    13.8474	    12.2528	     5.9586	    19.1345	     3.5248	     9.8190	     4.1962	     9.0637	    15.0223	     9.3994	
    13.9313	    12.4207	     5.6229	    18.1274	     3.6087	     8.8959	     4.6997	     8.6441	    14.5187	     9.4833	
    13.0081	    11.4975	     4.2801	    15.7776	     2.9373	     7.1335	     4.1962	     7.3013	    13.0920	     8.7280	
    11.0779	     9.3155	     2.2659	    12.3367	     1.5945	     4.4479	     2.6855	     5.0354	    10.7422	     7.0496	
     8.3084	     6.2943	    -0.3357	     7.9727	    -0.4196	     1.0910	     0.5035	     2.1820	     7.8049	     4.6158	
     5.0354	     2.6855	    -3.1891	     3.1891	    -2.8534	    -2.6016	    -2.1820	    -1.0910	     4.5319	     1.7624	
     1.4267	    -1.2589	    -6.0425	    -1.6785	    -5.5389	    -6.3782	    -5.0354	    -4.3640	     1.0910	    -1.4267	
    -2.1820	    -5.1193	    -8.5602	    -6.2103	    -8.1406	    -9.8190	    -7.7209	    -7.4692	    -2.1820	    -4.5319	
    -5.3711	    -8.6441	   -10.7422	    -9.9030	   -10.4065	   -12.5046	   -10.1547	    -9.9869	    -4.9515	    -7.2174	
    -7.8888	   -11.3297	   -12.2528	   -12.5885	   -12.0010	   -14.3509	   -11.9171	   -11.6653	    -6.9656	    -9.2316	
    -9.3155	   -13.0081	   -12.9242	   -13.8474	   -12.6724	   -15.0223	   -12.9242	   -12.3367	    -7.9727	   -10.3226	
    -9.4833	   -13.3438	   -12.4207	   -13.5117	   -12.2528	   -14.3509	   -13.0081	   -11.8332	    -7.8888	   -10.3226	
    -8.3923	   -12.1689	   -10.8261	   -11.5814	   -10.5743	   -12.4207	   -12.0010	   -10.0708	    -6.6299	    -8.9798	
    -6.1264	    -9.5673	    -8.1406	    -8.3084	    -7.8049	    -9.3155	   -10.0708	    -7.3853	    -4.2801	    -6.4621	
    -3.0212	    -5.8746	    -4.4479	    -3.8605	    -4.0283	    -5.4550	    -7.4692	    -3.7766	    -0.9232	    -3.1052	
     0.5035	    -1.3428	    -0.0839	     1.0910	     0.1678	    -1.1749	    -4.3640	     0.1678	     3.0212	     0.9232	
     4.1962	     3.5248	     4.6158	     5.9586	     4.6158	     3.1052	    -1.0910	     4.3640	     7.1335	     5.1193	
     7.4692	     8.3084	     9.3155	    10.2386	     8.6441	     6.9656	     2.0142	     8.3084	    11.1618	     9.1476	
    10.2386	    12.5046	    13.5117	    13.3438	    12.1689	    10.0708	     4.6997	    11.5814	    14.6027	    12.5046	
    12.0850	    15.6937	    16.7847	    15.0223	    14.6027	    12.0850	     6.7139	    14.0152	    17.2043	    15.0223	
    12.9242	    17.6239	    18.8828	    15.0223	    15.9454	    12.8403	     7.8888	    15.2740	    18.7988	    16.4490	
    12.5885	    18.1274	    19.6381	    13.5117	    15.9454	    12.3367	     8.3084	    15.2740	    19.1345	    16.7847	
    11.2457	    17.2043	    18.8828	    10.6583	    14.7705	    10.6583	     7.7209	    13.9313	    18.2953	    15.8615	
     8.8959	    14.8544	    16.8686	     6.8817	    12.4207	     7.9727	     6.2943	    11.3297	    16.3651	    13.9313	
     5.7068	    11.4136	    13.5956	     2.4338	     9.0637	     4.4479	     4.0283	     7.8888	    13.5117	    11.2457	
     2.0981	     7.1335	     9.3994	    -2.1820	     5.1193	     0.5875	     1.3428	     3.8605	    10.1547	     8.0566	
    -1.7624	     2.4338	     4.6997	    -6.6299	     0.7553	    -3.4409	    -1.6785	    -0.4196	     6.6299	     4.6158	
    -5.4550	    -2.2659	    -0.0839	   -10.5743	    -3.4409	    -7.2174	    -4.6997	    -4.3640	     3.1891	     1.2589	
    -8.6441	    -6.4621	    -4.4479	   -13.8474	    -7.0496	   -10.4065	    -7.3013	    -7.7209	     0.1678	    -1.6785	
   -11.0779	    -9.9030	    -8.1406	   -16.0294	    -9.9030	   -12.8403	    -9.3155	   -10.1547	    -2.0981	    -3.9444	
   -12.5885	   -12.1689	   -10.7422	   -16.9525	   -11.5814	   -14.1830	   -10.4065	   -11.5814	    -3.4409	    -5.3711	
   -12.9242	   -13.0920	   -12.1689	   -16.6168	   -11.9171	   -14.4348	   -10.5743	   -11.9171	    -3.6926	    -5.7907	
   -12.2528	   -12.6724	   -12.3367	   -14.8544	   -10.9940	   -13.5956	    -9.6512	   -11.0779	    -2.9373	    -5.2032	
   -10.4065	   -10.9100	   -11.4136	   -11.9171	    -8.9798	   -11.7493	    -7.8049	    -9.3155	    -1.2589	    -3.6087	
    -7.8888	    -8.0566	    -9.5673	    -8.1406	    -5.8746	    -9.0637	    -5.2872	    -6.7139	     1.1749	    -1.2589	
    -4.7836	    -4.4479	    -7.0496	    -3.7766	    -2.2659	    -5.8746	    -2.3499	    -3.6926	     4.1122	     1.6785	
    -1.5106	    -0.5035	    -4.2801	     0.7553	     1.5945	    -2.6016	     0.5875	    -0.5875	     7.2174	     4.7836	
     1.4267	     3.2730	    -1.4267	     4.9515	     5.2032	     0.5875	     3.3569	     2.4338	    10.2386	     7.8049	
     3.8605	     6.6299	     1.1749	     8.5602	     8.2245	     3.3569	     5.6229	     5.1193	    12.9242	    10.3226	
     5.3711	     9.2316	     3.3569	    11.2457	    10.4065	     5.3711	     7.1335	     7.0496	    15.0223	    12.1689	
     5.8746	    10.8261	     4.9515	    12.9242	    11.4975	     6.5460	     7.8049	     8.2245	    16.3651	    13.1760	
     5.3711	    11.2457	     5.9586	    13.4277	    11.4975	     6.8817	     7.6370	     8.5602	    16.8686	    13.2599	
     3.9444	    10.5743	     6.2103	    12.8403	    10.4904	     6.4621	     6.7978	     8.0566	    16.5329	    12.5046	
     1.6785	     8.8120	     5.6229	    11.0779	     8.5602	     5.2032	     5.3711	     6.7978	    15.3580	    10.9100	
    -1.1749	     6.2103	     4.4479	     8.3923	     6.0425	     3.3569	     3.5248	     4.8676	    13.4277	     8.8120	
    -4.2801	     3.0212	     2.6855	     5.0354	     3.1052	     1.0910	     1.5106	     2.6855	    11.0779	     6.2943	
    -7.3853	    -0.4196	     0.6714	     1.2589	     0.1678	    -1.2589	    -0.4196	     0.3357	     8.4763	     3.7766	
    -9.9869	    -3.6926	    -1.3428	    -2.5177	    -2.6016	    -3.4409	    -2.1820	    -1.7624	     5.9586	     1.5106	
   -11.7493	    -6.4621	    -2.9373	    -5.9586	    -4.6997	    -5.2032	    -3.3569	    -3.3569	     3.8605	    -0.0839	
   -12.5046	    -8.2245	    -3.8605	    -8.5602	    -6.0425	    -6.2103	    -3.9444	    -4.1122	     2.4338	    -0.8392	
   -11.9171	    -8.9798	    -4.1122	   -10.1547	    -6.3782	    -6.4621	    -3.7766	    -4.0283	     1.8463	    -0.5875	
    -9.9869	    -8.3923	    -3.3569	   -10.4904	    -5.6229	    -5.7068	    -2.8534	    -2.8534	     2.1820	     0.6714	
    -6.8817	    -6.5460	    -1.8463	    -9.6512	    -3.9444	    -4.0283	    -1.1749	    -0.6714	     3.5248	     2.8534	
    -2.8534	    -3.6087	     0.5035	    -7.7209	    -1.5106	    -1.6785	     0.8392	     2.1820	     5.6229	     5.6229	
     1.6785	     0.1678	     3.3569	    -5.0354	     1.4267	     1.2589	     3.2730	     5.6229	     8.3084	     8.8120	
     6.2943	     4.4479	     6.6299	    -1.8463	     4.6997	     4.5319	     5.6229	     9.3155	    11.4136	    12.0850	
    10.6583	     8.8120	     9.9030	     1.5945	     7.8888	     7.8049	     7.8888	    12.9242	    14.6027	    15.1062	
    14.3509	    12.8403	    13.0081	     4.7836	    10.7422	    10.7422	     9.8190	    16.1133	    17.5400	    17.5400	
    17.2043	    16.0294	    15.4419	     7.4692	    13.0081	    13.0081	    11.0779	    18.5471	    19.9738	    19.3024	
    18.8828	    18.2114	    17.0364	     9.3155	    14.4348	    14.2670	    11.6653	    19.9738	    21.4844	    19.9738	
    19.3024	    18.9667	    17.6239	    10.0708	    14.9384	    14.3509	    11.4975	    20.1416	    22.0718	    19.5541	
    18.4631	    18.3792	    17.0364	     9.6512	    14.3509	    13.2599	    10.5743	    19.1345	    21.4005	    18.0435	
    16.4490	    16.3651	    15.3580	     8.1406	    12.8403	    11.0779	     8.9798	    16.9525	    19.6381	    15.6097	
    13.5117	    13.2599	    12.7563	     5.6229	    10.4065	     7.8049	     6.7978	    13.8474	    16.7847	    12.3367	
     9.8190	     9.3994	     9.5673	     2.3499	     7.4692	     3.9444	     4.1962	     9.9869	    13.2599	     8.5602	
     5.7907	     5.2032	     5.9586	    -1.2589	     4.2801	    -0.3357	     1.5106	     5.5389	     9.1476	     4.6158	
     1.8463	     1.1749	     2.5177	    -4.7836	     1.0910	    -4.5319	    -1.1749	     1.0071	     4.9515	     0.7553	
    -1.6785	    -2.3499	    -0.5875	    -7.9727	    -1.6785	    -8.2245	    -3.5248	    -3.2730	     1.0071	    -2.6855	
    -4.4479	    -4.9515	    -2.7695	   -10.3226	    -3.6926	   -11.0779	    -5.2872	    -6.8817	    -2.2659	    -5.2872	
    -6.2103	    -6.3782	    -4.0283	   -11.5814	    -4.7836	   -12.6724	    -6.2943	    -9.5673	    -4.6997	    -7.0496	
    -6.9656	    -6.6299	    -4.1122	   -11.5814	    -4.8676	   -13.1760	    -6.4621	   -10.9940	    -5.9586	    -7.6370	
    -6.5460	    -5.7907	    -3.1891	   -10.4065	    -3.9444	   -12.4207	    -5.7907	   -11.1618	    -6.1264	    -7.2174	
    -5.2032	    -3.8605	    -1.3428	    -8.2245	    -2.0981	   -10.7422	    -4.5319	   -10.0708	    -5.2032	    -5.8746	
    -3.1052	    -1.2589	     1.2589	    -5.2032	     0.3357	    -8.3923	    -2.6855	    -8.0566	    -3.4409	    -3.6926	
    -0.4196	     1.7624	     4.1962	    -1.7624	     3.1052	    -5.5389	    -0.5875	    -5.4550	    -1.0910	    -1.0910	
     2.5177	     4.9515	     7.3853	     1.8463	     6.1264	    -2.5177	     1.5945	    -2.5177	     1.5945	     1.7624	
     5.5389	     8.1406	    10.4065	     5.2872	     8.9798	     0.4196	     3.7766	     0.3357	     4.3640	     4.6158	
     8.3923	    10.9100	    13.0920	     8.3923	    11.4975	     3.0212	     5.7068	     2.7695	     6.7978	     7.1335	
    10.8261	    13.0920	    15.1062	    10.8261	    13.4277	     5.1193	     7.2174	     4.5319	     8.8120	     9.1476	
    12.4207	    14.3509	    16.1972	    12.4207	    14.5187	     6.5460	     8.1406	     5.3711	    10.1547	    10.3226	
    13.0081	    14.6866	    16.1972	    13.0920	    14.7705	     7.0496	     8.2245	     5.2872	    10.5743	    10.6583	
    12.5046	    13.9313	    15.1062	    12.7563	    13.9313	     6.5460	     7.4692	     4.1962	    10.0708	     9.9030	
    10.9100	    12.1689	    12.9242	    11.3297	    12.1689	     5.2032	     5.8746	     2.2659	     8.6441	     8.2245	
     8.3923	     9.5673	     9.7351	     9.2316	     9.4833	     3.1052	     3.6087	    -0.2518	     6.4621	     5.7068	
     5.1193	     6.3782	     5.9586	     6.4621	     6.1264	     0.4196	     0.6714	    -3.1052	     3.7766	     2.6855	
     1.5945	     2.7695	     1.9302	     3.4409	     2.5177	    -2.6016	    -2.5177	    -6.0425	     0.8392	    -0.5035	
    -1.8463	    -0.7553	    -2.0142	     0.3357	    -1.1749	    -5.5389	    -5.7068	    -8.7280	    -2.0981	    -3.6087	
    -4.8676	    -3.8605	    -5.4550	    -2.4338	    -4.5319	    -8.1406	    -8.6441	   -10.9940	    -4.6997	    -6.3782	
    -7.0496	    -6.2103	    -8.2245	    -4.6158	    -7.1335	   -10.1547	   -11.0779	   -12.5885	    -6.7139	    -8.5602	
    -8.3084	    -7.6370	    -9.9869	    -6.0425	    -8.9798	   -11.3297	   -12.8403	   -13.3438	    -7.9727	    -9.9869	
    -8.4763	    -7.9727	   -10.7422	    -6.6299	    -9.8190	   -11.6653	   -13.7634	   -13.2599	    -8.3923	   -10.6583	
    -7.5531	    -7.2174	   -10.4065	    -6.3782	    -9.6512	   -10.9940	   -13.8474	   -12.2528	    -8.0566	   -10.4904	
    -5.6229	    -5.4550	    -8.8959	    -5.2032	    -8.5602	    -9.3994	   -13.1760	   -10.4904	    -6.8817	    -9.4833	
    -2.7695	    -2.8534	    -6.4621	    -3.3569	    -6.4621	    -6.9656	   -11.6653	    -7.9727	    -4.8676	    -7.7209	
     0.7553	     0.3357	    -3.2730	    -0.8392	    -3.6926	    -3.8605	    -9.4833	    -4.8676	    -2.2659	    -5.2032	
     4.6997	     3.9444	     0.5875	     2.1820	    -0.3357	    -0.2518	    -6.6299	    -1.2589	     1.0071	    -2.1820	
     8.8120	     7.7209	     4.6158	     5.5389	     3.2730	     3.6087	    -3.5248	     2.6016	     4.6158	     1.2589	
    12.6724	    11.4136	     8.4763	     8.8959	     6.8817	     7.4692	    -0.3357	     6.6299	     8.3923	     4.8676	
    15.9454	    14.6866	    11.9171	    12.0010	     9.9869	    10.9940	     2.6855	    10.3226	    11.9171	     8.2245	
    18.3792	    17.2882	    14.5187	    14.5187	    12.5046	    13.8474	     5.0354	    13.5117	    14.8544	    11.1618	
    19.7220	    19.0506	    16.2811	    16.2811	    14.0152	    15.9454	     6.6299	    15.8615	    16.9525	    13.4277	
    19.9738	    19.8059	    16.9525	    17.1204	    14.4348	    16.9525	     7.3013	    17.3721	    18.2114	    14.8544	
    19.2184	    19.6381	    16.5329	    16.9525	    13.8474	    16.9525	     7.0496	    17.8757	    18.4631	    15.4419	
    17.3721	    18.3792	    15.1901	    15.9454	    12.2528	    15.9454	     5.8746	    17.3721	    17.7078	    15.0223	
    14.7705	    16.1972	    12.9242	    13.9313	     9.8190	    13.8474	     3.8605	    15.9454	    16.1972	    13.6795	
    11.4975	    13.2599	     9.9030	    11.2457	     6.5460	    10.9940	     1.1749	    13.7634	    14.0991	    11.6653	
     7.8888	     9.6512	     6.4621	     7.8888	     2.9373	     7.6370	    -1.9302	    11.0779	    11.4975	     9.1476	
     4.1962	     5.7068	     2.7695	     4.2801	    -0.7553	     4.0283	    -5.2032	     7.9727	     8.8120	     6.2943	
     0.8392	     1.9302	    -0.8392	     0.7553	    -4.1962	     0.5875	    -8.2245	     4.9515	     6.2103	     3.5248	
    -1.9302	    -1.4267	    -3.8605	    -2.1820	    -6.9656	    -2.2659	   -10.7422	     2.0981	     4.0283	     1.0071	
    -3.7766	    -3.9444	    -6.0425	    -4.2801	    -8.8120	    -4.2801	   -12.5046	    -0.0839	     2.4338	    -0.8392	
    -4.5319	    -5.2872	    -7.2174	    -5.2032	    -9.4833	    -5.2872	   -13.3438	    -1.5945	     1.5945	    -1.9302	
    -4.2801	    -5.2872	    -7.2174	    -4.7836	    -9.0637	    -5.1193	   -13.0920	    -2.1820	     1.6785	    -2.1820	
    -3.0212	    -4.1122	    -6.0425	    -3.3569	    -7.5531	    -4.0283	   -11.9171	    -1.8463	     2.6016	    -1.5945	
    -0.9232	    -1.8463	    -3.8605	    -0.9232	    -5.2032	    -2.1820	    -9.9030	    -0.6714	     4.1122	    -0.3357	
     1.6785	     1.2589	    -1.0071	     2.0981	    -2.1820	     0.2518	    -7.1335	     1.1749	     6.2103	     1.3428	
     4.6158	     4.6997	     2.3499	     5.3711	     1.2589	     3.0212	    -4.0283	     3.4409	     8.6441	     3.3569	
     7.6370	     8.2245	     5.7907	     8.6441	     4.7836	     5.8746	    -0.6714	     5.8746	    11.0779	     5.4550	
    10.3226	    11.4136	     8.9798	    11.5814	     8.0566	     8.5602	     2.4338	     8.3084	    13.4277	     7.3853	
    12.5885	    13.9313	    11.5814	    13.8474	    10.7422	    10.7422	     5.1193	    10.2386	    15.2740	     8.8959	
    14.0152	    15.4419	    13.0920	    15.1062	    12.5885	    12.0850	     6.8817	    11.5814	    16.3651	     9.7351	
    14.3509	    15.6097	    13.3438	    15.1901	    13.3438	    12.4207	     7.7209	    12.0850	    16.5329	     9.8190	
    13.5956	    14.6027	    12.2528	    14.0152	    12.9242	    11.8332	     7.3013	    11.5814	    15.6937	     8.9798	
    11.7493	    12.4207	     9.9030	    11.6653	    11.3297	    10.2386	     5.8746	    10.2386	    14.0152	     7.3853	
     9.0637	     9.4833	     6.6299	     8.4763	     8.7280	     7.8049	     3.4409	     8.2245	    11.6653	     5.1193	
     5.7907	     6.1264	     2.7695	     4.6997	     5.4550	     4.9515	     0.5035	     5.7068	     8.8959	     2.6855	
     2.4338	     2.6855	    -1.0071	     0.8392	     1.8463	     1.8463	    -2.6855	     3.0212	     5.9586	     0.1678	
    -0.8392	    -0.5035	    -4.3640	    -2.8534	    -1.8463	    -1.0910	    -5.7907	     0.5035	     3.2730	    -1.9302	
    -3.5248	    -3.1052	    -6.9656	    -5.7907	    -5.0354	    -3.5248	    -8.3084	    -1.4267	     0.9232	    -3.5248	
    -5.4550	    -4.8676	    -8.3923	    -7.8049	    -7.5531	    -5.2032	    -9.9030	    -2.7695	    -0.5875	    -4.2801	
    -6.2103	    -5.7907	    -8.6441	    -8.5602	    -9.0637	    -5.7907	   -10.5743	    -3.1052	    -1.3428	    -4.1962	
    -5.7068	    -5.6229	    -7.7209	    -8.0566	    -9.3994	    -5.4550	   -10.1547	    -2.5177	    -1.1749	    -3.3569	
    -4.1122	    -4.5319	    -5.7907	    -6.3782	    -8.5602	    -4.1122	    -8.6441	    -1.0071	    -0.1678	    -1.6785	
    -1.5106	    -2.5177	    -3.0212	    -3.7766	    -6.7978	    -2.0981	    -6.2943	     1.1749	     1.6785	     0.5875	
     1.7624	     0.1678	     0.2518	    -0.4196	    -4.1122	     0.5035	    -3.2730	     3.9444	     4.1122	     3.3569	
     5.3711	     3.1891	     3.6926	     3.2730	    -1.0071	     3.1891	    -0.0839	     6.7978	     6.8817	     6.2943	
     8.8959	     6.1264	     7.0496	     6.9656	     2.2659	     5.8746	     3.1891	     9.5673	     9.7351	     9.3155	
    11.9171	     8.6441	     9.8190	    10.1547	     5.3711	     8.0566	     6.1264	    11.9171	    12.4207	    12.0010	
    14.2670	    10.4904	    11.9171	    12.5885	     7.8888	     9.5673	     8.4763	    13.5956	    14.6866	    14.2670	
    15.5258	    11.3297	    12.9242	    13.8474	     9.6512	    10.3226	    10.0708	    14.3509	    16.1972	    15.6937	
    15.6097	    11.0779	    12.9242	    13.8474	    10.3226	    10.2386	    10.7422	    14.1830	    16.8686	    16.2811	
    14.4348	     9.8190	    11.7493	    12.5046	     9.9869	     9.1476	    10.4065	    13.0081	    16.4490	    15.7776	
    12.1689	     7.5531	     9.5673	     9.9030	     8.5602	     7.3013	     9.0637	    10.8261	    15.1062	    14.1830	
     8.9798	     4.4479	     6.6299	     6.4621	     6.3782	     4.8676	     6.9656	     7.8049	    12.8403	    11.7493	
     5.0354	     0.8392	     2.9373	     2.4338	     3.4409	     2.0142	     4.1962	     4.1962	     9.9030	     8.4763	
     0.6714	    -3.0212	    -1.0071	    -1.7624	     0.1678	    -1.1749	     1.0910	     0.0839	     6.5460	     4.6158	
    -3.8605	    -6.9656	    -5.0354	    -5.8746	    -3.1891	    -4.4479	    -2.1820	    -4.0283	     2.9373	     0.5875	
    -8.1406	   -10.6583	    -8.8120	    -9.6512	    -6.3782	    -7.5531	    -5.3711	    -7.9727	    -0.5035	    -3.3569	
   -12.0010	   -13.6795	   -12.0010	   -12.6724	    -8.9798	   -10.2386	    -8.0566	   -11.4975	    -3.5248	    -6.8817	
   -15.0223	   -15.7776	   -14.3509	   -14.8544	   -10.9100	   -12.3367	    -9.9869	   -14.0991	    -5.8746	    -9.7351	
   -16.8686	   -16.7007	   -15.6097	   -15.9454	   -11.7493	   -13.5117	   -11.0779	   -15.8615	    -7.3013	   -11.5814	
   -17.6239	   -16.5329	   -15.6097	   -15.7776	   -11.4975	   -13.5956	   -10.9940	   -16.4490	    -7.6370	   -12.1689	
   -17.0364	   -15.1901	   -14.5187	   -14.4348	   -10.1547	   -12.6724	    -9.9869	   -15.9454	    -6.9656	   -11.6653	
   -15.4419	   -12.9242	   -12.5046	   -12.0850	    -8.0566	   -10.8261	    -8.0566	   -14.6027	    -5.4550	   -10.1547	
   -13.0081	   -10.0708	    -9.7351	    -8.9798	    -5.3711	    -8.4763	    -5.4550	   -12.5885	    -3.4409	    -7.8888	
   -10.1547	    -6.9656	    -6.7978	    -5.4550	    -2.4338	    -5.8746	    -2.6016	   -10.3226	    -1.1749	    -5.2872	
    -7.1335	    -3.7766	    -3.6926	    -1.7624	     0.5035	    -3.4409	     0.2518	    -8.0566	     1.0910	    -2.6016	
    -4.2801	    -0.9232	    -0.9232	     1.5945	     3.1052	    -1.3428	     2.8534	    -6.0425	     3.1052	    -0.0839	
    -1.6785	     1.4267	     1.4267	     4.3640	     5.2872	     0.1678	     4.9515	    -4.4479	     4.6997	     2.0142	
     0.2518	     3.1052	     3.1891	     6.4621	     6.8817	     1.0910	     6.3782	    -3.5248	     5.7068	     3.4409	
     1.4267	     4.0283	     4.2801	     7.5531	     7.8888	     1.3428	     7.1335	    -3.1891	     6.1264	     4.1962	
     1.8463	     4.0283	     4.6158	     7.5531	     8.2245	     0.8392	     7.0496	    -3.6087	     5.8746	     4.1962	
     1.1749	     3.2730	     4.2801	     6.5460	     7.7209	    -0.3357	     6.2103	    -4.6158	     4.8676	     3.3569	
    -0.3357	     1.6785	     3.1891	     4.6158	     6.4621	    -2.0981	     4.6158	    -6.2943	     3.2730	     1.8463	
    -2.8534	    -0.5035	     1.5945	     1.9302	     4.6158	    -4.3640	     2.4338	    -8.3923	     1.1749	    -0.1678	
    -5.9586	    -3.1052	    -0.5035	    -1.0910	     2.1820	    -6.9656	    -0.1678	   -10.7422	    -1.3428	    -2.6016	
    -9.5673	    -5.7907	    -2.8534	    -4.1122	    -0.5035	    -9.6512	    -2.7695	   -13.2599	    -3.9444	    -5.0354	
   -13.1760	    -8.3084	    -5.0354	    -6.9656	    -3.1891	   -12.2528	    -5.2032	   -15.5258	    -6.4621	    -7.3013	
   -16.3651	   -10.3226	    -6.9656	    -9.3994	    -5.6229	   -14.3509	    -7.0496	   -17.3721	    -8.5602	    -9.2316	
   -18.8828	   -11.5814	    -8.3923	   -10.9940	    -7.3853	   -15.8615	    -8.2245	   -18.5471	   -10.0708	   -10.4065	
   -20.3094	   -11.9171	    -9.0637	   -11.8332	    -8.3084	   -16.5329	    -8.5602	   -18.8828	   -10.8261	   -10.8261	
   -20.4773	   -11.2457	    -8.9798	   -11.6653	    -8.3084	   -16.3651	    -7.9727	   -18.2114	   -10.6583	   -10.3226	
   -19.4702	    -9.7351	    -8.1406	   -10.6583	    -7.3013	   -15.2740	    -6.6299	   -16.7847	    -9.7351	    -9.1476	
   -17.3721	    -7.5531	    -6.6299	    -8.9798	    -5.5389	   -13.5956	    -4.6997	   -14.6866	    -8.1406	    -7.3853	
   -14.5187	    -4.9515	    -4.7836	    -6.8817	    -3.2730	   -11.4975	    -2.4338	   -12.1689	    -6.2103	    -5.3711	
   -11.1618	    -2.2659	    -2.7695	    -4.6158	    -0.6714	    -9.3155	    -0.0839	    -9.4833	    -4.1122	    -3.1891	
    -7.6370	     0.5035	    -0.8392	    -2.4338	     1.9302	    -7.1335	     2.2659	    -6.8817	    -2.0981	    -1.0910	
    -4.1122	     3.0212	     1.0071	    -0.3357	     4.3640	    -5.2032	     4.4479	    -4.4479	    -0.1678	     0.7553	
    -0.7553	     5.2872	     2.6855	     1.4267	     6.6299	    -3.4409	     6.4621	    -2.2659	     1.5945	     2.4338	
     2.2659	     7.2174	     4.1122	     3.0212	     8.3923	    -2.0142	     8.3084	    -0.2518	     3.1891	     3.8605	
     4.7836	     8.8120	     5.2872	     4.2801	     9.7351	    -0.8392	     9.7351	     1.3428	     4.5319	     4.8676	
     6.7978	     9.9030	     6.2103	     5.2872	    10.4904	    -0.0839	    10.7422	     2.6016	     5.6229	     5.4550	
     8.0566	    10.3226	     6.7139	     5.7907	    10.5743	     0.1678	    11.2457	     3.2730	     6.2943	     5.4550	
     8.5602	    10.0708	     6.7139	     5.7907	     9.9869	    -0.0839	    11.0779	     3.4409	     6.4621	     4.8676	
     8.3084	     9.0637	     6.2943	     5.2872	     8.7280	    -0.9232	    10.2386	     2.9373	     6.2103	     3.6926	
     7.4692	     7.4692	     5.4550	     4.1962	     6.8817	    -2.1820	     8.8959	     1.9302	     5.3711	     2.0981	
     6.1264	     5.4550	     4.1122	     2.6855	     4.7836	    -3.6087	     7.0496	     0.5875	     4.2801	     0.2518	
     4.5319	     3.1052	     2.6855	     0.9232	     2.6016	    -5.0354	     5.0354	    -1.0071	     2.9373	    -1.5945	
     2.9373	     0.8392	     1.2589	    -1.0071	     0.6714	    -6.2103	     3.0212	    -2.6016	     1.6785	    -3.1891	
     1.5106	    -1.0910	     0.0839	    -2.9373	    -0.6714	    -6.9656	     1.2589	    -3.8605	     0.7553	    -4.1122	
     0.5875	    -2.4338	    -0.6714	    -4.5319	    -1.3428	    -7.1335	    -0.0839	    -4.5319	     0.3357	    -4.3640	
     0.2518	    -3.1052	    -0.7553	    -5.7068	    -1.1749	    -6.7139	    -0.8392	    -4.4479	     0.6714	    -3.8605	
     0.5875	    -2.7695	    -0.1678	    -6.4621	    -0.2518	    -5.7068	    -0.9232	    -3.5248	     1.5945	    -2.5177	
     1.6785	    -1.5106	     1.0071	    -6.5460	     1.3428	    -4.1962	    -0.4196	    -1.9302	     3.2730	    -0.5875	
     3.2730	     0.5035	     2.7695	    -6.1264	     3.5248	    -2.2659	     0.6714	     0.1678	     5.3711	     1.8463	
     5.3711	     3.1052	     4.9515	    -4.9515	     6.0425	    -0.0839	     2.0981	     2.6016	     7.8049	     4.6158	
     7.5531	     6.0425	     7.3013	    -3.2730	     8.6441	     2.1820	     3.7766	     5.0354	    10.3226	     7.3013	
     9.7351	     8.8120	     9.6512	    -1.0910	    11.0779	     4.3640	     5.4550	     7.1335	    12.6724	     9.9030	
    11.5814	    11.3297	    11.5814	     1.2589	    13.1760	     6.2943	     7.0496	     8.8959	    14.6866	    12.2528	
    13.0081	    13.1760	    13.0081	     3.6087	    14.6866	     7.6370	     8.3923	    10.0708	    16.2811	    14.0991	
    13.7634	    14.2670	    13.8474	     5.6229	    15.4419	     8.5602	     9.3994	    10.6583	    17.2043	    15.3580	
    14.0152	    14.5187	    13.9313	     7.1335	    15.4419	     8.8959	     9.9869	    10.7422	    17.6239	    16.1133	
    13.6795	    14.0152	    13.4277	     8.0566	    14.7705	     8.7280	    10.2386	    10.3226	    17.5400	    16.2811	
    12.7563	    12.7563	    12.3367	     8.3923	    13.4277	     8.0566	    10.1547	     9.4833	    16.9525	    15.9454	
    11.3297	    10.9100	    10.6583	     8.1406	    11.5814	     7.0496	     9.6512	     8.1406	    15.9454	    15.0223	
     9.3994	     8.6441	     8.5602	     7.4692	     9.3155	     5.7907	     8.6441	     6.5460	    14.6027	    13.6795	
     7.0496	     5.9586	     6.2103	     6.5460	     6.7978	     4.2801	     7.3853	     4.6997	    12.9242	    11.9171	
     4.5319	     3.1891	     3.7766	     5.4550	     4.2801	     2.8534	     5.9586	     2.7695	    11.1618	    10.0708	
     2.0981	     0.6714	     1.5106	     4.4479	     2.0142	     1.6785	     4.4479	     1.0071	     9.4833	     8.2245	
     0.0000	    -1.3428	    -0.3357	     3.8605	     0.1678	     1.0071	     3.1891	    -0.2518	     8.2245	     6.7139	
    -1.3428	    -2.6855	    -1.5106	     3.8605	    -1.0071	     1.0910	     2.2659	    -0.8392	     7.4692	     5.6229	
    -1.6785	    -3.0212	    -2.0142	     4.6997	    -1.5106	     1.9302	     1.8463	    -0.5875	     7.5531	     5.2032	
    -1.0910	    -2.4338	    -1.6785	     6.4621	    -1.0910	     3.6926	     2.0142	     0.5875	     8.3084	     5.4550	
     0.6714	    -0.8392	    -0.6714	     9.1476	     0.0000	     6.1264	     2.6016	     2.6016	     9.9030	     6.3782	
     3.2730	     1.5106	     1.0910	    12.6724	     1.7624	     9.1476	     3.6926	     5.2872	    12.1689	     7.9727	
     6.7139	     4.4479	     3.2730	    16.7007	     4.0283	    12.5885	     5.1193	     8.4763	    14.8544	     9.9869	
    10.4904	     7.7209	     5.7068	    21.0648	     6.4621	    16.0294	     6.6299	    11.9171	    17.7078	    12.2528	
    14.3509	    10.9940	     8.2245	    25.3448	     8.9798	    19.2184	     8.1406	    15.1901	    20.3934	    14.6027	
    17.8757	    13.8474	    10.4904	    29.0375	    11.0779	    21.9040	     9.3155	    18.1274	    22.8271	    16.7007	
    20.8130	    16.1133	    12.4207	    31.8069	    12.6724	    23.8342	     9.9869	    20.3934	    24.5895	    18.2953	
    22.9111	    17.4561	    13.5956	    33.4854	    13.4277	    24.8413	     9.9869	    21.8201	    25.5966	    19.3024	
    23.8342	    17.9596	    14.0152	    33.6533	    13.3438	    24.7574	     9.2316	    22.2397	    25.7645	    19.5541	
    23.6664	    17.3721	    13.5117	    32.3944	    12.2528	    23.5825	     7.7209	    21.6522	    25.0092	    19.0506	
    22.3236	    15.8615	    12.0850	    29.6249	    10.2386	    21.4005	     5.3711	    19.9738	    23.2468	    17.6239	
    19.8059	    13.5117	     9.7351	    25.4288	     7.4692	    18.2114	     2.3499	    17.3721	    20.6451	    15.4419	
    16.3651	    10.3226	     6.7139	    20.2255	     3.9444	    14.4348	    -1.3428	    13.9313	    17.2882	    12.6724	
    12.2528	     6.7139	     3.2730	    14.3509	     0.0000	    10.4065	    -5.2872	    10.0708	    13.4277	     9.5673	
     7.8049	     3.0212	    -0.1678	     8.5602	    -4.0283	     6.4621	    -9.1476	     6.0425	     9.5673	     6.3782	
     3.5248	    -0.3357	    -3.2730	     3.4409	    -7.7209	     3.1891	   -12.6724	     2.4338	     5.9586	     3.4409	
    -0.0839	    -3.1052	    -5.7907	    -0.5035	   -10.7422	     0.8392	   -15.4419	    -0.5035	     3.1052	     1.0910	
    -2.7695	    -4.7836	    -7.3013	    -2.8534	   -12.7563	    -0.2518	   -17.0364	    -2.3499	     1.1749	    -0.4196	
    -4.0283	    -5.3711	    -7.6370	    -3.3569	   -13.5117	     0.0000	   -17.4561	    -3.1052	     0.4196	    -1.0071	
    -3.7766	    -4.6158	    -6.8817	    -2.0142	   -12.9242	     1.5106	   -16.4490	    -2.4338	     0.8392	    -0.4196	
    -2.0981	    -2.7695	    -5.0354	     0.8392	   -11.1618	     4.1962	   -14.0991	    -0.5875	     2.5177	     1.0910	
     0.8392	    -0.0839	    -2.1820	     4.9515	    -8.2245	     7.8049	   -10.6583	     2.2659	     5.2032	     3.5248	
     4.6997	     3.3569	     1.3428	     9.8190	    -4.5319	    11.9171	    -6.3782	     6.0425	     8.5602	     6.5460	
     9.1476	     6.9656	     5.2032	    14.9384	    -0.4196	    16.2811	    -1.7624	    10.1547	    12.3367	     9.7351	
    13.5956	    10.5743	     8.9798	    19.8059	     3.7766	    20.3934	     2.7695	    14.2670	    16.1972	    12.9242	
    17.7078	    13.6795	    12.3367	    23.9182	     7.4692	    24.0860	     6.8817	    17.9596	    19.7220	    15.6937	
    21.0648	    16.1133	    14.8544	    26.9394	    10.4904	    27.0233	    10.2386	    20.8969	    22.5754	    17.7078	
    23.2468	    17.6239	    16.3651	    28.6179	    12.5046	    28.9536	    12.5046	    22.7432	    24.5895	    18.7988	
    24.3378	    18.0435	    16.7847	    28.9536	    13.4277	    29.7928	    13.7634	    23.5825	    25.5966	    18.8828	
    24.2538	    17.5400	    16.1133	    28.0304	    13.4277	    29.5410	    14.0152	    23.3307	    25.5127	    18.1274	
    23.2468	    16.1133	    14.6027	    26.1002	    12.4207	    28.4500	    13.4277	    22.2397	    24.6735	    16.4490	
    21.6522	    14.0152	    12.4207	    23.3307	    10.9100	    26.6037	    12.1689	    20.5612	    22.9950	    14.1830	
    19.8898	    11.5814	     9.9030	    20.2255	     8.8959	    24.2538	    10.4904	    18.4631	    20.8969	    11.5814	
    18.0435	     9.0637	     7.3853	    16.9525	     6.8817	    21.6522	     8.6441	    16.1972	    18.3792	     8.8959	
    16.3651	     6.6299	     5.0354	    14.0152	     4.8676	    18.8828	     6.7978	    14.0152	    15.7776	     6.3782	
    14.9384	     4.6158	     3.1052	    11.5814	     3.2730	    16.3651	     5.1193	    12.0850	    13.3438	     4.1962	
    13.8474	     3.1052	     1.5945	     9.8190	     2.0981	    14.1830	     3.6087	    10.5743	    11.0779	     2.5177	
    13.1760	     2.2659	     0.8392	     9.0637	     1.4267	    12.5046	     2.6016	     9.5673	     9.2316	     1.5106	
    13.1760	     2.1820	     0.7553	     9.3155	     1.5106	    11.4975	     1.9302	     9.2316	     7.9727	     1.2589	
    13.7634	     2.8534	     1.4267	    10.4904	     2.1820	    11.2457	     1.8463	     9.4833	     7.4692	     1.6785	
    15.0223	     4.2801	     2.6855	    12.5046	     3.4409	    11.5814	     2.1820	    10.2386	     7.6370	     2.6855	
    16.8686	     6.2943	     4.3640	    15.1062	     5.1193	    12.5046	     2.7695	    11.4136	     8.3923	     4.1962	
    18.9667	     8.7280	     6.3782	    18.0435	     7.0496	    13.7634	     3.6087	    12.6724	     9.5673	     6.0425	
    21.2326	    11.3297	     8.5602	    21.0648	     8.9798	    15.1062	     4.4479	    13.8474	    11.0779	     7.8888	
    23.4146	    13.7634	    10.5743	    23.9182	    10.6583	    16.3651	     5.2032	    14.6866	    12.5046	     9.6512	
    25.1770	    15.9454	    12.2528	    26.4359	    12.0010	    17.4561	     5.7068	    15.1901	    13.7634	    11.1618	
    26.3519	    17.4561	    13.3438	    28.4500	    12.7563	    18.1274	     5.9586	    15.2740	    14.6027	    12.2528	
    26.7715	    18.2953	    13.7634	    29.7928	    12.9242	    18.2953	     5.7907	    14.8544	    15.0223	    12.7563	
    26.2680	    18.2114	    13.3438	    30.3802	    12.2528	    17.9596	     5.3711	    13.9313	    14.8544	    12.6724	
    24.7574	    17.2043	    12.0010	    30.2963	    10.7422	    17.1204	     4.5319	    12.5046	    14.0991	    11.8332	
    22.1558	    15.2740	     9.8190	    29.6249	     8.5602	    15.6937	     3.2730	    10.5743	    12.7563	    10.3226	
    18.7149	    12.5885	     7.0496	    28.2822	     5.7068	    13.7634	     1.6785	     8.2245	    10.8261	     8.3084	
    14.6027	     9.4833	     3.8605	    26.4359	     2.5177	    11.4975	    -0.2518	     5.5389	     8.4763	     5.7907	
    10.0708	     6.2103	     0.6714	    24.2538	    -0.8392	     8.9798	    -2.2659	     2.6855	     5.9586	     3.1891	
     5.6229	     3.1891	    -2.3499	    21.9879	    -3.8605	     6.5460	    -4.2801	     0.0000	     3.5248	     0.6714	
     1.6785	     0.7553	    -4.6997	    19.8898	    -6.2943	     4.4479	    -5.9586	    -2.2659	     1.3428	    -1.4267	
    -1.3428	    -0.7553	    -6.2943	    18.0435	    -7.8888	     2.8534	    -7.0496	    -3.8605	    -0.1678	    -2.8534	
    -3.1052	    -1.1749	    -6.9656	    16.6168	    -8.4763	     2.0981	    -7.3853	    -4.6997	    -0.9232	    -3.4409	
    -3.6087	    -0.4196	    -6.6299	    15.8615	    -7.8888	     2.1820	    -6.8817	    -4.5319	    -0.7553	    -3.1052	
    -2.6855	     1.3428	    -5.2872	    15.6937	    -6.2103	     3.1891	    -5.5389	    -3.4409	     0.4196	    -1.8463	
    -0.5875	     3.9444	    -3.1052	    16.1972	    -3.6926	     4.9515	    -3.3569	    -1.4267	     2.4338	     0.2518	
     2.4338	     7.2174	    -0.2518	    17.2882	    -0.4196	     7.3853	    -0.6714	     1.3428	     5.2032	     2.8534	
     5.9586	    10.8261	     2.9373	    18.8828	     3.1052	    10.2386	     2.3499	     4.6158	     8.3923	     5.7907	
     9.6512	    14.5187	     6.2943	    20.8130	     6.7139	    13.3438	     5.3711	     8.0566	    11.8332	     8.8120	
[Epoch Header]
[Trial Type]	13
[Accept]	1
[Correct]	0
[RT]	 0.000
[Resp]	0
[Epoch Data]
     7.0496	     0.7553	     1.0071	     4.9515	     0.6714	     3.1891	     0.5875	    -0.5875	     2.0981	    -5.9586	
     4.5319	    -2.0981	    -2.2659	     1.8463	    -2.4338	     0.7553	    -2.7695	    -2.8534	    -0.5875	    -8.0566	
     2.4338	    -4.1962	    -4.8676	    -0.9232	    -5.1193	    -1.2589	    -5.8746	    -4.6997	    -2.8534	    -9.7351	
     1.0910	    -5.5389	    -6.5460	    -3.2730	    -7.0496	    -2.6855	    -8.3084	    -5.7907	    -4.6158	   -10.9100	
     0.4196	    -5.8746	    -7.3013	    -4.8676	    -8.0566	    -3.2730	   -10.0708	    -6.1264	    -5.6229	   -11.4136	
     0.5035	    -5.3711	    -6.8817	    -5.6229	    -8.1406	    -3.0212	   -10.9100	    -5.6229	    -5.7907	   -11.3297	
     1.2589	    -3.9444	    -5.7068	    -5.3711	    -7.3853	    -1.8463	   -10.8261	    -4.2801	    -5.1193	   -10.5743	
     2.6016	    -1.7624	    -3.6926	    -4.1962	    -5.7068	     0.0000	    -9.9030	    -2.3499	    -3.7766	    -9.3155	
     4.3640	     1.0071	    -1.3428	    -2.2659	    -3.5248	     2.4338	    -8.3923	     0.0839	    -1.9302	    -7.5531	
     6.4621	     4.0283	     1.0910	     0.2518	    -1.0071	     5.2872	    -6.6299	     2.6855	     0.2518	    -5.4550	
     8.6441	     7.2174	     3.5248	     3.0212	     1.5945	     8.1406	    -4.7836	     5.3711	     2.4338	    -3.3569	
    10.6583	    10.1547	     5.5389	     5.8746	     4.0283	    10.8261	    -3.1891	     7.7209	     4.4479	    -1.3428	
    12.3367	    12.5885	     7.1335	     8.4763	     5.9586	    13.0081	    -2.1820	     9.5673	     5.9586	     0.2518	
    13.4277	    14.1830	     7.9727	    10.5743	     7.2174	    14.5187	    -1.7624	    10.7422	     6.7139	     1.2589	
    13.6795	    14.6866	     7.9727	    12.0010	     7.5531	    15.1062	    -2.1820	    11.0779	     6.7139	     1.4267	
    13.0081	    14.0152	     7.0496	    12.6724	     6.8817	    14.7705	    -3.1891	    10.5743	     5.7907	     0.7553	
    11.4975	    12.0850	     5.2872	    12.5046	     5.2872	    13.4277	    -4.8676	     9.2316	     4.0283	    -0.7553	
     9.1476	     9.0637	     2.6855	    11.6653	     2.7695	    11.1618	    -6.8817	     7.0496	     1.4267	    -3.1052	
     6.1264	     5.2872	    -0.3357	     9.9869	    -0.3357	     8.2245	    -9.2316	     4.1962	    -1.7624	    -5.9586	
     2.6855	     1.1749	    -3.6926	     7.8888	    -3.8605	     4.7836	   -11.4975	     0.9232	    -5.3711	    -9.1476	
    -0.8392	    -2.8534	    -7.0496	     5.3711	    -7.3853	     1.1749	   -13.5956	    -2.5177	    -8.8959	   -12.3367	
    -3.9444	    -6.2943	    -9.9869	     2.8534	   -10.5743	    -2.1820	   -15.2740	    -5.7068	   -12.0850	   -15.2740	
    -6.3782	    -8.8120	   -12.2528	     0.6714	   -12.9242	    -5.0354	   -16.3651	    -8.3084	   -14.5187	   -17.4561	
    -7.8049	   -10.0708	   -13.5117	    -0.9232	   -14.3509	    -7.0496	   -16.7007	   -10.1547	   -15.9454	   -18.8828	
    -7.9727	    -9.9869	   -13.7634	    -1.6785	   -14.5187	    -7.9727	   -16.0294	   -10.9100	   -16.1972	   -19.2184	
    -6.9656	    -8.5602	   -12.8403	    -1.5945	   -13.5117	    -7.8049	   -14.4348	   -10.6583	   -15.2740	   -18.5471	
    -4.6997	    -5.8746	   -10.8261	    -0.5875	   -11.3297	    -6.5460	   -11.9171	    -9.2316	   -13.1760	   -16.8686	
    -1.5106	    -2.3499	    -7.8888	     1.0910	    -8.3084	    -4.3640	    -8.6441	    -6.8817	   -10.0708	   -14.4348	
     2.5177	     1.9302	    -4.2801	     3.3569	    -4.6158	    -1.5106	    -4.8676	    -3.8605	    -6.3782	   -11.3297	
     7.1335	     6.3782	    -0.2518	     5.9586	    -0.5035	     1.6785	    -0.9232	    -0.3357	    -2.3499	    -7.8888	
    11.8332	    10.8261	     3.9444	     8.6441	     3.6926	     5.0354	     3.0212	     3.2730	     1.6785	    -4.2801	
    16.4490	    14.7705	     7.8888	    11.2457	     7.5531	     8.3923	     6.5460	     6.7978	     5.4550	    -0.8392	
    20.3934	    18.1274	    11.3297	    13.4277	    10.9940	    11.2457	     9.4833	     9.9869	     8.6441	     2.1820	
    23.3307	    20.3934	    13.9313	    15.0223	    13.5956	    13.5117	    11.5814	    12.4207	    10.9100	     4.5319	
    25.0092	    21.4844	    15.4419	    15.6937	    15.1062	    14.8544	    12.5885	    14.0152	    12.0850	     5.8746	
    25.0092	    21.1487	    15.6097	    15.1901	    15.3580	    15.0223	    12.3367	    14.5187	    12.0010	     6.1264	
    23.4985	    19.4702	    14.4348	    13.5117	    14.2670	    14.0991	    10.8261	    13.8474	    10.5743	     5.2032	
    20.6451	    16.6168	    12.0850	    10.9100	    12.0850	    12.0850	     8.3084	    12.2528	     8.1406	     3.1891	
    16.6168	    12.7563	     8.8120	     7.6370	     8.8959	     9.3994	     5.0354	     9.9030	     4.9515	     0.3357	
    12.0850	     8.4763	     5.0354	     4.1962	     5.1193	     6.2103	     1.3428	     7.2174	     1.2589	    -2.9373	
     7.3853	     4.0283	     1.1749	     1.0071	     1.1749	     3.0212	    -2.3499	     4.5319	    -2.3499	    -6.2943	
     3.0212	     0.0000	    -2.2659	    -1.5945	    -2.5177	     0.1678	    -5.6229	     2.1820	    -5.4550	    -9.3155	
    -0.5875	    -3.2730	    -4.7836	    -3.1891	    -5.7068	    -1.9302	    -8.1406	     0.5035	    -7.8888	   -11.7493	
    -3.1052	    -5.4550	    -6.1264	    -3.6926	    -7.8888	    -3.1052	    -9.7351	    -0.5035	    -9.2316	   -13.4277	
    -4.4479	    -6.5460	    -6.2943	    -3.1052	    -9.0637	    -3.2730	   -10.3226	    -0.6714	    -9.4833	   -14.0991	
    -4.5319	    -6.4621	    -5.3711	    -1.5106	    -9.1476	    -2.5177	   -10.0708	    -0.1678	    -8.7280	   -14.0152	
    -3.4409	    -5.4550	    -3.6926	     0.7553	    -8.3084	    -0.9232	    -8.9798	     0.8392	    -7.0496	   -13.0920	
    -1.5106	    -3.5248	    -1.5106	     3.4409	    -6.5460	     1.2589	    -7.3853	     2.1820	    -4.8676	   -11.6653	
     0.9232	    -1.0071	     0.8392	     6.3782	    -4.1962	     3.7766	    -5.4550	     3.6926	    -2.3499	    -9.7351	
     3.6926	     1.8463	     3.1052	     9.3994	    -1.5945	     6.2943	    -3.2730	     5.1193	     0.3357	    -7.6370	
     6.4621	     4.7836	     5.2872	    12.0850	     1.1749	     8.7280	    -1.0910	     6.4621	     2.8534	    -5.3711	
     8.8120	     7.6370	     7.0496	    14.3509	     3.6926	    10.7422	     0.9232	     7.5531	     5.0354	    -3.3569	
    10.6583	    10.0708	     8.4763	    15.8615	     5.7907	    12.1689	     2.6016	     8.2245	     6.7139	    -1.5945	
    11.5814	    11.8332	     9.2316	    16.4490	     7.1335	    12.8403	     3.7766	     8.3084	     7.6370	    -0.4196	
    11.5814	    12.6724	     9.2316	    15.7776	     7.5531	    12.5046	     4.3640	     7.8049	     7.7209	     0.0839	
    10.4065	    12.4207	     8.3084	    14.0152	     6.9656	    11.1618	     4.1122	     6.4621	     6.8817	    -0.2518	
     8.3084	    11.1618	     6.6299	    11.0779	     5.4550	     8.8120	     3.0212	     4.3640	     5.1193	    -1.4267	
     5.3711	     8.9798	     4.1122	     7.1335	     3.0212	     5.6229	     1.1749	     1.7624	     2.6855	    -3.3569	
     1.9302	     6.0425	     1.0071	     2.6016	    -0.0839	     1.6785	    -1.2589	    -1.3428	    -0.4196	    -5.9586	
    -1.8463	     2.6855	    -2.4338	    -2.1820	    -3.4409	    -2.6016	    -4.1962	    -4.6997	    -3.8605	    -9.0637	
    -5.3711	    -0.7553	    -5.8746	    -6.8817	    -6.8817	    -6.7978	    -7.1335	    -7.8888	    -7.2174	   -12.1689	
    -8.2245	    -3.9444	    -8.8959	   -11.0779	    -9.9869	   -10.6583	    -9.9030	   -10.6583	   -10.2386	   -15.1062	
   -10.2386	    -6.4621	   -11.2457	   -14.5187	   -12.3367	   -13.6795	   -12.1689	   -12.7563	   -12.5885	   -17.5400	
   -10.9940	    -8.1406	   -12.6724	   -16.7007	   -13.7634	   -15.6097	   -13.6795	   -13.9313	   -14.0991	   -19.1345	
   -10.4065	    -8.7280	   -12.9242	   -17.6239	   -14.1830	   -16.1972	   -14.2670	   -14.0991	   -14.5187	   -19.7220	
    -8.6441	    -8.2245	   -12.0010	   -17.2043	   -13.4277	   -15.4419	   -13.9313	   -13.3438	   -13.9313	   -19.2184	
    -5.9586	    -6.7139	   -10.1547	   -15.6937	   -11.7493	   -13.5117	   -12.6724	   -11.6653	   -12.4207	   -17.8757	
    -2.6855	    -4.3640	    -7.4692	   -13.1760	    -9.1476	   -10.6583	   -10.7422	    -9.3994	   -10.1547	   -15.7776	
     0.9232	    -1.3428	    -4.2801	    -9.9869	    -6.0425	    -7.2174	    -8.2245	    -6.7139	    -7.3853	   -13.1760	
     4.6158	     1.9302	    -1.0071	    -6.5460	    -2.6855	    -3.6087	    -5.4550	    -3.7766	    -4.2801	   -10.2386	
     7.8888	     5.0354	     2.1820	    -3.1891	     0.6714	    -0.1678	    -2.8534	    -0.9232	    -1.2589	    -7.3853	
    10.7422	     7.8049	     4.7836	    -0.2518	     3.6926	     2.8534	    -0.5875	     1.7624	     1.5106	    -4.7836	
    12.6724	     9.8190	     6.7139	     1.9302	     6.1264	     5.2032	     1.0071	     3.9444	     3.6926	    -2.7695	
    13.5117	    10.9100	     7.7209	     3.1891	     7.6370	     6.5460	     1.7624	     5.4550	     5.1193	    -1.5945	
    13.1760	    10.9940	     7.7209	     3.2730	     8.1406	     6.9656	     1.5106	     6.1264	     5.6229	    -1.3428	
    11.7493	     9.9030	     6.8817	     2.3499	     7.5531	     6.3782	     0.2518	     5.7907	     5.2032	    -2.0142	
     9.3155	     7.8049	     5.1193	     0.3357	     6.0425	     4.9515	    -1.6785	     4.6158	     3.8605	    -3.5248	
     6.2103	     4.8676	     2.6855	    -2.4338	     3.7766	     2.8534	    -4.1962	     2.6855	     1.7624	    -5.7068	
     2.6016	     1.3428	    -0.1678	    -5.7907	     0.9232	     0.3357	    -7.0496	     0.2518	    -0.9232	    -8.3084	
    -1.1749	    -2.4338	    -3.2730	    -9.3155	    -2.2659	    -2.4338	    -9.9869	    -2.5177	    -3.7766	   -11.0779	
    -4.5319	    -6.1264	    -6.2943	   -12.7563	    -5.4550	    -5.2032	   -12.6724	    -5.2032	    -6.6299	   -13.6795	
    -7.3013	    -9.2316	    -8.9798	   -15.6097	    -8.3084	    -7.5531	   -14.9384	    -7.5531	    -9.1476	   -16.0294	
    -9.2316	   -11.4975	   -10.9940	   -17.5400	   -10.4904	    -9.3155	   -16.5329	    -9.3994	   -11.1618	   -17.8757	
    -9.9030	   -12.5885	   -12.0850	   -18.3792	   -11.8332	   -10.3226	   -17.2882	   -10.4904	   -12.3367	   -18.9667	
    -9.3994	   -12.5046	   -12.1689	   -17.7917	   -12.0850	   -10.3226	   -17.1204	   -10.6583	   -12.5885	   -19.2184	
    -7.7209	   -11.0779	   -11.2457	   -15.8615	   -11.2457	    -9.3155	   -15.9454	    -9.9869	   -11.9171	   -18.5471	
    -4.9515	    -8.6441	    -9.2316	   -12.7563	    -9.3155	    -7.3013	   -14.0152	    -8.3923	   -10.2386	   -16.9525	
    -1.4267	    -5.2872	    -6.4621	    -8.5602	    -6.6299	    -4.4479	   -11.3297	    -5.9586	    -7.7209	   -14.6027	
     2.6855	    -1.3428	    -3.0212	    -3.6926	    -3.3569	    -1.0071	    -8.2245	    -2.9373	    -4.6158	   -11.6653	
     6.9656	     2.8534	     0.6714	     1.5945	     0.2518	     2.9373	    -4.9515	     0.5875	    -1.1749	    -8.2245	
    11.0779	     6.9656	     4.3640	     6.9656	     3.6926	     6.8817	    -1.8463	     4.2801	     2.2659	    -4.6997	
    14.8544	    10.7422	     7.8049	    12.0010	     6.7139	    10.6583	     0.9232	     7.8888	     5.5389	    -1.4267	
    17.9596	    14.0152	    10.9100	    16.5329	     9.2316	    13.9313	     3.2730	    11.0779	     8.3923	     1.3428	
    20.3094	    16.5329	    13.5117	    20.3094	    10.9940	    16.5329	     5.1193	    13.8474	    10.5743	     3.5248	
    21.6522	    18.1274	    15.3580	    22.9950	    11.9171	    18.2953	     6.3782	    15.7776	    12.0850	     4.9515	
    22.0718	    18.7988	    16.1972	    24.5895	    11.8332	    19.1345	     6.9656	    16.7847	    12.7563	     5.4550	
    21.4005	    18.2953	    16.1133	    24.8413	    10.8261	    18.7988	     6.6299	    16.7847	    12.5046	     5.0354	
    19.6381	    16.6168	    14.7705	    23.7503	     8.8959	    17.2882	     5.5389	    15.6937	    11.3297	     3.6926	
    16.7847	    13.9313	    12.3367	    21.2326	     6.0425	    14.7705	     3.5248	    13.5956	     9.2316	     1.4267	
    13.1760	    10.4065	     9.0637	    17.5400	     2.5177	    11.2457	     0.9232	    10.5743	     6.5460	    -1.5106	
     8.9798	     6.3782	     5.2032	    13.0920	    -1.3428	     7.1335	    -2.2659	     6.9656	     3.3569	    -4.6997	
     4.6997	     2.3499	     1.1749	     8.3084	    -5.0354	     2.9373	    -5.4550	     3.1891	     0.1678	    -7.9727	
     0.8392	    -1.0910	    -2.5177	     3.6926	    -8.2245	    -1.0071	    -8.4763	    -0.1678	    -2.6855	   -10.8261	
    -2.1820	    -3.6926	    -5.4550	    -0.0839	   -10.4904	    -4.0283	   -10.9940	    -2.8534	    -4.9515	   -13.0081	
    -4.0283	    -5.0354	    -7.3013	    -2.6016	   -11.5814	    -5.9586	   -12.5885	    -4.4479	    -6.1264	   -14.0991	
    -4.4479	    -5.0354	    -7.9727	    -3.5248	   -11.4136	    -6.5460	   -13.2599	    -4.8676	    -6.2943	   -14.1830	
    -3.4409	    -3.8605	    -7.3853	    -2.9373	   -10.0708	    -5.7068	   -12.9242	    -4.1122	    -5.3711	   -13.2599	
    -1.0071	    -1.6785	    -5.8746	    -0.9232	    -7.6370	    -3.6926	   -11.6653	    -2.5177	    -3.4409	   -11.4136	
     2.4338	     1.2589	    -3.6087	     2.2659	    -4.5319	    -0.8392	    -9.6512	    -0.2518	    -0.9232	    -8.9798	
     6.4621	     4.5319	    -0.9232	     6.0425	    -1.0910	     2.6016	    -7.1335	     2.3499	     1.9302	    -6.1264	
    10.6583	     7.8049	     1.8463	    10.1547	     2.2659	     6.2103	    -4.4479	     5.0354	     4.8676	    -3.1891	
    14.5187	    10.7422	     4.1962	    14.0152	     5.2032	     9.6512	    -1.9302	     7.5531	     7.5531	    -0.4196	
    17.7078	    12.9242	     5.9586	    17.3721	     7.3853	    12.5046	     0.1678	     9.6512	     9.8190	     2.0142	
    19.9738	    14.2670	     6.9656	    19.8898	     8.7280	    14.6866	     1.6785	    11.1618	    11.3297	     3.8605	
    21.1487	    14.6866	     7.1335	    21.4844	     9.0637	    15.9454	     2.3499	    12.0010	    12.1689	     5.0354	
    21.3165	    14.1830	     6.3782	    21.8201	     8.4763	    16.1972	     2.2659	    11.9171	    12.0850	     5.5389	
    20.3094	    12.6724	     4.9515	    21.1487	     7.0496	    15.4419	     1.4267	    11.0779	    11.2457	     5.1193	
    18.3792	    10.4065	     2.9373	    19.3863	     4.8676	    13.8474	     0.0000	     9.3994	     9.7351	     4.0283	
    15.6097	     7.4692	     0.5035	    16.8686	     2.0981	    11.4975	    -2.0142	     7.3013	     7.6370	     2.3499	
    12.3367	     4.1962	    -1.9302	    13.6795	    -0.9232	     8.7280	    -4.2801	     4.8676	     5.2032	     0.1678	
     8.9798	     0.8392	    -4.1962	    10.3226	    -3.8605	     5.7907	    -6.6299	     2.5177	     2.7695	    -2.0981	
     5.7907	    -2.1820	    -6.0425	     7.1335	    -6.6299	     3.0212	    -8.7280	     0.5035	     0.5035	    -4.3640	
     3.0212	    -4.7836	    -7.5531	     4.2801	    -8.8120	     0.6714	   -10.4065	    -1.1749	    -1.2589	    -6.2103	
     0.9232	    -6.5460	    -8.4763	     2.0981	   -10.3226	    -1.1749	   -11.4975	    -2.1820	    -2.4338	    -7.7209	
    -0.1678	    -7.3853	    -8.7280	     0.6714	   -10.9940	    -2.1820	   -11.9171	    -2.6016	    -3.0212	    -8.6441	
    -0.4196	    -7.2174	    -8.3084	     0.2518	   -10.7422	    -2.5177	   -11.6653	    -2.4338	    -2.8534	    -8.9798	
     0.3357	    -6.1264	    -7.1335	     0.6714	    -9.7351	    -2.0142	   -10.8261	    -1.7624	    -2.0142	    -8.7280	
     1.9302	    -4.1962	    -5.3711	     1.9302	    -7.9727	    -0.8392	    -9.4833	    -0.7553	    -0.7553	    -8.0566	
     3.9444	    -1.6785	    -3.1052	     3.6087	    -5.7907	     0.7553	    -7.8049	     0.4196	     0.7553	    -7.1335	
     6.2943	     1.0910	    -0.5035	     5.4550	    -3.3569	     2.6016	    -6.1264	     1.6785	     2.4338	    -6.0425	
     8.5602	     3.8605	     2.0981	     7.2174	    -0.8392	     4.4479	    -4.6158	     2.8534	     4.0283	    -5.1193	
    10.4065	     6.3782	     4.3640	     8.6441	     1.4267	     6.0425	    -3.3569	     3.8605	     5.2872	    -4.3640	
    11.6653	     8.3084	     6.1264	     9.5673	     3.2730	     7.2174	    -2.6855	     4.6158	     6.0425	    -4.0283	
    12.0010	     9.4833	     7.1335	     9.7351	     4.4479	     7.7209	    -2.5177	     4.9515	     6.2103	    -4.1122	
    11.4136	     9.8190	     7.3013	     9.2316	     4.8676	     7.5531	    -2.9373	     4.6997	     5.7907	    -4.6158	
     9.8190	     9.3155	     6.6299	     7.9727	     4.4479	     6.5460	    -3.9444	     3.6087	     4.6158	    -5.5389	
     7.2174	     8.1406	     5.1193	     5.9586	     3.2730	     4.8676	    -5.4550	     1.8463	     2.7695	    -6.8817	
     3.8605	     6.2943	     2.9373	     3.2730	     1.4267	     2.4338	    -7.2174	    -0.6714	     0.3357	    -8.4763	
    -0.0839	     4.1122	     0.1678	     0.0839	    -1.0071	    -0.5035	    -9.2316	    -3.6926	    -2.4338	   -10.3226	
    -4.3640	     1.7624	    -2.7695	    -3.3569	    -3.6087	    -3.6926	   -11.1618	    -6.9656	    -5.2872	   -12.1689	
    -8.5602	    -0.5035	    -5.5389	    -6.7978	    -6.2103	    -6.7978	   -12.7563	   -10.0708	    -7.8888	   -13.8474	
   -12.2528	    -2.3499	    -7.8888	    -9.7351	    -8.4763	    -9.4833	   -13.9313	   -12.6724	    -9.9869	   -15.1062	
   -15.1901	    -3.4409	    -9.3994	   -11.8332	    -9.9869	   -11.3297	   -14.2670	   -14.3509	   -11.2457	   -15.6937	
   -17.0364	    -3.7766	    -9.9869	   -12.8403	   -10.5743	   -12.2528	   -13.8474	   -15.0223	   -11.6653	   -15.4419	
   -17.5400	    -3.1052	    -9.3994	   -12.7563	   -10.2386	   -12.0850	   -12.5885	   -14.5187	   -11.0779	   -14.2670	
   -16.7007	    -1.6785	    -7.8888	   -11.5814	    -8.8959	   -10.8261	   -10.5743	   -13.0081	    -9.4833	   -12.4207	
   -14.5187	     0.3357	    -5.5389	    -9.3994	    -6.7139	    -8.7280	    -7.9727	   -10.6583	    -7.2174	    -9.9030	
   -11.2457	     2.6855	    -2.5177	    -6.5460	    -3.8605	    -6.0425	    -4.8676	    -7.7209	    -4.4479	    -6.9656	
    -7.2174	     5.2032	     0.8392	    -3.3569	    -0.6714	    -2.9373	    -1.5945	    -4.3640	    -1.4267	    -3.9444	
    -2.8534	     7.3853	     4.3640	     0.0839	     2.6855	     0.3357	     1.5945	    -1.0071	     1.6785	    -1.0071	
     1.3428	     9.2316	     7.7209	     3.2730	     5.9586	     3.4409	     4.5319	     2.1820	     4.5319	     1.6785	
     5.0354	    10.4904	    10.6583	     6.1264	     8.7280	     6.1264	     6.9656	     4.9515	     6.9656	     3.8605	
     7.9727	    11.0779	    12.8403	     8.3923	    10.9100	     8.2245	     8.8120	     7.1335	     8.8120	     5.4550	
     9.9869	    10.9100	    14.0991	     9.7351	    12.1689	     9.3994	     9.9030	     8.5602	     9.9869	     6.3782	
    10.8261	     9.8190	    14.1830	    10.1547	    12.5046	     9.7351	    10.0708	     9.1476	    10.2386	     6.3782	
    10.4904	     7.8888	    13.0920	     9.3994	    11.7493	     9.0637	     9.3155	     8.8120	     9.5673	     5.4550	
     9.0637	     5.2032	    10.8261	     7.5531	     9.9030	     7.3013	     7.7209	     7.6370	     8.0566	     3.6926	
     6.6299	     1.8463	     7.5531	     4.7836	     7.1335	     4.7836	     5.3711	     5.6229	     5.6229	     1.0910	
     3.3569	    -1.9302	     3.6087	     1.3428	     3.6926	     1.5106	     2.2659	     3.0212	     2.5177	    -2.1820	
    -0.3357	    -5.8746	    -0.8392	    -2.4338	    -0.3357	    -2.0981	    -1.1749	     0.0839	    -1.0071	    -5.9586	
    -4.2801	    -9.7351	    -5.2872	    -6.2103	    -4.3640	    -5.7907	    -4.8676	    -2.9373	    -4.7836	    -9.9030	
    -7.9727	   -13.1760	    -9.3994	    -9.4833	    -8.1406	    -9.0637	    -8.3923	    -5.7907	    -8.3084	   -13.6795	
   -11.1618	   -15.9454	   -12.6724	   -11.9171	   -11.2457	   -11.7493	   -11.4975	    -8.1406	   -11.2457	   -16.9525	
   -13.3438	   -17.7917	   -15.0223	   -13.1760	   -13.5117	   -13.4277	   -13.7634	    -9.8190	   -13.4277	   -19.4702	
   -14.4348	   -18.4631	   -16.1133	   -13.2599	   -14.5187	   -13.9313	   -15.1062	   -10.6583	   -14.5187	   -20.8969	
   -14.3509	   -17.8757	   -15.8615	   -12.0850	   -14.4348	   -13.3438	   -15.2740	   -10.5743	   -14.4348	   -21.2326	
   -12.9242	   -16.1133	   -14.4348	    -9.7351	   -13.1760	   -11.5814	   -14.3509	    -9.3994	   -13.3438	   -20.3094	
   -10.4065	   -13.3438	   -11.9171	    -6.4621	   -10.9100	    -8.8959	   -12.5046	    -7.3853	   -11.1618	   -18.2953	
    -7.1335	    -9.7351	    -8.5602	    -2.5177	    -7.9727	    -5.6229	    -9.7351	    -4.6158	    -8.2245	   -15.3580	
    -3.2730	    -5.7068	    -4.6997	     1.8463	    -4.5319	    -1.9302	    -6.5460	    -1.2589	    -4.8676	   -11.7493	
     0.7553	    -1.5106	    -0.6714	     6.2103	    -1.0071	     1.7624	    -3.1052	     2.3499	    -1.2589	    -7.8888	
     4.4479	     2.4338	     3.1891	    10.2386	     2.1820	     5.0354	     0.0839	     5.7907	     2.1820	    -4.1122	
     7.5531	     5.7068	     6.4621	    13.5956	     4.8676	     7.6370	     2.7695	     8.7280	     5.0354	    -0.8392	
     9.5673	     8.0566	     8.7280	    15.7776	     6.5460	     9.3155	     4.4479	    10.6583	     6.8817	     1.6785	
    10.4065	     9.3155	     9.8190	    16.5329	     7.1335	     9.6512	     5.1193	    11.2457	     7.6370	     3.1891	
     9.9030	     9.3155	     9.5673	    15.7776	     6.6299	     8.8120	     4.5319	    10.5743	     7.2174	     3.4409	
     8.1406	     8.1406	     8.0566	    13.5956	     4.9515	     6.8817	     2.8534	     8.5602	     5.7068	     2.6016	
     5.2872	     6.1264	     5.7068	    10.0708	     2.5177	     4.0283	     0.3357	     5.5389	     3.3569	     0.9232	
     1.7624	     3.4409	     2.6855	     5.7068	    -0.5035	     0.5875	    -2.6855	     1.7624	     0.4196	    -1.4267	
    -2.0981	     0.2518	    -0.5875	     0.8392	    -3.7766	    -3.1052	    -5.9586	    -2.2659	    -2.6855	    -4.1962	
    -6.0425	    -3.0212	    -3.7766	    -4.0283	    -7.1335	    -6.7139	    -9.3155	    -6.2103	    -5.7907	    -7.0496	
    -9.5673	    -6.3782	    -6.6299	    -8.3084	   -10.1547	    -9.9030	   -12.3367	    -9.7351	    -8.4763	    -9.5673	
   -12.4207	    -9.2316	    -8.9798	   -11.5814	   -12.6724	   -12.3367	   -14.6866	   -12.4207	   -10.4904	   -11.6653	
   -14.1830	   -11.4975	   -10.6583	   -13.4277	   -14.4348	   -13.6795	   -16.2811	   -14.1830	   -11.5814	   -13.0081	
   -14.7705	   -12.7563	   -11.4975	   -13.8474	   -15.1901	   -13.8474	   -16.8686	   -14.8544	   -11.7493	   -13.5117	
   -14.2670	   -13.0081	   -11.7493	   -12.8403	   -14.9384	   -12.8403	   -16.4490	   -14.4348	   -10.9940	   -13.2599	
   -12.9242	   -12.2528	   -11.4136	   -10.5743	   -13.9313	   -10.9940	   -15.2740	   -13.0920	    -9.5673	   -12.1689	
   -10.7422	   -10.5743	   -10.4904	    -7.5531	   -12.0850	    -8.3923	   -13.3438	   -10.9940	    -7.4692	   -10.4904	
    -8.0566	    -8.1406	    -9.1476	    -3.8605	    -9.6512	    -5.2032	   -10.9100	    -8.2245	    -4.8676	    -8.3084	
    -4.9515	    -5.1193	    -7.3013	     0.0000	    -6.7139	    -1.7624	    -8.0566	    -5.0354	    -2.0142	    -5.7068	
    -1.6785	    -1.6785	    -4.9515	     3.9444	    -3.5248	     1.8463	    -4.9515	    -1.6785	     1.0071	    -3.0212	
     1.5106	     1.7624	    -2.3499	     7.5531	    -0.2518	     5.3711	    -1.8463	     1.7624	     3.9444	    -0.3357	
     4.3640	     5.0354	     0.5035	    10.4065	     2.8534	     8.3923	     1.0071	     4.7836	     6.5460	     2.0981	
     6.5460	     7.7209	     3.1891	    12.3367	     5.3711	    10.6583	     3.3569	     7.2174	     8.6441	     3.9444	
     7.8888	     9.5673	     5.4550	    13.0920	     7.1335	    12.0010	     4.8676	     8.8120	     9.9869	     5.1193	
     8.3084	    10.4065	     7.0496	    12.6724	     7.8888	    12.2528	     5.4550	     9.4833	    10.4065	     5.3711	
     7.8049	     9.9869	     7.7209	    10.9940	     7.6370	    11.4975	     5.1193	     9.1476	     9.9869	     4.8676	
     6.3782	     8.3923	     7.3853	     8.3923	     6.4621	     9.7351	     3.7766	     7.9727	     8.8120	     3.4409	
     4.2801	     5.7068	     5.9586	     5.0354	     4.4479	     7.1335	     1.5945	     6.1264	     6.8817	     1.3428	
     1.7624	     2.2659	     3.7766	     1.4267	     1.8463	     4.0283	    -1.0910	     3.7766	     4.5319	    -1.1749	
    -0.8392	    -1.5106	     1.0910	    -2.0981	    -1.0071	     0.6714	    -4.1122	     1.3428	     2.0142	    -3.8605	
    -3.3569	    -5.2032	    -1.8463	    -5.1193	    -3.7766	    -2.4338	    -7.0496	    -0.9232	    -0.3357	    -6.2943	
    -5.3711	    -8.3923	    -4.5319	    -7.3853	    -6.2943	    -5.0354	    -9.6512	    -2.6855	    -2.3499	    -8.3084	
    -6.7978	   -10.7422	    -6.7978	    -8.8120	    -8.0566	    -6.8817	   -11.4975	    -3.7766	    -3.7766	    -9.5673	
    -7.3853	   -12.0010	    -8.3923	    -9.1476	    -9.0637	    -7.7209	   -12.5885	    -4.1122	    -4.4479	   -10.1547	
    -7.2174	   -12.0850	    -9.0637	    -8.5602	    -9.1476	    -7.5531	   -12.6724	    -3.6087	    -4.3640	    -9.8190	
    -6.1264	   -11.1618	    -8.7280	    -7.0496	    -8.2245	    -6.2943	   -11.9171	    -2.4338	    -3.3569	    -8.7280	
    -4.3640	    -9.3155	    -7.6370	    -4.7836	    -6.5460	    -4.1122	   -10.3226	    -0.5875	    -1.6785	    -6.8817	
    -2.0981	    -6.7139	    -5.8746	    -1.9302	    -4.1962	    -1.2589	    -8.1406	     1.6785	     0.5035	    -4.5319	
     0.3357	    -3.8605	    -3.6087	     1.1749	    -1.6785	     1.8463	    -5.4550	     4.3640	     3.1052	    -1.7624	
     2.6855	    -0.8392	    -1.3428	     4.2801	     0.7553	     4.9515	    -2.7695	     6.9656	     5.7907	     1.0910	
     4.6997	     1.7624	     0.8392	     7.0496	     2.7695	     7.7209	    -0.1678	     9.3994	     8.1406	     3.6926	
     6.1264	     3.8605	     2.4338	     9.1476	     4.0283	     9.7351	     1.9302	    11.4136	    10.0708	     5.7068	
     6.7139	     5.1193	     3.3569	    10.4904	     4.4479	    10.7422	     3.3569	    12.5885	    11.2457	     7.0496	
     6.3782	     5.4550	     3.4409	    10.8261	     3.9444	    10.8261	     3.9444	    13.0081	    11.5814	     7.4692	
     5.2032	     4.9515	     2.6016	    10.1547	     2.4338	     9.9030	     3.7766	    12.5885	    11.0779	     7.0496	
     3.1891	     3.5248	     1.0071	     8.4763	     0.1678	     8.0566	     2.8534	    11.3297	     9.6512	     5.7907	
     0.5875	     1.2589	    -1.3428	     5.9586	    -2.6855	     5.4550	     1.0910	     9.3155	     7.4692	     3.7766	
    -2.3499	    -1.5945	    -4.2801	     2.7695	    -6.0425	     2.2659	    -1.1749	     6.6299	     4.6158	     1.1749	
    -5.5389	    -5.0354	    -7.4692	    -0.7553	    -9.4833	    -1.1749	    -4.0283	     3.4409	     1.4267	    -1.8463	
    -8.4763	    -8.5602	   -10.7422	    -4.4479	   -12.9242	    -4.5319	    -6.9656	     0.0000	    -1.8463	    -4.9515	
   -10.9100	   -11.9171	   -13.6795	    -7.6370	   -15.8615	    -7.5531	    -9.9030	    -3.2730	    -4.8676	    -7.8049	
   -12.4207	   -14.6866	   -15.8615	   -10.0708	   -17.9596	    -9.8190	   -12.3367	    -6.1264	    -7.3013	   -10.0708	
   -12.8403	   -16.3651	   -17.0364	   -11.2457	   -19.0506	   -10.9100	   -14.0991	    -8.2245	    -8.8120	   -11.6653	
   -12.0010	   -16.7847	   -16.9525	   -10.9100	   -18.9667	   -10.9100	   -15.0223	    -9.3155	    -9.2316	   -12.1689	
    -9.7351	   -15.6937	   -15.6937	    -9.1476	   -17.5400	    -9.4833	   -14.8544	    -9.0637	    -8.3084	   -11.6653	
    -6.2103	   -13.1760	   -13.0081	    -5.8746	   -14.9384	    -6.7978	   -13.6795	    -7.4692	    -6.2103	   -10.1547	
    -1.5945	    -9.2316	    -9.2316	    -1.4267	   -11.2457	    -3.0212	   -11.5814	    -4.6158	    -2.9373	    -7.6370	
     3.7766	    -4.3640	    -4.6158	     3.8605	    -6.7978	     1.7624	    -8.6441	    -0.7553	     1.1749	    -4.3640	
     9.5673	     1.0910	     0.5035	     9.3994	    -2.0142	     6.8817	    -5.3711	     3.6926	     5.7907	    -0.6714	
    15.1062	     6.6299	     5.4550	    14.6866	     2.6855	    12.0850	    -1.9302	     8.2245	    10.4065	     2.9373	
    19.8898	    11.6653	     9.8190	    19.2184	     6.7978	    16.7007	     1.0910	    12.3367	    14.5187	     6.1264	
    23.4146	    15.6937	    13.0920	    22.5754	     9.9030	    20.3094	     3.4409	    15.6097	    17.7078	     8.5602	
    25.4288	    18.3792	    14.9384	    24.4217	    11.6653	    22.4915	     4.7836	    17.6239	    19.8059	     9.9030	
    25.5966	    19.4702	    15.1901	    24.5895	    12.0010	    22.9950	     5.1193	    18.3792	    20.3934	    10.0708	
    24.1699	    18.9667	    13.9313	    23.1628	    10.9100	    21.7361	     4.3640	    17.5400	    19.5541	     9.0637	
    20.9808	    16.8686	    11.1618	    20.0577	     8.4763	    18.8828	     2.5177	    15.1901	    17.2882	     7.0496	
    16.5329	    13.1760	     7.2174	    15.5258	     4.7836	    14.5187	    -0.3357	    11.4975	    13.6795	     3.9444	
    10.9940	     8.2245	     2.1820	     9.7351	     0.0839	     8.8959	    -3.9444	     6.5460	     8.9798	     0.0839	
     4.6158	     2.2659	    -3.4409	     3.1891	    -5.2032	     2.5177	    -8.2245	     0.7553	     3.4409	    -4.4479	
    -2.0142	    -4.1122	    -9.3155	    -3.6087	   -10.8261	    -4.0283	   -12.6724	    -5.3711	    -2.4338	    -9.1476	
    -8.5602	   -10.4904	   -14.8544	   -10.0708	   -16.1972	   -10.3226	   -17.0364	   -11.4136	    -8.1406	   -13.7634	
   -14.6027	   -16.1133	   -19.6381	   -15.6937	   -20.8130	   -15.6937	   -20.9808	   -16.7007	   -13.2599	   -17.7917	
   -19.4702	   -20.7291	   -23.3307	   -20.0577	   -24.3378	   -19.8059	   -24.0860	   -20.9808	   -17.2882	   -21.0648	
   -22.9111	   -23.7503	   -25.5127	   -22.7432	   -26.4359	   -22.3236	   -26.1841	   -23.7503	   -20.0577	   -23.1628	
   -24.5895	   -25.0092	   -26.1841	   -23.6664	   -27.1072	   -23.2468	   -27.1072	   -25.0092	   -21.4005	   -24.0860	
   -24.5895	   -24.7574	   -25.4288	   -22.9111	   -26.2680	   -22.5754	   -26.9394	   -24.6735	   -21.2326	   -23.8342	
   -22.9111	   -22.9111	   -23.4146	   -20.5612	   -24.2538	   -20.5612	   -25.5966	   -22.9111	   -19.8059	   -22.4915	
   -19.9738	   -19.9738	   -20.3934	   -16.9525	   -21.2326	   -17.4561	   -23.4146	   -19.8898	   -17.2882	   -20.3094	
   -16.0294	   -16.1972	   -16.8686	   -12.4207	   -17.6239	   -13.6795	   -20.4773	   -16.0294	   -13.9313	   -17.4561	
   -11.4975	   -12.0010	   -13.0920	    -7.4692	   -13.6795	    -9.5673	   -17.2882	   -11.7493	   -10.0708	   -14.2670	
    -6.7978	    -7.7209	    -9.3994	    -2.3499	    -9.9030	    -5.4550	   -13.9313	    -7.3013	    -6.1264	   -10.9940	
    -2.3499	    -3.6926	    -6.1264	     2.4338	    -6.5460	    -1.6785	   -10.9100	    -3.1891	    -2.3499	    -7.8888	
     1.5945	    -0.1678	    -3.5248	     6.5460	    -3.7766	     1.5106	    -8.3923	     0.4196	     0.9232	    -5.1193	
     4.6158	     2.3499	    -1.6785	     9.4833	    -1.8463	     3.8605	    -6.6299	     3.1052	     3.4409	    -2.9373	
     6.6299	     3.8605	    -0.8392	    11.0779	    -0.9232	     5.2032	    -5.7907	     4.7836	     4.9515	    -1.5945	
     7.4692	     4.1122	    -0.9232	    11.1618	    -1.0071	     5.3711	    -5.8746	     5.2872	     5.2872	    -1.0910	
     7.1335	     3.1052	    -1.8463	     9.9030	    -1.8463	     4.5319	    -6.8817	     4.6158	     4.5319	    -1.5106	
     5.8746	     1.0910	    -3.5248	     7.3853	    -3.5248	     2.7695	    -8.5602	     3.1052	     2.7695	    -2.7695	
     3.8605	    -1.5945	    -5.7068	     3.9444	    -5.5389	     0.3357	   -10.7422	     0.7553	     0.1678	    -4.7836	
     1.5106	    -4.6997	    -8.1406	     0.0839	    -7.8888	    -2.3499	   -13.0920	    -2.0142	    -2.8534	    -7.3013	
    -1.0071	    -7.7209	   -10.4904	    -3.7766	   -10.0708	    -5.0354	   -15.2740	    -4.9515	    -5.9586	    -9.9030	
    -3.1052	   -10.2386	   -12.5046	    -7.2174	   -11.8332	    -7.3013	   -17.2043	    -7.7209	    -8.7280	   -12.4207	
    -4.6997	   -12.0010	   -13.8474	    -9.8190	   -13.0081	    -8.9798	   -18.4631	   -10.0708	   -10.8261	   -14.5187	
    -5.4550	   -12.7563	   -14.4348	   -11.4975	   -13.3438	    -9.9030	   -18.9667	   -11.8332	   -12.1689	   -16.0294	
    -5.2872	   -12.5885	   -14.2670	   -12.0010	   -12.8403	    -9.9869	   -18.6310	   -12.7563	   -12.5885	   -16.7847	
    -4.2801	   -11.4136	   -13.3438	   -11.4975	   -11.5814	    -9.3994	   -17.7078	   -13.0081	   -12.1689	   -16.7007	
    -2.4338	    -9.5673	   -11.7493	    -9.9869	    -9.5673	    -8.1406	   -16.1133	   -12.4207	   -10.9940	   -15.9454	
    -0.0839	    -7.1335	    -9.7351	    -7.8049	    -7.1335	    -6.4621	   -14.0152	   -11.3297	    -9.3155	   -14.5187	
     2.5177	    -4.2801	    -7.4692	    -5.1193	    -4.4479	    -4.5319	   -11.7493	    -9.7351	    -7.2174	   -12.6724	
     5.2032	    -1.5106	    -5.2872	    -2.2659	    -1.8463	    -2.5177	    -9.3155	    -7.9727	    -5.0354	   -10.6583	
     7.3853	     1.1749	    -3.4409	     0.4196	     0.5035	    -0.7553	    -7.0496	    -6.2943	    -3.0212	    -8.7280	
     8.8959	     3.2730	    -2.0142	     2.6016	     2.2659	     0.5875	    -5.2032	    -4.7836	    -1.4267	    -7.3013	
     9.4833	     4.6158	    -1.3428	     3.8605	     3.2730	     1.0910	    -3.8605	    -3.6926	    -0.4196	    -6.3782	
     8.8959	     5.2032	    -1.5945	     4.1122	     3.3569	     0.7553	    -3.1891	    -3.2730	    -0.1678	    -6.2943	
     7.3853	     4.8676	    -2.6016	     3.2730	     2.6016	    -0.5035	    -3.2730	    -3.4409	    -0.5875	    -6.8817	
     4.8676	     3.6926	    -4.3640	     1.4267	     1.0071	    -2.5177	    -4.1962	    -4.1962	    -1.6785	    -8.1406	
     1.9302	     1.9302	    -6.7139	    -1.0071	    -1.0910	    -5.0354	    -5.6229	    -5.4550	    -3.2730	    -9.9030	
    -1.3428	    -0.3357	    -9.3994	    -3.7766	    -3.6087	    -7.8888	    -7.4692	    -7.0496	    -5.2872	   -11.9171	
    -4.5319	    -2.8534	   -12.1689	    -6.6299	    -6.2103	   -10.5743	    -9.4833	    -8.8120	    -7.3853	   -13.9313	
    -7.3013	    -5.3711	   -14.7705	    -9.1476	    -8.6441	   -13.0920	   -11.4975	   -10.5743	    -9.3994	   -15.7776	
    -9.4833	    -7.6370	   -16.8686	   -11.1618	   -10.7422	   -14.9384	   -13.2599	   -12.0850	   -11.0779	   -17.2043	
   -10.9100	    -9.5673	   -18.2953	   -12.4207	   -12.1689	   -16.1133	   -14.6866	   -13.2599	   -12.3367	   -18.1274	
   -11.4975	   -10.7422	   -18.7149	   -12.6724	   -12.9242	   -16.3651	   -15.5258	   -13.7634	   -12.9242	   -18.3792	
   -11.1618	   -10.9940	   -18.0435	   -11.8332	   -12.7563	   -15.6097	   -15.6937	   -13.5117	   -12.7563	   -17.8757	
    -9.7351	   -10.1547	   -16.1133	    -9.8190	   -11.7493	   -13.9313	   -14.9384	   -12.3367	   -11.6653	   -16.7007	
    -7.4692	    -8.3923	   -13.0081	    -6.7978	    -9.9869	   -11.3297	   -13.5117	   -10.3226	    -9.6512	   -14.7705	
    -4.4479	    -5.7068	    -8.9798	    -2.8534	    -7.5531	    -8.1406	   -11.4136	    -7.3853	    -7.0496	   -12.3367	
    -0.8392	    -2.4338	    -4.4479	     1.6785	    -4.6997	    -4.5319	    -8.8959	    -4.0283	    -3.9444	    -9.5673	
     3.1052	     1.0910	     0.1678	     6.4621	    -1.5945	    -0.7553	    -6.2103	    -0.3357	    -0.6714	    -6.7139	
     7.1335	     4.5319	     4.5319	    11.1618	     1.5106	     2.8534	    -3.6087	     3.1891	     2.5177	    -4.0283	
    10.9100	     7.4692	     8.3923	    15.3580	     4.2801	     6.0425	    -1.3428	     6.3782	     5.2872	    -1.5945	
    14.1830	     9.7351	    11.3297	    18.7149	     6.3782	     8.5602	     0.3357	     8.8959	     7.3853	     0.2518	
    16.7007	    10.9940	    13.2599	    20.9808	     7.7209	    10.1547	     1.3428	    10.4065	     8.6441	     1.5106	
    18.0435	    11.1618	    13.9313	    21.8201	     8.1406	    10.7422	     1.5106	    10.7422	     8.9798	     1.9302	
    18.1274	    10.0708	    13.2599	    21.2326	     7.5531	    10.2386	     0.7553	     9.8190	     8.1406	     1.5945	
    17.0364	     7.9727	    11.2457	    19.1345	     5.7907	     8.5602	    -0.9232	     7.7209	     6.3782	     0.3357	
    14.6866	     4.7836	     8.1406	    15.6937	     3.1052	     5.8746	    -3.3569	     4.4479	     3.5248	    -1.7624	
    11.4136	     0.9232	     3.9444	    11.0779	    -0.4196	     2.2659	    -6.4621	     0.4196	     0.0839	    -4.5319	
     7.4692	    -3.2730	    -0.7553	     5.7068	    -4.4479	    -1.9302	   -10.0708	    -4.1122	    -3.9444	    -7.8049	
     3.2730	    -7.3853	    -5.7068	     0.0000	    -8.6441	    -6.3782	   -13.7634	    -8.8120	    -8.0566	   -11.3297	
    -0.8392	   -11.1618	   -10.4065	    -5.5389	   -12.6724	   -10.5743	   -17.3721	   -13.2599	   -12.0850	   -14.7705	
    -4.4479	   -14.1830	   -14.3509	   -10.4065	   -16.1133	   -14.3509	   -20.4773	   -17.1204	   -15.5258	   -18.0435	
    -7.3013	   -16.1972	   -17.3721	   -14.0991	   -18.7149	   -17.1204	   -22.9111	   -20.2255	   -18.2953	   -20.6451	
    -9.2316	   -17.0364	   -19.1345	   -16.5329	   -20.3094	   -18.8828	   -24.5056	   -22.3236	   -20.1416	   -22.4915	
    -9.9030	   -16.7007	   -19.6381	   -17.3721	   -20.7291	   -19.3863	   -25.0092	   -23.2468	   -20.8969	   -23.4146	
    -9.4833	   -15.1901	   -18.9667	   -16.8686	   -20.0577	   -18.7149	   -24.5895	   -22.9111	   -20.5612	   -23.4146	
    -7.8888	   -12.5885	   -17.2043	   -15.0223	   -18.4631	   -16.9525	   -23.1628	   -21.4844	   -19.2184	   -22.4915	
    -5.3711	    -9.1476	   -14.5187	   -12.2528	   -16.0294	   -14.2670	   -20.9808	   -19.1345	   -17.0364	   -20.8130	
    -2.1820	    -5.2032	   -11.3297	    -8.8120	   -13.0920	   -10.9940	   -18.2953	   -16.1133	   -14.1830	   -18.6310	
     1.4267	    -1.0071	    -7.8049	    -5.0354	    -9.8190	    -7.4692	   -15.2740	   -12.5885	   -10.9940	   -16.1133	
     5.1193	     3.0212	    -4.1962	    -1.2589	    -6.4621	    -3.8605	   -12.1689	    -8.9798	    -7.7209	   -13.5956	
     8.7280	     6.4621	    -1.0071	     2.2659	    -3.4409	    -0.5875	    -9.3155	    -5.5389	    -4.6997	   -11.3297	
    11.7493	     8.9798	     1.5106	     5.1193	    -0.9232	     2.1820	    -6.9656	    -2.5177	    -2.0981	    -9.4833	
    14.0152	    10.4065	     3.1891	     7.2174	     0.8392	     4.1962	    -5.4550	    -0.3357	    -0.2518	    -8.2245	
    15.1901	    10.5743	     3.7766	     8.2245	     1.5945	     5.2032	    -4.8676	     1.0071	     0.6714	    -7.7209	
    15.1062	     9.5673	     3.2730	     8.0566	     1.2589	     5.1193	    -5.2872	     1.2589	     0.6714	    -8.0566	
    13.5956	     7.5531	     1.7624	     6.8817	    -0.0839	     4.1122	    -6.7978	     0.4196	    -0.3357	    -9.0637	
    10.9940	     4.7836	    -0.5875	     4.6997	    -2.4338	     2.2659	    -9.1476	    -1.3428	    -2.1820	   -10.5743	
     7.5531	     1.5945	    -3.4409	     1.9302	    -5.3711	    -0.2518	   -12.0850	    -3.6926	    -4.5319	   -12.4207	
     3.6087	    -1.5945	    -6.4621	    -1.0910	    -8.6441	    -2.9373	   -15.1901	    -6.4621	    -7.1335	   -14.3509	
    -0.1678	    -4.6158	    -9.3994	    -4.1122	   -11.8332	    -5.5389	   -18.1274	    -9.2316	    -9.7351	   -16.1133	
    -3.5248	    -7.0496	   -11.9171	    -6.5460	   -14.6027	    -7.8049	   -20.4773	   -11.6653	   -11.9171	   -17.6239	
    -6.0425	    -8.6441	   -13.6795	    -8.2245	   -16.7007	    -9.3994	   -21.9879	   -13.5117	   -13.5956	   -18.7149	
    -7.3853	    -9.3994	   -14.5187	    -8.8959	   -17.8757	   -10.1547	   -22.4075	   -14.6027	   -14.6027	   -19.1345	
    -7.4692	    -9.0637	   -14.3509	    -8.3923	   -17.8757	   -10.0708	   -21.7361	   -14.6866	   -14.6027	   -18.9667	
    -6.2103	    -7.8049	   -13.2599	    -6.8817	   -16.8686	    -9.0637	   -20.0577	   -13.8474	   -13.8474	   -18.1274	
    -3.9444	    -5.6229	   -11.2457	    -4.4479	   -14.8544	    -7.4692	   -17.6239	   -12.2528	   -12.3367	   -16.6168	
    -0.9232	    -2.8534	    -8.7280	    -1.4267	   -12.1689	    -5.3711	   -14.6866	    -9.9869	   -10.1547	   -14.7705	
     2.5177	     0.3357	    -5.8746	     1.8463	    -9.1476	    -3.0212	   -11.4975	    -7.3013	    -7.7209	   -12.7563	
     5.9586	     3.4409	    -3.0212	     5.0354	    -6.1264	    -0.5875	    -8.4763	    -4.5319	    -5.2032	   -10.5743	
     9.1476	     6.2103	    -0.4196	     7.8888	    -3.3569	     1.7624	    -5.6229	    -1.8463	    -2.7695	    -8.6441	
    11.6653	     8.3923	     1.6785	    10.2386	    -1.1749	     3.6926	    -3.2730	     0.3357	    -0.7553	    -6.9656	
    13.5117	     9.5673	     3.1052	    11.9171	     0.2518	     5.2032	    -1.4267	     1.9302	     0.5875	    -5.7068	
    14.3509	     9.6512	     3.7766	    12.6724	     0.7553	     5.9586	    -0.3357	     2.6855	     1.2589	    -5.0354	
    14.0991	     8.7280	     3.5248	    12.3367	     0.5035	     5.8746	    -0.1678	     2.6016	     1.0071	    -4.9515	
    12.8403	     6.8817	     2.5177	    10.9940	    -0.5875	     4.9515	    -0.7553	     1.5945	    -0.0839	    -5.5389	
    10.7422	     4.2801	     0.7553	     8.7280	    -2.4338	     3.2730	    -2.0981	    -0.0839	    -1.8463	    -6.6299	
     7.9727	     1.3428	    -1.4267	     5.7907	    -4.7836	     1.0910	    -3.9444	    -2.2659	    -4.1962	    -8.2245	
     4.9515	    -1.6785	    -3.8605	     2.6016	    -7.3013	    -1.4267	    -6.2103	    -4.5319	    -6.7978	   -10.0708	
     1.7624	    -4.6158	    -6.2943	    -0.5875	    -9.9030	    -4.0283	    -8.5602	    -6.7978	    -9.3994	   -12.0850	
    -1.1749	    -7.0496	    -8.5602	    -3.4409	   -12.3367	    -6.4621	   -10.9100	    -8.8120	   -11.8332	   -14.0991	
    -3.6087	    -8.8120	   -10.2386	    -5.7068	   -14.3509	    -8.6441	   -13.0081	   -10.4065	   -13.9313	   -15.9454	
    -5.3711	    -9.8190	   -11.3297	    -7.2174	   -15.6937	   -10.3226	   -14.8544	   -11.3297	   -15.3580	   -17.4561	
    -6.2103	    -9.8190	   -11.6653	    -7.7209	   -16.2811	   -11.4136	   -16.1133	   -11.7493	   -16.1133	   -18.3792	
    -6.0425	    -8.9798	   -11.0779	    -7.3853	   -16.0294	   -11.9171	   -16.7007	   -11.4975	   -16.1133	   -18.7988	
    -4.8676	    -7.2174	    -9.6512	    -6.2103	   -14.8544	   -11.6653	   -16.6168	   -10.8261	   -15.3580	   -18.7149	
    -2.6855	    -4.8676	    -7.5531	    -4.2801	   -13.0081	   -10.8261	   -15.8615	    -9.6512	   -13.8474	   -18.0435	
     0.3357	    -2.0981	    -4.8676	    -1.8463	   -10.4904	    -9.3155	   -14.3509	    -8.2245	   -11.8332	   -16.8686	
     3.9444	     0.7553	    -1.8463	     0.9232	    -7.5531	    -7.3013	   -12.2528	    -6.6299	    -9.3994	   -15.2740	
     7.7209	     3.6087	     1.3428	     3.7766	    -4.4479	    -5.0354	    -9.7351	    -4.8676	    -6.7978	   -13.4277	
    11.3297	     6.0425	     4.1962	     6.4621	    -1.5106	    -2.6016	    -7.0496	    -3.2730	    -4.1962	   -11.4975	
    14.3509	     7.8049	     6.3782	     8.6441	     0.9232	    -0.3357	    -4.6158	    -1.8463	    -1.9302	    -9.7351	
    16.4490	     8.8959	     7.7209	    10.1547	     2.6016	     1.4267	    -2.6855	    -0.9232	    -0.2518	    -8.2245	
    17.2043	     9.0637	     7.8888	    10.6583	     3.2730	     2.3499	    -1.4267	    -0.5875	     0.5875	    -7.2174	
    16.7007	     8.4763	     6.9656	    10.0708	     3.1052	     2.3499	    -1.0071	    -1.0071	     0.4196	    -6.7978	
    14.8544	     7.0496	     4.9515	     8.1406	     2.0981	     1.4267	    -1.2589	    -2.3499	    -0.7553	    -7.0496	
    11.9171	     5.1193	     2.0981	     5.2032	     0.4196	    -0.3357	    -2.2659	    -4.3640	    -2.6016	    -7.8049	
     8.3084	     2.7695	    -1.3428	     1.4267	    -1.6785	    -2.7695	    -3.6926	    -6.9656	    -5.0354	    -9.0637	
     4.2801	     0.2518	    -4.9515	    -2.8534	    -4.0283	    -5.6229	    -5.4550	    -9.9869	    -7.8049	   -10.6583	
     0.2518	    -2.1820	    -8.3923	    -7.2174	    -6.2943	    -8.7280	    -7.3013	   -12.9242	   -10.5743	   -12.4207	
    -3.1891	    -4.2801	   -11.4136	   -11.0779	    -8.3923	   -11.5814	    -9.0637	   -15.6097	   -13.0081	   -14.0991	
    -5.7907	    -5.7907	   -13.5117	   -14.1830	    -9.9869	   -13.9313	   -10.4904	   -17.5400	   -14.8544	   -15.4419	
    -7.2174	    -6.3782	   -14.5187	   -16.0294	   -10.9100	   -15.3580	   -11.3297	   -18.5471	   -15.7776	   -16.1133	
    -7.1335	    -5.9586	   -14.0991	   -16.5329	   -10.9940	   -15.6937	   -11.4975	   -18.2953	   -15.6937	   -16.0294	
    -5.6229	    -4.6158	   -12.3367	   -15.6937	   -10.2386	   -14.8544	   -10.9100	   -16.9525	   -14.6027	   -15.1062	
    -2.9373	    -2.3499	    -9.3994	   -13.5956	    -8.6441	   -12.9242	    -9.6512	   -14.4348	   -12.5046	   -13.4277	
     0.8392	     0.5875	    -5.6229	   -10.4904	    -6.3782	   -10.0708	    -7.9727	   -10.9940	    -9.6512	   -11.2457	
     5.2032	     3.7766	    -1.5106	    -6.7978	    -3.6926	    -6.5460	    -5.8746	    -7.1335	    -6.2943	    -8.6441	
     9.7351	     6.9656	     2.6016	    -2.6855	    -0.9232	    -2.7695	    -3.7766	    -3.1052	    -2.8534	    -6.0425	
    13.8474	     9.7351	     6.3782	     1.3428	     1.7624	     1.0071	    -1.9302	     0.6714	     0.4196	    -3.6926	
    17.1204	    11.7493	     9.3155	     4.8676	     3.7766	     4.2801	    -0.6714	     3.7766	     3.1052	    -1.9302	
    19.2184	    12.8403	    11.2457	     7.7209	     5.0354	     6.9656	    -0.1678	     5.7907	     5.0354	    -0.9232	
    20.0577	    12.8403	    12.0850	     9.4833	     5.2872	     8.6441	    -0.5875	     6.7139	     6.0425	    -0.7553	
    19.4702	    11.8332	    11.6653	    10.2386	     4.5319	     9.3155	    -1.9302	     6.5460	     6.0425	    -1.4267	
    17.7917	     9.8190	    10.2386	     9.9869	     2.8534	     9.0637	    -4.1962	     5.3711	     5.2032	    -2.8534	
    15.1901	     7.1335	     7.8049	     8.7280	     0.3357	     7.8888	    -7.1335	     3.5248	     3.5248	    -4.8676	
    12.0010	     3.9444	     4.6158	     6.7978	    -2.8534	     5.9586	   -10.4904	     1.0071	     1.3428	    -7.3013	
     8.3923	     0.5035	     1.0071	     4.2801	    -6.4621	     3.5248	   -14.0152	    -1.7624	    -1.3428	    -9.9030	
     4.6997	    -2.9373	    -2.8534	     1.4267	   -10.0708	     0.7553	   -17.4561	    -4.6158	    -4.1122	   -12.5046	
     1.2589	    -6.0425	    -6.4621	    -1.4267	   -13.5956	    -2.0981	   -20.4773	    -7.3013	    -6.8817	   -14.9384	
    -1.6785	    -8.5602	    -9.6512	    -3.8605	   -16.5329	    -4.6997	   -22.8271	    -9.5673	    -9.2316	   -17.0364	
    -3.7766	   -10.4065	   -12.0010	    -5.7068	   -18.8828	    -6.7139	   -24.3378	   -11.2457	   -10.9940	   -18.6310	
    -5.0354	   -11.3297	   -13.5117	    -6.6299	   -20.2255	    -7.9727	   -25.0092	   -12.0010	   -12.0010	   -19.5541	
    -5.2872	   -11.1618	   -13.9313	    -6.4621	   -20.6451	    -8.1406	   -24.7574	   -11.9171	   -12.0010	   -19.6381	
    -4.3640	   -10.0708	   -13.3438	    -4.9515	   -19.9738	    -7.2174	   -23.6664	   -10.7422	   -10.9940	   -18.8828	
    -2.4338	    -7.8888	   -11.7493	    -2.1820	   -18.2953	    -5.2032	   -21.7361	    -8.6441	    -8.9798	   -17.2882	
     0.4196	    -4.8676	    -9.1476	     1.6785	   -15.6097	    -2.0981	   -19.1345	    -5.6229	    -6.0425	   -14.7705	
     4.0283	    -1.0071	    -5.8746	     6.3782	   -12.1689	     1.7624	   -16.1133	    -1.9302	    -2.3499	   -11.5814	
     8.0566	     3.1891	    -1.9302	    11.5814	    -8.1406	     6.1264	   -12.7563	     2.1820	     1.7624	    -7.9727	
    12.2528	     7.6370	     2.1820	    16.7007	    -4.0283	    10.4904	    -9.4833	     6.2943	     5.9586	    -4.1122	
    16.1133	    11.8332	     6.2103	    21.3165	    -0.1678	    14.5187	    -6.4621	    10.0708	     9.7351	    -0.5875	
    19.2184	    15.3580	     9.6512	    24.9252	     3.1052	    17.7078	    -3.9444	    13.1760	    12.8403	     2.4338	
    21.3165	    17.8757	    12.2528	    27.2751	     5.4550	    19.7220	    -2.3499	    15.1901	    14.9384	     4.5319	
    21.9879	    19.1345	    13.6795	    27.9465	     6.5460	    20.2255	    -1.6785	    16.0294	    15.6937	     5.5389	
    21.2326	    19.0506	    13.6795	    26.8555	     6.2943	    19.2184	    -2.0981	    15.5258	    15.1062	     5.2032	
    19.0506	    17.6239	    12.4207	    24.2538	     4.8676	    16.8686	    -3.3569	    13.9313	    13.3438	     3.7766	
    15.7776	    15.2740	     9.9869	    20.2255	     2.4338	    13.4277	    -5.2872	    11.2457	    10.4904	     1.2589	
    11.7493	    12.0850	     6.6299	    15.2740	    -0.7553	     9.1476	    -7.6370	     7.8049	     6.8817	    -1.9302	
     7.3853	     8.4763	     2.7695	     9.6512	    -4.3640	     4.5319	   -10.0708	     3.9444	     2.9373	    -5.5389	
     3.0212	     4.7836	    -1.2589	     3.9444	    -8.0566	    -0.1678	   -12.5046	    -0.2518	    -1.2589	    -9.3155	
[Epoch Header]
[Trial Type]	13
[Accept]	1
[Correct]	0
[RT]	 0.000
[Resp]	0
[Epoch Data]
     0.1678	     5.2872	     3.2730	     5.8746	    -0.5035	     6.2943	    -1.8463	     4.1962	     8.7280	    -0.4196	
     3.2730	     6.6299	     4.9515	     8.3923	     1.7624	     8.4763	    -0.3357	     6.7978	    11.0779	     1.1749	
     5.5389	     7.0496	     5.9586	     9.9869	     3.4409	     9.7351	     0.5875	     8.7280	    12.9242	     2.3499	
     6.9656	     6.5460	     6.0425	    10.4065	     4.2801	    10.0708	     0.9232	     9.6512	    13.8474	     2.9373	
     7.3013	     5.0354	     5.2032	     9.5673	     4.1962	     9.3155	     0.4196	     9.5673	    13.8474	     2.6855	
     6.6299	     2.6016	     3.3569	     7.4692	     3.1891	     7.4692	    -0.9232	     8.3084	    12.9242	     1.7624	
     5.0354	    -0.5035	     0.5875	     4.1962	     1.2589	     4.7836	    -2.8534	     5.9586	    10.9940	     0.0839	
     2.6855	    -4.1122	    -2.7695	     0.0000	    -1.4267	     1.3428	    -5.4550	     2.6855	     8.2245	    -2.1820	
    -0.3357	    -7.8049	    -6.5460	    -4.8676	    -4.6158	    -2.5177	    -8.3923	    -1.3428	     4.8676	    -4.9515	
    -3.6926	   -11.3297	   -10.4065	    -9.9030	    -8.1406	    -6.5460	   -11.3297	    -5.6229	     1.3428	    -7.8888	
    -6.8817	   -14.3509	   -13.9313	   -14.6866	   -11.4975	   -10.1547	   -14.1830	    -9.6512	    -2.0981	   -10.7422	
    -9.7351	   -16.5329	   -16.8686	   -18.5471	   -14.3509	   -13.1760	   -16.3651	   -13.0920	    -4.9515	   -13.1760	
   -11.7493	   -17.6239	   -18.7988	   -21.1487	   -16.4490	   -15.1901	   -17.8757	   -15.5258	    -6.9656	   -14.7705	
   -12.8403	   -17.4561	   -19.6381	   -22.3236	   -17.3721	   -15.9454	   -18.4631	   -16.6168	    -7.8049	   -15.4419	
   -12.9242	   -16.1133	   -19.2184	   -21.8201	   -17.2043	   -15.6097	   -18.2114	   -16.5329	    -7.6370	   -14.9384	
   -12.1689	   -13.7634	   -17.7078	   -19.9738	   -15.8615	   -14.0991	   -17.2043	   -15.1062	    -6.3782	   -13.5117	
   -10.5743	   -10.5743	   -15.2740	   -16.8686	   -13.5956	   -11.8332	   -15.6097	   -12.8403	    -4.2801	   -11.0779	
    -8.3084	    -6.9656	   -12.0850	   -12.9242	   -10.4904	    -8.8959	   -13.6795	    -9.7351	    -1.5945	    -8.1406	
    -5.6229	    -3.1891	    -8.4763	    -8.4763	    -6.9656	    -5.7068	   -11.6653	    -6.3782	     1.4267	    -4.7836	
    -2.6855	     0.4196	    -4.8676	    -3.8605	    -3.2730	    -2.3499	    -9.7351	    -2.9373	     4.4479	    -1.5106	
     0.0839	     3.3569	    -1.5106	     0.5875	     0.0839	     0.7553	    -8.1406	     0.1678	     7.2174	     1.4267	
     2.6016	     5.4550	     1.1749	     4.5319	     2.7695	     3.4409	    -6.9656	     2.6016	     9.3155	     3.7766	
     4.2801	     6.3782	     2.9373	     7.6370	     4.5319	     5.4550	    -6.3782	     4.1962	    10.5743	     5.2032	
     5.1193	     6.2103	     3.5248	     9.5673	     5.1193	     6.4621	    -6.4621	     4.6997	    10.9100	     5.7068	
     4.7836	     4.8676	     2.9373	    10.2386	     4.4479	     6.3782	    -7.0496	     4.1962	    10.1547	     5.0354	
     3.3569	     2.6016	     1.2589	     9.4833	     2.5177	     5.0354	    -8.1406	     2.6016	     8.3084	     3.4409	
     0.9232	    -0.5875	    -1.5106	     7.2174	    -0.4196	     2.6016	    -9.5673	     0.1678	     5.5389	     0.7553	
    -2.4338	    -4.2801	    -5.2032	     3.6926	    -4.2801	    -0.9232	   -11.3297	    -2.9373	     1.8463	    -2.6855	
    -6.2943	    -8.3923	    -9.3155	    -0.8392	    -8.6441	    -5.1193	   -13.1760	    -6.5460	    -2.4338	    -6.6299	
   -10.3226	   -12.5046	   -13.5956	    -5.7907	   -13.0920	    -9.5673	   -15.1901	   -10.2386	    -6.9656	   -10.6583	
   -14.1830	   -16.3651	   -17.6239	   -10.7422	   -17.2882	   -13.8474	   -17.1204	   -13.7634	   -11.2457	   -14.4348	
   -17.2882	   -19.6381	   -20.8969	   -15.0223	   -20.7291	   -17.4561	   -18.7149	   -16.6168	   -15.0223	   -17.6239	
   -19.5541	   -22.1558	   -23.1628	   -18.1274	   -23.0789	   -19.8898	   -19.7220	   -18.6310	   -17.9596	   -19.8898	
   -20.5612	   -23.5825	   -24.2538	   -19.7220	   -24.1699	   -20.9808	   -19.9738	   -19.4702	   -19.6381	   -20.9808	
   -20.3094	   -23.7503	   -24.0860	   -19.6381	   -23.9182	   -20.5612	   -19.3863	   -19.1345	   -20.0577	   -20.8130	
   -18.7988	   -22.6593	   -22.6593	   -17.9596	   -22.3236	   -18.7988	   -17.8757	   -17.7078	   -19.3024	   -19.4702	
   -16.3651	   -20.4773	   -20.2255	   -15.0223	   -19.6381	   -16.0294	   -15.6937	   -15.5258	   -17.5400	   -17.2043	
   -13.2599	   -17.2882	   -17.1204	   -11.3297	   -16.2811	   -12.5046	   -13.0920	   -12.7563	   -15.0223	   -14.1830	
    -9.7351	   -13.5956	   -13.5956	    -7.2174	   -12.4207	    -8.8120	   -10.1547	    -9.7351	   -12.0850	   -10.9100	
    -6.2943	    -9.5673	    -9.8190	    -3.1891	    -8.5602	    -5.2032	    -7.2174	    -6.7139	    -8.9798	    -7.4692	
    -3.0212	    -5.6229	    -6.2103	     0.3357	    -4.8676	    -2.0142	    -4.5319	    -3.7766	    -5.8746	    -4.1962	
    -0.3357	    -2.0142	    -3.0212	     3.2730	    -1.5945	     0.5035	    -2.1820	    -1.1749	    -3.1052	    -1.3428	
     1.5945	     0.9232	    -0.5875	     5.2872	     0.9232	     2.1820	    -0.4196	     1.0071	    -0.6714	     0.9232	
     2.6855	     2.9373	     1.0071	     6.3782	     2.5177	     2.9373	     0.5875	     2.6855	     1.0910	     2.4338	
     2.9373	     3.8605	     1.5106	     6.3782	     3.1891	     2.7695	     0.9232	     3.6926	     2.0981	     3.1891	
     2.2659	     3.6926	     1.0071	     5.4550	     2.8534	     1.7624	     0.3357	     3.9444	     2.4338	     3.1052	
     0.7553	     2.4338	    -0.5875	     3.6087	     1.6785	     0.0839	    -0.9232	     3.3569	     2.0142	     2.2659	
    -1.3428	     0.0839	    -3.0212	     1.0071	    -0.3357	    -2.2659	    -2.8534	     2.0142	     0.7553	     0.7553	
    -4.0283	    -3.0212	    -6.2103	    -2.0981	    -2.9373	    -5.1193	    -5.3711	     0.0000	    -1.0071	    -1.1749	
    -7.1335	    -6.6299	    -9.8190	    -5.4550	    -5.8746	    -8.0566	    -8.1406	    -2.6016	    -3.2730	    -3.4409	
   -10.3226	   -10.4904	   -13.5117	    -8.7280	    -8.8959	   -10.8261	   -11.1618	    -5.3711	    -5.7068	    -5.7068	
   -13.3438	   -14.1830	   -17.1204	   -11.6653	   -11.7493	   -13.3438	   -13.9313	    -8.2245	    -8.1406	    -7.7209	
   -15.9454	   -17.3721	   -20.1416	   -14.0152	   -14.1830	   -15.1901	   -16.2811	   -10.8261	   -10.3226	    -9.5673	
   -17.7917	   -19.7220	   -22.3236	   -15.4419	   -15.8615	   -16.2811	   -18.0435	   -12.9242	   -12.0850	   -10.8261	
   -18.7988	   -20.9808	   -23.4146	   -16.0294	   -16.8686	   -16.5329	   -19.0506	   -14.2670	   -13.2599	   -11.6653	
   -18.7988	   -20.8969	   -23.2468	   -15.4419	   -16.9525	   -15.7776	   -19.2184	   -14.7705	   -13.6795	   -11.7493	
   -17.7917	   -19.3863	   -21.6522	   -13.8474	   -16.1133	   -14.1830	   -18.3792	   -14.2670	   -13.1760	   -11.1618	
   -15.9454	   -16.6168	   -18.9667	   -11.2457	   -14.4348	   -11.6653	   -16.6168	   -12.7563	   -11.9171	    -9.9869	
   -13.3438	   -12.8403	   -15.2740	    -7.8049	   -12.0010	    -8.4763	   -14.2670	   -10.4065	    -9.9030	    -8.1406	
   -10.3226	    -8.3923	   -11.0779	    -3.9444	    -9.2316	    -5.0354	   -11.4136	    -7.4692	    -7.4692	    -6.0425	
    -7.2174	    -3.7766	    -6.7978	     0.0000	    -6.2103	    -1.5106	    -8.4763	    -4.2801	    -4.7836	    -3.7766	
    -4.4479	     0.4196	    -2.9373	     3.6926	    -3.4409	     1.6785	    -5.6229	    -1.2589	    -2.2659	    -1.6785	
    -2.0981	     3.7766	     0.3357	     6.7978	    -1.0910	     4.2801	    -3.2730	     1.2589	     0.0000	     0.0000	
    -0.5035	     5.9586	     2.6016	     8.9798	     0.5875	     6.1264	    -1.5945	     3.1891	     1.5106	     1.1749	
     0.3357	     6.7978	     3.8605	     9.9869	     1.2589	     7.0496	    -0.7553	     4.1122	     2.2659	     1.7624	
     0.3357	     6.1264	     3.8605	     9.8190	     1.0910	     6.9656	    -0.7553	     4.1962	     2.0142	     1.5945	
    -0.5035	     4.1962	     2.7695	     8.4763	    -0.1678	     6.0425	    -1.6785	     3.2730	     0.9232	     0.6714	
    -2.0981	     1.0910	     0.5875	     6.2103	    -2.1820	     4.2801	    -3.2730	     1.5945	    -1.1749	    -0.8392	
    -4.1962	    -2.8534	    -2.4338	     3.1052	    -4.9515	     1.9302	    -5.4550	    -0.8392	    -3.8605	    -2.9373	
    -6.5460	    -7.2174	    -6.0425	    -0.2518	    -8.0566	    -0.7553	    -7.9727	    -3.5248	    -6.9656	    -5.3711	
    -8.8959	   -11.5814	    -9.7351	    -3.5248	   -11.2457	    -3.6087	   -10.4904	    -6.3782	   -10.1547	    -7.8888	
   -10.8261	   -15.3580	   -13.2599	    -6.4621	   -14.0991	    -6.2103	   -12.8403	    -8.9798	   -13.0081	   -10.2386	
   -12.1689	   -18.1274	   -16.1133	    -8.6441	   -16.2811	    -8.2245	   -14.6866	   -10.9100	   -15.3580	   -12.0010	
   -12.6724	   -19.6381	   -18.0435	    -9.9030	   -17.6239	    -9.6512	   -15.7776	   -12.0850	   -16.9525	   -13.0920	
   -12.1689	   -19.8059	   -18.8828	   -10.0708	   -17.7917	   -10.0708	   -16.1133	   -12.2528	   -17.4561	   -13.2599	
   -10.6583	   -18.5471	   -18.4631	    -9.3155	   -16.8686	    -9.6512	   -15.5258	   -11.3297	   -16.9525	   -12.5046	
    -8.2245	   -16.1133	   -16.9525	    -7.5531	   -14.8544	    -8.3923	   -14.1830	    -9.3994	   -15.3580	   -10.9100	
    -4.9515	   -12.8403	   -14.5187	    -4.9515	   -12.0010	    -6.4621	   -12.1689	    -6.5460	   -12.8403	    -8.4763	
    -1.2589	    -8.8959	   -11.3297	    -1.8463	    -8.5602	    -3.9444	    -9.6512	    -3.0212	    -9.6512	    -5.5389	
     2.6855	    -4.6997	    -7.8888	     1.5106	    -4.7836	    -1.1749	    -7.0496	     0.9232	    -5.9586	    -2.3499	
     6.5460	    -0.5875	    -4.3640	     4.9515	    -1.0910	     1.6785	    -4.4479	     4.8676	    -2.1820	     0.8392	
     9.9869	     3.0212	    -1.0910	     8.0566	     2.2659	     4.3640	    -2.2659	     8.5602	     1.2589	     3.6926	
    12.8403	     6.0425	     1.5945	    10.4904	     4.8676	     6.7139	    -0.6714	    11.6653	     4.1962	     5.9586	
    14.9384	     8.0566	     3.6087	    12.0850	     6.7139	     8.3084	     0.3357	    13.8474	     6.2943	     7.3853	
    16.1133	     9.1476	     4.6158	    12.5885	     7.5531	     9.0637	     0.5875	    14.9384	     7.3853	     8.0566	
    16.3651	     9.2316	     4.7836	    12.0010	     7.4692	     8.9798	     0.2518	    14.9384	     7.4692	     7.8049	
    15.6097	     8.4763	     3.9444	    10.4065	     6.4621	     7.8888	    -0.7553	    13.8474	     6.6299	     6.8817	
    13.9313	     6.9656	     2.2659	     7.9727	     4.6158	     5.8746	    -2.2659	    11.7493	     4.8676	     5.2032	
    11.3297	     4.8676	    -0.0839	     4.8676	     2.1820	     3.2730	    -4.1962	     8.8120	     2.4338	     3.0212	
     7.9727	     2.4338	    -2.8534	     1.5106	    -0.6714	     0.0839	    -6.2943	     5.2032	    -0.5875	     0.4196	
     4.1122	    -0.1678	    -5.7068	    -1.9302	    -3.6926	    -3.1052	    -8.4763	     1.0071	    -3.7766	    -2.3499	
     0.1678	    -2.6016	    -8.3084	    -4.9515	    -6.6299	    -6.1264	   -10.4904	    -3.4409	    -7.1335	    -5.1193	
    -3.5248	    -4.5319	   -10.4065	    -7.3013	    -9.2316	    -8.5602	   -12.0850	    -7.7209	   -10.1547	    -7.6370	
    -6.4621	    -5.7907	   -11.9171	    -8.5602	   -11.0779	   -10.1547	   -13.1760	   -11.2457	   -12.5046	    -9.5673	
    -8.4763	    -6.0425	   -12.5885	    -8.5602	   -12.0850	   -10.5743	   -13.5117	   -13.5956	   -14.0991	   -10.8261	
    -9.2316	    -5.2032	   -12.2528	    -7.0496	   -12.0850	    -9.7351	   -13.1760	   -14.6866	   -14.6866	   -11.1618	
    -8.7280	    -3.2730	   -11.0779	    -4.1962	   -11.0779	    -7.6370	   -12.0850	   -14.2670	   -14.1830	   -10.4904	
    -7.0496	    -0.5035	    -8.9798	    -0.1678	    -9.2316	    -4.5319	   -10.3226	   -12.4207	   -12.6724	    -9.0637	
    -4.3640	     2.8534	    -6.2103	     4.9515	    -6.7139	    -0.5875	    -8.2245	    -9.4833	   -10.4904	    -6.8817	
    -1.0071	     6.3782	    -3.0212	    10.5743	    -3.7766	     3.7766	    -5.7907	    -5.7068	    -7.6370	    -4.2801	
     2.6016	     9.6512	     0.3357	    16.3651	    -0.7553	     8.2245	    -3.4409	    -1.5106	    -4.6158	    -1.4267	
     6.0425	    12.1689	     3.3569	    21.7361	     2.0981	    12.1689	    -1.3428	     2.5177	    -1.6785	     1.2589	
     8.7280	    13.6795	     5.7068	    26.1002	     4.2801	    15.2740	     0.1678	     5.9586	     0.6714	     3.4409	
    10.2386	    13.8474	     7.1335	    29.0375	     5.5389	    17.0364	     0.8392	     8.3084	     2.0981	     4.6997	
    10.5743	    12.6724	     7.3013	    29.9606	     5.7907	    17.3721	     0.5875	     9.3155	     2.4338	     4.9515	
     9.3994	    10.3226	     6.2103	    28.8696	     5.0354	    16.1972	    -0.5875	     8.8120	     1.5945	     4.1122	
     6.8817	     6.7139	     4.0283	    25.7645	     3.1052	    13.5117	    -2.7695	     6.8817	    -0.5035	     2.1820	
     3.3569	     2.1820	     0.7553	    20.8969	     0.3357	     9.6512	    -5.6229	     3.6087	    -3.6926	    -0.7553	
    -0.9232	    -3.0212	    -3.2730	    14.7705	    -3.1891	     4.9515	    -9.0637	    -0.6714	    -7.6370	    -4.3640	
    -5.5389	    -8.5602	    -7.6370	     7.9727	    -6.9656	    -0.1678	   -12.7563	    -5.3711	   -12.0010	    -8.3923	
    -9.9869	   -13.9313	   -11.9171	     1.1749	   -10.8261	    -5.2032	   -16.2811	    -9.9869	   -16.2811	   -12.2528	
   -13.6795	   -18.7149	   -15.8615	    -5.0354	   -14.3509	    -9.7351	   -19.3863	   -14.0991	   -20.0577	   -15.7776	
   -16.3651	   -22.4915	   -18.9667	    -9.9869	   -17.1204	   -13.1760	   -21.7361	   -17.2043	   -23.0789	   -18.5471	
   -17.7078	   -25.0092	   -21.1487	   -13.5117	   -19.0506	   -15.4419	   -23.0789	   -19.1345	   -25.0092	   -20.3094	
   -17.7078	   -26.1002	   -22.3236	   -15.4419	   -19.8059	   -16.3651	   -23.3307	   -19.7220	   -25.7645	   -21.1487	
   -16.3651	   -25.7645	   -22.4075	   -15.6937	   -19.4702	   -15.8615	   -22.5754	   -19.0506	   -25.2609	   -20.8130	
   -14.0152	   -24.1699	   -21.5683	   -14.6866	   -18.2114	   -14.0991	   -20.8969	   -17.2882	   -23.6664	   -19.6381	
   -10.9940	   -21.5683	   -19.9738	   -12.5046	   -16.1133	   -11.4136	   -18.5471	   -14.6027	   -20.9808	   -17.5400	
    -7.4692	   -18.2953	   -17.7917	    -9.5673	   -13.5117	    -7.9727	   -15.6937	   -11.3297	   -17.7078	   -14.9384	
    -3.9444	   -14.5187	   -15.1062	    -6.2103	   -10.4904	    -4.1962	   -12.6724	    -7.6370	   -13.8474	   -11.9171	
    -0.5875	   -10.5743	   -12.2528	    -2.9373	    -7.3853	    -0.4196	    -9.7351	    -4.0283	    -9.9869	    -8.8120	
     2.1820	    -6.9656	    -9.5673	     0.0000	    -4.6158	     3.0212	    -7.0496	    -0.7553	    -6.3782	    -5.7068	
     4.1122	    -4.0283	    -7.2174	     2.1820	    -2.2659	     5.7068	    -5.0354	     1.8463	    -3.4409	    -3.1052	
     5.0354	    -1.8463	    -5.5389	     3.3569	    -0.7553	     7.3013	    -3.6926	     3.6926	    -1.3428	    -1.0910	
     4.8676	    -0.7553	    -4.6997	     3.4409	    -0.0839	     7.7209	    -3.3569	     4.4479	    -0.3357	     0.0000	
     3.6087	    -0.7553	    -4.6997	     2.5177	    -0.3357	     6.9656	    -3.8605	     4.1962	    -0.5035	     0.0839	
     1.3428	    -1.7624	    -5.5389	     0.5875	    -1.5945	     4.9515	    -5.2032	     2.8534	    -1.6785	    -0.9232	
    -1.5945	    -3.6926	    -7.2174	    -2.0142	    -3.6926	     1.9302	    -7.3853	     0.7553	    -3.8605	    -2.8534	
    -5.0354	    -6.4621	    -9.5673	    -5.0354	    -6.3782	    -1.8463	   -10.2386	    -2.1820	    -6.7139	    -5.6229	
    -8.5602	    -9.5673	   -12.3367	    -8.2245	    -9.4833	    -6.0425	   -13.4277	    -5.3711	    -9.9030	    -8.7280	
   -11.8332	   -12.6724	   -15.1062	   -11.1618	   -12.5885	   -10.1547	   -16.6168	    -8.6441	   -13.1760	   -11.9171	
   -14.3509	   -15.4419	   -17.7078	   -13.5117	   -15.2740	   -13.5956	   -19.3863	   -11.4975	   -15.9454	   -14.6866	
   -15.9454	   -17.2882	   -19.7220	   -14.8544	   -17.2882	   -16.1133	   -21.5683	   -13.5956	   -17.9596	   -16.7847	
   -16.2811	   -18.1274	   -20.8130	   -14.9384	   -18.2114	   -17.2043	   -22.7432	   -14.4348	   -18.8828	   -17.7917	
   -15.4419	   -17.7078	   -20.8969	   -13.6795	   -18.0435	   -16.7847	   -22.8271	   -14.0991	   -18.5471	   -17.6239	
   -13.2599	   -16.0294	   -19.9738	   -11.0779	   -16.5329	   -14.9384	   -21.7361	   -12.4207	   -17.0364	   -16.2811	
    -9.9869	   -13.3438	   -17.8757	    -7.2174	   -13.9313	   -11.9171	   -19.5541	    -9.5673	   -14.4348	   -13.9313	
    -5.7907	    -9.8190	   -15.0223	    -2.4338	   -10.4065	    -8.0566	   -16.5329	    -5.9586	   -11.0779	   -10.8261	
    -0.8392	    -5.7907	   -11.4975	     2.9373	    -6.2103	    -3.7766	   -12.9242	    -1.7624	    -7.2174	    -7.0496	
     4.2801	    -1.6785	    -7.6370	     8.3084	    -1.7624	     0.5875	    -8.9798	     2.4338	    -3.1891	    -3.1891	
     9.3994	     2.1820	    -4.0283	    13.1760	     2.4338	     4.4479	    -5.1193	     6.3782	     0.5035	     0.5035	
    13.7634	     5.2032	    -1.0071	    17.2043	     5.9586	     7.5531	    -1.7624	     9.5673	     3.6087	     3.6926	
    17.0364	     7.3013	     1.0071	    19.8059	     8.3923	     9.6512	     0.7553	    11.5814	     5.7068	     5.9586	
    18.8828	     8.2245	     2.0981	    20.9808	     9.5673	    10.4904	     2.3499	    12.2528	     6.7978	     7.1335	
    19.1345	     7.9727	     2.0981	    20.6451	     9.3994	    10.3226	     2.9373	    11.4136	     6.6299	     7.1335	
    17.9596	     6.7139	     1.2589	    19.0506	     8.0566	     9.1476	     2.6016	     9.3155	     5.4550	     6.2103	
    15.6097	     4.6997	    -0.2518	    16.3651	     5.7907	     7.1335	     1.5106	     6.1264	     3.4409	     4.3640	
    12.2528	     2.0981	    -2.1820	    13.0081	     2.7695	     4.6997	    -0.2518	     2.3499	     0.7553	     1.9302	
     8.3923	    -0.8392	    -4.3640	     9.3155	    -0.5875	     1.9302	    -2.2659	    -1.5945	    -2.3499	    -0.8392	
     4.1962	    -3.8605	    -6.6299	     5.4550	    -4.0283	    -0.9232	    -4.6158	    -5.5389	    -5.7068	    -3.8605	
     0.0839	    -6.7139	    -8.8959	     1.7624	    -7.3853	    -3.6087	    -6.8817	    -9.0637	    -8.9798	    -6.7978	
    -3.5248	    -9.0637	   -10.7422	    -1.4267	   -10.2386	    -5.9586	    -8.9798	   -11.8332	   -12.0010	    -9.3155	
    -6.4621	   -10.8261	   -11.9171	    -3.8605	   -12.3367	    -7.6370	   -10.6583	   -13.7634	   -14.4348	   -11.2457	
    -8.3923	   -11.6653	   -12.3367	    -5.3711	   -13.4277	    -8.4763	   -11.6653	   -14.6027	   -15.9454	   -12.3367	
    -9.1476	   -11.4975	   -11.7493	    -5.6229	   -13.4277	    -8.3084	   -11.9171	   -14.1830	   -16.2811	   -12.2528	
    -8.7280	   -10.4065	   -10.3226	    -4.7836	   -12.3367	    -7.1335	   -11.4136	   -12.6724	   -15.4419	   -11.0779	
    -7.1335	    -8.4763	    -8.1406	    -2.7695	   -10.0708	    -4.8676	   -10.0708	   -10.1547	   -13.3438	    -8.9798	
    -4.5319	    -5.8746	    -5.2872	     0.1678	    -7.0496	    -1.9302	    -8.1406	    -6.8817	   -10.2386	    -5.9586	
    -1.1749	    -2.6016	    -2.1820	     3.6087	    -3.2730	     1.5106	    -5.7907	    -3.0212	    -6.2943	    -2.5177	
     2.6016	     0.9232	     1.0071	     7.3853	     0.7553	     5.2032	    -3.1052	     1.0071	    -2.0142	     1.1749	
     6.3782	     4.4479	     3.9444	    10.8261	     4.6158	     8.7280	    -0.5875	     4.7836	     2.3499	     4.6158	
     9.6512	     7.5531	     6.2943	    13.6795	     7.8888	    11.5814	     1.5945	     8.0566	     6.0425	     7.3853	
    11.9171	     9.9030	     7.8888	    15.4419	    10.3226	    13.5117	     3.1052	    10.4904	     8.8959	     9.3155	
    12.9242	    11.2457	     8.3923	    16.0294	    11.4975	    14.2670	     3.7766	    11.7493	    10.4904	    10.1547	
    12.6724	    11.5814	     7.8888	    15.3580	    11.4975	    13.6795	     3.6087	    11.8332	    10.8261	     9.8190	
    11.1618	    10.7422	     6.2943	    13.4277	    10.2386	    12.0010	     2.6016	    10.9100	     9.8190	     8.4763	
     8.6441	     8.9798	     3.9444	    10.6583	     8.1406	     9.3155	     0.9232	     9.0637	     7.8049	     6.2943	
     5.3711	     6.4621	     0.9232	     7.1335	     5.2872	     5.9586	    -1.1749	     6.5460	     5.0354	     3.5248	
     1.7624	     3.2730	    -2.5177	     3.1052	     2.0981	     2.0981	    -3.4409	     3.5248	     1.6785	     0.3357	
    -2.0981	    -0.2518	    -6.0425	    -1.2589	    -1.1749	    -1.8463	    -5.7907	     0.2518	    -1.9302	    -2.8534	
    -5.7907	    -3.8605	    -9.3994	    -5.5389	    -4.3640	    -5.6229	    -7.9727	    -2.8534	    -5.4550	    -5.8746	
    -8.9798	    -7.2174	   -12.3367	    -9.3994	    -7.0496	    -8.8120	    -9.9030	    -5.6229	    -8.5602	    -8.4763	
   -11.3297	    -9.9030	   -14.3509	   -12.4207	    -9.1476	   -11.1618	   -11.2457	    -7.7209	   -10.9940	   -10.4065	
   -12.7563	   -11.5814	   -15.3580	   -14.2670	   -10.2386	   -12.4207	   -11.8332	    -8.8959	   -12.4207	   -11.4975	
   -12.9242	   -12.1689	   -15.1901	   -14.6866	   -10.3226	   -12.4207	   -11.6653	    -9.1476	   -12.8403	   -11.5814	
   -12.0850	   -11.5814	   -13.9313	   -13.6795	    -9.3994	   -11.1618	   -10.6583	    -8.3923	   -12.0850	   -10.7422	
   -10.2386	    -9.9869	   -11.7493	   -11.6653	    -7.6370	    -8.9798	    -8.9798	    -6.7978	   -10.4904	    -9.2316	
    -7.7209	    -7.6370	    -8.8959	    -8.7280	    -5.2032	    -6.1264	    -6.7978	    -4.4479	    -8.2245	    -7.1335	
    -4.6158	    -4.8676	    -5.7068	    -5.3711	    -2.4338	    -2.9373	    -4.3640	    -1.6785	    -5.4550	    -4.7836	
    -1.2589	    -1.8463	    -2.3499	    -1.8463	     0.5035	     0.4196	    -1.7624	     1.2589	    -2.5177	    -2.3499	
     2.0981	     1.1749	     0.8392	     1.4267	     3.2730	     3.5248	     0.6714	     4.1962	     0.4196	    -0.0839	
     5.3711	     3.8605	     3.7766	     4.2801	     5.7907	     6.2943	     2.9373	     6.6299	     3.0212	     1.9302	
     8.1406	     6.2103	     6.2103	     6.3782	     7.8049	     8.4763	     4.7836	     8.5602	     5.1193	     3.5248	
    10.2386	     7.8888	     8.0566	     7.4692	     9.3155	     9.9869	     6.1264	     9.6512	     6.5460	     4.6158	
    11.3297	     8.8959	     9.1476	     7.5531	     9.9869	    10.5743	     6.7978	     9.8190	     7.1335	     5.0354	
    11.4136	     8.9798	     9.3994	     6.3782	     9.9030	    10.2386	     6.7139	     9.0637	     6.7978	     4.6997	
    10.3226	     8.0566	     8.8120	     4.1962	     8.9798	     8.9798	     5.7907	     7.4692	     5.5389	     3.6087	
     8.2245	     6.1264	     7.3013	     1.0071	     7.1335	     6.7978	     4.1962	     5.1193	     3.5248	     1.8463	
     5.3711	     3.4409	     5.1193	    -2.7695	     4.6158	     3.8605	     1.8463	     2.3499	     0.8392	    -0.5035	
     2.0142	     0.1678	     2.3499	    -6.8817	     1.5945	     0.5035	    -0.9232	    -0.7553	    -2.2659	    -3.1052	
    -1.4267	    -3.3569	    -0.5875	   -10.9100	    -1.5945	    -3.0212	    -3.8605	    -3.6926	    -5.4550	    -5.8746	
    -4.5319	    -6.6299	    -3.4409	   -14.3509	    -4.6997	    -6.1264	    -6.7978	    -6.2943	    -8.3084	    -8.4763	
    -7.0496	    -9.2316	    -5.8746	   -16.9525	    -7.3013	    -8.6441	    -9.2316	    -8.1406	   -10.5743	   -10.4904	
    -8.6441	   -10.9100	    -7.5531	   -18.2114	    -9.0637	   -10.2386	   -10.9940	    -9.0637	   -11.9171	   -11.8332	
    -9.1476	   -11.3297	    -8.3084	   -18.1274	    -9.8190	   -10.6583	   -11.9171	    -8.8959	   -12.1689	   -12.2528	
    -8.5602	   -10.5743	    -7.9727	   -16.6168	    -9.4833	    -9.9869	   -11.8332	    -7.7209	   -11.3297	   -11.7493	
    -6.9656	    -8.8120	    -6.7139	   -13.7634	    -8.2245	    -8.3084	   -10.8261	    -5.5389	    -9.5673	   -10.3226	
    -4.6158	    -6.1264	    -4.6158	   -10.0708	    -6.1264	    -5.7907	    -9.0637	    -2.7695	    -7.1335	    -8.2245	
    -1.7624	    -2.8534	    -2.0981	    -5.8746	    -3.4409	    -2.6855	    -6.7139	     0.3357	    -4.1962	    -5.5389	
     1.4267	     0.6714	     0.7553	    -1.4267	    -0.4196	     0.6714	    -3.9444	     3.4409	    -1.1749	    -2.6016	
     4.6997	     4.0283	     3.5248	     2.7695	     2.6016	     4.1122	    -1.0910	     6.2943	     1.7624	     0.5035	
     7.7209	     7.0496	     6.0425	     6.4621	     5.4550	     7.2174	     1.5945	     8.6441	     4.2801	     3.4409	
    10.2386	     9.3155	     8.0566	     9.3994	     7.7209	     9.7351	     4.0283	    10.3226	     6.2943	     5.8746	
    11.9171	    10.7422	     9.2316	    11.2457	     9.1476	    11.4136	     5.7907	    10.9940	     7.3853	     7.4692	
    12.6724	    10.9940	     9.3994	    11.9171	     9.4833	    12.0010	     6.8817	    10.7422	     7.5531	     8.1406	
    12.2528	    10.2386	     8.5602	    11.3297	     8.8120	    11.3297	     7.0496	     9.4833	     6.7139	     7.7209	
    10.8261	     8.4763	     6.9656	     9.7351	     7.0496	     9.6512	     6.4621	     7.3013	     5.0354	     6.2943	
     8.4763	     6.1264	     4.6158	     7.3013	     4.5319	     6.8817	     5.2032	     4.5319	     2.5177	     4.0283	
     5.6229	     3.4409	     1.8463	     4.1962	     1.5945	     3.5248	     3.4409	     1.3428	    -0.5035	     1.0910	
     2.4338	     0.6714	    -1.0071	     0.8392	    -1.4267	    -0.3357	     1.5945	    -1.8463	    -3.7766	    -2.0142	
    -0.6714	    -1.6785	    -3.6926	    -2.4338	    -4.1962	    -4.1122	    -0.2518	    -4.8676	    -6.8817	    -5.1193	
    -3.3569	    -3.5248	    -5.7907	    -5.2032	    -6.4621	    -7.3853	    -1.7624	    -7.3853	    -9.5673	    -7.8049	
    -5.2872	    -4.6158	    -7.3013	    -7.3013	    -7.8049	    -9.9030	    -2.7695	    -9.0637	   -11.5814	    -9.6512	
    -6.2103	    -4.7836	    -7.8888	    -8.4763	    -8.1406	   -11.4136	    -3.1891	    -9.9030	   -12.7563	   -10.6583	
    -6.2943	    -4.1962	    -7.7209	    -8.6441	    -7.6370	   -11.8332	    -2.9373	    -9.9030	   -13.0081	   -10.7422	
    -5.3711	    -3.0212	    -6.7978	    -7.8049	    -6.2103	   -11.1618	    -2.1820	    -9.0637	   -12.2528	    -9.9030	
    -3.6926	    -1.4267	    -5.3711	    -6.1264	    -4.1962	    -9.5673	    -0.9232	    -7.6370	   -10.8261	    -8.3923	
    -1.3428	     0.3357	    -3.5248	    -3.7766	    -1.7624	    -7.3853	     0.5875	    -5.7907	    -8.8959	    -6.4621	
     1.2589	     2.0981	    -1.5945	    -1.0071	     0.8392	    -4.7836	     2.2659	    -3.8605	    -6.6299	    -4.2801	
     4.0283	     3.5248	     0.1678	     1.7624	     3.2730	    -2.1820	     3.8605	    -1.9302	    -4.3640	    -2.0981	
     6.7139	     4.6997	     1.7624	     4.4479	     5.3711	     0.2518	     5.3711	    -0.2518	    -2.2659	     0.0000	
     9.1476	     5.5389	     2.9373	     6.7139	     6.9656	     2.1820	     6.5460	     1.1749	    -0.5875	     1.7624	
    10.9940	     6.0425	     3.7766	     8.3923	     8.0566	     3.4409	     7.4692	     2.0981	     0.5875	     3.1052	
    12.4207	     6.3782	     4.1962	     9.3994	     8.4763	     3.9444	     8.0566	     2.6016	     1.0910	     3.9444	
    13.0920	     6.2943	     4.2801	     9.5673	     8.2245	     3.6087	     8.1406	     2.4338	     1.0071	     4.2801	
    13.1760	     5.7907	     3.7766	     8.8120	     7.4692	     2.4338	     7.7209	     1.6785	     0.0839	     3.8605	
    12.5885	     4.7836	     2.7695	     7.2174	     6.0425	     0.5875	     6.7139	     0.1678	    -1.5106	     2.8534	
    11.3297	     3.1891	     1.0910	     4.8676	     4.1962	    -1.7624	     5.1193	    -1.9302	    -3.7766	     1.0910	
     9.5673	     1.1749	    -1.0071	     1.9302	     1.9302	    -4.4479	     3.1052	    -4.4479	    -6.4621	    -1.0910	
     7.3853	    -1.1749	    -3.6087	    -1.2589	    -0.5035	    -7.2174	     0.6714	    -7.3853	    -9.3994	    -3.6087	
     4.9515	    -3.5248	    -6.2103	    -4.3640	    -2.9373	    -9.6512	    -1.7624	   -10.2386	   -12.3367	    -6.2943	
     2.5177	    -5.4550	    -8.6441	    -6.9656	    -4.9515	   -11.5814	    -4.1122	   -12.9242	   -14.8544	    -8.7280	
     0.4196	    -6.7139	   -10.4065	    -8.8959	    -6.3782	   -12.7563	    -6.1264	   -14.9384	   -16.7007	   -10.7422	
    -1.0910	    -7.1335	   -11.3297	    -9.7351	    -6.9656	   -12.8403	    -7.4692	   -16.0294	   -17.7078	   -12.0010	
    -1.7624	    -6.5460	   -11.0779	    -9.3994	    -6.5460	   -11.9171	    -7.9727	   -16.0294	   -17.6239	   -12.3367	
    -1.5106	    -4.9515	    -9.5673	    -7.8888	    -5.2032	    -9.9030	    -7.8049	   -14.8544	   -16.5329	   -11.6653	
    -0.3357	    -2.6855	    -6.8817	    -5.4550	    -3.1052	    -7.0496	    -6.7978	   -12.6724	   -14.6027	   -10.2386	
     1.5945	     0.0839	    -3.4409	    -2.1820	    -0.4196	    -3.6087	    -5.1193	    -9.6512	   -11.9171	    -8.0566	
     4.1122	     3.0212	     0.5875	     1.5106	     2.5177	     0.0839	    -3.0212	    -6.2103	    -8.8959	    -5.4550	
     6.9656	     5.7907	     4.5319	     5.2032	     5.2872	     3.6087	    -0.7553	    -2.7695	    -5.8746	    -2.7695	
     9.8190	     7.9727	     8.0566	     8.3923	     7.7209	     6.6299	     1.3428	     0.3357	    -3.1052	    -0.2518	
    12.1689	     9.3155	    10.6583	    10.8261	     9.3994	     8.8120	     3.1891	     2.6855	    -0.9232	     1.7624	
    13.8474	     9.7351	    12.0010	    12.0010	    10.1547	     9.8190	     4.3640	     4.1122	     0.5875	     3.1891	
    14.5187	     9.1476	    12.0010	    11.7493	     9.8190	     9.6512	     4.7836	     4.3640	     1.0910	     3.6087	
    14.0152	     7.6370	    10.7422	    10.0708	     8.4763	     8.1406	     4.3640	     3.4409	     0.5875	     3.1891	
    12.4207	     5.2872	     8.2245	     7.0496	     6.1264	     5.4550	     3.1891	     1.3428	    -1.0071	     1.7624	
     9.8190	     2.4338	     4.7836	     3.0212	     2.9373	     1.9302	     1.2589	    -1.5106	    -3.6087	    -0.5875	
     6.3782	    -0.9232	     0.8392	    -1.6785	    -0.6714	    -2.2659	    -1.1749	    -5.0354	    -6.7978	    -3.5248	
     2.5177	    -4.3640	    -3.2730	    -6.5460	    -4.5319	    -6.7978	    -3.8605	    -8.8120	   -10.4065	    -6.7978	
    -1.5106	    -7.6370	    -7.2174	   -11.2457	    -8.2245	   -11.2457	    -6.6299	   -12.4207	   -14.0152	   -10.2386	
    -5.2872	   -10.5743	   -10.8261	   -15.4419	   -11.4136	   -15.3580	    -9.2316	   -15.5258	   -17.3721	   -13.5117	
    -8.4763	   -12.8403	   -13.7634	   -18.8828	   -14.0152	   -18.8828	   -11.4975	   -17.9596	   -20.1416	   -16.3651	
   -10.8261	   -14.2670	   -15.8615	   -21.2326	   -15.6937	   -21.4005	   -13.1760	   -19.3863	   -22.1558	   -18.5471	
   -12.0010	   -14.7705	   -16.8686	   -22.3236	   -16.3651	   -22.8271	   -14.0152	   -19.7220	   -23.0789	   -19.8059	
   -11.9171	   -14.1830	   -16.7847	   -21.9040	   -15.9454	   -22.7432	   -14.0152	   -18.9667	   -22.7432	   -20.0577	
   -10.4065	   -12.5885	   -15.5258	   -19.9738	   -14.4348	   -21.2326	   -13.0081	   -17.1204	   -21.2326	   -19.1345	
    -7.5531	   -10.0708	   -13.2599	   -16.6168	   -12.0010	   -18.2953	   -11.0779	   -14.3509	   -18.5471	   -17.2043	
    -3.6926	    -6.8817	   -10.0708	   -12.0010	    -8.7280	   -14.2670	    -8.3923	   -10.9940	   -15.0223	   -14.2670	
     0.7553	    -3.1891	    -6.2943	    -6.7139	    -5.0354	    -9.5673	    -5.2032	    -7.3013	   -10.9940	   -10.8261	
     5.4550	     0.5875	    -2.5177	    -1.0071	    -1.1749	    -4.5319	    -1.9302	    -3.6087	    -6.7978	    -7.1335	
     9.7351	     4.1122	     1.0910	     4.5319	     2.5177	     0.2518	     1.3428	    -0.1678	    -2.9373	    -3.5248	
    13.3438	     7.0496	     4.0283	     9.4833	     5.6229	     4.5319	     4.1122	     2.6855	     0.4196	    -0.5035	
    15.8615	     9.2316	     6.1264	    13.5117	     8.0566	     7.7209	     6.2943	     4.7836	     2.7695	     1.8463	
    17.2043	    10.2386	     7.2174	    16.2811	     9.5673	     9.8190	     7.7209	     5.8746	     4.1962	     3.2730	
    17.2043	    10.1547	     7.3853	    17.7078	    10.1547	    10.6583	     8.3084	     6.1264	     4.5319	     3.7766	
    16.1133	     8.8959	     6.5460	    17.7917	     9.8190	    10.1547	     8.0566	     5.3711	     3.7766	     3.3569	
    14.0152	     6.7139	     4.9515	    16.5329	     8.7280	     8.3923	     6.9656	     3.7766	     2.0981	     2.0981	
    10.9940	     3.9444	     2.7695	    14.2670	     7.0496	     5.7907	     5.2872	     1.5945	    -0.4196	     0.2518	
     7.4692	     0.5875	     0.0839	    11.1618	     4.7836	     2.3499	     3.0212	    -1.1749	    -3.5248	    -2.0142	
     3.4409	    -2.9373	    -2.7695	     7.4692	     2.1820	    -1.4267	     0.4196	    -4.2801	    -7.0496	    -4.6158	
    -0.5875	    -6.3782	    -5.7907	     3.6926	    -0.5875	    -5.3711	    -2.2659	    -7.5531	   -10.7422	    -7.2174	
    -4.5319	    -9.5673	    -8.5602	     0.0839	    -3.2730	    -8.9798	    -4.7836	   -10.8261	   -14.3509	    -9.7351	
    -7.9727	   -12.0850	   -10.8261	    -3.0212	    -5.6229	   -11.9171	    -6.7978	   -13.8474	   -17.6239	   -11.9171	
   -10.6583	   -13.7634	   -12.4207	    -5.5389	    -7.3853	   -14.0152	    -8.0566	   -16.1972	   -20.1416	   -13.5956	
   -12.5046	   -14.4348	   -13.0920	    -7.1335	    -8.3084	   -15.1062	    -8.3923	   -17.7917	   -21.8201	   -14.5187	
   -13.2599	   -13.9313	   -12.6724	    -7.9727	    -8.3923	   -15.1062	    -7.8049	   -18.3792	   -22.4075	   -14.6866	
   -12.9242	   -12.3367	   -11.1618	    -7.8888	    -7.3853	   -13.9313	    -6.2943	   -17.7917	   -21.9040	   -13.8474	
   -11.3297	    -9.5673	    -8.5602	    -7.1335	    -5.3711	   -11.9171	    -3.8605	   -16.1133	   -20.2255	   -12.0850	
    -8.7280	    -5.9586	    -4.9515	    -5.8746	    -2.4338	    -9.0637	    -0.6714	   -13.4277	   -17.6239	    -9.4833	
    -5.2872	    -1.5945	    -0.6714	    -4.1962	     1.3428	    -5.7068	     3.1891	   -10.0708	   -14.2670	    -6.2943	
    -1.1749	     3.1891	     3.9444	    -2.2659	     5.4550	    -2.0981	     7.2174	    -6.2943	   -10.4904	    -2.8534	
     3.0212	     7.8049	     8.6441	    -0.3357	     9.5673	     1.3428	    11.2457	    -2.6016	    -6.7139	     0.5875	
     6.9656	    11.9171	    12.6724	     1.4267	    13.2599	     4.3640	    14.8544	     0.6714	    -3.3569	     3.5248	
    10.1547	    15.1062	    15.7776	     2.7695	    16.1133	     6.6299	    17.7078	     3.1891	    -0.6714	     5.7068	
    12.3367	    16.9525	    17.7078	     3.5248	    17.7917	     7.8049	    19.4702	     4.7836	     0.9232	     6.9656	
    13.2599	    17.2882	    18.1274	     3.4409	    18.2114	     7.9727	    20.0577	     5.2032	     1.4267	     7.0496	
    12.8403	    16.0294	    17.1204	     2.3499	    17.2043	     6.8817	    19.5541	     4.3640	     0.6714	     6.1264	
    11.0779	    13.1760	    14.6866	     0.3357	    14.9384	     4.6158	    17.8757	     2.4338	    -1.3428	     4.1122	
     8.2245	     8.9798	    10.9100	    -2.6855	    11.5814	     1.4267	    15.1901	    -0.5035	    -4.2801	     1.2589	
     4.2801	     3.6926	     6.1264	    -6.4621	     7.3853	    -2.6016	    11.6653	    -4.2801	    -8.0566	    -2.2659	
    -0.3357	    -2.2659	     0.6714	   -10.5743	     2.6016	    -6.9656	     7.5531	    -8.4763	   -12.1689	    -6.1264	
    -5.2032	    -8.2245	    -4.8676	   -14.7705	    -2.2659	   -11.3297	     3.1891	   -12.6724	   -16.3651	    -9.9869	
   -10.0708	   -13.7634	   -10.1547	   -18.5471	    -6.7978	   -15.2740	    -0.9232	   -16.5329	   -20.0577	   -13.3438	
   -14.2670	   -18.3792	   -14.6866	   -21.5683	   -10.6583	   -18.3792	    -4.4479	   -19.6381	   -22.9950	   -16.0294	
   -17.6239	   -21.6522	   -17.9596	   -23.5825	   -13.4277	   -20.3094	    -7.2174	   -21.7361	   -24.8413	   -17.7078	
   -19.8059	   -23.4146	   -19.9738	   -24.5056	   -15.0223	   -21.0648	    -8.8959	   -22.5754	   -25.4288	   -18.3792	
   -20.6451	   -23.5825	   -20.3934	   -24.2538	   -15.2740	   -20.4773	    -9.3994	   -22.0718	   -24.8413	   -17.8757	
   -20.2255	   -22.3236	   -19.4702	   -22.8271	   -14.3509	   -18.7149	    -8.8959	   -20.4773	   -23.0789	   -16.5329	
   -18.5471	   -19.8059	   -17.2043	   -20.5612	   -12.3367	   -16.1133	    -7.3853	   -17.8757	   -20.4773	   -14.4348	
   -15.8615	   -16.3651	   -14.0152	   -17.6239	    -9.5673	   -12.7563	    -5.2032	   -14.5187	   -17.2882	   -11.9171	
   -12.5885	   -12.2528	   -10.1547	   -14.3509	    -6.2943	    -9.2316	    -2.6016	   -10.8261	   -13.8474	    -9.3155	
    -8.9798	    -8.0566	    -6.1264	   -10.9940	    -3.0212	    -5.7068	     0.0000	    -7.1335	   -10.6583	    -6.9656	
    -5.5389	    -4.1122	    -2.4338	    -8.0566	    -0.0839	    -2.6855	     2.3499	    -3.8605	    -7.8888	    -5.1193	
    -2.6016	    -0.8392	     0.5875	    -5.6229	     2.0981	    -0.4196	     4.0283	    -1.2589	    -5.9586	    -4.0283	
    -0.3357	     1.4267	     2.6016	    -3.9444	     3.4409	     0.8392	     5.0354	     0.5035	    -4.8676	    -3.6926	
     0.9232	     2.6016	     3.5248	    -3.0212	     3.7766	     1.0910	     5.1193	     1.2589	    -4.6997	    -4.1962	
     1.1749	     2.6016	     3.3569	    -3.0212	     3.2730	     0.3357	     4.3640	     1.0910	    -5.4550	    -5.3711	
     0.3357	     1.6785	     2.0981	    -3.7766	     1.9302	    -1.4267	     2.9373	     0.0839	    -6.9656	    -7.2174	
    -1.2589	    -0.1678	     0.0000	    -5.1193	    -0.0839	    -3.9444	     0.9232	    -1.6785	    -9.0637	    -9.3155	
    -3.4409	    -2.6016	    -2.6855	    -7.0496	    -2.3499	    -7.0496	    -1.5106	    -3.8605	   -11.4975	   -11.6653	
    -5.8746	    -5.2872	    -5.5389	    -9.3155	    -4.6997	   -10.4065	    -4.0283	    -6.2103	   -14.0991	   -13.9313	
    -8.0566	    -7.8888	    -8.3084	   -11.4136	    -6.7978	   -13.5956	    -6.3782	    -8.4763	   -16.4490	   -16.0294	
    -9.7351	   -10.0708	   -10.5743	   -13.2599	    -8.3084	   -16.2811	    -8.2245	   -10.4065	   -18.4631	   -17.5400	
   -10.7422	   -11.6653	   -12.2528	   -14.5187	    -9.2316	   -18.1274	    -9.4833	   -11.7493	   -19.8898	   -18.4631	
   -10.9100	   -12.5046	   -13.0920	   -14.9384	    -9.3155	   -18.8828	   -10.0708	   -12.5046	   -20.5612	   -18.7149	
   -10.2386	   -12.5046	   -13.0920	   -14.5187	    -8.6441	   -18.6310	    -9.8190	   -12.5885	   -20.4773	   -18.2114	
    -8.8959	   -11.7493	   -12.4207	   -13.1760	    -7.3013	   -17.2882	    -8.9798	   -12.0010	   -19.5541	   -16.9525	
    -6.8817	   -10.4065	   -11.1618	   -11.0779	    -5.4550	   -15.0223	    -7.4692	   -10.7422	   -18.0435	   -15.0223	
    -4.4479	    -8.3923	    -9.3994	    -8.3084	    -3.1891	   -12.0010	    -5.5389	    -8.8959	   -15.9454	   -12.6724	
    -1.5945	    -6.0425	    -7.3013	    -5.1193	    -0.8392	    -8.4763	    -3.2730	    -6.6299	   -13.5117	   -10.0708	
     1.5106	    -3.3569	    -5.0354	    -1.5945	     1.5945	    -4.7836	    -0.7553	    -4.1962	   -10.9940	    -7.3013	
     4.6158	    -0.5875	    -2.6855	     1.8463	     3.7766	    -1.1749	     1.7624	    -1.6785	    -8.4763	    -4.6997	
     7.5531	     2.0981	    -0.5035	     4.8676	     5.6229	     1.9302	     4.0283	     0.6714	    -6.2103	    -2.2659	
     9.9030	     4.3640	     1.3428	     7.2174	     6.9656	     4.3640	     5.8746	     2.6855	    -4.4479	    -0.3357	
    11.5814	     6.1264	     2.7695	     8.7280	     7.5531	     5.8746	     7.1335	     3.9444	    -3.2730	     1.0910	
    12.2528	     7.0496	     3.6926	     9.1476	     7.3853	     6.3782	     7.5531	     4.4479	    -2.9373	     1.7624	
    11.8332	     7.2174	     3.9444	     8.4763	     6.3782	     5.7907	     7.2174	     4.0283	    -3.3569	     1.6785	
    10.4065	     6.4621	     3.4409	     6.8817	     4.7836	     4.2801	     6.1264	     2.7695	    -4.4479	     0.9232	
     8.1406	     5.0354	     2.2659	     4.4479	     2.6016	     2.0142	     4.3640	     0.8392	    -6.2943	    -0.5035	
     5.0354	     3.0212	     0.5875	     1.5945	     0.1678	    -0.7553	     2.2659	    -1.5106	    -8.4763	    -2.2659	
     1.5945	     0.7553	    -1.4267	    -1.6785	    -2.3499	    -3.6926	     0.0000	    -4.1122	   -10.7422	    -4.2801	
    -1.8463	    -1.5106	    -3.3569	    -4.8676	    -4.6158	    -6.3782	    -2.1820	    -6.6299	   -12.8403	    -6.2103	
    -4.7836	    -3.4409	    -5.0354	    -7.6370	    -6.3782	    -8.3923	    -4.0283	    -8.7280	   -14.3509	    -7.7209	
    -7.0496	    -4.9515	    -6.0425	    -9.6512	    -7.4692	    -9.6512	    -5.2872	   -10.3226	   -15.1062	    -8.7280	
    -8.3084	    -5.7068	    -6.3782	   -10.7422	    -7.6370	    -9.9030	    -5.8746	   -10.9940	   -14.8544	    -9.0637	
    -8.3923	    -5.7907	    -5.7907	   -10.7422	    -7.0496	    -9.0637	    -5.7907	   -10.6583	   -13.5956	    -8.5602	
    -7.4692	    -5.0354	    -4.5319	    -9.4833	    -5.5389	    -7.3853	    -4.8676	    -9.3994	   -11.4975	    -7.3853	
    -5.7907	    -3.5248	    -2.5177	    -7.3013	    -3.5248	    -4.8676	    -3.3569	    -7.2174	    -8.7280	    -5.6229	
    -3.5248	    -1.4267	    -0.1678	    -4.4479	    -1.0071	    -1.9302	    -1.4267	    -4.5319	    -5.5389	    -3.3569	
    -1.0071	     0.9232	     2.3499	    -1.2589	     1.5945	     1.2589	     0.7553	    -1.5106	    -2.1820	    -0.9232	
     1.3428	     3.1891	     4.6158	     1.9302	     4.0283	     4.2801	     3.0212	     1.4267	     0.9232	     1.4267	
     3.3569	     5.0354	     6.4621	     4.6158	     5.9586	     6.8817	     4.9515	     4.0283	     3.5248	     3.4409	
     4.7836	     6.1264	     7.5531	     6.6299	     7.2174	     8.8120	     6.4621	     5.9586	     5.3711	     4.9515	
     5.4550	     6.3782	     7.7209	     7.7209	     7.7209	     9.7351	     7.3853	     6.9656	     6.2943	     5.7068	
     5.3711	     5.6229	     6.8817	     7.8049	     7.2174	     9.7351	     7.6370	     7.0496	     6.2943	     5.7068	
     4.4479	     4.0283	     5.2032	     6.8817	     5.8746	     8.6441	     6.9656	     6.1264	     5.2032	     4.8676	
     2.6855	     1.5106	     2.6016	     4.9515	     3.6926	     6.6299	     5.4550	     4.3640	     3.1052	     3.1891	
     0.3357	    -1.6785	    -0.6714	     2.2659	     0.8392	     3.8605	     3.1891	     1.8463	     0.3357	     0.8392	
    -2.3499	    -5.2872	    -4.3640	    -0.9232	    -2.5177	     0.5035	     0.2518	    -1.1749	    -3.0212	    -1.9302	
    -5.1193	    -9.1476	    -8.1406	    -4.1962	    -6.1264	    -3.0212	    -2.9373	    -4.4479	    -6.6299	    -5.0354	
    -7.6370	   -12.7563	   -11.6653	    -7.3013	    -9.5673	    -6.3782	    -6.2103	    -7.6370	   -10.0708	    -7.9727	
    -9.8190	   -15.9454	   -14.6027	    -9.8190	   -12.5046	    -9.2316	    -9.1476	   -10.3226	   -13.0920	   -10.6583	
   -11.3297	   -18.2114	   -16.7007	   -11.4136	   -14.6866	   -11.4136	   -11.4136	   -12.3367	   -15.2740	   -12.7563	
   -12.0010	   -19.4702	   -17.7917	   -11.9171	   -15.9454	   -12.5046	   -12.9242	   -13.3438	   -16.6168	   -14.0991	
   -11.8332	   -19.5541	   -17.7917	   -11.3297	   -16.1133	   -12.5046	   -13.4277	   -13.2599	   -16.8686	   -14.5187	
   -10.5743	   -18.4631	   -16.6168	    -9.5673	   -15.1062	   -11.3297	   -12.9242	   -12.0010	   -16.0294	   -13.8474	
    -8.3923	   -16.1972	   -14.5187	    -6.7139	   -13.0081	    -8.9798	   -11.4136	    -9.5673	   -14.1830	   -12.1689	
    -5.3711	   -13.0081	   -11.6653	    -3.0212	   -10.0708	    -5.6229	    -9.0637	    -6.1264	   -11.4975	    -9.5673	
    -1.6785	    -9.1476	    -8.1406	     1.3428	    -6.5460	    -1.6785	    -6.0425	    -2.0142	    -8.1406	    -6.2943	
     2.3499	    -4.9515	    -4.5319	     5.9586	    -2.7695	     2.6016	    -2.6016	     2.4338	    -4.6158	    -2.6016	
     6.2943	    -0.9232	    -1.0071	    10.4065	     0.8392	     6.7978	     0.7553	     6.7978	    -1.1749	     1.0910	
     9.9030	     2.6855	     1.9302	    14.3509	     3.9444	    10.5743	     3.8605	    10.6583	     1.8463	     4.4479	
    12.7563	     5.5389	     4.1962	    17.4561	     6.2103	    13.4277	     6.2943	    13.7634	     4.1122	     7.2174	
    14.6866	     7.3853	     5.4550	    19.4702	     7.3853	    15.2740	     7.9727	    15.6937	     5.4550	     9.0637	
    15.5258	     8.2245	     5.7068	    20.3094	     7.5531	    15.8615	     8.7280	    16.4490	     5.7068	     9.9030	
    15.1901	     7.9727	     4.8676	    19.8059	     6.6299	    15.1901	     8.5602	    15.7776	     4.8676	     9.6512	
    13.7634	     6.7139	     3.0212	    18.0435	     4.6997	    13.4277	     7.4692	    13.8474	     3.1052	     8.4763	
    11.2457	     4.6158	     0.5035	    15.2740	     1.9302	    10.6583	     5.5389	    10.8261	     0.5875	     6.3782	
     7.8888	     1.9302	    -2.6016	    11.6653	    -1.4267	     7.2174	     2.8534	     6.9656	    -2.5177	     3.5248	
     4.1122	    -1.0910	    -5.9586	     7.4692	    -5.2032	     3.4409	    -0.3357	     2.6016	    -5.8746	     0.3357	
     0.0839	    -4.1962	    -9.3155	     3.1891	    -8.9798	    -0.4196	    -3.7766	    -1.8463	    -9.1476	    -2.9373	
    -3.8605	    -7.1335	   -12.3367	    -1.0071	   -12.5046	    -4.0283	    -7.2174	    -5.8746	   -12.0850	    -6.1264	
    -7.3853	    -9.5673	   -14.7705	    -4.6997	   -15.5258	    -6.9656	   -10.3226	    -9.3155	   -14.3509	    -8.8959	
   -10.1547	   -11.2457	   -16.4490	    -7.6370	   -17.7917	    -9.2316	   -13.0081	   -11.8332	   -15.9454	   -11.0779	
   -12.1689	   -12.2528	   -17.3721	    -9.7351	   -19.2184	   -10.6583	   -14.9384	   -13.3438	   -16.7007	   -12.5046	
   -13.1760	   -12.3367	   -17.3721	   -10.7422	   -19.7220	   -11.0779	   -16.1972	   -13.8474	   -16.5329	   -13.1760	
   -13.1760	   -11.7493	   -16.7007	   -10.6583	   -19.3863	   -10.6583	   -16.6168	   -13.3438	   -15.6097	   -13.0081	
   -12.3367	   -10.4904	   -15.2740	    -9.6512	   -18.2114	    -9.4833	   -16.1972	   -11.9171	   -13.9313	   -12.0850	
   -10.7422	    -8.8120	   -13.2599	    -7.8888	   -16.4490	    -7.5531	   -15.1062	    -9.8190	   -11.7493	   -10.4065	
    -8.7280	    -6.7978	   -10.9940	    -5.4550	   -14.3509	    -5.2872	   -13.5117	    -7.3013	    -9.2316	    -8.3084	
    -6.4621	    -4.8676	    -8.5602	    -2.8534	   -12.0850	    -2.8534	   -11.5814	    -4.6997	    -6.5460	    -5.9586	
    -4.1962	    -3.0212	    -6.2943	    -0.1678	   -10.0708	    -0.5035	    -9.6512	    -2.1820	    -4.1122	    -3.5248	
    -2.2659	    -1.6785	    -4.3640	     2.0981	    -8.3084	     1.4267	    -7.9727	     0.0000	    -2.0142	    -1.3428	
    -0.8392	    -0.9232	    -3.1052	     3.8605	    -7.3013	     2.7695	    -6.7139	     1.5945	    -0.6714	     0.5035	
     0.0000	    -0.9232	    -2.5177	     4.8676	    -6.9656	     3.2730	    -6.0425	     2.4338	     0.0000	     1.6785	
     0.1678	    -1.6785	    -2.7695	     5.0354	    -7.4692	     2.9373	    -6.0425	     2.4338	    -0.2518	     2.0981	
    -0.4196	    -3.0212	    -3.8605	     4.3640	    -8.8959	     1.7624	    -6.8817	     1.5945	    -1.4267	     1.6785	
    -1.5945	    -4.9515	    -5.7068	     3.0212	   -10.9100	     0.0000	    -8.3084	     0.0000	    -3.2730	     0.5875	
    -3.1891	    -7.1335	    -7.8888	     1.3428	   -13.4277	    -2.0142	   -10.3226	    -2.0981	    -5.6229	    -1.0071	
    -4.8676	    -9.2316	   -10.2386	    -0.4196	   -16.0294	    -4.0283	   -12.5046	    -4.2801	    -8.1406	    -2.8534	
    -6.3782	   -10.9100	   -12.3367	    -1.7624	   -18.3792	    -5.6229	   -14.7705	    -6.2943	   -10.4065	    -4.6997	
    -7.3853	   -12.0850	   -13.9313	    -2.4338	   -20.2255	    -6.6299	   -16.6168	    -7.8049	   -12.2528	    -6.1264	
    -7.6370	   -12.4207	   -14.7705	    -2.1820	   -21.2326	    -6.7139	   -17.9596	    -8.5602	   -13.2599	    -6.9656	
    -7.1335	   -11.9171	   -14.7705	    -0.9232	   -21.4005	    -5.7907	   -18.5471	    -8.3084	   -13.4277	    -7.1335	
    -5.7068	   -10.6583	   -13.7634	     1.4267	   -20.4773	    -4.0283	   -18.2114	    -7.1335	   -12.5885	    -6.5460	
    -3.4409	    -8.7280	   -11.9171	     4.5319	   -18.7149	    -1.4267	   -17.1204	    -4.9515	   -10.8261	    -5.2032	
    -0.4196	    -6.2103	    -9.3155	     8.3084	   -16.1133	     1.7624	   -15.1062	    -2.0981	    -8.3923	    -3.2730	
     3.2730	    -3.2730	    -6.1264	    12.3367	   -12.8403	     5.2872	   -12.5046	     1.4267	    -5.3711	    -0.8392	
     7.3013	     0.0000	    -2.6016	    16.2811	    -9.1476	     8.8959	    -9.3994	     5.2032	    -2.0981	     1.8463	
    11.4975	     3.3569	     0.9232	    19.8898	    -5.2872	    12.1689	    -5.9586	     8.9798	     1.2589	     4.6158	
    15.4419	     6.7139	     4.1962	    22.7432	    -1.5945	    15.0223	    -2.6855	    12.5046	     4.2801	     7.2174	
[Epoch Header]
[Trial Type]	13
[Accept]	1
[Correct]	0
[RT]	 0.000
[Resp]	0
[Epoch Data]
    22.3236	    20.4773	    23.7503	    16.1972	    17.3721	     9.9030	    19.2184	    -2.2659	    -2.2659	     9.0637	
    27.2751	    25.0092	    27.3590	    19.8898	    21.4005	    14.1830	    22.7432	    -0.1678	     0.5875	    12.0850	
    31.2195	    27.9465	    29.5410	    22.4075	    24.4217	    17.4561	    25.3448	     1.6785	     2.9373	    14.6027	
    33.9050	    29.2892	    30.1285	    23.4985	    26.1841	    19.6381	    26.9394	     3.0212	     4.4479	    16.3651	
    34.9960	    28.9536	    29.2892	    23.4146	    26.6876	    20.5612	    27.3590	     3.6926	     5.0354	    17.1204	
    34.5764	    27.1912	    27.1912	    22.2397	    26.1002	    20.3934	    26.6876	     3.6087	     4.6158	    16.9525	
    32.4783	    24.2538	    24.0860	    20.1416	    24.4217	    19.0506	    25.0931	     2.7695	     3.1891	    15.9454	
    29.0375	    20.3934	    20.3094	    17.6239	    21.8201	    16.7847	    22.6593	     1.2589	     0.9232	    14.0152	
    24.5056	    16.1133	    16.1133	    14.8544	    18.7149	    13.6795	    19.6381	    -0.7553	    -2.0981	    11.4975	
    19.3024	    11.6653	    11.8332	    12.1689	    15.1901	     9.9869	    16.2811	    -3.1052	    -5.6229	     8.4763	
    14.0152	     7.4692	     7.8049	     9.9869	    11.7493	     6.2103	    13.0081	    -5.5389	    -9.3155	     5.2872	
     9.1476	     3.8605	     4.4479	     8.4763	     8.7280	     2.7695	    10.1547	    -7.7209	   -12.7563	     2.4338	
     5.2032	     1.2589	     2.0142	     7.7209	     6.5460	     0.0000	     8.0566	    -9.1476	   -15.4419	     0.1678	
     2.6855	    -0.0839	     0.8392	     7.7209	     5.3711	    -1.7624	     6.8817	    -9.5673	   -17.0364	    -1.0071	
     1.9302	     0.0839	     1.0071	     8.4763	     5.2872	    -2.2659	     6.7978	    -8.8959	   -17.2882	    -1.0071	
     2.9373	     1.6785	     2.4338	     9.9869	     6.4621	    -1.5106	     7.8049	    -7.2174	   -16.2811	     0.1678	
     5.4550	     4.5319	     4.8676	    12.0850	     8.3923	     0.1678	     9.7351	    -4.7836	   -14.2670	     2.4338	
     8.7280	     8.1406	     7.8888	    14.4348	    10.9940	     2.6016	    12.1689	    -2.0142	   -11.4975	     5.3711	
    12.2528	    11.9171	    11.1618	    16.7847	    13.7634	     5.1193	    14.8544	     0.7553	    -8.4763	     8.4763	
    15.4419	    15.3580	    14.1830	    18.7149	    16.2811	     7.4692	    17.3721	     3.1891	    -5.6229	    11.3297	
    17.8757	    18.1274	    16.5329	    19.9738	    18.2953	     9.3155	    19.3024	     5.0354	    -3.1891	    13.7634	
    19.3863	    20.0577	    18.2114	    20.4773	    19.5541	    10.3226	    20.6451	     6.1264	    -1.3428	    15.3580	
    19.8898	    21.2326	    19.1345	    20.3094	    20.2255	    10.4065	    21.3165	     6.6299	    -0.2518	    16.1133	
    19.5541	    21.5683	    19.3863	    19.6381	    20.2255	     9.6512	    21.4005	     6.4621	     0.1678	    16.1133	
    18.3792	    21.2326	    19.0506	    18.5471	    19.8059	     8.0566	    20.9808	     5.8746	    -0.0839	    15.3580	
    16.6168	    20.3094	    18.2114	    17.0364	    18.8828	     5.9586	    20.0577	     4.8676	    -0.9232	    13.9313	
    14.0991	    18.6310	    16.8686	    15.1901	    17.5400	     3.6087	    18.8828	     3.5248	    -2.3499	    11.9171	
    11.1618	    16.1972	    15.2740	    13.0081	    15.9454	     1.1749	    17.2882	     1.7624	    -4.3640	     9.3155	
     7.8049	    13.3438	    13.3438	    10.5743	    14.0152	    -1.1749	    15.6097	    -0.4196	    -6.7978	     6.3782	
     4.5319	    10.1547	    11.4136	     8.2245	    12.1689	    -3.0212	    13.9313	    -2.7695	    -9.3155	     3.6087	
     1.7624	     7.2174	     9.8190	     6.3782	    10.6583	    -4.1962	    12.5885	    -5.0354	   -11.5814	     1.1749	
    -0.0839	     4.8676	     8.8959	     5.3711	     9.6512	    -4.6158	    11.7493	    -7.0496	   -13.0920	    -0.5875	
    -0.5875	     3.5248	     8.7280	     5.4550	     9.4833	    -4.1122	    11.5814	    -8.4763	   -13.6795	    -1.4267	
     0.4196	     3.3569	     9.3155	     6.7978	    10.1547	    -2.8534	    12.2528	    -9.2316	   -13.4277	    -1.3428	
     2.7695	     4.3640	    10.7422	     9.2316	    11.4975	    -0.9232	    13.5117	    -9.3155	   -12.3367	    -0.5035	
     6.1264	     6.2943	    12.6724	    12.2528	    13.4277	     1.3428	    15.2740	    -8.7280	   -10.5743	     0.9232	
    10.2386	     8.8959	    14.7705	    15.3580	    15.6097	     3.7766	    17.2043	    -7.6370	    -8.3923	     2.6855	
    14.5187	    11.4975	    16.6168	    18.0435	    17.7078	     6.0425	    19.0506	    -6.1264	    -6.2103	     4.4479	
    18.4631	    13.6795	    17.9596	    19.8898	    19.4702	     8.0566	    20.4773	    -4.6158	    -4.2801	     5.8746	
    21.5683	    14.9384	    18.4631	    20.8130	    20.4773	     9.5673	    21.3165	    -3.4409	    -3.0212	     6.6299	
    23.6664	    15.0223	    18.0435	    20.6451	    20.7291	    10.2386	    21.4005	    -2.8534	    -2.8534	     6.5460	
    24.4217	    14.0152	    16.8686	    19.3863	    20.1416	    10.1547	    20.6451	    -3.0212	    -3.7766	     5.3711	
    24.0021	    12.0850	    15.0223	    17.1204	    18.7988	     9.1476	    19.2184	    -4.0283	    -5.7907	     3.3569	
    22.5754	     9.6512	    12.7563	    13.7634	    16.7847	     7.4692	    17.1204	    -5.6229	    -8.6441	     0.7553	
    20.4773	     7.0496	    10.2386	     9.4833	    14.3509	     5.3711	    14.6866	    -7.5531	   -11.9171	    -2.2659	
    18.0435	     4.5319	     7.8049	     4.5319	    11.6653	     3.0212	    12.1689	    -9.6512	   -15.2740	    -5.2032	
    15.3580	     2.3499	     5.5389	    -0.5875	     8.9798	     0.6714	     9.6512	   -11.6653	   -18.5471	    -7.9727	
    12.9242	     0.6714	     3.4409	    -5.4550	     6.5460	    -1.5106	     7.3853	   -13.5117	   -21.2326	   -10.1547	
    10.9100	    -0.5035	     1.8463	    -9.3994	     4.5319	    -3.1052	     5.7068	   -14.9384	   -23.1628	   -11.4975	
     9.5673	    -0.8392	     0.9232	   -11.7493	     3.2730	    -4.1122	     4.7836	   -15.9454	   -24.2538	   -11.8332	
     9.2316	    -0.2518	     0.8392	   -12.2528	     2.9373	    -4.3640	     4.7836	   -16.1972	   -24.1699	   -11.0779	
     9.8190	     1.2589	     1.6785	   -10.7422	     3.5248	    -3.7766	     5.7907	   -15.6937	   -22.9111	    -9.3155	
    11.3297	     3.6926	     3.5248	    -7.2174	     5.1193	    -2.2659	     7.6370	   -14.0991	   -20.4773	    -6.4621	
    13.5117	     7.0496	     6.1264	    -2.1820	     7.4692	     0.0839	    10.3226	   -11.2457	   -16.9525	    -2.6855	
    16.1972	    11.1618	     9.4833	     4.1122	    10.5743	     3.3569	    13.5956	    -7.3853	   -12.5046	     1.7624	
    19.2184	    15.8615	    13.2599	    11.0779	    14.0991	     7.3013	    17.2882	    -2.6016	    -7.4692	     6.6299	
    22.2397	    20.8130	    17.2043	    18.6310	    17.7917	    11.5814	    21.0648	     2.6855	    -2.1820	    11.5814	
    25.3448	    25.7645	    21.1487	    26.1841	    21.4005	    15.6937	    24.5895	     8.0566	     2.8534	    16.2811	
    28.2822	    30.2963	    24.7574	    33.4854	    24.6735	    19.3024	    27.7786	    12.9242	     7.3013	    20.4773	
    30.9677	    34.0729	    27.8625	    39.9475	    27.4429	    22.1558	    30.4642	    17.1204	    10.9100	    23.8342	
    32.9819	    36.6745	    30.2124	    45.0668	    29.5410	    23.9182	    32.3105	    20.2255	    13.3438	    26.1841	
    34.2407	    37.7655	    31.6391	    48.1720	    30.7159	    24.5056	    33.2336	    21.9879	    14.6027	    27.3590	
    34.3246	    37.1780	    31.9748	    49.0112	    30.7159	    23.8342	    33.2336	    22.2397	    14.4348	    27.2751	
    33.1497	    34.9960	    31.0516	    47.4167	    29.7089	    21.8201	    32.0587	    20.9808	    12.9242	    25.9323	
    30.5481	    31.4713	    29.0375	    43.6401	    27.5269	    18.7149	    30.0446	    18.4631	    10.2386	    23.3307	
    26.9394	    27.1912	    26.1841	    37.9333	    24.5895	    14.6866	    27.1912	    15.1062	     6.6299	    19.8898	
    22.4915	    22.3236	    22.5754	    31.0516	    20.9808	    10.0708	    23.7503	    11.2457	     2.4338	    15.8615	
    17.7078	    17.2882	    18.6310	    23.5825	    17.0364	     5.1193	    20.0577	     7.1335	    -2.0981	    11.4975	
    13.0081	    12.3367	    14.5187	    16.0294	    13.0081	     0.2518	    16.1972	     3.1052	    -6.5460	     7.0496	
     8.6441	     7.5531	    10.4904	     9.0637	     9.1476	    -4.2801	    12.5046	    -0.6714	   -10.6583	     2.8534	
     4.8676	     3.2730	     6.7978	     2.9373	     5.7907	    -8.1406	     9.2316	    -4.0283	   -14.1830	    -0.8392	
     1.9302	    -0.3357	     3.8605	    -1.8463	     3.1891	   -10.8261	     6.5460	    -6.7978	   -16.7007	    -3.6926	
     0.0839	    -2.8534	     1.8463	    -5.2872	     1.6785	   -12.2528	     4.6997	    -8.8959	   -18.1274	    -5.7068	
    -0.5875	    -4.2801	     0.9232	    -7.3013	     1.1749	   -12.0850	     3.8605	   -10.1547	   -18.4631	    -6.5460	
     0.0000	    -4.4479	     1.0071	    -7.7209	     1.8463	   -10.4065	     3.9444	   -10.3226	   -17.8757	    -6.3782	
     1.9302	    -3.3569	     2.1820	    -6.8817	     3.6087	    -7.3853	     4.9515	    -9.2316	   -16.2811	    -5.2032	
     4.8676	    -1.1749	     4.1962	    -4.7836	     6.1264	    -3.2730	     6.7978	    -6.8817	   -13.9313	    -3.1891	
     8.5602	     1.8463	     6.8817	    -1.8463	     9.3155	     1.5106	     9.2316	    -3.4409	   -10.9940	    -0.5035	
    12.7563	     5.3711	     9.9030	     1.6785	    12.7563	     6.6299	    12.0850	     0.5875	    -7.8049	     2.6855	
    17.0364	     9.0637	    13.0920	     5.5389	    16.0294	    11.4975	    14.9384	     4.6158	    -4.5319	     5.9586	
    20.8969	    12.4207	    15.9454	     9.2316	    18.8828	    15.6937	    17.6239	     7.8888	    -1.5106	     9.0637	
    24.0021	    15.1062	    18.2953	    12.3367	    20.9808	    18.8828	    19.6381	    10.0708	     0.7553	    11.6653	
    26.0162	    16.7847	    19.9738	    14.6866	    22.1558	    20.6451	    20.9808	    10.8261	     2.1820	    13.5117	
    26.7715	    17.2882	    20.6451	    15.9454	    22.1558	    20.8969	    21.3165	    10.0708	     2.4338	    14.4348	
    26.1002	    16.6168	    20.2255	    15.9454	    21.0648	    19.5541	    20.7291	     7.9727	     1.4267	    14.1830	
    24.0021	    14.7705	    18.7988	    14.8544	    18.8828	    16.8686	    19.2184	     4.7836	    -0.6714	    12.7563	
    20.7291	    12.0850	    16.5329	    12.6724	    15.8615	    13.2599	    16.9525	     1.0071	    -3.7766	    10.4065	
    16.6168	     8.8959	    13.5117	     9.9030	    12.3367	     9.1476	    14.1830	    -3.1052	    -7.3013	     7.3853	
    12.1689	     5.6229	    10.1547	     6.7978	     8.5602	     4.9515	    11.2457	    -7.1335	   -10.9940	     4.0283	
     7.9727	     2.6855	     6.9656	     3.8605	     5.0354	     1.0071	     8.4763	   -10.6583	   -14.4348	     0.7553	
     4.4479	     0.4196	     4.1122	     1.4267	     2.0142	    -2.3499	     6.1264	   -13.4277	   -17.2882	    -2.0981	
     1.9302	    -1.0910	     1.9302	    -0.3357	    -0.3357	    -4.8676	     4.3640	   -15.2740	   -19.3024	    -4.4479	
     0.5035	    -1.7624	     0.5875	    -1.3428	    -1.7624	    -6.4621	     3.3569	   -16.2811	   -20.4773	    -5.9586	
     0.0000	    -1.6785	     0.0000	    -1.5106	    -2.3499	    -7.1335	     2.9373	   -16.3651	   -20.8969	    -6.7139	
     0.4196	    -1.0910	     0.1678	    -0.9232	    -2.0981	    -6.7978	     3.1891	   -15.6937	   -20.4773	    -6.7139	
     1.4267	    -0.0839	     1.0071	     0.4196	    -1.2589	    -5.7068	     4.0283	   -14.2670	   -19.3863	    -5.9586	
     3.1052	     1.2589	     2.4338	     2.2659	     0.2518	    -3.7766	     5.2872	   -12.1689	   -17.7078	    -4.5319	
     5.2872	     2.9373	     4.4479	     4.6997	     2.2659	    -1.3428	     7.0496	    -9.5673	   -15.4419	    -2.5177	
     7.8888	     4.9515	     6.9656	     7.4692	     4.6997	     1.6785	     9.2316	    -6.4621	   -12.7563	     0.0000	
    10.8261	     7.3853	     9.7351	    10.5743	     7.3853	     5.0354	    11.8332	    -2.9373	    -9.6512	     3.0212	
    13.7634	     9.9869	    12.7563	    13.5956	    10.1547	     8.4763	    14.5187	     0.8392	    -6.2943	     6.2943	
    16.1972	    12.5046	    15.5258	    16.5329	    12.7563	    11.7493	    17.2043	     4.6997	    -3.0212	     9.5673	
    17.7078	    14.6027	    17.9596	    18.8828	    14.7705	    14.4348	    19.5541	     8.3084	     0.0839	    12.5046	
    18.1274	    16.0294	    19.5541	    20.4773	    16.1133	    16.1972	    21.4005	    11.3297	     2.6016	    14.8544	
    17.4561	    16.6168	    20.3094	    21.0648	    16.7007	    16.8686	    22.5754	    13.6795	     4.5319	    16.5329	
    15.7776	    16.4490	    20.3094	    20.5612	    16.4490	    16.3651	    22.9950	    15.1901	     5.6229	    17.2882	
    13.5117	    15.5258	    19.4702	    18.9667	    15.6097	    14.8544	    22.8271	    15.7776	     6.0425	    17.2043	
    10.8261	    14.0152	    18.1274	    16.7007	    14.2670	    12.4207	    22.1558	    15.6097	     5.7907	    16.5329	
     8.2245	    12.0850	    16.5329	    13.9313	    12.7563	     9.5673	    21.0648	    14.6866	     5.0354	    15.3580	
     5.7907	     9.8190	    14.6866	    11.0779	    11.2457	     6.6299	    19.9738	    13.1760	     4.0283	    13.9313	
     3.9444	     7.4692	    13.0081	     8.3923	     9.9030	     4.0283	    18.8828	    11.4975	     2.9373	    12.3367	
     2.6855	     5.1193	    11.4975	     6.0425	     8.8959	     2.0142	    17.9596	     9.7351	     1.8463	    10.9940	
     2.0142	     3.1891	    10.3226	     4.0283	     8.2245	     0.8392	    17.3721	     8.0566	     0.8392	     9.7351	
     1.8463	     1.9302	     9.5673	     2.3499	     8.0566	     0.5035	    17.1204	     6.5460	    -0.1678	     8.5602	
     2.1820	     1.6785	     9.3994	     1.0071	     8.2245	     0.8392	    17.1204	     5.2032	    -1.0910	     7.6370	
     3.0212	     2.5177	     9.7351	     0.0839	     8.8120	     1.6785	    17.3721	     3.8605	    -2.1820	     6.7139	
     4.0283	     4.1962	    10.4065	    -0.4196	     9.6512	     2.5177	    17.6239	     2.2659	    -3.2730	     5.8746	
     5.1193	     6.3782	    11.1618	    -0.5035	    10.4065	     3.0212	    17.7917	     0.5035	    -4.5319	     5.0354	
     5.9586	     8.7280	    11.7493	    -0.3357	    11.0779	     3.0212	    17.7917	    -1.6785	    -5.8746	     4.0283	
     6.2943	    10.6583	    11.9171	    -0.1678	    11.2457	     2.3499	    17.2882	    -4.2801	    -7.4692	     2.7695	
     5.9586	    11.9171	    11.4136	    -0.0839	    10.9100	     0.8392	    16.2811	    -7.3853	    -9.4833	     1.0071	
     4.9515	    12.4207	    10.4065	    -0.3357	     9.9030	    -1.3428	    14.6866	   -10.9100	   -12.0010	    -1.3428	
     3.5248	    12.0850	     8.8959	    -0.8392	     8.3084	    -3.9444	    12.7563	   -14.6027	   -14.9384	    -4.0283	
     2.1820	    10.9940	     7.2174	    -1.3428	     6.4621	    -6.5460	    10.6583	   -18.2953	   -17.9596	    -6.7139	
     1.1749	     9.6512	     5.7068	    -1.5945	     4.6997	    -8.6441	     8.8959	   -21.3165	   -20.5612	    -9.0637	
     1.0071	     8.2245	     4.7836	    -1.3428	     3.4409	    -9.6512	     7.7209	   -23.2468	   -22.2397	   -10.4065	
     1.6785	     7.2174	     4.8676	    -0.5875	     3.0212	    -9.3155	     7.4692	   -23.7503	   -22.6593	   -10.5743	
     3.1891	     7.0496	     6.0425	     0.7553	     3.6926	    -7.6370	     8.3084	   -22.7432	   -21.6522	    -9.3994	
     5.4550	     7.7209	     8.2245	     2.4338	     5.2032	    -4.8676	    10.0708	   -20.4773	   -19.5541	    -7.1335	
     8.0566	     9.3155	    11.1618	     4.1962	     7.4692	    -1.4267	    12.4207	   -17.1204	   -16.5329	    -4.1962	
    10.9940	    11.4136	    14.5187	     6.0425	    10.2386	     2.2659	    15.1901	   -13.1760	   -13.0081	    -0.9232	
    14.0152	    14.0152	    18.0435	     7.8888	    13.0920	     5.7068	    17.9596	    -8.8959	    -9.3155	     2.4338	
    17.2043	    16.7007	    21.4005	     9.9869	    16.0294	     8.7280	    20.5612	    -4.6158	    -5.7068	     5.6229	
    20.3934	    19.2184	    24.3378	    12.3367	    18.7988	    10.9940	    22.9111	    -0.5875	    -2.3499	     8.4763	
    23.4146	    21.5683	    26.7715	    15.1062	    21.2326	    12.5046	    24.9252	     3.1891	     0.5875	    10.8261	
    26.3519	    23.4985	    28.6179	    18.3792	    23.2468	    13.1760	    26.4359	     6.5460	     3.0212	    12.5885	
    28.9536	    25.0092	    29.7928	    22.0718	    24.9252	    13.4277	    27.6108	     9.3994	     4.9515	    13.6795	
    31.1356	    26.4359	    30.5481	    26.0162	    26.2680	    13.3438	    28.4500	    11.9171	     6.2943	    14.1830	
    33.0658	    27.6947	    30.8838	    29.9606	    27.2751	    13.4277	    28.9536	    14.0991	     7.0496	    14.0991	
    34.4925	    28.9536	    31.0516	    33.5693	    28.0304	    13.8474	    29.2892	    15.6937	     7.1335	    13.5117	
    35.4996	    30.2124	    31.0516	    36.6745	    28.4500	    14.5187	    29.4571	    16.6168	     6.6299	    12.5885	
    36.0031	    31.2195	    30.8838	    38.9404	    28.5339	    15.3580	    29.3732	    16.7007	     5.6229	    11.4975	
    36.0870	    31.9748	    30.3802	    40.1154	    28.1982	    16.1972	    29.1214	    15.7776	     4.0283	    10.1547	
    35.7513	    32.0587	    29.4571	    39.9475	    27.3590	    16.7007	    28.4500	    13.8474	     2.0142	     8.7280	
    34.9960	    31.4713	    28.0304	    38.2690	    26.0162	    16.6168	    27.4429	    10.9100	    -0.3357	     7.2174	
    33.6533	    29.8767	    25.9323	    34.9960	    24.0021	    15.8615	    26.0162	     7.3013	    -2.9373	     5.4550	
    31.7230	    27.2751	    23.3307	    30.4642	    21.4844	    14.4348	    24.1699	     3.2730	    -5.7068	     3.4409	
    29.4571	    23.9182	    20.1416	    25.3448	    18.5471	    12.2528	    22.0718	    -0.9232	    -8.5602	     1.4267	
    26.9394	    20.1416	    16.7847	    20.3094	    15.5258	     9.8190	    19.8898	    -4.8676	   -11.2457	    -0.5875	
    24.5895	    16.2811	    13.6795	    16.0294	    12.6724	     7.4692	    17.8757	    -8.1406	   -13.5956	    -2.2659	
    22.7432	    12.9242	    11.0779	    12.9242	    10.4065	     5.5389	    16.1972	   -10.6583	   -15.2740	    -3.5248	
    21.4844	    10.3226	     9.2316	    11.1618	     8.7280	     4.2801	    15.1062	   -12.1689	   -16.1972	    -4.1962	
    20.8130	     8.7280	     8.3084	    10.4904	     7.7209	     3.6926	    14.5187	   -12.7563	   -16.5329	    -4.3640	
    20.5612	     8.1406	     8.2245	    10.5743	     7.3853	     3.6087	    14.3509	   -12.6724	   -16.1133	    -3.9444	
    20.5612	     8.3923	     8.7280	    11.1618	     7.4692	     4.0283	    14.4348	   -12.0010	   -15.1901	    -3.1891	
    20.7291	     9.3155	     9.7351	    12.0010	     7.9727	     4.7836	    14.9384	   -10.8261	   -13.7634	    -2.0142	
    20.9808	    10.7422	    11.1618	    13.0081	     8.8959	     5.7907	    15.6097	    -9.1476	   -11.9171	    -0.5035	
    21.1487	    12.5885	    12.8403	    14.2670	    10.0708	     7.1335	    16.6168	    -7.0496	    -9.7351	     1.2589	
    21.3165	    14.5187	    14.7705	    15.5258	    11.4975	     8.5602	    17.8757	    -4.5319	    -7.2174	     3.3569	
    21.3165	    16.5329	    16.7007	    16.5329	    13.0920	     9.9869	    19.3024	    -1.7624	    -4.5319	     5.5389	
    21.1487	    18.2953	    18.4631	    17.0364	    14.6866	    11.0779	    20.8130	     0.9232	    -1.9302	     7.5531	
    20.7291	    19.7220	    19.8059	    16.7847	    15.9454	    11.7493	    22.1558	     3.3569	     0.3357	     9.1476	
    20.0577	    20.6451	    20.5612	    15.6097	    16.7847	    11.6653	    23.3307	     5.3711	     2.0981	    10.3226	
    19.1345	    20.8130	    20.6451	    13.5956	    17.0364	    10.8261	    24.0860	     6.8817	     3.2730	    10.9100	
    17.9596	    20.2255	    20.0577	    11.0779	    16.7007	     9.3994	    24.3378	     7.7209	     3.9444	    10.8261	
    16.5329	    18.7988	    18.7988	     8.2245	    15.6097	     7.3013	    24.0860	     7.9727	     4.0283	    10.1547	
    14.9384	    16.7007	    16.8686	     5.4550	    13.9313	     4.6997	    23.1628	     7.5531	     3.5248	     8.9798	
    13.2599	    14.0991	    14.5187	     3.0212	    11.5814	     1.5945	    21.6522	     6.3782	     2.5177	     7.3013	
    11.4975	    11.0779	    11.8332	     1.0910	     8.8959	    -1.6785	    19.6381	     4.6997	     1.2589	     5.3711	
     9.7351	     8.0566	     9.2316	    -0.2518	     5.9586	    -4.7836	    17.4561	     2.7695	     0.0000	     3.5248	
     8.2245	     5.4550	     7.0496	    -0.9232	     3.3569	    -7.3853	    15.2740	     1.0071	    -1.0071	     2.0142	
     6.8817	     3.6087	     5.5389	    -0.8392	     1.3428	    -9.0637	    13.4277	    -0.0839	    -1.5106	     1.2589	
     6.0425	     2.6855	     4.9515	    -0.0839	     0.1678	    -9.5673	    12.2528	    -0.2518	    -1.2589	     1.2589	
     5.7068	     2.8534	     5.3711	     1.2589	    -0.1678	    -8.9798	    11.7493	     0.5035	    -0.5035	     1.9302	
     5.7907	     4.0283	     6.7139	     3.1052	     0.4196	    -7.3853	    11.8332	     2.1820	     0.7553	     3.2730	
     6.4621	     6.0425	     8.7280	     5.1193	     1.7624	    -4.8676	    12.4207	     4.2801	     2.1820	     4.9515	
     7.4692	     8.6441	    11.2457	     7.3853	     3.6087	    -1.6785	    13.4277	     6.6299	     3.5248	     6.8817	
     8.9798	    11.5814	    14.0152	     9.8190	     5.9586	     2.0981	    14.7705	     8.7280	     4.6997	     8.7280	
    10.8261	    14.5187	    16.7847	    12.2528	     8.3923	     6.1264	    16.1133	    10.4904	     5.4550	    10.4065	
    13.0081	    17.2043	    19.3863	    14.6866	    10.7422	    10.3226	    17.6239	    11.7493	     5.9586	    11.8332	
    15.2740	    19.3024	    21.4844	    16.9525	    12.9242	    14.2670	    18.8828	    12.4207	     6.0425	    13.0081	
    17.4561	    20.7291	    23.0789	    18.9667	    14.6027	    17.7078	    19.8898	    12.5046	     5.8746	    13.9313	
    19.3024	    21.3165	    24.0021	    20.3934	    15.6097	    20.2255	    20.5612	    12.1689	     5.3711	    14.4348	
    20.4773	    20.9808	    24.0021	    21.2326	    15.9454	    21.7361	    20.7291	    11.4136	     4.5319	    14.5187	
    20.9808	    19.8898	    23.0789	    21.1487	    15.5258	    22.1558	    20.3094	    10.1547	     3.3569	    14.1830	
    20.4773	    17.9596	    21.4005	    20.1416	    14.4348	    21.3165	    19.2184	     8.3923	     1.7624	    13.4277	
    18.8828	    15.2740	    18.7988	    18.1274	    12.5885	    19.4702	    17.6239	     6.2943	     0.0000	    12.0850	
    16.2811	    12.1689	    15.6937	    15.2740	    10.2386	    16.6168	    15.5258	     3.6926	    -2.1820	    10.3226	
    12.7563	     8.7280	    12.2528	    11.7493	     7.5531	    13.0920	    13.1760	     0.8392	    -4.4479	     8.1406	
     8.5602	     5.3711	     8.8120	     7.8049	     4.6997	     9.3155	    10.5743	    -2.1820	    -6.7139	     5.8746	
     4.1962	     2.4338	     5.6229	     3.7766	     2.1820	     5.5389	     8.1406	    -5.1193	    -8.8959	     3.5248	
     0.2518	     0.1678	     3.0212	     0.0839	     0.0839	     2.3499	     6.0425	    -7.6370	   -10.4904	     1.5945	
    -2.6855	    -1.2589	     1.4267	    -2.8534	    -1.1749	     0.0839	     4.5319	    -9.3994	   -11.3297	     0.2518	
    -4.1122	    -1.5106	     1.0071	    -4.6158	    -1.4267	    -1.0071	     3.9444	   -10.0708	   -11.1618	    -0.1678	
    -3.6926	    -0.5875	     1.9302	    -4.9515	    -0.3357	    -0.6714	     4.5319	    -9.5673	    -9.8190	     0.5875	
    -1.5945	     1.5106	     4.1962	    -3.6926	     1.9302	     1.0910	     6.2103	    -7.7209	    -7.2174	     2.4338	
     2.1820	     4.6158	     7.5531	    -0.9232	     5.3711	     3.8605	     8.9798	    -4.6997	    -3.6926	     5.3711	
     6.9656	     8.3923	    11.7493	     3.0212	     9.5673	     7.4692	    12.5046	    -0.7553	     0.5875	     8.9798	
    12.4207	    12.4207	    16.2811	     7.8888	    14.1830	    11.2457	    16.3651	     3.8605	     5.2032	    13.0081	
    17.8757	    16.2811	    20.8130	    13.0920	    18.7149	    14.8544	    20.3094	     8.6441	     9.8190	    17.0364	
    22.9111	    19.6381	    24.9252	    18.2114	    22.9111	    17.7917	    24.0021	    13.2599	    14.0152	    20.8130	
    26.9394	    22.2397	    28.2822	    22.8271	    26.3519	    19.9738	    27.1072	    17.5400	    17.7078	    23.9182	
    29.7928	    24.0021	    30.6320	    26.3519	    28.8696	    21.2326	    29.3732	    21.0648	    20.3934	    26.2680	
    31.0516	    24.8413	    31.7230	    28.6179	    30.1285	    21.4844	    30.7159	    23.6664	    21.9879	    27.5269	
    30.6320	    24.5895	    31.3873	    29.2053	    30.0446	    20.9808	    30.8838	    25.0092	    22.1558	    27.4429	
    28.5339	    23.1628	    29.6249	    28.3661	    28.5339	    19.5541	    29.7928	    24.9252	    20.7291	    25.9323	
    24.8413	    20.7291	    26.4359	    26.1002	    25.5966	    17.4561	    27.4429	    23.3307	    17.6239	    22.9950	
    19.8898	    17.2882	    22.1558	    22.9111	    21.4844	    14.6866	    23.9182	    20.3934	    13.0920	    18.8828	
    14.0991	    13.1760	    17.0364	    19.1345	    16.4490	    11.4975	    19.6381	    16.1972	     7.3853	    13.8474	
     8.1406	     8.8959	    11.5814	    15.1062	    11.0779	     8.2245	    14.9384	    11.1618	     1.0910	     8.4763	
     2.6016	     4.6997	     6.3782	    11.1618	     5.7068	     5.0354	    10.2386	     5.6229	    -5.1193	     3.1052	
    -2.0142	     1.1749	     1.9302	     7.7209	     1.0910	     2.3499	     6.0425	     0.2518	   -10.7422	    -1.6785	
    -5.2872	    -1.3428	    -1.3428	     5.0354	    -2.4338	     0.3357	     2.7695	    -4.4479	   -15.2740	    -5.4550	
    -7.1335	    -2.6016	    -3.1891	     3.5248	    -4.6997	    -0.7553	     0.5875	    -8.0566	   -18.3792	    -8.0566	
    -7.4692	    -2.5177	    -3.6087	     3.3569	    -5.4550	    -1.1749	    -0.4196	   -10.1547	   -19.9738	    -9.3155	
    -6.5460	    -1.1749	    -2.6855	     4.5319	    -4.9515	    -0.9232	    -0.2518	   -10.9100	   -20.1416	    -9.3155	
    -4.3640	     1.1749	    -0.5875	     6.9656	    -3.2730	     0.0839	     0.9232	   -10.0708	   -18.8828	    -8.1406	
    -0.9232	     4.5319	     2.4338	    10.4065	    -0.5035	     1.7624	     3.1891	    -7.9727	   -16.3651	    -5.8746	
     3.6926	     8.8120	     6.5460	    14.7705	     3.2730	     4.3640	     6.3782	    -4.6997	   -12.6724	    -2.6855	
     9.3994	    13.8474	    11.4136	    19.4702	     7.8049	     7.8888	    10.4904	    -0.6714	    -8.1406	     1.5106	
    15.7776	    19.3024	    16.8686	    24.3378	    12.9242	    12.2528	    15.1901	     3.8605	    -2.9373	     6.2943	
    22.3236	    24.6735	    22.4075	    28.8696	    18.0435	    17.0364	    20.1416	     8.2245	     2.4338	    11.3297	
    28.2822	    29.5410	    27.5269	    32.8140	    22.8271	    21.8201	    24.8413	    12.2528	     7.4692	    16.3651	
    33.2336	    33.4854	    31.8909	    35.9192	    26.7715	    26.1841	    28.9536	    15.6937	    11.8332	    20.8130	
    36.7584	    36.4227	    35.1639	    38.2690	    29.5410	    29.7089	    32.2266	    18.3792	    15.3580	    24.4217	
    38.7726	    38.1012	    37.1780	    39.7797	    31.1356	    32.2266	    34.3246	    20.3934	    17.7917	    26.9394	
    39.3600	    38.6047	    37.8494	    40.4510	    31.3873	    33.5693	    35.2478	    21.7361	    19.1345	    28.3661	
    38.6887	    37.8494	    37.2620	    40.2832	    30.3802	    33.7372	    34.9121	    22.4075	    19.3863	    28.5339	
    36.9263	    35.9192	    35.4996	    39.3600	    28.2822	    32.8979	    33.4854	    22.5754	    18.6310	    27.6108	
    34.4925	    32.8979	    32.8140	    37.7655	    25.2609	    31.2195	    31.1356	    22.3236	    17.1204	    25.7645	
    31.8069	    29.2053	    29.4571	    35.6674	    21.8201	    28.7857	    28.1982	    21.6522	    14.9384	    23.2468	
    29.2892	    25.3448	    25.9323	    33.2336	    18.2114	    26.0162	    24.9252	    20.7291	    12.3367	    20.2255	
    27.1912	    21.7361	    22.5754	    30.6320	    14.9384	    23.0789	    21.7361	    19.6381	     9.6512	    17.0364	
    25.8484	    18.9667	    19.8898	    28.1143	    12.2528	    20.2255	    18.8828	    18.4631	     7.1335	    14.0152	
    25.5127	    17.3721	    18.0435	    25.8484	    10.4904	    17.7078	    16.6168	    17.2043	     4.9515	    11.4975	
    26.1841	    17.1204	    17.3721	    24.2538	     9.7351	    15.5258	    15.1901	    15.8615	     3.4409	     9.6512	
    28.0304	    18.0435	    17.8757	    23.4985	     9.9869	    13.9313	    14.6027	    14.4348	     2.6855	     8.6441	
    30.8838	    20.2255	    19.4702	    23.5825	    11.2457	    12.9242	    14.8544	    13.0081	     2.6016	     8.4763	
    34.6603	    23.0789	    21.8201	    24.3378	    13.2599	    12.4207	    15.8615	    11.6653	     3.0212	     8.9798	
    38.6047	    26.4359	    24.6735	    25.5966	    15.6097	    12.4207	    17.2043	    10.4904	     3.8605	     9.9030	
    42.2134	    29.7089	    27.4429	    27.1072	    17.9596	    12.8403	    18.7149	     9.6512	     4.9515	    11.0779	
    44.8151	    32.3944	    29.7089	    28.4500	    20.0577	    13.5117	    20.0577	     9.0637	     6.0425	    12.1689	
    45.7382	    34.1568	    31.2195	    29.5410	    21.4844	    14.4348	    21.0648	     8.7280	     6.7978	    13.0920	
    44.9829	    34.6603	    31.5552	    30.1285	    22.1558	    15.2740	    21.5683	     8.4763	     7.0496	    13.5117	
    42.6331	    33.9050	    30.7999	    30.0446	    21.9040	    16.0294	    21.4844	     8.0566	     6.5460	    13.3438	
    39.0244	    31.9748	    28.9536	    29.2053	    20.7291	    16.3651	    20.8130	     7.3013	     5.2872	    12.5885	
    34.6603	    28.9536	    26.1841	    27.3590	    18.7988	    16.0294	    19.5541	     6.0425	     3.1891	    11.2457	
    30.0446	    25.2609	    22.6593	    24.5895	    16.1972	    15.0223	    17.8757	     4.1122	     0.4196	     9.3155	
    25.4288	    21.3165	    18.7149	    20.8969	    13.0920	    13.3438	    15.7776	     1.5945	    -2.7695	     6.9656	
    21.2326	    17.4561	    14.6866	    16.6168	     9.8190	    11.1618	    13.5117	    -1.2589	    -6.0425	     4.6158	
    17.7078	    14.0991	    10.9940	    12.1689	     6.7139	     8.8120	    11.3297	    -4.1122	    -8.9798	     2.3499	
    14.9384	    11.6653	     8.0566	     8.1406	     4.2801	     6.6299	     9.5673	    -6.5460	   -11.4136	     0.5035	
    13.2599	    10.2386	     6.2103	     5.1193	     2.6855	     4.8676	     8.5602	    -8.2245	   -12.9242	    -0.7553	
    12.6724	     9.9869	     5.6229	     3.5248	     2.1820	     3.6926	     8.4763	    -8.8120	   -13.4277	    -1.0910	
    13.1760	    10.6583	     6.4621	     3.3569	     2.8534	     3.1052	     9.3994	    -8.3923	   -12.8403	    -0.6714	
    14.6866	    12.3367	     8.3084	     4.6158	     4.6158	     3.1891	    11.1618	    -6.8817	   -11.2457	     0.6714	
    17.0364	    14.5187	    10.9940	     6.9656	     7.1335	     3.9444	    13.5956	    -4.5319	    -8.8959	     2.6016	
    19.8059	    16.9525	    14.0991	    10.1547	    10.0708	     5.2872	    16.5329	    -1.4267	    -5.8746	     5.0354	
    22.6593	    19.4702	    17.2882	    13.7634	    13.2599	     7.1335	    19.6381	     2.0981	    -2.4338	     7.9727	
    25.1770	    21.6522	    20.1416	    17.7078	    16.2811	     9.2316	    22.5754	     5.7068	     1.0910	    10.9100	
    27.0233	    23.4985	    22.4075	    21.4844	    18.8828	    11.3297	    25.1770	     9.1476	     4.4479	    13.8474	
    28.0304	    24.6735	    23.9182	    24.6735	    20.8130	    12.9242	    27.0233	    11.8332	     7.1335	    16.1972	
    27.8625	    24.9252	    24.4217	    26.9394	    21.9040	    13.6795	    28.1143	    13.5117	     8.9798	    17.8757	
    26.5198	    24.1699	    23.6664	    27.7786	    21.7361	    13.2599	    28.0304	    13.9313	     9.7351	    18.4631	
    23.8342	    22.1558	    21.8201	    26.9394	    20.3934	    11.4975	    26.8555	    13.1760	     9.3155	    18.0435	
    19.9738	    19.0506	    18.8828	    24.4217	    18.0435	     8.7280	    24.6735	    11.2457	     7.8049	    16.6168	
    15.3580	    15.1901	    15.2740	    20.3934	    14.7705	     5.2872	    21.6522	     8.5602	     5.6229	    14.4348	
    10.4904	    11.0779	    11.4136	    15.6097	    11.1618	     1.7624	    18.2953	     5.3711	     3.0212	    11.8332	
     6.0425	     7.2174	     7.8888	    10.6583	     7.6370	    -1.5106	    14.9384	     2.1820	     0.5875	     9.3994	
     2.3499	     4.1122	     5.2032	     6.4621	     4.6997	    -3.7766	    12.0850	    -0.5875	    -1.3428	     7.3853	
    -0.0839	     2.0142	     3.6087	     3.6926	     2.7695	    -4.9515	    10.0708	    -2.4338	    -2.5177	     6.1264	
    -1.0071	     1.2589	     3.2730	     2.7695	     1.9302	    -4.6158	     9.0637	    -3.0212	    -2.6016	     5.8746	
    -0.4196	     1.5945	     4.2801	     3.6926	     2.2659	    -2.8534	     9.1476	    -2.0981	    -1.8463	     6.5460	
     1.3428	     2.9373	     6.2943	     6.3782	     3.7766	     0.1678	    10.2386	     0.0839	    -0.2518	     8.0566	
     4.1122	     5.0354	     9.1476	    10.3226	     6.0425	     4.1962	    12.0850	     3.1891	     1.9302	    10.2386	
     7.5531	     7.5531	    12.4207	    15.0223	     9.0637	     8.8959	    14.5187	     6.8817	     4.4479	    12.9242	
    11.2457	    10.4065	    15.8615	    20.0577	    12.3367	    13.7634	    17.2043	    10.7422	     7.0496	    15.6937	
    14.9384	    13.2599	    19.1345	    24.8413	    15.6937	    18.6310	    19.9738	    14.2670	     9.4833	    18.4631	
    18.2953	    15.7776	    21.9040	    28.9536	    18.7149	    22.9950	    22.4075	    17.2882	    11.4975	    20.8130	
    20.8969	    17.8757	    23.9182	    32.1426	    21.1487	    26.4359	    24.3378	    19.2184	    12.9242	    22.5754	
    22.5754	    19.0506	    25.0092	    34.1568	    22.6593	    28.7857	    25.5127	    19.8898	    13.5956	    23.5825	
    23.0789	    19.3863	    24.8413	    34.9960	    23.1628	    29.7928	    25.7645	    19.3024	    13.3438	    23.8342	
    22.5754	    18.5471	    23.4985	    34.6603	    22.4075	    29.4571	    25.0092	    17.6239	    12.3367	    23.1628	
    20.8969	    16.7847	    20.9808	    33.3176	    20.4773	    27.7786	    23.2468	    15.1062	    10.4904	    21.6522	
    18.3792	    14.0991	    17.4561	    31.0516	    17.3721	    24.9252	    20.5612	    12.1689	     8.0566	    19.2184	
    15.1062	    10.7422	    13.1760	    27.9465	    13.2599	    21.2326	    16.9525	     8.8959	     5.0354	    15.9454	
    11.4136	     6.9656	     8.4763	    24.4217	     8.3923	    16.9525	    12.7563	     5.7068	     1.5945	    12.0010	
     7.6370	     3.1052	     3.6926	    20.5612	     3.2730	    12.5046	     8.2245	     2.6855	    -2.0142	     7.7209	
     4.2801	    -0.5035	    -0.5875	    16.8686	    -1.6785	     8.5602	     3.7766	     0.1678	    -5.6229	     3.2730	
     1.5945	    -3.5248	    -4.0283	    13.5117	    -5.9586	     5.3711	    -0.0839	    -1.6785	    -8.7280	    -0.6714	
     0.0839	    -5.5389	    -6.3782	    10.9940	    -8.9798	     3.5248	    -2.9373	    -2.5177	   -10.9940	    -3.6926	
    -0.1678	    -6.3782	    -7.3013	     9.4833	   -10.5743	     3.2730	    -4.5319	    -2.2659	   -12.0850	    -5.4550	
     0.9232	    -5.8746	    -6.7978	     9.2316	   -10.4065	     4.5319	    -4.4479	    -0.7553	   -11.8332	    -5.7068	
     3.1052	    -3.9444	    -4.9515	    10.1547	    -8.6441	     7.2174	    -2.9373	     1.8463	   -10.2386	    -4.3640	
     6.0425	    -0.8392	    -2.0142	    12.2528	    -5.5389	    10.8261	    -0.0839	     5.0354	    -7.6370	    -1.8463	
     9.3155	     3.0212	     1.6785	    15.0223	    -1.5106	    14.8544	     3.5248	     8.3084	    -4.5319	     1.5106	
    12.5885	     7.3013	     5.7068	    18.2114	     2.9373	    18.5471	     7.4692	    11.0779	    -1.3428	     5.1193	
    15.6937	    11.8332	     9.7351	    21.2326	     7.2174	    21.4844	    11.3297	    13.0081	     1.4267	     8.4763	
    18.5471	    16.1972	    13.5117	    23.8342	    11.0779	    23.3307	    14.7705	    13.9313	     3.6087	    11.2457	
    21.3165	    20.3934	    16.8686	    25.8484	    14.2670	    24.2538	    17.6239	    13.9313	     4.9515	    13.2599	
    23.7503	    24.0860	    19.6381	    27.1072	    16.7847	    24.2538	    19.8059	    13.2599	     5.7068	    14.4348	
    25.9323	    27.1912	    21.9040	    27.7786	    18.5471	    23.5825	    21.4844	    12.3367	     5.9586	    15.0223	
    27.6108	    29.6249	    23.6664	    28.0304	    19.6381	    22.4075	    22.4915	    11.2457	     5.8746	    15.1901	
    28.7857	    31.3873	    24.9252	    27.9465	    20.2255	    20.8969	    23.1628	     9.9869	     5.4550	    14.9384	
    29.4571	    32.3944	    25.6805	    27.8625	    20.2255	    19.0506	    23.4985	     8.6441	     4.7836	    14.5187	
    29.4571	    32.7301	    25.9323	    27.6108	    19.8898	    17.0364	    23.4146	     7.0496	     3.8605	    13.8474	
    28.9536	    32.3105	    25.6805	    27.1912	    19.1345	    14.6866	    23.0789	     5.4550	     2.6016	    12.8403	
    27.9465	    31.3034	    25.0092	    26.5198	    18.0435	    12.3367	    22.3236	     3.7766	     1.0910	    11.7493	
    26.6876	    29.9606	    24.0860	    25.5966	    16.7007	    10.0708	    21.4005	     2.4338	    -0.3357	    10.4904	
    25.4288	    28.3661	    23.0789	    24.5056	    15.5258	     8.2245	    20.3934	     1.5106	    -1.5106	     9.3155	
    24.3378	    26.8555	    22.3236	    23.4985	    14.6027	     6.9656	    19.6381	     1.0910	    -2.4338	     8.2245	
    23.6664	    25.6805	    21.9879	    22.8271	    14.0991	     6.2943	    19.1345	     1.2589	    -2.8534	     7.5531	
    23.4146	    24.8413	    22.3236	    22.7432	    14.3509	     6.3782	    19.0506	     1.8463	    -2.6016	     7.3853	
    23.7503	    24.5895	    23.1628	    23.1628	    15.1901	     7.2174	    19.4702	     2.7695	    -1.8463	     7.6370	
    24.5056	    24.7574	    24.6735	    24.1699	    16.7847	     8.6441	    20.4773	     3.8605	    -0.5035	     8.5602	
    25.7645	    25.3448	    26.6037	    25.7645	    18.8828	    10.6583	    21.9879	     5.0354	     1.3428	     9.9869	
    27.3590	    26.2680	    28.8696	    27.8625	    21.3165	    13.0920	    23.8342	     6.1264	     3.5248	    11.9171	
    29.4571	    27.4429	    31.2195	    30.2963	    24.0021	    15.8615	    25.9323	     7.2174	     5.9586	    14.0152	
    31.8909	    28.7857	    33.4854	    32.8979	    26.6037	    18.6310	    28.0304	     8.4763	     8.3923	    16.2811	
    34.4925	    30.2963	    35.4996	    35.5835	    29.0375	    21.4844	    30.0446	     9.9869	    10.8261	    18.4631	
    37.1780	    31.9748	    37.0941	    37.9333	    30.9677	    24.0021	    31.8069	    11.7493	    13.0920	    20.3934	
    39.5279	    33.4854	    38.2690	    39.8636	    32.3105	    26.1841	    33.1497	    13.7634	    14.8544	    21.8201	
    41.4581	    34.7443	    38.8565	    41.2064	    32.9819	    27.8625	    33.8211	    15.6937	    16.1133	    22.6593	
    42.8009	    35.6674	    38.7726	    42.0456	    32.9819	    29.0375	    33.9890	    17.2882	    16.6168	    22.7432	
    43.6401	    36.0870	    38.1012	    42.5491	    32.2266	    29.4571	    33.5693	    18.5471	    16.3651	    22.1558	
    43.8080	    36.0031	    36.7584	    42.6331	    30.7999	    29.2053	    32.4783	    19.1345	    15.3580	    20.8969	
    43.5562	    35.3317	    34.9121	    42.2974	    28.7857	    28.2822	    30.9677	    19.1345	    13.7634	    19.1345	
    42.8009	    34.0729	    32.6462	    41.7099	    26.2680	    26.8555	    28.9536	    18.6310	    11.6653	    17.0364	
    41.6260	    32.3105	    29.9606	    40.6189	    23.4146	    25.1770	    26.5198	    17.7917	     9.2316	    14.6027	
    40.0314	    30.0446	    27.0233	    39.1922	    20.3094	    23.4146	    23.9182	    16.7847	     6.5460	    12.0850	
    38.0173	    27.4429	    24.0021	    37.4298	    17.1204	    21.7361	    21.0648	    15.4419	     3.8605	     9.5673	
    35.7513	    24.5895	    20.9808	    35.3317	    14.0991	    20.3094	    18.2953	    13.9313	     1.0910	     7.2174	
    33.2336	    21.7361	    18.0435	    33.1497	    11.2457	    19.0506	    15.5258	    12.0850	    -1.4267	     5.2032	
    30.7999	    19.0506	    15.3580	    30.7159	     8.8120	    18.0435	    13.0081	    10.0708	    -3.4409	     3.6926	
    28.5339	    16.6168	    12.9242	    28.1982	     6.7978	    17.3721	    10.9100	     8.1406	    -4.9515	     2.8534	
    26.6037	    14.5187	    10.8261	    25.6805	     5.3711	    17.0364	     9.3155	     6.3782	    -5.6229	     2.6016	
    25.0931	    12.8403	     9.2316	    23.1628	     4.3640	    17.1204	     8.1406	     5.1193	    -5.4550	     3.0212	
    24.0860	    11.5814	     8.0566	    20.7291	     3.8605	    17.7078	     7.3013	     4.2801	    -4.6997	     3.9444	
    23.1628	    10.5743	     7.3013	    18.5471	     3.6926	    18.5471	     6.7978	     3.9444	    -3.6087	     5.1193	
    22.3236	     9.9030	     6.7978	    16.4490	     3.6926	    19.4702	     6.5460	     3.8605	    -2.1820	     6.2943	
    21.4005	     9.3994	     6.6299	    14.7705	     3.8605	    20.1416	     6.2943	     4.1122	    -0.8392	     7.3853	
    20.4773	     9.1476	     6.5460	    13.3438	     3.9444	    20.4773	     6.1264	     4.5319	     0.3357	     8.3084	
    19.4702	     9.0637	     6.5460	    12.3367	     4.0283	    20.2255	     5.9586	     4.9515	     1.2589	     8.8120	
    18.4631	     8.9798	     6.4621	    11.6653	     3.9444	    19.1345	     5.7068	     5.2032	     1.8463	     8.9798	
    17.3721	     8.8120	     6.2103	    11.2457	     3.5248	    17.2882	     5.2872	     5.1193	     1.7624	     8.5602	
    16.1133	     8.4763	     5.6229	    10.9940	     2.7695	    14.6866	     4.6158	     4.6158	     1.0910	     7.6370	
    14.6027	     7.8049	     4.7836	    10.8261	     1.6785	    11.5814	     3.6926	     3.6926	    -0.0839	     6.2103	
    13.0081	     7.0496	     3.7766	    10.8261	     0.3357	     8.1406	     2.5177	     2.6016	    -1.6785	     4.5319	
    11.4136	     6.2103	     2.6855	    11.1618	    -1.2589	     4.7836	     1.2589	     1.4267	    -3.3569	     2.7695	
     9.7351	     5.4550	     1.7624	    11.8332	    -2.6855	     2.0142	     0.1678	     0.5875	    -4.7836	     1.3428	
     8.3084	     5.1193	     1.3428	    13.2599	    -3.6926	     0.0000	    -0.5035	     0.3357	    -5.7068	     0.4196	
     7.2174	     5.2872	     1.5106	    15.5258	    -4.0283	    -0.8392	    -0.4196	     0.8392	    -5.8746	     0.3357	
     6.5460	     6.0425	     2.6016	    18.6310	    -3.5248	    -0.3357	     0.4196	     2.3499	    -5.0354	     1.1749	
     6.7139	     7.6370	     4.6158	    22.5754	    -2.0981	     1.5945	     2.0981	     4.8676	    -3.1891	     3.0212	
     7.6370	     9.9030	     7.4692	    26.9394	     0.3357	     4.7836	     4.6997	     8.3084	    -0.4196	     5.7907	
     9.5673	    12.7563	    10.9940	    31.3873	     3.3569	     8.8120	     7.8049	    12.4207	     2.9373	     9.1476	
    12.1689	    15.7776	    14.7705	    35.3317	     6.7978	    13.3438	    11.2457	    16.6168	     6.4621	    12.7563	
    15.1901	    18.7149	    18.5471	    38.5208	    10.1547	    17.7917	    14.5187	    20.3934	     9.8190	    16.1972	
    18.2114	    21.3165	    21.8201	    40.5350	    13.0920	    21.8201	    17.3721	    23.4985	    12.5046	    19.1345	
    20.7291	    23.2468	    24.3378	    41.2064	    15.3580	    25.0931	    19.3863	    25.4288	    14.3509	    21.2326	
    22.5754	    24.4217	    25.7645	    40.5350	    16.6168	    27.4429	    20.4773	    26.1841	    15.2740	    22.3236	
    23.4146	    24.5895	    25.9323	    38.5208	    16.7847	    28.7857	    20.4773	    25.6805	    15.3580	    22.4915	
    23.2468	    23.8342	    24.8413	    35.3317	    15.8615	    29.0375	    19.4702	    24.0021	    14.5187	    21.6522	
    22.0718	    22.1558	    22.4915	    31.1356	    13.9313	    28.1982	    17.5400	    21.3165	    12.9242	    19.8898	
    20.0577	    19.7220	    19.3024	    26.0162	    11.2457	    26.4359	    15.0223	    17.7917	    10.7422	    17.3721	
    17.3721	    16.8686	    15.6097	    20.3094	     8.0566	    23.7503	    12.0010	    13.7634	     8.1406	    14.5187	
    14.3509	    13.8474	    11.7493	    14.5187	     4.6997	    20.4773	     8.8959	     9.7351	     5.5389	    11.4975	
    11.4136	    11.0779	     8.2245	     9.2316	     1.5106	    16.9525	     5.9586	     5.9586	     3.1891	     8.6441	
     8.8120	     8.6441	     5.3711	     4.8676	    -1.0910	    13.4277	     3.5248	     3.0212	     1.3428	     6.2103	
     6.7978	     6.9656	     3.5248	     2.0142	    -2.9373	    10.4065	     1.8463	     1.1749	     0.2518	     4.4479	
     5.5389	     5.9586	     2.7695	     1.0071	    -3.6926	     8.1406	     1.1749	     0.7553	     0.0839	     3.6087	
     5.2032	     5.8746	     3.3569	     1.7624	    -3.3569	     7.0496	     1.5945	     1.9302	     0.8392	     3.7766	
     5.8746	     6.7978	     5.1193	     4.4479	    -1.7624	     7.2174	     3.2730	     4.6158	     2.6016	     5.1193	
     7.7209	     8.8120	     7.9727	     8.8120	     1.0910	     8.8120	     6.0425	     8.6441	     5.2872	     7.4692	
    10.6583	    11.8332	    11.8332	    14.6866	     4.9515	    11.7493	     9.7351	    13.5956	     8.7280	    10.8261	
    14.6866	    15.5258	    16.1972	    21.7361	     9.5673	    15.7776	    14.0152	    18.8828	    12.5885	    14.8544	
    19.6381	    19.8059	    20.7291	    29.4571	    14.5187	    20.6451	    18.7149	    24.0860	    16.7007	    19.3024	
    25.1770	    24.2538	    25.1770	    37.5977	    19.6381	    26.1002	    23.4985	    28.5339	    20.6451	    23.9182	
    30.7999	    28.6179	    29.2053	    45.4025	    24.4217	    31.8069	    27.8625	    32.0587	    24.3378	    28.2822	
    36.0031	    32.6462	    32.6462	    52.6199	    28.6179	    37.3459	    31.6391	    34.2407	    27.2751	    32.2266	
    40.4510	    36.0870	    35.1639	    58.6624	    31.7230	    42.2134	    34.4925	    35.1639	    29.4571	    35.3317	
    43.6401	    38.5208	    36.6745	    63.0264	    33.6533	    45.9061	    36.2549	    34.9960	    30.5481	    37.4298	
    45.4025	    39.9475	    37.0941	    65.2924	    34.2407	    48.2559	    36.6745	    33.9050	    30.5481	    38.3530	
    45.7382	    40.1993	    36.5067	    65.2924	    33.5693	    49.0112	    35.9192	    32.0587	    29.2892	    38.0173	
    44.5633	    39.2761	    35.0800	    63.0264	    31.6391	    48.1720	    34.0729	    29.6249	    26.9394	    36.5067	
    42.2974	    37.2620	    32.8979	    58.6624	    28.7857	    45.8221	    31.3034	    26.6876	    23.8342	    34.0729	
    39.2761	    34.3246	    30.1285	    52.7039	    25.2609	    42.2134	    28.0304	    23.4146	    20.2255	    31.0516	
    35.9192	    30.7159	    27.1912	    45.6543	    21.4005	    37.7655	    24.4217	    20.0577	    16.5329	    27.6947	
    32.8140	    27.0233	    24.2538	    38.1851	    17.6239	    32.9819	    20.8969	    16.8686	    13.1760	    24.4217	
    30.2963	    23.5825	    21.6522	    31.1356	    14.2670	    28.3661	    17.8757	    14.1830	    10.4065	    21.6522	
    28.6179	    20.8969	    19.7220	    25.1770	    11.7493	    24.5056	    15.6097	    12.0850	     8.3084	    19.6381	
    28.1143	    19.2184	    18.7988	    21.0648	    10.3226	    21.8201	    14.4348	    10.7422	     7.2174	    18.4631	
    28.8696	    18.8828	    18.7988	    19.1345	    10.0708	    20.5612	    14.4348	    10.4904	     7.2174	    18.3792	
    30.7999	    19.7220	    19.9738	    19.5541	    11.0779	    20.8969	    15.5258	    11.1618	     8.2245	    19.3863	
    33.9050	    21.6522	    22.1558	    22.2397	    13.1760	    22.4915	    17.6239	    12.8403	    10.2386	    21.1487	
    37.7655	    24.5056	    25.0931	    26.7715	    16.0294	    25.0931	    20.4773	    15.3580	    12.9242	    23.4985	
    41.9617	    28.0304	    28.5339	    32.4783	    19.4702	    28.3661	    23.7503	    18.5471	    15.8615	    26.1841	
    45.9900	    31.9748	    32.1426	    38.8565	    22.9950	    31.8069	    27.1072	    22.0718	    18.8828	    28.7018	
    49.5987	    36.0870	    35.6674	    45.3186	    26.3519	    35.1639	    30.3802	    25.8484	    21.7361	    30.9677	
    52.4521	    40.1154	    38.7726	    51.2772	    29.2892	    38.1851	    33.1497	    29.5410	    24.3378	    32.8140	
    54.2984	    43.7241	    41.2064	    56.2286	    31.4713	    40.7028	    35.2478	    33.0658	    26.5198	    34.0729	
[Epoch Header]
[Trial Type]	13
[Accept]	1
[Correct]	0
[RT]	 0.000
[Resp]	0
[Epoch Data]
     9.9030	    15.4419	    16.2811	    24.4217	    13.0081	    18.1274	    23.7503	    15.6097	     9.1476	     8.5602	
    10.9940	    18.2953	    18.2114	    23.5825	    14.2670	    18.7149	    24.5895	    15.8615	    10.0708	     9.0637	
    12.0010	    20.8130	    19.8898	    21.3165	    15.3580	    18.8828	    25.2609	    15.1901	    10.4904	     9.0637	
    12.9242	    22.9111	    21.4005	    18.1274	    16.1133	    18.6310	    25.7645	    14.0152	    10.5743	     8.8120	
    13.6795	    24.4217	    22.6593	    14.4348	    16.6168	    18.1274	    26.1002	    12.5046	    10.3226	     8.4763	
    14.3509	    25.1770	    23.5825	    10.6583	    16.7847	    17.3721	    26.2680	    10.9940	     9.8190	     8.0566	
    14.7705	    25.1770	    24.1699	     7.2174	    16.6168	    16.3651	    26.1841	     9.6512	     9.2316	     7.6370	
    14.9384	    24.3378	    24.3378	     4.3640	    16.1133	    15.1901	    25.8484	     8.4763	     8.4763	     7.3853	
    14.9384	    22.9111	    24.0860	     2.5177	    15.2740	    13.8474	    25.2609	     7.6370	     7.6370	     7.2174	
    14.6027	    21.1487	    23.6664	     1.8463	    14.3509	    12.6724	    24.5056	     7.2174	     6.8817	     7.2174	
    14.3509	    19.4702	    23.1628	     2.2659	    13.4277	    11.6653	    23.8342	     7.2174	     6.3782	     7.4692	
    14.1830	    18.1274	    22.8271	     3.8605	    12.8403	    10.9940	    23.4985	     7.8049	     6.3782	     8.1406	
    14.6027	    17.3721	    22.8271	     6.4621	    12.8403	    10.9940	    23.5825	     8.8959	     6.8817	     9.2316	
    15.6937	    17.6239	    23.4146	     9.9030	    13.4277	    11.6653	    24.2538	    10.7422	     7.9727	    10.6583	
    17.6239	    18.8828	    24.6735	    13.9313	    14.6866	    12.9242	    25.5127	    13.0920	     9.5673	    12.5046	
    20.2255	    21.1487	    26.6037	    18.2953	    16.6168	    14.7705	    27.2751	    15.8615	    11.7493	    14.5187	
    23.2468	    24.2538	    29.1214	    22.5754	    19.0506	    17.0364	    29.4571	    18.7149	    14.1830	    16.7007	
    26.4359	    27.8625	    31.9748	    26.6037	    21.8201	    19.4702	    31.8909	    21.6522	    16.8686	    18.8828	
    29.3732	    31.7230	    34.9121	    30.2124	    24.5895	    21.9879	    34.4086	    24.5056	    19.5541	    20.9808	
    31.6391	    35.2478	    37.6816	    33.3176	    27.1072	    24.1699	    36.7584	    27.0233	    21.9879	    22.9111	
    33.0658	    38.0173	    39.7797	    35.5835	    29.2053	    25.8484	    38.7726	    29.0375	    23.9182	    24.5056	
    33.4015	    39.6118	    40.9546	    37.0102	    30.4642	    26.7715	    40.1154	    30.3802	    25.0931	    25.6805	
    32.4783	    39.6957	    40.9546	    37.3459	    30.7159	    26.7715	    40.6189	    30.7999	    25.5127	    26.1841	
    30.4642	    38.4369	    39.7797	    36.4227	    29.8767	    25.8484	    40.2832	    30.2124	    25.0092	    26.0162	
    27.6947	    36.0031	    37.5977	    34.2407	    28.1982	    24.1699	    39.2761	    28.6179	    23.6664	    25.0931	
    24.4217	    32.8140	    34.5764	    31.0516	    25.7645	    21.9879	    37.5977	    26.1002	    21.7361	    23.4985	
    21.0648	    29.3732	    31.2195	    27.0233	    22.9950	    19.5541	    35.5835	    22.8271	    19.3024	    21.4005	
    18.0435	    26.0162	    27.7786	    22.5754	    19.9738	    17.1204	    33.4015	    19.3024	    16.5329	    18.8828	
    15.5258	    23.0789	    24.5895	    18.0435	    17.1204	    14.9384	    31.3873	    15.7776	    13.8474	    16.2811	
    13.9313	    20.6451	    21.9879	    14.0152	    14.6866	    13.0920	    29.6249	    12.8403	    11.4136	    13.9313	
    13.2599	    18.8828	    20.1416	    10.6583	    12.9242	    11.7493	    28.2822	    10.7422	     9.5673	    11.9171	
    13.7634	    17.7917	    19.3024	     8.3084	    12.0010	    10.9940	    27.6947	     9.7351	     8.4763	    10.6583	
    15.1901	    17.5400	    19.4702	     7.3013	    11.9171	    10.9100	    27.6947	     9.9869	     8.3084	    10.2386	
    17.4561	    17.9596	    20.5612	     7.5531	    12.7563	    11.4136	    28.3661	    11.3297	     8.9798	    10.4904	
    20.1416	    19.0506	    22.4915	     8.8959	    14.3509	    12.5046	    29.6249	    13.5956	    10.5743	    11.5814	
    23.0789	    20.6451	    24.8413	    11.2457	    16.4490	    14.0991	    31.2195	    16.5329	    12.7563	    13.0920	
    25.8484	    22.7432	    27.5269	    14.1830	    18.9667	    16.1133	    33.1497	    19.8059	    15.3580	    14.9384	
    28.2822	    25.0092	    30.2124	    17.4561	    21.5683	    18.3792	    34.9960	    22.9950	    17.9596	    16.9525	
    30.2963	    27.4429	    32.7301	    20.7291	    24.0860	    20.8130	    36.8423	    25.6805	    20.2255	    18.7988	
    32.2266	    29.9606	    35.0800	    23.7503	    26.3519	    23.3307	    38.3530	    27.5269	    21.9879	    20.3934	
    34.1568	    32.3944	    37.0102	    26.3519	    28.1143	    25.8484	    39.6118	    28.1982	    22.9950	    21.6522	
    36.0031	    34.7443	    38.6047	    28.2822	    29.3732	    28.1982	    40.2832	    27.6947	    23.2468	    22.3236	
    37.5977	    36.5906	    39.6118	    29.2892	    29.9606	    30.0446	    40.4510	    25.9323	    22.7432	    22.5754	
    38.6887	    37.7655	    39.8636	    29.2053	    29.7928	    31.2195	    39.8636	    23.4146	    21.5683	    22.0718	
    38.8565	    37.8494	    39.2761	    27.8625	    28.6179	    31.3873	    38.5208	    20.3934	    19.8059	    20.9808	
    37.9333	    36.6745	    37.6816	    25.3448	    26.5198	    30.4642	    36.2549	    17.2043	    17.6239	    19.2184	
    35.5835	    34.2407	    34.9960	    21.8201	    23.4985	    28.5339	    33.2336	    14.0152	    15.1062	    16.7847	
    32.0587	    30.7159	    31.5552	    17.7078	    19.8898	    25.8484	    29.7089	    10.9940	    12.4207	    13.8474	
    27.2751	    26.4359	    27.5269	    13.5117	    16.0294	    22.6593	    26.0162	     8.3084	     9.7351	    10.7422	
    21.9040	    21.9879	    23.4985	     9.7351	    12.2528	    19.6381	    22.5754	     6.2103	     7.4692	     7.7209	
    16.5329	    17.9596	    19.8898	     7.0496	     9.0637	    16.9525	    19.7220	     4.7836	     5.7068	     5.2032	
    12.0010	    15.1062	    17.2043	     5.7907	     6.7978	    15.1901	    17.8757	     4.3640	     4.6997	     3.3569	
     8.8959	    13.8474	    15.9454	     6.1264	     5.7907	    14.3509	    17.2043	     4.9515	     4.5319	     2.4338	
     7.6370	    14.4348	    16.1972	     8.2245	     6.2103	    14.7705	    17.7917	     6.5460	     5.3711	     2.6855	
     8.3084	    16.8686	    17.9596	    11.7493	     7.9727	    16.4490	    19.6381	     9.2316	     7.0496	     3.9444	
    10.6583	    20.8969	    21.2326	    16.5329	    10.9940	    19.3024	    22.6593	    12.9242	     9.7351	     6.2943	
    14.6027	    26.1841	    25.7645	    22.4075	    15.1901	    23.2468	    26.6037	    17.5400	    13.2599	     9.6512	
    19.8059	    32.0587	    30.9677	    28.9536	    20.2255	    28.0304	    31.2195	    22.5754	    17.4561	    13.6795	
    25.6805	    37.9333	    36.3388	    35.8353	    25.5127	    33.2336	    36.0870	    27.7786	    21.9040	    18.2114	
    31.8909	    43.0527	    41.4581	    42.6331	    30.7159	    38.4369	    40.8707	    32.4783	    26.3519	    22.6593	
    37.8494	    46.8292	    45.5704	    48.7595	    35.1639	    42.9688	    44.9829	    36.2549	    30.2124	    26.6876	
    42.9688	    49.0112	    48.2559	    53.5431	    38.6047	    46.4935	    48.1720	    38.8565	    33.0658	    29.8767	
    46.7453	    49.5148	    49.4308	    56.6483	    40.5350	    48.6755	    50.1022	    40.0314	    34.8282	    31.9748	
    48.7595	    48.3398	    48.9273	    57.7393	    40.9546	    49.2630	    50.6058	    39.7797	    35.2478	    32.8140	
    48.7595	    45.9061	    46.9131	    56.8161	    39.8636	    48.0881	    49.8505	    38.0173	    34.3246	    32.3105	
    46.7453	    42.4652	    43.8080	    53.7949	    37.4298	    45.3186	    47.7524	    34.9960	    32.0587	    30.5481	
    42.8848	    38.5208	    39.8636	    49.1791	    33.9890	    41.2903	    44.7311	    30.7999	    28.8696	    27.6947	
    37.9333	    34.4925	    35.8353	    43.3884	    30.0446	    36.5067	    41.1224	    26.1002	    24.9252	    24.1699	
    32.5623	    30.7159	    32.0587	    37.0941	    26.1002	    31.4713	    37.5137	    21.4844	    20.9808	    20.4773	
    27.5269	    27.6108	    29.1214	    30.9677	    22.7432	    26.9394	    34.3246	    17.4561	    17.4561	    17.1204	
    23.4985	    25.2609	    27.1912	    25.6805	    20.2255	    23.4146	    31.8909	    14.7705	    14.9384	    14.6866	
    20.8130	    23.8342	    26.4359	    21.8201	    18.8828	    21.2326	    30.5481	    13.5956	    13.5956	    13.2599	
    19.6381	    23.2468	    26.8555	    19.8059	    18.7149	    20.3934	    30.2124	    14.0991	    13.6795	    13.0920	
    19.8898	    23.4146	    28.1982	    19.7220	    19.6381	    20.9808	    30.7999	    16.1972	    15.0223	    14.0991	
    21.1487	    24.3378	    30.2963	    21.6522	    21.3165	    22.7432	    32.2266	    19.4702	    17.4561	    16.0294	
    23.1628	    25.7645	    32.6462	    25.1770	    23.4985	    25.3448	    34.0729	    23.5825	    20.5612	    18.6310	
    25.6805	    27.6108	    35.0800	    29.9606	    25.9323	    28.5339	    36.1710	    27.8625	    24.0021	    21.4844	
    28.5339	    29.7089	    37.3459	    35.4996	    28.3661	    32.0587	    38.2690	    31.8909	    27.2751	    24.3378	
    31.5552	    31.8069	    39.2761	    41.1224	    30.6320	    35.5835	    40.1993	    35.4156	    30.2124	    27.0233	
    34.4925	    33.8211	    40.8707	    46.4935	    32.5623	    38.8565	    41.8777	    38.0173	    32.5623	    29.2892	
    37.0941	    35.7513	    42.0456	    51.0254	    34.2407	    41.5421	    43.2205	    39.8636	    34.3246	    31.0516	
    39.2761	    37.3459	    42.9688	    54.2984	    35.3317	    43.3884	    44.2276	    40.7867	    35.3317	    32.3105	
    40.7028	    38.4369	    43.3884	    55.8090	    35.9192	    44.1437	    44.6472	    40.8707	    35.5835	    32.8979	
    41.2064	    38.7726	    43.1366	    55.4733	    35.6674	    43.6401	    44.3954	    40.1993	    34.9960	    32.8140	
    40.6189	    38.2690	    42.1295	    53.0396	    34.4925	    41.8777	    43.3044	    38.6047	    33.5693	    31.8909	
    38.9404	    36.6745	    40.2832	    48.9273	    32.4783	    38.9404	    41.4581	    36.1710	    31.3034	    30.0446	
    36.1710	    34.2407	    37.5137	    43.4723	    29.4571	    34.9960	    38.6887	    32.9819	    28.2822	    27.3590	
    32.7301	    30.8838	    33.9890	    37.3459	    25.8484	    30.3802	    35.2478	    29.2053	    24.5056	    24.0021	
    28.7857	    27.1072	    30.0446	    31.0516	    21.7361	    25.5966	    31.3873	    24.9252	    20.3934	    20.2255	
    24.8413	    23.0789	    25.8484	    25.2609	    17.5400	    21.0648	    27.4429	    20.3934	    16.1133	    16.2811	
    21.2326	    19.3024	    21.7361	    20.3094	    13.5956	    17.2043	    23.5825	    15.9454	    11.9171	    12.4207	
    18.4631	    16.1133	    18.1274	    16.4490	    10.1547	    14.2670	    20.3094	    11.9171	     8.2245	     9.1476	
    16.7007	    13.9313	    15.2740	    13.9313	     7.5531	    12.5046	    17.7078	     8.7280	     5.4550	     6.6299	
    16.0294	    13.0081	    13.4277	    12.6724	     6.0425	    12.0010	    16.1972	     6.6299	     3.7766	     5.2872	
    16.6168	    13.5956	    12.7563	    12.8403	     5.5389	    12.9242	    15.6937	     5.9586	     3.4409	     5.1193	
    18.1274	    15.5258	    13.1760	    14.2670	     6.2103	    15.1901	    16.1972	     6.9656	     4.4479	     6.2943	
    20.4773	    18.6310	    14.7705	    16.7847	     7.8888	    18.5471	    17.7078	     9.3994	     6.7139	     8.6441	
    23.4146	    22.5754	    17.2043	    20.2255	    10.4065	    22.7432	    20.0577	    13.0920	     9.9869	    11.9171	
    26.5198	    26.8555	    20.3094	    24.3378	    13.3438	    27.4429	    22.8271	    17.7078	    13.9313	    15.8615	
    29.6249	    30.9677	    23.6664	    28.7857	    16.5329	    32.2266	    25.9323	    22.6593	    18.2114	    19.9738	
    32.3105	    34.5764	    26.9394	    33.3176	    19.5541	    36.5906	    28.9536	    27.6108	    22.4915	    23.9182	
    34.4086	    37.1780	    29.6249	    37.6816	    22.0718	    40.3671	    31.5552	    32.2266	    26.2680	    27.4429	
    35.5835	    38.5208	    31.5552	    41.4581	    23.8342	    43.0527	    33.5693	    36.0031	    29.4571	    30.2124	
    36.0031	    38.5208	    32.6462	    44.6472	    24.7574	    44.7311	    34.8282	    38.8565	    31.7230	    32.0587	
    35.7513	    37.5137	    32.8140	    46.9131	    24.6735	    45.3186	    35.2478	    40.5350	    33.0658	    32.8979	
    34.9960	    35.7513	    32.1426	    48.2559	    23.8342	    44.8990	    35.0800	    41.1224	    33.4854	    32.8979	
    33.9050	    33.4854	    30.9677	    48.6755	    22.3236	    43.7241	    34.3246	    40.7028	    33.0658	    32.0587	
    32.7301	    31.0516	    29.4571	    48.2559	    20.5612	    42.0456	    33.2336	    39.2761	    32.0587	    30.7159	
    31.5552	    28.6179	    27.7786	    47.1649	    18.7149	    40.0314	    32.0587	    37.1780	    30.5481	    29.1214	
    30.4642	    26.3519	    26.1002	    45.5704	    17.0364	    37.9333	    30.8838	    34.7443	    28.7857	    27.3590	
    29.6249	    24.3378	    24.5056	    43.8919	    15.6097	    35.9192	    29.8767	    32.3105	    27.1912	    25.7645	
    29.1214	    22.7432	    23.3307	    42.1295	    14.6866	    34.0729	    29.1214	    30.1285	    25.7645	    24.4217	
    28.9536	    21.6522	    22.6593	    40.7867	    14.3509	    32.5623	    28.7857	    28.6179	    24.7574	    23.4146	
    29.1214	    21.2326	    22.5754	    39.7797	    14.5187	    31.3873	    28.7018	    27.6108	    24.2538	    22.8271	
    29.7928	    21.2326	    23.0789	    39.3600	    15.2740	    30.5481	    28.9536	    27.2751	    24.1699	    22.5754	
    30.6320	    21.7361	    24.1699	    39.6118	    16.3651	    30.2963	    29.3732	    27.2751	    24.5056	    22.8271	
    31.6391	    22.6593	    25.6805	    40.3671	    17.8757	    30.6320	    30.0446	    27.6108	    25.2609	    23.3307	
    32.6462	    24.0021	    27.4429	    41.5421	    19.4702	    31.5552	    30.7159	    27.9465	    26.1841	    24.0860	
    33.4015	    25.5966	    29.2053	    43.1366	    21.0648	    32.8979	    31.3034	    28.1982	    27.1072	    24.9252	
    33.9050	    27.3590	    30.9677	    44.8151	    22.4915	    34.5764	    31.8909	    28.2822	    27.9465	    25.6805	
    33.9890	    29.2053	    32.5623	    46.4096	    23.7503	    36.1710	    32.3105	    28.0304	    28.3661	    26.1002	
    33.7372	    30.8838	    33.6533	    47.4167	    24.5056	    37.2620	    32.3105	    27.4429	    28.4500	    26.1002	
    33.0658	    32.2266	    34.2407	    47.5006	    24.6735	    37.5137	    31.9748	    26.6037	    27.7786	    25.5127	
    31.8069	    32.8979	    34.1568	    46.4935	    24.1699	    36.7584	    31.1356	    25.2609	    26.4359	    24.3378	
    29.8767	    32.7301	    33.4015	    44.0598	    22.8271	    34.9960	    29.7928	    23.4985	    24.3378	    22.4075	
    27.2751	    31.5552	    31.8069	    40.2832	    20.8130	    32.0587	    27.9465	    21.2326	    21.5683	    19.8898	
    24.1699	    29.3732	    29.5410	    35.3317	    18.1274	    28.4500	    25.5966	    18.6310	    18.2953	    16.8686	
    20.8130	    26.3519	    26.6876	    29.7089	    14.9384	    24.2538	    22.9950	    15.8615	    14.6866	    13.5117	
    17.5400	    22.6593	    23.4985	    24.0021	    11.5814	    20.0577	    20.3094	    13.1760	    11.1618	    10.1547	
    14.6866	    18.8828	    20.1416	    18.7149	     8.2245	    16.1972	    17.7078	    10.7422	     7.8888	     7.0496	
    12.5885	    15.2740	    17.0364	    14.5187	     5.2032	    13.0920	    15.4419	     8.8120	     5.2872	     4.5319	
    11.3297	    12.4207	    14.2670	    11.6653	     2.7695	    10.8261	    13.6795	     7.6370	     3.6087	     2.8534	
    11.0779	    10.5743	    12.2528	    10.1547	     1.0910	     9.4833	    12.5885	     7.3013	     2.8534	     2.1820	
    11.7493	     9.9030	    11.0779	    10.0708	     0.2518	     9.2316	    12.2528	     7.9727	     3.1052	     2.4338	
    13.3438	    10.4065	    10.8261	    11.2457	     0.4196	     9.8190	    12.5885	     9.4833	     4.2801	     3.6087	
    15.6937	    12.1689	    11.5814	    13.5117	     1.4267	    11.1618	    13.6795	    11.8332	     6.2103	     5.5389	
    18.6310	    14.8544	    13.2599	    16.7007	     3.1891	    13.1760	    15.4419	    14.6866	     8.7280	     8.0566	
    21.8201	    18.1274	    15.6937	    20.5612	     5.6229	    15.6937	    17.7917	    17.7078	    11.5814	    10.8261	
    25.0931	    21.6522	    18.4631	    24.6735	     8.4763	    18.5471	    20.4773	    20.3934	    14.5187	    13.6795	
    28.1982	    25.0092	    21.2326	    28.9536	    11.3297	    21.4844	    23.2468	    22.4075	    17.2043	    16.1972	
    30.8838	    27.7786	    23.7503	    32.8979	    13.9313	    24.2538	    25.9323	    23.5825	    19.3863	    18.3792	
    33.0658	    29.8767	    25.7645	    36.2549	    16.1133	    26.6037	    28.3661	    23.9182	    20.8969	    19.9738	
    34.4925	    31.0516	    27.1072	    38.7726	    17.7078	    28.3661	    30.2963	    23.5825	    21.6522	    20.8969	
    35.3317	    31.5552	    27.6947	    40.2832	    18.6310	    29.4571	    31.7230	    22.7432	    21.6522	    21.3165	
    35.3317	    31.3873	    27.7786	    40.7028	    18.7988	    29.9606	    32.5623	    21.5683	    20.8969	    21.0648	
    34.7443	    30.6320	    27.3590	    40.1154	    18.3792	    29.7089	    32.8979	    20.1416	    19.4702	    20.3094	
    33.4854	    29.2892	    26.4359	    38.5208	    17.2882	    28.7857	    32.5623	    18.4631	    17.5400	    19.0506	
    31.7230	    27.4429	    25.2609	    36.0031	    15.6937	    27.1072	    31.6391	    16.4490	    15.1062	    17.3721	
    29.7089	    25.2609	    23.7503	    32.9819	    13.6795	    25.0092	    30.2124	    14.2670	    12.4207	    15.2740	
    27.6108	    22.9950	    22.1558	    29.5410	    11.4136	    22.4915	    28.4500	    12.0850	     9.7351	    13.0920	
    25.6805	    20.9808	    20.5612	    26.1841	     9.2316	    20.0577	    26.6037	    10.1547	     7.3013	    11.0779	
    24.2538	    19.3024	    19.1345	    23.0789	     7.3013	    17.9596	    24.8413	     8.8120	     5.3711	     9.3155	
    23.4985	    18.2114	    18.1274	    20.7291	     5.9586	    16.4490	    23.4985	     8.2245	     4.2801	     8.2245	
    23.4985	    17.7917	    17.7078	    19.2184	     5.2872	    15.6937	    22.7432	     8.6441	     4.1962	     7.9727	
    24.0860	    17.8757	    17.9596	    18.7988	     5.3711	    15.9454	    22.6593	     9.9869	     5.0354	     8.4763	
    25.1770	    18.5471	    18.7988	    19.3024	     6.1264	    17.1204	    23.1628	    12.0850	     6.7978	     9.8190	
    26.4359	    19.8059	    20.2255	    20.8130	     7.5531	    18.9667	    24.1699	    14.6027	     9.1476	    11.6653	
    27.6947	    21.3165	    22.0718	    23.0789	     9.4833	    21.3165	    25.6805	    17.2043	    11.7493	    13.8474	
    28.7018	    22.9950	    24.1699	    25.8484	    11.6653	    23.8342	    27.3590	    19.6381	    14.3509	    16.1972	
    29.5410	    24.6735	    26.2680	    28.8696	    13.9313	    26.3519	    29.2053	    21.7361	    16.8686	    18.3792	
    30.1285	    26.1841	    28.1982	    31.7230	    16.0294	    28.6179	    30.9677	    23.4146	    19.0506	    20.2255	
    30.5481	    27.4429	    29.7928	    34.3246	    17.8757	    30.3802	    32.6462	    24.6735	    20.8130	    21.7361	
    30.7159	    28.2822	    30.7999	    36.3388	    19.3863	    31.6391	    33.9890	    25.5966	    22.1558	    22.7432	
    30.6320	    28.7018	    31.2195	    37.6816	    20.3934	    32.3105	    34.9121	    26.1002	    22.9111	    23.2468	
    30.2124	    28.7018	    31.0516	    38.3530	    20.7291	    32.3944	    35.3317	    26.1841	    23.1628	    23.0789	
    29.2053	    28.2822	    30.1285	    38.2690	    20.3934	    31.7230	    35.1639	    25.6805	    22.7432	    22.4075	
    27.6947	    27.4429	    28.6179	    37.4298	    19.3024	    30.3802	    34.3246	    24.8413	    21.7361	    21.0648	
    25.5966	    26.1841	    26.6037	    35.8353	    17.5400	    28.2822	    32.8979	    23.4146	    20.0577	    19.0506	
    23.0789	    24.6735	    24.2538	    33.5693	    15.1901	    25.5966	    30.7999	    21.6522	    17.9596	    16.6168	
    20.4773	    22.9950	    21.7361	    30.8838	    12.5885	    22.6593	    28.3661	    19.7220	    15.6097	    14.0152	
    17.9596	    21.3165	    19.3024	    28.1143	     9.9030	    19.6381	    25.7645	    17.7917	    13.3438	    11.4975	
    16.1133	    20.0577	    17.3721	    25.5127	     7.5531	    17.0364	    23.3307	    16.0294	    11.4136	     9.3994	
    15.2740	    19.4702	    16.1972	    23.4146	     5.8746	    15.1901	    21.4844	    14.6866	    10.1547	     8.1406	
    15.6937	    19.7220	    15.9454	    22.1558	     5.1193	    14.5187	    20.3934	    13.8474	     9.9030	     7.8049	
    17.4561	    20.7291	    16.7007	    21.8201	     5.3711	    15.1062	    20.3094	    13.6795	    10.4904	     8.5602	
    20.2255	    22.4915	    18.1274	    22.2397	     6.5460	    16.9525	    21.0648	    14.1830	    12.0010	    10.1547	
    23.5825	    24.6735	    20.2255	    23.3307	     8.3923	    19.5541	    22.6593	    15.4419	    14.1830	    12.3367	
    27.0233	    27.1072	    22.4915	    24.5895	    10.5743	    22.4915	    24.7574	    17.1204	    16.6168	    14.8544	
    29.7928	    29.2892	    24.7574	    25.7645	    12.6724	    25.1770	    26.9394	    18.9667	    18.9667	    17.2043	
    31.5552	    30.9677	    26.6037	    26.4359	    14.5187	    27.2751	    28.8696	    20.3934	    20.8969	    19.1345	
    31.9748	    31.8069	    27.9465	    26.3519	    15.7776	    28.3661	    30.2963	    21.0648	    21.9879	    20.2255	
    31.0516	    31.6391	    28.5339	    25.5127	    16.1972	    28.2822	    30.9677	    20.7291	    22.1558	    20.4773	
    28.7857	    30.2963	    28.2822	    23.6664	    15.7776	    27.0233	    30.7159	    19.3024	    21.1487	    19.8059	
    25.5966	    27.8625	    27.1912	    21.1487	    14.4348	    24.8413	    29.7089	    16.9525	    19.2184	    18.2114	
    21.6522	    24.5056	    25.3448	    18.0435	    12.5046	    21.9040	    27.9465	    13.9313	    16.5329	    15.9454	
    17.2882	    20.7291	    22.9950	    14.7705	    10.0708	    18.5471	    25.7645	    10.4065	    13.2599	    13.1760	
    13.0081	    16.7007	    20.3934	    11.7493	     7.4692	    15.1901	    23.4146	     6.9656	     9.9030	    10.2386	
     9.0637	    13.0920	    17.8757	     9.3155	     5.1193	    12.1689	    21.2326	     3.7766	     6.7139	     7.4692	
     5.8746	    10.0708	    15.7776	     7.6370	     3.2730	     9.7351	    19.7220	     1.4267	     4.2801	     5.3711	
     3.7766	     8.2245	    14.4348	     7.1335	     2.3499	     8.3084	    18.9667	     0.2518	     2.7695	     4.1962	
     2.9373	     7.6370	    14.1830	     7.8888	     2.5177	     7.8888	    19.3024	     0.4196	     2.6016	     4.1962	
     3.4409	     8.3923	    14.9384	     9.9869	     3.7766	     8.7280	    20.6451	     2.0142	     3.7766	     5.5389	
     5.2872	    10.3226	    16.7847	    13.3438	     6.0425	    10.7422	    22.9950	     4.7836	     6.1264	     7.9727	
     8.3084	    13.2599	    19.4702	    17.7917	     9.1476	    13.6795	    25.9323	     8.4763	     9.3994	    11.2457	
    12.2528	    16.8686	    22.8271	    22.9111	    12.7563	    17.2882	    29.3732	    12.6724	    13.1760	    15.0223	
    16.8686	    20.9808	    26.5198	    28.4500	    16.7847	    21.2326	    32.8979	    17.0364	    17.2043	    18.8828	
    21.9040	    25.3448	    30.4642	    34.0729	    20.8130	    25.0931	    36.3388	    21.2326	    21.1487	    22.6593	
    26.9394	    29.6249	    34.3246	    39.2761	    24.5895	    28.7857	    39.5279	    25.2609	    24.7574	    26.1002	
    31.8069	    33.7372	    37.8494	    43.8919	    27.8625	    31.8909	    42.1295	    28.7857	    28.0304	    29.0375	
    36.1710	    37.0941	    40.7028	    47.5845	    30.4642	    34.3246	    44.1437	    31.7230	    30.7159	    31.3034	
    39.7797	    39.4440	    42.6331	    50.1022	    32.1426	    35.8353	    45.2347	    33.8211	    32.7301	    32.8140	
    42.3813	    40.5350	    43.3884	    51.1932	    32.8140	    36.3388	    45.4865	    34.9121	    33.8211	    33.3176	
    43.8080	    40.2832	    42.8848	    50.7736	    32.2266	    35.6674	    44.8151	    34.9121	    33.9050	    32.8140	
    43.8919	    38.7726	    41.2064	    48.7595	    30.6320	    33.9050	    43.2205	    33.9890	    32.9819	    31.2195	
    42.8009	    36.2549	    38.3530	    45.4025	    27.9465	    31.0516	    40.8707	    32.1426	    30.9677	    28.7857	
    40.7028	    32.9819	    34.5764	    40.8707	    24.4217	    27.3590	    37.7655	    29.5410	    28.1143	    25.5127	
    37.7655	    29.0375	    30.1285	    35.4156	    20.2255	    22.9950	    34.2407	    26.3519	    24.4217	    21.8201	
    34.2407	    24.9252	    25.3448	    29.3732	    15.8615	    18.3792	    30.3802	    22.8271	    20.3094	    17.7917	
    30.3802	    20.7291	    20.4773	    23.0789	    11.4136	    13.9313	    26.6037	    19.2184	    15.9454	    13.8474	
    26.3519	    16.9525	    16.0294	    16.8686	     7.3013	    10.0708	    22.9950	    15.6937	    11.6653	    10.2386	
    22.4075	    13.7634	    12.1689	    11.3297	     3.7766	     7.0496	    19.8898	    12.5046	     7.8888	     7.1335	
    18.8828	    11.3297	     9.3155	     6.8817	     1.0910	     5.2032	    17.3721	     9.9030	     4.8676	     4.7836	
    16.1972	     9.9869	     7.5531	     3.6926	    -0.5035	     4.6997	    15.7776	     8.0566	     2.6855	     3.2730	
    14.5187	     9.7351	     7.0496	     2.0981	    -0.9232	     5.4550	    15.0223	     7.0496	     1.5945	     2.6016	
    14.0991	    10.5743	     7.8049	     2.1820	    -0.2518	     7.3013	    15.3580	     6.8817	     1.5945	     2.8534	
    14.9384	    12.4207	     9.7351	     4.0283	     1.5945	    10.2386	    16.7007	     7.5531	     2.6855	     3.8605	
    16.9525	    15.1062	    12.7563	     7.4692	     4.3640	    13.8474	    18.9667	     8.8959	     4.7836	     5.7068	
    19.8059	    18.5471	    16.5329	    12.1689	     7.8888	    17.8757	    21.9879	    10.7422	     7.7209	     8.1406	
    23.2468	    22.3236	    20.8969	    17.7078	    11.7493	    21.9040	    25.4288	    12.8403	    11.0779	    10.9100	
    26.9394	    26.3519	    25.2609	    23.4985	    15.6937	    25.4288	    29.1214	    14.9384	    14.6866	    13.6795	
    30.2963	    30.2124	    29.2892	    28.8696	    19.3024	    28.1982	    32.4783	    16.8686	    17.9596	    16.3651	
    33.0658	    33.4854	    32.6462	    33.1497	    22.2397	    29.9606	    35.3317	    18.3792	    20.6451	    18.4631	
    34.6603	    35.8353	    34.9121	    35.9192	    24.2538	    30.4642	    37.3459	    19.3024	    22.4915	    19.8059	
    34.9960	    37.0102	    35.9192	    37.0102	    25.1770	    29.7928	    38.2690	    19.5541	    23.3307	    20.3094	
    34.0729	    36.8423	    35.7513	    36.5067	    24.9252	    28.1143	    38.2690	    19.0506	    22.9111	    19.8898	
    31.9748	    35.4156	    34.3246	    34.6603	    23.6664	    25.5127	    37.2620	    17.8757	    21.4005	    18.5471	
    29.1214	    32.8979	    31.8069	    31.9748	    21.4844	    22.4075	    35.4996	    16.0294	    18.7988	    16.3651	
    25.8484	    29.4571	    28.7018	    28.8696	    18.7149	    19.1345	    33.2336	    13.7634	    15.3580	    13.5956	
    22.5754	    25.6805	    25.1770	    25.6805	    15.7776	    15.9454	    30.6320	    11.3297	    11.4975	    10.4904	
    19.4702	    21.9879	    21.8201	    22.8271	    12.8403	    13.0081	    28.1982	     8.8959	     7.4692	     7.3853	
    17.0364	    18.9667	    18.8828	    20.3934	    10.4065	    10.6583	    26.1002	     6.6299	     3.7766	     4.5319	
    15.4419	    17.0364	    16.7847	    18.3792	     8.6441	     8.8959	    24.5056	     4.6158	     0.7553	     2.1820	
    14.6866	    16.3651	    15.6937	    16.8686	     7.7209	     7.8888	    23.6664	     2.8534	    -1.4267	     0.5875	
    15.1062	    16.9525	    15.6937	    15.8615	     7.7209	     7.4692	    23.5825	     1.4267	    -2.6016	    -0.1678	
    16.4490	    18.7988	    16.7007	    15.5258	     8.6441	     7.8049	    24.2538	     0.5875	    -2.6855	    -0.1678	
    18.7149	    21.4005	    18.7149	    15.8615	    10.4065	     8.8120	    25.5966	     0.4196	    -1.7624	     0.6714	
    21.6522	    24.5895	    21.4844	    17.0364	    12.7563	    10.4065	    27.5269	     1.1749	     0.0839	     2.3499	
    25.0092	    28.0304	    24.8413	    19.1345	    15.5258	    12.7563	    29.9606	     2.8534	     2.8534	     4.6158	
    28.6179	    31.3034	    28.2822	    22.1558	    18.4631	    15.6097	    32.4783	     5.4550	     6.1264	     7.3013	
    32.2266	    34.0729	    31.6391	    25.5966	    21.3165	    18.7149	    35.0800	     8.6441	     9.8190	    10.3226	
    35.3317	    36.0870	    34.4086	    29.2053	    23.6664	    21.7361	    37.2620	    12.2528	    13.5117	    13.2599	
    37.5977	    36.9263	    36.3388	    32.3105	    25.3448	    24.2538	    38.9404	    15.7776	    16.7007	    15.8615	
    38.7726	    36.5906	    37.0941	    34.3246	    26.0162	    26.0162	    39.7797	    18.7988	    19.1345	    17.7917	
    38.6047	    35.2478	    36.7584	    34.8282	    25.8484	    26.5198	    39.6957	    20.8969	    20.3934	    18.8828	
    37.0102	    32.9819	    35.3317	    33.6533	    24.5895	    25.6805	    38.6887	    21.8201	    20.4773	    18.9667	
    34.1568	    30.0446	    32.8140	    30.6320	    22.4915	    23.3307	    36.7584	    21.4005	    19.2184	    18.0435	
    30.2963	    26.6037	    29.5410	    26.0162	    19.5541	    19.8059	    33.9890	    19.6381	    16.8686	    16.1972	
    26.0162	    22.9111	    25.7645	    20.3094	    16.1972	    15.4419	    30.7999	    16.8686	    13.9313	    13.8474	
    21.7361	    19.4702	    21.9879	    14.0152	    12.7563	    10.6583	    27.3590	    13.2599	    10.7422	    11.2457	
    17.8757	    16.3651	    18.4631	     7.9727	     9.4833	     6.2103	    24.0860	     9.3994	     7.6370	     8.7280	
    14.8544	    13.7634	    15.5258	     2.6016	     6.7978	     2.4338	    21.2326	     5.6229	     4.9515	     6.6299	
    12.8403	    11.9171	    13.3438	    -1.5945	     4.7836	    -0.3357	    18.9667	     2.5177	     2.9373	     5.1193	
    11.9171	    10.7422	    11.9171	    -4.2801	     3.5248	    -1.8463	    17.2882	     0.2518	     1.6785	     4.1962	
    12.0010	    10.1547	    11.2457	    -5.4550	     3.1052	    -2.2659	    16.2811	    -1.0071	     1.0910	     4.0283	
    12.9242	    10.2386	    11.2457	    -4.9515	     3.3569	    -1.5945	    15.9454	    -1.0071	     1.3428	     4.4479	
    14.3509	    10.9100	    11.7493	    -3.1891	     4.1962	     0.0839	    16.1972	     0.0839	     2.3499	     5.5389	
    16.1972	    12.1689	    12.8403	    -0.2518	     5.6229	     2.6016	    17.0364	     2.1820	     3.9444	     7.2174	
    18.1274	    13.9313	    14.4348	     3.4409	     7.5531	     5.7907	    18.3792	     5.1193	     6.1264	     9.3155	
    20.0577	    16.1133	    16.5329	     7.8049	     9.8190	     9.5673	    20.1416	     8.6441	     8.7280	    11.7493	
    21.9879	    18.6310	    18.9667	    12.5885	    12.4207	    13.5956	    22.2397	    12.3367	    11.5814	    14.4348	
    24.0021	    21.4844	    21.5683	    17.7917	    15.1062	    17.7078	    24.5895	    16.0294	    14.4348	    17.1204	
    26.0162	    24.4217	    24.2538	    23.1628	    17.7917	    21.8201	    26.9394	    19.3863	    17.2882	    19.7220	
    27.8625	    27.1912	    26.7715	    28.4500	    20.3094	    25.4288	    29.2053	    22.3236	    19.9738	    22.0718	
    29.3732	    29.6249	    28.8696	    33.1497	    22.3236	    28.5339	    31.2195	    24.5895	    22.1558	    24.0021	
    30.4642	    31.6391	    30.2963	    36.9263	    23.8342	    30.8838	    32.7301	    26.1002	    23.7503	    25.3448	
    30.7999	    32.8140	    31.0516	    39.3600	    24.5056	    32.3105	    33.5693	    26.9394	    24.5895	    26.0162	
    30.2963	    33.2336	    31.1356	    40.4510	    24.4217	    32.8979	    33.8211	    27.1072	    24.5056	    25.9323	
    29.0375	    32.7301	    30.4642	    40.1993	    23.7503	    32.7301	    33.4854	    26.6876	    23.7503	    25.2609	
    27.0233	    31.6391	    29.2892	    38.8565	    22.4915	    31.8909	    32.7301	    25.6805	    22.3236	    24.1699	
    24.6735	    30.1285	    27.8625	    36.8423	    21.0648	    30.7159	    31.8069	    24.4217	    20.7291	    22.9111	
    22.2397	    28.4500	    26.5198	    34.5764	    19.8059	    29.4571	    30.9677	    23.1628	    19.3024	    21.9040	
    20.2255	    27.0233	    25.5127	    32.4783	    18.8828	    28.3661	    30.4642	    22.2397	    18.3792	    21.2326	
    18.8828	    26.0162	    25.0931	    30.9677	    18.5471	    27.6947	    30.3802	    21.9879	    18.2953	    21.2326	
    18.3792	    25.2609	    25.2609	    30.1285	    18.7988	    27.3590	    30.7159	    22.4915	    18.9667	    21.8201	
    18.5471	    24.8413	    26.0162	    30.0446	    19.4702	    27.3590	    31.3873	    23.4985	    20.1416	    22.8271	
    19.1345	    24.6735	    27.1072	    30.4642	    20.5612	    27.6108	    32.2266	    24.8413	    21.6522	    24.0860	
    19.8898	    24.5895	    28.2822	    31.1356	    21.7361	    27.7786	    33.0658	    26.1841	    23.0789	    25.3448	
    20.5612	    24.3378	    29.2053	    31.8069	    22.6593	    27.6108	    33.6533	    27.2751	    24.3378	    26.3519	
    20.8130	    23.9182	    29.7928	    32.0587	    23.3307	    27.1072	    33.9050	    27.6947	    25.0931	    26.8555	
    20.5612	    22.9950	    29.6249	    31.5552	    23.3307	    26.1002	    33.6533	    27.4429	    25.2609	    26.6876	
    19.5541	    21.4005	    28.6179	    30.2124	    22.5754	    24.5056	    32.6462	    26.2680	    24.7574	    25.7645	
    17.7078	    19.0506	    26.6037	    27.6947	    20.9808	    22.3236	    30.7999	    24.0860	    23.3307	    24.0860	
    14.9384	    15.8615	    23.5825	    24.1699	    18.2953	    19.5541	    28.1143	    21.1487	    21.1487	    21.7361	
    11.3297	    11.9171	    19.4702	    19.8059	    14.7705	    16.2811	    24.5895	    17.4561	    18.1274	    18.6310	
     7.0496	     7.3853	    14.6866	    14.7705	    10.4904	    12.7563	    20.3934	    13.2599	    14.5187	    15.1062	
     2.5177	     2.7695	     9.6512	     9.5673	     5.7068	     9.0637	    15.9454	     8.8959	    10.4904	    11.3297	
    -1.8463	    -1.5106	     4.6158	     4.5319	     0.9232	     5.5389	    11.4136	     4.4479	     6.3782	     7.6370	
    -5.5389	    -5.1193	     0.1678	     0.0000	    -3.6087	     2.6016	     7.2174	     0.3357	     2.4338	     4.1962	
    -8.3084	    -7.4692	    -3.2730	    -3.5248	    -7.3853	     0.3357	     3.6926	    -3.1891	    -0.9232	     1.3428	
    -9.7351	    -8.4763	    -5.5389	    -5.7907	   -10.2386	    -0.8392	     1.0910	    -5.7068	    -3.5248	    -0.6714	
    -9.6512	    -7.9727	    -6.2103	    -6.4621	   -11.7493	    -0.8392	    -0.3357	    -7.0496	    -4.9515	    -1.5945	
    -8.1406	    -5.7907	    -5.2872	    -5.3711	   -11.8332	     0.5035	    -0.4196	    -6.9656	    -5.2032	    -1.2589	
    -5.2032	    -2.0142	    -2.6016	    -2.4338	   -10.3226	     3.1891	     0.8392	    -5.2872	    -4.1122	     0.3357	
    -0.8392	     3.0212	     1.5106	     2.2659	    -7.3013	     7.2174	     3.5248	    -2.0981	    -1.6785	     3.1052	
     4.6997	     9.2316	     6.8817	     8.5602	    -2.9373	    12.2528	     7.3853	     2.4338	     2.0981	     7.0496	
    11.0779	    16.1133	    13.0920	    16.0294	     2.4338	    18.0435	    12.1689	     8.2245	     6.8817	    11.9171	
    18.2114	    23.2468	    19.8059	    24.2538	     8.6441	    24.3378	    17.6239	    14.7705	    12.5885	    17.3721	
    25.5127	    30.2124	    26.3519	    32.4783	    15.0223	    30.5481	    23.3307	    21.8201	    18.7988	    23.0789	
    32.6462	    36.5067	    32.5623	    40.1993	    21.3165	    36.2549	    28.9536	    28.5339	    24.9252	    28.7018	
    38.8565	    41.7099	    37.7655	    46.5775	    27.0233	    41.2064	    34.0729	    34.4925	    30.4642	    33.6533	
    43.8919	    45.5704	    41.8777	    51.3611	    31.7230	    44.9829	    38.4369	    38.8565	    35.0800	    37.6816	
    47.3328	    47.8363	    44.3954	    54.1306	    35.0800	    47.3328	    41.7099	    41.4581	    38.1851	    40.4510	
    49.0112	    48.3398	    45.4865	    54.8859	    36.8423	    48.1720	    43.8080	    41.9617	    39.6957	    41.7938	
    49.0952	    47.3328	    44.9829	    53.7949	    37.1780	    47.5006	    44.6472	    40.5350	    39.5279	    41.7099	
    47.5845	    44.8151	    43.1366	    51.1932	    35.9192	    45.3186	    44.2276	    37.5137	    37.6816	    40.1154	
    44.5633	    41.2903	    40.1993	    47.2488	    33.3176	    41.9617	    42.5491	    33.1497	    34.4925	    37.3459	
    40.3671	    36.9263	    36.4227	    42.3813	    29.5410	    37.4298	    39.7797	    27.9465	    30.2124	    33.5693	
    35.2478	    32.1426	    32.0587	    37.0102	    25.0092	    32.0587	    36.0870	    22.4075	    25.2609	    29.0375	
    29.7089	    27.3590	    27.5269	    31.5552	    19.9738	    26.3519	    31.8909	    16.9525	    20.0577	    24.2538	
    24.0860	    22.7432	    23.1628	    26.4359	    14.9384	    20.7291	    27.5269	    12.0850	    14.9384	    19.5541	
    18.9667	    18.7149	    19.2184	    21.9879	    10.3226	    15.6097	    23.4985	     8.1406	    10.2386	    15.2740	
    14.6866	    15.4419	    16.1972	    18.6310	     6.5460	    11.5814	    20.1416	     5.4550	     6.4621	    11.9171	
    11.6653	    13.3438	    14.1830	    16.3651	     3.9444	     8.8120	    17.7078	     4.1122	     3.6926	     9.3994	
     9.9869	    12.4207	    13.3438	    15.2740	     2.5177	     7.5531	    16.4490	     4.0283	     2.0981	     7.9727	
     9.7351	    12.6724	    13.7634	    15.3580	     2.4338	     7.6370	    16.1972	     5.0354	     1.5945	     7.5531	
    10.7422	    14.0991	    15.2740	    16.5329	     3.4409	     8.8959	    17.0364	     6.8817	     2.1820	     7.8888	
    12.8403	    16.4490	    17.7078	    18.5471	     5.2872	    11.0779	    18.6310	     9.2316	     3.6087	     8.8959	
    15.6097	    19.2184	    20.7291	    21.0648	     7.8888	    13.7634	    20.8130	    12.0010	     5.7068	    10.2386	
    18.7149	    22.1558	    24.0021	    23.8342	    10.6583	    16.7007	    23.3307	    14.6866	     8.1406	    11.7493	
    21.8201	    24.9252	    27.1072	    26.4359	    13.5117	    19.3863	    25.7645	    17.2043	    10.6583	    13.2599	
    24.4217	    27.1912	    29.7089	    28.3661	    15.9454	    21.6522	    27.9465	    19.0506	    12.9242	    14.5187	
    26.2680	    28.6179	    31.5552	    29.2892	    17.7078	    23.1628	    29.5410	    20.3094	    14.6866	    15.2740	
    27.1072	    29.0375	    32.3105	    29.1214	    18.6310	    24.0021	    30.3802	    20.6451	    15.6097	    15.5258	
    26.7715	    28.1982	    31.8069	    27.6947	    18.4631	    24.0860	    30.2963	    20.1416	    15.7776	    15.1901	
    25.3448	    26.1841	    29.9606	    25.3448	    17.2882	    23.4146	    29.2892	    18.7988	    15.0223	    14.1830	
    22.9111	    23.1628	    26.8555	    22.4075	    15.0223	    22.1558	    27.3590	    16.7847	    13.3438	    12.7563	
    19.8059	    19.3863	    22.7432	    19.3024	    12.0010	    20.3094	    24.7574	    14.0991	    10.9940	    10.7422	
    16.4490	    15.2740	    18.1274	    16.4490	     8.3923	    18.1274	    21.6522	    11.0779	     8.1406	     8.4763	
    13.2599	    11.2457	    13.4277	    14.0152	     4.6158	    15.6937	    18.3792	     7.9727	     5.2032	     6.1264	
    10.5743	     7.8049	     9.1476	    12.4207	     1.1749	    13.4277	    15.3580	     5.2872	     2.5177	     3.9444	
     8.8120	     5.1193	     5.8746	    11.7493	    -1.5106	    11.5814	    12.9242	     3.4409	     0.5035	     2.2659	
     8.2245	     3.6926	     3.8605	    12.2528	    -3.1891	    10.5743	    11.4136	     2.6855	    -0.5035	     1.5106	
     8.7280	     3.5248	     3.2730	    13.9313	    -3.5248	    10.4904	    11.0779	     3.1891	    -0.1678	     1.6785	
    10.5743	     4.6997	     4.1962	    16.7007	    -2.6016	    11.4136	    11.9171	     5.1193	     1.4267	     3.0212	
    13.4277	     6.9656	     6.3782	    20.2255	    -0.4196	    13.2599	    13.8474	     8.2245	     4.1962	     5.3711	
    17.2043	    10.2386	     9.6512	    24.2538	     2.7695	    15.8615	    16.7007	    12.2528	     7.9727	     8.4763	
    21.4844	    14.2670	    13.6795	    28.4500	     6.7139	    18.9667	    20.1416	    16.8686	    12.4207	    12.0850	
    26.0162	    18.7988	    18.1274	    32.3944	    11.1618	    22.4915	    24.0021	    21.7361	    17.2882	    15.9454	
    30.4642	    23.5825	    22.7432	    35.9192	    15.8615	    26.0162	    27.9465	    26.5198	    22.2397	    19.8898	
    34.5764	    28.3661	    27.2751	    38.7726	    20.3934	    29.2892	    31.7230	    30.7159	    27.0233	    23.6664	
    37.9333	    32.9819	    31.3034	    40.6189	    24.5056	    32.0587	    35.0800	    33.9890	    31.2195	    27.1072	
    40.3671	    37.0102	    34.4925	    41.1224	    27.7786	    33.9050	    37.5977	    35.9192	    34.5764	    29.7928	
    41.5421	    40.0314	    36.5906	    40.2832	    29.8767	    34.7443	    39.0244	    36.3388	    36.7584	    31.6391	
    41.1224	    41.7938	    37.4298	    38.0173	    30.6320	    34.3246	    39.1083	    35.3317	    37.4298	    32.3944	
    39.2761	    41.9617	    36.7584	    34.5764	    29.9606	    32.8140	    38.0173	    32.8979	    36.5067	    31.9748	
    36.0031	    40.5350	    34.9121	    30.3802	    27.9465	    30.2963	    35.6674	    29.3732	    34.0729	    30.3802	
    31.7230	    37.7655	    31.8909	    25.8484	    24.8413	    27.0233	    32.4783	    25.0092	    30.2124	    27.6947	
    26.7715	    33.6533	    28.1982	    21.5683	    20.8969	    23.1628	    28.6179	    20.2255	    25.2609	    24.2538	
    21.6522	    28.8696	    24.1699	    18.1274	    16.6168	    19.2184	    24.6735	    15.1901	    19.6381	    20.3094	
    16.8686	    23.7503	    20.0577	    15.6937	    12.4207	    15.4419	    20.8130	    10.2386	    13.7634	    16.2811	
    12.7563	    18.9667	    16.5329	    14.5187	     8.5602	    12.1689	    17.3721	     5.7068	     8.2245	    12.5046	
     9.7351	    14.8544	    13.5956	    14.5187	     5.5389	     9.7351	    14.6866	     1.8463	     3.5248	     9.3994	
     7.9727	    11.7493	    11.7493	    15.7776	     3.4409	     8.3923	    12.8403	    -0.9232	     0.0000	     7.2174	
     7.6370	     9.9030	    11.0779	    17.7917	     2.4338	     8.1406	    11.9171	    -2.3499	    -2.0142	     6.1264	
     8.5602	     9.4833	    11.4136	    20.4773	     2.5177	     8.9798	    11.9171	    -2.4338	    -2.6016	     6.1264	
    10.4904	    10.3226	    12.8403	    23.4985	     3.5248	    10.6583	    12.6724	    -1.0910	    -1.6785	     7.1335	
    13.0920	    12.3367	    14.9384	    26.5198	     5.2872	    13.0081	    14.0152	     1.3428	     0.3357	     8.8959	
    16.1133	    15.2740	    17.4561	    29.3732	     7.4692	    15.6097	    15.6097	     4.6158	     3.1052	    11.1618	
    18.9667	    18.5471	    19.9738	    31.7230	     9.7351	    18.2114	    17.3721	     8.3084	     6.4621	    13.5956	
    21.5683	    21.7361	    22.0718	    33.3176	    11.8332	    20.4773	    18.8828	    12.1689	     9.9869	    16.0294	
    23.6664	    24.4217	    23.5825	    34.0729	    13.4277	    22.3236	    20.1416	    15.9454	    13.3438	    18.1274	
    25.0931	    26.1841	    24.3378	    33.7372	    14.3509	    23.5825	    20.8969	    19.3863	    16.3651	    19.8059	
    25.9323	    26.7715	    24.0860	    32.3105	    14.5187	    24.1699	    21.1487	    22.2397	    18.7988	    20.9808	
    26.1841	    26.1002	    22.9111	    29.7089	    13.8474	    24.0860	    20.8130	    24.4217	    20.6451	    21.6522	
    25.9323	    24.2538	    20.8969	    26.2680	    12.4207	    23.2468	    19.9738	    25.8484	    21.7361	    21.7361	
    25.1770	    21.4844	    18.0435	    22.0718	    10.2386	    21.9040	    18.5471	    26.3519	    21.9040	    21.2326	
    23.9182	    18.0435	    14.6027	    17.4561	     7.3853	    20.1416	    16.5329	    25.9323	    21.1487	    20.1416	
    21.9879	    14.0152	    10.8261	    12.8403	     3.9444	    18.0435	    14.0152	    24.6735	    19.5541	    18.5471	
    19.7220	     9.8190	     7.0496	     8.7280	     0.2518	    15.9454	    11.2457	    22.6593	    17.2043	    16.3651	
    17.3721	     5.8746	     3.6087	     5.4550	    -3.1891	    14.0152	     8.5602	    20.3934	    14.3509	    14.0152	
    15.3580	     2.6855	     1.0071	     3.4409	    -6.0425	    12.5046	     6.2943	    17.9596	    11.4136	    11.7493	
    13.9313	     0.5875	    -0.5035	     2.9373	    -8.0566	    11.6653	     4.6997	    15.9454	     8.8959	     9.8190	
    13.5117	    -0.1678	    -0.8392	     3.9444	    -8.8120	    11.6653	     4.0283	    14.4348	     7.3013	     8.5602	
    14.0991	     0.5035	    -0.0839	     6.3782	    -8.3923	    12.5885	     4.3640	    13.7634	     6.8817	     8.0566	
    15.4419	     2.4338	     1.6785	     9.8190	    -6.7978	    14.3509	     5.5389	    13.9313	     7.4692	     8.4763	
    17.4561	     5.3711	     4.1122	    14.0152	    -4.3640	    16.8686	     7.3853	    14.9384	     9.0637	     9.4833	
    19.8059	     9.0637	     7.0496	    18.6310	    -1.2589	    19.8898	     9.8190	    16.6168	    11.1618	    10.9940	
    22.2397	    13.1760	    10.1547	    23.4146	     2.1820	    23.2468	    12.5046	    18.5471	    13.5117	    12.7563	
    24.6735	    17.2043	    13.1760	    28.2822	     5.8746	    26.7715	    15.4419	    20.4773	    15.6937	    14.6027	
    26.8555	    21.0648	    16.1133	    32.9819	     9.4833	    29.9606	    18.2114	    21.9879	    17.4561	    16.3651	
    28.7857	    24.2538	    18.7988	    37.1780	    12.7563	    32.6462	    20.8969	    22.8271	    18.7149	    17.9596	
    30.3802	    26.7715	    20.9808	    40.7867	    15.5258	    34.5764	    23.0789	    22.8271	    19.5541	    19.1345	
    31.4713	    28.1982	    22.4915	    43.3884	    17.5400	    35.6674	    24.5895	    22.1558	    19.8059	    19.9738	
    31.8909	    28.6179	    23.3307	    44.8151	    18.6310	    35.7513	    25.5127	    20.8130	    19.5541	    20.2255	
    31.6391	    27.8625	    23.2468	    44.9829	    18.7149	    34.9121	    25.5127	    19.0506	    18.7149	    19.8898	
    30.4642	    26.2680	    22.3236	    43.9758	    17.8757	    33.0658	    24.8413	    16.9525	    17.2043	    18.8828	
    28.6179	    23.8342	    20.5612	    41.7938	    16.1133	    30.3802	    23.3307	    14.6027	    15.1901	    17.3721	
    26.1002	    21.0648	    18.2953	    38.7726	    13.5956	    27.1072	    21.2326	    12.1689	    12.8403	    15.3580	
    23.3307	    18.1274	    15.6937	    35.3317	    10.7422	    23.4146	    18.8828	     9.7351	    10.3226	    13.0920	
    20.3934	    15.3580	    13.2599	    31.8069	     7.8888	    19.8059	    16.3651	     7.7209	     8.0566	    10.9100	
    17.6239	    13.0920	    11.1618	    28.7018	     5.2872	    16.5329	    14.1830	     6.2943	     6.2103	     8.9798	
    15.3580	    11.6653	     9.8190	    26.3519	     3.4409	    13.9313	    12.5885	     5.7068	     5.1193	     7.6370	
    13.8474	    11.1618	     9.3155	    25.0931	     2.4338	    12.5046	    11.7493	     6.2103	     5.0354	     7.0496	
    13.3438	    11.7493	     9.9030	    25.0092	     2.5177	    12.1689	    11.8332	     7.8049	     5.8746	     7.3013	
    13.9313	    13.2599	    11.4136	    26.1841	     3.6087	    13.1760	    12.8403	    10.3226	     7.7209	     8.3084	
    15.5258	    15.5258	    13.6795	    28.1982	     5.6229	    15.3580	    14.5187	    13.5117	    10.2386	     9.9869	
    17.8757	    18.1274	    16.3651	    30.7159	     8.2245	    18.2953	    16.8686	    16.7847	    13.0920	    12.0010	
    20.8130	    20.9808	    19.3863	    33.4854	    11.3297	    21.8201	    19.5541	    19.8059	    15.8615	    14.1830	
    23.9182	    23.9182	    22.4075	    36.1710	    14.5187	    25.5127	    22.3236	    22.2397	    18.2953	    16.2811	
    26.9394	    26.6037	    25.3448	    38.2690	    17.6239	    28.8696	    24.9252	    23.9182	    20.0577	    18.2114	
    29.5410	    29.0375	    27.8625	    39.5279	    20.3934	    31.6391	    27.1912	    24.7574	    21.0648	    19.6381	
[Epoch Header]
[Trial Type]	13
[Accept]	1
[Correct]	0
[RT]	 0.000
[Resp]	0
[Epoch Data]
     8.3084	    13.8474	     7.9727	    12.8403	     5.8746	    12.5885	   -17.4561	    14.5187	     3.5248	     0.9232	
     7.0496	    10.7422	     5.4550	    10.2386	     3.2730	     9.0637	   -19.8059	    11.5814	     0.9232	    -1.6785	
     6.9656	     8.4763	     3.6087	     8.3923	     1.0910	     6.2943	   -21.7361	     9.2316	    -1.3428	    -3.9444	
     7.9727	     7.3013	     2.7695	     7.5531	    -0.2518	     4.6158	   -23.0789	     7.5531	    -2.8534	    -5.6229	
    10.1547	     7.3013	     2.8534	     7.8888	    -0.6714	     4.1122	   -23.7503	     6.5460	    -3.6926	    -6.7139	
    13.3438	     8.3923	     4.0283	     9.4833	    -0.1678	     4.7836	   -23.4985	     6.0425	    -3.8605	    -7.1335	
    17.1204	    10.4065	     6.0425	    12.4207	     1.3428	     6.2943	   -22.4915	     5.9586	    -3.1891	    -6.9656	
    21.3165	    13.0920	     8.7280	    16.2811	     3.5248	     8.5602	   -20.8130	     6.2943	    -1.9302	    -6.0425	
    25.5127	    16.2811	    12.0010	    21.0648	     6.4621	    11.3297	   -18.4631	     6.8817	     0.0839	    -4.6158	
    29.5410	    19.7220	    15.6097	    26.2680	     9.8190	    14.5187	   -15.6937	     7.8049	     2.6855	    -2.4338	
    33.0658	    23.2468	    19.3024	    31.4713	    13.4277	    17.8757	   -12.6724	     9.2316	     5.7068	     0.2518	
    36.0031	    26.6876	    22.9111	    36.3388	    16.8686	    21.1487	    -9.7351	    10.9940	     8.9798	     3.2730	
    38.1012	    29.6249	    26.0162	    40.4510	    19.8059	    24.3378	    -7.1335	    13.0920	    12.1689	     6.3782	
    39.4440	    31.8069	    28.4500	    43.3884	    22.0718	    26.9394	    -5.1193	    15.3580	    14.9384	     9.3994	
    39.7797	    32.9819	    29.8767	    45.0668	    23.4146	    28.8696	    -3.9444	    17.8757	    17.1204	    11.8332	
    39.3600	    32.8140	    30.2124	    45.4025	    23.6664	    29.7928	    -3.6926	    20.3934	    18.4631	    13.6795	
    38.1012	    31.3873	    29.2053	    44.4794	    22.8271	    29.6249	    -4.4479	    22.8271	    19.0506	    14.7705	
    36.1710	    28.9536	    27.1072	    42.5491	    21.0648	    28.4500	    -5.9586	    25.0092	    18.9667	    14.9384	
    33.7372	    25.6805	    24.0860	    39.7797	    18.5471	    26.5198	    -8.0566	    26.7715	    18.2953	    14.4348	
    30.7999	    22.1558	    20.3934	    36.5906	    15.6097	    24.1699	   -10.4904	    27.9465	    17.2882	    13.2599	
    27.6108	    18.4631	    16.5329	    33.3176	    12.5885	    21.7361	   -12.9242	    28.4500	    15.9454	    11.6653	
    24.1699	    15.1901	    12.9242	    30.2124	     9.7351	    19.6381	   -15.2740	    28.4500	    14.5187	     9.7351	
    20.7291	    12.5885	     9.7351	    27.6108	     7.3013	    17.8757	   -17.2043	    27.9465	    13.0081	     7.7209	
    17.7917	    10.7422	     7.3013	    25.6805	     5.3711	    16.4490	   -18.7149	    27.0233	    11.4136	     5.7068	
    15.4419	     9.9869	     5.7068	    24.5056	     4.0283	    15.5258	   -19.8059	    25.6805	     9.8190	     3.6926	
    14.0991	    10.2386	     5.0354	    24.1699	     3.2730	    14.9384	   -20.3934	    23.8342	     8.3084	     1.9302	
    13.9313	    11.4136	     5.2032	    24.5056	     3.3569	    15.0223	   -20.3934	    21.6522	     6.9656	     0.5035	
    15.0223	    13.6795	     6.2943	    25.5966	     4.1962	    15.7776	   -19.6381	    19.5541	     6.0425	    -0.3357	
    17.2882	    16.7847	     8.1406	    27.4429	     5.7907	    17.3721	   -18.1274	    17.9596	     5.7907	    -0.3357	
    20.5612	    20.6451	    10.8261	    29.8767	     8.2245	    19.8898	   -15.9454	    17.1204	     6.2943	     0.5875	
    24.4217	    24.8413	    13.9313	    32.8140	    11.0779	    23.0789	   -13.1760	    17.1204	     7.5531	     2.3499	
    28.4500	    29.0375	    17.2882	    35.9192	    14.0152	    26.2680	   -10.2386	    17.9596	     9.3155	     4.5319	
    32.0587	    32.4783	    20.3934	    38.6887	    16.7847	    29.2053	    -7.5531	    19.3863	    11.2457	     6.9656	
    34.9121	    34.8282	    22.9111	    40.6189	    18.8828	    31.3873	    -5.2872	    21.1487	    13.1760	     9.0637	
    36.7584	    35.6674	    24.5056	    41.3742	    20.1416	    32.5623	    -3.7766	    22.7432	    14.6866	    10.7422	
    37.4298	    35.0800	    25.1770	    41.0385	    20.4773	    32.7301	    -3.1052	    24.1699	    15.6097	    11.7493	
    37.1780	    33.3176	    24.7574	    39.6118	    19.8898	    31.8909	    -3.1891	    25.0931	    15.9454	    12.0850	
    36.4227	    30.6320	    23.6664	    37.5137	    18.7149	    30.4642	    -3.9444	    25.6805	    15.6937	    11.8332	
    35.2478	    27.6108	    21.9040	    34.9960	    17.0364	    28.5339	    -5.0354	    25.9323	    15.0223	    11.0779	
    33.9050	    24.5056	    19.9738	    32.4783	    15.2740	    26.3519	    -6.2943	    26.0162	    14.0991	     9.9869	
    32.4783	    21.7361	    18.0435	    30.2124	    13.5956	    24.0860	    -7.4692	    26.3519	    13.0920	     8.8959	
    31.1356	    19.3863	    16.4490	    28.3661	    12.3367	    22.1558	    -8.3084	    26.9394	    12.1689	     7.8888	
    29.8767	    17.6239	    15.4419	    27.2751	    11.5814	    20.7291	    -8.7280	    28.0304	    11.5814	     7.3013	
    28.9536	    16.6168	    15.1901	    27.1072	    11.4975	    20.1416	    -8.7280	    29.4571	    11.4975	     7.2174	
    28.4500	    16.3651	    15.6937	    27.7786	    12.1689	    20.3934	    -8.1406	    31.2195	    12.0850	     7.8049	
    28.6179	    17.1204	    17.0364	    29.4571	    13.4277	    21.5683	    -6.9656	    32.9819	    13.3438	     8.9798	
    29.6249	    18.8828	    18.9667	    31.8909	    15.2740	    23.5825	    -5.4550	    34.3246	    15.1062	    10.8261	
    31.3873	    21.4005	    21.4005	    34.9121	    17.4561	    26.1002	    -3.6087	    35.1639	    17.3721	    13.0081	
    33.7372	    24.5895	    24.0021	    38.3530	    19.8898	    29.0375	    -1.6785	    35.2478	    19.7220	    15.2740	
    36.3388	    28.0304	    26.6037	    41.8777	    22.3236	    32.0587	     0.2518	    34.6603	    21.9879	    17.6239	
    38.9404	    31.3873	    28.9536	    45.1508	    24.5895	    34.9960	     2.0142	    33.8211	    24.1699	    19.8059	
    41.2903	    34.3246	    30.7999	    48.1720	    26.6037	    37.7655	     3.4409	    32.8140	    26.1002	    21.6522	
    43.0527	    36.6745	    32.0587	    50.6897	    28.1143	    39.9475	     4.6158	    31.8909	    27.4429	    23.1628	
    44.0598	    38.1012	    32.4783	    52.4521	    29.0375	    41.2903	     5.2032	    30.8838	    28.1143	    24.0860	
    44.0598	    38.4369	    32.0587	    53.2913	    29.2892	    41.6260	     5.2032	    29.7089	    27.8625	    24.2538	
    42.8848	    37.5977	    30.5481	    53.2074	    28.6179	    40.8707	     4.6158	    28.1982	    26.6037	    23.6664	
    40.5350	    35.5835	    28.1143	    51.9485	    27.1072	    38.9404	     3.2730	    26.3519	    24.3378	    22.1558	
    37.1780	    32.5623	    24.6735	    49.6826	    24.7574	    36.0031	     1.2589	    24.0021	    21.4005	    19.8898	
    33.2336	    28.8696	    20.7291	    46.6614	    21.7361	    32.2266	    -1.1749	    21.4005	    17.8757	    17.0364	
    29.0375	    25.1770	    16.6168	    43.3884	    18.5471	    28.1143	    -3.9444	    18.8828	    14.2670	    13.7634	
    25.1770	    21.8201	    12.7563	    40.1993	    15.3580	    24.0860	    -6.5460	    16.6168	    10.9940	    10.5743	
    22.0718	    19.5541	     9.7351	    37.5977	    12.6724	    20.7291	    -8.7280	    15.1062	     8.3923	     7.8888	
    20.0577	    18.5471	     7.9727	    36.0031	    10.8261	    18.3792	   -10.2386	    14.6027	     6.6299	     5.8746	
    19.3863	    18.9667	     7.6370	    35.4996	    10.0708	    17.2043	   -10.9100	    15.1901	     6.0425	     4.9515	
    20.1416	    20.7291	     8.8120	    36.2549	    10.4904	    17.3721	   -10.6583	    17.0364	     6.6299	     5.2032	
    22.2397	    23.5825	    11.3297	    38.1012	    12.0850	    18.7988	    -9.3994	    19.9738	     8.3923	     6.4621	
    25.5966	    26.9394	    14.9384	    40.7867	    14.6866	    21.2326	    -7.4692	    23.7503	    11.0779	     8.7280	
    29.7928	    30.4642	    19.2184	    44.0598	    17.8757	    24.3378	    -4.9515	    27.9465	    14.5187	    11.5814	
    34.4925	    33.4854	    23.5825	    47.5006	    21.3165	    27.7786	    -2.0981	    32.3105	    18.3792	    14.6866	
    39.3600	    35.9192	    27.7786	    50.8575	    24.7574	    31.3034	     0.7553	    36.5067	    22.1558	    17.8757	
    44.0598	    37.5977	    31.3873	    53.7949	    27.8625	    34.5764	     3.3569	    40.1993	    25.5966	    20.8130	
    48.3398	    38.5208	    34.1568	    55.9769	    30.4642	    37.3459	     5.5389	    43.3044	    28.3661	    23.2468	
    51.8646	    38.8565	    36.0031	    57.3196	    32.3105	    39.4440	     7.0496	    45.4865	    30.3802	    25.0931	
    54.5502	    38.7726	    36.9263	    57.5714	    33.3176	    40.7867	     7.9727	    46.7453	    31.5552	    26.1002	
    56.3126	    38.1851	    36.8423	    56.8161	    33.4015	    41.2064	     7.9727	    46.8292	    31.8909	    26.2680	
    56.9839	    37.0941	    35.7513	    54.9698	    32.5623	    40.8707	     7.2174	    45.9061	    31.3873	    25.6805	
    56.6483	    35.4996	    33.6533	    52.1164	    30.7159	    39.6957	     5.4550	    43.7241	    30.2124	    24.2538	
    55.2216	    33.4015	    30.7999	    48.5916	    27.9465	    37.7655	     2.9373	    40.5350	    28.1143	    22.2397	
    52.9556	    30.8838	    27.3590	    44.5633	    24.4217	    35.4156	    -0.2518	    36.2549	    25.3448	    19.4702	
    49.8505	    28.1143	    23.4985	    40.2832	    20.4773	    32.8979	    -3.9444	    31.2195	    21.7361	    16.2811	
    46.1578	    25.3448	    19.6381	    36.1710	    16.3651	    30.2963	    -7.7209	    25.7645	    17.7078	    12.8403	
    42.0456	    22.7432	    16.1133	    32.3944	    12.5046	    28.1143	   -11.2457	    20.6451	    13.6795	     9.4833	
    38.0173	    20.5612	    13.1760	    29.3732	     9.2316	    26.4359	   -14.2670	    16.4490	    10.1547	     6.7139	
    34.1568	    19.1345	    11.1618	    27.2751	     6.8817	    25.5127	   -16.4490	    13.5956	     7.7209	     4.7836	
    30.8838	    18.5471	    10.3226	    26.3519	     5.7068	    25.5127	   -17.6239	    12.5046	     6.5460	     3.9444	
    28.5339	    19.0506	    10.5743	    26.6037	     5.6229	    26.4359	   -17.7078	    13.3438	     6.9656	     4.3640	
    27.1912	    20.6451	    12.0850	    28.1143	     6.7139	    28.2822	   -16.7847	    15.9454	     8.8959	     5.8746	
    27.1912	    23.3307	    14.6027	    30.7999	     8.7280	    30.8838	   -15.0223	    20.1416	    12.1689	     8.4763	
    28.3661	    26.8555	    17.9596	    34.4086	    11.5814	    34.0729	   -12.5046	    25.5127	    16.4490	    12.0010	
    30.7159	    31.0516	    21.8201	    38.7726	    14.9384	    37.4298	    -9.5673	    31.4713	    21.5683	    16.0294	
    33.8211	    35.2478	    25.7645	    43.5562	    18.4631	    40.7028	    -6.3782	    37.5137	    27.0233	    20.2255	
    37.3459	    39.1922	    29.4571	    48.4238	    21.8201	    43.6401	    -3.2730	    43.1366	    32.4783	    24.3378	
    40.6189	    42.2974	    32.5623	    53.1235	    24.6735	    45.9900	    -0.5035	    47.9202	    37.4298	    27.9465	
    43.3884	    44.3115	    34.7443	    57.3196	    26.8555	    47.4167	     1.8463	    51.6129	    41.6260	    30.7999	
    45.4865	    45.0668	    35.9192	    60.7605	    28.1982	    47.8363	     3.4409	    54.0466	    44.7311	    32.7301	
    46.5775	    44.3954	    35.9192	    63.1943	    28.6179	    47.1649	     4.2801	    55.2216	    46.4935	    33.6533	
    46.9131	    42.6331	    34.9121	    64.3692	    27.9465	    45.5704	     4.2801	    55.0537	    46.9131	    33.6533	
    46.4096	    40.0314	    32.8979	    64.2014	    26.4359	    43.2205	     3.5248	    53.5431	    45.8221	    32.7301	
    45.2347	    36.7584	    30.1285	    62.6068	    24.0860	    40.2832	     1.8463	    50.8575	    43.3884	    30.9677	
    43.5562	    33.2336	    26.8555	    59.7534	    21.1487	    37.0941	    -0.4196	    47.2488	    39.7797	    28.6179	
    41.7099	    29.6249	    23.3307	    55.9769	    17.8757	    33.9890	    -3.1052	    43.0527	    35.3317	    25.7645	
    39.8636	    26.3519	    19.8898	    51.8646	    14.5187	    31.2195	    -5.8746	    38.7726	    30.6320	    22.8271	
    38.1851	    23.6664	    16.9525	    48.0042	    11.5814	    29.1214	    -8.4763	    34.7443	    26.1841	    20.1416	
    36.7584	    21.8201	    14.7705	    44.9829	     9.3155	    28.1143	   -10.3226	    31.4713	    22.6593	    18.0435	
    35.6674	    20.9808	    13.5956	    43.1366	     8.0566	    28.1982	   -11.3297	    29.0375	    20.2255	    16.7847	
    34.9121	    20.9808	    13.4277	    42.6331	     7.8049	    29.3732	   -11.4136	    27.4429	    18.8828	    16.2811	
    34.4086	    21.8201	    14.1830	    43.3044	     8.4763	    31.4713	   -10.4904	    26.6876	    18.5471	    16.4490	
    34.4086	    23.2468	    15.7776	    45.0668	     9.9869	    33.9890	    -8.8959	    26.6876	    18.8828	    17.0364	
    34.9960	    25.0931	    18.0435	    47.5006	    12.1689	    36.8423	    -6.6299	    27.1072	    19.5541	    17.7078	
    36.3388	    27.1072	    20.7291	    50.3540	    14.7705	    39.5279	    -4.0283	    27.8625	    20.5612	    18.4631	
    38.3530	    29.2892	    23.6664	    53.2913	    17.6239	    41.8777	    -1.3428	    28.8696	    21.6522	    19.0506	
    40.7867	    31.4713	    26.6037	    55.9769	    20.4773	    43.7241	     1.3428	    30.0446	    22.7432	    19.5541	
    43.3044	    33.5693	    29.2053	    57.9071	    22.9950	    44.8990	     3.6926	    31.3034	    23.9182	    19.8059	
    45.4865	    35.2478	    31.3034	    58.7463	    25.0092	    45.1508	     5.3711	    32.6462	    25.0092	    19.8898	
    46.9971	    36.5067	    32.5623	    58.1589	    26.1841	    44.6472	     6.3782	    33.8211	    25.8484	    19.8898	
    47.6685	    36.9263	    32.8979	    56.1447	    26.4359	    43.2205	     6.5460	    34.7443	    26.4359	    19.5541	
    47.2488	    36.5906	    32.0587	    52.8717	    25.6805	    41.2064	     5.7068	    35.1639	    26.6037	    18.9667	
    45.8221	    35.4156	    30.3802	    48.6755	    24.0021	    38.6887	     4.0283	    34.9960	    26.1841	    18.0435	
    43.5562	    33.4854	    27.7786	    43.8080	    21.4844	    35.7513	     1.5945	    34.3246	    25.1770	    16.7007	
    40.7028	    31.1356	    24.6735	    38.9404	    18.5471	    32.7301	    -1.2589	    33.0658	    23.6664	    15.1062	
    37.7655	    28.6179	    21.3165	    34.4925	    15.3580	    29.8767	    -4.2801	    31.4713	    21.9040	    13.5117	
    35.1639	    26.4359	    18.2953	    30.9677	    12.4207	    27.5269	    -7.2174	    29.7928	    20.2255	    12.0850	
    33.2336	    25.0092	    15.9454	    28.8696	    10.1547	    25.9323	    -9.4833	    28.3661	    18.8828	    11.2457	
    32.3944	    24.5895	    14.6027	    28.2822	     8.8120	    25.5127	   -10.9940	    27.3590	    18.2953	    11.2457	
    32.7301	    25.3448	    14.4348	    29.2053	     8.6441	    26.1002	   -11.4975	    27.0233	    18.4631	    12.0010	
    34.2407	    27.0233	    15.5258	    31.7230	     9.4833	    27.7786	   -11.0779	    27.4429	    19.3863	    13.5956	
    36.8423	    29.3732	    17.4561	    35.3317	    11.3297	    30.2963	    -9.8190	    28.7018	    20.9808	    15.8615	
    40.1154	    32.1426	    20.1416	    39.8636	    14.0152	    33.4015	    -7.8888	    30.5481	    23.2468	    18.6310	
    44.0598	    35.2478	    23.4146	    44.8151	    17.2043	    36.9263	    -5.4550	    33.0658	    26.0162	    21.6522	
    48.1720	    38.4369	    26.9394	    49.8505	    20.6451	    40.6189	    -2.7695	    36.0031	    29.1214	    24.8413	
    52.2003	    41.3742	    30.4642	    54.7180	    24.1699	    44.1437	     0.0000	    39.1083	    32.3944	    27.9465	
    55.6412	    43.8080	    33.8211	    59.0820	    27.3590	    47.3328	     2.6016	    42.1295	    35.5835	    30.7159	
    58.3267	    45.7382	    36.5906	    62.5229	    29.9606	    49.7665	     4.7836	    44.8990	    38.2690	    32.8979	
    59.8373	    46.9971	    38.6047	    64.7049	    31.7230	    51.1932	     6.2103	    47.2488	    40.3671	    34.4925	
    60.0052	    47.3328	    39.6957	    65.6281	    32.4783	    51.4450	     6.7978	    49.0112	    41.5421	    35.1639	
    58.8303	    46.8292	    39.6118	    65.2084	    32.1426	    50.3540	     6.4621	    50.1862	    41.7938	    34.8282	
    56.1447	    45.2347	    38.2690	    63.4460	    30.6320	    48.1720	     5.2032	    50.5219	    40.8707	    33.5693	
    52.0325	    42.5491	    35.8353	    60.7605	    28.1982	    45.0668	     3.0212	    49.9344	    38.9404	    31.3034	
    46.5775	    38.8565	    32.3105	    57.4036	    24.8413	    41.5421	     0.0000	    48.2559	    35.9192	    28.1982	
    40.3671	    34.4925	    28.0304	    53.9627	    20.8969	    38.0173	    -3.4409	    45.6543	    32.1426	    24.5056	
    33.9890	    29.6249	    23.3307	    50.7736	    16.7847	    34.7443	    -6.9656	    42.1295	    27.7786	    20.6451	
    28.3661	    24.7574	    18.7149	    48.5077	    12.9242	    32.0587	   -10.2386	    38.1851	    23.5825	    17.1204	
    24.1699	    20.3094	    14.6027	    47.3328	     9.8190	    30.2963	   -12.8403	    34.4925	    20.0577	    14.3509	
    21.9040	    16.7847	    11.4136	    47.5845	     7.7209	    29.4571	   -14.4348	    31.6391	    17.7917	    12.7563	
    21.7361	    14.4348	     9.6512	    49.2630	     7.1335	    29.8767	   -14.6027	    30.0446	    16.8686	    12.4207	
    23.4985	    13.7634	     9.4833	    52.0325	     8.0566	    31.5552	   -13.4277	    30.0446	    17.4561	    13.3438	
    26.8555	    14.6866	    10.9940	    55.6412	    10.4065	    34.3246	   -10.9940	    31.6391	    19.3863	    15.4419	
    31.3873	    17.2882	    14.0152	    59.4177	    14.0152	    37.9333	    -7.4692	    34.4925	    22.3236	    18.3792	
    36.6745	    21.3165	    18.1274	    63.0264	    18.2953	    41.8777	    -3.2730	    38.1851	    25.9323	    21.7361	
    42.1295	    26.1002	    22.8271	    65.8798	    22.9950	    45.6543	     1.0910	    42.0456	    29.6249	    25.2609	
    47.4167	    31.3034	    27.6108	    67.7261	    27.4429	    49.0112	     5.2032	    45.5704	    32.9819	    28.5339	
    52.1164	    36.3388	    32.1426	    68.3975	    31.3873	    51.4450	     8.8120	    48.2559	    35.6674	    31.2195	
    55.9769	    40.7867	    35.8353	    67.9779	    34.5764	    53.0396	    11.5814	    49.9344	    37.5137	    33.2336	
    58.8303	    44.2276	    38.6047	    66.6351	    36.7584	    53.7109	    13.5117	    50.5219	    38.5208	    34.4925	
    60.5927	    46.4935	    40.1154	    64.2853	    37.8494	    53.5431	    14.4348	    50.3540	    38.7726	    35.1639	
    61.3480	    47.3328	    40.3671	    61.2640	    37.9333	    52.4521	    14.5187	    49.5148	    38.3530	    35.0800	
    60.8444	    46.8292	    39.3600	    57.5714	    37.0102	    50.6058	    13.6795	    48.2559	    37.3459	    34.4925	
    59.0820	    45.0668	    37.1780	    53.3752	    35.1639	    48.0881	    12.0850	    46.5775	    35.8353	    33.4015	
    56.2286	    42.2974	    34.0729	    48.8434	    32.4783	    44.9829	     9.9030	    44.5633	    34.0729	    31.8069	
    52.3682	    38.6047	    30.2124	    44.2276	    29.3732	    41.5421	     7.2174	    42.2134	    32.0587	    29.9606	
    47.6685	    34.4086	    26.0162	    40.0314	    25.8484	    38.0173	     4.2801	    39.7797	    29.9606	    27.8625	
    42.4652	    29.9606	    21.8201	    36.4227	    22.4075	    34.6603	     1.3428	    37.3459	    28.0304	    25.7645	
    37.1780	    25.8484	    18.0435	    33.6533	    19.2184	    31.9748	    -1.2589	    34.9121	    26.4359	    23.8342	
    32.3105	    22.3236	    15.0223	    31.9748	    16.5329	    30.0446	    -3.5248	    32.8140	    25.1770	    22.1558	
    28.3661	    19.9738	    12.9242	    31.3873	    14.5187	    29.0375	    -5.2872	    30.9677	    24.4217	    20.8969	
    25.6805	    18.9667	    12.0010	    31.8069	    13.2599	    28.9536	    -6.2943	    29.5410	    24.0860	    20.1416	
    24.3378	    19.2184	    12.0850	    33.3176	    12.8403	    29.8767	    -6.7139	    28.6179	    24.1699	    19.8898	
    24.5056	    20.7291	    13.3438	    35.7513	    13.2599	    31.4713	    -6.5460	    28.2822	    24.5895	    19.9738	
    25.8484	    23.2468	    15.4419	    38.7726	    14.3509	    33.8211	    -5.7068	    28.6179	    25.4288	    20.4773	
    28.2822	    26.6037	    18.4631	    42.3813	    16.2811	    36.7584	    -4.1962	    29.7928	    26.7715	    21.5683	
    31.5552	    30.2963	    21.9879	    46.2418	    18.7149	    40.1154	    -2.1820	    31.6391	    28.5339	    23.0789	
    35.4156	    34.1568	    26.0162	    50.0183	    21.6522	    43.8080	     0.3357	    34.1568	    30.7999	    25.0931	
    39.5279	    37.9333	    30.0446	    53.5431	    24.7574	    47.5006	     3.1052	    37.0941	    33.4015	    27.6108	
    43.5562	    41.2064	    33.9050	    56.4804	    27.8625	    50.9415	     5.9586	    40.4510	    36.1710	    30.2963	
    47.0810	    44.0598	    37.2620	    58.7463	    30.7999	    53.9627	     8.5602	    43.8919	    38.9404	    32.9819	
    49.7665	    46.0739	    39.8636	    60.1730	    33.0658	    56.2286	    10.8261	    47.0810	    41.4581	    35.4156	
    51.3611	    47.2488	    41.3742	    60.7605	    34.6603	    57.6553	    12.4207	    49.9344	    43.3884	    37.3459	
    51.5289	    47.3328	    41.5421	    60.5927	    35.3317	    58.1589	    13.1760	    51.9485	    44.5633	    38.5208	
    50.1862	    46.1578	    40.3671	    59.6695	    34.9960	    57.6553	    13.0081	    53.1235	    44.7311	    38.9404	
    47.4167	    43.5562	    37.9333	    58.1589	    33.6533	    56.2286	    12.0010	    53.2913	    43.8919	    38.4369	
    43.6401	    39.8636	    34.4925	    56.0608	    31.4713	    54.2145	    10.2386	    52.5360	    42.2134	    37.2620	
    39.1083	    35.3317	    30.3802	    53.6270	    28.8696	    51.6968	     8.0566	    50.9415	    40.0314	    35.4156	
    34.5764	    30.3802	    26.2680	    50.9415	    26.1841	    49.0952	     5.6229	    48.7595	    37.5977	    33.3176	
    30.3802	    25.5966	    22.6593	    48.3398	    23.6664	    46.5775	     3.2730	    46.3257	    35.2478	    31.1356	
    27.1072	    21.4844	    19.8059	    46.1578	    21.7361	    44.3954	     1.3428	    43.8919	    33.2336	    28.9536	
    25.0931	    18.4631	    18.1274	    44.5633	    20.5612	    42.7170	    -0.0839	    41.8777	    31.7230	    27.1912	
    24.7574	    16.7847	    17.7078	    43.7241	    20.2255	    41.5421	    -0.9232	    40.5350	    30.7159	    25.8484	
    25.8484	    16.6168	    18.4631	    43.6401	    20.7291	    40.9546	    -1.0910	    40.0314	    30.3802	    25.0931	
    28.1982	    17.6239	    20.1416	    44.2276	    21.9040	    41.0385	    -0.6714	    40.4510	    30.7159	    25.0092	
    31.5552	    19.6381	    22.4075	    45.3186	    23.5825	    41.6260	     0.1678	    41.7099	    31.4713	    25.4288	
    35.4156	    22.2397	    24.9252	    46.6614	    25.5127	    42.3813	     1.2589	    43.5562	    32.5623	    26.3519	
    39.3600	    24.9252	    27.3590	    48.1720	    27.2751	    43.1366	     2.2659	    45.6543	    33.8211	    27.4429	
    42.7170	    27.2751	    29.2053	    49.4308	    28.6179	    43.6401	     3.0212	    47.6685	    34.9121	    28.5339	
    45.2347	    28.9536	    30.2963	    50.1862	    29.2892	    43.5562	     3.1891	    49.2630	    35.6674	    29.3732	
    46.5775	    29.7089	    30.2124	    50.2701	    28.9536	    42.7170	     2.6855	    50.1022	    35.8353	    29.7089	
    46.4935	    29.2053	    29.1214	    49.3469	    27.6947	    40.9546	     1.4267	    49.7665	    35.3317	    29.3732	
    45.0668	    27.6108	    26.8555	    47.3328	    25.3448	    38.4369	    -0.6714	    48.0881	    33.9050	    28.1982	
    42.4652	    25.0092	    23.5825	    44.4794	    22.1558	    35.1639	    -3.4409	    44.9829	    31.7230	    26.1002	
    39.1922	    21.8201	    19.8059	    40.8707	    18.3792	    31.4713	    -6.6299	    40.7028	    28.9536	    23.3307	
    35.4156	    18.3792	    15.6937	    36.9263	    14.3509	    27.6947	    -9.9869	    35.6674	    25.7645	    19.9738	
    31.7230	    15.2740	    11.7493	    33.2336	    10.3226	    24.4217	   -13.1760	    30.3802	    22.5754	    16.5329	
    28.6179	    12.8403	     8.4763	    30.2124	     6.9656	    22.0718	   -15.8615	    25.6805	    19.9738	    13.5117	
    26.3519	    11.5814	     6.4621	    28.5339	     4.6158	    21.2326	   -17.4561	    22.3236	    18.3792	    11.4975	
    25.3448	    11.7493	     5.8746	    28.4500	     3.6087	    22.0718	   -17.7917	    20.5612	    18.2114	    10.8261	
    25.8484	    13.5956	     6.9656	    30.2124	     4.0283	    24.7574	   -16.8686	    20.7291	    19.4702	    11.6653	
    27.8625	    16.8686	     9.5673	    33.6533	     5.8746	    29.0375	   -14.6027	    22.4075	    21.9879	    13.8474	
    31.1356	    21.2326	    13.1760	    38.3530	     8.8120	    34.3246	   -11.4975	    25.4288	    25.5127	    17.1204	
    35.4156	    26.2680	    17.5400	    43.9758	    12.5046	    40.2832	    -7.8049	    29.4571	    29.6249	    20.8969	
    40.1993	    31.6391	    22.1558	    50.0183	    16.5329	    46.4096	    -3.8605	    34.0729	    33.9050	    25.0092	
    45.1508	    36.7584	    26.7715	    56.0608	    20.6451	    52.2003	     0.0839	    38.9404	    38.1012	    28.9536	
    49.6826	    41.2903	    30.7999	    61.7676	    24.5056	    57.2357	     3.6087	    43.5562	    41.7938	    32.4783	
    53.3752	    44.8990	    34.1568	    66.7191	    27.7786	    61.1801	     6.5460	    47.5845	    44.9829	    35.4156	
    55.8090	    47.3328	    36.4227	    70.5795	    30.1285	    63.7817	     8.7280	    50.7736	    47.2488	    37.4298	
    56.7322	    48.2559	    37.5137	    73.1812	    31.5552	    64.8727	     9.9030	    52.7039	    48.5916	    38.5208	
    55.8929	    47.7524	    37.3459	    74.3561	    31.8069	    64.6210	     9.9869	    53.3752	    48.7595	    38.6047	
    53.7109	    45.9061	    35.9192	    74.0204	    30.9677	    62.9425	     9.1476	    52.6199	    47.8363	    37.5977	
    50.3540	    42.7170	    33.4854	    72.2580	    29.2053	    60.0891	     7.4692	    50.6058	    45.6543	    35.6674	
    46.2418	    38.6887	    30.2124	    69.2368	    26.6037	    56.3126	     5.0354	    47.2488	    42.2974	    32.8140	
    41.7938	    33.9050	    26.3519	    65.0406	    23.3307	    51.6968	     2.0981	    42.8848	    37.8494	    29.2892	
    37.2620	    28.9536	    22.3236	    60.1730	    19.8059	    46.7453	    -1.1749	    37.9333	    32.8140	    25.2609	
    32.8979	    24.2538	    18.3792	    55.1376	    16.1972	    41.7099	    -4.4479	    32.8979	    27.4429	    21.0648	
    29.2053	    20.2255	    14.9384	    50.4379	    12.9242	    37.0941	    -7.3853	    28.1982	    22.4075	    17.2882	
    26.5198	    17.2882	    12.3367	    46.5775	    10.3226	    33.4015	    -9.7351	    24.5056	    18.1274	    14.0991	
    25.0092	    15.6097	    10.7422	    44.0598	     8.5602	    30.8838	   -11.3297	    22.0718	    15.1062	    11.9171	
    24.9252	    15.3580	    10.2386	    42.9688	     7.8888	    29.9606	   -12.0010	    21.0648	    13.4277	    10.9100	
    26.2680	    16.3651	    10.8261	    43.5562	     8.3084	    30.3802	   -11.6653	    21.6522	    13.4277	    11.0779	
    28.8696	    18.6310	    12.5046	    45.7382	     9.7351	    32.3105	   -10.4904	    23.6664	    14.8544	    12.5885	
    32.3944	    21.8201	    15.0223	    49.1791	    12.1689	    35.3317	    -8.3923	    26.9394	    17.5400	    15.0223	
    36.7584	    25.5966	    18.1274	    53.6270	    15.1901	    39.2761	    -5.7907	    31.1356	    21.2326	    18.3792	
    41.4581	    29.5410	    21.5683	    58.5785	    18.6310	    43.7241	    -2.7695	    35.9192	    25.5966	    22.1558	
    46.1578	    33.4015	    25.0092	    63.4460	    21.9879	    48.1720	     0.3357	    40.8707	    30.0446	    26.0162	
    50.2701	    36.7584	    27.9465	    67.7261	    25.0092	    52.3682	     3.1891	    45.6543	    34.3246	    29.7089	
    53.3752	    39.2761	    30.2963	    70.8313	    27.5269	    55.8090	     5.5389	    49.8505	    38.1012	    32.9819	
    55.3055	    40.8707	    31.8069	    72.5937	    29.3732	    58.3267	     7.3013	    53.2913	    41.0385	    35.4996	
    56.0608	    41.5421	    32.3944	    72.6776	    30.3802	    59.7534	     8.3923	    55.7251	    43.0527	    37.2620	
    55.7251	    41.1224	    32.2266	    71.1670	    30.4642	    59.9213	     8.5602	    57.1518	    43.8919	    38.1012	
    54.5502	    39.8636	    31.1356	    68.2297	    29.6249	    58.9142	     7.8888	    57.3196	    43.7241	    37.9333	
    52.7039	    37.8494	    29.3732	    64.0335	    27.9465	    56.7322	     6.2943	    56.3126	    42.2974	    36.8423	
    50.2701	    35.1639	    27.0233	    59.0820	    25.4288	    53.7109	     3.9444	    54.2145	    40.0314	    34.9121	
    47.3328	    32.2266	    24.1699	    53.5431	    22.3236	    49.8505	     1.0071	    51.1932	    36.9263	    32.2266	
    44.2276	    29.1214	    21.2326	    47.7524	    18.8828	    45.5704	    -2.3499	    47.4167	    33.2336	    29.0375	
    40.9546	    26.1841	    18.3792	    41.9617	    15.4419	    41.1224	    -5.7907	    43.2205	    29.5410	    25.6805	
    38.0173	    23.4985	    15.8615	    36.5906	    12.1689	    36.6745	    -9.0637	    38.9404	    25.9323	    22.4075	
    35.4156	    21.4005	    13.9313	    31.9748	     9.4833	    32.6462	   -11.8332	    34.9121	    22.8271	    19.4702	
    33.3176	    20.0577	    12.6724	    28.1982	     7.5531	    29.2892	   -13.9313	    31.4713	    20.3934	    17.0364	
    31.9748	    19.4702	    12.2528	    25.4288	     6.3782	    26.7715	   -15.2740	    28.7857	    18.8828	    15.1901	
    31.3873	    19.8059	    12.5885	    23.6664	     6.1264	    25.2609	   -15.6097	    26.9394	    18.2114	    14.0991	
    31.5552	    20.9808	    13.5956	    22.9950	     6.7978	    24.9252	   -15.1062	    26.1841	    18.5471	    13.7634	
    32.3105	    22.7432	    15.1062	    23.2468	     8.1406	    25.5966	   -13.7634	    26.2680	    19.8898	    14.3509	
    33.6533	    24.8413	    16.9525	    24.5056	     9.9869	    27.1072	   -11.8332	    27.1072	    21.9040	    15.7776	
    35.1639	    26.9394	    18.8828	    26.6876	    12.0850	    29.2892	    -9.4833	    28.6179	    24.5056	    17.8757	
    36.8423	    28.8696	    20.6451	    29.6249	    14.2670	    31.8069	    -6.9656	    30.3802	    27.2751	    20.1416	
    38.3530	    30.2963	    22.1558	    33.0658	    16.1972	    34.3246	    -4.6997	    32.1426	    29.8767	    22.3236	
    39.7797	    31.2195	    23.1628	    36.5906	    17.6239	    36.4227	    -2.7695	    33.6533	    31.8909	    24.0860	
    40.7867	    31.4713	    23.6664	    39.7797	    18.5471	    37.9333	    -1.4267	    34.4925	    33.0658	    25.1770	
    41.3742	    31.0516	    23.4985	    42.1295	    18.7988	    38.6887	    -0.6714	    34.8282	    33.0658	    25.4288	
    41.4581	    29.8767	    22.7432	    43.4723	    18.3792	    38.6047	    -0.4196	    34.4086	    32.1426	    25.0092	
    40.9546	    28.2822	    21.5683	    43.7241	    17.5400	    37.8494	    -0.6714	    33.4854	    30.4642	    24.0860	
    39.8636	    26.4359	    20.0577	    43.0527	    16.4490	    36.5906	    -1.0910	    32.1426	    28.3661	    22.8271	
    38.4369	    24.6735	    18.5471	    41.6260	    15.2740	    35.0800	    -1.6785	    30.6320	    26.2680	    21.5683	
    36.6745	    23.0789	    17.2043	    39.8636	    14.1830	    33.4015	    -2.0981	    29.2053	    24.4217	    20.3934	
    34.8282	    21.7361	    16.1133	    38.0173	    13.2599	    31.9748	    -2.3499	    28.0304	    23.0789	    19.4702	
    32.9819	    20.7291	    15.3580	    36.2549	    12.5885	    30.7159	    -2.4338	    27.2751	    22.1558	    18.8828	
    31.3034	    20.1416	    15.1901	    34.9121	    12.4207	    30.0446	    -2.1820	    27.3590	    21.9879	    18.7988	
    30.1285	    20.2255	    15.6097	    34.3246	    12.8403	    29.9606	    -1.5106	    28.2822	    22.7432	    19.3024	
    29.8767	    21.0648	    16.7847	    34.9121	    14.0152	    30.7159	    -0.2518	    30.3802	    24.3378	    20.5612	
    30.7999	    22.8271	    18.9667	    36.5906	    16.1133	    32.3944	     1.7624	    33.5693	    27.0233	    22.6593	
    32.9819	    25.5127	    22.0718	    39.6118	    19.0506	    34.9960	     4.3640	    37.7655	    30.6320	    25.5966	
    36.5067	    29.0375	    25.9323	    43.4723	    22.8271	    38.5208	     7.7209	    42.8848	    34.9121	    29.2892	
    40.9546	    33.1497	    30.2963	    48.0042	    27.0233	    42.7170	    11.3297	    48.3398	    39.6957	    33.4854	
    45.9061	    37.5137	    34.8282	    52.5360	    31.4713	    47.1649	    15.1901	    53.6270	    44.3115	    37.7655	
    50.9415	    41.6260	    39.1083	    56.7322	    35.7513	    51.5289	    18.8828	    58.1589	    48.5077	    41.7938	
    55.4733	    45.2347	    42.7170	    60.0052	    39.2761	    55.3055	    21.9879	    61.3480	    51.6968	    45.0668	
    58.8303	    47.7524	    45.2347	    62.0193	    41.8777	    57.9910	    24.2538	    62.7747	    53.5431	    47.3328	
    60.6766	    49.0952	    46.4096	    62.4390	    43.1366	    59.3338	    25.4288	    62.2711	    53.9627	    48.2559	
    60.6766	    48.8434	    46.0739	    61.1801	    42.8848	    59.0820	    25.2609	    59.8373	    52.7878	    47.8363	
    58.5785	    47.1649	    44.0598	    58.4106	    41.1224	    57.3196	    23.9182	    55.7251	    50.3540	    46.0739	
    54.4662	    43.9758	    40.6189	    54.4662	    38.0173	    54.1306	    21.3165	    50.3540	    46.8292	    43.2205	
    48.6755	    39.6118	    36.0031	    49.8505	    33.7372	    49.8505	    17.7917	    44.3954	    42.4652	    39.5279	
    41.7938	    34.4086	    30.6320	    45.0668	    28.7018	    44.8151	    13.6795	    38.3530	    37.7655	    35.3317	
    34.4086	    28.7018	    24.7574	    40.3671	    23.3307	    39.3600	     9.1476	    32.6462	    33.0658	    30.8838	
    27.3590	    22.9950	    19.0506	    36.1710	    17.9596	    34.1568	     4.5319	    27.6947	    28.6179	    26.6037	
    20.9808	    17.6239	    13.8474	    32.6462	    13.0920	    29.4571	     0.3357	    23.7503	    24.7574	    22.6593	
    15.7776	    13.2599	     9.4833	    30.0446	     8.9798	    25.8484	    -3.2730	    20.8130	    21.6522	    19.3024	
    12.0010	    10.0708	     6.2943	    28.5339	     5.9586	    23.4985	    -6.0425	    19.0506	    19.3863	    16.6168	
     9.8190	     8.3923	     4.3640	    28.4500	     4.2801	    22.5754	    -7.8049	    18.2953	    18.0435	    14.7705	
     9.3994	     8.2245	     3.9444	    29.5410	     3.8605	    22.9111	    -8.5602	    18.5471	    17.4561	    13.6795	
    10.7422	     9.3994	     4.7836	    31.8909	     4.6158	    24.5056	    -8.2245	    19.6381	    17.7917	    13.3438	
    13.6795	    11.6653	     6.7139	    35.0800	     6.5460	    27.0233	    -6.9656	    21.4844	    18.7988	    13.8474	
    17.7917	    14.5187	     9.4833	    38.9404	     9.2316	    30.1285	    -4.9515	    24.0021	    20.5612	    15.0223	
    22.7432	    17.6239	    12.6724	    42.8848	    12.5046	    33.4015	    -2.3499	    27.0233	    22.8271	    16.8686	
    28.0304	    20.5612	    15.9454	    46.6614	    15.9454	    36.4227	     0.5875	    30.2963	    25.3448	    19.1345	
    33.2336	    23.1628	    18.9667	    49.6826	    19.2184	    39.0244	     3.5248	    33.4854	    27.9465	    21.5683	
    37.7655	    25.1770	    21.4844	    51.5289	    22.1558	    40.7028	     6.2103	    36.4227	    30.2124	    23.9182	
    41.3742	    26.6037	    23.3307	    51.9485	    24.4217	    41.4581	     8.4763	    38.8565	    32.0587	    26.0162	
    43.6401	    27.4429	    24.4217	    50.9415	    25.8484	    41.1224	     9.9869	    40.4510	    33.2336	    27.6947	
    44.6472	    27.6108	    24.6735	    48.4238	    26.3519	    39.9475	    10.8261	    41.1224	    33.7372	    28.7018	
    44.2276	    27.2751	    24.3378	    44.8151	    26.0162	    37.9333	    10.8261	    40.9546	    33.5693	    29.1214	
    42.6331	    26.5198	    23.3307	    40.4510	    24.8413	    35.4996	    10.1547	    39.6957	    32.7301	    28.9536	
    40.1993	    25.4288	    22.0718	    35.8353	    23.0789	    32.8979	     8.9798	    37.6816	    31.3873	    28.0304	
    37.2620	    24.2538	    20.6451	    31.3873	    20.8969	    30.2963	     7.3013	    34.9960	    29.5410	    26.6876	
    34.1568	    23.0789	    19.3863	    27.6108	    18.5471	    27.9465	     5.3711	    31.9748	    27.4429	    25.0931	
    31.2195	    22.0718	    18.3792	    24.5895	    16.3651	    26.0162	     3.5248	    28.8696	    25.2609	    23.3307	
    28.9536	    21.4844	    17.7917	    22.7432	    14.6027	    24.8413	     2.0142	    26.1002	    23.3307	    21.7361	
    27.6947	    21.4844	    17.9596	    22.1558	    13.5956	    24.4217	     1.0071	    24.0021	    21.8201	    20.4773	
    27.6108	    22.3236	    18.9667	    22.9111	    13.6795	    25.0092	     0.7553	    22.8271	    21.1487	    19.8898	
    28.8696	    23.9182	    20.8969	    25.0092	    14.8544	    26.5198	     1.4267	    22.8271	    21.3165	    20.0577	
    31.3873	    26.3519	    23.6664	    28.4500	    17.1204	    29.0375	     3.1891	    24.0021	    22.5754	    21.0648	
    34.9960	    29.5410	    27.1912	    32.8979	    20.3934	    32.2266	     5.7068	    26.1841	    24.6735	    22.9950	
    39.3600	    33.1497	    31.0516	    38.1012	    24.3378	    35.9192	     8.8959	    29.2053	    27.4429	    25.4288	
    44.0598	    37.0941	    34.9121	    43.6401	    28.4500	    39.6957	    12.3367	    32.6462	    30.5481	    28.2822	
    48.7595	    40.8707	    38.4369	    49.0112	    32.4783	    43.2205	    15.6937	    36.0031	    33.4854	    31.1356	
    52.7878	    44.1437	    41.2903	    53.6270	    35.8353	    45.9900	    18.6310	    39.0244	    36.1710	    33.6533	
    55.9769	    46.6614	    43.2205	    57.0679	    38.3530	    47.6685	    20.8130	    41.3742	    38.1012	    35.4996	
    57.9071	    48.2559	    44.1437	    58.9142	    39.6957	    48.0881	    22.0718	    42.7170	    39.1922	    36.4227	
    58.5785	    48.5916	    43.8919	    58.9142	    39.7797	    47.2488	    22.2397	    43.2205	    39.4440	    36.4227	
    57.8232	    47.7524	    42.5491	    56.9000	    38.6047	    45.1508	    21.4005	    42.7170	    38.6887	    35.4996	
    55.8090	    45.7382	    40.1993	    53.0396	    36.2549	    42.1295	    19.5541	    41.3742	    37.0941	    33.5693	
    52.7878	    42.7170	    37.0941	    47.5845	    32.9819	    38.4369	    16.9525	    39.5279	    34.8282	    30.9677	
    49.0952	    39.0244	    33.4015	    41.1224	    29.1214	    34.4086	    13.8474	    37.4298	    32.1426	    27.8625	
    45.0668	    34.9121	    29.4571	    34.1568	    24.9252	    30.3802	    10.5743	    35.2478	    29.2892	    24.7574	
    41.2903	    30.8838	    25.5966	    27.4429	    20.8969	    26.7715	     7.4692	    33.4015	    26.5198	    21.9040	
    38.1851	    27.4429	    22.3236	    21.5683	    17.3721	    23.9182	     4.6997	    32.0587	    24.1699	    19.5541	
    36.2549	    25.0092	    19.7220	    17.0364	    14.5187	    22.0718	     2.6016	    31.4713	    22.5754	    17.9596	
    35.5835	    23.9182	    18.1274	    14.1830	    12.7563	    21.4844	     1.2589	    31.5552	    21.7361	    17.3721	
    36.2549	    24.2538	    17.6239	    13.1760	    12.0850	    22.0718	     0.5875	    32.3105	    21.8201	    17.7078	
    38.0173	    26.1002	    18.2953	    14.0152	    12.5046	    23.6664	     0.7553	    33.4015	    22.8271	    18.8828	
    40.6189	    29.2053	    19.9738	    16.7007	    14.0152	    26.1841	     1.6785	    34.8282	    24.5895	    20.8130	
    43.6401	    33.3176	    22.5754	    20.8130	    16.5329	    29.2053	     3.3569	    36.3388	    27.0233	    23.4146	
    46.5775	    38.1851	    25.8484	    26.1002	    19.7220	    32.4783	     5.6229	    37.8494	    29.7928	    26.2680	
    49.2630	    43.3884	    29.7089	    31.9748	    23.4146	    35.9192	     8.2245	    39.5279	    32.8140	    29.2053	
    51.4450	    48.5916	    33.6533	    38.1012	    27.2751	    39.3600	    11.0779	    41.0385	    35.6674	    32.0587	
    53.1235	    53.2913	    37.4298	    43.9758	    30.9677	    42.5491	    13.9313	    42.3813	    38.1012	    34.4925	
    54.0466	    57.0679	    40.7028	    49.3469	    34.1568	    45.4025	    16.3651	    43.1366	    39.7797	    36.2549	
    54.4662	    59.5856	    43.1366	    53.7109	    36.5067	    47.5845	    18.2953	    43.0527	    40.5350	    37.1780	
    54.0466	    60.5087	    44.3954	    56.7322	    37.9333	    49.0112	    19.4702	    41.9617	    40.2832	    37.2620	
    52.7878	    59.5016	    44.3954	    57.9071	    38.1851	    49.3469	    19.7220	    39.9475	    39.0244	    36.4227	
    50.4379	    56.6483	    43.0527	    56.8161	    37.2620	    48.3398	    18.8828	    37.0941	    36.9263	    34.6603	
    47.1649	    52.0325	    40.4510	    53.5431	    35.2478	    45.9900	    17.2043	    33.9050	    34.0729	    32.2266	
    43.3044	    46.3257	    36.8423	    48.4238	    32.3105	    42.4652	    14.8544	    30.3802	    30.7999	    29.2053	
    39.5279	    39.9475	    32.8979	    42.1295	    29.0375	    38.2690	    12.0850	    27.0233	    27.4429	    26.0162	
    36.3388	    33.8211	    28.8696	    35.4996	    25.7645	    33.9050	     9.2316	    24.0021	    24.2538	    22.9111	
    34.2407	    28.3661	    25.3448	    29.3732	    22.9950	    29.8767	     6.7978	    21.8201	    21.6522	    20.4773	
    33.4854	    24.2538	    22.7432	    24.5895	    20.9808	    26.6876	     5.0354	    20.7291	    19.9738	    18.7988	
    34.1568	    21.7361	    21.2326	    21.7361	    19.9738	    24.7574	     4.0283	    20.8130	    19.3863	    18.1274	
    36.0870	    20.8969	    20.8969	    20.8969	    19.9738	    23.9182	     3.9444	    21.9879	    19.8898	    18.3792	
    38.9404	    21.6522	    21.6522	    22.0718	    20.8969	    24.3378	     4.6158	    23.9182	    21.1487	    19.3863	
    42.5491	    23.7503	    23.2468	    24.9252	    22.4915	    25.5966	     5.7907	    26.4359	    23.0789	    20.8969	
    46.6614	    26.8555	    25.5127	    29.0375	    24.5895	    27.5269	     7.3853	    29.2053	    25.2609	    22.7432	
    50.7736	    30.6320	    28.1982	    33.9050	    26.9394	    29.8767	     9.2316	    31.8909	    27.6947	    24.7574	
    54.8019	    34.8282	    31.2195	    39.1083	    29.4571	    32.5623	    11.1618	    34.5764	    30.2124	    26.8555	
    58.4106	    39.1083	    34.3246	    44.3115	    31.8909	    35.4156	    13.1760	    37.0102	    32.7301	    29.0375	
    61.4319	    43.2205	    37.3459	    49.0952	    34.1568	    38.2690	    15.0223	    39.1083	    35.0800	    31.1356	
    63.7817	    46.8292	    39.9475	    53.1235	    36.0870	    40.9546	    16.6168	    40.8707	    37.1780	    33.1497	
    65.1245	    49.5148	    42.0456	    56.2286	    37.4298	    43.4723	    17.9596	    42.1295	    38.8565	    34.9960	
    65.5441	    51.3611	    43.3884	    58.3267	    38.2690	    45.4865	    18.7988	    43.0527	    40.1993	    36.5067	
    65.0406	    52.0325	    43.8919	    59.4177	    38.5208	    46.9971	    19.3024	    43.5562	    41.0385	    37.5977	
    63.7817	    51.6968	    43.6401	    59.3338	    38.1012	    47.8363	    19.2184	    43.6401	    41.2903	    38.1851	
    61.6837	    50.2701	    42.5491	    58.3267	    37.0941	    47.8363	    18.7149	    43.4723	    41.0385	    38.1012	
    59.0820	    48.0881	    40.7867	    56.2286	    35.4156	    47.0810	    17.5400	    42.8009	    40.1993	    37.2620	
    56.0608	    45.1508	    38.4369	    53.2913	    33.2336	    45.6543	    15.9454	    41.7938	    38.7726	    35.6674	
    52.9556	    41.8777	    35.6674	    49.8505	    30.6320	    43.8080	    13.8474	    40.6189	    37.0102	    33.5693	
    50.1022	    38.5208	    32.8979	    46.3257	    27.9465	    41.9617	    11.6653	    39.3600	    34.9960	    31.2195	
    47.8363	    35.4996	    30.2963	    43.2205	    25.5127	    40.4510	     9.5673	    38.3530	    33.1497	    28.9536	
    46.3257	    33.0658	    28.2822	    40.9546	    23.4985	    39.5279	     7.7209	    37.7655	    31.5552	    26.9394	
    45.4865	    31.4713	    27.0233	    39.8636	    22.1558	    39.3600	     6.2943	    37.6816	    30.2963	    25.3448	
    45.4025	    30.7999	    26.5198	    40.0314	    21.5683	    39.9475	     5.4550	    38.2690	    29.4571	    24.1699	
    45.9900	    31.3034	    26.8555	    41.6260	    21.6522	    41.2903	     5.2032	    39.3600	    29.2053	    23.5825	
    47.2488	    32.8979	    28.0304	    44.3954	    22.5754	    43.3044	     5.5389	    40.9546	    29.6249	    23.7503	
    49.0112	    35.5835	    30.0446	    48.1720	    24.1699	    45.9900	     6.5460	    42.9688	    30.6320	    24.5895	
    51.3611	    39.0244	    32.7301	    52.6199	    26.3519	    49.0952	     8.1406	    45.2347	    32.3105	    26.0162	
    53.8788	    43.1366	    35.8353	    57.1518	    28.7857	    52.4521	    10.0708	    47.5006	    34.4925	    28.0304	
    56.3965	    47.4167	    39.0244	    61.4319	    31.3034	    55.6412	    12.1689	    49.4308	    36.7584	    30.2124	
    58.4946	    51.4450	    41.9617	    64.8727	    33.4854	    58.3267	    14.0991	    50.8575	    39.0244	    32.3105	
    59.9213	    54.7180	    44.3115	    67.0547	    35.1639	    60.3409	    15.6097	    51.8646	    40.7867	    34.0729	
    60.4248	    56.9839	    45.9061	    67.8940	    36.0870	    61.3480	    16.5329	    52.2842	    42.1295	    35.3317	
    59.8373	    57.9910	    46.5775	    67.3904	    36.1710	    61.0962	    16.7847	    52.2842	    42.8848	    36.0031	
    58.2428	    57.6553	    46.3257	    65.6281	    35.4996	    59.7534	    16.3651	    51.9485	    42.9688	    36.1710	
    55.9769	    56.1447	    45.3186	    62.8586	    34.1568	    57.3196	    15.3580	    51.2772	    42.5491	    35.7513	
    53.3752	    53.6270	    43.6401	    59.4177	    32.3105	    54.2145	    13.9313	    50.1862	    41.7099	    34.9121	
    50.8575	    50.4379	    41.4581	    55.5573	    30.1285	    50.6897	    12.1689	    48.9273	    40.6189	    33.9050	
    48.9273	    46.9131	    38.9404	    51.7807	    27.7786	    47.1649	    10.3226	    47.5845	    39.5279	    32.8140	
    47.5845	    43.6401	    36.5067	    48.5077	    25.5127	    44.0598	     8.5602	    46.2418	    38.6047	    31.9748	
    47.1649	    41.0385	    34.4925	    45.9061	    23.7503	    41.7099	     7.1335	    45.4025	    38.1851	    31.6391	
    47.6685	    39.6957	    33.1497	    44.5633	    22.6593	    40.5350	     6.3782	    45.1508	    38.4369	    31.9748	
    49.2630	    39.6957	    32.9819	    44.5633	    22.6593	    40.7028	     6.4621	    45.6543	    39.3600	    33.0658	
    51.7807	    41.2903	    33.9050	    45.9900	    23.6664	    42.3813	     7.3853	    46.9131	    41.0385	    34.9121	
    55.3055	    44.2276	    36.0870	    48.9273	    25.8484	    45.4865	     9.2316	    48.8434	    43.3044	    37.4298	
    59.5016	    48.3398	    39.2761	    53.0396	    28.9536	    49.7665	    11.8332	    51.3611	    46.0739	    40.4510	
    63.9496	    53.0396	    43.2205	    57.9910	    32.7301	    54.7180	    15.0223	    54.2145	    49.2630	    43.8080	
    68.0618	    57.8232	    47.4167	    63.2782	    36.9263	    59.9213	    18.3792	    57.3196	    52.4521	    47.3328	
    71.2509	    61.9354	    51.4450	    68.3975	    40.9546	    64.7888	    21.7361	    60.4248	    55.5573	    50.6897	
    73.0972	    64.8727	    54.6341	    72.8455	    44.4794	    68.9011	    24.5056	    63.2782	    58.3267	    53.6270	
    73.3490	    66.3834	    56.7322	    76.1185	    47.1649	    71.6705	    26.6037	    65.5441	    60.2570	    55.7251	
    72.0901	    66.3834	    57.4875	    78.0487	    48.6755	    73.0972	    27.7786	    66.9708	    61.2640	    56.8161	
    69.7403	    64.9567	    56.9839	    78.5522	    49.0112	    73.1812	    27.8625	    67.4744	    61.0962	    56.9000	
    66.7191	    62.3550	    55.2216	    77.7130	    48.2559	    71.9223	    27.1072	    67.0547	    59.9213	    55.8929	
    63.4460	    58.8303	    52.5360	    75.7828	    46.4935	    69.7403	    25.4288	    65.8798	    57.9071	    53.9627	
    60.1730	    54.5502	    49.0952	    73.0133	    44.0598	    66.8869	    23.1628	    64.2014	    55.3055	    51.2772	
    57.1518	    49.9344	    45.4025	    69.4885	    41.2064	    63.6978	    20.4773	    62.1033	    52.4521	    48.2559	
    54.2984	    45.4025	    41.7099	    65.5441	    38.1851	    60.5927	    17.7078	    59.8373	    49.5987	    44.9829	
[Epoch Header]
[Trial Type]	13
[Accept]	1
[Correct]	0
[RT]	 0.000
[Resp]	0
[Epoch Data]
    10.8261	    18.5471	    14.0152	     8.8120	    18.7988	     8.7280	    15.5258	     0.1678	     6.9656	     5.9586	
    13.5956	    21.5683	    17.7078	    12.7563	    21.9879	    11.8332	    18.4631	     2.3499	    10.0708	     8.9798	
    16.1133	    23.6664	    20.7291	    16.0294	    24.5056	    13.9313	    20.8969	     4.2801	    12.6724	    11.4975	
    18.2114	    24.7574	    22.7432	    18.2114	    26.1841	    14.8544	    22.7432	     5.7068	    14.4348	    13.3438	
    19.3863	    24.7574	    23.4985	    19.2184	    26.8555	    14.5187	    23.6664	     6.2943	    15.1062	    14.2670	
    19.6381	    23.7503	    22.9950	    18.9667	    26.4359	    13.0081	    23.7503	     5.8746	    14.7705	    14.2670	
    18.7149	    21.6522	    21.3165	    17.5400	    25.0092	    10.4065	    22.9111	     4.3640	    13.4277	    13.3438	
    16.7007	    18.7988	    18.4631	    14.9384	    22.7432	     6.9656	    21.4005	     1.9302	    11.2457	    11.4975	
    13.7634	    15.1901	    14.7705	    11.3297	    19.7220	     2.8534	    19.1345	    -1.2589	     8.3084	     8.8959	
     9.9869	    10.9940	    10.4065	     6.9656	    16.1133	    -1.5106	    16.2811	    -4.7836	     4.9515	     5.7907	
     5.8746	     6.6299	     5.7907	     2.2659	    12.1689	    -5.8746	    13.2599	    -8.3923	     1.5945	     2.3499	
     1.8463	     2.3499	     1.2589	    -2.1820	     8.3084	    -9.9030	    10.2386	   -11.4975	    -1.5945	    -1.0910	
    -1.5945	    -1.4267	    -2.8534	    -5.9586	     4.8676	   -13.1760	     7.4692	   -13.8474	    -4.1962	    -4.2801	
    -4.1122	    -4.6158	    -6.1264	    -8.4763	     2.0142	   -15.3580	     5.2872	   -15.1062	    -6.0425	    -6.7978	
    -5.4550	    -6.8817	    -8.4763	    -9.6512	     0.1678	   -16.3651	     3.9444	   -15.1901	    -6.7978	    -8.4763	
    -5.3711	    -8.3084	    -9.7351	    -9.3155	    -0.6714	   -16.1133	     3.3569	   -13.9313	    -6.6299	    -9.2316	
    -4.0283	    -8.5602	    -9.8190	    -7.6370	    -0.3357	   -14.6027	     3.7766	   -11.4975	    -5.5389	    -8.9798	
    -1.5106	    -7.8049	    -8.8120	    -4.8676	     1.0910	   -12.0010	     5.0354	    -8.1406	    -3.6926	    -7.7209	
     1.8463	    -5.7907	    -6.7139	    -1.3428	     3.5248	    -8.6441	     7.0496	    -4.0283	    -1.2589	    -5.7068	
     5.6229	    -2.8534	    -3.9444	     2.3499	     6.5460	    -4.8676	     9.5673	     0.4196	     1.6785	    -3.0212	
     9.4833	     0.7553	    -0.6714	     5.7907	     9.9030	    -1.0071	    12.3367	     4.6158	     4.7836	     0.0000	
    13.0920	     4.4479	     2.6016	     8.5602	    13.1760	     2.5177	    15.1062	     8.3923	     7.7209	     3.1052	
    16.0294	     7.8888	     5.6229	    10.3226	    16.1133	     5.3711	    17.4561	    11.3297	    10.3226	     5.8746	
    17.9596	    10.7422	     8.0566	    10.8261	    18.2114	     7.3853	    19.1345	    13.2599	    12.0850	     7.9727	
    18.7988	    12.5885	     9.6512	    10.2386	    19.4702	     8.2245	    19.9738	    14.1830	    12.9242	     9.2316	
    18.5471	    13.5117	    10.2386	     8.6441	    19.6381	     7.9727	    19.8059	    14.0152	    12.7563	     9.6512	
    17.2043	    13.2599	     9.8190	     6.3782	    18.7988	     6.7139	    18.7149	    13.0081	    11.4975	     9.0637	
    15.0223	    12.0850	     8.5602	     3.7766	    17.1204	     4.6997	    16.8686	    11.1618	     9.3994	     7.8049	
    12.2528	    10.0708	     6.7139	     1.1749	    14.8544	     2.2659	    14.5187	     8.5602	     6.6299	     5.7907	
     9.2316	     7.3853	     4.3640	    -1.1749	    12.1689	    -0.2518	    11.8332	     5.4550	     3.4409	     3.4409	
     6.0425	     4.3640	     2.0142	    -3.1052	     9.4833	    -2.5177	     9.1476	     1.9302	     0.0839	     0.9232	
     3.1052	     1.3428	    -0.0839	    -4.4479	     6.8817	    -4.1962	     6.7978	    -1.8463	    -3.1891	    -1.5945	
     0.5035	    -1.0910	    -1.6785	    -4.9515	     4.7836	    -5.2032	     4.9515	    -5.4550	    -6.0425	    -3.8605	
    -1.4267	    -2.6855	    -2.4338	    -4.6158	     3.2730	    -5.6229	     3.6926	    -8.6441	    -8.2245	    -5.6229	
    -2.6016	    -3.0212	    -2.2659	    -3.3569	     2.4338	    -5.4550	     3.2730	   -10.8261	    -9.3994	    -6.7139	
    -2.9373	    -2.0142	    -1.2589	    -1.1749	     2.3499	    -4.7836	     3.5248	   -11.9171	    -9.5673	    -6.9656	
    -2.5177	     0.2518	     0.5035	     1.5945	     2.9373	    -3.8605	     4.3640	   -11.8332	    -8.6441	    -6.3782	
    -1.3428	     3.4409	     2.7695	     4.6158	     4.1122	    -2.6016	     5.7068	   -10.8261	    -6.8817	    -5.2032	
     0.3357	     7.1335	     5.2872	     7.3853	     5.5389	    -1.3428	     7.3013	    -9.2316	    -4.4479	    -3.5248	
     2.4338	    10.9100	     7.8049	     9.3994	     7.1335	    -0.0839	     8.9798	    -7.6370	    -1.6785	    -1.7624	
     4.5319	    14.1830	     9.9030	    10.4065	     8.5602	     0.7553	    10.5743	    -6.4621	     0.9232	    -0.1678	
     6.2943	    16.7007	    11.4136	     9.9030	     9.6512	     1.1749	    11.7493	    -5.9586	     2.9373	     1.0071	
     7.4692	    18.0435	    12.1689	     7.9727	    10.1547	     0.7553	    12.5046	    -6.2943	     4.1962	     1.3428	
     7.9727	    18.2114	    12.0010	     4.6997	    10.1547	    -0.4196	    12.6724	    -7.4692	     4.2801	     0.9232	
     7.6370	    16.9525	    10.9940	     0.4196	     9.4833	    -2.1820	    12.2528	    -9.3155	     3.3569	    -0.2518	
     6.8817	    14.6027	     9.2316	    -4.1962	     8.3923	    -4.3640	    11.4136	   -11.5814	     1.5106	    -2.0142	
     5.6229	    11.1618	     6.8817	    -8.7280	     7.0496	    -6.7978	    10.2386	   -14.0152	    -1.0910	    -4.1962	
     4.1122	     6.9656	     4.0283	   -12.9242	     5.4550	    -9.1476	     8.8959	   -16.3651	    -4.1962	    -6.4621	
     2.4338	     2.4338	     1.0071	   -16.4490	     3.8605	   -11.4975	     7.3013	   -18.4631	    -7.4692	    -8.8120	
     0.6714	    -1.9302	    -2.1820	   -19.3024	     2.1820	   -13.6795	     5.7068	   -20.1416	   -10.5743	   -10.8261	
    -1.0071	    -5.8746	    -5.1193	   -21.5683	     0.6714	   -15.4419	     4.1962	   -21.2326	   -13.3438	   -12.5046	
    -2.1820	    -8.8120	    -7.5531	   -23.0789	    -0.5035	   -16.7847	     2.9373	   -21.4844	   -15.2740	   -13.6795	
    -2.6016	   -10.4904	    -9.0637	   -23.5825	    -1.0910	   -17.3721	     2.2659	   -20.8969	   -16.2811	   -14.1830	
    -2.0142	   -10.6583	    -9.3994	   -22.9950	    -0.8392	   -17.0364	     2.1820	   -19.1345	   -16.1972	   -13.7634	
    -0.2518	    -9.2316	    -8.3923	   -20.8130	     0.4196	   -15.6097	     3.0212	   -16.3651	   -14.9384	   -12.5046	
     2.6855	    -6.2103	    -6.0425	   -17.1204	     2.6855	   -13.0920	     4.6997	   -12.5046	   -12.4207	   -10.3226	
     6.7978	    -1.7624	    -2.4338	   -11.6653	     5.8746	    -9.4833	     7.3013	    -7.7209	    -8.9798	    -7.3013	
    11.9171	     3.7766	     2.1820	    -4.7836	     9.9030	    -5.0354	    10.6583	    -2.5177	    -4.6997	    -3.6926	
    17.6239	     9.9869	     7.3853	     3.0212	    14.4348	    -0.0839	    14.4348	     2.7695	     0.0000	     0.2518	
    23.4985	    16.4490	    12.8403	    10.9940	    19.1345	     5.0354	    18.3792	     7.6370	     4.6158	     4.1122	
    29.0375	    22.6593	    17.9596	    18.6310	    23.4985	     9.9030	    22.1558	    11.9171	     8.8959	     7.7209	
    33.7372	    28.0304	    22.4915	    25.1770	    27.3590	    14.1830	    25.4288	    15.3580	    12.5046	    10.6583	
    37.0941	    32.2266	    26.1002	    30.2963	    30.2124	    17.4561	    27.8625	    17.7917	    15.2740	    12.8403	
    38.7726	    35.0800	    28.4500	    33.5693	    31.9748	    19.3863	    29.2053	    19.2184	    16.7847	    13.8474	
    38.6047	    36.2549	    29.4571	    34.9121	    32.3944	    19.7220	    29.4571	    19.3863	    16.9525	    13.7634	
    36.6745	    35.8353	    29.0375	    34.0729	    31.5552	    18.3792	    28.5339	    18.1274	    15.6097	    12.3367	
    33.1497	    33.9890	    27.4429	    31.3034	    29.4571	    15.3580	    26.4359	    15.3580	    12.7563	     9.5673	
    28.3661	    30.7159	    24.7574	    26.8555	    26.4359	    11.1618	    23.4146	    10.9940	     8.6441	     5.7907	
    22.9111	    26.6876	    21.3165	    21.1487	    22.6593	     6.1264	    19.7220	     5.4550	     3.6926	     1.1749	
    17.3721	    22.1558	    17.6239	    14.6866	    18.5471	     0.9232	    15.7776	    -0.9232	    -1.6785	    -3.7766	
    12.3367	    17.7917	    14.0152	     8.2245	    14.6027	    -4.0283	    11.8332	    -7.3853	    -6.7978	    -8.6441	
     8.1406	    13.8474	    10.8261	     2.1820	    11.0779	    -8.2245	     8.3923	   -13.5117	   -11.2457	   -13.0081	
     5.0354	    10.9100	     8.3923	    -2.9373	     8.2245	   -11.2457	     5.6229	   -18.6310	   -14.7705	   -16.6168	
     3.3569	     9.0637	     6.7978	    -6.6299	     6.4621	   -12.7563	     3.7766	   -22.1558	   -17.2043	   -19.1345	
     3.0212	     8.3923	     6.1264	    -8.6441	     5.7068	   -12.6724	     3.0212	   -24.0860	   -18.3792	   -20.3934	
     4.1122	     8.8959	     6.2943	    -8.8959	     6.0425	   -10.9100	     3.2730	   -24.1699	   -18.5471	   -20.5612	
     6.3782	    10.4904	     7.3853	    -7.4692	     7.4692	    -7.6370	     4.4479	   -22.4915	   -17.6239	   -19.5541	
     9.5673	    13.0081	     9.1476	    -4.6158	     9.7351	    -3.4409	     6.4621	   -19.5541	   -15.8615	   -17.5400	
    13.5117	    16.1133	    11.4975	    -0.6714	    12.6724	     1.3428	     9.0637	   -15.5258	   -13.5117	   -14.8544	
    17.7917	    19.5541	    14.3509	     3.8605	    16.0294	     6.2103	    12.0010	   -10.9100	   -10.6583	   -11.6653	
    22.2397	    22.8271	    17.2882	     8.5602	    19.3863	    10.8261	    14.8544	    -6.1264	    -7.5531	    -8.3084	
    26.3519	    25.5127	    19.9738	    13.1760	    22.4075	    14.6866	    17.4561	    -1.5106	    -4.5319	    -4.9515	
    29.8767	    27.0233	    21.9879	    17.4561	    24.7574	    17.5400	    19.4702	     2.4338	    -1.8463	    -1.8463	
    32.4783	    27.3590	    23.0789	    21.0648	    26.1841	    19.3863	    20.6451	     5.4550	     0.3357	     0.5875	
    33.8211	    26.5198	    23.1628	    23.8342	    26.5198	    20.0577	    21.0648	     7.3013	     1.7624	     2.2659	
    33.9050	    24.5895	    22.0718	    25.8484	    25.8484	    19.6381	    20.4773	     7.8049	     2.3499	     3.1891
[truncated: 3,489,355 more chars]
