# Supplementary material for: Task-related functional connectivity in autism spectrum conditions: an EEG study using wavelet transform coherence
Source: Mol Autism. 2013 Jan 12;4:1. doi: 10.1186/2040-2392-4-1 (PMC3558480; doi:10.1186/2040-2392-4-1)
Supplement: Additional file 1 — Raw EEG data for the chair task (part 1). [file 2040-2392-4-1-S1.zip › ID7_chairs_attending_chairs.dat]

[Subject]	
[Date]	02/17/2009
[Time]	17:23:54
[Channels]	10
[Rate]	1000.000000
[Type]	Epoch
[Headers]	Yes
[Points]	401
[Xmin]	0.00000
[Sweeps]	87
[Accepted]	87
[Rejected]	0
[Domain]	Time
[Rows]	Points
[Electrode Labels]
[      P8]	[     TP8]	[      T8]	[      P7]	[     FT8]	[     TP7]	[      F8]	[      T7]	[     FT7]	[      F7]	
[Electrode XUnits]
[ Default]	[ Default]	[ Default]	[ Default]	[ Default]	[ Default]	[ Default]	[ Default]	[ Default]	[ Default]	
[Electrode YUnits]
[ Default]	[ Default]	[ Default]	[ Default]	[ Default]	[ Default]	[ Default]	[ Default]	[ Default]	[ Default]	
[Epoch Header]
[Trial Type]	13
[Accept]	1
[Correct]	0
[RT]	 0.000
[Resp]	0
[Epoch Data]
    12.8403	    -0.1678	     7.4692	    12.4207	    11.0779	    13.8474	     6.7978	     5.7068	     7.0496	    10.3226	
    12.3367	    -0.1678	     7.3853	    11.4975	    10.9100	    13.0081	     6.3782	     4.4479	     5.5389	     8.8959	
    11.9171	    -0.2518	     7.3853	    10.7422	    10.7422	    12.2528	     5.9586	     3.2730	     4.1962	     7.6370	
    11.4975	    -0.3357	     7.4692	    10.0708	    10.6583	    11.6653	     5.7068	     2.3499	     3.1052	     6.7139	
    11.3297	    -0.4196	     7.8049	     9.6512	    10.8261	    11.3297	     5.7068	     1.8463	     2.4338	     6.1264	
    11.3297	    -0.4196	     8.2245	     9.4833	    11.0779	    11.2457	     5.8746	     1.6785	     2.1820	     6.0425	
    11.4975	    -0.3357	     8.8120	     9.5673	    11.4975	    11.5814	     6.2943	     1.9302	     2.3499	     6.4621	
    11.9171	    -0.0839	     9.4833	    10.0708	    12.0850	    12.0850	     6.9656	     2.6855	     3.0212	     7.2174	
    12.5046	     0.4196	    10.3226	    10.9100	    12.7563	    12.9242	     7.8888	     3.7766	     4.0283	     8.2245	
    13.2599	     1.0910	    11.2457	    11.9171	    13.5956	    13.9313	     8.8959	     5.0354	     5.2872	     9.4833	
    14.0152	     2.0142	    12.1689	    13.0920	    14.4348	    15.1062	     9.9030	     6.4621	     6.7139	    10.9100	
    14.7705	     3.1891	    12.9242	    14.4348	    15.1062	    16.1972	    10.9100	     7.9727	     8.0566	    12.1689	
    15.5258	     4.6997	    13.6795	    15.7776	    15.6937	    17.2882	    11.5814	     9.3155	     9.3994	    13.3438	
    16.1133	     6.4621	    14.1830	    17.1204	    16.1133	    18.2953	    12.0850	    10.5743	    10.4065	    14.2670	
    16.5329	     8.4763	    14.4348	    18.3792	    16.1972	    19.2184	    12.1689	    11.5814	    11.2457	    14.8544	
    16.7007	    10.7422	    14.4348	    19.3863	    16.1133	    19.8898	    12.0010	    12.3367	    11.7493	    15.1062	
    16.7007	    13.0081	    14.2670	    20.2255	    15.7776	    20.3094	    11.4136	    12.8403	    12.0010	    14.9384	
    16.3651	    15.3580	    13.7634	    20.8130	    15.1062	    20.5612	    10.5743	    13.0081	    11.9171	    14.5187	
    15.7776	    17.7078	    13.0920	    21.0648	    14.3509	    20.6451	     9.3994	    12.9242	    11.6653	    13.8474	
    15.1062	    19.8898	    12.2528	    21.0648	    13.4277	    20.4773	     8.0566	    12.6724	    11.1618	    13.0081	
    14.2670	    21.9040	    11.4975	    20.8969	    12.5046	    20.1416	     6.7139	    12.2528	    10.4904	    12.0850	
    13.4277	    23.7503	    10.7422	    20.4773	    11.5814	    19.7220	     5.3711	    11.7493	     9.9030	    11.2457	
    12.5885	    25.4288	    10.1547	    19.9738	    10.7422	    19.3024	     4.1962	    11.1618	     9.2316	    10.4065	
    11.7493	    26.8555	     9.7351	    19.3024	    10.0708	    18.7149	     3.1891	    10.4904	     8.7280	     9.8190	
    10.9940	    28.0304	     9.6512	    18.5471	     9.5673	    18.2114	     2.4338	     9.9030	     8.3084	     9.3994	
    10.4065	    29.1214	     9.8190	    17.7917	     9.2316	    17.7078	     2.0981	     9.4833	     8.1406	     9.2316	
    10.0708	    30.2124	    10.4065	    17.1204	     9.2316	    17.4561	     2.0142	     9.2316	     8.1406	     9.3994	
     9.9030	    31.2195	    11.2457	    16.6168	     9.3994	    17.2882	     2.3499	     9.1476	     8.4763	     9.8190	
     9.9869	    32.3105	    12.4207	    16.2811	     9.8190	    17.2882	     3.0212	     9.3155	     8.9798	    10.4065	
    10.1547	    33.4015	    13.6795	    16.1133	    10.2386	    17.3721	     3.8605	     9.7351	     9.7351	    11.1618	
    10.4904	    34.4925	    15.0223	    16.1133	    10.7422	    17.6239	     4.7836	    10.3226	    10.4065	    11.9171	
    10.9100	    35.4996	    16.0294	    16.1972	    11.1618	    17.7917	     5.6229	    10.9940	    11.0779	    12.5046	
    11.2457	    36.4227	    16.7847	    16.3651	    11.4136	    17.8757	     6.3782	    11.7493	    11.5814	    12.9242	
    11.4975	    37.0941	    17.1204	    16.5329	    11.5814	    17.8757	     6.7978	    12.5046	    11.9171	    13.0920	
    11.6653	    37.6816	    16.8686	    16.7007	    11.4975	    17.7078	     6.8817	    13.1760	    11.9171	    12.9242	
    11.5814	    38.0173	    16.1972	    16.7847	    11.1618	    17.3721	     6.6299	    13.7634	    11.5814	    12.3367	
    11.3297	    38.1851	    15.0223	    16.7847	    10.7422	    16.9525	     6.1264	    14.2670	    10.9940	    11.4975	
    10.9940	    38.1851	    13.5117	    16.7007	    10.0708	    16.4490	     5.2872	    14.6027	    10.0708	    10.4065	
    10.6583	    38.1012	    11.7493	    16.6168	     9.3155	    15.8615	     4.2801	    14.7705	     8.9798	     9.1476	
    10.2386	    38.1012	     9.9030	    16.6168	     8.5602	    15.3580	     3.1891	    14.7705	     7.8049	     7.8888	
     9.9030	    38.0173	     8.0566	    16.7847	     7.8049	    14.9384	     2.1820	    14.5187	     6.7139	     6.6299	
     9.6512	    38.1012	     6.2943	    17.0364	     7.0496	    14.7705	     1.2589	    14.0152	     5.6229	     5.5389	
     9.5673	    38.3530	     4.8676	    17.4561	     6.4621	    14.7705	     0.5035	    13.3438	     4.8676	     4.6997	
     9.6512	    38.6887	     3.6087	    18.0435	     6.0425	    15.0223	     0.0000	    12.5046	     4.3640	     4.1962	
     9.8190	    39.1083	     2.6855	    18.7149	     5.7907	    15.6097	    -0.1678	    11.5814	     4.1962	     4.1122	
    10.2386	    39.6118	     2.1820	    19.5541	     5.8746	    16.4490	    -0.0839	    10.6583	     4.3640	     4.3640	
    10.7422	    40.2832	     2.0981	    20.4773	     6.2103	    17.4561	     0.3357	     9.8190	     4.9515	     5.0354	
    11.4975	    41.0385	     2.3499	    21.4844	     6.7139	    18.6310	     1.0910	     9.1476	     5.7907	     6.0425	
    12.4207	    41.7938	     2.8534	    22.4915	     7.5531	    19.9738	     2.0981	     8.8120	     6.8817	     7.2174	
    13.3438	    42.5491	     3.5248	    23.5825	     8.3923	    21.2326	     3.1052	     8.6441	     8.1406	     8.3923	
    14.3509	    43.3044	     4.3640	    24.5895	     9.3994	    22.5754	     4.1122	     8.8120	     9.3994	     9.6512	
    15.3580	    43.9758	     5.1193	    25.4288	    10.3226	    23.7503	     5.0354	     9.1476	    10.5743	    10.7422	
    16.1972	    44.6472	     5.8746	    26.2680	    11.2457	    24.8413	     5.8746	     9.6512	    11.5814	    11.5814	
    17.0364	    45.3186	     6.5460	    27.1072	    12.0850	    25.6805	     6.4621	    10.1547	    12.5046	    12.3367	
    17.6239	    45.9900	     7.0496	    27.7786	    12.7563	    26.3519	     6.8817	    10.6583	    13.0920	    12.6724	
    18.0435	    46.4935	     7.3013	    28.4500	    13.3438	    26.8555	     7.1335	    11.0779	    13.4277	    12.8403	
    18.2953	    46.9971	     7.3013	    29.0375	    13.5956	    27.0233	     7.1335	    11.4975	    13.5117	    12.5885	
    18.2953	    47.3328	     7.0496	    29.5410	    13.6795	    26.8555	     7.0496	    11.7493	    13.3438	    12.1689	
    18.2953	    47.5845	     6.6299	    29.9606	    13.5956	    26.5198	     6.7978	    11.9171	    13.0081	    11.4975	
    18.1274	    47.6685	     6.1264	    30.1285	    13.2599	    26.0162	     6.4621	    11.9171	    12.5046	    10.7422	
    18.0435	    47.6685	     5.6229	    30.2963	    12.8403	    25.4288	     6.1264	    11.9171	    12.0010	     9.9869	
    17.9596	    47.5006	     5.2032	    30.2124	    12.3367	    24.8413	     5.8746	    12.0010	    11.4975	     9.2316	
    17.8757	    47.3328	     4.8676	    30.1285	    11.8332	    24.2538	     5.5389	    12.0010	    11.0779	     8.6441	
    17.9596	    46.9971	     4.6997	    29.8767	    11.4136	    23.7503	     5.3711	    12.0850	    10.8261	     8.1406	
    18.1274	    46.5775	     4.7836	    29.5410	    10.9940	    23.2468	     5.2032	    12.2528	    10.6583	     7.8888	
    18.2953	    46.2418	     5.0354	    29.1214	    10.7422	    22.8271	     5.2872	    12.4207	    10.6583	     7.8888	
    18.5471	    45.8221	     5.4550	    28.6179	    10.5743	    22.4915	     5.4550	    12.6724	    10.7422	     7.9727	
    18.7988	    45.4025	     6.0425	    28.1143	    10.4904	    22.2397	     5.7907	    12.9242	    10.9940	     8.3084	
    19.1345	    45.0668	     6.7139	    27.4429	    10.4904	    21.9879	     6.2943	    13.0920	    11.3297	     8.7280	
    19.3863	    44.7311	     7.4692	    26.8555	    10.5743	    21.8201	     6.7978	    13.1760	    11.6653	     9.1476	
    19.5541	    44.3115	     8.2245	    26.1002	    10.7422	    21.5683	     7.3853	    13.0920	    12.0010	     9.6512	
    19.7220	    43.8919	     8.9798	    25.4288	    10.7422	    21.3165	     7.8049	    12.7563	    12.1689	    10.0708	
    19.8059	    43.4723	     9.6512	    24.6735	    10.7422	    20.8969	     8.1406	    12.2528	    12.2528	    10.4065	
    19.8898	    43.0527	    10.2386	    24.0021	    10.6583	    20.4773	     8.3084	    11.4975	    12.0850	    10.5743	
    19.8059	    42.5491	    10.6583	    23.4146	    10.4904	    20.0577	     8.3084	    10.6583	    11.8332	    10.4904	
    19.7220	    42.0456	    10.9940	    22.9111	    10.2386	    19.6381	     7.9727	     9.7351	    11.4136	    10.3226	
    19.4702	    41.4581	    11.1618	    22.4915	     9.9869	    19.2184	     7.4692	     8.6441	    10.9100	     9.9030	
    19.1345	    40.8707	    11.1618	    22.1558	     9.5673	    18.7149	     6.7978	     7.6370	    10.2386	     9.3994	
    18.5471	    40.2832	    10.9100	    21.8201	     9.0637	    18.1274	     5.8746	     6.5460	     9.3994	     8.6441	
    17.9596	    39.6118	    10.4904	    21.4844	     8.5602	    17.4561	     4.8676	     5.4550	     8.5602	     7.8888	
    17.2882	    39.0244	     9.8190	    21.0648	     7.9727	    16.7007	     3.8605	     4.4479	     7.6370	     7.0496	
    16.5329	    38.4369	     9.1476	    20.6451	     7.4692	    15.9454	     2.9373	     3.6087	     6.8817	     6.2103	
    15.7776	    37.8494	     8.2245	    20.0577	     7.0496	    15.1062	     2.0142	     2.9373	     6.1264	     5.6229	
    15.0223	    37.2620	     7.3013	    19.4702	     6.5460	    14.2670	     1.2589	     2.4338	     5.6229	     5.2032	
    14.2670	    36.6745	     6.3782	    18.7988	     6.2103	    13.5117	     0.6714	     2.0981	     5.3711	     5.0354	
    13.5956	    36.0031	     5.3711	    18.1274	     5.8746	    12.7563	     0.3357	     2.0142	     5.2872	     5.1193	
    12.9242	    35.4156	     4.5319	    17.4561	     5.7068	    12.0010	     0.2518	     2.0142	     5.4550	     5.5389	
    12.3367	    34.9121	     3.6926	    16.7847	     5.5389	    11.4136	     0.3357	     2.2659	     5.9586	     6.2103	
    11.8332	    34.4925	     3.0212	    16.1972	     5.4550	    10.8261	     0.6714	     2.5177	     6.5460	     6.9656	
    11.3297	    34.0729	     2.5177	    15.5258	     5.4550	    10.3226	     1.0071	     2.8534	     7.2174	     7.9727	
    10.8261	    33.7372	     2.0142	    14.9384	     5.4550	     9.9869	     1.3428	     3.1052	     7.9727	     8.9798	
    10.4065	    33.4015	     1.5945	    14.5187	     5.4550	     9.6512	     1.7624	     3.4409	     8.6441	     9.9030	
     9.9030	    33.1497	     1.2589	    14.1830	     5.4550	     9.5673	     2.0981	     3.7766	     9.3155	    10.7422	
     9.4833	    33.0658	     1.0071	    14.0152	     5.5389	     9.5673	     2.3499	     4.1122	     9.8190	    11.4975	
     9.0637	    32.9819	     0.8392	    14.0152	     5.7068	     9.8190	     2.6016	     4.5319	    10.2386	    12.0010	
     8.6441	    32.9819	     0.6714	    14.2670	     5.7907	    10.0708	     2.6855	     4.9515	    10.4065	    12.2528	
     8.1406	    32.9819	     0.5875	    14.6027	     5.9586	    10.4065	     2.6855	     5.4550	    10.4065	    12.2528	
     7.7209	    32.8979	     0.3357	    14.9384	     6.0425	    10.7422	     2.6016	     6.0425	    10.2386	    12.0010	
     7.2174	    32.8979	     0.0839	    15.3580	     6.0425	    10.9940	     2.4338	     6.7139	     9.9030	    11.5814	
     6.7139	    32.8979	    -0.1678	    15.7776	     6.1264	    11.3297	     2.1820	     7.5531	     9.5673	    10.9940	
     6.2943	    32.8979	    -0.4196	    16.1972	     6.1264	    11.4975	     1.8463	     8.4763	     9.1476	    10.4065	
     5.8746	    33.0658	    -0.6714	    16.4490	     6.1264	    11.6653	     1.6785	     9.4833	     8.8120	     9.7351	
     5.4550	    33.2336	    -0.7553	    16.5329	     6.0425	    11.7493	     1.5106	    10.4904	     8.3923	     9.1476	
     5.1193	    33.5693	    -0.8392	    16.4490	     6.0425	    11.7493	     1.5106	    11.4136	     8.0566	     8.6441	
     4.8676	    33.9050	    -0.8392	    16.1133	     6.0425	    11.5814	     1.6785	    12.0850	     7.7209	     8.3084	
     4.6158	    34.4086	    -0.6714	    15.6097	     6.0425	    11.3297	     2.0142	    12.4207	     7.4692	     8.0566	
     4.4479	    34.9960	    -0.2518	    15.0223	     6.1264	    11.0779	     2.5177	    12.5046	     7.3853	     8.0566	
     4.4479	    35.6674	     0.2518	    14.4348	     6.2943	    10.8261	     3.3569	    12.1689	     7.3013	     8.2245	
     4.6158	    36.4227	     0.9232	    13.8474	     6.6299	    10.7422	     4.2801	    11.4975	     7.3853	     8.4763	
     4.8676	    37.1780	     1.5945	    13.4277	     7.0496	    10.5743	     5.3711	    10.5743	     7.5531	     8.8120	
     5.2032	    37.7655	     2.1820	    13.0081	     7.4692	    10.4065	     6.3782	     9.3155	     7.5531	     9.1476	
     5.5389	    38.1851	     2.6016	    12.6724	     7.8049	    10.2386	     7.3013	     7.8049	     7.4692	     9.2316	
     5.7907	    38.4369	     2.8534	    12.5046	     7.9727	     9.9869	     7.9727	     6.2103	     7.3013	     9.2316	
     6.0425	    38.5208	     2.9373	    12.5046	     8.1406	     9.7351	     8.3923	     4.5319	     6.8817	     8.9798	
     6.1264	    38.3530	     2.9373	    12.5885	     8.1406	     9.3994	     8.4763	     2.9373	     6.3782	     8.6441	
     6.2103	    38.1012	     2.7695	    12.9242	     8.1406	     9.1476	     8.3084	     1.4267	     5.7907	     8.1406	
     6.2103	    37.7655	     2.5177	    13.3438	     7.8888	     8.8120	     7.8888	     0.0839	     5.1193	     7.5531	
     6.2103	    37.2620	     2.2659	    13.8474	     7.6370	     8.5602	     7.2174	    -1.1749	     4.3640	     7.0496	
     6.1264	    36.6745	     2.0142	    14.4348	     7.3013	     8.3084	     6.4621	    -2.2659	     3.6087	     6.4621	
     5.9586	    36.0031	     1.7624	    15.0223	     6.9656	     8.0566	     5.6229	    -3.2730	     2.8534	     5.9586	
     5.8746	    35.3317	     1.5945	    15.6097	     6.5460	     7.8049	     4.7836	    -4.1122	     2.1820	     5.5389	
     5.7068	    34.6603	     1.4267	    16.0294	     6.2103	     7.5531	     3.9444	    -4.6997	     1.5106	     5.2872	
     5.4550	    33.9050	     1.4267	    16.3651	     5.9586	     7.3853	     3.2730	    -5.2032	     1.0910	     5.0354	
     5.2872	    33.3176	     1.5945	    16.5329	     5.7907	     7.3013	     2.7695	    -5.6229	     0.6714	     4.9515	
     5.2032	    32.7301	     1.9302	    16.5329	     5.7907	     7.2174	     2.4338	    -5.9586	     0.4196	     4.9515	
     5.1193	    32.3944	     2.4338	    16.3651	     5.9586	     7.1335	     2.4338	    -6.2103	     0.3357	     5.1193	
     5.2032	    32.3105	     3.1891	    16.0294	     6.2943	     7.1335	     2.6855	    -6.3782	     0.2518	     5.2872	
     5.3711	    32.3944	     4.1122	    15.6097	     6.7139	     7.1335	     3.1891	    -6.5460	     0.3357	     5.5389	
     5.6229	    32.7301	     5.2032	    15.0223	     7.2174	     6.9656	     3.8605	    -6.7139	     0.4196	     5.7907	
     5.9586	    33.1497	     6.3782	    14.4348	     7.8049	     6.7139	     4.6158	    -6.8817	     0.5035	     6.0425	
     6.3782	    33.8211	     7.6370	    13.5956	     8.3084	     6.3782	     5.5389	    -7.1335	     0.5875	     6.2103	
     6.8817	    34.6603	     8.8120	    12.7563	     8.8959	     5.8746	     6.5460	    -7.3013	     0.5875	     6.3782	
     7.3853	    35.4996	     9.9869	    11.9171	     9.3994	     5.3711	     7.4692	    -7.5531	     0.6714	     6.5460	
     7.9727	    36.4227	    11.0779	    11.1618	     9.9869	     4.8676	     8.3923	    -7.7209	     0.5875	     6.7139	
     8.5602	    37.3459	    11.9171	    10.4065	    10.4904	     4.3640	     9.2316	    -7.8888	     0.5035	     6.7978	
     9.1476	    38.1851	    12.5885	     9.7351	    10.9100	     3.8605	     9.9030	    -8.1406	     0.3357	     6.7978	
     9.6512	    38.8565	    12.8403	     9.1476	    11.1618	     3.3569	    10.3226	    -8.3923	     0.0839	     6.6299	
     9.9869	    39.2761	    12.7563	     8.5602	    11.3297	     2.7695	    10.4904	    -8.8120	    -0.4196	     6.4621	
    10.2386	    39.5279	    12.3367	     8.0566	    11.2457	     2.1820	    10.3226	    -9.1476	    -0.9232	     6.1264	
    10.2386	    39.4440	    11.5814	     7.5531	    10.9940	     1.5945	     9.9869	    -9.5673	    -1.5106	     5.7068	
    10.0708	    39.2761	    10.4904	     6.9656	    10.5743	     1.0071	     9.4833	   -10.0708	    -2.1820	     5.2032	
     9.7351	    38.7726	     9.1476	     6.3782	    10.0708	     0.3357	     8.8120	   -10.4904	    -2.8534	     4.6997	
     9.3155	    38.1851	     7.7209	     5.7907	     9.3155	    -0.4196	     8.1406	   -10.9100	    -3.4409	     4.2801	
     8.7280	    37.5137	     6.1264	     5.2032	     8.4763	    -1.0910	     7.4692	   -11.2457	    -3.8605	     3.9444	
     8.1406	    36.8423	     4.6158	     4.5319	     7.6370	    -1.6785	     6.8817	   -11.4975	    -4.1962	     3.8605	
     7.5531	    36.2549	     3.2730	     3.8605	     6.8817	    -2.2659	     6.4621	   -11.4975	    -4.2801	     3.9444	
     7.2174	    35.8353	     2.1820	     3.1891	     6.2943	    -2.6855	     6.2943	   -11.4136	    -4.1962	     4.2801	
     6.9656	    35.6674	     1.3428	     2.6016	     5.9586	    -2.9373	     6.3782	   -11.0779	    -3.8605	     4.8676	
     6.8817	    35.6674	     0.8392	     2.0981	     5.7907	    -3.0212	     6.7139	   -10.4904	    -3.2730	     5.7068	
     7.0496	    35.9192	     0.5875	     1.7624	     5.7907	    -2.9373	     7.1335	    -9.7351	    -2.5177	     6.7139	
     7.3013	    36.3388	     0.6714	     1.5106	     6.0425	    -2.6855	     7.6370	    -8.8959	    -1.7624	     7.7209	
     7.7209	    36.8423	     0.8392	     1.3428	     6.2943	    -2.3499	     8.1406	    -7.9727	    -0.9232	     8.7280	
     8.1406	    37.4298	     1.1749	     1.4267	     6.7139	    -1.9302	     8.5602	    -7.1335	    -0.1678	     9.5673	
     8.5602	    37.9333	     1.5945	     1.5945	     7.0496	    -1.5945	     8.7280	    -6.2943	     0.3357	    10.2386	
     8.8959	    38.3530	     1.8463	     1.9302	     7.3013	    -1.2589	     8.6441	    -5.6229	     0.7553	    10.6583	
     9.0637	    38.4369	     2.0142	     2.4338	     7.3853	    -1.0071	     8.3084	    -5.2032	     0.7553	    10.6583	
     8.9798	    38.3530	     2.0142	     3.0212	     7.3013	    -0.8392	     7.7209	    -5.1193	     0.5875	    10.4065	
     8.7280	    38.0173	     1.7624	     3.6926	     6.9656	    -0.8392	     6.9656	    -5.2032	     0.0839	     9.8190	
     8.3084	    37.4298	     1.4267	     4.2801	     6.5460	    -1.0071	     6.0425	    -5.5389	    -0.5875	     8.8959	
     7.7209	    36.6745	     0.9232	     4.8676	     5.8746	    -1.1749	     5.0354	    -6.1264	    -1.4267	     7.8049	
     6.9656	    35.9192	     0.3357	     5.2872	     5.2032	    -1.5106	     4.1122	    -6.8817	    -2.3499	     6.6299	
     6.2103	    35.0800	    -0.2518	     5.6229	     4.4479	    -1.8463	     3.2730	    -7.7209	    -3.2730	     5.5389	
     5.4550	    34.2407	    -0.7553	     5.8746	     3.7766	    -2.0981	     2.6016	    -8.4763	    -4.0283	     4.5319	
     4.8676	    33.4854	    -1.1749	     6.0425	     3.1891	    -2.2659	     2.0142	    -9.2316	    -4.6158	     3.6926	
     4.4479	    32.8979	    -1.4267	     6.1264	     2.7695	    -2.3499	     1.6785	    -9.7351	    -4.9515	     3.2730	
     4.3640	    32.3944	    -1.4267	     6.2943	     2.6016	    -2.2659	     1.5945	    -9.9869	    -4.8676	     3.2730	
     4.5319	    32.2266	    -1.0910	     6.4621	     2.6855	    -2.0142	     1.5945	    -9.9869	    -4.5319	     3.5248	
     4.9515	    32.1426	    -0.5875	     6.7139	     3.0212	    -1.5945	     1.8463	    -9.5673	    -3.9444	     4.1962	
     5.5389	    32.2266	     0.0839	     6.9656	     3.5248	    -1.0910	     2.1820	    -8.8959	    -3.0212	     5.0354	
     6.2943	    32.4783	     0.9232	     7.2174	     4.0283	    -0.4196	     2.5177	    -7.8888	    -2.0142	     6.1264	
     7.1335	    32.7301	     1.7624	     7.4692	     4.6158	     0.1678	     2.9373	    -6.6299	    -0.8392	     7.2174	
     8.1406	    33.0658	     2.6855	     7.8049	     5.1193	     0.8392	     3.2730	    -5.2032	     0.2518	     8.3084	
     9.0637	    33.4015	     3.6087	     8.1406	     5.6229	     1.5106	     3.5248	    -3.6087	     1.3428	     9.2316	
     9.9869	    33.8211	     4.5319	     8.6441	     5.9586	     2.0981	     3.8605	    -1.9302	     2.1820	     9.9030	
    10.8261	    34.1568	     5.3711	     9.1476	     6.2943	     2.5177	     4.0283	    -0.2518	     2.8534	    10.4065	
    11.5814	    34.5764	     6.1264	     9.7351	     6.6299	     2.8534	     4.1122	     1.1749	     3.1891	    10.5743	
    12.1689	    34.9960	     6.7978	    10.3226	     6.7978	     3.0212	     4.0283	     2.3499	     3.1891	    10.4065	
    12.5885	    35.2478	     7.3013	    10.7422	     6.7978	     2.9373	     3.7766	     3.1052	     2.9373	     9.9030	
    12.8403	    35.4996	     7.6370	    10.9940	     6.7978	     2.7695	     3.3569	     3.4409	     2.3499	     9.2316	
    12.9242	    35.6674	     7.8888	    11.2457	     6.6299	     2.5177	     2.7695	     3.3569	     1.6785	     8.3923	
    13.0081	    35.8353	     8.0566	    11.4975	     6.5460	     2.3499	     2.2659	     2.8534	     0.9232	     7.6370	
    12.9242	    36.0870	     8.2245	    11.6653	     6.4621	     2.1820	     1.8463	     1.9302	     0.2518	     6.9656	
    12.8403	    36.2549	     8.3084	    11.9171	     6.4621	     2.2659	     1.5945	     0.8392	    -0.2518	     6.5460	
    12.7563	    36.5067	     8.4763	    12.1689	     6.6299	     2.3499	     1.6785	    -0.3357	    -0.5875	     6.2943	
    12.5885	    36.7584	     8.5602	    12.4207	     6.9656	     2.6855	     2.0142	    -1.5945	    -0.6714	     6.3782	
    12.5046	    37.0102	     8.7280	    12.7563	     7.4692	     3.0212	     2.6855	    -2.6855	    -0.5035	     6.7139	
    12.3367	    37.3459	     8.8120	    13.0081	     8.2245	     3.5248	     3.6087	    -3.5248	    -0.0839	     7.2174	
    12.2528	    37.6816	     8.9798	    13.2599	     9.0637	     4.1122	     4.7836	    -4.0283	     0.6714	     7.9727	
    12.2528	    38.1012	     9.0637	    13.5117	    10.1547	     4.7836	     6.1264	    -4.1962	     1.5945	     8.8959	
    12.1689	    38.5208	     9.2316	    13.8474	    11.2457	     5.4550	     7.5531	    -4.0283	     2.6855	     9.8190	
    12.1689	    39.0244	     9.3994	    14.1830	    12.4207	     6.1264	     8.9798	    -3.6926	     3.8605	    10.7422	
    12.1689	    39.5279	     9.6512	    14.5187	    13.5956	     6.7139	    10.3226	    -3.1891	     5.0354	    11.5814	
    12.2528	    39.9475	     9.8190	    14.8544	    14.6027	     7.3013	    11.5814	    -2.6855	     6.1264	    12.2528	
    12.3367	    40.3671	     9.9030	    15.1901	    15.6097	     7.6370	    12.6724	    -2.1820	     6.9656	    12.6724	
    12.4207	    40.7028	     9.9869	    15.4419	    16.3651	     7.8888	    13.5117	    -1.8463	     7.5531	    12.8403	
    12.4207	    40.8707	     9.9869	    15.6937	    16.8686	     7.9727	    14.0152	    -1.6785	     7.8049	    12.6724	
    12.3367	    40.9546	     9.8190	    15.8615	    17.1204	     7.8049	    14.1830	    -1.7624	     7.7209	    12.3367	
    12.0850	    40.7028	     9.3994	    15.9454	    17.1204	     7.5531	    14.0991	    -1.9302	     7.3853	    11.8332	
    11.7493	    40.3671	     8.8959	    16.1133	    16.8686	     7.1335	    13.7634	    -2.2659	     6.7978	    11.0779	
    11.3297	    39.8636	     8.2245	    16.1972	    16.4490	     6.7139	    13.2599	    -2.5177	     6.0425	    10.4065	
    10.9100	    39.1083	     7.4692	    16.2811	    15.9454	     6.2943	    12.5885	    -2.7695	     5.2872	     9.6512	
    10.4065	    38.2690	     6.7139	    16.4490	    15.3580	     5.9586	    11.9171	    -2.8534	     4.5319	     8.9798	
     9.9030	    37.3459	     5.8746	    16.5329	    14.6866	     5.6229	    11.2457	    -2.8534	     3.9444	     8.3923	
     9.3994	    36.2549	     5.0354	    16.5329	    14.0152	     5.4550	    10.7422	    -2.7695	     3.4409	     7.8888	
     8.8959	    35.0800	     4.2801	    16.4490	    13.4277	     5.2872	    10.3226	    -2.5177	     3.1891	     7.7209	
     8.4763	    33.9890	     3.6926	    16.2811	    12.9242	     5.2032	    10.2386	    -2.1820	     3.1891	     7.7209	
     8.1406	    32.9819	     3.2730	    16.0294	    12.5885	     5.2872	    10.3226	    -1.6785	     3.4409	     7.9727	
     7.9727	    32.1426	     3.2730	    15.8615	    12.5046	     5.4550	    10.8261	    -1.0910	     3.9444	     8.4763	
     7.9727	    31.5552	     3.5248	    15.6937	    12.5885	     5.7907	    11.6653	    -0.3357	     4.6997	     9.2316	
     8.0566	    31.2195	     4.0283	    15.5258	    12.9242	     6.2103	    12.6724	     0.4196	     5.5389	    10.1547	
     8.1406	    31.1356	     4.6997	    15.4419	    13.4277	     6.5460	    13.7634	     1.0071	     6.3782	    10.9940	
     8.3084	    31.2195	     5.4550	    15.3580	    13.8474	     6.7139	    14.7705	     1.5106	     7.1335	    11.6653	
     8.3084	    31.3873	     6.1264	    15.1901	    14.2670	     6.7978	    15.6097	     1.7624	     7.5531	    12.0850	
     8.2245	    31.7230	     6.5460	    15.1062	    14.5187	     6.7139	    16.1972	     1.6785	     7.6370	    12.1689	
     7.9727	    32.0587	     6.7978	    14.9384	    14.5187	     6.3782	    16.4490	     1.2589	     7.3853	    11.9171	
     7.6370	    32.3105	     6.6299	    14.7705	    14.1830	     5.9586	    16.1972	     0.4196	     6.7978	    11.2457	
     7.1335	    32.3944	     6.2103	    14.6027	    13.5956	     5.2872	    15.6937	    -0.6714	     5.7907	    10.2386	
     6.5460	    32.4783	     5.4550	    14.3509	    12.6724	     4.4479	    14.7705	    -2.0142	     4.4479	     8.9798	
     5.7907	    32.3105	     4.4479	    14.0152	    11.5814	     3.6087	    13.5956	    -3.6087	     2.8534	     7.5531	
     5.0354	    32.0587	     3.2730	    13.5956	    10.2386	     2.6855	    12.2528	    -5.2872	     1.0910	     6.1264	
     4.2801	    31.7230	     2.1820	    13.0920	     8.8959	     1.8463	    10.9100	    -6.8817	    -0.5875	     4.6997	
     3.6087	    31.2195	     1.0910	    12.5885	     7.5531	     1.0071	     9.7351	    -8.3084	    -2.1820	     3.5248	
     3.0212	    30.7159	     0.2518	    11.8332	     6.2943	     0.3357	     8.6441	    -9.4833	    -3.6087	     2.5177	
     2.5177	    30.2124	    -0.2518	    11.0779	     5.1193	    -0.2518	     7.8888	   -10.3226	    -4.6997	     1.9302	
     2.2659	    29.7089	    -0.4196	    10.2386	     4.1962	    -0.8392	     7.3853	   -10.8261	    -5.3711	     1.7624	
     2.0981	    29.3732	    -0.1678	     9.3155	     3.4409	    -1.3428	     7.3013	   -10.9940	    -5.7907	     2.0142	
     2.1820	    29.2053	     0.5035	     8.3084	     3.0212	    -1.7624	     7.5531	   -10.7422	    -5.7907	     2.6016	
     2.5177	    29.2892	     1.5106	     7.3853	     2.9373	    -2.0981	     8.1406	   -10.0708	    -5.3711	     3.4409	
     2.8534	    29.4571	     2.6855	     6.4621	     3.1052	    -2.4338	     9.0637	    -9.2316	    -4.7836	     4.5319	
     3.2730	    29.7089	     3.8605	     5.5389	     3.4409	    -2.7695	    10.0708	    -8.1406	    -4.1122	     5.6229	
     3.6926	    29.9606	     4.9515	     4.6997	     3.8605	    -3.1891	    10.9940	    -6.8817	    -3.3569	     6.6299	
     4.0283	    30.2124	     5.7068	     3.9444	     4.3640	    -3.6087	    11.8332	    -5.7068	    -2.6016	     7.4692	
     4.1962	    30.3802	     6.1264	     3.3569	     4.8676	    -3.9444	    12.4207	    -4.6158	    -2.0981	     8.1406	
     4.2801	    30.5481	     6.1264	     2.9373	     5.2872	    -4.3640	    12.8403	    -3.7766	    -1.7624	     8.5602	
     4.2801	    30.6320	     5.7907	     2.6855	     5.5389	    -4.7836	    12.8403	    -3.2730	    -1.5945	     8.6441	
     4.1122	    30.6320	     4.9515	     2.5177	     5.7068	    -5.2032	    12.6724	    -3.1052	    -1.7624	     8.4763	
     3.8605	    30.4642	     3.8605	     2.4338	     5.6229	    -5.5389	    12.1689	    -3.4409	    -2.1820	     7.9727	
     3.4409	    30.2963	     2.5177	     2.3499	     5.3711	    -5.9586	    11.3297	    -4.1962	    -2.7695	     7.3013	
     2.9373	    29.9606	     1.0071	     2.3499	     4.9515	    -6.2943	    10.4065	    -5.3711	    -3.5248	     6.5460	
     2.4338	    29.7089	    -0.5035	     2.2659	     4.4479	    -6.6299	     9.3155	    -7.0496	    -4.4479	     5.6229	
     1.9302	    29.3732	    -1.9302	     2.1820	     3.7766	    -7.0496	     8.2245	    -8.8959	    -5.2872	     4.7836	
     1.4267	    29.1214	    -3.1891	     2.0142	     3.1891	    -7.4692	     7.1335	   -10.9100	    -6.1264	     4.0283	
     1.0071	    28.9536	    -4.2801	     1.7624	     2.5177	    -7.8888	     6.0425	   -12.8403	    -6.8817	     3.4409	
     0.6714	    28.8696	    -5.1193	     1.5106	     2.0142	    -8.3923	     5.2032	   -14.6027	    -7.3853	     3.0212	
     0.4196	    28.9536	    -5.7907	     1.2589	     1.5106	    -8.7280	     4.5319	   -16.0294	    -7.7209	     2.9373	
     0.2518	    29.0375	    -6.1264	     1.0910	     1.2589	    -8.9798	     4.1122	   -16.9525	    -7.7209	     3.1052	
     0.2518	    29.2892	    -6.2943	     1.0910	     1.1749	    -9.1476	     4.0283	   -17.3721	    -7.3853	     3.6087	
     0.3357	    29.6249	    -6.1264	     1.0910	     1.3428	    -8.9798	     4.2801	   -17.3721	    -6.7978	     4.4479	
     0.5875	    29.9606	    -5.8746	     1.1749	     1.6785	    -8.7280	     4.6158	   -16.8686	    -5.9586	     5.4550	
     0.7553	    30.2963	    -5.5389	     1.3428	     2.1820	    -8.2245	     5.2032	   -15.9454	    -4.9515	     6.7139	
     1.0071	    30.4642	    -5.1193	     1.5106	     2.6855	    -7.5531	     5.8746	   -14.7705	    -3.7766	     7.9727	
     1.0910	    30.4642	    -4.7836	     1.7624	     3.2730	    -6.7978	     6.6299	   -13.5117	    -2.6855	     9.2316	
     1.1749	    30.4642	    -4.4479	     2.0142	     3.8605	    -6.0425	     7.3013	   -12.0850	    -1.6785	    10.4065	
     1.2589	    30.2124	    -4.0283	     2.4338	     4.4479	    -5.1193	     8.1406	   -10.7422	    -0.7553	    11.4975	
     1.1749	    29.9606	    -3.7766	     2.9373	     5.0354	    -4.2801	     8.8959	    -9.3994	     0.0000	    12.2528	
     1.0910	    29.7089	    -3.5248	     3.5248	     5.4550	    -3.4409	     9.5673	    -8.3923	     0.4196	    12.7563	
     0.8392	    29.2892	    -3.3569	     4.0283	     5.8746	    -2.7695	    10.1547	    -7.4692	     0.6714	    12.9242	
     0.5875	    28.9536	    -3.3569	     4.5319	     6.0425	    -2.2659	    10.4904	    -6.8817	     0.5875	    12.8403	
     0.1678	    28.6179	    -3.5248	     4.7836	     6.0425	    -2.0142	    10.6583	    -6.5460	     0.3357	    12.4207	
    -0.1678	    28.3661	    -3.7766	     4.9515	     5.8746	    -1.8463	    10.5743	    -6.4621	    -0.1678	    11.7493	
    -0.5875	    28.1143	    -4.2801	     5.0354	     5.5389	    -1.9302	    10.2386	    -6.5460	    -0.7553	    10.9100	
    -1.0071	    27.9465	    -4.7836	     4.9515	     4.9515	    -2.0142	     9.8190	    -6.7978	    -1.3428	     9.9030	
    -1.5106	    27.6108	    -5.3711	     4.7836	     4.2801	    -2.2659	     9.2316	    -7.1335	    -1.9302	     8.9798	
    -2.0981	    27.2751	    -5.9586	     4.6997	     3.5248	    -2.5177	     8.5602	    -7.4692	    -2.4338	     8.1406	
    -2.6855	    26.7715	    -6.4621	     4.5319	     2.6855	    -2.6855	     7.8888	    -7.7209	    -2.6855	     7.4692	
    -3.1891	    26.2680	    -6.7978	     4.6158	     2.0142	    -2.7695	     7.3853	    -7.8888	    -2.8534	     7.0496	
    -3.6087	    25.7645	    -6.8817	     4.6997	     1.4267	    -2.7695	     6.9656	    -7.8049	    -2.6855	     6.9656	
    -3.7766	    25.3448	    -6.7139	     5.1193	     1.0071	    -2.5177	     6.7139	    -7.5531	    -2.2659	     7.1335	
    -3.6926	    24.9252	    -6.3782	     5.6229	     0.8392	    -2.0142	     6.7139	    -7.0496	    -1.6785	     7.4692	
    -3.3569	    24.7574	    -5.7907	     6.2943	     0.7553	    -1.4267	     6.8817	    -6.3782	    -1.0071	     8.0566	
    -2.7695	    24.5895	    -5.0354	     6.9656	     0.8392	    -0.6714	     7.1335	    -5.7068	    -0.2518	     8.6441	
    -2.0981	    24.5895	    -4.1962	     7.7209	     1.0071	     0.0839	     7.4692	    -5.0354	     0.4196	     9.1476	
    -1.2589	    24.6735	    -3.3569	     8.3923	     1.1749	     0.6714	     7.7209	    -4.5319	     0.8392	     9.3994	
    -0.3357	    24.9252	    -2.6855	     8.9798	     1.3428	     1.1749	     7.8888	    -4.1962	     0.9232	     9.3994	
     0.5035	    25.0931	    -2.0981	     9.3994	     1.4267	     1.4267	     7.8049	    -4.1122	     0.6714	     8.9798	
     1.2589	    25.4288	    -1.7624	     9.8190	     1.4267	     1.5106	     7.6370	    -4.2801	     0.0839	     8.1406	
     1.9302	    25.5966	    -1.6785	    10.1547	     1.1749	     1.4267	     7.1335	    -4.6997	    -0.9232	     6.9656	
     2.5177	    25.7645	    -2.0142	    10.4065	     0.8392	     1.0910	     6.4621	    -5.2872	    -2.1820	     5.5389	
     2.8534	    25.6805	    -2.6016	    10.4904	     0.1678	     0.5875	     5.4550	    -6.0425	    -3.7766	     3.7766	
     3.0212	    25.4288	    -3.5248	    10.5743	    -0.6714	    -0.0839	     4.1962	    -6.7139	    -5.3711	     2.0142	
     3.1052	    25.0092	    -4.7836	    10.5743	    -1.7624	    -0.7553	     2.7695	    -7.3853	    -7.0496	     0.3357	
     2.9373	    24.4217	    -6.2943	    10.4904	    -2.9373	    -1.5945	     1.2589	    -7.8888	    -8.4763	    -1.0910	
     2.7695	    23.7503	    -7.8888	    10.4065	    -4.2801	    -2.3499	    -0.3357	    -8.1406	    -9.6512	    -2.1820	
     2.6855	    22.9950	    -9.4833	    10.2386	    -5.5389	    -3.0212	    -1.7624	    -7.9727	   -10.4065	    -2.8534	
     2.6016	    22.3236	   -10.9100	    10.0708	    -6.6299	    -3.6926	    -3.0212	    -7.4692	   -10.8261	    -3.0212	
     2.6016	    21.8201	   -12.0850	     9.9869	    -7.5531	    -4.1122	    -3.9444	    -6.6299	   -10.7422	    -2.7695	
     2.7695	    21.5683	   -12.9242	     9.8190	    -8.1406	    -4.3640	    -4.6158	    -5.3711	   -10.2386	    -2.0142	
     3.1052	    21.4844	   -13.4277	     9.7351	    -8.4763	    -4.5319	    -4.9515	    -3.9444	    -9.3994	    -0.8392	
     3.4409	    21.4844	   -13.5956	     9.5673	    -8.6441	    -4.5319	    -5.1193	    -2.3499	    -8.3084	     0.5035	
     3.8605	    21.7361	   -13.5956	     9.4833	    -8.4763	    -4.3640	    -5.0354	    -0.8392	    -7.1335	     2.0142	
     4.2801	    22.0718	   -13.4277	     9.3155	    -8.3084	    -4.1962	    -4.9515	     0.5035	    -5.9586	     3.4409	
     4.5319	    22.4075	   -13.2599	     9.2316	    -8.1406	    -4.0283	    -4.8676	     1.4267	    -4.8676	     4.7836	
     4.6997	    22.9111	   -13.0920	     9.1476	    -7.8888	    -3.7766	    -4.7836	     1.9302	    -4.0283	     5.8746	
     4.6158	    23.4985	   -13.0081	     9.0637	    -7.8049	    -3.6087	    -4.8676	     1.9302	    -3.4409	     6.7139	
     4.3640	    24.0860	   -13.1760	     9.1476	    -7.8049	    -3.5248	    -5.0354	     1.3428	    -3.1891	     7.2174	
     3.8605	    24.7574	   -13.4277	     9.1476	    -7.9727	    -3.4409	    -5.3711	     0.1678	    -3.1891	     7.3013	
     3.2730	    25.4288	   -13.8474	     9.1476	    -8.1406	    -3.5248	    -5.7068	    -1.3428	    -3.5248	     7.0496	
     2.5177	    26.1841	   -14.4348	     9.1476	    -8.4763	    -3.6926	    -6.2103	    -3.1052	    -4.1122	     6.4621	
     1.8463	    26.8555	   -15.1062	     9.0637	    -8.8959	    -3.9444	    -6.6299	    -5.0354	    -4.9515	     5.6229	
     1.1749	    27.6108	   -15.7776	     8.9798	    -9.2316	    -4.1962	    -6.9656	    -6.8817	    -5.7907	     4.6997	
     0.7553	    28.2822	   -16.3651	     8.8120	    -9.4833	    -4.5319	    -7.3013	    -8.5602	    -6.7139	     3.6926	
     0.5035	    28.9536	   -16.8686	     8.6441	    -9.6512	    -4.7836	    -7.3853	    -9.9869	    -7.5531	     2.7695	
     0.3357	    29.4571	   -17.2882	     8.3084	    -9.6512	    -4.9515	    -7.3853	   -11.2457	    -8.3084	     1.9302	
     0.2518	    29.7928	   -17.5400	     7.8888	    -9.5673	    -5.1193	    -7.1335	   -12.1689	    -8.8959	     1.2589	
     0.2518	    29.9606	   -17.7078	     7.3853	    -9.3155	    -5.2872	    -6.7139	   -12.8403	    -9.3155	     0.8392	
     0.1678	    29.9606	   -17.6239	     6.7139	    -8.8959	    -5.3711	    -6.0425	   -13.3438	    -9.4833	     0.5875	
     0.0000	    29.8767	   -17.3721	     6.0425	    -8.3923	    -5.4550	    -5.1193	   -13.6795	    -9.5673	     0.5035	
    -0.2518	    29.7089	   -16.8686	     5.3711	    -7.7209	    -5.4550	    -4.0283	   -13.7634	    -9.3994	     0.6714	
    -0.5875	    29.4571	   -16.1972	     4.7836	    -6.9656	    -5.3711	    -2.8534	   -13.6795	    -9.0637	     1.0071	
    -1.0071	    29.2053	   -15.3580	     4.1962	    -6.1264	    -5.2032	    -1.5945	   -13.4277	    -8.6441	     1.3428	
    -1.4267	    28.8696	   -14.4348	     3.7766	    -5.2872	    -5.0354	    -0.5035	   -13.0920	    -8.0566	     1.8463	
    -1.9302	    28.5339	   -13.5117	     3.4409	    -4.3640	    -4.7836	     0.5875	   -12.5885	    -7.4692	     2.3499	
    -2.3499	    28.1982	   -12.5046	     3.2730	    -3.5248	    -4.5319	     1.3428	   -12.0010	    -6.8817	     2.8534	
    -2.8534	    27.8625	   -11.4136	     3.3569	    -2.6855	    -4.2801	     2.0142	   -11.4975	    -6.2943	     3.2730	
    -3.2730	    27.5269	   -10.4065	     3.5248	    -1.9302	    -4.0283	     2.3499	   -10.9100	    -5.7907	     3.5248	
    -3.6087	    27.1912	    -9.4833	     3.7766	    -1.2589	    -3.9444	     2.4338	   -10.4904	    -5.6229	     3.6087	
    -4.0283	    26.9394	    -8.5602	     4.1122	    -0.7553	    -3.9444	     2.3499	   -10.3226	    -5.6229	     3.4409	
    -4.2801	    26.6876	    -7.7209	     4.4479	    -0.3357	    -4.1122	     2.0142	   -10.2386	    -5.9586	     3.0212	
    -4.4479	    26.5198	    -6.8817	     4.7836	     0.0000	    -4.3640	     1.5945	   -10.4065	    -6.4621	     2.4338	
    -4.5319	    26.5198	    -6.1264	     5.0354	     0.3357	    -4.6997	     1.1749	   -10.6583	    -7.2174	     1.6785	
    -4.4479	    26.6876	    -5.3711	     5.4550	     0.6714	    -4.8676	     0.7553	   -10.9940	    -7.9727	     1.0071	
    -4.1122	    27.1072	    -4.6158	     5.7907	     1.0071	    -5.0354	     0.5875	   -11.2457	    -8.8120	     0.4196	
    -3.6087	    27.6947	    -3.9444	     6.2943	     1.5106	    -4.9515	     0.5875	   -11.4136	    -9.5673	     0.0839	
    -2.9373	    28.4500	    -3.2730	     6.7139	     2.0142	    -4.7836	     0.7553	   -11.4975	   -10.0708	    -0.0839	
    -2.0981	    29.3732	    -2.6855	     7.2174	     2.5177	    -4.4479	     1.2589	   -11.4136	   -10.4065	     0.0839	
    -1.1749	    30.2963	    -2.0981	     7.7209	     3.1891	    -3.9444	     1.9302	   -10.9940	   -10.4065	     0.4196	
    -0.0839	    31.3873	    -1.5945	     8.2245	     3.8605	    -3.3569	     2.8534	   -10.4065	   -10.1547	     1.0071	
     1.0910	    32.3944	    -1.0071	     8.6441	     4.5319	    -2.6855	     3.8605	    -9.5673	    -9.6512	     1.7624	
     2.2659	    33.4015	    -0.5875	     8.8959	     5.1193	    -2.0981	     4.8676	    -8.5602	    -9.0637	     2.5177	
     3.3569	    34.3246	    -0.3357	     9.0637	     5.6229	    -1.5945	     5.7068	    -7.4692	    -8.3923	     3.1891	
     4.1962	    34.9960	    -0.1678	     8.8959	     5.9586	    -1.2589	     6.4621	    -6.3782	    -7.8888	     3.6087	
     4.7836	    35.4156	    -0.3357	     8.5602	     6.0425	    -1.1749	     6.8817	    -5.3711	    -7.5531	     3.7766	
     5.0354	    35.5835	    -0.7553	     7.8888	     5.8746	    -1.3428	     6.9656	    -4.5319	    -7.4692	     3.5248	
     5.0354	    35.4996	    -1.4267	     7.0496	     5.4550	    -1.9302	     6.7139	    -4.0283	    -7.8049	     2.8534	
     4.6158	    35.1639	    -2.3499	     5.9586	     4.7836	    -2.7695	     6.0425	    -3.7766	    -8.4763	     1.9302	
     3.9444	    34.4925	    -3.5248	     4.7836	     3.8605	    -3.7766	     5.0354	    -3.9444	    -9.5673	     0.6714	
     2.9373	    33.6533	    -4.8676	     3.5248	     2.8534	    -5.0354	     3.6926	    -4.4479	   -10.9100	    -0.7553	
     1.9302	    32.6462	    -6.2943	     2.2659	     1.7624	    -6.2943	     2.2659	    -5.2032	   -12.3367	    -2.1820	
     0.8392	    31.7230	    -7.6370	     1.0910	     0.6714	    -7.3853	     0.8392	    -6.3782	   -13.8474	    -3.5248	
    -0.0839	    30.7999	    -8.8959	     0.0000	    -0.3357	    -8.3923	    -0.5875	    -7.7209	   -15.2740	    -4.6997	
    -0.9232	    30.0446	    -9.9869	    -0.8392	    -1.3428	    -9.1476	    -1.9302	    -9.3155	   -16.6168	    -5.5389	
    -1.5945	    29.3732	   -10.9100	    -1.5106	    -2.0981	    -9.7351	    -3.1052	   -11.0779	   -17.7078	    -6.2103	
    -2.0142	    28.8696	   -11.6653	    -2.0142	    -2.7695	   -10.1547	    -4.0283	   -12.9242	   -18.6310	    -6.4621	
    -2.3499	    28.5339	   -12.0850	    -2.2659	    -3.2730	   -10.3226	    -4.6158	   -14.7705	   -19.2184	    -6.4621	
    -2.4338	    28.1982	   -12.3367	    -2.3499	    -3.6087	   -10.4065	    -5.0354	   -16.4490	   -19.5541	    -6.2103	
    -2.5177	    28.0304	   -12.3367	    -2.4338	    -3.7766	   -10.3226	    -5.1193	   -17.8757	   -19.6381	    -5.7907	
    -2.4338	    27.8625	   -12.0010	    -2.3499	    -3.6926	   -10.2386	    -4.9515	   -19.0506	   -19.3863	    -5.1193	
    -2.1820	    27.8625	   -11.4975	    -2.2659	    -3.5248	   -10.0708	    -4.5319	   -19.9738	   -19.0506	    -4.4479	
    -1.8463	    27.9465	   -10.6583	    -2.0142	    -3.2730	    -9.8190	    -3.9444	   -20.4773	   -18.4631	    -3.6087	
    -1.4267	    28.1982	    -9.5673	    -1.7624	    -2.8534	    -9.6512	    -3.2730	   -20.8130	   -17.7917	    -2.8534	
    -0.7553	    28.5339	    -8.3084	    -1.4267	    -2.4338	    -9.4833	    -2.6016	   -20.8969	   -17.1204	    -2.0981	
    -0.1678	    28.9536	    -7.0496	    -1.0071	    -2.0981	    -9.3155	    -1.8463	   -20.8969	   -16.4490	    -1.5106	
     0.5035	    29.5410	    -5.7068	    -0.5035	    -1.7624	    -9.3155	    -1.2589	   -20.8130	   -16.0294	    -1.0910	
     1.0910	    30.1285	    -4.6158	     0.0000	    -1.5106	    -9.3155	    -0.8392	   -20.8130	   -15.6937	    -0.9232	
     1.5945	    30.7159	    -3.6926	     0.5875	    -1.4267	    -9.5673	    -0.5875	   -20.8130	   -15.6097	    -1.0910	
     1.9302	    31.2195	    -3.1891	     1.0071	    -1.5106	    -9.8190	    -0.6714	   -20.9808	   -15.7776	    -1.4267	
     2.0981	    31.6391	    -3.1052	     1.2589	    -1.7624	   -10.3226	    -0.9232	   -21.3165	   -16.1972	    -2.0981	
     2.1820	    31.8909	    -3.3569	     1.4267	    -2.2659	   -10.9100	    -1.4267	   -21.7361	   -16.8686	    -2.9373	
     2.0142	    32.0587	    -4.0283	     1.3428	    -2.7695	   -11.4975	    -2.0981	   -22.2397	   -17.6239	    -3.9444	
     1.8463	    32.1426	    -5.0354	     1.0910	    -3.4409	   -12.2528	    -2.7695	   -22.7432	   -18.5471	    -5.0354	
     1.6785	    32.0587	    -6.2103	     0.7553	    -4.1122	   -12.8403	    -3.4409	   -23.3307	   -19.3863	    -6.0425	
     1.4267	    31.8909	    -7.5531	     0.1678	    -4.8676	   -13.4277	    -4.1122	   -23.8342	   -20.1416	    -6.8817	
     1.3428	    31.5552	    -8.9798	    -0.3357	    -5.4550	   -13.8474	    -4.6158	   -24.1699	   -20.7291	    -7.5531	
     1.2589	    31.2195	   -10.4065	    -0.9232	    -5.9586	   -14.1830	    -5.1193	   -24.2538	   -20.9808	    -7.8888	
     1.2589	    30.8838	   -11.5814	    -1.3428	    -6.3782	   -14.1830	    -5.3711	   -24.1699	   -20.8969	    -7.8888	
     1.4267	    30.6320	   -12.5046	    -1.5945	    -6.7139	   -14.0152	    -5.5389	   -23.7503	   -20.5612	    -7.5531	
     1.6785	    30.4642	   -13.0920	    -1.5945	    -6.7978	   -13.5117	    -5.5389	   -22.9950	   -19.8059	    -6.8817	
     2.0142	    30.4642	   -13.3438	    -1.4267	    -6.7139	   -12.8403	    -5.5389	   -21.9040	   -18.7149	    -5.7907	
     2.4338	    30.5481	   -13.2599	    -1.0910	    -6.6299	   -12.0850	    -5.3711	   -20.5612	   -17.3721	    -4.5319	
     2.9373	    30.6320	   -13.0081	    -0.7553	    -6.4621	   -11.1618	    -5.2872	   -18.9667	   -15.8615	    -3.1052	
     3.2730	    30.7159	   -12.5885	    -0.2518	    -6.3782	   -10.3226	    -5.2872	   -17.2882	   -14.3509	    -1.7624	
     3.5248	    30.5481	   -12.0850	     0.0839	    -6.4621	    -9.5673	    -5.5389	   -15.6097	   -13.0081	    -0.6714	
     3.5248	    30.2963	   -11.7493	     0.4196	    -6.7139	    -8.9798	    -5.9586	   -13.9313	   -11.9171	     0.1678	
     3.3569	    29.7089	   -11.4975	     0.6714	    -7.1335	    -8.5602	    -6.6299	   -12.5046	   -11.0779	     0.5875	
     2.9373	    28.9536	   -11.5814	     0.7553	    -7.8888	    -8.3923	    -7.6370	   -11.1618	   -10.6583	     0.5035	
     2.2659	    28.0304	   -11.9171	     0.7553	    -8.7280	    -8.3923	    -8.8120	   -10.0708	   -10.6583	     0.0000	
     1.4267	    26.9394	   -12.5046	     0.6714	    -9.8190	    -8.6441	   -10.1547	    -9.1476	   -10.9940	    -0.8392	
     0.5035	    25.8484	   -13.2599	     0.5035	   -10.9940	    -8.8959	   -11.5814	    -8.5602	   -11.5814	    -2.0142	
    -0.5035	    24.7574	   -14.0991	     0.4196	   -12.1689	    -9.2316	   -12.9242	    -8.1406	   -12.3367	    -3.1891	
    -1.5106	    23.6664	   -14.9384	     0.4196	   -13.3438	    -9.3994	   -14.0991	    -7.9727	   -13.0081	    -4.3640	
    -2.3499	    22.7432	   -15.6937	     0.5875	   -14.2670	    -9.3994	   -15.1062	    -8.0566	   -13.5956	    -5.2032	
    -3.0212	    22.0718	   -16.2811	     1.0071	   -14.9384	    -9.2316	   -15.6937	    -8.2245	   -13.9313	    -5.7907	
    -3.5248	    21.4844	   -16.6168	     1.5945	   -15.3580	    -8.7280	   -16.0294	    -8.5602	   -13.9313	    -5.7907	
    -3.6926	    21.2326	   -16.6168	     2.3499	   -15.5258	    -8.0566	   -15.9454	    -8.8959	   -13.5956	    -5.2872	
    -3.5248	    21.1487	   -16.2811	     3.2730	   -15.2740	    -7.2174	   -15.5258	    -9.1476	   -12.7563	    -4.2801	
    -3.0212	    21.4005	   -15.5258	     4.3640	   -14.6027	    -6.1264	   -14.6866	    -9.1476	   -11.4975	    -2.6855	
    -2.3499	    21.9040	   -14.4348	     5.5389	   -13.5956	    -4.7836	   -13.5956	    -8.8959	    -9.9869	    -0.7553	
    -1.2589	    22.6593	   -13.0920	     6.7139	   -12.4207	    -3.4409	   -12.1689	    -8.3084	    -8.1406	     1.5106	
    -0.0839	    23.6664	   -11.4975	     7.9727	   -10.9940	    -1.9302	   -10.7422	    -7.3853	    -6.2103	     3.8605	
     1.3428	    24.8413	    -9.7351	     9.3155	    -9.3994	    -0.4196	    -9.1476	    -6.2943	    -4.2801	     6.1264	
     2.8534	    26.2680	    -7.9727	    10.5743	    -7.8049	     1.0071	    -7.5531	    -5.1193	    -2.5177	     8.3084	
     4.4479	    27.7786	    -6.2103	    11.7493	    -6.2103	     2.4338	    -6.1264	    -3.7766	    -0.9232	    10.1547	
     5.8746	    29.2892	    -4.4479	    12.7563	    -4.6158	     3.6926	    -4.6997	    -2.6016	     0.4196	    11.7493	
     7.2174	    30.7999	    -2.6855	    13.7634	    -3.1052	     4.7836	    -3.4409	    -1.4267	     1.4267	    13.0081	
     8.3923	    32.0587	    -1.0071	    14.5187	    -1.6785	     5.7068	    -2.3499	    -0.4196	     2.1820	    13.8474	
     9.3994	    33.2336	     0.5035	    15.0223	    -0.3357	     6.4621	    -1.4267	     0.3357	     2.6016	    14.2670	
    10.0708	    34.2407	     1.9302	    15.4419	     0.7553	     6.8817	    -0.7553	     0.8392	     2.6855	    14.3509	
    10.6583	    34.9960	     3.1891	    15.6097	     1.6785	     7.1335	    -0.2518	     1.0910	     2.4338	    14.1830	
    11.0779	    35.6674	     4.2801	    15.6097	     2.4338	     7.1335	     0.1678	     1.0071	     1.9302	    13.6795	
    11.3297	    36.1710	     5.1193	    15.5258	     3.0212	     6.9656	     0.5035	     0.6714	     1.2589	    13.0920	
    11.4136	    36.5067	     5.7907	    15.3580	     3.4409	     6.7139	     0.6714	     0.1678	     0.5035	    12.4207	
[Epoch Header]
[Trial Type]	13
[Accept]	1
[Correct]	0
[RT]	 0.000
[Resp]	0
[Epoch Data]
    12.0850	     6.7139	    12.8403	    17.2043	     1.9302	     9.0637	    -1.1749	    26.1002	    10.9100	     3.9444	
    12.8403	     6.8817	    13.7634	    18.6310	     2.4338	    10.4065	    -0.9232	    28.8696	    13.0920	     6.0425	
    13.4277	     7.0496	    14.6027	    20.0577	     2.7695	    11.6653	    -0.6714	    31.1356	    14.8544	     7.8888	
    13.9313	     7.3013	    15.2740	    21.5683	     3.0212	    12.8403	    -0.5875	    32.8140	    16.3651	     9.3155	
    14.4348	     7.5531	    15.7776	    22.9111	     3.1052	    13.8474	    -0.5875	    33.8211	    17.4561	    10.4904	
    14.7705	     7.9727	    16.1133	    24.2538	     3.0212	    14.7705	    -0.6714	    34.2407	    18.2114	    11.3297	
    15.0223	     8.3084	    16.0294	    25.5127	     2.7695	    15.5258	    -0.8392	    33.9890	    18.6310	    11.8332	
    15.1062	     8.6441	    15.7776	    26.5198	     2.4338	    16.1972	    -1.0910	    33.3176	    18.8828	    12.1689	
    15.1901	     8.8959	    15.2740	    27.4429	     2.0142	    16.7007	    -1.3428	    32.3105	    18.9667	    12.2528	
    15.1901	     9.0637	    14.5187	    28.1143	     1.5106	    17.1204	    -1.6785	    31.2195	    18.9667	    12.2528	
    15.1062	     9.0637	    13.5956	    28.6179	     0.9232	    17.3721	    -2.0142	    30.0446	    18.9667	    12.2528	
    14.8544	     8.9798	    12.5885	    29.0375	     0.2518	    17.5400	    -2.3499	    29.0375	    18.9667	    12.3367	
    14.6866	     8.8120	    11.4975	    29.2053	    -0.4196	    17.7078	    -2.6016	    28.1143	    19.0506	    12.5046	
    14.5187	     8.6441	    10.4065	    29.2892	    -1.0910	    17.7917	    -2.7695	    27.4429	    19.2184	    12.8403	
    14.4348	     8.4763	     9.4833	    29.2053	    -1.5945	    17.8757	    -2.7695	    26.9394	    19.5541	    13.3438	
    14.5187	     8.4763	     8.6441	    29.0375	    -2.0981	    18.0435	    -2.6016	    26.6037	    20.0577	    14.0991	
    14.6866	     8.5602	     7.8888	    28.7857	    -2.4338	    18.2114	    -2.2659	    26.4359	    20.6451	    14.8544	
    15.0223	     8.7280	     7.3853	    28.4500	    -2.6855	    18.2953	    -1.6785	    26.2680	    21.2326	    15.6937	
    15.3580	     8.8959	     6.8817	    27.9465	    -2.7695	    18.3792	    -1.0910	    26.1841	    21.9040	    16.4490	
    15.6937	     9.1476	     6.3782	    27.2751	    -2.9373	    18.2953	    -0.4196	    26.1002	    22.3236	    17.0364	
    16.0294	     9.3994	     5.9586	    26.6037	    -3.0212	    18.2114	     0.1678	    25.8484	    22.7432	    17.4561	
    16.2811	     9.5673	     5.4550	    25.7645	    -3.1052	    17.9596	     0.7553	    25.5127	    22.9111	    17.6239	
    16.5329	     9.7351	     4.9515	    24.9252	    -3.2730	    17.7078	     1.0910	    25.0092	    22.8271	    17.3721	
    16.6168	     9.8190	     4.3640	    24.1699	    -3.4409	    17.3721	     1.2589	    24.4217	    22.4915	    16.8686	
    16.7007	     9.7351	     3.7766	    23.3307	    -3.8605	    17.0364	     1.1749	    23.6664	    21.9879	    16.1133	
    16.6168	     9.5673	     3.1052	    22.4915	    -4.3640	    16.5329	     0.8392	    22.7432	    21.1487	    15.0223	
    16.4490	     9.3994	     2.3499	    21.7361	    -4.9515	    16.0294	     0.3357	    21.7361	    20.2255	    13.8474	
    16.1133	     9.0637	     1.7624	    20.9808	    -5.6229	    15.4419	    -0.4196	    20.6451	    19.0506	    12.4207	
    15.5258	     8.6441	     1.0910	    20.1416	    -6.2943	    14.6866	    -1.1749	    19.4702	    17.7917	    11.0779	
    14.9384	     8.1406	     0.5035	    19.3024	    -6.9656	    13.8474	    -1.9302	    18.2114	    16.3651	     9.6512	
    14.1830	     7.5531	     0.0839	    18.4631	    -7.5531	    12.8403	    -2.6855	    16.9525	    14.9384	     8.3084	
    13.4277	     7.0496	    -0.3357	    17.5400	    -8.0566	    11.8332	    -3.2730	    15.6937	    13.5117	     7.1335	
    12.8403	     6.5460	    -0.5035	    16.7007	    -8.3084	    10.6583	    -3.7766	    14.5187	    12.2528	     6.2103	
    12.3367	     6.2103	    -0.4196	    15.9454	    -8.3923	     9.6512	    -3.9444	    13.5956	    11.2457	     5.7068	
    12.0010	     6.1264	    -0.0839	    15.3580	    -8.1406	     8.7280	    -3.8605	    12.8403	    10.5743	     5.4550	
    12.0010	     6.2103	     0.5035	    14.9384	    -7.6370	     8.0566	    -3.5248	    12.2528	    10.1547	     5.5389	
    12.0850	     6.4621	     1.3428	    14.7705	    -6.9656	     7.4692	    -2.9373	    12.0010	    10.0708	     5.9586	
    12.4207	     6.9656	     2.2659	    14.7705	    -6.0425	     7.2174	    -2.1820	    11.9171	    10.1547	     6.4621	
    12.9242	     7.5531	     3.3569	    14.9384	    -5.0354	     7.1335	    -1.2589	    11.9171	    10.4065	     7.0496	
    13.4277	     8.3084	     4.5319	    15.2740	    -4.0283	     7.1335	    -0.2518	    12.1689	    10.7422	     7.6370	
    14.0991	     9.1476	     5.6229	    15.7776	    -2.9373	     7.3013	     0.7553	    12.5046	    11.0779	     8.1406	
    14.7705	     9.9030	     6.7978	    16.4490	    -2.0142	     7.6370	     1.6785	    12.9242	    11.4136	     8.3923	
    15.4419	    10.6583	     7.8049	    17.2043	    -1.0910	     7.9727	     2.4338	    13.3438	    11.4975	     8.5602	
    16.0294	    11.3297	     8.8120	    17.9596	    -0.3357	     8.2245	     3.0212	    13.8474	    11.4975	     8.3923	
    16.4490	    11.8332	     9.5673	    18.7149	     0.2518	     8.3923	     3.3569	    14.2670	    11.2457	     7.9727	
    16.7007	    12.0850	    10.2386	    19.3024	     0.5875	     8.3923	     3.4409	    14.6027	    10.8261	     7.3853	
    16.7007	    12.1689	    10.7422	    19.6381	     0.7553	     8.2245	     3.1891	    14.6027	    10.1547	     6.5460	
    16.5329	    12.0850	    11.0779	    19.7220	     0.7553	     7.7209	     2.8534	    14.5187	     9.2316	     5.5389	
    16.2811	    12.0010	    11.4136	    19.5541	     0.6714	     7.1335	     2.3499	    14.0991	     8.3084	     4.5319	
    15.9454	    11.9171	    11.6653	    19.0506	     0.5875	     6.2943	     1.7624	    13.5956	     7.3013	     3.6087	
    15.6097	    11.9171	    12.0010	    18.3792	     0.5875	     5.4550	     1.3428	    12.9242	     6.2943	     2.6855	
    15.2740	    12.0010	    12.3367	    17.5400	     0.6714	     4.6158	     1.0910	    12.1689	     5.4550	     2.0981	
    15.1062	    12.1689	    12.7563	    16.6168	     0.8392	     3.7766	     1.0910	    11.4975	     4.7836	     1.6785	
    15.0223	    12.5046	    13.1760	    15.6937	     1.2589	     3.0212	     1.3428	    10.9100	     4.2801	     1.4267	
    15.1062	    12.9242	    13.5956	    14.6866	     1.7624	     2.4338	     1.8463	    10.4065	     4.0283	     1.4267	
    15.2740	    13.4277	    14.0152	    13.7634	     2.4338	     2.0981	     2.6016	     9.9869	     3.9444	     1.6785	
    15.5258	    14.0152	    14.5187	    13.0081	     3.1891	     1.8463	     3.5248	     9.8190	     4.0283	     1.9302	
    15.9454	    14.6027	    14.9384	    12.2528	     4.0283	     1.8463	     4.5319	     9.8190	     4.3640	     2.3499	
    16.4490	    15.2740	    15.4419	    11.6653	     4.7836	     2.0142	     5.5389	     9.9030	     4.6997	     2.6855	
    16.9525	    16.0294	    15.8615	    11.1618	     5.5389	     2.2659	     6.5460	    10.2386	     5.1193	     3.0212	
    17.4561	    16.7007	    16.2811	    10.9100	     6.2943	     2.6855	     7.3853	    10.6583	     5.5389	     3.1891	
    17.9596	    17.4561	    16.6168	    10.6583	     6.9656	     3.1052	     8.1406	    11.2457	     5.7907	     3.2730	
    18.2953	    18.1274	    16.9525	    10.5743	     7.5531	     3.6087	     8.7280	    11.8332	     6.0425	     3.1052	
    18.5471	    18.7988	    17.2043	    10.6583	     8.1406	     4.1122	     9.0637	    12.5885	     6.1264	     2.6855	
    18.5471	    19.4702	    17.3721	    10.6583	     8.4763	     4.5319	     9.1476	    13.4277	     6.0425	     2.0981	
    18.2114	    19.9738	    17.3721	    10.7422	     8.8120	     4.8676	     9.0637	    14.3509	     5.7907	     1.3428	
    17.7078	    20.4773	    17.2882	    10.8261	     8.9798	     5.1193	     8.8120	    15.2740	     5.4550	     0.4196	
    16.8686	    20.8969	    17.1204	    10.9100	     9.1476	     5.3711	     8.3923	    16.3651	     5.1193	    -0.5875	
    15.7776	    21.1487	    16.8686	    10.9940	     9.1476	     5.4550	     7.8049	    17.5400	     4.6997	    -1.5106	
    14.6866	    21.3165	    16.5329	    11.0779	     9.1476	     5.6229	     7.2174	    18.7149	     4.3640	    -2.3499	
    13.5117	    21.3165	    16.1972	    11.2457	     8.9798	     5.7907	     6.5460	    19.9738	     4.1122	    -2.9373	
    12.5885	    21.2326	    15.7776	    11.5814	     8.6441	     6.0425	     5.7907	    21.1487	     4.0283	    -3.1891	
    11.9171	    20.9808	    15.3580	    12.0010	     8.3084	     6.5460	     5.2032	    22.2397	     4.1962	    -3.1052	
    11.5814	    20.7291	    14.9384	    12.5046	     7.8049	     7.1335	     4.6158	    23.1628	     4.6158	    -2.7695	
    11.7493	    20.3934	    14.6027	    13.1760	     7.3853	     7.9727	     4.1122	    23.9182	     5.2032	    -2.0142	
    12.1689	    19.9738	    14.3509	    13.9313	     6.9656	     8.8959	     3.7766	    24.4217	     6.0425	    -1.0071	
    12.9242	    19.6381	    14.0991	    14.6866	     6.5460	    10.0708	     3.6087	    24.7574	     7.0496	     0.2518	
    13.8474	    19.2184	    13.9313	    15.5258	     6.2943	    11.2457	     3.5248	    24.7574	     8.1406	     1.7624	
    14.7705	    18.8828	    13.8474	    16.4490	     6.0425	    12.5046	     3.3569	    24.5895	     9.3155	     3.2730	
    15.6097	    18.5471	    13.6795	    17.2882	     5.7907	    13.7634	     3.1891	    24.2538	    10.4065	     4.8676	
    16.3651	    18.2114	    13.4277	    18.0435	     5.4550	    14.8544	     2.7695	    23.8342	    11.4136	     6.2103	
    16.8686	    17.7917	    13.1760	    18.8828	     5.0354	    15.8615	     2.1820	    23.4146	    12.1689	     7.3853	
    17.2882	    17.3721	    12.8403	    19.7220	     4.5319	    16.7007	     1.3428	    22.9950	    12.7563	     8.2245	
    17.4561	    16.7847	    12.4207	    20.4773	     3.9444	    17.3721	     0.2518	    22.5754	    13.0920	     8.7280	
    17.3721	    16.0294	    11.9171	    21.1487	     3.1891	    17.8757	    -1.0071	    22.1558	    13.1760	     8.8959	
    17.2043	    15.1901	    11.3297	    21.8201	     2.4338	    18.2114	    -2.4338	    21.7361	    13.0920	     8.7280	
    16.7007	    14.0991	    10.6583	    22.4075	     1.5106	    18.4631	    -3.8605	    21.3165	    12.7563	     8.3084	
    16.1133	    12.9242	     9.9030	    22.9950	     0.5875	    18.6310	    -5.2872	    20.9808	    12.3367	     7.7209	
    15.3580	    11.5814	     9.2316	    23.4146	    -0.2518	    18.7988	    -6.5460	    20.7291	    11.9171	     7.0496	
    14.6027	    10.1547	     8.5602	    23.9182	    -1.0071	    19.0506	    -7.5531	    20.6451	    11.4975	     6.3782	
    13.7634	     8.8120	     8.1406	    24.3378	    -1.7624	    19.2184	    -8.3923	    20.6451	    11.1618	     5.8746	
    13.0920	     7.5531	     7.9727	    24.7574	    -2.3499	    19.5541	    -8.8959	    20.8130	    10.9940	     5.5389	
    12.5885	     6.3782	     7.9727	    25.0931	    -2.8534	    19.7220	    -9.2316	    20.9808	    10.9100	     5.3711	
    12.2528	     5.4550	     8.2245	    25.4288	    -3.2730	    19.9738	    -9.2316	    21.1487	    10.9100	     5.2872	
    12.2528	     4.8676	     8.7280	    25.5966	    -3.5248	    20.1416	    -8.9798	    21.4005	    10.9940	     5.3711	
    12.5046	     4.6158	     9.5673	    25.7645	    -3.6926	    20.3094	    -8.5602	    21.6522	    11.2457	     5.6229	
    13.0081	     4.6158	    10.4904	    25.9323	    -3.6926	    20.4773	    -7.8888	    21.9040	    11.5814	     5.9586	
    13.8474	     5.0354	    11.6653	    25.9323	    -3.5248	    20.5612	    -7.0496	    22.0718	    11.9171	     6.2943	
    14.7705	     5.6229	    12.9242	    25.9323	    -3.1891	    20.6451	    -6.0425	    22.2397	    12.3367	     6.7139	
    15.6937	     6.3782	    14.0991	    25.8484	    -2.7695	    20.6451	    -5.0354	    22.2397	    12.5885	     6.9656	
    16.7007	     7.2174	    15.2740	    25.6805	    -2.2659	    20.5612	    -4.1122	    22.0718	    12.6724	     7.1335	
    17.7078	     8.0566	    16.2811	    25.5127	    -1.8463	    20.3934	    -3.3569	    21.7361	    12.6724	     7.0496	
    18.5471	     8.9798	    17.1204	    25.4288	    -1.4267	    20.0577	    -2.7695	    21.3165	    12.4207	     6.7978	
    19.3024	     9.8190	    17.5400	    25.2609	    -1.1749	    19.5541	    -2.4338	    20.7291	    12.0010	     6.1264	
    19.8898	    10.4904	    17.7078	    25.2609	    -1.0910	    19.0506	    -2.4338	    20.0577	    11.2457	     5.2872	
    20.2255	    11.0779	    17.4561	    25.2609	    -1.1749	    18.4631	    -2.7695	    19.2184	    10.4065	     4.1962	
    20.3934	    11.5814	    16.8686	    25.2609	    -1.4267	    17.7917	    -3.2730	    18.3792	     9.3994	     2.9373	
    20.4773	    11.8332	    16.0294	    25.4288	    -1.8463	    17.2043	    -4.0283	    17.4561	     8.3923	     1.7624	
    20.3934	    12.0850	    14.9384	    25.5966	    -2.3499	    16.6168	    -4.9515	    16.7007	     7.3853	     0.5875	
    20.2255	    12.3367	    13.6795	    25.8484	    -2.9373	    16.1972	    -5.8746	    15.9454	     6.5460	    -0.4196	
    19.9738	    12.5046	    12.4207	    26.1002	    -3.4409	    15.7776	    -6.7978	    15.4419	     5.8746	    -1.2589	
    19.7220	    12.6724	    11.2457	    26.3519	    -3.9444	    15.3580	    -7.6370	    15.1062	     5.3711	    -1.7624	
    19.5541	    12.9242	    10.0708	    26.5198	    -4.2801	    15.1901	    -8.3084	    15.0223	     5.2872	    -1.9302	
    19.4702	    13.2599	     9.1476	    26.6876	    -4.5319	    15.0223	    -8.7280	    15.1062	     5.4550	    -1.7624	
    19.5541	    13.6795	     8.4763	    26.8555	    -4.5319	    15.1062	    -8.9798	    15.6097	     5.9586	    -1.1749	
    19.8059	    14.1830	     8.0566	    27.0233	    -4.3640	    15.3580	    -8.9798	    16.2811	     6.7139	    -0.3357	
    20.2255	    14.6027	     7.8888	    27.1912	    -4.1122	    15.7776	    -8.7280	    17.2882	     7.8049	     0.8392	
    20.7291	    15.0223	     7.8049	    27.4429	    -3.7766	    16.3651	    -8.3084	    18.3792	     8.9798	     2.0142	
    21.3165	    15.1901	     7.8888	    27.6108	    -3.4409	    16.9525	    -7.8888	    19.5541	    10.1547	     3.1891	
    21.8201	    15.2740	     8.0566	    27.7786	    -3.1052	    17.6239	    -7.4692	    20.7291	    11.3297	     4.2801	
    22.3236	    15.1901	     8.0566	    27.8625	    -2.9373	    18.2953	    -7.2174	    21.8201	    12.2528	     5.0354	
    22.6593	    14.8544	     8.0566	    27.9465	    -2.8534	    18.7988	    -7.1335	    22.6593	    12.8403	     5.4550	
    22.9111	    14.2670	     7.8049	    27.8625	    -2.9373	    19.3024	    -7.3013	    23.3307	    13.1760	     5.5389	
    22.8271	    13.4277	     7.3853	    27.7786	    -3.1891	    19.6381	    -7.7209	    23.7503	    13.1760	     5.2872	
    22.5754	    12.4207	     6.7139	    27.6108	    -3.6087	    19.8059	    -8.3084	    23.8342	    12.8403	     4.6158	
    22.0718	    11.1618	     5.7907	    27.2751	    -4.2801	    19.8059	    -9.1476	    23.6664	    12.2528	     3.7766	
    21.4005	     9.7351	     4.7836	    26.9394	    -5.0354	    19.5541	    -9.9869	    23.3307	    11.4975	     2.6855	
    20.5612	     8.2245	     3.7766	    26.5198	    -5.7907	    19.2184	   -10.9100	    22.8271	    10.6583	     1.5945	
    19.8059	     6.7978	     2.8534	    26.1002	    -6.5460	    18.7988	   -11.7493	    22.2397	     9.7351	     0.5035	
    19.1345	     5.5389	     2.0981	    25.8484	    -7.2174	    18.3792	   -12.4207	    21.6522	     8.9798	    -0.5035	
    18.6310	     4.5319	     1.6785	    25.5966	    -7.8049	    17.9596	   -12.9242	    21.2326	     8.3084	    -1.2589	
    18.2953	     3.8605	     1.5106	    25.5966	    -8.1406	    17.6239	   -13.0920	    20.9808	     7.9727	    -1.6785	
    18.3792	     3.6087	     1.7624	    25.6805	    -8.1406	    17.3721	   -13.0081	    20.8969	     7.8049	    -1.8463	
    18.7149	     3.8605	     2.4338	    26.0162	    -7.8888	    17.3721	   -12.6724	    21.0648	     7.9727	    -1.6785	
    19.3024	     4.6158	     3.4409	    26.5198	    -7.3013	    17.4561	   -12.0010	    21.4844	     8.3923	    -1.2589	
    20.1416	     5.7068	     4.6997	    27.1072	    -6.5460	    17.7917	   -11.0779	    22.1558	     9.1476	    -0.5035	
    21.1487	     7.1335	     6.1264	    27.7786	    -5.7068	    18.1274	   -10.0708	    22.9950	    10.0708	     0.5035	
    22.1558	     8.6441	     7.5531	    28.3661	    -4.7836	    18.5471	    -9.1476	    24.0021	    10.9940	     1.5945	
    23.0789	    10.1547	     8.8120	    28.8696	    -4.0283	    18.9667	    -8.3084	    25.0092	    11.9171	     2.6016	
    23.7503	    11.4136	     9.7351	    29.1214	    -3.5248	    19.2184	    -7.8049	    25.9323	    12.6724	     3.6087	
    24.2538	    12.3367	    10.2386	    29.2892	    -3.2730	    19.3863	    -7.5531	    26.7715	    13.0920	     4.3640	
    24.4217	    12.9242	    10.3226	    29.1214	    -3.3569	    19.3024	    -7.6370	    27.4429	    13.2599	     4.8676	
    24.3378	    13.0920	     9.9030	    28.8696	    -3.7766	    19.1345	    -7.9727	    28.0304	    13.0920	     5.0354	
    24.0021	    13.0081	     9.2316	    28.3661	    -4.3640	    18.7988	    -8.6441	    28.4500	    12.6724	     4.8676	
    23.4985	    12.6724	     8.2245	    27.8625	    -5.1193	    18.3792	    -9.4833	    28.7018	    12.0010	     4.3640	
    22.9111	    12.2528	     7.1335	    27.3590	    -5.8746	    17.9596	   -10.4065	    28.7857	    11.1618	     3.7766	
    22.3236	    11.7493	     6.0425	    26.8555	    -6.6299	    17.5400	   -11.3297	    28.7018	    10.3226	     3.1052	
    21.7361	    11.2457	     5.1193	    26.4359	    -7.3013	    17.2882	   -12.1689	    28.4500	     9.4833	     2.5177	
    21.0648	    10.8261	     4.3640	    26.1002	    -7.8049	    17.1204	   -12.7563	    27.9465	     8.7280	     2.0142	
    20.4773	    10.4065	     3.9444	    25.8484	    -8.3084	    17.0364	   -13.2599	    27.1072	     8.1406	     1.6785	
    19.8898	     9.9869	     3.6926	    25.5127	    -8.6441	    17.0364	   -13.6795	    26.0162	     7.7209	     1.5945	
    19.3024	     9.5673	     3.6926	    25.0931	    -8.8959	    16.9525	   -13.8474	    24.6735	     7.3853	     1.7624	
    18.6310	     9.1476	     3.9444	    24.6735	    -9.1476	    16.7847	   -14.0152	    23.0789	     7.2174	     2.1820	
    18.0435	     8.8120	     4.4479	    24.0860	    -9.2316	    16.5329	   -13.9313	    21.4005	     7.2174	     2.9373	
    17.4561	     8.4763	     5.2872	    23.4985	    -9.2316	    16.1972	   -13.7634	    19.7220	     7.3853	     3.7766	
    16.9525	     8.3084	     6.3782	    22.8271	    -9.0637	    15.7776	   -13.5117	    18.2953	     7.6370	     4.8676	
    16.6168	     8.2245	     7.6370	    22.2397	    -8.7280	    15.4419	   -13.0081	    17.2043	     8.0566	     6.0425	
    16.3651	     8.3923	     9.1476	    21.6522	    -8.2245	    15.1062	   -12.5046	    16.3651	     8.5602	     7.2174	
    16.3651	     8.6441	    10.7422	    21.3165	    -7.5531	    14.8544	   -11.9171	    15.9454	     9.1476	     8.4763	
    16.6168	     9.1476	    12.4207	    21.1487	    -6.7978	    14.7705	   -11.4136	    15.8615	     9.8190	     9.5673	
    17.0364	     9.8190	    14.0152	    21.2326	    -5.8746	    14.9384	   -10.8261	    16.0294	    10.4904	    10.4904	
    17.5400	    10.5743	    15.4419	    21.5683	    -5.0354	    15.1901	   -10.4065	    16.3651	    11.0779	    11.2457	
    18.1274	    11.3297	    16.6168	    21.9879	    -4.1962	    15.6097	   -10.0708	    16.7847	    11.5814	    11.6653	
    18.7149	    12.0010	    17.3721	    22.4915	    -3.5248	    15.9454	    -9.9869	    17.1204	    11.8332	    11.7493	
    19.2184	    12.5046	    17.6239	    22.9950	    -3.0212	    16.2811	   -10.1547	    17.3721	    11.7493	    11.4136	
    19.5541	    12.8403	    17.2882	    23.2468	    -2.8534	    16.3651	   -10.4904	    17.4561	    11.3297	    10.7422	
    19.6381	    12.8403	    16.5329	    23.1628	    -2.9373	    16.2811	   -10.9940	    17.3721	    10.5743	     9.7351	
    19.5541	    12.5885	    15.2740	    22.8271	    -3.3569	    15.8615	   -11.6653	    17.0364	     9.6512	     8.5602	
    19.2184	    12.1689	    13.7634	    22.1558	    -3.8605	    15.2740	   -12.3367	    16.6168	     8.4763	     7.2174	
    18.7149	    11.6653	    12.0850	    21.1487	    -4.5319	    14.4348	   -13.0081	    16.1972	     7.3853	     5.7907	
    18.0435	    11.0779	    10.4065	    20.0577	    -5.2032	    13.5956	   -13.5117	    15.7776	     6.2943	     4.5319	
    17.4561	    10.4904	     8.8959	    18.8828	    -5.8746	    12.8403	   -13.9313	    15.5258	     5.4550	     3.5248	
    16.8686	     9.9869	     7.6370	    17.8757	    -6.4621	    12.1689	   -14.0991	    15.4419	     4.9515	     2.7695	
    16.3651	     9.5673	     6.7139	    17.0364	    -6.8817	    11.6653	   -14.0991	    15.6937	     4.7836	     2.2659	
    16.0294	     9.3155	     6.1264	    16.5329	    -7.1335	    11.4975	   -13.9313	    16.1972	     4.9515	     2.1820	
    15.7776	     9.1476	     5.9586	    16.2811	    -7.2174	    11.4975	   -13.5117	    16.9525	     5.3711	     2.3499	
    15.6097	     8.9798	     5.9586	    16.1972	    -7.1335	    11.6653	   -13.0920	    17.8757	     6.0425	     2.6855	
    15.4419	     8.8120	     6.1264	    16.1972	    -6.9656	    11.9171	   -12.5885	    18.8828	     6.7139	     3.1052	
    15.2740	     8.6441	     6.4621	    16.3651	    -6.7978	    12.0850	   -12.0850	    19.8059	     7.4692	     3.6087	
    14.9384	     8.4763	     6.7978	    16.5329	    -6.6299	    12.3367	   -11.6653	    20.7291	     8.1406	     3.9444	
    14.6027	     8.2245	     7.1335	    16.8686	    -6.4621	    12.5885	   -11.3297	    21.4005	     8.6441	     4.1122	
    14.0991	     7.9727	     7.3013	    17.2043	    -6.2943	    12.7563	   -11.1618	    21.9879	     8.9798	     4.0283	
    13.5117	     7.7209	     7.4692	    17.7078	    -6.2943	    12.9242	   -11.1618	    22.2397	     9.0637	     3.6926	
    12.8403	     7.3853	     7.3853	    18.2114	    -6.3782	    13.0081	   -11.2457	    22.3236	     8.9798	     3.1052	
    12.1689	     6.9656	     7.1335	    18.7988	    -6.5460	    13.0920	   -11.4975	    22.0718	     8.6441	     2.3499	
    11.3297	     6.5460	     6.6299	    19.3024	    -6.7978	    13.1760	   -11.8332	    21.6522	     8.1406	     1.3428	
    10.4904	     5.9586	     6.0425	    19.7220	    -7.2174	    13.0920	   -12.1689	    21.1487	     7.5531	     0.3357	
     9.6512	     5.4550	     5.4550	    19.9738	    -7.5531	    12.9242	   -12.5046	    20.5612	     6.9656	    -0.7553	
     8.8959	     4.8676	     4.8676	    20.0577	    -7.8888	    12.8403	   -12.6724	    19.9738	     6.4621	    -1.7624	
     8.1406	     4.3640	     4.3640	    19.9738	    -8.1406	    12.6724	   -12.6724	    19.5541	     5.9586	    -2.5177	
     7.4692	     3.8605	     3.9444	    19.8059	    -8.1406	    12.5046	   -12.5046	    19.2184	     5.7068	    -3.1052	
     6.8817	     3.4409	     3.8605	    19.4702	    -7.9727	    12.3367	   -12.0010	    19.1345	     5.6229	    -3.4409	
     6.4621	     3.1052	     3.8605	    19.0506	    -7.6370	    12.2528	   -11.2457	    19.3024	     5.7907	    -3.4409	
     6.2103	     2.8534	     4.1962	    18.6310	    -6.9656	    12.2528	   -10.3226	    19.6381	     6.1264	    -3.1891	
     6.1264	     2.7695	     4.6997	    18.2114	    -6.2103	    12.3367	    -9.0637	    20.1416	     6.7139	    -2.6016	
     6.2943	     2.8534	     5.3711	    17.9596	    -5.2032	    12.5046	    -7.6370	    20.8969	     7.5531	    -1.7624	
     6.5460	     3.1052	     6.2103	    17.7917	    -4.1962	    12.8403	    -6.1264	    21.8201	     8.5602	    -0.6714	
     7.0496	     3.5248	     7.2174	    17.7917	    -3.1052	    13.2599	    -4.6997	    22.8271	     9.6512	     0.5035	
     7.6370	     4.1122	     8.2245	    17.7917	    -2.0981	    13.7634	    -3.2730	    23.9182	    10.7422	     1.7624	
     8.2245	     4.7836	     9.1476	    17.9596	    -1.1749	    14.3509	    -2.0142	    24.9252	    11.7493	     2.9373	
     8.8959	     5.4550	     9.9869	    18.0435	    -0.3357	    14.8544	    -1.0071	    26.0162	    12.5885	     3.7766	
     9.3994	     6.1264	    10.7422	    18.2953	     0.3357	    15.3580	    -0.1678	    26.9394	    13.2599	     4.4479	
     9.9030	     6.6299	    11.2457	    18.4631	     0.7553	    15.7776	     0.4196	    27.8625	    13.5956	     4.6997	
    10.3226	     7.0496	    11.6653	    18.7988	     0.9232	    16.1133	     0.6714	    28.7018	    13.6795	     4.5319	
    10.5743	     7.3013	    11.8332	    19.0506	     0.9232	    16.2811	     0.6714	    29.4571	    13.5117	     4.1122	
    10.6583	     7.3013	    11.8332	    19.2184	     0.5875	    16.3651	     0.4196	    30.2124	    13.0920	     3.3569	
    10.6583	     7.2174	    11.7493	    19.3863	     0.1678	    16.4490	     0.0000	    30.9677	    12.5885	     2.5177	
    10.6583	     6.8817	    11.6653	    19.5541	    -0.2518	    16.4490	    -0.4196	    31.8069	    12.0010	     1.6785	
    10.7422	     6.6299	    11.6653	    19.7220	    -0.5875	    16.5329	    -0.7553	    32.5623	    11.5814	     0.9232	
    10.8261	     6.2943	    11.8332	    19.9738	    -0.8392	    16.7007	    -1.0910	    33.2336	    11.2457	     0.4196	
    10.9940	     6.0425	    12.1689	    20.1416	    -0.8392	    17.0364	    -1.3428	    33.9050	    11.1618	     0.2518	
    11.3297	     6.0425	    12.8403	    20.4773	    -0.6714	    17.5400	    -1.4267	    34.3246	    11.3297	     0.3357	
    11.8332	     6.2103	    13.6795	    20.8130	    -0.2518	    18.1274	    -1.3428	    34.4925	    11.8332	     0.7553	
    12.4207	     6.7139	    14.7705	    21.3165	     0.3357	    18.8828	    -1.1749	    34.4925	    12.5046	     1.5945	
    13.1760	     7.4692	    16.0294	    21.8201	     1.0071	    19.7220	    -0.8392	    34.2407	    13.4277	     2.6016	
    14.0152	     8.4763	    17.3721	    22.4915	     1.7624	    20.6451	    -0.4196	    33.8211	    14.5187	     3.9444	
    15.1062	     9.7351	    18.7149	    23.3307	     2.6855	    21.5683	     0.1678	    33.4015	    15.7776	     5.4550	
    16.1972	    11.2457	    20.0577	    24.1699	     3.5248	    22.5754	     0.7553	    32.9819	    17.0364	     7.0496	
    17.3721	    12.7563	    21.2326	    25.0931	     4.3640	    23.5825	     1.3428	    32.6462	    18.2953	     8.5602	
    18.5471	    14.2670	    22.2397	    26.1002	     5.2032	    24.5895	     1.7624	    32.4783	    19.4702	     9.9869	
    19.6381	    15.6937	    22.8271	    27.0233	     5.8746	    25.4288	     2.0981	    32.3105	    20.4773	    11.2457	
    20.6451	    16.9525	    23.0789	    27.9465	     6.4621	    26.1841	     2.2659	    32.2266	    21.1487	    12.1689	
    21.4005	    18.0435	    22.9111	    28.7857	     6.7978	    26.6876	     2.0981	    32.1426	    21.4844	    12.7563	
    21.9040	    18.8828	    22.3236	    29.4571	     6.8817	    27.0233	     1.7624	    31.8909	    21.4844	    13.0081	
    22.2397	    19.3863	    21.3165	    29.9606	     6.7139	    27.0233	     1.1749	    31.4713	    21.0648	    12.7563	
    22.2397	    19.7220	    19.8898	    30.1285	     6.2103	    26.6876	     0.3357	    30.8838	    20.3094	    12.1689	
    22.0718	    19.8059	    18.2114	    30.0446	     5.4550	    26.1002	    -0.6714	    30.1285	    19.3024	    11.3297	
    21.7361	    19.8059	    16.4490	    29.7928	     4.5319	    25.3448	    -1.6785	    29.3732	    18.0435	    10.2386	
    21.4005	    19.7220	    14.7705	    29.3732	     3.6087	    24.5056	    -2.6855	    28.5339	    16.7847	     9.3155	
    21.0648	    19.6381	    13.2599	    28.7857	     2.6855	    23.6664	    -3.4409	    27.8625	    15.6937	     8.4763	
    20.7291	    19.6381	    11.9171	    28.1982	     1.9302	    22.9111	    -3.9444	    27.4429	    14.7705	     7.8888	
    20.4773	    19.5541	    10.9100	    27.6108	     1.3428	    22.2397	    -4.1962	    27.1072	    14.0991	     7.5531	
    20.3094	    19.5541	    10.2386	    26.9394	     1.0071	    21.7361	    -4.1122	    27.0233	    13.7634	     7.6370	
    20.0577	    19.4702	     9.7351	    26.3519	     0.7553	    21.2326	    -3.6926	    27.1072	    13.6795	     7.8888	
    19.8898	    19.3863	     9.5673	    25.6805	     0.6714	    20.8130	    -3.1052	    27.2751	    13.8474	     8.4763	
    19.6381	    19.2184	     9.6512	    25.0931	     0.7553	    20.4773	    -2.1820	    27.6108	    14.1830	     9.1476	
    19.3024	    18.9667	     9.9030	    24.4217	     1.0071	    20.1416	    -1.0910	    28.0304	    14.7705	     9.9869	
    18.9667	    18.6310	    10.2386	    23.8342	     1.1749	    19.7220	     0.0839	    28.3661	    15.3580	    10.8261	
    18.4631	    18.2953	    10.5743	    23.3307	     1.5106	    19.3863	     1.3428	    28.7857	    16.1133	    11.5814	
    17.9596	    17.8757	    10.9940	    22.8271	     1.7624	    19.0506	     2.5177	    29.1214	    16.7007	    12.2528	
    17.2882	    17.4561	    11.3297	    22.4075	     2.0981	    18.6310	     3.7766	    29.2892	    17.2882	    12.7563	
    16.4490	    17.0364	    11.6653	    21.9879	     2.4338	    18.2953	     4.8676	    29.3732	    17.7078	    13.0920	
    15.5258	    16.6168	    11.8332	    21.6522	     2.7695	    17.8757	     5.7907	    29.2892	    17.8757	    13.1760	
    14.3509	    16.0294	    11.8332	    21.3165	     3.1052	    17.2882	     6.4621	    29.0375	    17.7917	    12.9242	
    13.0081	    15.4419	    11.6653	    20.8969	     3.2730	    16.7007	     6.9656	    28.5339	    17.4561	    12.4207	
    11.4136	    14.6027	    11.1618	    20.3094	     3.4409	    15.9454	     7.2174	    27.7786	    16.8686	    11.5814	
     9.7351	    13.5956	    10.5743	    19.5541	     3.4409	    15.0223	     7.3013	    26.9394	    16.1133	    10.6583	
     7.9727	    12.5046	     9.7351	    18.6310	     3.4409	    14.0152	     7.2174	    26.0162	    15.1062	     9.6512	
     6.3782	    11.3297	     8.8959	    17.5400	     3.2730	    13.0081	     6.9656	    25.0092	    14.1830	     8.6441	
     4.9515	    10.1547	     7.8888	    16.2811	     3.0212	    11.9171	     6.7139	    24.0021	    13.1760	     7.7209	
     3.7766	     8.9798	     6.8817	    14.8544	     2.7695	    10.7422	     6.3782	    23.0789	    12.2528	     6.9656	
     2.7695	     7.8049	     5.9586	    13.3438	     2.5177	     9.6512	     6.2103	    22.2397	    11.4136	     6.4621	
     2.0142	     6.6299	     5.1193	    11.9171	     2.2659	     8.7280	     6.1264	    21.4844	    10.7422	     6.2103	
     1.4267	     5.5389	     4.4479	    10.6583	     2.0981	     7.8888	     6.2103	    20.8969	    10.3226	     6.2103	
     0.9232	     4.4479	     4.1962	     9.4833	     2.0981	     7.1335	     6.5460	    20.5612	    10.1547	     6.5460	
     0.5035	     3.5248	     4.1962	     8.5602	     2.2659	     6.7139	     7.0496	    20.3094	    10.2386	     7.1335	
     0.0839	     2.6855	     4.5319	     7.7209	     2.5177	     6.2943	     7.7209	    20.3094	    10.4065	     7.9727	
    -0.2518	     1.9302	     5.2032	     7.0496	     2.8534	     6.0425	     8.5602	    20.3094	    10.6583	     8.8959	
    -0.5875	     1.3428	     6.0425	     6.3782	     3.3569	     5.7068	     9.4833	    20.3094	    10.9940	     9.8190	
    -1.0910	     0.9232	     7.0496	     5.7907	     3.8605	     5.3711	    10.3226	    20.2255	    11.0779	    10.5743	
    -1.5945	     0.5875	     8.1406	     5.0354	     4.3640	     4.9515	    11.0779	    20.0577	    11.0779	    11.1618	
    -2.2659	     0.3357	     9.1476	     4.3640	     4.9515	     4.3640	    11.6653	    19.7220	    10.8261	    11.5814	
    -3.0212	     0.2518	    10.0708	     3.5248	     5.3711	     3.6087	    12.0010	    19.1345	    10.4065	    11.6653	
    -3.9444	     0.0839	    10.6583	     2.5177	     5.7068	     2.6855	    12.1689	    18.3792	     9.8190	    11.4975	
    -4.8676	    -0.0839	    10.9100	     1.3428	     5.8746	     1.5106	    12.0010	    17.2882	     8.8959	    10.9940	
    -6.0425	    -0.4196	    10.6583	    -0.1678	     5.7907	     0.0839	    11.4975	    16.0294	     7.7209	    10.0708	
    -7.3013	    -0.9232	     9.9030	    -1.8463	     5.2872	    -1.5945	    10.6583	    14.4348	     6.2103	     8.8959	
    -8.7280	    -1.7624	     8.5602	    -3.7766	     4.4479	    -3.5248	     9.3155	    12.6724	     4.5319	     7.3853	
   -10.2386	    -2.6855	     6.8817	    -5.8746	     3.3569	    -5.6229	     7.8049	    10.8261	     2.6855	     5.7068	
   -11.7493	    -3.8605	     4.7836	    -8.0566	     2.0981	    -7.7209	     6.0425	     9.0637	     0.7553	     3.9444	
   -13.0920	    -4.9515	     2.4338	   -10.1547	     0.5875	    -9.8190	     4.1962	     7.4692	    -1.0910	     2.3499	
   -14.3509	    -6.1264	     0.0839	   -12.0850	    -0.9232	   -11.9171	     2.3499	     6.1264	    -2.8534	     1.0071	
   -15.2740	    -7.2174	    -2.2659	   -13.8474	    -2.4338	   -13.8474	     0.6714	     5.2032	    -4.2801	    -0.0839	
   -15.9454	    -8.1406	    -4.3640	   -15.2740	    -3.6926	   -15.6097	    -0.7553	     4.6158	    -5.4550	    -0.9232	
   -16.2811	    -8.8120	    -6.2103	   -16.2811	    -4.8676	   -17.0364	    -2.0142	     4.5319	    -6.3782	    -1.3428	
   -16.3651	    -9.3994	    -7.7209	   -17.0364	    -5.7907	   -18.2114	    -2.9373	     4.7836	    -6.8817	    -1.5106	
   -16.2811	    -9.8190	    -8.8120	   -17.4561	    -6.5460	   -19.2184	    -3.6087	     5.3711	    -7.1335	    -1.4267	
   -15.9454	   -10.0708	    -9.6512	   -17.6239	    -7.1335	   -19.8898	    -4.1122	     6.0425	    -7.3013	    -1.2589	
   -15.5258	   -10.3226	   -10.4065	   -17.5400	    -7.7209	   -20.5612	    -4.5319	     6.6299	    -7.3853	    -1.0071	
   -15.1062	   -10.5743	   -11.0779	   -17.4561	    -8.3084	   -21.0648	    -4.8676	     6.8817	    -7.5531	    -0.8392	
   -14.7705	   -10.8261	   -11.7493	   -17.2043	    -8.9798	   -21.4844	    -5.3711	     6.8817	    -7.8049	    -0.8392	
   -14.6027	   -11.1618	   -12.5046	   -16.8686	    -9.8190	   -21.8201	    -5.9586	     6.2943	    -8.2245	    -1.0910	
   -14.4348	   -11.5814	   -13.5117	   -16.5329	   -10.9100	   -22.2397	    -6.7139	     5.0354	    -8.8959	    -1.6785	
   -14.5187	   -12.0850	   -14.6866	   -16.1972	   -12.1689	   -22.6593	    -7.8049	     3.2730	    -9.9030	    -2.5177	
   -14.7705	   -12.8403	   -16.1133	   -16.0294	   -13.6795	   -23.1628	    -9.0637	     0.9232	   -11.0779	    -3.6926	
   -15.1062	   -13.5956	   -17.7078	   -15.8615	   -15.3580	   -23.6664	   -10.6583	    -1.8463	   -12.5046	    -5.1193	
   -15.6097	   -14.5187	   -19.3863	   -15.9454	   -17.0364	   -24.2538	   -12.3367	    -4.8676	   -14.0152	    -6.7139	
   -16.1133	   -15.3580	   -21.0648	   -16.0294	   -18.7149	   -24.8413	   -14.0991	    -7.7209	   -15.4419	    -8.3084	
   -16.6168	   -16.1972	   -22.6593	   -16.1133	   -20.1416	   -25.2609	   -15.7776	   -10.2386	   -16.7007	    -9.7351	
   -17.0364	   -16.9525	   -24.0021	   -16.2811	   -21.4005	   -25.5127	   -17.3721	   -12.3367	   -17.7917	   -10.9940	
   -17.3721	   -17.7078	   -25.0931	   -16.3651	   -22.4075	   -25.6805	   -18.6310	   -13.9313	   -18.4631	   -11.9171	
   -17.7078	   -18.3792	   -25.9323	   -16.5329	   -23.1628	   -25.6805	   -19.7220	   -14.9384	   -18.7988	   -12.5046	
   -17.9596	   -18.8828	   -26.6037	   -16.6168	   -23.8342	   -25.5127	   -20.4773	   -15.4419	   -18.7988	   -12.5885	
   -18.1274	   -19.3863	   -26.9394	   -16.7007	   -24.2538	   -25.2609	   -20.8969	   -15.3580	   -18.3792	   -12.2528	
   -18.2114	   -19.6381	   -27.1072	   -16.7007	   -24.5056	   -24.7574	   -21.0648	   -14.6866	   -17.6239	   -11.4975	
   -18.1274	   -19.8059	   -26.8555	   -16.4490	   -24.5895	   -24.0860	   -20.7291	   -13.5956	   -16.5329	   -10.4065	
   -17.9596	   -19.7220	   -26.4359	   -16.0294	   -24.5056	   -23.1628	   -20.1416	   -12.0850	   -15.1901	    -8.9798	
   -17.6239	   -19.5541	   -25.8484	   -15.4419	   -24.2538	   -21.9879	   -19.3024	   -10.3226	   -13.5956	    -7.3853	
   -17.2043	   -19.3024	   -25.0931	   -14.6027	   -23.9182	   -20.7291	   -18.2953	    -8.3923	   -11.9171	    -5.7068	
   -16.7847	   -18.9667	   -24.3378	   -13.6795	   -23.5825	   -19.4702	   -17.2043	    -6.5460	   -10.3226	    -4.1962	
   -16.3651	   -18.7149	   -23.6664	   -12.6724	   -23.1628	   -18.1274	   -16.2811	    -4.7836	    -8.8120	    -2.8534	
   -16.0294	   -18.4631	   -22.9950	   -11.5814	   -22.7432	   -16.7847	   -15.4419	    -3.2730	    -7.5531	    -1.8463	
   -15.7776	   -18.2953	   -22.4075	   -10.4065	   -22.4915	   -15.6097	   -14.8544	    -2.0981	    -6.4621	    -1.1749	
   -15.6937	   -18.2953	   -21.9879	    -9.3994	   -22.3236	   -14.5187	   -14.5187	    -1.2589	    -5.7907	    -0.9232	
   -15.6937	   -18.3792	   -21.6522	    -8.4763	   -22.1558	   -13.6795	   -14.4348	    -0.7553	    -5.4550	    -1.0910	
   -15.6937	   -18.5471	   -21.4844	    -7.8049	   -22.2397	   -13.0081	   -14.6866	    -0.5875	    -5.4550	    -1.6785	
   -15.8615	   -18.7988	   -21.2326	    -7.2174	   -22.2397	   -12.5885	   -15.1062	    -0.7553	    -5.7068	    -2.5177	
   -15.9454	   -19.0506	   -21.0648	    -6.9656	   -22.4075	   -12.3367	   -15.6937	    -1.0071	    -6.2103	    -3.6087	
   -16.0294	   -19.3024	   -20.7291	    -6.7978	   -22.4915	   -12.3367	   -16.2811	    -1.4267	    -6.7978	    -4.8676	
   -16.1972	   -19.6381	   -20.4773	    -6.9656	   -22.6593	   -12.4207	   -16.8686	    -2.0142	    -7.5531	    -6.0425	
   -16.2811	   -19.9738	   -20.1416	    -7.2174	   -22.7432	   -12.7563	   -17.3721	    -2.5177	    -8.3084	    -7.2174	
   -16.3651	   -20.3094	   -19.7220	    -7.6370	   -22.9111	   -13.1760	   -17.8757	    -3.0212	    -8.9798	    -8.2245	
   -16.4490	   -20.6451	   -19.3024	    -8.1406	   -22.9111	   -13.6795	   -18.2114	    -3.4409	    -9.5673	    -8.9798	
   -16.5329	   -20.9808	   -18.7988	    -8.7280	   -22.8271	   -14.2670	   -18.2953	    -3.6926	    -9.9869	    -9.4833	
   -16.4490	   -21.2326	   -18.2953	    -9.2316	   -22.5754	   -14.6866	   -18.1274	    -3.7766	   -10.2386	    -9.7351	
   -16.1972	   -21.3165	   -17.7917	    -9.5673	   -22.0718	   -15.0223	   -17.7078	    -3.6087	   -10.2386	    -9.7351	
   -15.8615	   -21.3165	   -17.3721	    -9.8190	   -21.4844	   -15.2740	   -17.1204	    -3.2730	    -9.9869	    -9.4833	
   -15.1901	   -21.0648	   -16.9525	    -9.9030	   -20.7291	   -15.2740	   -16.3651	    -2.7695	    -9.6512	    -9.0637	
   -14.4348	   -20.6451	   -16.6168	    -9.8190	   -19.8898	   -15.0223	   -15.4419	    -2.0142	    -9.1476	    -8.5602	
   -13.4277	   -19.9738	   -16.1972	    -9.4833	   -19.0506	   -14.6866	   -14.5187	    -1.1749	    -8.5602	    -7.9727	
   -12.2528	   -18.9667	   -15.7776	    -8.8959	   -18.1274	   -14.0152	   -13.5117	    -0.0839	    -7.9727	    -7.3853	
   -10.9100	   -17.7078	   -15.3580	    -8.1406	   -17.2882	   -13.2599	   -12.5885	     1.0910	    -7.3853	    -6.8817	
    -9.4833	   -16.2811	   -14.8544	    -7.1335	   -16.3651	   -12.3367	   -11.6653	     2.4338	    -6.9656	    -6.4621	
    -8.0566	   -14.6866	   -14.5187	    -6.0425	   -15.6097	   -11.4136	   -10.9100	     3.8605	    -6.6299	    -6.2943	
    -6.7139	   -13.0081	   -14.1830	    -4.8676	   -14.9384	   -10.4904	   -10.4065	     5.2872	    -6.4621	    -6.2943	
    -5.4550	   -11.4975	   -13.9313	    -3.7766	   -14.3509	    -9.7351	    -9.9869	     6.5460	    -6.5460	    -6.5460	
    -4.3640	   -10.0708	   -13.7634	    -2.7695	   -13.9313	    -9.1476	    -9.8190	     7.6370	    -6.8817	    -6.8817	
    -3.5248	    -8.9798	   -13.6795	    -2.0142	   -13.5956	    -8.7280	    -9.8190	     8.4763	    -7.3013	    -7.3013	
    -2.8534	    -8.0566	   -13.6795	    -1.3428	   -13.5117	    -8.5602	    -9.9869	     8.8959	    -7.8049	    -7.8049	
    -2.3499	    -7.4692	   -13.6795	    -0.9232	   -13.4277	    -8.3923	   -10.1547	     9.0637	    -8.2245	    -8.1406	
    -2.0142	    -7.1335	   -13.6795	    -0.5875	   -13.5117	    -8.3084	   -10.3226	     8.7280	    -8.6441	    -8.2245	
    -1.8463	    -6.9656	   -13.6795	    -0.5035	   -13.5956	    -8.2245	   -10.4904	     8.1406	    -8.8959	    -8.1406	
    -1.8463	    -7.0496	   -13.5956	    -0.4196	   -13.7634	    -8.1406	   -10.5743	     7.2174	    -8.8959	    -7.8049	
    -1.8463	    -7.1335	   -13.4277	    -0.5035	   -13.8474	    -8.0566	   -10.4065	     6.2103	    -8.6441	    -7.1335	
    -1.9302	    -7.3013	   -13.0081	    -0.5035	   -13.9313	    -7.8049	   -10.0708	     5.0354	    -8.2245	    -6.1264	
    -1.8463	    -7.3013	   -12.5046	    -0.5035	   -13.9313	    -7.5531	    -9.4833	     3.9444	    -7.4692	    -4.8676	
    -1.7624	    -7.1335	   -11.8332	    -0.3357	   -13.7634	    -7.0496	    -8.7280	     3.1891	    -6.5460	    -3.4409	
    -1.5106	    -6.7978	   -11.0779	     0.0000	   -13.5117	    -6.3782	    -7.8049	     2.6016	    -5.3711	    -1.8463	
    -1.2589	    -6.2103	   -10.3226	     0.5875	   -13.1760	    -5.6229	    -6.7978	     2.4338	    -4.1962	    -0.3357	
    -0.8392	    -5.3711	    -9.5673	     1.4267	   -12.6724	    -4.6997	    -5.7907	     2.5177	    -2.9373	     1.0071	
    -0.4196	    -4.3640	    -8.8120	     2.4338	   -12.1689	    -3.6926	    -4.7836	     2.8534	    -1.7624	     2.1820	
     0.0000	    -3.2730	    -8.2245	     3.6087	   -11.6653	    -2.6855	    -3.8605	     3.2730	    -0.8392	     3.0212	
     0.2518	    -2.1820	    -7.8049	     4.7836	   -11.2457	    -1.8463	    -3.1891	     3.6926	    -0.1678	     3.5248	
     0.3357	    -1.2589	    -7.6370	     5.7907	   -10.9940	    -1.0910	    -2.7695	     4.0283	     0.0839	     3.6087	
     0.2518	    -0.5875	    -7.7209	     6.7139	   -10.9100	    -0.5875	    -2.6855	     4.1122	     0.0000	     3.2730	
    -0.1678	    -0.2518	    -7.9727	     7.4692	   -10.9940	    -0.3357	    -2.8534	     4.1122	    -0.4196	     2.6016	
    -0.6714	    -0.2518	    -8.3923	     7.9727	   -11.2457	    -0.1678	    -3.2730	     3.8605	    -1.0910	     1.6785	
    -1.2589	    -0.6714	    -8.8120	     8.3084	   -11.5814	    -0.1678	    -3.8605	     3.5248	    -1.9302	     0.7553	
    -1.7624	    -1.3428	    -9.2316	     8.5602	   -11.9171	    -0.1678	    -4.5319	     3.1052	    -2.7695	    -0.1678	
    -2.1820	    -2.2659	    -9.5673	     8.7280	   -12.2528	    -0.3357	    -5.1193	     2.6855	    -3.5248	    -1.0071	
    -2.4338	    -3.1891	    -9.6512	     8.8120	   -12.5046	    -0.4196	    -5.6229	     2.4338	    -4.1122	    -1.5945	
    -2.5177	    -4.0283	    -9.5673	     8.8120	   -12.6724	    -0.5875	    -5.9586	     2.3499	    -4.4479	    -1.8463	
    -2.4338	    -4.7836	    -9.0637	     8.8120	   -12.5885	    -0.5875	    -6.1264	     2.4338	    -4.4479	    -1.8463	
    -2.0981	    -5.2872	    -8.2245	     8.8120	   -12.3367	    -0.5035	    -6.0425	     2.7695	    -4.1962	    -1.5945	
    -1.5945	    -5.5389	    -7.0496	     8.8120	   -11.8332	    -0.2518	    -5.7068	     3.2730	    -3.6087	    -1.0071	
    -1.0071	    -5.5389	    -5.5389	     8.8120	   -11.1618	     0.0000	    -5.1193	     3.8605	    -2.7695	    -0.2518	
    -0.3357	    -5.4550	    -3.8605	     8.8120	   -10.3226	     0.4196	    -4.2801	     4.6158	    -1.7624	     0.6714	
     0.2518	    -5.1193	    -2.0981	     8.7280	    -9.4833	     0.8392	    -3.3569	     5.2872	    -0.6714	     1.5945	
     0.7553	    -4.8676	    -0.3357	     8.5602	    -8.7280	     1.2589	    -2.4338	     5.9586	     0.3357	     2.4338	
     1.0910	    -4.5319	     1.1749	     8.3923	    -7.9727	     1.5106	    -1.6785	     6.3782	     1.1749	     3.1891	
     1.2589	    -4.2801	     2.3499	     8.0566	    -7.4692	     1.6785	    -1.0071	     6.7139	     1.7624	     3.6087	
     1.4267	    -4.1122	     3.1052	     7.7209	    -7.1335	     1.6785	    -0.5035	     6.8817	     2.0981	     3.8605	
     1.3428	    -4.1122	     3.4409	     7.3853	    -6.9656	     1.5106	    -0.2518	     6.7978	     2.0981	     3.7766	
     1.2589	    -4.1962	     3.3569	     6.9656	    -7.0496	     1.2589	    -0.3357	     6.5460	     1.8463	     3.5248	
     1.0071	    -4.5319	     2.7695	     6.7139	    -7.3013	     0.9232	    -0.5875	     6.2103	     1.4267	     3.1052	
     0.7553	    -4.8676	     1.7624	     6.4621	    -7.6370	     0.4196	    -1.0910	     5.7068	     0.8392	     2.4338	
     0.4196	    -5.2032	     0.5875	     6.2943	    -7.9727	    -0.0839	    -1.5945	     5.1193	     0.2518	     1.6785	
     0.0839	    -5.4550	    -0.6714	     6.2103	    -8.1406	    -0.5035	    -2.0981	     4.6158	    -0.3357	     0.9232	
    -0.1678	    -5.6229	    -1.8463	     6.2103	    -8.2245	    -1.0071	    -2.6016	     4.1962	    -0.8392	     0.1678	
    -0.3357	    -5.5389	    -2.9373	     6.2943	    -8.0566	    -1.4267	    -2.8534	     4.0283	    -1.1749	    -0.5875	
    -0.5035	    -5.3711	    -3.8605	     6.2103	    -7.7209	    -1.8463	    -2.9373	     4.0283	    -1.2589	    -1.0910	
    -0.6714	    -5.1193	    -4.4479	     5.9586	    -7.3013	    -2.2659	    -2.9373	     4.4479	    -1.2589	    -1.4267	
    -0.7553	    -4.7836	    -4.6997	     5.7068	    -6.7139	    -2.7695	    -2.6855	     5.0354	    -1.0071	    -1.5945	
    -0.9232	    -4.5319	    -4.6997	     5.2032	    -6.0425	    -3.3569	    -2.2659	     6.0425	    -0.5875	    -1.5106	
    -1.0910	    -4.1962	    -4.4479	     4.6997	    -5.3711	    -3.8605	    -1.7624	     7.2174	     0.0000	    -1.0910	
    -1.2589	    -3.8605	    -3.8605	     4.1962	    -4.5319	    -4.2801	    -1.0071	     8.6441	     0.6714	    -0.5035	
    -1.3428	    -3.5248	    -3.1052	     3.6926	    -3.6926	    -4.6158	    -0.2518	    10.0708	     1.5106	     0.3357	
    -1.3428	    -3.1891	    -2.0981	     3.3569	    -2.8534	    -4.7836	     0.6714	    11.4136	     2.2659	     1.2589	
    -1.3428	    -2.7695	    -1.0910	     3.1052	    -2.0142	    -4.8676	     1.5945	    12.5046	     2.9373	     2.1820	
    -1.0910	    -2.3499	    -0.1678	     3.0212	    -1.3428	    -4.6997	     2.5177	    13.1760	     3.4409	     3.1052	
    -0.7553	    -1.9302	     0.6714	     3.1052	    -0.7553	    -4.3640	     3.3569	    13.3438	     3.6926	     3.8605	
    -0.2518	    -1.4267	     1.2589	     3.3569	    -0.2518	    -4.0283	     4.0283	    13.0081	     3.6926	     4.4479	
     0.3357	    -1.0071	     1.6785	     3.6926	     0.0000	    -3.6087	     4.5319	    12.2528	     3.3569	     4.7836	
     1.0071	    -0.5875	     1.8463	     4.1122	     0.1678	    -3.1891	     4.7836	    10.9940	     2.8534	     5.0354	
     1.5106	    -0.2518	     1.7624	     4.4479	     0.1678	    -2.9373	     4.8676	     9.3994	     2.0981	     4.9515	
     1.8463	    -0.1678	     1.5106	     4.7836	     0.0839	    -2.6855	     4.7836	     7.7209	     1.2589	     4.7836	
     2.0981	    -0.2518	     1.0910	     5.0354	     0.0000	    -2.6016	     4.6997	     6.0425	     0.3357	     4.4479	
     2.0981	    -0.4196	     0.6714	     5.2032	    -0.1678	    -2.6016	     4.5319	     4.5319	    -0.5875	     3.9444	
     1.9302	    -0.7553	     0.2518	     5.2872	    -0.2518	    -2.5177	     4.5319	     3.1891	    -1.3428	     3.4409	
     1.6785	    -1.0910	    -0.0839	     5.3711	    -0.2518	    -2.5177	     4.6158	     2.0981	    -1.9302	     3.0212	
     1.3428	    -1.5106	    -0.2518	     5.5389	     0.0000	    -2.4338	     4.8676	     1.4267	    -2.3499	     2.7695	
     1.0910	    -1.7624	    -0.1678	     5.7068	     0.3357	    -2.1820	     5.2872	     1.1749	    -2.4338	     2.6016	
     0.9232	    -1.9302	     0.1678	     6.0425	     0.9232	    -1.7624	     5.9586	     1.2589	    -2.1820	     2.7695	
     0.9232	    -1.8463	     0.9232	     6.5460	     1.7624	    -1.1749	     6.8817	     1.8463	    -1.5945	     3.1891	
     1.1749	    -1.5106	     2.0142	     7.1335	     2.9373	    -0.3357	     8.1406	     2.7695	    -0.6714	     3.8605	
     1.6785	    -0.9232	     3.4409	     7.8888	     4.2801	     0.6714	     9.4833	     3.9444	     0.5875	     4.8676	
     2.4338	     0.0000	     5.2032	     8.7280	     5.7907	     1.7624	    11.0779	     5.2872	     2.0981	     6.0425	
     3.3569	     1.0910	     7.2174	     9.5673	     7.3853	     2.9373	    12.6724	     6.7139	     3.6926	     7.3853	
     4.4479	     2.3499	     9.2316	    10.3226	     8.9798	     4.1122	    14.1830	     8.2245	     5.2872	     8.7280	
     5.5389	     3.6926	    11.2457	    11.0779	    10.4065	     5.2032	    15.6097	     9.5673	     6.7978	    10.0708	
     6.6299	     5.1193	    13.1760	    11.7493	    11.6653	     6.3782	    16.8686	    10.7422	     8.0566	    11.2457	
[Epoch Header]
[Trial Type]	13
[Accept]	1
[Correct]	0
[RT]	 0.000
[Resp]	0
[Epoch Data]
    -2.7695	     7.9727	    -8.1406	     1.4267	     3.3569	     2.7695	    -2.2659	     7.8888	    -1.5945	    -5.1193	
    -3.4409	     7.4692	    -8.9798	     1.8463	     2.6855	     3.0212	    -2.8534	     7.8888	    -2.0981	    -5.7907	
    -3.9444	     7.0496	    -9.5673	     2.2659	     2.0981	     3.2730	    -3.2730	     8.0566	    -2.3499	    -6.3782	
    -4.4479	     6.7139	    -9.9869	     2.7695	     1.6785	     3.6926	    -3.6087	     8.3923	    -2.3499	    -6.6299	
    -4.6997	     6.4621	   -10.0708	     3.1891	     1.5106	     4.1962	    -3.7766	     8.8120	    -2.0981	    -6.7139	
    -4.7836	     6.2943	    -9.9869	     3.7766	     1.3428	     4.7836	    -3.8605	     9.3994	    -1.5106	    -6.3782	
    -4.6997	     6.1264	    -9.5673	     4.3640	     1.4267	     5.5389	    -3.6926	    10.0708	    -0.6714	    -5.7907	
    -4.4479	     6.1264	    -8.9798	     4.9515	     1.5106	     6.4621	    -3.5248	    10.8261	     0.3357	    -4.9515	
    -4.1122	     6.0425	    -8.2245	     5.7068	     1.6785	     7.4692	    -3.3569	    11.6653	     1.4267	    -3.8605	
    -3.6087	     6.1264	    -7.3853	     6.3782	     1.8463	     8.4763	    -3.1052	    12.5885	     2.6016	    -2.7695	
    -3.1052	     6.1264	    -6.5460	     7.0496	     2.0142	     9.4833	    -2.9373	    13.4277	     3.6087	    -1.6785	
    -2.6016	     6.2103	    -5.7907	     7.5531	     2.1820	    10.4065	    -2.8534	    14.1830	     4.4479	    -0.7553	
    -2.0981	     6.1264	    -5.1193	     7.9727	     2.1820	    11.0779	    -2.9373	    14.8544	     5.0354	     0.0000	
    -1.7624	     6.0425	    -4.6997	     8.2245	     2.0981	    11.4975	    -3.1052	    15.3580	     5.2872	     0.4196	
    -1.5945	     5.7907	    -4.5319	     8.3084	     1.8463	    11.5814	    -3.5248	    15.7776	     5.2032	     0.5035	
    -1.6785	     5.2872	    -4.8676	     8.1406	     1.3428	    11.2457	    -4.1962	    15.9454	     4.7836	     0.2518	
    -1.9302	     4.4479	    -5.4550	     7.8049	     0.6714	    10.5743	    -5.1193	    16.0294	     4.0283	    -0.3357	
    -2.4338	     3.4409	    -6.4621	     7.3013	    -0.2518	     9.4833	    -6.2943	    15.9454	     3.0212	    -1.2589	
    -3.1052	     2.0142	    -7.7209	     6.6299	    -1.2589	     8.1406	    -7.5531	    15.8615	     1.8463	    -2.3499	
    -3.9444	     0.4196	    -9.2316	     5.8746	    -2.4338	     6.5460	    -8.9798	    15.6097	     0.5035	    -3.6926	
    -4.8676	    -1.2589	   -10.7422	     5.0354	    -3.6087	     4.6997	   -10.2386	    15.2740	    -0.9232	    -5.0354	
    -5.7907	    -3.1052	   -12.3367	     4.1122	    -4.6997	     2.8534	   -11.4136	    14.8544	    -2.3499	    -6.3782	
    -6.5460	    -4.8676	   -13.6795	     3.1891	    -5.7068	     1.0071	   -12.4207	    14.0991	    -3.6926	    -7.5531	
    -7.1335	    -6.3782	   -14.8544	     2.2659	    -6.4621	    -0.6714	   -13.0081	    13.1760	    -4.7836	    -8.6441	
    -7.5531	    -7.5531	   -15.6937	     1.4267	    -6.8817	    -2.0981	   -13.2599	    11.9171	    -5.7068	    -9.3994	
    -7.5531	    -8.3923	   -16.0294	     0.8392	    -7.0496	    -3.1052	   -13.0920	    10.5743	    -6.3782	    -9.8190	
    -7.3013	    -8.7280	   -16.0294	     0.4196	    -6.7978	    -3.7766	   -12.5046	     9.0637	    -6.6299	    -9.9030	
    -6.7139	    -8.5602	   -15.6937	     0.0839	    -6.2943	    -4.1122	   -11.5814	     7.4692	    -6.7139	    -9.7351	
    -5.9586	    -8.0566	   -15.1062	    -0.0839	    -5.6229	    -4.1122	   -10.4065	     5.7907	    -6.5460	    -9.3155	
    -5.2032	    -7.2174	   -14.3509	    -0.2518	    -4.7836	    -3.9444	    -9.0637	     4.1962	    -6.2943	    -8.8959	
    -4.3640	    -6.2103	   -13.5117	    -0.4196	    -3.9444	    -3.6926	    -7.8049	     2.6855	    -5.9586	    -8.3923	
    -3.7766	    -5.0354	   -12.8403	    -0.6714	    -3.1891	    -3.5248	    -6.6299	     1.3428	    -5.8746	    -8.1406	
    -3.2730	    -3.8605	   -12.1689	    -1.0910	    -2.5177	    -3.4409	    -5.7068	     0.0839	    -5.8746	    -8.0566	
    -3.0212	    -2.7695	   -11.7493	    -1.5945	    -2.0981	    -3.5248	    -5.1193	    -1.0910	    -6.2103	    -8.2245	
    -3.0212	    -1.9302	   -11.4975	    -2.2659	    -1.9302	    -3.7766	    -4.8676	    -2.1820	    -6.7139	    -8.6441	
    -3.2730	    -1.4267	   -11.5814	    -3.1052	    -2.0142	    -4.2801	    -5.1193	    -3.2730	    -7.5531	    -9.3994	
    -3.8605	    -1.1749	   -11.8332	    -4.0283	    -2.2659	    -4.9515	    -5.7068	    -4.3640	    -8.6441	   -10.3226	
    -4.6997	    -1.4267	   -12.3367	    -5.1193	    -2.7695	    -5.8746	    -6.6299	    -5.5389	    -9.8190	   -11.3297	
    -5.6229	    -1.9302	   -12.9242	    -6.2103	    -3.4409	    -7.0496	    -7.7209	    -6.7139	   -11.1618	   -12.5046	
    -6.7139	    -2.6855	   -13.4277	    -7.3853	    -4.1962	    -8.3084	    -8.8959	    -7.8049	   -12.5046	   -13.5956	
    -7.8888	    -3.5248	   -13.9313	    -8.5602	    -4.9515	    -9.7351	    -9.9869	    -8.8959	   -13.6795	   -14.5187	
    -8.8959	    -4.4479	   -14.3509	    -9.6512	    -5.6229	   -11.0779	   -10.9100	    -9.8190	   -14.7705	   -15.1901	
    -9.8190	    -5.2872	   -14.5187	   -10.5743	    -6.2943	   -12.5046	   -11.5814	   -10.5743	   -15.5258	   -15.6097	
   -10.5743	    -6.0425	   -14.5187	   -11.4136	    -6.7139	   -13.7634	   -12.0010	   -11.0779	   -16.0294	   -15.6937	
   -11.0779	    -6.6299	   -14.3509	   -12.1689	    -7.0496	   -14.8544	   -12.1689	   -11.4136	   -16.1972	   -15.3580	
   -11.4136	    -7.0496	   -14.0152	   -12.6724	    -7.1335	   -15.6937	   -12.0010	   -11.4136	   -16.0294	   -14.6027	
   -11.4136	    -7.3013	   -13.5956	   -13.0920	    -7.0496	   -16.1972	   -11.4975	   -11.2457	   -15.4419	   -13.5956	
   -11.2457	    -7.3853	   -13.0081	   -13.4277	    -6.7978	   -16.4490	   -10.8261	   -10.8261	   -14.6027	   -12.3367	
   -10.9100	    -7.3013	   -12.5046	   -13.5117	    -6.3782	   -16.4490	    -9.9869	   -10.3226	   -13.5956	   -10.8261	
   -10.4065	    -7.0496	   -12.0010	   -13.5956	    -5.8746	   -16.1133	    -8.9798	    -9.5673	   -12.4207	    -9.3994	
    -9.8190	    -6.7978	   -11.5814	   -13.4277	    -5.3711	   -15.5258	    -7.9727	    -8.8120	   -11.2457	    -7.9727	
    -9.1476	    -6.3782	   -11.3297	   -13.1760	    -4.9515	   -14.7705	    -7.1335	    -7.9727	   -10.1547	    -6.7139	
    -8.6441	    -5.8746	   -11.2457	   -12.7563	    -4.5319	   -13.9313	    -6.3782	    -7.2174	    -9.2316	    -5.7907	
    -8.2245	    -5.4550	   -11.4136	   -12.1689	    -4.1962	   -13.0081	    -5.9586	    -6.3782	    -8.5602	    -5.2032	
    -7.9727	    -5.0354	   -11.8332	   -11.5814	    -4.1122	   -12.0850	    -5.8746	    -5.7068	    -8.0566	    -5.0354	
    -7.8888	    -4.6997	   -12.4207	   -10.9100	    -4.2801	   -11.1618	    -6.0425	    -5.1193	    -7.8888	    -5.2032	
    -8.0566	    -4.4479	   -13.1760	   -10.2386	    -4.5319	   -10.3226	    -6.5460	    -4.5319	    -7.8888	    -5.5389	
    -8.3923	    -4.2801	   -14.0152	    -9.5673	    -5.0354	    -9.4833	    -7.2174	    -4.1122	    -8.0566	    -6.1264	
    -8.8120	    -4.1122	   -14.8544	    -8.8959	    -5.5389	    -8.7280	    -8.1406	    -3.6087	    -8.3084	    -6.8817	
    -9.4833	    -4.0283	   -15.6097	    -8.1406	    -6.0425	    -8.0566	    -9.0637	    -3.1891	    -8.5602	    -7.5531	
   -10.1547	    -3.9444	   -16.2811	    -7.3853	    -6.5460	    -7.4692	    -9.9869	    -2.8534	    -8.8120	    -8.2245	
   -10.8261	    -3.9444	   -16.7007	    -6.7139	    -7.0496	    -6.9656	   -10.8261	    -2.5177	    -8.9798	    -8.8959	
   -11.4136	    -3.8605	   -16.9525	    -5.9586	    -7.3853	    -6.5460	   -11.4975	    -2.1820	    -9.2316	    -9.3994	
   -11.7493	    -3.7766	   -16.9525	    -5.3711	    -7.6370	    -6.2943	   -11.9171	    -1.9302	    -9.3994	    -9.8190	
   -11.7493	    -3.6926	   -16.6168	    -4.7836	    -7.7209	    -6.1264	   -12.1689	    -1.6785	    -9.4833	   -10.0708	
   -11.4136	    -3.4409	   -16.1133	    -4.2801	    -7.6370	    -6.1264	   -12.0850	    -1.3428	    -9.4833	   -10.1547	
   -10.7422	    -2.9373	   -15.2740	    -3.9444	    -7.3853	    -6.1264	   -11.6653	    -1.0071	    -9.3155	   -10.0708	
    -9.7351	    -2.2659	   -14.1830	    -3.6087	    -6.9656	    -6.1264	   -10.9940	    -0.5035	    -9.0637	    -9.7351	
    -8.4763	    -1.2589	   -12.8403	    -3.3569	    -6.2943	    -6.0425	   -10.0708	     0.1678	    -8.5602	    -9.1476	
    -6.9656	     0.0000	   -11.3297	    -3.1052	    -5.5389	    -5.9586	    -8.9798	     1.0071	    -8.0566	    -8.4763	
    -5.3711	     1.5106	    -9.8190	    -2.7695	    -4.5319	    -5.8746	    -7.8049	     1.8463	    -7.3853	    -7.7209	
    -3.7766	     3.1891	    -8.2245	    -2.2659	    -3.5248	    -5.6229	    -6.5460	     2.8534	    -6.7139	    -7.0496	
    -2.1820	     5.0354	    -6.7139	    -1.7624	    -2.5177	    -5.4550	    -5.4550	     3.7766	    -6.1264	    -6.5460	
    -0.5875	     6.9656	    -5.3711	    -1.0071	    -1.5945	    -5.2872	    -4.6158	     4.7836	    -5.6229	    -6.2103	
     0.9232	     8.8959	    -4.1122	    -0.2518	    -0.7553	    -5.1193	    -3.9444	     5.7068	    -5.2872	    -6.2103	
     2.4338	    10.7422	    -3.1891	     0.5875	    -0.0839	    -5.0354	    -3.6087	     6.5460	    -5.2032	    -6.4621	
     3.8605	    12.4207	    -2.3499	     1.5106	     0.5035	    -4.9515	    -3.6087	     7.3853	    -5.2032	    -6.9656	
     5.2032	    14.0152	    -1.7624	     2.4338	     0.9232	    -4.9515	    -3.7766	     8.0566	    -5.4550	    -7.6370	
     6.5460	    15.3580	    -1.3428	     3.3569	     1.2589	    -4.9515	    -4.0283	     8.4763	    -5.7068	    -8.3923	
     7.7209	    16.5329	    -1.0071	     4.2801	     1.4267	    -4.8676	    -4.3640	     8.7280	    -5.9586	    -9.0637	
     8.7280	    17.5400	    -0.6714	     5.1193	     1.5945	    -4.6997	    -4.6997	     8.7280	    -6.2103	    -9.7351	
     9.5673	    18.2953	    -0.5035	     5.9586	     1.6785	    -4.4479	    -4.9515	     8.3923	    -6.4621	   -10.2386	
    10.1547	    18.7149	    -0.3357	     6.7139	     1.6785	    -4.1122	    -5.2032	     7.7209	    -6.4621	   -10.4904	
    10.4904	    18.8828	    -0.1678	     7.3853	     1.5945	    -3.6926	    -5.3711	     6.7978	    -6.3782	   -10.5743	
    10.7422	    18.7988	     0.0839	     7.8888	     1.5945	    -3.2730	    -5.3711	     5.7068	    -6.1264	   -10.3226	
    10.9100	    18.6310	     0.3357	     8.3084	     1.5945	    -2.7695	    -5.3711	     4.6997	    -5.6229	    -9.7351	
    11.0779	    18.3792	     0.6714	     8.6441	     1.7624	    -2.1820	    -5.1193	     3.7766	    -4.9515	    -8.9798	
    11.2457	    18.1274	     1.1749	     8.8959	     2.0142	    -1.5945	    -4.6997	     3.1891	    -4.0283	    -7.9727	
    11.5814	    17.9596	     1.6785	     8.9798	     2.2659	    -1.0071	    -4.1962	     2.8534	    -2.9373	    -6.7978	
    11.9171	    17.7917	     2.0981	     9.0637	     2.6016	    -0.4196	    -3.6926	     2.7695	    -1.8463	    -5.6229	
    12.2528	    17.6239	     2.4338	     8.9798	     2.8534	     0.1678	    -3.1891	     2.7695	    -0.8392	    -4.5319	
    12.5046	    17.4561	     2.6016	     8.8120	     3.0212	     0.5875	    -2.7695	     2.9373	     0.0839	    -3.6926	
    12.6724	    17.2043	     2.4338	     8.6441	     3.1052	     1.0071	    -2.4338	     3.1891	     0.6714	    -3.0212	
    12.5885	    16.7007	     2.0981	     8.4763	     3.1052	     1.3428	    -2.2659	     3.2730	     1.0071	    -2.6855	
    12.3367	    16.1133	     1.5945	     8.2245	     2.8534	     1.5106	    -2.2659	     3.3569	     1.0071	    -2.6016	
    11.9171	    15.3580	     0.7553	     7.9727	     2.5177	     1.5945	    -2.5177	     3.1891	     0.6714	    -2.8534	
    11.1618	    14.3509	    -0.1678	     7.6370	     1.9302	     1.4267	    -2.9373	     2.9373	     0.0000	    -3.4409	
    10.3226	    13.2599	    -1.1749	     7.2174	     1.2589	     1.2589	    -3.5248	     2.5177	    -0.8392	    -4.1122	
     9.3155	    12.0010	    -2.1820	     6.7978	     0.4196	     0.9232	    -4.1122	     2.0142	    -1.8463	    -5.0354	
     8.2245	    10.7422	    -3.0212	     6.2943	    -0.3357	     0.5035	    -4.7836	     1.5945	    -2.8534	    -5.8746	
     7.0496	     9.4833	    -3.6926	     5.7068	    -1.0910	     0.0839	    -5.4550	     1.0910	    -3.8605	    -6.7139	
     5.8746	     8.3084	    -4.1122	     5.0354	    -1.8463	    -0.3357	    -6.0425	     0.5875	    -4.6997	    -7.4692	
     4.7836	     7.1335	    -4.2801	     4.3640	    -2.3499	    -0.7553	    -6.3782	     0.2518	    -5.4550	    -8.1406	
     3.7766	     6.1264	    -4.1962	     3.6087	    -2.7695	    -1.1749	    -6.5460	    -0.0839	    -5.8746	    -8.5602	
     2.9373	     5.3711	    -3.7766	     2.8534	    -2.8534	    -1.5106	    -6.4621	    -0.2518	    -6.0425	    -8.7280	
     2.2659	     4.8676	    -3.0212	     2.0981	    -2.7695	    -1.6785	    -6.0425	    -0.3357	    -5.9586	    -8.6441	
     1.7624	     4.6997	    -2.0142	     1.5106	    -2.3499	    -1.6785	    -5.3711	    -0.1678	    -5.4550	    -8.3084	
     1.5945	     4.7836	    -0.9232	     1.0071	    -1.6785	    -1.5106	    -4.4479	     0.2518	    -4.6997	    -7.7209	
     1.5106	     5.1193	     0.1678	     0.6714	    -0.9232	    -1.2589	    -3.4409	     0.7553	    -3.6926	    -6.8817	
     1.5945	     5.5389	     1.1749	     0.5035	    -0.0839	    -0.8392	    -2.3499	     1.3428	    -2.6016	    -6.1264	
     1.7624	     5.9586	     1.9302	     0.3357	     0.7553	    -0.4196	    -1.3428	     2.0142	    -1.5945	    -5.3711	
     1.8463	     6.3782	     2.2659	     0.1678	     1.5106	    -0.0839	    -0.5035	     2.5177	    -0.6714	    -4.7836	
     1.8463	     6.5460	     2.2659	     0.0000	     2.0142	     0.2518	     0.0000	     3.0212	    -0.0839	    -4.4479	
     1.6785	     6.6299	     1.8463	    -0.1678	     2.2659	     0.4196	     0.0839	     3.2730	     0.2518	    -4.3640	
     1.2589	     6.3782	     1.0071	    -0.4196	     2.1820	     0.4196	    -0.1678	     3.2730	     0.1678	    -4.6997	
     0.6714	     5.8746	    -0.0839	    -0.7553	     1.9302	     0.1678	    -0.7553	     2.9373	    -0.2518	    -5.3711	
    -0.0839	     5.2032	    -1.4267	    -1.0910	     1.3428	    -0.1678	    -1.5945	     2.4338	    -0.9232	    -6.3782	
    -0.9232	     4.4479	    -2.8534	    -1.5106	     0.5875	    -0.7553	    -2.6016	     1.5945	    -1.9302	    -7.4692	
    -1.8463	     3.6087	    -4.1962	    -1.8463	    -0.3357	    -1.3428	    -3.7766	     0.7553	    -3.0212	    -8.7280	
    -2.6016	     2.7695	    -5.4550	    -2.0981	    -1.1749	    -2.0981	    -4.9515	    -0.1678	    -4.0283	    -9.9030	
    -3.1891	     2.0981	    -6.4621	    -2.2659	    -2.0981	    -2.7695	    -6.0425	    -1.0071	    -4.9515	   -10.9100	
    -3.4409	     1.5106	    -7.2174	    -2.4338	    -2.8534	    -3.4409	    -6.9656	    -1.7624	    -5.6229	   -11.7493	
    -3.4409	     1.1749	    -7.6370	    -2.4338	    -3.5248	    -4.0283	    -7.8049	    -2.2659	    -6.1264	   -12.2528	
    -3.1052	     1.0910	    -7.8049	    -2.3499	    -3.9444	    -4.3640	    -8.3923	    -2.6016	    -6.2943	   -12.4207	
    -2.5177	     1.1749	    -7.7209	    -2.0981	    -4.2801	    -4.6158	    -8.8120	    -2.6016	    -6.1264	   -12.2528	
    -1.6785	     1.4267	    -7.3853	    -1.8463	    -4.3640	    -4.6158	    -8.9798	    -2.3499	    -5.6229	   -11.7493	
    -0.6714	     2.0142	    -6.7978	    -1.4267	    -4.2801	    -4.3640	    -8.9798	    -1.8463	    -4.8676	   -10.9940	
     0.3357	     2.6855	    -6.1264	    -1.0910	    -4.1122	    -3.9444	    -8.7280	    -1.1749	    -3.9444	    -9.9030	
     1.2589	     3.4409	    -5.3711	    -0.6714	    -3.7766	    -3.5248	    -8.3923	    -0.4196	    -2.9373	    -8.8120	
     2.0981	     4.1962	    -4.6997	    -0.2518	    -3.5248	    -3.0212	    -7.9727	     0.4196	    -1.9302	    -7.6370	
     2.7695	     5.0354	    -4.1122	     0.0000	    -3.1891	    -2.5177	    -7.5531	     1.1749	    -1.0910	    -6.6299	
     3.2730	     5.7907	    -3.6926	     0.0839	    -2.9373	    -2.1820	    -7.2174	     1.8463	    -0.3357	    -5.7907	
     3.6087	     6.4621	    -3.3569	     0.0839	    -2.6855	    -1.9302	    -7.0496	     2.4338	     0.0839	    -5.2032	
     3.7766	     7.0496	    -3.1891	    -0.0839	    -2.5177	    -1.8463	    -6.9656	     3.0212	     0.2518	    -5.0354	
     3.7766	     7.4692	    -3.2730	    -0.3357	    -2.4338	    -1.8463	    -7.0496	     3.5248	     0.1678	    -5.1193	
     3.6087	     7.7209	    -3.5248	    -0.6714	    -2.4338	    -2.0142	    -7.3853	     4.0283	    -0.2518	    -5.6229	
     3.3569	     7.8049	    -3.8605	    -1.1749	    -2.4338	    -2.3499	    -7.8049	     4.6158	    -1.0071	    -6.4621	
     2.8534	     7.7209	    -4.4479	    -1.6785	    -2.5177	    -2.8534	    -8.3923	     5.1193	    -1.9302	    -7.4692	
     2.3499	     7.4692	    -5.1193	    -2.2659	    -2.6016	    -3.4409	    -9.0637	     5.7907	    -3.0212	    -8.6441	
     1.7624	     7.1335	    -5.7907	    -2.8534	    -2.7695	    -4.1122	    -9.6512	     6.4621	    -4.1122	    -9.8190	
     1.1749	     6.7139	    -6.4621	    -3.3569	    -2.8534	    -4.6997	   -10.1547	     7.2174	    -5.2032	   -10.9100	
     0.5875	     6.2943	    -7.0496	    -3.7766	    -2.8534	    -5.2872	   -10.4065	     7.9727	    -6.0425	   -11.7493	
     0.0000	     5.7907	    -7.4692	    -4.1122	    -2.8534	    -5.7068	   -10.4904	     8.6441	    -6.6299	   -12.3367	
    -0.5875	     5.3711	    -7.8049	    -4.4479	    -2.6855	    -6.1264	   -10.2386	     9.1476	    -6.9656	   -12.6724	
    -1.0910	     4.8676	    -7.8888	    -4.7836	    -2.5177	    -6.3782	    -9.7351	     9.3994	    -7.0496	   -12.5885	
    -1.6785	     4.3640	    -7.8049	    -5.2032	    -2.1820	    -6.5460	    -8.9798	     9.3994	    -6.7978	   -12.3367	
    -2.2659	     3.8605	    -7.4692	    -5.5389	    -1.6785	    -6.5460	    -7.9727	     8.9798	    -6.2943	   -11.6653	
    -2.8534	     3.3569	    -6.9656	    -5.9586	    -1.1749	    -6.4621	    -6.7978	     8.3084	    -5.5389	   -10.8261	
    -3.5248	     2.8534	    -6.3782	    -6.4621	    -0.5875	    -6.2943	    -5.6229	     7.3853	    -4.6997	    -9.9030	
    -4.1962	     2.3499	    -5.6229	    -6.8817	     0.0000	    -6.2103	    -4.3640	     6.2103	    -3.8605	    -8.9798	
    -4.9515	     1.8463	    -4.8676	    -7.4692	     0.5875	    -6.0425	    -3.2730	     4.8676	    -3.1052	    -8.2245	
    -5.7907	     1.4267	    -4.1122	    -8.0566	     1.0910	    -6.0425	    -2.2659	     3.4409	    -2.5177	    -7.5531	
    -6.6299	     0.9232	    -3.3569	    -8.7280	     1.5106	    -6.1264	    -1.4267	     2.0142	    -2.1820	    -7.2174	
    -7.4692	     0.4196	    -2.6855	    -9.4833	     1.7624	    -6.3782	    -0.8392	     0.5875	    -2.0981	    -7.2174	
    -8.3923	    -0.0839	    -2.0981	   -10.4065	     2.0142	    -6.7139	    -0.5035	    -0.8392	    -2.4338	    -7.5531	
    -9.3155	    -0.6714	    -1.5945	   -11.3297	     2.0981	    -7.2174	    -0.4196	    -2.1820	    -3.1052	    -8.1406	
   -10.2386	    -1.1749	    -1.2589	   -12.3367	     2.0981	    -7.8049	    -0.5035	    -3.4409	    -3.9444	    -9.0637	
   -11.1618	    -1.6785	    -1.0071	   -13.1760	     2.0142	    -8.3923	    -0.6714	    -4.5319	    -5.1193	   -10.0708	
   -11.9171	    -2.0981	    -0.9232	   -13.8474	     1.9302	    -8.8959	    -0.8392	    -5.3711	    -6.2943	   -11.1618	
   -12.5885	    -2.2659	    -0.8392	   -14.2670	     1.8463	    -9.3994	    -1.0910	    -6.0425	    -7.4692	   -12.2528	
   -13.0081	    -2.2659	    -0.8392	   -14.4348	     1.7624	    -9.7351	    -1.2589	    -6.5460	    -8.4763	   -13.1760	
   -13.2599	    -2.1820	    -1.0071	   -14.4348	     1.7624	    -9.9869	    -1.3428	    -6.7978	    -9.3994	   -13.9313	
   -13.3438	    -1.9302	    -1.1749	   -14.3509	     1.7624	   -10.1547	    -1.2589	    -6.9656	   -10.0708	   -14.4348	
   -13.3438	    -1.5945	    -1.4267	   -14.2670	     1.8463	   -10.4065	    -1.0910	    -6.9656	   -10.4904	   -14.6866	
   -13.0920	    -1.1749	    -1.6785	   -14.2670	     1.9302	   -10.5743	    -0.7553	    -6.8817	   -10.7422	   -14.7705	
   -12.7563	    -0.5875	    -1.8463	   -14.3509	     2.1820	   -10.8261	    -0.2518	    -6.7139	   -10.7422	   -14.5187	
   -12.2528	     0.0000	    -1.8463	   -14.5187	     2.5177	   -11.0779	     0.3357	    -6.4621	   -10.5743	   -14.1830	
   -11.5814	     0.6714	    -1.7624	   -14.8544	     2.8534	   -11.4136	     0.9232	    -6.2103	   -10.3226	   -13.6795	
   -10.9100	     1.4267	    -1.5106	   -15.2740	     3.2730	   -11.7493	     1.3428	    -5.9586	    -9.9869	   -13.0920	
   -10.1547	     2.0981	    -1.2589	   -15.6937	     3.6926	   -12.0850	     1.7624	    -5.7068	    -9.6512	   -12.5885	
    -9.3155	     2.8534	    -0.8392	   -16.1133	     4.1122	   -12.4207	     1.8463	    -5.5389	    -9.3994	   -12.2528	
    -8.4763	     3.4409	    -0.5035	   -16.4490	     4.4479	   -12.8403	     1.8463	    -5.5389	    -9.2316	   -11.9171	
    -7.7209	     3.9444	    -0.0839	   -16.7007	     4.7836	   -13.2599	     1.5106	    -5.6229	    -9.3155	   -11.8332	
    -6.9656	     4.3640	     0.3357	   -16.9525	     4.9515	   -13.6795	     1.0910	    -5.7907	    -9.5673	   -12.0010	
    -6.4621	     4.6158	     0.5875	   -17.1204	     4.9515	   -14.2670	     0.4196	    -6.2103	    -9.9869	   -12.3367	
    -6.0425	     4.6158	     0.7553	   -17.3721	     4.6997	   -14.9384	    -0.5035	    -6.7139	   -10.6583	   -13.0081	
    -5.8746	     4.4479	     0.6714	   -17.7078	     4.2801	   -15.6937	    -1.6785	    -7.3013	   -11.4975	   -13.7634	
    -5.9586	     4.1122	     0.5035	   -18.0435	     3.6926	   -16.5329	    -2.8534	    -7.9727	   -12.4207	   -14.7705	
    -6.2103	     3.6926	     0.1678	   -18.3792	     2.9373	   -17.2882	    -4.1122	    -8.4763	   -13.2599	   -15.7776	
    -6.5460	     3.2730	    -0.2518	   -18.6310	     2.1820	   -18.0435	    -5.3711	    -8.8120	   -14.0152	   -16.7847	
    -6.9656	     2.8534	    -0.6714	   -18.8828	     1.4267	   -18.6310	    -6.3782	    -8.8959	   -14.6027	   -17.5400	
    -7.3853	     2.4338	    -1.1749	   -19.1345	     0.7553	   -19.1345	    -7.2174	    -8.5602	   -14.8544	   -18.1274	
    -7.9727	     2.0981	    -1.6785	   -19.3863	     0.0839	   -19.4702	    -7.8049	    -7.9727	   -14.8544	   -18.2953	
    -8.5602	     1.7624	    -2.2659	   -19.6381	    -0.5035	   -19.8059	    -8.1406	    -6.9656	   -14.6027	   -18.1274	
    -9.0637	     1.5945	    -2.8534	   -19.9738	    -1.0910	   -19.9738	    -8.1406	    -5.7068	   -13.9313	   -17.5400	
    -9.5673	     1.4267	    -3.2730	   -20.2255	    -1.5106	   -20.0577	    -7.9727	    -4.2801	   -13.0081	   -16.5329	
    -9.9869	     1.4267	    -3.6926	   -20.3094	    -1.9302	   -19.9738	    -7.5531	    -2.6855	   -11.8332	   -15.2740	
   -10.2386	     1.5106	    -3.8605	   -20.3094	    -2.1820	   -19.7220	    -6.8817	    -1.2589	   -10.5743	   -13.7634	
   -10.4065	     1.6785	    -4.0283	   -20.0577	    -2.3499	   -19.3024	    -6.1264	    -0.0839	    -9.2316	   -12.1689	
   -10.4904	     1.7624	    -4.1122	   -19.7220	    -2.5177	   -18.7988	    -5.3711	     0.7553	    -7.9727	   -10.6583	
   -10.6583	     1.9302	    -4.1122	   -19.3024	    -2.6855	   -18.2114	    -4.6997	     1.0071	    -6.9656	    -9.3155	
   -10.7422	     2.0142	    -4.2801	   -18.7988	    -2.9373	   -17.6239	    -4.2801	     0.6714	    -6.2103	    -8.3084	
   -10.9940	     1.9302	    -4.4479	   -18.2114	    -3.1891	   -17.1204	    -4.1122	    -0.2518	    -5.7907	    -7.7209	
   -11.1618	     1.7624	    -4.8676	   -17.5400	    -3.6087	   -16.6168	    -4.2801	    -1.5945	    -5.7068	    -7.3853	
   -11.4975	     1.4267	    -5.4550	   -17.0364	    -4.1962	   -16.2811	    -4.7836	    -3.2730	    -5.8746	    -7.4692	
   -11.7493	     1.0071	    -6.2103	   -16.5329	    -4.9515	   -16.0294	    -5.5389	    -5.1193	    -6.4621	    -7.8888	
   -12.0850	     0.3357	    -7.2174	   -16.1133	    -5.7907	   -15.9454	    -6.5460	    -6.9656	    -7.2174	    -8.4763	
   -12.5046	    -0.4196	    -8.3923	   -15.9454	    -6.7978	   -15.9454	    -7.6370	    -8.8120	    -8.2245	    -9.3994	
   -12.9242	    -1.2589	    -9.7351	   -15.7776	    -7.7209	   -16.1133	    -8.8120	   -10.4065	    -9.2316	   -10.3226	
   -13.4277	    -2.0981	   -10.9940	   -15.8615	    -8.6441	   -16.2811	    -9.9030	   -11.6653	   -10.2386	   -11.2457	
   -14.0152	    -3.0212	   -12.2528	   -15.9454	    -9.4833	   -16.5329	   -10.8261	   -12.6724	   -11.1618	   -12.0850	
   -14.6866	    -3.7766	   -13.3438	   -16.1133	   -10.0708	   -16.7847	   -11.4975	   -13.1760	   -11.8332	   -12.5885	
   -15.4419	    -4.5319	   -14.1830	   -16.3651	   -10.4065	   -17.0364	   -11.8332	   -13.4277	   -12.1689	   -12.8403	
   -16.0294	    -5.2032	   -14.7705	   -16.6168	   -10.4065	   -17.2882	   -11.8332	   -13.2599	   -12.2528	   -12.8403	
   -16.6168	    -5.7907	   -15.0223	   -16.7847	   -10.1547	   -17.4561	   -11.4975	   -12.9242	   -12.0850	   -12.5046	
   -16.9525	    -6.1264	   -15.0223	   -17.0364	    -9.6512	   -17.5400	   -10.7422	   -12.3367	   -11.5814	   -11.8332	
   -16.9525	    -6.3782	   -14.6866	   -17.1204	    -8.8959	   -17.5400	    -9.6512	   -11.5814	   -10.9100	   -11.0779	
   -16.7007	    -6.4621	   -14.0991	   -17.1204	    -7.9727	   -17.4561	    -8.3923	   -10.7422	   -10.0708	   -10.0708	
   -16.0294	    -6.4621	   -13.2599	   -16.9525	    -6.8817	   -17.2043	    -6.8817	    -9.8190	    -9.0637	    -8.9798	
   -15.1062	    -6.2943	   -12.4207	   -16.6168	    -5.7907	   -16.8686	    -5.2872	    -8.8120	    -8.0566	    -7.8888	
   -14.0991	    -6.0425	   -11.4975	   -16.1972	    -4.7836	   -16.4490	    -3.6926	    -7.8049	    -7.0496	    -6.7978	
   -13.0081	    -5.7907	   -10.7422	   -15.6937	    -3.7766	   -16.0294	    -2.2659	    -6.8817	    -6.2103	    -5.8746	
   -12.0010	    -5.5389	   -10.1547	   -15.0223	    -3.0212	   -15.5258	    -1.0910	    -6.1264	    -5.5389	    -5.1193	
   -11.2457	    -5.4550	    -9.8190	   -14.3509	    -2.4338	   -15.1062	    -0.2518	    -5.4550	    -5.1193	    -4.6997	
   -10.7422	    -5.6229	    -9.8190	   -13.7634	    -2.1820	   -14.7705	     0.1678	    -5.0354	    -4.9515	    -4.6158	
   -10.4904	    -5.9586	   -10.0708	   -13.0920	    -2.1820	   -14.6027	     0.1678	    -4.8676	    -5.1193	    -4.7836	
   -10.4904	    -6.5460	   -10.4904	   -12.5885	    -2.4338	   -14.6027	    -0.2518	    -4.7836	    -5.5389	    -5.2032	
   -10.5743	    -7.2174	   -11.0779	   -12.0850	    -2.8534	   -14.6866	    -1.0071	    -4.8676	    -6.2103	    -5.8746	
   -10.8261	    -8.0566	   -11.6653	   -11.6653	    -3.4409	   -14.8544	    -1.8463	    -4.9515	    -6.9656	    -6.5460	
   -11.1618	    -8.8959	   -12.0850	   -11.2457	    -4.0283	   -15.0223	    -2.9373	    -4.9515	    -7.6370	    -7.3013	
   -11.4975	    -9.8190	   -12.3367	   -10.9100	    -4.6158	   -15.2740	    -3.9444	    -4.6997	    -8.3084	    -7.8049	
   -11.8332	   -10.5743	   -12.4207	   -10.5743	    -5.0354	   -15.4419	    -4.7836	    -4.1962	    -8.8120	    -8.2245	
   -12.0010	   -11.1618	   -12.2528	   -10.3226	    -5.4550	   -15.5258	    -5.5389	    -3.4409	    -9.0637	    -8.3084	
   -12.1689	   -11.5814	   -11.8332	   -10.1547	    -5.6229	   -15.5258	    -6.0425	    -2.3499	    -9.0637	    -8.0566	
   -12.2528	   -11.8332	   -11.2457	    -9.9869	    -5.7907	   -15.3580	    -6.2943	    -1.1749	    -8.8120	    -7.5531	
   -12.1689	   -11.8332	   -10.5743	    -9.9030	    -5.7068	   -15.1062	    -6.2943	     0.1678	    -8.3084	    -6.7978	
   -12.0850	   -11.5814	    -9.9030	    -9.8190	    -5.6229	   -14.6866	    -6.0425	     1.5106	    -7.7209	    -5.7907	
   -11.9171	   -11.2457	    -9.3994	    -9.8190	    -5.5389	   -14.0991	    -5.6229	     2.5177	    -6.9656	    -4.6997	
   -11.8332	   -10.7422	    -9.1476	    -9.8190	    -5.4550	   -13.5117	    -5.2032	     3.1891	    -6.2103	    -3.6087	
   -11.7493	   -10.2386	    -9.1476	    -9.8190	    -5.5389	   -12.8403	    -4.7836	     3.4409	    -5.5389	    -2.6016	
   -11.8332	    -9.6512	    -9.4833	    -9.8190	    -5.6229	   -12.1689	    -4.5319	     3.1891	    -4.9515	    -1.7624	
   -11.8332	    -8.9798	   -10.1547	    -9.7351	    -5.8746	   -11.4975	    -4.2801	     2.4338	    -4.5319	    -1.1749	
   -11.8332	    -8.1406	   -11.0779	    -9.3994	    -6.2103	   -10.9100	    -4.2801	     1.4267	    -4.2801	    -0.9232	
   -11.8332	    -7.3013	   -12.1689	    -8.8959	    -6.5460	   -10.3226	    -4.4479	     0.2518	    -4.1122	    -0.9232	
   -11.7493	    -6.4621	   -13.5117	    -8.2245	    -7.0496	    -9.6512	    -4.6997	    -1.0071	    -4.1122	    -1.1749	
   -11.5814	    -5.7068	   -14.9384	    -7.3853	    -7.5531	    -9.0637	    -5.1193	    -2.1820	    -4.2801	    -1.6785	
   -11.3297	    -5.0354	   -16.3651	    -6.4621	    -8.0566	    -8.4763	    -5.6229	    -3.1052	    -4.5319	    -2.5177	
   -10.9940	    -4.5319	   -17.7917	    -5.3711	    -8.6441	    -7.8049	    -6.2103	    -3.8605	    -4.8676	    -3.3569	
   -10.4904	    -4.0283	   -18.9667	    -4.1122	    -9.0637	    -6.9656	    -6.6299	    -4.1962	    -5.2872	    -4.2801	
    -9.8190	    -3.5248	   -19.9738	    -2.6855	    -9.3994	    -6.1264	    -7.0496	    -4.2801	    -5.5389	    -5.1193	
    -8.8120	    -2.9373	   -20.5612	    -1.1749	    -9.5673	    -5.1193	    -7.2174	    -3.9444	    -5.7068	    -5.7068	
    -7.7209	    -2.3499	   -20.8969	     0.4196	    -9.5673	    -4.1122	    -7.1335	    -3.3569	    -5.6229	    -5.9586	
    -6.4621	    -1.6785	   -20.8969	     2.0142	    -9.3994	    -3.1052	    -6.9656	    -2.5177	    -5.4550	    -5.9586	
    -5.1193	    -1.0910	   -20.5612	     3.5248	    -9.0637	    -2.1820	    -6.5460	    -1.6785	    -5.0354	    -5.5389	
    -3.8605	    -0.5035	   -19.9738	     4.7836	    -8.5602	    -1.4267	    -6.0425	    -0.7553	    -4.5319	    -4.9515	
    -2.6016	     0.0000	   -19.3024	     5.7907	    -8.0566	    -0.8392	    -5.4550	     0.1678	    -3.9444	    -4.1122	
    -1.5106	     0.4196	   -18.4631	     6.4621	    -7.4692	    -0.5035	    -4.7836	     0.8392	    -3.2730	    -3.1052	
    -0.5035	     0.6714	   -17.5400	     6.8817	    -6.8817	    -0.4196	    -4.1962	     1.4267	    -2.6016	    -2.0981	
     0.3357	     0.7553	   -16.7007	     6.9656	    -6.3782	    -0.5875	    -3.6926	     1.7624	    -2.0981	    -1.1749	
     0.9232	     0.7553	   -16.0294	     6.8817	    -5.9586	    -0.9232	    -3.3569	     1.9302	    -1.6785	    -0.4196	
     1.2589	     0.5875	   -15.4419	     6.4621	    -5.7068	    -1.5106	    -3.2730	     1.8463	    -1.4267	     0.1678	
     1.4267	     0.2518	   -15.0223	     5.9586	    -5.6229	    -2.2659	    -3.4409	     1.5106	    -1.5106	     0.4196	
     1.3428	    -0.0839	   -14.7705	     5.3711	    -5.6229	    -3.1052	    -3.8605	     0.9232	    -1.7624	     0.3357	
     1.0910	    -0.5875	   -14.6866	     4.6158	    -5.8746	    -4.1122	    -4.4479	     0.1678	    -2.3499	     0.0000	
     0.5875	    -1.0910	   -14.6866	     3.8605	    -6.1264	    -5.1193	    -5.2032	    -0.7553	    -3.1052	    -0.7553	
    -0.0839	    -1.6785	   -14.9384	     2.9373	    -6.6299	    -6.2103	    -6.1264	    -1.9302	    -4.1962	    -1.7624	
    -1.0071	    -2.3499	   -15.2740	     1.9302	    -7.2174	    -7.4692	    -7.1335	    -3.1891	    -5.4550	    -3.0212	
    -2.0981	    -3.1891	   -15.6097	     0.7553	    -7.8888	    -8.7280	    -8.3084	    -4.5319	    -6.7978	    -4.4479	
    -3.2730	    -4.0283	   -16.0294	    -0.5035	    -8.5602	    -9.9869	    -9.3994	    -5.8746	    -8.3084	    -5.8746	
    -4.6997	    -4.9515	   -16.2811	    -1.9302	    -9.2316	   -11.2457	   -10.4065	    -7.2174	    -9.7351	    -7.2174	
    -6.1264	    -5.8746	   -16.4490	    -3.4409	    -9.9030	   -12.5046	   -11.2457	    -8.3923	   -10.9940	    -8.3923	
    -7.5531	    -6.7978	   -16.4490	    -5.0354	   -10.4065	   -13.6795	   -11.9171	    -9.4833	   -12.0850	    -9.2316	
    -8.9798	    -7.6370	   -16.1972	    -6.7139	   -10.8261	   -14.6866	   -12.3367	   -10.3226	   -12.9242	    -9.8190	
   -10.3226	    -8.3084	   -15.6937	    -8.3084	   -10.9100	   -15.6097	   -12.3367	   -10.9100	   -13.4277	   -10.0708	
   -11.3297	    -8.7280	   -14.9384	    -9.8190	   -10.8261	   -16.3651	   -12.0850	   -11.2457	   -13.5956	    -9.9869	
   -12.0850	    -8.8120	   -14.0152	   -11.2457	   -10.4904	   -16.9525	   -11.4975	   -11.3297	   -13.4277	    -9.6512	
   -12.5046	    -8.5602	   -13.0081	   -12.5046	    -9.9030	   -17.3721	   -10.6583	   -11.0779	   -13.0920	    -9.0637	
   -12.5885	    -7.9727	   -11.8332	   -13.5117	    -9.1476	   -17.6239	    -9.6512	   -10.7422	   -12.5885	    -8.4763	
   -12.3367	    -7.1335	   -10.8261	   -14.4348	    -8.3923	   -17.8757	    -8.5602	   -10.1547	   -12.0010	    -7.8049	
   -11.9171	    -6.0425	    -9.9869	   -15.1062	    -7.6370	   -18.0435	    -7.6370	    -9.4833	   -11.4136	    -7.3013	
   -11.2457	    -4.8676	    -9.3994	   -15.6937	    -6.8817	   -18.0435	    -6.7978	    -8.7280	   -10.9940	    -6.8817	
   -10.4904	    -3.5248	    -9.0637	   -16.0294	    -6.2943	   -18.1274	    -6.1264	    -7.8049	   -10.7422	    -6.6299	
    -9.6512	    -2.1820	    -8.8959	   -16.2811	    -5.7907	   -18.1274	    -5.7068	    -6.8817	   -10.5743	    -6.7139	
    -8.8120	    -0.8392	    -8.9798	   -16.3651	    -5.3711	   -18.2114	    -5.5389	    -5.8746	   -10.6583	    -6.9656	
    -8.0566	     0.4196	    -9.2316	   -16.2811	    -5.1193	   -18.2953	    -5.5389	    -5.0354	   -10.9940	    -7.5531	
    -7.4692	     1.5945	    -9.6512	   -16.1972	    -4.9515	   -18.6310	    -5.7907	    -4.3640	   -11.5814	    -8.3084	
    -6.8817	     2.6855	   -10.1547	   -16.0294	    -4.9515	   -19.0506	    -6.2103	    -4.0283	   -12.3367	    -9.3155	
    -6.5460	     3.6087	   -10.7422	   -15.7776	    -5.0354	   -19.5541	    -6.7139	    -4.0283	   -13.2599	   -10.4065	
    -6.2103	     4.4479	   -11.2457	   -15.5258	    -5.2032	   -20.2255	    -7.3853	    -4.3640	   -14.3509	   -11.5814	
    -6.0425	     5.1193	   -11.8332	   -15.3580	    -5.2872	   -20.8969	    -7.9727	    -5.1193	   -15.4419	   -12.7563	
    -5.9586	     5.7068	   -12.3367	   -15.1062	    -5.4550	   -21.5683	    -8.4763	    -6.2943	   -16.5329	   -13.6795	
    -5.8746	     6.2103	   -12.6724	   -15.0223	    -5.6229	   -22.2397	    -8.8959	    -7.7209	   -17.4561	   -14.5187	
    -5.8746	     6.5460	   -12.8403	   -14.9384	    -5.6229	   -22.8271	    -9.2316	    -9.3155	   -18.2114	   -15.0223	
    -5.8746	     6.8817	   -12.8403	   -15.0223	    -5.6229	   -23.4146	    -9.3155	   -10.9940	   -18.6310	   -15.2740	
    -5.7907	     7.1335	   -12.6724	   -15.1901	    -5.4550	   -23.9182	    -9.1476	   -12.5046	   -18.8828	   -15.2740	
    -5.7068	     7.3853	   -12.1689	   -15.4419	    -5.1193	   -24.2538	    -8.8120	   -13.8474	   -18.7149	   -14.9384	
    -5.4550	     7.6370	   -11.5814	   -15.7776	    -4.6997	   -24.5056	    -8.2245	   -14.8544	   -18.3792	   -14.3509	
    -5.1193	     7.8888	   -10.7422	   -16.1972	    -4.1122	   -24.5895	    -7.4692	   -15.4419	   -17.7078	   -13.5956	
    -4.6997	     8.1406	    -9.7351	   -16.5329	    -3.4409	   -24.5895	    -6.7139	   -15.6937	   -16.9525	   -12.7563	
    -4.1122	     8.4763	    -8.8120	   -16.7007	    -2.6016	   -24.3378	    -5.8746	   -15.6937	   -16.1133	   -11.8332	
    -3.4409	     8.7280	    -7.8049	   -16.7847	    -1.8463	   -23.9182	    -5.1193	   -15.4419	   -15.2740	   -10.9940	
    -2.6855	     8.9798	    -6.9656	   -16.6168	    -1.0910	   -23.4146	    -4.5319	   -14.9384	   -14.5187	   -10.3226	
    -1.7624	     9.2316	    -6.2103	   -16.2811	    -0.4196	   -22.8271	    -4.1962	   -14.4348	   -14.0152	    -9.7351	
    -0.9232	     9.3994	    -5.6229	   -15.7776	     0.0000	   -22.2397	    -4.0283	   -13.9313	   -13.5956	    -9.5673	
    -0.0839	     9.5673	    -5.2032	   -15.1062	     0.2518	   -21.5683	    -4.1962	   -13.4277	   -13.5117	    -9.6512	
     0.5035	     9.7351	    -5.0354	   -14.3509	     0.1678	   -20.9808	    -4.6997	   -13.0920	   -13.7634	   -10.0708	
     1.0071	     9.8190	    -5.0354	   -13.5956	    -0.1678	   -20.4773	    -5.3711	   -12.8403	   -14.1830	   -10.8261	
     1.2589	     9.8190	    -5.2032	   -12.7563	    -0.6714	   -19.9738	    -6.2943	   -12.6724	   -14.6866	   -11.8332	
     1.5106	     9.9030	    -5.4550	   -11.8332	    -1.3428	   -19.4702	    -7.2174	   -12.4207	   -15.2740	   -12.8403	
     1.7624	    10.0708	    -5.6229	   -10.8261	    -1.9302	   -18.9667	    -8.2245	   -12.0850	   -15.7776	   -13.7634	
     2.0981	    10.1547	    -5.7907	    -9.8190	    -2.5177	   -18.2953	    -9.1476	   -11.5814	   -16.1972	   -14.6027	
     2.5177	    10.3226	    -5.9586	    -8.7280	    -3.0212	   -17.5400	    -9.9030	   -10.9100	   -16.2811	   -15.1062	
     2.9373	    10.4904	    -5.9586	    -7.6370	    -3.3569	   -16.7847	   -10.5743	   -10.0708	   -16.1972	   -15.1901	
     3.5248	    10.4904	    -5.8746	    -6.6299	    -3.5248	   -16.0294	   -10.9940	    -8.9798	   -15.8615	   -15.0223	
     4.1962	    10.4904	    -5.6229	    -5.7068	    -3.5248	   -15.1901	   -11.1618	    -7.8049	   -15.2740	   -14.3509	
     4.8676	    10.4065	    -5.2032	    -4.7836	    -3.3569	   -14.3509	   -11.0779	    -6.4621	   -14.4348	   -13.3438	
     5.5389	    10.3226	    -4.6158	    -3.8605	    -2.9373	   -13.4277	   -10.7422	    -5.0354	   -13.4277	   -12.0850	
     6.1264	    10.1547	    -3.8605	    -3.0212	    -2.3499	   -12.5046	   -10.1547	    -3.5248	   -12.1689	   -10.5743	
     6.6299	     9.9030	    -2.9373	    -2.0981	    -1.6785	   -11.4975	    -9.3994	    -2.0981	   -10.8261	    -8.9798	
     6.9656	     9.6512	    -1.9302	    -1.3428	    -0.9232	   -10.4904	    -8.6441	    -0.7553	    -9.5673	    -7.3013	
     7.1335	     9.3994	    -0.8392	    -0.5035	    -0.2518	    -9.3994	    -7.9727	     0.4196	    -8.2245	    -5.8746	
     7.1335	     9.2316	     0.1678	     0.3357	     0.3357	    -8.3923	    -7.4692	     1.5106	    -7.1335	    -4.6158	
     6.9656	     9.1476	     1.0071	     1.1749	     0.7553	    -7.3853	    -7.0496	     2.3499	    -6.2103	    -3.6087	
     6.6299	     8.9798	     1.6785	     1.9302	     1.0071	    -6.5460	    -7.0496	     2.9373	    -5.6229	    -3.0212	
     6.1264	     8.8959	     2.0142	     2.6855	     0.9232	    -5.8746	    -7.3013	     3.2730	    -5.2872	    -2.8534	
     5.3711	     8.6441	     1.9302	     3.2730	     0.5875	    -5.4550	    -7.8888	     3.3569	    -5.2872	    -3.0212	
     4.6158	     8.3084	     1.5106	     3.8605	     0.0000	    -5.1193	    -8.7280	     3.3569	    -5.5389	    -3.4409	
     3.7766	     7.9727	     0.7553	     4.3640	    -0.8392	    -5.0354	    -9.8190	     3.1891	    -6.0425	    -4.1122	
     2.9373	     7.5531	    -0.3357	     4.9515	    -1.7624	    -4.8676	   -11.0779	     3.0212	    -6.4621	    -4.7836	
     2.3499	     7.1335	    -1.5945	     5.5389	    -2.6855	    -4.7836	   -12.3367	     3.0212	    -6.8817	    -5.4550	
     1.8463	     6.7978	    -2.9373	     6.1264	    -3.5248	    -4.4479	   -13.5117	     3.2730	    -7.1335	    -5.8746	
     1.5945	     6.5460	    -4.3640	     6.7139	    -4.3640	    -4.1122	   -14.6027	     3.7766	    -7.0496	    -5.9586	
     1.5106	     6.2943	    -5.6229	     7.3013	    -5.0354	    -3.5248	   -15.4419	     4.5319	    -6.6299	    -5.7068	
     1.5945	     6.2103	    -6.7978	     7.8049	    -5.5389	    -2.8534	   -16.1133	     5.7068	    -5.9586	    -5.0354	
     1.7624	     6.2943	    -7.8049	     8.2245	    -6.0425	    -2.0142	   -16.5329	     7.2174	    -4.8676	    -3.9444	
     2.0981	     6.3782	    -8.6441	     8.5602	    -6.3782	    -1.0910	   -16.6168	     8.9798	    -3.5248	    -2.6016	
     2.3499	     6.4621	    -9.3994	     8.8120	    -6.7139	    -0.1678	   -16.4490	    10.9940	    -1.9302	    -1.0071	
     2.6855	     6.5460	    -9.9030	     9.0637	    -7.0496	     0.8392	   -16.0294	    13.0920	    -0.1678	     0.7553	
     2.8534	     6.6299	   -10.3226	     9.2316	    -7.3013	     1.7624	   -15.4419	    15.2740	     1.5945	     2.6016	
     3.0212	     6.5460	   -10.6583	     9.3994	    -7.5531	     2.6855	   -14.6866	    17.4561	     3.2730	     4.4479	
     3.1891	     6.4621	   -10.8261	     9.6512	    -7.8049	     3.6926	   -13.9313	    19.5541	     4.9515	     6.1264	
     3.2730	     6.2943	   -10.9100	    10.0708	    -7.8888	     4.6158	   -13.0920	    21.4005	     6.3782	     7.5531	
     3.3569	     6.2103	   -10.8261	    10.5743	    -7.9727	     5.6229	   -12.4207	    22.8271	     7.6370	     8.7280	
     3.4409	     6.0425	   -10.7422	    11.1618	    -7.9727	     6.5460	   -11.8332	    23.8342	     8.4763	     9.4833	
     3.3569	     5.9586	   -10.6583	    11.8332	    -8.0566	     7.3853	   -11.5814	    24.1699	     8.9798	     9.7351	
     3.2730	     5.7907	   -10.5743	    12.5046	    -8.1406	     8.0566	   -11.5814	    23.9182	     8.9798	     9.5673	
     3.1052	     5.7068	   -10.4904	    13.0920	    -8.2245	     8.5602	   -11.8332	    23.0789	     8.7280	     8.9798	
     2.7695	     5.6229	   -10.4065	    13.5117	    -8.3084	     8.9798	   -12.1689	    21.7361	     8.1406	     8.0566	
     2.5177	     5.7068	   -10.2386	    13.9313	    -8.3923	     9.2316	   -12.6724	    20.1416	     7.3853	     7.1335	
     2.2659	     5.9586	    -9.9869	    14.1830	    -8.3084	     9.3994	   -13.0920	    18.2953	     6.5460	     6.1264	
     2.0981	     6.3782	    -9.5673	    14.3509	    -8.0566	     9.4833	   -13.3438	    16.5329	     5.8746	     5.2872	
     2.0981	     6.9656	    -8.9798	    14.4348	    -7.6370	     9.6512	   -13.3438	    15.0223	     5.2872	     4.6997	
     2.1820	     7.8049	    -8.3084	    14.3509	    -7.0496	     9.8190	   -13.0920	    13.6795	     4.9515	     4.3640	
     2.4338	     8.7280	    -7.4692	    14.1830	    -6.2103	     9.9030	   -12.5046	    12.5885	     4.7836	     4.2801	
     2.8534	     9.7351	    -6.4621	    13.9313	    -5.2032	     9.9869	   -11.6653	    11.7493	     4.7836	     4.3640	
     3.4409	    10.8261	    -5.2872	    13.5956	    -4.1122	    10.0708	   -10.6583	    11.2457	     4.9515	     4.6158	
     4.1962	    11.9171	    -4.1122	    13.3438	    -2.9373	    10.0708	    -9.3994	    10.9940	     5.3711	     4.9515	
     5.1193	    13.0081	    -2.7695	    13.0081	    -1.7624	     9.9869	    -8.0566	    10.9940	     5.7907	     5.4550	
     6.2103	    14.0991	    -1.4267	    12.6724	    -0.5035	     9.9030	    -6.7139	    11.0779	     6.3782	     5.8746	
     7.4692	    15.1901	     0.0000	    12.4207	     0.7553	     9.7351	    -5.3711	    11.3297	     6.9656	     6.2103	
     8.7280	    16.1972	     1.4267	    12.1689	     2.0142	     9.5673	    -4.1962	    11.5814	     7.4692	     6.4621	
     9.9869	    17.0364	     2.6855	    11.9171	     3.1891	     9.3155	    -3.1891	    11.7493	     7.8888	     6.4621	
    11.0779	    17.7078	     3.8605	    11.7493	     4.1962	     8.9798	    -2.4338	    11.6653	     7.9727	     6.0425	
    11.9171	    18.2114	     4.8676	    11.5814	     5.1193	     8.4763	    -2.0142	    11.3297	     7.7209	     5.3711	
    12.5046	    18.2953	     5.6229	    11.4136	     5.7068	     7.8049	    -1.9302	    10.7422	     7.1335	     4.2801	
    12.7563	    18.1274	     6.1264	    11.1618	     6.1264	     6.9656	    -2.1820	     9.9030	     6.2103	     2.8534	
    12.5885	    17.6239	     6.2943	    10.9100	     6.2103	     5.9586	    -2.6855	     8.8959	     4.8676	     1.0910	
    12.0850	    16.9525	     6.2943	    10.5743	     6.0425	     4.8676	    -3.4409	     7.6370	     3.3569	    -0.8392	
    11.4136	    16.1133	     6.1264	    10.3226	     5.6229	     3.7766	    -4.2801	     6.2943	     1.6785	    -2.8534	
    10.5743	    15.2740	     5.8746	     9.9869	     5.1193	     2.6016	    -5.1193	     4.9515	    -0.0839	    -4.8676	
     9.6512	    14.5187	     5.5389	     9.7351	     4.4479	     1.4267	    -5.8746	     3.6087	    -1.8463	    -6.8817	
     8.8120	    13.9313	     5.2872	     9.4833	     3.7766	     0.4196	    -6.5460	     2.4338	    -3.4409	    -8.6441	
     8.0566	    13.6795	     5.1193	     9.1476	     3.0212	    -0.5875	    -6.9656	     1.3428	    -4.7836	   -10.0708	
     7.5531	    13.7634	     5.1193	     8.9798	     2.4338	    -1.3428	    -7.1335	     0.6714	    -5.8746	   -11.1618	
     7.3013	    14.2670	     5.3711	     8.8120	     2.0981	    -1.8463	    -6.8817	     0.2518	    -6.5460	   -11.7493	
     7.3853	    15.1901	     5.8746	     8.7280	     2.0981	    -2.0981	    -6.3782	     0.3357	    -6.7139	   -11.8332	
     7.8888	    16.4490	     6.5460	     8.8120	     2.3499	    -2.0981	    -5.5389	     0.7553	    -6.5460	   -11.3297	
     8.6441	    17.9596	     7.3013	     8.9798	     2.8534	    -1.8463	    -4.5319	     1.5106	    -5.9586	   -10.4904	
     9.6512	    19.6381	     8.2245	     9.2316	     3.5248	    -1.3428	    -3.2730	     2.4338	    -5.2032	    -9.2316	
    10.7422	    21.3165	     9.0637	     9.6512	     4.3640	    -0.7553	    -2.0981	     3.5248	    -4.2801	    -7.8888	
    11.9171	    22.8271	     9.8190	    10.0708	     5.2032	    -0.0839	    -0.9232	     4.5319	    -3.4409	    -6.5460	
    13.0920	    24.2538	    10.3226	    10.5743	     6.0425	     0.5875	     0.0839	     5.5389	    -2.6016	    -5.2872	
    14.1830	    25.4288	    10.6583	    11.2457	     6.7978	     1.3428	     0.8392	     6.2103	    -2.0142	    -4.2801	
    15.1062	    26.3519	    10.7422	    11.8332	     7.3853	     1.9302	     1.2589	     6.7139	    -1.6785	    -3.6926	
    15.7776	    26.9394	    10.5743	    12.3367	     7.7209	     2.5177	     1.3428	     6.8817	    -1.6785	    -3.4409	
    16.2811	    27.2751	    10.0708	    12.8403	     7.8049	     2.8534	     1.1749	     6.7978	    -2.0142	    -3.5248	
    16.6168	    27.2751	     9.3155	    13.1760	     7.6370	     3.0212	     0.6714	     6.5460	    -2.5177	    -3.9444	
    16.8686	    27.1072	     8.5602	    13.4277	     7.3853	     3.1891	    -0.0839	     6.1264	    -3.1891	    -4.5319	
    17.0364	    26.9394	     7.8049	    13.5956	     6.9656	     3.2730	    -0.9232	     5.7907	    -3.7766	    -5.2032	
    17.2043	    26.7715	     7.0496	    13.8474	     6.5460	     3.5248	    -1.7624	     5.5389	    -4.2801	    -5.7907	
    17.3721	    26.6037	     6.5460	    14.0991	     6.2103	     3.8605	    -2.4338	     5.5389	    -4.5319	    -6.2943	
    17.7917	    26.6037	     6.2943	    14.4348	     5.8746	     4.4479	    -3.0212	     5.8746	    -4.5319	    -6.4621	
    18.2114	    26.7715	     6.2103	    14.8544	     5.6229	     5.2872	    -3.2730	     6.6299	    -4.0283	    -6.2943	
    18.7149	    27.0233	     6.5460	    15.4419	     5.5389	     6.3782	    -3.2730	     7.8049	    -3.2730	    -5.8746	
    19.3024	    27.4429	     7.1335	    16.0294	     5.6229	     7.7209	    -3.0212	     9.4833	    -2.0981	    -5.1193	
    19.8898	    28.0304	     8.0566	    16.7847	     5.9586	     9.2316	    -2.4338	    11.5814	    -0.5875	    -4.0283	
    20.3934	    28.7018	     9.2316	    17.6239	     6.3782	    10.8261	    -1.5945	    14.0152	     1.0910	    -2.6855	
    20.8969	    29.4571	    10.5743	    18.4631	     7.0496	    12.5046	    -0.5875	    16.8686	     3.0212	    -1.2589	
    21.2326	    30.2963	    12.1689	    19.2184	     7.8888	    14.1830	     0.5035	    19.8059	     5.0354	     0.2518	
    21.4844	    31.0516	    13.7634	    20.0577	     8.8120	    15.6937	     1.6785	    22.7432	     6.9656	     1.6785	
    21.5683	    31.8069	    15.3580	    20.6451	     9.7351	    17.1204	     2.7695	    25.5127	     8.5602	     2.8534	
    21.5683	    32.3944	    16.7847	    21.2326	    10.6583	    18.2953	     3.7766	    27.9465	     9.9030	     3.6926	
    21.5683	    32.8140	    17.9596	    21.6522	    11.4975	    19.3863	     4.5319	    29.7928	    10.8261	     4.0283	
    21.4844	    33.0658	    18.9667	    21.9879	    12.1689	    20.1416	     5.0354	    30.9677	    11.3297	     3.9444	
    21.4005	    33.2336	    19.5541	    22.1558	    12.5885	    20.8130	     5.2872	    31.4713	    11.4136	     3.3569	
    21.3165	    33.1497	    19.8898	    22.2397	    12.8403	    21.2326	     5.2872	    31.3034	    10.9940	     2.5177	
    21.2326	    33.0658	    19.9738	    22.3236	    12.9242	    21.4005	     5.0354	    30.4642	    10.4065	     1.3428	
    21.0648	    32.8979	    19.8059	    22.3236	    12.8403	    21.4844	     4.6158	    29.0375	     9.5673	     0.1678	
    20.9808	    32.7301	    19.5541	    22.3236	    12.6724	    21.4005	     4.1122	    27.3590	     8.5602	    -1.0071	
    20.8969	    32.6462	    19.2184	    22.4075	    12.4207	    21.3165	     3.6087	    25.5966	     7.6370	    -2.0981	
    20.8969	    32.6462	    18.9667	    22.5754	    12.0850	    21.1487	     3.1891	    23.9182	     6.7978	    -3.0212	
[Epoch Header]
[Trial Type]	13
[Accept]	1
[Correct]	0
[RT]	 0.000
[Resp]	0
[Epoch Data]
     5.3711	     2.1820	    -2.1820	     3.2730	    -1.5106	    -5.2872	    -6.8817	    -9.4833	    -4.4479	     2.0142	
     5.2872	     2.2659	    -1.2589	     2.5177	    -1.0910	    -5.6229	    -6.1264	    -9.3155	    -4.0283	     2.5177	
     5.2872	     2.2659	    -0.0839	     1.6785	    -0.5875	    -5.8746	    -5.2032	    -8.9798	    -3.3569	     3.1891	
     5.2872	     2.3499	     1.1749	     0.9232	     0.0839	    -6.1264	    -4.1122	    -8.4763	    -2.6855	     3.9444	
     5.3711	     2.5177	     2.5177	     0.3357	     0.9232	    -6.2943	    -2.9373	    -7.7209	    -1.9302	     4.7836	
     5.4550	     2.7695	     4.0283	    -0.0839	     1.7624	    -6.3782	    -1.6785	    -6.8817	    -1.2589	     5.5389	
     5.7068	     3.1052	     5.5389	    -0.3357	     2.6855	    -6.2103	    -0.4196	    -5.8746	    -0.5875	     6.2103	
     6.0425	     3.5248	     6.8817	    -0.2518	     3.6087	    -6.0425	     0.7553	    -4.7836	    -0.0839	     6.6299	
     6.3782	     4.0283	     8.2245	     0.0000	     4.4479	    -5.6229	     1.7624	    -3.6926	     0.1678	     6.7978	
     6.7978	     4.5319	     9.2316	     0.3357	     5.2872	    -5.2872	     2.7695	    -2.6016	     0.2518	     6.7139	
     7.2174	     5.1193	    10.0708	     0.9232	     5.9586	    -4.8676	     3.5248	    -1.5945	     0.0839	     6.2943	
     7.6370	     5.6229	    10.5743	     1.5106	     6.5460	    -4.4479	     4.2801	    -0.8392	    -0.2518	     5.7068	
     8.0566	     6.1264	    10.8261	     2.0981	     7.1335	    -4.0283	     4.7836	    -0.3357	    -0.6714	     5.0354	
     8.3923	     6.6299	    10.8261	     2.6855	     7.5531	    -3.6087	     5.2032	    -0.0839	    -1.1749	     4.3640	
     8.6441	     6.8817	    10.5743	     3.1891	     7.8049	    -3.2730	     5.3711	    -0.1678	    -1.6785	     3.6926	
     8.7280	     7.0496	     9.9869	     3.5248	     7.8888	    -3.0212	     5.4550	    -0.7553	    -2.0981	     3.2730	
     8.6441	     6.8817	     9.1476	     3.5248	     7.8049	    -2.8534	     5.2872	    -1.6785	    -2.4338	     3.0212	
     8.3923	     6.4621	     8.1406	     3.1891	     7.4692	    -2.9373	     4.9515	    -3.1052	    -2.6016	     2.9373	
     7.8049	     5.7068	     6.8817	     2.6016	     6.8817	    -3.1891	     4.4479	    -4.6997	    -2.6855	     3.0212	
     7.1335	     4.6997	     5.5389	     1.5945	     6.2103	    -3.6087	     3.8605	    -6.4621	    -2.6855	     3.3569	
     6.2103	     3.4409	     4.2801	     0.3357	     5.3711	    -4.1962	     3.2730	    -8.1406	    -2.4338	     3.8605	
     5.2872	     2.0981	     3.0212	    -1.0910	     4.6158	    -4.7836	     2.7695	    -9.6512	    -2.1820	     4.5319	
     4.2801	     0.7553	     2.0142	    -2.6016	     3.8605	    -5.3711	     2.3499	   -10.8261	    -1.6785	     5.2872	
     3.3569	    -0.5035	     1.1749	    -4.1122	     3.1891	    -5.8746	     2.0142	   -11.5814	    -1.1749	     6.0425	
     2.4338	    -1.6785	     0.6714	    -5.5389	     2.6855	    -6.2103	     1.7624	   -12.0010	    -0.5875	     6.7978	
     1.6785	    -2.6016	     0.4196	    -6.7139	     2.3499	    -6.4621	     1.4267	   -12.0850	     0.0000	     7.4692	
     1.0071	    -3.3569	     0.5035	    -7.6370	     2.0981	    -6.4621	     1.1749	   -12.0010	     0.5035	     8.0566	
     0.3357	    -3.7766	     0.6714	    -8.3923	     2.0981	    -6.3782	     0.9232	   -11.6653	     0.9232	     8.3923	
    -0.2518	    -4.0283	     1.0910	    -8.8120	     2.1820	    -6.2943	     0.6714	   -11.3297	     1.0910	     8.4763	
    -0.8392	    -4.1122	     1.5106	    -9.0637	     2.2659	    -6.2103	     0.3357	   -10.9940	     1.0910	     8.3084	
    -1.6785	    -4.1962	     1.7624	    -9.2316	     2.2659	    -6.2943	    -0.0839	   -10.9100	     0.7553	     7.8888	
    -2.6016	    -4.1962	     1.9302	    -9.3994	     2.1820	    -6.6299	    -0.6714	   -10.9940	     0.0839	     7.0496	
    -3.6926	    -4.2801	     1.7624	    -9.7351	     1.9302	    -7.2174	    -1.4267	   -11.3297	    -0.8392	     5.9586	
    -4.8676	    -4.3640	     1.4267	   -10.1547	     1.5106	    -8.1406	    -2.1820	   -11.9171	    -2.0981	     4.6158	
    -6.0425	    -4.4479	     0.9232	   -10.6583	     1.0071	    -9.2316	    -3.0212	   -12.5885	    -3.3569	     3.1891	
    -6.9656	    -4.5319	     0.2518	   -11.1618	     0.4196	   -10.4065	    -3.6926	   -13.3438	    -4.6997	     1.7624	
    -7.5531	    -4.5319	    -0.3357	   -11.5814	    -0.0839	   -11.5814	    -4.1962	   -14.0152	    -5.9586	     0.5035	
    -7.7209	    -4.4479	    -0.8392	   -12.0010	    -0.5035	   -12.5885	    -4.4479	   -14.5187	    -6.9656	    -0.5035	
    -7.4692	    -4.1962	    -1.3428	   -12.2528	    -0.7553	   -13.5117	    -4.3640	   -14.9384	    -7.7209	    -1.2589	
    -6.8817	    -3.9444	    -1.5945	   -12.4207	    -0.7553	   -14.0991	    -3.9444	   -15.1901	    -8.2245	    -1.6785	
    -6.0425	    -3.5248	    -1.5945	   -12.5046	    -0.5035	   -14.5187	    -3.2730	   -15.2740	    -8.4763	    -1.6785	
    -4.9515	    -2.9373	    -1.4267	   -12.5046	     0.0000	   -14.6027	    -2.2659	   -15.2740	    -8.3923	    -1.5106	
    -3.7766	    -2.3499	    -1.0071	   -12.3367	     0.6714	   -14.5187	    -1.1749	   -15.1062	    -8.1406	    -1.0071	
    -2.4338	    -1.6785	    -0.3357	   -12.0850	     1.5106	   -14.1830	     0.0000	   -14.8544	    -7.7209	    -0.4196	
    -1.1749	    -1.0910	     0.4196	   -11.7493	     2.5177	   -13.5956	     1.1749	   -14.6027	    -7.2174	     0.3357	
     0.0000	    -0.5035	     1.4267	   -11.4136	     3.4409	   -13.0081	     2.2659	   -14.3509	    -6.7139	     1.0071	
     1.0910	     0.0000	     2.3499	   -10.9100	     4.3640	   -12.2528	     3.2730	   -14.0991	    -6.2943	     1.5945	
     2.0981	     0.4196	     3.3569	   -10.4065	     5.2872	   -11.4975	     3.9444	   -14.0152	    -5.9586	     2.0142	
     2.8534	     0.7553	     4.1962	    -9.8190	     5.9586	   -10.8261	     4.4479	   -14.0991	    -5.9586	     2.0142	
     3.3569	     0.9232	     4.8676	    -9.3994	     6.4621	   -10.2386	     4.6158	   -14.3509	    -6.2103	     1.6785	
     3.5248	     0.9232	     5.2872	    -9.0637	     6.6299	    -9.9030	     4.4479	   -14.8544	    -6.7978	     0.9232	
     3.4409	     0.7553	     5.4550	    -9.0637	     6.5460	    -9.9030	     3.9444	   -15.6937	    -7.6370	    -0.2518	
     3.1891	     0.5035	     5.3711	    -9.2316	     6.1264	   -10.0708	     3.3569	   -16.6168	    -8.8120	    -1.7624	
     2.6855	     0.0839	     5.1193	    -9.6512	     5.6229	   -10.4904	     2.6016	   -17.7078	   -10.0708	    -3.4409	
     2.1820	    -0.3357	     4.8676	   -10.1547	     5.0354	   -10.9940	     1.8463	   -18.8828	   -11.4136	    -5.1193	
     1.6785	    -0.6714	     4.6158	   -10.7422	     4.3640	   -11.5814	     1.1749	   -19.8059	   -12.5885	    -6.7978	
     1.2589	    -1.0910	     4.3640	   -11.3297	     3.6926	   -12.1689	     0.6714	   -20.5612	   -13.5117	    -8.2245	
     0.9232	    -1.3428	     4.2801	   -11.8332	     3.1052	   -12.5885	     0.4196	   -21.0648	   -14.1830	    -9.3994	
     0.6714	    -1.5945	     4.3640	   -12.2528	     2.6016	   -12.9242	     0.3357	   -21.2326	   -14.4348	    -9.9869	
     0.5875	    -1.6785	     4.5319	   -12.4207	     2.1820	   -13.0920	     0.5035	   -20.9808	   -14.2670	   -10.2386	
     0.5875	    -1.5945	     4.6997	   -12.3367	     1.9302	   -13.0081	     0.9232	   -20.3934	   -13.7634	    -9.8190	
     0.6714	    -1.5106	     4.9515	   -12.0850	     1.7624	   -12.7563	     1.5945	   -19.5541	   -12.7563	    -9.0637	
     0.8392	    -1.4267	     5.1193	   -11.7493	     1.6785	   -12.3367	     2.3499	   -18.3792	   -11.5814	    -7.8888	
     0.8392	    -1.2589	     5.1193	   -11.3297	     1.6785	   -11.8332	     3.1052	   -17.1204	   -10.1547	    -6.4621	
     0.8392	    -1.1749	     4.8676	   -10.9940	     1.7624	   -11.2457	     3.6926	   -15.7776	    -8.7280	    -4.9515	
     0.6714	    -1.0910	     4.3640	   -10.7422	     1.6785	   -10.7422	     4.1962	   -14.4348	    -7.3013	    -3.4409	
     0.4196	    -1.0071	     3.6087	   -10.4904	     1.5945	   -10.2386	     4.3640	   -13.1760	    -5.9586	    -2.0142	
     0.0839	    -0.9232	     2.6855	   -10.2386	     1.5106	    -9.7351	     4.2801	   -11.8332	    -4.8676	    -0.7553	
    -0.2518	    -0.8392	     1.5945	    -9.9030	     1.2589	    -9.2316	     3.9444	   -10.5743	    -4.0283	     0.2518	
    -0.5035	    -0.6714	     0.5035	    -9.5673	     0.9232	    -8.8120	     3.2730	    -9.3994	    -3.3569	     1.0910	
    -0.7553	    -0.6714	    -0.7553	    -9.2316	     0.4196	    -8.5602	     2.2659	    -8.3084	    -2.9373	     1.6785	
    -1.0910	    -0.6714	    -2.0142	    -8.8959	    -0.1678	    -8.3084	     1.1749	    -7.4692	    -2.7695	     2.0142	
    -1.4267	    -0.8392	    -3.2730	    -8.8120	    -0.8392	    -8.3084	    -0.1678	    -6.9656	    -2.8534	     2.0142	
    -1.7624	    -1.1749	    -4.5319	    -8.8120	    -1.5945	    -8.3923	    -1.5106	    -6.7978	    -3.1891	     1.9302	
    -2.0981	    -1.7624	    -5.7068	    -8.8959	    -2.3499	    -8.6441	    -2.7695	    -6.9656	    -3.6087	     1.7624	
    -2.3499	    -2.4338	    -6.7139	    -9.0637	    -3.0212	    -8.8120	    -3.7766	    -7.4692	    -4.1122	     1.5945	
    -2.5177	    -3.3569	    -7.4692	    -9.1476	    -3.5248	    -8.8959	    -4.6997	    -8.2245	    -4.5319	     1.5945	
    -2.6016	    -4.2801	    -7.9727	    -9.1476	    -3.8605	    -8.8959	    -5.2032	    -9.1476	    -4.6997	     1.6785	
    -2.5177	    -5.1193	    -8.2245	    -8.9798	    -3.9444	    -8.7280	    -5.4550	   -10.1547	    -4.6997	     2.0142	
    -2.1820	    -5.9586	    -8.2245	    -8.6441	    -3.7766	    -8.3084	    -5.3711	   -11.1618	    -4.4479	     2.6016	
    -1.6785	    -6.6299	    -7.8888	    -8.1406	    -3.3569	    -7.7209	    -4.9515	   -11.9171	    -3.8605	     3.4409	
    -1.0071	    -7.0496	    -7.3013	    -7.4692	    -2.7695	    -6.8817	    -4.2801	   -12.4207	    -3.0212	     4.5319	
    -0.1678	    -7.3013	    -6.5460	    -6.6299	    -2.0142	    -5.9586	    -3.4409	   -12.6724	    -2.0142	     5.7068	
     0.8392	    -7.2174	    -5.6229	    -5.7068	    -1.2589	    -4.8676	    -2.5177	   -12.5046	    -0.7553	     6.9656	
     2.0142	    -6.8817	    -4.6997	    -4.6158	    -0.4196	    -3.6926	    -1.6785	   -12.0850	     0.5035	     8.1406	
     3.3569	    -6.3782	    -3.8605	    -3.4409	     0.3357	    -2.4338	    -0.9232	   -11.4975	     1.6785	     9.3155	
     4.6997	    -5.5389	    -3.0212	    -2.0981	     1.0910	    -1.0071	    -0.3357	   -10.6583	     2.8534	    10.2386	
     6.2103	    -4.5319	    -2.2659	    -0.6714	     1.6785	     0.4196	     0.0000	    -9.7351	     3.7766	    10.9940	
     7.7209	    -3.3569	    -1.7624	     1.0071	     2.0981	     1.8463	     0.0000	    -8.7280	     4.6158	    11.5814	
     9.1476	    -2.1820	    -1.5106	     2.6016	     2.3499	     3.2730	    -0.2518	    -7.8049	     5.0354	    11.7493	
    10.4904	    -1.0071	    -1.4267	     4.2801	     2.2659	     4.5319	    -0.9232	    -6.9656	     5.2032	    11.6653	
    11.6653	     0.1678	    -1.6785	     5.9586	     2.0142	     5.7068	    -1.7624	    -6.2103	     5.1193	    11.2457	
    12.6724	     1.2589	    -2.0981	     7.4692	     1.5106	     6.7978	    -2.8534	    -5.5389	     4.7836	    10.6583	
    13.5956	     2.1820	    -2.6016	     8.9798	     1.0071	     7.8049	    -4.0283	    -4.8676	     4.4479	     9.9030	
    14.3509	     3.1052	    -3.1891	    10.4904	     0.3357	     8.8120	    -5.1193	    -4.1962	     4.0283	     9.1476	
    15.0223	     3.8605	    -3.7766	    11.8332	    -0.2518	     9.7351	    -6.1264	    -3.5248	     3.6926	     8.5602	
    15.5258	     4.6158	    -4.1962	    13.0081	    -0.7553	    10.6583	    -6.9656	    -2.8534	     3.5248	     8.0566	
    16.0294	     5.2032	    -4.4479	    14.0152	    -1.1749	    11.4975	    -7.4692	    -2.0142	     3.6087	     7.8888	
    16.4490	     5.7907	    -4.4479	    14.7705	    -1.5106	    12.2528	    -7.7209	    -1.1749	     3.8605	     7.9727	
    16.8686	     6.4621	    -4.1962	    15.3580	    -1.6785	    12.9242	    -7.7209	    -0.1678	     4.3640	     8.3923	
    17.3721	     7.1335	    -3.6087	    15.7776	    -1.6785	    13.5956	    -7.3853	     0.9232	     5.1193	     8.9798	
    17.7917	     7.8049	    -2.6855	    16.1133	    -1.4267	    14.1830	    -6.7978	     2.1820	     6.1264	     9.9030	
    18.3792	     8.5602	    -1.5945	    16.3651	    -1.0071	    14.8544	    -6.0425	     3.4409	     7.2174	    10.9940	
    18.9667	     9.3994	    -0.3357	    16.6168	    -0.5035	    15.4419	    -5.0354	     4.7836	     8.4763	    12.0850	
    19.5541	    10.1547	     1.0071	    16.8686	     0.1678	    16.0294	    -4.0283	     5.9586	     9.6512	    13.1760	
    20.2255	    10.9100	     2.3499	    17.2043	     0.9232	    16.5329	    -2.9373	     7.0496	    10.6583	    14.1830	
    20.8130	    11.5814	     3.6926	    17.5400	     1.6785	    17.0364	    -1.7624	     7.9727	    11.4975	    14.8544	
    21.3165	    12.0850	     4.9515	    17.9596	     2.4338	    17.3721	    -0.6714	     8.5602	    12.0850	    15.2740	
    21.6522	    12.5046	     6.0425	    18.3792	     3.1052	    17.5400	     0.2518	     8.8959	    12.2528	    15.3580	
    21.8201	    12.5885	     6.9656	    18.6310	     3.6926	    17.5400	     1.0910	     8.9798	    12.0850	    15.0223	
    21.6522	    12.4207	     7.6370	    18.7149	     4.1122	    17.2882	     1.6785	     8.6441	    11.4975	    14.4348	
    21.2326	    11.9171	     8.1406	    18.5471	     4.3640	    16.7847	     2.0981	     7.9727	    10.5743	    13.5956	
    20.3934	    11.0779	     8.3923	    18.0435	     4.3640	    15.9454	     2.2659	     7.0496	     9.3994	    12.5885	
    19.3024	    10.0708	     8.4763	    17.2043	     4.2801	    14.8544	     2.1820	     5.7907	     7.9727	    11.3297	
    17.8757	     8.7280	     8.3923	    15.9454	     4.1122	    13.5956	     2.0142	     4.3640	     6.3782	    10.0708	
    16.1972	     7.3013	     8.3084	    14.5187	     3.9444	    12.0850	     1.6785	     2.8534	     4.6997	     8.8959	
    14.3509	     5.7907	     8.3084	    12.8403	     3.6926	    10.5743	     1.4267	     1.2589	     3.1052	     7.8049	
    12.4207	     4.3640	     8.3084	    10.9940	     3.5248	     9.0637	     1.1749	    -0.1678	     1.7624	     6.8817	
    10.4065	     2.9373	     8.4763	     9.1476	     3.5248	     7.6370	     1.0910	    -1.4267	     0.6714	     6.3782	
     8.6441	     1.7624	     8.7280	     7.3853	     3.6926	     6.3782	     1.1749	    -2.3499	    -0.0839	     6.2103	
     7.0496	     0.7553	     9.1476	     5.7068	     3.9444	     5.2872	     1.5106	    -2.9373	    -0.4196	     6.3782	
     5.6229	     0.0000	     9.5673	     4.1962	     4.3640	     4.3640	     2.0981	    -3.3569	    -0.4196	     6.8817	
     4.5319	    -0.6714	     9.9030	     2.7695	     4.8676	     3.5248	     2.6855	    -3.5248	    -0.1678	     7.6370	
     3.6087	    -1.1749	    10.0708	     1.4267	     5.3711	     2.6855	     3.3569	    -3.5248	     0.2518	     8.5602	
     2.8534	    -1.6785	     9.9869	     0.1678	     5.7907	     2.0142	     3.8605	    -3.5248	     0.6714	     9.3994	
     2.1820	    -2.1820	     9.6512	    -1.0071	     6.2103	     1.3428	     4.3640	    -3.5248	     1.0910	    10.0708	
     1.5945	    -2.6855	     8.8959	    -2.1820	     6.5460	     0.7553	     4.6158	    -3.5248	     1.4267	    10.5743	
     1.0071	    -3.2730	     7.9727	    -3.2730	     6.7139	     0.1678	     4.6158	    -3.6926	     1.5106	    10.8261	
     0.4196	    -3.8605	     6.7139	    -4.3640	     6.7978	    -0.4196	     4.3640	    -4.0283	     1.4267	    10.7422	
    -0.2518	    -4.5319	     5.2872	    -5.5389	     6.6299	    -1.0910	     3.8605	    -4.4479	     1.1749	    10.4065	
    -1.0071	    -5.2872	     3.6926	    -6.8817	     6.2943	    -1.8463	     3.1052	    -5.0354	     0.6714	     9.8190	
    -1.9302	    -6.2103	     2.0142	    -8.3084	     5.7068	    -2.7695	     2.1820	    -5.6229	     0.0000	     9.0637	
    -2.9373	    -7.1335	     0.3357	    -9.9030	     5.1193	    -3.7766	     1.0910	    -6.2103	    -0.7553	     8.1406	
    -3.9444	    -8.1406	    -1.3428	   -11.7493	     4.2801	    -4.9515	     0.0000	    -6.7139	    -1.5106	     7.2174	
    -5.1193	    -9.2316	    -2.9373	   -13.5956	     3.4409	    -6.2103	    -1.1749	    -7.1335	    -2.1820	     6.3782	
    -6.2103	   -10.3226	    -4.3640	   -15.6097	     2.6016	    -7.6370	    -2.1820	    -7.3013	    -2.7695	     5.6229	
    -7.3013	   -11.3297	    -5.6229	   -17.6239	     1.7624	    -8.9798	    -2.9373	    -7.2174	    -3.1891	     5.1193	
    -8.3923	   -12.3367	    -6.6299	   -19.5541	     1.0071	   -10.3226	    -3.5248	    -6.7978	    -3.3569	     4.8676	
    -9.4833	   -13.2599	    -7.2174	   -21.3165	     0.3357	   -11.4136	    -3.7766	    -6.0425	    -3.1891	     5.0354	
   -10.4065	   -13.9313	    -7.5531	   -22.8271	    -0.1678	   -12.3367	    -3.6926	    -4.9515	    -2.7695	     5.4550	
   -11.1618	   -14.3509	    -7.5531	   -24.0021	    -0.4196	   -12.9242	    -3.1891	    -3.6926	    -1.9302	     6.2943	
   -11.8332	   -14.5187	    -7.2174	   -24.6735	    -0.5035	   -13.1760	    -2.3499	    -2.2659	    -0.9232	     7.4692	
   -12.2528	   -14.4348	    -6.6299	   -24.9252	    -0.3357	   -13.0081	    -1.3428	    -0.8392	     0.4196	     8.8120	
   -12.5046	   -14.1830	    -5.9586	   -24.7574	    -0.0839	   -12.6724	    -0.1678	     0.4196	     1.7624	    10.3226	
   -12.5885	   -13.6795	    -5.2032	   -24.2538	     0.1678	   -12.0850	     1.0071	     1.3428	     3.1891	    11.8332	
   -12.4207	   -13.0920	    -4.4479	   -23.3307	     0.5035	   -11.4136	     2.0981	     1.9302	     4.3640	    13.1760	
   -12.0010	   -12.5885	    -3.7766	   -22.3236	     0.7553	   -10.6583	     3.0212	     1.9302	     5.2872	    14.2670	
   -11.4975	   -12.0010	    -3.2730	   -21.0648	     1.0071	    -9.9030	     3.7766	     1.5106	     5.8746	    15.0223	
   -10.8261	   -11.6653	    -3.0212	   -19.8898	     1.0910	    -9.3994	     4.1962	     0.5875	     6.0425	    15.3580	
   -10.1547	   -11.4136	    -2.8534	   -18.7149	     1.0071	    -8.9798	     4.3640	    -0.7553	     5.7907	    15.2740	
    -9.6512	   -11.3297	    -3.0212	   -17.7917	     0.8392	    -8.8959	     4.2801	    -2.4338	     5.1193	    14.6866	
    -9.2316	   -11.4136	    -3.4409	   -17.1204	     0.5875	    -9.0637	     3.8605	    -4.1962	     4.1122	    13.5956	
    -8.9798	   -11.4975	    -4.0283	   -16.6168	     0.1678	    -9.4833	     3.1891	    -6.0425	     2.7695	    12.2528	
    -8.8959	   -11.6653	    -4.6997	   -16.3651	    -0.1678	   -10.0708	     2.5177	    -7.8049	     1.2589	    10.7422	
    -8.8959	   -11.6653	    -5.3711	   -16.2811	    -0.5875	   -10.7422	     1.7624	    -9.3994	    -0.2518	     9.1476	
    -8.8120	   -11.6653	    -6.0425	   -16.2811	    -0.9232	   -11.4136	     1.0910	   -10.8261	    -1.6785	     7.6370	
    -8.8120	   -11.4975	    -6.6299	   -16.3651	    -1.1749	   -12.0010	     0.5035	   -12.0010	    -2.9373	     6.3782	
    -8.6441	   -11.3297	    -7.0496	   -16.5329	    -1.3428	   -12.5885	     0.0839	   -12.7563	    -3.9444	     5.2872	
    -8.4763	   -11.1618	    -7.4692	   -16.5329	    -1.4267	   -12.9242	    -0.1678	   -13.0920	    -4.6997	     4.5319	
    -8.2245	   -10.8261	    -7.6370	   -16.4490	    -1.3428	   -13.0081	    -0.3357	   -13.0920	    -5.0354	     4.0283	
    -7.7209	   -10.4065	    -7.5531	   -16.1133	    -1.0910	   -12.8403	    -0.1678	   -12.5885	    -5.0354	     4.0283	
    -7.0496	    -9.8190	    -7.2174	   -15.5258	    -0.7553	   -12.3367	     0.1678	   -11.7493	    -4.6158	     4.2801	
    -6.2103	    -9.0637	    -6.5460	   -14.6866	    -0.2518	   -11.4975	     0.6714	   -10.4904	    -3.7766	     4.9515	
    -5.2032	    -8.1406	    -5.7068	   -13.5956	     0.4196	   -10.3226	     1.3428	    -8.9798	    -2.6855	     5.7907	
    -4.0283	    -7.1335	    -4.5319	   -12.2528	     1.0910	    -8.9798	     2.1820	    -7.3013	    -1.5106	     6.7139	
    -2.8534	    -6.1264	    -3.2730	   -10.9100	     1.7624	    -7.5531	     2.9373	    -5.5389	    -0.2518	     7.7209	
    -1.6785	    -5.0354	    -2.0142	    -9.3994	     2.4338	    -6.0425	     3.6087	    -3.8605	     1.0071	     8.5602	
    -0.5875	    -4.0283	    -0.7553	    -7.9727	     3.0212	    -4.5319	     4.0283	    -2.2659	     2.0142	     9.2316	
     0.4196	    -3.1052	     0.5035	    -6.4621	     3.4409	    -3.1052	     4.1962	    -0.8392	     2.8534	     9.7351	
     1.3428	    -2.1820	     1.5106	    -5.0354	     3.7766	    -1.8463	     4.1122	     0.3357	     3.5248	     9.9030	
     2.0142	    -1.4267	     2.5177	    -3.6087	     4.0283	    -0.8392	     3.7766	     1.3428	     3.8605	     9.8190	
     2.6855	    -0.5875	     3.3569	    -2.2659	     4.1122	     0.0000	     3.2730	     2.0981	     3.9444	     9.4833	
     3.1891	     0.1678	     4.1122	    -1.0071	     4.1962	     0.6714	     2.6016	     2.7695	     3.9444	     9.0637	
     3.6926	     1.0071	     4.7836	     0.1678	     4.1962	     1.2589	     1.9302	     3.2730	     3.7766	     8.5602	
     4.1122	     1.6785	     5.3711	     1.3428	     4.1962	     1.6785	     1.3428	     3.6926	     3.5248	     8.0566	
     4.6158	     2.3499	     5.7907	     2.4338	     4.1962	     2.1820	     0.7553	     4.1122	     3.3569	     7.7209	
     5.2032	     2.8534	     6.1264	     3.3569	     4.1122	     2.6016	     0.3357	     4.4479	     3.1891	     7.4692	
     5.7907	     3.2730	     6.2943	     4.1962	     4.0283	     3.1052	     0.0839	     4.8676	     3.1052	     7.4692	
     6.5460	     3.6926	     6.4621	     4.9515	     4.0283	     3.6087	     0.1678	     5.2872	     3.1891	     7.7209	
     7.4692	     4.1122	     6.5460	     5.5389	     4.1122	     4.1962	     0.4196	     5.7907	     3.4409	     8.2245	
     8.4763	     4.6158	     6.7978	     6.0425	     4.3640	     4.9515	     0.9232	     6.2943	     3.9444	     8.9798	
     9.6512	     5.2872	     7.2174	     6.4621	     4.7836	     5.7068	     1.6785	     6.9656	     4.5319	     9.9030	
    10.9100	     6.0425	     7.6370	     6.8817	     5.3711	     6.5460	     2.6016	     7.7209	     5.2032	    10.9100	
    12.1689	     6.8817	     8.2245	     7.2174	     6.1264	     7.3853	     3.5248	     8.3923	     5.9586	    11.9171	
    13.3438	     7.8049	     8.8959	     7.5531	     6.8817	     8.1406	     4.4479	     9.0637	     6.7139	    12.9242	
    14.5187	     8.7280	     9.5673	     7.8888	     7.6370	     8.8120	     5.2872	     9.6512	     7.3853	    13.6795	
    15.6097	     9.6512	    10.1547	     8.1406	     8.3923	     9.3155	     5.8746	     9.9869	     7.8049	    14.2670	
    16.4490	    10.4065	    10.5743	     8.3923	     8.8959	     9.7351	     6.2103	    10.0708	     8.0566	    14.4348	
    17.2043	    11.0779	    10.8261	     8.5602	     9.2316	     9.9869	     6.2943	     9.9869	     7.9727	    14.2670	
    17.8757	    11.5814	    10.9100	     8.8120	     9.3994	    10.1547	     6.0425	     9.5673	     7.6370	    13.8474	
    18.3792	    11.9171	    10.9100	     8.9798	     9.3994	    10.1547	     5.6229	     9.0637	     7.1335	    13.1760	
    18.7988	    12.1689	    10.7422	     9.1476	     9.2316	    10.0708	     5.1193	     8.3084	     6.3782	    12.3367	
    19.2184	    12.4207	    10.4065	     9.3155	     8.8959	     9.9869	     4.4479	     7.5531	     5.6229	    11.4975	
    19.5541	    12.5885	    10.1547	     9.4833	     8.5602	     9.9030	     3.7766	     6.7978	     4.7836	    10.6583	
    19.8898	    12.6724	     9.7351	     9.7351	     8.2245	     9.7351	     3.0212	     6.1264	     4.1122	     9.9869	
    20.1416	    12.7563	     9.3155	     9.8190	     7.8049	     9.6512	     2.3499	     5.4550	     3.5248	     9.4833	
    20.3094	    12.7563	     8.8120	     9.9030	     7.3853	     9.4833	     1.7624	     4.9515	     3.1052	     9.2316	
    20.3934	    12.7563	     8.2245	     9.7351	     6.9656	     9.3155	     1.3428	     4.5319	     2.8534	     9.0637	
    20.3094	    12.6724	     7.8049	     9.4833	     6.6299	     9.0637	     1.0071	     4.2801	     2.7695	     9.2316	
    20.2255	    12.6724	     7.4692	     9.1476	     6.2943	     8.8959	     0.9232	     4.2801	     2.9373	     9.5673	
    20.2255	    12.6724	     7.3013	     8.8120	     6.2103	     8.7280	     1.0910	     4.6158	     3.4409	    10.2386	
    20.2255	    12.7563	     7.4692	     8.4763	     6.2103	     8.7280	     1.5945	     5.2032	     4.1962	    11.0779	
    20.3934	    12.9242	     7.8888	     8.1406	     6.3782	     8.8959	     2.1820	     6.1264	     5.1193	    12.0850	
    20.7291	    13.0920	     8.3923	     7.8049	     6.6299	     9.1476	     2.9373	     7.3013	     6.2103	    13.1760	
    21.0648	    13.2599	     9.0637	     7.5531	     6.9656	     9.4833	     3.6926	     8.7280	     7.3013	    14.2670	
    21.4005	    13.2599	     9.7351	     7.2174	     7.3013	     9.8190	     4.3640	    10.2386	     8.2245	    15.2740	
    21.6522	    13.1760	    10.3226	     6.9656	     7.5531	    10.1547	     4.8676	    11.6653	     9.0637	    16.0294	
    21.8201	    12.8403	    10.7422	     6.6299	     7.6370	    10.3226	     5.0354	    13.0920	     9.4833	    16.5329	
    21.8201	    12.3367	    10.9100	     6.2943	     7.5531	    10.3226	     4.9515	    14.2670	     9.6512	    16.7847	
    21.6522	    11.6653	    10.7422	     5.9586	     7.3013	    10.2386	     4.4479	    15.1062	     9.4833	    16.6168	
    21.4005	    10.9100	    10.4065	     5.7907	     6.8817	    10.0708	     3.7766	    15.6097	     9.0637	    16.2811	
    21.0648	    10.1547	     9.8190	     5.7068	     6.2943	     9.9030	     2.8534	    15.6937	     8.3923	    15.6937	
    20.7291	     9.5673	     9.1476	     5.8746	     5.7068	     9.8190	     1.9302	    15.5258	     7.6370	    15.0223	
    20.4773	     9.1476	     8.4763	     6.1264	     5.0354	     9.8190	     0.9232	    15.0223	     6.7978	    14.2670	
    20.3094	     9.0637	     7.8888	     6.5460	     4.5319	     9.9869	     0.0839	    14.1830	     6.1264	    13.6795	
    20.2255	     9.2316	     7.3853	     7.0496	     4.1122	    10.3226	    -0.5875	    13.0920	     5.5389	    13.2599	
    20.3094	     9.6512	     7.0496	     7.6370	     3.8605	    10.6583	    -1.0071	    11.9171	     5.1193	    12.9242	
    20.4773	    10.4065	     6.9656	     8.2245	     3.6926	    11.1618	    -1.3428	    10.7422	     4.8676	    12.8403	
    20.8130	    11.2457	     7.0496	     8.8120	     3.7766	    11.7493	    -1.3428	     9.5673	     4.9515	    13.0081	
    21.2326	    12.2528	     7.3853	     9.3994	     4.1122	    12.2528	    -1.0071	     8.7280	     5.2032	    13.3438	
    21.8201	    13.4277	     7.9727	     9.9869	     4.6997	    12.9242	    -0.4196	     8.0566	     5.6229	    13.8474	
    22.4915	    14.6027	     8.7280	    10.4065	     5.6229	    13.5117	     0.5035	     7.6370	     6.2943	    14.5187	
    23.1628	    15.7776	     9.6512	    10.7422	     6.7139	    14.0152	     1.6785	     7.5531	     7.0496	    15.1901	
    23.9182	    16.8686	    10.5743	    10.9940	     7.8888	    14.5187	     3.0212	     7.5531	     7.8888	    15.9454	
    24.5895	    17.7917	    11.5814	    11.0779	     9.2316	    14.9384	     4.4479	     7.8049	     8.6441	    16.4490	
    25.3448	    18.7149	    12.5046	    11.1618	    10.4904	    15.1901	     5.9586	     8.0566	     9.2316	    16.8686	
    26.0162	    19.4702	    13.3438	    11.1618	    11.6653	    15.4419	     7.3013	     8.3923	     9.6512	    17.0364	
    26.6876	    20.1416	    14.0152	    11.3297	    12.7563	    15.5258	     8.4763	     8.6441	     9.8190	    16.8686	
    27.2751	    20.5612	    14.4348	    11.4136	    13.5117	    15.4419	     9.3155	     8.7280	     9.7351	    16.4490	
    27.6947	    20.8969	    14.6027	    11.4136	    13.9313	    15.1901	     9.7351	     8.5602	     9.2316	    15.5258	
    27.9465	    20.8969	    14.5187	    11.3297	    14.0152	    14.7705	     9.7351	     8.1406	     8.3923	    14.3509	
    27.9465	    20.6451	    14.2670	    11.1618	    13.6795	    14.0991	     9.3155	     7.3853	     7.3013	    12.9242	
    27.6947	    20.1416	    13.7634	    10.9100	    13.0081	    13.2599	     8.4763	     6.4621	     5.9586	    11.3297	
    27.3590	    19.4702	    13.2599	    10.5743	    12.2528	    12.3367	     7.4692	     5.4550	     4.6158	     9.7351	
    26.9394	    18.6310	    12.7563	    10.2386	    11.3297	    11.4975	     6.2943	     4.4479	     3.3569	     8.2245	
    26.4359	    17.7078	    12.4207	     9.9030	    10.4904	    10.7422	     5.2032	     3.6087	     2.2659	     7.1335	
    26.0162	    16.7847	    12.2528	     9.7351	     9.6512	    10.1547	     4.1962	     2.9373	     1.5945	     6.3782	
    25.5966	    16.0294	    12.2528	     9.5673	     8.9798	     9.8190	     3.4409	     2.6016	     1.1749	     6.0425	
    25.1770	    15.2740	    12.5046	     9.5673	     8.4763	     9.7351	     2.8534	     2.4338	     1.1749	     6.0425	
    24.8413	    14.7705	    12.9242	     9.5673	     8.0566	     9.9030	     2.5177	     2.5177	     1.4267	     6.4621	
    24.5056	    14.3509	    13.5117	     9.6512	     7.8049	    10.2386	     2.3499	     2.8534	     2.0142	     7.1335	
    24.2538	    14.0152	    14.0991	     9.8190	     7.7209	    10.6583	     2.4338	     3.3569	     2.6855	     8.1406	
    24.0021	    13.8474	    14.7705	     9.9869	     7.6370	    11.0779	     2.6855	     3.8605	     3.6087	     9.2316	
    23.9182	    13.6795	    15.3580	    10.2386	     7.6370	    11.5814	     3.1891	     4.4479	     4.5319	    10.4065	
    23.8342	    13.5117	    15.9454	    10.4065	     7.6370	    12.0010	     3.6926	     5.0354	     5.3711	    11.4975	
    23.9182	    13.5117	    16.3651	    10.6583	     7.7209	    12.3367	     4.1962	     5.5389	     6.2103	    12.5046	
    24.0860	    13.5117	    16.6168	    10.8261	     7.8049	    12.5046	     4.6997	     5.9586	     6.7978	    13.3438	
    24.3378	    13.5956	    16.7847	    11.1618	     7.8888	    12.6724	     5.1193	     6.2943	     7.2174	    14.0152	
    24.5895	    13.8474	    16.7007	    11.4136	     7.8888	    12.7563	     5.3711	     6.5460	     7.4692	    14.3509	
    24.8413	    14.0152	    16.4490	    11.7493	     7.7209	    12.7563	     5.2872	     6.7139	     7.4692	    14.4348	
    24.9252	    14.2670	    15.8615	    12.0010	     7.5531	    12.5885	     5.0354	     6.7139	     7.3013	    14.2670	
    24.9252	    14.4348	    15.1901	    12.0850	     7.1335	    12.2528	     4.6158	     6.7978	     6.7978	    13.9313	
    24.7574	    14.6027	    14.2670	    12.0850	     6.7139	    11.8332	     3.9444	     6.7978	     6.2103	    13.3438	
    24.4217	    14.7705	    13.2599	    12.0010	     6.1264	    11.3297	     3.2730	     6.7978	     5.5389	    12.7563	
    24.0860	    14.8544	    12.2528	    11.6653	     5.6229	    10.7422	     2.5177	     7.0496	     4.8676	    12.1689	
    23.8342	    15.0223	    11.3297	    11.3297	     5.1193	    10.2386	     1.9302	     7.3853	     4.2801	    11.7493	
    23.5825	    15.1901	    10.6583	    10.9100	     4.7836	     9.7351	     1.5106	     8.0566	     3.8605	    11.4975	
    23.4985	    15.4419	    10.1547	    10.4904	     4.5319	     9.3994	     1.2589	     9.0637	     3.6087	    11.4136	
    23.4985	    15.7776	     9.9030	    10.1547	     4.4479	     9.2316	     1.2589	    10.2386	     3.6926	    11.6653	
    23.6664	    16.1972	     9.9869	     9.9030	     4.5319	     9.3994	     1.5106	    11.5814	     3.9444	    12.0850	
    24.0021	    16.7007	    10.3226	     9.6512	     4.9515	     9.6512	     1.9302	    13.0920	     4.6158	    12.7563	
    24.4217	    17.2043	    10.8261	     9.5673	     5.4550	    10.2386	     2.5177	    14.4348	     5.3711	    13.6795	
    24.8413	    17.7917	    11.4975	     9.4833	     6.1264	    10.9940	     3.1891	    15.6097	     6.3782	    14.6027	
    25.2609	    18.2953	    12.1689	     9.5673	     6.7978	    11.8332	     3.9444	    16.4490	     7.3013	    15.5258	
    25.5127	    18.7149	    12.7563	     9.8190	     7.3853	    12.7563	     4.6158	    16.9525	     8.2245	    16.3651	
    25.7645	    19.0506	    13.2599	    10.0708	     7.9727	    13.5956	     5.2032	    16.8686	     8.9798	    17.0364	
    25.8484	    19.3024	    13.6795	    10.5743	     8.3084	    14.4348	     5.6229	    16.4490	     9.5673	    17.3721	
    25.8484	    19.4702	    13.8474	    11.0779	     8.5602	    15.1901	     5.8746	    15.6937	     9.9030	    17.4561	
    25.8484	    19.6381	    13.8474	    11.8332	     8.7280	    15.8615	     6.0425	    14.6866	    10.0708	    17.2043	
    25.6805	    19.6381	    13.6795	    12.5885	     8.7280	    16.3651	     5.9586	    13.6795	    10.0708	    16.7847	
    25.5966	    19.6381	    13.4277	    13.5117	     8.6441	    16.8686	     5.7907	    12.7563	     9.9869	    16.0294	
    25.4288	    19.6381	    13.0920	    14.5187	     8.5602	    17.2043	     5.6229	    12.0010	     9.8190	    15.1901	
    25.3448	    19.6381	    12.7563	    15.6097	     8.4763	    17.6239	     5.4550	    11.4975	     9.6512	    14.3509	
    25.1770	    19.5541	    12.4207	    16.7007	     8.3923	    18.0435	     5.3711	    11.2457	     9.4833	    13.5117	
    25.0931	    19.4702	    12.1689	    17.7917	     8.3084	    18.4631	     5.3711	    11.2457	     9.5673	    12.7563	
    25.0092	    19.2184	    11.9171	    18.7149	     8.2245	    18.8828	     5.3711	    11.4975	     9.7351	    12.2528	
    24.9252	    18.9667	    11.7493	    19.6381	     8.1406	    19.3863	     5.4550	    12.0010	    10.0708	    12.0010	
    24.8413	    18.5471	    11.6653	    20.3094	     8.0566	    19.9738	     5.7068	    12.6724	    10.6583	    12.0850	
    24.8413	    18.1274	    11.7493	    20.9808	     8.0566	    20.7291	     6.0425	    13.5956	    11.4975	    12.5885	
    25.0092	    17.7917	    12.0850	    21.4844	     8.2245	    21.6522	     6.5460	    14.7705	    12.5885	    13.4277	
    25.2609	    17.4561	    12.5046	    22.0718	     8.4763	    22.7432	     7.1335	    16.1133	    13.9313	    14.6866	
    25.5966	    17.2882	    13.1760	    22.6593	     8.8959	    24.0021	     7.8049	    17.6239	    15.4419	    16.1972	
    25.9323	    17.1204	    13.9313	    23.1628	     9.3155	    25.2609	     8.4763	    19.1345	    16.9525	    17.8757	
    26.2680	    16.8686	    14.6866	    23.6664	     9.7351	    26.5198	     8.9798	    20.5612	    18.4631	    19.5541	
    26.5198	    16.6168	    15.3580	    24.0021	    10.0708	    27.6108	     9.3994	    21.9040	    19.7220	    21.0648	
    26.6037	    16.3651	    15.9454	    24.1699	    10.3226	    28.5339	     9.5673	    22.9111	    20.8130	    22.4075	
    26.6037	    16.0294	    16.2811	    24.2538	    10.4065	    29.2892	     9.4833	    23.8342	    21.5683	    23.4146	
    26.4359	    15.6097	    16.4490	    24.2538	    10.4065	    29.7928	     9.3155	    24.4217	    21.9879	    24.0021	
    26.1841	    15.2740	    16.3651	    24.0860	    10.2386	    30.1285	     8.8959	    24.7574	    21.9879	    24.2538	
    25.8484	    14.9384	    16.0294	    23.8342	     9.9030	    30.2124	     8.3084	    24.7574	    21.7361	    24.0860	
    25.4288	    14.5187	    15.4419	    23.4146	     9.4833	    30.0446	     7.6370	    24.5895	    21.0648	    23.5825	
    24.8413	    14.1830	    14.5187	    22.8271	     8.9798	    29.6249	     6.7978	    24.0860	    20.0577	    22.5754	
    24.1699	    13.7634	    13.5117	    21.9879	     8.2245	    29.0375	     5.8746	    23.3307	    18.7988	    21.3165	
    23.4985	    13.4277	    12.3367	    21.0648	     7.4692	    28.1982	     4.9515	    22.4915	    17.2882	    19.8898	
    22.9111	    13.0920	    11.1618	    19.8898	     6.7139	    27.2751	     4.1122	    21.4844	    15.7776	    18.3792	
    22.2397	    12.8403	    10.0708	    18.7149	     6.0425	    26.2680	     3.3569	    20.5612	    14.4348	    16.9525	
    21.7361	    12.6724	     9.3155	    17.3721	     5.3711	    25.2609	     2.6855	    19.7220	    13.1760	    15.6097	
    21.2326	    12.5885	     8.8120	    16.1133	     4.8676	    24.4217	     2.3499	    19.1345	    12.2528	    14.6027	
    20.9808	    12.5885	     8.7280	    14.9384	     4.6158	    23.7503	     2.1820	    18.7988	    11.6653	    13.9313	
    20.8130	    12.6724	     8.9798	    13.8474	     4.5319	    23.2468	     2.2659	    18.8828	    11.4975	    13.6795	
    20.8130	    12.9242	     9.5673	    13.0081	     4.6997	    23.0789	     2.7695	    19.2184	    11.7493	    13.8474	
    21.1487	    13.3438	    10.5743	    12.5046	     5.2872	    23.2468	     3.5248	    19.9738	    12.3367	    14.4348	
    21.6522	    13.8474	    11.8332	    12.1689	     6.0425	    23.6664	     4.5319	    20.9808	    13.2599	    15.2740	
    22.2397	    14.5187	    13.2599	    12.0850	     7.0496	    24.1699	     5.6229	    22.1558	    14.2670	    16.3651	
    22.9111	    15.1901	    14.6027	    12.1689	     8.1406	    24.7574	     6.7978	    23.4146	    15.3580	    17.4561	
    23.4985	    15.8615	    15.7776	    12.2528	     9.3155	    25.3448	     7.8049	    24.5895	    16.2811	    18.4631	
    24.0860	    16.3651	    16.7847	    12.4207	    10.3226	    25.9323	     8.5602	    25.7645	    17.0364	    19.3024	
    24.4217	    16.8686	    17.4561	    12.5046	    11.1618	    26.2680	     9.0637	    26.8555	    17.5400	    19.8898	
    24.5895	    17.1204	    17.7917	    12.5885	    11.6653	    26.3519	     9.2316	    27.6947	    17.7078	    20.0577	
    24.4217	    17.2043	    17.7078	    12.6724	    11.9171	    26.1841	     8.9798	    28.3661	    17.5400	    19.8898	
    24.0860	    17.1204	    17.2043	    12.5885	    11.8332	    25.7645	     8.3084	    28.8696	    17.0364	    19.3863	
    23.4985	    16.7847	    16.3651	    12.5046	    11.4136	    25.1770	     7.3013	    29.1214	    16.2811	    18.5471	
    22.8271	    16.3651	    15.3580	    12.4207	    10.8261	    24.3378	     6.1264	    29.0375	    15.4419	    17.5400	
    22.0718	    15.7776	    14.2670	    12.2528	    10.0708	    23.4985	     4.7836	    28.7857	    14.4348	    16.4490	
    21.4005	    15.1901	    13.1760	    12.1689	     9.2316	    22.7432	     3.4409	    28.1982	    13.5117	    15.4419	
    20.7291	    14.6027	    12.0850	    12.1689	     8.4763	    21.9879	     2.1820	    27.2751	    12.5885	    14.5187	
    20.1416	    14.0152	    11.2457	    12.1689	     7.7209	    21.4005	     1.0910	    26.1002	    11.7493	    13.8474	
    19.6381	    13.4277	    10.7422	    12.3367	     7.1335	    21.0648	     0.3357	    24.7574	    11.1618	    13.5117	
    19.2184	    13.0920	    10.4904	    12.6724	     6.7139	    20.9808	    -0.1678	    23.1628	    10.8261	    13.4277	
    18.9667	    12.8403	    10.7422	    13.1760	     6.5460	    21.1487	    -0.2518	    21.4844	    10.6583	    13.7634	
    18.8828	    12.9242	    11.3297	    13.7634	     6.6299	    21.4844	    -0.0839	    19.8059	    10.7422	    14.2670	
    18.8828	    13.0920	    12.3367	    14.4348	     6.9656	    21.9879	     0.4196	    18.2953	    11.0779	    15.0223	
    19.0506	    13.5117	    13.6795	    15.1062	     7.4692	    22.4915	     1.1749	    16.9525	    11.4136	    15.8615	
    19.2184	    14.0152	    15.1062	    15.6097	     7.9727	    22.9111	     1.9302	    15.6937	    11.9171	    16.6168	
    19.3863	    14.6027	    16.6168	    15.9454	     8.6441	    23.2468	     2.8534	    14.6027	    12.2528	    17.3721	
    19.5541	    15.2740	    18.1274	    16.1133	     9.3155	    23.4146	     3.6926	    13.6795	    12.5885	    17.9596	
    19.7220	    15.8615	    19.3863	    16.1133	    10.0708	    23.4146	     4.5319	    12.9242	    12.7563	    18.2953	
    19.8059	    16.3651	    20.4773	    16.1972	    10.7422	    23.3307	     5.2872	    12.2528	    12.7563	    18.5471	
    19.8059	    16.7847	    21.2326	    16.1972	    11.2457	    23.1628	     5.8746	    11.7493	    12.6724	    18.4631	
    19.7220	    17.0364	    21.6522	    16.2811	    11.6653	    22.9950	     6.2943	    11.2457	    12.4207	    18.2114	
    19.5541	    17.1204	    21.5683	    16.3651	    11.8332	    22.7432	     6.5460	    10.8261	    12.0850	    17.7917	
    19.3024	    17.0364	    21.0648	    16.5329	    11.8332	    22.4915	     6.6299	    10.3226	    11.5814	    17.1204	
    19.0506	    16.7847	    20.2255	    16.6168	    11.5814	    22.2397	     6.5460	     9.8190	    10.9940	    16.4490	
    18.7988	    16.3651	    19.2184	    16.7847	    11.2457	    21.9040	     6.3782	     9.3994	    10.4065	    15.6097	
    18.5471	    15.9454	    17.9596	    16.7847	    10.7422	    21.4844	     6.0425	     8.8959	     9.7351	    14.7705	
    18.2114	    15.3580	    16.6168	    16.7007	    10.2386	    20.9808	     5.7068	     8.3923	     9.1476	    14.0152	
    17.9596	    14.6866	    15.3580	    16.3651	     9.7351	    20.3934	     5.2872	     7.8888	     8.5602	    13.2599	
    17.5400	    14.0152	    14.0991	    15.9454	     9.2316	    19.6381	     5.0354	     7.4692	     8.1406	    12.6724	
    17.2043	    13.3438	    13.0081	    15.2740	     8.8120	    18.8828	     4.7836	     7.1335	     7.8888	    12.2528	
    16.8686	    12.6724	    12.1689	    14.5187	     8.5602	    18.0435	     4.7836	     6.8817	     7.8049	    12.0850	
    16.7007	    12.0850	    11.6653	    13.6795	     8.5602	    17.3721	     4.9515	     6.7978	     8.1406	    12.0850	
    16.6168	    11.7493	    11.4975	    13.0081	     8.8120	    16.8686	     5.3711	     6.9656	     8.7280	    12.4207	
    16.7847	    11.4975	    11.6653	    12.5046	     9.2316	    16.6168	     6.0425	     7.3013	     9.5673	    12.9242	
    17.1204	    11.4136	    12.0850	    12.1689	     9.9030	    16.6168	     6.7978	     7.9727	    10.6583	    13.6795	
    17.6239	    11.4136	    12.6724	    12.2528	    10.5743	    16.7847	     7.5531	     8.8120	    11.9171	    14.5187	
    18.1274	    11.4975	    13.2599	    12.5046	    11.2457	    17.2043	     8.3084	     9.6512	    13.0920	    15.2740	
    18.7149	    11.5814	    13.7634	    13.1760	    11.8332	    17.7078	     8.8120	    10.5743	    14.2670	    16.0294	
    19.1345	    11.5814	    14.0991	    13.9313	    12.2528	    18.3792	     9.0637	    11.4136	    15.1901	    16.5329	
    19.3863	    11.5814	    14.1830	    14.9384	    12.4207	    18.9667	     9.0637	    12.1689	    15.9454	    16.8686	
    19.4702	    11.4136	    13.9313	    15.8615	    12.3367	    19.4702	     8.6441	    12.8403	    16.3651	    16.9525	
    19.3024	    11.0779	    13.4277	    16.7847	    11.9171	    19.8898	     7.9727	    13.5117	    16.5329	    16.8686	
    18.9667	    10.6583	    12.7563	    17.6239	    11.4136	    20.1416	     7.1335	    14.1830	    16.5329	    16.7007	
    18.3792	    10.1547	    11.9171	    18.2114	    10.6583	    20.3094	     6.2103	    14.8544	    16.3651	    16.4490	
    17.7917	     9.7351	    11.2457	    18.7149	     9.9869	    20.3934	     5.3711	    15.6937	    16.1133	    16.1972	
    17.0364	     9.3994	    10.5743	    18.9667	     9.3155	    20.3094	     4.6158	    16.5329	    15.9454	    16.1133	
    16.4490	     9.1476	    10.0708	    18.9667	     8.7280	    20.1416	     4.1122	    17.5400	    15.6937	    16.0294	
    15.8615	     9.0637	     9.8190	    18.7149	     8.2245	    19.8898	     3.7766	    18.4631	    15.5258	    16.1133	
    15.4419	     9.0637	     9.7351	    18.2953	     7.9727	    19.6381	     3.5248	    19.3024	    15.4419	    16.2811	
    15.1901	     9.2316	     9.8190	    17.7078	     7.8049	    19.2184	     3.6087	    20.0577	    15.4419	    16.6168	
    15.1901	     9.4833	    10.1547	    17.0364	     7.8888	    18.9667	     3.8605	    20.4773	    15.5258	    17.1204	
    15.4419	     9.9030	    10.7422	    16.3651	     8.2245	    18.7149	     4.4479	    20.6451	    15.7776	    17.7917	
    15.9454	    10.4904	    11.5814	    15.7776	     8.8120	    18.7149	     5.2872	    20.4773	    16.1133	    18.5471	
    16.6168	    11.0779	    12.5046	    15.2740	     9.6512	    18.7149	     6.4621	    19.9738	    16.6168	    19.3863	
    17.2882	    11.8332	    13.5956	    14.8544	    10.7422	    18.8828	     7.7209	    19.0506	    17.0364	    20.2255	
    17.9596	    12.5885	    14.6866	    14.4348	    11.9171	    19.0506	     9.0637	    17.7917	    17.4561	    20.8969	
    18.6310	    13.3438	    15.6937	    14.0152	    13.0920	    19.1345	    10.4065	    16.3651	    17.7078	    21.4005	
    19.0506	    14.0152	    16.4490	    13.6795	    14.1830	    19.1345	    11.4975	    14.6866	    17.7078	    21.6522	
    19.3024	    14.6027	    17.0364	    13.2599	    15.1901	    18.9667	    12.2528	    12.9242	    17.4561	    21.4844	
    19.3024	    15.1062	    17.2043	    12.7563	    15.8615	    18.6310	    12.6724	    11.1618	    16.7847	    20.9808	
    19.0506	    15.3580	    17.1204	    12.1689	    16.1972	    18.0435	    12.6724	     9.3994	    15.8615	    20.0577	
    18.5471	    15.5258	    16.6168	    11.4975	    16.1972	    17.2882	    12.1689	     7.7209	    14.6866	    18.8828	
    17.9596	    15.4419	    15.7776	    10.9100	    15.9454	    16.3651	    11.4136	     6.2943	    13.2599	    17.4561	
    17.2882	    15.3580	    14.7705	    10.3226	    15.4419	    15.3580	    10.4065	     5.0354	    11.7493	    15.9454	
    16.6168	    15.1901	    13.6795	     9.9869	    14.7705	    14.5187	     9.3155	     4.1122	    10.3226	    14.4348	
    16.0294	    14.9384	    12.5885	     9.7351	    14.0991	    13.7634	     8.1406	     3.6087	     8.9798	    13.0920	
    15.6097	    14.7705	    11.6653	     9.7351	    13.3438	    13.3438	     7.0496	     3.4409	     7.9727	    12.0010	
    15.3580	    14.6027	    10.8261	     9.9869	    12.7563	    13.0920	     6.1264	     3.6087	     7.1335	    11.1618	
    15.1901	    14.6027	    10.2386	    10.4065	    12.1689	    13.1760	     5.3711	     4.1962	     6.7139	    10.5743	
    15.1901	    14.6866	     9.9030	    10.9100	    11.8332	    13.4277	     4.9515	     4.9515	     6.5460	    10.2386	
    15.4419	    14.8544	     9.8190	    11.4975	    11.6653	    13.9313	     4.8676	     5.8746	     6.6299	    10.2386	
    15.6937	    15.1901	     9.9869	    12.0850	    11.7493	    14.6027	     5.1193	     6.8817	     6.9656	    10.3226	
    16.0294	    15.5258	    10.4065	    12.6724	    12.0010	    15.2740	     5.5389	     7.8888	     7.4692	    10.4904	
    16.3651	    16.0294	    10.9100	    13.0920	    12.3367	    16.0294	     6.2103	     8.8959	     8.0566	    10.7422	
    16.7007	    16.4490	    11.4975	    13.4277	    12.8403	    16.7007	     6.8817	     9.6512	     8.5602	    10.9100	
    17.0364	    16.7847	    12.0010	    13.6795	    13.2599	    17.2882	     7.5531	    10.3226	     9.1476	    10.9940	
    17.3721	    17.2043	    12.5046	    13.9313	    13.6795	    17.7917	     8.0566	    10.6583	     9.5673	    10.9940	
    17.7078	    17.5400	    12.9242	    14.0991	    14.0991	    18.2114	     8.4763	    10.9100	     9.8190	    10.9100	
    18.0435	    17.8757	    13.3438	    14.1830	    14.4348	    18.6310	     8.7280	    10.9940	     9.9869	    10.7422	
    18.2953	    18.1274	    13.6795	    14.3509	    14.6866	    18.8828	     8.8959	    10.9940	     9.9869	    10.4904	
    18.5471	    18.3792	    13.9313	    14.4348	    14.7705	    19.0506	     8.8959	    10.8261	     9.8190	    10.0708	
    18.7149	    18.4631	    14.1830	    14.6027	    14.8544	    19.1345	     8.7280	    10.7422	     9.5673	     9.5673	
    18.7988	    18.5471	    14.4348	    14.6866	    14.7705	    19.1345	     8.4763	    10.5743	     9.2316	     9.0637	
    18.8828	    18.5471	    14.6866	    14.7705	    14.6866	    19.0506	     8.1406	    10.4904	     8.8120	     8.4763	
    18.7988	    18.3792	    15.0223	    14.6866	    14.6027	    18.8828	     7.7209	    10.4065	     8.3084	     7.9727	
    18.6310	    18.2114	    15.5258	    14.6027	    14.3509	    18.6310	     7.2174	    10.3226	     7.8888	     7.4692	
    18.3792	    17.9596	    15.9454	    14.3509	    14.0991	    18.4631	     6.7139	    10.3226	     7.5531	     7.2174	
    18.0435	    17.6239	    16.4490	    14.0152	    13.8474	    18.2114	     6.2943	    10.3226	     7.3853	     7.1335	
    17.5400	    17.2043	    16.9525	    13.5956	    13.5117	    18.0435	     5.8746	    10.4904	     7.4692	     7.4692	
    17.1204	    16.7007	    17.3721	    13.1760	    13.1760	    18.0435	     5.6229	    10.7422	     7.8049	     8.1406	
    16.7007	    16.1972	    17.7078	    12.9242	    12.8403	    18.1274	     5.4550	    11.2457	     8.5602	     9.2316	
    16.3651	    15.7776	    18.0435	    12.8403	    12.5885	    18.5471	     5.5389	    12.0010	     9.6512	    10.8261	
[Epoch Header]
[Trial Type]	13
[Accept]	1
[Correct]	0
[RT]	 0.000
[Resp]	0
[Epoch Data]
     7.1335	     3.8605	     0.9232	     8.7280	    -1.1749	    12.4207	    -5.2872	     0.1678	     5.1193	     4.6158	
     8.3923	     5.2872	     1.7624	     9.6512	    -0.4196	    13.0920	    -4.8676	     0.8392	     5.9586	     5.2032	
     9.4833	     6.3782	     2.4338	    10.5743	     0.1678	    13.5956	    -4.6158	     1.1749	     6.3782	     5.3711	
    10.4065	     7.1335	     2.8534	    11.2457	     0.5875	    13.9313	    -4.5319	     1.1749	     6.4621	     5.2032	
    11.1618	     7.6370	     3.1891	    11.8332	     0.7553	    14.1830	    -4.7836	     1.0071	     6.2103	     4.6158	
    11.6653	     7.8888	     3.4409	    12.3367	     0.8392	    14.2670	    -5.0354	     0.7553	     5.7068	     3.7766	
    12.0850	     7.8888	     3.6926	    12.7563	     0.9232	    14.3509	    -5.4550	     0.5875	     4.9515	     2.7695	
    12.4207	     7.8888	     4.0283	    13.0920	     0.9232	    14.4348	    -5.8746	     0.5035	     4.2801	     1.7624	
    12.8403	     7.8888	     4.5319	    13.3438	     1.0071	    14.5187	    -6.2103	     0.7553	     3.6926	     0.9232	
    13.2599	     7.8049	     5.2032	    13.6795	     1.2589	    14.6866	    -6.3782	     1.3428	     3.1891	     0.2518	
    13.7634	     7.8049	     6.0425	    13.8474	     1.5106	    14.8544	    -6.3782	     2.3499	     3.0212	    -0.1678	
    14.2670	     7.8888	     6.8817	    14.0152	     1.8463	    15.0223	    -6.2103	     3.6087	     3.1052	    -0.3357	
    14.9384	     7.9727	     7.8049	    14.0991	     2.2659	    15.3580	    -5.8746	     5.0354	     3.4409	    -0.1678	
    15.6097	     8.2245	     8.6441	    14.0991	     2.7695	    15.6097	    -5.4550	     6.5460	     4.0283	     0.2518	
    16.3651	     8.4763	     9.4833	    14.0152	     3.2730	    16.0294	    -4.8676	     7.9727	     4.6997	     0.9232	
    17.1204	     8.8120	    10.0708	    13.9313	     3.7766	    16.5329	    -4.1962	     9.2316	     5.5389	     1.6785	
    17.7917	     9.0637	    10.4904	    13.8474	     4.1962	    17.0364	    -3.6087	    10.1547	     6.3782	     2.6016	
    18.2953	     9.3994	    10.5743	    13.8474	     4.5319	    17.6239	    -3.1052	    10.6583	     7.1335	     3.4409	
    18.7988	     9.6512	    10.3226	    13.7634	     4.6997	    18.1274	    -2.6855	    10.7422	     7.7209	     4.2801	
    19.0506	     9.7351	     9.8190	    13.9313	     4.6997	    18.6310	    -2.4338	    10.3226	     8.1406	     4.9515	
    19.1345	     9.8190	     9.0637	    14.0991	     4.4479	    19.0506	    -2.3499	     9.4833	     8.2245	     5.3711	
    19.0506	     9.7351	     8.0566	    14.4348	     4.0283	    19.3024	    -2.4338	     8.3084	     8.1406	     5.6229	
    18.7149	     9.4833	     6.7978	    14.7705	     3.4409	    19.4702	    -2.7695	     6.9656	     7.8049	     5.6229	
    18.1274	     8.9798	     5.3711	    15.1062	     2.6855	    19.5541	    -3.3569	     5.6229	     7.3013	     5.3711	
    17.3721	     8.2245	     3.7766	    15.4419	     1.7624	    19.3863	    -4.1122	     4.1962	     6.5460	     4.8676	
    16.3651	     7.3853	     2.0142	    15.6097	     0.5875	    19.1345	    -5.0354	     2.8534	     5.7068	     4.1122	
    15.1901	     6.3782	     0.2518	    15.6097	    -0.5875	    18.6310	    -6.2103	     1.5945	     4.6997	     3.2730	
    13.8474	     5.2032	    -1.5945	    15.5258	    -1.8463	    17.9596	    -7.3853	     0.4196	     3.6926	     2.3499	
    12.4207	     3.9444	    -3.3569	    15.1901	    -3.1891	    17.2043	    -8.6441	    -0.5035	     2.6855	     1.4267	
    10.9100	     2.6016	    -4.9515	    14.6027	    -4.4479	    16.3651	    -9.8190	    -1.3428	     1.8463	     0.5035	
     9.3994	     1.3428	    -6.4621	    13.9313	    -5.6229	    15.3580	   -10.9100	    -1.9302	     1.0910	    -0.3357	
     7.9727	     0.0839	    -7.7209	    13.1760	    -6.7139	    14.4348	   -11.8332	    -2.2659	     0.5875	    -1.0071	
     6.6299	    -1.0071	    -8.6441	    12.4207	    -7.5531	    13.5956	   -12.5046	    -2.3499	     0.4196	    -1.3428	
     5.5389	    -1.7624	    -9.1476	    11.8332	    -8.1406	    12.9242	   -12.8403	    -2.1820	     0.5875	    -1.4267	
     4.6997	    -2.2659	    -9.3155	    11.3297	    -8.4763	    12.5046	   -12.8403	    -1.5945	     1.0071	    -1.2589	
     4.1122	    -2.3499	    -9.1476	    10.9940	    -8.3923	    12.3367	   -12.5046	    -0.8392	     1.7624	    -0.7553	
     3.7766	    -2.1820	    -8.6441	    10.8261	    -8.1406	    12.3367	   -11.9171	     0.1678	     2.7695	     0.0000	
     3.6926	    -1.6785	    -7.9727	    10.7422	    -7.6370	    12.5046	   -11.1618	     1.2589	     3.7766	     0.8392	
     3.8605	    -1.0071	    -7.0496	    10.7422	    -7.0496	    12.8403	   -10.3226	     2.3499	     4.7836	     1.7624	
     4.1122	    -0.2518	    -6.1264	    10.9100	    -6.3782	    13.1760	    -9.5673	     3.3569	     5.7068	     2.6016	
     4.4479	     0.5035	    -5.1193	    11.0779	    -5.6229	    13.5117	    -8.8120	     4.1962	     6.3782	     3.1891	
     4.7836	     1.1749	    -4.2801	    11.2457	    -5.0354	    13.8474	    -8.3084	     4.7836	     6.7139	     3.4409	
     5.1193	     1.6785	    -3.6087	    11.4975	    -4.5319	    14.0152	    -8.0566	     5.1193	     6.7139	     3.4409	
     5.2032	     1.9302	    -3.1891	    11.7493	    -4.1962	    14.0152	    -8.0566	     5.1193	     6.2943	     3.0212	
     5.2032	     1.9302	    -2.9373	    11.9171	    -4.1122	    13.8474	    -8.3923	     4.9515	     5.6229	     2.2659	
     5.0354	     1.7624	    -3.0212	    12.0010	    -4.1122	    13.5117	    -8.8959	     4.4479	     4.6158	     1.1749	
     4.7836	     1.3428	    -3.2730	    12.0010	    -4.2801	    12.9242	    -9.6512	     3.7766	     3.3569	    -0.0839	
     4.2801	     0.6714	    -3.6926	    12.0010	    -4.5319	    12.3367	   -10.5743	     2.8534	     2.0981	    -1.5106	
     3.7766	     0.0000	    -4.2801	    11.8332	    -4.9515	    11.5814	   -11.4975	     1.9302	     0.7553	    -2.9373	
     3.1891	    -0.9232	    -4.9515	    11.6653	    -5.4550	    10.7422	   -12.5885	     0.9232	    -0.5035	    -4.1962	
     2.6016	    -1.7624	    -5.6229	    11.3297	    -6.0425	     9.9869	   -13.5117	    -0.0839	    -1.5106	    -5.3711	
     2.0142	    -2.6016	    -6.2943	    10.9100	    -6.5460	     9.2316	   -14.4348	    -0.9232	    -2.2659	    -6.1264	
     1.5945	    -3.3569	    -6.8817	    10.4065	    -7.0496	     8.6441	   -15.1062	    -1.5945	    -2.6855	    -6.6299	
     1.3428	    -3.7766	    -7.2174	     9.9869	    -7.3853	     8.2245	   -15.4419	    -2.0142	    -2.6855	    -6.6299	
     1.3428	    -3.9444	    -7.3013	     9.4833	    -7.3853	     7.9727	   -15.6097	    -2.0981	    -2.3499	    -6.2103	
     1.5106	    -3.7766	    -7.2174	     9.1476	    -7.3013	     7.9727	   -15.4419	    -1.8463	    -1.5106	    -5.3711	
     1.9302	    -3.2730	    -6.9656	     8.9798	    -6.8817	     8.1406	   -15.1062	    -1.4267	    -0.5035	    -4.2801	
     2.5177	    -2.5177	    -6.5460	     8.8120	    -6.3782	     8.3923	   -14.5187	    -0.6714	     0.7553	    -3.1052	
     3.1052	    -1.5945	    -6.1264	     8.7280	    -5.7907	     8.7280	   -13.7634	     0.1678	     2.0142	    -1.8463	
     3.6926	    -0.5035	    -5.7068	     8.7280	    -5.1193	     9.0637	   -12.9242	     1.0071	     3.1891	    -0.6714	
     4.2801	     0.5875	    -5.2872	     8.7280	    -4.6158	     9.3155	   -12.1689	     1.9302	     4.1122	     0.2518	
     4.6158	     1.5106	    -4.9515	     8.6441	    -4.1962	     9.3994	   -11.4975	     2.7695	     4.8676	     0.8392	
     4.7836	     2.3499	    -4.8676	     8.5602	    -4.0283	     9.3994	   -10.9940	     3.5248	     5.2872	     1.0910	
     4.6997	     2.9373	    -4.8676	     8.3084	    -4.0283	     9.1476	   -10.7422	     4.1122	     5.4550	     1.0910	
     4.3640	     3.2730	    -5.0354	     7.9727	    -4.1962	     8.8120	   -10.7422	     4.6997	     5.2872	     0.6714	
     3.9444	     3.3569	    -5.3711	     7.4692	    -4.5319	     8.3084	   -10.8261	     5.1193	     4.9515	     0.0839	
     3.4409	     3.1891	    -5.7068	     7.0496	    -5.0354	     7.7209	   -11.0779	     5.5389	     4.4479	    -0.6714	
     2.8534	     2.9373	    -6.1264	     6.5460	    -5.5389	     7.2174	   -11.4136	     5.8746	     3.7766	    -1.5106	
     2.3499	     2.6016	    -6.3782	     6.1264	    -6.1264	     6.7139	   -11.8332	     6.0425	     3.1891	    -2.4338	
     1.9302	     2.2659	    -6.5460	     5.7068	    -6.6299	     6.2943	   -12.1689	     5.9586	     2.5177	    -3.2730	
     1.5945	     1.8463	    -6.5460	     5.3711	    -7.1335	     6.0425	   -12.4207	     5.7907	     2.0142	    -4.0283	
     1.4267	     1.5945	    -6.2943	     5.1193	    -7.4692	     5.9586	   -12.5885	     5.2872	     1.5945	    -4.5319	
     1.5106	     1.3428	    -5.7907	     4.9515	    -7.6370	     5.9586	   -12.5046	     4.6158	     1.3428	    -4.8676	
     1.8463	     1.3428	    -5.0354	     4.8676	    -7.5531	     6.2943	   -12.1689	     3.7766	     1.3428	    -4.8676	
     2.4338	     1.6785	    -3.8605	     4.9515	    -7.2174	     6.7139	   -11.5814	     2.7695	     1.5106	    -4.6997	
     3.2730	     2.1820	    -2.4338	     5.1193	    -6.5460	     7.3013	   -10.8261	     1.8463	     1.8463	    -4.2801	
     4.3640	     2.9373	    -0.8392	     5.3711	    -5.7068	     8.0566	    -9.9030	     0.9232	     2.4338	    -3.6087	
     5.5389	     3.8605	     1.0071	     5.6229	    -4.6997	     8.8959	    -8.8959	     0.1678	     3.0212	    -2.9373	
     6.7978	     4.8676	     2.7695	     6.0425	    -3.6926	     9.8190	    -7.9727	    -0.3357	     3.6087	    -2.2659	
     8.0566	     5.9586	     4.4479	     6.4621	    -2.6855	    10.7422	    -7.0496	    -0.7553	     4.1122	    -1.5945	
     9.2316	     6.8817	     5.7907	     7.0496	    -1.7624	    11.5814	    -6.3782	    -1.0071	     4.4479	    -1.1749	
    10.3226	     7.7209	     6.8817	     7.5531	    -1.0910	    12.2528	    -5.8746	    -1.1749	     4.5319	    -1.0071	
    11.1618	     8.3923	     7.5531	     8.0566	    -0.5035	    12.7563	    -5.6229	    -1.4267	     4.2801	    -1.0910	
    11.8332	     8.8120	     7.7209	     8.4763	    -0.2518	    12.9242	    -5.6229	    -1.6785	     3.6926	    -1.5945	
    12.3367	     8.8959	     7.3853	     8.5602	    -0.2518	    12.8403	    -5.8746	    -2.0981	     2.7695	    -2.4338	
    12.5046	     8.7280	     6.6299	     8.4763	    -0.4196	    12.5046	    -6.3782	    -2.6855	     1.5945	    -3.5248	
    12.4207	     8.3923	     5.5389	     8.0566	    -0.8392	    11.8332	    -7.0496	    -3.3569	     0.2518	    -4.9515	
    12.1689	     7.8049	     4.1122	     7.4692	    -1.2589	    10.9940	    -7.7209	    -4.0283	    -1.1749	    -6.3782	
    11.6653	     7.0496	     2.5177	     6.6299	    -1.7624	    10.1547	    -8.5602	    -4.6997	    -2.5177	    -7.8049	
    11.0779	     6.2103	     0.7553	     5.7068	    -2.3499	     9.2316	    -9.2316	    -5.2032	    -3.6926	    -9.1476	
    10.3226	     5.3711	    -0.9232	     4.7836	    -2.9373	     8.3084	    -9.9030	    -5.6229	    -4.6158	   -10.2386	
     9.4833	     4.5319	    -2.5177	     3.7766	    -3.5248	     7.6370	   -10.4065	    -5.7068	    -5.2872	   -11.0779	
     8.6441	     3.6926	    -3.8605	     2.8534	    -4.1122	     7.2174	   -10.7422	    -5.6229	    -5.5389	   -11.4975	
     7.8888	     2.9373	    -4.7836	     2.1820	    -4.4479	     6.9656	   -10.8261	    -5.2032	    -5.3711	   -11.4975	
     7.2174	     2.3499	    -5.2872	     1.5945	    -4.6158	     7.1335	   -10.6583	    -4.4479	    -4.8676	   -11.1618	
     6.6299	     1.9302	    -5.3711	     1.3428	    -4.6158	     7.4692	   -10.1547	    -3.5248	    -4.0283	   -10.4904	
     6.2103	     1.5945	    -5.0354	     1.3428	    -4.4479	     8.0566	    -9.5673	    -2.3499	    -2.8534	    -9.5673	
     5.8746	     1.3428	    -4.3640	     1.5106	    -4.0283	     8.6441	    -8.8959	    -1.1749	    -1.5945	    -8.3923	
     5.7068	     1.1749	    -3.4409	     1.8463	    -3.6087	     9.3155	    -8.1406	     0.0000	    -0.3357	    -7.3013	
     5.5389	     1.0071	    -2.5177	     2.2659	    -3.0212	     9.9030	    -7.3853	     1.0071	     0.8392	    -6.1264	
     5.4550	     1.0071	    -1.5945	     2.6855	    -2.5177	    10.2386	    -6.7978	     1.8463	     1.7624	    -5.2032	
     5.2872	     0.9232	    -0.8392	     3.1052	    -2.1820	    10.4065	    -6.3782	     2.5177	     2.5177	    -4.5319	
     5.0354	     0.9232	    -0.2518	     3.4409	    -1.9302	    10.3226	    -6.2103	     2.9373	     2.8534	    -4.1122	
     4.6997	     0.9232	    -0.0839	     3.6087	    -1.9302	     9.9869	    -6.3782	     3.0212	     2.9373	    -4.0283	
     4.1122	     0.8392	    -0.0839	     3.7766	    -2.2659	     9.3994	    -6.9656	     2.8534	     2.6855	    -4.1962	
     3.5248	     0.8392	    -0.5035	     3.7766	    -2.7695	     8.7280	    -7.7209	     2.5177	     2.1820	    -4.6158	
     2.7695	     0.8392	    -1.0071	     3.6926	    -3.4409	     7.9727	    -8.7280	     2.0142	     1.5945	    -5.2032	
     2.0981	     0.9232	    -1.6785	     3.6926	    -4.1962	     7.3013	    -9.8190	     1.4267	     0.9232	    -5.7068	
     1.3428	     1.0071	    -2.4338	     3.6087	    -5.0354	     6.7139	   -10.9100	     0.9232	     0.2518	    -6.2103	
     0.7553	     1.0910	    -3.1891	     3.4409	    -5.7907	     6.2943	   -11.9171	     0.4196	    -0.2518	    -6.7139	
     0.2518	     1.1749	    -3.9444	     3.2730	    -6.5460	     5.8746	   -12.8403	     0.0000	    -0.6714	    -6.9656	
    -0.1678	     1.1749	    -4.5319	     2.9373	    -7.1335	     5.6229	   -13.6795	    -0.3357	    -0.9232	    -7.1335	
    -0.4196	     1.1749	    -4.9515	     2.6016	    -7.5531	     5.4550	   -14.3509	    -0.7553	    -1.0910	    -7.0496	
    -0.5875	     1.0910	    -5.2032	     2.0981	    -7.8049	     5.2872	   -14.6866	    -1.0071	    -1.0071	    -6.7978	
    -0.6714	     1.0071	    -5.2032	     1.5106	    -7.8888	     5.1193	   -14.8544	    -1.3428	    -0.8392	    -6.3782	
    -0.5035	     1.0071	    -4.9515	     0.9232	    -7.8049	     5.0354	   -14.7705	    -1.5945	    -0.5875	    -5.7068	
    -0.3357	     0.9232	    -4.6997	     0.3357	    -7.6370	     4.8676	   -14.5187	    -1.8463	    -0.1678	    -4.9515	
    -0.0839	     0.8392	    -4.3640	    -0.2518	    -7.3853	     4.6158	   -14.0152	    -2.0981	     0.2518	    -4.1122	
     0.1678	     0.8392	    -4.0283	    -0.8392	    -7.2174	     4.3640	   -13.5117	    -2.4338	     0.6714	    -3.1891	
     0.3357	     0.7553	    -3.8605	    -1.2589	    -7.0496	     4.1122	   -13.0920	    -2.8534	     1.0910	    -2.4338	
     0.5035	     0.5875	    -3.8605	    -1.5945	    -7.0496	     3.9444	   -12.6724	    -3.2730	     1.3428	    -1.6785	
     0.5035	     0.5035	    -3.9444	    -1.7624	    -7.1335	     3.7766	   -12.4207	    -3.7766	     1.5106	    -1.1749	
     0.5035	     0.3357	    -4.2801	    -1.7624	    -7.3013	     3.6087	   -12.4207	    -4.3640	     1.5106	    -0.7553	
     0.4196	     0.0839	    -4.8676	    -1.6785	    -7.7209	     3.6087	   -12.5046	    -4.9515	     1.4267	    -0.5035	
     0.1678	    -0.2518	    -5.5389	    -1.5106	    -8.2245	     3.5248	   -12.9242	    -5.5389	     1.0910	    -0.5875	
    -0.1678	    -0.7553	    -6.3782	    -1.2589	    -8.8120	     3.5248	   -13.3438	    -6.1264	     0.7553	    -0.7553	
    -0.5035	    -1.2589	    -7.3013	    -1.0071	    -9.4833	     3.6087	   -13.9313	    -6.7139	     0.3357	    -1.0910	
    -0.8392	    -1.9302	    -8.1406	    -0.8392	   -10.1547	     3.6087	   -14.5187	    -7.2174	    -0.1678	    -1.5945	
    -1.0910	    -2.6016	    -8.9798	    -0.7553	   -10.8261	     3.6926	   -15.1062	    -7.6370	    -0.6714	    -2.0142	
    -1.1749	    -3.3569	    -9.5673	    -0.8392	   -11.4136	     3.6087	   -15.6097	    -7.8888	    -1.0910	    -2.4338	
    -1.2589	    -4.1122	   -10.0708	    -0.9232	   -12.0850	     3.5248	   -16.1133	    -8.0566	    -1.3428	    -2.7695	
    -1.1749	    -4.8676	   -10.2386	    -1.2589	   -12.5885	     3.3569	   -16.3651	    -8.0566	    -1.4267	    -2.8534	
    -1.0910	    -5.5389	   -10.1547	    -1.6785	   -13.0920	     3.1052	   -16.5329	    -7.7209	    -1.3428	    -2.6016	
    -0.8392	    -6.0425	    -9.6512	    -2.0981	   -13.3438	     2.8534	   -16.5329	    -7.2174	    -0.9232	    -2.1820	
    -0.5035	    -6.3782	    -8.8120	    -2.4338	   -13.4277	     2.7695	   -16.1972	    -6.2943	    -0.2518	    -1.3428	
     0.0839	    -6.4621	    -7.5531	    -2.6855	   -13.2599	     2.6855	   -15.7776	    -5.1193	     0.5875	    -0.3357	
     0.6714	    -6.2943	    -6.0425	    -2.6855	   -12.9242	     2.8534	   -15.1062	    -3.6926	     1.6785	     0.9232	
     1.4267	    -5.8746	    -4.2801	    -2.6016	   -12.3367	     3.0212	   -14.4348	    -2.0142	     2.8534	     2.2659	
     2.2659	    -5.2872	    -2.4338	    -2.3499	   -11.6653	     3.3569	   -13.8474	    -0.3357	     4.0283	     3.5248	
     3.0212	    -4.6158	    -0.7553	    -2.0142	   -10.9100	     3.6926	   -13.3438	     1.1749	     4.9515	     4.6158	
     3.7766	    -3.7766	     0.8392	    -1.5945	   -10.2386	     4.0283	   -13.0920	     2.4338	     5.6229	     5.4550	
     4.4479	    -2.9373	     2.1820	    -1.0910	    -9.5673	     4.4479	   -13.0081	     3.2730	     5.9586	     5.8746	
     4.9515	    -2.0981	     3.1052	    -0.4196	    -8.9798	     4.8676	   -13.2599	     3.6087	     5.8746	     5.9586	
     5.4550	    -1.2589	     3.6926	     0.2518	    -8.5602	     5.2872	   -13.5956	     3.3569	     5.5389	     5.6229	
     5.8746	    -0.5035	     3.8605	     1.0071	    -8.3084	     5.7068	   -14.1830	     2.6016	     4.8676	     4.9515	
     6.2103	     0.1678	     3.6087	     1.7624	    -8.1406	     6.2103	   -14.8544	     1.3428	     4.0283	     4.0283	
     6.5460	     0.8392	     3.1052	     2.5177	    -8.1406	     6.7139	   -15.6097	    -0.2518	     3.1052	     2.9373	
     6.8817	     1.4267	     2.3499	     3.2730	    -8.2245	     7.2174	   -16.3651	    -2.0142	     2.1820	     1.8463	
     7.2174	     1.9302	     1.3428	     3.9444	    -8.3923	     7.7209	   -16.9525	    -3.7766	     1.3428	     0.7553	
     7.6370	     2.3499	     0.3357	     4.5319	    -8.5602	     8.2245	   -17.5400	    -5.4550	     0.6714	    -0.1678	
     7.9727	     2.6855	    -0.7553	     5.0354	    -8.8120	     8.7280	   -17.8757	    -6.7978	     0.2518	    -0.9232	
     8.3084	     3.0212	    -1.7624	     5.4550	    -8.9798	     9.2316	   -18.1274	    -7.8888	     0.0000	    -1.4267	
     8.5602	     3.2730	    -2.7695	     5.7907	    -9.1476	     9.7351	   -18.1274	    -8.6441	    -0.0839	    -1.6785	
     8.8120	     3.5248	    -3.5248	     6.1264	    -9.2316	    10.2386	   -17.8757	    -8.9798	     0.0839	    -1.6785	
     9.0637	     3.8605	    -4.0283	     6.4621	    -9.1476	    10.8261	   -17.4561	    -8.9798	     0.5035	    -1.4267	
     9.3994	     4.3640	    -4.3640	     6.7978	    -8.9798	    11.4975	   -16.7847	    -8.5602	     1.0910	    -0.9232	
     9.7351	     4.8676	    -4.3640	     7.3013	    -8.6441	    12.1689	   -15.8615	    -7.8888	     1.8463	    -0.1678	
    10.0708	     5.4550	    -4.2801	     7.8888	    -8.1406	    12.9242	   -14.7705	    -6.8817	     2.6855	     0.6714	
    10.4904	     6.0425	    -3.9444	     8.4763	    -7.4692	    13.6795	   -13.6795	    -5.7068	     3.6087	     1.5945	
    10.9100	     6.4621	    -3.6087	     9.1476	    -6.7978	    14.3509	   -12.5046	    -4.4479	     4.4479	     2.4338	
    11.3297	     6.8817	    -3.1891	     9.9030	    -6.1264	    15.0223	   -11.4975	    -3.2730	     5.1193	     3.1891	
    11.6653	     7.0496	    -2.8534	    10.5743	    -5.5389	    15.6097	   -10.6583	    -2.1820	     5.6229	     3.6926	
    12.0010	     6.9656	    -2.6855	    11.2457	    -5.0354	    16.1133	   -10.0708	    -1.1749	     5.9586	     3.9444	
    12.1689	     6.7139	    -2.6016	    11.8332	    -4.6997	    16.3651	    -9.7351	    -0.5035	     6.0425	     3.8605	
    12.1689	     6.1264	    -2.6855	    12.3367	    -4.6158	    16.5329	    -9.6512	    -0.0839	     5.8746	     3.4409	
    12.0850	     5.4550	    -2.8534	    12.5885	    -4.6997	    16.4490	    -9.9030	     0.1678	     5.4550	     2.7695	
    11.7493	     4.6997	    -3.2730	    12.5885	    -4.9515	    16.2811	   -10.3226	     0.0839	     4.8676	     1.8463	
    11.3297	     3.8605	    -3.6087	    12.5046	    -5.3711	    15.9454	   -10.9100	    -0.1678	     4.1962	     0.8392	
    10.8261	     3.1052	    -3.9444	    12.1689	    -5.7907	    15.5258	   -11.4975	    -0.5035	     3.5248	    -0.1678	
    10.2386	     2.4338	    -4.2801	    11.7493	    -6.2103	    15.1901	   -12.0850	    -1.0071	     2.8534	    -1.0910	
     9.7351	     2.0142	    -4.3640	    11.3297	    -6.5460	    14.8544	   -12.4207	    -1.4267	     2.3499	    -1.8463	
     9.3155	     1.8463	    -4.3640	    10.9100	    -6.6299	    14.6866	   -12.6724	    -1.8463	     2.0981	    -2.3499	
     9.0637	     1.9302	    -4.0283	    10.6583	    -6.4621	    14.7705	   -12.5885	    -2.0142	     2.0981	    -2.6016	
     9.0637	     2.4338	    -3.4409	    10.4904	    -5.9586	    15.0223	   -12.1689	    -2.0981	     2.4338	    -2.5177	
     9.3155	     3.2730	    -2.6855	    10.5743	    -5.2032	    15.4419	   -11.4136	    -1.8463	     3.1052	    -2.1820	
     9.9030	     4.4479	    -1.5945	    10.9100	    -4.1122	    16.1133	   -10.4904	    -1.4267	     3.9444	    -1.6785	
    10.6583	     5.8746	    -0.5035	    11.3297	    -2.7695	    16.7847	    -9.3994	    -0.7553	     4.9515	    -1.0910	
    11.6653	     7.4692	     0.7553	    11.8332	    -1.4267	    17.5400	    -8.2245	     0.0000	     5.9586	    -0.5035	
    12.7563	     9.0637	     1.9302	    12.4207	     0.0000	    18.2114	    -7.2174	     0.7553	     6.9656	     0.0000	
    13.8474	    10.5743	     3.0212	    12.9242	     1.2589	    18.7149	    -6.2943	     1.5945	     7.7209	     0.3357	
    15.0223	    12.0010	     4.0283	    13.5117	     2.3499	    19.2184	    -5.5389	     2.4338	     8.2245	     0.5035	
    16.1972	    13.3438	     4.8676	    14.0152	     3.3569	    19.5541	    -4.9515	     3.2730	     8.4763	     0.3357	
    17.2882	    14.6027	     5.6229	    14.5187	     4.1122	    19.8898	    -4.6158	     4.1122	     8.4763	     0.0000	
    18.4631	    15.7776	     6.2943	    14.9384	     4.7836	    20.0577	    -4.4479	     4.9515	     8.1406	    -0.5875	
    19.4702	    16.8686	     6.8817	    15.3580	     5.2872	    20.1416	    -4.3640	     5.7907	     7.6370	    -1.2589	
    20.4773	    17.8757	     7.3853	    15.7776	     5.7907	    20.2255	    -4.4479	     6.6299	     7.0496	    -1.9302	
    21.4844	    18.9667	     7.8888	    16.1972	     6.2943	    20.2255	    -4.4479	     7.4692	     6.2943	    -2.6016	
    22.4915	    19.9738	     8.3923	    16.7007	     6.7978	    20.3094	    -4.5319	     8.1406	     5.6229	    -3.1052	
    23.4985	    21.0648	     8.8959	    17.2043	     7.3853	    20.3934	    -4.4479	     8.7280	     4.9515	    -3.4409	
    24.5056	    22.0718	     9.4833	    17.7917	     7.9727	    20.6451	    -4.2801	     9.0637	     4.4479	    -3.5248	
    25.5127	    23.1628	    10.1547	    18.4631	     8.6441	    20.9808	    -4.0283	     9.1476	     4.1122	    -3.2730	
    26.6037	    24.1699	    10.9100	    19.1345	     9.3994	    21.4005	    -3.6087	     8.9798	     4.0283	    -2.8534	
    27.6947	    25.1770	    11.7493	    19.8898	    10.1547	    21.9040	    -3.0212	     8.4763	     4.1122	    -2.1820	
    28.8696	    26.1002	    12.6724	    20.7291	    10.9940	    22.5754	    -2.3499	     7.8888	     4.3640	    -1.4267	
    30.0446	    26.9394	    13.6795	    21.5683	    11.7493	    23.2468	    -1.6785	     7.0496	     4.8676	    -0.5035	
    31.0516	    27.6947	    14.7705	    22.4075	    12.5885	    23.8342	    -0.8392	     6.2103	     5.4550	     0.4196	
    31.9748	    28.1982	    15.6937	    23.0789	    13.2599	    24.3378	    -0.1678	     5.2872	     6.0425	     1.1749	
    32.5623	    28.4500	    16.5329	    23.5825	    13.7634	    24.6735	     0.3357	     4.3640	     6.5460	     1.7624	
    32.8140	    28.4500	    17.2043	    23.8342	    14.0152	    24.7574	     0.7553	     3.4409	     6.8817	     2.0981	
    32.7301	    28.0304	    17.6239	    23.9182	    14.0991	    24.5895	     0.9232	     2.5177	     6.8817	     2.0142	
    32.3105	    27.3590	    17.7917	    23.6664	    13.8474	    24.1699	     0.7553	     1.5106	     6.6299	     1.6785	
    31.5552	    26.3519	    17.7917	    23.2468	    13.3438	    23.5825	     0.3357	     0.4196	     6.0425	     0.9232	
    30.5481	    25.1770	    17.4561	    22.6593	    12.6724	    22.7432	    -0.3357	    -0.6714	     5.1193	    -0.1678	
    29.3732	    23.7503	    16.9525	    21.8201	    11.6653	    21.8201	    -1.2589	    -1.9302	     3.8605	    -1.5106	
    28.0304	    22.2397	    16.1972	    20.8969	    10.5743	    20.6451	    -2.4338	    -3.1891	     2.4338	    -2.9373	
    26.6037	    20.7291	    15.3580	    19.8059	     9.4833	    19.4702	    -3.6087	    -4.5319	     0.7553	    -4.4479	
    25.1770	    19.2184	    14.4348	    18.6310	     8.3084	    18.2114	    -4.9515	    -5.8746	    -0.8392	    -5.8746	
    23.8342	    17.7917	    13.5117	    17.4561	     7.1335	    16.9525	    -6.1264	    -7.2174	    -2.5177	    -7.2174	
    22.5754	    16.5329	    12.5885	    16.2811	     6.1264	    15.6937	    -7.1335	    -8.4763	    -3.9444	    -8.3923	
    21.4844	    15.3580	    11.7493	    15.1062	     5.2872	    14.4348	    -7.9727	    -9.5673	    -5.2032	    -9.3994	
    20.5612	    14.4348	    11.0779	    13.9313	     4.5319	    13.1760	    -8.4763	   -10.5743	    -6.2103	   -10.0708	
    19.8059	    13.7634	    10.5743	    12.6724	     4.0283	    12.0850	    -8.6441	   -11.4136	    -6.8817	   -10.5743	
    19.3024	    13.3438	    10.2386	    11.4975	     3.6926	    11.1618	    -8.4763	   -11.9171	    -7.1335	   -10.8261	
    18.9667	    13.0920	    10.1547	    10.3226	     3.6087	    10.3226	    -8.0566	   -12.1689	    -7.1335	   -10.7422	
    18.8828	    13.0920	    10.2386	     9.3155	     3.7766	     9.8190	    -7.2174	   -12.0850	    -6.7139	   -10.4065	
    18.9667	    13.3438	    10.4904	     8.5602	     4.1122	     9.4833	    -6.2103	   -11.7493	    -5.9586	    -9.7351	
    19.2184	    13.6795	    10.7422	     7.8888	     4.6158	     9.3994	    -5.0354	   -11.1618	    -4.9515	    -8.8959	
    19.5541	    14.0991	    11.0779	     7.5531	     5.1193	     9.4833	    -3.8605	   -10.4065	    -3.8605	    -7.9727	
    19.8898	    14.5187	    11.3297	     7.3853	     5.6229	     9.6512	    -2.6855	    -9.5673	    -2.6855	    -6.9656	
    20.2255	    14.8544	    11.4136	     7.5531	     6.0425	    10.0708	    -1.7624	    -8.6441	    -1.6785	    -6.0425	
    20.4773	    15.1062	    11.4136	     7.8888	     6.3782	    10.4065	    -1.0071	    -7.8049	    -0.7553	    -5.2032	
    20.5612	    15.1901	    11.0779	     8.3084	     6.4621	    10.8261	    -0.6714	    -7.1335	     0.0000	    -4.6158	
    20.3934	    15.0223	    10.5743	     8.8120	     6.2943	    11.1618	    -0.6714	    -6.5460	     0.5035	    -4.2801	
    20.0577	    14.6027	     9.9030	     9.2316	     5.9586	    11.3297	    -1.0071	    -6.2103	     0.6714	    -4.1962	
    19.4702	    14.0991	     8.9798	     9.6512	     5.4550	    11.3297	    -1.7624	    -6.0425	     0.5875	    -4.3640	
    18.6310	    13.3438	     7.8888	     9.9869	     4.7836	    11.2457	    -2.7695	    -6.1264	     0.3357	    -4.6997	
    17.7078	    12.5885	     6.7978	    10.1547	     4.0283	    10.9940	    -4.0283	    -6.3782	     0.0000	    -5.2872	
    16.6168	    11.9171	     5.6229	    10.2386	     3.1891	    10.6583	    -5.2872	    -6.7139	    -0.5035	    -5.9586	
    15.6097	    11.2457	     4.6997	    10.1547	     2.5177	    10.3226	    -6.5460	    -7.0496	    -1.0071	    -6.6299	
    14.6866	    10.7422	     3.8605	     9.9869	     1.8463	     9.9869	    -7.6370	    -7.3013	    -1.3428	    -7.2174	
    14.0152	    10.4065	     3.1891	     9.7351	     1.3428	     9.7351	    -8.4763	    -7.3853	    -1.5945	    -7.7209	
    13.5117	    10.4065	     2.8534	     9.3994	     1.0071	     9.4833	    -9.0637	    -7.3013	    -1.6785	    -8.0566	
    13.2599	    10.5743	     2.7695	     8.9798	     0.9232	     9.3994	    -9.2316	    -6.7978	    -1.5106	    -8.0566	
    13.3438	    10.9100	     2.9373	     8.5602	     1.0071	     9.3994	    -9.0637	    -6.1264	    -1.1749	    -7.8049	
    13.6795	    11.4975	     3.4409	     8.2245	     1.4267	     9.3994	    -8.5602	    -5.0354	    -0.5875	    -7.3013	
    14.1830	    12.2528	     4.1122	     7.8049	     2.0142	     9.5673	    -7.7209	    -3.6926	     0.2518	    -6.4621	
    14.9384	    13.0920	     4.9515	     7.5531	     2.7695	     9.8190	    -6.6299	    -2.0981	     1.1749	    -5.5389	
    15.7776	    13.9313	     5.8746	     7.3013	     3.6926	    10.0708	    -5.4550	    -0.2518	     2.1820	    -4.4479	
    16.6168	    14.7705	     6.8817	     7.2174	     4.6158	    10.3226	    -4.1962	     1.6785	     3.1052	    -3.4409	
    17.4561	    15.5258	     7.7209	     7.2174	     5.6229	    10.6583	    -3.1052	     3.6087	     4.0283	    -2.5177	
    18.2114	    16.1133	     8.4763	     7.5531	     6.5460	    11.0779	    -2.0981	     5.5389	     4.7836	    -1.6785	
    18.8828	    16.7007	     8.9798	     8.0566	     7.3013	    11.4975	    -1.3428	     7.3013	     5.4550	    -1.1749	
    19.4702	    17.1204	     9.2316	     8.8120	     7.9727	    12.0010	    -0.9232	     8.6441	     5.7907	    -0.8392	
    19.8898	    17.3721	     9.3155	     9.6512	     8.4763	    12.4207	    -0.6714	     9.4833	     5.9586	    -0.9232	
    20.2255	    17.6239	     9.1476	    10.6583	     8.8959	    12.8403	    -0.6714	     9.8190	     5.7907	    -1.2589	
    20.3934	    17.7917	     8.8120	    11.5814	     9.0637	    13.1760	    -0.9232	     9.5673	     5.4550	    -1.8463	
    20.5612	    17.8757	     8.3923	    12.5046	     9.1476	    13.4277	    -1.1749	     8.8120	     5.0354	    -2.5177	
    20.7291	    17.8757	     7.9727	    13.3438	     9.1476	    13.5956	    -1.5106	     7.4692	     4.5319	    -3.1891	
    20.8130	    17.8757	     7.5531	    13.9313	     9.1476	    13.6795	    -1.7624	     5.8746	     4.1122	    -3.6926	
    20.9808	    17.8757	     7.3013	    14.4348	     9.1476	    13.6795	    -1.9302	     4.1122	     3.7766	    -4.0283	
    21.1487	    17.7078	     7.2174	    14.6866	     9.0637	    13.5956	    -2.0142	     2.3499	     3.6926	    -4.1122	
    21.2326	    17.5400	     7.2174	    14.8544	     9.0637	    13.5956	    -1.9302	     0.8392	     3.8605	    -3.8605	
    21.3165	    17.2882	     7.4692	    14.9384	     9.0637	    13.6795	    -1.5945	    -0.3357	     4.2801	    -3.2730	
    21.4844	    17.0364	     7.8888	    15.0223	     9.1476	    13.8474	    -1.0910	    -1.0910	     4.9515	    -2.3499	
    21.5683	    16.7007	     8.5602	    15.1062	     9.2316	    14.1830	    -0.4196	    -1.5106	     5.8746	    -1.2589	
    21.5683	    16.4490	     9.4833	    15.2740	     9.3994	    14.5187	     0.3357	    -1.5106	     6.9656	     0.0000	
    21.5683	    16.1972	    10.4904	    15.4419	     9.5673	    14.9384	     1.0910	    -1.2589	     8.1406	     1.2589	
    21.3165	    15.9454	    11.4975	    15.6937	     9.6512	    15.4419	     1.8463	    -0.8392	     9.2316	     2.3499	
    20.9808	    15.5258	    12.4207	    15.8615	     9.5673	    15.8615	     2.4338	    -0.3357	    10.2386	     3.2730	
    20.4773	    15.0223	    13.0920	    16.0294	     9.3155	    16.1133	     2.6855	     0.0839	    10.9100	     3.8605	
    19.7220	    14.3509	    13.3438	    16.0294	     8.8120	    16.3651	     2.6855	     0.3357	    11.3297	     4.1122	
    18.7149	    13.5117	    13.1760	    15.9454	     7.9727	    16.4490	     2.3499	     0.4196	    11.4136	     3.9444	
    17.6239	    12.5046	    12.5885	    15.7776	     6.8817	    16.4490	     1.6785	     0.3357	    11.0779	     3.3569	
    16.3651	    11.2457	    11.4136	    15.3580	     5.4550	    16.1972	     0.6714	     0.0839	    10.4904	     2.5177	
    15.0223	     9.8190	     9.7351	    14.9384	     3.8605	    15.8615	    -0.4196	    -0.3357	     9.6512	     1.4267	
    13.6795	     8.3084	     7.7209	    14.4348	     2.0981	    15.4419	    -1.6785	    -0.8392	     8.6441	     0.1678	
    12.3367	     6.7978	     5.4550	    13.8474	     0.4196	    14.9384	    -3.0212	    -1.4267	     7.5531	    -1.0910	
    11.1618	     5.2872	     3.0212	    13.3438	    -1.2589	    14.3509	    -4.2801	    -2.0142	     6.3782	    -2.4338	
     9.9869	     3.8605	     0.5875	    12.7563	    -2.7695	    13.6795	    -5.4550	    -2.6016	     5.2032	    -3.6926	
     8.9798	     2.6855	    -1.7624	    12.2528	    -4.1962	    12.9242	    -6.6299	    -3.2730	     4.0283	    -4.8676	
     8.1406	     1.6785	    -3.9444	    11.6653	    -5.4550	    12.0850	    -7.5531	    -3.8605	     2.9373	    -5.8746	
     7.4692	     0.8392	    -5.7907	    11.0779	    -6.5460	    11.2457	    -8.3084	    -4.4479	     2.0142	    -6.7139	
     6.8817	     0.2518	    -7.3853	    10.4065	    -7.5531	    10.3226	    -8.8120	    -5.0354	     1.1749	    -7.3853	
     6.4621	    -0.0839	    -8.4763	     9.8190	    -8.2245	     9.4833	    -9.0637	    -5.5389	     0.5875	    -7.8049	
     6.1264	    -0.1678	    -9.1476	     9.2316	    -8.7280	     8.6441	    -8.9798	    -5.8746	     0.1678	    -8.0566	
     5.9586	    -0.0839	    -9.3155	     8.7280	    -8.9798	     8.0566	    -8.6441	    -6.1264	    -0.0839	    -8.0566	
     5.9586	     0.2518	    -9.1476	     8.3084	    -9.0637	     7.5531	    -8.1406	    -6.2943	    -0.2518	    -7.8049	
     6.1264	     0.8392	    -8.6441	     8.1406	    -9.0637	     7.2174	    -7.3853	    -6.3782	    -0.2518	    -7.5531	
     6.3782	     1.5106	    -7.8049	     8.1406	    -8.8120	     7.0496	    -6.6299	    -6.4621	    -0.2518	    -7.2174	
     6.7139	     2.3499	    -6.7139	     8.1406	    -8.6441	     6.8817	    -5.9586	    -6.4621	    -0.2518	    -6.9656	
     7.0496	     3.1891	    -5.6229	     8.2245	    -8.3084	     6.7978	    -5.3711	    -6.6299	    -0.4196	    -6.7139	
     7.3013	     3.9444	    -4.5319	     8.3084	    -8.1406	     6.6299	    -4.9515	    -6.8817	    -0.7553	    -6.7978	
     7.4692	     4.4479	    -3.6087	     8.2245	    -7.8888	     6.2103	    -4.7836	    -7.2174	    -1.2589	    -7.1335	
     7.4692	     4.7836	    -3.0212	     7.9727	    -7.8888	     5.6229	    -4.9515	    -7.6370	    -2.0142	    -7.7209	
     7.3013	     4.8676	    -2.6855	     7.5531	    -7.8888	     4.7836	    -5.3711	    -8.1406	    -2.8534	    -8.5602	
     7.1335	     4.6997	    -2.6016	     6.9656	    -7.9727	     3.7766	    -5.9586	    -8.5602	    -3.8605	    -9.5673	
     6.8817	     4.5319	    -2.7695	     6.3782	    -8.0566	     2.6855	    -6.5460	    -8.7280	    -4.8676	   -10.5743	
     6.7139	     4.3640	    -2.8534	     5.8746	    -8.0566	     1.5945	    -7.1335	    -8.6441	    -5.7068	   -11.4975	
     6.7139	     4.1962	    -3.0212	     5.3711	    -7.8888	     0.5875	    -7.4692	    -8.3084	    -6.3782	   -12.2528	
     6.8817	     4.1962	    -3.0212	     5.0354	    -7.7209	    -0.2518	    -7.6370	    -7.5531	    -6.7139	   -12.7563	
     7.1335	     4.2801	    -2.9373	     4.6997	    -7.3853	    -0.9232	    -7.6370	    -6.5460	    -6.7978	   -12.9242	
     7.5531	     4.3640	    -2.7695	     4.4479	    -6.9656	    -1.4267	    -7.3013	    -5.3711	    -6.5460	   -12.8403	
     8.1406	     4.6158	    -2.4338	     4.3640	    -6.4621	    -1.7624	    -6.7978	    -4.0283	    -6.1264	   -12.4207	
     8.8120	     4.9515	    -1.9302	     4.3640	    -5.8746	    -1.7624	    -6.2103	    -2.6855	    -5.3711	   -11.6653	
     9.5673	     5.3711	    -1.2589	     4.4479	    -5.2872	    -1.4267	    -5.4550	    -1.4267	    -4.3640	   -10.7422	
    10.4065	     5.8746	    -0.5035	     4.7836	    -4.6158	    -0.8392	    -4.6997	    -0.4196	    -3.3569	    -9.6512	
    11.1618	     6.2943	     0.2518	     5.1193	    -4.0283	     0.0000	    -4.1122	     0.1678	    -2.1820	    -8.4763	
    12.0010	     6.7139	     0.9232	     5.6229	    -3.4409	     0.9232	    -3.6087	     0.3357	    -1.1749	    -7.4692	
    12.6724	     7.0496	     1.5106	     6.2943	    -3.0212	     1.9302	    -3.3569	     0.0000	    -0.3357	    -6.5460	
    13.1760	     7.3853	     1.9302	     6.9656	    -2.7695	     2.9373	    -3.2730	    -0.7553	     0.3357	    -5.8746	
    13.5956	     7.5531	     2.1820	     7.8049	    -2.6016	     3.9444	    -3.5248	    -2.0142	     0.5875	    -5.5389	
    13.7634	     7.5531	     2.1820	     8.5602	    -2.6016	     4.6997	    -3.9444	    -3.4409	     0.5035	    -5.6229	
    13.6795	     7.3853	     1.9302	     9.3155	    -2.6855	     5.2872	    -4.6158	    -5.1193	     0.0000	    -5.9586	
    13.4277	     7.0496	     1.4267	     9.9869	    -3.0212	     5.5389	    -5.4550	    -6.8817	    -0.8392	    -6.7139	
    13.0081	     6.5460	     0.6714	    10.4904	    -3.5248	     5.5389	    -6.4621	    -8.6441	    -1.9302	    -7.7209	
    12.5046	     5.8746	    -0.1678	    10.7422	    -4.1122	     5.2872	    -7.5531	   -10.3226	    -3.1891	    -9.0637	
    11.9171	     5.1193	    -1.0910	    10.9100	    -4.6997	     4.7836	    -8.5602	   -11.8332	    -4.6158	   -10.4065	
    11.3297	     4.3640	    -1.8463	    10.9100	    -5.3711	     4.2801	    -9.4833	   -13.0920	    -6.0425	   -11.8332	
    10.8261	     3.6087	    -2.6016	    10.7422	    -5.8746	     3.6926	   -10.0708	   -14.0152	    -7.3013	   -13.0081	
    10.3226	     2.9373	    -3.0212	    10.5743	    -6.2943	     3.1891	   -10.4065	   -14.6866	    -8.3084	   -14.0991	
     9.9869	     2.3499	    -3.1891	    10.2386	    -6.4621	     2.6855	   -10.2386	   -15.1062	    -9.1476	   -14.7705	
     9.8190	     1.8463	    -3.1052	     9.8190	    -6.3782	     2.3499	    -9.7351	   -15.1901	    -9.6512	   -15.1062	
     9.7351	     1.5945	    -2.6016	     9.3155	    -6.1264	     2.0981	    -8.8959	   -15.1062	    -9.8190	   -15.1062	
     9.8190	     1.5106	    -1.7624	     8.8120	    -5.5389	     2.0142	    -7.6370	   -14.7705	    -9.6512	   -14.7705	
    10.0708	     1.7624	    -0.5875	     8.3084	    -4.7836	     2.0142	    -6.1264	   -14.2670	    -9.2316	   -14.0991	
    10.4904	     2.1820	     0.7553	     7.8888	    -3.7766	     2.2659	    -4.4479	   -13.6795	    -8.6441	   -13.0920	
    10.9940	     2.8534	     2.1820	     7.4692	    -2.7695	     2.5177	    -2.7695	   -13.0081	    -7.8888	   -12.0010	
    11.4975	     3.5248	     3.5248	     7.2174	    -1.7624	     2.7695	    -1.2589	   -12.3367	    -7.2174	   -10.8261	
    11.9171	     4.2801	     4.7836	     6.9656	    -0.8392	     3.1052	     0.0839	   -11.6653	    -6.6299	    -9.7351	
    12.3367	     4.9515	     5.6229	     6.9656	    -0.0839	     3.2730	     1.1749	   -11.2457	    -6.1264	    -8.8120	
    12.5885	     5.6229	     6.2103	     6.9656	     0.4196	     3.5248	     1.8463	   -10.9100	    -5.9586	    -8.1406	
    12.6724	     6.2943	     6.2943	     7.1335	     0.6714	     3.6087	     2.1820	   -10.7422	    -5.9586	    -7.8049	
    12.6724	     6.9656	     6.0425	     7.3013	     0.7553	     3.6087	     2.1820	   -10.9100	    -6.2103	    -7.8049	
    12.4207	     7.5531	     5.2872	     7.3853	     0.5035	     3.5248	     1.8463	   -11.2457	    -6.7978	    -8.1406	
    12.1689	     8.1406	     4.1962	     7.4692	     0.0839	     3.1891	     1.1749	   -11.9171	    -7.7209	    -8.8120	
    11.7493	     8.7280	     2.7695	     7.3853	    -0.5875	     2.7695	     0.1678	   -12.8403	    -8.8120	    -9.7351	
    11.3297	     9.3155	     1.1749	     7.3013	    -1.4267	     2.1820	    -0.9232	   -13.8474	   -10.0708	   -10.9100	
    10.9100	     9.9869	    -0.5035	     7.0496	    -2.2659	     1.5945	    -2.1820	   -14.9384	   -11.4136	   -12.1689	
    10.5743	    10.5743	    -2.0981	     6.7978	    -3.1891	     0.9232	    -3.4409	   -16.0294	   -12.6724	   -13.4277	
    10.2386	    11.2457	    -3.6087	     6.5460	    -4.0283	     0.3357	    -4.6158	   -16.9525	   -13.7634	   -14.6027	
     9.9030	    11.9171	    -4.8676	     6.2103	    -4.7836	    -0.1678	    -5.6229	   -17.7078	   -14.6027	   -15.6097	
     9.6512	    12.5046	    -5.7907	     5.9586	    -5.3711	    -0.5035	    -6.4621	   -18.2114	   -15.1062	   -16.3651	
     9.3994	    13.0081	    -6.3782	     5.7907	    -5.7907	    -0.7553	    -7.1335	   -18.3792	   -15.3580	   -16.7847	
     9.2316	    13.4277	    -6.5460	     5.6229	    -5.9586	    -0.7553	    -7.5531	   -18.3792	   -15.1901	   -16.9525	
     9.0637	    13.7634	    -6.4621	     5.4550	    -5.9586	    -0.5875	    -7.7209	   -17.9596	   -14.6866	   -16.7847	
     8.9798	    14.0152	    -5.9586	     5.4550	    -5.7907	    -0.3357	    -7.6370	   -17.2882	   -13.8474	   -16.2811	
     9.0637	    14.1830	    -5.2872	     5.4550	    -5.4550	     0.0839	    -7.3853	   -16.3651	   -12.7563	   -15.6937	
     9.1476	    14.2670	    -4.3640	     5.4550	    -5.0354	     0.5875	    -6.9656	   -15.1901	   -11.5814	   -14.9384	
     9.3994	    14.3509	    -3.4409	     5.5389	    -4.4479	     1.1749	    -6.4621	   -13.9313	   -10.4065	   -14.2670	
     9.8190	    14.3509	    -2.5177	     5.7068	    -3.9444	     1.5945	    -5.8746	   -12.5046	    -9.2316	   -13.7634	
    10.2386	    14.3509	    -1.5945	     5.7907	    -3.3569	     2.0142	    -5.2872	   -11.1618	    -8.3084	   -13.5117	
    10.6583	    14.2670	    -0.9232	     5.7907	    -2.8534	     2.2659	    -4.7836	    -9.8190	    -7.7209	   -13.5956	
    10.9100	    14.0152	    -0.5035	     5.7068	    -2.5177	     2.3499	    -4.4479	    -8.5602	    -7.3853	   -14.0991	
    10.9100	    13.7634	    -0.2518	     5.5389	    -2.3499	     2.1820	    -4.2801	    -7.5531	    -7.3013	   -14.9384	
    10.6583	    13.3438	    -0.3357	     5.2872	    -2.3499	     1.7624	    -4.2801	    -6.6299	    -7.6370	   -15.9454	
    10.1547	    12.8403	    -0.5875	     4.9515	    -2.4338	     1.1749	    -4.3640	    -5.9586	    -8.1406	   -17.2043	
     9.3994	    12.2528	    -1.0071	     4.5319	    -2.6855	     0.5035	    -4.6158	    -5.6229	    -8.7280	   -18.3792	
     8.4763	    11.6653	    -1.5106	     4.1122	    -2.9373	    -0.2518	    -4.7836	    -5.4550	    -9.3994	   -19.4702	
     7.4692	    11.0779	    -1.9302	     3.7766	    -3.1891	    -0.9232	    -4.8676	    -5.6229	   -10.0708	   -20.3094	
     6.5460	    10.5743	    -2.3499	     3.4409	    -3.3569	    -1.4267	    -4.9515	    -6.0425	   -10.5743	   -20.8130	
     5.7907	    10.1547	    -2.5177	     3.1052	    -3.4409	    -1.9302	    -4.8676	    -6.7978	   -10.9100	   -20.8969	
     5.2032	     9.8190	    -2.4338	     2.7695	    -3.2730	    -2.2659	    -4.5319	    -7.7209	   -11.0779	   -20.6451	
     4.8676	     9.7351	    -2.1820	     2.4338	    -2.8534	    -2.5177	    -4.0283	    -8.8959	   -10.9100	   -19.8898	
     4.7836	     9.9030	    -1.5945	     2.0981	    -2.0981	    -2.5177	    -3.2730	   -10.0708	   -10.4904	   -18.7988	
     4.9515	    10.2386	    -0.7553	     1.8463	    -1.1749	    -2.4338	    -2.4338	   -11.1618	    -9.8190	   -17.3721	
     5.3711	    10.7422	     0.3357	     1.6785	    -0.0839	    -2.2659	    -1.3428	   -12.0850	    -8.8959	   -15.6937	
     5.9586	    11.4136	     1.4267	     1.5945	     1.0910	    -1.9302	    -0.2518	   -12.7563	    -7.8888	   -13.9313	
     6.6299	    12.0850	     2.6016	     1.7624	     2.2659	    -1.5945	     0.8392	   -13.1760	    -6.7978	   -12.2528	
     7.3013	    12.7563	     3.6926	     2.0981	     3.3569	    -1.0910	     1.8463	   -13.3438	    -5.7068	   -10.6583	
     7.9727	    13.2599	     4.6997	     2.6016	     4.3640	    -0.6714	     2.6855	   -13.2599	    -4.6997	    -9.3994	
     8.5602	    13.6795	     5.4550	     3.1891	     5.0354	    -0.1678	     3.2730	   -13.1760	    -4.0283	    -8.3923	
     9.0637	    13.8474	     6.0425	     3.9444	     5.5389	     0.3357	     3.6087	   -13.0920	    -3.5248	    -7.8888	
     9.3994	    13.8474	     6.3782	     4.6997	     5.7068	     0.6714	     3.6087	   -13.0920	    -3.4409	    -7.8049	
     9.5673	    13.5956	     6.5460	     5.3711	     5.6229	     0.8392	     3.3569	   -13.1760	    -3.6926	    -8.1406	
     9.4833	    13.1760	     6.5460	     5.8746	     5.2032	     0.9232	     2.8534	   -13.3438	    -4.1962	    -8.8959	
     9.3155	    12.5885	     6.4621	     6.2103	     4.6997	     0.8392	     2.1820	   -13.6795	    -5.0354	    -9.9030	
     8.8959	    12.0010	     6.3782	     6.4621	     4.0283	     0.5875	     1.4267	   -14.0152	    -5.9586	   -11.0779	
     8.4763	    11.3297	     6.3782	     6.4621	     3.4409	     0.2518	     0.6714	   -14.4348	    -6.8817	   -12.2528	
     7.8888	    10.6583	     6.4621	     6.2943	     2.7695	    -0.1678	    -0.0839	   -14.9384	    -7.8888	   -13.4277	
     7.3013	     9.9869	     6.5460	     5.8746	     2.1820	    -0.6714	    -0.8392	   -15.3580	    -8.6441	   -14.4348	
     6.7139	     9.3994	     6.7139	     5.4550	     1.5945	    -1.0910	    -1.5945	   -15.7776	    -9.3155	   -15.1062	
     6.1264	     8.8959	     6.8817	     4.7836	     1.0910	    -1.5945	    -2.1820	   -16.0294	    -9.7351	   -15.6097	
     5.6229	     8.4763	     6.9656	     4.0283	     0.7553	    -1.9302	    -2.6855	   -16.1972	    -9.8190	   -15.6937	
     5.2872	     8.2245	     7.1335	     3.2730	     0.5035	    -2.2659	    -3.0212	   -16.2811	    -9.7351	   -15.5258	
     5.1193	     8.3084	     7.2174	     2.4338	     0.3357	    -2.5177	    -3.1891	   -16.1972	    -9.3155	   -14.9384	
     5.1193	     8.5602	     7.3013	     1.6785	     0.2518	    -2.6855	    -3.1891	   -16.0294	    -8.7280	   -14.1830	
     5.2872	     8.9798	     7.3013	     0.9232	     0.2518	    -2.7695	    -3.1052	   -15.7776	    -8.0566	   -13.2599	
     5.6229	     9.6512	     7.2174	     0.2518	     0.1678	    -2.7695	    -2.9373	   -15.5258	    -7.3853	   -12.2528	
     5.8746	    10.3226	     6.9656	    -0.3357	     0.0839	    -2.8534	    -2.6855	   -15.3580	    -6.7978	   -11.4136	
     6.1264	    11.0779	     6.5460	    -0.8392	     0.0000	    -3.0212	    -2.6016	   -15.2740	    -6.4621	   -10.7422	
     6.2943	    11.6653	     5.8746	    -1.2589	    -0.2518	    -3.2730	    -2.6016	   -15.4419	    -6.3782	   -10.3226	
     6.2943	    12.1689	     5.0354	    -1.5945	    -0.5875	    -3.6087	    -2.7695	   -15.7776	    -6.4621	   -10.3226	
     6.1264	    12.3367	     4.0283	    -1.9302	    -1.0071	    -4.0283	    -3.1052	   -16.2811	    -6.9656	   -10.5743	
     5.7907	    12.3367	     2.9373	    -2.2659	    -1.5106	    -4.4479	    -3.6087	   -16.8686	    -7.6370	   -11.1618	
     5.3711	    12.1689	     1.8463	    -2.6016	    -1.9302	    -4.8676	    -4.1122	   -17.4561	    -8.4763	   -11.9171	
     4.8676	    11.8332	     0.7553	    -2.9373	    -2.3499	    -5.2872	    -4.6997	   -17.9596	    -9.3994	   -12.8403	
     4.3640	    11.3297	    -0.0839	    -3.2730	    -2.6016	    -5.5389	    -5.2872	   -18.2953	   -10.3226	   -13.8474	
     3.9444	    10.7422	    -0.8392	    -3.6087	    -2.8534	    -5.7907	    -5.6229	   -18.3792	   -11.2457	   -14.8544	
     3.4409	     9.9869	    -1.3428	    -3.9444	    -2.9373	    -5.9586	    -5.9586	   -18.2114	   -12.0010	   -15.7776	
     3.0212	     9.2316	    -1.5945	    -4.2801	    -2.8534	    -6.2103	    -6.0425	   -17.7917	   -12.6724	   -16.6168	
     2.6016	     8.3923	    -1.6785	    -4.6997	    -2.7695	    -6.3782	    -6.0425	   -17.1204	   -13.0920	   -17.2043	
     2.1820	     7.4692	    -1.5945	    -4.9515	    -2.6016	    -6.5460	    -5.8746	   -16.2811	   -13.3438	   -17.4561	
     1.9302	     6.7139	    -1.1749	    -5.0354	    -2.3499	    -6.4621	    -5.5389	   -15.1901	   -13.2599	   -17.3721	
     1.7624	     6.0425	    -0.5875	    -4.8676	    -1.9302	    -6.2103	    -4.9515	   -14.0152	   -12.8403	   -16.9525	
     1.8463	     5.6229	     0.3357	    -4.4479	    -1.2589	    -5.6229	    -4.1122	   -12.7563	   -12.0850	   -16.1133	
     2.0981	     5.2872	     1.3428	    -3.6926	    -0.5035	    -4.6158	    -3.1891	   -11.5814	   -11.0779	   -14.9384	
     2.6016	     5.2872	     2.6016	    -2.8534	     0.4196	    -3.4409	    -2.0981	   -10.6583	    -9.8190	   -13.6795	
     3.1891	     5.2872	     3.7766	    -1.7624	     1.3428	    -1.9302	    -1.0071	    -9.9030	    -8.5602	   -12.2528	
     3.8605	     5.5389	     4.9515	    -0.5875	     2.1820	    -0.3357	     0.0000	    -9.6512	    -7.3853	   -10.9940	
     4.6158	     5.7907	     5.9586	     0.5875	     3.0212	     1.2589	     0.9232	    -9.6512	    -6.2943	    -9.9030	
     5.3711	     6.0425	     6.7978	     1.9302	     3.6926	     2.8534	     1.6785	    -9.9869	    -5.4550	    -9.1476	
[Epoch Header]
[Trial Type]	13
[Accept]	1
[Correct]	0
[RT]	 0.000
[Resp]	0
[Epoch Data]
    12.4207	     3.4409	     6.9656	    30.6320	     3.7766	    22.8271	    -2.7695	    30.2963	    12.5885	     3.0212	
    12.0850	     2.8534	     5.7068	    30.2124	     2.7695	    22.3236	    -3.8605	    30.2963	    11.4136	     1.9302	
    11.9171	     2.4338	     4.5319	    29.7928	     1.8463	    21.8201	    -4.6997	    30.2124	    10.4065	     1.0071	
    12.0010	     2.0981	     3.3569	    29.3732	     1.1749	    21.5683	    -5.3711	    30.0446	     9.5673	     0.3357	
    12.3367	     1.9302	     2.3499	    28.9536	     0.6714	    21.4844	    -5.7907	    29.7928	     9.0637	     0.0000	
    12.7563	     1.9302	     1.5106	    28.7018	     0.5035	    21.6522	    -5.8746	    29.3732	     8.8120	     0.0000	
    13.4277	     2.1820	     0.9232	    28.3661	     0.6714	    21.9040	    -5.6229	    28.7018	     8.7280	     0.1678	
    14.1830	     2.6016	     0.6714	    28.1982	     1.0071	    22.2397	    -5.2032	    27.8625	     8.8959	     0.4196	
    15.0223	     3.1891	     0.5875	    27.9465	     1.5106	    22.6593	    -4.6158	    26.7715	     9.1476	     0.8392	
    15.9454	     3.8605	     0.7553	    27.6947	     2.0981	    23.0789	    -3.8605	    25.5966	     9.4833	     1.1749	
    16.8686	     4.6997	     1.0910	    27.5269	     2.8534	    23.4985	    -3.0212	    24.4217	     9.8190	     1.4267	
    17.7917	     5.6229	     1.5945	    27.3590	     3.6926	    23.9182	    -2.0981	    23.3307	     9.9869	     1.5106	
    18.6310	     6.7139	     2.2659	    27.1912	     4.5319	    24.1699	    -1.2589	    22.2397	    10.0708	     1.3428	
    19.4702	     7.9727	     3.0212	    26.9394	     5.4550	    24.3378	    -0.4196	    21.2326	     9.9030	     0.9232	
    20.2255	     9.2316	     3.6926	    26.6037	     6.2103	    24.2538	     0.2518	    20.2255	     9.4833	     0.1678	
    20.8130	    10.4904	     4.3640	    26.0162	     6.9656	    23.9182	     0.7553	    19.1345	     8.8120	    -0.8392	
    21.1487	    11.5814	     4.7836	    25.2609	     7.6370	    23.4146	     1.0910	    17.9596	     7.8049	    -2.0981	
    21.3165	    12.5885	     5.1193	    24.3378	     8.1406	    22.5754	     1.3428	    16.8686	     6.5460	    -3.5248	
    21.3165	    13.4277	     5.2872	    23.2468	     8.6441	    21.5683	     1.4267	    15.6937	     5.2032	    -4.9515	
    21.1487	    14.0152	     5.2872	    22.0718	     9.0637	    20.4773	     1.5106	    14.6866	     3.8605	    -6.3782	
    20.8969	    14.3509	     5.2872	    20.8130	     9.4833	    19.3863	     1.5945	    13.7634	     2.6016	    -7.7209	
    20.6451	    14.4348	     5.2872	    19.6381	     9.8190	    18.2114	     1.6785	    12.9242	     1.5106	    -8.7280	
    20.3094	    14.3509	     5.2032	    18.4631	    10.2386	    17.1204	     1.9302	    12.2528	     0.5875	    -9.4833	
    19.8898	    14.0991	     5.1193	    17.3721	    10.5743	    16.0294	     2.1820	    11.7493	     0.0000	    -9.9030	
    19.5541	    13.6795	     5.1193	    16.2811	    10.9100	    15.0223	     2.6016	    11.3297	    -0.3357	   -10.0708	
    19.3024	    13.2599	     5.1193	    15.3580	    11.2457	    14.0991	     3.1052	    11.1618	    -0.3357	    -9.9030	
    19.0506	    12.8403	     5.2032	    14.4348	    11.6653	    13.2599	     3.6926	    11.0779	    -0.0839	    -9.4833	
    18.8828	    12.4207	     5.2872	    13.6795	    12.0010	    12.6724	     4.4479	    11.1618	     0.4196	    -8.8120	
    18.7149	    12.0010	     5.4550	    12.9242	    12.4207	    12.1689	     5.2872	    11.3297	     1.0910	    -7.9727	
    18.5471	    11.5814	     5.7068	    12.2528	    12.7563	    11.8332	     6.0425	    11.5814	     1.9302	    -7.1335	
    18.3792	    11.2457	     5.9586	    11.7493	    13.0920	    11.5814	     6.8817	    11.8332	     2.6855	    -6.2943	
    18.1274	    10.8261	     6.2943	    11.2457	    13.4277	    11.4136	     7.7209	    12.0850	     3.4409	    -5.5389	
    17.8757	    10.4904	     6.7139	    10.8261	    13.5956	    11.2457	     8.3923	    12.1689	     4.0283	    -5.0354	
    17.4561	    10.0708	     7.0496	    10.4904	    13.7634	    11.0779	     8.8959	    12.1689	     4.3640	    -4.6997	
    16.8686	     9.6512	     7.4692	    10.2386	    13.7634	    10.9940	     9.1476	    12.0010	     4.4479	    -4.6997	
    16.1972	     9.1476	     7.7209	     9.9030	    13.6795	    10.7422	     9.0637	    11.7493	     4.2801	    -4.8676	
    15.4419	     8.6441	     7.9727	     9.5673	    13.3438	    10.4904	     8.7280	    11.3297	     3.8605	    -5.2032	
    14.6027	     8.2245	     8.0566	     9.3155	    12.8403	    10.2386	     8.1406	    10.9100	     3.3569	    -5.5389	
    13.8474	     7.8049	     7.9727	     9.1476	    12.2528	    10.0708	     7.3013	    10.4904	     2.7695	    -5.9586	
    13.0920	     7.3853	     7.8888	     8.9798	    11.5814	     9.9030	     6.2943	    10.1547	     2.1820	    -6.2103	
    12.5046	     7.0496	     7.6370	     8.8959	    10.8261	     9.9030	     5.2032	     9.9030	     1.6785	    -6.3782	
    11.8332	     6.7139	     7.2174	     8.7280	     9.9030	     9.9869	     4.0283	     9.9030	     1.4267	    -6.2943	
    11.2457	     6.2103	     6.5460	     8.6441	     8.9798	    10.0708	     2.7695	     9.9030	     1.2589	    -6.1264	
    10.6583	     5.6229	     5.7068	     8.3923	     7.8888	    10.2386	     1.5945	    10.1547	     1.3428	    -5.7068	
     9.9869	     4.8676	     4.6158	     8.0566	     6.7978	    10.3226	     0.4196	    10.6583	     1.5945	    -5.2032	
     9.2316	     4.0283	     3.2730	     7.6370	     5.7068	    10.4065	    -0.6714	    11.2457	     2.0981	    -4.5319	
     8.5602	     3.0212	     1.8463	     7.1335	     4.6158	    10.4904	    -1.5945	    12.0850	     2.8534	    -3.7766	
     7.8049	     2.0142	     0.3357	     6.6299	     3.6926	    10.5743	    -2.4338	    13.0920	     3.6926	    -2.9373	
     7.1335	     1.0071	    -1.1749	     6.1264	     2.8534	    10.5743	    -3.1891	    14.2670	     4.6997	    -2.0981	
     6.4621	    -0.0839	    -2.6016	     5.7068	     2.0981	    10.6583	    -3.7766	    15.6937	     5.7068	    -1.2589	
     5.7907	    -1.0910	    -4.1122	     5.3711	     1.5106	    10.6583	    -4.3640	    17.2043	     6.7139	    -0.5875	
     5.2032	    -2.0981	    -5.4550	     5.2032	     1.0071	    10.7422	    -4.9515	    18.7149	     7.5531	    -0.0839	
     4.5319	    -3.0212	    -6.7139	     5.2032	     0.5875	    10.9100	    -5.5389	    20.1416	     8.2245	     0.1678	
     3.8605	    -3.9444	    -7.9727	     5.2872	     0.2518	    11.0779	    -6.2943	    21.4844	     8.7280	     0.1678	
     3.2730	    -4.7836	    -9.1476	     5.6229	    -0.1678	    11.2457	    -7.0496	    22.4915	     8.8959	    -0.2518	
     2.5177	    -5.5389	   -10.2386	     6.1264	    -0.5875	    11.4136	    -7.8888	    23.1628	     8.8120	    -0.8392	
     1.7624	    -6.2943	   -11.3297	     6.7139	    -1.1749	    11.5814	    -8.8959	    23.3307	     8.4763	    -1.6785	
     0.9232	    -6.9656	   -12.5046	     7.3013	    -1.7624	    11.6653	    -9.9030	    22.9111	     7.8049	    -2.7695	
     0.0000	    -7.5531	   -13.5956	     7.8888	    -2.4338	    11.7493	   -10.9100	    21.9879	     6.9656	    -3.9444	
    -0.9232	    -8.1406	   -14.6027	     8.3923	    -3.1891	    11.6653	   -11.9171	    20.6451	     5.9586	    -5.2032	
    -1.7624	    -8.5602	   -15.5258	     8.8959	    -3.8605	    11.4975	   -12.7563	    18.7988	     4.8676	    -6.4621	
    -2.6016	    -8.8959	   -16.3651	     9.2316	    -4.5319	    11.1618	   -13.4277	    16.6168	     3.6926	    -7.5531	
    -3.3569	    -8.9798	   -16.9525	     9.4833	    -5.1193	    10.8261	   -13.7634	    14.4348	     2.5177	    -8.5602	
    -3.8605	    -8.9798	   -17.2882	     9.6512	    -5.6229	    10.3226	   -13.8474	    12.3367	     1.5945	    -9.3155	
    -4.0283	    -8.7280	   -17.3721	     9.7351	    -5.8746	     9.9030	   -13.5117	    10.4904	     0.8392	    -9.7351	
    -4.0283	    -8.2245	   -17.1204	     9.9030	    -5.9586	     9.5673	   -12.8403	     9.0637	     0.3357	    -9.9030	
    -3.6087	    -7.6370	   -16.6168	    10.0708	    -5.8746	     9.3155	   -11.8332	     8.1406	     0.0839	    -9.7351	
    -2.9373	    -6.7978	   -15.6937	    10.4065	    -5.5389	     9.3155	   -10.5743	     7.7209	     0.1678	    -9.2316	
    -1.9302	    -6.0425	   -14.6027	    10.9100	    -5.0354	     9.4833	    -9.2316	     7.7209	     0.5035	    -8.6441	
    -0.8392	    -5.2872	   -13.2599	    11.5814	    -4.5319	     9.8190	    -7.7209	     8.1406	     0.9232	    -7.9727	
     0.4196	    -4.6158	   -11.9171	    12.2528	    -3.9444	    10.2386	    -6.3782	     8.7280	     1.4267	    -7.3853	
     1.6785	    -4.1122	   -10.4904	    13.0081	    -3.3569	    10.7422	    -5.2032	     9.3994	     1.8463	    -6.8817	
     2.8534	    -3.7766	    -9.2316	    13.7634	    -2.9373	    11.3297	    -4.2801	     9.9869	     2.0981	    -6.6299	
     4.0283	    -3.6087	    -8.1406	    14.4348	    -2.6016	    11.7493	    -3.6926	    10.4904	     2.1820	    -6.6299	
     5.0354	    -3.5248	    -7.3013	    15.0223	    -2.4338	    12.0010	    -3.5248	    10.8261	     2.0142	    -6.9656	
     5.7907	    -3.6087	    -6.7978	    15.3580	    -2.5177	    12.0850	    -3.6087	    10.9100	     1.5945	    -7.5531	
     6.4621	    -3.8605	    -6.4621	    15.4419	    -2.6855	    12.0010	    -4.1122	    10.8261	     0.9232	    -8.4763	
     6.8817	    -4.1122	    -6.4621	    15.2740	    -3.1052	    11.5814	    -4.9515	    10.5743	     0.0839	    -9.5673	
     7.1335	    -4.5319	    -6.7139	    14.9384	    -3.5248	    11.0779	    -5.9586	    10.0708	    -0.9232	   -10.7422	
     7.3013	    -4.9515	    -6.9656	    14.3509	    -4.0283	    10.4904	    -7.0496	     9.5673	    -2.0142	   -12.0010	
     7.3853	    -5.3711	    -7.3013	    13.5956	    -4.5319	     9.7351	    -8.2245	     9.0637	    -3.0212	   -13.0920	
     7.4692	    -5.7907	    -7.6370	    12.7563	    -4.9515	     9.0637	    -9.3155	     8.5602	    -3.9444	   -14.0991	
     7.5531	    -6.1264	    -7.8049	    11.8332	    -5.3711	     8.3923	   -10.2386	     8.1406	    -4.6997	   -14.7705	
     7.7209	    -6.4621	    -7.8049	    10.9940	    -5.6229	     7.7209	   -10.9940	     7.7209	    -5.2872	   -15.1901	
     7.8888	    -6.5460	    -7.6370	    10.0708	    -5.7907	     7.1335	   -11.4975	     7.4692	    -5.5389	   -15.3580	
     8.1406	    -6.4621	    -7.3013	     9.2316	    -5.7068	     6.5460	   -11.6653	     7.2174	    -5.6229	   -15.1062	
     8.4763	    -6.1264	    -6.8817	     8.4763	    -5.5389	     6.1264	   -11.6653	     7.0496	    -5.4550	   -14.6866	
     8.8120	    -5.7068	    -6.3782	     7.8049	    -5.1193	     5.7907	   -11.4136	     6.9656	    -5.0354	   -13.9313	
     9.2316	    -5.1193	    -6.0425	     7.1335	    -4.6997	     5.5389	   -11.0779	     6.8817	    -4.4479	   -12.9242	
     9.6512	    -4.4479	    -5.7907	     6.7139	    -4.1962	     5.4550	   -10.6583	     6.7978	    -3.7766	   -11.8332	
    10.0708	    -3.7766	    -5.8746	     6.3782	    -3.7766	     5.5389	   -10.2386	     6.7978	    -3.0212	   -10.6583	
    10.4065	    -3.0212	    -6.1264	     6.2103	    -3.3569	     5.6229	    -9.8190	     6.8817	    -2.1820	    -9.4833	
    10.7422	    -2.2659	    -6.6299	     6.2103	    -3.0212	     5.9586	    -9.4833	     7.0496	    -1.5106	    -8.4763	
    11.0779	    -1.4267	    -7.2174	     6.3782	    -2.6855	     6.2943	    -9.0637	     7.2174	    -0.8392	    -7.5531	
    11.4136	    -0.5875	    -7.8888	     6.7978	    -2.5177	     6.7978	    -8.7280	     7.3853	    -0.2518	    -6.7978	
    11.5814	     0.1678	    -8.6441	     7.3853	    -2.5177	     7.2174	    -8.3923	     7.6370	     0.1678	    -6.2943	
    11.7493	     0.9232	    -9.4833	     8.0566	    -2.6016	     7.7209	    -8.2245	     7.8049	     0.3357	    -6.0425	
    11.7493	     1.5106	   -10.3226	     8.7280	    -2.7695	     8.1406	    -8.2245	     7.8888	     0.4196	    -5.9586	
    11.7493	     1.9302	   -11.0779	     9.4833	    -3.1052	     8.4763	    -8.2245	     8.0566	     0.3357	    -5.9586	
    11.6653	     2.2659	   -11.7493	    10.2386	    -3.4409	     8.8120	    -8.3084	     8.1406	     0.2518	    -6.1264	
    11.4975	     2.4338	   -12.2528	    10.9100	    -3.8605	     9.1476	    -8.4763	     8.3084	     0.0000	    -6.2103	
    11.2457	     2.4338	   -12.6724	    11.5814	    -4.1122	     9.3994	    -8.5602	     8.5602	    -0.0839	    -6.2103	
    10.9100	     2.2659	   -12.9242	    12.0010	    -4.4479	     9.5673	    -8.6441	     8.7280	    -0.1678	    -6.1264	
    10.4065	     1.8463	   -13.0920	    12.1689	    -4.7836	     9.6512	    -8.7280	     8.9798	    -0.2518	    -5.8746	
     9.7351	     1.2589	   -13.1760	    12.1689	    -5.0354	     9.7351	    -8.8120	     9.2316	    -0.1678	    -5.5389	
     8.9798	     0.4196	   -13.2599	    11.8332	    -5.2032	     9.6512	    -8.7280	     9.3994	    -0.0839	    -5.0354	
     8.1406	    -0.5035	   -13.2599	    11.2457	    -5.3711	     9.5673	    -8.6441	     9.5673	     0.1678	    -4.4479	
     7.2174	    -1.5945	   -13.1760	    10.4904	    -5.4550	     9.4833	    -8.3084	     9.8190	     0.5035	    -3.6926	
     6.2943	    -2.7695	   -13.0920	     9.6512	    -5.4550	     9.3994	    -7.9727	    10.0708	     1.0071	    -2.8534	
     5.3711	    -3.8605	   -12.8403	     8.8120	    -5.3711	     9.3994	    -7.4692	    10.3226	     1.5945	    -2.0981	
     4.4479	    -5.0354	   -12.5885	     8.0566	    -5.2032	     9.3994	    -6.9656	    10.6583	     2.2659	    -1.3428	
     3.6087	    -6.0425	   -12.4207	     7.3853	    -4.9515	     9.4833	    -6.4621	    11.0779	     2.8534	    -0.8392	
     2.6855	    -6.8817	   -12.1689	     6.8817	    -4.6997	     9.5673	    -5.9586	    11.4975	     3.3569	    -0.4196	
     1.8463	    -7.6370	   -12.0010	     6.5460	    -4.4479	     9.6512	    -5.5389	    11.9171	     3.7766	    -0.2518	
     1.0071	    -8.2245	   -12.0010	     6.3782	    -4.2801	     9.7351	    -5.3711	    12.3367	     3.9444	    -0.4196	
     0.1678	    -8.7280	   -12.0850	     6.2103	    -4.2801	     9.6512	    -5.4550	    12.8403	     3.9444	    -0.8392	
    -0.7553	    -9.0637	   -12.4207	     6.0425	    -4.3640	     9.3994	    -5.7068	    13.3438	     3.6926	    -1.5945	
    -1.7624	    -9.3155	   -12.8403	     5.8746	    -4.6997	     9.0637	    -6.1264	    13.8474	     3.1891	    -2.4338	
    -2.7695	    -9.4833	   -13.4277	     5.5389	    -5.0354	     8.5602	    -6.7139	    14.3509	     2.6855	    -3.4409	
    -3.8605	    -9.6512	   -14.0991	     5.1193	    -5.4550	     7.8888	    -7.3853	    14.8544	     2.0142	    -4.4479	
    -4.8676	    -9.6512	   -14.7705	     4.6158	    -5.9586	     7.2174	    -7.9727	    15.3580	     1.3428	    -5.4550	
    -5.8746	    -9.7351	   -15.3580	     3.9444	    -6.4621	     6.5460	    -8.6441	    15.7776	     0.7553	    -6.2943	
    -6.7978	    -9.8190	   -15.7776	     3.1891	    -6.7978	     5.8746	    -9.1476	    16.0294	     0.0839	    -7.0496	
    -7.5531	    -9.8190	   -16.1133	     2.4338	    -7.1335	     5.2032	    -9.4833	    16.1133	    -0.4196	    -7.6370	
    -8.2245	    -9.8190	   -16.1133	     1.5945	    -7.3853	     4.6997	    -9.6512	    15.8615	    -0.8392	    -7.9727	
    -8.7280	    -9.8190	   -15.8615	     0.8392	    -7.3853	     4.2801	    -9.5673	    15.4419	    -1.1749	    -8.0566	
    -8.8959	    -9.5673	   -15.1901	     0.1678	    -7.2174	     4.0283	    -9.2316	    14.7705	    -1.3428	    -7.8888	
    -8.8959	    -9.2316	   -14.1830	    -0.2518	    -6.8817	     3.9444	    -8.6441	    13.7634	    -1.2589	    -7.4692	
    -8.5602	    -8.7280	   -12.9242	    -0.5035	    -6.2943	     3.9444	    -7.8888	    12.6724	    -1.1749	    -6.8817	
    -7.9727	    -8.0566	   -11.4136	    -0.5035	    -5.5389	     4.0283	    -6.8817	    11.3297	    -0.9232	    -6.1264	
    -7.3013	    -7.3013	    -9.7351	    -0.4196	    -4.6997	     4.1122	    -5.7907	    10.0708	    -0.6714	    -5.2872	
    -6.3782	    -6.3782	    -7.9727	    -0.0839	    -3.6087	     4.1962	    -4.6158	     8.8120	    -0.5035	    -4.5319	
    -5.3711	    -5.2872	    -6.2103	     0.3357	    -2.5177	     4.2801	    -3.4409	     7.7209	    -0.3357	    -3.8605	
    -4.2801	    -4.1122	    -4.5319	     0.9232	    -1.3428	     4.3640	    -2.4338	     6.7139	    -0.2518	    -3.2730	
    -3.1891	    -2.9373	    -2.9373	     1.5106	    -0.2518	     4.2801	    -1.5106	     5.9586	    -0.3357	    -2.9373	
    -2.2659	    -1.7624	    -1.6785	     2.0981	     0.7553	     4.1962	    -0.8392	     5.2032	    -0.5875	    -2.9373	
    -1.4267	    -0.6714	    -0.7553	     2.5177	     1.5106	     3.9444	    -0.4196	     4.4479	    -1.0071	    -3.1052	
    -0.8392	     0.2518	    -0.1678	     2.8534	     2.0981	     3.5248	    -0.2518	     3.7766	    -1.5945	    -3.6087	
    -0.4196	     0.9232	    -0.0839	     2.9373	     2.4338	     3.1052	    -0.2518	     3.1052	    -2.3499	    -4.1962	
    -0.1678	     1.4267	    -0.3357	     3.0212	     2.6016	     2.7695	    -0.3357	     2.5177	    -3.1891	    -4.9515	
    -0.0839	     1.7624	    -0.8392	     3.0212	     2.6016	     2.4338	    -0.5035	     1.9302	    -4.0283	    -5.7068	
    -0.0839	     1.8463	    -1.5945	     3.0212	     2.5177	     2.1820	    -0.6714	     1.5106	    -4.6997	    -6.2943	
    -0.0839	     1.8463	    -2.5177	     3.0212	     2.3499	     2.0981	    -0.7553	     1.1749	    -5.2872	    -6.7978	
    -0.1678	     1.6785	    -3.5248	     3.0212	     2.1820	     2.0142	    -0.7553	     0.9232	    -5.7068	    -7.1335	
    -0.2518	     1.3428	    -4.6158	     3.1052	     2.0142	     2.0981	    -0.6714	     0.9232	    -5.8746	    -7.3013	
    -0.4196	     1.0071	    -5.7068	     3.0212	     1.7624	     2.1820	    -0.5875	     1.0071	    -5.8746	    -7.3013	
    -0.5875	     0.5035	    -6.7139	     2.9373	     1.5106	     2.3499	    -0.4196	     1.1749	    -5.7068	    -7.1335	
    -0.7553	     0.0000	    -7.6370	     2.7695	     1.2589	     2.4338	    -0.2518	     1.5106	    -5.4550	    -6.8817	
    -0.9232	    -0.5875	    -8.4763	     2.5177	     1.0071	     2.5177	     0.0000	     1.8463	    -5.1193	    -6.5460	
    -1.1749	    -1.2589	    -9.2316	     2.1820	     0.6714	     2.5177	     0.1678	     2.2659	    -4.6997	    -6.2103	
    -1.4267	    -1.9302	    -9.9030	     1.8463	     0.3357	     2.6016	     0.2518	     2.6016	    -4.2801	    -5.8746	
    -1.7624	    -2.6855	   -10.5743	     1.5106	    -0.0839	     2.6016	     0.3357	     3.0212	    -3.8605	    -5.5389	
    -2.0142	    -3.5248	   -11.1618	     1.3428	    -0.5035	     2.6016	     0.3357	     3.2730	    -3.5248	    -5.3711	
    -2.4338	    -4.3640	   -11.6653	     1.2589	    -0.9232	     2.6016	     0.1678	     3.3569	    -3.3569	    -5.2872	
    -2.8534	    -5.3711	   -12.2528	     1.2589	    -1.4267	     2.6016	    -0.0839	     3.3569	    -3.3569	    -5.4550	
    -3.3569	    -6.4621	   -12.9242	     1.2589	    -2.0981	     2.5177	    -0.5875	     3.1891	    -3.5248	    -5.7068	
    -4.0283	    -7.7209	   -13.7634	     1.1749	    -2.8534	     2.2659	    -1.3428	     2.8534	    -3.9444	    -6.2103	
    -4.8676	    -9.0637	   -14.6027	     1.0071	    -3.6926	     1.9302	    -2.2659	     2.2659	    -4.5319	    -6.8817	
    -5.7907	   -10.4065	   -15.6097	     0.6714	    -4.6997	     1.3428	    -3.2730	     1.5945	    -5.2872	    -7.7209	
    -6.7139	   -11.7493	   -16.5329	     0.1678	    -5.6229	     0.6714	    -4.2801	     0.8392	    -6.1264	    -8.4763	
    -7.6370	   -13.0081	   -17.3721	    -0.5875	    -6.4621	     0.0000	    -5.2032	     0.0839	    -6.9656	    -9.2316	
    -8.3923	   -13.9313	   -18.0435	    -1.3428	    -7.1335	    -0.7553	    -5.9586	    -0.5035	    -7.6370	    -9.8190	
    -8.9798	   -14.6027	   -18.5471	    -2.0981	    -7.6370	    -1.3428	    -6.4621	    -0.9232	    -8.0566	   -10.0708	
    -9.2316	   -14.8544	   -18.6310	    -2.8534	    -7.8888	    -1.8463	    -6.7139	    -1.0910	    -8.1406	   -10.0708	
    -9.2316	   -14.7705	   -18.4631	    -3.3569	    -7.8049	    -2.0981	    -6.6299	    -0.9232	    -7.8049	    -9.5673	
    -8.9798	   -14.1830	   -17.8757	    -3.6926	    -7.4692	    -2.0142	    -6.2943	    -0.5035	    -7.1335	    -8.7280	
    -8.3084	   -13.3438	   -17.0364	    -3.6926	    -6.8817	    -1.5945	    -5.7068	     0.2518	    -6.1264	    -7.5531	
    -7.4692	   -12.1689	   -15.9454	    -3.4409	    -6.0425	    -1.0071	    -4.9515	     1.2589	    -4.8676	    -6.1264	
    -6.4621	   -10.8261	   -14.6027	    -2.9373	    -5.1193	    -0.0839	    -4.0283	     2.5177	    -3.4409	    -4.6158	
    -5.2032	    -9.3994	   -13.0920	    -2.1820	    -4.0283	     0.9232	    -3.1891	     3.7766	    -1.9302	    -3.1052	
    -3.9444	    -8.0566	   -11.5814	    -1.3428	    -3.0212	     1.9302	    -2.2659	     5.1193	    -0.5875	    -1.7624	
    -2.6016	    -6.7139	    -9.9030	    -0.3357	    -2.0142	     3.0212	    -1.4267	     6.3782	     0.5875	    -0.5875	
    -1.2589	    -5.4550	    -8.3084	     0.5035	    -1.1749	     4.0283	    -0.6714	     7.5531	     1.4267	     0.2518	
    -0.0839	    -4.3640	    -6.7139	     1.4267	    -0.3357	     5.0354	    -0.1678	     8.6441	     2.0981	     0.8392	
     1.0071	    -3.5248	    -5.2032	     2.0981	     0.2518	     5.7907	     0.1678	     9.5673	     2.3499	     1.0910	
     1.8463	    -2.8534	    -3.9444	     2.6016	     0.7553	     6.4621	     0.2518	    10.3226	     2.3499	     1.0071	
     2.4338	    -2.4338	    -2.8534	     2.9373	     1.0071	     6.7978	     0.0839	    10.9100	     2.0981	     0.5875	
     2.7695	    -2.2659	    -2.0142	     3.1052	     1.0910	     6.8817	    -0.3357	    11.3297	     1.5106	     0.0000	
     2.9373	    -2.3499	    -1.5106	     3.1052	     1.1749	     6.7978	    -1.0071	    11.6653	     0.9232	    -0.6714	
     2.9373	    -2.5177	    -1.2589	     2.9373	     1.0910	     6.5460	    -1.5945	    12.1689	     0.2518	    -1.3428	
     2.8534	    -2.7695	    -1.2589	     2.6855	     1.0071	     6.2103	    -2.2659	    12.7563	    -0.2518	    -2.0142	
     2.6855	    -3.0212	    -1.4267	     2.3499	     0.9232	     5.7907	    -2.8534	    13.4277	    -0.5875	    -2.4338	
     2.6016	    -3.1052	    -1.7624	     1.9302	     0.9232	     5.3711	    -3.2730	    14.3509	    -0.7553	    -2.6016	
     2.6016	    -3.1052	    -2.0981	     1.5106	     0.9232	     5.1193	    -3.4409	    15.2740	    -0.6714	    -2.5177	
     2.6016	    -2.8534	    -2.6016	     1.0910	     0.9232	     4.9515	    -3.4409	    16.1972	    -0.3357	    -2.1820	
     2.7695	    -2.4338	    -3.0212	     0.6714	     1.0071	     4.9515	    -3.1891	    17.0364	     0.1678	    -1.5945	
     3.1052	    -1.8463	    -3.4409	     0.4196	     1.0910	     5.1193	    -2.7695	    17.6239	     0.8392	    -0.9232	
     3.5248	    -1.0910	    -3.7766	     0.3357	     1.2589	     5.5389	    -2.0981	    18.0435	     1.5945	    -0.1678	
     4.0283	    -0.2518	    -4.0283	     0.3357	     1.5106	     6.0425	    -1.4267	    18.0435	     2.3499	     0.6714	
     4.6997	     0.5875	    -4.1962	     0.5035	     1.6785	     6.4621	    -0.6714	    17.7078	     3.0212	     1.4267	
     5.2872	     1.3428	    -4.3640	     0.5875	     1.8463	     6.8817	     0.0000	    16.8686	     3.5248	     1.9302	
     5.8746	     1.9302	    -4.4479	     0.6714	     2.0142	     7.0496	     0.4196	    15.7776	     3.7766	     2.1820	
     6.3782	     2.4338	    -4.5319	     0.7553	     2.0981	     7.1335	     0.6714	    14.3509	     3.7766	     2.0981	
     6.7139	     2.6855	    -4.5319	     0.7553	     2.0981	     6.8817	     0.7553	    12.8403	     3.3569	     1.7624	
     6.8817	     2.6855	    -4.6997	     0.7553	     1.8463	     6.4621	     0.4196	    11.1618	     2.6855	     1.0071	
     6.7978	     2.5177	    -4.9515	     0.6714	     1.5106	     5.8746	    -0.1678	     9.5673	     1.7624	    -0.0839	
     6.5460	     2.0142	    -5.2872	     0.5875	     1.0071	     5.0354	    -1.0071	     7.9727	     0.5875	    -1.3428	
     6.1264	     1.4267	    -5.7907	     0.5035	     0.3357	     4.1962	    -2.0142	     6.4621	    -0.7553	    -2.6855	
     5.5389	     0.6714	    -6.3782	     0.5035	    -0.4196	     3.3569	    -3.1052	     5.2032	    -2.0981	    -4.1122	
     4.8676	    -0.0839	    -7.0496	     0.5035	    -1.1749	     2.6016	    -4.2801	     4.1962	    -3.3569	    -5.3711	
     4.2801	    -0.8392	    -7.6370	     0.5875	    -1.9302	     2.0142	    -5.4550	     3.3569	    -4.5319	    -6.5460	
     3.6087	    -1.5106	    -8.2245	     0.7553	    -2.6016	     1.5106	    -6.4621	     2.8534	    -5.5389	    -7.4692	
     3.1052	    -2.0981	    -8.7280	     0.8392	    -3.1891	     1.2589	    -7.3853	     2.4338	    -6.2943	    -8.1406	
     2.6016	    -2.6016	    -9.0637	     1.0071	    -3.6926	     1.0910	    -8.1406	     2.3499	    -6.7978	    -8.4763	
     2.1820	    -2.9373	    -9.1476	     1.0910	    -3.9444	     1.1749	    -8.6441	     2.4338	    -6.9656	    -8.6441	
     2.0142	    -3.1052	    -9.0637	     1.0910	    -4.1122	     1.4267	    -8.8120	     2.6855	    -6.9656	    -8.4763	
     2.0142	    -3.1052	    -8.8120	     1.2589	    -4.0283	     1.7624	    -8.6441	     3.1052	    -6.6299	    -8.0566	
     2.1820	    -3.0212	    -8.3084	     1.3428	    -3.7766	     2.2659	    -8.2245	     3.6926	    -6.0425	    -7.4692	
     2.6016	    -2.6855	    -7.5531	     1.5945	    -3.3569	     2.7695	    -7.5531	     4.3640	    -5.3711	    -6.7139	
     3.1052	    -2.2659	    -6.7978	     2.0142	    -2.7695	     3.2730	    -6.7139	     5.0354	    -4.5319	    -5.8746	
     3.7766	    -1.7624	    -5.9586	     2.4338	    -2.1820	     3.8605	    -5.8746	     5.7068	    -3.7766	    -5.0354	
     4.4479	    -1.2589	    -5.2032	     3.0212	    -1.5945	     4.3640	    -5.1193	     6.2103	    -3.1052	    -4.2801	
     5.1193	    -0.6714	    -4.6158	     3.6926	    -1.0910	     4.7836	    -4.4479	     6.6299	    -2.6016	    -3.6926	
     5.7068	    -0.0839	    -4.1962	     4.4479	    -0.6714	     5.2872	    -3.9444	     6.9656	    -2.2659	    -3.3569	
     6.2943	     0.5035	    -4.0283	     5.1193	    -0.4196	     5.6229	    -3.6926	     7.1335	    -2.1820	    -3.1891	
     6.7139	     1.0071	    -4.0283	     5.7068	    -0.4196	     5.8746	    -3.6926	     7.1335	    -2.3499	    -3.1891	
     7.0496	     1.5106	    -4.3640	     6.1264	    -0.5875	     6.1264	    -3.7766	     7.0496	    -2.7695	    -3.5248	
     7.2174	     1.8463	    -4.8676	     6.4621	    -0.9232	     6.2103	    -4.0283	     6.7978	    -3.2730	    -3.9444	
     7.3013	     2.1820	    -5.4550	     6.6299	    -1.4267	     6.2943	    -4.1962	     6.3782	    -3.9444	    -4.4479	
     7.2174	     2.3499	    -6.0425	     6.6299	    -1.8463	     6.2103	    -4.4479	     5.8746	    -4.6158	    -5.0354	
     7.0496	     2.4338	    -6.6299	     6.5460	    -2.3499	     6.1264	    -4.6158	     5.2872	    -5.2872	    -5.5389	
     6.7139	     2.2659	    -7.1335	     6.3782	    -2.8534	     5.9586	    -4.6158	     4.5319	    -5.9586	    -6.1264	
     6.2943	     2.0142	    -7.4692	     6.1264	    -3.2730	     5.7907	    -4.5319	     3.7766	    -6.5460	    -6.5460	
     5.6229	     1.5106	    -7.6370	     5.6229	    -3.6926	     5.5389	    -4.2801	     3.0212	    -6.9656	    -6.7978	
     4.9515	     0.8392	    -7.6370	     5.1193	    -3.9444	     5.2032	    -3.8605	     2.2659	    -7.3013	    -6.9656	
     4.2801	     0.1678	    -7.3013	     4.5319	    -4.0283	     4.8676	    -3.1891	     1.5945	    -7.4692	    -6.8817	
     3.6926	    -0.5875	    -6.7139	     3.8605	    -3.9444	     4.6158	    -2.4338	     1.0071	    -7.4692	    -6.7139	
     3.1891	    -1.2589	    -5.9586	     3.1891	    -3.7766	     4.2801	    -1.4267	     0.5035	    -7.3853	    -6.3782	
     2.7695	    -1.8463	    -5.2032	     2.5177	    -3.5248	     3.9444	    -0.3357	     0.0839	    -7.1335	    -5.9586	
     2.5177	    -2.4338	    -4.4479	     1.8463	    -3.1891	     3.5248	     0.7553	    -0.2518	    -6.8817	    -5.5389	
     2.3499	    -2.9373	    -3.8605	     1.1749	    -2.8534	     3.1052	     1.8463	    -0.5035	    -6.6299	    -5.1193	
     2.2659	    -3.4409	    -3.6087	     0.5875	    -2.6016	     2.6016	     2.8534	    -0.6714	    -6.4621	    -4.9515	
     2.1820	    -3.9444	    -3.7766	     0.0839	    -2.5177	     2.0981	     3.6087	    -0.8392	    -6.3782	    -4.7836	
     2.0142	    -4.5319	    -4.4479	    -0.3357	    -2.6016	     1.5945	     4.0283	    -0.9232	    -6.4621	    -4.8676	
     1.7624	    -5.1193	    -5.6229	    -0.6714	    -2.9373	     1.0071	     4.1122	    -0.9232	    -6.6299	    -5.1193	
     1.4267	    -5.7907	    -7.1335	    -1.0071	    -3.4409	     0.4196	     3.8605	    -0.7553	    -6.9656	    -5.5389	
     0.9232	    -6.4621	    -8.8959	    -1.2589	    -4.1122	    -0.1678	     3.1891	    -0.5875	    -7.3853	    -6.0425	
     0.4196	    -7.1335	   -10.9100	    -1.5945	    -4.9515	    -0.7553	     2.3499	    -0.3357	    -7.8888	    -6.7139	
    -0.1678	    -7.7209	   -12.9242	    -1.9302	    -5.7068	    -1.2589	     1.2589	     0.0000	    -8.4763	    -7.3853	
    -0.7553	    -8.2245	   -14.7705	    -2.2659	    -6.5460	    -1.6785	     0.1678	     0.3357	    -8.9798	    -8.0566	
    -1.3428	    -8.6441	   -16.4490	    -2.5177	    -7.2174	    -1.8463	    -0.9232	     0.5875	    -9.3994	    -8.6441	
    -1.8463	    -8.9798	   -17.8757	    -2.6855	    -7.8888	    -1.8463	    -2.0142	     0.6714	    -9.7351	    -9.1476	
    -2.2659	    -9.2316	   -19.0506	    -2.8534	    -8.4763	    -1.6785	    -2.9373	     0.5875	    -9.9030	    -9.3994	
    -2.6016	    -9.4833	   -19.8898	    -2.9373	    -8.8959	    -1.4267	    -3.6926	     0.3357	    -9.9030	    -9.4833	
    -2.9373	    -9.5673	   -20.4773	    -2.9373	    -9.2316	    -0.9232	    -4.2801	    -0.1678	    -9.8190	    -9.3155	
    -3.1052	    -9.6512	   -20.6451	    -2.8534	    -9.4833	    -0.2518	    -4.6997	    -0.8392	    -9.5673	    -8.8959	
    -3.2730	    -9.6512	   -20.6451	    -2.6855	    -9.5673	     0.4196	    -4.9515	    -1.5106	    -9.1476	    -8.3084	
    -3.2730	    -9.6512	   -20.3934	    -2.4338	    -9.4833	     1.2589	    -4.9515	    -2.1820	    -8.6441	    -7.5531	
    -3.2730	    -9.6512	   -19.9738	    -2.0981	    -9.3994	     2.0981	    -4.9515	    -2.7695	    -8.1406	    -6.6299	
    -3.1891	    -9.6512	   -19.5541	    -1.7624	    -9.1476	     2.8534	    -4.9515	    -3.1891	    -7.5531	    -5.7907	
    -3.1052	    -9.7351	   -19.1345	    -1.3428	    -8.9798	     3.6087	    -4.9515	    -3.4409	    -7.0496	    -4.9515	
    -3.0212	    -9.9030	   -18.7149	    -0.9232	    -8.8120	     4.3640	    -5.0354	    -3.6087	    -6.6299	    -4.3640	
    -2.9373	   -10.0708	   -18.3792	    -0.4196	    -8.6441	     5.1193	    -5.2032	    -3.6087	    -6.3782	    -3.8605	
    -2.8534	   -10.4065	   -18.2114	     0.1678	    -8.5602	     5.7907	    -5.6229	    -3.6087	    -6.2943	    -3.6926	
    -2.8534	   -10.7422	   -18.2114	     0.8392	    -8.5602	     6.2943	    -6.2103	    -3.6087	    -6.4621	    -3.9444	
    -2.8534	   -11.1618	   -18.3792	     1.4267	    -8.7280	     6.7139	    -7.0496	    -3.6926	    -6.7978	    -4.4479	
    -3.0212	   -11.6653	   -18.7988	     1.9302	    -9.1476	     6.8817	    -8.0566	    -3.9444	    -7.3853	    -5.3711	
    -3.2730	   -12.1689	   -19.3024	     2.3499	    -9.7351	     6.9656	    -9.2316	    -4.1962	    -8.2245	    -6.4621	
    -3.6926	   -12.6724	   -19.9738	     2.6016	   -10.4904	     6.7978	   -10.5743	    -4.6158	    -9.0637	    -7.8049	
    -4.1962	   -13.0081	   -20.7291	     2.7695	   -11.3297	     6.4621	   -11.9171	    -5.1193	    -9.9869	    -9.0637	
    -4.7836	   -13.2599	   -21.4844	     2.7695	   -12.2528	     6.0425	   -13.0920	    -5.4550	   -10.8261	   -10.4065	
    -5.3711	   -13.3438	   -22.1558	     2.6855	   -13.1760	     5.6229	   -14.0991	    -5.7907	   -11.4975	   -11.4975	
    -5.8746	   -13.2599	   -22.6593	     2.6016	   -14.0152	     5.2032	   -14.9384	    -5.8746	   -12.0010	   -12.4207	
    -6.3782	   -12.9242	   -23.0789	     2.4338	   -14.6866	     4.6997	   -15.4419	    -5.8746	   -12.2528	   -13.0081	
    -6.7978	   -12.5046	   -23.2468	     2.1820	   -15.3580	     4.3640	   -15.6937	    -5.7068	   -12.1689	   -13.3438	
    -7.0496	   -12.0010	   -23.2468	     1.9302	   -15.7776	     4.0283	   -15.6097	    -5.3711	   -11.9171	   -13.3438	
    -7.1335	   -11.4975	   -23.0789	     1.5945	   -16.1133	     3.6926	   -15.2740	    -5.1193	   -11.4136	   -13.0920	
    -7.2174	   -11.0779	   -22.6593	     1.1749	   -16.2811	     3.4409	   -14.8544	    -4.7836	   -10.7422	   -12.5885	
    -7.1335	   -10.7422	   -22.2397	     0.7553	   -16.3651	     3.1891	   -14.2670	    -4.6158	    -9.9869	   -12.0010	
    -7.0496	   -10.5743	   -21.7361	     0.2518	   -16.3651	     2.9373	   -13.7634	    -4.5319	    -9.3155	   -11.3297	
    -6.8817	   -10.5743	   -21.2326	    -0.4196	   -16.2811	     2.6016	   -13.1760	    -4.5319	    -8.7280	   -10.8261	
    -6.7139	   -10.7422	   -20.7291	    -1.0071	   -16.1133	     2.2659	   -12.7563	    -4.6997	    -8.3084	   -10.4065	
    -6.6299	   -10.9940	   -20.2255	    -1.7624	   -16.0294	     1.7624	   -12.5046	    -4.9515	    -8.0566	   -10.2386	
    -6.6299	   -11.3297	   -19.8898	    -2.4338	   -15.8615	     1.2589	   -12.4207	    -5.3711	    -8.2245	   -10.4065	
    -6.7139	   -11.8332	   -19.6381	    -3.2730	   -15.8615	     0.6714	   -12.5046	    -6.0425	    -8.6441	   -11.0779	
    -6.9656	   -12.4207	   -19.7220	    -4.1122	   -15.9454	    -0.0839	   -12.8403	    -6.8817	    -9.4833	   -12.0850	
    -7.3853	   -13.0081	   -19.8898	    -4.9515	   -16.1133	    -0.8392	   -13.3438	    -7.8049	   -10.6583	   -13.4277	
    -7.8049	   -13.7634	   -20.3094	    -5.7907	   -16.3651	    -1.7624	   -14.0152	    -8.8120	   -11.9171	   -15.0223	
    -8.3923	   -14.5187	   -20.8130	    -6.6299	   -16.7007	    -2.6016	   -14.6866	    -9.8190	   -13.3438	   -16.7847	
    -8.9798	   -15.3580	   -21.4844	    -7.3013	   -16.9525	    -3.4409	   -15.3580	   -10.8261	   -14.7705	   -18.3792	
    -9.5673	   -16.1133	   -22.3236	    -7.9727	   -17.2043	    -4.2801	   -16.0294	   -11.7493	   -16.0294	   -19.8059	
   -10.2386	   -16.8686	   -23.1628	    -8.5602	   -17.3721	    -4.9515	   -16.5329	   -12.5885	   -17.0364	   -20.9808	
   -10.9100	   -17.6239	   -24.0021	    -9.1476	   -17.5400	    -5.6229	   -16.9525	   -13.1760	   -17.8757	   -21.8201	
   -11.5814	   -18.2953	   -24.9252	    -9.6512	   -17.6239	    -6.1264	   -17.1204	   -13.6795	   -18.3792	   -22.3236	
   -12.1689	   -18.8828	   -25.7645	   -10.2386	   -17.7078	    -6.6299	   -17.1204	   -14.0152	   -18.6310	   -22.4075	
   -12.7563	   -19.3024	   -26.5198	   -10.7422	   -17.7078	    -7.0496	   -16.9525	   -14.0991	   -18.6310	   -22.0718	
   -13.1760	   -19.5541	   -27.0233	   -11.3297	   -17.6239	    -7.3013	   -16.4490	   -13.9313	   -18.2953	   -21.4005	
   -13.5117	   -19.5541	   -27.3590	   -11.8332	   -17.3721	    -7.5531	   -15.7776	   -13.4277	   -17.7078	   -20.3934	
   -13.5956	   -19.3863	   -27.4429	   -12.1689	   -16.9525	    -7.7209	   -15.0223	   -12.7563	   -16.9525	   -19.1345	
   -13.4277	   -18.8828	   -27.1912	   -12.3367	   -16.3651	    -7.7209	   -14.0152	   -11.7493	   -16.0294	   -17.7917	
   -13.0920	   -18.2953	   -26.6876	   -12.2528	   -15.6937	    -7.6370	   -13.0920	   -10.4904	   -15.1062	   -16.3651	
   -12.5046	   -17.3721	   -25.9323	   -12.0010	   -14.8544	    -7.4692	   -12.0010	    -8.9798	   -14.1830	   -15.1062	
   -11.7493	   -16.3651	   -24.9252	   -11.4136	   -13.8474	    -7.1335	   -11.0779	    -7.3853	   -13.4277	   -14.0152	
   -10.7422	   -15.2740	   -23.7503	   -10.5743	   -12.8403	    -6.7978	   -10.2386	    -5.7068	   -12.8403	   -13.2599	
    -9.7351	   -14.1830	   -22.5754	    -9.6512	   -12.0010	    -6.5460	    -9.5673	    -4.1962	   -12.5885	   -12.9242	
    -8.7280	   -13.1760	   -21.5683	    -8.6441	   -11.2457	    -6.2943	    -9.2316	    -2.8534	   -12.5885	   -12.9242	
    -7.7209	   -12.4207	   -20.8130	    -7.7209	   -10.7422	    -6.2943	    -9.1476	    -1.8463	   -13.0081	   -13.3438	
    -6.9656	   -11.9171	   -20.3934	    -6.9656	   -10.4904	    -6.3782	    -9.3994	    -1.3428	   -13.6795	   -14.1830	
    -6.4621	   -11.8332	   -20.2255	    -6.3782	   -10.5743	    -6.7978	    -9.9869	    -1.4267	   -14.7705	   -15.1901	
    -6.2103	   -12.0010	   -20.4773	    -5.9586	   -10.9940	    -7.3013	   -10.6583	    -2.0142	   -15.9454	   -16.4490	
    -6.2103	   -12.5885	   -20.9808	    -5.8746	   -11.5814	    -8.0566	   -11.4975	    -3.2730	   -17.2882	   -17.7917	
    -6.5460	   -13.4277	   -21.7361	    -6.0425	   -12.3367	    -8.8959	   -12.2528	    -4.9515	   -18.7149	   -19.0506	
    -7.0496	   -14.4348	   -22.5754	    -6.4621	   -13.1760	    -9.7351	   -13.0081	    -6.9656	   -19.9738	   -20.1416	
    -7.5531	   -15.5258	   -23.3307	    -6.9656	   -14.0152	   -10.5743	   -13.5117	    -9.1476	   -20.9808	   -21.0648	
    -8.1406	   -16.5329	   -24.0021	    -7.5531	   -14.6866	   -11.3297	   -13.8474	   -11.3297	   -21.7361	   -21.6522	
    -8.6441	   -17.2882	   -24.3378	    -8.0566	   -15.0223	   -12.0010	   -13.7634	   -13.3438	   -22.1558	   -21.9040	
    -8.9798	   -17.7078	   -24.3378	    -8.4763	   -15.1901	   -12.4207	   -13.4277	   -14.9384	   -22.2397	   -21.9040	
    -9.1476	   -17.7917	   -24.0021	    -8.7280	   -15.0223	   -12.6724	   -12.8403	   -16.2811	   -22.1558	   -21.6522	
    -9.0637	   -17.5400	   -23.3307	    -8.8959	   -14.6027	   -12.8403	   -12.0010	   -17.2882	   -21.8201	   -21.1487	
    -8.8959	   -17.0364	   -22.4075	    -9.0637	   -14.0152	   -13.0081	   -10.9940	   -17.9596	   -21.4005	   -20.5612	
    -8.5602	   -16.1972	   -21.2326	    -9.1476	   -13.2599	   -13.0920	    -9.9030	   -18.3792	   -20.9808	   -19.9738	
    -8.0566	   -15.2740	   -20.0577	    -9.1476	   -12.3367	   -13.1760	    -8.8959	   -18.7149	   -20.5612	   -19.3863	
    -7.5531	   -14.0991	   -18.7149	    -9.1476	   -11.4136	   -13.2599	    -7.8888	   -18.7988	   -20.3094	   -18.8828	
    -7.0496	   -12.9242	   -17.5400	    -8.9798	   -10.4904	   -13.1760	    -6.9656	   -18.7988	   -20.2255	   -18.5471	
    -6.4621	   -11.7493	   -16.3651	    -8.8120	    -9.6512	   -13.0920	    -6.2943	   -18.7149	   -20.3934	   -18.4631	
    -6.0425	   -10.6583	   -15.4419	    -8.4763	    -8.8120	   -13.0081	    -5.7907	   -18.7149	   -20.6451	   -18.5471	
    -5.7068	    -9.8190	   -14.6866	    -8.1406	    -8.1406	   -12.9242	    -5.4550	   -18.7149	   -21.1487	   -18.8828	
    -5.5389	    -9.1476	   -14.1830	    -7.8049	    -7.6370	   -12.7563	    -5.3711	   -18.7988	   -21.8201	   -19.3024	
    -5.4550	    -8.7280	   -13.9313	    -7.4692	    -7.3013	   -12.5885	    -5.4550	   -18.7988	   -22.4075	   -19.8059	
    -5.5389	    -8.4763	   -13.8474	    -7.0496	    -7.0496	   -12.5046	    -5.6229	   -18.8828	   -23.0789	   -20.3934	
    -5.6229	    -8.4763	   -13.9313	    -6.7978	    -6.8817	   -12.4207	    -5.8746	   -18.9667	   -23.7503	   -20.8969	
    -5.7907	    -8.6441	   -14.2670	    -6.7139	    -6.7978	   -12.3367	    -6.2103	   -19.1345	   -24.3378	   -21.4005	
    -6.0425	    -8.9798	   -14.7705	    -6.7139	    -6.8817	   -12.4207	    -6.6299	   -19.2184	   -24.8413	   -21.7361	
    -6.2943	    -9.3155	   -15.4419	    -6.8817	    -6.9656	   -12.5046	    -6.9656	   -19.3024	   -25.1770	   -21.9040	
    -6.3782	    -9.5673	   -16.0294	    -7.2174	    -7.0496	   -12.6724	    -7.1335	   -19.2184	   -25.2609	   -21.9040	
    -6.2103	    -9.4833	   -16.5329	    -7.5531	    -7.0496	   -12.6724	    -7.2174	   -18.8828	   -25.0092	   -21.4844	
    -5.7907	    -9.1476	   -16.7847	    -7.7209	    -6.8817	   -12.4207	    -6.8817	   -18.3792	   -24.4217	   -20.8130	
    -5.0354	    -8.4763	   -16.8686	    -7.8049	    -6.5460	   -12.0850	    -6.3782	   -17.4561	   -23.4985	   -19.6381	
    -4.0283	    -7.4692	   -16.6168	    -7.6370	    -6.0425	   -11.4136	    -5.6229	   -16.3651	   -22.2397	   -18.2953	
    -2.7695	    -6.2103	   -16.1972	    -7.2174	    -5.4550	   -10.4904	    -4.6997	   -14.9384	   -20.6451	   -16.6168	
    -1.3428	    -4.8676	   -15.6097	    -6.6299	    -4.8676	    -9.3994	    -3.6926	   -13.5117	   -19.0506	   -14.8544	
     0.0839	    -3.4409	   -15.0223	    -5.8746	    -4.2801	    -8.2245	    -2.7695	   -12.0010	   -17.4561	   -13.1760	
     1.5106	    -2.0981	   -14.4348	    -5.0354	    -3.7766	    -6.8817	    -1.9302	   -10.4904	   -15.9454	   -11.5814	
     2.6016	    -1.0071	   -14.0152	    -4.1122	    -3.3569	    -5.6229	    -1.2589	    -9.0637	   -14.6866	   -10.2386	
     3.5248	    -0.0839	   -13.7634	    -3.2730	    -3.1052	    -4.4479	    -0.9232	    -7.8049	   -13.6795	    -9.2316	
     4.0283	     0.4196	   -13.7634	    -2.6016	    -3.1052	    -3.5248	    -0.8392	    -6.7978	   -13.0920	    -8.5602	
     4.1122	     0.6714	   -14.0152	    -2.0981	    -3.3569	    -2.8534	    -1.0071	    -5.9586	   -12.8403	    -8.3084	
     3.9444	     0.5035	   -14.4348	    -1.9302	    -3.7766	    -2.5177	    -1.5106	    -5.2872	   -12.9242	    -8.4763	
     3.5248	     0.1678	   -14.9384	    -1.9302	    -4.3640	    -2.4338	    -2.0981	    -4.6997	   -13.1760	    -8.8120	
     3.0212	    -0.3357	   -15.5258	    -2.0981	    -4.9515	    -2.6016	    -2.8534	    -4.1122	   -13.5956	    -9.3994	
     2.4338	    -0.8392	   -16.1133	    -2.4338	    -5.5389	    -2.8534	    -3.6087	    -3.5248	   -14.0152	    -9.9869	
     1.8463	    -1.5106	   -16.5329	    -2.8534	    -6.1264	    -3.1891	    -4.3640	    -2.8534	   -14.4348	   -10.4065	
     1.3428	    -2.0981	   -16.7847	    -3.1891	    -6.6299	    -3.5248	    -5.1193	    -2.1820	   -14.6866	   -10.7422	
     1.0910	    -2.6855	   -16.8686	    -3.5248	    -6.9656	    -3.8605	    -5.7907	    -1.4267	   -14.6866	   -10.7422	
     1.0071	    -3.1052	   -16.6168	    -3.6087	    -7.1335	    -4.0283	    -6.2943	    -0.7553	   -14.5187	   -10.4904	
     1.1749	    -3.4409	   -16.1133	    -3.6087	    -7.0496	    -3.9444	    -6.6299	    -0.2518	   -14.1830	    -9.9869	
     1.5945	    -3.5248	   -15.2740	    -3.3569	    -6.7139	    -3.6087	    -6.6299	     0.2518	   -13.5117	    -9.0637	
     2.4338	    -3.3569	   -14.0991	    -2.8534	    -6.1264	    -2.9373	    -6.2943	     0.5875	   -12.5885	    -7.8888	
     3.5248	    -3.0212	   -12.5885	    -2.0981	    -5.2032	    -2.0142	    -5.7068	     0.7553	   -11.4136	    -6.5460	
     4.6997	    -2.5177	   -10.8261	    -1.1749	    -4.1122	    -0.9232	    -4.6997	     0.7553	   -10.2386	    -5.1193	
     5.9586	    -1.8463	    -8.9798	    -0.0839	    -2.8534	     0.3357	    -3.6087	     0.5875	    -9.0637	    -3.7766	
     7.2174	    -1.2589	    -7.0496	     1.0071	    -1.5106	     1.5106	    -2.3499	     0.1678	    -7.9727	    -2.6855	
     8.3084	    -0.6714	    -5.2032	     2.0981	    -0.1678	     2.6855	    -1.0910	    -0.3357	    -7.2174	    -1.8463	
     9.2316	    -0.0839	    -3.5248	     3.1052	     1.0071	     3.7766	     0.0000	    -1.0071	    -6.6299	    -1.4267	
     9.9869	     0.3357	    -2.0981	     4.0283	     1.9302	     4.6158	     0.9232	    -1.6785	    -6.4621	    -1.4267	
    10.4904	     0.7553	    -0.9232	     4.8676	     2.7695	     5.2032	     1.6785	    -2.4338	    -6.5460	    -1.7624	
    10.8261	     1.0910	     0.0000	     5.6229	     3.2730	     5.5389	     2.0981	    -3.1052	    -6.8817	    -2.5177	
    11.0779	     1.5106	     0.6714	     6.2103	     3.6087	     5.7907	     2.4338	    -3.6926	    -7.4692	    -3.4409	
    11.4136	     2.0981	     1.0910	     6.7139	     3.7766	     5.8746	     2.6016	    -4.1962	    -8.1406	    -4.5319	
    11.6653	     2.6855	     1.4267	     7.2174	     3.8605	     5.7907	     2.6855	    -4.5319	    -8.8120	    -5.6229	
    12.0010	     3.4409	     1.5106	     7.6370	     3.8605	     5.7068	     2.6855	    -4.6158	    -9.3994	    -6.6299	
    12.4207	     4.2801	     1.5106	     7.9727	     3.7766	     5.5389	     2.6016	    -4.5319	    -9.7351	    -7.4692	
    12.7563	     5.0354	     1.2589	     8.2245	     3.6926	     5.3711	     2.6016	    -4.1962	    -9.9869	    -8.0566	
    13.0920	     5.7068	     1.0071	     8.3084	     3.6087	     5.2872	     2.5177	    -3.6087	    -9.9030	    -8.3084	
    13.3438	     6.4621	     0.5875	     8.3923	     3.5248	     5.2872	     2.6016	    -2.7695	    -9.5673	    -8.3084	
    13.6795	     7.1335	     0.2518	     8.4763	     3.6087	     5.4550	     2.8534	    -1.6785	    -8.8959	    -7.9727	
    14.0152	     7.7209	     0.0839	     8.5602	     3.7766	     5.7907	     3.3569	    -0.3357	    -7.9727	    -7.2174	
    14.3509	     8.3084	     0.0000	     8.8120	     4.1962	     6.2943	     4.1122	     1.0910	    -6.7139	    -6.2943	
    14.6027	     8.8959	     0.0839	     9.1476	     4.7836	     6.9656	     5.0354	     2.6855	    -5.4550	    -5.0354	
    14.9384	     9.3155	     0.3357	     9.6512	     5.4550	     7.7209	     6.1264	     4.1962	    -4.1122	    -3.8605	
    15.1901	     9.6512	     0.6714	    10.2386	     6.2103	     8.4763	     7.3013	     5.6229	    -2.8534	    -2.6016	
    15.4419	     9.9869	     1.0071	    10.9940	     6.9656	     9.3155	     8.3923	     6.8817	    -1.7624	    -1.5945	
    15.6937	    10.1547	     1.4267	    11.7493	     7.6370	     9.9869	     9.3155	     7.8049	    -1.0071	    -0.7553	
    15.7776	    10.2386	     1.6785	    12.5885	     8.1406	    10.6583	     9.9869	     8.4763	    -0.5875	    -0.3357	
    15.8615	    10.3226	     1.7624	    13.3438	     8.4763	    11.2457	    10.2386	     8.8959	    -0.5035	    -0.2518	
    15.9454	    10.3226	     1.6785	    14.0991	     8.5602	    11.5814	    10.1547	     8.9798	    -0.6714	    -0.5035	
    15.8615	    10.1547	     1.3428	    14.6866	     8.3084	    11.7493	     9.5673	     8.8120	    -1.1749	    -1.0071	
    15.7776	     9.9869	     0.9232	    15.1901	     7.9727	    11.8332	     8.7280	     8.4763	    -1.9302	    -1.8463	
    15.6097	     9.8190	     0.3357	    15.6937	     7.4692	    11.7493	     7.6370	     8.0566	    -2.8534	    -2.7695	
    15.4419	     9.5673	    -0.2518	    16.0294	     6.8817	    11.5814	     6.4621	     7.4692	    -3.6926	    -3.7766	
    15.3580	     9.3155	    -0.8392	    16.1972	     6.2103	    11.4136	     5.2032	     6.8817	    -4.6158	    -4.6158	
    15.1901	     8.9798	    -1.2589	    16.2811	     5.6229	    11.2457	     4.0283	     6.3782	    -5.2872	    -5.4550	
    15.0223	     8.7280	    -1.6785	    16.1972	     5.0354	    11.0779	     2.9373	     5.8746	    -5.9586	    -5.9586	
    14.9384	     8.3923	    -1.9302	    15.9454	     4.4479	    10.9100	     2.0981	     5.4550	    -6.2943	    -6.2943	
    14.8544	     8.1406	    -2.0142	    15.5258	     4.0283	    10.7422	     1.4267	     5.1193	    -6.4621	    -6.3782	
    14.8544	     7.9727	    -1.8463	    15.0223	     3.6926	    10.7422	     1.1749	     4.9515	    -6.3782	    -6.1264	
    14.9384	     7.9727	    -1.5945	    14.5187	     3.4409	    10.8261	     1.1749	     4.9515	    -6.1264	    -5.6229	
    15.0223	     8.0566	    -1.0910	    14.0991	     3.3569	    10.9940	     1.4267	     5.0354	    -5.5389	    -4.9515	
    15.1901	     8.2245	    -0.4196	    13.6795	     3.4409	    11.0779	     2.0142	     5.2032	    -4.9515	    -4.1122	
    15.4419	     8.3923	     0.2518	    13.3438	     3.5248	    11.1618	     2.6855	     5.3711	    -4.2801	    -3.2730	
    15.5258	     8.4763	     1.0071	    12.9242	     3.6087	    11.0779	     3.4409	     5.4550	    -3.6087	    -2.5177	
    15.5258	     8.5602	     1.5945	    12.5885	     3.6087	    10.9100	     4.0283	     5.4550	    -3.1052	    -2.0142	
    15.4419	     8.4763	     2.1820	    12.2528	     3.5248	    10.4904	     4.6158	     5.2032	    -2.7695	    -1.6785	
    15.2740	     8.3084	     2.5177	    11.9171	     3.4409	     9.9869	     4.9515	     4.8676	    -2.6855	    -1.6785	
    14.9384	     8.0566	     2.7695	    11.4975	     3.1891	     9.3155	     5.0354	     4.2801	    -2.8534	    -2.0142	
    14.6027	     7.6370	     2.8534	    11.1618	     2.9373	     8.4763	     4.9515	     3.6087	    -3.2730	    -2.5177	
    14.0991	     7.2174	     2.8534	    10.7422	     2.6855	     7.6370	     4.6997	     2.7695	    -3.9444	    -3.2730	
    13.6795	     6.7978	     2.7695	    10.4065	     2.4338	     6.7978	     4.4479	     1.9302	    -4.6997	    -4.1962	
    13.1760	     6.2943	     2.6855	    10.0708	     2.2659	     5.8746	     4.1122	     1.1749	    -5.4550	    -5.1193	
    12.7563	     5.8746	     2.6016	     9.9030	     2.0981	     5.1193	     3.8605	     0.5035	    -6.1264	    -5.9586	
    12.4207	     5.4550	     2.4338	     9.6512	     2.0981	     4.5319	     3.7766	    -0.0839	    -6.7139	    -6.6299	
[Epoch Header]
[Trial Type]	13
[Accept]	1
[Correct]	0
[RT]	 0.000
[Resp]	0
[Epoch Data]
    -8.3084	   -10.9940	    -5.2872	   -21.9879	     4.6997	   -10.9940	    -4.2801	    -7.3013	    -5.0354	    -5.0354	
    -7.5531	   -10.0708	    -4.7836	   -20.3934	     5.2872	    -9.7351	    -4.2801	    -7.1335	    -4.6158	    -5.2032	
    -6.8817	    -9.3155	    -4.6997	   -18.7149	     5.7068	    -8.5602	    -4.5319	    -6.8817	    -4.1962	    -5.4550	
    -6.2943	    -8.6441	    -5.0354	   -17.0364	     5.9586	    -7.4692	    -4.8676	    -6.6299	    -3.9444	    -5.7068	
    -5.7907	    -8.0566	    -5.5389	   -15.5258	     6.0425	    -6.4621	    -5.2032	    -6.4621	    -3.7766	    -5.8746	
    -5.2872	    -7.5531	    -6.1264	   -14.0152	     6.1264	    -5.4550	    -5.4550	    -6.2103	    -3.6087	    -5.8746	
    -4.7836	    -7.0496	    -6.7139	   -12.5046	     6.2103	    -4.5319	    -5.5389	    -5.7907	    -3.2730	    -5.6229	
    -4.2801	    -6.5460	    -7.0496	   -10.9100	     6.4621	    -3.5248	    -5.3711	    -5.2872	    -2.8534	    -5.1193	
    -3.6087	    -5.8746	    -7.2174	    -9.3155	     6.7139	    -2.5177	    -4.9515	    -4.5319	    -2.1820	    -4.3640	
    -2.6855	    -5.1193	    -7.0496	    -7.7209	     7.2174	    -1.3428	    -4.2801	    -3.4409	    -1.1749	    -3.1891	
    -1.6785	    -4.1122	    -6.5460	    -6.0425	     7.8888	    -0.0839	    -3.2730	    -2.1820	     0.0000	    -1.7624	
    -0.4196	    -3.0212	    -5.7068	    -4.2801	     8.6441	     1.2589	    -2.0981	    -0.7553	     1.4267	    -0.0839	
     1.0071	    -1.7624	    -4.6158	    -2.6016	     9.5673	     2.6016	    -0.7553	     0.8392	     2.9373	     1.6785	
     2.4338	    -0.5875	    -3.4409	    -1.0071	    10.4904	     3.9444	     0.6714	     2.4338	     4.5319	     3.4409	
     3.9444	     0.5875	    -2.2659	     0.5035	    11.3297	     5.1193	     2.0142	     3.8605	     5.9586	     5.0354	
     5.4550	     1.5106	    -1.1749	     1.6785	    12.0850	     6.1264	     3.2730	     5.2032	     7.2174	     6.3782	
     6.7978	     2.3499	    -0.3357	     2.6855	    12.6724	     6.8817	     4.1962	     6.3782	     8.1406	     7.3853	
     7.9727	     2.8534	     0.1678	     3.2730	    12.9242	     7.4692	     4.8676	     7.2174	     8.8120	     8.0566	
     8.8120	     3.1052	     0.4196	     3.6087	    12.9242	     7.6370	     5.1193	     7.8049	     9.1476	     8.3084	
     9.3155	     3.0212	     0.3357	     3.6087	    12.6724	     7.5531	     4.9515	     7.9727	     9.0637	     8.2245	
     9.3994	     2.7695	    -0.1678	     3.1891	    12.0010	     7.2174	     4.3640	     7.8888	     8.6441	     7.7209	
     9.0637	     2.2659	    -0.9232	     2.6016	    11.0779	     6.6299	     3.4409	     7.5531	     7.8888	     6.9656	
     8.3923	     1.5945	    -1.9302	     1.7624	     9.9869	     5.7907	     2.1820	     6.8817	     6.8817	     6.0425	
     7.4692	     0.8392	    -3.0212	     0.6714	     8.7280	     4.8676	     0.6714	     5.9586	     5.7068	     4.9515	
     6.2103	     0.0000	    -4.2801	    -0.4196	     7.3853	     3.8605	    -0.9232	     5.0354	     4.3640	     3.8605	
     4.7836	    -0.8392	    -5.4550	    -1.6785	     6.0425	     2.7695	    -2.5177	     3.9444	     3.1891	     2.7695	
     3.1891	    -1.6785	    -6.5460	    -2.8534	     4.6997	     1.6785	    -4.0283	     3.0212	     2.0142	     1.8463	
     1.6785	    -2.4338	    -7.5531	    -4.1122	     3.5248	     0.6714	    -5.3711	     2.1820	     1.0910	     1.0910	
     0.3357	    -3.1891	    -8.3084	    -5.3711	     2.5177	    -0.2518	    -6.5460	     1.4267	     0.3357	     0.5035	
    -0.9232	    -3.8605	    -8.8959	    -6.6299	     1.7624	    -1.0071	    -7.3853	     0.9232	    -0.1678	     0.0839	
    -1.8463	    -4.6158	    -9.2316	    -7.8049	     1.2589	    -1.6785	    -7.9727	     0.5875	    -0.3357	     0.0000	
    -2.5177	    -5.3711	    -9.3994	    -8.9798	     0.9232	    -2.1820	    -8.3084	     0.3357	    -0.3357	     0.0839	
    -2.9373	    -6.2103	    -9.4833	   -10.1547	     0.7553	    -2.6855	    -8.4763	     0.1678	    -0.0839	     0.2518	
    -3.2730	    -7.2174	    -9.5673	   -11.2457	     0.5875	    -3.1052	    -8.6441	     0.0000	     0.0839	     0.4196	
    -3.6087	    -8.3084	    -9.6512	   -12.4207	     0.4196	    -3.6087	    -8.7280	    -0.2518	     0.1678	     0.5035	
    -4.0283	    -9.5673	    -9.8190	   -13.5956	     0.1678	    -4.1962	    -8.9798	    -0.5875	     0.0000	     0.4196	
    -4.6158	   -10.9100	   -10.1547	   -14.6866	    -0.1678	    -4.8676	    -9.3994	    -1.0910	    -0.3357	     0.0839	
    -5.3711	   -12.3367	   -10.4904	   -15.5258	    -0.6714	    -5.5389	    -9.9869	    -1.5945	    -0.9232	    -0.5035	
    -6.2943	   -13.5956	   -10.9100	   -16.1972	    -1.1749	    -6.2103	   -10.7422	    -2.1820	    -1.7624	    -1.2589	
    -7.3853	   -14.7705	   -11.3297	   -16.6168	    -1.6785	    -6.7978	   -11.5814	    -2.7695	    -2.6016	    -2.1820	
    -8.4763	   -15.7776	   -11.7493	   -16.7847	    -2.2659	    -7.4692	   -12.5046	    -3.1052	    -3.6087	    -3.2730	
    -9.4833	   -16.6168	   -12.1689	   -16.7007	    -2.7695	    -7.9727	   -13.3438	    -3.2730	    -4.5319	    -4.3640	
   -10.4065	   -17.2043	   -12.5046	   -16.2811	    -3.1891	    -8.4763	   -14.1830	    -3.1052	    -5.3711	    -5.4550	
   -11.1618	   -17.6239	   -12.7563	   -15.6937	    -3.5248	    -8.8120	   -14.7705	    -2.6016	    -6.0425	    -6.2943	
   -11.7493	   -17.8757	   -13.0081	   -14.9384	    -3.7766	    -9.0637	   -15.1062	    -1.7624	    -6.4621	    -6.9656	
   -12.0850	   -17.9596	   -13.2599	   -14.0991	    -3.9444	    -9.2316	   -15.1901	    -0.5875	    -6.6299	    -7.3853	
   -12.2528	   -17.9596	   -13.5956	   -13.2599	    -4.0283	    -9.3155	   -15.0223	     0.8392	    -6.5460	    -7.5531	
   -12.1689	   -17.8757	   -13.8474	   -12.5046	    -4.0283	    -9.3994	   -14.6866	     2.4338	    -6.2103	    -7.3013	
   -12.0010	   -17.7078	   -14.1830	   -11.7493	    -4.0283	    -9.3155	   -14.1830	     4.0283	    -5.6229	    -6.7978	
   -11.5814	   -17.4561	   -14.3509	   -11.1618	    -3.9444	    -9.1476	   -13.3438	     5.3711	    -4.8676	    -5.9586	
   -11.1618	   -17.1204	   -14.5187	   -10.5743	    -3.6926	    -8.8120	   -12.4207	     6.4621	    -4.0283	    -4.8676	
   -10.6583	   -16.7007	   -14.6027	   -10.1547	    -3.3569	    -8.3923	   -11.4136	     7.1335	    -3.0212	    -3.6087	
   -10.0708	   -16.1972	   -14.5187	    -9.8190	    -2.9373	    -7.8888	   -10.2386	     7.3013	    -2.0981	    -2.2659	
    -9.4833	   -15.6097	   -14.3509	    -9.5673	    -2.4338	    -7.3853	    -9.0637	     6.9656	    -1.1749	    -0.8392	
    -8.8120	   -14.9384	   -14.0991	    -9.4833	    -1.8463	    -6.7978	    -7.8049	     6.0425	    -0.3357	     0.4196	
    -8.2245	   -14.2670	   -13.7634	    -9.3994	    -1.1749	    -6.2943	    -6.7139	     4.7836	     0.3357	     1.5106	
    -7.5531	   -13.5117	   -13.4277	    -9.5673	    -0.5875	    -5.7907	    -5.7068	     3.2730	     0.7553	     2.3499	
    -7.0496	   -12.9242	   -13.0920	    -9.7351	    -0.1678	    -5.4550	    -4.9515	     1.6785	     0.9232	     2.8534	
    -6.6299	   -12.3367	   -12.8403	   -10.1547	     0.1678	    -5.2872	    -4.3640	     0.0000	     0.7553	     2.9373	
    -6.3782	   -11.9171	   -12.6724	   -10.5743	     0.3357	    -5.2872	    -4.0283	    -1.6785	     0.3357	     2.6855	
    -6.2943	   -11.6653	   -12.6724	   -11.2457	     0.1678	    -5.6229	    -3.9444	    -3.2730	    -0.4196	     2.0142	
    -6.3782	   -11.5814	   -12.9242	   -11.9171	    -0.2518	    -6.2943	    -4.1962	    -4.8676	    -1.4267	     1.0071	
    -6.6299	   -11.8332	   -13.2599	   -12.7563	    -0.9232	    -7.1335	    -4.6997	    -6.2943	    -2.6016	    -0.2518	
    -7.0496	   -12.2528	   -13.6795	   -13.5956	    -1.8463	    -8.2245	    -5.5389	    -7.7209	    -3.9444	    -1.5945	
    -7.5531	   -12.8403	   -14.1830	   -14.5187	    -2.8534	    -9.4833	    -6.4621	    -9.0637	    -5.3711	    -2.9373	
    -8.1406	   -13.6795	   -14.6866	   -15.3580	    -3.8605	   -10.6583	    -7.4692	   -10.2386	    -6.6299	    -4.1122	
    -8.6441	   -14.5187	   -15.0223	   -16.1972	    -4.8676	   -11.8332	    -8.4763	   -11.2457	    -7.8049	    -5.0354	
    -9.1476	   -15.3580	   -15.1901	   -16.8686	    -5.7068	   -12.8403	    -9.3155	   -12.0850	    -8.6441	    -5.7068	
    -9.4833	   -16.1972	   -15.1062	   -17.4561	    -6.2943	   -13.5956	    -9.9030	   -12.7563	    -9.2316	    -5.8746	
    -9.6512	   -16.9525	   -14.6866	   -17.7917	    -6.5460	   -14.0152	   -10.2386	   -13.0081	    -9.3994	    -5.7068	
    -9.5673	   -17.5400	   -13.9313	   -17.8757	    -6.5460	   -14.0991	   -10.3226	   -13.0081	    -9.1476	    -5.1193	
    -9.2316	   -18.0435	   -12.9242	   -17.7078	    -6.3782	   -13.8474	   -10.0708	   -12.5885	    -8.5602	    -4.1962	
    -8.6441	   -18.2953	   -11.7493	   -17.3721	    -5.9586	   -13.3438	    -9.7351	   -11.9171	    -7.6370	    -3.1052	
    -7.8888	   -18.4631	   -10.4904	   -16.7847	    -5.3711	   -12.5885	    -9.2316	   -11.0779	    -6.5460	    -1.9302	
    -6.9656	   -18.4631	    -9.1476	   -15.9454	    -4.7836	   -11.5814	    -8.8120	   -10.0708	    -5.4550	    -0.8392	
    -5.7907	   -18.2114	    -7.8049	   -14.8544	    -4.1122	   -10.4904	    -8.3923	    -8.9798	    -4.3640	     0.1678	
    -4.6158	   -17.7917	    -6.4621	   -13.5117	    -3.5248	    -9.2316	    -8.0566	    -7.8888	    -3.3569	     1.0071	
    -3.2730	   -17.1204	    -5.2032	   -12.0010	    -2.9373	    -7.9727	    -7.8049	    -6.8817	    -2.6016	     1.5106	
    -1.8463	   -16.2811	    -4.0283	   -10.3226	    -2.5177	    -6.6299	    -7.6370	    -5.9586	    -2.0981	     1.5945	
    -0.5875	   -15.1901	    -3.0212	    -8.5602	    -2.1820	    -5.4550	    -7.5531	    -5.2032	    -1.8463	     1.4267	
     0.6714	   -14.0991	    -2.2659	    -6.8817	    -2.0142	    -4.4479	    -7.5531	    -4.6997	    -1.9302	     0.8392	
     1.6785	   -13.0081	    -1.7624	    -5.2872	    -2.0981	    -3.6926	    -7.7209	    -4.3640	    -2.3499	    -0.0839	
     2.5177	   -12.0010	    -1.5106	    -3.8605	    -2.3499	    -3.1891	    -7.9727	    -4.1962	    -2.9373	    -1.2589	
     3.0212	   -11.2457	    -1.6785	    -2.6855	    -2.7695	    -2.9373	    -8.3084	    -4.1122	    -3.6926	    -2.6016	
     3.3569	   -10.6583	    -2.0981	    -1.7624	    -3.3569	    -2.8534	    -8.8120	    -4.2801	    -4.5319	    -3.9444	
     3.4409	   -10.3226	    -2.8534	    -1.0910	    -4.0283	    -2.9373	    -9.2316	    -4.4479	    -5.2872	    -5.1193	
     3.4409	   -10.1547	    -3.7766	    -0.6714	    -4.7836	    -3.1052	    -9.6512	    -4.5319	    -5.9586	    -6.1264	
     3.2730	   -10.0708	    -4.7836	    -0.4196	    -5.4550	    -3.2730	    -9.9030	    -4.6158	    -6.2943	    -6.7978	
     3.1891	   -10.0708	    -5.6229	    -0.2518	    -5.9586	    -3.4409	    -9.9030	    -4.5319	    -6.3782	    -6.9656	
     3.1891	    -9.9869	    -6.4621	    -0.0839	    -6.2103	    -3.4409	    -9.6512	    -4.1962	    -6.0425	    -6.7978	
     3.1891	    -9.8190	    -7.0496	     0.0839	    -6.2943	    -3.1891	    -9.0637	    -3.6926	    -5.4550	    -6.2103	
     3.1891	    -9.6512	    -7.3853	     0.1678	    -6.0425	    -2.9373	    -8.2245	    -3.0212	    -4.5319	    -5.2872	
     3.1891	    -9.5673	    -7.7209	     0.2518	    -5.7907	    -2.5177	    -7.3013	    -2.3499	    -3.6087	    -4.1962	
     3.1052	    -9.4833	    -8.0566	     0.1678	    -5.3711	    -2.0981	    -6.3782	    -1.8463	    -2.6016	    -3.1052	
     2.9373	    -9.5673	    -8.3923	    -0.0839	    -5.0354	    -1.8463	    -5.6229	    -1.5106	    -1.8463	    -2.0981	
     2.6016	    -9.7351	    -8.8959	    -0.4196	    -4.8676	    -1.5945	    -5.0354	    -1.4267	    -1.3428	    -1.2589	
     2.1820	   -10.0708	    -9.3994	    -0.9232	    -4.7836	    -1.5945	    -4.7836	    -1.6785	    -1.1749	    -0.6714	
     1.7624	   -10.4904	   -10.1547	    -1.4267	    -4.8676	    -1.5945	    -4.7836	    -2.1820	    -1.3428	    -0.3357	
     1.2589	   -10.9940	   -10.9940	    -2.0981	    -5.1193	    -1.7624	    -5.1193	    -2.9373	    -1.7624	    -0.4196	
     0.7553	   -11.5814	   -12.0010	    -2.7695	    -5.5389	    -2.0142	    -5.7068	    -3.9444	    -2.5177	    -0.7553	
     0.1678	   -12.3367	   -13.0081	    -3.5248	    -6.1264	    -2.2659	    -6.5460	    -5.0354	    -3.5248	    -1.3428	
    -0.5035	   -13.0920	   -14.0991	    -4.2801	    -6.7978	    -2.6016	    -7.6370	    -6.2103	    -4.6158	    -2.1820	
    -1.1749	   -13.7634	   -15.1901	    -5.0354	    -7.5531	    -2.9373	    -8.8959	    -7.2174	    -5.7907	    -3.1052	
    -1.8463	   -14.3509	   -16.1133	    -5.7068	    -8.2245	    -3.1891	   -10.0708	    -8.1406	    -6.8817	    -4.0283	
    -2.6016	   -14.8544	   -16.8686	    -6.3782	    -8.8120	    -3.5248	   -11.2457	    -8.8120	    -7.8888	    -4.9515	
    -3.1891	   -15.2740	   -17.4561	    -7.0496	    -9.3155	    -3.7766	   -12.1689	    -9.2316	    -8.7280	    -5.7068	
    -3.7766	   -15.5258	   -17.9596	    -7.6370	    -9.6512	    -3.9444	   -12.9242	    -9.3994	    -9.3155	    -6.2943	
    -4.3640	   -15.6937	   -18.1274	    -8.1406	    -9.8190	    -4.2801	   -13.4277	    -9.3155	    -9.6512	    -6.7139	
    -4.7836	   -15.7776	   -18.2114	    -8.6441	    -9.9030	    -4.6158	   -13.6795	    -8.8959	    -9.7351	    -6.8817	
    -5.0354	   -15.7776	   -17.9596	    -9.0637	    -9.7351	    -4.9515	   -13.5956	    -8.1406	    -9.5673	    -6.7978	
    -5.2032	   -15.6097	   -17.3721	    -9.4833	    -9.4833	    -5.2872	   -13.2599	    -6.9656	    -9.1476	    -6.4621	
    -5.2872	   -15.4419	   -16.5329	    -9.6512	    -9.0637	    -5.6229	   -12.5885	    -5.5389	    -8.4763	    -5.9586	
    -5.1193	   -15.2740	   -15.4419	    -9.8190	    -8.4763	    -5.8746	   -11.7493	    -3.8605	    -7.5531	    -5.2032	
    -4.9515	   -15.1062	   -14.0991	    -9.8190	    -7.7209	    -6.0425	   -10.7422	    -2.0142	    -6.6299	    -4.3640	
    -4.7836	   -15.0223	   -12.6724	    -9.7351	    -6.9656	    -6.2103	    -9.6512	    -0.3357	    -5.7068	    -3.5248	
    -4.5319	   -15.0223	   -11.1618	    -9.4833	    -6.1264	    -6.2943	    -8.6441	     1.1749	    -4.9515	    -2.8534	
    -4.3640	   -15.1062	    -9.6512	    -9.2316	    -5.3711	    -6.3782	    -7.6370	     2.0981	    -4.4479	    -2.3499	
    -4.1962	   -15.2740	    -8.3084	    -8.9798	    -4.6997	    -6.5460	    -6.8817	     2.5177	    -4.1962	    -2.1820	
    -4.1122	   -15.6097	    -7.0496	    -8.8120	    -4.1962	    -6.7139	    -6.2943	     2.2659	    -4.3640	    -2.2659	
    -4.1122	   -15.8615	    -6.0425	    -8.7280	    -3.8605	    -6.8817	    -5.9586	     1.3428	    -4.7836	    -2.7695	
    -4.1122	   -16.2811	    -5.2872	    -8.7280	    -3.6087	    -7.0496	    -5.9586	    -0.1678	    -5.5389	    -3.5248	
    -4.1962	   -16.6168	    -4.7836	    -8.8120	    -3.6087	    -7.3013	    -6.1264	    -2.1820	    -6.4621	    -4.4479	
    -4.3640	   -16.8686	    -4.6158	    -8.9798	    -3.6926	    -7.6370	    -6.4621	    -4.3640	    -7.5531	    -5.5389	
    -4.4479	   -17.0364	    -4.6997	    -9.2316	    -3.8605	    -7.8888	    -6.9656	    -6.5460	    -8.6441	    -6.7139	
    -4.6158	   -17.1204	    -5.0354	    -9.4833	    -4.0283	    -8.1406	    -7.5531	    -8.5602	    -9.7351	    -7.8049	
    -4.6997	   -17.1204	    -5.6229	    -9.8190	    -4.2801	    -8.3923	    -8.1406	   -10.3226	   -10.5743	    -8.6441	
    -4.6997	   -17.0364	    -6.2943	   -10.0708	    -4.4479	    -8.5602	    -8.5602	   -11.6653	   -11.2457	    -9.2316	
    -4.7836	   -16.7847	    -7.0496	   -10.4065	    -4.5319	    -8.7280	    -8.8120	   -12.5885	   -11.5814	    -9.4833	
    -4.7836	   -16.4490	    -7.8049	   -10.8261	    -4.5319	    -8.7280	    -8.8120	   -13.0081	   -11.4975	    -9.3155	
    -4.6997	   -16.0294	    -8.4763	   -11.1618	    -4.4479	    -8.7280	    -8.5602	   -13.0920	   -11.2457	    -8.8120	
    -4.5319	   -15.4419	    -8.9798	   -11.4975	    -4.1122	    -8.5602	    -8.1406	   -12.9242	   -10.6583	    -7.9727	
    -4.4479	   -14.9384	    -9.3994	   -11.8332	    -3.7766	    -8.3084	    -7.4692	   -12.4207	    -9.9030	    -6.8817	
    -4.3640	   -14.3509	    -9.7351	   -12.0850	    -3.4409	    -8.0566	    -6.7978	   -11.7493	    -9.0637	    -5.7068	
    -4.3640	   -13.8474	    -9.9869	   -12.4207	    -3.1052	    -7.8049	    -6.1264	   -10.9940	    -8.1406	    -4.4479	
    -4.4479	   -13.4277	   -10.3226	   -12.8403	    -2.9373	    -7.6370	    -5.5389	   -10.2386	    -7.3853	    -3.4409	
    -4.6997	   -13.0920	   -10.7422	   -13.2599	    -2.8534	    -7.5531	    -5.1193	    -9.5673	    -6.7139	    -2.5177	
    -5.0354	   -12.8403	   -11.1618	   -13.6795	    -2.9373	    -7.5531	    -4.8676	    -8.8959	    -6.2103	    -1.9302	
    -5.5389	   -12.7563	   -11.7493	   -14.0991	    -3.1891	    -7.7209	    -4.8676	    -8.3084	    -5.8746	    -1.6785	
    -6.2103	   -12.9242	   -12.5046	   -14.5187	    -3.6926	    -7.8888	    -5.1193	    -7.7209	    -5.7907	    -1.6785	
    -6.9656	   -13.2599	   -13.4277	   -14.7705	    -4.3640	    -8.2245	    -5.5389	    -7.3013	    -5.8746	    -2.0142	
    -7.8888	   -13.7634	   -14.4348	   -15.0223	    -5.2032	    -8.5602	    -6.2103	    -6.9656	    -6.1264	    -2.6855	
    -8.8120	   -14.4348	   -15.5258	   -15.2740	    -6.2103	    -8.9798	    -7.0496	    -6.6299	    -6.6299	    -3.6087	
    -9.9030	   -15.2740	   -16.7847	   -15.5258	    -7.3853	    -9.4833	    -8.1406	    -6.4621	    -7.2174	    -4.6158	
   -10.9100	   -16.2811	   -18.1274	   -15.7776	    -8.5602	   -10.0708	    -9.3155	    -6.3782	    -7.8888	    -5.8746	
   -12.0010	   -17.3721	   -19.3863	   -16.1133	    -9.7351	   -10.5743	   -10.4904	    -6.4621	    -8.5602	    -7.0496	
   -13.0081	   -18.4631	   -20.6451	   -16.3651	   -10.9940	   -11.0779	   -11.6653	    -6.5460	    -9.3155	    -8.2245	
   -13.8474	   -19.5541	   -21.7361	   -16.6168	   -12.0850	   -11.4975	   -12.8403	    -6.7978	    -9.9030	    -9.2316	
   -14.4348	   -20.5612	   -22.5754	   -16.7007	   -13.0920	   -11.8332	   -13.9313	    -7.0496	   -10.4065	   -10.0708	
   -14.8544	   -21.4005	   -23.2468	   -16.6168	   -14.0152	   -11.9171	   -14.7705	    -7.4692	   -10.7422	   -10.6583	
   -15.0223	   -21.9879	   -23.6664	   -16.3651	   -14.6027	   -11.8332	   -15.4419	    -7.9727	   -10.9100	   -11.0779	
   -14.9384	   -22.4915	   -23.6664	   -16.0294	   -15.1062	   -11.5814	   -15.8615	    -8.5602	   -10.9940	   -11.1618	
   -14.5187	   -22.7432	   -23.4146	   -15.4419	   -15.2740	   -11.1618	   -16.0294	    -9.0637	   -10.9100	   -10.9940	
   -13.9313	   -22.7432	   -22.9111	   -14.7705	   -15.3580	   -10.5743	   -16.0294	    -9.6512	   -10.6583	   -10.6583	
   -13.0920	   -22.6593	   -21.9879	   -13.9313	   -15.1901	    -9.8190	   -15.7776	   -10.0708	   -10.3226	   -10.1547	
   -12.0850	   -22.4075	   -20.8969	   -13.0920	   -14.7705	    -8.9798	   -15.3580	   -10.3226	    -9.9030	    -9.4833	
   -10.9100	   -21.9879	   -19.5541	   -12.0850	   -14.2670	    -8.0566	   -14.8544	   -10.3226	    -9.3994	    -8.8120	
    -9.7351	   -21.4844	   -17.9596	   -10.9940	   -13.6795	    -7.1335	   -14.1830	   -10.1547	    -8.8120	    -8.1406	
    -8.4763	   -20.8969	   -16.3651	    -9.9030	   -13.0081	    -6.2103	   -13.4277	    -9.7351	    -8.3084	    -7.5531	
    -7.3013	   -20.3094	   -14.8544	    -8.9798	   -12.4207	    -5.3711	   -12.8403	    -9.1476	    -7.8049	    -7.0496	
    -6.2943	   -19.7220	   -13.5117	    -8.1406	   -11.9171	    -4.7836	   -12.3367	    -8.5602	    -7.5531	    -6.8817	
    -5.4550	   -19.3024	   -12.4207	    -7.4692	   -11.5814	    -4.4479	   -12.0010	    -7.8049	    -7.4692	    -6.8817	
    -4.8676	   -18.9667	   -11.5814	    -6.9656	   -11.4975	    -4.2801	   -12.0010	    -7.1335	    -7.5531	    -7.1335	
    -4.4479	   -18.7988	   -11.1618	    -6.7139	   -11.4975	    -4.4479	   -12.0850	    -6.3782	    -7.8049	    -7.6370	
    -4.1962	   -18.7149	   -10.9940	    -6.6299	   -11.6653	    -4.6997	   -12.4207	    -5.5389	    -8.2245	    -8.3084	
    -4.1122	   -18.7988	   -11.0779	    -6.5460	   -11.9171	    -5.1193	   -12.9242	    -4.6158	    -8.5602	    -8.8959	
    -4.1122	   -18.8828	   -11.4136	    -6.6299	   -12.3367	    -5.6229	   -13.4277	    -3.6926	    -8.8959	    -9.4833	
    -4.1962	   -19.0506	   -11.9171	    -6.7978	   -12.6724	    -6.1264	   -13.9313	    -2.7695	    -9.1476	    -9.9030	
    -4.1962	   -19.2184	   -12.5046	    -6.9656	   -13.0081	    -6.5460	   -14.5187	    -1.9302	    -9.1476	   -10.0708	
    -4.1962	   -19.3863	   -13.0920	    -7.2174	   -13.2599	    -6.8817	   -14.9384	    -1.1749	    -8.9798	    -9.9869	
    -4.1962	   -19.5541	   -13.5956	    -7.4692	   -13.3438	    -7.0496	   -15.2740	    -0.6714	    -8.5602	    -9.6512	
    -3.9444	   -19.5541	   -13.9313	    -7.6370	   -13.3438	    -7.0496	   -15.3580	    -0.3357	    -7.8888	    -8.9798	
    -3.5248	   -19.4702	   -14.0991	    -7.8049	   -13.1760	    -6.9656	   -15.3580	    -0.2518	    -7.0496	    -7.9727	
    -2.9373	   -19.2184	   -14.0991	    -7.8888	   -12.8403	    -6.7139	   -15.1062	    -0.4196	    -6.0425	    -6.7978	
    -2.1820	   -18.7988	   -13.8474	    -7.9727	   -12.3367	    -6.3782	   -14.7705	    -0.6714	    -4.9515	    -5.5389	
    -1.3428	   -18.2114	   -13.5117	    -8.0566	   -11.7493	    -6.0425	   -14.3509	    -1.0910	    -3.9444	    -4.2801	
    -0.5035	   -17.4561	   -13.0920	    -8.2245	   -11.2457	    -5.8746	   -13.9313	    -1.5945	    -3.0212	    -3.1052	
     0.3357	   -16.7007	   -12.7563	    -8.3084	   -10.7422	    -5.7068	   -13.6795	    -2.0981	    -2.3499	    -2.3499	
     1.0071	   -15.8615	   -12.5046	    -8.4763	   -10.3226	    -5.6229	   -13.6795	    -2.6855	    -2.0142	    -1.8463	
     1.4267	   -15.1901	   -12.3367	    -8.5602	   -10.1547	    -5.7068	   -13.9313	    -3.2730	    -2.0981	    -1.9302	
     1.6785	   -14.6027	   -12.5046	    -8.7280	   -10.1547	    -5.8746	   -14.4348	    -3.9444	    -2.5177	    -2.3499	
     1.6785	   -14.1830	   -12.8403	    -8.7280	   -10.4065	    -6.1264	   -15.2740	    -4.5319	    -3.3569	    -3.3569	
     1.5106	   -13.9313	   -13.4277	    -8.7280	   -10.8261	    -6.3782	   -16.1972	    -5.2032	    -4.3640	    -4.6158	
     1.1749	   -13.6795	   -14.0991	    -8.7280	   -11.4136	    -6.5460	   -17.2882	    -5.7907	    -5.6229	    -6.1264	
     0.7553	   -13.5956	   -14.7705	    -8.6441	   -12.0010	    -6.7978	   -18.3792	    -6.2943	    -6.9656	    -7.8049	
     0.4196	   -13.4277	   -15.4419	    -8.5602	   -12.5885	    -6.8817	   -19.3024	    -6.7978	    -8.2245	    -9.4833	
     0.0839	   -13.3438	   -15.9454	    -8.5602	   -13.0920	    -6.9656	   -19.9738	    -7.2174	    -9.3155	   -10.9940	
    -0.0839	   -13.2599	   -16.1133	    -8.5602	   -13.5117	    -6.8817	   -20.3934	    -7.6370	   -10.2386	   -12.2528	
    -0.0839	   -13.0920	   -16.0294	    -8.4763	   -13.5956	    -6.6299	   -20.5612	    -7.8888	   -10.8261	   -13.1760	
     0.0839	   -12.7563	   -15.5258	    -8.3084	   -13.5117	    -6.2103	   -20.2255	    -7.9727	   -10.9940	   -13.6795	
     0.5035	   -12.1689	   -14.5187	    -8.0566	   -12.9242	    -5.5389	   -19.4702	    -7.7209	   -10.8261	   -13.6795	
     1.1749	   -11.4136	   -13.0920	    -7.4692	   -12.0850	    -4.6158	   -18.3792	    -7.1335	   -10.2386	   -13.2599	
     2.1820	   -10.3226	   -11.1618	    -6.6299	   -10.7422	    -3.3569	   -16.8686	    -6.2103	    -9.1476	   -12.4207	
     3.2730	    -9.0637	    -8.9798	    -5.5389	    -9.1476	    -1.8463	   -15.1062	    -4.8676	    -7.8049	   -11.1618	
     4.6158	    -7.6370	    -6.4621	    -4.2801	    -7.3013	    -0.1678	   -13.2599	    -3.3569	    -6.2103	    -9.7351	
     5.9586	    -6.1264	    -3.9444	    -2.8534	    -5.3711	     1.5106	   -11.4136	    -1.7624	    -4.6158	    -8.2245	
     7.3013	    -4.6158	    -1.5945	    -1.3428	    -3.4409	     3.1052	    -9.6512	    -0.1678	    -3.0212	    -6.7978	
     8.5602	    -3.2730	     0.5875	     0.1678	    -1.6785	     4.5319	    -8.2245	     1.3428	    -1.7624	    -5.7068	
     9.6512	    -2.0981	     2.3499	     1.6785	    -0.2518	     5.7907	    -7.0496	     2.5177	    -0.6714	    -4.9515	
    10.5743	    -1.1749	     3.6926	     3.1052	     0.8392	     6.7978	    -6.2943	     3.4409	     0.0000	    -4.5319	
    11.2457	    -0.4196	     4.5319	     4.4479	     1.6785	     7.5531	    -5.8746	     4.1122	     0.3357	    -4.5319	
    11.6653	     0.0000	     4.9515	     5.7068	     2.0981	     8.0566	    -5.8746	     4.5319	     0.4196	    -4.7836	
    11.8332	     0.1678	     4.9515	     6.7139	     2.1820	     8.3084	    -6.2103	     4.6997	     0.1678	    -5.2872	
    11.8332	     0.0839	     4.5319	     7.5531	     2.0981	     8.3084	    -6.7978	     4.6158	    -0.1678	    -5.8746	
    11.5814	    -0.1678	     3.9444	     8.1406	     1.7624	     7.9727	    -7.4692	     4.4479	    -0.6714	    -6.3782	
    11.1618	    -0.5875	     3.0212	     8.3923	     1.4267	     7.5531	    -8.2245	     4.1122	    -1.1749	    -6.8817	
    10.6583	    -1.1749	     2.0981	     8.3923	     1.0071	     6.8817	    -8.8120	     3.8605	    -1.6785	    -7.2174	
     9.9869	    -1.8463	     1.0910	     8.0566	     0.5875	     6.1264	    -9.2316	     3.5248	    -2.0142	    -7.3013	
     9.2316	    -2.6016	     0.1678	     7.6370	     0.3357	     5.3711	    -9.3994	     3.2730	    -2.0981	    -7.2174	
     8.4763	    -3.3569	    -0.5875	     7.0496	     0.1678	     4.6997	    -9.2316	     3.2730	    -2.0142	    -6.7139	
     7.7209	    -4.0283	    -1.1749	     6.4621	     0.1678	     4.1962	    -8.7280	     3.4409	    -1.6785	    -6.0425	
     7.1335	    -4.5319	    -1.4267	     5.9586	     0.5035	     3.8605	    -7.8888	     3.8605	    -0.9232	    -4.9515	
     6.6299	    -4.9515	    -1.3428	     5.7068	     1.0071	     3.8605	    -6.7978	     4.6158	     0.0000	    -3.6926	
     6.3782	    -5.1193	    -1.0071	     5.5389	     1.6785	     3.9444	    -5.3711	     5.5389	     1.0910	    -2.3499	
     6.2103	    -5.1193	    -0.3357	     5.4550	     2.5177	     4.2801	    -3.8605	     6.6299	     2.2659	    -0.9232	
     6.2103	    -5.0354	     0.3357	     5.4550	     3.4409	     4.6158	    -2.3499	     7.6370	     3.3569	     0.3357	
     6.2103	    -4.7836	     1.0910	     5.4550	     4.3640	     4.8676	    -0.9232	     8.5602	     4.1962	     1.2589	
     6.2943	    -4.5319	     1.7624	     5.3711	     5.2032	     5.0354	     0.2518	     9.3994	     4.7836	     1.8463	
     6.4621	    -4.1962	     2.3499	     5.2032	     6.0425	     5.0354	     1.0910	     9.9030	     5.0354	     1.9302	
     6.6299	    -3.8605	     2.7695	     4.9515	     6.7139	     4.8676	     1.6785	    10.2386	     4.9515	     1.5945	
     6.7978	    -3.5248	     3.1052	     4.6158	     7.3013	     4.4479	     2.0142	    10.4065	     4.6158	     0.9232	
     6.9656	    -3.2730	     3.1891	     4.1962	     7.7209	     3.9444	     2.0142	    10.3226	     3.9444	    -0.0839	
     7.1335	    -3.1052	     3.1891	     3.7766	     7.9727	     3.2730	     1.7624	    10.2386	     3.1052	    -1.1749	
     7.3013	    -3.1052	     3.1052	     3.3569	     8.1406	     2.5177	     1.4267	    10.1547	     2.0981	    -2.3499	
     7.4692	    -3.1052	     3.1052	     3.0212	     8.2245	     1.6785	     1.0071	    10.0708	     1.1749	    -3.3569	
     7.6370	    -3.2730	     3.0212	     2.8534	     8.2245	     1.0071	     0.5875	    10.1547	     0.3357	    -4.1962	
     7.8049	    -3.5248	     3.1052	     2.6855	     8.2245	     0.3357	     0.3357	    10.4065	    -0.2518	    -4.6997	
     7.9727	    -3.6926	     3.2730	     2.7695	     8.2245	    -0.2518	     0.1678	    10.7422	    -0.5875	    -4.9515	
     8.1406	    -3.7766	     3.5248	     2.8534	     8.3084	    -0.5875	     0.0839	    11.1618	    -0.6714	    -4.7836	
     8.3923	    -3.7766	     3.9444	     3.1052	     8.4763	    -0.7553	     0.2518	    11.6653	    -0.5035	    -4.3640	
     8.6441	    -3.6087	     4.5319	     3.4409	     8.8120	    -0.6714	     0.5035	    12.0850	    -0.0839	    -3.6087	
     8.9798	    -3.1891	     5.3711	     3.8605	     9.2316	    -0.3357	     0.8392	    12.4207	     0.5875	    -2.6016	
     9.3994	    -2.6016	     6.2943	     4.3640	     9.7351	     0.2518	     1.3428	    12.5046	     1.3428	    -1.4267	
     9.8190	    -1.7624	     7.3853	     4.7836	    10.3226	     0.9232	     1.6785	    12.3367	     2.1820	    -0.2518	
    10.3226	    -0.9232	     8.3923	     5.2032	    10.7422	     1.7624	     2.0142	    11.7493	     2.9373	     0.8392	
    10.7422	     0.0000	     9.3994	     5.6229	    11.0779	     2.5177	     2.1820	    10.8261	     3.6087	     1.7624	
    11.0779	     0.9232	    10.1547	     5.8746	    11.2457	     3.1891	     2.0981	     9.5673	     3.9444	     2.4338	
    11.2457	     1.5106	    10.4904	     5.9586	    11.0779	     3.6926	     1.6785	     7.8888	     4.1122	     2.6855	
    11.0779	     1.8463	    10.4065	     5.8746	    10.5743	     3.8605	     1.0071	     5.9586	     3.7766	     2.5177	
    10.6583	     1.7624	     9.7351	     5.5389	     9.7351	     3.6926	    -0.0839	     3.8605	     3.1052	     1.9302	
     9.9869	     1.2589	     8.4763	     4.9515	     8.5602	     3.2730	    -1.5106	     1.5106	     2.0981	     0.8392	
     9.0637	     0.4196	     6.7139	     4.1122	     7.1335	     2.5177	    -3.1891	    -0.8392	     0.7553	    -0.5035	
     7.9727	    -0.7553	     4.5319	     3.2730	     5.5389	     1.5945	    -4.9515	    -3.1052	    -0.7553	    -2.0142	
     6.7978	    -2.0142	     2.1820	     2.2659	     4.0283	     0.5875	    -6.7139	    -5.2032	    -2.2659	    -3.5248	
     5.6229	    -3.3569	    -0.2518	     1.2589	     2.5177	    -0.3357	    -8.3923	    -6.9656	    -3.7766	    -4.9515	
     4.6158	    -4.6158	    -2.6016	     0.2518	     1.1749	    -1.1749	    -9.8190	    -8.2245	    -5.0354	    -6.1264	
     3.6926	    -5.7068	    -4.6997	    -0.8392	     0.0000	    -1.9302	   -10.9940	    -9.1476	    -5.9586	    -6.9656	
     3.0212	    -6.7139	    -6.6299	    -1.8463	    -0.9232	    -2.5177	   -11.8332	    -9.6512	    -6.6299	    -7.3853	
     2.5177	    -7.6370	    -8.1406	    -2.8534	    -1.5945	    -2.9373	   -12.3367	    -9.6512	    -6.9656	    -7.3853	
     2.3499	    -8.3084	    -9.2316	    -3.7766	    -2.0981	    -3.1891	   -12.4207	    -9.3155	    -6.8817	    -7.0496	
     2.3499	    -8.8959	    -9.9869	    -4.4479	    -2.2659	    -3.2730	   -12.1689	    -8.6441	    -6.4621	    -6.2103	
     2.6855	    -9.2316	   -10.1547	    -4.7836	    -2.1820	    -3.0212	   -11.4975	    -7.5531	    -5.5389	    -5.0354	
     3.2730	    -9.3994	    -9.9869	    -4.7836	    -1.9302	    -2.5177	   -10.5743	    -6.2103	    -4.2801	    -3.6087	
     4.0283	    -9.4833	    -9.3994	    -4.4479	    -1.4267	    -1.7624	    -9.3994	    -4.6997	    -2.7695	    -2.0142	
     4.8676	    -9.3155	    -8.6441	    -3.8605	    -0.9232	    -0.7553	    -8.2245	    -3.0212	    -1.1749	    -0.4196	
     5.7907	    -9.1476	    -7.6370	    -3.0212	    -0.3357	     0.2518	    -7.0496	    -1.3428	     0.5035	     1.0910	
     6.6299	    -8.8120	    -6.6299	    -2.0142	     0.2518	     1.3428	    -6.0425	     0.1678	     2.0142	     2.3499	
     7.3013	    -8.4763	    -5.5389	    -0.8392	     0.7553	     2.4338	    -5.2032	     1.5945	     3.2730	     3.3569	
     7.8049	    -8.2245	    -4.6158	     0.3357	     1.1749	     3.4409	    -4.6158	     2.6855	     4.1962	     3.9444	
     8.1406	    -7.8888	    -3.9444	     1.5106	     1.4267	     4.2801	    -4.3640	     3.4409	     4.6997	     4.1122	
     8.0566	    -7.7209	    -3.4409	     2.6016	     1.5106	     4.8676	    -4.4479	     3.9444	     4.8676	     3.8605	
     7.8049	    -7.6370	    -3.2730	     3.5248	     1.4267	     5.2872	    -4.7836	     4.0283	     4.6158	     3.1891	
     7.3013	    -7.8049	    -3.4409	     4.2801	     1.1749	     5.3711	    -5.4550	     3.8605	     4.0283	     2.0981	
     6.6299	    -8.0566	    -3.7766	     4.7836	     0.7553	     5.2872	    -6.2943	     3.4409	     3.2730	     0.8392	
     5.8746	    -8.3923	    -4.3640	     5.1193	     0.3357	     4.9515	    -7.3013	     2.8534	     2.3499	    -0.5035	
     5.0354	    -8.8959	    -5.1193	     5.2032	    -0.1678	     4.4479	    -8.3923	     2.1820	     1.4267	    -1.8463	
     4.3640	    -9.3994	    -5.9586	     5.1193	    -0.7553	     3.8605	    -9.4833	     1.5945	     0.5035	    -3.0212	
     3.7766	   -10.0708	    -6.7978	     4.9515	    -1.3428	     3.2730	   -10.6583	     1.1749	    -0.1678	    -3.9444	
     3.2730	   -10.7422	    -7.5531	     4.6158	    -2.0142	     2.6016	   -11.6653	     0.8392	    -0.6714	    -4.6158	
     2.9373	   -11.4975	    -8.3084	     4.1962	    -2.6855	     2.0142	   -12.6724	     0.7553	    -0.9232	    -5.0354	
     2.6016	   -12.1689	    -8.8120	     3.7766	    -3.3569	     1.4267	   -13.5956	     0.8392	    -1.0071	    -5.1193	
     2.4338	   -12.9242	    -9.2316	     3.3569	    -3.9444	     0.9232	   -14.3509	     1.1749	    -0.8392	    -4.8676	
     2.2659	   -13.6795	    -9.3994	     2.8534	    -4.5319	     0.5035	   -15.1062	     1.7624	    -0.5875	    -4.5319	
     2.0981	   -14.3509	    -9.4833	     2.4338	    -5.2032	     0.1678	   -15.6937	     2.4338	    -0.0839	    -3.8605	
     2.0142	   -15.0223	    -9.3155	     2.0981	    -5.7907	    -0.0839	   -16.2811	     3.3569	     0.4196	    -3.1891	
     1.8463	   -15.6097	    -9.0637	     1.8463	    -6.2943	    -0.1678	   -16.7847	     4.3640	     1.0071	    -2.3499	
     1.7624	   -16.1133	    -8.6441	     1.6785	    -6.7978	    -0.2518	   -17.2882	     5.4550	     1.5945	    -1.5945	
     1.6785	   -16.5329	    -8.1406	     1.7624	    -7.3013	    -0.1678	   -17.6239	     6.5460	     2.1820	    -0.8392	
     1.5945	   -16.7007	    -7.5531	     1.9302	    -7.6370	    -0.1678	   -17.9596	     7.5531	     2.5177	    -0.2518	
     1.5945	   -16.7007	    -6.9656	     2.1820	    -7.8888	    -0.0839	   -18.2114	     8.3923	     2.7695	     0.1678	
     1.5106	   -16.6168	    -6.3782	     2.4338	    -8.1406	    -0.1678	   -18.4631	     9.0637	     2.7695	     0.2518	
     1.5106	   -16.2811	    -5.8746	     2.6016	    -8.2245	    -0.2518	   -18.7149	     9.5673	     2.5177	     0.1678	
     1.4267	   -15.8615	    -5.5389	     2.8534	    -8.3084	    -0.4196	   -18.8828	     9.7351	     2.0142	    -0.1678	
     1.5106	   -15.2740	    -5.3711	     2.9373	    -8.2245	    -0.6714	   -19.0506	     9.6512	     1.2589	    -0.6714	
     1.5945	   -14.6027	    -5.2872	     2.9373	    -8.1406	    -0.9232	   -19.0506	     9.2316	     0.3357	    -1.3428	
     1.7624	   -13.8474	    -5.3711	     2.8534	    -7.8888	    -1.2589	   -19.0506	     8.4763	    -0.5875	    -2.0981	
     2.0142	   -13.0081	    -5.6229	     2.6016	    -7.6370	    -1.5106	   -18.8828	     7.4692	    -1.5945	    -2.7695	
     2.3499	   -12.1689	    -5.9586	     2.3499	    -7.3013	    -1.7624	   -18.7149	     6.2103	    -2.5177	    -3.3569	
     2.6855	   -11.2457	    -6.2943	     1.9302	    -6.8817	    -1.9302	   -18.3792	     4.6997	    -3.1891	    -3.7766	
     3.0212	   -10.3226	    -6.6299	     1.5945	    -6.3782	    -2.0981	   -17.8757	     3.1052	    -3.6926	    -3.9444	
     3.3569	    -9.3155	    -6.8817	     1.1749	    -5.7068	    -2.1820	   -17.2043	     1.4267	    -3.8605	    -3.8605	
     3.6926	    -8.4763	    -6.9656	     0.9232	    -4.9515	    -2.0981	   -16.2811	    -0.1678	    -3.7766	    -3.4409	
     4.0283	    -7.7209	    -6.9656	     0.5875	    -4.1962	    -1.9302	   -15.2740	    -1.6785	    -3.4409	    -2.7695	
     4.2801	    -7.1335	    -6.7978	     0.3357	    -3.3569	    -1.6785	   -14.1830	    -2.8534	    -2.9373	    -2.0142	
     4.4479	    -6.7139	    -6.5460	     0.1678	    -2.6016	    -1.3428	   -13.0920	    -3.8605	    -2.2659	    -1.1749	
     4.5319	    -6.4621	    -6.1264	    -0.0839	    -1.7624	    -1.0071	   -12.0850	    -4.5319	    -1.5945	    -0.2518	
     4.6158	    -6.2943	    -5.7068	    -0.1678	    -1.0071	    -0.6714	   -11.0779	    -4.9515	    -1.0071	     0.5875	
     4.6158	    -6.2943	    -5.2872	    -0.1678	    -0.3357	    -0.2518	   -10.3226	    -5.2032	    -0.4196	     1.3428	
     4.6158	    -6.2943	    -4.8676	    -0.0839	     0.2518	     0.0839	    -9.6512	    -5.2872	    -0.0839	     1.8463	
     4.5319	    -6.4621	    -4.5319	     0.0839	     0.7553	     0.3357	    -9.2316	    -5.3711	     0.0000	     2.1820	
     4.2801	    -6.7139	    -4.4479	     0.3357	     1.0910	     0.5035	    -9.0637	    -5.5389	    -0.2518	     2.1820	
     3.8605	    -7.0496	    -4.6158	     0.5035	     1.1749	     0.4196	    -9.1476	    -5.8746	    -0.7553	     1.9302	
     3.2730	    -7.5531	    -4.9515	     0.6714	     1.0910	     0.0839	    -9.4833	    -6.2943	    -1.5945	     1.4267	
     2.6855	    -8.0566	    -5.3711	     0.7553	     0.8392	    -0.4196	    -9.9030	    -6.7978	    -2.5177	     0.7553	
     2.0142	    -8.5602	    -5.8746	     0.9232	     0.5035	    -1.0071	   -10.4904	    -7.3013	    -3.5248	    -0.0839	
     1.3428	    -9.0637	    -6.2943	     1.0910	     0.1678	    -1.6785	   -10.9940	    -7.8049	    -4.4479	    -0.7553	
     0.8392	    -9.3994	    -6.6299	     1.4267	    -0.1678	    -2.2659	   -11.3297	    -7.9727	    -5.2032	    -1.3428	
     0.5875	    -9.5673	    -6.6299	     1.7624	    -0.3357	    -2.7695	   -11.5814	    -7.9727	    -5.6229	    -1.7624	
     0.5035	    -9.5673	    -6.4621	     2.2659	    -0.3357	    -3.0212	   -11.5814	    -7.7209	    -5.7068	    -1.7624	
     0.5875	    -9.3994	    -6.0425	     2.8534	    -0.0839	    -3.0212	   -11.3297	    -7.1335	    -5.3711	    -1.5106	
     0.8392	    -9.0637	    -5.2872	     3.5248	     0.3357	    -2.7695	   -10.8261	    -6.2103	    -4.7836	    -0.9232	
     1.2589	    -8.5602	    -4.4479	     4.2801	     0.9232	    -2.2659	   -10.0708	    -5.1193	    -3.8605	    -0.1678	
     1.5945	    -7.9727	    -3.3569	     4.9515	     1.5945	    -1.5945	    -9.2316	    -3.8605	    -2.7695	     0.7553	
     2.0142	    -7.3013	    -2.3499	     5.5389	     2.1820	    -0.8392	    -8.3084	    -2.6016	    -1.5945	     1.8463	
     2.1820	    -6.7139	    -1.2589	     6.1264	     2.8534	    -0.0839	    -7.4692	    -1.3428	    -0.3357	     2.8534	
     2.3499	    -6.2103	    -0.4196	     6.5460	     3.2730	     0.5875	    -6.7139	    -0.0839	     0.7553	     3.6926	
     2.3499	    -5.7907	     0.3357	     6.8817	     3.6087	     1.1749	    -6.1264	     0.9232	     1.5945	     4.3640	
     2.1820	    -5.5389	     0.8392	     7.1335	     3.6926	     1.5945	    -5.8746	     1.8463	     2.2659	     4.7836	
     2.0142	    -5.5389	     1.0910	     7.1335	     3.6087	     1.8463	    -5.7907	     2.5177	     2.6855	     4.8676	
     1.8463	    -5.7068	     1.0910	     6.9656	     3.1891	     1.7624	    -6.0425	     2.8534	     2.6855	     4.6158	
     1.5945	    -6.1264	     0.7553	     6.7139	     2.6016	     1.5106	    -6.6299	     3.0212	     2.4338	     4.0283	
     1.4267	    -6.7139	     0.2518	     6.2103	     1.8463	     1.0071	    -7.3013	     2.8534	     1.7624	     3.1891	
     1.3428	    -7.3853	    -0.3357	     5.7068	     0.9232	     0.4196	    -8.1406	     2.4338	     1.0071	     2.1820	
     1.2589	    -7.9727	    -1.0071	     5.2032	     0.0839	    -0.1678	    -8.9798	     1.9302	     0.0839	     1.1749	
     1.3428	    -8.3923	    -1.5945	     4.8676	    -0.6714	    -0.6714	    -9.8190	     1.3428	    -0.6714	     0.3357	
     1.4267	    -8.6441	    -2.0142	     4.6158	    -1.2589	    -1.0071	   -10.4904	     0.8392	    -1.3428	    -0.3357	
     1.5945	    -8.8120	    -2.3499	     4.5319	    -1.7624	    -1.1749	   -10.9940	     0.4196	    -1.6785	    -0.6714	
     1.6785	    -8.8120	    -2.6016	     4.5319	    -2.0981	    -1.2589	   -11.2457	     0.1678	    -1.7624	    -0.6714	
     1.7624	    -8.8120	    -2.6855	     4.6158	    -2.2659	    -1.0910	   -11.4136	     0.0839	    -1.5106	    -0.3357	
     1.6785	    -8.6441	    -2.6855	     4.6997	    -2.2659	    -0.8392	   -11.2457	     0.2518	    -0.9232	     0.3357	
     1.5106	    -8.3923	    -2.5177	     4.7836	    -2.1820	    -0.5035	   -10.9100	     0.6714	     0.0000	     1.3428	
     1.2589	    -8.1406	    -2.1820	     4.8676	    -2.0142	     0.0000	   -10.4904	     1.4267	     1.0910	     2.5177	
     0.9232	    -7.8049	    -1.9302	     4.7836	    -1.7624	     0.4196	    -9.8190	     2.5177	     2.4338	     3.8605	
     0.5875	    -7.6370	    -1.5945	     4.6997	    -1.5945	     0.8392	    -9.2316	     3.7766	     3.8605	     5.2032	
     0.0839	    -7.4692	    -1.4267	     4.5319	    -1.5106	     1.2589	    -8.7280	     5.2032	     5.2032	     6.4621	
    -0.3357	    -7.4692	    -1.4267	     4.2801	    -1.5106	     1.5106	    -8.2245	     6.7139	     6.3782	     7.6370	
    -0.6714	    -7.4692	    -1.5106	     4.1122	    -1.5945	     1.6785	    -7.9727	     8.2245	     7.3853	     8.4763	
    -1.0071	    -7.5531	    -1.7624	     3.9444	    -1.7624	     1.7624	    -7.8049	     9.5673	     8.0566	     9.0637	
    -1.1749	    -7.7209	    -2.1820	     3.8605	    -2.0981	     1.6785	    -7.8049	    10.7422	     8.3923	     9.3155	
    -1.2589	    -7.8888	    -2.7695	     3.8605	    -2.4338	     1.4267	    -8.0566	    11.4136	     8.3084	     9.0637	
    -1.3428	    -8.2245	    -3.6087	     3.8605	    -3.0212	     1.0071	    -8.4763	    11.5814	     7.8888	     8.4763	
    -1.5945	    -8.7280	    -4.6158	     3.8605	    -3.6087	     0.5875	    -9.0637	    11.0779	     6.9656	     7.3853	
    -1.8463	    -9.3994	    -5.7907	     3.6926	    -4.3640	     0.0000	    -9.8190	     9.9869	     5.7907	     6.1264	
    -2.2659	   -10.1547	    -7.0496	     3.5248	    -5.2032	    -0.5875	   -10.5743	     8.3084	     4.3640	     4.6158	
    -2.6855	   -10.9100	    -8.2245	     3.3569	    -5.9586	    -1.0910	   -11.4136	     6.2103	     2.8534	     3.1891	
    -3.1052	   -11.5814	    -9.3155	     3.0212	    -6.5460	    -1.5106	   -12.2528	     3.8605	     1.5106	     1.8463	
    -3.4409	   -12.2528	   -10.1547	     2.6855	    -7.1335	    -1.7624	   -12.9242	     1.5106	     0.3357	     0.8392	
    -3.6926	   -12.7563	   -10.8261	     2.3499	    -7.4692	    -1.9302	   -13.5117	    -0.5875	    -0.4196	     0.1678	
    -3.8605	   -13.1760	   -11.1618	     2.0142	    -7.6370	    -1.8463	   -13.8474	    -2.2659	    -0.8392	    -0.1678	
    -3.8605	   -13.3438	   -11.1618	     1.6785	    -7.5531	    -1.6785	   -14.0152	    -3.4409	    -0.8392	     0.0000	
    -3.6087	   -13.2599	   -10.8261	     1.5106	    -7.3013	    -1.2589	   -13.7634	    -4.0283	    -0.3357	     0.5875	
    -3.1891	   -12.8403	   -10.1547	     1.5106	    -6.7978	    -0.6714	   -13.2599	    -4.0283	     0.5035	     1.5106	
    -2.5177	   -12.2528	    -9.1476	     1.7624	    -5.9586	     0.0839	   -12.4207	    -3.5248	     1.7624	     2.7695	
    -1.5945	   -11.4136	    -7.9727	     2.0981	    -5.0354	     1.0071	   -11.4136	    -2.6016	     3.1891	     4.2801	
    -0.5035	   -10.4065	    -6.6299	     2.6855	    -4.0283	     2.0142	   -10.2386	    -1.4267	     4.7836	     5.7907	
     0.5875	    -9.3994	    -5.2032	     3.4409	    -2.9373	     3.0212	    -9.0637	    -0.0839	     6.2943	     7.3013	
     1.7624	    -8.3923	    -3.9444	     4.1962	    -1.9302	     3.9444	    -8.0566	     1.2589	     7.7209	     8.5602	
     2.7695	    -7.3853	    -2.6855	     5.0354	    -1.0071	     4.8676	    -7.2174	     2.6016	     8.8959	     9.4833	
     3.6926	    -6.6299	    -1.7624	     5.8746	    -0.2518	     5.6229	    -6.6299	     3.7766	     9.7351	    10.0708	
     4.5319	    -6.0425	    -1.0071	     6.6299	     0.3357	     6.2943	    -6.3782	     4.6997	    10.2386	    10.3226	
     5.1193	    -5.5389	    -0.4196	     7.3013	     0.7553	     6.7139	    -6.4621	     5.5389	    10.4065	    10.2386	
     5.5389	    -5.2872	     0.0000	     7.8888	     1.0071	     7.0496	    -6.7978	     6.1264	    10.3226	     9.9030	
     5.7907	    -5.1193	     0.2518	     8.3923	     1.0910	     7.3013	    -7.3013	     6.6299	    10.0708	     9.3994	
     6.0425	    -4.9515	     0.4196	     8.8120	     1.0910	     7.4692	    -7.9727	     6.9656	     9.6512	     8.8120	
     6.2943	    -4.8676	     0.6714	     9.2316	     1.0910	     7.5531	    -8.5602	     7.2174	     9.3155	     8.3923	
     6.4621	    -4.6997	     0.9232	     9.6512	     1.0071	     7.6370	    -9.1476	     7.4692	     8.9798	     8.0566	
     6.7139	    -4.5319	     1.1749	     9.9030	     1.0071	     7.7209	    -9.5673	     7.7209	     8.7280	     7.9727	
     6.9656	    -4.3640	     1.5106	    10.1547	     0.9232	     7.8049	    -9.7351	     8.0566	     8.5602	     8.0566	
     7.2174	    -4.1962	     1.8463	    10.3226	     0.9232	     7.8888	    -9.7351	     8.3923	     8.6441	     8.3923	
     7.4692	    -3.9444	     2.1820	    10.3226	     1.0071	     7.9727	    -9.3994	     8.8120	     8.8959	     8.9798	
     7.7209	    -3.6926	     2.5177	    10.2386	     1.1749	     8.0566	    -8.8120	     9.3155	     9.2316	     9.8190	
     7.9727	    -3.4409	     2.7695	    10.0708	     1.4267	     8.0566	    -7.9727	     9.9030	     9.8190	    10.7422	
     8.2245	    -3.1052	     2.9373	     9.8190	     1.7624	     7.9727	    -6.9656	    10.5743	    10.4065	    11.7493	
     8.4763	    -2.8534	     3.1052	     9.6512	     2.0981	     7.8888	    -5.8746	    11.3297	    11.1618	    12.7563	
     8.7280	    -2.6016	     3.1052	     9.4833	     2.4338	     7.6370	    -4.7836	    12.1689	    12.0010	    13.8474	
     8.9798	    -2.3499	     3.0212	     9.3155	     2.8534	     7.3853	    -3.6926	    13.0081	    12.8403	    14.6866	
     9.2316	    -2.0142	     2.8534	     9.3155	     3.2730	     7.1335	    -2.7695	    13.9313	    13.5956	    15.4419	
     9.5673	    -1.7624	     2.6855	     9.4833	     3.6926	     6.8817	    -1.9302	    14.8544	    14.1830	    15.9454	
     9.9030	    -1.5945	     2.4338	     9.6512	     4.0283	     6.6299	    -1.3428	    15.6097	    14.6866	    16.1972	
    10.2386	    -1.5106	     2.1820	     9.9030	     4.3640	     6.2943	    -1.0071	    16.3651	    14.9384	    16.1133	
    10.4904	    -1.5106	     1.8463	    10.1547	     4.6158	     5.9586	    -0.8392	    16.9525	    14.8544	    15.6937	
    10.5743	    -1.6785	     1.4267	    10.2386	     4.7836	     5.5389	    -0.8392	    17.2882	    14.5187	    15.0223	
    10.4904	    -2.0142	     1.0071	    10.2386	     4.8676	     5.1193	    -1.0071	    17.4561	    14.0152	    14.0991	
    10.4065	    -2.4338	     0.5035	    10.0708	     4.8676	     4.6158	    -1.2589	    17.5400	    13.2599	    13.0920	
    10.1547	    -3.0212	     0.0839	     9.8190	     4.7836	     4.1962	    -1.6785	    17.4561	    12.3367	    11.9171	
     9.8190	    -3.5248	    -0.3357	     9.3155	     4.6997	     3.7766	    -2.0981	    17.2882	    11.3297	    10.8261	
     9.4833	    -4.0283	    -0.7553	     8.6441	     4.4479	     3.4409	    -2.6016	    16.9525	    10.3226	     9.7351	
     9.2316	    -4.4479	    -1.1749	     7.8888	     4.1962	     3.1052	    -3.0212	    16.5329	     9.4833	     8.8120	
     9.0637	    -4.6158	    -1.3428	     6.9656	     4.0283	     2.9373	    -3.4409	    16.0294	     8.7280	     8.1406	
     9.0637	    -4.6158	    -1.4267	     6.1264	     3.8605	     2.9373	    -3.6926	    15.4419	     8.1406	     7.8049	
     9.2316	    -4.4479	    -1.3428	     5.3711	     3.7766	     3.1052	    -3.6926	    14.7705	     7.8888	     7.7209	
     9.4833	    -4.1122	    -1.0071	     4.6997	     3.8605	     3.4409	    -3.6087	    14.0991	     7.8888	     7.9727	
     9.7351	    -3.6926	    -0.6714	     4.1122	     4.0283	     3.9444	    -3.4409	    13.3438	     7.9727	     8.4763	
     9.9869	    -3.1891	    -0.1678	     3.7766	     4.2801	     4.4479	    -3.1891	    12.5046	     8.3084	     9.0637	
    10.1547	    -2.8534	     0.3357	     3.5248	     4.5319	     4.9515	    -2.9373	    11.5814	     8.6441	     9.6512	
    10.3226	    -2.5177	     0.7553	     3.5248	     4.8676	     5.5389	    -2.6855	    10.6583	     8.9798	    10.3226	
    10.4904	    -2.2659	     1.1749	     3.6926	     5.2872	     6.1264	    -2.5177	     9.7351	     9.2316	    10.8261	
    10.5743	    -2.0981	     1.5945	     4.1122	     5.6229	     6.7139	    -2.4338	     8.9798	     9.4833	    11.2457	
    10.6583	    -1.9302	     1.9302	     4.6997	     5.8746	     7.3013	    -2.6016	     8.3084	     9.6512	    11.4975	
    10.8261	    -1.8463	     2.1820	     5.5389	     6.1264	     7.8049	    -2.8534	     7.7209	     9.6512	    11.5814	
    10.9100	    -1.7624	     2.4338	     6.3782	     6.1264	     8.2245	    -3.3569	     7.2174	     9.3994	    11.3297	
    10.9940	    -1.7624	     2.6016	     7.3013	     6.1264	     8.4763	    -4.0283	     6.7139	     8.9798	    10.9100	
[Epoch Header]
[Trial Type]	13
[Accept]	1
[Correct]	0
[RT]	 0.000
[Resp]	0
[Epoch Data]
    -6.1264	     1.0910	    -5.8746	    -7.5531	    -6.1264	    -2.4338	    -4.7836	    -4.1122	    -2.9373	    -7.3853	
    -6.2103	     1.0910	    -6.2103	    -7.5531	    -5.7068	    -2.2659	    -3.9444	    -2.4338	    -1.8463	    -6.5460	
    -6.3782	     1.1749	    -6.5460	    -7.4692	    -5.2872	    -1.9302	    -3.0212	    -0.6714	    -0.7553	    -5.6229	
    -6.5460	     1.3428	    -6.7978	    -7.1335	    -4.9515	    -1.5106	    -2.1820	     0.8392	     0.4196	    -4.7836	
    -6.6299	     1.5945	    -7.0496	    -6.7139	    -4.6158	    -1.0910	    -1.3428	     2.0981	     1.3428	    -4.1122	
    -6.7978	     1.8463	    -7.3013	    -6.1264	    -4.3640	    -0.5875	    -0.5875	     2.8534	     2.0142	    -3.6087	
    -7.0496	     2.0981	    -7.5531	    -5.4550	    -4.2801	    -0.0839	     0.0000	     3.0212	     2.3499	    -3.4409	
    -7.3013	     2.3499	    -7.8049	    -4.7836	    -4.2801	     0.4196	     0.5035	     2.5177	     2.4338	    -3.6087	
    -7.6370	     2.4338	    -8.1406	    -4.1962	    -4.3640	     0.8392	     0.8392	     1.4267	     2.1820	    -4.0283	
    -8.1406	     2.4338	    -8.4763	    -3.7766	    -4.6997	     1.0910	     1.0071	    -0.1678	     1.5945	    -4.6158	
    -8.6441	     2.2659	    -8.9798	    -3.5248	    -5.1193	     1.2589	     1.0071	    -2.0142	     0.8392	    -5.4550	
    -9.2316	     1.9302	    -9.3994	    -3.4409	    -5.6229	     1.3428	     0.8392	    -3.9444	     0.0839	    -6.2943	
    -9.8190	     1.4267	    -9.9030	    -3.6087	    -6.1264	     1.2589	     0.6714	    -5.8746	    -0.7553	    -7.0496	
   -10.4904	     0.7553	   -10.4065	    -4.0283	    -6.6299	     1.0910	     0.4196	    -7.5531	    -1.5945	    -7.8049	
   -11.2457	     0.0000	   -10.8261	    -4.5319	    -7.1335	     0.8392	     0.2518	    -8.8959	    -2.1820	    -8.3084	
   -11.9171	    -0.8392	   -11.1618	    -5.2872	    -7.5531	     0.5035	     0.1678	   -10.0708	    -2.6855	    -8.6441	
   -12.5885	    -1.6785	   -11.3297	    -6.0425	    -7.8888	     0.2518	     0.1678	   -10.7422	    -2.9373	    -8.6441	
   -13.0920	    -2.4338	   -11.3297	    -6.7978	    -7.9727	     0.1678	     0.4196	   -11.0779	    -2.8534	    -8.3923	
   -13.4277	    -2.9373	   -10.9940	    -7.3853	    -7.7209	     0.2518	     0.8392	   -10.9940	    -2.5177	    -7.8049	
   -13.5117	    -3.2730	   -10.3226	    -7.8049	    -7.3013	     0.5035	     1.5106	   -10.5743	    -1.9302	    -6.8817	
   -13.3438	    -3.2730	    -9.4833	    -7.9727	    -6.6299	     1.0071	     2.2659	    -9.8190	    -1.0071	    -5.6229	
   -12.9242	    -3.1052	    -8.3923	    -7.8888	    -5.7907	     1.6785	     3.1891	    -8.8120	     0.0000	    -4.2801	
   -12.2528	    -2.6855	    -7.2174	    -7.5531	    -4.8676	     2.3499	     4.0283	    -7.7209	     1.0910	    -2.8534	
   -11.4975	    -2.0981	    -6.0425	    -7.0496	    -3.9444	     3.0212	     4.7836	    -6.6299	     2.1820	    -1.5106	
   -10.6583	    -1.5106	    -4.9515	    -6.3782	    -3.1052	     3.6926	     5.4550	    -5.5389	     3.1891	    -0.4196	
    -9.8190	    -0.9232	    -3.8605	    -5.5389	    -2.2659	     4.3640	     5.8746	    -4.4479	     4.0283	     0.5035	
    -8.8959	    -0.2518	    -2.9373	    -4.6158	    -1.5945	     4.8676	     6.0425	    -3.4409	     4.6158	     1.0071	
    -8.0566	     0.2518	    -2.1820	    -3.5248	    -1.0071	     5.3711	     6.0425	    -2.6016	     5.0354	     1.1749	
    -7.3013	     0.5875	    -1.5106	    -2.3499	    -0.5035	     5.7068	     5.8746	    -1.9302	     5.2032	     1.0071	
    -6.7978	     0.7553	    -0.9232	    -1.1749	    -0.1678	     6.0425	     5.5389	    -1.4267	     5.1193	     0.4196	
    -6.4621	     0.6714	    -0.3357	     0.0000	     0.0839	     6.2103	     5.1193	    -1.0071	     4.7836	    -0.4196	
    -6.2943	     0.4196	     0.1678	     1.0071	     0.2518	     6.2943	     4.6997	    -0.7553	     4.2801	    -1.4267	
    -6.2943	     0.0000	     0.6714	     1.9302	     0.4196	     6.2103	     4.1962	    -0.6714	     3.6926	    -2.5177	
    -6.3782	    -0.5035	     1.2589	     2.6855	     0.4196	     6.1264	     3.6926	    -0.6714	     3.0212	    -3.6087	
    -6.6299	    -1.2589	     1.7624	     3.1891	     0.4196	     5.7907	     3.2730	    -0.8392	     2.2659	    -4.6158	
    -6.9656	    -1.9302	     2.3499	     3.4409	     0.4196	     5.3711	     2.9373	    -1.0910	     1.6785	    -5.5389	
    -7.3853	    -2.6855	     2.8534	     3.3569	     0.4196	     4.7836	     2.6016	    -1.5106	     1.0071	    -6.3782	
    -7.7209	    -3.2730	     3.3569	     3.1052	     0.4196	     4.1962	     2.3499	    -2.0142	     0.5875	    -6.8817	
    -7.9727	    -3.6087	     3.8605	     2.5177	     0.5035	     3.6087	     2.1820	    -2.4338	     0.2518	    -7.3013	
    -8.0566	    -3.6087	     4.5319	     1.9302	     0.6714	     3.1052	     2.1820	    -2.8534	     0.0839	    -7.3853	
    -7.8888	    -3.3569	     5.2032	     1.2589	     1.0071	     2.7695	     2.4338	    -3.0212	     0.1678	    -7.2174	
    -7.4692	    -2.6855	     5.8746	     0.5875	     1.4267	     2.6855	     2.7695	    -3.0212	     0.5035	    -6.8817	
    -6.7139	    -1.6785	     6.6299	     0.1678	     1.9302	     2.7695	     3.2730	    -2.7695	     1.0071	    -6.2943	
    -5.7907	    -0.5035	     7.2174	    -0.1678	     2.5177	     3.0212	     3.9444	    -2.4338	     1.6785	    -5.5389	
    -4.6158	     0.9232	     7.7209	    -0.3357	     3.1891	     3.4409	     4.6997	    -1.9302	     2.3499	    -4.7836	
    -3.4409	     2.3499	     7.9727	    -0.4196	     3.7766	     3.8605	     5.3711	    -1.3428	     3.0212	    -4.1122	
    -2.2659	     3.6926	     7.8888	    -0.4196	     4.2801	     4.1962	     5.9586	    -0.8392	     3.4409	    -3.6087	
    -1.2589	     4.8676	     7.5531	    -0.4196	     4.6997	     4.4479	     6.3782	    -0.3357	     3.6926	    -3.2730	
    -0.4196	     5.8746	     6.7978	    -0.5035	     4.7836	     4.6158	     6.6299	     0.1678	     3.6926	    -3.2730	
     0.1678	     6.4621	     5.7068	    -0.7553	     4.7836	     4.4479	     6.5460	     0.5035	     3.3569	    -3.5248	
     0.5035	     6.8817	     4.3640	    -1.0910	     4.5319	     4.1962	     6.2943	     0.8392	     2.7695	    -4.0283	
     0.5035	     6.8817	     2.7695	    -1.5945	     4.1962	     3.7766	     5.8746	     1.1749	     2.0981	    -4.6997	
     0.4196	     6.7139	     1.0910	    -2.0981	     3.6926	     3.1891	     5.3711	     1.5945	     1.3428	    -5.4550	
     0.0839	     6.2943	    -0.5035	    -2.7695	     3.1891	     2.5177	     4.8676	     2.0981	     0.5875	    -6.1264	
    -0.2518	     5.7907	    -1.9302	    -3.5248	     2.7695	     1.8463	     4.3640	     2.6016	     0.0000	    -6.7139	
    -0.5875	     5.2872	    -3.1891	    -4.2801	     2.5177	     1.1749	     4.0283	     3.1891	    -0.4196	    -7.1335	
    -0.8392	     4.7836	    -4.1122	    -5.0354	     2.3499	     0.5035	     3.8605	     3.6926	    -0.6714	    -7.3013	
    -1.0071	     4.4479	    -4.6158	    -5.7907	     2.5177	    -0.0839	     3.9444	     4.0283	    -0.5875	    -7.2174	
    -1.0910	     4.1962	    -4.6997	    -6.5460	     2.8534	    -0.4196	     4.3640	     4.2801	    -0.3357	    -6.8817	
    -1.0071	     4.1962	    -4.4479	    -7.2174	     3.3569	    -0.7553	     5.0354	     4.3640	     0.1678	    -6.2943	
    -0.7553	     4.2801	    -3.8605	    -7.8049	     3.9444	    -0.9232	     5.8746	     4.1122	     0.8392	    -5.5389	
    -0.5035	     4.6158	    -3.0212	    -8.2245	     4.6997	    -1.0071	     6.7978	     3.6087	     1.5945	    -4.6158	
    -0.1678	     5.0354	    -2.0142	    -8.4763	     5.3711	    -0.9232	     7.8049	     2.8534	     2.3499	    -3.7766	
     0.1678	     5.5389	    -1.0071	    -8.5602	     6.1264	    -0.8392	     8.8120	     2.0142	     3.1052	    -2.8534	
     0.5035	     6.1264	     0.0000	    -8.3923	     6.7139	    -0.6714	     9.6512	     1.0071	     3.7766	    -2.0981	
     0.8392	     6.7139	     0.9232	    -8.1406	     7.1335	    -0.4196	    10.2386	     0.0000	     4.2801	    -1.5945	
     1.0071	     7.3013	     1.5945	    -7.8049	     7.4692	    -0.1678	    10.6583	    -1.0071	     4.5319	    -1.3428	
     1.1749	     7.8049	     2.0981	    -7.3853	     7.4692	     0.1678	    10.7422	    -2.0142	     4.4479	    -1.3428	
     1.0910	     8.2245	     2.2659	    -6.9656	     7.2174	     0.3357	    10.5743	    -3.0212	     4.1122	    -1.6785	
     1.0071	     8.5602	     2.2659	    -6.6299	     6.8817	     0.5875	    10.1547	    -4.0283	     3.5248	    -2.2659	
     1.0071	     8.8959	     2.1820	    -6.2943	     6.3782	     0.7553	     9.5673	    -4.9515	     2.7695	    -3.0212	
     1.0071	     9.3155	     1.9302	    -5.8746	     5.9586	     1.0071	     8.9798	    -5.6229	     1.9302	    -3.7766	
     1.0910	     9.7351	     1.7624	    -5.3711	     5.6229	     1.3428	     8.4763	    -6.0425	     1.2589	    -4.5319	
     1.4267	    10.3226	     1.6785	    -4.7836	     5.4550	     1.8463	     8.1406	    -6.2103	     0.7553	    -5.1193	
     1.9302	    10.9100	     1.7624	    -4.1122	     5.4550	     2.4338	     7.9727	    -6.1264	     0.4196	    -5.4550	
     2.4338	    11.5814	     1.9302	    -3.4409	     5.5389	     3.1052	     7.8888	    -5.8746	     0.4196	    -5.6229	
     3.1052	    12.2528	     2.2659	    -2.6855	     5.7907	     3.7766	     7.9727	    -5.3711	     0.5875	    -5.6229	
     3.6926	    12.7563	     2.6855	    -1.9302	     6.1264	     4.4479	     8.2245	    -4.7836	     1.0071	    -5.2872	
     4.2801	    13.1760	     3.2730	    -1.3428	     6.5460	     5.1193	     8.5602	    -4.1122	     1.5945	    -4.7836	
     4.7836	    13.4277	     3.9444	    -0.6714	     7.0496	     5.7907	     8.8959	    -3.3569	     2.2659	    -4.1122	
     5.2872	    13.5117	     4.6158	    -0.1678	     7.4692	     6.2943	     9.3155	    -2.6855	     3.1052	    -3.2730	
     5.5389	    13.4277	     5.2872	     0.2518	     7.9727	     6.7978	     9.7351	    -2.0981	     3.8605	    -2.2659	
     5.7907	    13.0920	     6.0425	     0.7553	     8.3923	     7.1335	    10.0708	    -1.5106	     4.6158	    -1.2589	
     5.8746	    12.6724	     6.7978	     1.1749	     8.8120	     7.4692	    10.4904	    -1.0910	     5.2032	    -0.2518	
     6.0425	    12.1689	     7.4692	     1.7624	     9.2316	     7.7209	    10.8261	    -0.7553	     5.6229	     0.6714	
     6.1264	    11.6653	     8.1406	     2.4338	     9.4833	     7.9727	    11.0779	    -0.5875	     5.8746	     1.3428	
     6.2103	    11.1618	     8.6441	     3.2730	     9.6512	     8.2245	    11.2457	    -0.5035	     5.7907	     1.7624	
     6.3782	    10.7422	     9.0637	     4.1122	     9.6512	     8.3923	    11.1618	    -0.5035	     5.5389	     1.8463	
     6.4621	    10.4065	     9.1476	     5.0354	     9.4833	     8.4763	    10.9100	    -0.6714	     4.9515	     1.5945	
     6.6299	    10.1547	     9.0637	     5.7907	     9.1476	     8.4763	    10.4065	    -0.9232	     4.1962	     0.9232	
     6.7139	     9.9869	     8.6441	     6.5460	     8.6441	     8.3084	     9.6512	    -1.2589	     3.1891	     0.0839	
     6.7978	     9.9030	     7.9727	     7.1335	     7.9727	     8.0566	     8.7280	    -1.5106	     2.0981	    -1.0071	
     6.8817	    10.0708	     7.1335	     7.5531	     7.3013	     7.7209	     7.7209	    -1.8463	     1.0071	    -2.0981	
     6.9656	    10.3226	     6.1264	     7.9727	     6.6299	     7.3853	     6.7139	    -2.0142	     0.0000	    -3.1891	
     7.0496	    10.7422	     5.1193	     8.3084	     6.0425	     6.9656	     5.7907	    -2.2659	    -0.8392	    -4.0283	
     7.1335	    11.2457	     4.0283	     8.4763	     5.4550	     6.5460	     4.9515	    -2.3499	    -1.5106	    -4.6997	
     7.2174	    11.8332	     3.1052	     8.5602	     4.9515	     6.2103	     4.2801	    -2.4338	    -1.9302	    -4.9515	
     7.3013	    12.5046	     2.2659	     8.5602	     4.6997	     5.9586	     3.6926	    -2.3499	    -2.0142	    -4.9515	
     7.5531	    13.4277	     1.7624	     8.4763	     4.6158	     5.8746	     3.4409	    -2.0981	    -1.7624	    -4.4479	
     7.9727	    14.4348	     1.5106	     8.4763	     4.7836	     6.1264	     3.4409	    -1.5945	    -1.0910	    -3.6087	
     8.5602	    15.6937	     1.6785	     8.5602	     5.2032	     6.5460	     3.6926	    -0.8392	    -0.0839	    -2.4338	
     9.3994	    17.0364	     2.0981	     8.8120	     5.7907	     7.2174	     4.1122	     0.0839	     1.2589	    -1.0910	
    10.4065	    18.4631	     2.8534	     9.2316	     6.5460	     8.0566	     4.6158	     1.2589	     2.7695	     0.5035	
    11.4975	    19.9738	     3.7766	     9.9869	     7.3853	     9.0637	     5.2872	     2.6016	     4.4479	     2.1820	
    12.8403	    21.5683	     4.7836	    10.8261	     8.2245	    10.2386	     5.7907	     4.0283	     6.0425	     3.7766	
    14.0991	    22.9111	     5.7907	    11.9171	     8.9798	    11.3297	     6.2943	     5.4550	     7.5531	     5.1193	
    15.1901	    24.1699	     6.6299	    13.0081	     9.5673	    12.2528	     6.6299	     6.7139	     8.8120	     6.2103	
    16.1133	    25.0092	     7.1335	    13.9313	     9.8190	    13.0081	     6.7139	     7.8049	     9.6512	     6.8817	
    16.6168	    25.5127	     7.2174	    14.6027	     9.8190	    13.3438	     6.4621	     8.5602	    10.0708	     7.0496	
    16.7847	    25.5966	     6.9656	    14.9384	     9.5673	    13.2599	     6.0425	     9.0637	    10.0708	     6.8817	
    16.5329	    25.2609	     6.3782	    14.9384	     9.0637	    12.8403	     5.3711	     9.3994	     9.7351	     6.3782	
    16.0294	    24.6735	     5.5389	    14.6027	     8.3923	    12.1689	     4.6158	     9.6512	     9.2316	     5.6229	
    15.3580	    23.9182	     4.6997	    14.0152	     7.8049	    11.2457	     3.9444	     9.9030	     8.5602	     4.7836	
    14.6027	    23.0789	     3.7766	    13.2599	     7.3013	    10.1547	     3.3569	    10.2386	     7.8888	     3.9444	
    13.8474	    22.1558	     3.0212	    12.4207	     6.8817	     9.1476	     2.9373	    10.7422	     7.2174	     3.2730	
    13.0081	    21.3165	     2.3499	    11.4975	     6.5460	     8.0566	     2.6855	    11.1618	     6.7978	     2.7695	
    12.1689	    20.4773	     1.7624	    10.4904	     6.2943	     7.1335	     2.6855	    11.4975	     6.4621	     2.4338	
    11.4975	    19.7220	     1.5106	     9.6512	     6.1264	     6.3782	     2.7695	    11.6653	     6.2943	     2.4338	
    10.9100	    19.1345	     1.4267	     8.8959	     6.0425	     5.8746	     3.1052	    11.6653	     6.2943	     2.6855	
    10.5743	    18.7149	     1.6785	     8.4763	     6.1264	     5.7068	     3.5248	    11.3297	     6.4621	     3.1891	
    10.3226	    18.4631	     2.1820	     8.3923	     6.2103	     5.7907	     4.1122	    10.7422	     6.7978	     3.7766	
    10.2386	    18.2953	     2.7695	     8.5602	     6.2943	     6.2103	     4.6158	     9.9030	     7.1335	     4.5319	
    10.2386	    18.3792	     3.5248	     8.9798	     6.2943	     6.7139	     5.0354	     8.6441	     7.4692	     5.2872	
    10.3226	    18.4631	     4.1962	     9.7351	     6.2943	     7.3853	     5.3711	     7.3013	     7.8049	     5.8746	
    10.4904	    18.6310	     4.8676	    10.5743	     6.1264	     8.2245	     5.5389	     5.8746	     7.9727	     6.3782	
    10.5743	    18.7988	     5.4550	    11.6653	     5.8746	     9.0637	     5.3711	     4.4479	     7.9727	     6.7139	
    10.5743	    18.8828	     5.7907	    12.8403	     5.5389	     9.9030	     5.1193	     3.1052	     7.8888	     6.7139	
    10.5743	    18.8828	     6.0425	    13.9313	     5.1193	    10.6583	     4.5319	     1.9302	     7.5531	     6.4621	
    10.3226	    18.6310	     5.9586	    14.9384	     4.6158	    11.3297	     3.6926	     0.8392	     7.0496	     5.9586	
     9.9869	    18.1274	     5.7068	    15.6097	     3.9444	    11.6653	     2.6855	    -0.0839	     6.3782	     5.2032	
     9.3994	    17.5400	     5.2032	    16.1133	     3.2730	    11.8332	     1.5945	    -0.9232	     5.5389	     4.2801	
     8.6441	    16.7007	     4.6158	    16.2811	     2.5177	    11.6653	     0.5035	    -1.5945	     4.6158	     3.3569	
     7.8049	    15.7776	     3.9444	    16.1972	     1.8463	    11.4136	    -0.5875	    -2.1820	     3.7766	     2.4338	
     6.8817	    14.8544	     3.2730	    15.9454	     1.1749	    10.9940	    -1.5106	    -2.6016	     3.0212	     1.6785	
     6.0425	    13.8474	     2.6855	    15.5258	     0.6714	    10.5743	    -2.1820	    -2.7695	     2.5177	     1.2589	
     5.2032	    13.0081	     2.2659	    14.9384	     0.3357	    10.1547	    -2.6016	    -2.7695	     2.2659	     1.0910	
     4.3640	    12.0850	     1.9302	    14.3509	     0.1678	     9.7351	    -2.7695	    -2.6855	     2.2659	     1.1749	
     3.6087	    11.3297	     1.6785	    13.5956	     0.0839	     9.3994	    -2.6855	    -2.4338	     2.5177	     1.5945	
     2.9373	    10.5743	     1.6785	    12.8403	     0.2518	     9.2316	    -2.3499	    -2.0142	     3.0212	     2.3499	
     2.2659	     9.8190	     1.7624	    12.0850	     0.5875	     9.2316	    -1.8463	    -1.4267	     3.7766	     3.2730	
     1.6785	     9.1476	     2.0142	    11.4136	     1.0071	     9.3994	    -1.0910	    -0.6714	     4.6158	     4.3640	
     1.1749	     8.4763	     2.3499	    10.9100	     1.5106	     9.6512	    -0.3357	     0.0839	     5.6229	     5.6229	
     0.6714	     7.8049	     2.7695	    10.4904	     2.1820	    10.0708	     0.5875	     1.0071	     6.7139	     6.7978	
     0.2518	     7.2174	     3.3569	    10.1547	     2.8534	    10.5743	     1.5106	     1.7624	     7.6370	     7.8888	
    -0.0839	     6.7978	     4.0283	     9.9869	     3.6087	    11.0779	     2.3499	     2.6016	     8.4763	     8.8120	
    -0.4196	     6.3782	     4.6158	     9.9869	     4.2801	    11.4975	     3.1052	     3.1891	     9.0637	     9.4833	
    -0.7553	     6.1264	     5.2032	     9.9030	     4.9515	    11.8332	     3.6926	     3.6926	     9.3994	     9.8190	
    -1.0910	     5.9586	     5.6229	     9.9030	     5.4550	    11.9171	     4.1122	     3.8605	     9.3155	     9.7351	
    -1.4267	     5.8746	     5.8746	     9.6512	     5.7907	    11.7493	     4.1122	     3.7766	     8.8120	     9.2316	
    -1.9302	     5.7068	     5.7907	     9.2316	     5.7907	    11.3297	     3.9444	     3.3569	     7.9727	     8.3084	
    -2.4338	     5.6229	     5.3711	     8.5602	     5.6229	    10.4904	     3.4409	     2.7695	     6.7978	     7.0496	
    -3.0212	     5.5389	     4.7836	     7.7209	     5.2032	     9.4833	     2.8534	     1.9302	     5.4550	     5.5389	
    -3.5248	     5.4550	     3.9444	     6.7978	     4.6158	     8.3923	     2.1820	     1.0910	     4.1122	     3.9444	
    -3.9444	     5.4550	     2.8534	     5.7907	     3.9444	     7.3013	     1.5106	     0.2518	     2.7695	     2.5177	
    -4.1962	     5.4550	     1.7624	     4.7836	     3.2730	     6.2103	     0.9232	    -0.5035	     1.6785	     1.2589	
    -4.4479	     5.5389	     0.5875	     3.7766	     2.6016	     5.2032	     0.5035	    -1.0910	     0.7553	     0.3357	
    -4.6158	     5.5389	    -0.5035	     3.0212	     2.0142	     4.4479	     0.1678	    -1.4267	     0.2518	    -0.3357	
    -4.6158	     5.6229	    -1.5945	     2.2659	     1.5945	     3.8605	     0.0000	    -1.5945	     0.0000	    -0.5875	
    -4.6158	     5.7068	    -2.4338	     1.7624	     1.3428	     3.5248	     0.0000	    -1.5945	     0.0839	    -0.5875	
    -4.3640	     5.8746	    -3.1052	     1.3428	     1.2589	     3.5248	     0.1678	    -1.3428	     0.5035	    -0.2518	
    -4.1122	     6.0425	    -3.6087	     1.1749	     1.4267	     3.6926	     0.5035	    -0.8392	     1.0910	     0.2518	
    -3.6087	     6.3782	    -3.8605	     1.0910	     1.6785	     4.0283	     0.8392	    -0.0839	     1.8463	     1.0071	
    -3.0212	     6.7978	    -3.9444	     1.2589	     2.0142	     4.6158	     1.2589	     0.7553	     2.7695	     1.7624	
    -2.2659	     7.2174	    -3.7766	     1.6785	     2.5177	     5.2872	     1.6785	     1.7624	     3.6087	     2.5177	
    -1.5106	     7.8049	    -3.6087	     2.1820	     3.0212	     5.9586	     2.0142	     2.9373	     4.3640	     3.1052	
    -0.6714	     8.3923	    -3.2730	     2.9373	     3.4409	     6.7139	     2.2659	     4.0283	     4.9515	     3.4409	
     0.1678	     8.9798	    -3.0212	     3.7766	     3.9444	     7.4692	     2.4338	     5.2032	     5.2872	     3.4409	
     1.0071	     9.5673	    -2.7695	     4.6997	     4.1962	     8.1406	     2.4338	     6.2103	     5.4550	     3.1052	
     1.6785	     9.9869	    -2.5177	     5.6229	     4.4479	     8.6441	     2.1820	     7.2174	     5.2872	     2.4338	
     2.2659	    10.4065	    -2.4338	     6.4621	     4.4479	     8.9798	     1.7624	     8.0566	     4.8676	     1.5106	
     2.7695	    10.7422	    -2.3499	     7.3013	     4.3640	     9.3155	     1.1749	     8.7280	     4.2801	     0.4196	
     3.2730	    11.0779	    -2.2659	     8.0566	     4.1962	     9.4833	     0.5035	     9.3155	     3.6087	    -0.7553	
     3.6926	    11.4136	    -2.0981	     8.6441	     4.0283	     9.5673	    -0.1678	     9.7351	     2.7695	    -1.8463	
     4.1962	    11.7493	    -1.9302	     9.0637	     3.7766	     9.6512	    -0.8392	     9.9869	     2.0142	    -2.7695	
     4.6997	    12.0850	    -1.7624	     9.3155	     3.6087	     9.6512	    -1.4267	     9.9869	     1.2589	    -3.4409	
     5.2032	    12.4207	    -1.4267	     9.3994	     3.5248	     9.6512	    -1.8463	     9.6512	     0.6714	    -3.8605	
     5.7068	    12.7563	    -1.0910	     9.2316	     3.5248	     9.6512	    -2.1820	     9.1476	     0.2518	    -3.9444	
     6.2103	    13.1760	    -0.5875	     8.9798	     3.5248	     9.6512	    -2.1820	     8.3084	    -0.0839	    -3.8605	
     6.7978	    13.6795	    -0.0839	     8.6441	     3.6926	     9.6512	    -2.0142	     7.3013	    -0.0839	    -3.3569	
     7.3853	    14.2670	     0.5035	     8.2245	     3.9444	     9.7351	    -1.6785	     6.0425	     0.0839	    -2.6855	
     8.0566	    14.8544	     1.0910	     7.7209	     4.3640	     9.7351	    -1.0071	     4.6997	     0.4196	    -1.8463	
     8.7280	    15.5258	     1.6785	     7.2174	     4.7836	     9.6512	    -0.1678	     3.3569	     0.8392	    -0.9232	
     9.3155	    16.1972	     2.2659	     6.5460	     5.2872	     9.4833	     0.7553	     1.9302	     1.3428	     0.0839	
     9.8190	    16.7007	     2.7695	     5.8746	     5.7068	     9.2316	     1.6785	     0.6714	     1.7624	     0.8392	
    10.1547	    17.0364	     3.1052	     5.1193	     6.1264	     8.8959	     2.5177	    -0.5875	     2.0981	     1.4267	
    10.2386	    17.1204	     3.3569	     4.4479	     6.3782	     8.3923	     3.1891	    -1.6785	     2.2659	     1.7624	
    10.1547	    16.9525	     3.3569	     3.6926	     6.4621	     7.8888	     3.5248	    -2.7695	     2.0981	     1.6785	
     9.7351	    16.5329	     3.2730	     3.0212	     6.3782	     7.1335	     3.5248	    -3.7766	     1.7624	     1.2589	
     9.0637	    15.8615	     2.9373	     2.3499	     6.1264	     6.3782	     3.2730	    -4.7836	     1.0910	     0.5035	
     8.1406	    14.9384	     2.4338	     1.6785	     5.7068	     5.4550	     2.6855	    -5.7907	     0.2518	    -0.5875	
     7.0496	    13.7634	     1.8463	     1.0071	     5.2032	     4.5319	     1.8463	    -6.7139	    -0.8392	    -1.9302	
     5.7907	    12.5046	     1.1749	     0.4196	     4.6997	     3.5248	     1.0071	    -7.6370	    -2.0981	    -3.4409	
     4.5319	    11.2457	     0.5035	    -0.1678	     4.1122	     2.6016	     0.1678	    -8.5602	    -3.2730	    -4.9515	
     3.3569	     9.9030	    -0.1678	    -0.5875	     3.6087	     1.6785	    -0.6714	    -9.3155	    -4.3640	    -6.3782	
     2.2659	     8.7280	    -0.6714	    -1.0071	     3.2730	     0.9232	    -1.2589	    -9.9030	    -5.2872	    -7.5531	
     1.3428	     7.7209	    -1.0910	    -1.2589	     2.9373	     0.3357	    -1.5945	   -10.3226	    -5.9586	    -8.4763	
     0.5875	     6.7978	    -1.3428	    -1.4267	     2.7695	    -0.0839	    -1.7624	   -10.5743	    -6.3782	    -9.0637	
     0.0839	     6.1264	    -1.3428	    -1.4267	     2.6855	    -0.3357	    -1.5945	   -10.6583	    -6.4621	    -9.1476	
    -0.1678	     5.5389	    -1.2589	    -1.3428	     2.7695	    -0.4196	    -1.1749	   -10.5743	    -6.1264	    -8.9798	
    -0.1678	     5.2032	    -0.8392	    -1.0910	     2.9373	    -0.2518	    -0.5875	   -10.2386	    -5.5389	    -8.3923	
     0.0000	     5.0354	    -0.1678	    -0.7553	     3.2730	     0.0839	     0.1678	    -9.8190	    -4.6997	    -7.5531	
     0.3357	     5.0354	     0.6714	    -0.3357	     3.6926	     0.5035	     1.0071	    -9.3155	    -3.6926	    -6.4621	
     0.7553	     5.1193	     1.6785	     0.1678	     4.1962	     1.0071	     1.8463	    -8.7280	    -2.6016	    -5.3711	
     1.1749	     5.2872	     2.7695	     0.6714	     4.6158	     1.6785	     2.6016	    -8.1406	    -1.5945	    -4.2801	
     1.6785	     5.5389	     3.8605	     1.2589	     5.1193	     2.2659	     3.1891	    -7.6370	    -0.6714	    -3.2730	
     2.0981	     5.7907	     4.9515	     1.9302	     5.4550	     2.9373	     3.6087	    -7.2174	     0.0839	    -2.5177	
     2.3499	     6.0425	     5.7907	     2.5177	     5.7907	     3.4409	     3.8605	    -7.0496	     0.5035	    -2.0142	
     2.5177	     6.1264	     6.3782	     3.1052	     5.8746	     3.8605	     3.8605	    -7.0496	     0.5875	    -1.8463	
     2.4338	     6.2103	     6.6299	     3.5248	     5.7907	     4.0283	     3.5248	    -7.3853	     0.3357	    -2.0981	
     2.2659	     6.0425	     6.4621	     3.6926	     5.3711	     3.8605	     3.0212	    -7.9727	    -0.3357	    -2.6016	
     1.8463	     5.7907	     5.9586	     3.6087	     4.7836	     3.5248	     2.2659	    -8.6441	    -1.1749	    -3.3569	
     1.3428	     5.4550	     5.1193	     3.2730	     4.0283	     2.9373	     1.3428	    -9.4833	    -2.2659	    -4.2801	
     0.7553	     5.2032	     4.0283	     2.7695	     3.1891	     2.2659	     0.2518	   -10.2386	    -3.3569	    -5.2032	
     0.3357	     5.0354	     2.8534	     2.0981	     2.4338	     1.4267	    -0.7553	   -10.7422	    -4.3640	    -5.9586	
    -0.0839	     4.9515	     1.7624	     1.4267	     1.6785	     0.6714	    -1.6785	   -10.9940	    -5.1193	    -6.5460	
    -0.3357	     5.0354	     0.7553	     0.7553	     1.0910	    -0.0839	    -2.5177	   -10.9100	    -5.5389	    -6.7139	
    -0.4196	     5.2872	    -0.0839	     0.0839	     0.6714	    -0.7553	    -3.1891	   -10.4065	    -5.7068	    -6.6299	
    -0.5035	     5.5389	    -0.7553	    -0.5035	     0.3357	    -1.4267	    -3.6087	    -9.5673	    -5.5389	    -6.2103	
    -0.4196	     5.8746	    -1.1749	    -1.0071	     0.2518	    -2.0142	    -3.8605	    -8.4763	    -5.0354	    -5.5389	
    -0.4196	     6.2103	    -1.3428	    -1.5106	     0.2518	    -2.5177	    -3.8605	    -7.2174	    -4.3640	    -4.6158	
    -0.3357	     6.4621	    -1.3428	    -1.9302	     0.4196	    -2.9373	    -3.6087	    -5.7907	    -3.4409	    -3.6087	
    -0.2518	     6.7139	    -1.0910	    -2.2659	     0.5875	    -3.1891	    -3.1052	    -4.3640	    -2.5177	    -2.5177	
    -0.0839	     6.9656	    -0.6714	    -2.4338	     0.9232	    -3.3569	    -2.4338	    -3.0212	    -1.5106	    -1.4267	
     0.0839	     7.2174	    -0.0839	    -2.4338	     1.3428	    -3.3569	    -1.5945	    -1.7624	    -0.5875	    -0.4196	
     0.4196	     7.5531	     0.5035	    -2.1820	     1.7624	    -3.1891	    -0.7553	    -0.8392	     0.2518	     0.5035	
     0.7553	     7.8888	     1.2589	    -1.6785	     2.2659	    -2.8534	     0.1678	    -0.2518	     0.9232	     1.2589	
     1.1749	     8.1406	     1.8463	    -1.0071	     2.7695	    -2.4338	     0.9232	    -0.0839	     1.4267	     1.7624	
     1.5106	     8.3923	     2.3499	    -0.3357	     3.1891	    -1.9302	     1.5945	    -0.3357	     1.5945	     2.0981	
     1.6785	     8.4763	     2.6016	     0.3357	     3.4409	    -1.4267	     2.0981	    -1.0910	     1.5106	     2.1820	
     1.7624	     8.3923	     2.6016	     0.8392	     3.5248	    -1.0071	     2.4338	    -2.2659	     1.1749	     2.0142	
     1.5945	     8.1406	     2.3499	     1.0910	     3.3569	    -0.6714	     2.5177	    -3.7766	     0.6714	     1.6785	
     1.2589	     7.6370	     1.8463	     1.1749	     3.1052	    -0.4196	     2.4338	    -5.4550	     0.1678	     1.3428	
     0.8392	     7.0496	     1.1749	     1.1749	     2.6855	    -0.2518	     2.2659	    -7.0496	    -0.3357	     1.0071	
     0.3357	     6.4621	     0.4196	     1.0071	     2.0981	     0.0000	     2.0981	    -8.5602	    -0.7553	     0.7553	
    -0.1678	     5.7907	    -0.3357	     0.8392	     1.5945	     0.2518	     1.9302	    -9.6512	    -0.9232	     0.7553	
    -0.6714	     5.2032	    -1.0071	     0.6714	     1.0910	     0.5875	     1.8463	   -10.2386	    -0.7553	     0.9232	
    -1.0910	     4.6997	    -1.6785	     0.5035	     0.6714	     1.0071	     1.9302	   -10.4904	    -0.3357	     1.5106	
    -1.4267	     4.2801	    -2.0142	     0.4196	     0.4196	     1.5106	     2.1820	   -10.2386	     0.3357	     2.3499	
    -1.5945	     3.9444	    -2.2659	     0.4196	     0.3357	     2.1820	     2.6016	    -9.4833	     1.3428	     3.5248	
    -1.5945	     3.7766	    -2.2659	     0.4196	     0.5035	     2.9373	     3.1052	    -8.4763	     2.5177	     4.9515	
    -1.5106	     3.6926	    -2.0981	     0.4196	     0.7553	     3.7766	     3.6926	    -7.2174	     3.7766	     6.3782	
    -1.3428	     3.6926	    -1.8463	     0.3357	     1.0071	     4.6158	     4.2801	    -5.8746	     5.0354	     7.8888	
    -1.0910	     3.6926	    -1.5106	     0.2518	     1.1749	     5.2872	     4.8676	    -4.6158	     6.1264	     9.1476	
    -0.9232	     3.6926	    -1.3428	     0.0000	     1.2589	     5.8746	     5.2032	    -3.5248	     6.9656	    10.1547	
    -0.7553	     3.6926	    -1.2589	    -0.3357	     1.1749	     6.2943	     5.3711	    -2.7695	     7.5531	    10.8261	
    -0.6714	     3.5248	    -1.3428	    -0.6714	     0.8392	     6.4621	     5.2872	    -2.3499	     7.7209	    10.9940	
    -0.5875	     3.1891	    -1.5945	    -1.0910	     0.3357	     6.4621	     4.9515	    -2.3499	     7.5531	    10.8261	
    -0.6714	     2.7695	    -2.0981	    -1.5106	    -0.3357	     6.2103	     4.2801	    -2.6855	     6.9656	    10.1547	
    -0.8392	     2.0981	    -2.6855	    -1.9302	    -1.1749	     5.8746	     3.3569	    -3.3569	     6.1264	     9.1476	
    -1.0071	     1.2589	    -3.3569	    -2.2659	    -2.0981	     5.4550	     2.2659	    -4.1122	     5.0354	     7.8888	
    -1.0910	     0.4196	    -4.1122	    -2.4338	    -3.1052	     4.9515	     0.9232	    -4.9515	     3.8605	     6.4621	
    -1.1749	    -0.5875	    -4.7836	    -2.5177	    -4.1122	     4.4479	    -0.4196	    -5.7907	     2.6855	     5.0354	
    -1.1749	    -1.4267	    -5.3711	    -2.4338	    -4.9515	     4.0283	    -1.8463	    -6.5460	     1.5106	     3.6087	
    -1.0071	    -2.1820	    -5.6229	    -2.2659	    -5.7068	     3.6926	    -3.1891	    -7.0496	     0.5035	     2.4338	
    -0.7553	    -2.7695	    -5.7068	    -2.0142	    -6.2103	     3.3569	    -4.3640	    -7.3853	    -0.3357	     1.4267	
    -0.5035	    -3.0212	    -5.4550	    -1.7624	    -6.5460	     3.1891	    -5.3711	    -7.4692	    -0.8392	     0.6714	
    -0.0839	    -3.0212	    -4.9515	    -1.5945	    -6.7139	     3.0212	    -6.1264	    -7.3013	    -1.1749	     0.2518	
     0.3357	    -2.6855	    -4.1122	    -1.5106	    -6.7139	     2.8534	    -6.6299	    -6.8817	    -1.1749	     0.0839	
     0.7553	    -2.0142	    -3.2730	    -1.5106	    -6.4621	     2.6016	    -6.7978	    -6.2943	    -1.0071	     0.1678	
     1.1749	    -1.1749	    -2.2659	    -1.6785	    -6.1264	     2.2659	    -6.7978	    -5.5389	    -0.5035	     0.5035	
     1.5945	    -0.0839	    -1.4267	    -1.9302	    -5.7907	     1.7624	    -6.5460	    -4.5319	     0.0839	     0.9232	
     1.9302	     1.0910	    -0.7553	    -2.2659	    -5.3711	     1.2589	    -6.2103	    -3.4409	     0.8392	     1.4267	
     2.1820	     2.2659	    -0.3357	    -2.6016	    -5.0354	     0.5035	    -5.7907	    -2.1820	     1.5106	     1.8463	
     2.3499	     3.5248	    -0.1678	    -2.8534	    -4.8676	    -0.1678	    -5.4550	    -0.7553	     2.2659	     2.0981	
     2.4338	     4.6158	    -0.2518	    -3.0212	    -4.6997	    -0.8392	    -5.2872	     0.5875	     2.8534	     2.2659	
     2.5177	     5.6229	    -0.6714	    -2.9373	    -4.7836	    -1.4267	    -5.2032	     1.7624	     3.1891	     2.0981	
     2.4338	     6.4621	    -1.3428	    -2.7695	    -4.9515	    -1.9302	    -5.2872	     2.7695	     3.3569	     1.7624	
     2.2659	     7.1335	    -2.1820	    -2.5177	    -5.2872	    -2.3499	    -5.6229	     3.1891	     3.1052	     1.0071	
     2.0142	     7.4692	    -3.3569	    -2.2659	    -5.7907	    -2.7695	    -6.2103	     3.0212	     2.4338	     0.0000	
     1.5945	     7.5531	    -4.6997	    -2.1820	    -6.4621	    -3.1891	    -6.9656	     2.1820	     1.4267	    -1.3428	
     1.0071	     7.3853	    -6.1264	    -2.1820	    -7.3013	    -3.6926	    -7.8049	     0.5035	     0.0839	    -3.0212	
     0.4196	     7.0496	    -7.5531	    -2.2659	    -8.2245	    -4.1962	    -8.7280	    -1.8463	    -1.5945	    -4.7836	
    -0.2518	     6.4621	    -8.9798	    -2.5177	    -9.1476	    -4.7836	    -9.5673	    -4.7836	    -3.4409	    -6.7139	
    -0.7553	     5.7907	   -10.2386	    -2.9373	   -10.0708	    -5.2872	   -10.2386	    -7.8888	    -5.3711	    -8.5602	
    -1.2589	     4.9515	   -11.3297	    -3.4409	   -10.9100	    -5.7907	   -10.7422	   -11.0779	    -7.2174	   -10.1547	
    -1.6785	     4.1122	   -12.1689	    -4.0283	   -11.5814	    -6.2103	   -10.9940	   -14.0991	    -8.8120	   -11.5814	
    -1.9302	     3.1891	   -12.6724	    -4.6997	   -12.0010	    -6.5460	   -10.9100	   -16.6168	   -10.1547	   -12.6724	
    -2.1820	     2.1820	   -12.9242	    -5.4550	   -12.2528	    -6.7139	   -10.6583	   -18.6310	   -11.0779	   -13.3438	
    -2.3499	     1.3428	   -13.0081	    -6.1264	   -12.2528	    -6.7978	   -10.0708	   -20.0577	   -11.6653	   -13.5956	
    -2.6016	     0.4196	   -12.8403	    -6.8817	   -12.0850	    -6.7978	    -9.2316	   -20.8969	   -11.7493	   -13.5117	
    -2.7695	    -0.3357	   -12.5046	    -7.5531	   -11.7493	    -6.7978	    -8.3084	   -21.2326	   -11.5814	   -13.0920	
    -3.1052	    -1.1749	   -12.0850	    -8.1406	   -11.3297	    -6.7978	    -7.3013	   -21.1487	   -11.0779	   -12.5046	
    -3.4409	    -1.9302	   -11.7493	    -8.7280	   -10.9100	    -6.8817	    -6.2943	   -20.8969	   -10.5743	   -11.8332	
    -3.9444	    -2.6855	   -11.5814	    -9.2316	   -10.4904	    -7.1335	    -5.4550	   -20.5612	   -10.0708	   -11.1618	
    -4.6158	    -3.5248	   -11.4975	    -9.7351	   -10.0708	    -7.4692	    -4.7836	   -20.2255	    -9.6512	   -10.5743	
    -5.3711	    -4.2801	   -11.5814	   -10.0708	    -9.8190	    -7.9727	    -4.2801	   -19.9738	    -9.3994	   -10.1547	
    -6.1264	    -5.0354	   -11.9171	   -10.4065	    -9.6512	    -8.5602	    -4.0283	   -19.8898	    -9.3155	    -9.9869	
    -6.9656	    -5.7907	   -12.4207	   -10.5743	    -9.5673	    -9.2316	    -3.9444	   -19.9738	    -9.5673	   -10.1547	
    -7.8888	    -6.4621	   -13.1760	   -10.8261	    -9.6512	    -9.9869	    -4.1122	   -20.3094	    -9.9869	   -10.5743	
    -8.8120	    -7.0496	   -14.0152	   -11.0779	    -9.8190	   -10.9100	    -4.5319	   -20.8130	   -10.7422	   -11.2457	
    -9.6512	    -7.6370	   -14.9384	   -11.4136	   -10.0708	   -11.9171	    -5.1193	   -21.5683	   -11.6653	   -12.1689	
   -10.4065	    -8.0566	   -15.8615	   -11.8332	   -10.4065	   -13.0081	    -5.7907	   -22.3236	   -12.7563	   -13.1760	
   -11.1618	    -8.4763	   -16.7007	   -12.3367	   -10.7422	   -14.0152	    -6.4621	   -23.1628	   -13.8474	   -14.1830	
   -11.8332	    -8.7280	   -17.3721	   -12.8403	   -11.0779	   -15.0223	    -7.3013	   -24.0021	   -14.8544	   -15.1062	
   -12.4207	    -8.9798	   -17.8757	   -13.2599	   -11.2457	   -15.7776	    -8.0566	   -24.5895	   -15.6937	   -15.7776	
   -12.9242	    -9.1476	   -18.1274	   -13.7634	   -11.3297	   -16.4490	    -8.7280	   -25.0931	   -16.2811	   -16.1972	
   -13.4277	    -9.3994	   -18.1274	   -14.1830	   -11.3297	   -16.9525	    -9.3155	   -25.2609	   -16.5329	   -16.1972	
   -13.8474	    -9.5673	   -17.8757	   -14.5187	   -11.3297	   -17.1204	    -9.7351	   -25.1770	   -16.4490	   -15.8615	
   -14.2670	    -9.8190	   -17.2882	   -14.7705	   -11.1618	   -17.1204	   -10.0708	   -24.8413	   -16.0294	   -15.1062	
   -14.7705	   -10.0708	   -16.4490	   -14.9384	   -10.9100	   -16.8686	   -10.3226	   -24.2538	   -15.2740	   -14.0991	
   -15.1901	   -10.4904	   -15.4419	   -15.1062	   -10.7422	   -16.4490	   -10.3226	   -23.4146	   -14.3509	   -12.7563	
   -15.6937	   -10.9940	   -14.1830	   -15.3580	   -10.4904	   -15.9454	   -10.3226	   -22.5754	   -13.2599	   -11.4136	
   -16.1133	   -11.4136	   -12.9242	   -15.5258	   -10.3226	   -15.3580	   -10.2386	   -21.6522	   -12.1689	   -10.0708	
   -16.4490	   -11.8332	   -11.6653	   -15.6097	   -10.1547	   -14.6866	   -10.0708	   -20.7291	   -11.0779	    -8.9798	
   -16.7007	   -12.1689	   -10.4065	   -15.6097	   -10.0708	   -14.0991	    -9.9869	   -19.8059	   -10.1547	    -8.0566	
   -16.7847	   -12.2528	    -9.3155	   -15.5258	   -10.0708	   -13.5117	    -9.9030	   -19.0506	    -9.4833	    -7.4692	
   -16.7847	   -12.0850	    -8.3923	   -15.1901	   -10.1547	   -12.9242	    -9.9869	   -18.2953	    -8.9798	    -7.1335	
   -16.6168	   -11.8332	    -7.7209	   -14.6027	   -10.4065	   -12.5046	   -10.2386	   -17.6239	    -8.7280	    -7.2174	
   -16.2811	   -11.4136	    -7.3853	   -14.0152	   -10.7422	   -12.1689	   -10.7422	   -16.8686	    -8.6441	    -7.5531	
   -16.0294	   -10.9100	    -7.5531	   -13.2599	   -11.3297	   -12.0010	   -11.4975	   -16.1972	    -8.6441	    -8.1406	
   -15.6097	   -10.3226	    -8.1406	   -12.4207	   -12.0010	   -11.8332	   -12.4207	   -15.3580	    -8.8959	    -8.8120	
   -15.1901	    -9.8190	    -9.0637	   -11.6653	   -12.7563	   -11.8332	   -13.5117	   -14.4348	    -9.0637	    -9.5673	
   -14.7705	    -9.2316	   -10.2386	   -10.8261	   -13.5956	   -11.7493	   -14.6866	   -13.2599	    -9.1476	   -10.1547	
   -14.3509	    -8.8120	   -11.6653	    -9.9869	   -14.4348	   -11.7493	   -15.8615	   -11.9171	    -9.2316	   -10.6583	
   -13.9313	    -8.4763	   -13.2599	    -9.3155	   -15.2740	   -11.6653	   -16.9525	   -10.4065	    -9.1476	   -10.9100	
   -13.5956	    -8.2245	   -14.9384	    -8.7280	   -15.9454	   -11.4975	   -17.8757	    -8.8120	    -8.8959	   -10.9940	
   -13.2599	    -8.1406	   -16.6168	    -8.1406	   -16.6168	   -11.2457	   -18.5471	    -7.3013	    -8.5602	   -10.7422	
   -13.0081	    -8.0566	   -18.1274	    -7.7209	   -17.2043	   -10.9100	   -19.0506	    -5.8746	    -7.9727	   -10.3226	
   -12.7563	    -8.0566	   -19.3863	    -7.2174	   -17.5400	   -10.3226	   -19.1345	    -4.7836	    -7.3013	    -9.5673	
   -12.4207	    -8.0566	   -20.4773	    -6.7139	   -17.7917	    -9.5673	   -18.9667	    -4.0283	    -6.5460	    -8.7280	
   -12.1689	    -7.9727	   -21.1487	    -6.1264	   -17.8757	    -8.5602	   -18.5471	    -3.7766	    -5.7068	    -7.7209	
   -11.8332	    -7.8049	   -21.5683	    -5.4550	   -17.7917	    -7.4692	   -17.8757	    -4.0283	    -4.9515	    -6.7139	
   -11.4975	    -7.5531	   -21.7361	    -4.6997	   -17.6239	    -6.2103	   -17.0364	    -4.8676	    -4.1962	    -5.8746	
   -11.1618	    -7.2174	   -21.5683	    -3.8605	   -17.3721	    -4.9515	   -16.1133	    -6.1264	    -3.6087	    -5.2032	
   -10.7422	    -6.7978	   -21.2326	    -3.0212	   -17.0364	    -3.6926	   -15.1901	    -7.7209	    -3.2730	    -4.7836	
   -10.2386	    -6.2943	   -20.8130	    -2.0142	   -16.7007	    -2.5177	   -14.3509	    -9.4833	    -3.1891	    -4.6997	
    -9.8190	    -5.8746	   -20.3094	    -1.0910	   -16.4490	    -1.5945	   -13.5956	   -11.3297	    -3.2730	    -4.9515	
    -9.5673	    -5.4550	   -19.8898	    -0.2518	   -16.1972	    -0.8392	   -13.0920	   -13.0920	    -3.6926	    -5.5389	
    -9.3994	    -5.2872	   -19.7220	     0.3357	   -16.0294	    -0.5035	   -12.9242	   -14.7705	    -4.4479	    -6.4621	
    -9.3994	    -5.2872	   -19.7220	     0.5875	   -16.0294	    -0.5875	   -12.9242	   -16.3651	    -5.4550	    -7.5531	
    -9.5673	    -5.4550	   -19.8898	     0.5035	   -16.0294	    -1.0910	   -13.1760	   -17.8757	    -6.6299	    -8.8959	
    -9.9030	    -5.8746	   -20.2255	     0.0000	   -16.1133	    -1.8463	   -13.5956	   -19.2184	    -7.8888	   -10.3226	
   -10.4065	    -6.3782	   -20.6451	    -0.8392	   -16.1972	    -2.9373	   -14.0991	   -20.4773	    -9.2316	   -11.6653	
   -10.9100	    -6.9656	   -21.0648	    -1.9302	   -16.2811	    -4.1122	   -14.5187	   -21.4005	   -10.4065	   -12.9242	
   -11.3297	    -7.6370	   -21.4005	    -3.1052	   -16.2811	    -5.2872	   -14.7705	   -22.1558	   -11.4136	   -13.9313	
   -11.6653	    -8.2245	   -21.5683	    -4.3640	   -16.1133	    -6.3782	   -14.8544	   -22.7432	   -12.1689	   -14.6027	
   -11.8332	    -8.7280	   -21.4844	    -5.5389	   -15.8615	    -7.3853	   -14.6027	   -22.9950	   -12.5885	   -14.9384	
   -11.8332	    -8.9798	   -21.1487	    -6.4621	   -15.3580	    -8.1406	   -14.0991	   -23.0789	   -12.6724	   -14.7705	
   -11.5814	    -9.1476	   -20.5612	    -7.3013	   -14.6866	    -8.7280	   -13.2599	   -22.9950	   -12.3367	   -14.1830	
   -11.0779	    -9.0637	   -19.7220	    -7.8049	   -13.8474	    -9.0637	   -12.1689	   -22.6593	   -11.7493	   -13.2599	
   -10.4065	    -8.8120	   -18.6310	    -8.0566	   -12.9242	    -9.2316	   -10.9940	   -22.1558	   -10.9100	   -12.0010	
    -9.7351	    -8.4763	   -17.4561	    -8.1406	   -12.0010	    -9.3155	    -9.8190	   -21.5683	    -9.9030	   -10.5743	
    -8.9798	    -8.0566	   -16.2811	    -8.0566	   -11.1618	    -9.2316	    -8.7280	   -20.9808	    -8.8120	    -9.1476	
    -8.2245	    -7.7209	   -15.2740	    -7.8049	   -10.5743	    -9.1476	    -7.8049	   -20.3934	    -7.7209	    -7.7209	
    -7.6370	    -7.3853	   -14.4348	    -7.3853	   -10.1547	    -9.0637	    -7.1335	   -19.8059	    -6.7978	    -6.4621	
    -7.0496	    -7.1335	   -13.7634	    -6.9656	    -9.9030	    -8.9798	    -6.7139	   -19.3863	    -6.0425	    -5.4550	
    -6.7139	    -6.9656	   -13.5117	    -6.3782	    -9.9869	    -8.9798	    -6.7139	   -19.0506	    -5.4550	    -4.6997	
    -6.5460	    -6.8817	   -13.4277	    -5.8746	   -10.3226	    -8.9798	    -7.0496	   -18.8828	    -5.1193	    -4.1962	
    -6.5460	    -7.0496	   -13.6795	    -5.3711	   -10.9940	    -9.0637	    -7.6370	   -18.8828	    -5.1193	    -4.1122	
    -6.7978	    -7.3013	   -14.0991	    -5.0354	   -11.7493	    -9.2316	    -8.5602	   -19.0506	    -5.3711	    -4.2801	
    -7.2174	    -7.8049	   -14.6866	    -4.7836	   -12.7563	    -9.4833	    -9.6512	   -19.2184	    -5.7907	    -4.6158	
    -7.8049	    -8.4763	   -15.2740	    -4.6997	   -13.7634	    -9.8190	   -10.9100	   -19.4702	    -6.2943	    -5.2032	
    -8.4763	    -9.1476	   -15.8615	    -4.6997	   -14.6866	   -10.1547	   -12.1689	   -19.6381	    -6.9656	    -5.7068	
    -9.3155	    -9.9869	   -16.2811	    -5.0354	   -15.6097	   -10.4904	   -13.4277	   -19.7220	    -7.5531	    -6.2943	
   -10.1547	   -10.7422	   -16.4490	    -5.5389	   -16.2811	   -10.8261	   -14.4348	   -19.6381	    -8.1406	    -6.7139	
   -10.9100	   -11.4136	   -16.5329	    -6.2943	   -16.7847	   -11.2457	   -15.2740	   -19.3863	    -8.6441	    -7.0496	
   -11.6653	   -11.9171	   -16.1972	    -7.2174	   -17.1204	   -11.7493	   -15.7776	   -18.8828	    -8.9798	    -7.2174	
   -12.2528	   -12.2528	   -15.6937	    -8.3923	   -17.1204	   -12.2528	   -16.0294	   -18.2114	    -9.2316	    -7.3013	
   -12.7563	   -12.4207	   -14.9384	    -9.6512	   -16.9525	   -12.8403	   -16.0294	   -17.2882	    -9.3155	    -7.2174	
   -13.0081	   -12.3367	   -13.9313	   -10.9100	   -16.5329	   -13.4277	   -15.6937	   -16.2811	    -9.3155	    -7.0496	
   -13.1760	   -12.0010	   -12.8403	   -12.1689	   -16.1133	   -13.9313	   -15.2740	   -15.1901	    -9.2316	    -6.7978	
   -13.1760	   -11.5814	   -11.7493	   -13.2599	   -15.6097	   -14.5187	   -14.6027	   -14.1830	    -9.0637	    -6.5460	
   -13.0081	   -11.0779	   -10.6583	   -14.1830	   -15.1062	   -14.9384	   -13.9313	   -13.3438	    -8.9798	    -6.2943	
   -12.7563	   -10.4065	    -9.7351	   -14.7705	   -14.7705	   -15.2740	   -13.2599	   -12.8403	    -8.8959	    -6.2103	
   -12.5046	    -9.7351	    -9.0637	   -15.1062	   -14.4348	   -15.4419	   -12.6724	   -12.8403	    -9.0637	    -6.2943	
   -12.1689	    -9.0637	    -8.5602	   -15.1901	   -14.2670	   -15.5258	   -12.1689	   -13.4277	    -9.4833	    -6.5460	
   -11.9171	    -8.4763	    -8.3923	   -15.0223	   -14.2670	   -15.6097	   -11.7493	   -14.6027	   -10.0708	    -7.1335	
   -11.6653	    -7.9727	    -8.6441	   -14.6027	   -14.2670	   -15.6097	   -11.4975	   -16.2811	   -10.9100	    -7.9727	
   -11.4136	    -7.4692	    -9.0637	   -14.0991	   -14.3509	   -15.6097	   -11.4136	   -18.3792	   -12.0010	    -9.0637	
   -11.2457	    -6.9656	    -9.8190	   -13.4277	   -14.5187	   -15.6097	   -11.3297	   -20.8130	   -13.2599	   -10.3226	
   -11.0779	    -6.3782	   -10.5743	   -12.7563	   -14.5187	   -15.5258	   -11.3297	   -23.1628	   -14.4348	   -11.5814	
   -10.9100	    -5.8746	   -11.4136	   -12.0850	   -14.4348	   -15.4419	   -11.2457	   -25.3448	   -15.6097	   -12.7563	
   -10.7422	    -5.2872	   -12.1689	   -11.4136	   -14.1830	   -15.2740	   -10.9940	   -27.1912	   -16.6168	   -13.7634	
   -10.6583	    -4.7836	   -12.7563	   -10.9100	   -13.8474	   -15.0223	   -10.6583	   -28.6179	   -17.4561	   -14.5187	
   -10.5743	    -4.2801	   -13.2599	   -10.4904	   -13.4277	   -14.8544	   -10.2386	   -29.7089	   -18.0435	   -15.1062	
   -10.4904	    -3.9444	   -13.6795	   -10.3226	   -12.9242	   -14.6866	    -9.6512	   -30.2963	   -18.3792	   -15.3580	
   -10.2386	    -3.6926	   -13.8474	   -10.3226	   -12.5046	   -14.6027	    -8.9798	   -30.4642	   -18.4631	   -15.3580	
    -9.8190	    -3.4409	   -13.8474	   -10.4065	   -12.0010	   -14.4348	    -8.2245	   -30.2963	   -18.2114	   -15.1062	
    -9.0637	    -3.2730	   -13.7634	   -10.4065	   -11.4136	   -14.2670	    -7.3013	   -29.7089	   -17.6239	   -14.6027	
    -8.0566	    -3.0212	   -13.4277	   -10.3226	   -10.8261	   -13.9313	    -6.2103	   -28.8696	   -16.8686	   -13.7634	
    -6.7139	    -2.7695	   -12.9242	   -10.0708	   -10.1547	   -13.4277	    -4.9515	   -27.6947	   -15.7776	   -12.7563	
    -5.2032	    -2.3499	   -12.2528	    -9.3994	    -9.3994	   -12.7563	    -3.5248	   -26.3519	   -14.6027	   -11.5814	
    -3.4409	    -1.7624	   -11.4136	    -8.4763	    -8.5602	   -11.8332	    -2.0981	   -24.8413	   -13.3438	   -10.4065	
    -1.6785	    -1.0071	   -10.5743	    -7.2174	    -7.6370	   -10.6583	    -0.5875	   -23.3307	   -12.0010	    -9.2316	
     0.0839	     0.0000	    -9.6512	    -5.7068	    -6.7139	    -9.3994	     0.9232	   -21.8201	   -10.7422	    -8.1406	
     1.8463	     1.0910	    -8.6441	    -3.8605	    -5.7907	    -7.9727	     2.3499	   -20.3094	    -9.5673	    -7.2174	
     3.5248	     2.2659	    -7.7209	    -1.7624	    -4.8676	    -6.4621	     3.6087	   -18.7988	    -8.3923	    -6.3782	
     5.0354	     3.4409	    -6.8817	     0.4196	    -4.1962	    -4.9515	     4.5319	   -17.4561	    -7.4692	    -5.7068	
     6.3782	     4.4479	    -6.2103	     2.6855	    -3.6926	    -3.5248	     5.2872	   -16.1972	    -6.5460	    -5.2032	
     7.5531	     5.3711	    -5.6229	     4.8676	    -3.3569	    -2.0981	     5.7068	   -14.9384	    -5.7907	    -4.7836	
     8.5602	     6.1264	    -5.1193	     6.8817	    -3.1891	    -0.7553	     5.8746	   -13.7634	    -5.0354	    -4.4479	
     9.4833	     6.7139	    -4.7836	     8.6441	    -3.1891	     0.4196	     5.7907	   -12.6724	    -4.3640	    -4.1122	
    10.2386	     7.3013	    -4.4479	    10.1547	    -3.2730	     1.4267	     5.6229	   -11.5814	    -3.6926	    -3.8605	
    10.8261	     7.8049	    -4.1962	    11.3297	    -3.5248	     2.1820	     5.3711	   -10.6583	    -3.0212	    -3.6087	
    11.2457	     8.1406	    -3.9444	    12.0850	    -3.7766	     2.7695	     5.0354	    -9.8190	    -2.3499	    -3.3569	
    11.5814	     8.4763	    -3.6087	    12.5046	    -4.0283	     3.0212	     4.6158	    -9.1476	    -1.7624	    -3.1052	
    11.8332	     8.6441	    -3.1891	    12.5046	    -4.3640	     3.1052	     4.1962	    -8.5602	    -1.1749	    -2.9373	
    12.0010	     8.8120	    -2.6855	    12.1689	    -4.6158	     3.1052	     3.8605	    -8.1406	    -0.6714	    -2.7695	
    12.0850	     8.9798	    -2.0142	    11.6653	    -4.7836	     2.9373	     3.6087	    -7.8049	    -0.0839	    -2.5177	
    12.1689	     9.1476	    -1.2589	    10.9940	    -4.8676	     2.7695	     3.5248	    -7.6370	     0.4196	    -2.1820	
    12.2528	     9.2316	    -0.3357	    10.3226	    -4.7836	     2.6016	     3.4409	    -7.5531	     0.8392	    -1.8463	
[Epoch Header]
[Trial Type]	13
[Accept]	1
[Correct]	0
[RT]	 0.000
[Resp]	0
[Epoch Data]
   -16.0294	   -15.0223	   -18.5471	   -20.4773	   -22.0718	   -17.7078	   -21.8201	   -24.9252	   -14.8544	    -9.7351	
   -15.6097	   -14.6027	   -19.4702	   -19.9738	   -22.4075	   -17.5400	   -22.1558	   -24.6735	   -14.7705	    -9.9869	
   -15.3580	   -14.2670	   -20.6451	   -19.4702	   -22.8271	   -17.3721	   -22.6593	   -24.5895	   -14.9384	   -10.6583	
   -15.3580	   -14.1830	   -22.2397	   -19.2184	   -23.4146	   -17.3721	   -23.4146	   -24.7574	   -15.2740	   -11.4136	
   -15.5258	   -14.2670	   -24.0021	   -18.9667	   -24.1699	   -17.3721	   -24.3378	   -25.1770	   -15.8615	   -12.4207	
   -15.7776	   -14.4348	   -25.8484	   -18.8828	   -25.0092	   -17.3721	   -25.4288	   -25.6805	   -16.5329	   -13.4277	
   -16.2811	   -14.8544	   -27.6947	   -18.8828	   -25.9323	   -17.4561	   -26.6037	   -26.3519	   -17.2882	   -14.3509	
   -16.7847	   -15.4419	   -29.4571	   -18.9667	   -26.8555	   -17.4561	   -27.6947	   -27.0233	   -18.0435	   -15.1062	
   -17.4561	   -16.1972	   -31.0516	   -19.0506	   -27.7786	   -17.4561	   -28.7018	   -27.6947	   -18.6310	   -15.6097	
   -18.1274	   -17.1204	   -32.4783	   -19.3863	   -28.6179	   -17.4561	   -29.6249	   -28.1982	   -19.1345	   -15.9454	
   -18.8828	   -18.1274	   -33.4854	   -19.6381	   -29.3732	   -17.4561	   -30.2963	   -28.5339	   -19.3863	   -15.9454	
   -19.5541	   -19.1345	   -34.1568	   -20.0577	   -29.9606	   -17.3721	   -30.7999	   -28.7018	   -19.4702	   -15.6937	
   -20.2255	   -20.2255	   -34.4086	   -20.3934	   -30.3802	   -17.2882	   -31.0516	   -28.6179	   -19.2184	   -15.1901	
   -20.7291	   -21.2326	   -34.2407	   -20.7291	   -30.6320	   -17.1204	   -31.0516	   -28.2822	   -18.7149	   -14.4348	
   -21.0648	   -22.0718	   -33.8211	   -20.8969	   -30.5481	   -16.7847	   -30.7159	   -27.6947	   -18.0435	   -13.5117	
   -21.3165	   -22.8271	   -33.0658	   -21.0648	   -30.2963	   -16.4490	   -30.2124	   -26.9394	   -17.1204	   -12.5046	
   -21.4005	   -23.2468	   -32.0587	   -20.9808	   -29.8767	   -15.9454	   -29.6249	   -25.9323	   -16.1972	   -11.5814	
   -21.4005	   -23.4985	   -30.9677	   -20.8130	   -29.2053	   -15.4419	   -28.9536	   -24.8413	   -15.1901	   -10.6583	
   -21.2326	   -23.4146	   -29.7928	   -20.5612	   -28.3661	   -14.9384	   -28.1982	   -23.6664	   -14.3509	    -9.9030	
   -21.0648	   -23.0789	   -28.7018	   -20.1416	   -27.5269	   -14.4348	   -27.6108	   -22.4915	   -13.5117	    -9.3994	
   -20.8969	   -22.4915	   -27.6947	   -19.7220	   -26.6876	   -13.9313	   -27.0233	   -21.4005	   -12.9242	    -9.0637	
   -20.7291	   -21.6522	   -26.8555	   -19.3024	   -25.9323	   -13.5117	   -26.6037	   -20.3094	   -12.5046	    -8.9798	
   -20.5612	   -20.7291	   -26.3519	   -18.9667	   -25.2609	   -13.1760	   -26.3519	   -19.3024	   -12.2528	    -9.0637	
   -20.4773	   -19.6381	   -25.9323	   -18.7149	   -24.7574	   -13.0081	   -26.2680	   -18.4631	   -12.2528	    -9.3155	
   -20.4773	   -18.3792	   -25.8484	   -18.7149	   -24.4217	   -12.9242	   -26.1841	   -17.6239	   -12.3367	    -9.7351	
   -20.6451	   -17.1204	   -25.8484	   -18.7149	   -24.0860	   -13.0081	   -26.2680	   -16.9525	   -12.5885	   -10.1547	
   -20.8969	   -15.6937	   -26.0162	   -18.9667	   -23.9182	   -13.1760	   -26.2680	   -16.2811	   -12.8403	   -10.5743	
   -21.2326	   -14.2670	   -26.2680	   -19.2184	   -23.7503	   -13.4277	   -26.2680	   -15.6937	   -13.1760	   -10.9940	
   -21.6522	   -12.8403	   -26.5198	   -19.6381	   -23.5825	   -13.8474	   -26.1841	   -15.0223	   -13.5117	   -11.1618	
   -22.1558	   -11.4136	   -26.7715	   -20.0577	   -23.4985	   -14.0991	   -26.0162	   -14.4348	   -13.6795	   -11.2457	
   -22.6593	   -10.0708	   -26.9394	   -20.4773	   -23.3307	   -14.4348	   -25.5966	   -13.8474	   -13.6795	   -10.9940	
   -23.0789	    -8.8120	   -26.9394	   -20.8130	   -23.0789	   -14.5187	   -25.0092	   -13.1760	   -13.5956	   -10.4904	
   -23.3307	    -7.6370	   -26.6876	   -21.0648	   -22.6593	   -14.3509	   -24.2538	   -12.6724	   -13.1760	    -9.7351	
   -23.4146	    -6.7139	   -26.1841	   -21.0648	   -22.0718	   -13.9313	   -23.1628	   -12.1689	   -12.5885	    -8.7280	
   -23.3307	    -5.8746	   -25.4288	   -20.8130	   -21.4005	   -13.3438	   -21.9040	   -11.9171	   -11.8332	    -7.5531	
   -22.9950	    -5.2032	   -24.5056	   -20.4773	   -20.5612	   -12.5885	   -20.6451	   -11.8332	   -10.9940	    -6.2943	
   -22.6593	    -4.8676	   -23.5825	   -20.1416	   -19.8059	   -11.7493	   -19.3863	   -12.1689	   -10.1547	    -5.2032	
   -22.2397	    -4.7836	   -22.7432	   -19.8059	   -19.1345	   -10.9940	   -18.3792	   -12.7563	    -9.4833	    -4.1962	
   -21.9879	    -5.1193	   -22.0718	   -19.5541	   -18.6310	   -10.4065	   -17.7078	   -13.6795	    -8.9798	    -3.5248	
   -21.8201	    -5.7068	   -21.6522	   -19.3863	   -18.4631	    -9.9869	   -17.2882	   -14.9384	    -8.8959	    -3.2730	
   -21.8201	    -6.6299	   -21.4844	   -19.3863	   -18.5471	    -9.9030	   -17.3721	   -16.2811	    -9.0637	    -3.3569	
   -21.9879	    -7.8049	   -21.6522	   -19.5541	   -18.8828	   -10.0708	   -17.8757	   -17.7078	    -9.5673	    -3.8605	
   -22.3236	    -9.1476	   -22.0718	   -19.8059	   -19.5541	   -10.4904	   -18.6310	   -19.1345	   -10.4065	    -4.6158	
   -22.7432	   -10.5743	   -22.6593	   -20.1416	   -20.3934	   -11.1618	   -19.7220	   -20.5612	   -11.4136	    -5.7068	
   -23.2468	   -11.9171	   -23.4146	   -20.3934	   -21.4005	   -11.8332	   -20.9808	   -21.9040	   -12.5885	    -6.9656	
   -23.6664	   -13.0920	   -24.1699	   -20.6451	   -22.4075	   -12.5885	   -22.3236	   -23.0789	   -13.7634	    -8.3084	
   -24.0860	   -14.1830	   -24.9252	   -20.7291	   -23.4985	   -13.4277	   -23.6664	   -24.0860	   -14.9384	    -9.6512	
   -24.3378	   -15.0223	   -25.7645	   -20.7291	   -24.4217	   -14.1830	   -24.9252	   -24.9252	   -16.0294	   -10.8261	
   -24.5056	   -15.6937	   -26.4359	   -20.7291	   -25.3448	   -14.8544	   -26.0162	   -25.4288	   -16.8686	   -11.8332	
   -24.6735	   -16.2811	   -27.1912	   -20.5612	   -26.1841	   -15.3580	   -27.0233	   -25.6805	   -17.3721	   -12.5885	
   -24.6735	   -16.6168	   -27.8625	   -20.3094	   -26.8555	   -15.7776	   -27.7786	   -25.5966	   -17.6239	   -13.0081	
   -24.5895	   -16.8686	   -28.4500	   -20.0577	   -27.2751	   -16.0294	   -28.2822	   -25.2609	   -17.5400	   -13.0081	
   -24.5056	   -16.8686	   -28.9536	   -19.8059	   -27.6108	   -16.0294	   -28.5339	   -24.6735	   -17.0364	   -12.6724	
   -24.3378	   -16.7007	   -29.3732	   -19.3863	   -27.6947	   -15.8615	   -28.6179	   -23.7503	   -16.2811	   -11.9171	
   -24.0860	   -16.3651	   -29.7089	   -18.9667	   -27.6947	   -15.5258	   -28.5339	   -22.6593	   -15.2740	   -10.9940	
   -23.7503	   -15.8615	   -29.9606	   -18.5471	   -27.6108	   -15.0223	   -28.2822	   -21.4844	   -14.0991	    -9.9030	
   -23.4985	   -15.2740	   -30.2124	   -18.0435	   -27.5269	   -14.4348	   -28.0304	   -20.2255	   -13.0081	    -8.7280	
   -23.1628	   -14.5187	   -30.3802	   -17.4561	   -27.4429	   -13.7634	   -27.7786	   -19.0506	   -11.8332	    -7.6370	
   -22.8271	   -13.8474	   -30.6320	   -16.8686	   -27.4429	   -13.0081	   -27.6108	   -17.8757	   -10.9100	    -6.6299	
   -22.4075	   -13.0920	   -30.8838	   -16.2811	   -27.4429	   -12.3367	   -27.5269	   -16.9525	   -10.1547	    -5.9586	
   -22.0718	   -12.4207	   -31.2195	   -15.7776	   -27.6108	   -11.6653	   -27.6108	   -16.1972	    -9.6512	    -5.4550	
   -21.7361	   -11.7493	   -31.6391	   -15.3580	   -27.7786	   -11.0779	   -27.7786	   -15.6097	    -9.3994	    -5.2872	
   -21.4005	   -11.3297	   -31.9748	   -14.9384	   -28.0304	   -10.5743	   -28.1982	   -15.2740	    -9.3994	    -5.3711	
   -20.9808	   -10.9940	   -32.4783	   -14.6866	   -28.2822	   -10.1547	   -28.7018	   -15.0223	    -9.6512	    -5.7068	
   -20.6451	   -10.9100	   -32.8979	   -14.5187	   -28.5339	    -9.8190	   -29.2053	   -15.0223	    -9.9869	    -6.1264	
   -20.2255	   -10.9940	   -33.3176	   -14.3509	   -28.7857	    -9.4833	   -29.7928	   -15.1062	   -10.4904	    -6.6299	
   -19.8898	   -11.2457	   -33.6533	   -14.3509	   -28.9536	    -9.2316	   -30.2963	   -15.2740	   -10.9940	    -7.1335	
   -19.6381	   -11.6653	   -33.9050	   -14.4348	   -28.9536	    -9.0637	   -30.7159	   -15.6097	   -11.4975	    -7.5531	
   -19.3863	   -12.2528	   -34.0729	   -14.6866	   -28.9536	    -9.0637	   -30.9677	   -16.0294	   -12.0010	    -7.9727	
   -19.2184	   -12.8403	   -34.1568	   -15.1062	   -28.7857	    -9.1476	   -31.0516	   -16.5329	   -12.5046	    -8.1406	
   -19.1345	   -13.4277	   -33.9890	   -15.5258	   -28.5339	    -9.3155	   -30.8838	   -17.0364	   -12.8403	    -8.1406	
   -18.9667	   -13.8474	   -33.5693	   -16.0294	   -28.0304	    -9.5673	   -30.3802	   -17.5400	   -13.0081	    -7.8888	
   -18.6310	   -14.0152	   -32.8140	   -16.4490	   -27.2751	    -9.8190	   -29.6249	   -17.9596	   -13.0920	    -7.3853	
   -18.1274	   -13.8474	   -31.7230	   -16.7847	   -26.3519	    -9.9030	   -28.6179	   -18.2114	   -12.8403	    -6.6299	
   -17.5400	   -13.4277	   -30.2963	   -16.8686	   -25.2609	    -9.8190	   -27.3590	   -18.2953	   -12.5046	    -5.7068	
   -16.7847	   -12.6724	   -28.6179	   -16.8686	   -24.0021	    -9.6512	   -26.0162	   -18.1274	   -11.9171	    -4.6997	
   -16.0294	   -11.7493	   -26.7715	   -16.7847	   -22.7432	    -9.3994	   -24.6735	   -17.7078	   -11.3297	    -3.6087	
   -15.2740	   -10.7422	   -24.9252	   -16.5329	   -21.5683	    -9.0637	   -23.4146	   -17.2882	   -10.5743	    -2.6016	
   -14.6027	    -9.7351	   -23.1628	   -16.1972	   -20.4773	    -8.7280	   -22.3236	   -16.7007	    -9.9869	    -1.7624	
   -14.0152	    -8.7280	   -21.4844	   -15.8615	   -19.4702	    -8.3923	   -21.4844	   -16.1972	    -9.4833	    -1.0910	
   -13.5956	    -7.8888	   -20.1416	   -15.5258	   -18.6310	    -8.2245	   -20.8969	   -15.7776	    -9.1476	    -0.7553	
   -13.3438	    -7.2174	   -18.9667	   -15.1062	   -17.9596	    -8.2245	   -20.6451	   -15.3580	    -9.0637	    -0.7553	
   -13.1760	    -6.7139	   -18.1274	   -14.7705	   -17.5400	    -8.3923	   -20.6451	   -15.0223	    -9.2316	    -1.0071	
   -13.1760	    -6.4621	   -17.6239	   -14.5187	   -17.2043	    -8.6441	   -20.8130	   -14.6866	    -9.5673	    -1.5106	
   -13.1760	    -6.3782	   -17.3721	   -14.3509	   -17.0364	    -9.0637	   -21.1487	   -14.4348	   -10.0708	    -2.1820	
   -13.2599	    -6.3782	   -17.3721	   -14.2670	   -17.0364	    -9.5673	   -21.4844	   -14.0991	   -10.6583	    -3.0212
[truncated: 3,829,618 more chars]
