# Supplementary material for: Task-related functional connectivity in autism spectrum conditions: an EEG study using wavelet transform coherence
Source: Mol Autism. 2013 Jan 12;4:1. doi: 10.1186/2040-2392-4-1 (PMC3558480; doi:10.1186/2040-2392-4-1)
Supplement: Additional file 1 — Raw EEG data for the chair task (part 1). [file 2040-2392-4-1-S1.zip › ID8_chairs_attending_chairs.dat]

[Subject]	
[Date]	02/18/2009
[Time]	16:59:03
[Channels]	10
[Rate]	1000.000000
[Type]	Epoch
[Headers]	Yes
[Points]	401
[Xmin]	0.00000
[Sweeps]	90
[Accepted]	90
[Rejected]	0
[Domain]	Time
[Rows]	Points
[Electrode Labels]
[      P8]	[     TP8]	[      T8]	[      P7]	[     FT8]	[     TP7]	[      F8]	[      T7]	[     FT7]	[      F7]	
[Electrode XUnits]
[ Default]	[ Default]	[ Default]	[ Default]	[ Default]	[ Default]	[ Default]	[ Default]	[ Default]	[ Default]	
[Electrode YUnits]
[ Default]	[ Default]	[ Default]	[ Default]	[ Default]	[ Default]	[ Default]	[ Default]	[ Default]	[ Default]	
[Epoch Header]
[Trial Type]	23
[Accept]	1
[Correct]	0
[RT]	 0.000
[Resp]	0
[Epoch Data]
    -6.9656	    -6.1264	    -8.4763	   -14.1830	   -10.3226	   -19.4702	   -15.0223	   -15.2740	   -13.7634	   -15.5258	
    -7.6370	    -6.4621	    -8.4763	   -15.1901	   -10.0708	   -19.9738	   -14.6866	   -15.3580	   -13.7634	   -15.3580	
    -8.3084	    -6.7139	    -8.5602	   -15.6937	    -9.8190	   -20.2255	   -14.4348	   -15.2740	   -13.6795	   -15.1901	
    -8.7280	    -6.8817	    -8.4763	   -15.7776	    -9.5673	   -20.0577	   -14.2670	   -15.0223	   -13.5117	   -15.0223	
    -9.0637	    -6.8817	    -8.3923	   -15.2740	    -9.4833	   -19.5541	   -14.2670	   -14.6027	   -13.2599	   -14.7705	
    -9.2316	    -6.8817	    -8.3084	   -14.4348	    -9.3994	   -18.7149	   -14.4348	   -14.0152	   -12.9242	   -14.6027	
    -9.3155	    -6.9656	    -8.3084	   -13.3438	    -9.3994	   -17.6239	   -14.6866	   -13.4277	   -12.5885	   -14.5187	
    -9.3994	    -6.9656	    -8.3084	   -12.2528	    -9.5673	   -16.5329	   -15.1062	   -12.7563	   -12.1689	   -14.3509	
    -9.4833	    -7.0496	    -8.3923	   -11.3297	    -9.7351	   -15.5258	   -15.6097	   -12.1689	   -11.8332	   -14.2670	
    -9.5673	    -7.2174	    -8.5602	   -10.6583	   -10.0708	   -14.6866	   -16.1133	   -11.6653	   -11.4975	   -14.2670	
    -9.7351	    -7.3853	    -8.8120	   -10.4065	   -10.3226	   -14.0152	   -16.5329	   -11.3297	   -11.2457	   -14.0991	
    -9.9030	    -7.5531	    -8.9798	   -10.6583	   -10.4904	   -13.5956	   -16.7847	   -11.0779	   -10.9100	   -13.9313	
   -10.0708	    -7.6370	    -9.2316	   -11.1618	   -10.5743	   -13.4277	   -16.7847	   -10.8261	   -10.5743	   -13.5956	
   -10.2386	    -7.8049	    -9.4833	   -12.0010	   -10.5743	   -13.3438	   -16.6168	   -10.5743	   -10.1547	   -13.1760	
   -10.5743	    -8.0566	    -9.9030	   -13.0920	   -10.4065	   -13.5117	   -16.1972	   -10.4065	    -9.8190	   -12.6724	
   -11.0779	    -8.3923	   -10.3226	   -14.1830	   -10.3226	   -13.9313	   -15.6937	   -10.2386	    -9.5673	   -12.1689	
   -11.8332	    -8.9798	   -10.9940	   -15.3580	   -10.2386	   -14.6027	   -15.1062	   -10.2386	    -9.3994	   -11.7493	
   -12.9242	    -9.8190	   -11.8332	   -16.5329	   -10.2386	   -15.5258	   -14.6027	   -10.4065	    -9.4833	   -11.4975	
   -14.3509	   -10.9100	   -12.9242	   -17.6239	   -10.4065	   -16.7007	   -14.1830	   -10.6583	    -9.7351	   -11.4136	
   -16.0294	   -12.2528	   -14.0991	   -18.6310	   -10.8261	   -17.8757	   -13.9313	   -11.0779	    -9.9869	   -11.4975	
   -17.7917	   -13.7634	   -15.3580	   -19.3863	   -11.3297	   -19.0506	   -13.8474	   -11.4975	   -10.3226	   -11.6653	
   -19.6381	   -15.2740	   -16.5329	   -19.8898	   -11.9171	   -20.0577	   -13.9313	   -11.9171	   -10.5743	   -11.8332	
   -21.3165	   -16.7007	   -17.5400	   -19.9738	   -12.5046	   -20.6451	   -14.1830	   -12.1689	   -10.7422	   -12.1689	
   -22.8271	   -17.8757	   -18.2953	   -19.7220	   -13.0920	   -20.8130	   -14.5187	   -12.3367	   -10.8261	   -12.4207	
   -24.1699	   -18.9667	   -18.8828	   -19.2184	   -13.5956	   -20.6451	   -15.0223	   -12.4207	   -10.9100	   -12.7563	
   -25.3448	   -19.7220	   -19.1345	   -18.4631	   -13.9313	   -20.2255	   -15.4419	   -12.3367	   -10.8261	   -13.0081	
   -26.1841	   -20.3094	   -19.1345	   -17.4561	   -14.0991	   -19.5541	   -15.8615	   -12.0850	   -10.5743	   -13.1760	
   -26.7715	   -20.5612	   -18.7988	   -16.3651	   -14.0991	   -18.7149	   -16.1972	   -11.6653	   -10.2386	   -13.3438	
   -27.1072	   -20.5612	   -18.2953	   -15.1901	   -13.9313	   -17.7078	   -16.3651	   -11.0779	    -9.8190	   -13.3438	
   -27.1072	   -20.2255	   -17.5400	   -13.9313	   -13.6795	   -16.7007	   -16.4490	   -10.4904	    -9.3994	   -13.3438	
   -26.7715	   -19.8059	   -16.7007	   -12.8403	   -13.3438	   -15.6937	   -16.5329	    -9.9030	    -9.1476	   -13.3438	
   -26.1841	   -19.2184	   -15.7776	   -11.8332	   -12.9242	   -14.7705	   -16.5329	    -9.3994	    -8.9798	   -13.4277	
   -25.5127	   -18.5471	   -14.8544	   -10.9940	   -12.5885	   -14.0991	   -16.4490	    -9.0637	    -8.8959	   -13.4277	
   -24.6735	   -17.8757	   -14.0152	   -10.1547	   -12.1689	   -13.5117	   -16.3651	    -8.8120	    -9.0637	   -13.4277	
   -23.8342	   -17.1204	   -13.3438	    -9.3994	   -11.7493	   -13.0081	   -16.1972	    -8.7280	    -9.2316	   -13.4277	
   -22.9111	   -16.3651	   -12.6724	    -8.7280	   -11.3297	   -12.6724	   -15.8615	    -8.6441	    -9.4833	   -13.3438	
   -21.9879	   -15.5258	   -12.0850	    -8.0566	   -10.8261	   -12.3367	   -15.4419	    -8.5602	    -9.7351	   -13.1760	
   -20.9808	   -14.6027	   -11.4975	    -7.4692	   -10.3226	   -12.0010	   -14.9384	    -8.4763	    -9.9030	   -12.9242	
   -19.8898	   -13.5956	   -10.9940	    -6.8817	    -9.8190	   -11.6653	   -14.4348	    -8.3084	    -9.9030	   -12.5885	
   -18.8828	   -12.5885	   -10.4904	    -6.2943	    -9.3155	   -11.4136	   -13.9313	    -8.1406	    -9.9030	   -12.2528	
   -17.8757	   -11.5814	   -10.0708	    -5.7068	    -8.9798	   -11.0779	   -13.5117	    -7.9727	    -9.8190	   -11.9171	
   -16.8686	   -10.6583	    -9.7351	    -5.2032	    -8.7280	   -10.7422	   -13.1760	    -7.8888	    -9.6512	   -11.6653	
   -16.1133	    -9.9030	    -9.5673	    -4.6997	    -8.7280	   -10.4904	   -13.1760	    -7.8888	    -9.6512	   -11.4975	
   -15.5258	    -9.3994	    -9.5673	    -4.4479	    -9.0637	   -10.4065	   -13.4277	    -8.1406	    -9.7351	   -11.5814	
   -15.1062	    -9.2316	    -9.7351	    -4.2801	    -9.5673	   -10.4065	   -14.0152	    -8.5602	    -9.9030	   -11.7493	
   -14.9384	    -9.2316	   -10.1547	    -4.3640	   -10.3226	   -10.5743	   -14.8544	    -9.0637	   -10.2386	   -12.0850	
   -14.9384	    -9.4833	   -10.6583	    -4.6158	   -11.1618	   -10.8261	   -15.8615	    -9.6512	   -10.5743	   -12.4207	
   -15.1062	    -9.9030	   -11.2457	    -5.0354	   -12.1689	   -11.2457	   -17.1204	   -10.3226	   -10.9940	   -12.9242	
   -15.2740	   -10.3226	   -11.9171	    -5.7068	   -13.1760	   -11.7493	   -18.3792	   -11.0779	   -11.4975	   -13.4277	
   -15.5258	   -10.8261	   -12.5885	    -6.4621	   -14.1830	   -12.4207	   -19.5541	   -11.9171	   -12.0850	   -13.9313	
   -15.7776	   -11.3297	   -13.3438	    -7.4692	   -15.1062	   -13.1760	   -20.6451	   -12.8403	   -12.6724	   -14.5187	
   -16.0294	   -11.8332	   -14.0152	    -8.5602	   -16.0294	   -14.0991	   -21.6522	   -13.8474	   -13.2599	   -15.0223	
   -16.3651	   -12.4207	   -14.6866	    -9.8190	   -16.7847	   -15.1062	   -22.4075	   -14.8544	   -13.9313	   -15.6097	
   -16.7847	   -12.8403	   -15.3580	   -10.9940	   -17.4561	   -16.1972	   -22.9111	   -15.8615	   -14.6027	   -16.1972	
   -17.2043	   -13.3438	   -15.9454	   -12.1689	   -18.0435	   -17.2043	   -23.2468	   -16.7847	   -15.1901	   -16.7007	
   -17.6239	   -13.7634	   -16.4490	   -13.3438	   -18.4631	   -18.2114	   -23.3307	   -17.5400	   -15.6937	   -17.1204	
   -18.1274	   -14.1830	   -17.0364	   -14.3509	   -18.8828	   -19.1345	   -23.3307	   -18.2953	   -16.1972	   -17.5400	
   -18.5471	   -14.5187	   -17.4561	   -15.1901	   -19.2184	   -20.0577	   -23.1628	   -18.8828	   -16.6168	   -17.8757	
   -18.8828	   -14.7705	   -17.8757	   -15.9454	   -19.4702	   -20.8130	   -22.8271	   -19.3024	   -16.8686	   -18.1274	
   -19.0506	   -14.9384	   -18.1274	   -16.3651	   -19.5541	   -21.3165	   -22.4075	   -19.5541	   -17.0364	   -18.2953	
   -18.9667	   -14.8544	   -18.1274	   -16.4490	   -19.4702	   -21.5683	   -21.8201	   -19.4702	   -17.0364	   -18.2114	
   -18.5471	   -14.6866	   -17.8757	   -16.1972	   -19.3024	   -21.4005	   -21.2326	   -19.0506	   -16.7007	   -18.0435	
   -17.8757	   -14.5187	   -17.5400	   -15.6097	   -18.9667	   -20.9808	   -20.5612	   -18.4631	   -16.2811	   -17.7917	
   -17.0364	   -14.2670	   -17.1204	   -14.8544	   -18.6310	   -20.3934	   -20.1416	   -17.7078	   -15.7776	   -17.4561	
   -16.1133	   -14.0991	   -16.7007	   -14.0152	   -18.2953	   -19.5541	   -19.8898	   -16.9525	   -15.1901	   -17.1204	
   -15.1901	   -14.0152	   -16.2811	   -13.1760	   -18.0435	   -18.7988	   -19.8059	   -16.1972	   -14.6866	   -16.8686	
   -14.4348	   -14.0991	   -15.9454	   -12.5046	   -17.8757	   -18.0435	   -20.0577	   -15.6097	   -14.3509	   -16.7007	
   -13.9313	   -14.2670	   -15.6937	   -12.0010	   -17.7917	   -17.4561	   -20.3094	   -15.1901	   -14.0152	   -16.6168	
   -13.5117	   -14.4348	   -15.5258	   -11.8332	   -17.6239	   -17.0364	   -20.6451	   -14.8544	   -13.8474	   -16.5329	
   -13.2599	   -14.6866	   -15.2740	   -11.8332	   -17.5400	   -16.7007	   -20.8969	   -14.6866	   -13.6795	   -16.5329	
   -13.0920	   -14.7705	   -15.0223	   -12.0010	   -17.2882	   -16.4490	   -20.9808	   -14.5187	   -13.5117	   -16.3651	
   -12.8403	   -14.7705	   -14.6027	   -12.1689	   -16.8686	   -16.1972	   -20.7291	   -14.3509	   -13.2599	   -16.1972	
   -12.4207	   -14.4348	   -14.0152	   -12.1689	   -16.1972	   -15.8615	   -20.2255	   -14.0152	   -12.8403	   -15.8615	
   -11.8332	   -13.9313	   -13.2599	   -12.0010	   -15.3580	   -15.2740	   -19.3863	   -13.5956	   -12.3367	   -15.3580	
   -11.1618	   -13.0920	   -12.2528	   -11.6653	   -14.3509	   -14.6866	   -18.2114	   -12.9242	   -11.5814	   -14.7705	
   -10.2386	   -12.0010	   -11.1618	   -11.0779	   -13.1760	   -13.8474	   -16.7847	   -12.0850	   -10.6583	   -13.9313	
    -9.1476	   -10.7422	   -10.0708	   -10.4065	   -11.8332	   -12.9242	   -15.2740	   -11.0779	    -9.7351	   -13.0920	
    -8.0566	    -9.4833	    -8.9798	    -9.4833	   -10.5743	   -11.9171	   -13.6795	    -9.9869	    -8.6441	   -12.1689	
    -6.9656	    -8.1406	    -7.9727	    -8.3923	    -9.4833	   -10.9100	   -12.2528	    -8.8120	    -7.5531	   -11.2457	
    -5.9586	    -6.9656	    -7.2174	    -7.2174	    -8.5602	    -9.7351	   -10.9940	    -7.6370	    -6.4621	   -10.3226	
    -5.1193	    -5.9586	    -6.7139	    -5.8746	    -7.8888	    -8.4763	   -10.0708	    -6.5460	    -5.4550	    -9.5673	
    -4.5319	    -5.1193	    -6.3782	    -4.4479	    -7.5531	    -7.2174	    -9.5673	    -5.4550	    -4.5319	    -8.9798	
    -4.1122	    -4.5319	    -6.3782	    -2.9373	    -7.6370	    -5.9586	    -9.4833	    -4.4479	    -3.8605	    -8.6441	
    -4.0283	    -4.2801	    -6.5460	    -1.5945	    -7.9727	    -4.7836	    -9.9030	    -3.6926	    -3.5248	    -8.5602	
    -4.2801	    -4.2801	    -6.8817	    -0.2518	    -8.6441	    -3.7766	   -10.7422	    -3.1052	    -3.4409	    -8.8120	
    -4.6997	    -4.6158	    -7.5531	     0.8392	    -9.7351	    -3.0212	   -11.9171	    -2.6855	    -3.6926	    -9.2316	
    -5.5389	    -5.2872	    -8.3084	     1.6785	   -10.9940	    -2.4338	   -13.4277	    -2.5177	    -4.1122	    -9.8190	
    -6.4621	    -6.1264	    -9.2316	     2.1820	   -12.4207	    -2.1820	   -15.1062	    -2.5177	    -4.6158	   -10.4904	
    -7.7209	    -7.2174	   -10.2386	     2.4338	   -13.9313	    -2.0981	   -16.8686	    -2.7695	    -5.2032	   -10.9940	
    -8.9798	    -8.3923	   -11.3297	     2.3499	   -15.3580	    -2.4338	   -18.5471	    -3.1052	    -5.7068	   -11.4975	
   -10.3226	    -9.6512	   -12.2528	     1.9302	   -16.7847	    -2.8534	   -20.0577	    -3.6087	    -6.2943	   -11.9171	
   -11.5814	   -10.9100	   -13.1760	     1.3428	   -17.8757	    -3.6087	   -21.3165	    -4.1122	    -6.7139	   -12.3367	
   -12.5885	   -11.9171	   -13.7634	     0.5875	   -18.7988	    -4.3640	   -22.2397	    -4.6997	    -7.0496	   -12.5885	
   -13.1760	   -12.5885	   -14.0152	    -0.0839	   -19.3024	    -5.0354	   -22.7432	    -5.1193	    -7.3013	   -12.7563	
   -13.3438	   -12.7563	   -13.9313	    -0.6714	   -19.3024	    -5.6229	   -22.6593	    -5.2872	    -7.2174	   -12.7563	
   -12.9242	   -12.4207	   -13.3438	    -0.8392	   -18.8828	    -5.8746	   -22.1558	    -5.2032	    -6.9656	   -12.4207	
   -12.0850	   -11.6653	   -12.3367	    -0.7553	   -17.9596	    -5.8746	   -21.2326	    -4.7836	    -6.4621	   -11.9171	
   -10.8261	   -10.5743	   -11.1618	    -0.5035	   -16.7847	    -5.7068	   -19.9738	    -4.1122	    -5.7907	   -11.2457	
    -9.3994	    -9.2316	    -9.9030	    -0.1678	   -15.4419	    -5.4550	   -18.6310	    -3.3569	    -5.1193	   -10.4904	
    -7.8049	    -7.7209	    -8.5602	     0.0839	   -14.0152	    -5.2032	   -17.2043	    -2.6016	    -4.5319	    -9.7351	
    -6.2103	    -6.2103	    -7.3013	     0.0839	   -12.5885	    -5.0354	   -15.8615	    -1.9302	    -3.9444	    -8.9798	
    -4.7836	    -4.7836	    -6.2103	    -0.0839	   -11.2457	    -4.9515	   -14.6027	    -1.4267	    -3.5248	    -8.3084	
    -3.5248	    -3.4409	    -5.2872	    -0.5035	    -9.9869	    -5.0354	   -13.5117	    -1.0910	    -3.2730	    -7.8049	
    -2.5177	    -2.3499	    -4.5319	    -1.0910	    -8.8959	    -5.3711	   -12.6724	    -1.0910	    -3.1891	    -7.5531	
    -1.9302	    -1.5945	    -4.0283	    -2.0142	    -8.1406	    -5.8746	   -12.0850	    -1.4267	    -3.3569	    -7.5531	
    -1.7624	    -1.2589	    -3.9444	    -3.1052	    -7.7209	    -6.7139	   -11.9171	    -2.0981	    -3.8605	    -7.9727	
    -2.1820	    -1.5106	    -4.1962	    -4.5319	    -7.7209	    -7.8049	   -12.0850	    -3.1052	    -4.6997	    -8.6441	
    -3.2730	    -2.2659	    -4.8676	    -6.2943	    -8.2245	    -9.3994	   -12.7563	    -4.6997	    -5.7907	    -9.6512	
    -5.1193	    -3.6926	    -6.1264	    -8.5602	    -9.2316	   -11.3297	   -13.8474	    -6.6299	    -7.1335	   -10.9940	
    -7.5531	    -5.7907	    -7.8049	   -11.3297	   -10.6583	   -13.7634	   -15.2740	    -8.9798	    -8.8120	   -12.6724	
   -10.5743	    -8.3084	    -9.9869	   -14.4348	   -12.5046	   -16.5329	   -16.8686	   -11.5814	   -10.6583	   -14.4348	
   -13.8474	   -11.2457	   -12.5046	   -17.8757	   -14.5187	   -19.5541	   -18.6310	   -14.4348	   -12.6724	   -16.3651	
   -17.1204	   -14.2670	   -15.0223	   -21.2326	   -16.6168	   -22.7432	   -20.3094	   -17.3721	   -14.6866	   -18.2114	
   -20.1416	   -17.1204	   -17.5400	   -24.5056	   -18.5471	   -25.8484	   -21.7361	   -20.1416	   -16.5329	   -19.9738	
   -22.7432	   -19.5541	   -19.6381	   -27.3590	   -20.2255	   -28.7018	   -22.7432	   -22.5754	   -18.2114	   -21.3165	
   -24.6735	   -21.5683	   -21.4005	   -29.7089	   -21.4005	   -31.1356	   -23.3307	   -24.5895	   -19.5541	   -22.3236	
   -25.9323	   -22.9111	   -22.5754	   -31.4713	   -22.0718	   -32.9819	   -23.3307	   -26.0162	   -20.4773	   -22.8271	
   -26.6876	   -23.7503	   -23.2468	   -32.3944	   -22.3236	   -34.3246	   -22.9111	   -26.8555	   -20.9808	   -22.9111	
   -27.0233	   -24.2538	   -23.4985	   -32.7301	   -22.2397	   -34.9121	   -22.0718	   -27.0233	   -20.9808	   -22.5754	
   -27.1072	   -24.3378	   -23.3307	   -32.3105	   -21.8201	   -34.9960	   -21.0648	   -26.7715	   -20.5612	   -21.9879	
   -26.8555	   -24.2538	   -22.9950	   -31.3873	   -21.3165	   -34.5764	   -19.8898	   -26.0162	   -19.8898	   -21.0648	
   -26.5198	   -24.0021	   -22.4075	   -30.0446	   -20.6451	   -33.7372	   -18.7988	   -25.0092	   -18.8828	   -19.9738	
   -25.9323	   -23.5825	   -21.7361	   -28.2822	   -19.9738	   -32.5623	   -17.7917	   -23.7503	   -17.7917	   -18.9667	
   -25.0931	   -22.9950	   -20.9808	   -26.4359	   -19.3863	   -31.1356	   -17.0364	   -22.4915	   -16.6168	   -17.9596	
   -24.0021	   -22.4075	   -20.3094	   -24.4217	   -18.9667	   -29.6249	   -16.5329	   -21.2326	   -15.5258	   -17.0364	
   -22.7432	   -21.6522	   -19.6381	   -22.3236	   -18.6310	   -28.1143	   -16.3651	   -19.9738	   -14.5187	   -16.2811	
   -21.4005	   -20.8969	   -19.1345	   -20.3094	   -18.4631	   -26.5198	   -16.5329	   -18.8828	   -13.6795	   -15.5258	
   -19.9738	   -20.1416	   -18.7988	   -18.2114	   -18.4631	   -24.9252	   -16.9525	   -17.9596	   -12.9242	   -14.9384	
   -18.6310	   -19.3863	   -18.5471	   -16.1133	   -18.5471	   -23.1628	   -17.6239	   -17.0364	   -12.4207	   -14.3509	
   -17.4561	   -18.6310	   -18.3792	   -13.8474	   -18.7149	   -21.4005	   -18.2953	   -16.1972	   -11.9171	   -13.6795	
   -16.3651	   -17.8757	   -18.2114	   -11.6653	   -18.9667	   -19.5541	   -18.9667	   -15.2740	   -11.5814	   -13.0081	
   -15.5258	   -17.2043	   -18.0435	    -9.3994	   -19.1345	   -17.7078	   -19.6381	   -14.4348	   -11.3297	   -12.1689	
   -14.9384	   -16.6168	   -17.8757	    -7.2174	   -19.3024	   -15.8615	   -20.1416	   -13.5117	   -11.2457	   -11.3297	
   -14.6027	   -16.1133	   -17.6239	    -5.3711	   -19.4702	   -14.2670	   -20.5612	   -12.5885	   -11.4136	   -10.6583	
   -14.5187	   -15.7776	   -17.4561	    -3.8605	   -19.6381	   -12.9242	   -20.9808	   -11.8332	   -11.9171	   -10.0708	
   -14.7705	   -15.6937	   -17.2882	    -2.9373	   -19.8059	   -12.0850	   -21.3165	   -11.3297	   -12.7563	    -9.7351	
   -15.3580	   -15.8615	   -17.2882	    -2.6016	   -20.0577	   -11.6653	   -21.6522	   -10.9940	   -14.0152	    -9.8190	
   -16.1972	   -16.1972	   -17.3721	    -2.9373	   -20.2255	   -11.7493	   -21.9879	   -11.0779	   -15.5258	   -10.3226	
   -17.2043	   -16.7007	   -17.5400	    -4.0283	   -20.5612	   -12.4207	   -22.4075	   -11.4136	   -16.9525	   -11.1618	
   -18.4631	   -17.3721	   -17.8757	    -5.6229	   -20.8130	   -13.4277	   -22.9111	   -12.0010	   -18.0435	   -12.2528	
   -19.7220	   -18.1274	   -18.2953	    -7.5531	   -21.0648	   -14.7705	   -23.4146	   -12.7563	   -18.5471	   -13.5956	
   -21.0648	   -18.8828	   -18.7149	    -9.5673	   -21.4005	   -16.1133	   -23.9182	   -13.5117	   -18.3792	   -15.0223	
   -22.4075	   -19.7220	   -19.2184	   -11.6653	   -21.6522	   -17.4561	   -24.4217	   -14.2670	   -17.5400	   -16.4490	
   -23.5825	   -20.4773	   -19.7220	   -13.6795	   -21.9040	   -18.7988	   -24.9252	   -15.0223	   -16.3651	   -17.8757	
   -24.6735	   -21.1487	   -20.1416	   -15.5258	   -22.2397	   -19.8898	   -25.4288	   -15.6937	   -15.1901	   -19.1345	
   -25.5966	   -21.7361	   -20.5612	   -17.1204	   -22.4915	   -20.8969	   -25.8484	   -16.2811	   -14.0152	   -20.3094	
   -26.2680	   -22.1558	   -20.8130	   -18.4631	   -22.6593	   -21.7361	   -26.2680	   -16.7847	   -13.0920	   -21.2326	
   -26.6876	   -22.4075	   -20.9808	   -19.4702	   -22.7432	   -22.2397	   -26.5198	   -17.2043	   -12.3367	   -21.9879	
   -26.8555	   -22.3236	   -20.8969	   -19.9738	   -22.6593	   -22.4075	   -26.6876	   -17.4561	   -11.8332	   -22.4075	
   -26.6037	   -22.0718	   -20.6451	   -19.8898	   -22.4075	   -22.2397	   -26.6037	   -17.4561	   -11.4136	   -22.5754	
   -26.1841	   -21.5683	   -20.1416	   -19.4702	   -21.9879	   -21.7361	   -26.2680	   -17.2882	   -11.0779	   -22.4915	
   -25.5127	   -20.8969	   -19.5541	   -18.5471	   -21.4005	   -20.9808	   -25.6805	   -16.8686	   -10.7422	   -22.2397	
   -24.7574	   -20.1416	   -18.7988	   -17.4561	   -20.8130	   -20.0577	   -25.0092	   -16.2811	   -10.4065	   -21.7361	
   -24.0021	   -19.4702	   -18.0435	   -16.2811	   -20.2255	   -19.2184	   -24.2538	   -15.6937	   -10.1547	   -21.2326	
   -23.2468	   -18.8828	   -17.3721	   -15.1901	   -19.7220	   -18.3792	   -23.4146	   -15.1062	    -9.9030	   -20.5612	
   -22.4915	   -18.3792	   -16.7007	   -14.1830	   -19.3024	   -17.7917	   -22.5754	   -14.6027	    -9.7351	   -19.9738	
   -21.9040	   -18.0435	   -16.1972	   -13.4277	   -19.1345	   -17.2882	   -21.8201	   -14.1830	    -9.6512	   -19.4702	
   -21.4844	   -17.8757	   -15.9454	   -12.8403	   -19.0506	   -17.1204	   -21.1487	   -13.9313	    -9.7351	   -19.0506	
   -21.2326	   -17.9596	   -15.8615	   -12.5046	   -19.3024	   -17.0364	   -20.6451	   -13.7634	    -9.8190	   -18.7149	
   -21.0648	   -18.2114	   -15.9454	   -12.2528	   -19.6381	   -17.1204	   -20.3094	   -13.6795	    -9.9030	   -18.4631	
   -21.0648	   -18.5471	   -16.2811	   -12.1689	   -20.2255	   -17.2043	   -20.2255	   -13.6795	   -10.0708	   -18.2953	
   -21.1487	   -18.9667	   -16.6168	   -12.1689	   -20.8969	   -17.3721	   -20.3934	   -13.6795	   -10.3226	   -18.2114	
   -21.1487	   -19.3863	   -17.0364	   -12.1689	   -21.6522	   -17.5400	   -20.7291	   -13.8474	   -10.4904	   -18.2114	
   -21.1487	   -19.7220	   -17.4561	   -12.2528	   -22.4075	   -17.7078	   -21.3165	   -14.0152	   -10.6583	   -18.2953	
   -21.1487	   -20.0577	   -17.8757	   -12.4207	   -23.2468	   -17.9596	   -22.1558	   -14.2670	   -10.9100	   -18.5471	
   -20.9808	   -20.2255	   -18.3792	   -12.7563	   -24.0860	   -18.2953	   -23.2468	   -14.6866	   -11.2457	   -18.7988	
   -20.7291	   -20.2255	   -18.8828	   -13.1760	   -24.9252	   -18.7149	   -24.5056	   -15.1062	   -11.5814	   -19.0506	
   -20.3934	   -20.1416	   -19.4702	   -13.5956	   -25.6805	   -19.1345	   -25.7645	   -15.6097	   -11.8332	   -19.3024	
   -19.8898	   -19.8898	   -19.9738	   -13.9313	   -26.3519	   -19.4702	   -26.9394	   -15.9454	   -12.0850	   -19.4702	
   -19.2184	   -19.4702	   -20.4773	   -14.0991	   -26.8555	   -19.6381	   -28.0304	   -16.1972	   -12.3367	   -19.5541	
   -18.4631	   -19.0506	   -20.8969	   -14.0152	   -27.1912	   -19.6381	   -28.9536	   -16.2811	   -12.5885	   -19.4702	
   -17.7078	   -18.5471	   -21.3165	   -13.5956	   -27.3590	   -19.3863	   -29.5410	   -16.1133	   -12.7563	   -19.2184	
   -16.8686	   -18.1274	   -21.4844	   -13.0920	   -27.3590	   -18.9667	   -29.8767	   -15.7776	   -12.8403	   -18.8828	
   -16.0294	   -17.6239	   -21.4844	   -12.3367	   -27.0233	   -18.4631	   -29.8767	   -15.2740	   -12.8403	   -18.4631	
   -15.1901	   -17.1204	   -21.2326	   -11.5814	   -26.5198	   -17.7917	   -29.5410	   -14.6027	   -12.6724	   -17.8757	
   -14.3509	   -16.4490	   -20.7291	   -10.8261	   -25.7645	   -17.1204	   -28.9536	   -13.8474	   -12.3367	   -17.2043	
   -13.5117	   -15.6937	   -19.9738	   -10.0708	   -24.8413	   -16.4490	   -28.1143	   -13.0920	   -12.0010	   -16.4490	
   -12.7563	   -14.7705	   -19.0506	    -9.3994	   -23.6664	   -15.7776	   -27.0233	   -12.2528	   -11.4975	   -15.7776	
   -12.0010	   -13.7634	   -18.0435	    -8.7280	   -22.4915	   -15.1062	   -25.9323	   -11.4975	   -10.9940	   -15.1062	
   -11.1618	   -12.7563	   -16.8686	    -8.1406	   -21.3165	   -14.6027	   -24.6735	   -10.8261	   -10.5743	   -14.6866	
   -10.4065	   -11.6653	   -15.6097	    -7.6370	   -20.0577	   -14.1830	   -23.4985	   -10.2386	   -10.2386	   -14.3509	
    -9.7351	   -10.6583	   -14.3509	    -7.3013	   -18.9667	   -13.9313	   -22.4075	    -9.9030	   -10.0708	   -14.2670	
    -9.0637	    -9.6512	   -13.1760	    -7.1335	   -17.8757	   -13.8474	   -21.4844	    -9.9030	   -10.0708	   -14.3509	
    -8.4763	    -8.8959	   -12.0850	    -7.1335	   -17.0364	   -14.0152	   -20.7291	   -10.0708	   -10.3226	   -14.7705	
    -7.9727	    -8.3084	   -11.2457	    -7.3853	   -16.4490	   -14.3509	   -20.1416	   -10.6583	   -10.9100	   -15.4419	
    -7.5531	    -7.8049	   -10.5743	    -7.7209	   -15.9454	   -14.7705	   -19.8059	   -11.3297	   -11.6653	   -16.2811	
    -7.1335	    -7.4692	    -9.9869	    -8.1406	   -15.6097	   -15.1901	   -19.4702	   -12.1689	   -12.5046	   -17.1204	
    -6.6299	    -7.2174	    -9.5673	    -8.3923	   -15.3580	   -15.6097	   -19.3024	   -13.0081	   -13.4277	   -17.9596	
    -6.1264	    -6.9656	    -9.1476	    -8.5602	   -15.1901	   -15.8615	   -19.0506	   -13.6795	   -14.2670	   -18.6310	
    -5.6229	    -6.7139	    -8.8120	    -8.5602	   -14.9384	   -15.9454	   -18.7149	   -14.1830	   -14.9384	   -19.2184	
    -5.2032	    -6.4621	    -8.4763	    -8.3084	   -14.7705	   -15.7776	   -18.2953	   -14.5187	   -15.3580	   -19.4702	
    -4.7836	    -6.2103	    -8.2245	    -7.9727	   -14.4348	   -15.4419	   -17.7917	   -14.6027	   -15.5258	   -19.5541	
    -4.5319	    -6.1264	    -7.9727	    -7.5531	   -14.1830	   -15.0223	   -17.2043	   -14.5187	   -15.3580	   -19.2184	
    -4.4479	    -6.0425	    -7.8049	    -7.1335	   -13.8474	   -14.6027	   -16.5329	   -14.1830	   -14.9384	   -18.7149	
    -4.4479	    -6.1264	    -7.8049	    -6.7978	   -13.5117	   -14.1830	   -15.8615	   -13.8474	   -14.3509	   -17.9596	
    -4.6997	    -6.2103	    -7.8888	    -6.6299	   -13.2599	   -13.8474	   -15.2740	   -13.5117	   -13.5956	   -17.0364	
    -5.0354	    -6.4621	    -8.0566	    -6.4621	   -13.0920	   -13.5956	   -14.6866	   -13.0081	   -12.7563	   -16.0294	
    -5.4550	    -6.7978	    -8.3923	    -6.2943	   -13.0081	   -13.3438	   -14.2670	   -12.5046	   -11.8332	   -14.8544	
    -5.8746	    -7.1335	    -8.7280	    -6.0425	   -13.0081	   -13.0920	   -13.9313	   -11.8332	   -10.8261	   -13.6795	
    -6.2103	    -7.3853	    -9.1476	    -5.5389	   -13.0920	   -12.5885	   -13.7634	   -10.9100	    -9.6512	   -12.4207	
    -6.3782	    -7.4692	    -9.3994	    -4.8676	   -13.2599	   -11.8332	   -13.6795	    -9.8190	    -8.4763	   -11.1618	
    -6.3782	    -7.5531	    -9.6512	    -3.8605	   -13.4277	   -10.9100	   -13.8474	    -8.5602	    -7.3853	    -9.9869	
    -6.2943	    -7.4692	    -9.8190	    -2.7695	   -13.6795	    -9.8190	   -14.1830	    -7.3013	    -6.5460	    -9.1476	
    -6.1264	    -7.3853	    -9.9869	    -1.5945	   -14.0991	    -8.7280	   -14.7705	    -6.0425	    -5.8746	    -8.6441	
    -5.7907	    -7.3013	   -10.1547	    -0.5035	   -14.5187	    -7.6370	   -15.6097	    -4.9515	    -5.5389	    -8.3923	
    -5.4550	    -7.2174	   -10.4065	     0.3357	   -15.1062	    -6.7978	   -16.6168	    -4.0283	    -5.3711	    -8.4763	
    -5.1193	    -7.1335	   -10.5743	     0.9232	   -15.6097	    -6.1264	   -17.7078	    -3.2730	    -5.2872	    -8.7280	
    -4.7836	    -6.9656	   -10.7422	     1.1749	   -16.1972	    -5.6229	   -18.7988	    -2.8534	    -5.3711	    -9.0637	
    -4.4479	    -6.8817	   -10.9100	     1.2589	   -16.7007	    -5.4550	   -19.8059	    -2.6016	    -5.4550	    -9.4833	
    -4.1962	    -6.7978	   -10.9940	     1.0071	   -17.2043	    -5.5389	   -20.6451	    -2.6016	    -5.7068	   -10.0708	
    -4.1122	    -6.7139	   -11.1618	     0.5875	   -17.7078	    -5.7907	   -21.4005	    -2.8534	    -6.1264	   -10.7422	
    -4.1962	    -6.7139	   -11.2457	     0.0000	   -18.1274	    -6.2943	   -21.9879	    -3.2730	    -6.6299	   -11.5814	
    -4.2801	    -6.7139	   -11.3297	    -0.6714	   -18.4631	    -6.8817	   -22.3236	    -4.0283	    -7.3853	   -12.5046	
    -4.5319	    -6.7978	   -11.4136	    -1.2589	   -18.7149	    -7.5531	   -22.5754	    -4.7836	    -8.2245	   -13.5117	
    -4.7836	    -6.8817	   -11.4136	    -1.8463	   -18.8828	    -8.2245	   -22.4915	    -5.7068	    -9.0637	   -14.5187	
    -5.1193	    -6.8817	   -11.3297	    -2.1820	   -18.7988	    -8.7280	   -22.1558	    -6.4621	    -9.9030	   -15.3580	
    -5.3711	    -6.9656	   -11.1618	    -2.4338	   -18.4631	    -9.1476	   -21.5683	    -7.1335	   -10.6583	   -16.1133	
    -5.6229	    -6.9656	   -10.7422	    -2.6016	   -17.8757	    -9.4833	   -20.6451	    -7.6370	   -11.2457	   -16.6168	
    -5.7907	    -6.8817	   -10.2386	    -2.7695	   -17.0364	    -9.6512	   -19.4702	    -7.8888	   -11.6653	   -16.8686	
    -5.8746	    -6.7139	    -9.7351	    -3.0212	   -16.0294	    -9.8190	   -18.1274	    -8.0566	   -11.9171	   -17.0364	
    -5.8746	    -6.5460	    -9.1476	    -3.3569	   -15.0223	   -10.0708	   -16.7007	    -8.1406	   -12.0850	   -17.0364	
    -5.7068	    -6.3782	    -8.6441	    -3.8605	   -14.0152	   -10.3226	   -15.3580	    -8.2245	   -12.1689	   -16.9525	
    -5.6229	    -6.2103	    -8.1406	    -4.3640	   -13.1760	   -10.4904	   -14.1830	    -8.3084	   -12.1689	   -16.8686	
    -5.4550	    -6.0425	    -7.8049	    -4.8676	   -12.4207	   -10.6583	   -13.0920	    -8.3084	   -12.1689	   -16.7847	
    -5.2872	    -5.9586	    -7.6370	    -5.3711	   -11.9171	   -10.7422	   -12.3367	    -8.3923	   -12.1689	   -16.7007	
    -5.2872	    -6.0425	    -7.5531	    -5.7907	   -11.6653	   -10.9940	   -11.8332	    -8.5602	   -12.2528	   -16.7007	
    -5.5389	    -6.2103	    -7.7209	    -6.2943	   -11.6653	   -11.2457	   -11.5814	    -8.8120	   -12.4207	   -16.7847	
    -5.9586	    -6.6299	    -8.1406	    -6.9656	   -11.8332	   -11.6653	   -11.6653	    -9.2316	   -12.6724	   -16.8686	
    -6.7139	    -7.2174	    -8.6441	    -7.7209	   -12.2528	   -12.2528	   -11.9171	    -9.7351	   -12.9242	   -17.1204	
    -7.8049	    -8.0566	    -9.3994	    -8.7280	   -12.8403	   -13.0081	   -12.3367	   -10.4065	   -13.3438	   -17.2882	
    -9.1476	    -9.2316	   -10.3226	    -9.9869	   -13.5117	   -14.0991	   -12.8403	   -11.2457	   -13.6795	   -17.4561	
   -10.7422	   -10.4904	   -11.3297	   -11.4975	   -14.3509	   -15.3580	   -13.4277	   -12.0850	   -14.0991	   -17.4561	
   -12.4207	   -12.0010	   -12.3367	   -13.3438	   -15.1901	   -16.7847	   -14.0991	   -12.9242	   -14.4348	   -17.3721	
   -14.2670	   -13.5956	   -13.4277	   -15.2740	   -16.1972	   -18.3792	   -14.7705	   -13.7634	   -14.6866	   -17.1204	
   -16.0294	   -15.1901	   -14.4348	   -17.2882	   -17.2043	   -20.0577	   -15.5258	   -14.5187	   -14.8544	   -16.7847	
   -17.6239	   -16.8686	   -15.4419	   -19.3024	   -18.2114	   -21.6522	   -16.1972	   -15.2740	   -14.9384	   -16.2811	
   -19.2184	   -18.4631	   -16.2811	   -21.2326	   -19.2184	   -23.2468	   -16.8686	   -15.8615	   -14.8544	   -15.6937	
   -20.5612	   -19.9738	   -17.0364	   -23.0789	   -20.1416	   -24.7574	   -17.5400	   -16.4490	   -14.6866	   -15.1062	
   -21.7361	   -21.3165	   -17.7078	   -24.6735	   -21.0648	   -26.0162	   -18.1274	   -16.7847	   -14.4348	   -14.4348	
   -22.6593	   -22.4075	   -18.1274	   -25.7645	   -21.8201	   -27.0233	   -18.7149	   -17.0364	   -13.9313	   -13.6795	
   -23.4146	   -23.3307	   -18.4631	   -26.4359	   -22.4075	   -27.5269	   -19.3024	   -17.0364	   -13.3438	   -12.9242	
   -24.0860	   -24.0021	   -18.7988	   -26.6037	   -22.9111	   -27.6947	   -19.8898	   -16.7847	   -12.5885	   -12.1689	
   -24.6735	   -24.5056	   -19.0506	   -26.3519	   -23.4146	   -27.4429	   -20.4773	   -16.3651	   -11.7493	   -11.5814	
   -25.1770	   -24.9252	   -19.4702	   -25.7645	   -23.9182	   -27.0233	   -21.2326	   -15.9454	   -10.9940	   -11.0779	
   -25.5966	   -25.2609	   -19.9738	   -25.0931	   -24.4217	   -26.3519	   -22.0718	   -15.5258	   -10.1547	   -10.8261	
   -26.0162	   -25.5127	   -20.6451	   -24.1699	   -25.0092	   -25.6805	   -22.9950	   -15.0223	    -9.4833	   -10.7422	
   -26.2680	   -25.6805	   -21.4005	   -23.2468	   -25.5127	   -24.9252	   -23.9182	   -14.6866	    -8.9798	   -10.7422	
   -26.4359	   -25.6805	   -22.2397	   -22.2397	   -25.9323	   -24.1699	   -24.6735	   -14.3509	    -8.7280	   -10.9100	
   -26.5198	   -25.6805	   -22.9950	   -21.2326	   -26.2680	   -23.5825	   -25.2609	   -14.1830	    -8.6441	   -11.1618	
   -26.5198	   -25.5966	   -23.6664	   -20.4773	   -26.3519	   -23.0789	   -25.5966	   -14.0991	    -8.8959	   -11.4975	
   -26.6037	   -25.5127	   -24.1699	   -19.8898	   -26.3519	   -22.9111	   -25.6805	   -14.2670	    -9.4833	   -12.0010	
   -26.7715	   -25.4288	   -24.5056	   -19.7220	   -26.2680	   -22.9950	   -25.6805	   -14.6027	   -10.4065	   -12.5885	
   -26.9394	   -25.4288	   -24.7574	   -20.0577	   -26.1002	   -23.4985	   -25.4288	   -15.2740	   -11.5814	   -13.2599	
   -27.1912	   -25.4288	   -24.8413	   -20.8130	   -25.7645	   -24.4217	   -25.0931	   -16.1133	   -13.0081	   -14.0152	
   -27.5269	   -25.5127	   -24.6735	   -22.0718	   -25.4288	   -25.5966	   -24.5895	   -17.0364	   -14.3509	   -14.7705	
   -27.8625	   -25.5966	   -24.4217	   -23.5825	   -24.9252	   -27.0233	   -23.9182	   -18.1274	   -15.6097	   -15.3580	
   -28.2822	   -25.6805	   -23.9182	   -25.3448	   -24.2538	   -28.5339	   -22.9950	   -19.1345	   -16.6168	   -15.8615	
   -28.7857	   -25.7645	   -23.4146	   -27.1912	   -23.4146	   -30.0446	   -21.9040	   -20.1416	   -17.4561	   -16.2811	
   -29.4571	   -25.9323	   -22.8271	   -29.0375	   -22.5754	   -31.6391	   -20.7291	   -21.0648	   -17.9596	   -16.4490	
   -30.2124	   -26.1841	   -22.3236	   -30.8838	   -21.6522	   -33.1497	   -19.5541	   -21.9040	   -18.3792	   -16.5329	
   -30.9677	   -26.4359	   -21.8201	   -32.6462	   -20.7291	   -34.6603	   -18.4631	   -22.8271	   -18.7149	   -16.7007	
   -31.7230	   -26.6876	   -21.4005	   -34.1568	   -19.8059	   -36.0031	   -17.3721	   -23.6664	   -18.8828	   -16.7847	
   -32.3105	   -26.7715	   -20.8969	   -35.4156	   -18.9667	   -37.0941	   -16.5329	   -24.4217	   -19.0506	   -16.8686	
   -32.6462	   -26.7715	   -20.5612	   -36.2549	   -18.2953	   -37.9333	   -15.6937	   -25.0092	   -19.1345	   -17.0364	
   -32.7301	   -26.6037	   -20.2255	   -36.6745	   -17.6239	   -38.4369	   -15.1062	   -25.5127	   -19.1345	   -17.2043	
   -32.5623	   -26.2680	   -19.8898	   -36.6745	   -17.2043	   -38.5208	   -14.6866	   -25.7645	   -19.1345	   -17.2882	
   -32.2266	   -25.9323	   -19.6381	   -36.3388	   -16.8686	   -38.3530	   -14.4348	   -25.7645	   -19.0506	   -17.3721	
   -31.7230	   -25.5127	   -19.3863	   -35.7513	   -16.6168	   -37.9333	   -14.2670	   -25.5966	   -18.7988	   -17.3721	
   -31.1356	   -25.0092	   -19.2184	   -34.9121	   -16.4490	   -37.3459	   -14.1830	   -25.2609	   -18.5471	   -17.2043	
   -30.3802	   -24.5056	   -18.9667	   -33.9890	   -16.3651	   -36.6745	   -14.0991	   -24.8413	   -18.1274	   -17.0364	
   -29.6249	   -24.0021	   -18.7988	   -32.9819	   -16.2811	   -35.9192	   -14.1830	   -24.2538	   -17.7078	   -16.7847	
   -28.8696	   -23.5825	   -18.6310	   -32.1426	   -16.2811	   -35.3317	   -14.1830	   -23.7503	   -17.2882	   -16.6168	
   -28.1143	   -23.2468	   -18.6310	   -31.4713	   -16.2811	   -34.8282	   -14.2670	   -23.4146	   -16.9525	   -16.3651	
   -27.5269	   -22.9950	   -18.6310	   -30.8838	   -16.3651	   -34.5764	   -14.4348	   -23.0789	   -16.7007	   -16.1133	
   -27.0233	   -22.9111	   -18.7988	   -30.4642	   -16.5329	   -34.3246	   -14.6027	   -22.8271	   -16.4490	   -15.9454	
   -26.7715	   -22.9950	   -19.0506	   -30.0446	   -16.7847	   -34.0729	   -14.7705	   -22.6593	   -16.2811	   -15.7776	
   -26.6037	   -23.0789	   -19.3863	   -29.6249	   -17.1204	   -33.7372	   -15.1062	   -22.4915	   -16.1972	   -15.6097	
   -26.5198	   -23.2468	   -19.8059	   -28.9536	   -17.5400	   -33.4015	   -15.6097	   -22.2397	   -16.0294	   -15.4419	
   -26.5198	   -23.3307	   -20.3094	   -28.1143	   -18.1274	   -32.8140	   -16.1133	   -21.9879	   -15.8615	   -15.2740	
   -26.4359	   -23.4146	   -20.7291	   -27.1072	   -18.7149	   -32.0587	   -16.7007	   -21.6522	   -15.6937	   -15.0223	
   -26.1841	   -23.2468	   -20.9808	   -25.9323	   -19.2184	   -31.1356	   -17.2882	   -21.1487	   -15.3580	   -14.7705	
   -25.7645	   -22.8271	   -21.1487	   -24.5895	   -19.7220	   -30.0446	   -17.8757	   -20.5612	   -15.1062	   -14.5187	
   -25.1770	   -22.2397	   -21.0648	   -23.2468	   -20.0577	   -28.8696	   -18.4631	   -20.0577	   -14.8544	   -14.3509	
   -24.5895	   -21.6522	   -20.8969	   -22.0718	   -20.3934	   -27.7786	   -19.0506	   -19.5541	   -14.7705	   -14.3509	
   -24.0021	   -20.9808	   -20.7291	   -20.9808	   -20.7291	   -26.8555	   -19.8059	   -19.1345	   -14.8544	   -14.6027	
   -23.4985	   -20.5612	   -20.6451	   -20.0577	   -21.2326	   -26.0162	   -20.7291	   -18.9667	   -15.1062	   -15.0223	
   -23.1628	   -20.2255	   -20.5612	   -19.4702	   -21.8201	   -25.4288	   -21.6522	   -18.9667	   -15.5258	   -15.6937	
   -22.9950	   -20.0577	   -20.6451	   -19.1345	   -22.4915	   -25.0931	   -22.7432	   -19.1345	   -16.0294	   -16.4490	
   -22.9111	   -20.0577	   -20.7291	   -18.8828	   -23.1628	   -24.8413	   -23.9182	   -19.3863	   -16.6168	   -17.2043	
   -22.8271	   -20.0577	   -20.7291	   -18.7149	   -23.9182	   -24.6735	   -24.9252	   -19.6381	   -17.1204	   -17.8757	
   -22.7432	   -20.0577	   -20.7291	   -18.5471	   -24.5056	   -24.5056	   -25.8484	   -19.8059	   -17.5400	   -18.4631	
   -22.6593	   -20.0577	   -20.5612	   -18.2114	   -24.9252	   -24.3378	   -26.5198	   -19.8059	   -17.8757	   -18.9667	
   -22.5754	   -19.8898	   -20.2255	   -17.7917	   -25.0931	   -24.0860	   -26.9394	   -19.7220	   -18.0435	   -19.2184	
   -22.4915	   -19.7220	   -19.7220	   -17.2882	   -25.0931	   -23.7503	   -27.0233	   -19.3863	   -18.1274	   -19.3024	
   -22.4075	   -19.3863	   -19.0506	   -16.8686	   -24.8413	   -23.4146	   -26.8555	   -19.0506	   -18.1274	   -19.3024	
   -22.4915	   -19.1345	   -18.2953	   -16.4490	   -24.5056	   -23.0789	   -26.3519	   -18.5471	   -18.0435	   -19.2184	
   -22.5754	   -18.8828	   -17.3721	   -16.1133	   -23.9182	   -22.7432	   -25.6805	   -18.0435	   -17.8757	   -19.0506	
   -22.6593	   -18.5471	   -16.4490	   -15.8615	   -23.1628	   -22.4075	   -24.8413	   -17.4561	   -17.7078	   -18.7988	
   -22.6593	   -18.1274	   -15.5258	   -15.6097	   -22.3236	   -21.9040	   -23.7503	   -16.7847	   -17.3721	   -18.4631	
   -22.4915	   -17.5400	   -14.5187	   -15.1062	   -21.2326	   -21.3165	   -22.4075	   -15.9454	   -16.9525	   -17.8757	
   -21.8201	   -16.7007	   -13.4277	   -14.4348	   -19.8898	   -20.3934	   -20.8969	   -14.9384	   -16.2811	   -17.2043	
   -20.7291	   -15.4419	   -12.2528	   -13.5117	   -18.3792	   -19.2184	   -19.1345	   -13.7634	   -15.3580	   -16.3651	
   -19.1345	   -13.9313	   -10.9940	   -12.3367	   -16.6168	   -17.9596	   -17.2043	   -12.4207	   -14.2670	   -15.3580	
   -17.1204	   -12.0010	    -9.7351	   -11.0779	   -14.7705	   -16.6168	   -15.1901	   -11.1618	   -13.0081	   -14.4348	
   -14.9384	    -9.9869	    -8.4763	    -9.7351	   -12.8403	   -15.4419	   -13.2599	    -9.9030	   -11.6653	   -13.5117	
   -12.7563	    -7.8888	    -7.3013	    -8.4763	   -11.0779	   -14.5187	   -11.4136	    -8.8959	   -10.4904	   -12.6724	
   -10.7422	    -6.1264	    -6.3782	    -7.3853	    -9.5673	   -13.8474	    -9.8190	    -8.2245	    -9.5673	   -12.1689	
    -9.2316	    -4.6997	    -5.7907	    -6.6299	    -8.3923	   -13.5956	    -8.6441	    -7.8888	    -8.8959	   -11.9171	
    -8.2245	    -3.8605	    -5.6229	    -6.2943	    -7.7209	   -13.6795	    -7.8888	    -7.9727	    -8.6441	   -11.9171	
    -7.8888	    -3.6087	    -5.9586	    -6.2943	    -7.5531	   -14.1830	    -7.6370	    -8.5602	    -8.9798	   -12.3367	
    -7.9727	    -3.9444	    -6.7139	    -6.7978	    -7.9727	   -14.9384	    -7.8049	    -9.5673	    -9.7351	   -13.0920	
    -8.5602	    -4.7836	    -7.8049	    -7.5531	    -8.7280	   -16.0294	    -8.3923	   -10.9100	   -10.9940	   -14.1830	
    -9.3155	    -5.8746	    -9.1476	    -8.6441	    -9.9030	   -17.2882	    -9.2316	   -12.4207	   -12.5885	   -15.5258	
   -10.2386	    -7.1335	   -10.6583	    -9.7351	   -11.2457	   -18.6310	   -10.4065	   -13.9313	   -14.3509	   -16.8686	
   -10.9940	    -8.3084	   -12.0010	   -10.7422	   -12.6724	   -19.7220	   -11.5814	   -15.3580	   -16.1133	   -18.2114	
   -11.4136	    -9.3155	   -13.1760	   -11.4975	   -14.0152	   -20.6451	   -12.8403	   -16.3651	   -17.5400	   -19.3863	
   -11.4136	    -9.8190	   -14.0152	   -12.0010	   -15.1901	   -21.1487	   -13.9313	   -16.9525	   -18.4631	   -20.1416	
   -10.8261	    -9.9030	   -14.4348	   -12.1689	   -16.0294	   -21.3165	   -14.7705	   -17.0364	   -18.7988	   -20.4773	
    -9.8190	    -9.6512	   -14.5187	   -12.0010	   -16.7007	   -21.1487	   -15.5258	   -16.7007	   -18.6310	   -20.3934	
    -8.7280	    -9.2316	   -14.3509	   -11.7493	   -17.1204	   -20.8969	   -16.1972	   -16.1133	   -17.9596	   -19.9738	
    -7.7209	    -8.8120	   -14.3509	   -11.4975	   -17.6239	   -20.4773	   -16.9525	   -15.3580	   -17.1204	   -19.5541	
    -7.2174	    -8.7280	   -14.4348	   -11.3297	   -18.2953	   -20.1416	   -17.8757	   -14.7705	   -16.1133	   -19.1345	
    -7.3853	    -9.0637	   -14.8544	   -11.4136	   -19.1345	   -19.8898	   -19.0506	   -14.2670	   -15.2740	   -18.8828	
    -8.2245	    -9.8190	   -15.6097	   -11.5814	   -20.2255	   -19.7220	   -20.4773	   -13.9313	   -14.5187	   -18.7988	
    -9.7351	   -10.9940	   -16.7007	   -11.9171	   -21.5683	   -19.7220	   -22.0718	   -13.9313	   -14.0152	   -18.8828	
   -11.6653	   -12.5046	   -18.0435	   -12.4207	   -22.9950	   -19.7220	   -23.7503	   -14.0991	   -13.9313	   -19.3024	
   -13.8474	   -14.1830	   -19.4702	   -12.9242	   -24.5895	   -19.7220	   -25.5127	   -14.5187	   -14.0991	   -19.9738	
   -15.8615	   -15.6937	   -20.8130	   -13.2599	   -26.1002	   -19.6381	   -27.1912	   -15.0223	   -14.6027	   -20.8130	
   -17.6239	   -17.0364	   -21.9879	   -13.3438	   -27.3590	   -19.3863	   -28.6179	   -15.5258	   -15.2740	   -21.6522	
   -18.7988	   -17.8757	   -22.8271	   -13.0081	   -28.4500	   -18.8828	   -29.7928	   -15.7776	   -16.0294	   -22.4075	
   -19.3863	   -18.3792	   -23.3307	   -12.4207	   -29.1214	   -18.1274	   -30.4642	   -15.8615	   -16.7007	   -23.0789	
   -19.4702	   -18.4631	   -23.4146	   -11.5814	   -29.3732	   -17.2043	   -30.7999	   -15.6097	   -17.1204	   -23.3307	
   -19.2184	   -18.2953	   -23.3307	   -10.6583	   -29.2892	   -16.2811	   -30.7999	   -15.2740	   -17.2882	   -23.4146	
   -18.7149	   -17.8757	   -22.9950	    -9.9030	   -28.9536	   -15.5258	   -30.3802	   -14.7705	   -17.2882	   -23.2468	
   -18.1274	   -17.4561	   -22.6593	    -9.4833	   -28.3661	   -15.0223	   -29.8767	   -14.2670	   -17.2043	   -22.9950	
   -17.5400	   -17.0364	   -22.3236	    -9.4833	   -27.5269	   -15.0223	   -29.1214	   -14.0152	   -17.1204	   -22.8271	
   -17.1204	   -16.6168	   -21.9879	    -9.9030	   -26.6876	   -15.3580	   -28.3661	   -13.9313	   -17.1204	   -22.5754	
   -16.7847	   -16.3651	   -21.7361	   -10.5743	   -25.8484	   -16.1133	   -27.5269	   -14.0991	   -17.2043	   -22.4075	
   -16.6168	   -16.1972	   -21.4844	   -11.4136	   -25.0092	   -17.0364	   -26.6037	   -14.3509	   -17.2882	   -22.2397	
   -16.7007	   -16.1972	   -21.3165	   -12.3367	   -24.1699	   -17.9596	   -25.7645	   -14.6027	   -17.2882	   -22.1558	
   -16.8686	   -16.2811	   -21.1487	   -13.0920	   -23.4985	   -18.8828	   -25.0092	   -15.0223	   -17.3721	   -21.9879	
   -17.2043	   -16.4490	   -21.0648	   -13.8474	   -22.8271	   -19.7220	   -24.2538	   -15.3580	   -17.3721	   -21.9040	
   -17.7078	   -16.7007	   -20.8969	   -14.5187	   -22.3236	   -20.4773	   -23.4985	   -15.7776	   -17.3721	   -21.9040	
   -18.1274	   -16.9525	   -20.7291	   -14.9384	   -21.8201	   -21.0648	   -22.9111	   -16.1972	   -17.4561	   -21.9040	
   -18.4631	   -17.0364	   -20.3934	   -15.1901	   -21.3165	   -21.4005	   -22.3236	   -16.5329	   -17.4561	   -21.8201	
   -18.4631	   -16.8686	   -19.8898	   -15.1901	   -20.7291	   -21.5683	   -21.7361	   -16.7007	   -17.3721	   -21.7361	
   -18.1274	   -16.4490	   -19.0506	   -14.8544	   -20.1416	   -21.4005	   -21.0648	   -16.7007	   -17.1204	   -21.5683	
   -17.4561	   -15.6937	   -18.0435	   -14.1830	   -19.4702	   -20.9808	   -20.4773	   -16.4490	   -16.8686	   -21.4005	
   -16.4490	   -14.7705	   -16.9525	   -13.4277	   -18.7149	   -20.3934	   -19.8059	   -16.1133	   -16.5329	   -21.1487	
   -15.4419	   -13.7634	   -15.6937	   -12.5885	   -18.0435	   -19.6381	   -19.2184	   -15.6097	   -16.1133	   -20.9808	
   -14.4348	   -12.7563	   -14.4348	   -11.7493	   -17.2882	   -18.9667	   -18.5471	   -15.1062	   -15.6097	   -20.8130	
   -13.5117	   -11.8332	   -13.2599	   -10.9940	   -16.5329	   -18.2953	   -17.8757	   -14.5187	   -15.1062	   -20.6451	
   -12.7563	   -10.9100	   -12.2528	   -10.4065	   -15.7776	   -17.7078	   -17.1204	   -13.9313	   -14.5187	   -20.3934	
   -12.0850	   -10.0708	   -11.2457	   -10.0708	   -15.1062	   -17.2043	   -16.3651	   -13.3438	   -13.9313	   -20.1416	
   -11.4975	    -9.3155	   -10.4904	    -9.9030	   -14.5187	   -16.9525	   -15.5258	   -12.7563	   -13.2599	   -19.8059	
   -11.0779	    -8.8120	    -9.9030	    -9.9869	   -13.9313	   -16.8686	   -14.6866	   -12.2528	   -12.5885	   -19.3863	
   -10.8261	    -8.3923	    -9.6512	   -10.3226	   -13.5956	   -17.0364	   -14.0152	   -11.9171	   -12.0010	   -18.9667	
   -10.9100	    -8.2245	    -9.5673	   -10.9940	   -13.4277	   -17.3721	   -13.4277	   -11.6653	   -11.4975	   -18.4631	
   -11.1618	    -8.3923	    -9.7351	   -11.8332	   -13.4277	   -17.8757	   -13.0081	   -11.4975	   -11.0779	   -17.9596	
   -11.8332	    -8.8120	   -10.2386	   -12.8403	   -13.6795	   -18.4631	   -12.9242	   -11.4975	   -10.8261	   -17.6239	
   -12.8403	    -9.6512	   -10.9940	   -13.7634	   -14.0991	   -19.0506	   -13.0920	   -11.5814	   -10.8261	   -17.3721	
   -14.2670	   -10.8261	   -12.0850	   -14.6027	   -14.7705	   -19.5541	   -13.5956	   -11.7493	   -11.0779	   -17.3721	
   -15.9454	   -12.3367	   -13.3438	   -15.1062	   -15.6097	   -19.9738	   -14.3509	   -12.0010	   -11.4975	   -17.7078	
   -17.6239	   -13.9313	   -14.7705	   -15.3580	   -16.5329	   -20.0577	   -15.3580	   -12.1689	   -12.0010	   -18.1274	
   -19.3024	   -15.4419	   -16.1972	   -15.1901	   -17.4561	   -19.9738	   -16.3651	   -12.3367	   -12.5885	   -18.7149	
   -20.5612	   -16.7847	   -17.4561	   -14.7705	   -18.3792	   -19.7220	   -17.5400	   -12.4207	   -13.0081	   -19.3024	
   -21.4844	   -17.7917	   -18.4631	   -14.1830	   -19.1345	   -19.3863	   -18.6310	   -12.5046	   -13.3438	   -19.8059	
   -21.9879	   -18.3792	   -19.1345	   -13.3438	   -19.7220	   -18.8828	   -19.5541	   -12.4207	   -13.5117	   -20.1416	
   -21.9879	   -18.4631	   -19.4702	   -12.3367	   -20.0577	   -18.2114	   -20.3934	   -12.1689	   -13.5117	   -20.3934	
   -21.5683	   -18.2114	   -19.3863	   -11.2457	   -20.0577	   -17.5400	   -20.8969	   -11.9171	   -13.3438	   -20.3934	
   -20.6451	   -17.4561	   -18.8828	   -10.0708	   -19.8059	   -16.7007	   -21.2326	   -11.4136	   -13.0920	   -20.2255	
   -19.3863	   -16.3651	   -18.1274	    -8.9798	   -19.3024	   -15.9454	   -21.2326	   -10.9100	   -12.6724	   -19.8059	
   -17.8757	   -15.0223	   -17.0364	    -7.9727	   -18.5471	   -15.2740	   -21.0648	   -10.4065	   -12.2528	   -19.3024	
   -16.2811	   -13.4277	   -15.8615	    -7.2174	   -17.7078	   -14.7705	   -20.6451	    -9.9869	   -11.8332	   -18.6310	
   -14.6866	   -11.9171	   -14.6027	    -6.8817	   -16.7847	   -14.5187	   -20.1416	    -9.8190	   -11.4975	   -18.0435	
   -13.2599	   -10.4904	   -13.5117	    -6.9656	   -15.9454	   -14.6027	   -19.5541	    -9.8190	   -11.4136	   -17.6239	
   -12.0010	    -9.2316	   -12.5885	    -7.4692	   -15.1901	   -15.0223	   -19.0506	   -10.1547	   -11.4975	   -17.3721	
   -10.9100	    -8.2245	   -11.8332	    -8.3084	   -14.6866	   -15.7776	   -18.5471	   -10.6583	   -11.7493	   -17.3721	
    -9.9869	    -7.3013	   -11.2457	    -9.3994	   -14.1830	   -16.5329	   -17.9596	   -11.2457	   -12.1689	   -17.4561	
    -9.1476	    -6.4621	   -10.6583	   -10.5743	   -13.7634	   -17.3721	   -17.4561	   -11.9171	   -12.5046	   -17.5400	
    -8.2245	    -5.7068	   -10.0708	   -11.5814	   -13.1760	   -18.0435	   -16.7847	   -12.3367	   -12.7563	   -17.7078	
    -7.2174	    -4.8676	    -9.3155	   -12.5046	   -12.5885	   -18.5471	   -16.0294	   -12.6724	   -12.8403	   -17.7917	
    -6.2943	    -4.0283	    -8.5602	   -13.1760	   -11.8332	   -18.7149	   -15.1901	   -12.7563	   -12.7563	   -17.8757	
    -5.3711	    -3.1891	    -7.8049	   -13.5117	   -11.0779	   -18.7149	   -14.3509	   -12.6724	   -12.5046	   -17.7917	
    -4.6158	    -2.4338	    -7.0496	   -13.5117	   -10.2386	   -18.4631	   -13.5956	   -12.4207	   -12.1689	   -17.7917	
    -4.1122	    -1.8463	    -6.3782	   -13.1760	    -9.4833	   -17.9596	   -12.8403	   -12.0850	   -11.7493	   -17.7078	
    -3.7766	    -1.4267	    -5.8746	   -12.6724	    -8.8120	   -17.3721	   -12.1689	   -11.7493	   -11.2457	   -17.6239	
    -3.7766	    -1.1749	    -5.3711	   -12.0010	    -8.1406	   -16.7007	   -11.5814	   -11.3297	   -10.7422	   -17.5400	
    -3.9444	    -1.0071	    -5.0354	   -11.2457	    -7.6370	   -16.1133	   -11.0779	   -10.9100	   -10.3226	   -17.4561	
    -4.2801	    -0.9232	    -4.6997	   -10.4904	    -7.0496	   -15.5258	   -10.4904	   -10.5743	    -9.9030	   -17.2882	
    -4.6158	    -0.9232	    -4.4479	    -9.9030	    -6.5460	   -15.0223	    -9.8190	   -10.2386	    -9.5673	   -17.2043	
    -4.9515	    -0.9232	    -4.1962	    -9.3994	    -5.9586	   -14.7705	    -9.1476	    -9.9869	    -9.3155	   -17.0364	
    -5.2872	    -0.8392	    -4.0283	    -9.1476	    -5.4550	   -14.6866	    -8.3923	    -9.8190	    -9.2316	   -16.8686	
    -5.5389	    -0.7553	    -3.7766	    -9.1476	    -4.9515	   -14.6866	    -7.5531	    -9.6512	    -9.1476	   -16.7847	
    -5.6229	    -0.6714	    -3.6087	    -9.3155	    -4.4479	   -14.8544	    -6.7139	    -9.4833	    -9.1476	   -16.6168	
    -5.7068	    -0.5875	    -3.5248	    -9.5673	    -4.0283	   -15.0223	    -5.9586	    -9.3155	    -9.1476	   -16.4490	
    -5.7068	    -0.4196	    -3.3569	    -9.7351	    -3.6926	   -15.1901	    -5.2032	    -9.0637	    -9.1476	   -16.1972	
    -5.7068	    -0.3357	    -3.2730	    -9.8190	    -3.4409	   -15.1901	    -4.5319	    -8.7280	    -9.1476	   -15.9454	
    -5.7068	    -0.2518	    -3.1891	    -9.6512	    -3.4409	   -15.0223	    -4.0283	    -8.3923	    -9.1476	   -15.6937	
    -5.7907	    -0.2518	    -3.1891	    -9.3155	    -3.4409	   -14.6866	    -3.6087	    -7.9727	    -9.2316	   -15.5258	
    -5.7907	    -0.1678	    -3.1052	    -8.7280	    -3.6087	   -14.2670	    -3.3569	    -7.6370	    -9.2316	   -15.3580	
[Epoch Header]
[Trial Type]	23
[Accept]	1
[Correct]	0
[RT]	 0.000
[Resp]	0
[Epoch Data]
     1.5106	     6.0425	     8.2245	    -2.6016	     9.9869	    -4.8676	     8.3084	     5.2032	     6.1264	    -2.0981	
     1.8463	     6.5460	     8.8120	    -3.0212	    11.0779	    -5.3711	     9.6512	     5.2032	     6.4621	    -1.2589	
     2.3499	     7.2174	     9.5673	    -3.4409	    12.1689	    -5.8746	    10.9940	     5.2032	     6.6299	    -0.5875	
     3.0212	     7.9727	    10.4065	    -3.9444	    13.3438	    -6.4621	    12.4207	     5.0354	     6.5460	     0.0000	
     3.6926	     8.7280	    11.3297	    -4.4479	    14.3509	    -7.1335	    13.6795	     4.6997	     6.1264	     0.3357	
     4.3640	     9.4833	    12.1689	    -4.9515	    15.1901	    -7.8049	    14.7705	     4.1962	     5.4550	     0.5035	
     4.9515	    10.2386	    12.9242	    -5.5389	    15.8615	    -8.4763	    15.6097	     3.5248	     4.6997	     0.5035	
     5.4550	    10.8261	    13.5956	    -5.9586	    16.2811	    -9.1476	    16.1133	     2.7695	     3.8605	     0.4196	
     5.7068	    11.2457	    14.0991	    -6.3782	    16.5329	    -9.6512	    16.4490	     1.9302	     3.0212	     0.1678	
     5.7068	    11.4975	    14.3509	    -6.5460	    16.5329	   -10.0708	    16.4490	     1.1749	     2.3499	    -0.1678	
     5.4550	    11.4975	    14.3509	    -6.4621	    16.1972	   -10.2386	    16.1133	     0.4196	     1.7624	    -0.5875	
     4.8676	    11.3297	    14.0152	    -6.1264	    15.5258	   -10.3226	    15.4419	    -0.2518	     1.1749	    -1.0910	
     4.1122	    10.8261	    13.4277	    -5.7068	    14.6027	   -10.1547	    14.5187	    -0.8392	     0.7553	    -1.6785	
     3.1891	    10.2386	    12.6724	    -5.0354	    13.5117	    -9.9030	    13.4277	    -1.3428	     0.3357	    -2.2659	
     2.1820	     9.4833	    11.7493	    -4.3640	    12.2528	    -9.5673	    12.2528	    -1.6785	     0.0000	    -2.8534	
     1.0910	     8.6441	    10.7422	    -3.6926	    10.9940	    -9.2316	    11.0779	    -1.8463	    -0.1678	    -3.3569	
     0.0839	     7.8049	     9.9030	    -3.0212	     9.7351	    -8.8120	     9.9869	    -1.9302	    -0.1678	    -3.6926	
    -0.7553	     7.1335	     9.1476	    -2.5177	     8.7280	    -8.4763	     9.0637	    -1.8463	    -0.0839	    -3.9444	
    -1.1749	     6.7139	     8.7280	    -2.1820	     7.9727	    -8.1406	     8.4763	    -1.5945	     0.1678	    -3.9444	
    -1.3428	     6.4621	     8.5602	    -2.0142	     7.5531	    -7.8888	     8.1406	    -1.2589	     0.5035	    -3.6926	
    -0.9232	     6.5460	     8.6441	    -1.8463	     7.4692	    -7.7209	     8.1406	    -0.7553	     1.0071	    -3.4409	
    -0.1678	     6.7978	     9.0637	    -1.6785	     7.7209	    -7.4692	     8.3923	    -0.0839	     1.5945	    -3.0212	
     0.9232	     7.2174	     9.7351	    -1.4267	     8.2245	    -7.1335	     8.7280	     0.6714	     2.0981	    -2.6016	
     2.2659	     7.7209	    10.4065	    -1.0910	     8.8120	    -6.8817	     9.1476	     1.4267	     2.6855	    -2.1820	
     3.6926	     8.3084	    11.0779	    -0.6714	     9.3155	    -6.4621	     9.5673	     2.1820	     3.1052	    -2.0142	
     5.2872	     8.8959	    11.7493	    -0.1678	     9.7351	    -6.1264	     9.7351	     2.9373	     3.3569	    -1.9302	
     6.7139	     9.4833	    12.1689	     0.3357	     9.9869	    -5.6229	     9.7351	     3.5248	     3.4409	    -2.0142	
     7.9727	     9.9869	    12.3367	     1.0071	    10.0708	    -5.2032	     9.4833	     3.9444	     3.4409	    -2.3499	
     9.0637	    10.4904	    12.2528	     1.7624	     9.8190	    -4.6158	     9.0637	     4.2801	     3.1891	    -2.8534	
     9.9869	    10.9100	    12.0010	     2.6016	     9.4833	    -4.1122	     8.4763	     4.4479	     2.8534	    -3.5248	
    10.8261	    11.3297	    11.6653	     3.4409	     9.0637	    -3.4409	     7.7209	     4.5319	     2.4338	    -4.2801	
    11.5814	    11.7493	    11.3297	     4.3640	     8.6441	    -2.8534	     7.0496	     4.5319	     1.9302	    -5.1193	
    12.2528	    12.2528	    11.0779	     5.2032	     8.3084	    -2.1820	     6.4621	     4.4479	     1.5106	    -5.9586	
    12.7563	    12.6724	    10.8261	     5.9586	     8.1406	    -1.5945	     6.0425	     4.3640	     1.0910	    -6.7139	
    13.0081	    12.8403	    10.6583	     6.4621	     7.9727	    -1.2589	     5.7068	     4.1122	     0.5875	    -7.5531	
    12.9242	    12.7563	    10.3226	     6.5460	     7.8888	    -1.2589	     5.4550	     3.6087	    -0.0839	    -8.3084	
    12.2528	    12.1689	     9.9030	     6.2103	     7.6370	    -1.5945	     5.1193	     2.9373	    -0.9232	    -9.1476	
    10.9940	    11.1618	     9.2316	     5.4550	     7.3853	    -2.4338	     4.8676	     1.9302	    -1.9302	    -9.9869	
     9.2316	     9.7351	     8.3923	     4.3640	     6.9656	    -3.5248	     4.6158	     0.8392	    -3.1052	   -10.7422	
     7.1335	     8.0566	     7.3853	     3.1891	     6.5460	    -4.6997	     4.3640	    -0.3357	    -4.1962	   -11.4136	
     4.9515	     6.2943	     6.4621	     1.9302	     6.2103	    -5.9586	     4.2801	    -1.4267	    -5.1193	   -11.8332	
     2.8534	     4.6997	     5.7068	     0.8392	     6.0425	    -7.1335	     4.3640	    -2.4338	    -5.7068	   -11.9171	
     1.1749	     3.4409	     5.1193	    -0.0839	     6.0425	    -8.1406	     4.6997	    -3.1891	    -6.0425	   -11.7493	
    -0.1678	     2.5177	     4.6997	    -0.9232	     6.2103	    -8.9798	     5.2032	    -3.6926	    -6.1264	   -11.3297	
    -0.9232	     2.0142	     4.5319	    -1.7624	     6.4621	    -9.7351	     5.8746	    -4.1122	    -5.9586	   -10.7422	
    -1.1749	     1.9302	     4.6158	    -2.5177	     6.8817	   -10.4065	     6.5460	    -4.4479	    -5.7068	   -10.0708	
    -0.9232	     2.1820	     4.7836	    -3.1891	     7.3013	   -10.9100	     7.3013	    -4.6158	    -5.2872	    -9.3994	
    -0.2518	     2.7695	     5.1193	    -3.8605	     7.7209	   -11.3297	     7.8888	    -4.7836	    -4.9515	    -8.8120	
     0.7553	     3.4409	     5.4550	    -4.4479	     8.0566	   -11.5814	     8.3923	    -4.8676	    -4.5319	    -8.3084	
     1.8463	     4.2801	     5.7068	    -4.9515	     8.3084	   -11.7493	     8.7280	    -4.9515	    -4.2801	    -7.9727	
     2.8534	     4.9515	     5.8746	    -5.4550	     8.3084	   -11.9171	     8.7280	    -5.1193	    -4.0283	    -7.8049	
     3.6087	     5.3711	     5.7907	    -5.8746	     8.1406	   -12.0010	     8.5602	    -5.2872	    -3.9444	    -7.8049	
     3.9444	     5.5389	     5.5389	    -6.2943	     7.7209	   -12.1689	     8.0566	    -5.5389	    -4.0283	    -7.9727	
     3.9444	     5.2872	     5.0354	    -6.7139	     7.0496	   -12.3367	     7.3013	    -5.8746	    -4.1962	    -8.2245	
     3.4409	     4.7836	     4.4479	    -7.0496	     6.2103	   -12.5885	     6.4621	    -6.2103	    -4.3640	    -8.6441	
     2.6855	     3.9444	     3.7766	    -7.3013	     5.4550	   -12.8403	     5.6229	    -6.4621	    -4.5319	    -8.9798	
     1.7624	     3.0212	     3.0212	    -7.4692	     4.6997	   -13.0081	     4.8676	    -6.6299	    -4.6997	    -9.3155	
     0.7553	     2.0981	     2.4338	    -7.3853	     4.1122	   -13.0920	     4.2801	    -6.6299	    -4.6158	    -9.3994	
    -0.3357	     1.1749	     1.9302	    -7.2174	     3.7766	   -13.0081	     4.0283	    -6.4621	    -4.4479	    -9.3994	
    -1.2589	     0.5035	     1.6785	    -6.9656	     3.6926	   -12.7563	     3.9444	    -6.1264	    -4.1122	    -9.1476	
    -2.0142	     0.0000	     1.6785	    -6.5460	     3.8605	   -12.3367	     4.1962	    -5.6229	    -3.5248	    -8.7280	
    -2.4338	    -0.1678	     1.9302	    -5.9586	     4.2801	   -11.8332	     4.6997	    -4.9515	    -2.9373	    -8.1406	
    -2.4338	     0.0000	     2.4338	    -5.3711	     4.9515	   -11.1618	     5.4550	    -4.1962	    -2.2659	    -7.4692	
    -2.0142	     0.5035	     3.2730	    -4.6158	     5.7907	   -10.4065	     6.2103	    -3.3569	    -1.5945	    -6.7978	
    -1.2589	     1.3428	     4.3640	    -3.7766	     6.7139	    -9.4833	     7.1335	    -2.5177	    -0.9232	    -6.1264	
    -0.0839	     2.4338	     5.5389	    -2.8534	     7.6370	    -8.4763	     8.0566	    -1.7624	    -0.3357	    -5.4550	
     1.4267	     3.7766	     6.8817	    -1.8463	     8.6441	    -7.4692	     8.8959	    -1.0071	     0.1678	    -4.9515	
     3.0212	     5.2032	     8.2245	    -0.9232	     9.4833	    -6.5460	     9.6512	    -0.4196	     0.5035	    -4.6158	
     4.6997	     6.6299	     9.3994	    -0.2518	    10.0708	    -5.8746	    10.1547	    -0.0839	     0.6714	    -4.5319	
     6.2103	     7.8888	    10.2386	     0.0000	    10.4065	    -5.5389	    10.2386	     0.0000	     0.5035	    -4.7836	
     7.4692	     8.8120	    10.7422	    -0.1678	    10.3226	    -5.7068	     9.9869	    -0.3357	    -0.0839	    -5.2872	
     8.3923	     9.4833	    10.7422	    -0.7553	     9.9030	    -6.2103	     9.3994	    -1.0071	    -1.0910	    -6.2943	
     8.8959	     9.8190	    10.4065	    -1.5945	     9.2316	    -6.9656	     8.4763	    -2.0142	    -2.4338	    -7.5531	
     9.1476	     9.9030	     9.9030	    -2.3499	     8.3084	    -7.8049	     7.3853	    -3.1052	    -3.9444	    -8.9798	
     9.2316	     9.8190	     9.1476	    -2.8534	     7.4692	    -8.5602	     6.2943	    -4.1962	    -5.5389	   -10.4065	
     9.1476	     9.6512	     8.4763	    -3.1052	     6.6299	    -9.0637	     5.2032	    -5.1193	    -6.9656	   -11.8332	
     8.9798	     9.3994	     7.8049	    -2.9373	     5.9586	    -9.3155	     4.1962	    -5.8746	    -8.2245	   -13.0920	
     8.7280	     9.0637	     7.2174	    -2.4338	     5.3711	    -9.3994	     3.3569	    -6.4621	    -9.2316	   -14.1830	
     8.4763	     8.7280	     6.7139	    -1.6785	     4.9515	    -9.3994	     2.7695	    -6.7978	    -9.9869	   -15.0223	
     8.1406	     8.3923	     6.2943	    -0.7553	     4.6997	    -9.2316	     2.4338	    -7.0496	   -10.4904	   -15.6097	
     7.9727	     8.0566	     6.0425	     0.2518	     4.6158	    -8.9798	     2.2659	    -7.1335	   -10.8261	   -16.1133	
     7.8049	     7.9727	     5.9586	     1.4267	     4.6997	    -8.6441	     2.5177	    -7.1335	   -10.9940	   -16.2811	
     7.8888	     7.9727	     6.1264	     2.5177	     5.0354	    -8.2245	     3.0212	    -6.9656	   -10.9100	   -16.2811	
     8.0566	     8.2245	     6.4621	     3.5248	     5.5389	    -7.7209	     3.6926	    -6.7139	   -10.7422	   -16.1972	
     8.3084	     8.4763	     6.9656	     4.3640	     6.2103	    -7.2174	     4.6158	    -6.3782	   -10.4065	   -15.8615	
     8.5602	     8.8959	     7.4692	     4.9515	     6.9656	    -6.8817	     5.5389	    -6.0425	   -10.0708	   -15.6097	
     8.8120	     9.1476	     7.9727	     5.2872	     7.6370	    -6.5460	     6.4621	    -5.7907	    -9.8190	   -15.2740	
     8.8959	     9.3155	     8.3084	     5.5389	     8.2245	    -6.2943	     7.2174	    -5.6229	    -9.4833	   -15.0223	
     8.7280	     9.3155	     8.5602	     5.6229	     8.5602	    -6.1264	     7.7209	    -5.5389	    -9.3155	   -14.8544	
     8.3923	     8.9798	     8.5602	     5.7907	     8.7280	    -5.8746	     7.8888	    -5.4550	    -9.3155	   -14.9384	
     7.8049	     8.4763	     8.3084	     6.0425	     8.7280	    -5.5389	     7.8888	    -5.2872	    -9.3994	   -15.0223	
     7.1335	     7.8888	     8.0566	     6.2943	     8.4763	    -5.1193	     7.6370	    -5.2032	    -9.6512	   -15.3580	
     6.3782	     7.3013	     7.7209	     6.7139	     8.1406	    -4.5319	     7.2174	    -4.9515	    -9.9030	   -15.6937	
     5.7907	     6.7978	     7.3853	     7.3013	     7.7209	    -3.8605	     6.7978	    -4.6997	   -10.0708	   -15.9454	
     5.3711	     6.4621	     7.2174	     8.0566	     7.3853	    -3.1052	     6.4621	    -4.1962	   -10.1547	   -16.0294	
     5.1193	     6.2943	     7.1335	     8.8120	     7.1335	    -2.2659	     6.2103	    -3.6087	    -9.9869	   -15.9454	
     5.1193	     6.2943	     7.2174	     9.5673	     6.9656	    -1.5106	     6.1264	    -2.9373	    -9.5673	   -15.6097	
     5.3711	     6.4621	     7.4692	    10.2386	     6.9656	    -0.8392	     6.2943	    -2.1820	    -9.0637	   -15.1062	
     5.8746	     6.8817	     7.9727	    10.6583	     7.2174	    -0.2518	     6.7139	    -1.4267	    -8.3084	   -14.4348	
     6.6299	     7.4692	     8.6441	    10.9100	     7.7209	     0.1678	     7.3853	    -0.5875	    -7.4692	   -13.5956	
     7.6370	     8.3084	     9.4833	    10.9940	     8.3923	     0.5035	     8.3923	     0.2518	    -6.4621	   -12.5046	
     8.7280	     9.2316	    10.4904	    10.6583	     9.3994	     0.5035	     9.6512	     1.0071	    -5.4550	   -11.2457	
     9.9030	    10.1547	    11.4136	     9.9869	    10.3226	     0.1678	    10.9100	     1.5106	    -4.5319	    -9.9869	
    10.8261	    10.9100	    12.0850	     8.8959	    11.2457	    -0.5035	    12.0010	     1.6785	    -3.8605	    -8.8959	
    11.4975	    11.4136	    12.5885	     7.3853	    11.9171	    -1.5945	    12.7563	     1.4267	    -3.6087	    -7.9727	
    11.7493	    11.5814	    12.7563	     5.5389	    12.3367	    -3.1052	    13.2599	     0.7553	    -3.6087	    -7.3853	
    11.5814	    11.4136	    12.5885	     3.5248	    12.4207	    -4.8676	    13.3438	    -0.4196	    -4.0283	    -7.2174	
    10.9940	    10.9100	    12.0850	     1.3428	    12.1689	    -6.8817	    12.9242	    -1.9302	    -4.7836	    -7.4692	
     9.8190	     9.9869	    11.4136	    -0.6714	    11.6653	    -8.8120	    12.2528	    -3.5248	    -5.7068	    -7.9727	
     8.3923	     8.8959	    10.5743	    -2.4338	    10.9100	   -10.5743	    11.3297	    -5.2032	    -6.6299	    -8.6441	
     6.7978	     7.7209	     9.6512	    -3.6926	     9.9869	   -12.0010	    10.2386	    -6.6299	    -7.5531	    -9.3994	
     5.2032	     6.6299	     8.8959	    -4.5319	     9.1476	   -13.0920	     9.2316	    -7.8049	    -8.3084	   -10.0708	
     3.9444	     5.7068	     8.3084	    -4.7836	     8.3923	   -13.6795	     8.3084	    -8.6441	    -8.8120	   -10.6583	
     2.9373	     5.1193	     7.8888	    -4.6158	     7.8049	   -14.0152	     7.6370	    -9.2316	    -9.2316	   -11.1618	
     2.3499	     4.6997	     7.6370	    -4.2801	     7.4692	   -14.0991	     7.1335	    -9.6512	    -9.4833	   -11.4975	
     2.0142	     4.3640	     7.4692	    -3.9444	     7.2174	   -14.1830	     6.7978	   -10.0708	    -9.8190	   -11.7493	
     1.8463	     4.1122	     7.2174	    -3.7766	     6.8817	   -14.3509	     6.5460	   -10.4904	   -10.1547	   -12.0850	
     1.5945	     3.6926	     6.7978	    -3.8605	     6.5460	   -14.6866	     6.2943	   -11.0779	   -10.6583	   -12.4207	
     1.2589	     3.1052	     6.2103	    -4.3640	     6.1264	   -15.1901	     6.0425	   -11.8332	   -11.2457	   -12.9242	
     0.7553	     2.4338	     5.5389	    -5.2872	     5.6229	   -15.9454	     5.7907	   -12.6724	   -12.0010	   -13.5117	
     0.1678	     1.5945	     4.7836	    -6.3782	     5.1193	   -16.7847	     5.4550	   -13.5117	   -12.7563	   -14.0152	
    -0.4196	     0.7553	     4.1122	    -7.7209	     4.6997	   -17.6239	     5.2872	   -14.3509	   -13.4277	   -14.6027	
    -1.1749	     0.0000	     3.4409	    -9.0637	     4.2801	   -18.4631	     5.1193	   -15.0223	   -14.0152	   -15.0223	
    -1.7624	    -0.7553	     3.0212	   -10.2386	     4.0283	   -19.0506	     5.0354	   -15.4419	   -14.4348	   -15.3580	
    -2.2659	    -1.2589	     2.7695	   -10.9940	     3.9444	   -19.3024	     5.0354	   -15.6097	   -14.6866	   -15.4419	
    -2.6016	    -1.5945	     2.8534	   -11.2457	     4.0283	   -19.2184	     5.2032	   -15.4419	   -14.6027	   -15.4419	
    -2.6855	    -1.6785	     3.1052	   -10.9940	     4.3640	   -18.7149	     5.3711	   -15.1062	   -14.4348	   -15.3580	
    -2.5177	    -1.6785	     3.6087	   -10.3226	     4.6997	   -17.8757	     5.4550	   -14.4348	   -14.0991	   -15.3580	
    -2.2659	    -1.5106	     4.1962	    -9.2316	     5.1193	   -16.7847	     5.5389	   -13.7634	   -13.7634	   -15.4419	
    -1.9302	    -1.3428	     4.6997	    -7.9727	     5.3711	   -15.6097	     5.3711	   -13.0920	   -13.5117	   -15.6937	
    -1.5945	    -1.2589	     4.9515	    -6.7139	     5.4550	   -14.5187	     5.0354	   -12.5046	   -13.3438	   -16.1133	
    -1.4267	    -1.1749	     5.0354	    -5.6229	     5.3711	   -13.5117	     4.5319	   -12.0010	   -13.2599	   -16.7007	
    -1.1749	    -1.2589	     4.7836	    -4.6997	     5.1193	   -12.6724	     3.8605	   -11.6653	   -13.2599	   -17.2882	
    -1.0071	    -1.2589	     4.4479	    -3.9444	     4.6997	   -11.9171	     3.1891	   -11.4136	   -13.2599	   -17.7917	
    -0.6714	    -1.0910	     4.0283	    -3.2730	     4.2801	   -11.3297	     2.6016	   -11.1618	   -13.1760	   -18.2114	
    -0.3357	    -0.9232	     3.6926	    -2.6016	     3.9444	   -10.6583	     2.0981	   -10.8261	   -12.9242	   -18.3792	
     0.0000	    -0.6714	     3.5248	    -1.9302	     3.6926	   -10.1547	     1.7624	   -10.4904	   -12.5885	   -18.3792	
     0.3357	    -0.3357	     3.4409	    -1.4267	     3.4409	    -9.6512	     1.5945	   -10.0708	   -12.1689	   -18.2114	
     0.5035	    -0.0839	     3.4409	    -1.1749	     3.1891	    -9.4833	     1.5945	    -9.7351	   -11.8332	   -18.0435	
     0.5035	     0.1678	     3.4409	    -1.1749	     3.0212	    -9.4833	     1.7624	    -9.4833	   -11.4975	   -17.7078	
     0.2518	     0.1678	     3.4409	    -1.4267	     2.9373	    -9.7351	     2.0142	    -9.3994	   -11.4136	   -17.3721	
    -0.1678	     0.0839	     3.3569	    -2.0142	     2.8534	   -10.3226	     2.2659	    -9.4833	   -11.4136	   -17.1204	
    -0.6714	    -0.0839	     3.1052	    -2.7695	     2.7695	   -10.9940	     2.6016	    -9.6512	   -11.5814	   -16.7847	
    -1.3428	    -0.2518	     2.7695	    -3.6926	     2.6855	   -11.7493	     2.9373	    -9.9030	   -11.6653	   -16.4490	
    -1.9302	    -0.4196	     2.3499	    -4.6158	     2.6855	   -12.5046	     3.3569	   -10.1547	   -11.7493	   -16.1133	
    -2.5177	    -0.5875	     1.8463	    -5.5389	     2.7695	   -13.1760	     3.6926	   -10.4065	   -11.8332	   -15.7776	
    -3.0212	    -0.7553	     1.2589	    -6.4621	     2.8534	   -13.9313	     4.0283	   -10.6583	   -11.8332	   -15.6097	
    -3.5248	    -0.9232	     0.5875	    -7.3853	     2.8534	   -14.6027	     4.2801	   -10.9940	   -12.0010	   -15.4419	
    -4.0283	    -1.1749	    -0.1678	    -8.3923	     2.6855	   -15.2740	     4.2801	   -11.4975	   -12.2528	   -15.5258	
    -4.6997	    -1.5945	    -1.0071	    -9.2316	     2.4338	   -15.9454	     4.0283	   -12.0010	   -12.5885	   -15.7776	
    -5.2032	    -2.1820	    -1.8463	    -9.9869	     2.0142	   -16.4490	     3.6087	   -12.5046	   -13.0081	   -16.1133	
    -5.7068	    -2.8534	    -2.6855	   -10.4065	     1.5106	   -16.8686	     3.0212	   -13.0081	   -13.4277	   -16.4490	
    -5.9586	    -3.4409	    -3.2730	   -10.6583	     1.0910	   -16.9525	     2.3499	   -13.3438	   -13.7634	   -16.7847	
    -5.9586	    -3.9444	    -3.7766	   -10.4904	     0.6714	   -16.8686	     1.7624	   -13.4277	   -14.0991	   -16.9525	
    -5.7068	    -4.1962	    -4.0283	   -10.0708	     0.5035	   -16.4490	     1.3428	   -13.2599	   -14.1830	   -16.9525	
    -5.2032	    -4.2801	    -4.0283	    -9.4833	     0.3357	   -15.7776	     1.0071	   -12.9242	   -14.0991	   -16.7007	
    -4.6997	    -4.2801	    -3.8605	    -8.7280	     0.4196	   -15.0223	     0.9232	   -12.3367	   -13.7634	   -16.1972	
    -4.2801	    -4.1122	    -3.6926	    -8.0566	     0.4196	   -14.2670	     0.9232	   -11.6653	   -13.1760	   -15.4419	
    -3.9444	    -3.9444	    -3.3569	    -7.3013	     0.5035	   -13.5956	     1.0910	   -10.9940	   -12.4207	   -14.6027	
    -3.6087	    -3.6926	    -3.0212	    -6.6299	     0.6714	   -12.9242	     1.3428	   -10.2386	   -11.5814	   -13.6795	
    -3.4409	    -3.4409	    -2.5177	    -5.9586	     0.7553	   -12.3367	     1.7624	    -9.4833	   -10.6583	   -12.7563	
    -3.2730	    -3.1052	    -2.0142	    -5.3711	     1.0071	   -11.8332	     2.2659	    -8.7280	    -9.6512	   -11.8332	
    -3.0212	    -2.6855	    -1.3428	    -4.9515	     1.3428	   -11.4136	     2.8534	    -8.1406	    -8.7280	   -10.9100	
    -2.9373	    -2.2659	    -0.5875	    -4.6997	     1.6785	   -11.2457	     3.5248	    -7.6370	    -7.8888	   -10.2386	
    -2.7695	    -1.8463	     0.1678	    -4.6158	     2.0142	   -11.2457	     4.0283	    -7.3013	    -7.2174	    -9.6512	
    -2.6016	    -1.4267	     0.9232	    -4.7836	     2.2659	   -11.4136	     4.5319	    -7.1335	    -6.7978	    -9.3994	
    -2.3499	    -0.9232	     1.7624	    -4.9515	     2.6016	   -11.6653	     4.7836	    -7.1335	    -6.6299	    -9.2316	
    -2.0142	    -0.3357	     2.6016	    -5.2032	     2.8534	   -11.9171	     4.9515	    -7.2174	    -6.5460	    -9.3155	
    -1.4267	     0.4196	     3.4409	    -5.2872	     3.1052	   -12.0850	     5.0354	    -7.2174	    -6.5460	    -9.3994	
    -0.6714	     1.1749	     4.2801	    -5.2872	     3.2730	   -12.1689	     4.9515	    -7.3013	    -6.6299	    -9.5673	
     0.1678	     2.0981	     5.2032	    -5.1193	     3.5248	   -12.0850	     4.8676	    -7.3013	    -6.7139	    -9.7351	
     1.1749	     3.0212	     6.0425	    -4.8676	     3.7766	   -11.8332	     4.7836	    -7.3013	    -6.7978	    -9.9869	
     2.1820	     3.9444	     6.8817	    -4.4479	     3.9444	   -11.4975	     4.6158	    -7.2174	    -6.8817	   -10.3226	
     3.2730	     4.7836	     7.7209	    -3.9444	     4.1962	   -11.0779	     4.6158	    -7.0496	    -6.9656	   -10.6583	
     4.3640	     5.6229	     8.4763	    -3.1891	     4.4479	   -10.4065	     4.6158	    -6.7978	    -6.8817	   -10.9940	
     5.4550	     6.3782	     9.2316	    -2.0981	     4.6997	    -9.5673	     4.7836	    -6.2943	    -6.6299	   -11.1618	
     6.6299	     7.2174	     9.9030	    -0.8392	     4.9515	    -8.5602	     5.0354	    -5.6229	    -6.2943	   -11.2457	
     7.7209	     7.9727	    10.5743	     0.5875	     5.2032	    -7.3853	     5.3711	    -4.7836	    -5.7068	   -11.0779	
     8.8120	     8.6441	    11.1618	     2.0142	     5.4550	    -6.2103	     5.8746	    -3.7766	    -5.0354	   -10.7422	
     9.8190	     9.2316	    11.6653	     3.3569	     5.7068	    -5.1193	     6.2943	    -2.7695	    -4.3640	   -10.2386	
    10.6583	     9.7351	    12.0850	     4.3640	     5.7907	    -4.1962	     6.7978	    -1.8463	    -3.6926	    -9.5673	
    11.1618	     9.9869	    12.2528	     5.0354	     5.7907	    -3.6087	     7.2174	    -1.0071	    -3.1052	    -8.8959	
    11.3297	     9.9869	    12.2528	     5.2872	     5.7068	    -3.2730	     7.5531	    -0.3357	    -2.6016	    -8.2245	
    10.9940	     9.6512	    12.0010	     5.2032	     5.4550	    -3.2730	     7.7209	     0.0839	    -2.2659	    -7.6370	
    10.2386	     9.0637	    11.4136	     4.8676	     5.0354	    -3.4409	     7.8049	     0.3357	    -2.0981	    -7.2174	
     9.0637	     8.0566	    10.6583	     4.2801	     4.4479	    -3.9444	     7.5531	     0.3357	    -2.0981	    -6.9656	
     7.4692	     6.7978	     9.5673	     3.4409	     3.6926	    -4.5319	     7.0496	     0.0839	    -2.2659	    -6.9656	
     5.6229	     5.2872	     8.2245	     2.5177	     2.7695	    -5.2872	     6.2943	    -0.3357	    -2.6855	    -7.3013	
     3.6926	     3.6926	     6.7978	     1.5945	     1.7624	    -6.1264	     5.2872	    -0.9232	    -3.1891	    -7.8888	
     1.9302	     2.1820	     5.2872	     0.7553	     0.8392	    -6.7978	     4.1962	    -1.5945	    -3.6926	    -8.6441	
     0.6714	     0.9232	     3.9444	     0.1678	     0.0000	    -7.3853	     3.1052	    -2.2659	    -4.1122	    -9.3155	
     0.0000	     0.1678	     2.8534	     0.0000	    -0.5035	    -7.5531	     2.1820	    -2.7695	    -4.4479	    -9.9030	
     0.0000	    -0.1678	     2.0981	     0.3357	    -0.6714	    -7.4692	     1.5945	    -3.1052	    -4.6158	   -10.2386	
     0.5875	     0.0000	     1.7624	     0.9232	    -0.4196	    -7.0496	     1.2589	    -3.3569	    -4.6158	   -10.4065	
     1.5945	     0.5875	     1.7624	     1.9302	     0.0839	    -6.4621	     1.2589	    -3.4409	    -4.5319	   -10.4065	
     2.9373	     1.4267	     2.0981	     2.9373	     0.7553	    -5.7907	     1.5945	    -3.4409	    -4.3640	   -10.2386	
     4.3640	     2.4338	     2.6855	     4.1122	     1.6785	    -5.0354	     2.0981	    -3.1891	    -4.1122	    -9.9869	
     5.8746	     3.4409	     3.4409	     5.2872	     2.7695	    -4.1962	     2.8534	    -2.9373	    -3.6926	    -9.5673	
     7.1335	     4.4479	     4.2801	     6.4621	     3.8605	    -3.3569	     3.7766	    -2.4338	    -3.2730	    -9.1476	
     8.2245	     5.3711	     5.2032	     7.6370	     4.9515	    -2.5177	     4.7836	    -1.7624	    -2.7695	    -8.6441	
     8.8959	     5.9586	     5.8746	     8.7280	     5.9586	    -1.6785	     5.7907	    -1.1749	    -2.3499	    -8.2245	
     8.8959	     6.2103	     6.3782	     9.6512	     6.7139	    -1.0071	     6.7139	    -0.6714	    -2.0981	    -7.8888	
     8.3084	     5.9586	     6.4621	    10.2386	     7.2174	    -0.5875	     7.4692	    -0.3357	    -2.0981	    -7.8049	
     7.0496	     5.2872	     6.1264	    10.3226	     7.4692	    -0.5875	     7.9727	    -0.3357	    -2.4338	    -7.9727	
     5.3711	     4.2801	     5.4550	     9.9869	     7.3853	    -0.9232	     8.3084	    -0.5875	    -2.8534	    -8.3084	
     3.3569	     3.1052	     4.6158	     9.2316	     7.1335	    -1.5945	     8.3084	    -1.0910	    -3.4409	    -8.7280	
     1.3428	     1.8463	     3.6926	     8.1406	     6.6299	    -2.4338	     8.1406	    -1.7624	    -4.1122	    -9.3155	
    -0.5875	     0.6714	     2.8534	     6.8817	     6.0425	    -3.4409	     7.8049	    -2.4338	    -4.7836	    -9.9030	
    -2.2659	    -0.3357	     2.1820	     5.5389	     5.2872	    -4.4479	     7.2174	    -3.1891	    -5.5389	   -10.5743	
    -3.6087	    -1.2589	     1.7624	     4.1122	     4.4479	    -5.5389	     6.4621	    -4.0283	    -6.3782	   -11.2457	
    -4.8676	    -2.1820	     1.4267	     2.7695	     3.5248	    -6.5460	     5.5389	    -4.7836	    -7.2174	   -12.0010	
    -5.7907	    -2.8534	     1.3428	     1.2589	     2.6016	    -7.6370	     4.4479	    -5.6229	    -8.2245	   -12.8403	
    -6.6299	    -3.5248	     1.3428	    -0.2518	     1.5945	    -8.8120	     3.3569	    -6.5460	    -9.1476	   -13.5956	
    -7.2174	    -4.0283	     1.3428	    -1.8463	     0.5875	    -9.9869	     2.0981	    -7.4692	    -9.9030	   -14.2670	
    -7.5531	    -4.4479	     1.2589	    -3.5248	    -0.3357	   -11.2457	     0.9232	    -8.3923	   -10.6583	   -14.8544	
    -7.8888	    -4.7836	     1.0071	    -5.2872	    -1.1749	   -12.5885	    -0.2518	    -9.3155	   -11.1618	   -15.1901	
    -8.0566	    -5.1193	     0.5035	    -6.9656	    -2.0142	   -13.8474	    -1.3428	   -10.1547	   -11.5814	   -15.3580	
    -8.3084	    -5.2872	    -0.2518	    -8.3923	    -2.7695	   -14.9384	    -2.2659	   -10.7422	   -11.7493	   -15.3580	
    -8.4763	    -5.4550	    -1.0071	    -9.3994	    -3.3569	   -15.6937	    -2.9373	   -11.0779	   -11.7493	   -15.0223	
    -8.6441	    -5.5389	    -1.8463	    -9.8190	    -3.7766	   -16.0294	    -3.3569	   -11.0779	   -11.4975	   -14.4348	
    -8.7280	    -5.6229	    -2.5177	    -9.6512	    -3.9444	   -16.0294	    -3.4409	   -10.7422	   -10.9100	   -13.5956	
    -8.7280	    -5.5389	    -3.0212	    -8.8959	    -3.9444	   -15.5258	    -3.1052	   -10.0708	   -10.0708	   -12.4207	
    -8.5602	    -5.3711	    -3.2730	    -7.8049	    -3.6926	   -14.8544	    -2.5177	    -9.2316	    -9.0637	   -11.1618	
    -8.3084	    -5.1193	    -3.1891	    -6.5460	    -3.3569	   -13.8474	    -1.6785	    -8.1406	    -7.8888	    -9.7351	
    -7.8888	    -4.6997	    -2.9373	    -5.1193	    -2.8534	   -12.8403	    -0.6714	    -6.9656	    -6.6299	    -8.2245	
    -7.3013	    -4.2801	    -2.4338	    -3.7766	    -2.1820	   -11.8332	     0.4196	    -5.8746	    -5.3711	    -6.7978	
    -6.6299	    -3.6926	    -1.9302	    -2.6855	    -1.5106	   -10.9100	     1.5945	    -4.9515	    -4.2801	    -5.5389	
    -5.9586	    -3.1891	    -1.3428	    -1.8463	    -0.9232	   -10.1547	     2.6016	    -4.2801	    -3.3569	    -4.5319	
    -5.3711	    -2.7695	    -0.8392	    -1.4267	    -0.4196	    -9.6512	     3.4409	    -3.7766	    -2.6855	    -3.8605	
    -4.7836	    -2.3499	    -0.4196	    -1.1749	     0.0000	    -9.3155	     4.1122	    -3.6087	    -2.2659	    -3.5248	
    -4.2801	    -2.0142	    -0.1678	    -1.2589	     0.3357	    -9.1476	     4.5319	    -3.5248	    -2.0981	    -3.5248	
    -3.7766	    -1.7624	    -0.0839	    -1.3428	     0.4196	    -9.0637	     4.6997	    -3.6926	    -2.1820	    -3.6926	
    -3.5248	    -1.7624	    -0.0839	    -1.5945	     0.4196	    -9.0637	     4.6997	    -3.9444	    -2.4338	    -4.1962	
    -3.5248	    -1.8463	    -0.2518	    -1.8463	     0.2518	    -9.1476	     4.4479	    -4.2801	    -2.8534	    -4.9515	
    -3.6926	    -2.2659	    -0.5875	    -2.1820	    -0.0839	    -9.2316	     4.0283	    -4.7836	    -3.5248	    -5.7907	
    -4.1962	    -2.7695	    -1.0910	    -2.6016	    -0.4196	    -9.5673	     3.5248	    -5.4550	    -4.2801	    -6.7139	
    -4.7836	    -3.3569	    -1.5945	    -3.1052	    -0.8392	    -9.9030	     3.0212	    -6.1264	    -5.1193	    -7.7209	
    -5.3711	    -3.9444	    -1.9302	    -3.6087	    -1.0910	   -10.2386	     2.6016	    -6.7139	    -5.9586	    -8.6441	
    -5.8746	    -4.3640	    -2.1820	    -4.0283	    -1.1749	   -10.4904	     2.2659	    -7.3013	    -6.6299	    -9.4833	
    -6.1264	    -4.5319	    -2.0981	    -4.1962	    -1.0910	   -10.5743	     2.2659	    -7.6370	    -7.1335	    -9.9869	
    -6.2103	    -4.3640	    -1.8463	    -4.1122	    -0.6714	   -10.4904	     2.4338	    -7.7209	    -7.3853	   -10.3226	
    -6.1264	    -4.0283	    -1.3428	    -3.6926	    -0.0839	   -10.1547	     2.7695	    -7.6370	    -7.5531	   -10.4904	
    -5.9586	    -3.6087	    -0.7553	    -3.0212	     0.5875	    -9.7351	     3.2730	    -7.3853	    -7.5531	   -10.4065	
    -5.7907	    -3.0212	    -0.1678	    -2.2659	     1.2589	    -9.2316	     3.8605	    -7.0496	    -7.3853	   -10.3226	
    -5.7068	    -2.5177	     0.5035	    -1.4267	     1.8463	    -8.8120	     4.3640	    -6.7139	    -7.3013	   -10.2386	
    -5.5389	    -2.0142	     1.1749	    -0.5035	     2.3499	    -8.2245	     4.7836	    -6.2943	    -7.1335	   -10.1547	
    -5.2872	    -1.4267	     1.9302	     0.4196	     2.7695	    -7.7209	     4.9515	    -5.8746	    -6.8817	   -10.0708	
    -4.8676	    -0.9232	     2.6016	     1.2589	     3.0212	    -7.2174	     5.0354	    -5.5389	    -6.7139	    -9.9869	
    -4.2801	    -0.4196	     3.1891	     2.0142	     3.1052	    -6.6299	     4.8676	    -5.1193	    -6.4621	   -10.0708	
    -3.5248	     0.1678	     3.7766	     2.6855	     3.1052	    -6.1264	     4.6158	    -4.7836	    -6.1264	   -10.0708	
    -2.6855	     0.5875	     4.1962	     3.3569	     3.0212	    -5.6229	     4.1122	    -4.3640	    -5.7907	   -10.2386	
    -1.7624	     1.0910	     4.5319	     3.8605	     2.8534	    -5.0354	     3.6087	    -3.9444	    -5.4550	   -10.3226	
    -0.9232	     1.4267	     4.6158	     4.3640	     2.6855	    -4.5319	     3.1052	    -3.5248	    -5.0354	   -10.4065	
    -0.1678	     1.6785	     4.6997	     4.6997	     2.6016	    -4.1122	     2.5177	    -3.1052	    -4.6158	   -10.4065	
     0.3357	     1.8463	     4.6158	     4.9515	     2.5177	    -3.7766	     2.0981	    -2.8534	    -4.1962	   -10.4065	
     0.7553	     2.0142	     4.4479	     5.1193	     2.4338	    -3.5248	     1.7624	    -2.6016	    -3.8605	   -10.3226	
     1.0071	     2.1820	     4.2801	     5.1193	     2.4338	    -3.3569	     1.5106	    -2.4338	    -3.6087	   -10.1547	
     1.1749	     2.3499	     4.1962	     4.9515	     2.4338	    -3.3569	     1.4267	    -2.3499	    -3.5248	    -9.9030	
     1.2589	     2.5177	     4.1122	     4.7836	     2.5177	    -3.2730	     1.5106	    -2.1820	    -3.4409	    -9.7351	
     1.3428	     2.9373	     4.1962	     4.6158	     2.6016	    -3.2730	     1.8463	    -2.0142	    -3.3569	    -9.3994	
     1.5945	     3.3569	     4.3640	     4.5319	     2.9373	    -3.1052	     2.4338	    -1.7624	    -3.2730	    -8.9798	
     1.7624	     4.0283	     4.6997	     4.6158	     3.2730	    -2.7695	     3.1891	    -1.2589	    -2.9373	    -8.3923	
     2.0142	     4.6997	     5.1193	     4.9515	     3.6087	    -2.4338	     4.1122	    -0.6714	    -2.4338	    -7.6370	
     2.0981	     5.3711	     5.4550	     5.3711	     4.0283	    -1.9302	     5.0354	     0.0839	    -1.8463	    -6.7139	
     2.0142	     5.7907	     5.7068	     5.7068	     4.1962	    -1.5945	     5.8746	     0.6714	    -1.2589	    -5.7907	
     1.6785	     5.9586	     5.6229	     5.8746	     4.2801	    -1.4267	     6.4621	     1.0910	    -0.7553	    -4.9515	
     1.0910	     5.7068	     5.2872	     5.7907	     4.0283	    -1.5106	     6.7978	     1.1749	    -0.5035	    -4.3640	
     0.1678	     5.0354	     4.6997	     5.2872	     3.6926	    -2.0142	     6.7978	     0.9232	    -0.4196	    -4.0283	
    -0.9232	     4.0283	     3.7766	     4.4479	     3.1052	    -2.6855	     6.5460	     0.4196	    -0.5875	    -3.9444	
    -2.0142	     2.6855	     2.6855	     3.5248	     2.3499	    -3.5248	     5.9586	    -0.2518	    -0.8392	    -4.0283	
    -3.0212	     1.3428	     1.5106	     2.5177	     1.5945	    -4.4479	     5.1193	    -1.0910	    -1.1749	    -4.1962	
    -3.9444	     0.0000	     0.3357	     1.5945	     0.8392	    -5.2872	     4.2801	    -1.7624	    -1.5945	    -4.4479	
    -4.6158	    -1.1749	    -0.6714	     0.9232	     0.2518	    -5.8746	     3.2730	    -2.3499	    -1.8463	    -4.6997	
    -5.1193	    -2.0981	    -1.5106	     0.5035	    -0.2518	    -6.2943	     2.4338	    -2.7695	    -2.0981	    -4.9515	
    -5.4550	    -2.8534	    -2.0981	     0.3357	    -0.6714	    -6.4621	     1.6785	    -2.9373	    -2.0981	    -5.1193	
    -5.6229	    -3.3569	    -2.5177	     0.5035	    -0.8392	    -6.3782	     1.1749	    -2.8534	    -1.9302	    -5.1193	
    -5.7068	    -3.6926	    -2.7695	     0.9232	    -1.0071	    -5.9586	     0.8392	    -2.6016	    -1.5945	    -5.0354	
    -5.7068	    -3.8605	    -2.7695	     1.5106	    -0.9232	    -5.4550	     0.8392	    -2.0142	    -1.0910	    -4.8676	
    -5.6229	    -3.8605	    -2.6016	     2.3499	    -0.7553	    -4.6997	     1.0071	    -1.2589	    -0.4196	    -4.4479	
    -5.3711	    -3.6087	    -2.0981	     3.3569	    -0.4196	    -3.8605	     1.3428	    -0.3357	     0.4196	    -4.0283	
    -5.1193	    -3.2730	    -1.4267	     4.2801	     0.0839	    -3.0212	     1.9302	     0.5875	     1.2589	    -3.5248	
    -4.8676	    -2.9373	    -0.6714	     4.9515	     0.6714	    -2.3499	     2.6016	     1.4267	     1.9302	    -3.0212	
    -4.7836	    -2.6855	     0.0839	     5.3711	     1.2589	    -2.0142	     3.1891	     1.8463	     2.4338	    -2.8534	
    -5.0354	    -2.6855	     0.6714	     5.0354	     1.5945	    -2.1820	     3.5248	     1.8463	     2.4338	    -3.0212	
    -5.5389	    -2.8534	     1.1749	     4.1122	     1.7624	    -2.8534	     3.6926	     1.2589	     1.8463	    -3.6926	
    -6.2103	    -3.2730	     1.4267	     2.4338	     1.7624	    -4.1122	     3.6087	     0.0839	     0.6714	    -4.9515	
    -6.8817	    -3.7766	     1.6785	     0.3357	     1.5945	    -5.7907	     3.2730	    -1.5945	    -1.0910	    -6.5460	
    -7.3853	    -4.0283	     1.7624	    -1.9302	     1.3428	    -7.6370	     2.8534	    -3.5248	    -3.1891	    -8.5602	
    -7.4692	    -3.8605	     1.9302	    -4.1122	     1.2589	    -9.3155	     2.4338	    -5.4550	    -5.3711	   -10.5743	
    -7.0496	    -3.2730	     2.2659	    -5.7068	     1.2589	   -10.6583	     2.0981	    -7.0496	    -7.4692	   -12.5046	
    -6.1264	    -2.1820	     2.6855	    -6.7978	     1.5945	   -11.5814	     1.9302	    -8.2245	    -9.0637	   -14.1830	
    -4.6158	    -0.5875	     3.2730	    -7.3013	     2.0981	   -12.0010	     2.0142	    -8.9798	   -10.2386	   -15.4419	
    -2.8534	     1.4267	     3.8605	    -7.3013	     2.7695	   -12.0010	     2.3499	    -9.3155	   -10.9100	   -16.2811	
    -0.7553	     3.5248	     4.6158	    -6.8817	     3.5248	   -11.6653	     2.7695	    -9.3155	   -11.1618	   -16.7847	
     1.4267	     5.6229	     5.3711	    -6.2943	     4.2801	   -11.1618	     3.3569	    -8.9798	   -11.0779	   -16.8686	
     3.4409	     7.6370	     6.2103	    -5.6229	     5.0354	   -10.4065	     3.9444	    -8.5602	   -10.7422	   -16.7007	
     5.3711	     9.3994	     6.9656	    -4.8676	     5.7068	    -9.6512	     4.6158	    -7.8888	   -10.2386	   -16.1972	
     7.1335	    10.9100	     7.8049	    -4.1122	     6.3782	    -8.8120	     5.3711	    -7.1335	    -9.4833	   -15.5258	
     8.5602	    12.0850	     8.6441	    -3.3569	     7.0496	    -8.0566	     6.1264	    -6.2943	    -8.6441	   -14.6866	
     9.6512	    12.9242	     9.3994	    -2.6855	     7.6370	    -7.2174	     6.8817	    -5.2872	    -7.7209	   -13.7634	
    10.2386	    13.4277	     9.9869	    -2.0142	     8.1406	    -6.5460	     7.6370	    -4.3640	    -6.7978	   -12.7563	
    10.2386	    13.4277	    10.2386	    -1.4267	     8.4763	    -5.9586	     8.2245	    -3.3569	    -5.7907	   -11.7493	
     9.5673	    12.8403	    10.2386	    -0.9232	     8.4763	    -5.4550	     8.7280	    -2.5177	    -4.8676	   -10.8261	
     8.3084	    11.8332	     9.9030	    -0.4196	     8.3923	    -4.9515	     9.0637	    -1.6785	    -4.0283	    -9.9869	
     6.4621	    10.3226	     9.3155	     0.1678	     7.9727	    -4.5319	     9.1476	    -0.8392	    -3.1052	    -9.1476	
     4.2801	     8.6441	     8.4763	     0.7553	     7.3853	    -4.0283	     9.0637	    -0.1678	    -2.2659	    -8.3923	
     1.8463	     6.7139	     7.4692	     1.4267	     6.6299	    -3.5248	     8.7280	     0.5875	    -1.5106	    -7.7209	
    -0.7553	     4.7836	     6.4621	     2.1820	     5.6229	    -2.9373	     8.0566	     1.1749	    -0.7553	    -7.1335	
    -3.1891	     2.9373	     5.3711	     2.8534	     4.5319	    -2.4338	     7.2174	     1.6785	    -0.1678	    -6.6299	
    -5.4550	     1.3428	     4.2801	     3.4409	     3.3569	    -1.9302	     6.2103	     2.0142	     0.3357	    -6.2943	
    -7.3853	    -0.0839	     3.2730	     3.9444	     2.2659	    -1.5106	     5.1193	     2.2659	     0.7553	    -6.0425	
    -8.8120	    -1.1749	     2.4338	     4.3640	     1.2589	    -1.0910	     3.9444	     2.5177	     1.0071	    -5.9586	
    -9.8190	    -1.9302	     1.8463	     4.6997	     0.5035	    -0.6714	     2.9373	     2.6855	     1.3428	    -5.8746	
   -10.3226	    -2.3499	     1.5106	     5.0354	     0.0000	    -0.3357	     2.0981	     2.7695	     1.5106	    -5.8746	
   -10.4065	    -2.4338	     1.4267	     5.3711	    -0.1678	     0.0839	     1.4267	     2.9373	     1.5945	    -5.9586	
   -10.1547	    -2.3499	     1.5945	     5.5389	    -0.1678	     0.3357	     1.0071	     3.1052	     1.5945	    -6.0425	
    -9.6512	    -2.0142	     2.0142	     5.7068	     0.0839	     0.5875	     0.8392	     3.1891	     1.4267	    -6.2103	
    -8.8120	    -1.4267	     2.5177	     5.7068	     0.5035	     0.6714	     0.9232	     3.2730	     1.0910	    -6.4621	
    -7.8049	    -0.7553	     3.2730	     5.6229	     1.0910	     0.6714	     1.1749	     3.1891	     0.5035	    -6.8817	
    -6.5460	     0.1678	     4.1962	     5.4550	     1.7624	     0.5035	     1.7624	     3.1052	    -0.1678	    -7.3853	
    -5.0354	     1.1749	     5.2032	     5.2872	     2.6016	     0.3357	     2.4338	     3.0212	    -0.9232	    -7.8888	
    -3.3569	     2.4338	     6.2943	     5.0354	     3.5248	     0.0839	     3.2730	     2.7695	    -1.5945	    -8.4763	
    -1.5106	     3.7766	     7.5531	     4.6997	     4.5319	    -0.2518	     4.1962	     2.5177	    -2.1820	    -8.9798	
     0.4196	     5.2032	     8.8120	     4.1962	     5.5389	    -0.6714	     5.2032	     2.1820	    -2.6855	    -9.4833	
     2.4338	     6.6299	    10.0708	     3.6087	     6.5460	    -1.1749	     6.2103	     1.8463	    -3.0212	    -9.9869	
     4.3640	     7.9727	    11.2457	     2.9373	     7.3853	    -1.6785	     7.0496	     1.3428	    -3.4409	   -10.5743	
     5.9586	     9.1476	    12.0850	     2.2659	     8.0566	    -2.1820	     7.7209	     0.7553	    -3.7766	   -11.1618	
     7.1335	     9.9869	    12.7563	     1.6785	     8.3923	    -2.6855	     8.0566	     0.1678	    -4.1122	   -11.8332	
     7.8888	    10.4065	    12.9242	     1.2589	     8.3923	    -3.1891	     8.0566	    -0.5035	    -4.4479	   -12.5885	
     8.0566	    10.4065	    12.7563	     1.0071	     7.9727	    -3.5248	     7.7209	    -1.1749	    -4.8676	   -13.4277	
     7.8888	    10.0708	    12.2528	     1.0910	     7.2174	    -3.6926	     6.9656	    -1.7624	    -5.2872	   -14.1830	
     7.3013	     9.3994	    11.4975	     1.5106	     6.1264	    -3.6087	     6.0425	    -2.2659	    -5.6229	   -14.9384	
     6.5460	     8.5602	    10.4904	     2.0981	     4.8676	    -3.4409	     4.9515	    -2.6016	    -5.8746	   -15.6097	
     5.6229	     7.6370	     9.3155	     2.9373	     3.4409	    -3.0212	     3.6926	    -2.7695	    -6.0425	   -16.0294	
     4.6997	     6.6299	     8.0566	     3.9444	     1.9302	    -2.5177	     2.5177	    -2.7695	    -6.0425	   -16.2811	
     3.6926	     5.7068	     6.7139	     4.8676	     0.5035	    -1.9302	     1.3428	    -2.6855	    -5.7907	   -16.1972	
     2.7695	     4.6997	     5.4550	     5.7907	    -0.8392	    -1.3428	     0.2518	    -2.3499	    -5.4550	   -15.8615	
     2.0142	     3.8605	     4.1962	     6.5460	    -2.0142	    -0.7553	    -0.6714	    -1.8463	    -4.9515	   -15.2740	
     1.2589	     3.1052	     3.1052	     7.1335	    -2.9373	    -0.3357	    -1.3428	    -1.1749	    -4.2801	   -14.4348	
     0.6714	     2.2659	     2.1820	     7.5531	    -3.6087	     0.0839	    -1.7624	    -0.5035	    -3.5248	   -13.3438	
     0.0000	     1.5106	     1.2589	     7.7209	    -4.0283	     0.1678	    -2.0981	     0.1678	    -2.7695	   -12.2528	
    -0.6714	     0.6714	     0.4196	     7.4692	    -4.1962	     0.0000	    -2.2659	     0.7553	    -2.2659	   -11.2457	
    -1.4267	    -0.1678	    -0.4196	     6.7978	    -4.2801	    -0.5875	    -2.4338	     0.9232	    -1.9302	   -10.4904	
    -2.2659	    -1.1749	    -1.2589	     5.7068	    -4.3640	    -1.5106	    -2.6016	     0.7553	    -2.0981	    -9.9030	
    -3.1052	    -2.1820	    -2.0981	     4.1962	    -4.4479	    -2.8534	    -2.8534	     0.2518	    -2.5177	    -9.6512	
    -3.8605	    -3.1891	    -3.0212	     2.3499	    -4.6997	    -4.3640	    -3.1052	    -0.5875	    -3.1891	    -9.7351	
    -4.6158	    -4.1122	    -3.8605	     0.4196	    -5.0354	    -5.8746	    -3.6087	    -1.5945	    -4.0283	   -10.0708	
    -5.2032	    -5.0354	    -4.6997	    -1.4267	    -5.3711	    -7.3013	    -4.1122	    -2.6016	    -4.6997	   -10.4904	
    -5.6229	    -5.7907	    -5.3711	    -2.8534	    -5.7907	    -8.3923	    -4.6158	    -3.4409	    -5.2032	   -11.0779	
    -5.8746	    -6.3782	    -5.8746	    -3.9444	    -6.2103	    -9.1476	    -5.2032	    -4.0283	    -5.3711	   -11.5814	
    -6.0425	    -6.7978	    -6.2103	    -4.5319	    -6.5460	    -9.4833	    -5.7068	    -4.3640	    -5.4550	   -12.1689	
    -5.8746	    -6.9656	    -6.3782	    -4.7836	    -6.7978	    -9.4833	    -6.1264	    -4.5319	    -5.2872	   -12.6724	
    -5.6229	    -7.0496	    -6.2943	    -4.6997	    -6.9656	    -9.3155	    -6.3782	    -4.4479	    -5.0354	   -13.1760	
    -5.2032	    -6.7978	    -6.1264	    -4.3640	    -6.8817	    -8.9798	    -6.4621	    -4.2801	    -4.7836	   -13.5956	
    -4.6158	    -6.4621	    -5.7068	    -3.9444	    -6.7139	    -8.4763	    -6.4621	    -3.9444	    -4.5319	   -14.0152	
    -3.9444	    -5.8746	    -5.2872	    -3.3569	    -6.3782	    -8.0566	    -6.2103	    -3.6087	    -4.2801	   -14.2670	
    -3.1052	    -5.2032	    -4.6158	    -2.7695	    -5.9586	    -7.5531	    -5.8746	    -3.2730	    -4.0283	   -14.4348	
    -2.3499	    -4.3640	    -3.9444	    -2.3499	    -5.3711	    -7.2174	    -5.2872	    -2.8534	    -3.8605	   -14.4348	
    -1.5106	    -3.5248	    -3.1891	    -1.9302	    -4.6158	    -6.8817	    -4.6158	    -2.5177	    -3.6926	   -14.2670	
    -0.8392	    -2.6016	    -2.3499	    -1.5945	    -3.9444	    -6.6299	    -3.7766	    -2.2659	    -3.5248	   -14.0152	
    -0.3357	    -1.7624	    -1.5106	    -1.4267	    -3.1891	    -6.4621	    -2.8534	    -2.1820	    -3.4409	   -13.5956	
    -0.1678	    -1.0910	    -0.7553	    -1.4267	    -2.5177	    -6.5460	    -2.0142	    -2.1820	    -3.3569	   -13.1760	
    -0.2518	    -0.7553	    -0.0839	    -1.6785	    -2.0142	    -6.7978	    -1.1749	    -2.4338	    -3.4409	   -12.7563	
    -0.7553	    -0.6714	     0.3357	    -2.2659	    -1.5945	    -7.3853	    -0.4196	    -2.9373	    -3.6926	   -12.5046	
    -1.4267	    -0.8392	     0.5875	    -3.2730	    -1.3428	    -8.3923	     0.1678	    -3.6926	    -4.1122	   -12.4207	
    -2.2659	    -1.4267	     0.7553	    -4.5319	    -1.2589	    -9.5673	     0.5875	    -4.6158	    -4.6997	   -12.5046	
    -3.1052	    -2.0981	     0.9232	    -6.0425	    -1.2589	   -10.8261	     1.0071	    -5.6229	    -5.4550	   -12.7563	
    -3.7766	    -2.8534	     1.0071	    -7.5531	    -1.4267	   -12.1689	     1.2589	    -6.7139	    -6.2103	   -13.0920	
    -4.2801	    -3.5248	     1.1749	    -9.0637	    -1.5945	   -13.4277	     1.5106	    -7.7209	    -7.0496	   -13.5117	
    -4.5319	    -4.1122	     1.3428	   -10.3226	    -1.7624	   -14.5187	     1.5106	    -8.6441	    -7.7209	   -13.9313	
    -4.5319	    -4.5319	     1.5945	   -11.4975	    -2.0142	   -15.4419	     1.5106	    -9.4833	    -8.3923	   -14.2670	
    -4.3640	    -4.7836	     1.6785	   -12.3367	    -2.2659	   -16.1133	     1.2589	   -10.2386	    -8.8959	   -14.6027	
    -4.1122	    -4.8676	     1.6785	   -12.8403	    -2.6016	   -16.6168	     0.9232	   -10.9100	    -9.3994	   -14.9384	
    -3.6087	    -4.7836	     1.4267	   -13.1760	    -2.8534	   -16.9525	     0.5035	   -11.4975	    -9.7351	   -15.1062	
    -3.1891	    -4.5319	     1.0910	   -13.1760	    -3.1891	   -17.1204	    -0.0839	   -11.9171	    -9.9030	   -15.1901	
    -2.6016	    -4.1122	     0.5875	   -12.8403	    -3.4409	   -17.0364	    -0.6714	   -12.1689	    -9.9030	   -15.1062	
    -1.9302	    -3.5248	     0.0839	   -12.2528	    -3.6926	   -16.7007	    -1.1749	   -12.1689	    -9.6512	   -14.9384	
    -1.0910	    -2.8534	    -0.3357	   -11.4136	    -3.6926	   -16.1972	    -1.5945	   -11.8332	    -9.0637	   -14.5187	
    -0.1678	    -2.0142	    -0.5875	   -10.4065	    -3.6087	   -15.4419	    -1.7624	   -11.2457	    -8.3084	   -13.8474	
     0.8392	    -1.0071	    -0.5875	    -9.0637	    -3.2730	   -14.4348	    -1.6785	   -10.2386	    -7.3013	   -13.0081	
     1.8463	    -0.0839	    -0.2518	    -7.6370	    -2.7695	   -13.1760	    -1.4267	    -8.9798	    -6.0425	   -12.0010	
     2.7695	     0.7553	     0.0839	    -6.0425	    -2.1820	   -11.8332	    -1.0071	    -7.5531	    -4.8676	   -10.9100	
     3.3569	     1.3428	     0.5035	    -4.4479	    -1.6785	   -10.4065	    -0.4196	    -6.0425	    -3.6926	    -9.8190	
     3.6087	     1.6785	     0.7553	    -2.9373	    -1.2589	    -9.0637	     0.0839	    -4.6158	    -2.7695	    -8.8959	
     3.2730	     1.5106	     0.7553	    -1.6785	    -1.0071	    -7.8888	     0.4196	    -3.3569	    -2.1820	    -8.1406	
     2.2659	     0.8392	     0.4196	    -0.7553	    -1.0910	    -6.9656	     0.5035	    -2.4338	    -1.7624	    -7.5531	
     0.7553	    -0.2518	    -0.3357	    -0.2518	    -1.5106	    -6.4621	     0.3357	    -2.0142	    -1.7624	    -7.3853	
    -1.1749	    -1.8463	    -1.4267	    -0.1678	    -2.2659	    -6.3782	    -0.1678	    -2.0142	    -1.9302	    -7.5531	
    -3.4409	    -3.6087	    -2.7695	    -0.4196	    -3.2730	    -6.6299	    -0.8392	    -2.4338	    -2.5177	    -7.9727	
    -5.5389	    -5.4550	    -4.1962	    -1.0071	    -4.3640	    -7.2174	    -1.7624	    -3.1891	    -3.2730	    -8.7280	
    -7.3853	    -7.1335	    -5.4550	    -1.7624	    -5.3711	    -7.9727	    -2.6855	    -4.1122	    -4.1122	    -9.7351	
    -8.7280	    -8.4763	    -6.4621	    -2.6016	    -6.2943	    -8.7280	    -3.5248	    -5.1193	    -5.0354	   -10.8261	
    -9.5673	    -9.3994	    -7.1335	    -3.3569	    -6.9656	    -9.5673	    -4.1122	    -6.2103	    -5.9586	   -11.8332	
    -9.8190	    -9.9030	    -7.3013	    -4.1122	    -7.3013	   -10.3226	    -4.4479	    -7.2174	    -6.7978	   -12.8403	
    -9.6512	    -9.9869	    -7.2174	    -4.8676	    -7.3013	   -10.9940	    -4.4479	    -8.0566	    -7.4692	   -13.6795	
    -9.3155	    -9.9030	    -6.7978	    -5.6229	    -7.0496	   -11.6653	    -4.2801	    -8.8959	    -7.9727	   -14.2670	
    -8.8959	    -9.7351	    -6.2943	    -6.2943	    -6.6299	   -12.3367	    -3.8605	    -9.5673	    -8.3923	   -14.6027	
    -8.6441	    -9.6512	    -5.7068	    -6.9656	    -6.1264	   -13.0081	    -3.2730	   -10.1547	    -8.7280	   -14.7705	
    -8.4763	    -9.4833	    -5.2032	    -7.7209	    -5.4550	   -13.6795	    -2.5177	   -10.5743	    -8.8959	   -14.7705	
    -8.3923	    -9.4833	    -4.6997	    -8.3923	    -4.6997	   -14.2670	    -1.7624	   -10.9100	    -8.8959	   -14.5187	
    -8.3923	    -9.3994	    -4.1122	    -9.0637	    -3.9444	   -14.7705	    -0.7553	   -11.1618	    -8.8120	   -14.0152	
[Epoch Header]
[Trial Type]	23
[Accept]	1
[Correct]	0
[RT]	 0.000
[Resp]	0
[Epoch Data]
    -2.4338	    -1.8463	    -3.8605	     1.6785	    -2.7695	    14.7705	    -2.3499	     4.9515	     6.2103	    10.7422	
    -1.5106	    -1.5106	    -3.8605	     2.8534	    -2.8534	    15.6097	    -2.6016	     4.9515	     5.9586	    10.5743	
    -0.5875	    -1.1749	    -3.8605	     3.9444	    -2.9373	    16.4490	    -2.8534	     4.8676	     5.6229	    10.4065	
     0.4196	    -0.7553	    -3.8605	     4.8676	    -3.1891	    17.1204	    -3.1052	     4.6997	     5.1193	    10.0708	
     1.4267	    -0.4196	    -3.9444	     5.7907	    -3.3569	    17.6239	    -3.2730	     4.4479	     4.6158	     9.7351	
     2.2659	    -0.0839	    -4.0283	     6.4621	    -3.6087	    17.9596	    -3.2730	     4.2801	     4.1122	     9.3994	
     3.1052	     0.2518	    -4.0283	     6.9656	    -3.7766	    18.1274	    -3.1891	     4.1122	     3.8605	     9.1476	
     3.8605	     0.6714	    -3.9444	     7.3853	    -3.8605	    18.2114	    -3.0212	     4.0283	     3.6926	     9.0637	
     4.6997	     1.1749	    -3.6926	     7.7209	    -3.7766	    18.2114	    -2.6016	     4.1122	     3.6926	     8.9798	
     5.6229	     1.8463	    -3.2730	     7.9727	    -3.4409	    18.1274	    -1.9302	     4.2801	     3.8605	     9.0637	
     6.6299	     2.7695	    -2.5177	     8.3084	    -2.8534	    18.1274	    -1.0071	     4.6158	     4.2801	     9.3155	
     7.8049	     3.8605	    -1.5106	     8.7280	    -2.0142	    18.1274	     0.0839	     5.0354	     4.6997	     9.7351	
     9.1476	     5.1193	    -0.2518	     9.1476	    -0.8392	    18.2953	     1.4267	     5.5389	     5.2872	    10.2386	
    10.4904	     6.4621	     1.1749	     9.7351	     0.5035	    18.5471	     2.8534	     6.1264	     6.0425	    10.9100	
    11.7493	     7.8888	     2.7695	    10.4065	     1.9302	    18.8828	     4.2801	     6.7978	     6.7978	    11.6653	
    12.7563	     9.2316	     4.2801	    11.0779	     3.4409	    19.3024	     5.7068	     7.4692	     7.5531	    12.3367	
    13.4277	    10.3226	     5.7068	    11.6653	     4.8676	    19.7220	     6.8817	     7.9727	     8.2245	    12.9242	
    13.6795	    11.1618	     6.7978	    12.0850	     6.0425	    19.9738	     7.8049	     8.3923	     8.8120	    13.4277	
    13.3438	    11.5814	     7.6370	    12.1689	     6.9656	    20.1416	     8.3923	     8.5602	     9.0637	    13.5956	
    12.6724	    11.7493	     8.2245	    12.0850	     7.6370	    20.0577	     8.5602	     8.3923	     9.1476	    13.5956	
    11.6653	    11.6653	     8.4763	    11.7493	     8.0566	    19.8059	     8.5602	     8.0566	     9.0637	    13.3438	
    10.6583	    11.4975	     8.5602	    11.2457	     8.2245	    19.4702	     8.2245	     7.5531	     8.8959	    12.9242	
     9.7351	    11.3297	     8.5602	    10.8261	     8.3084	    19.1345	     7.8888	     7.1335	     8.6441	    12.5885	
     9.1476	    11.1618	     8.4763	    10.3226	     8.2245	    18.7988	     7.5531	     6.7139	     8.4763	    12.2528	
     8.7280	    10.9940	     8.3923	     9.7351	     8.1406	    18.4631	     7.1335	     6.3782	     8.3084	    11.9171	
     8.5602	    10.7422	     8.2245	     9.1476	     7.8049	    17.9596	     6.7978	     6.1264	     8.0566	    11.6653	
     8.4763	    10.4065	     7.8049	     8.2245	     7.3853	    17.3721	     6.3782	     5.8746	     7.8049	    11.4136	
     8.3923	     9.8190	     7.3013	     7.1335	     6.7978	    16.6168	     5.9586	     5.4550	     7.3853	    10.9940	
     8.1406	     9.1476	     6.7139	     5.8746	     6.1264	    15.6937	     5.6229	     5.0354	     6.7978	    10.5743	
     7.8049	     8.3923	     5.9586	     4.4479	     5.3711	    14.6866	     5.2032	     4.5319	     6.1264	    10.0708	
     7.3853	     7.4692	     5.2872	     3.1891	     4.6158	    13.6795	     4.9515	     4.1122	     5.4550	     9.5673	
     6.9656	     6.7139	     4.6158	     1.9302	     4.0283	    12.7563	     4.7836	     3.6087	     4.7836	     9.1476	
     6.7139	     6.1264	     4.1962	     1.0071	     3.4409	    12.0010	     4.6997	     3.3569	     4.3640	     8.8120	
     6.6299	     5.7907	     4.0283	     0.4196	     3.1891	    11.6653	     4.8676	     3.2730	     4.1122	     8.6441	
     6.8817	     5.7068	     4.0283	     0.1678	     3.0212	    11.5814	     5.0354	     3.4409	     4.1122	     8.7280	
     7.3013	     5.9586	     4.2801	     0.2518	     3.1052	    11.7493	     5.2872	     3.7766	     4.3640	     8.8959	
     8.0566	     6.4621	     4.6997	     0.5035	     3.1891	    12.2528	     5.4550	     4.1962	     4.8676	     9.2316	
     8.8120	     7.0496	     5.1193	     0.9232	     3.3569	    12.8403	     5.5389	     4.6997	     5.3711	     9.5673	
     9.5673	     7.6370	     5.4550	     1.3428	     3.4409	    13.4277	     5.4550	     5.0354	     5.8746	     9.9030	
    10.1547	     8.0566	     5.6229	     1.5945	     3.3569	    13.9313	     5.1193	     5.2872	     6.3782	    10.2386	
    10.4904	     8.3084	     5.7068	     1.7624	     3.1891	    14.2670	     4.6997	     5.2872	     6.7139	    10.4904	
    10.7422	     8.3084	     5.6229	     1.7624	     2.9373	    14.3509	     4.1122	     5.1193	     7.0496	    10.6583	
    10.8261	     8.2245	     5.6229	     1.6785	     2.6855	    14.3509	     3.4409	     4.9515	     7.2174	    10.8261	
    10.8261	     8.0566	     5.7907	     1.6785	     2.5177	    14.2670	     3.0212	     4.7836	     7.3013	    10.9100	
    10.8261	     7.8049	     6.0425	     1.8463	     2.5177	    14.3509	     2.6855	     4.6997	     7.3853	    10.9940	
    10.8261	     7.6370	     6.5460	     2.3499	     2.7695	    14.5187	     2.7695	     4.7836	     7.5531	    11.1618	
    10.9100	     7.5531	     7.3013	     3.1052	     3.3569	    14.9384	     3.1891	     5.1193	     7.7209	    11.3297	
    10.9100	     7.6370	     8.2245	     4.1122	     4.1962	    15.6097	     3.9444	     5.7068	     8.0566	    11.7493	
    11.0779	     7.8049	     9.3155	     5.2872	     5.2872	    16.3651	     5.1193	     6.6299	     8.6441	    12.3367	
    11.2457	     8.3084	    10.4904	     6.5460	     6.6299	    17.3721	     6.5460	     7.7209	     9.5673	    13.2599	
    11.5814	     8.9798	    11.6653	     7.8049	     8.0566	    18.3792	     8.1406	     8.8959	    10.7422	    14.3509	
    12.0010	     9.9030	    12.6724	     8.9798	     9.4833	    19.3863	     9.7351	    10.1547	    12.0850	    15.6097	
    12.4207	    10.8261	    13.5117	    10.0708	    10.8261	    20.3934	    11.2457	    11.4136	    13.5117	    16.9525	
    12.8403	    11.8332	    14.1830	    11.1618	    12.0010	    21.3165	    12.5885	    12.5046	    14.6866	    18.1274	
    13.4277	    12.8403	    14.6866	    12.0850	    12.9242	    22.2397	    13.6795	    13.3438	    15.6097	    19.1345	
    13.9313	    13.7634	    14.9384	    12.8403	    13.5956	    22.9950	    14.4348	    13.8474	    16.1133	    19.8059	
    14.4348	    14.4348	    14.9384	    13.0920	    13.8474	    23.3307	    14.7705	    13.9313	    16.1133	    19.9738	
    14.8544	    14.7705	    14.6027	    12.9242	    13.7634	    23.3307	    14.6866	    13.5117	    15.5258	    19.6381	
    15.0223	    14.7705	    14.0152	    12.1689	    13.2599	    22.7432	    14.1830	    12.5885	    14.4348	    18.8828	
    15.1062	    14.4348	    13.1760	    10.9940	    12.5046	    21.8201	    13.4277	    11.3297	    13.0081	    17.7917	
    14.9384	    13.8474	    12.0850	     9.5673	    11.4975	    20.6451	    12.3367	     9.8190	    11.4975	    16.4490	
    14.6027	    13.0081	    10.8261	     8.2245	    10.3226	    19.3863	    11.2457	     8.3923	     9.9030	    15.1062	
    14.2670	    12.1689	     9.5673	     7.1335	     9.1476	    18.3792	    10.0708	     7.0496	     8.3923	    13.8474	
    13.9313	    11.4136	     8.3923	     6.4621	     8.0566	    17.5400	     8.9798	     6.0425	     7.1335	    12.7563	
    13.6795	    10.6583	     7.3853	     6.2103	     7.1335	    17.1204	     8.1406	     5.3711	     6.2103	    11.9171	
    13.6795	    10.1547	     6.6299	     6.4621	     6.4621	    17.0364	     7.5531	     5.0354	     5.7068	    11.4975	
    13.7634	     9.8190	     6.1264	     6.9656	     6.1264	    17.2043	     7.3853	     5.0354	     5.5389	    11.4136	
    14.1830	     9.7351	     6.1264	     7.7209	     6.0425	    17.5400	     7.4692	     5.3711	     5.7068	    11.5814	
    14.6027	     9.9030	     6.2943	     8.6441	     6.2943	    18.0435	     7.9727	     5.7907	     6.1264	    12.0850	
    15.2740	    10.2386	     6.7978	     9.4833	     6.7978	    18.4631	     8.6441	     6.3782	     6.7139	    12.5885	
    16.0294	    10.6583	     7.5531	    10.3226	     7.4692	    18.7988	     9.4833	     6.8817	     7.3853	    13.1760	
    16.7847	    11.3297	     8.3923	    10.9100	     8.1406	    19.1345	    10.4065	     7.3853	     7.9727	    13.7634	
    17.6239	    11.9171	     9.3155	    11.4136	     8.8959	    19.3024	    11.2457	     7.8049	     8.4763	    14.1830	
    18.2953	    12.5885	    10.1547	    11.6653	     9.5673	    19.3024	    12.0010	     7.9727	     8.8120	    14.4348	
    18.8828	    13.0081	    10.9100	    11.6653	    10.1547	    19.1345	    12.5885	     8.0566	     8.9798	    14.4348	
    19.1345	    13.3438	    11.4136	    11.3297	    10.4904	    18.8828	    12.8403	     7.9727	     8.8959	    14.2670	
    19.1345	    13.3438	    11.7493	    10.8261	    10.6583	    18.3792	    12.8403	     7.6370	     8.6441	    13.7634	
    18.7149	    13.0920	    11.8332	     9.9869	    10.6583	    17.6239	    12.5046	     7.0496	     8.1406	    13.1760	
    17.9596	    12.5885	    11.6653	     8.9798	    10.3226	    16.7847	    11.9171	     6.3782	     7.3853	    12.3367	
    17.0364	    11.9171	    11.2457	     7.8888	     9.8190	    15.8615	    11.0779	     5.4550	     6.4621	    11.2457	
    15.9454	    11.1618	    10.7422	     6.7978	     9.1476	    14.8544	     9.9869	     4.5319	     5.4550	    10.2386	
    14.9384	    10.4904	    10.2386	     5.8746	     8.5602	    14.0152	     8.9798	     3.6087	     4.5319	     9.1476	
    13.9313	     9.9030	     9.8190	     5.1193	     7.9727	    13.2599	     8.0566	     2.7695	     3.6926	     8.2245	
    13.1760	     9.3994	     9.5673	     4.7836	     7.5531	    12.9242	     7.3853	     2.1820	     3.1052	     7.5531	
    12.5046	     9.2316	     9.4833	     4.7836	     7.3853	    12.8403	     7.0496	     1.8463	     2.8534	     7.3013	
    12.1689	     9.2316	     9.6512	     5.2872	     7.4692	    13.1760	     6.9656	     1.9302	     2.9373	     7.3853	
    12.0850	     9.4833	    10.0708	     6.0425	     7.7209	    13.8474	     7.2174	     2.3499	     3.3569	     7.8888	
    12.2528	     9.9030	    10.6583	     7.0496	     8.2245	    14.6866	     7.7209	     3.0212	     4.0283	     8.6441	
    12.5885	    10.4065	    11.4136	     8.1406	     8.8120	    15.6097	     8.4763	     3.9444	     4.8676	     9.5673	
    13.0081	    10.9940	    12.1689	     9.2316	     9.3994	    16.5329	     9.3155	     5.0354	     5.8746	    10.6583	
    13.5117	    11.6653	    12.8403	    10.1547	    10.0708	    17.3721	    10.2386	     6.1264	     6.8817	    11.8332	
    14.0152	    12.2528	    13.5956	    10.8261	    10.8261	    17.9596	    11.2457	     7.2174	     7.9727	    12.9242	
    14.6027	    12.9242	    14.2670	    11.1618	    11.4975	    18.3792	    12.1689	     8.1406	     8.9798	    14.0152	
    15.1901	    13.5956	    15.0223	    11.1618	    12.1689	    18.5471	    13.0920	     8.9798	     9.9030	    14.9384	
    15.8615	    14.2670	    15.6097	    10.6583	    12.8403	    18.2953	    13.9313	     9.4833	    10.6583	    15.7776	
    16.6168	    14.9384	    16.1133	     9.8190	    13.4277	    17.8757	    14.6866	     9.5673	    11.1618	    16.2811	
    17.2882	    15.3580	    16.4490	     8.8120	    13.8474	    17.1204	    15.1901	     9.3994	    11.4136	    16.4490	
    17.8757	    15.6097	    16.7007	     7.6370	    14.0991	    16.1972	    15.5258	     8.8959	    11.3297	    16.3651	
    18.2953	    15.6937	    16.7007	     6.5460	    14.1830	    15.2740	    15.6937	     8.1406	    10.9940	    16.0294	
    18.5471	    15.6097	    16.5329	     5.5389	    14.0991	    14.2670	    15.6097	     7.2174	    10.4904	    15.3580	
    18.5471	    15.4419	    16.2811	     4.6997	    13.9313	    13.3438	    15.2740	     6.1264	     9.8190	    14.6027	
    18.4631	    15.1062	    15.8615	     4.0283	    13.5956	    12.5046	    14.6866	     5.0354	     9.1476	    13.6795	
    18.2953	    14.6866	    15.3580	     3.5248	    13.1760	    11.7493	    14.0991	     4.0283	     8.3923	    12.7563	
    18.1274	    14.2670	    14.8544	     3.0212	    12.6724	    11.0779	    13.3438	     3.1052	     7.7209	    11.9171	
    18.0435	    13.8474	    14.4348	     2.7695	    12.2528	    10.4904	    12.5885	     2.3499	     7.1335	    11.1618	
    17.9596	    13.5117	    14.0152	     2.6016	    11.8332	    10.1547	    12.0010	     1.8463	     6.7139	    10.4904	
    17.8757	    13.1760	    13.6795	     2.6016	    11.4975	     9.9030	    11.4975	     1.5106	     6.2943	    10.0708	
    17.7078	    12.9242	    13.3438	     2.8534	    11.1618	     9.9030	    11.0779	     1.4267	     5.9586	     9.7351	
    17.5400	    12.5885	    13.1760	     3.2730	    10.9100	    10.0708	    10.7422	     1.5106	     5.6229	     9.5673	
    17.2882	    12.3367	    12.9242	     3.9444	    10.5743	    10.4904	    10.4904	     1.8463	     5.3711	     9.4833	
    16.9525	    12.0850	    12.7563	     4.9515	    10.2386	    11.1618	    10.3226	     2.3499	     5.2872	     9.6512	
    16.4490	    11.7493	    12.5885	     6.1264	     9.9030	    12.0010	    10.0708	     3.0212	     5.4550	     9.9030	
    15.8615	    11.4975	    12.4207	     7.5531	     9.5673	    13.0081	     9.9030	     3.9444	     5.8746	    10.4065	
    15.3580	    11.2457	    12.2528	     9.1476	     9.1476	    14.2670	     9.7351	     4.9515	     6.3782	    11.0779	
    14.9384	    11.0779	    12.0850	    10.8261	     8.8120	    15.5258	     9.5673	     6.0425	     6.9656	    11.7493	
    14.6866	    11.0779	    12.0010	    12.5046	     8.4763	    16.8686	     9.3155	     7.1335	     7.7209	    12.5046	
    14.6027	    11.0779	    11.9171	    14.0152	     8.3084	    18.1274	     9.0637	     8.1406	     8.3923	    13.1760	
    14.6866	    11.1618	    11.9171	    15.3580	     8.1406	    19.2184	     8.7280	     9.1476	     9.1476	    13.8474	
    14.8544	    11.3297	    11.8332	    16.2811	     7.8888	    20.0577	     8.2245	     9.8190	     9.8190	    14.3509	
    15.1062	    11.3297	    11.7493	    16.8686	     7.7209	    20.5612	     7.6370	    10.3226	    10.3226	    14.6866	
    15.3580	    11.3297	    11.4975	    17.0364	     7.3853	    20.8130	     6.9656	    10.4904	    10.5743	    14.7705	
    15.6097	    11.2457	    11.2457	    17.0364	     7.0496	    20.8130	     6.2103	    10.4065	    10.6583	    14.6866	
    15.8615	    11.1618	    10.9100	    16.8686	     6.7139	    20.6451	     5.4550	    10.1547	    10.5743	    14.3509	
    16.1133	    11.0779	    10.6583	    16.6168	     6.4621	    20.3934	     4.8676	     9.9030	    10.3226	    13.9313	
    16.3651	    10.9940	    10.4065	    16.2811	     6.2103	    20.1416	     4.3640	     9.4833	     9.9869	    13.4277	
    16.6168	    10.9100	    10.1547	    15.8615	     6.0425	    19.7220	     3.9444	     9.0637	     9.5673	    12.9242	
    16.9525	    10.8261	     9.9869	    15.4419	     5.9586	    19.3024	     3.7766	     8.5602	     9.0637	    12.3367	
    17.2043	    10.8261	     9.9030	    15.1062	     5.9586	    18.9667	     3.7766	     8.1406	     8.6441	    11.8332	
    17.3721	    10.8261	     9.8190	    14.8544	     6.1264	    18.6310	     4.0283	     7.6370	     8.1406	    11.4136	
    17.4561	    10.8261	     9.8190	    14.6027	     6.3782	    18.2953	     4.4479	     7.1335	     7.6370	    11.0779	
    17.2043	    10.5743	     9.6512	    14.2670	     6.5460	    17.8757	     4.8676	     6.4621	     7.0496	    10.6583	
    16.5329	    10.1547	     9.3994	    13.8474	     6.5460	    17.2043	     5.3711	     5.6229	     6.3782	    10.2386	
    15.6097	     9.5673	     8.9798	    13.1760	     6.5460	    16.4490	     5.7907	     4.6158	     5.5389	     9.6512	
    14.5187	     8.8120	     8.5602	    12.2528	     6.4621	    15.4419	     6.2103	     3.5248	     4.6997	     9.0637	
    13.3438	     8.2245	     8.2245	    11.2457	     6.4621	    14.4348	     6.7139	     2.4338	     3.9444	     8.4763	
    12.3367	     7.7209	     8.0566	    10.0708	     6.4621	    13.2599	     7.1335	     1.2589	     3.1891	     7.9727	
    11.4136	     7.4692	     8.0566	     8.8120	     6.5460	    12.1689	     7.5531	     0.1678	     2.5177	     7.3853	
    10.6583	     7.3013	     8.2245	     7.5531	     6.7139	    11.0779	     7.8888	    -0.9232	     1.9302	     6.8817	
    10.0708	     7.3853	     8.4763	     6.5460	     6.7978	    10.1547	     8.0566	    -1.8463	     1.5106	     6.3782	
     9.5673	     7.4692	     8.8120	     5.7907	     6.8817	     9.3994	     8.2245	    -2.6016	     1.1749	     5.9586	
     9.1476	     7.4692	     9.2316	     5.3711	     6.8817	     8.8959	     8.2245	    -3.1052	     0.9232	     5.5389	
     8.8959	     7.4692	     9.5673	     5.2872	     6.8817	     8.5602	     8.1406	    -3.4409	     0.8392	     5.2032	
     8.6441	     7.2174	     9.9030	     5.4550	     6.7139	     8.4763	     7.9727	    -3.5248	     0.6714	     4.8676	
     8.3084	     6.7978	    10.0708	     5.7907	     6.4621	     8.3923	     7.7209	    -3.5248	     0.5875	     4.5319	
     7.9727	     6.1264	    10.0708	     6.2103	     6.0425	     8.4763	     7.2174	    -3.3569	     0.5035	     4.1962	
     7.5531	     5.3711	     9.8190	     6.6299	     5.5389	     8.4763	     6.7139	    -3.1052	     0.5035	     3.9444	
     7.0496	     4.5319	     9.4833	     7.1335	     5.0354	     8.4763	     6.0425	    -2.8534	     0.5035	     3.7766	
     6.6299	     3.8605	     9.0637	     7.5531	     4.6158	     8.5602	     5.5389	    -2.4338	     0.5875	     3.7766	
     6.2943	     3.2730	     8.6441	     7.8888	     4.3640	     8.6441	     5.0354	    -1.9302	     0.8392	     3.9444	
     6.1264	     3.0212	     8.3084	     8.2245	     4.2801	     8.7280	     4.7836	    -1.3428	     1.1749	     4.1962	
     6.0425	     2.8534	     8.2245	     8.4763	     4.4479	     8.8120	     4.6997	    -0.6714	     1.5945	     4.6158	
     6.0425	     2.9373	     8.1406	     8.6441	     4.7836	     9.0637	     4.7836	     0.0839	     2.1820	     5.2032	
     6.1264	     3.1891	     8.2245	     8.8120	     5.2872	     9.2316	     5.0354	     0.8392	     2.9373	     5.7907	
     6.2943	     3.4409	     8.4763	     8.9798	     5.9586	     9.5673	     5.4550	     1.6785	     3.6087	     6.4621	
     6.5460	     3.8605	     8.7280	     9.0637	     6.5460	     9.9869	     5.8746	     2.5177	     4.3640	     6.9656	
     6.8817	     4.2801	     8.9798	     9.1476	     7.1335	    10.4065	     6.2943	     3.1891	     4.9515	     7.4692	
     7.2174	     4.7836	     9.2316	     9.1476	     7.4692	    10.7422	     6.6299	     3.6926	     5.2872	     7.6370	
     7.6370	     5.2032	     9.3994	     8.9798	     7.7209	    10.9940	     6.7978	     4.0283	     5.5389	     7.7209	
     7.9727	     5.5389	     9.5673	     8.8120	     7.8049	    11.2457	     6.7978	     4.2801	     5.6229	     7.5531	
     8.5602	     6.0425	     9.9030	     8.5602	     7.8049	    11.4136	     6.7139	     4.4479	     5.7068	     7.4692	
     9.1476	     6.5460	    10.4065	     8.3084	     7.8888	    11.7493	     6.7139	     4.6997	     5.7907	     7.3853	
     9.9030	     7.1335	    11.2457	     8.2245	     8.1406	    12.0850	     6.8817	     4.9515	     5.9586	     7.3853	
    10.6583	     7.8049	    12.1689	     8.3084	     8.4763	    12.5046	     7.0496	     5.3711	     6.2103	     7.3853	
    11.3297	     8.3084	    13.1760	     8.3084	     8.8120	    12.8403	     7.3013	     5.7907	     6.4621	     7.4692	
    11.7493	     8.7280	    14.0991	     8.3084	     9.0637	    13.0920	     7.4692	     6.1264	     6.6299	     7.3853	
    12.0010	     8.8959	    14.6866	     8.2245	     9.2316	    13.1760	     7.6370	     6.2943	     6.7139	     7.2174	
    12.0010	     8.8120	    14.9384	     7.8888	     9.3155	    13.0081	     7.8049	     6.3782	     6.5460	     6.9656	
    11.7493	     8.6441	    14.8544	     7.3853	     9.3155	    12.6724	     7.9727	     6.2943	     6.3782	     6.7139	
    11.4136	     8.4763	    14.4348	     6.7978	     9.3994	    12.0850	     8.3084	     6.1264	     6.1264	     6.2943	
    10.9100	     8.2245	    13.7634	     6.0425	     9.3994	    11.4975	     8.6441	     5.8746	     5.8746	     5.9586	
    10.4065	     8.0566	    13.0920	     5.3711	     9.5673	    10.9100	     9.1476	     5.7068	     5.6229	     5.6229	
     9.9030	     7.8888	    12.3367	     4.6997	     9.7351	    10.4065	     9.7351	     5.6229	     5.3711	     5.3711	
     9.5673	     7.8888	    11.6653	     4.2801	     9.9030	     9.9869	    10.3226	     5.5389	     5.0354	     5.2032	
     9.3994	     7.8888	    11.1618	     4.0283	    10.1547	     9.8190	    10.8261	     5.5389	     4.7836	     5.0354	
     9.4833	     8.1406	    10.9100	     4.0283	    10.4904	     9.8190	    11.3297	     5.6229	     4.6158	     5.0354	
     9.6512	     8.3084	    10.7422	     4.2801	    10.8261	    10.0708	    11.6653	     5.7907	     4.5319	     5.1193	
     9.9869	     8.5602	    10.7422	     4.6158	    10.9940	    10.4904	    11.9171	     5.9586	     4.4479	     5.2872	
    10.0708	     8.6441	    10.6583	     4.9515	    11.0779	    10.8261	    11.8332	     5.9586	     4.3640	     5.3711	
     9.9869	     8.4763	    10.4065	     5.1193	    10.9100	    11.0779	    11.4975	     5.7068	     4.0283	     5.3711	
     9.6512	     7.9727	     9.9030	     5.0354	    10.4065	    11.0779	    10.9100	     5.1193	     3.3569	     5.1193	
     8.9798	     7.3013	     9.2316	     4.7836	     9.6512	    10.7422	     9.9869	     4.1962	     2.3499	     4.5319	
     8.3084	     6.4621	     8.3923	     4.2801	     8.6441	    10.3226	     8.8959	     3.1891	     1.2589	     3.8605	
     7.6370	     5.7068	     7.5531	     3.7766	     7.7209	     9.8190	     7.8049	     2.0981	     0.1678	     3.1052	
     7.3013	     5.1193	     6.8817	     3.3569	     6.7978	     9.3155	     6.7978	     1.2589	    -0.6714	     2.4338	
     7.3013	     4.8676	     6.4621	     3.1891	     6.0425	     9.0637	     5.9586	     0.6714	    -1.2589	     2.0981	
     7.6370	     4.8676	     6.2103	     3.1891	     5.5389	     9.0637	     5.2872	     0.5035	    -1.4267	     2.0142	
     8.3923	     5.2032	     6.2943	     3.4409	     5.2032	     9.1476	     4.9515	     0.5875	    -1.3428	     2.1820	
     9.4833	     5.7068	     6.5460	     3.8605	     5.1193	     9.4833	     4.7836	     1.0071	    -0.9232	     2.6855	
    10.7422	     6.4621	     6.9656	     4.4479	     5.2032	     9.9869	     4.8676	     1.6785	    -0.4196	     3.3569	
    12.1689	     7.3013	     7.6370	     5.2032	     5.4550	    10.6583	     5.1193	     2.4338	     0.1678	     4.2801	
    13.5956	     8.2245	     8.3923	     6.2103	     5.7907	    11.4975	     5.6229	     3.4409	     0.8392	     5.2872	
    15.0223	     9.1476	     9.2316	     7.3013	     6.2943	    12.4207	     6.2943	     4.5319	     1.5106	     6.3782	
    16.3651	    10.0708	    10.1547	     8.4763	     6.8817	    13.4277	     7.0496	     5.6229	     2.0142	     7.3853	
    17.4561	    10.8261	    10.9940	     9.6512	     7.4692	    14.5187	     7.8888	     6.7139	     2.2659	     8.3923	
    18.2114	    11.4136	    11.6653	    10.8261	     7.8888	    15.5258	     8.6441	     7.7209	     2.3499	     9.2316	
    18.5471	    11.7493	    12.1689	    11.7493	     8.2245	    16.3651	     9.3155	     8.4763	     2.0981	     9.8190	
    18.6310	    11.8332	    12.4207	    12.5885	     8.2245	    17.1204	     9.7351	     8.9798	     1.6785	    10.0708	
    18.4631	    11.7493	    12.3367	    13.2599	     8.1406	    17.6239	     9.8190	     9.2316	     1.1749	    10.0708	
    18.1274	    11.4975	    12.0850	    13.7634	     7.8049	    18.1274	     9.7351	     9.3994	     0.8392	     9.8190	
    17.7078	    11.2457	    11.7493	    14.2670	     7.3853	    18.4631	     9.3994	     9.3994	     0.8392	     9.3994	
    17.2043	    10.9100	    11.3297	    14.8544	     7.0496	    18.8828	     9.0637	     9.3994	     1.4267	     8.8959	
    16.8686	    10.7422	    10.9940	    15.3580	     6.7978	    19.3024	     8.7280	     9.4833	     2.6016	     8.3923	
    16.4490	    10.5743	    10.7422	    15.7776	     6.6299	    19.6381	     8.3923	     9.5673	     4.1122	     7.8888	
    16.1133	    10.4065	    10.4904	    16.1133	     6.6299	    19.8059	     8.1406	     9.6512	     5.7068	     7.3013	
    15.6937	    10.2386	    10.4065	    16.1972	     6.7139	    19.8898	     7.9727	     9.7351	     7.1335	     6.7139	
    15.2740	     9.9869	    10.2386	    15.9454	     6.8817	    19.7220	     7.8049	     9.5673	     8.2245	     6.2103	
    14.7705	     9.7351	    10.0708	    15.5258	     7.0496	    19.3024	     7.8049	     9.3994	     8.8959	     5.6229	
    14.2670	     9.4833	     9.9030	    14.8544	     7.3013	    18.7149	     7.8049	     8.9798	     9.1476	     5.1193	
    13.6795	     9.1476	     9.7351	    14.0152	     7.4692	    17.9596	     7.8888	     8.5602	     9.0637	     4.6997	
    13.1760	     8.8120	     9.6512	    13.0920	     7.7209	    17.0364	     8.0566	     8.0566	     8.7280	     4.4479	
    12.6724	     8.4763	     9.5673	    12.2528	     7.8888	    16.1133	     8.1406	     7.5531	     8.2245	     4.1962	
    12.3367	     8.2245	     9.5673	    11.4136	     8.0566	    15.2740	     8.3084	     7.0496	     7.6370	     4.1122	
    12.0850	     8.1406	     9.6512	    10.8261	     8.1406	    14.5187	     8.3923	     6.6299	     6.9656	     4.0283	
    12.0850	     8.1406	     9.8190	    10.5743	     8.0566	    14.0152	     8.3923	     6.2943	     6.4621	     4.0283	
    12.2528	     8.3084	    10.2386	    10.5743	     8.0566	    13.6795	     8.3923	     6.0425	     6.0425	     4.1122	
    12.7563	     8.7280	    10.6583	    10.9940	     7.9727	    13.6795	     8.4763	     5.9586	     5.8746	     4.3640	
    13.4277	     9.3155	    11.2457	    11.5814	     8.0566	    13.8474	     8.5602	     5.9586	     5.8746	     4.6158	
    14.2670	     9.9869	    11.8332	    12.2528	     8.1406	    14.0991	     8.6441	     6.0425	     6.0425	     4.9515	
    15.2740	    10.6583	    12.5046	    12.9242	     8.3923	    14.3509	     8.7280	     6.1264	     6.2943	     5.2032	
    16.0294	    11.2457	    12.9242	    13.3438	     8.5602	    14.5187	     8.7280	     6.0425	     6.5460	     5.3711	
    16.5329	    11.5814	    13.0081	    13.4277	     8.6441	    14.3509	     8.5602	     5.7907	     6.5460	     5.3711	
    16.6168	    11.4975	    12.7563	    13.0081	     8.5602	    13.9313	     8.1406	     5.2032	     6.2103	     5.0354	
    16.1133	    10.9100	    12.0010	    12.0010	     8.1406	    13.0920	     7.4692	     4.3640	     5.5389	     4.4479	
    15.1062	     9.9869	    10.9940	    10.5743	     7.5531	    11.8332	     6.6299	     3.1891	     4.4479	     3.5248	
    13.5956	     8.6441	     9.5673	     8.7280	     6.6299	    10.4065	     5.7068	     1.9302	     3.1052	     2.4338	
    11.7493	     7.0496	     8.0566	     6.7978	     5.6229	     8.8959	     4.6997	     0.6714	     1.5945	     1.3428	
     9.7351	     5.3711	     6.3782	     4.8676	     4.6158	     7.3013	     3.7766	    -0.5875	     0.2518	     0.4196	
     7.7209	     3.6926	     4.7836	     3.1052	     3.6087	     5.8746	     3.1052	    -1.5945	    -0.9232	    -0.3357	
     5.8746	     2.1820	     3.4409	     1.4267	     2.7695	     4.6158	     2.5177	    -2.3499	    -1.6785	    -0.6714	
     4.3640	     1.0071	     2.3499	     0.1678	     2.1820	     3.6926	     2.2659	    -2.6855	    -2.0142	    -0.5875	
     3.4409	     0.1678	     1.5945	    -0.8392	     1.7624	     3.0212	     2.1820	    -2.7695	    -2.0142	    -0.1678	
     2.9373	    -0.2518	     1.0910	    -1.5106	     1.5945	     2.6855	     2.2659	    -2.5177	    -1.6785	     0.5035	
     2.9373	    -0.3357	     0.9232	    -1.8463	     1.5945	     2.6016	     2.4338	    -2.0981	    -1.0910	     1.3428	
     3.2730	    -0.0839	     0.9232	    -1.9302	     1.6785	     2.8534	     2.6855	    -1.5106	    -0.5035	     2.0981	
     3.9444	     0.3357	     1.0910	    -1.5945	     1.7624	     3.2730	     2.8534	    -0.7553	     0.0839	     2.8534	
     4.7836	     1.0910	     1.5106	    -0.9232	     1.8463	     3.9444	     2.9373	     0.0839	     0.5875	     3.3569	
     5.8746	     1.9302	     1.9302	     0.0839	     1.9302	     4.9515	     3.0212	     1.0071	     1.0910	     3.7766	
     7.2174	     2.8534	     2.5177	     1.2589	     1.9302	     6.0425	     2.9373	     2.0142	     1.5106	     3.9444	
     8.5602	     3.8605	     3.0212	     2.4338	     2.0142	     7.1335	     2.8534	     2.9373	     1.9302	     4.0283	
     9.9030	     4.6997	     3.4409	     3.5248	     1.9302	     8.0566	     2.6855	     3.6926	     2.1820	     3.9444	
    11.0779	     5.2872	     3.6087	     4.3640	     1.7624	     8.7280	     2.3499	     4.1962	     2.3499	     3.6926	
    11.8332	     5.5389	     3.5248	     4.9515	     1.4267	     9.1476	     1.9302	     4.3640	     2.3499	     3.2730	
    12.1689	     5.5389	     3.1891	     5.2872	     0.9232	     9.3155	     1.4267	     4.2801	     2.0981	     2.6855	
    12.0850	     5.2872	     2.6855	     5.6229	     0.5035	     9.3155	     0.9232	     4.0283	     1.8463	     2.0981	
    11.6653	     4.8676	     2.0981	     5.8746	     0.0000	     9.3994	     0.5035	     3.6926	     1.5106	     1.5945	
    10.9100	     4.2801	     1.5106	     6.3782	    -0.4196	     9.4833	     0.1678	     3.4409	     1.1749	     1.0910	
     9.9869	     3.6926	     1.0910	     6.9656	    -0.6714	     9.6512	     0.0000	     3.1891	     0.9232	     0.7553	
     9.0637	     3.1052	     0.7553	     7.6370	    -0.7553	     9.9030	    -0.0839	     3.0212	     0.5875	     0.5035	
     8.3084	     2.6016	     0.5875	     8.3084	    -0.7553	    10.1547	     0.0000	     2.7695	     0.2518	     0.2518	
     7.7209	     2.1820	     0.5875	     8.8120	    -0.5875	    10.3226	     0.1678	     2.5177	    -0.1678	     0.1678	
     7.4692	     1.7624	     0.5875	     9.2316	    -0.3357	    10.3226	     0.4196	     2.1820	    -0.5875	     0.0000	
     7.4692	     1.5106	     0.6714	     9.3155	    -0.0839	    10.2386	     0.7553	     1.8463	    -1.0071	    -0.0839	
     7.5531	     1.2589	     0.7553	     9.0637	     0.2518	     9.8190	     1.0071	     1.3428	    -1.5106	    -0.1678	
     7.7209	     1.0071	     0.7553	     8.6441	     0.5035	     9.2316	     1.3428	     0.8392	    -2.0142	    -0.3357	
     7.8888	     0.8392	     0.7553	     8.0566	     0.6714	     8.6441	     1.5945	     0.3357	    -2.5177	    -0.5035	
     8.0566	     0.8392	     0.8392	     7.5531	     0.8392	     8.1406	     1.7624	     0.0000	    -2.9373	    -0.6714	
     8.3923	     1.0071	     1.0910	     7.3013	     1.0910	     7.8888	     2.0142	    -0.1678	    -3.1891	    -0.7553	
     8.7280	     1.3428	     1.4267	     7.3853	     1.2589	     7.8888	     2.2659	    -0.1678	    -3.3569	    -0.7553	
     9.2316	     1.7624	     1.9302	     7.6370	     1.4267	     8.0566	     2.3499	     0.0000	    -3.3569	    -0.5875	
     9.8190	     2.3499	     2.4338	     7.9727	     1.5106	     8.3084	     2.4338	     0.2518	    -3.2730	    -0.5035	
    10.4904	     3.0212	     3.1052	     8.3084	     1.5945	     8.7280	     2.4338	     0.4196	    -3.1891	    -0.2518	
    11.2457	     3.7766	     3.6926	     8.7280	     1.6785	     9.0637	     2.2659	     0.6714	    -3.1891	     0.0839	
    12.0850	     4.5319	     4.2801	     9.0637	     1.6785	     9.3994	     2.1820	     0.8392	    -3.1052	     0.4196	
    12.8403	     5.2872	     4.7836	     9.2316	     1.6785	     9.7351	     2.0142	     1.0071	    -3.0212	     0.8392	
    13.4277	     5.9586	     5.1193	     9.3994	     1.6785	     9.9030	     1.7624	     1.1749	    -2.8534	     1.3428	
    13.9313	     6.4621	     5.2872	     9.4833	     1.4267	     9.9869	     1.5106	     1.1749	    -2.6855	     1.7624	
    14.0991	     6.7139	     5.3711	     9.4833	     1.1749	     9.9869	     1.2589	     1.2589	    -2.3499	     2.2659	
    13.9313	     6.7139	     5.2032	     9.4833	     0.7553	     9.9030	     1.0071	     1.3428	    -1.9302	     2.7695	
    13.5117	     6.3782	     4.9515	     9.4833	     0.2518	     9.7351	     0.6714	     1.4267	    -1.3428	     3.1891	
    12.6724	     5.8746	     4.4479	     9.3994	    -0.4196	     9.5673	     0.3357	     1.4267	    -0.7553	     3.6087	
    11.4975	     4.9515	     3.8605	     9.2316	    -1.1749	     9.2316	    -0.0839	     1.3428	    -0.2518	     3.7766	
    10.0708	     3.9444	     3.1052	     8.8120	    -2.0142	     8.8120	    -0.6714	     1.1749	     0.1678	     3.7766	
     8.6441	     2.7695	     2.2659	     8.3084	    -3.1052	     8.2245	    -1.3428	     0.8392	     0.4196	     3.6087	
     7.2174	     1.6785	     1.3428	     7.6370	    -4.1122	     7.7209	    -2.0981	     0.4196	     0.5875	     3.2730	
     6.1264	     0.6714	     0.6714	     6.9656	    -5.1193	     7.2174	    -2.8534	     0.0839	     0.5035	     2.8534	
     5.2872	     0.0000	     0.1678	     6.3782	    -6.0425	     6.9656	    -3.6087	    -0.1678	     0.4196	     2.4338	
     4.7836	    -0.5035	    -0.1678	     5.9586	    -6.6299	     6.8817	    -4.2801	    -0.3357	     0.1678	     2.0142	
     4.5319	    -0.7553	    -0.1678	     5.7907	    -7.1335	     6.9656	    -4.8676	    -0.4196	    -0.2518	     1.5945	
     4.5319	    -0.9232	     0.0000	     5.7907	    -7.3853	     7.1335	    -5.4550	    -0.4196	    -0.7553	     1.1749	
     4.6997	    -0.9232	     0.3357	     6.1264	    -7.5531	     7.5531	    -6.0425	    -0.4196	    -1.3428	     0.6714	
     5.0354	    -0.8392	     1.0071	     6.6299	    -7.3853	     8.0566	    -6.4621	    -0.1678	    -1.7624	     0.4196	
     5.7068	    -0.4196	     1.8463	     7.4692	    -6.9656	     8.7280	    -6.6299	     0.2518	    -1.8463	     0.3357	
     6.7139	     0.2518	     3.0212	     8.6441	    -6.2103	     9.6512	    -6.3782	     1.0071	    -1.5945	     0.5875	
     7.9727	     1.2589	     4.3640	     9.9869	    -5.1193	    10.7422	    -5.8746	     1.9302	    -0.9232	     1.1749	
     9.3994	     2.5177	     5.7068	    11.4975	    -3.8605	    11.8332	    -4.9515	     2.9373	     0.0000	     2.0142	
    10.8261	     3.8605	     6.9656	    12.8403	    -2.4338	    12.8403	    -3.8605	     4.0283	     1.0910	     3.0212	
    12.0010	     5.0354	     7.8888	    13.8474	    -1.0910	    13.5117	    -2.6855	     4.8676	     2.0981	     4.0283	
    12.7563	     5.9586	     8.3084	    14.3509	     0.0839	    13.8474	    -1.5106	     5.3711	     3.0212	     5.0354	
    12.9242	     6.4621	     8.2245	    14.0991	     0.9232	    13.5956	    -0.5035	     5.5389	     3.6926	     5.7907	
    12.4207	     6.3782	     7.7209	    13.1760	     1.4267	    12.7563	     0.3357	     5.2032	     4.0283	     6.3782	
    11.3297	     5.7907	     6.8817	    11.7493	     1.5945	    11.4975	     0.9232	     4.4479	     3.9444	     6.6299	
     9.7351	     4.8676	     5.8746	     9.8190	     1.5945	     9.8190	     1.3428	     3.3569	     3.6926	     6.7139	
     7.9727	     3.6087	     4.7836	     7.8049	     1.3428	     8.1406	     1.5945	     2.1820	     3.1052	     6.5460	
     6.0425	     2.2659	     3.7766	     5.8746	     1.0071	     6.5460	     1.6785	     1.0071	     2.4338	     6.2943	
     4.2801	     1.0910	     2.9373	     4.3640	     0.6714	     5.2872	     1.6785	     0.0000	     1.6785	     5.8746	
     2.7695	     0.0839	     2.3499	     3.2730	     0.4196	     4.4479	     1.5945	    -0.7553	     1.0071	     5.4550	
     1.7624	    -0.5875	     2.0981	     2.8534	     0.2518	     4.1122	     1.5945	    -1.0910	     0.3357	     5.0354	
     1.2589	    -0.9232	     2.1820	     2.9373	     0.2518	     4.2801	     1.5945	    -1.1749	    -0.0839	     4.7836	
     1.1749	    -0.9232	     2.4338	     3.3569	     0.3357	     4.8676	     1.6785	    -1.0071	    -0.2518	     4.6158	
     1.5945	    -0.5875	     2.9373	     4.1122	     0.5035	     5.7068	     1.6785	    -0.5035	    -0.1678	     4.5319	
     2.4338	     0.0000	     3.6926	     5.0354	     0.7553	     6.8817	     1.7624	     0.1678	     0.1678	     4.6158	
     3.6087	     0.8392	     4.5319	     6.2103	     1.1749	     8.1406	     1.9302	     1.0071	     0.7553	     4.9515	
     4.9515	     1.9302	     5.5389	     7.5531	     1.6785	     9.7351	     2.1820	     2.0981	     1.5106	     5.3711	
     6.5460	     3.1891	     6.6299	     8.9798	     2.2659	    11.3297	     2.5177	     3.3569	     2.5177	     5.9586	
     8.1406	     4.4479	     7.7209	    10.3226	     3.0212	    12.9242	     3.0212	     4.6997	     3.6087	     6.7139	
     9.5673	     5.6229	     8.8120	    11.4136	     3.6926	    14.3509	     3.6087	     6.0425	     4.8676	     7.4692	
    10.7422	     6.6299	     9.7351	    12.1689	     4.2801	    15.3580	     4.1122	     7.3013	     5.9586	     8.3084	
    11.4975	     7.2174	    10.4065	    12.3367	     4.6997	    16.0294	     4.5319	     8.2245	     6.8817	     8.8959	
    11.8332	     7.4692	    10.8261	    12.0850	     4.8676	    16.1972	     4.8676	     8.8959	     7.6370	     9.3155	
    11.7493	     7.4692	    10.9940	    11.4136	     4.8676	    15.9454	     5.0354	     9.3994	     8.1406	     9.5673	
    11.4136	     7.2174	    10.9100	    10.5743	     4.7836	    15.3580	     5.1193	     9.6512	     8.5602	     9.6512	
    10.9100	     6.7978	    10.7422	     9.6512	     4.6158	    14.6027	     5.2032	     9.6512	     8.7280	     9.5673	
    10.3226	     6.2943	    10.4065	     8.6441	     4.2801	    13.6795	     5.1193	     9.5673	     8.7280	     9.2316	
     9.6512	     5.7907	     9.9869	     7.6370	     3.9444	    12.7563	     4.9515	     9.3155	     8.4763	     8.7280	
     8.8120	     5.2032	     9.3994	     6.7978	     3.5248	    11.7493	     4.6997	     8.8120	     8.0566	     7.9727	
     7.8049	     4.6158	     8.8120	     6.1264	     3.1052	    10.8261	     4.3640	     8.1406	     7.4692	     7.1335	
     6.7139	     3.8605	     8.1406	     5.6229	     2.6016	     9.9869	     3.8605	     7.3013	     6.7139	     6.2103	
     5.6229	     3.1891	     7.4692	     5.2032	     2.1820	     9.2316	     3.3569	     6.3782	     5.7907	     5.2872	
     4.4479	     2.3499	     6.7978	     4.8676	     1.6785	     8.4763	     2.7695	     5.2032	     4.6997	     4.2801	
     3.2730	     1.5106	     6.0425	     4.5319	     1.1749	     7.7209	     2.0981	     3.9444	     3.5248	     3.4409	
     2.1820	     0.6714	     5.4550	     4.1122	     0.6714	     7.0496	     1.4267	     2.5177	     2.2659	     2.6016	
     1.2589	    -0.0839	     4.8676	     3.6926	     0.2518	     6.3782	     0.9232	     1.1749	     1.1749	     1.9302	
     0.6714	    -0.5035	     4.6158	     3.2730	     0.0839	     5.7068	     0.5875	    -0.1678	     0.1678	     1.5106	
     0.2518	    -0.7553	     4.6158	     2.9373	     0.1678	     5.1193	     0.5875	    -1.2589	    -0.6714	     1.3428	
     0.0000	    -0.6714	     4.7836	     2.6855	     0.5035	     4.6158	     0.9232	    -2.1820	    -1.1749	     1.3428	
    -0.0839	    -0.5035	     5.2032	     2.4338	     1.0071	     4.1962	     1.4267	    -2.8534	    -1.5106	     1.5945	
    -0.2518	    -0.2518	     5.7068	     2.3499	     1.5945	     3.8605	     2.2659	    -3.2730	    -1.5106	     2.0142	
    -0.4196	     0.1678	     6.3782	     2.4338	     2.3499	     3.6087	     3.1891	    -3.4409	    -1.3428	     2.6016	
    -0.5875	     0.6714	     7.2174	     2.6855	     3.1891	     3.6087	     4.2801	    -3.3569	    -1.0071	     3.3569	
    -0.7553	     1.2589	     8.1406	     3.1052	     4.1122	     3.7766	     5.4550	    -3.0212	    -0.4196	     4.1122	
    -0.8392	     1.8463	     9.0637	     3.6926	     4.9515	     4.0283	     6.6299	    -2.6016	     0.2518	     4.9515	
    -0.9232	     2.4338	     9.9030	     4.3640	     5.7068	     4.4479	     7.6370	    -2.0142	     0.8392	     5.7068	
    -0.9232	     2.9373	    10.5743	     4.9515	     6.2943	     4.7836	     8.4763	    -1.5106	     1.2589	     6.2943	
    -1.0910	     3.1052	    10.9100	     5.2872	     6.5460	     5.0354	     8.9798	    -1.2589	     1.4267	     6.5460	
    -1.3428	     2.9373	    10.8261	     5.3711	     6.5460	     5.1193	     9.0637	    -1.1749	     1.2589	     6.4621	
    -1.7624	     2.3499	    10.2386	     5.2032	     6.2103	     5.0354	     8.7280	    -1.3428	     0.8392	     6.1264	
    -2.3499	     1.4267	     9.2316	     4.8676	     5.5389	     4.8676	     8.1406	    -1.5106	     0.3357	     5.5389	
    -3.0212	     0.3357	     7.9727	     4.5319	     4.7836	     4.7836	     7.2174	    -1.6785	    -0.0839	     4.9515	
    -3.5248	    -0.8392	     6.6299	     4.4479	     3.9444	     4.8676	     6.2943	    -1.6785	    -0.2518	     4.5319	
    -3.7766	    -1.9302	     5.2872	     4.5319	     3.1891	     5.2032	     5.2872	    -1.4267	    -0.2518	     4.1962	
    -3.7766	    -2.7695	     4.1122	     4.9515	     2.4338	     5.7068	     4.3640	    -0.9232	     0.0839	     4.1962	
    -3.5248	    -3.4409	     3.0212	     5.5389	     1.8463	     6.2943	     3.6087	    -0.3357	     0.5035	     4.3640	
    -3.0212	    -3.7766	     2.1820	     5.8746	     1.3428	     6.8817	     2.9373	     0.2518	     1.0071	     4.6158	
    -2.3499	    -3.8605	     1.5106	     5.9586	     1.0071	     7.0496	     2.3499	     0.7553	     1.4267	     4.9515	
    -1.7624	    -3.8605	     1.0071	     5.5389	     0.6714	     6.9656	     2.0142	     0.9232	     1.7624	     5.2872	
    -1.1749	    -3.7766	     0.7553	     4.6158	     0.3357	     6.3782	     1.8463	     0.8392	     1.8463	     5.5389	
    -0.7553	    -3.6087	     0.7553	     3.3569	     0.1678	     5.5389	     1.8463	     0.5875	     1.7624	     5.7907	
    -0.3357	    -3.3569	     0.8392	     2.0142	     0.1678	     4.6158	     2.0981	     0.1678	     1.7624	     6.1264	
     0.0839	    -3.0212	     1.2589	     0.6714	     0.2518	     3.6926	     2.5177	    -0.1678	     1.6785	     6.3782	
     0.5035	    -2.5177	     1.7624	    -0.3357	     0.5875	     3.0212	     3.2730	    -0.3357	     1.7624	     6.7139	
     0.9232	    -1.9302	     2.4338	    -0.9232	     0.9232	     2.6016	     4.0283	    -0.4196	     1.9302	     7.1335	
     1.3428	    -1.3428	     3.1052	    -1.0071	     1.4267	     2.4338	     4.9515	    -0.3357	     2.0981	     7.4692	
     1.6785	    -0.8392	     3.8605	    -0.7553	     1.8463	     2.5177	     5.7068	    -0.1678	     2.3499	     7.6370	
     2.0142	    -0.2518	     4.5319	    -0.0839	     2.3499	     2.7695	     6.4621	     0.1678	     2.4338	     7.7209	
     2.3499	     0.3357	     5.2872	     0.8392	     2.7695	     3.2730	     7.1335	     0.4196	     2.3499	     7.5531	
     2.6855	     0.9232	     5.9586	     1.9302	     3.2730	     3.9444	     7.6370	     0.6714	     2.1820	     7.2174	
     3.1052	     1.5106	     6.6299	     3.1891	     3.6926	     4.6158	     8.0566	     0.9232	     1.8463	     6.7139	
     3.5248	     2.2659	     7.3853	     4.4479	     4.1962	     5.3711	     8.3084	     1.0910	     1.5106	     6.1264	
     4.1122	     3.0212	     8.2245	     5.7068	     4.6997	     6.2103	     8.5602	     1.2589	     1.1749	     5.6229	
     4.6997	     3.8605	     9.1476	     6.9656	     5.2872	     6.9656	     8.8120	     1.4267	     0.9232	     5.1193	
     5.3711	     4.7836	    10.1547	     8.2245	     6.0425	     7.8049	     9.0637	     1.6785	     0.9232	     4.8676	
     6.2103	     5.7068	    11.2457	     9.3994	     6.7978	     8.5602	     9.3994	     2.0142	     1.0071	     4.6997	
     6.9656	     6.7139	    12.3367	    10.2386	     7.7209	     9.3155	     9.8190	     2.3499	     1.2589	     4.7836	
     7.8049	     7.5531	    13.3438	    10.9100	     8.6441	     9.7351	    10.3226	     2.6855	     1.5945	     5.0354	
     8.4763	     8.3923	    14.3509	    11.1618	     9.5673	    10.0708	    10.8261	     3.0212	     2.0142	     5.4550	
     9.2316	     9.0637	    15.1901	    11.0779	    10.4904	    10.0708	    11.4975	     3.2730	     2.5177	     6.0425	
     9.8190	     9.5673	    15.9454	    10.7422	    11.4136	     9.9869	    12.1689	     3.5248	     3.0212	     6.7139	
    10.4065	    10.0708	    16.6168	    10.2386	    12.2528	     9.8190	    12.9242	     3.7766	     3.5248	     7.5531	
    10.9100	    10.4065	    17.2043	     9.5673	    13.0081	     9.4833	    13.7634	     4.0283	     4.1122	     8.3923	
    11.4975	    10.7422	    17.6239	     8.8120	    13.6795	     9.0637	    14.6027	     4.1962	     4.6997	     9.3994	
    12.0010	    10.9940	    17.9596	     7.8888	    14.2670	     8.6441	    15.3580	     4.3640	     5.2032	    10.3226	
    12.5885	    11.3297	    18.2114	     6.8817	    14.6866	     8.2245	    16.1133	     4.5319	     5.7907	    11.3297	
    13.0920	    11.6653	    18.4631	     6.0425	    15.0223	     7.9727	    16.7847	     4.6997	     6.2943	    12.2528	
    13.6795	    12.0010	    18.6310	     5.4550	    15.2740	     7.8888	    17.2882	     4.8676	     6.8817	    13.2599	
    14.1830	    12.4207	    18.7988	     5.1193	    15.4419	     8.1406	    17.7917	     5.2032	     7.4692	    14.1830	
    14.5187	    12.5885	    18.7988	     5.2032	    15.3580	     8.5602	    17.9596	     5.6229	     8.0566	    14.9384	
    14.6027	    12.6724	    18.7149	     5.5389	    15.1062	     9.1476	    17.8757	     5.9586	     8.4763	    15.5258	
    14.2670	    12.3367	    18.3792	     6.2103	    14.5187	     9.9030	    17.4561	     6.3782	     8.8120	    15.8615	
    13.6795	    11.7493	    17.8757	     7.1335	    13.6795	    10.6583	    16.7007	     6.7139	     8.8959	    15.9454	
    13.0081	    10.9940	    17.0364	     8.2245	    12.5885	    11.5814	    15.6937	     7.1335	     8.8120	    15.8615	
    12.1689	    10.1547	    16.1133	     9.4833	    11.4136	    12.5046	    14.6027	     7.4692	     8.5602	    15.5258	
    11.4975	     9.3155	    14.9384	    10.7422	    10.2386	    13.3438	    13.4277	     7.7209	     8.2245	    15.0223	
    10.9940	     8.6441	    13.5956	    11.8332	     8.9798	    14.1830	    12.3367	     7.9727	     7.7209	    14.5187	
    10.6583	     8.0566	    12.1689	    12.6724	     7.7209	    14.7705	    11.3297	     8.2245	     7.2174	    13.9313	
    10.4904	     7.6370	    10.6583	    13.1760	     6.6299	    15.1062	    10.3226	     8.3084	     6.8817	    13.4277	
    10.4065	     7.2174	     9.0637	    13.3438	     5.5389	    15.2740	     9.4833	     8.3923	     6.5460	    13.0081	
    10.2386	     6.7978	     7.7209	    13.0920	     4.6997	    15.1901	     8.8120	     8.3923	     6.3782	    12.6724	
    10.0708	     6.3782	     6.4621	    12.5885	     3.9444	    14.9384	     8.3084	     8.3923	     6.3782	    12.4207	
     9.7351	     6.0425	     5.6229	    11.8332	     3.5248	    14.5187	     8.0566	     8.4763	     6.6299	    12.3367	
     9.3994	     5.7068	     5.1193	    11.0779	     3.4409	    14.2670	     8.0566	     8.6441	     7.0496	    12.5046	
     9.0637	     5.5389	     4.9515	    10.4065	     3.5248	    14.0152	     8.3084	     8.9798	     7.6370	    12.7563	
     8.7280	     5.4550	     5.1193	     9.9869	     3.9444	    14.0152	     8.7280	     9.3994	     8.3923	    13.0920	
     8.5602	     5.5389	     5.5389	     9.8190	     4.4479	    14.1830	     9.3155	     9.9030	     9.2316	    13.5956	
     8.5602	     5.7907	     6.2103	     9.9869	     5.2032	    14.5187	     9.9030	    10.4065	     9.9869	    14.0152	
     8.7280	     6.1264	     7.0496	    10.3226	     5.9586	    14.9384	    10.4904	    10.9100	    10.7422	    14.4348	
     8.9798	     6.6299	     7.9727	    10.8261	     6.6299	    15.2740	    10.9940	    11.2457	    11.2457	    14.6027	
     9.3994	     7.1335	     8.8959	    11.3297	     7.2174	    15.6097	    11.3297	    11.4975	    11.5814	    14.6866	
     9.8190	     7.6370	     9.7351	    11.8332	     7.5531	    15.8615	    11.4136	    11.4975	    11.6653	    14.5187	
    10.0708	     7.9727	    10.3226	    12.2528	     7.8049	    15.9454	    11.1618	    11.2457	    11.5814	    14.1830	
    10.3226	     8.2245	    10.7422	    12.5046	     7.7209	    15.8615	    10.8261	    10.8261	    11.1618	    13.7634	
    10.3226	     8.3923	    11.0779	    12.6724	     7.6370	    15.6937	    10.4065	    10.3226	    10.6583	    13.1760	
[Epoch Header]
[Trial Type]	23
[Accept]	1
[Correct]	0
[RT]	 0.000
[Resp]	0
[Epoch Data]
   -11.0779	    -7.0496	    -5.2872	   -13.9313	    -2.0142	   -19.3863	    -2.4338	    -4.4479	     2.4338	     2.6855	
   -10.9100	    -6.7139	    -5.0354	   -13.5956	    -1.8463	   -19.3863	    -2.1820	    -4.6997	     2.3499	     2.3499	
   -10.9100	    -6.6299	    -4.9515	   -13.4277	    -1.9302	   -19.5541	    -2.1820	    -5.1193	     2.0142	     1.6785	
   -10.8261	    -6.6299	    -5.1193	   -13.4277	    -2.0981	   -19.8059	    -2.5177	    -5.7907	     1.2589	     0.6714	
   -10.7422	    -6.6299	    -5.2032	   -13.4277	    -2.4338	   -20.0577	    -3.0212	    -6.5460	     0.4196	    -0.5035	
   -10.3226	    -6.5460	    -5.2032	   -13.4277	    -2.6855	   -20.2255	    -3.6087	    -7.3853	    -0.6714	    -1.8463	
    -9.6512	    -6.2103	    -5.1193	   -13.2599	    -2.7695	   -20.3094	    -4.0283	    -8.1406	    -1.7624	    -3.1891	
    -8.6441	    -5.6229	    -4.6997	   -13.0081	    -2.6855	   -20.2255	    -4.3640	    -8.8120	    -2.9373	    -4.5319	
    -7.3853	    -4.7836	    -4.0283	   -12.6724	    -2.3499	   -20.0577	    -4.4479	    -9.3994	    -4.1122	    -5.7907	
    -5.8746	    -3.8605	    -3.2730	   -12.2528	    -1.8463	   -19.8059	    -4.3640	    -9.9030	    -5.2872	    -6.8817	
    -4.3640	    -2.8534	    -2.2659	   -11.8332	    -1.1749	   -19.5541	    -4.1122	   -10.2386	    -6.2943	    -7.8049	
    -2.8534	    -1.8463	    -1.1749	   -11.3297	    -0.4196	   -19.1345	    -3.6087	   -10.4065	    -7.1335	    -8.5602	
    -1.4267	    -0.7553	     0.0000	   -10.8261	     0.4196	   -18.7149	    -2.8534	   -10.3226	    -7.6370	    -8.9798	
    -0.0839	     0.3357	     1.3428	   -10.1547	     1.3428	   -18.1274	    -1.9302	    -9.8190	    -7.6370	    -8.9798	
     1.0910	     1.4267	     2.7695	    -9.3994	     2.4338	   -17.3721	    -0.7553	    -9.0637	    -7.2174	    -8.6441	
     2.0981	     2.5177	     4.1122	    -8.4763	     3.6087	   -16.4490	     0.5875	    -7.8888	    -6.2103	    -7.8888	
     2.9373	     3.5248	     5.5389	    -7.3013	     4.7836	   -15.3580	     2.0981	    -6.3782	    -4.8676	    -6.7978	
     3.6087	     4.4479	     6.7978	    -5.8746	     5.9586	   -14.0152	     3.6087	    -4.6158	    -3.2730	    -5.4550	
     4.0283	     5.2032	     7.8049	    -4.2801	     6.9656	   -12.5046	     4.8676	    -2.6855	    -1.4267	    -4.0283	
     4.1962	     5.6229	     8.3923	    -2.6855	     7.6370	   -10.9100	     5.8746	    -0.7553	     0.3357	    -2.6855	
     4.0283	     5.7068	     8.3084	    -1.1749	     7.8888	    -9.3994	     6.4621	     0.8392	     1.9302	    -1.5945	
     3.5248	     5.2872	     7.7209	     0.0839	     7.5531	    -8.1406	     6.3782	     2.0142	     3.1052	    -0.8392	
     2.6855	     4.4479	     6.3782	     0.8392	     6.7139	    -7.2174	     5.8746	     2.6855	     3.8605	    -0.4196	
     1.5945	     3.1891	     4.6158	     1.1749	     5.4550	    -6.6299	     4.7836	     2.8534	     4.1122	    -0.3357	
     0.3357	     1.6785	     2.5177	     1.0910	     3.8605	    -6.5460	     3.3569	     2.6016	     3.9444	    -0.5875	
    -0.8392	     0.1678	     0.2518	     0.7553	     2.0981	    -6.6299	     1.6785	     2.0142	     3.5248	    -1.0071	
    -1.8463	    -1.3428	    -1.9302	     0.2518	     0.3357	    -6.8817	     0.0000	     1.3428	     2.9373	    -1.5106	
    -2.7695	    -2.6855	    -3.8605	    -0.3357	    -1.3428	    -7.3013	    -1.5945	     0.5875	     2.2659	    -1.9302	
    -3.3569	    -3.8605	    -5.5389	    -0.8392	    -2.7695	    -7.6370	    -3.1052	     0.0000	     1.5945	    -2.3499	
    -3.7766	    -4.6997	    -6.8817	    -1.4267	    -4.0283	    -8.0566	    -4.3640	    -0.5875	     0.9232	    -2.6855	
    -4.0283	    -5.2872	    -7.9727	    -1.9302	    -4.9515	    -8.5602	    -5.2872	    -1.0071	     0.3357	    -2.9373	
    -4.1122	    -5.6229	    -8.6441	    -2.5177	    -5.7068	    -9.0637	    -5.9586	    -1.3428	    -0.3357	    -3.1052	
    -4.1122	    -5.7907	    -9.0637	    -3.1052	    -6.1264	    -9.5673	    -6.3782	    -1.5945	    -0.9232	    -3.1052	
    -4.0283	    -5.6229	    -9.1476	    -3.6926	    -6.2943	   -10.1547	    -6.5460	    -1.8463	    -1.3428	    -3.0212	
    -3.9444	    -5.3711	    -8.9798	    -4.2801	    -6.2943	   -10.6583	    -6.4621	    -2.0142	    -1.6785	    -2.7695	
    -3.8605	    -5.0354	    -8.6441	    -4.8676	    -6.1264	   -11.1618	    -6.2103	    -2.0981	    -1.8463	    -2.6016	
    -3.8605	    -4.6997	    -8.1406	    -5.4550	    -5.9586	   -11.7493	    -5.8746	    -2.1820	    -2.0142	    -2.4338	
    -3.9444	    -4.3640	    -7.6370	    -6.0425	    -5.7068	   -12.2528	    -5.5389	    -2.3499	    -2.0142	    -2.3499	
    -4.1962	    -4.1122	    -7.0496	    -6.5460	    -5.4550	   -12.6724	    -5.2872	    -2.5177	    -2.0981	    -2.3499	
    -4.5319	    -3.9444	    -6.5460	    -6.9656	    -5.2032	   -13.0920	    -5.1193	    -2.6016	    -2.0981	    -2.6016	
    -4.9515	    -3.8605	    -6.0425	    -7.3013	    -4.8676	   -13.3438	    -5.1193	    -2.6855	    -2.0981	    -2.8534	
    -5.4550	    -3.8605	    -5.5389	    -7.3013	    -4.6158	   -13.4277	    -5.2032	    -2.6855	    -2.0142	    -3.1891	
    -5.9586	    -3.8605	    -5.2032	    -7.2174	    -4.2801	   -13.4277	    -5.4550	    -2.6016	    -1.9302	    -3.6087	
    -6.5460	    -3.9444	    -4.8676	    -7.0496	    -3.8605	   -13.3438	    -5.7068	    -2.6016	    -1.7624	    -4.1122	
    -6.9656	    -3.9444	    -4.6158	    -6.7978	    -3.4409	   -13.3438	    -5.8746	    -2.6016	    -1.6785	    -4.5319	
    -7.2174	    -3.8605	    -4.3640	    -6.7139	    -2.9373	   -13.3438	    -6.0425	    -2.6016	    -1.6785	    -4.9515	
    -7.3013	    -3.7766	    -4.1962	    -6.7139	    -2.4338	   -13.4277	    -6.1264	    -2.7695	    -1.6785	    -5.3711	
    -7.2174	    -3.6087	    -4.1122	    -6.9656	    -2.0142	   -13.7634	    -6.1264	    -3.1052	    -1.8463	    -5.7907	
    -6.9656	    -3.4409	    -4.0283	    -7.3013	    -1.6785	   -14.2670	    -6.1264	    -3.5248	    -2.1820	    -6.2103	
    -6.6299	    -3.2730	    -4.0283	    -7.8049	    -1.3428	   -14.7705	    -6.0425	    -3.9444	    -2.5177	    -6.5460	
    -6.2103	    -3.1052	    -4.0283	    -8.1406	    -1.0071	   -15.2740	    -5.7907	    -4.3640	    -2.7695	    -6.7139	
    -5.8746	    -2.9373	    -3.9444	    -8.3923	    -0.6714	   -15.6937	    -5.5389	    -4.5319	    -3.0212	    -6.7978	
    -5.4550	    -2.6855	    -3.7766	    -8.3084	    -0.3357	   -15.8615	    -5.0354	    -4.5319	    -3.0212	    -6.6299	
    -4.8676	    -2.2659	    -3.3569	    -7.9727	     0.1678	   -15.8615	    -4.3640	    -4.1962	    -2.8534	    -6.2943	
    -4.0283	    -1.5945	    -2.6855	    -7.3853	     0.8392	   -15.4419	    -3.4409	    -3.6087	    -2.4338	    -5.7068	
    -3.0212	    -0.6714	    -1.8463	    -6.3782	     1.5945	   -14.8544	    -2.2659	    -2.7695	    -1.7624	    -4.8676	
    -1.6785	     0.5035	    -0.6714	    -5.1193	     2.6016	   -13.9313	    -1.0071	    -1.5945	    -0.8392	    -3.7766	
    -0.2518	     1.8463	     0.5875	    -3.6087	     3.6087	   -12.7563	     0.3357	    -0.2518	     0.2518	    -2.6016	
     1.2589	     3.3569	     1.9302	    -2.0981	     4.6158	   -11.4975	     1.6785	     1.1749	     1.3428	    -1.3428	
     2.6855	     4.6997	     3.1052	    -0.6714	     5.4550	   -10.3226	     2.7695	     2.4338	     2.4338	    -0.1678	
     3.7766	     5.8746	     4.1122	     0.3357	     6.0425	    -9.3994	     3.5248	     3.2730	     3.1891	     0.6714	
     4.4479	     6.6299	     4.6997	     0.7553	     6.2103	    -8.9798	     3.9444	     3.6087	     3.6087	     1.0910	
     4.5319	     6.7978	     4.7836	     0.4196	     5.9586	    -9.0637	     3.7766	     3.2730	     3.5248	     1.0910	
     4.0283	     6.4621	     4.4479	    -0.7553	     5.2872	    -9.7351	     3.0212	     2.1820	     2.9373	     0.5035	
     3.0212	     5.4550	     3.5248	    -2.6016	     4.1122	   -10.9100	     1.8463	     0.5875	     1.9302	    -0.5875	
     1.5106	     4.0283	     2.2659	    -4.9515	     2.6016	   -12.5046	     0.1678	    -1.4267	     0.5035	    -2.1820	
    -0.2518	     2.2659	     0.6714	    -7.5531	     0.8392	   -14.2670	    -1.8463	    -3.6087	    -1.1749	    -3.9444	
    -2.0981	     0.4196	    -1.0910	   -10.0708	    -1.0071	   -16.1133	    -3.9444	    -5.8746	    -2.9373	    -5.8746	
    -3.7766	    -1.3428	    -2.7695	   -12.2528	    -2.8534	   -17.8757	    -6.0425	    -7.8049	    -4.6158	    -7.7209	
    -5.1193	    -2.8534	    -4.1962	   -13.9313	    -4.4479	   -19.2184	    -7.8888	    -9.4833	    -6.1264	    -9.4833	
    -6.0425	    -3.9444	    -5.3711	   -15.1062	    -5.8746	   -20.3094	    -9.5673	   -10.6583	    -7.4692	   -10.9100	
    -6.4621	    -4.4479	    -6.2103	   -15.7776	    -6.8817	   -21.0648	   -10.7422	   -11.4136	    -8.5602	   -12.0850	
    -6.4621	    -4.5319	    -6.7139	   -15.8615	    -7.5531	   -21.4844	   -11.5814	   -11.7493	    -9.3155	   -12.9242	
    -5.9586	    -4.1122	    -6.7978	   -15.4419	    -7.8049	   -21.4844	   -12.0010	   -11.5814	    -9.9030	   -13.3438	
    -5.1193	    -3.2730	    -6.5460	   -14.6027	    -7.8049	   -21.0648	   -12.0010	   -11.0779	   -10.1547	   -13.5117	
    -4.0283	    -2.0981	    -5.9586	   -13.1760	    -7.3853	   -20.3094	   -11.5814	   -10.2386	   -10.1547	   -13.2599	
    -2.9373	    -0.8392	    -5.2032	   -11.4136	    -6.7139	   -19.1345	   -10.9940	    -8.9798	    -9.8190	   -12.6724	
    -1.8463	     0.4196	    -4.3640	    -9.3155	    -5.7907	   -17.7078	   -10.1547	    -7.6370	    -9.1476	   -11.9171	
    -0.9232	     1.5106	    -3.4409	    -7.1335	    -4.8676	   -16.1133	    -9.2316	    -6.2103	    -8.3084	   -10.9940	
    -0.2518	     2.3499	    -2.6855	    -4.9515	    -3.8605	   -14.4348	    -8.3923	    -4.8676	    -7.3853	   -10.1547	
     0.0839	     2.7695	    -2.1820	    -3.1052	    -3.1052	   -13.0081	    -7.7209	    -3.7766	    -6.4621	    -9.3994	
     0.2518	     2.7695	    -1.9302	    -1.7624	    -2.5177	   -11.8332	    -7.3013	    -2.9373	    -5.7907	    -8.8120	
     0.1678	     2.4338	    -1.9302	    -1.0071	    -2.1820	   -11.1618	    -7.2174	    -2.6016	    -5.4550	    -8.5602	
    -0.0839	     1.8463	    -2.1820	    -0.9232	    -2.0981	   -10.9940	    -7.3853	    -2.5177	    -5.2872	    -8.5602	
    -0.3357	     1.0910	    -2.6855	    -1.3428	    -2.2659	   -11.1618	    -7.8049	    -2.7695	    -5.2872	    -8.7280	
    -0.5035	     0.3357	    -3.1891	    -2.1820	    -2.5177	   -11.4975	    -8.2245	    -3.1052	    -5.3711	    -8.9798	
    -0.5035	    -0.2518	    -3.6087	    -3.0212	    -2.7695	   -12.0010	    -8.6441	    -3.5248	    -5.5389	    -9.1476	
    -0.5035	    -0.7553	    -3.9444	    -3.8605	    -2.9373	   -12.5046	    -8.8959	    -3.9444	    -5.5389	    -9.2316	
    -0.3357	    -1.1749	    -4.1962	    -4.4479	    -3.0212	   -12.8403	    -8.9798	    -4.1962	    -5.3711	    -9.0637	
    -0.0839	    -1.4267	    -4.3640	    -4.9515	    -3.1052	   -13.0920	    -8.8959	    -4.3640	    -5.1193	    -8.8120	
     0.1678	    -1.5945	    -4.2801	    -5.2872	    -3.0212	   -13.3438	    -8.5602	    -4.4479	    -4.6997	    -8.3084	
     0.5035	    -1.6785	    -4.1122	    -5.4550	    -2.8534	   -13.4277	    -8.0566	    -4.3640	    -4.1122	    -7.6370	
     0.8392	    -1.5945	    -3.7766	    -5.5389	    -2.6016	   -13.5117	    -7.3013	    -4.1122	    -3.4409	    -6.7978	
     1.1749	    -1.5106	    -3.3569	    -5.6229	    -2.3499	   -13.5117	    -6.4621	    -3.8605	    -2.6855	    -5.9586	
     1.3428	    -1.4267	    -2.9373	    -5.7068	    -2.0142	   -13.5956	    -5.5389	    -3.5248	    -1.9302	    -5.0354	
     1.3428	    -1.4267	    -2.5177	    -5.7907	    -1.7624	   -13.6795	    -4.6158	    -3.1052	    -1.2589	    -4.1962	
     1.1749	    -1.5945	    -2.2659	    -6.0425	    -1.5106	   -13.8474	    -3.8605	    -2.8534	    -0.6714	    -3.5248	
     0.8392	    -1.8463	    -2.0981	    -6.3782	    -1.4267	   -14.0991	    -3.1891	    -2.6855	    -0.2518	    -2.9373	
     0.3357	    -2.1820	    -2.1820	    -6.8817	    -1.4267	   -14.5187	    -2.7695	    -2.6855	    -0.0839	    -2.6016	
    -0.3357	    -2.6855	    -2.4338	    -7.7209	    -1.5945	   -15.0223	    -2.6016	    -2.8534	    -0.0839	    -2.4338	
    -1.2589	    -3.3569	    -2.8534	    -8.7280	    -1.8463	   -15.6937	    -2.6855	    -3.1891	    -0.3357	    -2.5177	
    -2.1820	    -4.1122	    -3.4409	    -9.8190	    -2.1820	   -16.5329	    -2.9373	    -3.6926	    -0.5875	    -2.7695	
    -3.1891	    -4.8676	    -4.0283	   -10.9100	    -2.6016	   -17.2043	    -3.3569	    -4.1962	    -1.0071	    -3.1052	
    -4.1122	    -5.5389	    -4.5319	   -11.7493	    -3.0212	   -17.7917	    -3.7766	    -4.6158	    -1.2589	    -3.3569	
    -5.0354	    -6.1264	    -4.9515	   -12.1689	    -3.3569	   -18.0435	    -4.2801	    -4.8676	    -1.5106	    -3.6087	
    -5.7907	    -6.5460	    -5.2032	   -12.1689	    -3.6087	   -18.0435	    -4.6997	    -5.0354	    -1.6785	    -3.8605	
    -6.5460	    -6.8817	    -5.3711	   -11.7493	    -3.8605	   -17.7917	    -5.0354	    -4.9515	    -1.8463	    -4.0283	
    -7.2174	    -7.2174	    -5.4550	   -11.0779	    -4.1122	   -17.4561	    -5.3711	    -4.9515	    -2.1820	    -4.3640	
    -7.9727	    -7.6370	    -5.7068	   -10.3226	    -4.4479	   -17.2043	    -5.7907	    -5.0354	    -2.7695	    -4.7836	
    -8.8120	    -8.1406	    -6.0425	    -9.9030	    -4.8676	   -17.2043	    -6.2943	    -5.3711	    -3.6087	    -5.4550	
    -9.7351	    -8.8959	    -6.5460	    -9.6512	    -5.4550	   -17.4561	    -6.8817	    -5.9586	    -4.7836	    -6.2103	
   -10.6583	    -9.6512	    -7.2174	    -9.8190	    -6.1264	   -17.9596	    -7.4692	    -6.7139	    -5.9586	    -7.0496	
   -11.4136	   -10.4065	    -7.8888	   -10.2386	    -6.7978	   -18.6310	    -7.9727	    -7.6370	    -7.0496	    -7.8049	
   -11.9171	   -10.9940	    -8.3923	   -10.8261	    -7.3013	   -19.3863	    -8.3923	    -8.4763	    -7.9727	    -8.3084	
   -12.0850	   -11.1618	    -8.7280	   -11.4136	    -7.6370	   -20.0577	    -8.4763	    -9.1476	    -8.4763	    -8.5602	
   -11.7493	   -10.9940	    -8.7280	   -11.8332	    -7.6370	   -20.5612	    -8.3923	    -9.7351	    -8.6441	    -8.4763	
   -11.0779	   -10.4065	    -8.5602	   -12.1689	    -7.3853	   -20.8969	    -8.1406	   -10.0708	    -8.6441	    -8.1406	
   -10.1547	    -9.6512	    -8.2245	   -12.4207	    -6.8817	   -21.1487	    -7.7209	   -10.2386	    -8.3923	    -7.7209	
    -9.2316	    -8.8120	    -7.8049	   -12.4207	    -6.3782	   -21.1487	    -7.2174	   -10.3226	    -8.0566	    -7.2174	
    -8.5602	    -7.9727	    -7.5531	   -12.4207	    -5.8746	   -21.0648	    -6.7978	   -10.4065	    -7.6370	    -6.7978	
    -8.0566	    -7.3853	    -7.3853	   -12.1689	    -5.5389	   -20.8969	    -6.5460	   -10.4065	    -7.3013	    -6.4621	
    -7.9727	    -6.9656	    -7.3013	   -11.7493	    -5.2032	   -20.4773	    -6.2943	   -10.3226	    -6.9656	    -6.2103	
    -8.3084	    -6.7978	    -7.3853	   -11.0779	    -5.0354	   -19.9738	    -6.2943	   -10.1547	    -6.5460	    -6.0425	
    -8.8959	    -6.9656	    -7.4692	   -10.1547	    -5.0354	   -19.3863	    -6.3782	    -9.9869	    -6.2103	    -6.0425	
    -9.8190	    -7.3853	    -7.7209	    -9.3155	    -5.2872	   -18.7988	    -6.6299	    -9.8190	    -5.9586	    -6.2103	
   -10.9940	    -8.0566	    -8.1406	    -8.4763	    -5.7068	   -18.2953	    -7.1335	    -9.8190	    -5.8746	    -6.4621	
   -12.4207	    -9.1476	    -8.5602	    -7.9727	    -6.4621	   -17.9596	    -7.8888	    -9.9869	    -5.9586	    -6.9656	
   -13.9313	   -10.4065	    -9.1476	    -7.7209	    -7.3013	   -17.9596	    -8.7280	   -10.3226	    -6.1264	    -7.4692	
   -15.4419	   -11.7493	    -9.7351	    -7.8049	    -8.2245	   -18.2953	    -9.6512	   -10.7422	    -6.2943	    -7.9727	
   -16.9525	   -13.2599	   -10.3226	    -8.2245	    -9.2316	   -18.7988	   -10.5743	   -11.3297	    -6.4621	    -8.3084	
   -18.3792	   -14.7705	   -10.9100	    -8.9798	   -10.0708	   -19.5541	   -11.3297	   -11.9171	    -6.5460	    -8.4763	
   -19.6381	   -16.1133	   -11.4975	    -9.9030	   -10.7422	   -20.3934	   -12.0010	   -12.5046	    -6.6299	    -8.3923	
   -20.7291	   -17.2882	   -12.0850	   -10.9100	   -11.2457	   -21.2326	   -12.4207	   -13.0081	    -6.5460	    -8.0566	
   -21.6522	   -18.1274	   -12.5046	   -11.9171	   -11.4136	   -22.0718	   -12.5885	   -13.3438	    -6.3782	    -7.5531	
   -22.3236	   -18.6310	   -12.9242	   -12.8403	   -11.3297	   -22.6593	   -12.5046	   -13.4277	    -6.1264	    -6.7978	
   -22.7432	   -18.7988	   -13.2599	   -13.5117	   -10.9100	   -23.1628	   -12.1689	   -13.3438	    -5.8746	    -5.9586	
   -22.9111	   -18.5471	   -13.4277	   -14.0152	   -10.4065	   -23.4146	   -11.5814	   -13.0081	    -5.6229	    -5.0354	
   -22.8271	   -18.0435	   -13.5117	   -14.1830	    -9.7351	   -23.3307	   -10.9100	   -12.4207	    -5.5389	    -4.1122	
   -22.5754	   -17.2882	   -13.4277	   -14.1830	    -8.9798	   -23.0789	   -10.0708	   -11.7493	    -5.6229	    -3.2730	
   -22.1558	   -16.3651	   -13.1760	   -13.9313	    -8.2245	   -22.5754	    -9.3155	   -10.9100	    -5.9586	    -2.6016	
   -21.4844	   -15.4419	   -12.7563	   -13.5117	    -7.5531	   -21.9879	    -8.5602	   -10.1547	    -6.5460	    -1.9302	
   -20.7291	   -14.3509	   -12.2528	   -13.0081	    -6.9656	   -21.1487	    -7.8049	    -9.3994	    -7.2174	    -1.3428	
   -19.8059	   -13.3438	   -11.5814	   -12.4207	    -6.3782	   -20.3094	    -7.3013	    -8.7280	    -7.8888	    -0.8392	
   -18.7988	   -12.2528	   -10.9100	   -11.9171	    -5.9586	   -19.4702	    -6.7978	    -8.2245	    -8.5602	    -0.4196	
   -17.7078	   -11.1618	   -10.1547	   -11.4136	    -5.4550	   -18.6310	    -6.3782	    -7.8049	    -9.0637	    -0.0839	
   -16.5329	   -10.0708	    -9.2316	   -11.0779	    -4.9515	   -17.8757	    -5.9586	    -7.5531	    -9.2316	     0.1678	
   -15.3580	    -8.9798	    -8.3084	   -10.8261	    -4.3640	   -17.2882	    -5.5389	    -7.3013	    -8.7280	     0.2518	
   -14.1830	    -7.8049	    -7.2174	   -10.6583	    -3.7766	   -16.7847	    -5.0354	    -6.9656	    -7.6370	     0.2518	
   -13.0081	    -6.7139	    -6.1264	   -10.5743	    -3.1891	   -16.3651	    -4.5319	    -6.6299	    -5.8746	     0.1678	
   -11.8332	    -5.7068	    -5.0354	   -10.5743	    -2.5177	   -16.0294	    -3.8605	    -6.2103	    -3.7766	     0.0000	
   -10.7422	    -4.7836	    -4.0283	   -10.6583	    -1.8463	   -15.8615	    -3.2730	    -5.7068	    -1.5106	    -0.1678	
    -9.8190	    -3.9444	    -3.1052	   -10.7422	    -1.1749	   -15.7776	    -2.5177	    -5.2032	     0.5875	    -0.4196	
    -9.0637	    -3.3569	    -2.2659	   -10.9940	    -0.5035	   -15.8615	    -1.8463	    -4.7836	     2.4338	    -0.5875	
    -8.3923	    -2.8534	    -1.5945	   -11.1618	     0.0839	   -16.0294	    -1.0910	    -4.3640	     3.9444	    -0.5875	
    -7.8888	    -2.4338	    -1.0910	   -11.3297	     0.5875	   -16.2811	    -0.4196	    -4.0283	     5.1193	    -0.5875	
    -7.5531	    -2.2659	    -0.6714	   -11.4136	     1.0071	   -16.5329	     0.1678	    -3.6926	     5.9586	    -0.3357	
    -7.3853	    -2.1820	    -0.5035	   -11.4136	     1.2589	   -16.7007	     0.5035	    -3.4409	     6.6299	    -0.0839	
    -7.4692	    -2.3499	    -0.6714	   -11.4136	     1.1749	   -16.9525	     0.5875	    -3.2730	     7.1335	     0.1678	
    -7.8888	    -2.7695	    -1.0071	   -11.3297	     0.9232	   -17.1204	     0.3357	    -3.1891	     7.3013	     0.4196	
    -8.4763	    -3.3569	    -1.5945	   -11.3297	     0.3357	   -17.3721	    -0.3357	    -3.3569	     7.3013	     0.5035	
    -9.3155	    -4.1122	    -2.4338	   -11.4136	    -0.5875	   -17.7078	    -1.3428	    -3.6087	     6.9656	     0.3357	
   -10.1547	    -5.0354	    -3.4409	   -11.4136	    -1.7624	   -17.9596	    -2.6855	    -4.0283	     6.3782	     0.0000	
   -10.9940	    -5.9586	    -4.5319	   -11.4136	    -3.1052	   -18.1274	    -4.3640	    -4.5319	     5.6229	    -0.5875	
   -11.5814	    -6.8817	    -5.6229	   -11.4136	    -4.5319	   -18.2114	    -6.1264	    -5.1193	     4.6158	    -1.4267	
   -11.9171	    -7.6370	    -6.7139	   -11.2457	    -5.9586	   -18.2114	    -7.8888	    -5.5389	     3.5248	    -2.2659	
   -12.1689	    -8.2245	    -7.6370	   -11.1618	    -7.3013	   -17.9596	    -9.5673	    -5.9586	     2.5177	    -3.1052	
   -12.2528	    -8.8959	    -8.5602	   -11.0779	    -8.5602	   -17.7078	   -11.0779	    -6.2103	     1.5945	    -3.8605	
   -12.4207	    -9.4833	    -9.3994	   -10.9940	    -9.6512	   -17.3721	   -12.5046	    -6.2943	     0.8392	    -4.4479	
   -12.7563	   -10.2386	   -10.2386	   -10.9940	   -10.5743	   -17.0364	   -13.6795	    -6.2103	     0.3357	    -4.7836	
   -13.3438	   -11.1618	   -11.0779	   -10.9940	   -11.4136	   -16.7007	   -14.7705	    -6.0425	     0.0839	    -5.0354	
   -14.0991	   -12.0850	   -11.9171	   -10.8261	   -12.0850	   -16.2811	   -15.5258	    -5.6229	     0.0839	    -4.9515	
   -14.9384	   -12.8403	   -12.5046	   -10.4065	   -12.4207	   -15.6097	   -15.9454	    -5.0354	     0.4196	    -4.6997	
   -15.6097	   -13.4277	   -12.7563	    -9.6512	   -12.5046	   -14.7705	   -16.0294	    -4.1962	     0.9232	    -4.2801	
   -15.8615	   -13.5956	   -12.5885	    -8.4763	   -12.0850	   -13.6795	   -15.5258	    -3.1052	     1.6785	    -3.5248	
   -15.6937	   -13.2599	   -12.0010	    -7.0496	   -11.2457	   -12.4207	   -14.6866	    -1.8463	     2.6855	    -2.6016	
   -14.9384	   -12.4207	   -10.9940	    -5.2872	   -10.0708	   -10.9100	   -13.4277	    -0.4196	     3.7766	    -1.5106	
   -13.7634	   -11.1618	    -9.5673	    -3.5248	    -8.5602	    -9.3155	   -11.8332	     1.0910	     4.8676	    -0.3357	
   -12.2528	    -9.5673	    -7.8888	    -1.6785	    -6.7978	    -7.8049	   -10.1547	     2.4338	     5.9586	     0.7553	
   -10.4904	    -7.8049	    -6.1264	    -0.0839	    -4.9515	    -6.3782	    -8.3084	     3.6087	     6.8817	     1.8463	
    -8.7280	    -5.9586	    -4.3640	     1.2589	    -3.1891	    -5.2032	    -6.6299	     4.5319	     7.5531	     2.6855	
    -7.0496	    -4.2801	    -2.7695	     2.3499	    -1.5945	    -4.1962	    -5.0354	     5.1193	     7.8888	     3.2730	
    -5.6229	    -2.8534	    -1.4267	     3.0212	    -0.2518	    -3.5248	    -3.7766	     5.3711	     7.9727	     3.5248	
    -4.5319	    -1.8463	    -0.5035	     3.4409	     0.7553	    -3.2730	    -2.9373	     5.2872	     7.6370	     3.4409	
    -3.9444	    -1.3428	    -0.0839	     3.5248	     1.1749	    -3.2730	    -2.5177	     4.7836	     6.9656	     2.9373	
    -3.8605	    -1.2589	    -0.0839	     3.1891	     1.2589	    -3.6926	    -2.5177	     3.9444	     5.9586	     2.0142	
    -4.1962	    -1.6785	    -0.5875	     2.6016	     0.8392	    -4.4479	    -3.0212	     2.7695	     4.6158	     0.8392	
    -4.6997	    -2.3499	    -1.3428	     1.6785	     0.0839	    -5.5389	    -3.6926	     1.3428	     3.1891	    -0.5875	
    -5.2872	    -3.1052	    -2.1820	     0.5875	    -0.8392	    -6.7139	    -4.6158	    -0.2518	     1.5945	    -2.0981	
    -5.7907	    -3.7766	    -3.1052	    -0.5035	    -1.8463	    -8.0566	    -5.5389	    -1.7624	     0.1678	    -3.5248	
    -5.9586	    -4.1962	    -3.7766	    -1.4267	    -2.7695	    -9.1476	    -6.3782	    -3.0212	    -1.1749	    -4.8676	
    -5.7907	    -4.2801	    -4.1962	    -2.0981	    -3.4409	   -10.0708	    -7.0496	    -4.0283	    -2.0981	    -5.7907	
    -5.2032	    -3.8605	    -4.1122	    -2.4338	    -3.8605	   -10.5743	    -7.3853	    -4.4479	    -2.6016	    -6.3782	
    -4.1122	    -3.0212	    -3.6926	    -2.2659	    -3.8605	   -10.7422	    -7.3013	    -4.4479	    -2.7695	    -6.5460	
    -2.7695	    -1.8463	    -2.9373	    -1.7624	    -3.6087	   -10.5743	    -6.9656	    -4.0283	    -2.5177	    -6.3782	
    -1.2589	    -0.5875	    -2.0142	    -1.0071	    -3.1052	   -10.0708	    -6.4621	    -3.1891	    -2.0981	    -5.9586	
     0.1678	     0.6714	    -1.0071	     0.0000	    -2.5177	    -9.3155	    -5.8746	    -2.2659	    -1.5106	    -5.3711	
     1.3428	     1.7624	    -0.0839	     1.0071	    -2.0142	    -8.6441	    -5.2872	    -1.3428	    -0.9232	    -4.7836	
     2.0981	     2.6016	     0.6714	     1.9302	    -1.5945	    -7.8888	    -4.8676	    -0.3357	    -0.3357	    -4.2801	
     2.6016	     3.1052	     1.1749	     2.6855	    -1.3428	    -7.3013	    -4.6997	     0.5035	     0.2518	    -3.8605	
     2.7695	     3.2730	     1.5106	     3.1891	    -1.1749	    -6.7139	    -4.6997	     1.2589	     0.8392	    -3.5248	
     2.6016	     3.2730	     1.6785	     3.4409	    -1.1749	    -6.3782	    -4.8676	     1.7624	     1.3428	    -3.3569	
     2.3499	     2.9373	     1.5945	     3.4409	    -1.3428	    -6.2103	    -5.2872	     2.0981	     1.7624	    -3.3569	
     2.0142	     2.4338	     1.2589	     3.0212	    -1.6785	    -6.2943	    -5.9586	     2.0981	     1.8463	    -3.6087	
     1.5106	     1.7624	     0.6714	     2.3499	    -2.2659	    -6.6299	    -6.7978	     1.7624	     1.6785	    -4.1122	
     0.9232	     0.8392	    -0.2518	     1.5106	    -2.9373	    -7.0496	    -7.8888	     1.2589	     1.3428	    -4.7836	
     0.1678	    -0.0839	    -1.2589	     0.5875	    -3.7766	    -7.5531	    -8.9798	     0.5875	     0.8392	    -5.4550	
    -0.5035	    -1.0071	    -2.3499	    -0.1678	    -4.6158	    -7.8888	   -10.0708	    -0.0839	     0.4196	    -6.1264	
    -1.3428	    -1.8463	    -3.4409	    -0.5875	    -5.2872	    -7.9727	   -10.9940	    -0.5875	     0.0839	    -6.5460	
    -2.0981	    -2.5177	    -4.2801	    -0.5875	    -5.8746	    -7.8049	   -11.6653	    -0.8392	     0.0839	    -6.6299	
    -2.7695	    -2.9373	    -5.0354	    -0.2518	    -6.2103	    -7.3013	   -12.0850	    -0.8392	     0.3357	    -6.3782	
    -3.5248	    -3.2730	    -5.5389	     0.2518	    -6.3782	    -6.6299	   -12.2528	    -0.6714	     0.8392	    -5.7907	
    -4.3640	    -3.5248	    -5.8746	     0.7553	    -6.3782	    -5.9586	   -12.1689	    -0.4196	     1.5106	    -5.0354	
    -5.2032	    -3.7766	    -6.2103	     1.1749	    -6.3782	    -5.3711	   -11.9171	    -0.1678	     2.0981	    -4.1122	
    -6.1264	    -4.1122	    -6.4621	     1.3428	    -6.4621	    -5.0354	   -11.6653	     0.0839	     2.6016	    -3.3569	
    -7.1335	    -4.5319	    -6.8817	     1.0910	    -6.5460	    -5.1193	   -11.4136	     0.0839	     2.9373	    -2.7695	
    -8.1406	    -5.2032	    -7.3853	     0.4196	    -6.7139	    -5.6229	   -11.2457	    -0.1678	     2.9373	    -2.5177	
    -9.1476	    -6.0425	    -8.0566	    -0.6714	    -7.0496	    -6.5460	   -11.1618	    -0.6714	     2.6016	    -2.5177	
   -10.0708	    -7.0496	    -8.8120	    -2.1820	    -7.4692	    -7.8888	   -11.1618	    -1.4267	     2.0142	    -2.9373	
   -10.9100	    -8.2245	    -9.6512	    -3.9444	    -7.8888	    -9.4833	   -11.2457	    -2.4338	     1.2589	    -3.4409	
   -11.4975	    -9.3155	   -10.4065	    -5.7068	    -8.3084	   -11.2457	   -11.3297	    -3.5248	     0.3357	    -4.1962	
   -11.8332	   -10.3226	   -10.9940	    -7.3853	    -8.5602	   -12.9242	   -11.3297	    -4.6158	    -0.6714	    -5.0354	
   -11.9171	   -10.9940	   -11.3297	    -8.8959	    -8.7280	   -14.4348	   -11.3297	    -5.7907	    -1.5945	    -5.7907	
   -11.7493	   -11.4975	   -11.4975	   -10.1547	    -8.7280	   -15.8615	   -11.2457	    -6.9656	    -2.4338	    -6.5460	
   -11.4136	   -11.6653	   -11.4975	   -11.2457	    -8.5602	   -17.0364	   -11.1618	    -8.0566	    -3.2730	    -7.2174	
   -10.9940	   -11.6653	   -11.4136	   -12.2528	    -8.4763	   -18.1274	   -10.9940	    -9.1476	    -4.1122	    -7.8049	
   -10.4904	   -11.6653	   -11.2457	   -13.1760	    -8.3084	   -19.2184	   -10.9100	   -10.2386	    -4.7836	    -8.3084	
   -10.1547	   -11.5814	   -11.2457	   -14.2670	    -8.3084	   -20.2255	   -10.8261	   -11.3297	    -5.4550	    -8.8120	
    -9.9030	   -11.6653	   -11.3297	   -15.2740	    -8.3923	   -21.1487	   -10.8261	   -12.3367	    -6.1264	    -9.1476	
    -9.9869	   -11.9171	   -11.6653	   -16.1972	    -8.6441	   -22.0718	   -10.9100	   -13.2599	    -6.7139	    -9.4833	
   -10.2386	   -12.3367	   -12.2528	   -17.1204	    -9.0637	   -22.9111	   -11.0779	   -14.0991	    -7.3013	    -9.7351	
   -10.8261	   -13.0081	   -13.0920	   -17.8757	    -9.6512	   -23.7503	   -11.1618	   -14.7705	    -7.8049	    -9.9030	
   -11.6653	   -13.8474	   -14.1830	   -18.6310	   -10.2386	   -24.5056	   -11.3297	   -15.4419	    -8.2245	   -10.1547	
   -12.7563	   -14.7705	   -15.3580	   -19.3024	   -10.9940	   -25.3448	   -11.4975	   -16.0294	    -8.7280	   -10.4065	
   -13.9313	   -15.8615	   -16.6168	   -20.0577	   -11.8332	   -26.1841	   -11.5814	   -16.6168	    -9.3155	   -10.7422	
   -15.2740	   -17.0364	   -18.0435	   -20.8130	   -12.7563	   -27.1072	   -11.8332	   -17.2882	   -10.0708	   -11.2457	
   -16.7007	   -18.2953	   -19.4702	   -21.5683	   -13.7634	   -27.9465	   -12.0850	   -17.8757	   -10.8261	   -11.8332	
   -18.1274	   -19.4702	   -20.8130	   -22.3236	   -14.7705	   -28.7018	   -12.4207	   -18.3792	   -11.7493	   -12.5885	
   -19.3863	   -20.5612	   -22.0718	   -22.8271	   -15.7776	   -29.2892	   -12.7563	   -18.7149	   -12.5885	   -13.3438	
   -20.3094	   -21.4005	   -22.9950	   -23.0789	   -16.6168	   -29.6249	   -13.0920	   -18.7988	   -13.3438	   -14.0152	
   -20.9808	   -21.9879	   -23.6664	   -23.1628	   -17.2882	   -29.6249	   -13.4277	   -18.7149	   -13.9313	   -14.5187	
   -21.3165	   -22.1558	   -24.0021	   -22.9950	   -17.7917	   -29.3732	   -13.6795	   -18.3792	   -14.2670	   -14.9384	
   -21.2326	   -21.9879	   -23.9182	   -22.5754	   -18.0435	   -28.7857	   -13.9313	   -17.8757	   -14.1830	   -14.9384	
   -20.9808	   -21.4844	   -23.4985	   -21.9040	   -18.0435	   -27.9465	   -14.0152	   -17.0364	   -13.6795	   -14.6866	
   -20.3934	   -20.7291	   -22.7432	   -20.9808	   -17.7917	   -26.8555	   -14.0152	   -16.0294	   -12.7563	   -14.0991	
   -19.5541	   -19.7220	   -21.7361	   -19.7220	   -17.2882	   -25.4288	   -14.0152	   -14.7705	   -11.4975	   -13.1760	
   -18.7149	   -18.6310	   -20.5612	   -18.1274	   -16.5329	   -23.8342	   -13.7634	   -13.3438	    -9.9869	   -12.0850	
   -17.7078	   -17.4561	   -19.2184	   -16.3651	   -15.6097	   -22.0718	   -13.5117	   -11.9171	    -8.3084	   -10.7422	
   -16.8686	   -16.2811	   -17.9596	   -14.6027	   -14.6027	   -20.3934	   -13.1760	   -10.4904	    -6.6299	    -9.3155	
   -16.2811	   -15.3580	   -16.8686	   -13.0081	   -13.5956	   -18.8828	   -12.9242	    -9.3155	    -4.9515	    -7.9727	
   -15.9454	   -14.6866	   -16.0294	   -12.0010	   -12.5885	   -17.8757	   -12.5885	    -8.3084	    -3.5248	    -6.7139	
   -16.0294	   -14.3509	   -15.4419	   -11.4975	   -11.7493	   -17.2882	   -12.3367	    -7.7209	    -2.4338	    -5.7068	
   -16.2811	   -14.2670	   -15.1062	   -11.6653	   -10.9940	   -17.2043	   -12.0850	    -7.4692	    -1.5945	    -4.8676	
   -16.7007	   -14.3509	   -14.9384	   -12.4207	   -10.3226	   -17.5400	   -11.8332	    -7.4692	    -1.0910	    -4.1122	
   -17.1204	   -14.5187	   -14.7705	   -13.5956	    -9.6512	   -18.2114	   -11.3297	    -7.6370	    -0.8392	    -3.6087	
   -17.3721	   -14.6027	   -14.5187	   -14.9384	    -8.9798	   -19.0506	   -10.7422	    -7.8888	    -0.8392	    -3.1052	
   -17.5400	   -14.5187	   -14.0991	   -16.2811	    -8.2245	   -19.8059	    -9.9869	    -8.2245	    -1.0071	    -2.6855	
   -17.4561	   -14.3509	   -13.5956	   -17.4561	    -7.5531	   -20.4773	    -9.1476	    -8.3923	    -1.1749	    -2.3499	
   -17.2043	   -14.0152	   -13.0081	   -18.2114	    -6.8817	   -20.9808	    -8.3084	    -8.5602	    -1.3428	    -1.9302	
   -16.7847	   -13.5956	   -12.2528	   -18.5471	    -6.2103	   -21.1487	    -7.5531	    -8.4763	    -1.3428	    -1.5945	
   -16.1972	   -13.0081	   -11.5814	   -18.5471	    -5.7068	   -21.1487	    -6.9656	    -8.3084	    -1.2589	    -1.3428	
   -15.6937	   -12.5046	   -10.8261	   -18.2114	    -5.2872	   -20.9808	    -6.4621	    -8.1406	    -1.0910	    -1.2589	
   -15.1062	   -12.0010	   -10.2386	   -17.6239	    -5.0354	   -20.8130	    -6.2103	    -8.0566	    -1.0910	    -1.2589	
   -14.5187	   -11.5814	    -9.7351	   -17.0364	    -4.9515	   -20.6451	    -6.2103	    -8.0566	    -1.1749	    -1.4267	
   -14.0991	   -11.1618	    -9.3155	   -16.5329	    -5.0354	   -20.4773	    -6.2943	    -8.2245	    -1.3428	    -1.8463	
   -13.7634	   -10.9100	    -9.0637	   -15.9454	    -5.1193	   -20.3094	    -6.5460	    -8.3923	    -1.6785	    -2.2659	
   -13.5117	   -10.6583	    -8.7280	   -15.3580	    -5.2032	   -20.1416	    -6.7978	    -8.5602	    -2.0142	    -2.8534	
   -13.3438	   -10.4065	    -8.4763	   -14.6866	    -5.2872	   -19.8059	    -7.0496	    -8.6441	    -2.2659	    -3.2730	
   -13.2599	   -10.3226	    -8.2245	   -13.8474	    -5.3711	   -19.3863	    -7.2174	    -8.5602	    -2.4338	    -3.6087	
   -13.2599	   -10.1547	    -8.0566	   -12.9242	    -5.3711	   -18.8828	    -7.2174	    -8.3923	    -2.5177	    -3.8605	
   -13.2599	   -10.2386	    -7.8888	   -12.1689	    -5.3711	   -18.4631	    -7.2174	    -8.1406	    -2.5177	    -3.9444	
   -13.4277	   -10.4065	    -7.8888	   -11.6653	    -5.4550	   -18.2114	    -7.2174	    -7.9727	    -2.6016	    -4.0283	
   -13.7634	   -10.7422	    -8.0566	   -11.6653	    -5.6229	   -18.2953	    -7.2174	    -7.8888	    -2.7695	    -4.1122	
   -14.3509	   -11.3297	    -8.4763	   -12.1689	    -5.9586	   -18.7149	    -7.2174	    -8.0566	    -2.9373	    -4.1962	
   -15.1062	   -12.0850	    -8.8959	   -13.0081	    -6.3782	   -19.3024	    -7.2174	    -8.3084	    -3.1891	    -4.3640	
   -15.9454	   -12.9242	    -9.4833	   -14.0991	    -6.7139	   -19.9738	    -7.3013	    -8.5602	    -3.4409	    -4.4479	
   -16.9525	   -13.8474	    -9.9869	   -15.1901	    -7.1335	   -20.6451	    -7.3013	    -8.7280	    -3.5248	    -4.4479	
   -17.8757	   -14.8544	   -10.4904	   -16.1972	    -7.5531	   -21.2326	    -7.3013	    -8.8959	    -3.6087	    -4.4479	
   -18.7988	   -15.6937	   -10.8261	   -17.0364	    -7.8888	   -21.6522	    -7.3013	    -8.9798	    -3.5248	    -4.3640	
   -19.5541	   -16.4490	   -11.0779	   -17.6239	    -8.2245	   -21.8201	    -7.3853	    -8.9798	    -3.3569	    -4.2801	
   -20.2255	   -17.1204	   -11.1618	   -17.8757	    -8.5602	   -21.8201	    -7.5531	    -8.8959	    -3.1891	    -4.2801	
   -20.5612	   -17.4561	   -11.0779	   -17.7078	    -8.7280	   -21.4844	    -7.6370	    -8.6441	    -2.9373	    -4.1962	
   -20.5612	   -17.6239	   -10.9100	   -17.0364	    -8.8959	   -20.7291	    -7.8049	    -8.3084	    -2.5177	    -4.1122	
   -20.2255	   -17.5400	   -10.5743	   -15.8615	    -8.9798	   -19.8059	    -7.9727	    -7.8888	    -2.0981	    -3.9444	
   -19.6381	   -17.2043	   -10.3226	   -14.2670	    -9.0637	   -18.5471	    -8.1406	    -7.3013	    -1.6785	    -3.8605	
   -18.8828	   -16.7007	   -10.1547	   -12.4207	    -9.1476	   -17.2043	    -8.3923	    -6.7978	    -1.3428	    -3.8605	
   -18.0435	   -16.1133	   -10.1547	   -10.4904	    -9.2316	   -15.8615	    -8.7280	    -6.3782	    -1.1749	    -3.9444	
   -17.2882	   -15.4419	   -10.4065	    -8.6441	    -9.3155	   -14.7705	    -9.0637	    -6.0425	    -1.2589	    -4.1962	
   -16.5329	   -14.7705	   -10.8261	    -7.1335	    -9.4833	   -13.8474	    -9.3994	    -5.8746	    -1.5106	    -4.5319	
   -15.9454	   -14.1830	   -11.3297	    -6.1264	    -9.6512	   -13.3438	    -9.7351	    -5.8746	    -1.8463	    -4.7836	
   -15.4419	   -13.5956	   -11.9171	    -5.7068	    -9.7351	   -13.3438	    -9.9869	    -6.1264	    -2.2659	    -5.0354	
   -15.1062	   -13.1760	   -12.5046	    -6.1264	    -9.7351	   -13.8474	   -10.1547	    -6.5460	    -2.6016	    -5.2032	
   -14.8544	   -12.8403	   -12.9242	    -7.3013	    -9.6512	   -14.8544	   -10.1547	    -7.1335	    -2.9373	    -5.2872	
   -14.6866	   -12.5885	   -13.1760	    -9.3155	    -9.3994	   -16.4490	    -9.9030	    -7.9727	    -3.2730	    -5.2872	
   -14.6866	   -12.5046	   -13.2599	   -11.9171	    -9.0637	   -18.4631	    -9.6512	    -8.9798	    -3.5248	    -5.2032	
   -14.9384	   -12.5885	   -13.3438	   -14.9384	    -8.7280	   -20.8130	    -9.2316	   -10.0708	    -3.8605	    -5.1193	
   -15.4419	   -12.8403	   -13.4277	   -18.1274	    -8.3923	   -23.3307	    -8.8959	   -11.2457	    -4.1122	    -4.9515	
   -16.3651	   -13.3438	   -13.5117	   -21.1487	    -8.1406	   -25.8484	    -8.6441	   -12.3367	    -4.2801	    -4.7836	
   -17.4561	   -14.0152	   -13.6795	   -23.6664	    -8.0566	   -28.0304	    -8.3923	   -13.2599	    -4.3640	    -4.5319	
   -18.7988	   -14.7705	   -13.7634	   -25.5966	    -7.9727	   -29.7089	    -8.3084	   -13.8474	    -4.3640	    -4.2801	
   -20.1416	   -15.6097	   -13.8474	   -26.6037	    -7.9727	   -30.7999	    -8.3084	   -14.1830	    -4.1122	    -3.9444	
   -21.4844	   -16.2811	   -13.8474	   -26.7715	    -7.9727	   -31.2195	    -8.2245	   -14.1830	    -3.7766	    -3.5248	
   -22.6593	   -16.9525	   -13.7634	   -26.1841	    -7.9727	   -30.9677	    -8.3084	   -13.9313	    -3.3569	    -3.0212	
   -23.5825	   -17.3721	   -13.5117	   -25.0092	    -7.8888	   -30.1285	    -8.2245	   -13.4277	    -3.0212	    -2.6016	
   -24.1699	   -17.7078	   -13.0920	   -23.4146	    -7.8888	   -28.8696	    -8.2245	   -12.8403	    -2.6855	    -2.0981	
   -24.4217	   -17.7917	   -12.5885	   -21.6522	    -7.7209	   -27.4429	    -8.0566	   -12.2528	    -2.4338	    -1.7624	
   -24.4217	   -17.7917	   -12.0850	   -19.9738	    -7.5531	   -25.8484	    -7.8049	   -11.5814	    -2.1820	    -1.4267	
   -24.1699	   -17.6239	   -11.4975	   -18.3792	    -7.3853	   -24.3378	    -7.5531	   -11.0779	    -2.0142	    -1.1749	
   -23.8342	   -17.4561	   -10.9940	   -16.9525	    -7.3013	   -22.9111	    -7.2174	   -10.5743	    -1.8463	    -0.9232	
   -23.4985	   -17.3721	   -10.7422	   -15.8615	    -7.3013	   -21.7361	    -6.9656	   -10.2386	    -1.6785	    -0.8392	
   -23.1628	   -17.3721	   -10.6583	   -14.9384	    -7.4692	   -20.8130	    -6.8817	    -9.9030	    -1.5945	    -0.9232	
   -22.9111	   -17.4561	   -10.8261	   -14.2670	    -7.8049	   -20.0577	    -6.7978	    -9.6512	    -1.5945	    -1.0910	
   -22.6593	   -17.4561	   -11.1618	   -13.6795	    -8.1406	   -19.3863	    -6.8817	    -9.3994	    -1.6785	    -1.2589	
   -22.3236	   -17.2882	   -11.4975	   -13.1760	    -8.4763	   -18.8828	    -6.9656	    -9.1476	    -1.7624	    -1.5945	
   -21.8201	   -17.0364	   -11.7493	   -12.6724	    -8.7280	   -18.3792	    -6.9656	    -8.8120	    -1.8463	    -1.7624	
   -21.1487	   -16.6168	   -11.9171	   -12.2528	    -8.8959	   -17.8757	    -6.8817	    -8.4763	    -1.8463	    -2.0142	
   -20.4773	   -16.1133	   -11.9171	   -11.7493	    -8.8959	   -17.3721	    -6.7978	    -8.1406	    -1.8463	    -2.1820	
   -19.6381	   -15.5258	   -11.7493	   -11.3297	    -8.8120	   -16.7847	    -6.6299	    -7.6370	    -1.7624	    -2.2659	
   -18.7149	   -14.7705	   -11.4136	   -10.9100	    -8.6441	   -16.2811	    -6.4621	    -7.2174	    -1.7624	    -2.3499	
   -17.7078	   -13.9313	   -10.9100	   -10.6583	    -8.3923	   -15.7776	    -6.2103	    -6.7978	    -1.6785	    -2.5177	
   -16.4490	   -12.9242	   -10.2386	   -10.5743	    -8.2245	   -15.4419	    -6.0425	    -6.5460	    -1.7624	    -2.7695	
   -15.1901	   -11.9171	    -9.5673	   -10.7422	    -8.0566	   -15.2740	    -6.0425	    -6.3782	    -2.0142	    -3.2730	
   -14.0991	   -10.9940	    -8.9798	   -11.1618	    -8.0566	   -15.3580	    -6.2103	    -6.5460	    -2.4338	    -3.9444	
   -13.0920	   -10.2386	    -8.5602	   -11.7493	    -8.3084	   -15.6097	    -6.6299	    -6.8817	    -3.1052	    -4.8676	
   -12.4207	    -9.7351	    -8.3923	   -12.3367	    -8.8120	   -15.9454	    -7.3013	    -7.4692	    -3.8605	    -5.8746	
   -12.0850	    -9.3994	    -8.3923	   -12.6724	    -9.3994	   -16.3651	    -8.2245	    -8.0566	    -4.6997	    -6.9656	
   -11.9171	    -9.2316	    -8.5602	   -12.7563	   -10.1547	   -16.6168	    -9.3155	    -8.6441	    -5.4550	    -7.9727	
   -12.0010	    -9.2316	    -8.7280	   -12.5046	   -10.8261	   -16.7007	   -10.4065	    -9.0637	    -6.1264	    -8.8959	
   -12.1689	    -9.1476	    -8.8120	   -12.0850	   -11.2457	   -16.6168	   -11.3297	    -9.3155	    -6.4621	    -9.5673	
   -12.3367	    -9.1476	    -8.8120	   -11.4136	   -11.4136	   -16.4490	   -12.0010	    -9.3155	    -6.5460	    -9.8190	
   -12.4207	    -9.0637	    -8.5602	   -10.8261	   -11.1618	   -16.1133	   -12.3367	    -8.9798	    -6.2943	    -9.7351	
   -12.4207	    -8.8959	    -8.1406	   -10.2386	   -10.6583	   -15.6937	   -12.2528	    -8.4763	    -5.7068	    -9.3155	
   -12.4207	    -8.7280	    -7.7209	    -9.8190	    -9.9869	   -15.2740	   -11.8332	    -7.8888	    -4.9515	    -8.5602	
   -12.5046	    -8.6441	    -7.3853	    -9.4833	    -9.2316	   -14.9384	   -11.2457	    -7.2174	    -4.1122	    -7.5531	
   -12.5885	    -8.8120	    -7.2174	    -9.3155	    -8.4763	   -14.6027	   -10.5743	    -6.5460	    -3.2730	    -6.4621	
   -13.0081	    -9.1476	    -7.3853	    -9.2316	    -7.8888	   -14.3509	    -9.9030	    -5.9586	    -2.5177	    -5.2872	
   -13.5956	    -9.8190	    -7.8888	    -9.3155	    -7.5531	   -14.2670	    -9.3155	    -5.5389	    -1.8463	    -4.0283	
   -14.4348	   -10.6583	    -8.7280	    -9.5673	    -7.4692	   -14.3509	    -8.9798	    -5.2032	    -1.3428	    -2.8534	
   -15.2740	   -11.5814	    -9.7351	    -9.8190	    -7.6370	   -14.4348	    -8.7280	    -5.0354	    -0.9232	    -1.7624	
   -16.1133	   -12.5046	   -10.7422	   -10.2386	    -7.8888	   -14.6866	    -8.5602	    -5.0354	    -0.6714	    -0.6714	
   -16.7847	   -13.2599	   -11.6653	   -10.5743	    -8.2245	   -14.8544	    -8.5602	    -5.0354	    -0.4196	     0.3357	
   -17.2043	   -13.7634	   -12.5046	   -10.8261	    -8.4763	   -15.0223	    -8.5602	    -5.1193	    -0.1678	     1.1749	
   -17.3721	   -14.0991	   -13.0920	   -11.0779	    -8.7280	   -15.1062	    -8.6441	    -5.1193	     0.0000	     1.9302	
   -17.3721	   -14.3509	   -13.5117	   -11.1618	    -8.9798	   -15.1901	    -8.8120	    -5.2032	     0.2518	     2.5177	
   -17.3721	   -14.5187	   -13.9313	   -11.3297	    -9.2316	   -15.2740	    -9.0637	    -5.2872	     0.4196	     2.9373	
   -17.3721	   -14.7705	   -14.3509	   -11.4136	    -9.6512	   -15.3580	    -9.4833	    -5.3711	     0.5875	     3.1891	
   -17.5400	   -15.0223	   -14.7705	   -11.4975	   -10.0708	   -15.4419	    -9.9869	    -5.4550	     0.5875	     3.1891	
   -17.7917	   -15.4419	   -15.2740	   -11.6653	   -10.6583	   -15.5258	   -10.5743	    -5.6229	     0.5875	     3.0212	
   -18.1274	   -15.7776	   -15.7776	   -11.6653	   -11.2457	   -15.6937	   -11.2457	    -5.7907	     0.5035	     2.6855	
   -18.4631	   -16.1133	   -16.1972	   -11.6653	   -11.7493	   -15.7776	   -11.8332	    -5.8746	     0.3357	     2.2659	
   -18.7149	   -16.2811	   -16.4490	   -11.4975	   -12.1689	   -15.7776	   -12.2528	    -5.8746	     0.0839	     1.8463	
   -18.8828	   -16.3651	   -16.5329	   -11.2457	   -12.3367	   -15.6937	   -12.4207	    -5.7068	    -0.0839	     1.4267	
   -18.9667	   -16.1972	   -16.3651	   -10.8261	   -12.2528	   -15.5258	   -12.3367	    -5.5389	    -0.3357	     1.0071	
   -18.8828	   -15.9454	   -16.0294	   -10.4904	   -12.0010	   -15.4419	   -12.0010	    -5.2872	    -0.5875	     0.6714	
   -18.8828	   -15.6097	   -15.4419	   -10.2386	   -11.5814	   -15.3580	   -11.4136	    -5.1193	    -0.8392	     0.3357	
   -18.7149	   -15.1901	   -14.8544	   -10.2386	   -11.0779	   -15.5258	   -10.7422	    -5.0354	    -1.0071	     0.0839	
   -18.5471	   -14.6866	   -14.1830	   -10.4065	   -10.4904	   -15.8615	    -9.9869	    -5.2032	    -1.2589	    -0.2518	
   -18.1274	   -14.0152	   -13.3438	   -10.7422	    -9.9030	   -16.3651	    -9.2316	    -5.4550	    -1.4267	    -0.5875	
   -17.5400	   -13.1760	   -12.5046	   -11.0779	    -9.3155	   -16.8686	    -8.3084	    -5.7907	    -1.7624	    -1.0071	
   -16.6168	   -12.0850	   -11.4975	   -11.4136	    -8.5602	   -17.3721	    -7.4692	    -6.2103	    -2.0981	    -1.5106	
   -15.4419	   -10.9100	   -10.4065	   -11.5814	    -7.8049	   -17.6239	    -6.5460	    -6.7139	    -2.5177	    -2.0142	
   -14.0152	    -9.5673	    -9.1476	   -11.5814	    -6.9656	   -17.7917	    -5.7068	    -7.1335	    -3.1891	    -2.7695	
   -12.5885	    -8.2245	    -7.9727	   -11.4136	    -6.0425	   -17.7078	    -4.9515	    -7.4692	    -3.9444	    -3.5248	
   -11.1618	    -6.9656	    -6.9656	   -11.0779	    -5.2872	   -17.5400	    -4.3640	    -7.8049	    -4.8676	    -4.4479	
    -9.9869	    -5.9586	    -6.1264	   -10.5743	    -4.7836	   -17.2882	    -4.1122	    -8.1406	    -5.7068	    -5.3711	
    -9.1476	    -5.2872	    -5.5389	   -10.1547	    -4.4479	   -16.9525	    -4.1962	    -8.3923	    -6.5460	    -6.3782	
    -8.5602	    -5.0354	    -5.2872	    -9.8190	    -4.5319	   -16.7847	    -4.6158	    -8.5602	    -7.3013	    -7.3853	
    -8.4763	    -5.1193	    -5.3711	    -9.6512	    -4.8676	   -16.7007	    -5.2872	    -8.7280	    -7.9727	    -8.4763	
    -8.6441	    -5.6229	    -5.7907	    -9.8190	    -5.5389	   -16.8686	    -6.1264	    -8.9798	    -8.5602	    -9.3994	
    -9.1476	    -6.4621	    -6.4621	   -10.3226	    -6.3782	   -17.2882	    -7.1335	    -9.3155	    -9.1476	   -10.3226	
    -9.9030	    -7.6370	    -7.3853	   -11.0779	    -7.4692	   -17.9596	    -8.2245	    -9.7351	    -9.6512	   -11.1618	
   -10.8261	    -8.9798	    -8.5602	   -12.0850	    -8.5602	   -18.7149	    -9.3155	   -10.2386	   -10.1547	   -11.8332	
   -11.8332	   -10.4065	    -9.6512	   -13.1760	    -9.6512	   -19.6381	   -10.2386	   -10.6583	   -10.4904	   -12.2528	
   -12.8403	   -11.6653	   -10.7422	   -14.0152	   -10.5743	   -20.3094	   -10.9100	   -10.9100	   -10.6583	   -12.3367	
   -13.5956	   -12.7563	   -11.5814	   -14.6027	   -11.1618	   -20.7291	   -11.1618	   -10.9100	   -10.4065	   -12.0010	
   -14.0152	   -13.4277	   -12.0010	   -14.6027	   -11.3297	   -20.8130	   -10.9940	   -10.4904	    -9.7351	   -11.2457	
   -14.0152	   -13.5956	   -12.0850	   -14.1830	   -10.9940	   -20.3934	   -10.3226	    -9.6512	    -8.7280	    -9.9869	
   -13.6795	   -13.2599	   -11.7493	   -13.2599	   -10.2386	   -19.6381	    -9.2316	    -8.5602	    -7.3013	    -8.3084	
   -13.0081	   -12.5885	   -11.1618	   -12.0850	    -9.1476	   -18.6310	    -7.9727	    -7.2174	    -5.7907	    -6.4621	
   -12.3367	   -11.8332	   -10.4065	   -10.7422	    -7.8888	   -17.4561	    -6.5460	    -5.7907	    -4.1122	    -4.6997	
   -11.7493	   -11.0779	    -9.6512	    -9.3994	    -6.7978	   -16.2811	    -5.3711	    -4.5319	    -2.6855	    -3.1052	
   -11.4136	   -10.4904	    -8.9798	    -8.0566	    -5.8746	   -15.1901	    -4.3640	    -3.4409	    -1.4267	    -1.8463	
   -11.4136	   -10.2386	    -8.4763	    -6.7978	    -5.2032	   -14.1830	    -3.7766	    -2.6855	    -0.5035	    -1.0910	
   -11.6653	   -10.1547	    -8.1406	    -5.7068	    -4.8676	   -13.3438	    -3.6087	    -2.1820	     0.1678	    -0.6714	
   -12.1689	   -10.4065	    -7.8888	    -4.6997	    -4.6997	   -12.5885	    -3.6087	    -1.8463	     0.5875	    -0.5035	
   -12.7563	   -10.7422	    -7.6370	    -3.8605	    -4.6158	   -11.9171	    -3.8605	    -1.6785	     0.9232	    -0.5875	
   -13.3438	   -11.0779	    -7.3013	    -3.1891	    -4.6158	   -11.3297	    -4.0283	    -1.5945	     1.0910	    -0.7553	
   -13.7634	   -11.2457	    -6.7139	    -2.6855	    -4.4479	   -10.7422	    -4.1962	    -1.5106	     1.3428	    -0.9232	
   -13.9313	   -11.1618	    -6.0425	    -2.3499	    -4.1962	   -10.4065	    -4.2801	    -1.4267	     1.5106	    -1.0071	
   -13.7634	   -10.8261	    -5.1193	    -2.1820	    -3.7766	   -10.1547	    -4.1122	    -1.2589	     1.7624	    -1.0071	
   -13.3438	   -10.2386	    -4.1122	    -2.1820	    -3.1891	    -9.9030	    -3.8605	    -1.0910	     2.0142	    -0.9232	
   -12.4207	    -9.2316	    -3.0212	    -2.1820	    -2.4338	    -9.8190	    -3.3569	    -0.8392	     2.2659	    -0.6714	
   -11.1618	    -7.9727	    -1.9302	    -2.0981	    -1.5106	    -9.6512	    -2.6016	    -0.5035	     2.6016	    -0.2518	
    -9.6512	    -6.5460	    -1.0071	    -1.9302	    -0.5875	    -9.4833	    -1.7624	     0.0000	     3.0212	     0.2518	
    -8.0566	    -5.0354	    -0.3357	    -1.7624	     0.3357	    -9.3994	    -0.9232	     0.4196	     3.4409	     0.8392	
    -6.4621	    -3.5248	     0.0839	    -1.6785	     1.0910	    -9.3155	    -0.0839	     0.8392	     3.6926	     1.4267	
    -5.1193	    -2.3499	     0.2518	    -1.8463	     1.6785	    -9.4833	     0.5875	     1.0071	     3.8605	     1.8463	
    -4.0283	    -1.4267	     0.1678	    -2.1820	     2.0981	    -9.8190	     1.0071	     1.0071	     3.7766	     2.1820	
    -3.3569	    -0.9232	    -0.1678	    -2.7695	     2.2659	   -10.4065	     1.2589	     0.6714	     3.5248	     2.3499	
    -3.1891	    -0.7553	    -0.5035	    -3.6087	     2.2659	   -11.2457	     1.2589	     0.0839	     3.0212	     2.2659	
    -3.4409	    -1.0071	    -1.0910	    -4.7836	     2.0981	   -12.2528	     1.0071	    -0.7553	     2.3499	     1.9302	
    -4.1962	    -1.6785	    -1.7624	    -6.2943	     1.5945	   -13.5956	     0.4196	    -2.0142	     1.4267	     1.2589	
[Epoch Header]
[Trial Type]	23
[Accept]	1
[Correct]	0
[RT]	 0.000
[Resp]	0
[Epoch Data]
     4.8676	     3.1052	     5.9586	     6.7978	    -0.4196	    -0.8392	     0.2518	     2.9373	     0.7553	     0.6714	
     4.4479	     2.1820	     5.0354	     5.9586	    -1.3428	    -1.4267	    -0.5875	     2.7695	     0.5875	     0.2518	
     3.6926	     0.9232	     3.5248	     4.6158	    -2.6016	    -2.3499	    -1.8463	     2.1820	     0.0000	    -0.5035	
     2.5177	    -0.6714	     1.5945	     3.1052	    -4.3640	    -3.6087	    -3.3569	     1.1749	    -1.0071	    -1.5945	
     1.0910	    -2.5177	    -0.6714	     1.4267	    -6.2943	    -4.9515	    -5.1193	     0.0000	    -2.0981	    -2.8534	
    -0.5035	    -4.4479	    -3.1052	    -0.0839	    -8.3084	    -6.2943	    -6.9656	    -1.2589	    -3.4409	    -4.1962	
    -2.0981	    -6.2943	    -5.3711	    -1.4267	   -10.2386	    -7.5531	    -8.6441	    -2.4338	    -4.6158	    -5.5389	
    -3.5248	    -7.7209	    -7.2174	    -2.5177	   -11.8332	    -8.5602	    -9.9869	    -3.3569	    -5.6229	    -6.5460	
    -4.3640	    -8.6441	    -8.4763	    -3.1891	   -12.9242	    -9.2316	   -10.8261	    -3.9444	    -6.3782	    -7.2174	
    -4.6158	    -8.8120	    -9.0637	    -3.3569	   -13.4277	    -9.3994	   -11.0779	    -4.1122	    -6.7139	    -7.4692	
    -4.0283	    -8.3084	    -8.8120	    -3.0212	   -13.3438	    -9.1476	   -10.7422	    -3.8605	    -6.6299	    -7.2174	
    -2.8534	    -7.0496	    -7.8888	    -2.0981	   -12.5885	    -8.3084	    -9.8190	    -3.0212	    -6.0425	    -6.5460	
    -1.0910	    -5.2872	    -6.3782	    -0.6714	   -11.3297	    -7.0496	    -8.3923	    -1.8463	    -5.2032	    -5.4550	
     0.8392	    -3.1891	    -4.5319	     1.1749	    -9.8190	    -5.4550	    -6.7139	    -0.4196	    -4.1962	    -4.1962	
     2.8534	    -1.0071	    -2.5177	     3.2730	    -8.0566	    -3.6926	    -4.8676	     1.0910	    -3.1052	    -2.7695	
     4.6158	     1.0071	    -0.5875	     5.2032	    -6.2943	    -1.9302	    -3.1891	     2.4338	    -2.0981	    -1.4267	
     5.9586	     2.8534	     1.1749	     7.0496	    -4.6158	    -0.3357	    -1.5945	     3.6087	    -1.0910	    -0.1678	
     6.9656	     4.2801	     2.6855	     8.4763	    -3.1891	     0.9232	    -0.3357	     4.4479	    -0.2518	     0.8392	
     7.5531	     5.2872	     3.8605	     9.5673	    -2.0142	     1.9302	     0.5035	     4.9515	     0.3357	     1.5945	
     7.5531	     5.8746	     4.6158	    10.0708	    -1.3428	     2.4338	     0.9232	     5.1193	     0.6714	     1.9302	
     7.0496	     5.8746	     4.7836	    10.1547	    -1.0910	     2.5177	     0.9232	     4.8676	     0.5875	     1.8463	
     6.1264	     5.3711	     4.5319	     9.8190	    -1.3428	     2.1820	     0.3357	     4.2801	     0.2518	     1.3428	
     4.6997	     4.3640	     3.8605	     9.1476	    -2.0142	     1.5106	    -0.5035	     3.4409	    -0.4196	     0.5035	
     3.1891	     3.1052	     2.8534	     8.1406	    -3.0212	     0.5875	    -1.6785	     2.4338	    -1.1749	    -0.4196	
     1.5945	     1.7624	     1.6785	     7.1335	    -4.1122	    -0.3357	    -2.9373	     1.4267	    -1.8463	    -1.4267	
     0.0839	     0.5035	     0.4196	     5.9586	    -5.2872	    -1.3428	    -4.1122	     0.5875	    -2.5177	    -2.2659	
    -1.1749	    -0.7553	    -0.8392	     4.8676	    -6.4621	    -2.2659	    -5.2872	    -0.1678	    -2.9373	    -3.0212	
    -2.2659	    -1.9302	    -2.0981	     3.5248	    -7.6370	    -3.2730	    -6.3782	    -0.8392	    -3.3569	    -3.6087	
    -3.1891	    -3.0212	    -3.3569	     2.1820	    -8.8120	    -4.3640	    -7.3013	    -1.3428	    -3.6087	    -4.1122	
    -3.8605	    -4.0283	    -4.4479	     0.7553	    -9.9869	    -5.3711	    -8.1406	    -1.8463	    -3.8605	    -4.4479	
    -4.4479	    -4.8676	    -5.4550	    -0.4196	   -11.0779	    -6.2103	    -8.7280	    -2.0142	    -3.9444	    -4.5319	
    -4.6158	    -5.4550	    -6.1264	    -1.2589	   -11.9171	    -6.7978	    -9.0637	    -1.9302	    -3.7766	    -4.4479	
    -4.6158	    -5.6229	    -6.4621	    -1.5945	   -12.5046	    -6.9656	    -9.1476	    -1.4267	    -3.3569	    -3.9444	
    -4.1962	    -5.5389	    -6.4621	    -1.2589	   -12.6724	    -6.6299	    -8.8120	    -0.5875	    -2.6016	    -3.1891	
    -3.5248	    -5.1193	    -6.1264	    -0.3357	   -12.5885	    -5.8746	    -8.2245	     0.6714	    -1.6785	    -2.0981	
    -2.7695	    -4.3640	    -5.6229	     1.0071	   -12.1689	    -4.6997	    -7.4692	     2.1820	    -0.5875	    -0.9232	
    -1.9302	    -3.6087	    -4.9515	     2.6016	   -11.5814	    -3.4409	    -6.7139	     3.6926	     0.4196	     0.2518	
    -1.1749	    -2.8534	    -4.2801	     4.2801	   -10.9100	    -2.1820	    -6.0425	     5.0354	     1.1749	     1.2589	
    -0.6714	    -2.1820	    -3.7766	     5.8746	   -10.3226	    -1.0071	    -5.6229	     6.1264	     1.6785	     1.9302	
    -0.4196	    -1.8463	    -3.4409	     7.1335	    -9.9030	    -0.1678	    -5.5389	     6.8817	     2.0142	     2.3499	
    -0.5875	    -1.8463	    -3.4409	     8.0566	    -9.8190	     0.3357	    -5.7907	     7.2174	     2.0142	     2.4338	
    -1.0910	    -2.1820	    -3.7766	     8.4763	    -9.9869	     0.4196	    -6.3782	     7.2174	     1.7624	     2.1820	
    -1.7624	    -2.7695	    -4.2801	     8.3084	   -10.4904	     0.0839	    -7.2174	     6.7978	     1.2589	     1.6785	
    -2.6016	    -3.6087	    -5.0354	     7.6370	   -11.1618	    -0.6714	    -8.3084	     5.9586	     0.5035	     1.0071	
    -3.5248	    -4.4479	    -5.7068	     6.3782	   -11.8332	    -1.8463	    -9.3155	     4.8676	    -0.4196	     0.1678	
    -4.4479	    -5.4550	    -6.4621	     4.5319	   -12.5885	    -3.2730	   -10.3226	     3.4409	    -1.4267	    -0.7553	
    -5.2872	    -6.2943	    -7.0496	     2.4338	   -13.2599	    -4.9515	   -11.0779	     1.8463	    -2.5177	    -1.7624	
    -6.0425	    -7.1335	    -7.5531	     0.0839	   -13.6795	    -6.7139	   -11.5814	     0.2518	    -3.6087	    -2.6016	
    -6.7139	    -7.8888	    -7.8888	    -2.0142	   -14.0152	    -8.3084	   -11.8332	    -1.1749	    -4.6158	    -3.2730	
    -7.2174	    -8.4763	    -8.0566	    -3.8605	   -14.1830	    -9.5673	   -11.8332	    -2.3499	    -5.2872	    -3.6926	
    -7.4692	    -8.8959	    -7.9727	    -5.1193	   -14.0152	   -10.4904	   -11.4975	    -3.1052	    -5.7068	    -3.8605	
    -7.3013	    -8.9798	    -7.6370	    -5.6229	   -13.5956	   -10.8261	   -10.9100	    -3.3569	    -5.7907	    -3.6926	
    -6.7978	    -8.7280	    -6.9656	    -5.5389	   -12.8403	   -10.7422	    -9.9030	    -3.1052	    -5.4550	    -3.2730	
    -5.8746	    -8.0566	    -5.9586	    -4.8676	   -11.7493	   -10.1547	    -8.6441	    -2.3499	    -4.7836	    -2.5177	
    -4.4479	    -7.0496	    -4.7836	    -3.6926	   -10.4904	    -9.1476	    -7.1335	    -1.2589	    -3.7766	    -1.5945	
    -2.8534	    -5.7907	    -3.4409	    -2.1820	    -8.9798	    -7.9727	    -5.5389	     0.0839	    -2.6855	    -0.5875	
    -1.0071	    -4.3640	    -2.0142	    -0.5035	    -7.5531	    -6.6299	    -3.9444	     1.5106	    -1.5106	     0.4196	
     0.7553	    -2.9373	    -0.6714	     1.1749	    -6.1264	    -5.2032	    -2.5177	     2.9373	    -0.4196	     1.1749	
     2.3499	    -1.6785	     0.4196	     2.7695	    -4.9515	    -3.8605	    -1.4267	     4.0283	     0.4196	     1.6785	
     3.6087	    -0.5875	     1.1749	     4.1962	    -4.1122	    -2.6855	    -0.6714	     4.8676	     1.0071	     1.8463	
     4.6158	     0.0839	     1.5106	     5.2032	    -3.6926	    -1.8463	    -0.5035	     5.2872	     1.1749	     1.5106	
     5.1193	     0.3357	     1.4267	     5.7907	    -3.7766	    -1.3428	    -0.9232	     5.2032	     0.9232	     0.8392	
     5.2872	     0.2518	     0.9232	     5.9586	    -4.2801	    -1.1749	    -1.8463	     4.6158	     0.2518	    -0.3357	
     4.9515	    -0.1678	     0.0000	     5.7907	    -5.1193	    -1.3428	    -3.1891	     3.7766	    -0.8392	    -1.7624	
     4.3640	    -0.9232	    -1.1749	     5.3711	    -6.2943	    -1.6785	    -4.8676	     2.6855	    -2.1820	    -3.4409	
     3.5248	    -1.7624	    -2.5177	     4.8676	    -7.5531	    -2.0981	    -6.5460	     1.5945	    -3.5248	    -5.1193	
     2.6016	    -2.6855	    -3.8605	     4.2801	    -8.8120	    -2.5177	    -8.3084	     0.5875	    -4.7836	    -6.6299	
     1.5945	    -3.5248	    -5.1193	     3.6926	    -9.9030	    -2.7695	    -9.7351	    -0.0839	    -5.7907	    -7.9727	
     0.7553	    -4.2801	    -6.1264	     3.2730	   -10.8261	    -2.8534	   -10.9100	    -0.3357	    -6.4621	    -8.8959	
     0.0839	    -4.7836	    -6.7978	     3.0212	   -11.4136	    -2.8534	   -11.7493	    -0.3357	    -6.6299	    -9.4833	
    -0.3357	    -5.0354	    -7.2174	     2.9373	   -11.7493	    -2.6016	   -12.1689	     0.0839	    -6.5460	    -9.6512	
    -0.5875	    -5.1193	    -7.3013	     3.0212	   -11.8332	    -2.3499	   -12.1689	     0.6714	    -6.1264	    -9.4833	
    -0.7553	    -5.1193	    -7.2174	     3.1891	   -11.7493	    -2.0142	   -11.9171	     1.3428	    -5.4550	    -9.0637	
    -0.7553	    -5.0354	    -7.0496	     3.3569	   -11.5814	    -1.6785	   -11.4136	     2.0981	    -4.7836	    -8.4763	
    -0.7553	    -4.8676	    -6.7139	     3.4409	   -11.3297	    -1.5106	   -10.8261	     2.7695	    -4.0283	    -7.8049	
    -0.6714	    -4.6158	    -6.2943	     3.3569	   -10.9940	    -1.4267	   -10.1547	     3.3569	    -3.3569	    -7.1335	
    -0.5035	    -4.2801	    -5.7068	     3.1891	   -10.6583	    -1.4267	    -9.4833	     3.9444	    -2.6855	    -6.4621	
    -0.0839	    -3.8605	    -5.1193	     2.8534	   -10.3226	    -1.4267	    -8.8959	     4.3640	    -2.1820	    -5.9586	
     0.5875	    -3.2730	    -4.4479	     2.5177	   -10.0708	    -1.5106	    -8.4763	     4.6158	    -1.7624	    -5.6229	
     1.4267	    -2.5177	    -3.7766	     2.1820	    -9.8190	    -1.5945	    -8.3084	     4.6997	    -1.5945	    -5.5389	
     2.5177	    -1.6785	    -3.0212	     1.9302	    -9.7351	    -1.6785	    -8.3084	     4.6997	    -1.5945	    -5.6229	
     3.9444	    -0.6714	    -2.3499	     1.8463	    -9.7351	    -1.6785	    -8.4763	     4.6997	    -1.5945	    -5.9586	
     5.5389	     0.4196	    -1.5945	     1.9302	    -9.7351	    -1.5945	    -8.8120	     4.6158	    -1.6785	    -6.2943	
     7.3013	     1.5945	    -0.9232	     2.2659	    -9.8190	    -1.4267	    -9.1476	     4.6158	    -1.7624	    -6.7139	
     9.0637	     2.8534	    -0.2518	     2.7695	    -9.8190	    -1.0071	    -9.4833	     4.7836	    -1.7624	    -6.9656	
    10.8261	     3.9444	     0.2518	     3.5248	    -9.8190	    -0.5875	    -9.8190	     5.0354	    -1.6785	    -7.2174	
    12.2528	     4.7836	     0.5875	     4.3640	    -9.9030	     0.0000	   -10.0708	     5.2872	    -1.5945	    -7.3013	
    13.2599	     5.2872	     0.5875	     5.2032	   -10.0708	     0.5035	   -10.4065	     5.6229	    -1.5945	    -7.3853	
    13.6795	     5.4550	     0.2518	     5.9586	   -10.3226	     0.8392	   -10.5743	     5.9586	    -1.6785	    -7.3013	
    13.5956	     5.1193	    -0.3357	     6.5460	   -10.6583	     1.0910	   -10.7422	     6.2103	    -1.7624	    -7.2174	
    12.9242	     4.4479	    -1.0910	     7.0496	   -10.9940	     1.2589	   -10.8261	     6.4621	    -1.7624	    -6.9656	
    11.9171	     3.5248	    -1.9302	     7.4692	   -11.4136	     1.3428	   -10.8261	     6.6299	    -1.7624	    -6.6299	
    10.6583	     2.5177	    -2.8534	     7.6370	   -11.6653	     1.2589	   -10.6583	     6.7978	    -1.5945	    -6.1264	
     9.1476	     1.2589	    -3.8605	     7.7209	   -11.9171	     1.0910	   -10.4904	     6.8817	    -1.3428	    -5.6229	
     7.4692	    -0.1678	    -4.8676	     7.6370	   -12.1689	     0.6714	   -10.3226	     6.6299	    -1.2589	    -5.2032	
     5.6229	    -1.5945	    -5.9586	     7.2174	   -12.5046	     0.0000	   -10.2386	     6.2943	    -1.2589	    -4.8676	
     3.7766	    -3.1052	    -7.0496	     6.7978	   -12.9242	    -0.6714	   -10.3226	     5.7068	    -1.4267	    -4.6158	
     2.0142	    -4.5319	    -8.0566	     6.3782	   -13.3438	    -1.3428	   -10.4904	     5.0354	    -1.6785	    -4.5319	
     0.5035	    -5.6229	    -8.8959	     6.2943	   -13.7634	    -1.7624	   -10.8261	     4.4479	    -1.8463	    -4.5319	
    -0.7553	    -6.5460	    -9.5673	     6.6299	   -14.1830	    -1.9302	   -11.2457	     3.9444	    -2.0142	    -4.6158	
    -1.6785	    -7.1335	    -9.9030	     7.3853	   -14.5187	    -1.5945	   -11.5814	     3.6926	    -1.9302	    -4.5319	
    -2.2659	    -7.3853	    -9.9030	     8.7280	   -14.7705	    -0.9232	   -11.9171	     3.6926	    -1.7624	    -4.4479	
    -2.5177	    -7.3853	    -9.6512	    10.4065	   -14.7705	     0.0839	   -12.0850	     3.9444	    -1.4267	    -4.2801	
    -2.5177	    -7.1335	    -9.0637	    12.3367	   -14.6866	     1.3428	   -12.0850	     4.2801	    -1.0071	    -4.0283	
    -2.3499	    -6.7139	    -8.1406	    14.2670	   -14.4348	     2.6855	   -12.0010	     4.7836	    -0.5875	    -3.8605	
    -2.0142	    -6.2103	    -7.1335	    15.8615	   -14.0152	     3.7766	   -11.6653	     5.1193	    -0.4196	    -3.7766	
    -1.5945	    -5.7907	    -6.0425	    17.0364	   -13.5117	     4.6158	   -11.3297	     5.2872	    -0.5035	    -3.9444	
    -1.2589	    -5.5389	    -5.0354	    17.5400	   -13.0081	     4.8676	   -10.9100	     5.1193	    -0.8392	    -4.2801	
    -0.8392	    -5.3711	    -4.1122	    17.3721	   -12.5885	     4.6158	   -10.4065	     4.6997	    -1.4267	    -4.8676	
    -0.5035	    -5.2872	    -3.3569	    16.5329	   -12.1689	     3.7766	    -9.9869	     3.9444	    -2.1820	    -5.4550	
    -0.1678	    -5.2872	    -2.8534	    15.0223	   -11.7493	     2.4338	    -9.5673	     2.9373	    -3.1052	    -6.1264	
     0.2518	    -5.2872	    -2.5177	    13.0081	   -11.3297	     0.5875	    -9.1476	     1.6785	    -4.0283	    -6.7978	
     0.6714	    -5.2032	    -2.4338	    10.5743	   -10.9940	    -1.5106	    -8.7280	     0.3357	    -4.9515	    -7.3853	
     1.0910	    -5.0354	    -2.5177	     7.9727	   -10.6583	    -3.6926	    -8.3923	    -1.0071	    -5.7907	    -7.8888	
     1.5106	    -4.6997	    -2.6855	     5.4550	   -10.3226	    -5.7907	    -7.8888	    -2.2659	    -6.5460	    -8.3084	
     1.8463	    -4.3640	    -2.9373	     3.2730	    -9.9030	    -7.6370	    -7.4692	    -3.3569	    -7.1335	    -8.4763	
     2.0981	    -3.9444	    -3.1891	     1.5106	    -9.4833	    -8.9798	    -6.9656	    -4.1962	    -7.5531	    -8.4763	
     2.2659	    -3.6087	    -3.2730	     0.3357	    -9.0637	    -9.9030	    -6.4621	    -4.8676	    -7.7209	    -8.3084	
     2.2659	    -3.2730	    -3.2730	    -0.4196	    -8.7280	   -10.3226	    -6.0425	    -5.2872	    -7.8888	    -8.0566	
     2.0981	    -3.1891	    -3.1891	    -0.6714	    -8.4763	   -10.4065	    -5.7907	    -5.6229	    -7.8888	    -7.8049	
     1.7624	    -3.2730	    -3.2730	    -0.6714	    -8.3923	   -10.2386	    -5.7068	    -5.9586	    -8.0566	    -7.6370	
     1.1749	    -3.6087	    -3.4409	    -0.5035	    -8.5602	    -9.9869	    -5.9586	    -6.2103	    -8.2245	    -7.6370	
     0.4196	    -4.2801	    -3.8605	    -0.3357	    -8.9798	    -9.9030	    -6.3782	    -6.6299	    -8.4763	    -7.7209	
    -0.4196	    -5.0354	    -4.5319	    -0.2518	    -9.6512	    -9.9030	    -7.0496	    -7.0496	    -8.8959	    -8.0566	
    -1.2589	    -5.9586	    -5.3711	    -0.3357	   -10.4065	   -10.2386	    -7.8888	    -7.4692	    -9.3994	    -8.4763	
    -2.0981	    -6.8817	    -6.2103	    -0.7553	   -11.1618	   -10.7422	    -8.6441	    -7.9727	    -9.9869	    -9.0637	
    -2.7695	    -7.6370	    -7.1335	    -1.3428	   -11.9171	   -11.4136	    -9.3994	    -8.3923	   -10.4904	    -9.5673	
    -3.3569	    -8.2245	    -7.9727	    -2.1820	   -12.5885	   -12.1689	    -9.9030	    -8.7280	   -10.9940	    -9.9869	
    -3.7766	    -8.5602	    -8.5602	    -2.9373	   -12.9242	   -12.7563	   -10.1547	    -8.8959	   -11.2457	   -10.1547	
    -3.9444	    -8.5602	    -8.8959	    -3.5248	   -13.0920	   -13.0920	    -9.9869	    -8.8120	   -11.2457	    -9.9869	
    -3.9444	    -8.3084	    -8.8120	    -3.7766	   -12.8403	   -13.0920	    -9.3994	    -8.3923	   -10.9100	    -9.6512	
    -3.6087	    -7.8888	    -8.4763	    -3.6087	   -12.2528	   -12.7563	    -8.5602	    -7.7209	   -10.3226	    -8.9798	
    -3.1052	    -7.3013	    -7.8049	    -3.0212	   -11.4136	   -12.0010	    -7.4692	    -6.9656	    -9.4833	    -8.1406	
    -2.5177	    -6.7978	    -7.0496	    -2.1820	   -10.4065	   -11.0779	    -6.3782	    -6.1264	    -8.6441	    -7.3013	
    -2.0142	    -6.4621	    -6.3782	    -1.0910	    -9.3994	   -10.0708	    -5.3711	    -5.2872	    -7.8888	    -6.5460	
    -1.6785	    -6.3782	    -5.9586	     0.0000	    -8.5602	    -9.0637	    -4.6997	    -4.6158	    -7.3013	    -5.9586	
    -1.6785	    -6.6299	    -5.7068	     1.0071	    -7.9727	    -8.3084	    -4.2801	    -4.1962	    -6.9656	    -5.7068	
    -2.0981	    -7.2174	    -5.7068	     1.8463	    -7.5531	    -7.7209	    -4.1962	    -3.9444	    -6.9656	    -5.7068	
    -2.9373	    -8.1406	    -6.1264	     2.3499	    -7.4692	    -7.3853	    -4.3640	    -3.9444	    -7.1335	    -5.9586	
    -4.1122	    -9.2316	    -6.7139	     2.6855	    -7.6370	    -7.3013	    -4.6997	    -4.1122	    -7.5531	    -6.3782	
    -5.4550	   -10.4065	    -7.4692	     2.6016	    -7.8888	    -7.4692	    -5.2872	    -4.4479	    -8.1406	    -6.9656	
    -6.8817	   -11.6653	    -8.3923	     2.2659	    -8.2245	    -7.8888	    -5.8746	    -5.0354	    -8.8120	    -7.6370	
    -8.2245	   -12.7563	    -9.2316	     1.5945	    -8.5602	    -8.5602	    -6.4621	    -5.7907	    -9.4833	    -8.2245	
    -9.2316	   -13.5956	    -9.9869	     0.6714	    -8.8120	    -9.3155	    -6.8817	    -6.5460	   -10.1547	    -8.7280	
    -9.9869	   -14.1830	   -10.6583	    -0.4196	    -8.8959	   -10.1547	    -7.1335	    -7.3013	   -10.6583	    -9.0637	
   -10.4904	   -14.6027	   -11.0779	    -1.5945	    -8.8959	   -11.0779	    -7.1335	    -8.0566	   -10.9940	    -9.1476	
   -10.7422	   -14.8544	   -11.2457	    -2.7695	    -8.6441	   -11.8332	    -6.8817	    -8.5602	   -10.9940	    -9.0637	
   -10.8261	   -14.9384	   -11.2457	    -3.6926	    -8.3923	   -12.5046	    -6.3782	    -8.8959	   -10.6583	    -8.5602	
   -10.7422	   -14.7705	   -10.9100	    -4.1962	    -7.8888	   -12.7563	    -5.6229	    -8.7280	    -9.9869	    -7.6370	
   -10.4904	   -14.4348	   -10.4065	    -4.2801	    -7.3013	   -12.6724	    -4.6158	    -8.2245	    -8.8120	    -6.2943	
   -10.1547	   -13.9313	    -9.7351	    -3.8605	    -6.6299	   -12.2528	    -3.3569	    -7.3853	    -7.3013	    -4.6158	
    -9.7351	   -13.3438	    -8.8959	    -3.1052	    -5.8746	   -11.4975	    -2.0142	    -6.2103	    -5.5389	    -2.7695	
    -9.3155	   -12.6724	    -7.9727	    -2.2659	    -4.9515	   -10.7422	    -0.5875	    -4.9515	    -3.7766	    -0.7553	
    -8.9798	   -12.0850	    -7.1335	    -1.5106	    -4.1962	    -9.9869	     0.7553	    -3.7766	    -2.2659	     1.0910	
    -8.7280	   -11.5814	    -6.3782	    -1.1749	    -3.5248	    -9.5673	     1.7624	    -2.9373	    -1.0910	     2.5177	
    -8.8959	   -11.3297	    -6.0425	    -1.3428	    -3.2730	    -9.6512	     2.4338	    -2.6016	    -0.6714	     3.2730	
    -9.4833	   -11.6653	    -6.1264	    -2.2659	    -3.5248	   -10.3226	     2.4338	    -2.8534	    -1.0071	     3.1891	
   -10.5743	   -12.4207	    -6.8817	    -3.7766	    -4.3640	   -11.6653	     1.7624	    -3.8605	    -2.2659	     2.3499	
   -12.0850	   -13.6795	    -7.9727	    -5.7907	    -5.7907	   -13.3438	     0.5035	    -5.3711	    -4.1122	     0.7553	
   -13.8474	   -15.1062	    -9.3994	    -8.0566	    -7.3853	   -15.2740	    -1.0071	    -7.2174	    -6.2943	    -1.1749	
   -15.3580	   -16.5329	   -10.7422	   -10.0708	    -8.9798	   -17.0364	    -2.6016	    -8.8959	    -8.3923	    -3.1052	
   -16.6168	   -17.7078	   -11.8332	   -11.5814	   -10.2386	   -18.2953	    -3.9444	   -10.1547	    -9.9869	    -4.6158	
   -17.2043	   -18.2953	   -12.5046	   -12.3367	   -10.9940	   -18.9667	    -4.8676	   -10.8261	   -10.9100	    -5.7068	
   -17.0364	   -18.2953	   -12.5046	   -12.0850	   -11.1618	   -18.7988	    -5.1193	   -10.8261	   -10.9940	    -6.0425	
   -16.2811	   -17.6239	   -11.8332	   -10.9100	   -10.5743	   -17.7917	    -4.7836	    -9.9869	   -10.4065	    -5.7068	
   -14.8544	   -16.2811	   -10.4904	    -8.7280	    -9.3155	   -15.9454	    -3.7766	    -8.3923	    -8.9798	    -4.6997	
   -13.0081	   -14.5187	    -8.8120	    -5.7907	    -7.5531	   -13.3438	    -2.1820	    -6.3782	    -7.1335	    -3.1891	
   -10.9100	   -12.4207	    -6.8817	    -2.4338	    -5.5389	   -10.4904	    -0.3357	    -4.0283	    -5.0354	    -1.3428	
    -8.9798	   -10.4904	    -5.0354	     0.9232	    -3.6087	    -7.6370	     1.5106	    -1.9302	    -3.1052	     0.3357	
    -7.3013	    -8.8120	    -3.6926	     3.7766	    -1.9302	    -5.2872	     3.1052	    -0.1678	    -1.5945	     1.6785	
    -6.2103	    -7.7209	    -2.8534	     5.7907	    -0.7553	    -3.6926	     4.1962	     0.9232	    -0.6714	     2.6016	
    -5.4550	    -7.0496	    -2.5177	     6.8817	    -0.0839	    -2.8534	     4.8676	     1.5106	    -0.2518	     3.0212	
    -5.0354	    -6.7139	    -2.5177	     7.0496	     0.2518	    -2.7695	     5.2872	     1.5106	    -0.2518	     3.1891	
    -4.7836	    -6.5460	    -2.6855	     6.5460	     0.3357	    -3.1052	     5.4550	     1.2589	    -0.4196	     3.1891	
    -4.5319	    -6.3782	    -2.8534	     5.5389	     0.3357	    -3.9444	     5.5389	     0.8392	    -0.6714	     3.1891	
    -4.2801	    -6.1264	    -3.0212	     4.0283	     0.2518	    -4.9515	     5.6229	     0.3357	    -0.9232	     3.1891	
    -4.0283	    -5.8746	    -3.1891	     2.3499	     0.1678	    -6.2103	     5.6229	    -0.3357	    -1.2589	     3.1052	
    -3.9444	    -5.7068	    -3.3569	     0.5035	     0.0000	    -7.4692	     5.5389	    -1.0910	    -1.7624	     2.8534	
    -3.9444	    -5.7068	    -3.5248	    -1.4267	    -0.2518	    -8.8959	     5.2872	    -2.0981	    -2.6016	     2.3499	
    -4.1962	    -5.8746	    -3.9444	    -3.3569	    -0.6714	   -10.3226	     4.8676	    -3.2730	    -3.6926	     1.5106	
    -4.7836	    -6.2943	    -4.4479	    -5.2872	    -1.2589	   -11.8332	     4.1122	    -4.6997	    -5.1193	     0.3357	
    -5.5389	    -6.9656	    -5.1193	    -7.1335	    -2.0981	   -13.3438	     3.1891	    -6.2103	    -6.7978	    -1.0910	
    -6.3782	    -7.7209	    -5.8746	    -8.8959	    -2.9373	   -14.7705	     2.1820	    -7.6370	    -8.3923	    -2.6016	
    -7.1335	    -8.5602	    -6.4621	   -10.4065	    -3.6926	   -16.0294	     1.1749	    -8.9798	    -9.7351	    -3.8605	
    -7.7209	    -9.1476	    -6.8817	   -11.4975	    -4.3640	   -16.8686	     0.2518	    -9.9030	   -10.7422	    -4.7836	
    -8.0566	    -9.6512	    -7.0496	   -12.1689	    -4.6997	   -17.3721	    -0.3357	   -10.4904	   -11.2457	    -5.3711	
    -7.9727	    -9.8190	    -6.9656	   -12.3367	    -4.8676	   -17.3721	    -0.5875	   -10.5743	   -11.3297	    -5.4550	
    -7.6370	    -9.7351	    -6.6299	   -12.0850	    -4.6997	   -17.0364	    -0.5035	   -10.2386	   -10.9940	    -5.0354	
    -7.1335	    -9.4833	    -6.1264	   -11.4136	    -4.2801	   -16.2811	    -0.0839	    -9.5673	   -10.2386	    -4.2801	
    -6.4621	    -9.0637	    -5.4550	   -10.4904	    -3.6087	   -15.2740	     0.5875	    -8.5602	    -9.2316	    -3.1052	
    -5.5389	    -8.3923	    -4.5319	    -9.2316	    -2.6855	   -14.0152	     1.5106	    -7.2174	    -7.9727	    -1.7624	
    -4.6158	    -7.5531	    -3.5248	    -7.8049	    -1.5945	   -12.5885	     2.7695	    -5.7068	    -6.5460	    -0.1678	
    -3.5248	    -6.4621	    -2.3499	    -6.1264	    -0.2518	   -11.0779	     4.2801	    -4.0283	    -4.8676	     1.5945	
    -2.3499	    -5.2872	    -1.0071	    -4.3640	     1.2589	    -9.3994	     5.9586	    -2.3499	    -3.1891	     3.4409	
    -1.1749	    -4.0283	     0.2518	    -2.6016	     2.7695	    -7.8049	     7.7209	    -0.5875	    -1.4267	     5.2872	
    -0.0839	    -2.7695	     1.4267	    -1.0071	     4.1962	    -6.2943	     9.3994	     1.0071	     0.1678	     6.9656	
     0.8392	    -1.6785	     2.3499	     0.4196	     5.3711	    -5.0354	    10.9100	     2.3499	     1.5945	     8.3923	
     1.4267	    -0.8392	     2.9373	     1.4267	     6.1264	    -4.0283	    11.9171	     3.3569	     2.6016	     9.3994	
     1.5945	    -0.4196	     3.0212	     2.0981	     6.4621	    -3.4409	    12.5046	     3.9444	     3.2730	     9.9030	
     1.3428	    -0.3357	     2.6016	     2.1820	     6.2103	    -3.3569	    12.5885	     3.9444	     3.3569	     9.9030	
     0.6714	    -0.6714	     1.7624	     1.8463	     5.5389	    -3.6926	    12.0010	     3.5248	     3.0212	     9.3155	
    -0.3357	    -1.4267	     0.6714	     1.1749	     4.4479	    -4.3640	    11.0779	     2.6855	     2.2659	     8.3084	
    -1.4267	    -2.2659	    -0.5035	     0.2518	     3.1891	    -5.2032	     9.7351	     1.6785	     1.1749	     7.0496	
    -2.6016	    -3.2730	    -1.6785	    -0.7553	     1.9302	    -6.1264	     8.3084	     0.5035	     0.0000	     5.7068	
    -3.6087	    -4.1962	    -2.6855	    -1.5945	     0.6714	    -6.9656	     6.7978	    -0.5035	    -1.0910	     4.3640	
    -4.5319	    -5.0354	    -3.5248	    -2.2659	    -0.3357	    -7.6370	     5.4550	    -1.4267	    -2.0981	     3.1052	
    -5.2032	    -5.7907	    -4.1122	    -2.7695	    -1.2589	    -8.1406	     4.1962	    -2.1820	    -3.0212	     2.0981	
    -5.6229	    -6.2943	    -4.6158	    -2.9373	    -1.9302	    -8.4763	     3.1891	    -2.7695	    -3.6926	     1.1749	
    -5.7068	    -6.5460	    -4.8676	    -3.0212	    -2.3499	    -8.7280	     2.3499	    -3.1052	    -4.1962	     0.5875	
    -5.3711	    -6.3782	    -4.7836	    -2.7695	    -2.5177	    -8.7280	     2.0142	    -3.1891	    -4.5319	     0.2518	
    -4.6158	    -5.7907	    -4.3640	    -2.3499	    -2.1820	    -8.4763	     2.0981	    -2.9373	    -4.4479	     0.2518	
    -3.3569	    -4.6158	    -3.5248	    -1.5945	    -1.5106	    -7.9727	     2.6016	    -2.3499	    -4.0283	     0.5875	
    -1.7624	    -3.0212	    -2.3499	    -0.6714	    -0.4196	    -7.2174	     3.6087	    -1.4267	    -3.1891	     1.3428	
     0.1678	    -1.1749	    -0.9232	     0.5875	     0.8392	    -6.2943	     4.8676	    -0.1678	    -2.0142	     2.4338	
     2.1820	     0.7553	     0.6714	     1.8463	     2.2659	    -5.1193	     6.2103	     1.2589	    -0.5875	     3.6926	
     3.9444	     2.6855	     2.2659	     3.0212	     3.5248	    -4.0283	     7.5531	     2.7695	     0.9232	     4.9515	
     5.3711	     4.1962	     3.6087	     4.0283	     4.6158	    -2.9373	     8.6441	     4.1962	     2.3499	     6.2103	
     6.2943	     5.3711	     4.6997	     4.7836	     5.2872	    -2.0981	     9.3994	     5.4550	     3.6926	     7.2174	
     6.5460	     5.8746	     5.3711	     5.2872	     5.6229	    -1.5106	     9.7351	     6.2943	     4.7836	     8.0566	
     6.2943	     5.9586	     5.7068	     5.6229	     5.5389	    -1.0071	     9.6512	     6.9656	     5.6229	     8.7280	
     5.6229	     5.7068	     5.7068	     5.7907	     5.2872	    -0.6714	     9.3155	     7.3013	     6.3782	     9.1476	
     4.7836	     5.2032	     5.5389	     5.8746	     4.9515	    -0.4196	     8.7280	     7.4692	     6.7978	     9.5673	
     3.9444	     4.6997	     5.2872	     5.7907	     4.6158	    -0.1678	     8.1406	     7.4692	     7.0496	     9.8190	
     3.1891	     4.1962	     4.9515	     5.6229	     4.4479	    -0.1678	     7.4692	     7.3013	     6.9656	     9.9869	
     2.7695	     3.7766	     4.6997	     5.1193	     4.2801	    -0.3357	     6.7978	     6.8817	     6.5460	     9.9030	
     2.6016	     3.5248	     4.5319	     4.4479	     4.2801	    -0.6714	     6.2943	     6.2103	     5.8746	     9.7351	
     2.6855	     3.3569	     4.4479	     3.5248	     4.2801	    -1.1749	     5.8746	     5.5389	     5.0354	     9.3994	
     2.8534	     3.1052	     4.3640	     2.4338	     4.1962	    -1.8463	     5.4550	     4.7836	     4.1122	     9.0637	
     2.9373	     2.7695	     4.1962	     1.2589	     4.1122	    -2.6855	     5.1193	     4.0283	     3.3569	     8.6441	
     3.0212	     2.4338	     4.0283	     0.1678	     4.0283	    -3.5248	     4.9515	     3.3569	     2.6855	     8.2245	
     3.0212	     1.9302	     3.9444	    -0.8392	     3.9444	    -4.3640	     4.8676	     2.7695	     2.2659	     7.9727	
     2.9373	     1.4267	     3.8605	    -1.6785	     3.8605	    -5.1193	     5.0354	     2.3499	     2.0981	     7.8888	
     2.8534	     0.9232	     3.8605	    -2.2659	     3.9444	    -5.6229	     5.3711	     2.0142	     2.0981	     7.9727	
     2.7695	     0.4196	     3.9444	    -2.6016	     3.9444	    -6.0425	     5.7907	     1.8463	     2.2659	     8.2245	
     2.4338	    -0.2518	     4.0283	    -2.7695	     3.8605	    -6.3782	     6.2103	     1.6785	     2.3499	     8.3923	
     1.9302	    -1.0071	     3.9444	    -2.9373	     3.6926	    -6.7139	     6.4621	     1.5106	     2.2659	     8.4763	
     1.1749	    -2.0142	     3.6087	    -3.0212	     3.3569	    -7.0496	     6.4621	     1.1749	     1.9302	     8.3084	
     0.1678	    -3.2730	     3.1891	    -3.0212	     2.7695	    -7.3853	     6.1264	     0.8392	     1.2589	     7.7209	
    -1.2589	    -4.6158	     2.4338	    -2.9373	     1.9302	    -7.7209	     5.5389	     0.4196	     0.4196	     6.9656	
    -2.8534	    -6.2103	     1.4267	    -2.8534	     0.9232	    -7.8888	     4.6158	     0.0000	    -0.5875	     5.9586	
    -4.6997	    -7.7209	     0.2518	    -2.6016	    -0.2518	    -8.0566	     3.4409	    -0.3357	    -1.5106	     4.9515	
    -6.5460	    -9.2316	    -1.1749	    -2.3499	    -1.5945	    -8.0566	     2.0981	    -0.6714	    -2.3499	     3.9444	
    -8.3084	   -10.5743	    -2.6855	    -2.0981	    -2.9373	    -7.9727	     0.7553	    -1.0071	    -3.0212	     3.0212	
    -9.7351	   -11.4975	    -4.2801	    -1.9302	    -4.1122	    -7.8049	    -0.5875	    -1.1749	    -3.4409	     2.3499	
   -10.7422	   -12.0850	    -5.7068	    -1.6785	    -5.2032	    -7.4692	    -1.6785	    -1.1749	    -3.6087	     2.0142	
   -11.2457	   -12.0850	    -6.8817	    -1.2589	    -5.8746	    -6.7978	    -2.4338	    -0.9232	    -3.4409	     1.9302	
   -11.1618	   -11.7493	    -7.6370	    -0.5875	    -6.1264	    -5.8746	    -2.7695	    -0.4196	    -2.8534	     2.2659	
   -10.6583	   -10.9940	    -7.8888	     0.4196	    -6.0425	    -4.5319	    -2.6855	     0.4196	    -1.9302	     2.9373	
    -9.5673	    -9.9030	    -7.6370	     1.7624	    -5.4550	    -3.1052	    -2.1820	     1.5945	    -0.6714	     3.8605	
    -8.2245	    -8.7280	    -6.9656	     3.1052	    -4.5319	    -1.5106	    -1.3428	     2.9373	     0.6714	     5.0354	
    -6.6299	    -7.4692	    -5.9586	     4.4479	    -3.3569	    -0.0839	    -0.1678	     4.4479	     2.0981	     6.2943	
    -4.9515	    -6.2943	    -4.7836	     5.5389	    -2.0981	     1.1749	     1.0910	     5.8746	     3.4409	     7.4692	
    -3.5248	    -5.2032	    -3.6087	     6.1264	    -0.9232	     2.0142	     2.3499	     7.1335	     4.5319	     8.5602	
    -2.2659	    -4.2801	    -2.5177	     6.2943	     0.1678	     2.3499	     3.4409	     8.1406	     5.4550	     9.3994	
    -1.4267	    -3.6087	    -1.6785	     5.7907	     1.0071	     2.3499	     4.3640	     8.8959	     6.1264	    10.0708	
    -0.8392	    -3.1052	    -0.9232	     4.8676	     1.5945	     2.0142	     5.0354	     9.3994	     6.4621	    10.4904	
    -0.5035	    -2.7695	    -0.3357	     3.6926	     2.0142	     1.4267	     5.3711	     9.5673	     6.6299	    10.6583	
    -0.2518	    -2.5177	     0.0839	     2.3499	     2.1820	     0.8392	     5.5389	     9.6512	     6.7139	    10.6583	
     0.0000	    -2.3499	     0.4196	     1.0910	     2.2659	     0.3357	     5.4550	     9.6512	     6.6299	    10.4904	
     0.2518	    -2.0981	     0.6714	     0.1678	     2.2659	    -0.0839	     5.2032	     9.5673	     6.5460	    10.2386	
     0.5035	    -1.8463	     0.7553	    -0.5035	     2.0981	    -0.3357	     4.7836	     9.5673	     6.2943	     9.8190	
     0.6714	    -1.5945	     0.7553	    -0.9232	     1.7624	    -0.5035	     4.1962	     9.3994	     6.0425	     9.3155	
     0.6714	    -1.5945	     0.5875	    -1.1749	     1.2589	    -0.6714	     3.5248	     9.1476	     5.7068	     8.5602	
     0.4196	    -1.6785	     0.1678	    -1.3428	     0.5035	    -1.0071	     2.6855	     8.7280	     5.1193	     7.7209	
    -0.0839	    -2.0981	    -0.4196	    -1.5945	    -0.3357	    -1.4267	     1.8463	     8.1406	     4.3640	     6.6299	
    -0.8392	    -2.6016	    -1.1749	    -1.9302	    -1.3428	    -2.0981	     0.9232	     7.3013	     3.4409	     5.4550	
    -1.7624	    -3.1891	    -1.9302	    -2.2659	    -2.3499	    -2.8534	     0.0839	     6.2943	     2.4338	     4.1962	
    -2.6016	    -3.7766	    -2.6016	    -2.6016	    -3.2730	    -3.6087	    -0.6714	     5.2872	     1.4267	     3.0212	
    -3.3569	    -4.2801	    -3.2730	    -2.9373	    -4.0283	    -4.2801	    -1.1749	     4.1962	     0.4196	     1.9302	
    -4.0283	    -4.6997	    -3.7766	    -3.1891	    -4.6158	    -4.9515	    -1.5106	     3.1052	    -0.5875	     1.0071	
    -4.6997	    -5.2032	    -4.1962	    -3.4409	    -5.0354	    -5.5389	    -1.6785	     2.0981	    -1.5106	     0.1678	
    -5.3711	    -5.7068	    -4.6997	    -3.6926	    -5.3711	    -6.0425	    -1.8463	     1.0071	    -2.5177	    -0.5035	
    -6.2103	    -6.3782	    -5.2032	    -4.0283	    -5.6229	    -6.5460	    -2.0142	    -0.0839	    -3.4409	    -1.1749	
    -6.9656	    -7.1335	    -5.7068	    -4.4479	    -5.8746	    -7.1335	    -2.1820	    -1.0910	    -4.4479	    -1.8463	
    -7.7209	    -7.8049	    -6.2103	    -4.9515	    -6.0425	    -7.6370	    -2.3499	    -2.0142	    -5.2872	    -2.3499	
    -8.2245	    -8.3923	    -6.5460	    -5.3711	    -6.1264	    -8.0566	    -2.5177	    -2.6855	    -5.9586	    -2.8534	
    -8.3923	    -8.7280	    -6.7139	    -5.7907	    -6.0425	    -8.4763	    -2.6855	    -3.1052	    -6.4621	    -3.2730	
    -8.3084	    -8.8120	    -6.6299	    -6.2103	    -5.9586	    -8.6441	    -2.7695	    -3.3569	    -6.7139	    -3.5248	
    -8.0566	    -8.8120	    -6.3782	    -6.3782	    -5.7068	    -8.7280	    -2.8534	    -3.3569	    -6.7978	    -3.7766	
    -7.5531	    -8.5602	    -6.0425	    -6.3782	    -5.5389	    -8.5602	    -2.9373	    -3.1891	    -6.6299	    -3.8605	
    -6.8817	    -8.1406	    -5.7068	    -6.2943	    -5.2872	    -8.2245	    -3.1052	    -2.7695	    -6.2103	    -3.8605	
    -6.2103	    -7.7209	    -5.2032	    -6.0425	    -5.1193	    -7.7209	    -3.2730	    -2.1820	    -5.6229	    -3.6926	
    -5.4550	    -7.1335	    -4.7836	    -5.5389	    -4.9515	    -7.1335	    -3.4409	    -1.4267	    -4.9515	    -3.4409	
    -4.6997	    -6.5460	    -4.2801	    -4.8676	    -4.8676	    -6.3782	    -3.6087	    -0.5875	    -4.1962	    -3.0212	
    -3.9444	    -5.8746	    -3.7766	    -4.0283	    -4.7836	    -5.4550	    -3.6926	     0.3357	    -3.4409	    -2.6016	
    -3.1891	    -5.1193	    -3.2730	    -3.1052	    -4.6997	    -4.5319	    -3.7766	     1.3428	    -2.6855	    -2.0981	
    -2.3499	    -4.3640	    -2.6855	    -2.0981	    -4.4479	    -3.6087	    -3.6926	     2.3499	    -2.0142	    -1.5945	
    -1.5106	    -3.5248	    -2.0142	    -1.1749	    -4.1962	    -2.6855	    -3.4409	     3.4409	    -1.2589	    -0.9232	
    -0.6714	    -2.6855	    -1.2589	    -0.3357	    -3.7766	    -1.9302	    -3.0212	     4.5319	    -0.4196	    -0.0839	
     0.2518	    -1.6785	    -0.2518	     0.5875	    -3.1052	    -1.0910	    -2.2659	     5.7068	     0.5875	     0.8392	
     1.1749	    -0.6714	     0.8392	     1.5106	    -2.1820	    -0.1678	    -1.2589	     7.0496	     1.7624	     2.0981	
     2.0981	     0.5035	     2.0981	     2.7695	    -1.0910	     0.9232	     0.0000	     8.5602	     3.1891	     3.5248	
     3.1052	     1.7624	     3.6087	     4.1122	     0.2518	     2.0981	     1.4267	    10.1547	     4.7836	     5.1193	
     4.1122	     3.0212	     5.1193	     5.7068	     1.5945	     3.3569	     2.8534	    11.6653	     6.2943	     6.7139	
     5.0354	     4.2801	     6.6299	     7.3013	     3.0212	     4.6997	     4.3640	    13.0920	     7.5531	     8.1406	
     5.8746	     5.3711	     7.9727	     8.7280	     4.2801	     5.8746	     5.5389	    14.2670	     8.4763	     9.1476	
     6.4621	     6.2943	     9.0637	     9.9030	     5.2872	     6.7978	     6.4621	    15.1062	     8.8959	     9.6512	
     6.7978	     6.8817	     9.7351	    10.8261	     5.9586	     7.4692	     7.0496	    15.4419	     8.9798	     9.8190	
     6.7978	     7.1335	     9.9869	    11.1618	     6.2943	     7.8049	     7.3013	    15.3580	     8.6441	     9.4833	
     6.5460	     7.1335	     9.8190	    11.0779	     6.2943	     7.7209	     7.2174	    14.8544	     8.0566	     8.8959	
     5.9586	     6.8817	     9.2316	    10.4065	     6.0425	     7.3013	     6.9656	    13.9313	     7.3013	     8.1406	
     5.1193	     6.3782	     8.3923	     9.1476	     5.5389	     6.3782	     6.4621	    12.6724	     6.2943	     7.3013	
     4.1122	     5.7907	     7.3853	     7.4692	     4.9515	     5.1193	     5.9586	    11.1618	     5.2032	     6.2943	
     3.0212	     5.0354	     6.2103	     5.4550	     4.1962	     3.6087	     5.3711	     9.3994	     4.0283	     5.2872	
     1.9302	     4.1962	     5.1193	     3.3569	     3.4409	     1.8463	     4.8676	     7.5531	     2.7695	     4.2801	
     1.0071	     3.5248	     4.1122	     1.4267	     2.7695	     0.1678	     4.4479	     5.8746	     1.5106	     3.3569	
     0.2518	     3.0212	     3.3569	    -0.2518	     2.1820	    -1.4267	     4.1962	     4.3640	     0.4196	     2.6016	
    -0.0839	     2.7695	     3.0212	    -1.4267	     1.8463	    -2.6855	     4.2801	     3.1891	    -0.5035	     2.0981	
    -0.0839	     2.8534	     3.1052	    -2.0981	     1.9302	    -3.5248	     4.6158	     2.5177	    -1.0071	     1.9302	
     0.5035	     3.3569	     3.6087	    -2.3499	     2.2659	    -4.0283	     5.3711	     2.2659	    -1.1749	     2.0981	
     1.4267	     4.1122	     4.4479	    -2.1820	     2.9373	    -4.2801	     6.3782	     2.4338	    -1.0071	     2.6016	
     2.6016	     5.2032	     5.6229	    -1.6785	     3.9444	    -4.1962	     7.5531	     3.0212	    -0.5035	     3.3569	
     4.1122	     6.4621	     7.0496	    -1.0071	     5.1193	    -3.9444	     8.8959	     3.8605	     0.1678	     4.3640	
     5.7907	     7.8888	     8.5602	    -0.1678	     6.5460	    -3.4409	    10.4065	     4.8676	     1.0910	     5.5389	
     7.3853	     9.3155	    10.1547	     0.8392	     7.9727	    -2.8534	    11.8332	     6.0425	     2.1820	     6.7978	
     8.9798	    10.7422	    11.6653	     1.8463	     9.4833	    -2.1820	    13.0920	     7.2174	     3.1891	     7.9727	
    10.3226	    11.8332	    12.9242	     2.6855	    10.7422	    -1.5106	    14.1830	     8.2245	     4.1122	     9.0637	
    11.3297	    12.7563	    13.8474	     3.3569	    11.6653	    -1.0071	    14.7705	     8.9798	     4.7836	     9.8190	
    12.0010	    13.1760	    14.3509	     3.7766	    12.1689	    -0.7553	    14.9384	     9.4833	     5.2032	    10.3226	
    12.2528	    13.3438	    14.4348	     3.7766	    12.2528	    -0.7553	    14.6866	     9.5673	     5.4550	    10.4904	
    12.2528	    13.0920	    14.1830	     3.4409	    11.9171	    -0.9232	    13.9313	     9.4833	     5.4550	    10.4065	
    11.9171	    12.5885	    13.5956	     2.8534	    11.2457	    -1.3428	    12.8403	     9.0637	     5.2872	    10.0708	
    11.3297	    11.7493	    12.5885	     1.9302	    10.2386	    -1.9302	    11.4975	     8.5602	     5.0354	     9.6512	
    10.3226	    10.4904	    11.4136	     0.6714	     8.9798	    -2.6855	     9.9030	     7.7209	     4.6158	     9.0637	
     8.8120	     8.8120	     9.8190	    -0.8392	     7.4692	    -3.5248	     8.2245	     6.7978	     4.1962	     8.4763	
     6.8817	     6.8817	     8.0566	    -2.3499	     5.8746	    -4.5319	     6.4621	     5.8746	     3.8605	     7.8888	
     4.5319	     4.6997	     6.2103	    -3.8605	     4.3640	    -5.3711	     4.9515	     4.9515	     3.5248	     7.4692	
     2.0981	     2.5177	     4.5319	    -4.9515	     3.1052	    -6.0425	     3.7766	     4.1962	     3.4409	     7.3853	
    -0.1678	     0.7553	     3.2730	    -5.6229	     2.3499	    -6.3782	     3.1891	     3.9444	     3.6926	     7.6370	
    -2.0142	    -0.4196	     2.6016	    -5.7907	     2.1820	    -6.2943	     3.2730	     4.1962	     4.3640	     8.3923	
    -3.1052	    -0.9232	     2.6016	    -5.4550	     2.6855	    -5.8746	     4.0283	     4.8676	     5.3711	     9.5673	
    -3.6087	    -0.7553	     3.2730	    -4.7836	     3.8605	    -5.2032	     5.3711	     5.9586	     6.6299	    11.0779	
    -3.5248	     0.0839	     4.4479	    -3.9444	     5.4550	    -4.3640	     7.1335	     7.2174	     8.1406	    12.7563	
    -3.0212	     1.1749	     5.8746	    -3.1052	     7.3013	    -3.4409	     9.1476	     8.6441	     9.5673	    14.5187	
    -2.1820	     2.5177	     7.5531	    -2.1820	     9.3155	    -2.6855	    11.1618	     9.9030	    10.9100	    16.1972	
    -1.3428	     3.9444	     9.1476	    -1.3428	    11.1618	    -1.9302	    13.0920	    10.9940	    12.0010	    17.6239	
    -0.4196	     5.1193	    10.6583	    -0.5875	    12.7563	    -1.3428	    14.6866	    11.7493	    12.5885	    18.5471	
     0.1678	     6.0425	    11.7493	     0.0000	    14.0152	    -1.0071	    15.9454	    12.0850	    12.5885	    18.9667	
     0.5035	     6.5460	    12.4207	     0.2518	    14.6866	    -1.0071	    16.7007	    12.0010	    12.0010	    18.8828	
     0.5035	     6.6299	    12.5885	     0.1678	    14.8544	    -1.2589	    16.9525	    11.4136	    10.8261	    18.1274	
     0.1678	     6.2943	    12.3367	    -0.1678	    14.4348	    -1.7624	    16.7847	    10.4904	     9.3994	    17.0364	
    -0.2518	     5.7907	    11.7493	    -0.5875	    13.7634	    -2.2659	    16.3651	     9.4833	     7.8049	    15.7776	
    -0.5875	     5.2032	    11.1618	    -0.8392	    12.9242	    -2.7695	    15.7776	     8.4763	     6.3782	    14.5187	
    -0.7553	     4.6997	    10.4904	    -1.0071	    12.0850	    -3.0212	    15.1901	     7.6370	     5.2872	    13.4277	
    -0.8392	     4.2801	     9.9869	    -0.9232	    11.3297	    -3.1052	    14.6027	     7.1335	     4.4479	    12.5885	
    -0.8392	     3.9444	     9.4833	    -0.7553	    10.6583	    -3.0212	    14.0991	     6.7978	     4.0283	    12.0010	
    -0.9232	     3.6926	     8.9798	    -0.5875	    10.0708	    -3.0212	    13.6795	     6.5460	     3.7766	    11.6653	
    -1.2589	     3.2730	     8.4763	    -0.5035	     9.4833	    -3.0212	    13.2599	     6.2943	     3.6926	    11.4975	
    -1.9302	     2.7695	     7.8049	    -0.5875	     8.8959	    -3.1891	    12.7563	     6.0425	     3.6926	    11.3297	
    -3.0212	     2.0142	     6.9656	    -0.8392	     8.3084	    -3.6087	    12.1689	     5.5389	     3.5248	    11.1618	
    -4.3640	     1.0910	     5.8746	    -1.4267	     7.5531	    -4.2801	    11.4975	     4.9515	     3.3569	    10.9940	
    -5.9586	     0.0000	     4.7836	    -2.3499	     6.7139	    -5.2872	    10.7422	     4.1122	     3.0212	    10.6583	
    -7.5531	    -1.0910	     3.5248	    -3.5248	     5.7907	    -6.5460	     9.8190	     3.0212	     2.5177	    10.1547	
    -9.2316	    -2.2659	     2.3499	    -4.9515	     4.7836	    -7.9727	     8.8959	     1.9302	     1.8463	     9.5673	
   -10.6583	    -3.3569	     1.3428	    -6.5460	     3.6926	    -9.3155	     7.8049	     0.8392	     1.2589	     8.8120	
   -11.7493	    -4.2801	     0.5875	    -7.8888	     2.6855	   -10.4904	     6.7139	    -0.0839	     0.6714	     8.0566	
   -12.2528	    -4.9515	     0.2518	    -8.7280	     1.8463	   -11.1618	     5.7068	    -0.5875	     0.3357	     7.4692	
   -12.0850	    -5.1193	     0.4196	    -8.8120	     1.3428	   -11.1618	     5.0354	    -0.5875	     0.3357	     6.9656	
   -10.9940	    -4.7836	     1.3428	    -7.9727	     1.2589	   -10.3226	     4.7836	     0.1678	     0.6714	     6.8817	
    -9.1476	    -3.8605	     2.7695	    -6.2103	     1.7624	    -8.6441	     4.8676	     1.5945	     1.4267	     7.0496	
    -6.7139	    -2.4338	     4.6997	    -3.6087	     2.6855	    -6.2103	     5.2872	     3.6087	     2.6016	     7.6370	
    -3.8605	    -0.7553	     6.7139	    -0.4196	     3.7766	    -3.2730	     5.8746	     6.0425	     4.1122	     8.3923	
    -0.9232	     1.0910	     8.5602	     3.0212	     4.9515	    -0.0839	     6.4621	     8.6441	     5.7068	     9.3994	
     1.8463	     2.8534	    10.0708	     6.5460	     5.9586	     3.1052	     6.9656	    11.1618	     7.4692	    10.5743	
     4.2801	     4.4479	    10.9940	     9.9030	     6.6299	     6.0425	     7.2174	    13.4277	     9.0637	    11.6653	
     6.1264	     5.6229	    11.1618	    12.8403	     6.9656	     8.6441	     7.2174	    15.3580	    10.4065	    12.6724	
     7.3853	     6.3782	    10.7422	    15.1901	     6.8817	    10.7422	     6.8817	    16.7007	    11.4975	    13.4277	
     7.9727	     6.5460	     9.6512	    16.8686	     6.5460	    12.2528	     6.3782	    17.4561	    12.0850	    14.0152	
     7.8049	     6.2103	     8.1406	    17.8757	     5.7907	    13.0081	     5.7907	    17.7917	    12.2528	    14.2670	
     7.0496	     5.3711	     6.2943	    18.1274	     4.8676	    13.0920	     5.0354	    17.5400	    12.0850	    14.1830	
     5.6229	     4.1122	     4.2801	    17.7917	     3.7766	    12.5885	     4.2801	    16.9525	    11.5814	    13.9313	
     3.8605	     2.4338	     2.2659	    16.8686	     2.6016	    11.5814	     3.6087	    16.0294	    10.8261	    13.4277	
     1.9302	     0.6714	     0.3357	    15.6097	     1.5106	    10.2386	     3.0212	    14.9384	     9.9030	    12.8403	
    -0.1678	    -1.0910	    -1.3428	    14.0152	     0.4196	     8.6441	     2.5177	    13.6795	     8.9798	    12.0850	
    -2.0981	    -2.7695	    -2.7695	    12.4207	    -0.5035	     6.8817	     2.2659	    12.4207	     7.8888	    11.2457	
    -3.8605	    -4.2801	    -3.9444	    10.7422	    -1.2589	     5.1193	     2.0981	    11.0779	     6.7978	    10.3226	
    -5.3711	    -5.4550	    -4.7836	     9.0637	    -1.9302	     3.4409	     2.0142	     9.6512	     5.6229	     9.3155	
    -6.4621	    -6.3782	    -5.3711	     7.4692	    -2.3499	     1.7624	     2.0981	     8.3084	     4.4479	     8.2245	
    -7.2174	    -6.9656	    -5.7068	     5.7068	    -2.6016	     0.1678	     2.1820	     6.8817	     3.1891	     6.9656	
    -7.5531	    -7.2174	    -5.7907	     4.0283	    -2.7695	    -1.3428	     2.2659	     5.4550	     1.8463	     5.7068	
    -7.3853	    -7.2174	    -5.7068	     2.2659	    -2.7695	    -2.7695	     2.3499	     4.0283	     0.5875	     4.4479	
    -6.9656	    -6.8817	    -5.3711	     0.6714	    -2.6855	    -4.0283	     2.4338	     2.8534	    -0.5875	     3.2730	
    -6.2943	    -6.2943	    -4.8676	    -0.6714	    -2.4338	    -5.0354	     2.4338	     1.8463	    -1.6785	     2.1820	
    -5.4550	    -5.6229	    -4.2801	    -1.5106	    -2.1820	    -5.6229	     2.5177	     1.1749	    -2.4338	     1.4267	
    -4.6158	    -4.8676	    -3.6087	    -1.8463	    -1.7624	    -5.7907	     2.6016	     0.9232	    -2.8534	     0.9232	
    -3.7766	    -4.0283	    -2.7695	    -1.5945	    -1.2589	    -5.4550	     2.6855	     1.0910	    -2.9373	     0.8392	
    -2.9373	    -3.1891	    -1.9302	    -0.6714	    -0.6714	    -4.6997	     2.9373	     1.6785	    -2.6855	     1.1749	
    -2.1820	    -2.4338	    -1.0910	     0.9232	     0.0839	    -3.4409	     3.2730	     2.6855	    -2.0142	     1.9302	
    -1.3428	    -1.5945	    -0.0839	     2.9373	     0.8392	    -1.7624	     3.7766	     4.1122	    -0.9232	     2.9373	
    -0.5875	    -0.7553	     0.8392	     5.2872	     1.6785	     0.0839	     4.5319	     5.8746	     0.4196	     4.2801	
     0.2518	     0.0839	     1.8463	     7.8888	     2.6016	     2.1820	     5.3711	     7.8049	     2.0142	     5.8746	
     1.0910	     0.9232	     2.8534	    10.4904	     3.5248	     4.2801	     6.2943	     9.8190	     3.6926	     7.5531	
     1.9302	     1.5945	     3.7766	    12.8403	     4.4479	     6.2103	     7.3013	    11.7493	     5.4550	     9.2316	
     2.6855	     2.2659	     4.5319	    14.9384	     5.2032	     7.8888	     8.1406	    13.5956	     7.1335	    10.9100	
     3.4409	     2.7695	     5.1193	    16.6168	     5.7907	     9.3994	     8.8959	    15.1901	     8.6441	    12.3367	
     4.1122	     3.1891	     5.5389	    18.0435	     6.0425	    10.4904	     9.3155	    16.5329	     9.9869	    13.5117	
     4.6158	     3.3569	     5.6229	    19.1345	     6.0425	    11.4136	     9.4833	    17.4561	    11.0779	    14.4348	
     4.9515	     3.4409	     5.5389	    19.9738	     5.7068	    12.0010	     9.3155	    18.1274	    11.9171	    15.0223	
     5.1193	     3.2730	     5.2872	    20.5612	     5.2032	    12.4207	     8.8959	    18.5471	    12.5885	    15.3580	
     5.1193	     2.9373	     4.7836	    20.8130	     4.4479	    12.6724	     8.2245	    18.7149	    13.0920	    15.4419	
     4.9515	     2.4338	     4.1962	    20.9808	     3.6087	    12.8403	     7.3853	    18.7988	    13.3438	    15.3580	
[Epoch Header]
[Trial Type]	23
[Accept]	1
[Correct]	0
[RT]	 0.000
[Resp]	0
[Epoch Data]
     2.6855	     3.2730	     7.0496	    -7.5531	     4.7836	     0.0839	     5.0354	     5.9586	     9.2316	    18.0435	
     3.4409	     3.7766	     7.2174	    -7.7209	     4.7836	     0.0000	     5.1193	     5.7068	     8.9798	    17.7917	
     3.8605	     4.0283	     7.2174	    -7.7209	     4.5319	    -0.0839	     4.9515	     5.5389	     8.5602	    17.2882	
     3.9444	     4.0283	     6.9656	    -7.4692	     4.1962	    -0.1678	     4.5319	     5.3711	     8.0566	    16.7007	
     3.8605	     3.8605	     6.7978	    -6.8817	     3.7766	    -0.0839	     4.0283	     5.2872	     7.6370	    16.0294	
     3.6926	     3.6087	     6.6299	    -6.0425	     3.3569	     0.1678	     3.6087	     5.3711	     7.3853	    15.3580	
     3.4409	     3.3569	     6.5460	    -4.9515	     3.1891	     0.5875	     3.4409	     5.6229	     7.2174	    14.8544	
     3.1891	     3.1052	     6.6299	    -3.6087	     3.1891	     1.1749	     3.3569	     5.9586	     7.2174	    14.5187	
     2.9373	     2.7695	     6.6299	    -2.2659	     3.3569	     1.8463	     3.5248	     6.3782	     7.3013	    14.3509	
     2.5177	     2.3499	     6.5460	    -0.8392	     3.5248	     2.6016	     3.7766	     6.7978	     7.3853	    14.1830	
     2.0981	     1.9302	     6.2943	     0.6714	     3.7766	     3.3569	     4.2801	     7.0496	     7.5531	    14.0991	
     1.7624	     1.5106	     5.9586	     2.2659	     4.1122	     4.2801	     4.8676	     7.3013	     7.6370	    14.0152	
     1.4267	     1.3428	     5.6229	     3.9444	     4.5319	     5.2032	     5.7068	     7.5531	     7.7209	    14.0991	
     1.3428	     1.3428	     5.4550	     5.7907	     5.2032	     6.2943	     6.7978	     7.8888	     7.8888	    14.2670	
     1.6785	     1.7624	     5.4550	     7.8888	     6.0425	     7.4692	     8.0566	     8.2245	     8.0566	    14.5187	
     2.3499	     2.5177	     5.8746	    10.1547	     7.2174	     8.8120	     9.6512	     8.8120	     8.3084	    15.0223	
     3.4409	     3.6087	     6.7978	    12.6724	     8.5602	    10.4065	    11.2457	     9.4833	     8.5602	    15.5258	
     5.0354	     5.1193	     7.9727	    15.2740	    10.0708	    12.0850	    13.0081	    10.3226	     8.8959	    16.1972	
     6.8817	     6.8817	     9.5673	    17.8757	    11.6653	    13.8474	    14.6027	    11.2457	     9.3155	    16.8686	
     8.9798	     8.8120	    11.1618	    20.3934	    13.1760	    15.6097	    16.0294	    12.0850	     9.7351	    17.4561	
    11.1618	    10.6583	    12.8403	    22.6593	    14.5187	    17.1204	    17.1204	    12.8403	    10.2386	    18.0435	
    13.1760	    12.3367	    14.2670	    24.5895	    15.6097	    18.5471	    17.8757	    13.4277	    10.4904	    18.4631	
    15.0223	    13.7634	    15.4419	    26.1841	    16.3651	    19.6381	    18.2114	    13.7634	    10.7422	    18.6310	
    16.5329	    14.8544	    16.2811	    27.4429	    16.7007	    20.5612	    18.1274	    13.9313	    10.7422	    18.6310	
    17.7078	    15.4419	    16.6168	    28.3661	    16.7007	    21.2326	    17.6239	    13.8474	    10.5743	    18.4631	
    18.5471	    15.7776	    16.7007	    29.0375	    16.2811	    21.6522	    16.8686	    13.6795	    10.3226	    18.1274	
    19.0506	    15.6937	    16.4490	    29.2892	    15.6097	    21.7361	    15.7776	    13.2599	     9.9869	    17.7078	
    19.3024	    15.3580	    16.0294	    29.0375	    14.7705	    21.4844	    14.6027	    12.7563	     9.6512	    17.2882	
    19.3024	    14.8544	    15.4419	    28.1143	    13.7634	    20.8969	    13.3438	    12.1689	     9.2316	    16.7847	
    18.9667	    14.2670	    14.7705	    26.6876	    12.5885	    19.8059	    12.0010	    11.4136	     8.8120	    16.3651	
    18.4631	    13.5117	    14.0152	    24.5895	    11.4975	    18.3792	    10.7422	    10.5743	     8.5602	    16.0294	
    17.7078	    12.7563	    13.3438	    22.1558	    10.4065	    16.7007	     9.6512	     9.8190	     8.3923	    15.7776	
    16.5329	    11.8332	    12.5885	    19.4702	     9.3155	    14.9384	     8.6441	     9.1476	     8.3923	    15.7776	
    15.0223	    10.8261	    11.7493	    16.7847	     8.3923	    13.0920	     7.8049	     8.5602	     8.5602	    16.0294	
    13.0081	     9.5673	    10.9100	    14.1830	     7.4692	    11.4136	     7.2174	     8.1406	     8.8959	    16.4490	
    10.5743	     8.1406	     9.9030	    11.9171	     6.5460	     9.8190	     6.7139	     7.8049	     9.3155	    16.9525	
     7.8888	     6.5460	     8.8959	     9.8190	     5.7068	     8.4763	     6.2943	     7.6370	     9.7351	    17.5400	
     5.2872	     4.8676	     7.8049	     7.8888	     4.9515	     7.2174	     5.9586	     7.5531	    10.1547	    18.1274	
     2.8534	     3.2730	     6.8817	     6.2103	     4.2801	     6.2943	     5.7068	     7.5531	    10.4904	    18.5471	
     0.7553	     1.8463	     6.0425	     4.6997	     3.7766	     5.4550	     5.4550	     7.5531	    10.6583	    18.8828	
    -1.0071	     0.5035	     5.2032	     3.2730	     3.3569	     4.7836	     5.2872	     7.6370	    10.7422	    18.9667	
    -2.3499	    -0.5035	     4.5319	     2.0981	     3.0212	     4.3640	     5.0354	     7.8049	    10.7422	    19.0506	
    -3.4409	    -1.4267	     3.8605	     1.1749	     2.9373	     4.1122	     4.8676	     8.0566	    10.7422	    19.0506	
    -4.1962	    -2.0142	     3.2730	     0.5035	     2.9373	     4.1122	     4.6997	     8.4763	    10.9100	    19.2184	
    -4.7836	    -2.4338	     2.8534	     0.1678	     3.1052	     4.4479	     4.6158	     8.9798	    11.2457	    19.3863	
    -5.1193	    -2.6016	     2.6855	     0.3357	     3.4409	     4.9515	     4.6158	     9.7351	    11.7493	    19.8059	
    -5.2872	    -2.6016	     2.6016	     0.7553	     4.0283	     5.7907	     4.8676	    10.5743	    12.4207	    20.2255	
    -5.3711	    -2.4338	     2.6855	     1.5106	     4.6158	     6.6299	     5.1193	    11.4136	    13.1760	    20.8130	
    -5.4550	    -2.1820	     2.8534	     2.4338	     5.2872	     7.6370	     5.5389	    12.2528	    13.9313	    21.3165	
    -5.4550	    -2.0142	     3.1891	     3.5248	     5.8746	     8.5602	     6.0425	    13.0081	    14.5187	    21.7361	
    -5.5389	    -1.7624	     3.5248	     4.5319	     6.4621	     9.3155	     6.5460	    13.5956	    15.0223	    22.0718	
    -5.5389	    -1.5106	     3.9444	     5.5389	     6.8817	     9.9869	     7.1335	    14.0152	    15.2740	    22.3236	
    -5.5389	    -1.1749	     4.3640	     6.3782	     7.3013	    10.4904	     7.7209	    14.2670	    15.3580	    22.4075	
    -5.4550	    -0.8392	     5.0354	     7.0496	     7.7209	    10.7422	     8.3084	    14.2670	    15.1901	    22.4075	
    -5.2032	    -0.4196	     5.7068	     7.3853	     8.1406	    10.7422	     8.9798	    14.0991	    14.8544	    22.3236	
    -4.9515	     0.0000	     6.5460	     7.3013	     8.7280	    10.4904	     9.5673	    13.6795	    14.4348	    21.9879	
    -4.6158	     0.5035	     7.4692	     6.9656	     9.3994	     9.9030	    10.2386	    13.0081	    13.7634	    21.5683	
    -4.1122	     1.0910	     8.3923	     6.2103	    10.1547	     9.0637	    10.8261	    12.1689	    13.0081	    21.0648	
    -3.4409	     1.5945	     9.3155	     5.1193	    10.9100	     8.0566	    11.3297	    11.1618	    12.1689	    20.3094	
    -2.6855	     2.1820	    10.0708	     3.7766	    11.5814	     6.7978	    11.6653	     9.9030	    11.1618	    19.4702	
    -1.9302	     2.6855	    10.6583	     2.1820	    12.0850	     5.3711	    11.8332	     8.4763	    10.0708	    18.4631	
    -1.0910	     3.1052	    10.9940	     0.5875	    12.3367	     3.9444	    11.7493	     6.9656	     8.8959	    17.3721	
    -0.2518	     3.5248	    11.0779	    -0.9232	    12.3367	     2.5177	    11.3297	     5.2872	     7.6370	    16.1133	
     0.6714	     3.8605	    10.9940	    -2.3499	    12.0850	     1.1749	    10.7422	     3.6926	     6.3782	    14.9384	
     1.5945	     4.3640	    10.7422	    -3.4409	    11.6653	     0.0839	     9.9869	     2.1820	     5.2872	    13.7634	
     2.6855	     4.7836	    10.4065	    -4.0283	    11.1618	    -0.6714	     9.0637	     0.9232	     4.3640	    12.8403	
     3.6926	     5.2872	    10.0708	    -4.1962	    10.6583	    -1.1749	     8.1406	     0.0000	     3.6926	    12.0850	
     4.7836	     5.7907	     9.6512	    -3.9444	    10.0708	    -1.2589	     7.3013	    -0.5875	     3.2730	    11.4975	
     5.7068	     6.2103	     9.3155	    -3.3569	     9.4833	    -1.0910	     6.4621	    -0.7553	     3.1052	    11.1618	
     6.5460	     6.4621	     8.9798	    -2.5177	     8.8959	    -0.7553	     5.7907	    -0.7553	     3.1052	    11.0779	
     7.3013	     6.6299	     8.5602	    -1.5945	     8.3084	    -0.2518	     5.2032	    -0.5035	     3.1891	    11.0779	
     7.8888	     6.6299	     8.1406	    -0.5875	     7.8049	     0.3357	     4.7836	     0.0000	     3.4409	    11.1618	
     8.3923	     6.6299	     7.8049	     0.4196	     7.3853	     0.9232	     4.6158	     0.5035	     3.6926	    11.4136	
     8.8120	     6.4621	     7.3853	     1.2589	     6.9656	     1.5106	     4.5319	     1.0910	     3.8605	    11.5814	
     9.1476	     6.2943	     6.8817	     2.0981	     6.5460	     2.0142	     4.6158	     1.6785	     3.9444	    11.6653	
     9.4833	     6.0425	     6.4621	     2.6855	     6.2103	     2.4338	     4.7836	     2.1820	     3.8605	    11.6653	
     9.8190	     5.7907	     6.0425	     3.1891	     5.8746	     2.6855	     4.9515	     2.5177	     3.6926	    11.6653	
    10.2386	     5.7068	     5.7068	     3.6087	     5.5389	     2.9373	     5.2032	     2.7695	     3.5248	    11.4975	
    10.8261	     5.7068	     5.5389	     3.9444	     5.2872	     3.1891	     5.4550	     2.9373	     3.3569	    11.2457	
    11.3297	     5.7068	     5.2872	     4.1122	     5.0354	     3.2730	     5.6229	     2.9373	     3.1052	    10.8261	
    11.8332	     5.6229	     4.9515	     4.0283	     4.6997	     3.1891	     5.7068	     2.7695	     2.7695	    10.2386	
    12.0850	     5.4550	     4.5319	     3.6087	     4.2801	     2.7695	     5.4550	     2.1820	     2.1820	     9.4833	
    12.0850	     5.0354	     3.8605	     2.8534	     3.6926	     2.1820	     5.0354	     1.4267	     1.5106	     8.4763	
    11.7493	     4.4479	     3.0212	     1.9302	     3.0212	     1.4267	     4.5319	     0.5875	     0.7553	     7.3853	
    11.3297	     3.8605	     2.0981	     1.0910	     2.3499	     0.7553	     3.8605	    -0.3357	     0.0000	     6.3782	
    10.8261	     3.1891	     1.2589	     0.5035	     1.8463	     0.2518	     3.3569	    -1.0910	    -0.5035	     5.6229	
    10.2386	     2.6016	     0.5035	     0.3357	     1.4267	     0.0000	     2.9373	    -1.5945	    -0.7553	     5.2032	
     9.5673	     2.0142	    -0.0839	     0.5035	     1.0910	     0.0839	     2.6016	    -1.8463	    -0.8392	     5.0354	
     8.7280	     1.4267	    -0.6714	     1.0910	     0.8392	     0.4196	     2.4338	    -1.8463	    -0.6714	     5.2032	
     7.8049	     0.6714	    -1.1749	     1.7624	     0.5875	     0.7553	     2.2659	    -1.8463	    -0.5035	     5.5389	
     6.7139	    -0.0839	    -1.5945	     2.6016	     0.4196	     1.2589	     2.0981	    -1.6785	    -0.2518	     6.0425	
     5.6229	    -0.8392	    -1.8463	     3.4409	     0.2518	     1.8463	     2.0981	    -1.4267	     0.0839	     6.6299	
     4.5319	    -1.4267	    -1.8463	     4.4479	     0.1678	     2.4338	     2.1820	    -1.0910	     0.5035	     7.3013	
     3.7766	    -1.7624	    -1.5945	     5.5389	     0.3357	     3.1891	     2.5177	    -0.5035	     1.0910	     8.0566	
     3.3569	    -1.7624	    -0.9232	     6.6299	     0.7553	     4.0283	     2.9373	     0.2518	     1.6785	     8.9798	
     3.3569	    -1.3428	     0.0000	     7.6370	     1.3428	     4.7836	     3.6087	     1.1749	     2.4338	     9.8190	
     3.7766	    -0.6714	     1.2589	     8.4763	     2.0981	     5.5389	     4.3640	     2.0981	     3.0212	    10.5743	
     4.4479	     0.2518	     2.6016	     8.9798	     3.0212	     6.1264	     5.2032	     2.9373	     3.5248	    11.2457	
     5.2872	     1.2589	     3.9444	     9.1476	     4.0283	     6.5460	     5.9586	     3.6087	     3.6926	    11.7493	
     6.1264	     2.3499	     5.2872	     8.9798	     4.9515	     6.7978	     6.6299	     4.0283	     3.7766	    12.0010	
     6.9656	     3.4409	     6.4621	     8.4763	     5.8746	     6.7978	     7.2174	     4.1122	     3.6087	    12.1689	
     7.6370	     4.2801	     7.3853	     7.7209	     6.6299	     6.6299	     7.5531	     4.0283	     3.4409	    12.1689	
     8.2245	     5.1193	     8.0566	     6.9656	     7.1335	     6.4621	     7.8049	     3.6926	     3.1891	    12.0850	
     8.6441	     5.7068	     8.4763	     6.1264	     7.4692	     6.2103	     7.7209	     3.1891	     3.0212	    12.0010	
     9.0637	     6.2103	     8.6441	     5.5389	     7.5531	     6.0425	     7.5531	     2.6016	     2.8534	    11.8332	
     9.5673	     6.6299	     8.6441	     5.1193	     7.4692	     5.9586	     7.2174	     1.9302	     2.6855	    11.4975	
    10.0708	     6.9656	     8.5602	     5.0354	     7.3013	     6.0425	     6.7978	     1.4267	     2.5177	    11.1618	
    10.5743	     7.2174	     8.3923	     5.2032	     7.0496	     6.1264	     6.3782	     0.9232	     2.4338	    10.6583	
    11.2457	     7.4692	     8.1406	     5.4550	     6.7978	     6.2103	     5.9586	     0.6714	     2.2659	    10.1547	
    11.9171	     7.7209	     7.9727	     5.8746	     6.6299	     6.3782	     5.7068	     0.5035	     2.1820	     9.5673	
    12.5885	     8.0566	     7.8049	     6.2103	     6.5460	     6.5460	     5.6229	     0.5875	     2.1820	     9.0637	
    13.2599	     8.3923	     7.8049	     6.5460	     6.5460	     6.5460	     5.6229	     0.7553	     2.2659	     8.5602	
    13.8474	     8.6441	     7.8888	     6.7978	     6.7139	     6.5460	     5.8746	     0.9232	     2.2659	     8.0566	
    14.3509	     8.8959	     7.9727	     6.6299	     6.8817	     6.3782	     6.1264	     1.0910	     2.3499	     7.6370	
    14.6027	     8.9798	     8.0566	     6.1264	     6.9656	     5.8746	     6.3782	     1.0910	     2.3499	     7.2174	
    14.5187	     8.8120	     7.9727	     5.2032	     6.9656	     5.1193	     6.5460	     0.9232	     2.1820	     6.7978	
    14.1830	     8.3923	     7.7209	     3.8605	     6.7978	     4.0283	     6.6299	     0.5035	     2.0142	     6.3782	
    13.5117	     7.7209	     7.3853	     2.3499	     6.4621	     2.7695	     6.5460	    -0.0839	     1.6785	     5.8746	
    12.7563	     6.9656	     6.8817	     0.7553	     6.0425	     1.5106	     6.2943	    -0.7553	     1.3428	     5.2872	
    11.9171	     6.2943	     6.4621	    -0.5035	     5.6229	     0.3357	     6.0425	    -1.4267	     1.0071	     4.8676	
    11.3297	     5.7068	     6.1264	    -1.3428	     5.2872	    -0.5035	     5.7068	    -1.8463	     0.8392	     4.4479	
    11.0779	     5.3711	     5.9586	    -1.5106	     4.9515	    -0.8392	     5.5389	    -2.1820	     0.6714	     4.1122	
    11.1618	     5.2872	     5.8746	    -1.0910	     4.8676	    -0.7553	     5.3711	    -2.2659	     0.6714	     3.9444	
    11.4136	     5.4550	     6.0425	    -0.1678	     4.8676	    -0.3357	     5.3711	    -2.1820	     0.5875	     3.8605	
    11.9171	     5.7907	     6.1264	     1.0071	     5.0354	     0.2518	     5.4550	    -2.1820	     0.3357	     3.6926	
    12.5046	     6.1264	     6.2943	     2.1820	     5.2032	     0.8392	     5.5389	    -2.1820	     0.0000	     3.5248	
    13.0081	     6.5460	     6.2943	     3.2730	     5.4550	     1.3428	     5.7068	    -2.3499	    -0.5035	     3.2730	
    13.4277	     6.8817	     6.2103	     3.9444	     5.7907	     1.6785	     5.9586	    -2.6016	    -1.0071	     3.0212	
    13.8474	     7.2174	     6.1264	     4.4479	     6.1264	     1.7624	     6.2943	    -2.8534	    -1.5106	     2.8534	
    14.1830	     7.5531	     6.2103	     4.7836	     6.6299	     1.8463	     6.7139	    -3.0212	    -1.9302	     2.8534	
    14.6027	     8.0566	     6.3782	     5.1193	     7.3013	     2.0142	     7.4692	    -3.0212	    -2.0142	     3.0212	
    15.1901	     8.6441	     6.8817	     5.7068	     8.1406	     2.3499	     8.3084	    -2.7695	    -1.9302	     3.4409	
    15.8615	     9.2316	     7.5531	     6.3782	     9.1476	     2.8534	     9.3994	    -2.2659	    -1.6785	     4.0283	
    16.6168	     9.9869	     8.3084	     7.1335	    10.1547	     3.4409	    10.4904	    -1.6785	    -1.2589	     4.6158	
    17.3721	    10.6583	     9.2316	     7.8049	    11.0779	     4.0283	    11.4975	    -1.1749	    -0.8392	     5.2032	
    18.1274	    11.3297	     9.9869	     8.1406	    11.9171	     4.3640	    12.2528	    -0.7553	    -0.5035	     5.6229	
    18.7988	    11.9171	    10.7422	     8.3084	    12.4207	     4.5319	    12.7563	    -0.5035	    -0.3357	     5.8746	
    19.3024	    12.3367	    11.2457	     8.1406	    12.7563	     4.4479	    13.0081	    -0.5035	    -0.2518	     5.8746	
    19.7220	    12.5885	    11.6653	     7.8049	    12.7563	     4.3640	    12.8403	    -0.5875	    -0.3357	     5.7907	
    19.9738	    12.7563	    11.9171	     7.3853	    12.5885	     4.1962	    12.5046	    -0.7553	    -0.4196	     5.5389	
    19.9738	    12.5885	    11.9171	     7.0496	    12.0850	     4.1122	    11.8332	    -0.9232	    -0.5875	     5.2032	
    19.6381	    12.1689	    11.7493	     6.8817	    11.4136	     4.1122	    10.9100	    -1.0910	    -0.7553	     4.7836	
    18.7988	    11.4136	    11.3297	     6.7978	    10.4904	     4.1962	     9.7351	    -1.3428	    -0.8392	     4.3640	
    17.5400	    10.3226	    10.5743	     6.8817	     9.3994	     4.3640	     8.3084	    -1.5945	    -1.0071	     3.9444	
    15.9454	     8.9798	     9.6512	     7.1335	     8.2245	     4.6158	     6.7978	    -1.7624	    -1.1749	     3.5248	
    14.1830	     7.4692	     8.7280	     7.4692	     7.0496	     4.9515	     5.2872	    -1.9302	    -1.2589	     3.1891	
    12.5046	     6.0425	     7.8049	     7.8888	     5.9586	     5.2872	     3.7766	    -2.0142	    -1.2589	     3.0212	
    10.9940	     4.6997	     6.9656	     8.3084	     5.0354	     5.6229	     2.6016	    -2.0142	    -1.0910	     3.0212	
     9.8190	     3.5248	     6.2943	     8.4763	     4.2801	     5.8746	     1.5106	    -2.0142	    -0.9232	     3.1891	
     8.8120	     2.6016	     5.6229	     8.5602	     3.6926	     5.9586	     0.7553	    -1.9302	    -0.6714	     3.4409	
     8.1406	     1.7624	     4.9515	     8.3923	     3.1891	     5.9586	     0.1678	    -1.9302	    -0.3357	     3.7766	
     7.5531	     1.1749	     4.3640	     8.1406	     2.7695	     5.8746	    -0.2518	    -1.8463	    -0.0839	     4.1122	
     7.1335	     0.6714	     3.7766	     7.8049	     2.4338	     5.7068	    -0.4196	    -1.8463	     0.0839	     4.4479	
     6.7978	     0.3357	     3.1891	     7.5531	     2.1820	     5.5389	    -0.5035	    -1.6785	     0.2518	     4.6997	
     6.5460	     0.1678	     2.6855	     7.3013	     2.0142	     5.3711	    -0.5035	    -1.5945	     0.3357	     4.7836	
     6.4621	     0.1678	     2.3499	     7.1335	     1.9302	     5.2872	    -0.4196	    -1.5106	     0.1678	     4.7836	
     6.4621	     0.2518	     2.0142	     7.0496	     1.9302	     5.2032	    -0.2518	    -1.3428	    -0.0839	     4.6158	
     6.5460	     0.5875	     1.9302	     7.2174	     2.0142	     5.2872	    -0.0839	    -1.1749	    -0.4196	     4.3640	
     6.8817	     1.0071	     1.9302	     7.5531	     2.1820	     5.5389	     0.0839	    -0.8392	    -0.7553	     4.1122	
     7.3013	     1.5945	     2.0981	     8.0566	     2.3499	     5.9586	     0.3357	    -0.3357	    -0.9232	     3.9444	
     7.8888	     2.3499	     2.4338	     8.8120	     2.6016	     6.5460	     0.6714	     0.2518	    -0.8392	     3.8605	
     8.6441	     3.1891	     2.8534	     9.4833	     2.9373	     7.2174	     1.0071	     0.8392	    -0.6714	     3.8605	
     9.6512	     4.1962	     3.5248	    10.1547	     3.3569	     7.8888	     1.4267	     1.5945	    -0.2518	     4.0283	
    10.8261	     5.3711	     4.2801	    10.4904	     3.9444	     8.3084	     2.0142	     2.1820	     0.2518	     4.1962	
    12.0850	     6.6299	     5.2032	    10.5743	     4.5319	     8.4763	     2.6016	     2.6016	     0.7553	     4.4479	
    13.4277	     7.8049	     6.2943	    10.2386	     5.1193	     8.4763	     3.2730	     2.8534	     1.2589	     4.6997	
    14.6866	     9.0637	     7.3013	     9.5673	     5.7907	     8.1406	     3.9444	     2.9373	     1.6785	     4.9515	
    15.8615	    10.1547	     8.3923	     8.7280	     6.4621	     7.6370	     4.6158	     2.9373	     2.0981	     5.2872	
    16.9525	    11.0779	     9.3994	     7.8049	     7.2174	     7.0496	     5.2872	     2.8534	     2.5177	     5.6229	
    17.8757	    11.9171	    10.3226	     6.7978	     7.8888	     6.2943	     5.9586	     2.7695	     3.0212	     6.1264	
    18.6310	    12.6724	    11.2457	     5.7907	     8.7280	     5.6229	     6.7139	     2.7695	     3.6087	     6.6299	
    19.2184	    13.4277	    12.0850	     4.8676	     9.5673	     4.8676	     7.4692	     2.8534	     4.1962	     7.3013	
    19.7220	    14.0991	    12.8403	     3.9444	    10.4065	     4.1122	     8.3084	     3.0212	     4.8676	     8.0566	
    20.1416	    14.6866	    13.5117	     3.1052	    11.2457	     3.4409	     9.2316	     3.2730	     5.5389	     8.8120	
    20.3934	    15.2740	    14.1830	     2.4338	    12.0850	     2.8534	    10.1547	     3.6087	     6.2943	     9.6512	
    20.5612	    15.8615	    14.8544	     1.8463	    12.8403	     2.3499	    11.0779	     4.0283	     7.0496	    10.4904	
    20.7291	    16.4490	    15.4419	     1.5106	    13.5956	     1.9302	    12.0010	     4.6158	     7.7209	    11.2457	
    20.7291	    16.9525	    16.0294	     1.3428	    14.2670	     1.7624	    12.8403	     5.2032	     8.3923	    11.9171	
    20.7291	    17.4561	    16.5329	     1.5106	    14.8544	     1.7624	    13.5117	     5.7907	     8.9798	    12.5046	
    20.6451	    17.7917	    17.0364	     2.0142	    15.2740	     2.0981	    13.9313	     6.4621	     9.3994	    13.0081	
    20.3934	    18.0435	    17.2882	     2.7695	    15.5258	     2.5177	    14.0152	     7.0496	     9.6512	    13.2599	
    20.0577	    18.1274	    17.4561	     3.7766	    15.5258	     3.2730	    13.7634	     7.6370	     9.6512	    13.3438	
    19.4702	    18.0435	    17.4561	     4.9515	    15.2740	     4.1122	    13.2599	     8.2245	     9.3994	    13.2599	
    18.7988	    17.7078	    17.2043	     6.2103	    14.9384	     5.1193	    12.5046	     8.6441	     9.1476	    13.0920	
    18.0435	    17.2882	    16.9525	     7.6370	    14.4348	     6.2103	    11.5814	     9.1476	     8.8120	    12.9242	
    17.3721	    16.7847	    16.6168	     9.1476	    14.0152	     7.3013	    10.6583	     9.5673	     8.6441	    12.7563	
    16.7007	    16.3651	    16.3651	    10.7422	    13.5956	     8.5602	     9.8190	    10.1547	     8.6441	    12.7563	
    16.2811	    16.1133	    16.1972	    12.2528	    13.4277	     9.7351	     9.3155	    10.8261	     8.8959	    13.0081	
    16.1133	    15.9454	    16.1972	    13.8474	    13.3438	    11.0779	     8.9798	    11.4975	     9.3994	    13.4277	
    16.2811	    15.9454	    16.2811	    15.2740	    13.5117	    12.2528	     8.9798	    12.2528	     9.9869	    13.9313	
    16.6168	    16.1133	    16.4490	    16.6168	    13.6795	    13.5117	     9.2316	    13.0081	    10.7422	    14.6866	
    17.2043	    16.4490	    16.7007	    17.7078	    14.0152	    14.5187	     9.6512	    13.5956	    11.4975	    15.4419	
    17.9596	    16.7847	    17.0364	    18.5471	    14.4348	    15.5258	    10.4065	    14.0991	    12.2528	    16.2811	
    18.7149	    17.2043	    17.3721	    19.0506	    14.7705	    16.2811	    11.1618	    14.5187	    12.9242	    16.9525	
    19.5541	    17.6239	    17.6239	    19.3863	    15.1901	    16.8686	    12.0850	    14.7705	    13.5117	    17.6239	
    20.2255	    17.9596	    17.7917	    19.4702	    15.5258	    17.2043	    12.9242	    14.9384	    13.8474	    18.0435	
    20.8130	    18.2114	    17.8757	    19.4702	    15.7776	    17.4561	    13.6795	    15.0223	    14.0991	    18.2114	
    21.1487	    18.3792	    17.7917	    19.3024	    15.9454	    17.5400	    14.2670	    14.9384	    14.0152	    18.2114	
    21.2326	    18.3792	    17.6239	    19.1345	    16.0294	    17.5400	    14.6027	    14.6866	    13.7634	    17.9596	
    21.0648	    18.1274	    17.2882	    18.8828	    15.9454	    17.2882	    14.7705	    14.3509	    13.2599	    17.4561	
    20.6451	    17.7078	    16.8686	    18.3792	    15.6937	    16.7847	    14.6866	    13.6795	    12.4207	    16.6168	
    19.9738	    17.1204	    16.1972	    17.7078	    15.2740	    16.1133	    14.2670	    12.6724	    11.3297	    15.5258	
    19.2184	    16.3651	    15.6097	    16.7847	    14.6866	    15.1901	    13.5956	    11.5814	     9.9869	    14.1830	
    18.3792	    15.6097	    14.9384	    15.5258	    14.0991	    14.0152	    12.8403	    10.2386	     8.5602	    12.6724	
    17.6239	    14.9384	    14.3509	    14.1830	    13.4277	    12.8403	    12.0010	     8.8120	     7.2174	    11.2457	
    16.9525	    14.3509	    13.9313	    12.6724	    12.9242	    11.5814	    11.3297	     7.5531	     5.9586	     9.9869	
    16.3651	    13.9313	    13.6795	    11.2457	    12.5046	    10.4065	    10.8261	     6.4621	     4.9515	     8.9798	
    16.0294	    13.6795	    13.5956	    10.0708	    12.2528	     9.4833	    10.4904	     5.6229	     4.3640	     8.3084	
    15.6937	    13.5956	    13.5956	     9.0637	    12.0850	     8.8120	    10.3226	     5.1193	     4.0283	     7.9727	
    15.5258	    13.5117	    13.6795	     8.4763	    12.0010	     8.3923	    10.4065	     4.9515	     4.1122	     7.9727	
    15.2740	    13.5956	    13.7634	     8.2245	    12.0850	     8.3084	    10.6583	     5.1193	     4.5319	     8.2245	
    15.1901	    13.6795	    13.8474	     8.3084	    12.2528	     8.5602	    10.9940	     5.5389	     5.1193	     8.7280	
    15.2740	    13.9313	    14.0991	     8.7280	    12.5885	     8.9798	    11.4975	     6.2103	     5.9586	     9.3994	
    15.4419	    14.3509	    14.3509	     9.3155	    13.0081	     9.5673	    12.0850	     6.9656	     6.9656	    10.0708	
    15.9454	    14.9384	    14.6866	     9.9869	    13.5117	    10.2386	    12.6724	     7.7209	     7.8888	    10.7422	
    16.4490	    15.6937	    15.0223	    10.5743	    14.0152	    10.7422	    13.1760	     8.3923	     8.6441	    11.1618	
    16.8686	    16.2811	    15.1901	    10.8261	    14.4348	    11.0779	    13.5117	     8.8120	     8.9798	    11.4136	
    17.2043	    16.7007	    15.2740	    10.7422	    14.7705	    11.0779	    13.5956	     8.8959	     8.9798	    11.2457	
    17.2043	    16.9525	    15.1062	    10.3226	    14.7705	    10.6583	    13.5117	     8.6441	     8.4763	    10.5743	
    17.0364	    16.8686	    14.7705	     9.5673	    14.6027	     9.9869	    13.0081	     8.0566	     7.6370	     9.6512	
    16.6168	    16.5329	    14.2670	     8.6441	    14.2670	     9.1476	    12.3367	     7.2174	     6.6299	     8.4763	
    16.0294	    16.0294	    13.5956	     7.7209	    13.6795	     8.1406	    11.4975	     6.2943	     5.5389	     7.3013	
    15.3580	    15.3580	    13.0081	     6.8817	    13.0081	     7.3013	    10.4904	     5.4550	     4.5319	     6.1264	
    14.6866	    14.6027	    12.3367	     6.2943	    12.3367	     6.5460	     9.4833	     4.7836	     3.6926	     5.1193	
    14.0152	    13.7634	    11.7493	     5.9586	    11.5814	     6.1264	     8.4763	     4.2801	     3.1052	     4.3640	
    13.3438	    13.0081	    11.2457	     5.8746	    10.8261	     5.8746	     7.5531	     3.9444	     2.6855	     3.7766	
    12.6724	    12.1689	    10.8261	     5.9586	    10.1547	     5.7907	     6.7978	     3.8605	     2.5177	     3.4409	
    12.0010	    11.3297	    10.4904	     6.1264	     9.5673	     5.8746	     6.2103	     3.8605	     2.5177	     3.4409	
    11.4136	    10.5743	    10.1547	     6.3782	     9.1476	     6.0425	     5.7907	     4.0283	     2.6855	     3.6087	
    10.9940	     9.9030	     9.9869	     6.6299	     8.8120	     6.2103	     5.6229	     4.3640	     3.0212	     4.1122	
    10.8261	     9.4833	     9.8190	     6.8817	     8.7280	     6.3782	     5.7068	     4.6997	     3.5248	     4.7836	
    10.9940	     9.2316	     9.7351	     7.0496	     8.8120	     6.4621	     6.0425	     5.2032	     4.1122	     5.7068	
    11.4975	     9.3994	     9.7351	     7.1335	     9.1476	     6.6299	     6.7139	     5.7068	     4.8676	     6.7978	
    12.3367	     9.9030	     9.8190	     7.1335	     9.7351	     6.7978	     7.6370	     6.2943	     5.7907	     8.0566	
    13.5117	    10.6583	     9.9030	     6.9656	    10.4065	     6.9656	     8.7280	     6.8817	     6.8817	     9.4833	
    14.8544	    11.7493	    10.0708	     6.7139	    11.1618	     7.1335	     9.9030	     7.5531	     8.1406	    10.9940	
    16.1133	    12.8403	    10.1547	     6.3782	    12.0010	     7.3853	    11.0779	     8.1406	     9.3155	    12.5046	
    17.2882	    13.8474	    10.1547	     6.2103	    12.5885	     7.8049	    12.0850	     8.6441	    10.4904	    13.9313	
    18.2114	    14.6866	    10.1547	     6.1264	    13.0920	     8.3084	    12.9242	     9.0637	    11.4975	    15.2740	
    18.7988	    15.1901	    10.0708	     6.2943	    13.2599	     8.8959	    13.4277	     9.3994	    12.2528	    16.1972	
    18.9667	    15.3580	     9.8190	     6.6299	    13.0920	     9.5673	    13.5117	     9.5673	    12.5885	    16.7007	
    18.5471	    14.9384	     9.4833	     7.0496	    12.5046	    10.0708	    13.1760	     9.3994	    12.5046	    16.7007	
    17.7078	    14.0991	     8.8959	     7.4692	    11.6653	    10.5743	    12.5046	     9.0637	    11.8332	    16.1972	
    16.3651	    12.7563	     8.1406	     7.8888	    10.5743	    10.8261	    11.5814	     8.5602	    10.7422	    15.1901	
    14.6027	    11.1618	     7.3013	     8.3084	     9.3994	    10.9100	    10.4065	     7.8888	     9.3155	    13.9313	
    12.6724	     9.3994	     6.2943	     8.6441	     8.0566	    10.9100	     9.1476	     7.0496	     7.8888	    12.4207	
    10.4904	     7.4692	     5.2872	     8.8120	     6.7978	    10.7422	     7.9727	     6.2943	     6.4621	    10.9100	
     8.2245	     5.4550	     4.1122	     8.8959	     5.5389	    10.4904	     6.8817	     5.4550	     5.2032	     9.4833	
     5.8746	     3.4409	     2.9373	     8.7280	     4.4479	     9.9869	     5.8746	     4.6158	     4.0283	     8.2245	
     3.6926	     1.5945	     1.7624	     8.3084	     3.4409	     9.3994	     5.0354	     3.7766	     3.0212	     6.9656	
     1.8463	     0.0000	     0.6714	     7.7209	     2.7695	     8.5602	     4.4479	     2.9373	     2.0981	     5.9586	
     0.5035	    -1.1749	    -0.2518	     6.9656	     2.2659	     7.7209	     4.0283	     2.0981	     1.3428	     5.0354	
    -0.2518	    -1.8463	    -0.9232	     6.1264	     2.0142	     6.7139	     3.9444	     1.2589	     0.5875	     4.1962	
    -0.3357	    -2.0142	    -1.2589	     5.2032	     2.0981	     5.7068	     4.1122	     0.4196	    -0.1678	     3.5248	
     0.0839	    -1.7624	    -1.4267	     4.3640	     2.3499	     4.6997	     4.4479	    -0.4196	    -0.8392	     2.9373	
     1.0071	    -1.0910	    -1.2589	     3.6926	     2.7695	     3.7766	     4.8676	    -1.1749	    -1.4267	     2.4338	
     2.1820	    -0.2518	    -0.8392	     3.1052	     3.1891	     2.9373	     5.2872	    -1.9302	    -1.9302	     2.0142	
     3.5248	     0.7553	    -0.2518	     2.8534	     3.5248	     2.2659	     5.6229	    -2.6016	    -2.4338	     1.5945	
     4.6997	     1.6785	     0.4196	     2.8534	     3.7766	     1.7624	     5.8746	    -3.1891	    -2.7695	     1.1749	
     5.7907	     2.5177	     1.0071	     3.1052	     3.8605	     1.5106	     5.9586	    -3.6926	    -3.1052	     0.8392	
     6.7139	     3.1891	     1.5945	     3.6087	     3.7766	     1.4267	     5.7068	    -4.1962	    -3.3569	     0.5035	
     7.3013	     3.6087	     2.0142	     4.1962	     3.4409	     1.4267	     5.2032	    -4.6158	    -3.6087	     0.1678	
     7.7209	     3.7766	     2.2659	     4.8676	     2.9373	     1.5945	     4.5319	    -5.0354	    -3.7766	    -0.1678	
     7.8049	     3.7766	     2.3499	     5.5389	     2.4338	     1.8463	     3.6926	    -5.3711	    -3.7766	    -0.5035	
     7.7209	     3.6087	     2.4338	     6.1264	     1.9302	     2.1820	     2.8534	    -5.6229	    -3.7766	    -0.6714	
     7.4692	     3.1891	     2.2659	     6.6299	     1.4267	     2.4338	     2.0142	    -5.7907	    -3.6926	    -0.7553	
     6.8817	     2.6855	     2.0142	     6.9656	     0.9232	     2.6855	     1.2589	    -5.7907	    -3.4409	    -0.6714	
     6.0425	     1.8463	     1.5106	     7.2174	     0.4196	     2.9373	     0.5035	    -5.7068	    -3.1052	    -0.4196	
     4.9515	     0.9232	     0.8392	     7.3853	    -0.2518	     3.1052	    -0.0839	    -5.4550	    -2.6855	     0.0000	
     3.6926	    -0.1678	     0.0839	     7.4692	    -0.8392	     3.3569	    -0.5875	    -5.0354	    -2.0981	     0.6714	
     2.4338	    -1.2589	    -0.8392	     7.7209	    -1.4267	     3.7766	    -0.8392	    -4.3640	    -1.3428	     1.5106	
     1.1749	    -2.2659	    -1.5945	     8.1406	    -1.8463	     4.3640	    -0.8392	    -3.3569	    -0.3357	     2.6016	
     0.0839	    -3.0212	    -2.2659	     8.8120	    -2.0142	     5.2032	    -0.5035	    -2.0142	     0.9232	     3.8605	
    -0.6714	    -3.3569	    -2.6016	     9.4833	    -1.8463	     6.2103	     0.1678	    -0.4196	     2.2659	     5.2032	
    -0.9232	    -3.3569	    -2.6016	    10.1547	    -1.3428	     7.3013	     1.1749	     1.2589	     3.6087	     6.5460	
    -0.7553	    -3.0212	    -2.3499	    10.4904	    -0.5035	     8.2245	     2.4338	     2.9373	     4.8676	     7.8049	
     0.0000	    -2.1820	    -1.7624	    10.5743	     0.5875	     8.9798	     3.8605	     4.4479	     5.9586	     8.9798	
     1.1749	    -1.0071	    -0.9232	    10.2386	     1.8463	     9.4833	     5.2872	     5.7068	     6.8817	     9.9869	
     2.6016	     0.3357	     0.1678	     9.7351	     3.1891	     9.9030	     6.7139	     6.7139	     7.6370	    10.8261	
     4.1962	     1.9302	     1.3428	     9.2316	     4.4479	    10.1547	     7.9727	     7.5531	     8.3084	    11.4136	
     5.8746	     3.5248	     2.6016	     8.9798	     5.7068	    10.4904	     9.0637	     8.2245	     8.8959	    11.9171	
     7.4692	     5.2032	     3.8605	     9.0637	     6.7978	    10.9100	     9.9030	     8.7280	     9.3994	    12.1689	
     9.0637	     6.7978	     5.2032	     9.5673	     7.8049	    11.6653	    10.4904	     9.2316	     9.8190	    12.3367	
    10.5743	     8.3923	     6.5460	    10.4904	     8.7280	    12.4207	    10.9940	     9.6512	    10.0708	    12.4207	
    11.9171	     9.8190	     7.8049	    11.5814	     9.5673	    13.3438	    11.3297	     9.9869	    10.3226	    12.2528	
    13.0920	    11.1618	     9.0637	    12.7563	    10.3226	    14.0991	    11.5814	    10.0708	    10.4065	    12.0010	
    14.1830	    12.3367	    10.1547	    13.7634	    11.0779	    14.6027	    11.5814	     9.9869	    10.3226	    11.5814	
    15.1901	    13.3438	    11.1618	    14.5187	    11.5814	    14.9384	    11.5814	     9.6512	     9.9869	    10.9940	
    16.0294	    14.0152	    11.9171	    14.8544	    12.0850	    14.8544	    11.4136	     9.0637	     9.5673	    10.2386	
    16.7847	    14.6027	    12.5885	    14.8544	    12.4207	    14.4348	    11.3297	     8.3923	     8.9798	     9.4833	
    17.3721	    14.9384	    13.1760	    14.4348	    12.6724	    13.6795	    11.1618	     7.5531	     8.3923	     8.6441	
    17.7078	    15.0223	    13.5117	    13.6795	    12.8403	    12.6724	    10.9940	     6.6299	     7.7209	     7.8888	
    17.7917	    14.9384	    13.7634	    12.6724	    12.8403	    11.4975	    10.8261	     5.6229	     6.9656	     7.1335	
    17.6239	    14.6027	    13.7634	    11.5814	    12.6724	    10.1547	    10.6583	     4.6158	     6.2943	     6.3782	
    17.2043	    14.0991	    13.6795	    10.3226	    12.3367	     8.8959	    10.4065	     3.6926	     5.6229	     5.6229	
    16.5329	    13.5117	    13.4277	     9.1476	    11.8332	     7.6370	    10.0708	     2.7695	     4.8676	     4.8676	
    15.8615	    12.8403	    13.0920	     8.0566	    11.1618	     6.4621	     9.6512	     1.8463	     4.1122	     4.0283	
    15.1062	    12.2528	    12.6724	     7.0496	    10.4904	     5.4550	     9.2316	     1.0071	     3.2730	     3.2730	
    14.4348	    11.5814	    12.1689	     6.1264	     9.8190	     4.6158	     8.6441	     0.2518	     2.4338	     2.3499	
    13.8474	    11.0779	    11.6653	     5.3711	     9.1476	     3.8605	     8.1406	    -0.5035	     1.5106	     1.5106	
    13.2599	    10.6583	    11.0779	     4.7836	     8.4763	     3.4409	     7.5531	    -1.1749	     0.6714	     0.7553	
    12.8403	    10.3226	    10.4904	     4.5319	     7.8888	     3.1891	     7.0496	    -1.6785	     0.0000	     0.1678	
    12.5046	     9.9869	     9.9030	     4.3640	     7.4692	     3.1052	     6.6299	    -2.0142	    -0.5035	    -0.2518	
    12.2528	     9.6512	     9.1476	     4.3640	     7.0496	     3.1052	     6.2943	    -2.1820	    -0.6714	    -0.4196	
    11.8332	     9.2316	     8.3923	     4.3640	     6.6299	     3.1052	     6.0425	    -2.3499	    -0.6714	    -0.4196	
    11.3297	     8.5602	     7.4692	     4.2801	     6.2943	     3.0212	     5.8746	    -2.3499	    -0.4196	    -0.2518	
    10.5743	     7.7209	     6.4621	     3.9444	     5.7907	     2.8534	     5.7068	    -2.4338	    -0.1678	     0.0000	
     9.6512	     6.6299	     5.2872	     3.2730	     5.2872	     2.3499	     5.6229	    -2.6016	     0.1678	     0.3357	
     8.6441	     5.4550	     4.1122	     2.3499	     4.6997	     1.7624	     5.5389	    -2.6855	     0.5035	     0.7553	
     7.5531	     4.2801	     2.9373	     1.3428	     4.2801	     1.0910	     5.6229	    -2.6855	     0.9232	     1.2589	
     6.5460	     3.1891	     2.0142	     0.3357	     3.9444	     0.5035	     5.8746	    -2.6016	     1.4267	     1.9302	
     5.7068	     2.2659	     1.3428	    -0.4196	     3.7766	    -0.0839	     6.2943	    -2.3499	     1.8463	     2.7695	
     5.1193	     1.6785	     0.9232	    -1.1749	     3.9444	    -0.5035	     6.8817	    -2.0981	     2.2659	     3.5248	
     4.6158	     1.2589	     0.7553	    -1.7624	     4.1962	    -1.0071	     7.5531	    -1.8463	     2.6016	     4.3640	
     4.3640	     1.0071	     0.7553	    -2.2659	     4.6158	    -1.4267	     8.3084	    -1.6785	     2.8534	     5.0354	
     4.2801	     1.0071	     0.8392	    -2.9373	     5.0354	    -1.8463	     9.0637	    -1.6785	     2.9373	     5.7068	
     4.3640	     1.0910	     1.1749	    -3.6087	     5.6229	    -2.3499	     9.7351	    -1.7624	     2.9373	     6.2103	
     4.5319	     1.3428	     1.5945	    -4.3640	     6.2943	    -2.7695	    10.4904	    -1.9302	     2.9373	     6.6299	
     4.8676	     1.7624	     2.0981	    -5.1193	     6.9656	    -3.1891	    11.0779	    -2.2659	     2.9373	     7.0496	
     5.2032	     2.0981	     2.6016	    -5.8746	     7.5531	    -3.6087	    11.5814	    -2.7695	     2.8534	     7.2174	
     5.6229	     2.5177	     3.0212	    -6.7139	     7.9727	    -3.9444	    11.8332	    -3.3569	     2.6855	     7.3013	
     6.0425	     2.8534	     3.4409	    -7.3013	     8.3084	    -4.2801	    11.9171	    -4.1122	     2.4338	     7.2174	
     6.5460	     3.1052	     3.7766	    -7.8049	     8.4763	    -4.5319	    11.7493	    -4.7836	     2.0142	     7.0496	
     7.0496	     3.5248	     4.1122	    -8.0566	     8.6441	    -4.6997	    11.4136	    -5.4550	     1.6785	     6.7139	
     7.7209	     4.0283	     4.5319	    -7.9727	     8.7280	    -4.6158	    11.0779	    -5.9586	     1.3428	     6.4621	
     8.6441	     4.6997	     5.1193	    -7.6370	     8.8959	    -4.3640	    10.8261	    -6.2103	     1.0071	     6.1264	
     9.5673	     5.5389	     5.8746	    -6.9656	     9.2316	    -3.8605	    10.6583	    -6.2943	     0.6714	     5.7907	
    10.6583	     6.5460	     6.7978	    -6.0425	     9.5673	    -3.2730	    10.6583	    -6.1264	     0.3357	     5.5389	
    11.5814	     7.5531	     7.7209	    -4.8676	    10.0708	    -2.5177	    10.7422	    -5.8746	     0.0000	     5.2032	
    12.4207	     8.5602	     8.5602	    -3.6087	    10.5743	    -1.6785	    10.9940	    -5.4550	    -0.4196	     4.8676	
    12.8403	     9.3155	     9.3155	    -2.2659	    10.9940	    -0.8392	    11.2457	    -4.9515	    -0.7553	     4.5319	
    13.0081	     9.9030	     9.9030	    -0.8392	    11.2457	     0.0000	    11.4975	    -4.3640	    -1.0910	     4.2801	
    12.6724	    10.1547	    10.1547	     0.5875	    11.3297	     0.9232	    11.6653	    -3.7766	    -1.2589	     4.1962	
    11.9171	     9.9869	    10.0708	     2.0142	    11.1618	     1.6785	    11.5814	    -3.1891	    -1.3428	     4.1122	
    10.8261	     9.4833	     9.6512	     3.1891	    10.5743	     2.2659	    11.3297	    -2.6855	    -1.3428	     4.0283	
     9.3994	     8.7280	     8.8120	     4.1122	     9.7351	     2.7695	    10.7422	    -2.4338	    -1.3428	     3.9444	
     7.7209	     7.6370	     7.8049	     4.6997	     8.6441	     2.9373	     9.9030	    -2.2659	    -1.3428	     3.7766	
     6.1264	     6.5460	     6.6299	     4.9515	     7.3853	     3.0212	     8.8959	    -2.3499	    -1.3428	     3.6087	
     4.6158	     5.4550	     5.4550	     4.8676	     6.2103	     3.0212	     7.7209	    -2.4338	    -1.4267	     3.3569	
     3.4409	     4.5319	     4.2801	     4.6997	     5.0354	     3.0212	     6.5460	    -2.6016	    -1.3428	     3.1891	
     2.6855	     4.0283	     3.4409	     4.6158	     4.0283	     3.1891	     5.4550	    -2.6016	    -1.1749	     3.1891	
     2.5177	     3.8605	     2.8534	     4.6997	     3.2730	     3.4409	     4.4479	    -2.5177	    -0.8392	     3.2730	
     2.7695	     4.0283	     2.6016	     4.7836	     2.7695	     3.9444	     3.6087	    -2.2659	    -0.3357	     3.4409	
     3.4409	     4.4479	     2.6016	     4.9515	     2.4338	     4.4479	     2.9373	    -1.8463	     0.3357	     3.8605	
     4.3640	     5.1193	     2.8534	     4.9515	     2.2659	     4.9515	     2.4338	    -1.4267	     1.0910	     4.3640	
     5.2872	     5.7907	     3.1891	     4.6997	     2.2659	     5.3711	     2.0981	    -1.0071	     2.0142	     4.9515	
     6.2943	     6.4621	     3.6926	     4.2801	     2.3499	     5.6229	     1.9302	    -0.5875	     2.9373	     5.7907	
     7.1335	     7.0496	     4.1962	     3.6087	     2.5177	     5.7068	     1.9302	    -0.0839	     3.9444	     6.7978	
     7.8049	     7.3013	     4.6158	     2.8534	     2.6016	     5.6229	     2.0981	     0.4196	     4.9515	     7.9727	
     7.9727	     7.2174	     4.7836	     2.0142	     2.6016	     5.2872	     2.3499	     0.8392	     5.7907	     9.1476	
     7.6370	     6.6299	     4.6158	     0.9232	     2.4338	     4.6997	     2.6016	     0.9232	     6.2943	    10.1547	
     6.7139	     5.4550	     3.9444	    -0.2518	     1.9302	     3.6926	     2.8534	     0.7553	     6.3782	    10.9100	
     5.2032	     3.7766	     2.7695	    -1.7624	     1.2589	     2.2659	     2.8534	     0.0839	     5.8746	    11.2457	
     3.1891	     1.6785	     1.1749	    -3.5248	     0.3357	     0.5035	     2.8534	    -0.9232	     5.0354	    11.2457	
     0.7553	    -0.6714	    -0.7553	    -5.3711	    -0.7553	    -1.6785	     2.6855	    -2.3499	     3.7766	    10.8261	
    -1.8463	    -3.1891	    -2.8534	    -7.2174	    -1.8463	    -3.8605	     2.4338	    -4.0283	     2.2659	    10.0708	
    -4.4479	    -5.5389	    -4.8676	    -8.8959	    -2.8534	    -5.9586	     2.1820	    -5.6229	     0.8392	     9.1476	
    -6.7139	    -7.5531	    -6.7139	   -10.0708	    -3.6087	    -7.6370	     2.0142	    -7.0496	    -0.5035	     8.2245	
    -8.4763	    -8.8959	    -8.0566	   -10.6583	    -4.0283	    -8.7280	     2.0981	    -8.0566	    -1.4267	     7.3013	
    -9.4833	    -9.6512	    -8.8120	   -10.4904	    -4.0283	    -9.1476	     2.4338	    -8.6441	    -2.0142	     6.6299	
    -9.6512	    -9.5673	    -8.8959	    -9.7351	    -3.5248	    -8.8959	     2.9373	    -8.7280	    -2.1820	     6.1264	
    -9.1476	    -8.9798	    -8.4763	    -8.5602	    -2.7695	    -8.2245	     3.6087	    -8.3923	    -2.0142	     5.7907	
    -8.1406	    -7.9727	    -7.7209	    -7.2174	    -1.7624	    -7.2174	     4.2801	    -7.8888	    -1.5945	     5.6229	
    -6.9656	    -6.7978	    -6.7139	    -5.9586	    -0.8392	    -6.1264	     4.9515	    -7.3013	    -1.0910	     5.5389	
    -5.7068	    -5.5389	    -5.7068	    -4.8676	     0.0839	    -5.0354	     5.4550	    -6.7139	    -0.5875	     5.4550	
    -4.5319	    -4.3640	    -4.6158	    -3.9444	     0.9232	    -4.1122	     5.7907	    -6.1264	    -0.2518	     5.3711	
    -3.2730	    -3.1891	    -3.5248	    -3.3569	     1.5945	    -3.3569	     6.0425	    -5.7068	     0.0839	     5.2032	
    -2.0981	    -2.0142	    -2.5177	    -2.9373	     2.0981	    -2.6855	     6.1264	    -5.3711	     0.2518	     5.0354	
    -0.8392	    -0.9232	    -1.4267	    -2.7695	     2.5177	    -2.1820	     6.2103	    -5.1193	     0.3357	     4.7836	
     0.4196	     0.2518	    -0.4196	    -2.5177	     2.9373	    -1.7624	     6.2103	    -4.8676	     0.4196	     4.6997	
     1.7624	     1.5106	     0.6714	    -2.3499	     3.3569	    -1.4267	     6.2943	    -4.6997	     0.5035	     4.6158	
     3.1891	     2.7695	     1.7624	    -2.1820	     3.7766	    -1.0910	     6.4621	    -4.3640	     0.5875	     4.6158	
     4.5319	     4.0283	     2.8534	    -2.0142	     4.2801	    -0.8392	     6.7139	    -4.1122	     0.7553	     4.6997	
     5.7068	     5.2032	     3.7766	    -1.8463	     4.6997	    -0.5875	     6.9656	    -3.9444	     0.9232	     4.8676	
     6.6299	     6.1264	     4.6997	    -1.9302	     5.0354	    -0.5875	     7.1335	    -3.8605	     1.0071	     4.9515	
     7.0496	     6.7139	     5.2872	    -2.0981	     5.2032	    -0.6714	     7.1335	    -4.0283	     0.9232	     5.0354	
     7.0496	     6.9656	     5.6229	    -2.4338	     5.1193	    -1.0071	     7.0496	    -4.3640	     0.7553	     4.9515	
     6.4621	     6.8817	     5.7068	    -2.9373	     4.7836	    -1.5106	     6.7139	    -5.0354	     0.4196	     4.6997	
     5.4550	     6.3782	     5.4550	    -3.5248	     4.2801	    -2.0981	     6.1264	    -5.8746	    -0.0839	     4.3640	
     4.1122	     5.6229	     4.9515	    -4.1962	     3.5248	    -2.8534	     5.2872	    -6.9656	    -0.8392	     3.7766	
     2.5177	     4.5319	     4.1962	    -5.0354	     2.6016	    -3.7766	     4.1962	    -8.3084	    -1.8463	     3.0212	
     0.7553	     3.1891	     3.1052	    -5.8746	     1.4267	    -4.8676	     2.7695	    -9.8190	    -3.1052	     2.0142	
    -1.0071	     1.6785	     1.8463	    -6.7978	     0.2518	    -5.9586	     1.1749	   -11.4975	    -4.5319	     0.8392	
    -2.6016	     0.1678	     0.5035	    -7.5531	    -1.0071	    -6.9656	    -0.5035	   -13.1760	    -6.0425	    -0.3357	
    -3.7766	    -1.0910	    -0.7553	    -8.2245	    -2.1820	    -7.8049	    -2.1820	   -14.6027	    -7.4692	    -1.4267	
    -4.6158	    -2.1820	    -1.7624	    -8.4763	    -3.0212	    -8.3084	    -3.5248	   -15.7776	    -8.7280	    -2.2659	
    -4.8676	    -2.7695	    -2.5177	    -8.3923	    -3.6926	    -8.3923	    -4.5319	   -16.5329	    -9.5673	    -2.6855	
    -4.5319	    -2.9373	    -2.9373	    -8.0566	    -3.9444	    -8.1406	    -5.0354	   -16.8686	    -9.9030	    -2.6016	
    -3.7766	    -2.6855	    -3.0212	    -7.3013	    -3.9444	    -7.4692	    -5.1193	   -16.7007	    -9.7351	    -1.9302	
    -2.4338	    -1.9302	    -2.6855	    -6.2943	    -3.5248	    -6.3782	    -4.6158	   -15.9454	    -8.9798	    -0.8392	
    -0.7553	    -0.8392	    -2.0981	    -4.9515	    -2.7695	    -5.0354	    -3.6087	   -14.7705	    -7.8049	     0.6714	
     1.0910	     0.5035	    -1.2589	    -3.3569	    -1.7624	    -3.2730	    -2.2659	   -13.0081	    -6.2103	     2.5177	
     3.1052	     2.0142	    -0.3357	    -1.6785	    -0.5875	    -1.3428	    -0.5875	   -10.9940	    -4.2801	     4.5319	
     4.9515	     3.5248	     0.6714	     0.0839	     0.6714	     0.6714	     1.2589	    -8.6441	    -2.2659	     6.5460	
     6.4621	     4.6997	     1.5945	     1.8463	     1.9302	     2.6855	     3.0212	    -6.2943	    -0.1678	     8.4763	
     7.5531	     5.6229	     2.3499	     3.4409	     2.9373	     4.5319	     4.5319	    -4.0283	     1.6785	    10.2386	
     8.1406	     6.2103	     2.7695	     4.6997	     3.7766	     6.1264	     5.7907	    -1.9302	     3.4409	    11.6653	
     8.4763	     6.4621	     3.1052	     5.7068	     4.3640	     7.5531	     6.7139	     0.0000	     4.9515	    12.7563	
     8.4763	     6.4621	     3.2730	     6.2943	     4.7836	     8.7280	     7.3853	     1.5945	     6.2103	    13.5117	
     8.2245	     6.2103	     3.2730	     6.6299	     5.0354	     9.4833	     7.7209	     2.9373	     7.1335	    13.9313	
     7.8888	     5.9586	     3.2730	     6.4621	     5.2032	     9.9869	     7.8049	     3.8605	     7.8049	    13.9313	
[Epoch Header]
[Trial Type]	23
[Accept]	1
[Correct]	0
[RT]	 0.000
[Resp]	0
[Epoch Data]
     4.0283	     7.8888	     5.7907	    -1.3428	     2.7695	    -3.1052	     2.2659	    -0.5035	     3.2730	    -3.1891	
     4.4479	     8.3923	     6.3782	    -1.0071	     3.3569	    -2.6016	     2.7695	    -0.0839	     3.6926	    -2.6855	
     4.8676	     8.8959	     6.8817	    -0.2518	     3.7766	    -1.8463	     3.1052	     0.3357	     3.8605	    -2.4338	
     5.2032	     9.3155	     7.3853	     0.8392	     4.0283	    -1.0071	     3.2730	     0.6714	     3.7766	    -2.2659	
     5.5389	     9.6512	     7.8049	     2.0981	     4.2801	    -0.0839	     3.3569	     0.8392	     3.5248	    -2.3499	
     5.7068	     9.8190	     8.0566	     3.3569	     4.2801	     0.7553	     3.2730	     1.0071	     3.1891	    -2.5177	
     5.7907	     9.8190	     8.2245	     4.5319	     4.2801	     1.5106	     3.1052	     1.0910	     2.8534	    -2.7695	
     5.6229	     9.5673	     8.3084	     5.5389	     4.1962	     2.0142	     2.9373	     1.1749	     2.5177	    -3.1052	
     5.2872	     9.1476	     8.2245	     6.2943	     4.1122	     2.3499	     2.7695	     1.1749	     2.2659	    -3.3569	
     4.6997	     8.4763	     7.8888	     6.7139	     3.8605	     2.5177	     2.6016	     1.1749	     2.0981	    -3.6926	
     3.7766	     7.5531	     7.3853	     6.8817	     3.4409	     2.4338	     2.4338	     1.1749	     2.0142	    -3.9444	
     2.7695	     6.4621	     6.7139	     6.7139	     2.9373	     2.2659	     2.1820	     1.0910	     1.9302	    -4.1962	
     1.5106	     5.2032	     5.7907	     6.2943	     2.2659	     1.9302	     2.0142	     0.9232	     1.9302	    -4.3640	
     0.1678	     3.9444	     4.8676	     5.7907	     1.5945	     1.4267	     1.9302	     0.7553	     1.9302	    -4.5319	
    -1.0910	     2.7695	     3.8605	     5.2032	     1.0071	     0.9232	     1.9302	     0.6714	     1.9302	    -4.5319	
    -2.2659	     1.5945	     3.0212	     4.6158	     0.5035	     0.5035	     2.0981	     0.6714	     2.0142	    -4.4479	
    -3.2730	     0.6714	     2.2659	     4.0283	     0.2518	     0.0000	     2.3499	     0.6714	     2.0981	    -4.3640	
    -4.1962	    -0.0839	     1.5945	     3.4409	     0.2518	    -0.4196	     2.6855	     0.5875	     2.0981	    -4.1962	
    -4.9515	    -0.6714	     1.0910	     2.8534	     0.3357	    -0.9232	     3.0212	     0.5035	     2.0142	    -4.0283	
    -5.6229	    -1.0071	     0.7553	     2.0981	     0.6714	    -1.5106	     3.3569	     0.2518	     1.7624	    -4.0283	
    -6.2103	    -1.2589	     0.4196	     1.1749	     1.0910	    -2.2659	     3.6087	    -0.1678	     1.4267	    -4.1122	
    -6.6299	    -1.4267	     0.2518	     0.0839	     1.5106	    -3.0212	     3.8605	    -0.7553	     1.0071	    -4.3640	
    -6.7978	    -1.3428	     0.1678	    -1.0071	     1.8463	    -3.8605	     3.9444	    -1.4267	     0.5035	    -4.7836	
    -6.7978	    -1.1749	     0.1678	    -2.0142	     2.1820	    -4.6997	     3.8605	    -2.0981	    -0.0839	    -5.2872	
    -6.4621	    -0.8392	     0.2518	    -2.8534	     2.4338	    -5.2872	     3.7766	    -2.7695	    -0.5875	    -5.8746	
    -5.7907	    -0.2518	     0.4196	    -3.3569	     2.5177	    -5.7907	     3.5248	    -3.2730	    -1.0910	    -6.3782	
    -4.9515	     0.4196	     0.7553	    -3.6087	     2.6855	    -5.9586	     3.1891	    -3.6926	    -1.4267	    -6.8817	
    -3.8605	     1.2589	     1.2589	    -3.5248	     2.7695	    -5.9586	     2.9373	    -3.8605	    -1.5945	    -7.3013	
    -2.6855	     2.0981	     1.8463	    -3.1052	     2.8534	    -5.6229	     2.6855	    -3.9444	    -1.5945	    -7.4692	
    -1.5945	     3.0212	     2.4338	    -2.4338	     2.9373	    -5.1193	     2.4338	    -3.7766	    -1.4267	    -7.5531	
    -0.4196	     3.9444	     3.1052	    -1.7624	     3.0212	    -4.6158	     2.2659	    -3.5248	    -1.1749	    -7.3853	
     0.6714	     4.7836	     3.8605	    -1.0071	     3.1891	    -4.0283	     2.1820	    -3.1891	    -0.7553	    -7.2174	
     1.7624	     5.5389	     4.5319	    -0.5035	     3.2730	    -3.6087	     2.0981	    -2.9373	    -0.4196	    -6.8817	
     2.6855	     6.2103	     5.2032	    -0.2518	     3.3569	    -3.4409	     2.0142	    -2.6855	    -0.0839	    -6.5460	
     3.4409	     6.7978	     5.7068	    -0.3357	     3.3569	    -3.6087	     1.9302	    -2.6016	     0.1678	    -6.2943	
     4.0283	     7.1335	     5.9586	    -0.7553	     3.1052	    -4.0283	     1.7624	    -2.6855	     0.1678	    -6.1264	
     4.3640	     7.3013	     5.9586	    -1.5106	     2.6855	    -4.6158	     1.4267	    -3.0212	     0.0000	    -6.1264	
     4.4479	     7.2174	     5.7068	    -2.3499	     2.0981	    -5.3711	     0.9232	    -3.5248	    -0.4196	    -6.2103	
     4.1962	     6.8817	     5.2032	    -3.1052	     1.3428	    -6.1264	     0.2518	    -4.0283	    -0.9232	    -6.4621	
     3.7766	     6.4621	     4.6158	    -3.5248	     0.5035	    -6.6299	    -0.4196	    -4.4479	    -1.5106	    -6.7139	
     3.2730	     6.0425	     4.1122	    -3.6087	    -0.2518	    -6.7978	    -1.1749	    -4.7836	    -2.0142	    -7.0496	
     2.6855	     5.5389	     3.6087	    -3.3569	    -0.9232	    -6.6299	    -1.8463	    -4.8676	    -2.2659	    -7.3013	
     2.0981	     5.2032	     3.1052	    -2.8534	    -1.4267	    -6.2103	    -2.4338	    -4.8676	    -2.3499	    -7.3853	
     1.4267	     4.8676	     2.7695	    -2.1820	    -1.8463	    -5.7068	    -3.0212	    -4.6997	    -2.1820	    -7.3013	
     0.8392	     4.6158	     2.5177	    -1.5945	    -2.1820	    -5.1193	    -3.4409	    -4.4479	    -1.8463	    -7.0496	
     0.4196	     4.5319	     2.4338	    -1.1749	    -2.3499	    -4.6158	    -3.6926	    -4.1962	    -1.3428	    -6.7139	
     0.0000	     4.5319	     2.4338	    -1.0071	    -2.4338	    -4.2801	    -3.8605	    -3.8605	    -0.7553	    -6.2943	
    -0.1678	     4.6997	     2.6016	    -1.1749	    -2.2659	    -3.9444	    -3.8605	    -3.6087	    -0.0839	    -5.7907	
    -0.2518	     5.1193	     2.8534	    -1.5106	    -2.0142	    -3.8605	    -3.6087	    -3.3569	     0.5875	    -5.1193	
    -0.1678	     5.6229	     3.3569	    -2.0142	    -1.5106	    -3.7766	    -3.1052	    -3.1052	     1.2589	    -4.3640	
     0.0000	     6.2103	     3.9444	    -2.6016	    -0.9232	    -3.8605	    -2.3499	    -2.8534	     1.9302	    -3.5248	
     0.2518	     6.7978	     4.6158	    -3.4409	    -0.0839	    -4.1962	    -1.3428	    -2.6016	     2.6016	    -2.6016	
     0.3357	     7.2174	     5.2032	    -4.3640	     0.8392	    -4.6158	    -0.2518	    -2.5177	     3.1052	    -1.7624	
     0.3357	     7.3013	     5.7068	    -5.4550	     1.8463	    -5.3711	     1.0071	    -2.5177	     3.4409	    -1.0071	
     0.0839	     7.0496	     6.0425	    -6.6299	     2.7695	    -6.2943	     2.1820	    -2.6855	     3.5248	    -0.5035	
    -0.5035	     6.5460	     6.1264	    -7.8888	     3.6087	    -7.3013	     3.3569	    -3.0212	     3.1891	    -0.1678	
    -1.1749	     5.7068	     6.0425	    -8.9798	     4.3640	    -8.3923	     4.5319	    -3.4409	     2.7695	    -0.0839	
    -2.0142	     4.7836	     5.8746	    -9.8190	     4.9515	    -9.3994	     5.4550	    -3.9444	     2.0981	    -0.1678	
    -2.8534	     3.8605	     5.5389	   -10.4065	     5.4550	   -10.1547	     6.2103	    -4.4479	     1.4267	    -0.4196	
    -3.6087	     3.0212	     5.2032	   -10.7422	     5.7068	   -10.7422	     6.7978	    -4.8676	     0.7553	    -0.8392	
    -4.2801	     2.2659	     4.7836	   -10.8261	     5.8746	   -11.1618	     7.2174	    -5.2032	     0.2518	    -1.2589	
    -4.8676	     1.5945	     4.2801	   -10.7422	     5.7907	   -11.3297	     7.3013	    -5.5389	    -0.2518	    -1.8463	
    -5.3711	     1.0071	     3.6926	   -10.6583	     5.5389	   -11.4975	     7.2174	    -5.9586	    -0.6714	    -2.5177	
    -5.7907	     0.5035	     3.1052	   -10.4904	     5.1193	   -11.5814	     6.8817	    -6.2943	    -1.0910	    -3.1891	
    -6.2103	     0.0000	     2.4338	   -10.4065	     4.5319	   -11.5814	     6.3782	    -6.6299	    -1.5106	    -4.0283	
    -6.5460	    -0.4196	     1.8463	   -10.1547	     3.8605	   -11.4975	     5.7068	    -6.9656	    -1.9302	    -4.8676	
    -6.7139	    -0.7553	     1.3428	    -9.8190	     3.2730	   -11.2457	     4.9515	    -7.2174	    -2.2659	    -5.7068	
    -6.7139	    -0.9232	     1.0071	    -9.3155	     2.6855	   -10.9100	     4.1962	    -7.3013	    -2.5177	    -6.4621	
    -6.4621	    -0.8392	     0.9232	    -8.5602	     2.2659	   -10.3226	     3.6087	    -7.3013	    -2.7695	    -7.2174	
    -5.9586	    -0.5035	     1.0071	    -7.6370	     2.0142	    -9.6512	     3.1052	    -7.2174	    -3.0212	    -7.8049	
    -5.2032	     0.0000	     1.3428	    -6.6299	     1.9302	    -8.8959	     2.7695	    -7.0496	    -3.2730	    -8.3084	
    -4.2801	     0.6714	     1.7624	    -5.7068	     1.9302	    -8.2245	     2.5177	    -6.9656	    -3.5248	    -8.7280	
    -3.2730	     1.3428	     2.2659	    -4.7836	     2.0981	    -7.6370	     2.4338	    -6.8817	    -3.8605	    -9.0637	
    -2.2659	     2.0981	     2.6855	    -4.1122	     2.2659	    -7.1335	     2.3499	    -6.7978	    -4.1962	    -9.3994	
    -1.1749	     2.9373	     3.1891	    -3.5248	     2.5177	    -6.7978	     2.4338	    -6.7978	    -4.5319	    -9.5673	
    -0.0839	     3.6926	     3.6926	    -3.0212	     2.6855	    -6.6299	     2.5177	    -6.7139	    -4.8676	    -9.7351	
     1.0071	     4.5319	     4.1122	    -2.6855	     2.9373	    -6.5460	     2.6016	    -6.7139	    -5.1193	    -9.9030	
     2.1820	     5.2872	     4.5319	    -2.3499	     2.9373	    -6.5460	     2.6016	    -6.7139	    -5.4550	   -10.1547	
     3.1891	     5.8746	     4.8676	    -2.1820	     2.8534	    -6.5460	     2.3499	    -6.7978	    -5.7907	   -10.6583	
     4.1962	     6.4621	     5.1193	    -2.0142	     2.5177	    -6.6299	     1.8463	    -7.0496	    -6.2103	   -11.2457	
     4.9515	     6.7978	     5.2032	    -1.9302	     1.9302	    -6.7139	     1.1749	    -7.3853	    -6.7139	   -12.0850	
     5.6229	     7.1335	     5.2872	    -1.9302	     1.1749	    -6.8817	     0.2518	    -7.8049	    -7.3013	   -13.0920	
     6.2103	     7.3013	     5.3711	    -1.9302	     0.3357	    -6.9656	    -0.8392	    -8.3084	    -7.9727	   -14.0991	
     6.7978	     7.5531	     5.4550	    -1.9302	    -0.4196	    -7.0496	    -1.9302	    -8.8120	    -8.4763	   -15.0223	
     7.4692	     7.8888	     5.7068	    -1.9302	    -1.1749	    -6.9656	    -3.0212	    -9.2316	    -8.8959	   -15.8615	
     8.3084	     8.4763	     6.1264	    -1.6785	    -1.5945	    -6.7139	    -3.9444	    -9.3994	    -9.1476	   -16.3651	
     9.3155	     9.3155	     6.7978	    -1.1749	    -1.7624	    -6.2103	    -4.5319	    -9.3994	    -8.9798	   -16.6168	
    10.5743	    10.4065	     7.6370	    -0.3357	    -1.5945	    -5.3711	    -4.7836	    -8.9798	    -8.5602	   -16.4490	
    11.9171	    11.5814	     8.6441	     0.7553	    -1.1749	    -4.3640	    -4.6997	    -8.3084	    -7.8049	   -15.9454	
    13.0920	    12.7563	     9.7351	     2.0142	    -0.6714	    -3.1891	    -4.4479	    -7.4692	    -6.8817	   -15.1901	
    14.0991	    13.6795	    10.5743	     3.3569	    -0.0839	    -2.0142	    -3.9444	    -6.6299	    -5.7907	   -14.1830	
    14.7705	    14.3509	    11.2457	     4.6158	     0.5035	    -0.9232	    -3.4409	    -5.7068	    -4.8676	   -13.1760	
    15.0223	    14.7705	    11.6653	     5.7068	     0.9232	     0.0000	    -2.7695	    -4.8676	    -3.9444	   -12.1689	
    14.9384	    14.8544	    11.9171	     6.6299	     1.3428	     0.7553	    -2.0981	    -4.1962	    -3.1052	   -11.1618	
    14.7705	    14.8544	    12.0850	     7.3853	     1.9302	     1.4267	    -1.1749	    -3.5248	    -2.4338	   -10.1547	
    14.5187	    14.8544	    12.3367	     7.9727	     2.6016	     1.9302	    -0.1678	    -2.9373	    -1.8463	    -9.1476	
    14.3509	    14.7705	    12.5885	     8.4763	     3.4409	     2.3499	     1.0910	    -2.4338	    -1.5106	    -8.3084	
    14.2670	    14.8544	    12.9242	     8.7280	     4.3640	     2.6855	     2.3499	    -2.0142	    -1.2589	    -7.6370	
    14.2670	    14.7705	    13.2599	     8.6441	     5.3711	     2.7695	     3.6087	    -1.8463	    -1.3428	    -7.1335	
    14.1830	    14.6866	    13.6795	     8.2245	     6.2943	     2.5177	     4.6997	    -1.9302	    -1.5106	    -6.7978	
    14.0991	    14.5187	    13.9313	     7.3013	     7.0496	     1.9302	     5.5389	    -2.3499	    -1.9302	    -6.7978	
    13.8474	    14.2670	    14.0991	     5.8746	     7.5531	     1.0910	     6.1264	    -3.0212	    -2.5177	    -6.9656	
    13.4277	    13.8474	    14.0991	     4.0283	     7.8049	    -0.0839	     6.3782	    -3.9444	    -3.1891	    -7.4692	
    12.7563	    13.2599	    13.9313	     2.0981	     7.8049	    -1.2589	     6.4621	    -4.9515	    -3.8605	    -8.0566	
    11.9171	    12.6724	    13.7634	     0.2518	     7.6370	    -2.5177	     6.2943	    -5.8746	    -4.6158	    -8.7280	
    10.9940	    12.0850	    13.5117	    -1.4267	     7.3013	    -3.5248	     6.0425	    -6.7139	    -5.2032	    -9.3994	
    10.0708	    11.5814	    13.3438	    -2.6855	     7.1335	    -4.1962	     5.8746	    -7.3013	    -5.5389	    -9.9869	
     9.2316	    11.1618	    13.3438	    -3.4409	     7.0496	    -4.5319	     5.8746	    -7.6370	    -5.5389	   -10.3226	
     8.6441	    10.9100	    13.4277	    -3.7766	     7.2174	    -4.5319	     6.0425	    -7.5531	    -5.2872	   -10.4904	
     8.3084	    10.9100	    13.6795	    -3.6087	     7.5531	    -4.1962	     6.4621	    -7.1335	    -4.7836	   -10.4065	
     8.3084	    10.9940	    14.0152	    -3.1891	     8.0566	    -3.6926	     6.9656	    -6.4621	    -4.0283	   -10.1547	
     8.5602	    11.2457	    14.3509	    -2.5177	     8.6441	    -3.0212	     7.6370	    -5.6229	    -3.1891	    -9.6512	
     9.0637	    11.7493	    14.6027	    -1.6785	     9.3155	    -2.3499	     8.3923	    -4.6158	    -2.1820	    -9.1476	
     9.8190	    12.3367	    14.8544	    -0.7553	     9.9869	    -1.6785	     9.1476	    -3.6087	    -1.2589	    -8.4763	
    10.7422	    13.0081	    15.0223	     0.1678	    10.4904	    -1.1749	     9.8190	    -2.4338	    -0.4196	    -7.8049	
    11.7493	    13.6795	    15.1062	     1.1749	    10.8261	    -0.6714	    10.3226	    -1.4267	     0.3357	    -7.1335	
    12.7563	    14.3509	    14.9384	     2.0142	    10.9100	    -0.4196	    10.5743	    -0.4196	     1.0910	    -6.4621	
    13.6795	    14.8544	    14.7705	     2.7695	    10.8261	    -0.1678	    10.4904	     0.4196	     1.6785	    -5.8746	
    14.6027	    15.2740	    14.4348	     3.4409	    10.4065	    -0.1678	    10.1547	     1.0071	     2.1820	    -5.4550	
    15.5258	    15.6097	    14.0991	     3.9444	     9.9030	    -0.1678	     9.4833	     1.2589	     2.5177	    -5.2032	
    16.5329	    15.9454	    13.7634	     4.4479	     9.3155	    -0.2518	     8.6441	     1.3428	     2.6855	    -5.2032	
    17.4561	    16.1972	    13.4277	     4.7836	     8.7280	    -0.3357	     7.5531	     1.0910	     2.5177	    -5.5389	
    18.3792	    16.4490	    13.0920	     5.1193	     8.0566	    -0.4196	     6.4621	     0.5875	     2.1820	    -6.0425	
    19.2184	    16.6168	    12.6724	     5.2872	     7.3013	    -0.5035	     5.2032	    -0.0839	     1.5945	    -6.7978	
    19.8898	    16.5329	    12.0010	     5.3711	     6.4621	    -0.6714	     3.7766	    -0.8392	     0.8392	    -7.6370	
    20.3094	    16.3651	    11.2457	     5.2872	     5.5389	    -0.9232	     2.3499	    -1.6785	     0.0000	    -8.5602	
    20.3934	    15.9454	    10.3226	     5.0354	     4.4479	    -1.1749	     0.8392	    -2.5177	    -0.8392	    -9.3994	
    20.0577	    15.2740	     9.3155	     4.6158	     3.2730	    -1.5106	    -0.6714	    -3.3569	    -1.6785	   -10.2386	
    19.4702	    14.4348	     8.0566	     4.1122	     2.0142	    -1.9302	    -2.0981	    -4.1122	    -2.3499	   -10.9100	
    18.4631	    13.3438	     6.7139	     3.6087	     0.7553	    -2.2659	    -3.5248	    -4.6997	    -3.0212	   -11.4136	
    17.0364	    12.0850	     5.2032	     3.1891	    -0.5035	    -2.6016	    -4.7836	    -5.2032	    -3.4409	   -11.6653	
    15.4419	    10.6583	     3.6926	     3.0212	    -1.7624	    -2.6855	    -5.7907	    -5.4550	    -3.6926	   -11.6653	
    13.5117	     9.1476	     2.1820	     3.1052	    -2.8534	    -2.6016	    -6.6299	    -5.4550	    -3.7766	   -11.4136	
    11.6653	     7.6370	     0.8392	     3.6926	    -3.7766	    -2.1820	    -7.0496	    -5.2032	    -3.5248	   -10.8261	
     9.9030	     6.3782	    -0.2518	     4.6997	    -4.2801	    -1.4267	    -7.1335	    -4.5319	    -2.9373	    -9.9869	
     8.4763	     5.3711	    -1.0071	     6.2103	    -4.3640	    -0.3357	    -6.7978	    -3.6087	    -2.1820	    -8.8959	
     7.4692	     4.8676	    -1.3428	     8.1406	    -4.1122	     1.0071	    -6.1264	    -2.2659	    -1.0910	    -7.5531	
     6.9656	     4.6997	    -1.2589	    10.2386	    -3.6087	     2.6855	    -5.1193	    -0.7553	     0.0839	    -6.2103	
     6.9656	     4.8676	    -0.7553	    12.5046	    -2.7695	     4.3640	    -3.9444	     0.7553	     1.3428	    -4.8676	
     7.2174	     5.2872	    -0.0839	    14.6866	    -1.8463	     5.9586	    -2.8534	     2.1820	     2.4338	    -3.6087	
     7.6370	     5.7907	     0.6714	    16.3651	    -1.0071	     7.3013	    -1.7624	     3.1891	     3.2730	    -2.7695	
     7.9727	     6.1264	     1.2589	    17.2882	    -0.4196	     7.9727	    -1.0910	     3.6087	     3.6087	    -2.3499	
     7.9727	     6.2103	     1.6785	    17.2043	    -0.1678	     7.8888	    -0.9232	     3.2730	     3.4409	    -2.5177	
     7.6370	     5.8746	     1.8463	    15.8615	    -0.2518	     6.9656	    -1.1749	     2.1820	     2.6016	    -3.2730	
     6.8817	     5.2032	     1.6785	    13.3438	    -0.7553	     5.1193	    -1.8463	     0.5035	     1.2589	    -4.5319	
     5.9586	     4.4479	     1.3428	    10.0708	    -1.5106	     2.7695	    -2.8534	    -1.6785	    -0.4196	    -6.0425	
     4.9515	     3.6926	     1.0910	     6.3782	    -2.2659	     0.2518	    -3.8605	    -3.9444	    -2.1820	    -7.6370	
     4.1122	     3.1052	     1.0071	     2.7695	    -2.7695	    -2.2659	    -4.6997	    -5.9586	    -3.6926	    -8.9798	
     3.6087	     2.8534	     1.2589	    -0.4196	    -3.1052	    -4.2801	    -5.2032	    -7.4692	    -4.6997	    -9.8190	
     3.4409	     2.8534	     1.8463	    -2.8534	    -3.0212	    -5.7907	    -5.2872	    -8.3923	    -5.2032	   -10.2386	
     3.5248	     3.1891	     2.6016	    -4.4479	    -2.6855	    -6.6299	    -4.8676	    -8.6441	    -5.1193	    -9.9869	
     3.8605	     3.7766	     3.6087	    -5.2032	    -2.0142	    -6.7978	    -4.1122	    -8.2245	    -4.5319	    -9.2316	
     4.2801	     4.4479	     4.6997	    -5.0354	    -1.1749	    -6.3782	    -3.0212	    -7.2174	    -3.3569	    -7.9727	
     4.7836	     5.1193	     5.7068	    -4.1962	    -0.0839	    -5.4550	    -1.7624	    -5.7068	    -1.7624	    -6.2943	
     5.2872	     5.8746	     6.7139	    -2.7695	     1.0071	    -4.1962	    -0.3357	    -3.9444	     0.0839	    -4.4479	
     5.7907	     6.5460	     7.5531	    -1.0910	     2.2659	    -2.6855	     1.1749	    -1.9302	     2.0142	    -2.3499	
     6.2943	     7.2174	     8.3084	     0.6714	     3.4409	    -1.1749	     2.6016	     0.1678	     4.0283	    -0.2518	
     6.7139	     7.8049	     8.9798	     2.2659	     4.6997	     0.2518	     4.0283	     2.1820	     5.9586	     1.7624	
     7.2174	     8.3923	     9.6512	     3.6087	     5.8746	     1.5106	     5.2872	     4.1122	     7.6370	     3.6087	
     7.6370	     8.8959	    10.1547	     4.6158	     6.9656	     2.6016	     6.3782	     5.7068	     8.9798	     5.0354	
     7.8888	     9.2316	    10.5743	     5.2872	     7.7209	     3.3569	     7.2174	     6.8817	     9.8190	     6.0425	
     7.9727	     9.3155	    10.7422	     5.5389	     8.0566	     3.8605	     7.6370	     7.7209	    10.1547	     6.4621	
     7.8049	     9.2316	    10.7422	     5.4550	     8.0566	     3.9444	     7.6370	     7.8888	     9.9869	     6.3782	
     7.5531	     8.8959	    10.4065	     4.8676	     7.5531	     3.6926	     7.1335	     7.6370	     9.3994	     5.7907	
     7.3013	     8.5602	     9.9030	     3.8605	     6.6299	     3.0212	     6.2943	     6.8817	     8.4763	     4.7836	
     7.1335	     8.1406	     9.1476	     2.6855	     5.3711	     2.1820	     5.0354	     5.7907	     7.3853	     3.5248	
     7.0496	     7.7209	     8.2245	     1.3428	     3.9444	     1.1749	     3.6087	     4.4479	     6.1264	     2.1820	
     7.1335	     7.5531	     7.3853	     0.0000	     2.4338	     0.1678	     2.0142	     3.0212	     4.9515	     0.7553	
     7.3853	     7.3853	     6.5460	    -1.0910	     1.0071	    -0.7553	     0.5035	     1.7624	     3.8605	    -0.5035	
     7.8049	     7.4692	     5.7907	    -1.9302	    -0.1678	    -1.3428	    -0.9232	     0.6714	     3.0212	    -1.5945	
     8.3923	     7.6370	     5.2872	    -2.4338	    -1.0071	    -1.6785	    -2.0981	     0.0000	     2.3499	    -2.4338	
     9.0637	     7.9727	     4.9515	    -2.5177	    -1.5106	    -1.7624	    -3.0212	    -0.4196	     1.9302	    -3.0212	
     9.7351	     8.3084	     4.7836	    -2.3499	    -1.6785	    -1.5945	    -3.6087	    -0.5035	     1.6785	    -3.4409	
    10.3226	     8.7280	     4.8676	    -1.9302	    -1.5945	    -1.2589	    -3.8605	    -0.3357	     1.5106	    -3.6926	
    10.8261	     9.0637	     4.9515	    -1.2589	    -1.3428	    -0.8392	    -4.0283	     0.0000	     1.3428	    -3.8605	
    11.1618	     9.3155	     5.0354	    -0.5035	    -1.0910	    -0.4196	    -4.0283	     0.2518	     1.0910	    -4.1122	
    11.2457	     9.4833	     5.1193	     0.2518	    -0.7553	    -0.0839	    -3.9444	     0.5035	     0.6714	    -4.3640	
    11.1618	     9.4833	     5.2032	     1.0071	    -0.5035	     0.1678	    -3.8605	     0.6714	     0.2518	    -4.7836	
    10.9940	     9.5673	     5.2872	     1.7624	    -0.3357	     0.4196	    -3.6926	     0.6714	    -0.2518	    -5.1193	
    10.7422	     9.5673	     5.4550	     2.6016	     0.0000	     0.8392	    -3.4409	     0.6714	    -0.5875	    -5.5389	
    10.4904	     9.6512	     5.7068	     3.6087	     0.3357	     1.3428	    -3.1052	     0.7553	    -0.7553	    -5.7068	
    10.1547	     9.8190	     6.0425	     4.8676	     0.7553	     2.0142	    -2.7695	     0.8392	    -0.7553	    -5.7907	
     9.7351	     9.9030	     6.3782	     6.3782	     1.1749	     2.9373	    -2.3499	     1.1749	    -0.5875	    -5.7068	
     9.2316	     9.9869	     6.7139	     7.8888	     1.5945	     4.0283	    -1.9302	     1.5945	    -0.1678	    -5.4550	
     8.5602	     9.9869	     7.0496	     9.4833	     1.8463	     5.1193	    -1.6785	     2.1820	     0.3357	    -5.0354	
     7.8049	     9.9030	     7.3853	    11.0779	     2.0142	     6.2943	    -1.5106	     2.8534	     1.0071	    -4.4479	
     7.0496	     9.8190	     7.7209	    12.4207	     2.1820	     7.3013	    -1.5106	     3.5248	     1.7624	    -3.7766	
     6.5460	     9.8190	     7.9727	    13.5956	     2.1820	     8.2245	    -1.5106	     4.2801	     2.5177	    -3.1052	
     6.4621	     9.9869	     8.3923	    14.3509	     2.1820	     8.9798	    -1.5106	     5.0354	     3.3569	    -2.2659	
     6.6299	    10.2386	     8.7280	    14.8544	     2.2659	     9.3994	    -1.5945	     5.7068	     4.1122	    -1.4267	
     7.2174	    10.4904	     9.0637	    14.8544	     2.2659	     9.5673	    -1.6785	     6.2103	     4.7836	    -0.5035	
     7.9727	    10.8261	     9.2316	    14.3509	     2.2659	     9.3994	    -1.7624	     6.5460	     5.2872	     0.2518	
     8.8120	    10.9940	     9.1476	    13.4277	     2.1820	     8.8120	    -1.9302	     6.7139	     5.6229	     0.8392	
     9.4833	    11.0779	     8.9798	    12.0850	     2.0142	     7.9727	    -2.1820	     6.6299	     5.7068	     1.2589	
    10.1547	    10.9940	     8.5602	    10.6583	     1.8463	     7.0496	    -2.4338	     6.3782	     5.7068	     1.5106	
    10.5743	    10.8261	     8.1406	     9.2316	     1.5945	     6.0425	    -2.6855	     5.9586	     5.5389	     1.6785	
    10.9100	    10.5743	     7.6370	     7.8049	     1.4267	     5.0354	    -2.7695	     5.5389	     5.3711	     1.6785	
    11.1618	    10.4065	     7.2174	     6.6299	     1.3428	     4.1122	    -2.8534	     5.2032	     5.2032	     1.6785	
    11.3297	    10.2386	     6.8817	     5.7068	     1.3428	     3.4409	    -2.7695	     4.8676	     5.1193	     1.6785	
    11.6653	    10.2386	     6.7978	     5.2032	     1.4267	     3.0212	    -2.5177	     4.6997	     5.1193	     1.7624	
    12.0010	    10.4065	     6.8817	     5.0354	     1.7624	     2.8534	    -2.1820	     4.7836	     5.2872	     1.8463	
    12.5046	    10.7422	     7.2174	     5.2032	     2.1820	     3.0212	    -1.6785	     4.9515	     5.5389	     2.0142	
    13.1760	    11.3297	     7.6370	     5.6229	     2.6855	     3.3569	    -1.1749	     5.2032	     5.8746	     2.0981	
    13.8474	    11.8332	     8.2245	     6.1264	     3.2730	     3.6926	    -0.6714	     5.3711	     6.0425	     2.0981	
    14.4348	    12.4207	     8.6441	     6.5460	     3.6926	     3.9444	    -0.3357	     5.4550	     6.0425	     1.9302	
    14.9384	    12.7563	     9.0637	     6.7978	     3.9444	     4.1122	    -0.0839	     5.2872	     5.7907	     1.5106	
    15.1901	    13.0081	     9.2316	     6.7978	     4.0283	     4.0283	    -0.0839	     4.7836	     5.2872	     0.8392	
    15.3580	    13.0081	     9.3155	     6.5460	     4.0283	     3.6926	    -0.1678	     4.1122	     4.5319	     0.0839	
    15.2740	    12.8403	     9.2316	     5.8746	     3.7766	     3.0212	    -0.4196	     3.1891	     3.6087	    -1.0071	
    15.0223	    12.5046	     8.9798	     4.9515	     3.4409	     2.0981	    -0.7553	     2.0142	     2.4338	    -2.0981	
    14.5187	    12.0010	     8.7280	     3.6926	     3.0212	     1.0071	    -1.0910	     0.7553	     1.1749	    -3.3569	
    13.9313	    11.4975	     8.4763	     2.3499	     2.6855	    -0.3357	    -1.3428	    -0.5875	    -0.1678	    -4.5319	
    13.3438	    11.1618	     8.2245	     1.0910	     2.5177	    -1.5945	    -1.3428	    -1.7624	    -1.2589	    -5.5389	
    12.8403	    10.9940	     8.2245	     0.0000	     2.6016	    -2.6855	    -0.9232	    -2.6016	    -2.1820	    -6.2943	
    12.5885	    11.2457	     8.5602	    -0.5875	     3.0212	    -3.4409	    -0.1678	    -3.1052	    -2.6016	    -6.6299	
    12.6724	    11.9171	     9.2316	    -0.7553	     3.8605	    -3.7766	     0.9232	    -3.1052	    -2.6016	    -6.5460	
    13.0081	    12.9242	    10.1547	    -0.4196	     5.0354	    -3.6926	     2.4338	    -2.6855	    -2.0981	    -6.1264	
    13.5956	    14.2670	    11.3297	     0.5035	     6.5460	    -3.1891	     4.1122	    -1.8463	    -1.2589	    -5.2032	
    14.3509	    15.7776	    12.7563	     1.9302	     8.2245	    -2.1820	     5.8746	    -0.5875	     0.0839	    -4.0283	
    15.2740	    17.5400	    14.3509	     3.6926	     9.9030	    -0.7553	     7.7209	     0.9232	     1.7624	    -2.5177	
    16.3651	    19.3024	    16.0294	     5.7907	    11.6653	     1.0071	     9.3994	     2.6855	     3.6087	    -0.9232	
    17.6239	    21.0648	    17.6239	     8.1406	    13.1760	     3.0212	    10.9100	     4.5319	     5.5389	     0.7553	
    18.8828	    22.6593	    19.1345	    10.4904	    14.5187	     5.1193	    12.0850	     6.3782	     7.4692	     2.3499	
    20.1416	    24.0021	    20.3094	    12.9242	    15.5258	     7.2174	    12.7563	     8.0566	     9.0637	     3.6926	
    21.3165	    25.0092	    21.3165	    15.1901	    16.1133	     9.3155	    13.0920	     9.6512	    10.2386	     4.6997	
    22.4915	    25.6805	    21.9879	    17.4561	    16.2811	    11.3297	    13.0081	    10.9100	    10.8261	     5.2872	
    23.4985	    26.0162	    22.4075	    19.5541	    16.1972	    13.2599	    12.5046	    11.9171	    10.9100	     5.4550	
    24.2538	    26.1002	    22.4915	    21.4005	    15.7776	    14.8544	    11.7493	    12.7563	    10.6583	     5.3711	
    24.8413	    25.8484	    22.4075	    22.9111	    15.1062	    16.1972	    10.7422	    13.2599	    10.1547	     5.1193	
    25.0931	    25.5127	    22.0718	    24.0021	    14.3509	    17.2882	     9.6512	    13.5956	     9.6512	     4.7836	
    25.0931	    24.8413	    21.4844	    24.6735	    13.4277	    17.8757	     8.5602	    13.6795	     9.1476	     4.5319	
    24.8413	    24.0860	    20.8130	    24.8413	    12.5046	    18.1274	     7.4692	    13.6795	     8.8120	     4.3640	
    24.3378	    23.2468	    19.9738	    24.5056	    11.5814	    17.9596	     6.5460	    13.4277	     8.5602	     4.2801	
    23.5825	    22.3236	    18.9667	    23.5825	    10.6583	    17.4561	     5.7907	    13.0920	     8.3084	     4.1122	
    22.8271	    21.4005	    17.9596	    22.2397	     9.8190	    16.5329	     5.1193	    12.5046	     8.1406	     4.0283	
    21.9879	    20.4773	    16.9525	    20.4773	     8.9798	    15.2740	     4.6158	    11.8332	     7.8888	     3.9444	
    21.0648	    19.4702	    15.7776	    18.3792	     8.1406	    13.9313	     4.0283	    10.9940	     7.5531	     3.6926	
    20.0577	    18.5471	    14.6027	    16.1972	     7.2174	    12.4207	     3.5248	    10.0708	     7.1335	     3.5248	
    19.1345	    17.5400	    13.3438	    14.1830	     6.2943	    11.0779	     2.9373	     9.0637	     6.6299	     3.1891	
    18.0435	    16.5329	    12.0850	    12.4207	     5.2872	     9.8190	     2.2659	     7.9727	     6.0425	     2.7695	
    16.9525	    15.5258	    10.8261	    10.9940	     4.2801	     8.8120	     1.5106	     6.9656	     5.2872	     2.3499	
    15.6937	    14.4348	     9.5673	     9.9030	     3.1891	     8.0566	     0.7553	     5.8746	     4.5319	     1.7624	
    14.3509	    13.3438	     8.3084	     9.0637	     2.1820	     7.3853	    -0.0839	     4.8676	     3.7766	     1.0071	
    12.9242	    12.1689	     7.3013	     8.5602	     1.1749	     6.8817	    -0.8392	     4.0283	     2.9373	     0.3357	
    11.4975	    11.0779	     6.3782	     8.3084	     0.4196	     6.6299	    -1.4267	     3.1891	     2.1820	    -0.5035	
    10.1547	    10.1547	     5.7068	     8.3084	    -0.1678	     6.3782	    -2.0142	     2.6016	     1.5106	    -1.3428	
     9.1476	     9.3994	     5.3711	     8.4763	    -0.5875	     6.2943	    -2.3499	     2.0981	     0.8392	    -2.0981	
     8.3084	     8.8120	     5.2032	     8.7280	    -0.7553	     6.2943	    -2.5177	     1.6785	     0.2518	    -2.8534	
     7.8888	     8.4763	     5.3711	     8.9798	    -0.7553	     6.2943	    -2.6016	     1.3428	    -0.3357	    -3.4409	
     7.7209	     8.3923	     5.6229	     9.3155	    -0.5875	     6.2943	    -2.5177	     1.0071	    -0.8392	    -4.0283	
     7.7209	     8.3923	     6.0425	     9.7351	    -0.1678	     6.2943	    -2.3499	     0.8392	    -1.3428	    -4.5319	
     7.9727	     8.5602	     6.5460	    10.2386	     0.2518	     6.2943	    -1.9302	     0.6714	    -1.5945	    -4.7836	
     8.3923	     8.8959	     7.0496	    10.8261	     0.9232	     6.3782	    -1.4267	     0.7553	    -1.7624	    -4.9515	
     8.9798	     9.2316	     7.5531	    11.4975	     1.5945	     6.5460	    -0.8392	     1.0071	    -1.7624	    -4.9515	
     9.5673	     9.7351	     8.0566	    12.2528	     2.2659	     6.7139	    -0.0839	     1.3428	    -1.5106	    -4.7836	
    10.2386	    10.2386	     8.3923	    12.8403	     2.9373	     6.8817	     0.5875	     1.7624	    -1.1749	    -4.4479	
    10.7422	    10.6583	     8.5602	    13.2599	     3.4409	     6.8817	     1.2589	     2.1820	    -0.8392	    -4.1962	
    11.2457	    10.9100	     8.4763	    13.2599	     3.7766	     6.7978	     1.7624	     2.5177	    -0.5035	    -3.9444	
    11.5814	    11.2457	     8.3923	    12.9242	     4.0283	     6.5460	     2.1820	     2.8534	    -0.1678	    -3.6926	
    12.0010	    11.4975	     8.1406	    12.2528	     4.1962	     6.2103	     2.4338	     3.1052	     0.0839	    -3.5248	
    12.3367	    11.7493	     7.9727	    11.4136	     4.2801	     5.8746	     2.6016	     3.3569	     0.4196	    -3.2730	
    12.7563	    12.0850	     7.8888	    10.4904	     4.3640	     5.5389	     2.6855	     3.5248	     0.7553	    -3.1052	
    13.0920	    12.5046	     7.8888	     9.5673	     4.3640	     5.2872	     2.6855	     3.7766	     1.0910	    -2.9373	
    13.5117	    12.8403	     7.9727	     8.8120	     4.4479	     5.2032	     2.6016	     4.0283	     1.5106	    -2.7695	
    13.9313	    13.3438	     8.3084	     8.3084	     4.5319	     5.2872	     2.6855	     4.2801	     1.8463	    -2.5177	
    14.4348	    14.0152	     8.8120	     8.2245	     4.7836	     5.6229	     2.8534	     4.6997	     2.2659	    -2.0142	
    15.1062	    14.8544	     9.4833	     8.5602	     5.0354	     6.2103	     3.2730	     5.2032	     2.8534	    -1.4267	
    15.7776	    15.6937	    10.3226	     9.3994	     5.4550	     6.9656	     3.7766	     5.8746	     3.4409	    -0.6714	
    16.4490	    16.6168	    11.3297	    10.4904	     5.9586	     7.9727	     4.5319	     6.6299	     4.1122	     0.1678	
    17.1204	    17.4561	    12.3367	    11.6653	     6.4621	     8.9798	     5.2872	     7.3853	     4.7836	     1.0910	
    17.5400	    18.2114	    13.2599	    12.7563	     6.9656	     9.8190	     6.0425	     7.9727	     5.3711	     2.0981	
    17.7917	    18.5471	    14.0991	    13.5117	     7.3013	    10.4065	     6.7139	     8.3923	     5.7907	     2.9373	
    17.6239	    18.5471	    14.5187	    13.7634	     7.5531	    10.5743	     7.2174	     8.3923	     6.1264	     3.6926	
    16.9525	    17.8757	    14.5187	    13.2599	     7.4692	    10.1547	     7.4692	     8.0566	     6.1264	     4.2801	
    15.6097	    16.7007	    14.0991	    12.0010	     7.1335	     9.0637	     7.3853	     7.2174	     5.8746	     4.6997	
    13.6795	    14.9384	    13.0920	    10.0708	     6.6299	     7.5531	     6.9656	     6.1264	     5.5389	     4.8676	
    11.3297	    12.9242	    11.6653	     7.8049	     5.8746	     5.7068	     6.3782	     4.8676	     5.0354	     5.0354	
     8.8120	    10.6583	    10.0708	     5.4550	     5.0354	     3.8605	     5.6229	     3.6087	     4.6997	     5.1193	
     6.4621	     8.5602	     8.4763	     3.3569	     4.1962	     2.1820	     4.7836	     2.6016	     4.4479	     5.2032	
     4.3640	     6.7139	     6.9656	     1.6785	     3.4409	     0.7553	     3.8605	     1.7624	     4.3640	     5.2872	
     2.6855	     5.2872	     5.7068	     0.4196	     2.7695	    -0.3357	     3.0212	     1.2589	     4.4479	     5.3711	
     1.5106	     4.2801	     4.6997	    -0.3357	     2.1820	    -0.9232	     2.0981	     1.0071	     4.6158	     5.4550	
     0.6714	     3.6087	     3.9444	    -0.5875	     1.5945	    -1.0910	     1.2589	     1.0910	     4.7836	     5.4550	
     0.2518	     3.1891	     3.4409	    -0.3357	     1.1749	    -0.9232	     0.5035	     1.4267	     4.9515	     5.4550	
     0.0839	     3.0212	     3.1052	     0.3357	     0.9232	    -0.3357	    -0.2518	     2.0142	     5.0354	     5.5389	
     0.0000	     2.9373	     2.9373	     1.2589	     0.6714	     0.4196	    -0.8392	     2.7695	     5.2032	     5.6229	
     0.1678	     3.0212	     2.9373	     2.4338	     0.6714	     1.5106	    -1.2589	     3.6926	     5.3711	     5.7068	
     0.5035	     3.3569	     3.1052	     3.7766	     0.8392	     2.6016	    -1.4267	     4.7836	     5.6229	     5.9586	
     0.9232	     3.6926	     3.3569	     5.2032	     1.1749	     3.8605	    -1.3428	     5.9586	     6.0425	     6.2943	
     1.5106	     4.1962	     3.6926	     6.5460	     1.5945	     5.0354	    -1.0071	     7.0496	     6.6299	     6.7978	
     2.0981	     4.6997	     4.0283	     7.8049	     2.0981	     6.0425	    -0.5035	     8.0566	     7.3013	     7.3853	
     2.7695	     5.2032	     4.3640	     8.9798	     2.6016	     6.9656	     0.1678	     8.8959	     7.9727	     8.0566	
     3.4409	     5.7907	     4.7836	     9.9869	     3.1891	     7.6370	     1.0071	     9.5673	     8.6441	     8.7280	
     4.1962	     6.3782	     5.1193	    10.8261	     3.7766	     8.1406	     1.9302	     9.9869	     9.3155	     9.4833	
     4.7836	     6.8817	     5.5389	    11.3297	     4.4479	     8.4763	     2.9373	    10.2386	     9.8190	    10.1547	
     5.2032	     7.3013	     6.0425	    11.5814	     5.0354	     8.5602	     4.0283	    10.3226	    10.1547	    10.8261	
     5.5389	     7.6370	     6.3782	    11.5814	     5.7068	     8.3923	     5.1193	    10.3226	    10.4904	    11.4136	
     5.6229	     7.8888	     6.7978	    11.4136	     6.3782	     8.1406	     6.1264	    10.2386	    10.6583	    11.9171	
     5.4550	     7.9727	     7.1335	    10.9940	     7.0496	     7.7209	     7.1335	    10.0708	    10.7422	    12.3367	
     5.2032	     7.9727	     7.3853	    10.4065	     7.6370	     7.2174	     7.9727	     9.9030	    10.7422	    12.5885	
     4.8676	     7.9727	     7.6370	     9.7351	     8.1406	     6.6299	     8.7280	     9.6512	    10.6583	    12.7563	
     4.4479	     7.8888	     7.8049	     9.0637	     8.6441	     5.9586	     9.2316	     9.3155	    10.5743	    12.5885	
     4.1122	     7.8049	     7.9727	     8.2245	     8.8959	     5.2872	     9.5673	     8.8959	    10.3226	    12.3367	
     3.8605	     7.8049	     8.0566	     7.3853	     8.9798	     4.5319	     9.6512	     8.3923	     9.9030	    11.8332	
     3.7766	     7.8049	     8.0566	     6.4621	     8.9798	     3.6926	     9.5673	     7.8049	     9.4833	    11.0779	
     3.8605	     7.9727	     8.0566	     5.4550	     8.8959	     2.8534	     9.3994	     7.1335	     8.9798	    10.3226	
     4.1962	     8.1406	     8.2245	     4.5319	     8.7280	     2.1820	     9.0637	     6.5460	     8.4763	     9.5673	
     4.6997	     8.5602	     8.3923	     3.7766	     8.5602	     1.5106	     8.7280	     5.9586	     8.0566	     8.8120	
     5.2872	     8.9798	     8.7280	     3.1891	     8.3923	     1.0910	     8.4763	     5.5389	     7.8049	     8.2245	
     5.9586	     9.3994	     9.1476	     2.8534	     8.3084	     0.8392	     8.2245	     5.2872	     7.6370	     7.7209	
     6.6299	     9.9030	     9.5673	     2.8534	     8.3084	     0.7553	     8.0566	     5.1193	     7.5531	     7.3013	
     7.2174	    10.3226	    10.0708	     3.0212	     8.2245	     0.8392	     7.8888	     5.0354	     7.4692	     7.0496	
     7.6370	    10.6583	    10.5743	     3.3569	     8.2245	     1.0071	     7.8049	     5.0354	     7.4692	     6.7978	
     7.9727	    10.8261	    10.9940	     3.8605	     8.2245	     1.2589	     7.8049	     5.0354	     7.4692	     6.7139	
     8.1406	    10.9940	    11.4136	     4.3640	     8.3084	     1.5945	     7.8888	     5.1193	     7.3853	     6.6299	
     8.2245	    10.9100	    11.8332	     4.8676	     8.3084	     1.9302	     7.9727	     5.2872	     7.3013	     6.6299	
     8.1406	    10.8261	    12.0850	     5.2872	     8.3084	     2.1820	     8.0566	     5.3711	     7.2174	     6.7139	
     7.8888	    10.4904	    12.2528	     5.7907	     8.2245	     2.5177	     8.0566	     5.5389	     7.1335	     6.7139	
     7.6370	    10.1547	    12.2528	     6.1264	     8.0566	     2.7695	     7.9727	     5.6229	     7.0496	     6.7978	
     7.3853	     9.7351	    12.0010	     6.4621	     7.6370	     3.0212	     7.6370	     5.7068	     6.7978	     6.7139	
     7.1335	     9.3155	    11.6653	     6.7978	     7.1335	     3.2730	     7.0496	     5.7068	     6.6299	     6.5460	
     6.9656	     8.9798	    10.9940	     7.2174	     6.3782	     3.5248	     6.2943	     5.7907	     6.3782	     6.2943	
     6.8817	     8.7280	    10.2386	     7.7209	     5.6229	     3.8605	     5.2872	     5.8746	     6.1264	     6.0425	
     6.8817	     8.6441	     9.3994	     8.3084	     4.7836	     4.3640	     4.1962	     6.0425	     6.0425	     5.7907	
     7.0496	     8.8120	     8.6441	     9.1476	     4.0283	     4.9515	     3.1891	     6.3782	     6.1264	     5.7068	
     7.4692	     9.2316	     8.0566	    10.1547	     3.5248	     5.7068	     2.4338	     6.8817	     6.4621	     5.9586	
     8.0566	     9.9869	     7.8049	    11.3297	     3.3569	     6.6299	     1.9302	     7.6370	     7.0496	     6.3782	
     8.8959	    10.9100	     7.9727	    12.5885	     3.4409	     7.7209	     1.8463	     8.4763	     7.9727	     7.2174	
     9.9869	    12.0850	     8.4763	    13.8474	     3.9444	     8.8959	     2.1820	     9.4833	     9.1476	     8.2245	
    11.1618	    13.3438	     9.3155	    15.1062	     4.6158	     9.9869	     2.9373	    10.5743	    10.4904	     9.4833	
    12.2528	    14.6027	    10.4065	    16.1972	     5.5389	    11.0779	     3.8605	    11.7493	    11.9171	    10.8261	
    13.4277	    15.7776	    11.5814	    17.0364	     6.5460	    12.0010	     5.0354	    12.7563	    13.3438	    12.1689	
    14.4348	    16.8686	    12.6724	    17.7078	     7.6370	    12.7563	     6.2943	    13.6795	    14.6027	    13.4277	
    15.4419	    17.7917	    13.8474	    17.9596	     8.7280	    13.2599	     7.5531	    14.4348	    15.6097	    14.4348	
    16.3651	    18.6310	    14.7705	    17.7078	     9.8190	    13.3438	     8.8120	    14.8544	    16.1972	    15.1901	
    17.2882	    19.3024	    15.6097	    17.1204	    10.8261	    13.1760	    10.0708	    15.0223	    16.3651	    15.6097	
    18.2114	    19.9738	    16.3651	    16.1133	    11.8332	    12.5885	    11.2457	    14.8544	    16.1133	    15.6937	
    19.1345	    20.5612	    17.0364	    14.7705	    12.7563	    11.8332	    12.3367	    14.3509	    15.3580	    15.3580	
    20.0577	    21.2326	    17.6239	    13.4277	    13.5956	    10.8261	    13.2599	    13.6795	    14.1830	    14.6866	
    20.9808	    21.7361	    18.1274	    12.0010	    14.3509	     9.7351	    14.0152	    12.8403	    12.7563	    13.6795	
    21.5683	    22.1558	    18.4631	    10.6583	    14.8544	     8.6441	    14.4348	    11.8332	    11.0779	    12.4207	
    21.7361	    22.2397	    18.3792	     9.4833	    15.0223	     7.3853	    14.5187	    10.6583	     9.1476	    10.8261	
    21.3165	    21.8201	    18.0435	     8.3084	    14.7705	     6.0425	    14.1830	     9.3155	     7.2174	     8.9798	
    20.3094	    20.9808	    17.2043	     7.2174	    14.0991	     4.7836	    13.4277	     7.8049	     5.2032	     7.0496	
    18.6310	    19.7220	    16.0294	     6.2103	    13.0920	     3.4409	    12.2528	     6.2943	     3.3569	     5.1193	
    16.6168	    18.0435	    14.6027	     5.3711	    11.7493	     2.1820	    10.9100	     4.7836	     1.5945	     3.1891	
    14.3509	    16.2811	    13.0920	     4.6158	    10.2386	     1.1749	     9.3994	     3.3569	     0.0839	     1.5106	
    12.0850	    14.5187	    11.5814	     4.1122	     8.8120	     0.3357	     7.9727	     2.1820	    -1.1749	     0.0839	
    10.0708	    12.9242	    10.2386	     3.8605	     7.4692	    -0.1678	     6.7139	     1.2589	    -2.0142	    -1.0910	
     8.3923	    11.6653	     9.2316	     3.8605	     6.3782	    -0.4196	     5.7068	     0.6714	    -2.5177	    -1.9302	
     7.0496	    10.5743	     8.4763	     4.0283	     5.5389	    -0.4196	     4.9515	     0.3357	    -2.6855	    -2.3499	
     6.0425	     9.8190	     7.9727	     4.3640	     4.8676	    -0.2518	     4.3640	     0.1678	    -2.6016	    -2.5177	
     5.2872	     9.1476	     7.5531	     4.7836	     4.3640	    -0.0839	     4.0283	     0.1678	    -2.4338	    -2.6016	
     4.6158	     8.5602	     7.3013	     4.9515	     4.0283	     0.0000	     3.7766	     0.1678	    -2.1820	    -2.5177	
     4.1122	     8.0566	     7.1335	     4.9515	     3.6926	    -0.0839	     3.6087	     0.1678	    -2.0142	    -2.4338	
     3.6926	     7.7209	     6.9656	     4.7836	     3.4409	    -0.2518	     3.6087	     0.0000	    -1.9302	    -2.3499	
     3.6087	     7.4692	     6.8817	     4.2801	     3.1891	    -0.6714	     3.6087	    -0.2518	    -2.0142	    -2.2659	
     3.6926	     7.4692	     6.8817	     3.6087	     3.1891	    -1.1749	     3.7766	    -0.5035	    -2.1820	    -2.1820	
     4.1122	     7.8049	     7.1335	     2.9373	     3.2730	    -1.6785	     4.0283	    -0.8392	    -2.3499	    -2.0142	
     4.9515	     8.4763	     7.5531	     2.4338	     3.5248	    -2.0142	     4.3640	    -1.0910	    -2.4338	    -1.7624	
     6.0425	     9.3994	     8.1406	     2.3499	     4.0283	    -2.0981	     4.8676	    -1.1749	    -2.3499	    -1.3428	
     7.2174	    10.5743	     8.8120	     2.6016	     4.6997	    -1.7624	     5.3711	    -1.0071	    -2.1820	    -0.8392	
     8.4763	    11.6653	     9.5673	     3.3569	     5.3711	    -1.1749	     5.8746	    -0.7553	    -1.8463	    -0.2518	
     9.4833	    12.5885	    10.0708	     4.2801	     6.0425	    -0.5035	     6.2103	    -0.3357	    -1.4267	     0.2518	
    10.1547	    13.1760	    10.4065	     5.2032	     6.5460	     0.2518	     6.2943	     0.0000	    -1.0071	     0.7553	
    10.4904	    13.4277	    10.4065	     5.9586	     6.8817	     0.8392	     6.1264	     0.3357	    -0.6714	     1.0071	
    10.4904	    13.2599	    10.0708	     6.3782	     6.8817	     1.0910	     5.7068	     0.4196	    -0.4196	     1.1749	
    10.3226	    12.8403	     9.5673	     6.3782	     6.7978	     1.0910	     5.2872	     0.3357	    -0.2518	     1.1749	
     9.9030	    12.2528	     8.8120	     5.8746	     6.5460	     0.6714	     4.7836	     0.1678	    -0.1678	     1.1749	
     9.3994	    11.4975	     7.9727	     4.9515	     6.2103	     0.0000	     4.3640	    -0.2518	    -0.2518	     1.0910	
     8.7280	    10.6583	     7.1335	     3.5248	     5.9586	    -1.0071	     4.1122	    -0.6714	    -0.3357	     0.9232	
     8.0566	     9.8190	     6.2943	     1.7624	     5.7068	    -2.1820	     3.9444	    -1.1749	    -0.5875	     0.7553	
     7.3013	     9.0637	     5.5389	    -0.0839	     5.6229	    -3.4409	     3.9444	    -1.5945	    -0.7553	     0.5875	
     6.4621	     8.2245	     4.8676	    -1.8463	     5.5389	    -4.6158	     4.1122	    -2.0142	    -1.0071	     0.3357	
     5.4550	     7.3853	     4.2801	    -3.3569	     5.6229	    -5.7068	     4.2801	    -2.2659	    -1.1749	     0.1678	
     4.2801	     6.6299	     3.7766	    -4.4479	     5.7068	    -6.5460	     4.5319	    -2.4338	    -1.2589	     0.0839	
     3.1052	     5.7907	     3.3569	    -5.2872	     5.7068	    -7.2174	     4.8676	    -2.4338	    -1.2589	    -0.0839	
     1.8463	     5.0354	     3.0212	    -5.7068	     5.7907	    -7.5531	     5.1193	    -2.4338	    -1.2589	    -0.1678	
     0.5875	     4.4479	     2.7695	    -5.7907	     5.8746	    -7.7209	     5.2872	    -2.3499	    -1.1749	    -0.1678	
    -0.4196	     3.9444	     2.6855	    -5.6229	     5.7907	    -7.7209	     5.4550	    -2.1820	    -1.0910	    -0.0839	
    -1.2589	     3.6087	     2.6016	    -5.2872	     5.6229	    -7.4692	     5.3711	    -2.0142	    -0.9232	     0.0000	
    -1.8463	     3.4409	     2.5177	    -4.6997	     5.3711	    -7.0496	     5.2032	    -1.8463	    -0.8392	     0.0839	
    -2.2659	     3.4409	     2.5177	    -4.1122	     4.8676	    -6.5460	     4.8676	    -1.6785	    -0.7553	     0.0839	
    -2.3499	     3.6926	     2.6016	    -3.3569	     4.2801	    -5.9586	     4.3640	    -1.5106	    -0.6714	     0.0839	
    -2.0142	     4.1122	     2.8534	    -2.5177	     3.7766	    -5.1193	     3.8605	    -1.2589	    -0.5875	     0.0839	
    -1.3428	     4.8676	     3.3569	    -1.5106	     3.5248	    -4.1962	     3.4409	    -0.8392	    -0.4196	     0.0839	
    -0.3357	     5.9586	     4.0283	    -0.4196	     3.4409	    -3.1052	     3.1891	    -0.1678	    -0.0839	     0.2518	
     0.8392	     7.2174	     4.9515	     0.7553	     3.5248	    -1.9302	     3.1891	     0.5875	     0.2518	     0.4196	
     2.1820	     8.4763	     5.8746	     1.8463	     3.8605	    -0.9232	     3.2730	     1.4267	     0.6714	     0.6714	
     3.5248	     9.6512	     6.8817	     2.6855	     4.2801	    -0.0839	     3.4409	     2.0981	     0.9232	     0.9232	
     4.6158	    10.6583	     7.7209	     3.2730	     4.6997	     0.4196	     3.6087	     2.6855	     1.0071	     1.0071	
     5.6229	    11.3297	     8.3923	     3.5248	     5.2032	     0.5875	     3.8605	     3.1052	     0.8392	     1.0071	
     6.4621	    11.8332	     9.0637	     3.6087	     5.7068	     0.5035	     4.1962	     3.2730	     0.5875	     1.0071	
     7.3853	    12.2528	     9.6512	     3.6926	     6.3782	     0.2518	     4.6997	     3.4409	     0.4196	     1.0071	
     8.4763	    12.7563	    10.4065	     3.7766	     7.1335	    -0.0839	     5.3711	     3.5248	     0.4196	     1.0910	
     9.7351	    13.4277	    11.1618	     4.1122	     8.0566	    -0.3357	     6.2943	     3.7766	     0.5875	     1.4267	
    11.2457	    14.3509	    12.1689	     4.6997	     9.0637	    -0.3357	     7.3853	     4.0283	     1.0910	     1.9302	
    13.0920	    15.5258	    13.2599	     5.4550	    10.2386	    -0.1678	     8.7280	     4.3640	     1.7624	     2.6016	
    15.0223	    16.8686	    14.4348	     6.3782	    11.4136	     0.1678	    10.0708	     4.6997	     2.6016	     3.3569	
    17.0364	    18.3792	    15.6097	     7.3013	    12.5046	     0.5875	    11.4136	     5.0354	     3.5248	     4.1962	
    18.8828	    19.8059	    16.7007	     8.2245	    13.4277	     1.1749	    12.5885	     5.3711	     4.3640	     4.8676	
[Epoch Header]
[Trial Type]	23
[Accept]	1
[Correct]	0
[RT]	 0.000
[Resp]	0
[Epoch Data]
    -1.2589	     1.6785	     1.2589	    -3.5248	     6.4621	    -2.0981	     5.4550	    12.6724	    10.1547	     9.9030	
    -3.2730	    -0.1678	    -0.4196	    -5.2032	     5.2032	    -3.6926	     4.5319	    10.9940	     8.5602	     8.6441	
    -5.1193	    -1.9302	    -2.0981	    -6.4621	     3.8605	    -5.0354	     3.4409	     9.4833	     6.7978	     7.1335	
    -6.5460	    -3.4409	    -3.6087	    -7.3013	     2.6016	    -6.0425	     2.2659	     8.0566	     5.1193	     5.5389	
    -7.6370	    -4.5319	    -4.8676	    -7.5531	     1.4267	    -6.6299	     1.0910	     6.8817	     3.5248	     3.9444	
    -8.2245	    -5.2032	    -5.7068	    -7.3013	     0.5875	    -6.8817	     0.1678	     5.9586	     2.0981	     2.4338	
    -8.3084	    -5.3711	    -6.2103	    -6.6299	     0.0000	    -6.7978	    -0.5035	     5.3711	     1.0071	     1.0910	
    -7.9727	    -5.1193	    -6.2943	    -5.5389	    -0.2518	    -6.2943	    -0.8392	     5.0354	     0.1678	     0.0839	
    -7.1335	    -4.4479	    -5.8746	    -4.0283	    -0.1678	    -5.4550	    -0.7553	     5.1193	    -0.1678	    -0.5875	
    -5.8746	    -3.2730	    -5.0354	    -2.3499	     0.4196	    -4.2801	    -0.2518	     5.6229	     0.0000	    -0.7553	
    -4.2801	    -1.7624	    -3.8605	    -0.4196	     1.3428	    -3.0212	     0.7553	     6.3782	     0.5875	    -0.5035	
    -2.4338	     0.0839	    -2.2659	     1.5106	     2.6855	    -1.5945	     2.0981	     7.3853	     1.5106	     0.1678	
    -0.3357	     2.0142	    -0.4196	     3.2730	     4.2801	    -0.1678	     3.6926	     8.5602	     2.7695	     1.0910	
     1.6785	     4.0283	     1.4267	     4.7836	     5.9586	     1.0071	     5.4550	     9.7351	     4.0283	     2.2659	
     3.5248	     5.7907	     3.1891	     5.7068	     7.5531	     1.8463	     7.0496	    10.7422	     5.2872	     3.4409	
     5.0354	     7.3013	     4.6158	     6.1264	     8.8959	     2.1820	     8.4763	    11.4136	     6.2943	     4.4479	
     6.0425	     8.2245	     5.6229	     6.0425	     9.8190	     2.1820	     9.3994	    11.7493	     6.9656	     5.2872	
     6.6299	     8.7280	     6.1264	     5.6229	    10.2386	     1.8463	     9.9030	    11.6653	     7.3013	     5.7068	
     6.7978	     8.7280	     6.1264	     4.9515	    10.2386	     1.3428	     9.9030	    11.3297	     7.3013	     5.7068	
     6.4621	     8.3084	     5.7907	     4.4479	     9.7351	     0.7553	     9.3994	    10.7422	     6.9656	     5.5389	
     6.0425	     7.6370	     5.1193	     4.0283	     8.9798	     0.2518	     8.5602	     9.9869	     6.4621	     5.0354	
     5.4550	     6.7978	     4.1962	     4.0283	     7.9727	     0.0000	     7.4692	     9.1476	     5.7907	     4.4479	
     4.9515	     5.9586	     3.1891	     4.3640	     6.7978	     0.0000	     6.2103	     8.3084	     5.1193	     3.7766	
     4.6158	     5.2032	     2.1820	     4.9515	     5.6229	     0.2518	     4.8676	     7.6370	     4.3640	     3.1891	
     4.4479	     4.4479	     1.1749	     5.7907	     4.3640	     0.5875	     3.5248	     6.9656	     3.6926	     2.6855	
     4.3640	     3.7766	     0.1678	     6.6299	     3.2730	     0.9232	     2.0981	     6.4621	     3.0212	     2.1820	
     4.1962	     3.0212	    -0.9232	     7.3013	     2.0981	     1.1749	     0.7553	     5.8746	     2.3499	     1.6785	
     3.8605	     2.1820	    -2.0981	     7.6370	     1.0071	     1.2589	    -0.5875	     5.3711	     1.6785	     1.2589	
     3.4409	     1.2589	    -3.2730	     7.5531	     0.0000	     0.9232	    -1.8463	     4.6997	     1.0071	     0.8392	
     2.8534	     0.3357	    -4.3640	     7.0496	    -0.9232	     0.4196	    -2.9373	     4.1122	     0.2518	     0.4196	
     2.3499	    -0.5035	    -5.3711	     6.2103	    -1.6785	    -0.4196	    -3.9444	     3.5248	    -0.3357	     0.0000	
     2.0142	    -1.0910	    -6.1264	     5.2032	    -2.2659	    -1.3428	    -4.6158	     3.0212	    -0.9232	    -0.2518	
     2.0142	    -1.4267	    -6.5460	     4.0283	    -2.5177	    -2.2659	    -5.0354	     2.6855	    -1.1749	    -0.2518	
     2.2659	    -1.4267	    -6.7139	     3.0212	    -2.5177	    -3.0212	    -5.1193	     2.6855	    -1.2589	    -0.1678	
     2.6855	    -1.1749	    -6.4621	     2.2659	    -2.2659	    -3.5248	    -4.8676	     3.1052	    -1.0910	     0.1678	
     3.1891	    -0.7553	    -5.9586	     1.7624	    -1.7624	    -3.7766	    -4.2801	     3.7766	    -0.6714	     0.7553	
     3.6087	    -0.3357	    -5.2872	     1.7624	    -1.0910	    -3.6087	    -3.5248	     4.7836	     0.0839	     1.4267	
     3.9444	     0.0839	    -4.3640	     2.0142	    -0.3357	    -3.1891	    -2.6855	     5.9586	     0.9232	     2.2659	
     4.1962	     0.5035	    -3.4409	     2.6016	     0.4196	    -2.6016	    -1.6785	     7.2174	     1.8463	     3.1891	
     4.1962	     0.8392	    -2.5177	     3.4409	     1.2589	    -1.6785	    -0.7553	     8.4763	     2.8534	     4.1122	
     4.1962	     1.1749	    -1.5106	     4.4479	     2.0981	    -0.6714	     0.2518	     9.6512	     3.8605	     5.0354	
     4.0283	     1.5106	    -0.5875	     5.6229	     2.9373	     0.4196	     1.1749	    10.7422	     4.8676	     5.9586	
     3.7766	     1.8463	     0.0839	     6.6299	     3.6926	     1.5106	     1.9302	    11.5814	     5.7907	     6.8817	
     3.3569	     2.0142	     0.4196	     7.4692	     4.2801	     2.5177	     2.5177	    12.1689	     6.5460	     7.5531	
     2.7695	     2.0142	     0.4196	     7.8888	     4.5319	     3.1891	     2.7695	    12.4207	     7.0496	     7.9727	
     2.0981	     1.9302	     0.0000	     7.8049	     4.4479	     3.4409	     2.6855	    12.4207	     7.1335	     8.0566	
     1.3428	     1.6785	    -0.7553	     7.3013	     4.1122	     3.3569	     2.3499	    11.9171	     6.9656	     7.8049	
     0.5875	     1.3428	    -1.6785	     6.2103	     3.6087	     2.7695	     1.7624	    11.2457	     6.4621	     7.3013	
    -0.1678	     1.0071	    -2.7695	     4.8676	     2.9373	     1.9302	     1.0910	    10.1547	     5.6229	     6.4621	
    -1.0071	     0.5035	    -3.7766	     3.1052	     2.1820	     0.6714	     0.4196	     8.8959	     4.6158	     5.4550	
    -1.7624	     0.0000	    -4.6158	     1.2589	     1.5106	    -0.7553	    -0.2518	     7.4692	     3.4409	     4.2801	
    -2.6016	    -0.5875	    -5.2872	    -0.6714	     0.9232	    -2.3499	    -0.7553	     5.9586	     2.2659	     3.1052	
    -3.4409	    -1.1749	    -5.7068	    -2.5177	     0.5035	    -3.9444	    -1.0910	     4.4479	     1.0910	     2.0142	
    -4.3640	    -1.6785	    -5.7907	    -4.0283	     0.3357	    -5.4550	    -1.2589	     3.0212	     0.0000	     1.0071	
    -5.1193	    -2.0981	    -5.7068	    -5.3711	     0.3357	    -6.8817	    -1.1749	     1.7624	    -0.9232	     0.1678	
    -5.7907	    -2.4338	    -5.3711	    -6.4621	     0.5035	    -8.0566	    -1.0071	     0.6714	    -1.6785	    -0.5035	
    -6.3782	    -2.6855	    -4.8676	    -7.3013	     0.9232	    -9.1476	    -0.6714	    -0.2518	    -2.3499	    -1.0071	
    -6.7978	    -2.7695	    -4.1962	    -8.0566	     1.4267	   -10.0708	    -0.2518	    -0.9232	    -2.9373	    -1.4267	
    -6.8817	    -2.6855	    -3.3569	    -8.5602	     2.0142	   -10.8261	     0.1678	    -1.4267	    -3.4409	    -1.7624	
    -6.7978	    -2.3499	    -2.4338	    -8.8959	     2.6855	   -11.2457	     0.5875	    -1.6785	    -3.9444	    -2.0142	
    -6.3782	    -1.8463	    -1.4267	    -8.8959	     3.5248	   -11.4136	     1.0910	    -1.7624	    -4.3640	    -2.2659	
    -5.7907	    -1.1749	    -0.5035	    -8.7280	     4.1962	   -11.2457	     1.4267	    -1.5106	    -4.6158	    -2.5177	
    -4.9515	    -0.5035	     0.3357	    -8.3923	     4.8676	   -10.9100	     1.6785	    -1.2589	    -4.7836	    -2.6855	
    -4.1122	     0.1678	     0.9232	    -8.0566	     5.2032	   -10.5743	     1.7624	    -0.8392	    -4.7836	    -2.8534	
    -3.2730	     0.5875	     1.0071	    -7.6370	     5.2032	   -10.1547	     1.5945	    -0.5035	    -4.7836	    -3.1052	
    -2.4338	     0.8392	     0.6714	    -7.3013	     4.9515	    -9.8190	     1.1749	    -0.2518	    -4.6997	    -3.4409	
    -1.5945	     0.8392	     0.0000	    -6.9656	     4.3640	    -9.5673	     0.5875	     0.0000	    -4.5319	    -3.7766	
    -0.8392	     0.6714	    -1.0910	    -6.6299	     3.5248	    -9.2316	    -0.1678	     0.2518	    -4.3640	    -4.0283	
    -0.1678	     0.4196	    -2.5177	    -6.1264	     2.6016	    -8.9798	    -0.9232	     0.5875	    -4.0283	    -4.1962	
     0.4196	     0.0839	    -3.9444	    -5.4550	     1.6785	    -8.4763	    -1.6785	     1.0071	    -3.5248	    -4.1122	
     0.9232	    -0.2518	    -5.4550	    -4.6158	     0.6714	    -7.8888	    -2.3499	     1.5945	    -2.8534	    -3.8605	
     1.3428	    -0.5875	    -6.7139	    -3.3569	    -0.0839	    -7.0496	    -2.7695	     2.4338	    -1.9302	    -3.1891	
     1.6785	    -0.6714	    -7.6370	    -1.6785	    -0.5875	    -5.8746	    -2.8534	     3.6087	    -0.6714	    -2.1820	
     2.0981	    -0.5875	    -8.1406	     0.3357	    -0.6714	    -4.2801	    -2.5177	     5.1193	     0.8392	    -0.7553	
     2.6855	    -0.2518	    -8.1406	     2.6855	    -0.4196	    -2.3499	    -1.7624	     6.8817	     2.5177	     0.9232	
     3.3569	     0.4196	    -7.7209	     5.1193	     0.3357	    -0.2518	    -0.5035	     8.8120	     4.3640	     2.9373	
     4.2801	     1.3428	    -6.9656	     7.3853	     1.3428	     1.8463	     1.0071	    10.7422	     6.0425	     4.8676	
     5.2032	     2.3499	    -5.9586	     9.2316	     2.5177	     3.6926	     2.6016	    12.5046	     7.4692	     6.6299	
     6.0425	     3.2730	    -5.1193	    10.6583	     3.5248	     5.2032	     4.0283	    13.8474	     8.4763	     7.9727	
     6.7978	     3.9444	    -4.4479	    11.4136	     4.2801	     6.2103	     5.1193	    14.6027	     8.9798	     8.8120	
     7.3013	     4.2801	    -4.1962	    11.8332	     4.6158	     6.7978	     5.7068	    14.8544	     9.0637	     9.0637	
     7.6370	     4.2801	    -4.1962	    11.9171	     4.5319	     6.9656	     5.7907	    14.6866	     8.6441	     8.7280	
     7.6370	     4.0283	    -4.6158	    11.8332	     4.0283	     6.8817	     5.3711	    14.0152	     7.9727	     7.9727	
     7.4692	     3.4409	    -5.2032	    11.4975	     3.3569	     6.5460	     4.6158	    13.0081	     7.0496	     6.9656	
     7.0496	     2.6855	    -6.0425	    10.9940	     2.4338	     5.9586	     3.6087	    11.8332	     5.8746	     5.5389	
     6.4621	     1.7624	    -6.8817	    10.3226	     1.3428	     5.1193	     2.2659	    10.3226	     4.4479	     4.0283	
     5.6229	     0.7553	    -7.8888	     9.5673	     0.1678	     4.1122	     0.8392	     8.7280	     2.9373	     2.1820	
     4.6997	    -0.4196	    -8.8959	     8.8120	    -1.0071	     3.1052	    -0.6714	     7.0496	     1.2589	     0.3357	
     3.6926	    -1.5106	    -9.9030	     8.3084	    -2.1820	     2.2659	    -2.1820	     5.4550	    -0.3357	    -1.5945	
     2.6855	    -2.5177	   -10.8261	     8.1406	    -3.2730	     1.5945	    -3.6087	     4.1122	    -1.9302	    -3.4409	
     1.7624	    -3.2730	   -11.4975	     8.4763	    -4.1962	     1.1749	    -4.8676	     3.1052	    -3.2730	    -5.2032	
     1.1749	    -3.8605	   -11.9171	     9.1476	    -4.8676	     1.1749	    -5.8746	     2.4338	    -4.3640	    -6.6299	
     0.9232	    -3.9444	   -11.9171	    10.2386	    -5.2872	     1.4267	    -6.4621	     2.1820	    -5.1193	    -7.8049	
     1.0910	    -3.5248	   -11.4975	    11.6653	    -5.2032	     1.9302	    -6.7139	     2.3499	    -5.5389	    -8.5602	
     1.8463	    -2.6016	   -10.5743	    13.2599	    -4.8676	     2.6855	    -6.5460	     2.8534	    -5.7068	    -8.8959	
     3.0212	    -1.3428	    -9.3155	    14.7705	    -4.1962	     3.5248	    -5.9586	     3.5248	    -5.5389	    -8.9798	
     4.6997	     0.4196	    -7.6370	    16.0294	    -3.1891	     4.2801	    -5.1193	     4.4479	    -5.2032	    -8.7280	
     6.6299	     2.3499	    -5.7907	    16.9525	    -1.9302	     4.8676	    -4.0283	     5.2872	    -4.7836	    -8.2245	
     8.8120	     4.5319	    -3.6926	    17.4561	    -0.4196	     5.2872	    -2.6855	     6.2103	    -4.1962	    -7.5531	
    11.1618	     6.8817	    -1.4267	    17.4561	     1.1749	     5.4550	    -1.1749	     7.0496	    -3.5248	    -6.5460	
    13.5956	     9.2316	     0.9232	    16.9525	     3.0212	     5.4550	     0.4196	     7.8888	    -2.6855	    -5.3711	
    16.0294	    11.5814	     3.2730	    16.1133	     4.9515	     5.2032	     2.2659	     8.5602	    -1.7624	    -4.0283	
    18.2114	    13.7634	     5.5389	    14.9384	     7.0496	     4.9515	     4.1122	     9.3155	    -0.7553	    -2.4338	
    20.3094	    15.8615	     7.8888	    13.7634	     9.1476	     4.7836	     6.2103	    10.1547	     0.5035	    -0.5875	
    22.2397	    17.8757	    10.1547	    12.8403	    11.4136	     4.7836	     8.3084	    11.0779	     1.9302	     1.4267	
    24.0021	    19.8059	    12.3367	    12.3367	    13.6795	     5.2032	    10.5743	    12.2528	     3.6087	     3.6087	
    25.4288	    21.5683	    14.5187	    12.4207	    15.7776	     5.8746	    12.8403	    13.6795	     5.3711	     5.9586	
    26.5198	    23.0789	    16.4490	    13.0081	    17.7078	     6.8817	    14.8544	    15.1062	     7.2174	     8.2245	
    26.8555	    23.9182	    17.7917	    13.8474	    18.9667	     7.8888	    16.4490	    16.3651	     8.8120	    10.1547	
    26.2680	    23.9182	    18.2953	    14.6027	    19.4702	     8.5602	    17.2043	    17.0364	     9.8190	    11.4975	
    24.5056	    22.7432	    17.7917	    14.9384	    18.9667	     8.6441	    17.1204	    16.9525	    10.0708	    12.0010	
    21.6522	    20.5612	    16.2811	    14.8544	    17.4561	     8.0566	    16.0294	    15.9454	     9.4833	    11.6653	
    18.0435	    17.6239	    14.0152	    14.2670	    15.2740	     6.8817	    14.1830	    14.3509	     8.2245	    10.6583	
    14.1830	    14.1830	    11.3297	    13.3438	    12.8403	     5.3711	    12.1689	    12.5046	     6.7139	     9.3155	
    10.4065	    10.8261	     8.6441	    12.3367	    10.4065	     3.7766	    10.1547	    10.5743	     5.1193	     7.9727	
     6.9656	     7.7209	     6.0425	    10.9940	     8.2245	     2.1820	     8.3923	     8.7280	     3.6926	     6.6299	
     3.9444	     4.7836	     3.6926	     9.4833	     6.2943	     0.5035	     6.9656	     7.0496	     2.4338	     5.4550	
     1.3428	     2.2659	     1.5106	     7.6370	     4.6997	    -1.2589	     5.7068	     5.4550	     1.2589	     4.3640	
    -0.8392	     0.0000	    -0.4196	     5.3711	     3.2730	    -3.1052	     4.6158	     3.9444	     0.1678	     3.3569	
    -2.6016	    -1.9302	    -2.2659	     2.7695	     2.0981	    -4.9515	     3.7766	     2.5177	    -0.8392	     2.4338	
    -3.9444	    -3.4409	    -3.8605	     0.0839	     1.2589	    -6.7978	     2.9373	     1.1749	    -1.7624	     1.6785	
    -4.8676	    -4.6158	    -5.2872	    -2.5177	     0.5875	    -8.4763	     2.3499	     0.0000	    -2.5177	     1.0071	
    -5.4550	    -5.3711	    -6.3782	    -4.9515	     0.0839	    -9.9030	     1.8463	    -0.9232	    -3.1052	     0.5035	
    -5.7068	    -5.9586	    -7.2174	    -6.8817	    -0.2518	   -10.9100	     1.4267	    -1.5106	    -3.5248	     0.0839	
    -5.7907	    -6.2943	    -7.8888	    -8.3084	    -0.5035	   -11.5814	     1.0071	    -1.9302	    -3.6926	    -0.1678	
    -5.8746	    -6.5460	    -8.3084	    -9.1476	    -0.6714	   -11.8332	     0.6714	    -1.9302	    -3.7766	    -0.4196	
    -5.7907	    -6.7139	    -8.6441	    -9.4833	    -0.8392	   -11.7493	     0.3357	    -1.7624	    -3.6926	    -0.5875	
    -5.7068	    -6.8817	    -8.7280	    -9.2316	    -0.8392	   -11.4136	     0.0000	    -1.3428	    -3.4409	    -0.6714	
    -5.5389	    -6.8817	    -8.7280	    -8.6441	    -0.8392	   -10.7422	    -0.2518	    -0.7553	    -3.0212	    -0.7553	
    -5.4550	    -6.8817	    -8.4763	    -7.7209	    -0.8392	    -9.9030	    -0.4196	     0.0000	    -2.5177	    -0.6714	
    -5.4550	    -6.9656	    -8.2245	    -6.6299	    -0.7553	    -9.0637	    -0.5035	     0.8392	    -1.9302	    -0.5035	
    -5.6229	    -7.1335	    -7.8888	    -5.4550	    -0.7553	    -8.0566	    -0.5035	     1.6785	    -1.2589	    -0.2518	
    -6.0425	    -7.3853	    -7.4692	    -4.2801	    -0.7553	    -7.1335	    -0.4196	     2.6016	    -0.5035	     0.0839	
    -6.7139	    -7.7209	    -7.0496	    -3.1891	    -0.7553	    -6.2943	    -0.1678	     3.4409	     0.2518	     0.5035	
    -7.3853	    -8.1406	    -6.6299	    -2.1820	    -0.7553	    -5.5389	     0.2518	     4.1962	     1.0071	     0.9232	
    -8.1406	    -8.5602	    -6.2943	    -1.2589	    -0.6714	    -4.9515	     0.7553	     4.8676	     1.6785	     1.4267	
    -8.8120	    -8.9798	    -6.0425	    -0.5875	    -0.5875	    -4.5319	     1.2589	     5.3711	     2.0981	     1.8463	
    -9.2316	    -9.3155	    -6.0425	    -0.0839	    -0.5875	    -4.3640	     1.6785	     5.6229	     2.2659	     2.0981	
    -9.4833	    -9.4833	    -6.1264	     0.3357	    -0.5875	    -4.3640	     2.0981	     5.5389	     2.1820	     2.0981	
    -9.3994	    -9.3994	    -6.2943	     0.5875	    -0.5875	    -4.4479	     2.3499	     5.2872	     1.7624	     2.0142	
    -8.8959	    -8.9798	    -6.4621	     0.9232	    -0.5875	    -4.5319	     2.6016	     4.9515	     1.3428	     1.7624	
    -8.0566	    -8.2245	    -6.4621	     1.2589	    -0.4196	    -4.6158	     2.8534	     4.6158	     0.8392	     1.4267	
    -6.7139	    -7.1335	    -6.2103	     1.7624	    -0.0839	    -4.4479	     3.1052	     4.2801	     0.4196	     1.1749	
    -5.0354	    -5.7907	    -5.6229	     2.4338	     0.3357	    -4.0283	     3.4409	     4.1962	     0.0839	     0.9232	
    -3.1891	    -4.2801	    -4.8676	     3.1891	     0.9232	    -3.5248	     3.6926	     4.1962	    -0.1678	     0.7553	
    -1.3428	    -2.8534	    -3.9444	     4.0283	     1.5106	    -2.8534	     4.0283	     4.3640	    -0.4196	     0.6714	
     0.2518	    -1.4267	    -2.9373	     4.6997	     2.0142	    -2.1820	     4.2801	     4.6997	    -0.5035	     0.6714	
     1.5945	    -0.2518	    -2.0142	     5.2032	     2.6016	    -1.5945	     4.4479	     5.0354	    -0.4196	     0.8392	
     2.6016	     0.6714	    -1.1749	     5.5389	     3.1052	    -1.0910	     4.6997	     5.4550	    -0.1678	     1.1749	
     3.2730	     1.4267	    -0.4196	     5.7068	     3.6087	    -0.7553	     4.8676	     5.8746	     0.2518	     1.7624	
     3.6087	     1.9302	     0.1678	     5.5389	     4.0283	    -0.5875	     5.0354	     6.3782	     0.7553	     2.4338	
     3.6087	     2.1820	     0.5035	     5.2032	     4.3640	    -0.5875	     5.0354	     6.7139	     1.2589	     3.2730	
     3.2730	     2.0981	     0.6714	     4.6997	     4.6158	    -0.7553	     5.0354	     6.9656	     1.7624	     4.0283	
     2.6855	     1.8463	     0.5035	     4.0283	     4.6997	    -1.1749	     4.9515	     7.1335	     2.0981	     4.7836	
     1.8463	     1.3428	     0.2518	     3.2730	     4.7836	    -1.6785	     4.8676	     7.2174	     2.4338	     5.5389	
     0.9232	     0.7553	    -0.2518	     2.5177	     4.6997	    -2.0981	     4.6158	     7.2174	     2.6855	     6.2103	
     0.0839	     0.1678	    -0.6714	     1.9302	     4.6158	    -2.5177	     4.4479	     7.3013	     2.9373	     6.7978	
    -0.5875	    -0.2518	    -1.0910	     1.5945	     4.4479	    -2.6855	     4.1962	     7.3853	     3.1891	     7.4692	
    -0.8392	    -0.4196	    -1.4267	     1.6785	     4.4479	    -2.5177	     4.0283	     7.5531	     3.4409	     8.0566	
    -0.8392	    -0.4196	    -1.5106	     2.0142	     4.4479	    -2.1820	     3.9444	     7.8888	     3.7766	     8.7280	
    -0.5035	    -0.0839	    -1.3428	     2.7695	     4.5319	    -1.4267	     3.9444	     8.4763	     4.1962	     9.3994	
     0.1678	     0.4196	    -1.0071	     3.8605	     4.7836	    -0.5875	     4.0283	     9.1476	     4.6997	    10.0708	
     1.0071	     1.0910	    -0.5035	     4.9515	     4.9515	     0.4196	     4.1122	     9.9030	     5.2032	    10.7422	
     1.9302	     1.7624	     0.0839	     6.0425	     5.2032	     1.3428	     4.1962	    10.6583	     5.6229	    11.1618	
     2.6855	     2.3499	     0.6714	     6.9656	     5.2872	     2.1820	     4.1962	    11.3297	     5.8746	    11.4136	
     3.3569	     2.8534	     1.1749	     7.6370	     5.2872	     2.7695	     4.1122	    11.8332	     6.0425	    11.4136	
     3.8605	     3.2730	     1.5945	     8.1406	     5.3711	     3.1052	     4.0283	    12.0850	     6.0425	    11.2457	
     4.1962	     3.5248	     2.0981	     8.3923	     5.3711	     3.2730	     4.1122	    12.2528	     5.9586	    10.9940	
     4.5319	     3.8605	     2.6016	     8.5602	     5.6229	     3.2730	     4.2801	    12.3367	     5.8746	    10.6583	
     4.8676	     4.1962	     3.2730	     8.6441	     5.9586	     3.2730	     4.6158	    12.4207	     5.7907	    10.4065	
     5.2032	     4.5319	     3.9444	     8.6441	     6.4621	     3.1891	     5.2032	    12.4207	     5.7907	    10.1547	
     5.5389	     4.9515	     4.7836	     8.4763	     7.1335	     3.0212	     6.0425	    12.3367	     5.8746	    10.0708	
     5.8746	     5.3711	     5.5389	     8.1406	     7.8888	     2.7695	     7.0496	    12.1689	     5.9586	     9.9869	
     6.0425	     5.7068	     6.2103	     7.7209	     8.6441	     2.5177	     8.0566	    11.9171	     5.9586	     9.9030	
     6.1264	     5.8746	     6.7978	     7.0496	     9.3994	     2.1820	     9.1476	    11.6653	     5.9586	     9.9030	
     6.0425	     5.8746	     7.1335	     6.3782	     9.9869	     1.7624	    10.1547	    11.4136	     5.8746	     9.8190	
     5.7068	     5.7068	     7.2174	     5.7068	    10.4904	     1.3428	    11.0779	    11.2457	     5.7907	     9.7351	
     5.2032	     5.3711	     6.9656	     5.1193	    10.8261	     1.0071	    11.7493	    11.0779	     5.7907	     9.5673	
     4.4479	     4.8676	     6.5460	     4.6997	    11.0779	     0.7553	    12.2528	    11.0779	     5.7068	     9.3994	
     3.6087	     4.3640	     5.9586	     4.6158	    11.3297	     0.6714	    12.5046	    11.2457	     5.7907	     9.2316	
     2.8534	     4.0283	     5.4550	     4.8676	    11.4975	     0.9232	    12.7563	    11.6653	     6.0425	     9.2316	
     2.2659	     3.9444	     5.0354	     5.6229	    11.8332	     1.5106	    12.9242	    12.3367	     6.5460	     9.3155	
     2.0142	     4.1962	     4.9515	     6.8817	    12.2528	     2.5177	    13.0920	    13.2599	     7.3853	     9.6512	
     2.2659	     4.7836	     5.2032	     8.4763	    12.9242	     3.7766	    13.4277	    14.4348	     8.3923	    10.3226	
     2.7695	     5.7068	     5.7068	    10.2386	    13.6795	     5.2032	    13.7634	    15.6937	     9.5673	    11.1618	
     3.6926	     6.7978	     6.4621	    11.9171	    14.5187	     6.5460	    14.0991	    16.9525	    10.7422	    12.0850	
     4.6997	     7.9727	     7.2174	    13.4277	    15.2740	     7.7209	    14.3509	    17.9596	    11.8332	    13.0081	
     5.7068	     9.0637	     7.9727	    14.5187	    15.8615	     8.6441	    14.5187	    18.7149	    12.8403	    13.9313	
     6.6299	     9.9030	     8.4763	    15.1901	    16.1972	     9.1476	    14.4348	    19.2184	    13.5956	    14.6866	
     7.4692	    10.6583	     8.8120	    15.4419	    16.1972	     9.3994	    14.1830	    19.5541	    14.2670	    15.3580	
     8.2245	    11.2457	     8.9798	    15.2740	    16.0294	     9.3994	    13.7634	    19.7220	    14.8544	    15.9454	
     9.1476	    11.7493	     9.0637	    15.1062	    15.6937	     9.3155	    13.2599	    20.0577	    15.6097	    16.5329	
    10.2386	    12.4207	     9.2316	    14.9384	    15.4419	     9.4833	    13.0081	    20.6451	    16.5329	    17.3721	
    11.6653	    13.1760	     9.5673	    15.1901	    15.4419	     9.9030	    12.9242	    21.6522	    17.9596	    18.5471	
    13.4277	    14.1830	    10.2386	    15.6937	    15.6097	    10.7422	    13.2599	    22.9950	    19.6381	    19.9738	
    15.5258	    15.1901	    10.9940	    16.5329	    16.0294	    11.8332	    13.7634	    24.6735	    21.6522	    21.6522	
    17.6239	    16.1972	    11.7493	    17.5400	    16.5329	    13.0081	    14.5187	    26.4359	    23.6664	    23.3307	
    19.3863	    16.9525	    12.3367	    18.5471	    16.9525	    14.0991	    15.1901	    28.0304	    25.5127	    24.9252	
    20.8130	    17.2882	    12.6724	    19.3024	    17.2882	    14.9384	    15.7776	    29.2892	    26.9394	    26.1002	
    21.4005	    17.1204	    12.6724	    19.7220	    17.2043	    15.3580	    16.0294	    30.0446	    27.6108	    26.6876	
    21.2326	    16.4490	    12.1689	    19.7220	    16.7847	    15.3580	    15.8615	    30.2124	    27.5269	    26.6876	
    20.3094	    15.1901	    11.3297	    19.2184	    16.0294	    14.8544	    15.2740	    29.6249	    26.5198	    25.9323	
    18.7149	    13.5117	    10.1547	    18.4631	    14.9384	    14.0152	    14.4348	    28.6179	    24.8413	    24.5056	
    16.8686	    11.8332	     9.0637	    17.5400	    13.7634	    13.1760	    13.5117	    27.1912	    22.7432	    22.8271	
    15.1062	    10.3226	     8.2245	    16.7847	    12.8403	    12.4207	    12.6724	    25.7645	    20.5612	    20.9808	
    13.8474	     9.3155	     7.9727	    16.3651	    12.3367	    12.0010	    12.3367	    24.5895	    18.7988	    19.4702	
    13.2599	     8.9798	     8.3923	    16.4490	    12.4207	    12.1689	    12.5046	    23.9182	    17.5400	    18.3792	
    13.4277	     9.3994	     9.4833	    17.0364	    13.0920	    12.7563	    13.1760	    23.8342	    17.0364	    17.7917	
    14.0991	    10.2386	    10.9940	    17.7078	    14.1830	    13.5956	    14.3509	    24.0860	    16.9525	    17.7078	
    15.0223	    11.3297	    12.5885	    18.3792	    15.5258	    14.4348	    15.6937	    24.5056	    17.2043	    17.8757	
    15.6937	    12.2528	    13.8474	    18.5471	    16.6168	    14.7705	    16.8686	    24.7574	    17.4561	    18.0435	
    15.9454	    12.6724	    14.4348	    18.1274	    17.2882	    14.5187	    17.6239	    24.6735	    17.2882	    17.8757	
    15.5258	    12.5885	    14.1830	    16.9525	    17.4561	    13.5117	    17.8757	    24.0860	    16.7847	    17.3721	
    14.5187	    11.9171	    13.3438	    15.2740	    17.2882	    11.9171	    17.7917	    22.9950	    15.8615	    16.5329	
    13.0920	    10.9940	    12.0850	    13.2599	    16.8686	     9.9869	    17.4561	    21.7361	    14.6866	    15.5258	
    11.5814	     9.9869	    10.5743	    11.2457	    16.4490	     7.8888	    17.0364	    20.3094	    13.5117	    14.5187	
    10.0708	     9.0637	     9.3155	     9.3994	    16.1972	     5.9586	    16.7847	    18.9667	    12.4207	    13.7634	
     8.8120	     8.3084	     8.1406	     7.8888	    16.1133	     4.2801	    16.7007	    17.8757	    11.5814	    13.0920	
     7.6370	     7.7209	     7.3013	     6.6299	    16.1133	     2.8534	    16.7007	    16.8686	    10.8261	    12.5046	
     6.7139	     7.1335	     6.6299	     5.7907	    16.1972	     1.8463	    16.7007	    16.0294	    10.2386	    12.0850	
     5.7068	     6.5460	     6.0425	     5.2032	    16.1972	     1.0910	    16.7007	    15.1901	     9.7351	    11.5814	
     4.6158	     5.8746	     5.3711	     4.8676	    15.9454	     0.5875	    16.4490	    14.2670	     9.3155	    11.0779	
     3.5248	     5.1193	     4.6997	     4.5319	    15.5258	     0.1678	    16.0294	    13.4277	     8.8120	    10.4904	
     2.5177	     4.2801	     3.9444	     4.2801	    14.9384	    -0.1678	    15.4419	    12.5046	     8.3084	     9.9030	
     1.5945	     3.6087	     3.2730	     3.8605	    14.1830	    -0.5875	    14.6027	    11.6653	     7.8888	     9.3155	
     0.9232	     2.9373	     2.6016	     3.2730	    13.3438	    -1.0071	    13.6795	    10.8261	     7.3853	     8.8120	
     0.5035	     2.4338	     2.0142	     2.3499	    12.5046	    -1.5945	    12.7563	    10.1547	     7.0496	     8.3084	
     0.1678	     2.0142	     1.5106	     1.2589	    11.7493	    -2.2659	    11.7493	     9.5673	     6.7139	     7.8888	
    -0.0839	     1.6785	     1.1749	     0.0000	    11.0779	    -3.0212	    10.8261	     9.1476	     6.5460	     7.6370	
    -0.3357	     1.4267	     0.8392	    -1.4267	    10.4904	    -3.7766	     9.9869	     8.8959	     6.4621	     7.5531	
    -0.5035	     1.0910	     0.5875	    -2.6855	    10.0708	    -4.4479	     9.3994	     8.8959	     6.6299	     7.6370	
    -0.7553	     0.8392	     0.4196	    -3.6926	     9.9030	    -4.8676	     8.8959	     9.0637	     6.9656	     7.8888	
    -1.0910	     0.5035	     0.2518	    -4.2801	     9.7351	    -5.0354	     8.6441	     9.4833	     7.4692	     8.2245	
    -1.4267	     0.2518	     0.1678	    -4.3640	     9.7351	    -4.9515	     8.5602	    10.1547	     8.0566	     8.8120	
    -1.7624	     0.0000	     0.1678	    -3.9444	     9.7351	    -4.5319	     8.5602	    10.9940	     8.8120	     9.5673	
    -2.0142	    -0.0839	     0.1678	    -3.0212	     9.8190	    -3.6926	     8.8120	    12.0010	     9.7351	    10.4904	
    -2.0981	     0.0000	     0.3357	    -1.5945	     9.9869	    -2.5177	     9.2316	    13.2599	    10.8261	    11.5814	
    -2.0142	     0.3357	     0.6714	     0.1678	    10.3226	    -1.0071	     9.8190	    14.6866	    12.0010	    12.8403	
    -1.6785	     0.8392	     1.1749	     2.2659	    10.6583	     0.6714	    10.5743	    16.1972	    13.3438	    14.1830	
    -1.2589	     1.4267	     1.8463	     4.4479	    11.0779	     2.5177	    11.3297	    17.7078	    14.6027	    15.5258	
    -0.6714	     2.0981	     2.4338	     6.4621	    11.4136	     4.2801	    12.0850	    19.0506	    15.7776	    16.6168	
    -0.1678	     2.5177	     2.9373	     8.0566	    11.5814	     5.7068	    12.5885	    20.1416	    16.7007	    17.4561	
     0.1678	     2.7695	     3.1052	     9.1476	    11.4975	     6.7139	    12.7563	    20.7291	    17.1204	    17.7078	
     0.1678	     2.6016	     2.9373	     9.3155	    11.0779	     7.0496	    12.5885	    20.7291	    17.1204	    17.5400	
    -0.1678	     2.0142	     2.3499	     8.6441	    10.2386	     6.6299	    12.0010	    20.2255	    16.5329	    16.7007	
    -0.8392	     1.0910	     1.5106	     7.1335	     9.1476	     5.4550	    10.9940	    19.0506	    15.4419	    15.4419	
    -1.7624	    -0.0839	     0.3357	     5.0354	     7.8049	     3.8605	     9.8190	    17.5400	    14.0152	    13.8474	
    -2.7695	    -1.2589	    -0.8392	     2.5177	     6.4621	     1.8463	     8.5602	    15.7776	    12.4207	    12.0010	
    -3.8605	    -2.4338	    -2.0142	    -0.1678	     5.2032	    -0.4196	     7.3013	    13.8474	    10.6583	    10.1547	
    -4.8676	    -3.5248	    -3.1052	    -2.8534	     4.1122	    -2.6855	     6.1264	    11.9171	     8.9798	     8.3923	
    -5.6229	    -4.3640	    -3.9444	    -5.2872	     3.1891	    -4.7836	     5.2032	    10.1547	     7.3853	     6.8817	
    -6.2943	    -5.0354	    -4.5319	    -7.3853	     2.6016	    -6.7139	     4.5319	     8.6441	     6.0425	     5.6229	
    -6.7139	    -5.3711	    -4.7836	    -9.1476	     2.3499	    -8.3084	     4.2801	     7.3853	     5.0354	     4.7836	
    -6.7978	    -5.3711	    -4.6997	   -10.3226	     2.5177	    -9.5673	     4.2801	     6.5460	     4.4479	     4.2801	
    -6.6299	    -5.1193	    -4.3640	   -11.0779	     3.0212	   -10.3226	     4.6158	     6.1264	     4.2801	     4.1962	
    -6.2943	    -4.6158	    -3.6087	   -11.3297	     3.9444	   -10.6583	     5.3711	     6.2103	     4.4479	     4.4479	
    -5.6229	    -3.7766	    -2.6855	   -11.2457	     5.1193	   -10.5743	     6.3782	     6.6299	     5.1193	     5.2032	
    -4.6158	    -2.6016	    -1.4267	   -10.7422	     6.6299	   -10.0708	     7.6370	     7.4692	     6.2103	     6.2103	
    -3.5248	    -1.2589	     0.0000	    -9.9869	     8.3084	    -9.2316	     9.0637	     8.6441	     7.6370	     7.5531	
    -2.2659	     0.1678	     1.5106	    -8.8120	     9.9869	    -7.9727	    10.4065	    10.1547	     9.2316	     8.9798	
    -1.0071	     1.6785	     3.1052	    -7.4692	    11.6653	    -6.5460	    11.7493	    11.6653	    10.8261	    10.3226	
     0.1678	     3.0212	     4.4479	    -6.0425	    13.0920	    -5.1193	    12.7563	    13.1760	    12.2528	    11.4136	
     1.1749	     4.1122	     5.6229	    -4.6997	    14.0991	    -3.6926	    13.5117	    14.4348	    13.3438	    12.0850	
     2.0142	     4.9515	     6.5460	    -3.6926	    14.8544	    -2.5177	    13.8474	    15.4419	    13.9313	    12.3367	
     2.6855	     5.5389	     7.0496	    -2.9373	    15.1062	    -1.6785	    13.7634	    16.1133	    14.0152	    12.0850	
     3.1052	     5.7907	     7.3853	    -2.4338	    15.0223	    -1.0910	    13.3438	    16.4490	    13.6795	    11.4136	
     3.4409	     5.7907	     7.3013	    -2.0981	    14.5187	    -0.7553	    12.5885	    16.5329	    13.0081	    10.4065	
     3.5248	     5.5389	     7.0496	    -1.9302	    13.8474	    -0.6714	    11.5814	    16.3651	    12.0010	     9.1476	
     3.2730	     5.0354	     6.4621	    -1.7624	    12.8403	    -0.7553	    10.4065	    15.9454	    10.8261	     7.8049	
     2.8534	     4.3640	     5.7907	    -1.5106	    11.6653	    -0.9232	     9.2316	    15.5258	     9.5673	     6.4621	
     2.2659	     3.5248	     4.9515	    -1.0910	    10.4065	    -1.0071	     7.9727	    15.0223	     8.3923	     5.2872	
     1.5106	     2.6855	     4.1962	    -0.5875	     9.2316	    -1.0910	     6.8817	    14.6027	     7.4692	     4.3640	
     0.9232	     1.9302	     3.3569	    -0.0839	     8.1406	    -1.0071	     5.9586	    14.1830	     6.7139	     3.6926	
     0.4196	     1.2589	     2.6016	     0.4196	     7.2174	    -0.9232	     5.2872	    13.9313	     6.1264	     3.3569	
     0.0839	     0.7553	     2.0142	     0.9232	     6.5460	    -0.7553	     5.0354	    13.7634	     5.8746	     3.2730	
     0.0000	     0.4196	     1.5106	     1.2589	     6.0425	    -0.5875	     4.9515	    13.5956	     5.7907	     3.3569	
     0.0839	     0.4196	     1.1749	     1.5106	     5.8746	    -0.3357	     5.2032	    13.5956	     5.8746	     3.6087	
     0.5035	     0.5035	     0.9232	     1.7624	     5.8746	     0.0000	     5.5389	    13.5117	     6.0425	     4.0283	
     0.9232	     0.7553	     0.6714	     1.9302	     5.9586	     0.3357	     6.0425	    13.4277	     6.2943	     4.3640	
     1.5106	     1.0910	     0.5035	     2.0981	     5.9586	     0.5875	     6.3782	    13.2599	     6.5460	     4.6997	
     1.9302	     1.3428	     0.2518	     2.2659	     5.9586	     0.9232	     6.7139	    13.0920	     6.6299	     4.7836	
     2.2659	     1.4267	     0.0000	     2.3499	     5.8746	     1.0910	     6.7978	    12.8403	     6.7139	     4.6997	
     2.5177	     1.4267	    -0.4196	     2.3499	     5.6229	     1.2589	     6.6299	    12.5046	     6.6299	     4.4479	
     2.6855	     1.4267	    -0.7553	     2.2659	     5.2872	     1.2589	     6.2943	    12.2528	     6.5460	     4.1122	
     2.7695	     1.3428	    -1.1749	     1.8463	     5.0354	     1.0071	     5.8746	    11.9171	     6.2943	     3.6926	
     2.7695	     1.1749	    -1.4267	     1.2589	     4.6997	     0.5875	     5.3711	    11.4975	     5.9586	     3.1891	
     2.5177	     1.0071	    -1.7624	     0.2518	     4.5319	    -0.1678	     4.7836	    10.9940	     5.4550	     2.6855	
     2.1820	     0.6714	    -1.9302	    -0.8392	     4.3640	    -1.0910	     4.2801	    10.4065	     4.9515	     2.1820	
     1.5945	     0.4196	    -2.0142	    -2.0142	     4.2801	    -2.0981	     3.8605	     9.7351	     4.4479	     1.7624	
     0.8392	     0.0839	    -1.8463	    -3.1052	     4.3640	    -3.1052	     3.6087	     9.2316	     4.0283	     1.5106	
     0.0000	    -0.2518	    -1.5945	    -3.9444	     4.6158	    -4.0283	     3.6926	     8.7280	     3.6087	     1.4267	
    -0.9232	    -0.5035	    -1.0071	    -4.6997	     4.9515	    -4.7836	     3.9444	     8.3923	     3.4409	     1.5106	
    -1.8463	    -0.6714	    -0.3357	    -5.1193	     5.5389	    -5.3711	     4.4479	     8.1406	     3.2730	     1.6785	
    -2.6016	    -0.7553	     0.5035	    -5.3711	     6.2103	    -5.8746	     5.1193	     8.0566	     3.2730	     1.9302	
    -3.2730	    -0.8392	     1.3428	    -5.4550	     6.8817	    -6.2943	     5.8746	     8.0566	     3.2730	     2.1820	
    -3.8605	    -0.8392	     2.1820	    -5.4550	     7.5531	    -6.5460	     6.7139	     8.1406	     3.3569	     2.5177	
    -4.2801	    -0.7553	     2.8534	    -5.3711	     8.1406	    -6.7978	     7.4692	     8.2245	     3.4409	     2.7695	
    -4.5319	    -0.6714	     3.3569	    -5.3711	     8.6441	    -6.8817	     8.1406	     8.3923	     3.6087	     2.9373	
    -4.5319	    -0.4196	     3.7766	    -5.2872	     9.1476	    -6.9656	     8.7280	     8.5602	     3.8605	     3.1891	
    -4.1962	    -0.0839	     4.1122	    -5.1193	     9.6512	    -6.8817	     9.2316	     8.8120	     4.1122	     3.5248	
    -3.6087	     0.4196	     4.3640	    -4.7836	    10.1547	    -6.5460	     9.6512	     9.1476	     4.5319	     3.7766	
    -2.6855	     1.0910	     4.6997	    -4.3640	    10.6583	    -6.0425	     9.9869	     9.6512	     5.0354	     4.1962	
    -1.7624	     1.7624	     4.9515	    -3.6926	    11.1618	    -5.3711	    10.2386	    10.1547	     5.6229	     4.6158	
    -0.6714	     2.3499	     5.1193	    -2.8534	    11.4975	    -4.5319	    10.2386	    10.8261	     6.2943	     4.9515	
     0.2518	     2.8534	     5.2032	    -1.9302	    11.6653	    -3.6087	    10.1547	    11.4975	     7.0496	     5.3711	
     1.0910	     3.2730	     5.2032	    -0.8392	    11.6653	    -2.6016	     9.7351	    12.2528	     7.7209	     5.7907	
     1.6785	     3.5248	     5.1193	     0.2518	    11.5814	    -1.5106	     9.2316	    13.0920	     8.3923	     6.1264	
     2.1820	     3.6926	     5.0354	     1.5106	    11.3297	    -0.4196	     8.6441	    14.0152	     9.1476	     6.6299	
     2.5177	     3.8605	     4.8676	     2.8534	    10.9940	     0.8392	     8.0566	    15.0223	     9.9869	     7.2174	
     2.6016	     3.9444	     4.7836	     4.2801	    10.7422	     2.0981	     7.5531	    16.1972	    10.9100	     7.9727	
     2.6016	     4.0283	     4.7836	     5.5389	    10.4904	     3.2730	     7.2174	    17.3721	    11.9171	     8.8959	
     2.3499	     4.0283	     4.6997	     6.5460	    10.2386	     4.2801	     6.9656	    18.4631	    12.8403	     9.9030	
     1.9302	     3.8605	     4.6158	     7.2174	     9.9869	     5.0354	     6.7978	    19.4702	    13.7634	    10.9100	
     1.2589	     3.5248	     4.4479	     7.4692	     9.7351	     5.5389	     6.7139	    20.3094	    14.4348	    11.9171	
     0.4196	     3.1052	     4.1122	     7.4692	     9.3994	     5.7068	     6.6299	    20.9808	    15.0223	    12.7563	
    -0.5035	     2.4338	     3.6926	     7.3013	     8.9798	     5.7068	     6.5460	    21.4005	    15.4419	    13.5117	
    -1.4267	     1.6785	     3.1891	     6.8817	     8.5602	     5.4550	     6.4621	    21.7361	    15.7776	    14.0991	
    -2.5177	     0.8392	     2.6016	     6.3782	     8.0566	     5.2032	     6.2943	    21.9879	    15.9454	    14.5187	
    -3.6087	    -0.0839	     1.9302	     5.8746	     7.4692	     4.8676	     6.2103	    22.0718	    16.0294	    14.8544	
    -4.6997	    -1.0910	     1.2589	     5.4550	     6.9656	     4.4479	     6.0425	    21.9879	    15.9454	    15.0223	
    -5.9586	    -2.0981	     0.5875	     4.9515	     6.4621	     4.1122	     5.8746	    21.8201	    15.9454	    15.0223	
    -7.3853	    -3.1891	    -0.1678	     4.5319	     5.9586	     3.7766	     5.6229	    21.4844	    15.7776	    14.8544	
    -8.9798	    -4.4479	    -1.0071	     4.0283	     5.3711	     3.2730	     5.2032	    20.8969	    15.5258	    14.6027	
   -10.7422	    -5.9586	    -1.9302	     3.3569	     4.6158	     2.6855	     4.6997	    20.0577	    15.0223	    14.1830	
   -12.7563	    -7.7209	    -3.0212	     2.3499	     3.7766	     1.8463	     4.0283	    18.7988	    14.3509	    13.4277	
   -14.8544	    -9.5673	    -4.1122	     1.0071	     2.8534	     0.7553	     3.2730	    17.1204	    13.3438	    12.5046	
   -16.7847	   -11.4136	    -5.2032	    -0.5875	     1.9302	    -0.6714	     2.5177	    15.2740	    12.0850	    11.3297	
   -18.4631	   -13.0920	    -6.1264	    -2.5177	     1.1749	    -2.2659	     1.7624	    13.1760	    10.6583	    10.0708	
   -19.6381	   -14.3509	    -6.7139	    -4.4479	     0.5875	    -3.9444	     1.3428	    11.1618	     9.1476	     8.8959	
   -20.2255	   -15.1062	    -6.9656	    -6.2943	     0.4196	    -5.6229	     1.1749	     9.3155	     7.5531	     7.8049	
   -20.0577	   -15.1901	    -6.7978	    -7.8049	     0.6714	    -7.0496	     1.5106	     7.8888	     6.1264	     6.8817	
   -19.2184	   -14.6027	    -6.2103	    -8.8120	     1.3428	    -8.0566	     2.2659	     6.8817	     4.8676	     6.2943	
   -17.7078	   -13.2599	    -5.2032	    -9.3155	     2.6016	    -8.6441	     3.6087	     6.4621	     3.9444	     6.0425	
   -15.4419	   -11.2457	    -3.6926	    -9.0637	     4.2801	    -8.6441	     5.5389	     6.7978	     3.6087	     6.2103	
   -12.6724	    -8.4763	    -1.8463	    -8.1406	     6.4621	    -8.0566	     7.8888	     7.7209	     3.7766	     6.9656	
    -9.3994	    -5.2872	     0.5035	    -6.6299	     8.9798	    -6.7978	    10.6583	     9.2316	     4.6997	     8.2245	
    -6.0425	    -1.7624	     3.0212	    -4.5319	    11.7493	    -5.1193	    13.5956	    11.1618	     6.1264	     9.9030	
    -2.6855	     1.6785	     5.6229	    -2.1820	    14.3509	    -3.1891	    16.4490	    13.4277	     7.8888	    11.7493	
     0.3357	     4.7836	     8.1406	     0.1678	    16.7847	    -1.2589	    18.9667	    15.5258	     9.7351	    13.5956	
     2.7695	     7.3013	    10.1547	     2.3499	    18.7149	     0.4196	    20.8969	    17.3721	    11.3297	    15.0223	
     4.6997	     9.1476	    11.6653	     4.1962	    19.9738	     1.8463	    21.9879	    18.6310	    12.4207	    15.8615	
     5.8746	    10.3226	    12.5885	     5.4550	    20.6451	     2.7695	    22.3236	    19.3024	    13.0081	    16.1133	
     6.6299	    10.9100	    12.9242	     6.3782	    20.7291	     3.3569	    21.9040	    19.3863	    13.0081	    15.8615	
     7.0496	    11.1618	    13.0081	     6.9656	    20.4773	     3.7766	    21.0648	    19.0506	    12.7563	    15.2740	
     7.2174	    11.1618	    12.8403	     7.4692	    20.0577	     4.1122	    19.9738	    18.5471	    12.4207	    14.5187	
     7.3013	    10.9940	    12.5046	     8.0566	    19.4702	     4.4479	    18.7149	    18.1274	    12.0010	    13.7634	
     7.2174	    10.7422	    12.0850	     8.5602	    18.8828	     4.8676	    17.3721	    17.7078	    11.6653	    13.0920	
     6.9656	    10.4065	    11.5814	     8.8959	    18.1274	     5.1193	    16.1133	    17.2882	    11.3297	    12.4207	
     6.5460	     9.8190	    10.9100	     8.9798	    17.2882	     5.2032	    14.8544	    16.8686	    10.9940	    11.8332	
     5.8746	     9.0637	     9.9869	     8.5602	    16.1972	     4.9515	    13.5956	    16.3651	    10.4904	    11.2457	
     4.9515	     8.0566	     8.8959	     7.7209	    15.1062	     4.2801	    12.3367	    15.7776	     9.9030	    10.5743	
     3.8605	     6.8817	     7.6370	     6.2943	    13.8474	     3.1891	    11.0779	    14.9384	     9.1476	     9.9030	
     2.7695	     5.7068	     6.3782	     4.6158	    12.6724	     1.8463	     9.9869	    14.0152	     8.3084	     9.1476	
     1.6785	     4.5319	     5.1193	     2.8534	    11.4975	     0.3357	     9.0637	    13.1760	     7.5531	     8.5602	
     0.7553	     3.6087	     4.0283	     1.2589	    10.5743	    -1.0071	     8.3923	    12.3367	     6.7978	     7.9727	
     0.0000	     2.9373	     3.1052	    -0.1678	     9.8190	    -2.1820	     7.8888	    11.7493	     6.2103	     7.4692	
    -0.5035	     2.5177	     2.5177	    -1.1749	     9.3155	    -2.9373	     7.6370	    11.4136	     5.7068	     7.0496	
    -0.7553	     2.2659	     2.0981	    -1.7624	     8.9798	    -3.3569	     7.5531	    11.3297	     5.4550	     6.7139	
    -0.8392	     2.3499	     1.9302	    -1.9302	     8.8959	    -3.3569	     7.7209	    11.4975	     5.2872	     6.3782	
    -0.7553	     2.5177	     1.9302	    -1.7624	     8.8959	    -3.0212	     7.9727	    11.7493	     5.3711	     6.1264	
    -0.5875	     2.7695	     2.1820	    -1.3428	     9.0637	    -2.3499	     8.2245	    12.2528	     5.5389	     5.9586	
    -0.3357	     2.9373	     2.4338	    -0.8392	     9.2316	    -1.5945	     8.5602	    12.6724	     5.7907	     5.7068	
    -0.1678	     3.0212	     2.5177	    -0.3357	     9.3155	    -0.8392	     8.7280	    13.0920	     5.9586	     5.4550	
    -0.0839	     2.7695	     2.5177	    -0.1678	     9.3155	    -0.1678	     8.7280	    13.2599	     6.0425	     5.1193	
    -0.1678	     2.1820	     2.1820	    -0.1678	     9.0637	     0.2518	     8.5602	    13.2599	     5.8746	     4.6158	
    -0.4196	     1.3428	     1.5945	    -0.3357	     8.6441	     0.5035	     8.2245	    13.0081	     5.5389	     3.8605	
    -0.9232	     0.3357	     0.8392	    -0.6714	     7.9727	     0.6714	     7.6370	    12.5046	     4.9515	     2.9373	
    -1.6785	    -0.9232	    -0.0839	    -1.0071	     7.2174	     0.5875	     7.0496	    11.9171	     4.1962	     2.0142	
    -2.6016	    -2.1820	    -1.0910	    -1.1749	     6.4621	     0.5875	     6.3782	    11.3297	     3.5248	     1.0910	
    -3.6087	    -3.4409	    -2.0142	    -1.3428	     5.7068	     0.5035	     5.8746	    10.7422	     2.8534	     0.4196	
    -4.6158	    -4.6158	    -2.7695	    -1.4267	     5.1193	     0.4196	     5.4550	    10.2386	     2.2659	    -0.0839	
    -5.5389	    -5.4550	    -3.2730	    -1.5106	     4.7836	     0.3357	     5.3711	     9.8190	     1.9302	    -0.2518	
    -6.0425	    -6.0425	    -3.4409	    -1.5106	     4.7836	     0.3357	     5.5389	     9.5673	     1.7624	     0.0000	
    -6.2103	    -6.2103	    -3.3569	    -1.6785	     4.9515	     0.1678	     5.9586	     9.3155	     1.5945	     0.5035	
    -6.0425	    -6.1264	    -2.9373	    -2.0142	     5.3711	    -0.1678	     6.5460	     9.0637	     1.5106	     1.0910	
    -5.7068	    -5.8746	    -2.3499	    -2.6016	     5.8746	    -0.6714	     7.3013	     8.7280	     1.3428	     1.7624	
    -5.3711	    -5.4550	    -1.5945	    -3.3569	     6.4621	    -1.3428	     7.9727	     8.1406	     1.0910	     2.4338	
    -4.9515	    -4.9515	    -0.8392	    -3.9444	     7.1335	    -2.0981	     8.5602	     7.6370	     0.8392	     3.0212	
    -4.4479	    -4.3640	    -0.0839	    -4.3640	     7.8049	    -2.6016	     9.1476	     7.1335	     0.5875	     3.6087	
    -3.9444	    -3.6087	     0.8392	    -4.3640	     8.4763	    -2.8534	     9.5673	     6.7978	     0.5035	     4.1122	
    -3.3569	    -2.7695	     1.6785	    -3.8605	     9.2316	    -2.7695	     9.9030	     6.7139	     0.5875	     4.6997	
    -2.7695	    -1.8463	     2.5177	    -2.9373	     9.8190	    -2.2659	    10.0708	     6.8817	     0.9232	     5.2872	
    -2.1820	    -1.0071	     3.1891	    -1.7624	    10.3226	    -1.5106	     9.9869	     7.2174	     1.3428	     5.7907	
    -1.8463	    -0.2518	     3.7766	    -0.4196	    10.6583	    -0.5875	     9.8190	     7.6370	     1.9302	     6.2103	
    -1.5945	     0.2518	     4.1122	     1.0071	    10.7422	     0.4196	     9.4833	     8.1406	     2.5177	     6.5460	
    -1.4267	     0.6714	     4.1962	     2.5177	    10.6583	     1.5106	     8.9798	     8.6441	     3.1891	     6.8817	
    -1.4267	     0.8392	     4.1962	     3.9444	    10.4065	     2.6016	     8.3923	     9.1476	     3.8605	     7.0496	
    -1.5106	     0.9232	     4.0283	     5.2872	    10.0708	     3.6926	     7.7209	     9.6512	     4.4479	     7.2174	
    -1.7624	     0.7553	     3.7766	     6.4621	     9.5673	     4.6997	     7.0496	    10.1547	     4.9515	     7.2174	
    -2.0981	     0.5875	     3.3569	     7.3013	     8.8959	     5.4550	     6.4621	    10.5743	     5.2872	     6.9656	
    -2.4338	     0.2518	     2.8534	     7.6370	     8.1406	     5.9586	     5.8746	    10.9100	     5.3711	     6.6299	
    -2.9373	    -0.1678	     2.2659	     7.4692	     7.3013	     6.0425	     5.3711	    10.9940	     5.2032	     6.0425	
    -3.3569	    -0.5035	     1.5945	     6.7139	     6.4621	     5.7907	     4.9515	    10.9940	     4.8676	     5.2872	
    -3.7766	    -0.9232	     0.9232	     5.4550	     5.5389	     5.2032	     4.6158	    10.7422	     4.2801	     4.4479	
    -4.2801	    -1.4267	     0.0839	     3.6926	     4.6158	     4.1962	     4.3640	    10.4065	     3.6926	     3.5248	
    -4.6997	    -1.9302	    -0.7553	     1.7624	     3.6087	     3.0212	     4.2801	     9.9030	     2.9373	     2.6855	
    -5.2032	    -2.5177	    -1.6785	    -0.2518	     2.6855	     1.7624	     4.1122	     9.3155	     2.1820	     1.7624	
    -5.7068	    -3.1052	    -2.6016	    -1.9302	     1.6785	     0.5875	     3.9444	     8.8120	     1.3428	     0.9232	
    -6.1264	    -3.6926	    -3.5248	    -3.1891	     0.8392	    -0.3357	     3.7766	     8.3923	     0.5035	     0.1678	
    -6.5460	    -4.1962	    -4.3640	    -3.9444	     0.1678	    -0.9232	     3.4409	     8.2245	    -0.2518	    -0.4196	
    -6.7139	    -4.5319	    -5.0354	    -4.1962	    -0.4196	    -1.1749	     3.1891	     8.2245	    -0.9232	    -0.9232	
[Epoch Header]
[Trial Type]	23
[Accept]	1
[Correct]	0
[RT]	 0.000
[Resp]	0
[Epoch Data]
     3.6087	    -0.9232	     2.2659	    13.2599	     0.6714	     2.1820	     0.6714	     4.4479	    -4.1962	    -0.4196	
     3.9444	    -0.5875	     2.9373	    13.8474	     1.4267	     2.9373	     1.4267	     4.9515	    -3.3569	     0.1678	
     4.3640	     0.0000	     3.6087	    14.3509	     2.0981	     3.5248	     2.0981	     5.3711	    -2.5177	     0.6714	
     4.8676	     0.5875	     4.1962	    14.6027	     2.7695	     4.0283	     2.5177	     5.4550	    -1.8463	     0.9232	
     5.3711	     1.1749	     4.6158	    14.6027	     3.1891	     4.2801	     2.7695	     5.3711	    -1.3428	     1.0071	
     5.7907	     1.8463	     4.9515	    14.3509	     3.5248	     4.3640	     2.7695	     5.1193	    -1.0910	     0.9232	
     6.2103	     2.4338	     5.2872	    14.0991	     3.7766	     4.3640	     2.6016	     4.8676	    -1.0071	     0.7553	
     6.5460	     3.1052	     5.6229	    13.9313	     4.0283	     4.5319	     2.3499	     4.9515	    -0.8392	     0.6714	
     6.9656	     3.8605	     6.0425	    14.0152	     4.2801	     4.7836	     2.1820	     5.3711	    -0.6714	     0.7553	
     7.3853	     4.5319	     6.4621	    14.3509	     4.5319	     5.1193	     2.0981	     6.1264	    -0.4196	     1.0910	
     7.6370	     5.1193	     6.7978	    14.6866	     4.7836	     5.5389	     1.9302	     7.1335	    -0.0839	     1.6785	
     7.7209	     5.4550	     6.8817	    14.8544	     4.8676	     5.7907	     1.7624	     8.2245	     0.3357	     2.3499	
     7.6370	     5.6229	     6.8817	    14.7705	     4.7836	     5.7907	     1.5106	     9.1476	     0.7553	     3.1052	
     7.3013	     5.4550	     6.7139	    14.2670	     4.6158	     5.5389	     1.2589	     9.9030	     1.0910	     3.9444	
     6.8817	     5.1193	     6.2943	    13.2599	     4.4479	     4.9515	     1.0071	    10.3226	     1.4267	     4.6997	
     6.3782	     4.5319	     5.8746	    12.0010	     4.2801	     4.1122	     0.9232	    10.5743	     1.8463	     5.5389	
     5.8746	     3.7766	     5.4550	    10.4904	     4.1122	     3.1052	     0.9232	    10.6583	     2.3499	     6.3782	
     5.6229	     3.1052	     5.0354	     8.8120	     4.1962	     2.0981	     1.1749	    10.6583	     2.9373	     7.3013	
     5.5389	     2.6016	     4.7836	     7.3013	     4.4479	     1.2589	     1.5945	    10.6583	     3.6926	     8.3084	
     5.7068	     2.2659	     4.6997	     6.0425	     4.7836	     0.5875	     2.2659	    10.6583	     4.6997	     9.3994	
     6.0425	     2.1820	     4.8676	     5.0354	     5.2872	     0.1678	     3.0212	    10.7422	     5.7068	    10.4904	
     6.3782	     2.2659	     5.0354	     4.4479	     5.7907	     0.0839	     3.8605	    10.9100	     6.7139	    11.4136	
     6.7139	     2.4338	     5.2032	     4.2801	     6.2103	     0.2518	     4.5319	    11.0779	     7.6370	    12.1689	
     6.7978	     2.5177	     5.3711	     4.3640	     6.5460	     0.5875	     5.0354	    11.3297	     8.3084	    12.6724	
     6.7139	     2.5177	     5.4550	     4.8676	     6.6299	     1.0910	     5.2872	    11.4975	     8.7280	    12.8403	
     6.2943	     2.4338	     5.3711	     5.5389	     6.4621	     1.6785	     5.2872	    11.6653	     8.8120	    12.5885	
     5.7907	     2.2659	     5.2032	     6.5460	     6.2103	     2.3499	     5.1193	    11.9171	     8.6441	    12.1689	
     5.2872	     2.0142	     4.9515	     7.7209	     5.9586	     3.1052	     4.7836	    12.1689	     8.2245	    11.4975	
     4.6997	     1.7624	     4.6997	     8.8959	     5.5389	     3.7766	     4.3640	    12.4207	     7.7209	    10.8261	
     4.1962	     1.4267	     4.3640	     9.9869	     5.1193	     4.3640	     3.8605	    12.6724	     7.2174	    10.2386	
     3.6926	     1.0910	     4.0283	    10.9940	     4.6997	     4.8676	     3.3569	    12.8403	     6.7139	     9.7351	
     3.1891	     0.5875	     3.5248	    11.8332	     4.2801	     5.2032	     2.8534	    13.0081	     6.4621	     9.3994	
     2.6016	     0.0000	     3.0212	    12.5885	     3.7766	     5.5389	     2.4338	    13.1760	     6.2103	     9.3155	
     2.0142	    -0.6714	     2.5177	    13.3438	     3.3569	     5.8746	     2.0981	    13.4277	     6.2103	     9.4833	
     1.4267	    -1.3428	     2.0981	    14.1830	     3.0212	     6.2943	     1.9302	    13.7634	     6.3782	     9.8190	
     0.9232	    -2.0142	     1.7624	    15.1901	     2.7695	     6.9656	     1.8463	    14.1830	     6.7139	    10.4065	
     0.5875	    -2.5177	     1.5106	    16.4490	     2.6016	     7.7209	     1.9302	    14.6027	     7.2174	    10.9940	
     0.5875	    -2.6855	     1.5106	    17.7917	     2.6855	     8.6441	     2.0981	    15.1901	     7.8049	    11.7493	
     0.9232	    -2.6855	     1.6785	    19.2184	     2.7695	     9.6512	     2.2659	    15.6937	     8.3923	    12.3367	
     1.5106	    -2.4338	     1.9302	    20.5612	     2.9373	    10.5743	     2.3499	    16.1972	     8.9798	    12.9242	
     2.4338	    -2.0142	     2.1820	    21.9879	     3.0212	    11.4975	     2.4338	    16.5329	     9.4833	    13.2599	
     3.4409	    -1.3428	     2.5177	    23.2468	     3.1052	    12.3367	     2.3499	    16.8686	     9.9869	    13.4277	
     4.6158	    -0.5875	     2.9373	    24.5895	     3.1891	    13.2599	     2.1820	    17.2043	    10.4065	    13.5956	
     6.0425	     0.3357	     3.3569	    26.0162	     3.2730	    14.1830	     2.0981	    17.6239	    10.8261	    13.5956	
     7.5531	     1.3428	     3.7766	    27.6108	     3.2730	    15.3580	     1.9302	    18.0435	    11.2457	    13.6795	
     9.2316	     2.5177	     4.2801	    29.2892	     3.2730	    16.5329	     1.7624	    18.5471	    11.5814	    13.6795	
    10.9100	     3.6926	     4.7836	    30.9677	     3.2730	    17.7917	     1.5106	    19.1345	    11.7493	    13.5956	
    12.5885	     4.7836	     5.2032	    32.7301	     3.1052	    19.0506	     1.2589	    19.6381	    11.7493	    13.5117	
    14.0991	     5.7907	     5.5389	    34.3246	     2.9373	    20.3094	     0.9232	    20.1416	    11.6653	    13.5117	
    15.6097	     6.7139	     5.8746	    35.9192	     2.8534	    21.5683	     0.6714	    20.6451	    11.5814	    13.5117	
    17.1204	     7.7209	     6.3782	    37.4298	     2.8534	    22.8271	     0.5875	    21.3165	    11.6653	    13.7634	
    18.6310	     8.8120	     7.0496	    38.7726	     3.0212	    24.0860	     0.7553	    22.1558	    11.9171	    14.3509	
    20.3934	    10.0708	     7.8888	    40.0314	     3.5248	    25.2609	     1.2589	    23.0789	    12.4207	    15.1062	
    22.1558	    11.4975	     9.0637	    41.1224	     4.4479	    26.4359	     2.0981	    24.0860	    13.1760	    16.1972	
    24.0021	    13.0081	    10.4065	    41.9617	     5.6229	    27.3590	     3.3569	    25.1770	    14.0152	    17.4561	
    25.6805	    14.5187	    11.8332	    42.3813	     6.9656	    28.0304	     4.8676	    26.1841	    14.9384	    18.7988	
    27.1072	    15.7776	    13.1760	    42.0456	     8.3923	    28.1982	     6.3782	    26.7715	    15.6937	    19.9738	
    27.9465	    16.5329	    14.0991	    40.9546	     9.6512	    27.6108	     7.8049	    26.8555	    16.1133	    20.8969	
    27.9465	    16.7007	    14.5187	    38.7726	    10.4904	    26.1841	     8.8120	    26.2680	    16.1133	    21.4005	
    27.0233	    16.1133	    14.3509	    35.5835	    10.9100	    23.9182	     9.3155	    24.9252	    15.6097	    21.3165	
    25.3448	    14.7705	    13.4277	    31.7230	    10.7422	    20.9808	     9.3155	    22.9111	    14.4348	    20.5612	
    22.9111	    12.9242	    12.0850	    27.5269	    10.1547	    17.6239	     8.7280	    20.3934	    12.9242	    19.3863	
    20.1416	    10.7422	    10.4065	    23.3307	     9.3155	    14.2670	     7.8888	    17.7917	    11.1618	    17.7917	
    17.3721	     8.5602	     8.6441	    19.7220	     8.3084	    11.2457	     6.7978	    15.2740	     9.3994	    16.1133	
    14.9384	     6.6299	     7.0496	    16.8686	     7.3853	     8.8120	     5.6229	    13.1760	     7.8049	    14.3509	
    12.9242	     5.0354	     5.7907	    15.0223	     6.6299	     7.1335	     4.6158	    11.6653	     6.5460	    12.8403	
    11.4975	     4.0283	     4.9515	    14.2670	     6.2103	     6.2103	     3.9444	    10.7422	     5.7907	    11.6653	
    10.6583	     3.4409	     4.6158	    14.4348	     6.0425	     6.1264	     3.5248	    10.5743	     5.4550	    10.9100	
    10.3226	     3.3569	     4.6158	    15.2740	     6.1264	     6.6299	     3.4409	    10.9100	     5.6229	    10.5743	
    10.4065	     3.6087	     5.0354	    16.6168	     6.5460	     7.5531	     3.6926	    11.7493	     6.2103	    10.6583	
    10.9100	     4.1962	     5.7907	    18.1274	     7.0496	     8.7280	     4.2801	    13.0081	     7.1335	    11.0779	
    11.6653	     4.9515	     6.7139	    19.5541	     7.7209	    10.0708	     5.0354	    14.4348	     8.2245	    11.7493	
    12.6724	     5.8746	     7.7209	    20.8969	     8.4763	    11.3297	     5.9586	    16.1133	     9.4833	    12.6724	
    13.7634	     6.7978	     8.7280	    21.9879	     9.1476	    12.4207	     6.8817	    17.7078	    10.8261	    13.6795	
    14.6866	     7.6370	     9.5673	    22.6593	     9.5673	    13.2599	     7.7209	    19.1345	    11.9171	    14.6027	
    15.2740	     8.1406	     9.9869	    22.8271	     9.6512	    13.7634	     8.1406	    20.2255	    12.8403	    15.1901	
    15.2740	     8.2245	     9.9030	    22.4915	     9.2316	    13.8474	     8.2245	    20.8130	    13.2599	    15.4419	
    14.7705	     7.8049	     9.3994	    21.8201	     8.4763	    13.5117	     7.8049	    20.9808	    13.3438	    15.3580	
    13.9313	     7.2174	     8.5602	    20.8969	     7.5531	    13.0920	     7.2174	    20.8130	    13.1760	    15.1062	
    12.9242	     6.7139	     7.7209	    20.1416	     6.7139	    12.7563	     6.6299	    20.6451	    13.0081	    14.9384	
    12.1689	     6.3782	     7.2174	    19.8059	     6.1264	    12.6724	     6.2943	    20.6451	    13.0081	    14.9384	
    11.6653	     6.4621	     6.9656	    19.8898	     6.0425	    13.0920	     6.2943	    20.8969	    13.2599	    15.3580	
    11.6653	     6.7978	     7.1335	    20.3934	     6.2943	    13.7634	     6.4621	    21.4005	    13.6795	    16.0294	
    11.9171	     7.4692	     7.6370	    21.1487	     6.7978	    14.7705	     6.8817	    22.0718	    14.2670	    16.8686	
    12.5885	     8.2245	     8.1406	    22.1558	     7.4692	    15.7776	     7.3013	    22.6593	    14.8544	    17.7078	
    13.3438	     9.0637	     8.7280	    23.1628	     7.9727	    16.7007	     7.5531	    23.1628	    15.1901	    18.3792
[truncated: 3,975,445 more chars]
