# Supplementary material for: Task-related functional connectivity in autism spectrum conditions: an EEG study using wavelet transform coherence
Source: Mol Autism. 2013 Jan 12;4:1. doi: 10.1186/2040-2392-4-1 (PMC3558480; doi:10.1186/2040-2392-4-1)
Supplement: Additional file 1 — Raw EEG data for the chair task (part 1). [file 2040-2392-4-1-S1.zip › ID9_chairs_attending_chairs.dat]

[Subject]	
[Date]	02/20/2009
[Time]	11:06:12
[Channels]	10
[Rate]	1000.000000
[Type]	Epoch
[Headers]	Yes
[Points]	401
[Xmin]	0.00000
[Sweeps]	80
[Accepted]	80
[Rejected]	0
[Domain]	Time
[Rows]	Points
[Electrode Labels]
[      P8]	[     TP8]	[      T8]	[      P7]	[     FT8]	[     TP7]	[      F8]	[      T7]	[     FT7]	[      F7]	
[Electrode XUnits]
[ Default]	[ Default]	[ Default]	[ Default]	[ Default]	[ Default]	[ Default]	[ Default]	[ Default]	[ Default]	
[Electrode YUnits]
[ Default]	[ Default]	[ Default]	[ Default]	[ Default]	[ Default]	[ Default]	[ Default]	[ Default]	[ Default]	
[Epoch Header]
[Trial Type]	23
[Accept]	1
[Correct]	0
[RT]	 0.000
[Resp]	0
[Epoch Data]
   -43.8080	   -28.2822	   -19.9738	   -15.6097	   -14.6866	    -6.6299	   -16.4490	     8.1406	    30.3802	     6.6299	
   -44.1437	   -28.2822	   -19.8059	   -14.6027	   -14.6866	    -6.1264	   -16.7847	     8.6441	    31.0516	     7.2174	
   -44.3954	   -28.1982	   -19.4702	   -13.5117	   -14.5187	    -5.5389	   -16.9525	     9.0637	    31.7230	     7.8049	
   -44.4794	   -28.1982	   -19.2184	   -12.4207	   -14.2670	    -5.0354	   -17.0364	     9.3994	    32.2266	     8.2245	
   -44.3954	   -28.1143	   -18.9667	   -11.4975	   -13.9313	    -4.5319	   -16.9525	     9.5673	    32.5623	     8.4763	
   -44.1437	   -28.0304	   -18.7988	   -10.7422	   -13.5956	    -4.2801	   -16.7847	     9.5673	    32.5623	     8.3084	
   -43.8080	   -28.0304	   -18.5471	   -10.1547	   -13.2599	    -4.1122	   -16.4490	     9.3155	    32.3105	     7.9727	
   -43.2205	   -27.9465	   -18.3792	    -9.8190	   -12.8403	    -3.9444	   -15.9454	     8.8120	    31.8909	     7.3853	
   -42.4652	   -27.8625	   -18.2114	    -9.4833	   -12.5046	    -3.9444	   -15.2740	     8.2245	    31.3034	     6.6299	
   -41.5421	   -27.5269	   -17.8757	    -9.0637	   -12.0850	    -3.7766	   -14.5187	     7.7209	    30.7999	     5.9586	
   -40.3671	   -27.0233	   -17.4561	    -8.6441	   -11.5814	    -3.5248	   -13.5956	     7.3013	    30.2963	     5.2872	
   -39.1083	   -26.2680	   -16.9525	    -8.0566	   -11.0779	    -3.0212	   -12.7563	     7.1335	    29.9606	     4.7836	
   -37.5977	   -25.3448	   -16.4490	    -7.3853	   -10.6583	    -2.4338	   -12.0010	     7.2174	    29.7089	     4.4479	
   -36.0031	   -24.3378	   -15.9454	    -6.6299	   -10.3226	    -1.7624	   -11.4975	     7.4692	    29.6249	     4.1122	
   -34.4086	   -23.3307	   -15.6097	    -5.8746	   -10.2386	    -1.0071	   -11.3297	     7.8049	    29.5410	     3.8605	
   -32.8140	   -22.3236	   -15.3580	    -5.2032	   -10.3226	    -0.4196	   -11.4975	     8.1406	    29.3732	     3.5248	
   -31.2195	   -21.4005	   -15.2740	    -4.4479	   -10.6583	     0.1678	   -12.0850	     8.4763	    29.2053	     3.1052	
   -29.6249	   -20.5612	   -15.3580	    -3.7766	   -11.1618	     0.5035	   -12.8403	     8.5602	    28.8696	     2.6016	
   -28.1982	   -19.8059	   -15.5258	    -3.1052	   -11.8332	     0.6714	   -13.7634	     8.5602	    28.3661	     2.0142	
   -26.7715	   -19.2184	   -15.6937	    -2.4338	   -12.5046	     0.6714	   -14.6866	     8.3923	    27.8625	     1.2589	
   -25.5127	   -18.6310	   -15.9454	    -1.7624	   -13.2599	     0.5035	   -15.6937	     8.0566	    27.2751	     0.5875	
   -24.3378	   -18.2114	   -16.1972	    -1.1749	   -13.9313	     0.1678	   -16.6168	     7.7209	    26.7715	    -0.0839	
   -23.2468	   -17.8757	   -16.5329	    -0.5035	   -14.5187	     0.0000	   -17.3721	     7.4692	    26.4359	    -0.5875	
   -22.2397	   -17.5400	   -16.6168	     0.2518	   -14.8544	     0.0000	   -17.7917	     7.3853	    26.3519	    -0.7553	
   -21.0648	   -17.0364	   -16.5329	     1.1749	   -14.9384	     0.3357	   -17.8757	     7.7209	    26.6037	    -0.5875	
   -19.8059	   -16.2811	   -16.1972	     2.3499	   -14.5187	     1.0910	   -17.5400	     8.3923	    27.3590	    -0.0839	
   -18.3792	   -15.2740	   -15.3580	     3.7766	   -13.7634	     2.3499	   -16.7007	     9.4833	    28.4500	     0.9232	
   -16.7007	   -14.0991	   -14.2670	     5.4550	   -12.6724	     3.9444	   -15.6097	    10.9940	    29.8767	     2.2659	
   -14.9384	   -12.7563	   -12.9242	     7.3013	   -11.3297	     5.7068	   -14.3509	    12.6724	    31.5552	     3.7766	
   -13.2599	   -11.3297	   -11.5814	     9.1476	    -9.9030	     7.6370	   -13.0081	    14.4348	    33.2336	     5.3711	
   -11.6653	    -9.9869	   -10.1547	    10.9940	    -8.4763	     9.5673	   -11.6653	    16.1972	    34.8282	     6.8817	
   -10.2386	    -8.7280	    -8.8959	    12.6724	    -7.2174	    11.3297	   -10.4904	    17.8757	    36.2549	     8.2245	
    -8.9798	    -7.6370	    -7.8049	    14.1830	    -6.1264	    12.8403	    -9.4833	    19.3863	    37.5977	     9.3155	
    -8.0566	    -6.7139	    -6.9656	    15.4419	    -5.3711	    14.1830	    -8.8120	    20.5612	    38.6047	    10.1547	
    -7.3013	    -6.0425	    -6.4621	    16.4490	    -4.8676	    15.1901	    -8.3923	    21.5683	    39.4440	    10.7422	
    -6.8817	    -5.6229	    -6.2103	    17.1204	    -4.6158	    15.8615	    -8.2245	    22.1558	    40.0314	    10.9100	
    -6.7139	    -5.4550	    -6.2103	    17.5400	    -4.6997	    16.1972	    -8.3923	    22.5754	    40.3671	    10.9100	
    -6.7139	    -5.5389	    -6.4621	    17.7078	    -5.0354	    16.2811	    -8.7280	    22.7432	    40.4510	    10.6583	
    -6.8817	    -5.7068	    -6.8817	    17.7078	    -5.5389	    16.0294	    -9.2316	    22.6593	    40.4510	    10.3226	
    -7.1335	    -5.9586	    -7.2174	    17.5400	    -6.1264	    15.6097	    -9.7351	    22.4915	    40.3671	     9.8190	
    -7.3853	    -6.2943	    -7.6370	    17.1204	    -6.6299	    15.0223	   -10.1547	    22.1558	    40.1993	     9.3994	
    -7.8049	    -6.7978	    -7.9727	    16.7007	    -7.1335	    14.2670	   -10.4904	    21.8201	    39.9475	     8.9798	
    -8.1406	    -7.3013	    -8.3084	    16.0294	    -7.4692	    13.5117	   -10.7422	    21.4005	    39.6118	     8.6441	
    -8.4763	    -7.8049	    -8.4763	    15.3580	    -7.6370	    12.7563	   -10.6583	    20.8969	    39.1083	     8.2245	
    -8.8120	    -8.3084	    -8.5602	    14.5187	    -7.5531	    11.9171	   -10.4065	    20.2255	    38.5208	     7.8888	
    -8.9798	    -8.8120	    -8.6441	    13.5117	    -7.3853	    11.1618	    -9.9869	    19.4702	    37.6816	     7.6370	
    -9.1476	    -9.2316	    -8.5602	    12.5046	    -6.9656	    10.4065	    -9.3994	    18.5471	    36.6745	     7.4692	
    -9.2316	    -9.5673	    -8.4763	    11.3297	    -6.5460	     9.6512	    -8.7280	    17.7078	    35.8353	     7.4692	
    -9.3155	    -9.8190	    -8.3923	    10.3226	    -6.1264	     9.0637	    -8.0566	    16.9525	    35.0800	     7.6370	
    -9.4833	    -9.9869	    -8.2245	     9.3155	    -5.7068	     8.6441	    -7.4692	    16.4490	    34.5764	     7.8888	
    -9.7351	   -10.0708	    -8.1406	     8.3923	    -5.3711	     8.3084	    -7.0496	    16.1972	    34.3246	     8.1406	
   -10.0708	   -10.2386	    -8.1406	     7.5531	    -5.2032	     8.0566	    -6.7978	    16.0294	    34.1568	     8.3923	
   -10.6583	   -10.4065	    -8.2245	     6.7139	    -5.2032	     7.7209	    -6.7978	    15.9454	    34.1568	     8.4763	
   -11.4136	   -10.7422	    -8.4763	     5.7907	    -5.4550	     7.3013	    -7.0496	    15.8615	    34.0729	     8.5602	
   -12.5046	   -11.3297	    -8.8959	     4.7836	    -5.9586	     6.7139	    -7.6370	    15.6097	    33.9890	     8.3923	
   -13.7634	   -12.1689	    -9.6512	     3.5248	    -6.6299	     5.9586	    -8.4763	    15.2740	    33.8211	     8.1406	
   -15.1901	   -13.2599	   -10.5743	     2.1820	    -7.5531	     5.0354	    -9.4833	    14.6866	    33.4854	     7.7209	
   -16.7847	   -14.4348	   -11.7493	     0.5875	    -8.6441	     3.8605	   -10.7422	    13.9313	    32.8979	     7.1335	
   -18.4631	   -15.7776	   -13.0081	    -1.0910	    -9.8190	     2.6855	   -12.0010	    12.9242	    32.1426	     6.4621	
   -19.9738	   -17.1204	   -14.3509	    -2.9373	   -10.9940	     1.3428	   -13.3438	    11.8332	    31.3034	     5.7068	
   -21.4005	   -18.2953	   -15.5258	    -4.6997	   -12.0850	     0.0839	   -14.5187	    10.6583	    30.3802	     5.0354	
   -22.5754	   -19.3863	   -16.6168	    -6.4621	   -13.0920	    -1.0910	   -15.6097	     9.4833	    29.6249	     4.4479	
   -23.4146	   -20.2255	   -17.5400	    -8.0566	   -13.9313	    -2.1820	   -16.4490	     8.4763	    29.0375	     4.0283	
   -24.0860	   -20.8130	   -18.1274	    -9.5673	   -14.5187	    -3.1052	   -17.0364	     7.6370	    28.7018	     3.8605	
   -24.4217	   -21.2326	   -18.5471	   -10.7422	   -14.8544	    -3.9444	   -17.2043	     7.0496	    28.6179	     3.8605	
   -24.7574	   -21.4005	   -18.7988	   -11.7493	   -15.0223	    -4.6158	   -17.1204	     6.5460	    28.7018	     4.1122	
   -25.0092	   -21.5683	   -18.8828	   -12.5885	   -15.1062	    -5.1193	   -16.7847	     6.2103	    28.8696	     4.3640	
   -25.2609	   -21.5683	   -18.7988	   -13.1760	   -15.0223	    -5.7068	   -16.2811	     5.9586	    29.0375	     4.7836	
   -25.5966	   -21.5683	   -18.7988	   -13.6795	   -14.8544	    -6.2103	   -15.6937	     5.7068	    29.2053	     5.0354	
   -26.0162	   -21.6522	   -18.7149	   -14.0152	   -14.6866	    -6.6299	   -15.1062	     5.6229	    29.3732	     5.3711	
   -26.4359	   -21.6522	   -18.7149	   -14.2670	   -14.5187	    -6.8817	   -14.5187	     5.5389	    29.3732	     5.5389	
   -26.9394	   -21.6522	   -18.6310	   -14.4348	   -14.3509	    -7.1335	   -13.9313	     5.4550	    29.2892	     5.6229	
   -27.4429	   -21.6522	   -18.6310	   -14.5187	   -14.0991	    -7.2174	   -13.5117	     5.4550	    29.1214	     5.7068	
   -27.9465	   -21.6522	   -18.5471	   -14.6027	   -13.9313	    -7.3013	   -13.3438	     5.3711	    28.8696	     5.5389	
   -28.4500	   -21.5683	   -18.5471	   -14.6866	   -13.8474	    -7.3853	   -13.2599	     5.2872	    28.6179	     5.3711	
   -28.8696	   -21.5683	   -18.5471	   -14.8544	   -13.9313	    -7.5531	   -13.4277	     5.1193	    28.1982	     5.0354	
   -29.2053	   -21.5683	   -18.5471	   -15.2740	   -14.0152	    -7.8049	   -13.8474	     4.8676	    27.8625	     4.6158	
   -29.6249	   -21.6522	   -18.6310	   -15.7776	   -14.1830	    -8.0566	   -14.3509	     4.6158	    27.5269	     4.1962	
   -29.9606	   -21.7361	   -18.6310	   -16.4490	   -14.3509	    -8.4763	   -14.9384	     4.3640	    27.1072	     3.6926	
   -30.2963	   -21.9879	   -18.7149	   -17.2043	   -14.5187	    -8.8959	   -15.6097	     4.0283	    26.8555	     3.3569	
   -30.7159	   -22.4075	   -18.7988	   -18.0435	   -14.7705	    -9.3155	   -16.2811	     3.7766	    26.5198	     3.0212	
   -31.1356	   -22.8271	   -18.8828	   -18.7149	   -14.9384	    -9.7351	   -16.9525	     3.6087	    26.3519	     2.9373	
   -31.6391	   -23.2468	   -19.0506	   -19.3024	   -15.1062	   -10.0708	   -17.5400	     3.5248	    26.2680	     3.0212	
   -32.1426	   -23.7503	   -19.0506	   -19.7220	   -15.2740	   -10.3226	   -17.8757	     3.5248	    26.3519	     3.2730	
   -32.7301	   -24.1699	   -19.1345	   -19.9738	   -15.4419	   -10.4904	   -18.0435	     3.6087	    26.6037	     3.7766	
   -33.4015	   -24.5056	   -19.2184	   -19.9738	   -15.4419	   -10.4904	   -17.9596	     3.8605	    27.0233	     4.4479	
   -34.1568	   -24.9252	   -19.3863	   -19.8898	   -15.5258	   -10.4065	   -17.7078	     4.1122	    27.5269	     5.2032	
   -35.0800	   -25.4288	   -19.6381	   -19.6381	   -15.5258	   -10.2386	   -17.3721	     4.2801	    27.9465	     5.9586	
   -36.0870	   -26.0162	   -19.9738	   -19.3024	   -15.6937	    -9.9869	   -16.9525	     4.5319	    28.3661	     6.6299	
   -37.3459	   -26.7715	   -20.4773	   -18.8828	   -15.8615	    -9.7351	   -16.6168	     4.6158	    28.7018	     7.3013	
   -38.7726	   -27.6947	   -21.1487	   -18.4631	   -16.1972	    -9.4833	   -16.4490	     4.6997	    28.8696	     7.7209	
   -40.2832	   -28.7857	   -21.8201	   -18.0435	   -16.7007	    -9.2316	   -16.4490	     4.6158	    28.8696	     7.8888	
   -41.8777	   -29.9606	   -22.6593	   -17.5400	   -17.2882	    -8.9798	   -16.7007	     4.4479	    28.6179	     7.8049	
   -43.4723	   -31.1356	   -23.4985	   -17.0364	   -18.0435	    -8.8959	   -17.1204	     4.1122	    28.1143	     7.3853	
   -44.9829	   -32.3105	   -24.4217	   -16.5329	   -18.8828	    -8.8120	   -17.7917	     3.6087	    27.2751	     6.5460	
   -46.3257	   -33.4854	   -25.2609	   -15.8615	   -19.7220	    -8.8120	   -18.6310	     3.1052	    26.1841	     5.3711	
   -47.5006	   -34.4925	   -26.1841	   -15.1062	   -20.6451	    -8.8120	   -19.5541	     2.6016	    24.9252	     4.0283	
   -48.3398	   -35.3317	   -26.9394	   -14.2670	   -21.5683	    -8.8120	   -20.5612	     2.0981	    23.7503	     2.5177	
   -48.9273	   -36.0870	   -27.6108	   -13.3438	   -22.3236	    -8.7280	   -21.4844	     1.6785	    22.7432	     1.0910	
   -49.2630	   -36.5906	   -28.1982	   -12.3367	   -22.9950	    -8.5602	   -22.3236	     1.3428	    21.9879	    -0.0839	
   -49.3469	   -36.8423	   -28.5339	   -11.2457	   -23.4985	    -8.3084	   -22.9950	     1.2589	    21.5683	    -0.9232	
   -49.0952	   -36.8423	   -28.7018	   -10.1547	   -23.8342	    -7.9727	   -23.4146	     1.2589	    21.4005	    -1.5106	
   -48.6755	   -36.6745	   -28.7018	    -9.0637	   -23.8342	    -7.4692	   -23.6664	     1.4267	    21.4005	    -1.6785	
   -47.9202	   -36.1710	   -28.4500	    -7.8888	   -23.6664	    -6.8817	   -23.5825	     1.7624	    21.7361	    -1.5945	
   -46.9131	   -35.4996	   -27.9465	    -6.6299	   -23.2468	    -6.2103	   -23.1628	     2.2659	    22.2397	    -1.1749	
   -45.5704	   -34.4925	   -27.1912	    -5.2032	   -22.4915	    -5.2872	   -22.4915	     2.9373	    22.9950	    -0.4196	
   -43.8919	   -33.2336	   -26.1841	    -3.6926	   -21.4844	    -4.1122	   -21.5683	     3.8605	    23.8342	     0.5875	
   -41.9617	   -31.7230	   -25.0931	    -2.0142	   -20.3094	    -2.7695	   -20.4773	     4.9515	    24.9252	     1.8463	
   -39.7797	   -30.1285	   -23.7503	    -0.2518	   -19.0506	    -1.2589	   -19.3024	     6.2103	    26.0162	     3.1052	
   -37.4298	   -28.5339	   -22.4915	     1.5106	   -17.7917	     0.3357	   -18.1274	     7.6370	    27.1912	     4.3640	
   -34.9121	   -26.8555	   -21.1487	     3.4409	   -16.5329	     2.0981	   -17.1204	     9.0637	    28.3661	     5.5389	
   -32.4783	   -25.2609	   -19.9738	     5.2872	   -15.4419	     3.7766	   -16.2811	    10.5743	    29.6249	     6.5460	
   -30.0446	   -23.7503	   -18.8828	     7.0496	   -14.4348	     5.4550	   -15.6937	    11.9171	    30.6320	     7.2174	
   -27.6947	   -22.3236	   -17.9596	     8.8120	   -13.6795	     7.0496	   -15.3580	    13.1760	    31.5552	     7.5531	
   -25.5127	   -21.0648	   -17.1204	    10.4065	   -13.1760	     8.3923	   -15.3580	    14.0991	    32.1426	     7.4692	
   -23.4985	   -19.8898	   -16.5329	    11.7493	   -12.8403	     9.4833	   -15.5258	    14.8544	    32.3944	     7.0496	
   -21.7361	   -18.8828	   -15.9454	    13.0081	   -12.6724	    10.2386	   -15.9454	    15.3580	    32.4783	     6.3782	
   -20.1416	   -17.9596	   -15.5258	    13.9313	   -12.5885	    10.7422	   -16.3651	    15.6937	    32.3944	     5.5389	
   -18.6310	   -17.0364	   -15.1062	    14.6866	   -12.6724	    10.9100	   -16.7007	    15.7776	    32.1426	     4.6158	
   -17.2882	   -16.2811	   -14.6866	    15.1901	   -12.7563	    10.9100	   -17.0364	    15.8615	    31.8909	     3.7766	
   -15.9454	   -15.4419	   -14.2670	    15.4419	   -12.8403	    10.7422	   -17.1204	    15.7776	    31.6391	     3.0212	
   -14.7705	   -14.6027	   -13.6795	    15.5258	   -12.8403	    10.5743	   -17.0364	    15.6937	    31.3873	     2.5177	
   -13.5956	   -13.8474	   -13.0920	    15.5258	   -12.6724	    10.4904	   -16.7007	    15.6937	    31.1356	     2.1820	
   -12.5046	   -13.0081	   -12.3367	    15.6097	   -12.4207	    10.5743	   -16.1133	    15.6937	    30.9677	     2.0981	
   -11.4975	   -12.1689	   -11.5814	    15.6937	   -12.0010	    10.6583	   -15.3580	    15.6097	    30.7999	     2.1820	
   -10.5743	   -11.4136	   -10.8261	    15.7776	   -11.4975	    10.8261	   -14.5187	    15.3580	    30.5481	     2.4338	
    -9.8190	   -10.7422	   -10.1547	    15.8615	   -10.9100	    11.0779	   -13.6795	    14.8544	    30.2124	     2.7695	
    -9.3155	   -10.1547	    -9.6512	    15.8615	   -10.4065	    11.2457	   -13.0920	    14.1830	    29.8767	     3.1052	
    -8.8959	    -9.6512	    -9.2316	    15.8615	   -10.0708	    11.4136	   -12.5885	    13.5117	    29.5410	     3.5248	
    -8.7280	    -9.3155	    -8.8959	    15.7776	    -9.7351	    11.5814	   -12.3367	    13.0081	    29.4571	     4.0283	
    -8.7280	    -8.9798	    -8.7280	    15.6937	    -9.4833	    11.8332	   -12.2528	    12.6724	    29.5410	     4.5319	
    -8.8120	    -8.8120	    -8.5602	    15.6097	    -9.3994	    12.1689	   -12.2528	    12.6724	    29.7928	     5.1193	
    -8.9798	    -8.5602	    -8.4763	    15.6097	    -9.3155	    12.5046	   -12.4207	    12.8403	    30.2963	     5.7068	
    -9.0637	    -8.3923	    -8.4763	    15.6097	    -9.3155	    12.8403	   -12.7563	    13.1760	    30.7999	     6.2103	
    -9.1476	    -8.2245	    -8.3923	    15.5258	    -9.3994	    13.0920	   -13.0920	    13.5956	    31.2195	     6.6299	
    -9.1476	    -8.1406	    -8.3923	    15.5258	    -9.5673	    13.2599	   -13.5956	    14.0991	    31.7230	     6.9656	
    -9.1476	    -8.0566	    -8.4763	    15.3580	    -9.9030	    13.2599	   -14.2670	    14.5187	    32.0587	     7.2174	
    -9.1476	    -8.1406	    -8.5602	    15.0223	   -10.2386	    13.0920	   -14.9384	    14.7705	    32.2266	     7.2174	
    -9.1476	    -8.2245	    -8.7280	    14.4348	   -10.5743	    12.7563	   -15.6097	    14.8544	    32.2266	     7.1335	
    -9.1476	    -8.3923	    -8.8959	    13.6795	   -10.9940	    12.1689	   -16.1972	    14.8544	    32.1426	     6.7978	
    -9.1476	    -8.6441	    -9.0637	    12.9242	   -11.3297	    11.4975	   -16.7847	    14.6866	    31.9748	     6.3782	
    -9.0637	    -8.8120	    -9.2316	    12.0010	   -11.6653	    10.7422	   -17.2043	    14.4348	    31.7230	     5.8746	
    -8.9798	    -8.9798	    -9.3155	    11.2457	   -11.9171	    10.0708	   -17.3721	    14.1830	    31.4713	     5.5389	
    -8.8959	    -9.1476	    -9.3155	    10.6583	   -12.0010	     9.5673	   -17.3721	    14.0152	    31.2195	     5.2032	
    -8.7280	    -9.1476	    -9.2316	    10.1547	   -12.0010	     9.2316	   -17.2043	    13.9313	    30.9677	     5.1193	
    -8.6441	    -9.1476	    -9.0637	     9.9869	   -11.8332	     9.0637	   -16.7007	    14.0991	    30.8838	     5.2032	
    -8.4763	    -8.9798	    -8.8120	     9.9869	   -11.5814	     9.0637	   -15.9454	    14.3509	    30.9677	     5.5389	
    -8.3084	    -8.8120	    -8.3923	    10.2386	   -11.1618	     9.3155	   -15.1062	    14.8544	    31.2195	     6.0425	
    -8.2245	    -8.6441	    -8.0566	    10.7422	   -10.6583	     9.6512	   -14.0991	    15.4419	    31.6391	     6.6299	
    -8.0566	    -8.5602	    -7.7209	    11.3297	   -10.1547	    10.1547	   -13.1760	    16.1133	    32.0587	     7.3013	
    -7.8888	    -8.4763	    -7.4692	    12.0010	    -9.7351	    10.6583	   -12.4207	    16.7847	    32.4783	     7.8888	
    -7.7209	    -8.3923	    -7.3013	    12.6724	    -9.3994	    11.0779	   -11.7493	    17.3721	    32.8140	     8.3923	
    -7.5531	    -8.4763	    -7.1335	    13.2599	    -9.2316	    11.4975	   -11.3297	    17.7917	    33.0658	     8.8120	
    -7.3013	    -8.4763	    -7.1335	    13.7634	    -9.1476	    11.9171	   -11.0779	    18.1274	    33.2336	     8.9798	
    -7.2174	    -8.6441	    -7.1335	    14.0991	    -9.1476	    12.1689	   -11.0779	    18.2953	    33.1497	     8.8959	
    -7.1335	    -8.8120	    -7.3013	    14.2670	    -9.3155	    12.2528	   -11.2457	    18.2114	    32.9819	     8.5602	
    -7.2174	    -9.0637	    -7.6370	    14.2670	    -9.5673	    12.1689	   -11.5814	    18.0435	    32.7301	     8.1406	
    -7.4692	    -9.3155	    -7.9727	    14.0152	    -9.9869	    12.0010	   -12.0850	    17.6239	    32.3105	     7.6370	
    -7.8049	    -9.6512	    -8.4763	    13.5117	   -10.4065	    11.5814	   -12.7563	    17.2043	    31.9748	     7.0496	
    -8.3084	   -10.1547	    -9.0637	    12.6724	   -10.9100	    11.0779	   -13.4277	    16.7847	    31.7230	     6.6299	
    -8.8120	   -10.6583	    -9.7351	    11.5814	   -11.4975	    10.3226	   -14.0152	    16.3651	    31.5552	     6.4621	
    -9.3994	   -11.1618	   -10.4065	    10.3226	   -12.0010	     9.4833	   -14.5187	    15.9454	    31.5552	     6.5460	
   -10.0708	   -11.7493	   -10.9940	     8.8959	   -12.4207	     8.5602	   -14.9384	    15.6097	    31.8069	     6.9656	
   -10.6583	   -12.2528	   -11.4975	     7.5531	   -12.7563	     7.5531	   -15.1062	    15.4419	    32.3105	     7.6370	
   -11.1618	   -12.5885	   -11.8332	     6.2943	   -13.0081	     6.6299	   -15.1062	    15.3580	    32.9819	     8.6441	
   -11.5814	   -12.9242	   -12.0010	     5.4550	   -13.0081	     5.8746	   -14.8544	    15.5258	    33.7372	     9.8190	
   -11.8332	   -13.0081	   -12.0010	     4.7836	   -12.8403	     5.2872	   -14.4348	    15.7776	    34.3246	    10.9940	
   -12.0850	   -13.0920	   -11.9171	     4.3640	   -12.5885	     4.9515	   -13.9313	    15.9454	    34.5764	    11.9171	
   -12.3367	   -13.0081	   -11.7493	     4.1122	   -12.1689	     4.6158	   -13.5117	    15.9454	    34.3246	    12.3367	
   -12.5046	   -12.8403	   -11.5814	     3.9444	   -11.8332	     4.4479	   -13.0081	    15.7776	    33.4854	    12.3367	
   -12.5885	   -12.5885	   -11.2457	     3.8605	   -11.3297	     4.1962	   -12.6724	    15.3580	    32.2266	    11.8332	
   -12.7563	   -12.2528	   -10.9100	     3.7766	   -10.8261	     4.0283	   -12.2528	    14.8544	    30.7999	    10.9100	
   -12.8403	   -11.9171	   -10.4904	     3.6926	   -10.4065	     3.8605	   -12.0010	    14.1830	    29.2892	     9.9030	
   -13.0920	   -11.4975	   -10.1547	     3.5248	    -9.9869	     3.6087	   -11.8332	    13.5956	    27.8625	     8.7280	
   -13.3438	   -11.3297	    -9.9030	     3.2730	    -9.6512	     3.2730	   -11.7493	    13.0081	    26.6876	     7.4692	
   -13.8474	   -11.3297	    -9.7351	     2.7695	    -9.6512	     2.8534	   -11.9171	    12.5046	    25.6805	     6.1264	
   -14.6027	   -11.5814	    -9.9030	     2.0981	    -9.8190	     2.3499	   -12.2528	    12.0010	    24.8413	     4.8676	
   -15.4419	   -12.0010	   -10.1547	     1.1749	   -10.2386	     1.6785	   -12.7563	    11.5814	    24.0860	     3.5248	
   -16.3651	   -12.7563	   -10.6583	     0.1678	   -10.7422	     0.9232	   -13.3438	    11.1618	    23.5825	     2.3499	
   -17.3721	   -13.5117	   -11.1618	    -0.8392	   -11.3297	     0.1678	   -13.9313	    10.6583	    23.1628	     1.4267	
   -18.2953	   -14.2670	   -11.7493	    -1.8463	   -11.8332	    -0.5875	   -14.4348	    10.1547	    22.9950	     0.7553	
   -19.1345	   -14.9384	   -12.1689	    -2.7695	   -12.1689	    -1.2589	   -14.8544	     9.5673	    22.9950	     0.3357	
   -19.8059	   -15.3580	   -12.5046	    -3.6087	   -12.3367	    -1.8463	   -15.0223	     9.0637	    23.0789	     0.2518	
   -20.1416	   -15.6097	   -12.5885	    -4.1962	   -12.3367	    -2.3499	   -15.0223	     8.5602	    23.2468	     0.4196	
   -20.1416	   -15.6097	   -12.4207	    -4.6997	   -12.0010	    -2.6016	   -14.6866	     8.2245	    23.5825	     0.8392	
   -19.8898	   -15.2740	   -12.0850	    -4.9515	   -11.4136	    -2.7695	   -14.0152	     7.9727	    24.0021	     1.5106	
   -19.3863	   -14.6866	   -11.4975	    -5.0354	   -10.5743	    -2.7695	   -13.1760	     7.8888	    24.5056	     2.3499	
   -18.5471	   -13.9313	   -10.8261	    -4.8676	    -9.6512	    -2.6016	   -12.0850	     7.9727	    25.0931	     3.2730	
   -17.5400	   -13.1760	    -9.9869	    -4.6158	    -8.5602	    -2.2659	   -10.9100	     8.2245	    25.6805	     4.2801	
   -16.3651	   -12.2528	    -9.1476	    -4.1962	    -7.5531	    -1.7624	    -9.7351	     8.5602	    26.3519	     5.2032	
   -15.1901	   -11.4136	    -8.3084	    -3.6087	    -6.6299	    -1.2589	    -8.7280	     9.0637	    26.9394	     6.0425	
   -14.0152	   -10.5743	    -7.5531	    -3.0212	    -5.8746	    -0.5875	    -7.8888	     9.5673	    27.4429	     6.7139	
   -13.0081	    -9.8190	    -7.0496	    -2.4338	    -5.4550	     0.0000	    -7.4692	     9.9869	    27.8625	     7.1335	
   -12.1689	    -9.3155	    -6.7978	    -1.8463	    -5.2872	     0.5035	    -7.5531	    10.4065	    28.0304	     7.2174	
   -11.5814	    -8.9798	    -6.7139	    -1.4267	    -5.5389	     1.0071	    -8.0566	    10.5743	    27.9465	     7.0496	
   -11.0779	    -8.8120	    -7.0496	    -1.0910	    -6.1264	     1.2589	    -8.8959	    10.6583	    27.6947	     6.5460	
   -10.8261	    -8.8959	    -7.4692	    -0.7553	    -6.8817	     1.4267	   -10.0708	    10.5743	    27.2751	     5.8746	
   -10.6583	    -9.0637	    -8.1406	    -0.6714	    -7.8049	     1.5106	   -11.4975	    10.4065	    26.7715	     5.1193	
   -10.7422	    -9.3994	    -8.9798	    -0.5875	    -8.8959	     1.5106	   -13.0081	    10.1547	    26.2680	     4.3640	
   -10.9100	    -9.9030	    -9.8190	    -0.6714	   -10.0708	     1.3428	   -14.5187	     9.8190	    25.7645	     3.6087	
   -11.2457	   -10.5743	   -10.8261	    -0.8392	   -11.3297	     1.1749	   -15.9454	     9.4833	    25.3448	     3.1052	
   -11.7493	   -11.3297	   -11.7493	    -1.2589	   -12.5046	     0.9232	   -17.2882	     9.1476	    24.9252	     2.6855	
   -12.2528	   -12.0850	   -12.6724	    -1.6785	   -13.5117	     0.5875	   -18.2953	     8.9798	    24.7574	     2.5177	
   -12.7563	   -12.7563	   -13.3438	    -2.1820	   -14.3509	     0.3357	   -18.9667	     8.8959	    24.7574	     2.6855	
   -13.1760	   -13.3438	   -13.7634	    -2.6016	   -14.8544	     0.1678	   -19.1345	     9.0637	    25.0092	     3.1052	
   -13.4277	   -13.6795	   -13.9313	    -2.8534	   -14.9384	     0.2518	   -18.9667	     9.3994	    25.5127	     3.9444	
   -13.5117	   -13.8474	   -13.8474	    -2.8534	   -14.7705	     0.5875	   -18.2953	    10.0708	    26.3519	     5.0354	
   -13.4277	   -13.8474	   -13.5117	    -2.6855	   -14.3509	     1.0071	   -17.3721	    10.9100	    27.4429	     6.4621	
   -13.2599	   -13.6795	   -13.0081	    -2.4338	   -13.6795	     1.5945	   -16.1972	    11.9171	    28.7018	     8.0566	
   -13.0081	   -13.3438	   -12.4207	    -2.0142	   -13.0081	     2.2659	   -15.0223	    13.0081	    30.0446	     9.7351	
   -12.7563	   -13.0081	   -11.7493	    -1.5106	   -12.2528	     2.9373	   -13.7634	    14.0991	    31.4713	    11.4136	
   -12.4207	   -12.5885	   -10.9940	    -0.9232	   -11.4975	     3.6926	   -12.7563	    15.2740	    32.7301	    13.0920	
   -12.0010	   -12.1689	   -10.2386	    -0.0839	   -10.7422	     4.5319	   -11.8332	    16.2811	    33.9890	    14.6027	
   -11.4975	   -11.6653	    -9.4833	     0.7553	   -10.1547	     5.2032	   -11.1618	    17.2043	    35.0800	    15.9454	
   -10.9100	   -11.0779	    -8.7280	     1.7624	    -9.5673	     5.8746	   -10.6583	    17.8757	    35.9192	    16.9525	
   -10.1547	   -10.4904	    -8.0566	     2.8534	    -9.1476	     6.2943	   -10.3226	    18.2953	    36.4227	    17.6239	
    -9.3155	    -9.8190	    -7.4692	     4.0283	    -8.8959	     6.6299	   -10.2386	    18.4631	    36.5906	    17.9596	
    -8.3923	    -9.0637	    -6.9656	     5.2032	    -8.6441	     6.8817	   -10.2386	    18.5471	    36.4227	    17.8757	
    -7.3853	    -8.2245	    -6.5460	     6.3782	    -8.4763	     7.2174	   -10.3226	    18.5471	    36.0031	    17.3721	
    -6.3782	    -7.3853	    -6.2103	     7.4692	    -8.3923	     7.4692	   -10.4065	    18.4631	    35.1639	    16.4490	
    -5.4550	    -6.7139	    -6.0425	     8.3923	    -8.3923	     7.6370	   -10.4904	    18.2114	    33.9890	    15.1062	
    -4.8676	    -6.1264	    -5.9586	     8.8959	    -8.4763	     7.5531	   -10.4904	    17.7917	    32.5623	    13.4277	
    -4.6997	    -6.0425	    -6.2103	     8.8959	    -8.6441	     7.1335	   -10.4065	    16.9525	    30.8838	    11.6653	
    -5.1193	    -6.4621	    -6.7139	     8.2245	    -8.8959	     6.2103	   -10.3226	    15.7776	    29.2053	     9.9869	
    -6.2943	    -7.4692	    -7.6370	     6.8817	    -9.4833	     4.7836	   -10.3226	    14.2670	    27.5269	     8.4763	
    -8.0566	    -9.1476	    -8.8959	     4.8676	   -10.2386	     2.9373	   -10.3226	    12.5046	    25.9323	     7.2174	
   -10.4065	   -11.2457	   -10.4904	     2.4338	   -11.2457	     0.6714	   -10.3226	    10.4904	    24.4217	     6.3782	
   -13.0920	   -13.5956	   -12.2528	    -0.3357	   -12.3367	    -1.6785	   -10.4065	     8.3084	    23.0789	     5.7068	
   -15.6937	   -15.9454	   -13.9313	    -2.9373	   -13.3438	    -3.9444	   -10.4904	     6.2943	    21.9040	     5.3711	
   -18.0435	   -18.0435	   -15.3580	    -5.2032	   -14.0991	    -5.7907	   -10.3226	     4.5319	    21.0648	     5.3711	
   -19.8059	   -19.5541	   -16.2811	    -6.8817	   -14.4348	    -7.1335	    -9.9869	     3.2730	    20.6451	     5.6229	
   -20.8130	   -20.3934	   -16.5329	    -7.6370	   -14.3509	    -7.6370	    -9.3155	     2.6016	    20.7291	     6.2103	
   -21.1487	   -20.4773	   -16.2811	    -7.4692	   -13.6795	    -7.3013	    -8.4763	     2.6855	    21.3165	     6.9656	
   -20.7291	   -19.9738	   -15.4419	    -6.5460	   -12.6724	    -6.2103	    -7.4692	     3.4409	    22.4075	     7.8888	
   -19.8059	   -19.0506	   -14.2670	    -4.9515	   -11.4975	    -4.6158	    -6.4621	     4.6997	    23.7503	     8.8120	
   -18.7149	   -17.8757	   -13.0081	    -3.1052	   -10.2386	    -2.7695	    -5.5389	     6.2103	    25.1770	     9.5673	
   -17.6239	   -16.7007	   -11.8332	    -1.3428	    -9.2316	    -0.9232	    -4.8676	     7.6370	    26.5198	     9.9869	
   -16.7847	   -15.7776	   -10.9940	     0.1678	    -8.5602	     0.5875	    -4.6158	     8.8120	    27.4429	    10.0708	
   -16.2811	   -15.1062	   -10.4904	     1.3428	    -8.3084	     1.6785	    -4.6997	     9.6512	    28.0304	     9.8190	
   -16.0294	   -14.6866	   -10.3226	     2.0142	    -8.4763	     2.3499	    -5.1193	    10.0708	    28.2822	     9.3155	
   -16.0294	   -14.5187	   -10.4904	     2.3499	    -8.9798	     2.6016	    -5.7068	    10.2386	    28.2822	     8.5602	
   -16.1133	   -14.6027	   -10.8261	     2.3499	    -9.6512	     2.6855	    -6.4621	    10.1547	    28.0304	     7.8049	
   -16.1972	   -14.6027	   -11.2457	     2.2659	   -10.4065	     2.6016	    -7.2174	    10.0708	    27.7786	     7.1335	
   -16.1972	   -14.6027	   -11.5814	     2.1820	   -11.0779	     2.5177	    -7.8888	    10.0708	    27.6108	     6.6299	
   -15.9454	   -14.4348	   -11.7493	     2.1820	   -11.5814	     2.5177	    -8.3923	    10.2386	    27.6108	     6.4621	
   -15.4419	   -14.0152	   -11.7493	     2.2659	   -11.8332	     2.8534	    -8.6441	    10.7422	    27.8625	     6.5460	
   -14.6866	   -13.4277	   -11.4136	     2.6855	   -11.7493	     3.3569	    -8.5602	    11.5814	    28.2822	     6.8817	
   -13.7634	   -12.5885	   -10.9100	     3.1891	   -11.4136	     4.1122	    -8.3084	    12.5885	    28.9536	     7.5531	
   -12.7563	   -11.7493	   -10.3226	     3.9444	   -10.9100	     5.0354	    -7.8888	    13.7634	    29.7928	     8.4763	
   -11.6653	   -10.7422	    -9.5673	     4.9515	   -10.2386	     6.2103	    -7.3853	    15.1901	    30.7999	     9.5673	
   -10.4904	    -9.7351	    -8.7280	     6.1264	    -9.4833	     7.6370	    -6.7139	    16.7007	    32.0587	    10.7422	
    -9.2316	    -8.8120	    -7.8888	     7.5531	    -8.7280	     9.1476	    -6.0425	    18.2953	    33.3176	    12.0010	
    -8.0566	    -7.8888	    -7.1335	     9.0637	    -8.0566	    10.7422	    -5.5389	    19.8059	    34.7443	    13.0081	
    -6.9656	    -7.2174	    -6.5460	    10.5743	    -7.5531	    12.2528	    -5.2872	    21.3165	    36.0031	    13.8474	
    -6.0425	    -6.7139	    -6.2943	    11.8332	    -7.3853	    13.5956	    -5.2872	    22.4915	    37.0102	    14.1830	
    -5.5389	    -6.5460	    -6.2943	    12.8403	    -7.6370	    14.6027	    -5.7907	    23.2468	    37.5977	    14.1830	
    -5.3711	    -6.7139	    -6.7139	    13.5117	    -8.3084	    15.1901	    -6.6299	    23.6664	    37.5977	    13.5956	
    -5.5389	    -7.1335	    -7.4692	    13.7634	    -9.3155	    15.2740	    -7.8888	    23.5825	    37.0941	    12.5046	
    -5.9586	    -7.8049	    -8.3923	    13.7634	   -10.5743	    15.1062	    -9.3155	    23.0789	    36.0870	    11.0779	
    -6.4621	    -8.6441	    -9.4833	    13.5117	   -11.9171	    14.6866	   -10.8261	    22.1558	    34.5764	     9.4833	
    -6.9656	    -9.3155	   -10.4065	    13.3438	   -13.0920	    14.1830	   -12.1689	    21.1487	    32.9819	     7.9727	
    -7.3013	    -9.8190	   -11.1618	    13.0920	   -14.0991	    13.6795	   -13.2599	    20.2255	    31.5552	     6.7139	
    -7.3853	   -10.0708	   -11.4975	    13.0920	   -14.8544	    13.4277	   -13.9313	    19.4702	    30.5481	     5.8746	
    -7.3013	    -9.9869	   -11.4975	    13.1760	   -15.1901	    13.3438	   -14.1830	    19.1345	    30.0446	     5.5389	
    -7.0496	    -9.7351	   -11.1618	    13.2599	   -15.1901	    13.5117	   -14.0152	    19.1345	    30.0446	     5.7907	
    -6.7139	    -9.2316	   -10.4904	    13.4277	   -14.9384	    13.8474	   -13.4277	    19.3863	    30.4642	     6.2943	
    -6.3782	    -8.7280	    -9.7351	    13.5956	   -14.4348	    14.1830	   -12.5046	    19.8898	    31.2195	     7.1335	
    -6.0425	    -8.2245	    -8.9798	    13.5956	   -13.8474	    14.5187	   -11.4136	    20.3094	    31.9748	     7.9727	
    -5.9586	    -7.8888	    -8.3923	    13.4277	   -13.3438	    14.7705	   -10.3226	    20.6451	    32.7301	     8.7280	
    -5.9586	    -7.6370	    -7.9727	    13.2599	   -13.0081	    14.9384	    -9.3155	    20.8969	    33.3176	     9.3994	
    -6.1264	    -7.5531	    -7.8049	    13.0081	   -12.7563	    14.9384	    -8.6441	    20.8130	    33.6533	     9.7351	
    -6.2943	    -7.4692	    -7.8049	    12.7563	   -12.7563	    14.9384	    -8.1406	    20.6451	    33.7372	     9.8190	
    -6.4621	    -7.3853	    -7.8888	    12.4207	   -12.8403	    14.7705	    -7.8888	    20.2255	    33.5693	     9.6512	
    -6.5460	    -7.3013	    -8.1406	    12.1689	   -13.0920	    14.6866	    -7.9727	    19.7220	    33.1497	     9.1476	
    -6.4621	    -7.1335	    -8.3923	    11.8332	   -13.4277	    14.4348	    -8.3084	    19.0506	    32.3944	     8.3923	
    -6.3782	    -7.0496	    -8.7280	    11.4975	   -13.8474	    14.0991	    -8.8959	    18.2114	    31.5552	     7.3853	
    -6.2103	    -6.8817	    -9.0637	    11.0779	   -14.3509	    13.6795	    -9.5673	    17.3721	    30.5481	     6.2943	
    -6.0425	    -6.7978	    -9.4833	    10.5743	   -14.8544	    13.1760	   -10.4065	    16.4490	    29.4571	     5.2032	
    -5.8746	    -6.7978	    -9.9869	     9.9869	   -15.4419	    12.5046	   -11.3297	    15.6097	    28.4500	     4.1122	
    -5.7068	    -6.8817	   -10.4065	     9.3994	   -15.9454	    11.7493	   -12.0850	    14.8544	    27.6947	     3.2730	
    -5.7068	    -7.1335	   -10.8261	     8.8959	   -16.3651	    10.8261	   -12.6724	    14.1830	    27.0233	     2.6016	
    -5.7068	    -7.5531	   -11.2457	     8.3084	   -16.7007	     9.9030	   -13.0920	    13.5956	    26.6037	     2.1820	
    -5.7907	    -7.9727	   -11.5814	     7.8888	   -16.8686	     8.8959	   -13.2599	    13.0920	    26.3519	     2.0981	
    -5.9586	    -8.3923	   -11.9171	     7.5531	   -16.8686	     8.0566	   -13.1760	    12.8403	    26.4359	     2.2659	
    -6.1264	    -8.8120	   -12.0010	     7.3013	   -16.6168	     7.3853	   -12.9242	    12.7563	    26.8555	     2.8534	
    -6.2103	    -9.0637	   -12.0010	     7.3013	   -16.1133	     6.9656	   -12.4207	    12.9242	    27.5269	     3.7766	
    -6.1264	    -9.1476	   -11.8332	     7.3853	   -15.4419	     6.8817	   -11.6653	    13.3438	    28.5339	     4.9515	
    -5.9586	    -9.0637	   -11.4975	     7.7209	   -14.6027	     6.9656	   -10.7422	    14.0152	    29.7928	     6.3782	
    -5.7068	    -8.8120	   -10.9940	     8.0566	   -13.5956	     7.2174	    -9.7351	    14.6866	    31.1356	     7.8888	
    -5.3711	    -8.4763	   -10.5743	     8.3923	   -12.6724	     7.5531	    -8.8120	    15.3580	    32.3105	     9.2316	
    -5.1193	    -8.1406	   -10.2386	     8.6441	   -11.9171	     7.7209	    -7.9727	    15.8615	    33.3176	    10.4065	
    -5.0354	    -7.8888	    -9.9869	     8.7280	   -11.3297	     7.8049	    -7.3853	    16.0294	    33.9890	    11.0779	
    -5.0354	    -7.7209	    -9.9030	     8.5602	   -10.9940	     7.6370	    -7.1335	    15.8615	    34.0729	    11.3297	
    -5.2032	    -7.7209	    -9.9869	     8.1406	   -10.9100	     7.2174	    -7.1335	    15.2740	    33.6533	    10.9940	
    -5.5389	    -7.8888	   -10.2386	     7.5531	   -11.0779	     6.6299	    -7.3853	    14.4348	    32.7301	    10.2386	
    -6.0425	    -8.2245	   -10.6583	     6.8817	   -11.4975	     5.9586	    -7.9727	    13.5117	    31.5552	     9.1476	
    -6.7139	    -8.7280	   -11.1618	     6.1264	   -12.0850	     5.2032	    -8.7280	    12.5885	    30.2124	     7.8888	
    -7.3853	    -9.3994	   -11.7493	     5.4550	   -12.7563	     4.5319	    -9.6512	    11.6653	    28.8696	     6.3782	
    -8.0566	   -10.0708	   -12.3367	     4.9515	   -13.4277	     3.9444	   -10.4904	    10.9100	    27.4429	     4.8676	
    -8.7280	   -10.8261	   -12.8403	     4.6158	   -14.0152	     3.5248	   -11.2457	    10.2386	    26.2680	     3.3569	
    -9.3155	   -11.4975	   -13.2599	     4.5319	   -14.4348	     3.2730	   -11.7493	     9.7351	    25.1770	     2.0981	
    -9.8190	   -12.1689	   -13.5956	     4.6158	   -14.6866	     3.2730	   -12.0850	     9.3994	    24.4217	     1.1749	
   -10.1547	   -12.7563	   -13.6795	     4.8676	   -14.7705	     3.4409	   -12.0010	     9.2316	    24.0021	     0.7553	
   -10.4065	   -13.0920	   -13.5956	     5.2872	   -14.6027	     3.7766	   -11.7493	     9.3994	    23.9182	     0.8392	
   -10.4904	   -13.1760	   -13.3438	     5.8746	   -14.1830	     4.2801	   -11.0779	     9.7351	    24.2538	     1.3428	
   -10.4065	   -13.0920	   -12.8403	     6.5460	   -13.5956	     4.9515	   -10.2386	    10.4065	    24.9252	     2.3499	
   -10.2386	   -12.7563	   -12.2528	     7.3013	   -12.9242	     5.7068	    -9.2316	    11.2457	    25.8484	     3.5248	
   -10.0708	   -12.2528	   -11.4975	     7.9727	   -12.1689	     6.4621	    -8.2245	    12.1689	    26.8555	     4.8676	
    -9.8190	   -11.6653	   -10.9100	     8.6441	   -11.4136	     7.2174	    -7.3013	    13.1760	    27.9465	     6.2103	
    -9.6512	   -11.0779	   -10.2386	     9.1476	   -10.8261	     7.8049	    -6.6299	    14.0991	    28.9536	     7.4692	
    -9.3994	   -10.4904	    -9.7351	     9.4833	   -10.4065	     8.3923	    -6.2103	    15.0223	    29.9606	     8.6441	
    -9.1476	    -9.9030	    -9.2316	     9.7351	   -10.0708	     8.8959	    -5.9586	    15.8615	    30.8838	     9.5673	
    -8.8959	    -9.2316	    -8.7280	     9.9030	    -9.8190	     9.2316	    -6.0425	    16.6168	    31.6391	    10.3226	
    -8.4763	    -8.4763	    -8.3084	     9.9869	    -9.7351	     9.4833	    -6.2943	    17.2043	    32.2266	    10.7422	
    -8.0566	    -7.8049	    -7.8888	     9.9030	    -9.7351	     9.5673	    -6.8817	    17.5400	    32.5623	    10.8261	
    -7.6370	    -7.2174	    -7.5531	     9.9030	    -9.9030	     9.4833	    -7.7209	    17.7078	    32.4783	    10.4904	
    -7.1335	    -6.7139	    -7.3013	     9.9030	   -10.2386	     9.3155	    -8.7280	    17.7078	    32.1426	     9.8190	
    -6.7139	    -6.2103	    -7.1335	     9.9030	   -10.6583	     9.1476	    -9.8190	    17.5400	    31.5552	     8.9798	
    -6.2103	    -5.7907	    -6.9656	    10.1547	   -11.1618	     9.0637	   -10.8261	    17.3721	    30.9677	     8.0566	
    -5.5389	    -5.2032	    -6.7978	    10.4904	   -11.5814	     9.1476	   -11.6653	    17.3721	    30.4642	     7.3013	
    -4.7836	    -4.6997	    -6.5460	    10.9940	   -11.9171	     9.3994	   -12.2528	    17.3721	    30.1285	     6.6299	
    -3.8605	    -4.0283	    -6.3782	    11.5814	   -12.1689	     9.8190	   -12.5046	    17.5400	    30.0446	     6.2943	
    -2.9373	    -3.5248	    -6.1264	    12.1689	   -12.4207	    10.2386	   -12.4207	    17.7917	    30.0446	     6.2103	
    -2.0981	    -3.1052	    -6.0425	    12.6724	   -12.5046	    10.7422	   -12.0850	    18.1274	    30.2124	     6.2943	
    -1.3428	    -2.9373	    -5.9586	    13.0920	   -12.5046	    11.1618	   -11.4975	    18.3792	    30.5481	     6.6299	
    -0.8392	    -2.8534	    -5.9586	    13.2599	   -12.4207	    11.4975	   -10.7422	    18.7149	    30.8838	     7.1335	
    -0.5875	    -2.9373	    -6.0425	    13.3438	   -12.3367	    11.7493	    -9.8190	    18.9667	    31.3034	     7.6370	
    -0.5875	    -3.1052	    -6.1264	    13.1760	   -12.1689	    11.9171	    -8.8959	    19.1345	    31.8909	     8.3084	
    -0.7553	    -3.3569	    -6.2943	    12.9242	   -12.0850	    12.0010	    -7.9727	    19.3024	    32.4783	     8.9798	
    -1.0071	    -3.6087	    -6.4621	    12.5885	   -11.9171	    12.0850	    -7.1335	    19.3863	    33.1497	     9.6512	
    -1.4267	    -3.7766	    -6.4621	    12.2528	   -11.7493	    12.0850	    -6.5460	    19.5541	    33.8211	    10.4065	
    -1.7624	    -3.9444	    -6.4621	    11.9171	   -11.5814	    12.0850	    -6.0425	    19.6381	    34.4086	    10.9940	
    -2.1820	    -4.1122	    -6.3782	    11.5814	   -11.4975	    12.0010	    -5.7907	    19.6381	    34.9960	    11.4975	
    -2.5177	    -4.2801	    -6.2943	    11.2457	   -11.4136	    11.7493	    -5.7907	    19.4702	    35.4156	    11.7493	
    -3.0212	    -4.5319	    -6.2103	    10.9100	   -11.4975	    11.3297	    -6.0425	    18.9667	    35.4156	    11.7493	
    -3.6087	    -4.9515	    -6.2943	    10.4065	   -11.8332	    10.4904	    -6.5460	    18.1274	    34.9960	    11.2457	
    -4.1962	    -5.5389	    -6.5460	     9.9030	   -12.2528	     9.4833	    -7.3853	    16.8686	    34.0729	    10.4065	
    -4.9515	    -6.2943	    -7.0496	     9.3155	   -12.8403	     8.1406	    -8.3084	    15.3580	    32.6462	     9.1476	
    -5.5389	    -7.0496	    -7.5531	     8.8959	   -13.5956	     6.8817	    -9.3994	    13.7634	    30.7999	     7.6370	
    -6.2103	    -7.8888	    -8.1406	     8.4763	   -14.2670	     5.7068	   -10.3226	    12.2528	    28.8696	     5.9586	
    -6.7139	    -8.7280	    -8.7280	     8.1406	   -14.9384	     4.6997	   -11.1618	    10.9100	    26.7715	     4.3640	
    -7.2174	    -9.4833	    -9.3155	     7.9727	   -15.5258	     4.0283	   -11.8332	     9.7351	    24.9252	     2.9373	
    -7.6370	   -10.1547	    -9.8190	     7.8049	   -15.9454	     3.5248	   -12.1689	     8.9798	    23.2468	     1.6785	
    -8.0566	   -10.7422	   -10.2386	     7.7209	   -16.2811	     3.2730	   -12.2528	     8.4763	    22.0718	     0.8392	
    -8.3084	   -11.1618	   -10.5743	     7.8049	   -16.3651	     3.1891	   -12.0850	     8.3084	    21.3165	     0.3357	
    -8.4763	   -11.4136	   -10.8261	     7.8888	   -16.2811	     3.3569	   -11.6653	     8.3923	    21.0648	     0.3357	
    -8.5602	   -11.4975	   -10.9100	     8.0566	   -16.0294	     3.6926	   -11.0779	     8.8120	    21.4005	     0.7553	
    -8.5602	   -11.4975	   -10.9940	     8.3923	   -15.6937	     4.1962	   -10.4065	     9.3994	    21.9879	     1.5945	
    -8.4763	   -11.3297	   -10.9100	     8.8120	   -15.3580	     4.8676	    -9.7351	    10.1547	    22.9111	     2.6016	
    -8.3084	   -10.9940	   -10.8261	     9.3155	   -14.9384	     5.6229	    -9.0637	    11.0779	    24.0860	     3.8605	
    -7.9727	   -10.6583	   -10.6583	     9.9869	   -14.5187	     6.4621	    -8.5602	    12.1689	    25.3448	     5.1193	
    -7.6370	   -10.2386	   -10.4065	    10.7422	   -14.0991	     7.3853	    -8.0566	    13.1760	    26.6037	     6.2943	
    -7.1335	    -9.8190	   -10.2386	    11.4975	   -13.7634	     8.2245	    -7.8049	    14.1830	    27.7786	     7.3013	
    -6.7978	    -9.3994	   -10.0708	    12.1689	   -13.5956	     9.0637	    -7.7209	    15.0223	    28.7018	     7.9727	
    -6.5460	    -9.0637	   -10.0708	    12.6724	   -13.5956	     9.6512	    -7.9727	    15.6097	    29.2892	     8.3923	
    -6.4621	    -8.9798	   -10.1547	    13.0081	   -13.7634	    10.0708	    -8.4763	    16.0294	    29.6249	     8.3923	
    -6.6299	    -8.9798	   -10.4904	    13.0920	   -14.1830	    10.1547	    -9.2316	    16.1133	    29.6249	     8.1406	
    -6.8817	    -9.1476	   -10.9100	    12.9242	   -14.6866	    10.0708	   -10.1547	    15.9454	    29.3732	     7.7209	
    -7.1335	    -9.3994	   -11.4136	    12.5046	   -15.2740	     9.8190	   -11.1618	    15.6937	    29.0375	     7.2174	
    -7.3853	    -9.5673	   -11.8332	    12.0850	   -15.7776	     9.4833	   -12.0850	    15.4419	    28.7018	     6.7139	
    -7.5531	    -9.8190	   -12.1689	    11.5814	   -16.1972	     9.0637	   -12.7563	    15.1901	    28.3661	     6.4621	
    -7.5531	    -9.9869	   -12.4207	    11.0779	   -16.5329	     8.7280	   -13.2599	    15.0223	    28.1982	     6.3782	
    -7.4692	   -10.0708	   -12.5046	    10.5743	   -16.7007	     8.3084	   -13.5956	    14.9384	    28.1143	     6.5460	
    -7.3853	   -10.1547	   -12.5885	    10.0708	   -16.7007	     7.9727	   -13.6795	    14.8544	    28.1143	     6.8817	
    -7.2174	   -10.3226	   -12.5885	     9.4833	   -16.7847	     7.6370	   -13.6795	    14.7705	    28.1982	     7.2174	
    -7.2174	   -10.4904	   -12.6724	     8.9798	   -16.7847	     7.3013	   -13.5117	    14.6027	    28.1982	     7.6370	
    -7.3853	   -10.7422	   -12.7563	     8.3084	   -16.7847	     6.8817	   -13.3438	    14.3509	    28.1982	     7.9727	
    -7.8049	   -11.0779	   -12.9242	     7.6370	   -16.8686	     6.3782	   -13.1760	    13.9313	    28.1143	     8.1406	
    -8.3923	   -11.5814	   -13.1760	     6.7978	   -17.0364	     5.8746	   -13.0920	    13.4277	    27.8625	     8.1406	
    -9.0637	   -12.1689	   -13.5956	     6.0425	   -17.2882	     5.3711	   -13.0920	    12.8403	    27.5269	     7.8888	
    -9.9030	   -12.7563	   -14.0152	     5.2872	   -17.7078	     5.0354	   -13.2599	    12.3367	    27.1912	     7.5531	
   -10.7422	   -13.2599	   -14.4348	     4.7836	   -18.1274	     4.6997	   -13.4277	    11.8332	    26.8555	     7.1335	
   -11.4136	   -13.6795	   -14.8544	     4.5319	   -18.5471	     4.6158	   -13.7634	    11.5814	    26.6037	     6.6299	
   -11.9171	   -13.8474	   -15.1901	     4.5319	   -18.9667	     4.7836	   -14.2670	    11.4975	    26.4359	     6.2103	
   -12.1689	   -13.8474	   -15.3580	     4.8676	   -19.3863	     5.1193	   -14.7705	    11.5814	    26.3519	     5.7907	
   -12.0850	   -13.5956	   -15.3580	     5.3711	   -19.7220	     5.5389	   -15.3580	    11.8332	    26.3519	     5.3711	
   -11.8332	   -13.1760	   -15.3580	     6.0425	   -19.9738	     6.1264	   -16.0294	    12.0850	    26.3519	     4.8676	
   -11.4136	   -12.6724	   -15.1062	     6.8817	   -20.1416	     6.6299	   -16.6168	    12.3367	    26.2680	     4.3640	
   -10.8261	   -12.0850	   -14.8544	     7.8049	   -20.1416	     7.1335	   -17.1204	    12.5046	    26.1002	     3.8605	
   -10.0708	   -11.4136	   -14.3509	     8.6441	   -20.0577	     7.5531	   -17.5400	    12.5046	    25.8484	     3.3569	
    -9.2316	   -10.7422	   -13.8474	     9.3155	   -19.8898	     7.8049	   -17.7078	    12.3367	    25.5127	     2.9373	
    -8.3923	   -10.0708	   -13.1760	     9.9030	   -19.4702	     7.9727	   -17.6239	    12.1689	    25.2609	     2.8534	
    -7.5531	    -9.3155	   -12.4207	    10.4065	   -18.8828	     8.0566	   -17.2882	    12.1689	    25.2609	     2.9373	
    -6.6299	    -8.6441	   -11.5814	    10.8261	   -18.1274	     8.3084	   -16.6168	    12.3367	    25.4288	     3.3569	
    -5.7907	    -7.8888	   -10.6583	    11.1618	   -17.2043	     8.7280	   -15.6097	    12.7563	    25.9323	     4.0283	
    -4.8676	    -7.1335	    -9.7351	    11.4975	   -16.1133	     9.2316	   -14.3509	    13.5117	    26.6876	     4.9515	
    -4.0283	    -6.3782	    -8.8120	    11.8332	   -14.9384	     9.8190	   -12.9242	    14.5187	    27.5269	     5.8746	
    -3.2730	    -5.7068	    -7.8888	    11.9171	   -13.7634	    10.4904	   -11.4975	    15.5258	    28.2822	     6.7978	
    -2.6016	    -5.0354	    -7.1335	    11.9171	   -12.7563	    11.0779	   -10.0708	    16.5329	    29.0375	     7.6370	
    -2.0981	    -4.5319	    -6.4621	    11.7493	   -11.8332	    11.6653	    -8.8120	    17.3721	    29.7089	     8.3084	
    -1.7624	    -4.1962	    -5.9586	    11.5814	   -11.0779	    12.0850	    -7.7209	    18.0435	    30.2124	     8.8959	
    -1.6785	    -4.0283	    -5.6229	    11.2457	   -10.5743	    12.4207	    -6.9656	    18.4631	    30.5481	     9.3155	
    -1.6785	    -3.9444	    -5.4550	    10.9100	   -10.3226	    12.5885	    -6.5460	    18.5471	    30.7159	     9.4833	
    -1.9302	    -4.0283	    -5.4550	    10.5743	   -10.3226	    12.5046	    -6.4621	    18.3792	    30.7159	     9.4833	
    -2.3499	    -4.2801	    -5.6229	    10.2386	   -10.5743	    12.2528	    -6.6299	    17.8757	    30.4642	     9.1476	
    -2.8534	    -4.6997	    -5.9586	     9.9030	   -11.1618	    11.6653	    -7.1335	    17.2043	    30.0446	     8.6441	
    -3.5248	    -5.2032	    -6.3782	     9.5673	   -11.8332	    10.9940	    -7.8888	    16.1972	    29.3732	     7.9727	
    -4.1962	    -5.7907	    -6.9656	     9.2316	   -12.6724	    10.1547	    -8.7280	    15.1901	    28.5339	     7.2174	
    -4.9515	    -6.4621	    -7.6370	     8.9798	   -13.6795	     9.2316	    -9.7351	    14.1830	    27.6947	     6.3782	
    -5.6229	    -7.1335	    -8.3084	     8.8120	   -14.6027	     8.5602	   -10.7422	    13.2599	    26.9394	     5.6229	
    -6.2943	    -7.7209	    -8.9798	     8.7280	   -15.4419	     8.0566	   -11.5814	    12.5885	    26.3519	     5.0354	
[Epoch Header]
[Trial Type]	23
[Accept]	1
[Correct]	0
[RT]	 0.000
[Resp]	0
[Epoch Data]
     5.5389	     6.3782	     7.3013	   -26.6037	    -1.8463	   -21.9879	    -2.0142	   -17.2882	   -35.6674	   -22.5754	
     4.7836	     5.6229	     6.4621	   -26.6037	    -2.4338	   -22.2397	    -2.5177	   -17.5400	   -36.0870	   -23.0789	
     3.9444	     4.9515	     5.7907	   -26.6037	    -2.9373	   -22.5754	    -2.8534	   -17.8757	   -36.5906	   -23.6664	
     3.1891	     4.2801	     5.2032	   -26.5198	    -3.2730	   -22.9950	    -2.9373	   -18.1274	   -37.0102	   -24.0860	
     2.5177	     3.6926	     4.6997	   -26.3519	    -3.3569	   -23.3307	    -2.8534	   -18.3792	   -37.2620	   -24.3378	
     2.0142	     3.2730	     4.5319	   -26.0162	    -3.2730	   -23.5825	    -2.4338	   -18.3792	   -37.2620	   -24.3378	
     1.6785	     3.1052	     4.5319	   -25.5966	    -3.0212	   -23.4985	    -1.7624	   -18.2114	   -37.0941	   -24.0021	
     1.5945	     3.1891	     4.8676	   -24.9252	    -2.5177	   -23.1628	    -0.9232	   -17.7917	   -36.5906	   -23.4146	
     1.7624	     3.4409	     5.3711	   -24.0021	    -1.9302	   -22.5754	     0.0839	   -17.2043	   -36.0031	   -22.6593	
     2.0981	     3.9444	     6.0425	   -22.8271	    -1.1749	   -21.6522	     1.0910	   -16.5329	   -35.3317	   -21.8201	
     2.6855	     4.5319	     6.7139	   -21.4844	    -0.5035	   -20.5612	     2.0981	   -15.6937	   -34.6603	   -21.0648	
     3.2730	     5.1193	     7.4692	   -19.9738	     0.1678	   -19.3863	     2.9373	   -14.9384	   -34.0729	   -20.3934	
     3.7766	     5.7068	     7.9727	   -18.5471	     0.5035	   -18.2953	     3.5248	   -14.3509	   -33.6533	   -19.9738	
     4.1962	     6.0425	     8.2245	   -17.2882	     0.5875	   -17.2882	     3.6926	   -14.0152	   -33.5693	   -19.8898	
     4.3640	     6.0425	     8.0566	   -16.1972	     0.3357	   -16.6168	     3.3569	   -13.9313	   -33.7372	   -20.3094	
     4.1962	     5.7907	     7.5531	   -15.5258	    -0.3357	   -16.3651	     2.6855	   -14.2670	   -34.3246	   -21.0648	
     3.7766	     5.1193	     6.7139	   -15.1062	    -1.2589	   -16.3651	     1.5945	   -14.8544	   -35.1639	   -22.1558	
     3.0212	     4.2801	     5.6229	   -15.1062	    -2.4338	   -16.7847	     0.2518	   -15.7776	   -36.1710	   -23.4146	
     2.1820	     3.3569	     4.4479	   -15.2740	    -3.6087	   -17.3721	    -1.1749	   -16.7007	   -37.1780	   -24.6735	
     1.3428	     2.3499	     3.2730	   -15.5258	    -4.6997	   -17.9596	    -2.5177	   -17.6239	   -38.1851	   -25.8484	
     0.5035	     1.5945	     2.2659	   -15.7776	    -5.6229	   -18.5471	    -3.5248	   -18.2953	   -38.8565	   -26.7715	
     0.0000	     1.0071	     1.4267	   -15.9454	    -6.1264	   -18.9667	    -4.1962	   -18.7149	   -39.2761	   -27.2751	
    -0.2518	     0.6714	     0.9232	   -15.8615	    -6.2103	   -19.0506	    -4.4479	   -18.7149	   -39.2761	   -27.2751	
    -0.2518	     0.6714	     0.8392	   -15.5258	    -6.0425	   -18.8828	    -4.2801	   -18.2953	   -38.9404	   -26.8555	
     0.0839	     0.9232	     0.9232	   -15.1062	    -5.4550	   -18.3792	    -3.7766	   -17.5400	   -38.2690	   -26.1002	
     0.5875	     1.2589	     1.3428	   -14.4348	    -4.6997	   -17.7078	    -2.8534	   -16.6168	   -37.4298	   -25.0092	
     1.1749	     1.6785	     1.8463	   -13.7634	    -3.9444	   -16.8686	    -1.9302	   -15.5258	   -36.4227	   -23.7503	
     1.7624	     2.0142	     2.3499	   -13.0081	    -3.1891	   -16.0294	    -0.8392	   -14.4348	   -35.4156	   -22.5754	
     2.1820	     2.2659	     2.8534	   -12.3367	    -2.6016	   -15.2740	     0.0839	   -13.3438	   -34.4925	   -21.4005	
     2.5177	     2.4338	     3.3569	   -11.5814	    -2.0981	   -14.4348	     0.9232	   -12.3367	   -33.7372	   -20.4773	
     2.7695	     2.5177	     3.8605	   -10.9100	    -1.6785	   -13.6795	     1.5106	   -11.4975	   -33.0658	   -19.8059	
     2.8534	     2.5177	     4.2801	   -10.3226	    -1.4267	   -12.9242	     2.0142	   -10.7422	   -32.4783	   -19.3863	
     2.8534	     2.6016	     4.6997	    -9.6512	    -1.1749	   -12.3367	     2.3499	   -10.0708	   -32.0587	   -19.3024	
     2.7695	     2.7695	     5.0354	    -9.1476	    -0.8392	   -11.6653	     2.6016	    -9.5673	   -31.7230	   -19.3024	
     2.7695	     3.0212	     5.5389	    -8.4763	    -0.5875	   -11.0779	     2.7695	    -9.0637	   -31.4713	   -19.5541	
     3.0212	     3.5248	     6.1264	    -7.8049	    -0.0839	   -10.4065	     2.8534	    -8.5602	   -31.2195	   -19.8898	
     3.5248	     4.2801	     6.8817	    -7.0496	     0.5035	    -9.6512	     3.1052	    -8.0566	   -30.8838	   -20.1416	
     4.2801	     5.3711	     7.8049	    -6.0425	     1.2589	    -8.8120	     3.3569	    -7.3013	   -30.3802	   -20.2255	
     5.2872	     6.6299	     8.8959	    -4.9515	     2.1820	    -7.8888	     3.7766	    -6.4621	   -29.7089	   -20.1416	
     6.3782	     7.9727	    10.0708	    -3.8605	     3.1052	    -6.8817	     4.1962	    -5.5389	   -28.8696	   -19.7220	
     7.3853	     9.1476	    11.0779	    -2.8534	     3.9444	    -5.9586	     4.5319	    -4.6158	   -27.9465	   -19.1345	
     8.2245	    10.0708	    11.9171	    -2.1820	     4.4479	    -5.3711	     4.6997	    -3.7766	   -27.1072	   -18.3792	
     8.5602	    10.4904	    12.2528	    -1.9302	     4.6158	    -5.0354	     4.6997	    -3.3569	   -26.3519	   -17.5400	
     8.3923	    10.4065	    12.2528	    -2.0981	     4.3640	    -5.2032	     4.3640	    -3.2730	   -25.8484	   -16.7007	
     7.8049	     9.8190	    11.7493	    -2.8534	     3.6926	    -5.7068	     3.7766	    -3.6087	   -25.6805	   -15.9454	
     6.7978	     8.7280	    10.7422	    -4.1122	     2.6016	    -6.7139	     2.9373	    -4.4479	   -25.7645	   -15.3580	
     5.3711	     7.2174	     9.3994	    -5.7907	     1.2589	    -8.0566	     1.8463	    -5.6229	   -26.1002	   -14.9384	
     3.6926	     5.5389	     7.8049	    -7.6370	    -0.2518	    -9.5673	     0.5035	    -7.0496	   -26.6876	   -14.8544	
     2.0981	     3.7766	     6.0425	    -9.6512	    -1.8463	   -11.1618	    -0.8392	    -8.4763	   -27.4429	   -14.9384	
     0.5035	     2.1820	     4.3640	   -11.5814	    -3.4409	   -12.5885	    -2.2659	    -9.9030	   -28.2822	   -15.1901	
    -0.9232	     0.6714	     2.7695	   -13.3438	    -4.8676	   -13.9313	    -3.6926	   -11.1618	   -29.1214	   -15.6937	
    -2.0981	    -0.5875	     1.4267	   -14.9384	    -6.2103	   -15.0223	    -4.9515	   -12.2528	   -29.9606	   -16.2811	
    -3.1052	    -1.6785	     0.1678	   -16.2811	    -7.4692	   -15.9454	    -6.2103	   -13.2599	   -30.8838	   -17.1204	
    -4.0283	    -2.6016	    -1.0910	   -17.6239	    -8.6441	   -16.8686	    -7.4692	   -14.1830	   -31.8909	   -18.1274	
    -5.0354	    -3.6087	    -2.3499	   -18.8828	    -9.8190	   -17.7078	    -8.6441	   -15.1901	   -32.9819	   -19.3024	
    -6.2103	    -4.7836	    -3.6926	   -20.3934	   -11.0779	   -18.7988	    -9.9869	   -16.3651	   -34.3246	   -20.8130	
    -7.6370	    -6.2103	    -5.2032	   -21.9879	   -12.4207	   -20.0577	   -11.3297	   -17.7078	   -35.8353	   -22.4915	
    -9.2316	    -7.8888	    -6.8817	   -23.8342	   -13.9313	   -21.4844	   -12.7563	   -19.3024	   -37.5977	   -24.5056	
   -11.0779	    -9.7351	    -8.6441	   -25.7645	   -15.3580	   -23.1628	   -14.1830	   -20.9808	   -39.3600	   -26.6876	
   -12.9242	   -11.4975	   -10.2386	   -27.6947	   -16.7007	   -24.7574	   -15.4419	   -22.7432	   -41.2064	   -28.7018	
   -14.5187	   -13.1760	   -11.6653	   -29.4571	   -17.7917	   -26.2680	   -16.4490	   -24.3378	   -42.8009	   -30.5481	
   -15.7776	   -14.4348	   -12.6724	   -30.9677	   -18.5471	   -27.6947	   -16.9525	   -25.7645	   -44.1437	   -32.0587	
   -16.6168	   -15.3580	   -13.2599	   -32.1426	   -18.8828	   -28.7857	   -17.1204	   -26.9394	   -45.0668	   -32.9819	
   -16.9525	   -15.7776	   -13.3438	   -32.9819	   -18.8828	   -29.7089	   -16.7847	   -27.6947	   -45.5704	   -33.4015	
   -16.8686	   -15.8615	   -13.0081	   -33.4854	   -18.4631	   -30.3802	   -16.0294	   -28.1982	   -45.7382	   -33.2336	
   -16.4490	   -15.5258	   -12.3367	   -33.6533	   -17.7917	   -30.7999	   -15.0223	   -28.3661	   -45.4025	   -32.6462	
   -15.8615	   -15.0223	   -11.4975	   -33.4854	   -16.9525	   -30.8838	   -13.7634	   -28.1982	   -44.8990	   -31.7230	
   -15.0223	   -14.3509	   -10.4904	   -33.0658	   -16.0294	   -30.7159	   -12.5885	   -27.8625	   -44.1437	   -30.6320	
   -14.2670	   -13.5956	    -9.4833	   -32.4783	   -15.2740	   -30.3802	   -11.4136	   -27.3590	   -43.2205	   -29.4571	
   -13.5117	   -12.8403	    -8.5602	   -31.6391	   -14.5187	   -29.7928	   -10.4904	   -26.7715	   -42.3813	   -28.2822	
   -12.7563	   -12.0010	    -7.7209	   -30.7159	   -14.0152	   -29.0375	    -9.9030	   -26.0162	   -41.4581	   -27.1912	
   -12.0850	   -11.2457	    -7.0496	   -29.7089	   -13.5956	   -28.1982	    -9.5673	   -25.3448	   -40.6189	   -26.3519	
   -11.4975	   -10.4904	    -6.5460	   -28.7018	   -13.3438	   -27.3590	    -9.5673	   -24.5895	   -39.8636	   -25.7645	
   -11.0779	    -9.9030	    -6.2943	   -27.7786	   -13.2599	   -26.6037	    -9.8190	   -24.0021	   -39.2761	   -25.4288	
   -10.7422	    -9.4833	    -6.2103	   -27.0233	   -13.5117	   -25.9323	   -10.4065	   -23.5825	   -39.0244	   -25.5127	
   -10.7422	    -9.3155	    -6.4621	   -26.3519	   -13.9313	   -25.5127	   -11.2457	   -23.3307	   -39.0244	   -25.8484	
   -10.8261	    -9.3155	    -6.9656	   -26.0162	   -14.6027	   -25.3448	   -12.2528	   -23.4146	   -39.2761	   -26.6037	
   -11.1618	    -9.6512	    -7.6370	   -25.7645	   -15.4419	   -25.3448	   -13.4277	   -23.6664	   -39.8636	   -27.5269	
   -11.5814	   -10.0708	    -8.4763	   -25.6805	   -16.3651	   -25.5127	   -14.6027	   -24.0860	   -40.5350	   -28.5339	
   -12.0010	   -10.6583	    -9.3155	   -25.6805	   -17.2043	   -25.7645	   -15.6937	   -24.5056	   -41.2064	   -29.6249	
   -12.2528	   -11.2457	   -10.0708	   -25.5127	   -17.9596	   -25.9323	   -16.6168	   -24.7574	   -41.7938	   -30.4642	
   -12.3367	   -11.6653	   -10.5743	   -25.1770	   -18.4631	   -25.9323	   -17.1204	   -24.7574	   -42.1295	   -30.9677	
   -12.1689	   -11.8332	   -10.8261	   -24.5895	   -18.6310	   -25.5966	   -17.2882	   -24.4217	   -42.1295	   -31.1356	
   -11.7493	   -11.7493	   -10.6583	   -23.8342	   -18.4631	   -25.1770	   -16.9525	   -23.8342	   -41.8777	   -30.8838	
   -11.1618	   -11.4136	   -10.2386	   -22.8271	   -18.0435	   -24.5056	   -16.2811	   -23.0789	   -41.2903	   -30.2963	
   -10.5743	   -10.9100	    -9.6512	   -21.8201	   -17.2882	   -23.7503	   -15.3580	   -22.1558	   -40.5350	   -29.3732	
    -9.9869	   -10.2386	    -8.8959	   -20.8130	   -16.4490	   -22.9111	   -14.3509	   -21.2326	   -39.6957	   -28.3661	
    -9.5673	    -9.6512	    -8.2245	   -19.8898	   -15.6937	   -22.1558	   -13.2599	   -20.3094	   -38.8565	   -27.2751	
    -9.3155	    -9.1476	    -7.6370	   -19.2184	   -15.0223	   -21.5683	   -12.4207	   -19.5541	   -38.0173	   -26.2680	
    -9.2316	    -8.8959	    -7.3013	   -18.7988	   -14.5187	   -21.2326	   -11.7493	   -18.9667	   -37.4298	   -25.4288	
    -9.3994	    -8.8120	    -7.0496	   -18.5471	   -14.2670	   -20.9808	   -11.4136	   -18.5471	   -36.9263	   -24.9252	
    -9.6512	    -8.8959	    -7.0496	   -18.4631	   -14.1830	   -20.8969	   -11.3297	   -18.3792	   -36.6745	   -24.6735	
   -10.0708	    -9.1476	    -7.1335	   -18.3792	   -14.3509	   -20.8130	   -11.5814	   -18.2953	   -36.5067	   -24.5895	
   -10.4065	    -9.4833	    -7.3013	   -18.3792	   -14.6866	   -20.8130	   -12.0850	   -18.3792	   -36.5067	   -24.7574	
   -10.7422	    -9.7351	    -7.4692	   -18.2953	   -15.0223	   -20.8130	   -12.7563	   -18.3792	   -36.5906	   -25.0931	
   -10.9940	    -9.9869	    -7.6370	   -18.2114	   -15.4419	   -20.7291	   -13.5117	   -18.4631	   -36.6745	   -25.5966	
   -11.0779	   -10.1547	    -7.7209	   -18.1274	   -15.7776	   -20.6451	   -14.2670	   -18.5471	   -36.9263	   -26.1002	
   -10.9940	   -10.1547	    -7.7209	   -17.9596	   -16.1133	   -20.5612	   -14.9384	   -18.6310	   -37.1780	   -26.6876	
   -10.7422	   -10.0708	    -7.5531	   -17.7917	   -16.2811	   -20.4773	   -15.5258	   -18.6310	   -37.4298	   -27.2751	
   -10.3226	    -9.9030	    -7.4692	   -17.6239	   -16.3651	   -20.3934	   -15.8615	   -18.6310	   -37.7655	   -27.7786	
    -9.9030	    -9.6512	    -7.2174	   -17.4561	   -16.3651	   -20.3094	   -16.0294	   -18.5471	   -37.9333	   -28.1982	
    -9.3155	    -9.3994	    -6.9656	   -17.2882	   -16.2811	   -20.2255	   -15.9454	   -18.2953	   -38.0173	   -28.3661	
    -8.7280	    -8.9798	    -6.5460	   -17.1204	   -15.9454	   -20.0577	   -15.6097	   -17.8757	   -37.7655	   -28.1982	
    -7.9727	    -8.4763	    -5.9586	   -16.7847	   -15.3580	   -19.8059	   -14.9384	   -17.2882	   -37.2620	   -27.7786	
    -7.0496	    -7.7209	    -5.1193	   -16.2811	   -14.4348	   -19.3024	   -13.8474	   -16.3651	   -36.4227	   -26.9394	
    -5.8746	    -6.7139	    -4.1122	   -15.5258	   -13.3438	   -18.5471	   -12.5046	   -15.2740	   -35.3317	   -25.7645	
    -4.6158	    -5.4550	    -2.8534	   -14.5187	   -11.9171	   -17.6239	   -10.8261	   -13.9313	   -33.9050	   -24.2538	
    -3.1891	    -4.1122	    -1.4267	   -13.3438	   -10.3226	   -16.4490	    -9.0637	   -12.4207	   -32.3105	   -22.5754	
    -1.7624	    -2.6855	     0.0839	   -12.0010	    -8.7280	   -15.1062	    -7.3013	   -10.9100	   -30.6320	   -20.8969	
    -0.3357	    -1.3428	     1.5106	   -10.5743	    -7.2174	   -13.6795	    -5.6229	    -9.3155	   -29.0375	   -19.3024	
     0.8392	     0.0000	     2.7695	    -9.1476	    -5.8746	   -12.4207	    -4.1962	    -7.9727	   -27.6108	   -17.9596	
     1.8463	     1.0071	     3.6926	    -8.0566	    -4.7836	   -11.3297	    -3.1891	    -6.9656	   -26.5198	   -17.0364	
     2.5177	     1.7624	     4.3640	    -7.2174	    -4.1122	   -10.5743	    -2.6016	    -6.3782	   -25.9323	   -16.6168	
     2.8534	     2.1820	     4.5319	    -6.9656	    -3.8605	   -10.3226	    -2.5177	    -6.2943	   -25.8484	   -16.7007	
     2.7695	     2.1820	     4.2801	    -7.2174	    -4.1122	   -10.5743	    -3.0212	    -6.8817	   -26.4359	   -17.3721	
     2.4338	     1.7624	     3.6087	    -7.9727	    -4.7836	   -11.2457	    -3.8605	    -8.0566	   -27.4429	   -18.4631	
     1.8463	     1.0910	     2.6855	    -9.0637	    -5.7907	   -12.3367	    -5.0354	    -9.6512	   -28.9536	   -19.8898	
     1.0910	     0.2518	     1.5106	   -10.4065	    -6.8817	   -13.5956	    -6.3782	   -11.5814	   -30.6320	   -21.4844	
     0.2518	    -0.6714	     0.4196	   -11.7493	    -8.1406	   -14.9384	    -7.7209	   -13.5956	   -32.3944	   -23.0789	
    -0.5875	    -1.7624	    -0.7553	   -13.1760	    -9.3155	   -16.3651	    -8.9798	   -15.5258	   -33.9890	   -24.5056	
    -1.4267	    -2.8534	    -1.7624	   -14.6027	   -10.4904	   -17.7078	   -10.1547	   -17.2882	   -35.3317	   -25.6805	
    -2.3499	    -3.8605	    -2.6855	   -15.9454	   -11.4975	   -18.9667	   -11.1618	   -18.7988	   -36.4227	   -26.6037	
    -3.1891	    -4.8676	    -3.4409	   -17.2882	   -12.2528	   -19.9738	   -11.9171	   -19.8898	   -37.0941	   -27.1072	
    -3.9444	    -5.7068	    -3.9444	   -18.4631	   -12.8403	   -20.8130	   -12.5046	   -20.5612	   -37.4298	   -27.1912	
    -4.6997	    -6.3782	    -4.2801	   -19.4702	   -13.1760	   -21.4005	   -12.7563	   -20.8130	   -37.3459	   -26.9394	
    -5.2032	    -6.7139	    -4.4479	   -20.3094	   -13.2599	   -21.7361	   -12.7563	   -20.7291	   -36.9263	   -26.2680	
    -5.6229	    -6.9656	    -4.3640	   -20.8969	   -13.0920	   -21.8201	   -12.5046	   -20.3094	   -36.2549	   -25.3448	
    -5.7907	    -6.8817	    -4.1122	   -21.2326	   -12.8403	   -21.5683	   -12.0850	   -19.7220	   -35.4156	   -24.2538	
    -5.7068	    -6.7139	    -3.6926	   -21.2326	   -12.3367	   -21.1487	   -11.5814	   -18.7988	   -34.4086	   -23.0789	
    -5.4550	    -6.2943	    -3.1891	   -20.9808	   -11.8332	   -20.3934	   -10.9940	   -17.7078	   -33.3176	   -21.8201	
    -5.1193	    -5.7907	    -2.6855	   -20.4773	   -11.2457	   -19.4702	   -10.4065	   -16.6168	   -32.2266	   -20.6451	
    -4.6158	    -5.2872	    -2.2659	   -19.8059	   -10.5743	   -18.3792	    -9.9030	   -15.3580	   -31.1356	   -19.7220	
    -4.0283	    -4.8676	    -2.0142	   -18.9667	   -10.0708	   -17.2882	    -9.4833	   -14.2670	   -30.2124	   -18.9667	
    -3.6087	    -4.6158	    -1.9302	   -18.2114	    -9.8190	   -16.1972	    -9.3994	   -13.3438	   -29.5410	   -18.5471	
    -3.3569	    -4.6158	    -2.1820	   -17.4561	    -9.8190	   -15.3580	    -9.4833	   -12.6724	   -29.2053	   -18.4631	
    -3.3569	    -4.8676	    -2.6855	   -16.9525	   -10.0708	   -14.7705	    -9.9030	   -12.3367	   -29.1214	   -18.6310	
    -3.6087	    -5.3711	    -3.4409	   -16.7007	   -10.5743	   -14.4348	   -10.5743	   -12.3367	   -29.3732	   -19.1345	
    -4.1122	    -5.9586	    -4.3640	   -16.4490	   -11.3297	   -14.3509	   -11.4136	   -12.5046	   -29.7928	   -19.8059	
    -4.7836	    -6.7978	    -5.3711	   -16.3651	   -12.0850	   -14.5187	   -12.3367	   -12.7563	   -30.2963	   -20.4773	
    -5.5389	    -7.5531	    -6.2103	   -16.1972	   -12.9242	   -14.8544	   -13.1760	   -13.1760	   -30.7159	   -20.9808	
    -6.3782	    -8.3084	    -6.9656	   -16.1133	   -13.5956	   -15.1901	   -13.8474	   -13.4277	   -31.1356	   -21.4005	
    -7.1335	    -8.8959	    -7.4692	   -15.9454	   -14.0991	   -15.5258	   -14.3509	   -13.5956	   -31.3034	   -21.5683	
    -7.8049	    -9.3994	    -7.8049	   -15.8615	   -14.4348	   -15.7776	   -14.6027	   -13.5956	   -31.3034	   -21.4844	
    -8.4763	    -9.7351	    -7.8888	   -15.8615	   -14.5187	   -15.9454	   -14.5187	   -13.4277	   -31.1356	   -21.0648	
    -8.9798	    -9.9869	    -7.8049	   -15.9454	   -14.3509	   -16.0294	   -14.2670	   -13.1760	   -30.8838	   -20.4773	
    -9.3155	    -9.9869	    -7.5531	   -16.1972	   -14.0152	   -16.1133	   -13.8474	   -12.8403	   -30.3802	   -19.6381	
    -9.5673	    -9.8190	    -7.1335	   -16.5329	   -13.5956	   -16.1133	   -13.1760	   -12.4207	   -29.7928	   -18.7149	
    -9.6512	    -9.5673	    -6.6299	   -16.8686	   -13.0081	   -16.1133	   -12.3367	   -12.0010	   -29.2053	   -17.7078	
    -9.5673	    -9.1476	    -5.9586	   -17.1204	   -12.3367	   -16.1133	   -11.4975	   -11.4975	   -28.4500	   -16.7007	
    -9.3994	    -8.5602	    -5.2872	   -17.2882	   -11.5814	   -16.0294	   -10.5743	   -11.0779	   -27.7786	   -15.7776	
    -9.2316	    -7.9727	    -4.6158	   -17.3721	   -10.9100	   -15.8615	    -9.7351	   -10.5743	   -27.0233	   -14.9384	
    -8.9798	    -7.3853	    -4.0283	   -17.2882	   -10.2386	   -15.6937	    -8.8959	   -10.1547	   -26.5198	   -14.4348	
    -8.8959	    -6.9656	    -3.5248	   -17.2043	    -9.6512	   -15.6097	    -8.2245	    -9.9030	   -26.1841	   -14.1830	
    -8.8959	    -6.6299	    -3.1052	   -17.1204	    -9.2316	   -15.6097	    -7.7209	    -9.8190	   -26.1002	   -14.2670	
    -8.9798	    -6.4621	    -2.8534	   -17.0364	    -8.8959	   -15.7776	    -7.4692	    -9.9869	   -26.3519	   -14.6027	
    -9.2316	    -6.5460	    -2.7695	   -17.1204	    -8.8120	   -16.0294	    -7.3853	   -10.2386	   -26.7715	   -15.1062	
    -9.6512	    -6.7139	    -2.7695	   -17.2043	    -8.8120	   -16.3651	    -7.3853	   -10.7422	   -27.3590	   -15.7776	
   -10.0708	    -7.0496	    -2.8534	   -17.4561	    -8.8959	   -16.7847	    -7.6370	   -11.3297	   -28.0304	   -16.4490	
   -10.5743	    -7.3853	    -2.9373	   -17.7078	    -9.1476	   -17.2882	    -7.8888	   -11.8332	   -28.6179	   -17.0364	
   -10.9940	    -7.8049	    -3.1052	   -18.1274	    -9.3994	   -17.7917	    -8.2245	   -12.3367	   -29.1214	   -17.6239	
   -11.4136	    -8.1406	    -3.2730	   -18.4631	    -9.6512	   -18.2953	    -8.5602	   -12.8403	   -29.6249	   -18.0435	
   -11.7493	    -8.4763	    -3.3569	   -18.8828	    -9.9869	   -18.7149	    -8.8959	   -13.3438	   -30.0446	   -18.3792	
   -11.9171	    -8.6441	    -3.4409	   -19.2184	   -10.1547	   -19.2184	    -9.1476	   -13.6795	   -30.3802	   -18.6310	
   -11.9171	    -8.7280	    -3.3569	   -19.4702	   -10.2386	   -19.4702	    -9.2316	   -13.9313	   -30.5481	   -18.6310	
   -11.6653	    -8.5602	    -3.0212	   -19.4702	   -10.0708	   -19.6381	    -9.0637	   -14.0152	   -30.5481	   -18.3792	
   -11.1618	    -8.1406	    -2.6016	   -19.3024	    -9.7351	   -19.5541	    -8.7280	   -13.8474	   -30.2124	   -17.8757	
   -10.5743	    -7.5531	    -2.0142	   -18.9667	    -9.3155	   -19.3863	    -8.2245	   -13.5956	   -29.7928	   -17.1204	
    -9.9030	    -6.7978	    -1.3428	   -18.6310	    -8.8120	   -19.1345	    -7.6370	   -13.1760	   -29.1214	   -16.3651	
    -9.3155	    -6.1264	    -0.7553	   -18.4631	    -8.3084	   -18.8828	    -7.1335	   -12.9242	   -28.6179	   -15.6937	
    -8.7280	    -5.4550	    -0.2518	   -18.5471	    -7.8888	   -18.7988	    -6.7139	   -12.7563	   -28.1143	   -15.1901	
    -8.3084	    -4.9515	     0.0839	   -18.8828	    -7.6370	   -18.8828	    -6.4621	   -12.8403	   -27.9465	   -14.9384	
    -8.0566	    -4.6158	     0.1678	   -19.4702	    -7.5531	   -19.1345	    -6.4621	   -13.1760	   -27.9465	   -15.1062	
    -7.9727	    -4.5319	     0.0000	   -20.1416	    -7.7209	   -19.3863	    -6.7139	   -13.5956	   -28.1982	   -15.5258	
    -7.9727	    -4.6158	    -0.3357	   -20.8130	    -8.0566	   -19.6381	    -7.0496	   -14.1830	   -28.6179	   -16.2811	
    -8.1406	    -4.8676	    -0.8392	   -21.4005	    -8.4763	   -19.8898	    -7.6370	   -14.8544	   -29.2053	   -17.2043	
    -8.2245	    -5.2872	    -1.5106	   -21.8201	    -9.0637	   -20.0577	    -8.2245	   -15.5258	   -29.9606	   -18.2953	
    -8.3923	    -5.6229	    -2.0981	   -22.0718	    -9.5673	   -20.1416	    -8.7280	   -16.1972	   -30.6320	   -19.3863	
    -8.3923	    -5.9586	    -2.5177	   -22.1558	    -9.9869	   -20.1416	    -9.1476	   -16.7847	   -31.2195	   -20.3934	
    -8.2245	    -6.1264	    -2.8534	   -22.0718	   -10.1547	   -19.9738	    -9.3155	   -17.2882	   -31.8069	   -21.2326	
    -7.9727	    -6.1264	    -3.0212	   -21.7361	   -10.1547	   -19.8059	    -9.3155	   -17.6239	   -32.2266	   -21.8201	
    -7.5531	    -5.9586	    -3.0212	   -21.4844	    -9.9869	   -19.6381	    -9.1476	   -17.8757	   -32.4783	   -22.1558	
    -7.0496	    -5.7907	    -2.8534	   -21.1487	    -9.6512	   -19.5541	    -8.8120	   -17.9596	   -32.6462	   -22.3236	
    -6.5460	    -5.4550	    -2.6016	   -20.8969	    -9.1476	   -19.4702	    -8.3923	   -18.0435	   -32.6462	   -22.2397	
    -5.9586	    -5.1193	    -2.1820	   -20.6451	    -8.5602	   -19.4702	    -7.8888	   -17.8757	   -32.6462	   -21.9879	
    -5.3711	    -4.7836	    -1.7624	   -20.3934	    -7.9727	   -19.3863	    -7.3013	   -17.6239	   -32.4783	   -21.4844	
    -4.8676	    -4.4479	    -1.1749	   -20.2255	    -7.3853	   -19.3024	    -6.6299	   -17.2882	   -32.1426	   -20.9808	
    -4.2801	    -4.1122	    -0.6714	   -19.9738	    -6.7978	   -19.2184	    -5.9586	   -16.7847	   -31.8069	   -20.3094	
    -3.7766	    -3.8605	    -0.0839	   -19.8059	    -6.2943	   -19.0506	    -5.4550	   -16.2811	   -31.3034	   -19.7220	
    -3.3569	    -3.6087	     0.3357	   -19.6381	    -5.9586	   -18.7988	    -5.0354	   -15.6937	   -30.8838	   -19.1345	
    -2.9373	    -3.4409	     0.7553	   -19.3863	    -5.7068	   -18.4631	    -4.7836	   -15.0223	   -30.4642	   -18.6310	
    -2.5177	    -3.1891	     1.0910	   -19.0506	    -5.6229	   -18.1274	    -4.7836	   -14.4348	   -30.0446	   -18.2953	
    -2.0142	    -2.9373	     1.3428	   -18.6310	    -5.5389	   -17.6239	    -4.8676	   -13.7634	   -29.6249	   -18.0435	
    -1.5106	    -2.6016	     1.5945	   -18.0435	    -5.5389	   -17.0364	    -5.0354	   -13.1760	   -29.2892	   -17.8757	
    -1.0071	    -2.2659	     1.7624	   -17.3721	    -5.6229	   -16.4490	    -5.4550	   -12.5885	   -28.9536	   -17.7917	
    -0.5035	    -1.9302	     1.8463	   -16.5329	    -5.7907	   -15.9454	    -5.9586	   -12.2528	   -28.7018	   -17.7917	
    -0.0839	    -1.6785	     1.7624	   -15.6937	    -6.0425	   -15.5258	    -6.5460	   -12.0010	   -28.4500	   -17.8757	
     0.2518	    -1.5106	     1.5945	   -14.8544	    -6.3782	   -15.3580	    -7.3013	   -11.9171	   -28.2822	   -17.8757	
     0.4196	    -1.4267	     1.3428	   -14.0991	    -6.8817	   -15.2740	    -8.1406	   -12.0010	   -28.1143	   -17.8757	
     0.5035	    -1.5106	     1.0071	   -13.5117	    -7.4692	   -15.2740	    -9.0637	   -12.0850	   -27.8625	   -17.8757	
     0.3357	    -1.8463	     0.4196	   -13.1760	    -8.1406	   -15.4419	    -9.9030	   -12.1689	   -27.6947	   -17.8757	
    -0.0839	    -2.3499	    -0.1678	   -13.0081	    -8.8120	   -15.6097	   -10.6583	   -12.2528	   -27.6108	   -17.7917	
    -0.5875	    -2.9373	    -0.7553	   -13.0920	    -9.4833	   -15.8615	   -11.3297	   -12.3367	   -27.4429	   -17.6239	
    -1.2589	    -3.5248	    -1.4267	   -13.3438	   -10.1547	   -16.1972	   -11.7493	   -12.4207	   -27.2751	   -17.3721	
    -1.9302	    -4.1122	    -1.9302	   -13.7634	   -10.6583	   -16.5329	   -12.0010	   -12.5046	   -27.1072	   -16.9525	
    -2.5177	    -4.6997	    -2.3499	   -14.1830	   -11.0779	   -16.7847	   -12.0010	   -12.5885	   -26.9394	   -16.5329	
    -3.0212	    -5.1193	    -2.6855	   -14.6866	   -11.2457	   -16.9525	   -11.7493	   -12.5885	   -26.6037	   -15.9454	
    -3.3569	    -5.3711	    -2.8534	   -15.0223	   -11.3297	   -17.0364	   -11.4136	   -12.5046	   -26.2680	   -15.3580	
    -3.5248	    -5.5389	    -2.8534	   -15.3580	   -11.2457	   -17.0364	   -10.9100	   -12.4207	   -25.8484	   -14.6866	
    -3.5248	    -5.5389	    -2.8534	   -15.5258	   -11.0779	   -16.7847	   -10.3226	   -12.1689	   -25.3448	   -13.9313	
    -3.3569	    -5.3711	    -2.6016	   -15.5258	   -10.7422	   -16.4490	    -9.6512	   -11.7493	   -24.6735	   -13.0920	
    -3.0212	    -5.0354	    -2.2659	   -15.2740	   -10.3226	   -15.9454	    -8.8959	   -11.3297	   -24.0021	   -12.3367	
    -2.5177	    -4.6158	    -1.8463	   -14.9384	    -9.8190	   -15.2740	    -8.2245	   -10.7422	   -23.3307	   -11.6653	
    -1.9302	    -4.1962	    -1.4267	   -14.5187	    -9.3155	   -14.6866	    -7.6370	   -10.2386	   -22.8271	   -11.2457	
    -1.4267	    -3.8605	    -1.0071	   -14.1830	    -8.8959	   -14.1830	    -7.1335	    -9.9030	   -22.4075	   -10.9940	
    -0.9232	    -3.6087	    -0.6714	   -13.9313	    -8.5602	   -13.7634	    -6.7978	    -9.7351	   -22.2397	   -10.9940	
    -0.5035	    -3.4409	    -0.4196	   -13.9313	    -8.3084	   -13.6795	    -6.6299	    -9.7351	   -22.3236	   -11.2457	
    -0.2518	    -3.2730	    -0.2518	   -14.0152	    -8.2245	   -13.6795	    -6.6299	    -9.9030	   -22.5754	   -11.6653	
    -0.1678	    -3.2730	    -0.0839	   -14.1830	    -8.2245	   -13.8474	    -6.7139	   -10.1547	   -22.9111	   -12.1689	
    -0.1678	    -3.2730	     0.0000	   -14.3509	    -8.3084	   -14.0152	    -6.8817	   -10.4904	   -23.3307	   -12.6724	
    -0.2518	    -3.2730	     0.0839	   -14.4348	    -8.3084	   -14.1830	    -7.0496	   -10.7422	   -23.6664	   -13.0920	
    -0.2518	    -3.2730	     0.1678	   -14.4348	    -8.2245	   -14.3509	    -7.1335	   -10.9940	   -23.9182	   -13.3438	
    -0.2518	    -3.1891	     0.2518	   -14.3509	    -8.1406	   -14.4348	    -7.1335	   -11.1618	   -24.0860	   -13.5117	
    -0.1678	    -3.0212	     0.5035	   -14.1830	    -7.8888	   -14.4348	    -6.9656	   -11.1618	   -24.0860	   -13.4277	
     0.0839	    -2.7695	     0.7553	   -13.8474	    -7.4692	   -14.2670	    -6.5460	   -10.9940	   -24.0021	   -13.2599	
     0.5035	    -2.2659	     1.1749	   -13.3438	    -6.8817	   -13.9313	    -5.9586	   -10.6583	   -23.7503	   -13.0081	
     1.0071	    -1.6785	     1.7624	   -12.6724	    -6.2103	   -13.5117	    -5.2032	   -10.1547	   -23.3307	   -12.5885	
     1.6785	    -1.0910	     2.3499	   -12.0010	    -5.5389	   -12.9242	    -4.3640	    -9.5673	   -22.9111	   -12.0850	
     2.2659	    -0.5035	     2.9373	   -11.3297	    -4.7836	   -12.2528	    -3.5248	    -8.8120	   -22.3236	   -11.5814	
     2.7695	     0.0839	     3.3569	   -10.5743	    -4.1122	   -11.5814	    -2.6855	    -8.1406	   -21.8201	   -11.1618	
     3.2730	     0.5035	     3.7766	    -9.9030	    -3.6926	   -10.9100	    -2.0981	    -7.3853	   -21.3165	   -10.8261	
     3.6926	     0.8392	     4.1122	    -9.2316	    -3.3569	   -10.3226	    -1.7624	    -6.7978	   -20.9808	   -10.5743	
     4.0283	     1.1749	     4.2801	    -8.6441	    -3.1891	    -9.7351	    -1.5945	    -6.2103	   -20.7291	   -10.4904	
     4.1962	     1.3428	     4.2801	    -8.0566	    -3.2730	    -9.2316	    -1.7624	    -5.8746	   -20.6451	   -10.6583	
     4.3640	     1.4267	     4.2801	    -7.4692	    -3.5248	    -8.8120	    -2.0981	    -5.6229	   -20.8130	   -11.0779	
     4.5319	     1.4267	     4.1122	    -7.0496	    -3.9444	    -8.5602	    -2.6016	    -5.6229	   -21.1487	   -11.6653	
     4.5319	     1.4267	     3.8605	    -6.5460	    -4.5319	    -8.3923	    -3.2730	    -5.8746	   -21.5683	   -12.3367	
     4.5319	     1.4267	     3.5248	    -6.2103	    -5.1193	    -8.3923	    -4.0283	    -6.2943	   -22.1558	   -13.1760	
     4.3640	     1.2589	     3.1052	    -5.9586	    -5.8746	    -8.5602	    -4.8676	    -6.8817	   -22.8271	   -14.1830	
     4.1962	     1.0071	     2.6016	    -5.8746	    -6.6299	    -8.8120	    -5.7907	    -7.7209	   -23.5825	   -15.1901	
     3.8605	     0.5875	     1.8463	    -6.0425	    -7.4692	    -9.2316	    -6.7139	    -8.7280	   -24.4217	   -16.1972	
     3.5248	     0.0839	     1.0910	    -6.2943	    -8.3923	    -9.8190	    -7.6370	    -9.7351	   -25.2609	   -17.2043	
     3.2730	    -0.5035	     0.3357	    -6.6299	    -9.1476	   -10.3226	    -8.5602	   -10.7422	   -26.0162	   -18.0435	
     3.0212	    -1.0071	    -0.3357	    -6.9656	    -9.8190	   -10.8261	    -9.3155	   -11.4975	   -26.6876	   -18.6310	
     2.8534	    -1.4267	    -0.9232	    -7.2174	   -10.3226	   -11.2457	    -9.8190	   -12.0850	   -27.1072	   -18.9667	
     2.8534	    -1.7624	    -1.2589	    -7.3853	   -10.5743	   -11.4136	   -10.0708	   -12.5046	   -27.4429	   -19.0506	
     3.1052	    -1.9302	    -1.5106	    -7.3853	   -10.6583	   -11.4136	   -10.0708	   -12.5885	   -27.5269	   -18.8828	
     3.3569	    -1.9302	    -1.4267	    -7.2174	   -10.4904	   -11.2457	    -9.9030	   -12.4207	   -27.5269	   -18.5471	
     3.8605	    -1.8463	    -1.2589	    -6.8817	   -10.1547	   -10.9940	    -9.4833	   -12.0850	   -27.2751	   -18.0435	
     4.3640	    -1.5106	    -0.9232	    -6.4621	    -9.6512	   -10.4904	    -8.9798	   -11.5814	   -26.7715	   -17.4561	
     4.9515	    -1.0910	    -0.5035	    -5.8746	    -9.0637	    -9.9869	    -8.4763	   -10.9100	   -26.2680	   -16.7847	
     5.5389	    -0.6714	     0.0000	    -5.2872	    -8.5602	    -9.4833	    -8.0566	   -10.3226	   -25.5966	   -16.1133	
     6.0425	    -0.1678	     0.4196	    -4.6997	    -8.0566	    -8.9798	    -7.8049	    -9.7351	   -25.0092	   -15.6097	
     6.5460	     0.3357	     0.8392	    -4.1962	    -7.6370	    -8.4763	    -7.8049	    -9.3155	   -24.5895	   -15.3580	
     6.9656	     0.7553	     1.0910	    -3.6926	    -7.4692	    -8.1406	    -8.0566	    -8.9798	   -24.2538	   -15.3580	
     7.4692	     1.2589	     1.3428	    -3.1891	    -7.3853	    -7.8049	    -8.4763	    -8.7280	   -24.0021	   -15.5258	
     8.1406	     1.8463	     1.6785	    -2.6855	    -7.3013	    -7.3853	    -8.9798	    -8.4763	   -23.9182	   -15.8615	
     8.9798	     2.6016	     2.0981	    -2.0142	    -7.1335	    -6.7978	    -9.4833	    -8.1406	   -23.7503	   -16.2811	
     9.9869	     3.5248	     2.6855	    -1.2589	    -6.7978	    -6.1264	    -9.9030	    -7.7209	   -23.5825	   -16.6168	
    11.2457	     4.6997	     3.4409	    -0.4196	    -6.2943	    -5.2872	   -10.0708	    -7.2174	   -23.4146	   -16.8686	
    12.5885	     5.8746	     4.3640	     0.5035	    -5.6229	    -4.3640	    -9.9869	    -6.6299	   -23.2468	   -16.9525	
    13.9313	     7.0496	     5.2872	     1.3428	    -4.8676	    -3.5248	    -9.6512	    -6.1264	   -22.9950	   -16.8686	
    15.0223	     8.0566	     6.1264	     1.8463	    -4.1962	    -2.9373	    -9.2316	    -5.7907	   -22.9111	   -16.7847	
    15.6937	     8.6441	     6.6299	     2.0142	    -3.6926	    -2.6855	    -8.6441	    -5.6229	   -22.9111	   -16.5329	
    15.8615	     8.7280	     6.7978	     1.6785	    -3.4409	    -2.8534	    -8.1406	    -5.8746	   -23.0789	   -16.2811	
    15.3580	     8.3084	     6.5460	     0.7553	    -3.5248	    -3.6087	    -7.7209	    -6.3782	   -23.4985	   -16.1972	
    14.3509	     7.3013	     5.7907	    -0.6714	    -3.9444	    -4.7836	    -7.5531	    -7.3853	   -24.2538	   -16.1133	
    12.7563	     5.8746	     4.5319	    -2.5177	    -4.6997	    -6.4621	    -7.4692	    -8.7280	   -25.1770	   -16.2811	
    10.9100	     4.1122	     3.0212	    -4.6997	    -5.7907	    -8.3923	    -7.6370	   -10.3226	   -26.3519	   -16.6168	
     8.8959	     2.1820	     1.4267	    -6.9656	    -6.9656	   -10.4065	    -7.9727	   -12.0850	   -27.6108	   -17.0364	
     7.1335	     0.5035	    -0.0839	    -8.9798	    -8.1406	   -12.1689	    -8.3084	   -13.6795	   -28.7857	   -17.5400	
     5.7068	    -0.8392	    -1.1749	   -10.5743	    -9.1476	   -13.6795	    -8.6441	   -15.0223	   -29.7928	   -18.0435	
     4.8676	    -1.6785	    -1.9302	   -11.5814	    -9.9030	   -14.6866	    -8.8959	   -16.0294	   -30.4642	   -18.4631	
     4.4479	    -2.0981	    -2.2659	   -12.1689	   -10.3226	   -15.2740	    -9.1476	   -16.6168	   -30.8838	   -18.7988	
     4.4479	    -2.0981	    -2.1820	   -12.2528	   -10.5743	   -15.4419	    -9.3155	   -16.7847	   -31.1356	   -19.2184	
     4.7836	    -1.7624	    -1.8463	   -12.0010	   -10.6583	   -15.3580	    -9.4833	   -16.7847	   -31.3873	   -19.7220	
     5.2032	    -1.3428	    -1.4267	   -11.6653	   -10.6583	   -15.1062	    -9.8190	   -16.6168	   -31.5552	   -20.2255	
     5.6229	    -0.9232	    -1.0910	   -11.3297	   -10.7422	   -14.9384	   -10.1547	   -16.5329	   -31.7230	   -20.8969	
     5.9586	    -0.6714	    -0.8392	   -11.2457	   -10.8261	   -14.9384	   -10.5743	   -16.6168	   -32.0587	   -21.6522	
     6.0425	    -0.5875	    -0.8392	   -11.3297	   -11.0779	   -15.1901	   -11.0779	   -16.9525	   -32.5623	   -22.4075	
     5.8746	    -0.8392	    -1.0910	   -11.8332	   -11.4136	   -15.7776	   -11.5814	   -17.6239	   -33.1497	   -23.0789	
     5.4550	    -1.1749	    -1.5106	   -12.5046	   -11.8332	   -16.5329	   -12.0850	   -18.2953	   -33.6533	   -23.7503	
     4.9515	    -1.5945	    -1.9302	   -13.3438	   -12.1689	   -17.3721	   -12.4207	   -18.9667	   -34.1568	   -24.2538	
     4.5319	    -2.0142	    -2.2659	   -14.0991	   -12.2528	   -18.0435	   -12.5046	   -19.4702	   -34.4086	   -24.3378	
     4.2801	    -2.1820	    -2.3499	   -14.6027	   -12.1689	   -18.5471	   -12.2528	   -19.5541	   -34.2407	   -24.0860	
     4.2801	    -2.0142	    -2.0142	   -14.7705	   -11.6653	   -18.5471	   -11.4975	   -19.2184	   -33.5693	   -23.3307	
     4.6997	    -1.4267	    -1.4267	   -14.5187	   -10.8261	   -18.1274	   -10.4065	   -18.3792	   -32.4783	   -22.1558	
     5.4550	    -0.5875	    -0.4196	   -13.9313	    -9.6512	   -17.3721	    -8.9798	   -17.2043	   -30.9677	   -20.5612	
     6.3782	     0.5035	     0.8392	   -13.0081	    -8.3084	   -16.2811	    -7.3853	   -15.6937	   -29.2892	   -18.7988	
     7.5531	     1.7624	     2.0981	   -11.9171	    -6.8817	   -14.9384	    -5.8746	   -14.0991	   -27.5269	   -17.0364	
     8.7280	     3.0212	     3.4409	   -10.6583	    -5.4550	   -13.5956	    -4.3640	   -12.5046	   -25.8484	   -15.2740	
     9.9869	     4.2801	     4.7836	    -9.3994	    -4.1122	   -12.1689	    -3.0212	   -10.9100	   -24.3378	   -13.8474	
    11.2457	     5.5389	     6.0425	    -8.1406	    -2.8534	   -10.7422	    -2.0142	    -9.5673	   -22.9111	   -12.5885	
    12.5046	     6.7139	     7.2174	    -6.7978	    -1.7624	    -9.3994	    -1.1749	    -8.2245	   -21.8201	   -11.6653	
    13.5117	     7.7209	     8.1406	    -5.6229	    -0.9232	    -8.1406	    -0.6714	    -7.1335	   -20.8130	   -10.9100	
    14.4348	     8.4763	     8.8959	    -4.5319	    -0.3357	    -6.9656	    -0.5035	    -6.1264	   -19.9738	   -10.4904	
    15.1062	     9.0637	     9.4833	    -3.6926	     0.0839	    -5.9586	    -0.5875	    -5.3711	   -19.3024	   -10.3226	
    15.6097	     9.4833	     9.8190	    -2.9373	     0.1678	    -5.1193	    -0.8392	    -4.6997	   -18.8828	   -10.3226	
    15.8615	     9.6512	     9.9869	    -2.4338	     0.0839	    -4.5319	    -1.3428	    -4.2801	   -18.6310	   -10.4904	
    15.9454	     9.6512	     9.9030	    -2.1820	    -0.1678	    -4.1962	    -1.8463	    -4.0283	   -18.5471	   -10.7422	
    15.6937	     9.3994	     9.6512	    -2.0981	    -0.5875	    -4.2801	    -2.4338	    -4.0283	   -18.7988	   -11.1618	
    15.2740	     8.9798	     9.3155	    -2.2659	    -1.0071	    -4.6158	    -2.9373	    -4.3640	   -19.2184	   -11.6653	
    14.6027	     8.3923	     8.8120	    -2.6016	    -1.5106	    -5.2032	    -3.4409	    -4.9515	   -19.8898	   -12.0850	
    13.7634	     7.7209	     8.2245	    -3.0212	    -2.0142	    -6.1264	    -3.8605	    -5.6229	   -20.6451	   -12.5885	
    12.9242	     6.9656	     7.6370	    -3.5248	    -2.5177	    -6.9656	    -4.1122	    -6.3782	   -21.3165	   -12.9242	
    12.0010	     6.2103	     7.1335	    -3.8605	    -2.8534	    -7.8049	    -4.1962	    -7.0496	   -21.9040	   -13.1760	
    11.2457	     5.4550	     6.7139	    -4.1122	    -3.1052	    -8.3923	    -4.1122	    -7.4692	   -22.1558	   -13.1760	
    10.4904	     4.9515	     6.3782	    -4.1962	    -3.2730	    -8.7280	    -3.9444	    -7.7209	   -22.1558	   -13.1760	
     9.9869	     4.5319	     6.2103	    -4.1122	    -3.2730	    -8.8959	    -3.6926	    -7.7209	   -22.0718	   -13.0081	
     9.6512	     4.2801	     6.2103	    -4.0283	    -3.1052	    -8.8120	    -3.4409	    -7.6370	   -21.8201	   -12.8403	
     9.5673	     4.2801	     6.3782	    -3.8605	    -2.9373	    -8.6441	    -3.1052	    -7.3853	   -21.5683	   -12.8403	
     9.5673	     4.4479	     6.5460	    -3.7766	    -2.7695	    -8.3923	    -2.8534	    -7.2174	   -21.4005	   -12.8403	
     9.6512	     4.6997	     6.7139	    -3.8605	    -2.6016	    -8.2245	    -2.7695	    -7.0496	   -21.4005	   -13.0920	
     9.7351	     4.9515	     6.8817	    -4.0283	    -2.5177	    -8.1406	    -2.8534	    -7.0496	   -21.5683	   -13.5117	
     9.7351	     5.1193	     6.8817	    -4.3640	    -2.6855	    -8.3084	    -3.1052	    -7.2174	   -21.9879	   -14.0991	
     9.6512	     5.2032	     6.6299	    -4.8676	    -3.0212	    -8.5602	    -3.6087	    -7.5531	   -22.6593	   -14.9384	
     9.3994	     4.9515	     6.2943	    -5.4550	    -3.6087	    -8.9798	    -4.1962	    -8.0566	   -23.3307	   -15.8615	
     9.0637	     4.6158	     5.7907	    -6.0425	    -4.2801	    -9.3994	    -4.9515	    -8.6441	   -24.0860	   -16.7847	
     8.6441	     4.1122	     5.2032	    -6.5460	    -4.9515	    -9.8190	    -5.6229	    -9.1476	   -24.8413	   -17.7078	
     8.3084	     3.5248	     4.6158	    -6.9656	    -5.7068	   -10.2386	    -6.2103	    -9.6512	   -25.3448	   -18.3792	
     8.0566	     2.9373	     4.1122	    -7.3013	    -6.3782	   -10.4904	    -6.7139	   -10.0708	   -25.7645	   -18.7988	
     7.9727	     2.5177	     3.6926	    -7.3853	    -6.8817	   -10.5743	    -6.9656	   -10.2386	   -25.8484	   -18.8828	
     8.1406	     2.2659	     3.5248	    -7.2174	    -7.0496	   -10.4065	    -6.8817	   -10.2386	   -25.5966	   -18.6310	
     8.5602	     2.3499	     3.6926	    -6.7139	    -6.9656	    -9.9030	    -6.5460	    -9.9030	   -25.0092	   -17.8757	
     9.3155	     2.7695	     4.1122	    -5.9586	    -6.5460	    -9.1476	    -5.9586	    -9.2316	   -24.0021	   -16.6168	
    10.3226	     3.5248	     4.9515	    -4.9515	    -5.7907	    -8.0566	    -5.1193	    -8.2245	   -22.6593	   -15.1062	
    11.4136	     4.5319	     5.8746	    -3.6926	    -4.8676	    -6.7139	    -4.1122	    -6.8817	   -21.0648	   -13.2599	
    12.5885	     5.6229	     6.9656	    -2.3499	    -3.7766	    -5.3711	    -3.1052	    -5.3711	   -19.4702	   -11.3297	
    13.6795	     6.6299	     8.0566	    -1.0071	    -2.6855	    -3.9444	    -2.2659	    -3.8605	   -17.8757	    -9.3994	
    14.5187	     7.5531	     8.9798	     0.1678	    -1.6785	    -2.6855	    -1.5945	    -2.5177	   -16.5329	    -7.8049	
    15.1901	     8.2245	     9.6512	     1.1749	    -0.9232	    -1.7624	    -1.1749	    -1.4267	   -15.5258	    -6.5460	
    15.6097	     8.7280	    10.1547	     1.8463	    -0.4196	    -1.0071	    -1.0910	    -0.6714	   -14.8544	    -5.7907	
    15.7776	     8.9798	    10.3226	     2.2659	    -0.1678	    -0.5875	    -1.2589	    -0.3357	   -14.6027	    -5.5389	
    15.7776	     9.0637	    10.3226	     2.4338	    -0.1678	    -0.5035	    -1.7624	    -0.3357	   -14.6866	    -5.6229	
    15.6937	     9.1476	    10.0708	     2.4338	    -0.4196	    -0.7553	    -2.4338	    -0.7553	   -15.1062	    -6.2103	
    15.5258	     9.0637	     9.7351	     2.2659	    -0.8392	    -1.0910	    -3.2730	    -1.4267	   -15.7776	    -6.9656	
    15.4419	     8.9798	     9.3994	     2.0142	    -1.2589	    -1.5945	    -4.1122	    -2.1820	   -16.4490	    -7.8049	
    15.3580	     8.8959	     8.9798	     1.7624	    -1.7624	    -2.1820	    -4.9515	    -3.0212	   -17.2043	    -8.8120	
    15.2740	     8.8120	     8.5602	     1.5106	    -2.3499	    -2.6855	    -5.7068	    -3.7766	   -17.9596	    -9.7351	
    15.2740	     8.8120	     8.2245	     1.2589	    -2.8534	    -3.1052	    -6.3782	    -4.4479	   -18.5471	   -10.4904	
    15.2740	     8.7280	     7.8888	     1.0910	    -3.2730	    -3.5248	    -6.9656	    -4.8676	   -19.0506	   -11.1618	
    15.3580	     8.8120	     7.7209	     1.0071	    -3.6087	    -3.7766	    -7.3013	    -5.1193	   -19.3863	   -11.5814	
    15.5258	     8.9798	     7.7209	     1.0910	    -3.7766	    -3.9444	    -7.3853	    -5.2032	   -19.4702	   -11.6653	
    15.8615	     9.2316	     7.8888	     1.2589	    -3.7766	    -3.8605	    -7.2174	    -5.0354	   -19.3024	   -11.5814	
    16.1972	     9.6512	     8.3084	     1.5945	    -3.4409	    -3.6087	    -6.7139	    -4.6997	   -19.0506	   -11.2457	
    16.7007	    10.1547	     8.8120	     2.0142	    -2.8534	    -3.1891	    -5.9586	    -4.1962	   -18.6310	   -10.7422	
    17.2882	    10.7422	     9.4833	     2.6016	    -2.1820	    -2.7695	    -5.0354	    -3.6087	   -18.1274	   -10.1547	
    17.8757	    11.3297	    10.1547	     3.2730	    -1.3428	    -2.2659	    -4.0283	    -3.1052	   -17.6239	    -9.6512	
    18.4631	    11.9171	    10.8261	     3.7766	    -0.5035	    -1.7624	    -3.1052	    -2.6016	   -17.1204	    -9.2316	
    19.0506	    12.4207	    11.4136	     4.3640	     0.2518	    -1.3428	    -2.2659	    -2.2659	   -16.7847	    -8.8959	
    19.4702	    12.9242	    11.8332	     4.8676	     0.9232	    -0.9232	    -1.6785	    -2.0142	   -16.5329	    -8.7280	
    19.8898	    13.1760	    12.1689	     5.2872	     1.3428	    -0.6714	    -1.2589	    -1.9302	   -16.4490	    -8.6441	
    20.0577	    13.4277	    12.2528	     5.6229	     1.5945	    -0.4196	    -1.1749	    -2.0142	   -16.5329	    -8.8959	
    20.0577	    13.3438	    12.1689	     5.8746	     1.5945	    -0.3357	    -1.4267	    -2.1820	   -16.7847	    -9.3155	
    19.8059	    13.1760	    11.9171	     5.9586	     1.4267	    -0.3357	    -1.9302	    -2.6016	   -17.1204	    -9.9030	
    19.3863	    12.7563	    11.4975	     5.9586	     0.9232	    -0.4196	    -2.6855	    -3.1052	   -17.6239	   -10.7422	
    18.8828	    12.3367	    10.9940	     5.8746	     0.4196	    -0.5875	    -3.5248	    -3.6087	   -18.1274	   -11.5814	
    18.3792	    12.0010	    10.4904	     5.7907	    -0.0839	    -0.5875	    -4.2801	    -3.9444	   -18.5471	   -12.4207	
    18.1274	    11.7493	    10.1547	     5.7068	    -0.4196	    -0.5035	    -4.9515	    -4.1122	   -18.7988	   -13.0081	
    17.9596	    11.6653	    10.0708	     5.7907	    -0.5875	    -0.3357	    -5.3711	    -4.1122	   -18.8828	   -13.4277	
    17.9596	    11.7493	    10.0708	     5.8746	    -0.5875	     0.0000	    -5.5389	    -3.8605	   -18.7988	   -13.5117	
    18.2114	    11.9171	    10.3226	     5.9586	    -0.4196	     0.4196	    -5.5389	    -3.3569	   -18.4631	   -13.2599	
    18.4631	    12.1689	    10.7422	     6.1264	    -0.1678	     0.8392	    -5.2872	    -2.7695	   -17.9596	   -12.7563	
    18.8828	    12.5046	    11.1618	     6.2943	     0.2518	     1.2589	    -4.8676	    -2.0142	   -17.3721	   -11.9171	
    19.3024	    12.8403	    11.7493	     6.6299	     0.7553	     1.6785	    -4.2801	    -1.1749	   -16.5329	   -10.7422	
    19.8059	    13.1760	    12.3367	     7.1335	     1.3428	     2.1820	    -3.5248	    -0.2518	   -15.6097	    -9.3994	
    20.3094	    13.5956	    13.0081	     7.8049	     1.9302	     2.6016	    -2.6855	     0.6714	   -14.5187	    -7.8888	
    20.8130	    13.9313	    13.6795	     8.7280	     2.5177	     3.1891	    -1.8463	     1.6785	   -13.3438	    -6.2943	
    21.2326	    14.2670	    14.2670	     9.7351	     3.1052	     3.7766	    -1.0071	     2.6855	   -12.0850	    -4.6997	
    21.6522	    14.6027	    14.7705	    10.8261	     3.6087	     4.4479	    -0.3357	     3.6926	   -10.9100	    -3.1891	
    21.9040	    14.9384	    15.1062	    12.0010	     3.9444	     5.2872	     0.2518	     4.5319	    -9.8190	    -1.9302	
    21.9879	    15.1062	    15.3580	    13.0920	     4.1122	     6.0425	     0.5035	     5.2872	    -9.0637	    -1.0071	
    21.9879	    15.1062	    15.3580	    14.0152	     4.0283	     6.7139	     0.5035	     5.7907	    -8.7280	    -0.5875	
    21.8201	    14.9384	    15.0223	    14.6866	     3.6926	     7.2174	     0.1678	     5.8746	    -8.7280	    -0.5875	
    21.4844	    14.6027	    14.6027	    15.1901	     3.0212	     7.4692	    -0.4196	     5.7068	    -9.2316	    -1.1749	
    21.1487	    14.1830	    14.0152	    15.4419	     2.3499	     7.5531	    -1.1749	     5.3711	    -9.9869	    -2.1820	
    20.8130	    13.7634	    13.4277	    15.5258	     1.5106	     7.4692	    -2.0142	     4.8676	   -10.9100	    -3.4409	
    20.5612	    13.4277	    12.9242	    15.3580	     0.8392	     7.3853	    -2.7695	     4.2801	   -11.9171	    -4.7836	
    20.3094	    13.0920	    12.5046	    15.1901	     0.2518	     7.2174	    -3.4409	     3.7766	   -12.9242	    -6.0425	
    20.1416	    12.9242	    12.1689	    14.7705	    -0.1678	     7.0496	    -3.8605	     3.3569	   -13.7634	    -7.2174	
    19.8898	    12.7563	    12.0010	    14.3509	    -0.5035	     6.8817	    -4.1122	     2.9373	   -14.3509	    -8.1406	
    19.7220	    12.5885	    11.8332	    13.8474	    -0.5875	     6.6299	    -4.1962	     2.5177	   -14.8544	    -8.8120	
    19.3863	    12.4207	    11.7493	    13.2599	    -0.6714	     6.2943	    -4.0283	     2.1820	   -15.1062	    -9.1476	
    19.0506	    12.1689	    11.6653	    12.5885	    -0.5875	     5.9586	    -3.7766	     1.8463	   -15.1901	    -9.2316	
    18.6310	    12.0010	    11.6653	    11.9171	    -0.3357	     5.6229	    -3.2730	     1.5945	   -15.1062	    -9.1476	
    18.2953	    11.7493	    11.7493	    11.1618	     0.0839	     5.2032	    -2.6855	     1.3428	   -14.7705	    -8.7280	
    17.9596	    11.6653	    11.8332	    10.4065	     0.5035	     4.7836	    -1.8463	     1.2589	   -14.4348	    -8.1406	
    17.7917	    11.7493	    12.0850	     9.7351	     1.1749	     4.4479	    -1.0071	     1.3428	   -13.9313	    -7.4692	
    17.7917	    12.0010	    12.4207	     9.2316	     1.9302	     4.1962	     0.0000	     1.4267	   -13.4277	    -6.7139	
    18.0435	    12.4207	    12.8403	     8.8959	     2.7695	     4.1122	     1.0071	     1.6785	   -12.8403	    -5.8746	
    18.4631	    13.0081	    13.3438	     8.8120	     3.6926	     4.1962	     1.9302	     2.0142	   -12.2528	    -5.1193	
    18.9667	    13.5956	    13.8474	     8.8959	     4.5319	     4.3640	     2.7695	     2.4338	   -11.8332	    -4.4479	
    19.5541	    14.1830	    14.3509	     9.0637	     5.2872	     4.6158	     3.4409	     2.6855	   -11.5814	    -4.0283	
    20.0577	    14.6866	    14.6866	     9.3155	     5.7907	     4.7836	     3.7766	     2.9373	   -11.5814	    -3.8605	
    20.3094	    14.8544	    14.6866	     9.3994	     5.9586	     4.8676	     3.7766	     3.0212	   -11.7493	    -3.9444	
    20.3934	    14.7705	    14.5187	     9.4833	     5.8746	     4.7836	     3.5248	     2.9373	   -12.1689	    -4.2801	
    20.1416	    14.4348	    14.0152	     9.3155	     5.4550	     4.5319	     2.9373	     2.7695	   -12.6724	    -4.7836	
    19.6381	    13.9313	    13.3438	     9.0637	     4.6997	     4.1962	     2.0981	     2.4338	   -13.3438	    -5.3711	
    19.0506	    13.1760	    12.5046	     8.6441	     3.8605	     3.6926	     1.1749	     2.0142	   -14.0152	    -6.0425	
    18.2953	    12.4207	    11.5814	     8.2245	     2.9373	     3.1891	     0.1678	     1.5945	   -14.6027	    -6.5460	
    17.6239	    11.6653	    10.8261	     7.8049	     2.0142	     2.7695	    -0.7553	     1.2589	   -15.0223	    -6.8817	
    16.9525	    11.1618	    10.1547	     7.4692	     1.2589	     2.4338	    -1.5106	     1.0910	   -15.2740	    -6.9656	
[Epoch Header]
[Trial Type]	23
[Accept]	1
[Correct]	0
[RT]	 0.000
[Resp]	0
[Epoch Data]
    15.7776	     4.0283	     0.6714	    14.9384	     0.4196	     3.0212	     2.3499	     4.3640	    10.1547	    11.1618	
    16.2811	     4.7836	     1.3428	    14.6866	     0.9232	     2.5177	     2.6016	     3.6926	     9.8190	    10.8261	
    16.7007	     5.4550	     2.0981	    14.3509	     1.3428	     2.0981	     2.6855	     3.0212	     9.3994	    10.3226	
    17.1204	     6.2103	     2.6855	    13.8474	     1.5945	     1.5945	     2.6855	     2.2659	     8.8959	     9.5673	
    17.4561	     6.7139	     3.1052	    13.1760	     1.7624	     1.0071	     2.4338	     1.4267	     8.2245	     8.5602	
    17.5400	     6.9656	     3.2730	    12.1689	     1.6785	     0.2518	     2.0981	     0.5035	     7.3853	     7.4692	
    17.2882	     6.9656	     3.1891	    10.9940	     1.5106	    -0.6714	     1.5945	    -0.5035	     6.3782	     6.2103	
    16.8686	     6.6299	     2.9373	     9.4833	     1.0910	    -1.9302	     1.0910	    -1.5945	     5.2872	     5.0354	
    16.2811	     6.2103	     2.4338	     7.8888	     0.6714	    -3.1891	     0.5875	    -2.6855	     4.1962	     3.8605	
    15.6097	     5.7068	     1.9302	     6.2103	     0.3357	    -4.5319	     0.2518	    -3.6926	     3.3569	     3.1052	
    15.0223	     5.2032	     1.5945	     4.7836	     0.2518	    -5.7907	     0.2518	    -4.4479	     2.7695	     2.6855	
    14.6866	     5.0354	     1.4267	     3.5248	     0.4196	    -6.7139	     0.5875	    -4.7836	     2.6855	     2.7695	
    14.5187	     5.0354	     1.5106	     2.6855	     1.0071	    -7.3853	     1.3428	    -4.8676	     2.8534	     3.3569	
    14.6866	     5.2032	     1.9302	     2.0981	     1.8463	    -7.7209	     2.4338	    -4.5319	     3.5248	     4.3640	
    14.8544	     5.6229	     2.4338	     1.8463	     2.8534	    -7.7209	     3.6087	    -3.9444	     4.3640	     5.5389	
    15.1062	     5.9586	     2.9373	     1.8463	     3.9444	    -7.5531	     4.9515	    -3.1891	     5.3711	     6.8817	
    15.1901	     6.2103	     3.4409	     1.9302	     4.9515	    -7.2174	     6.1264	    -2.4338	     6.3782	     8.1406	
    15.1901	     6.3782	     3.8605	     1.9302	     5.8746	    -6.7978	     7.1335	    -1.7624	     7.3013	     9.1476	
    15.0223	     6.3782	     4.1122	     1.8463	     6.5460	    -6.5460	     7.8888	    -1.2589	     7.9727	     9.9030	
    14.5187	     6.2103	     4.1122	     1.5106	     6.8817	    -6.4621	     8.3084	    -1.0910	     8.3084	    10.2386	
    13.6795	     5.7907	     3.8605	     0.8392	     6.8817	    -6.7139	     8.3084	    -1.2589	     8.2245	    10.1547	
    12.5885	     5.1193	     3.3569	    -0.2518	     6.4621	    -7.2174	     7.9727	    -1.8463	     7.8049	     9.6512	
    11.0779	     4.1962	     2.5177	    -1.5945	     5.7068	    -7.9727	     7.1335	    -2.6855	     7.0496	     8.8120	
     9.3155	     2.9373	     1.5106	    -3.2730	     4.5319	    -9.0637	     6.0425	    -3.6926	     5.9586	     7.7209	
     7.3013	     1.5945	     0.2518	    -5.2032	     3.1891	   -10.2386	     4.6997	    -4.8676	     4.6997	     6.3782	
     5.0354	    -0.0839	    -1.0910	    -7.1335	     1.5945	   -11.4975	     3.1052	    -6.1264	     3.3569	     5.1193	
     2.6016	    -1.7624	    -2.5177	    -9.1476	     0.0000	   -12.7563	     1.5106	    -7.3853	     2.0981	     3.8605	
     0.0839	    -3.6926	    -4.0283	   -11.0779	    -1.6785	   -14.0152	    -0.1678	    -8.6441	     0.8392	     2.6855	
    -2.4338	    -5.5389	    -5.5389	   -12.9242	    -3.2730	   -15.2740	    -1.6785	    -9.8190	    -0.2518	     1.8463	
    -4.8676	    -7.3853	    -6.9656	   -14.6866	    -4.7836	   -16.3651	    -3.1052	   -10.8261	    -1.0910	     1.1749	
    -7.1335	    -9.1476	    -8.3084	   -16.1133	    -6.0425	   -17.3721	    -4.3640	   -11.5814	    -1.6785	     0.9232	
    -9.2316	   -10.6583	    -9.4833	   -17.1204	    -7.0496	   -18.1274	    -5.2872	   -12.1689	    -1.9302	     0.9232	
   -11.0779	   -12.0850	   -10.4904	   -17.7917	    -7.8888	   -18.7149	    -6.0425	   -12.4207	    -1.9302	     1.2589	
   -12.6724	   -13.3438	   -11.3297	   -18.0435	    -8.4763	   -19.0506	    -6.4621	   -12.5046	    -1.6785	     1.9302	
   -14.0991	   -14.5187	   -12.1689	   -17.8757	    -8.8959	   -19.2184	    -6.7139	   -12.2528	    -1.0910	     2.8534	
   -15.2740	   -15.5258	   -12.8403	   -17.4561	    -9.2316	   -19.0506	    -6.7978	   -11.7493	    -0.4196	     3.8605	
   -16.3651	   -16.5329	   -13.4277	   -16.7007	    -9.4833	   -18.6310	    -6.7978	   -10.9100	     0.5035	     4.9515	
   -17.2043	   -17.3721	   -14.0152	   -15.6937	    -9.7351	   -17.8757	    -6.7139	    -9.9030	     1.5106	     6.1264	
   -17.8757	   -18.0435	   -14.5187	   -14.4348	    -9.9030	   -16.9525	    -6.5460	    -8.6441	     2.6855	     7.2174	
   -18.4631	   -18.6310	   -14.9384	   -13.1760	   -10.0708	   -15.8615	    -6.5460	    -7.3853	     3.8605	     8.3084	
   -18.7988	   -19.0506	   -15.3580	   -11.8332	   -10.3226	   -14.6866	    -6.6299	    -6.0425	     5.0354	     9.1476	
   -19.2184	   -19.5541	   -15.7776	   -10.4904	   -10.6583	   -13.5117	    -6.9656	    -4.7836	     6.0425	     9.8190	
   -19.5541	   -20.0577	   -16.1972	    -9.3155	   -11.1618	   -12.4207	    -7.4692	    -3.7766	     6.8817	    10.1547	
   -19.9738	   -20.5612	   -16.6168	    -8.3084	   -11.8332	   -11.5814	    -8.3084	    -3.0212	     7.3853	    10.2386	
   -20.5612	   -21.2326	   -17.1204	    -7.4692	   -12.5885	   -10.9100	    -9.3155	    -2.6016	     7.7209	    10.1547	
   -21.2326	   -21.9040	   -17.6239	    -6.8817	   -13.5117	   -10.4065	   -10.4065	    -2.5177	     7.6370	     9.7351	
   -21.9879	   -22.7432	   -18.2114	    -6.6299	   -14.5187	   -10.1547	   -11.5814	    -2.6855	     7.3853	     9.2316	
   -22.8271	   -23.5825	   -18.8828	    -6.5460	   -15.4419	   -10.1547	   -12.6724	    -3.1891	     6.7978	     8.5602	
   -23.7503	   -24.4217	   -19.5541	    -6.7139	   -16.2811	   -10.3226	   -13.5956	    -3.8605	     6.0425	     7.8049	
   -24.5895	   -25.1770	   -20.2255	    -7.1335	   -17.0364	   -10.5743	   -14.3509	    -4.6158	     5.2032	     7.0496	
   -25.1770	   -25.7645	   -20.6451	    -7.6370	   -17.5400	   -10.8261	   -14.7705	    -5.2872	     4.3640	     6.4621	
   -25.3448	   -25.9323	   -20.8969	    -7.9727	   -17.7078	   -10.9100	   -14.8544	    -5.7907	     3.7766	     6.0425	
   -25.0931	   -25.6805	   -20.7291	    -8.1406	   -17.4561	   -10.8261	   -14.4348	    -5.8746	     3.4409	     5.9586	
   -24.3378	   -25.0092	   -20.1416	    -7.8888	   -16.7847	   -10.3226	   -13.5956	    -5.6229	     3.4409	     6.2103	
   -23.0789	   -23.8342	   -19.1345	    -7.2174	   -15.6097	    -9.5673	   -12.4207	    -5.0354	     3.7766	     6.6299	
   -21.4844	   -22.3236	   -17.8757	    -6.2103	   -14.1830	    -8.5602	   -10.8261	    -4.1122	     4.4479	     7.3013	
   -19.6381	   -20.5612	   -16.3651	    -4.9515	   -12.5885	    -7.3013	    -9.1476	    -3.1052	     5.2032	     7.9727	
   -17.6239	   -18.6310	   -14.6866	    -3.6087	   -10.9940	    -6.1264	    -7.3013	    -2.0981	     5.9586	     8.5602	
   -15.6097	   -16.7847	   -13.0920	    -2.1820	    -9.4833	    -4.9515	    -5.6229	    -1.1749	     6.6299	     8.8959	
   -13.6795	   -15.1062	   -11.6653	    -0.8392	    -8.1406	    -3.9444	    -4.1122	    -0.5035	     7.1335	     8.9798	
   -12.0010	   -13.6795	   -10.4904	     0.3357	    -7.1335	    -3.1052	    -2.9373	     0.0000	     7.3013	     8.7280	
   -10.4065	   -12.5885	    -9.5673	     1.3428	    -6.4621	    -2.6016	    -2.0981	     0.1678	     7.2174	     8.1406	
    -9.0637	   -11.7493	    -8.8959	     1.9302	    -6.1264	    -2.3499	    -1.5945	     0.0000	     6.7978	     7.3013	
    -7.8888	   -11.1618	    -8.5602	     2.3499	    -5.9586	    -2.3499	    -1.3428	    -0.3357	     6.2103	     6.2943	
    -6.7978	   -10.7422	    -8.2245	     2.5177	    -6.0425	    -2.5177	    -1.2589	    -0.9232	     5.3711	     5.1193	
    -5.7068	   -10.3226	    -8.0566	     2.6016	    -6.0425	    -2.8534	    -1.3428	    -1.5945	     4.5319	     4.0283	
    -4.6997	    -9.9869	    -7.8049	     2.6016	    -6.1264	    -3.2730	    -1.5945	    -2.3499	     3.6087	     2.9373	
    -3.7766	    -9.6512	    -7.5531	     2.5177	    -6.2103	    -3.7766	    -1.7624	    -3.1891	     2.6855	     2.0142	
    -2.9373	    -9.3994	    -7.3013	     2.5177	    -6.2103	    -4.3640	    -2.0142	    -4.1122	     1.8463	     1.2589	
    -2.0981	    -9.1476	    -7.0496	     2.5177	    -6.2103	    -5.0354	    -2.0981	    -4.8676	     1.0910	     0.7553	
    -1.4267	    -8.8959	    -6.7978	     2.5177	    -6.0425	    -5.7068	    -2.1820	    -5.6229	     0.5035	     0.5035	
    -0.9232	    -8.6441	    -6.5460	     2.5177	    -5.8746	    -6.2943	    -2.0981	    -6.1264	     0.1678	     0.4196	
    -0.5035	    -8.4763	    -6.2943	     2.4338	    -5.6229	    -6.7139	    -1.8463	    -6.4621	     0.0000	     0.5875	
    -0.2518	    -8.3923	    -6.1264	     2.3499	    -5.2872	    -7.1335	    -1.5945	    -6.6299	     0.0000	     0.9232	
    -0.1678	    -8.3084	    -6.0425	     2.1820	    -5.0354	    -7.3853	    -1.3428	    -6.7139	     0.1678	     1.2589	
    -0.0839	    -8.3084	    -6.0425	     2.0142	    -4.8676	    -7.6370	    -1.0910	    -6.6299	     0.5035	     1.6785	
    -0.1678	    -8.3923	    -6.0425	     1.8463	    -4.6997	    -7.7209	    -0.9232	    -6.5460	     0.7553	     2.0142	
    -0.1678	    -8.3923	    -6.1264	     1.7624	    -4.6158	    -7.8049	    -0.8392	    -6.3782	     1.1749	     2.3499	
     0.0000	    -8.3084	    -6.2103	     1.8463	    -4.6158	    -7.8049	    -0.9232	    -6.2103	     1.4267	     2.5177	
     0.1678	    -8.2245	    -6.2943	     2.0142	    -4.6997	    -7.8049	    -1.0910	    -6.0425	     1.7624	     2.6016	
     0.5035	    -8.0566	    -6.3782	     2.1820	    -4.8676	    -7.7209	    -1.4267	    -5.9586	     1.9302	     2.4338	
     0.8392	    -7.9727	    -6.5460	     2.3499	    -5.1193	    -7.7209	    -2.0142	    -5.9586	     1.9302	     2.0981	
     1.0910	    -7.9727	    -6.8817	     2.5177	    -5.6229	    -7.8049	    -2.6855	    -6.0425	     1.7624	     1.5945	
     1.3428	    -8.0566	    -7.2174	     2.5177	    -6.2103	    -7.9727	    -3.5248	    -6.2943	     1.4267	     0.8392	
     1.4267	    -8.0566	    -7.6370	     2.5177	    -6.8817	    -8.2245	    -4.3640	    -6.6299	     1.0910	     0.0839	
     1.5945	    -8.1406	    -7.9727	     2.5177	    -7.4692	    -8.4763	    -5.1193	    -6.8817	     0.6714	    -0.6714	
     1.5945	    -8.2245	    -8.2245	     2.4338	    -8.0566	    -8.6441	    -5.7068	    -7.1335	     0.4196	    -1.1749	
     1.5945	    -8.3084	    -8.4763	     2.4338	    -8.4763	    -8.8120	    -6.0425	    -7.3013	     0.1678	    -1.5106	
     1.5945	    -8.3923	    -8.7280	     2.3499	    -8.7280	    -8.8959	    -6.2103	    -7.4692	     0.0839	    -1.5945	
     1.4267	    -8.5602	    -8.8959	     2.3499	    -8.9798	    -8.8959	    -6.2103	    -7.4692	     0.1678	    -1.4267	
     1.2589	    -8.8120	    -9.1476	     2.3499	    -9.0637	    -8.8120	    -5.9586	    -7.3853	     0.4196	    -1.0910	
     1.0910	    -9.1476	    -9.3155	     2.4338	    -9.0637	    -8.6441	    -5.6229	    -7.1335	     0.8392	    -0.5035	
     0.9232	    -9.5673	    -9.4833	     2.5177	    -8.9798	    -8.3084	    -5.2032	    -6.7139	     1.3428	     0.2518	
     0.7553	    -9.9030	    -9.6512	     2.6855	    -8.8120	    -7.9727	    -4.7836	    -6.2103	     2.0142	     1.1749	
     0.5875	   -10.3226	    -9.7351	     2.8534	    -8.5602	    -7.6370	    -4.4479	    -5.7068	     2.7695	     2.0981	
     0.3357	   -10.7422	    -9.9869	     2.9373	    -8.4763	    -7.3853	    -4.1122	    -5.1193	     3.5248	     2.9373	
     0.0839	   -11.1618	   -10.2386	     2.7695	    -8.3923	    -7.3013	    -4.0283	    -4.6997	     4.1962	     3.6926	
    -0.2518	   -11.6653	   -10.4904	     2.3499	    -8.4763	    -7.4692	    -4.1962	    -4.5319	     4.5319	     4.1122	
    -0.5875	   -12.0850	   -10.9100	     1.8463	    -8.7280	    -7.8049	    -4.4479	    -4.6158	     4.6158	     4.1962	
    -0.9232	   -12.5046	   -11.4136	     1.1749	    -9.0637	    -8.3923	    -5.0354	    -4.9515	     4.3640	     3.9444	
    -1.2589	   -12.8403	   -11.9171	     0.5035	    -9.4833	    -9.0637	    -5.7068	    -5.5389	     3.7766	     3.4409	
    -1.4267	   -13.0920	   -12.4207	    -0.1678	   -10.0708	    -9.7351	    -6.5460	    -6.2103	     3.0212	     2.6016	
    -1.5106	   -13.2599	   -12.9242	    -0.7553	   -10.6583	   -10.4065	    -7.5531	    -6.9656	     2.0981	     1.5945	
    -1.4267	   -13.2599	   -13.3438	    -1.2589	   -11.3297	   -11.0779	    -8.5602	    -7.8888	     1.0910	     0.3357	
    -1.2589	   -13.0920	   -13.6795	    -1.6785	   -12.0010	   -11.5814	    -9.6512	    -8.8120	     0.0000	    -0.9232	
    -1.0071	   -12.9242	   -14.0152	    -2.0981	   -12.5885	   -12.1689	   -10.6583	    -9.7351	    -1.0910	    -2.1820	
    -0.7553	   -12.6724	   -14.2670	    -2.5177	   -13.2599	   -12.6724	   -11.6653	   -10.6583	    -2.1820	    -3.3569	
    -0.5875	   -12.4207	   -14.5187	    -2.9373	   -13.8474	   -13.1760	   -12.5885	   -11.5814	    -3.1052	    -4.4479	
    -0.4196	   -12.3367	   -14.8544	    -3.6087	   -14.5187	   -13.6795	   -13.4277	   -12.5046	    -4.0283	    -5.3711	
    -0.4196	   -12.3367	   -15.1062	    -4.2801	   -15.1062	   -14.1830	   -14.0991	   -13.2599	    -4.6997	    -6.0425	
    -0.4196	   -12.4207	   -15.3580	    -5.0354	   -15.5258	   -14.6027	   -14.6866	   -13.8474	    -5.2032	    -6.3782	
    -0.3357	   -12.4207	   -15.5258	    -5.6229	   -15.6937	   -14.7705	   -15.0223	   -14.0991	    -5.3711	    -6.2943	
    -0.1678	   -12.3367	   -15.4419	    -5.8746	   -15.6937	   -14.6027	   -15.1062	   -14.0152	    -5.1193	    -5.7907	
     0.1678	   -12.0850	   -15.1062	    -5.7068	   -15.4419	   -14.1830	   -14.8544	   -13.5117	    -4.5319	    -4.9515	
     0.6714	   -11.6653	   -14.6027	    -5.1193	   -14.9384	   -13.4277	   -14.4348	   -12.6724	    -3.6087	    -3.7766	
     1.1749	   -11.1618	   -14.0152	    -4.2801	   -14.2670	   -12.5046	   -13.8474	   -11.5814	    -2.4338	    -2.4338	
     1.5945	   -10.6583	   -13.3438	    -3.1891	   -13.6795	   -11.5814	   -13.2599	   -10.4904	    -1.1749	    -1.0910	
     1.8463	   -10.1547	   -12.8403	    -2.0981	   -13.1760	   -10.8261	   -12.8403	    -9.3994	     0.0000	     0.1678	
     1.8463	    -9.9030	   -12.5885	    -1.1749	   -12.9242	   -10.1547	   -12.6724	    -8.5602	     1.0071	     1.0071	
     1.5945	    -9.9869	   -12.5885	    -0.5035	   -13.0081	    -9.8190	   -12.8403	    -7.9727	     1.5945	     1.4267	
     0.9232	   -10.3226	   -12.9242	    -0.1678	   -13.4277	    -9.6512	   -13.3438	    -7.7209	     1.9302	     1.5106	
     0.0839	   -10.9100	   -13.5956	    -0.0839	   -14.1830	    -9.6512	   -14.1830	    -7.8888	     1.7624	     1.0910	
    -0.9232	   -11.7493	   -14.4348	    -0.2518	   -15.1062	    -9.8190	   -15.3580	    -8.2245	     1.3428	     0.4196	
    -2.0142	   -12.5885	   -15.3580	    -0.5035	   -16.1972	   -10.0708	   -16.6168	    -8.7280	     0.7553	    -0.5035	
    -2.9373	   -13.5117	   -16.2811	    -0.8392	   -17.2882	   -10.4065	   -17.7917	    -9.2316	     0.1678	    -1.3428	
    -3.6926	   -14.1830	   -17.0364	    -1.0071	   -18.1274	   -10.4904	   -18.7149	    -9.6512	    -0.3357	    -2.0142	
    -4.1122	   -14.5187	   -17.4561	    -0.9232	   -18.6310	   -10.4065	   -19.3863	    -9.6512	    -0.5035	    -2.3499	
    -4.1962	   -14.6027	   -17.5400	    -0.5875	   -18.8828	   -10.1547	   -19.5541	    -9.4833	    -0.3357	    -2.3499	
    -4.1122	   -14.4348	   -17.3721	    -0.0839	   -18.7149	    -9.6512	   -19.3863	    -8.9798	     0.1678	    -1.9302	
    -3.7766	   -14.0152	   -16.9525	     0.5035	   -18.2953	    -9.0637	   -18.7988	    -8.2245	     0.8392	    -1.2589	
    -3.4409	   -13.5117	   -16.2811	     1.1749	   -17.7078	    -8.3923	   -18.0435	    -7.3853	     1.6785	    -0.3357	
    -3.1052	   -12.9242	   -15.6097	     1.8463	   -16.8686	    -7.7209	   -16.9525	    -6.4621	     2.6016	     0.7553	
    -2.7695	   -12.4207	   -14.8544	     2.3499	   -16.0294	    -7.1335	   -15.7776	    -5.5389	     3.6087	     1.8463	
    -2.6855	   -12.0010	   -14.0991	     2.6855	   -15.1062	    -6.5460	   -14.5187	    -4.6158	     4.6158	     3.0212	
    -2.6016	   -11.5814	   -13.3438	     2.8534	   -14.0991	    -6.1264	   -13.3438	    -3.8605	     5.5389	     4.0283	
    -2.6855	   -11.3297	   -12.7563	     2.9373	   -13.2599	    -5.7907	   -12.0850	    -3.3569	     6.2943	     4.9515	
    -2.9373	   -11.1618	   -12.1689	     2.8534	   -12.4207	    -5.6229	   -11.0779	    -2.9373	     6.7978	     5.7068	
    -3.1891	   -11.1618	   -11.7493	     2.6016	   -11.7493	    -5.5389	   -10.1547	    -2.7695	     7.1335	     6.2103	
    -3.5248	   -11.2457	   -11.4136	     2.3499	   -11.1618	    -5.5389	    -9.4833	    -2.7695	     7.2174	     6.3782	
    -3.9444	   -11.4136	   -11.2457	     2.0981	   -10.8261	    -5.7068	    -8.9798	    -3.0212	     7.0496	     6.3782	
    -4.4479	   -11.7493	   -11.1618	     1.7624	   -10.6583	    -5.9586	    -8.8959	    -3.4409	     6.7139	     6.1264	
    -5.1193	   -12.1689	   -11.2457	     1.3428	   -10.7422	    -6.2943	    -9.0637	    -3.9444	     6.1264	     5.6229	
    -5.7907	   -12.7563	   -11.4975	     0.8392	   -10.9940	    -6.7978	    -9.5673	    -4.6158	     5.4550	     4.9515	
    -6.5460	   -13.4277	   -11.9171	     0.2518	   -11.4136	    -7.4692	   -10.3226	    -5.3711	     4.5319	     4.0283	
    -7.3853	   -14.1830	   -12.3367	    -0.4196	   -12.0010	    -8.1406	   -11.1618	    -6.2103	     3.6087	     3.0212	
    -8.1406	   -14.8544	   -12.8403	    -1.3428	   -12.5885	    -8.9798	   -12.0850	    -7.0496	     2.6016	     2.0142	
    -8.8959	   -15.6097	   -13.2599	    -2.3499	   -13.2599	    -9.8190	   -13.0081	    -7.8049	     1.6785	     1.0071	
    -9.4833	   -16.2811	   -13.6795	    -3.4409	   -13.7634	   -10.5743	   -13.8474	    -8.4763	     0.8392	     0.0839	
    -9.9869	   -16.7847	   -13.9313	    -4.5319	   -14.1830	   -11.2457	   -14.3509	    -8.8959	     0.1678	    -0.5875	
   -10.2386	   -17.2043	   -14.0152	    -5.4550	   -14.3509	   -11.6653	   -14.6027	    -9.0637	    -0.1678	    -0.9232	
   -10.1547	   -17.2882	   -13.8474	    -6.0425	   -14.2670	   -11.7493	   -14.3509	    -8.8959	    -0.2518	    -1.0071	
    -9.8190	   -17.2043	   -13.3438	    -6.2943	   -13.8474	   -11.4975	   -13.6795	    -8.2245	     0.1678	    -0.6714	
    -9.1476	   -16.7007	   -12.6724	    -6.1264	   -13.0920	   -10.9100	   -12.5885	    -7.2174	     0.9232	     0.0000	
    -8.3084	   -16.0294	   -11.6653	    -5.6229	   -12.0010	    -9.9869	   -11.1618	    -5.9586	     1.9302	     1.0910	
    -7.2174	   -15.0223	   -10.5743	    -4.9515	   -10.7422	    -8.8120	    -9.5673	    -4.3640	     3.2730	     2.4338	
    -6.1264	   -13.9313	    -9.3994	    -4.0283	    -9.3155	    -7.4692	    -7.9727	    -2.6855	     4.7836	     3.8605	
    -5.0354	   -12.7563	    -8.2245	    -3.1052	    -7.8888	    -6.1264	    -6.3782	    -1.0910	     6.2943	     5.4550	
    -3.9444	   -11.4975	    -7.0496	    -2.0981	    -6.6299	    -4.7836	    -5.0354	     0.5035	     7.7209	     6.9656	
    -2.8534	   -10.3226	    -6.0425	    -1.0910	    -5.5389	    -3.6087	    -3.8605	     1.8463	     8.9798	     8.2245	
    -1.8463	    -9.2316	    -5.2032	    -0.2518	    -4.6158	    -2.5177	    -3.0212	     2.9373	     9.9869	     9.2316	
    -1.0910	    -8.3084	    -4.5319	     0.4196	    -4.0283	    -1.7624	    -2.5177	     3.6087	    10.5743	     9.8190	
    -0.4196	    -7.6370	    -4.1122	     0.9232	    -3.6926	    -1.3428	    -2.3499	     3.8605	    10.8261	     9.9869	
    -0.0839	    -7.2174	    -3.8605	     1.1749	    -3.6926	    -1.2589	    -2.5177	     3.6087	    10.7422	     9.6512	
     0.0000	    -7.0496	    -3.8605	     1.2589	    -3.9444	    -1.5945	    -2.9373	     3.0212	    10.3226	     9.0637	
     0.0000	    -7.0496	    -3.9444	     1.2589	    -4.2801	    -2.1820	    -3.4409	     2.1820	     9.7351	     8.3084	
    -0.1678	    -7.2174	    -4.1122	     1.0910	    -4.6997	    -2.7695	    -3.9444	     1.2589	     9.1476	     7.4692	
    -0.3357	    -7.3853	    -4.3640	     1.0071	    -5.1193	    -3.3569	    -4.5319	     0.4196	     8.5602	     6.6299	
    -0.5035	    -7.5531	    -4.5319	     0.8392	    -5.4550	    -3.8605	    -4.8676	    -0.2518	     8.0566	     5.9586	
    -0.5875	    -7.7209	    -4.7836	     0.6714	    -5.6229	    -4.2801	    -5.2032	    -0.9232	     7.7209	     5.3711	
    -0.7553	    -7.9727	    -4.9515	     0.5035	    -5.7907	    -4.6158	    -5.3711	    -1.3428	     7.3853	     4.9515	
    -0.7553	    -8.0566	    -5.1193	     0.3357	    -5.7907	    -4.9515	    -5.3711	    -1.7624	     7.1335	     4.6997	
    -0.7553	    -8.1406	    -5.2032	     0.2518	    -5.7068	    -5.1193	    -5.2032	    -2.0142	     7.0496	     4.6997	
    -0.5875	    -8.0566	    -5.2032	     0.2518	    -5.3711	    -5.2032	    -4.9515	    -2.0981	     7.0496	     4.7836	
    -0.4196	    -7.8049	    -5.0354	     0.4196	    -4.9515	    -5.1193	    -4.4479	    -1.9302	     7.3013	     5.1193	
    -0.0839	    -7.3853	    -4.7836	     0.7553	    -4.4479	    -4.9515	    -3.8605	    -1.6785	     7.6370	     5.5389	
     0.2518	    -6.8817	    -4.4479	     1.0910	    -3.9444	    -4.6158	    -3.1891	    -1.3428	     8.0566	     6.0425	
     0.7553	    -6.2943	    -4.0283	     1.5106	    -3.3569	    -4.1962	    -2.6016	    -0.9232	     8.4763	     6.5460	
     1.1749	    -5.7068	    -3.6926	     1.9302	    -2.8534	    -3.7766	    -2.1820	    -0.5875	     8.8959	     6.9656	
     1.5945	    -5.0354	    -3.3569	     2.3499	    -2.6016	    -3.4409	    -1.8463	    -0.3357	     9.0637	     7.2174	
     1.9302	    -4.6158	    -3.1891	     2.6855	    -2.4338	    -3.1052	    -1.8463	    -0.1678	     9.0637	     7.2174	
     2.0981	    -4.2801	    -3.1891	     2.8534	    -2.6016	    -3.0212	    -2.0981	    -0.1678	     8.8959	     6.9656	
     2.0981	    -4.2801	    -3.4409	     2.9373	    -3.0212	    -3.1052	    -2.6855	    -0.4196	     8.3923	     6.4621	
     1.9302	    -4.5319	    -3.8605	     2.8534	    -3.6926	    -3.2730	    -3.4409	    -0.7553	     7.6370	     5.7068	
     1.5945	    -5.0354	    -4.5319	     2.7695	    -4.5319	    -3.6926	    -4.4479	    -1.2589	     6.8817	     4.8676	
     1.1749	    -5.6229	    -5.2032	     2.6855	    -5.3711	    -4.0283	    -5.3711	    -1.7624	     6.0425	     3.9444	
     0.6714	    -6.3782	    -5.8746	     2.6016	    -6.2943	    -4.4479	    -6.2943	    -2.2659	     5.2872	     3.1891	
     0.1678	    -7.0496	    -6.4621	     2.6016	    -7.0496	    -4.6997	    -7.0496	    -2.7695	     4.6997	     2.5177	
    -0.2518	    -7.6370	    -7.0496	     2.6016	    -7.7209	    -5.0354	    -7.7209	    -3.1891	     4.2801	     2.0142	
    -0.6714	    -8.2245	    -7.4692	     2.6855	    -8.2245	    -5.2032	    -8.0566	    -3.5248	     3.9444	     1.6785	
    -1.0910	    -8.5602	    -7.8049	     2.7695	    -8.4763	    -5.3711	    -8.3084	    -3.8605	     3.8605	     1.5106	
    -1.3428	    -8.8959	    -7.9727	     2.8534	    -8.5602	    -5.5389	    -8.2245	    -4.0283	     3.8605	     1.6785	
    -1.4267	    -8.9798	    -8.0566	     2.9373	    -8.4763	    -5.5389	    -7.8888	    -4.1122	     4.0283	     2.0142	
    -1.4267	    -8.9798	    -7.9727	     3.0212	    -8.0566	    -5.5389	    -7.2174	    -4.1122	     4.3640	     2.6016	
    -1.2589	    -8.8959	    -7.8049	     3.1052	    -7.5531	    -5.4550	    -6.4621	    -4.0283	     4.8676	     3.4409	
    -1.0071	    -8.7280	    -7.4692	     3.1891	    -6.9656	    -5.3711	    -5.5389	    -3.7766	     5.4550	     4.3640	
    -0.6714	    -8.4763	    -7.1335	     3.1052	    -6.2943	    -5.2872	    -4.6158	    -3.5248	     6.1264	     5.2872	
    -0.2518	    -8.1406	    -6.6299	     2.8534	    -5.7068	    -5.2872	    -3.7766	    -3.2730	     6.7139	     6.2103	
     0.0839	    -7.8888	    -6.1264	     2.6016	    -5.1193	    -5.3711	    -3.1052	    -3.0212	     7.3013	     6.9656	
     0.4196	    -7.6370	    -5.6229	     2.3499	    -4.6997	    -5.3711	    -2.6016	    -2.8534	     7.7209	     7.4692	
     0.6714	    -7.4692	    -5.2872	     2.0981	    -4.4479	    -5.4550	    -2.3499	    -2.6855	     7.8888	     7.7209	
     0.9232	    -7.3853	    -5.1193	     1.8463	    -4.3640	    -5.5389	    -2.5177	    -2.6016	     7.8888	     7.7209	
     1.0071	    -7.4692	    -5.1193	     1.6785	    -4.6158	    -5.7068	    -2.9373	    -2.6855	     7.5531	     7.3013	
     1.0910	    -7.5531	    -5.3711	     1.5945	    -5.0354	    -5.8746	    -3.6087	    -2.9373	     6.9656	     6.6299	
     1.1749	    -7.8049	    -5.7068	     1.5106	    -5.5389	    -6.1264	    -4.4479	    -3.1891	     6.2943	     5.8746	
     1.1749	    -7.9727	    -6.1264	     1.5945	    -6.1264	    -6.2943	    -5.3711	    -3.5248	     5.6229	     5.1193	
     1.3428	    -8.0566	    -6.4621	     1.8463	    -6.6299	    -6.2943	    -6.2103	    -3.6926	     5.0354	     4.4479	
     1.4267	    -8.0566	    -6.7978	     2.2659	    -7.0496	    -6.2103	    -6.8817	    -3.8605	     4.6158	     3.8605	
     1.5945	    -7.9727	    -6.9656	     2.6855	    -7.3853	    -5.9586	    -7.3853	    -3.8605	     4.4479	     3.5248	
     1.8463	    -7.8049	    -7.1335	     3.2730	    -7.6370	    -5.5389	    -7.7209	    -3.6926	     4.3640	     3.3569	
     2.0142	    -7.6370	    -7.2174	     3.7766	    -7.8049	    -5.0354	    -7.8888	    -3.4409	     4.5319	     3.3569	
     2.1820	    -7.4692	    -7.1335	     4.3640	    -7.8888	    -4.4479	    -7.8888	    -3.1052	     4.8676	     3.5248	
     2.4338	    -7.3013	    -7.0496	     4.8676	    -7.8049	    -3.7766	    -7.7209	    -2.6855	     5.3711	     3.9444	
     2.6855	    -7.0496	    -6.7978	     5.3711	    -7.6370	    -3.1052	    -7.3853	    -2.0981	     5.9586	     4.4479	
     2.9373	    -6.7978	    -6.5460	     5.7907	    -7.4692	    -2.3499	    -6.8817	    -1.5945	     6.7139	     5.1193	
     3.2730	    -6.5460	    -6.2943	     6.0425	    -7.2174	    -1.6785	    -6.4621	    -1.0071	     7.4692	     5.8746	
     3.6087	    -6.2103	    -6.0425	     6.2943	    -7.0496	    -1.0910	    -6.0425	    -0.5875	     8.1406	     6.5460	
     4.0283	    -5.9586	    -5.7068	     6.4621	    -6.7978	    -0.5875	    -5.7068	    -0.2518	     8.7280	     7.1335	
     4.6158	    -5.5389	    -5.4550	     6.7978	    -6.6299	    -0.2518	    -5.4550	     0.0839	     9.2316	     7.5531	
     5.2032	    -5.1193	    -5.2032	     7.2174	    -6.5460	     0.0839	    -5.3711	     0.2518	     9.5673	     7.7209	
     5.9586	    -4.6158	    -4.9515	     7.8049	    -6.4621	     0.2518	    -5.5389	     0.3357	     9.7351	     7.8049	
     6.7139	    -4.1122	    -4.6997	     8.4763	    -6.5460	     0.4196	    -5.8746	     0.4196	     9.8190	     7.6370	
     7.4692	    -3.7766	    -4.6158	     9.2316	    -6.7139	     0.5875	    -6.4621	     0.4196	     9.8190	     7.3013	
     8.1406	    -3.6087	    -4.6158	     9.8190	    -7.1335	     0.6714	    -7.3013	     0.4196	     9.6512	     6.7978	
     8.6441	    -3.6087	    -4.8676	    10.2386	    -7.7209	     0.6714	    -8.3084	     0.2518	     9.3155	     6.1264	
     9.0637	    -3.8605	    -5.2032	    10.4904	    -8.3084	     0.5035	    -9.4833	     0.0000	     8.8959	     5.2872	
     9.2316	    -4.2801	    -5.6229	    10.4904	    -9.0637	     0.1678	   -10.7422	    -0.5035	     8.2245	     4.2801	
     9.3155	    -4.7836	    -6.1264	    10.3226	    -9.7351	    -0.2518	   -11.8332	    -1.0910	     7.4692	     3.1891	
     9.3155	    -5.2032	    -6.6299	    10.1547	   -10.2386	    -0.7553	   -12.7563	    -1.7624	     6.7139	     2.2659	
     9.4833	    -5.5389	    -6.8817	     9.9030	   -10.5743	    -1.1749	   -13.3438	    -2.3499	     5.9586	     1.4267	
     9.6512	    -5.5389	    -6.9656	     9.7351	   -10.6583	    -1.4267	   -13.5117	    -2.7695	     5.4550	     0.8392	
    10.1547	    -5.2872	    -6.7978	     9.8190	   -10.3226	    -1.5106	   -13.2599	    -2.9373	     5.2032	     0.5875	
    10.8261	    -4.7836	    -6.2943	     9.9869	    -9.6512	    -1.4267	   -12.5885	    -2.8534	     5.2032	     0.6714	
    11.6653	    -3.9444	    -5.5389	    10.4065	    -8.6441	    -1.0910	   -11.4975	    -2.4338	     5.4550	     1.0071	
    12.7563	    -2.8534	    -4.5319	    11.0779	    -7.3853	    -0.5875	   -10.1547	    -1.9302	     5.9586	     1.6785	
    13.9313	    -1.5945	    -3.3569	    11.8332	    -5.9586	     0.0839	    -8.4763	    -1.1749	     6.6299	     2.6016	
    15.1901	    -0.1678	    -2.0142	    12.6724	    -4.3640	     0.8392	    -6.7139	    -0.2518	     7.3853	     3.6087	
    16.4490	     1.3428	    -0.6714	    13.5117	    -2.6855	     1.6785	    -4.9515	     0.7553	     8.3084	     4.5319	
    17.6239	     2.7695	     0.7553	    14.4348	    -1.0071	     2.5177	    -3.2730	     1.7624	     9.1476	     5.3711	
    18.6310	     4.1962	     2.0142	    15.1901	     0.5035	     3.2730	    -1.7624	     2.7695	     9.9030	     5.9586	
    19.5541	     5.4550	     3.1891	    15.7776	     1.8463	     3.9444	    -0.5875	     3.5248	    10.4904	     6.2103	
    20.2255	     6.5460	     4.1122	    16.3651	     2.8534	     4.3640	     0.2518	     4.1962	    10.6583	     6.1264	
    20.7291	     7.3853	     4.7836	    16.7007	     3.5248	     4.6997	     0.7553	     4.6158	    10.5743	     5.6229	
    21.0648	     8.0566	     5.2032	    17.0364	     3.9444	     4.7836	     0.9232	     4.8676	    10.2386	     4.7836	
    21.3165	     8.4763	     5.4550	    17.3721	     4.1122	     4.8676	     0.7553	     5.0354	     9.8190	     3.9444	
    21.4844	     8.8120	     5.6229	    17.6239	     4.1122	     4.8676	     0.5875	     5.1193	     9.2316	     3.0212	
    21.5683	     8.8959	     5.6229	    17.7917	     3.9444	     4.8676	     0.2518	     5.2032	     8.7280	     2.0981	
    21.4844	     8.9798	     5.4550	    17.8757	     3.6087	     4.7836	    -0.0839	     5.1193	     8.2245	     1.3428	
    21.4005	     8.8120	     5.2032	    17.8757	     3.2730	     4.6158	    -0.3357	     5.0354	     7.7209	     0.7553	
    21.0648	     8.5602	     4.8676	    17.7078	     2.8534	     4.3640	    -0.5875	     4.8676	     7.3013	     0.2518	
    20.7291	     8.1406	     4.3640	    17.3721	     2.4338	     4.0283	    -0.7553	     4.6997	     6.8817	    -0.0839	
    20.2255	     7.8049	     3.9444	    17.0364	     2.0981	     3.6087	    -0.7553	     4.5319	     6.6299	    -0.1678	
    19.8059	     7.4692	     3.6087	    16.7007	     1.9302	     3.3569	    -0.5035	     4.4479	     6.6299	     0.0000	
    19.4702	     7.3013	     3.4409	    16.4490	     1.9302	     3.1891	    -0.1678	     4.6158	     6.7978	     0.4196	
    19.2184	     7.3013	     3.5248	    16.3651	     2.0981	     3.1891	     0.4196	     5.0354	     7.3013	     1.0910	
    19.0506	     7.4692	     3.6926	    16.3651	     2.4338	     3.3569	     1.0910	     5.6229	     8.0566	     2.0142	
    19.0506	     7.7209	     4.1122	    16.4490	     2.8534	     3.6926	     1.7624	     6.2943	     8.8959	     2.9373	
    19.1345	     8.1406	     4.6158	    16.5329	     3.3569	     4.0283	     2.3499	     6.9656	     9.8190	     3.8605	
    19.2184	     8.5602	     5.1193	    16.6168	     3.8605	     4.2801	     2.8534	     7.5531	    10.5743	     4.6158	
    19.3024	     8.8959	     5.6229	    16.6168	     4.2801	     4.4479	     3.1052	     7.9727	    11.1618	     5.0354	
    19.3024	     9.3155	     6.0425	    16.5329	     4.5319	     4.4479	     3.1052	     7.9727	    11.3297	     5.2032	
    19.3863	     9.5673	     6.2943	    16.1972	     4.6158	     4.2801	     2.8534	     7.7209	    11.1618	     4.9515	
    19.3863	     9.6512	     6.4621	    15.7776	     4.5319	     3.8605	     2.3499	     7.1335	    10.6583	     4.3640	
    19.3863	     9.7351	     6.3782	    15.1901	     4.3640	     3.3569	     1.6785	     6.2943	     9.8190	     3.5248	
    19.3863	     9.7351	     6.3782	    14.5187	     4.1122	     2.6855	     1.0071	     5.3711	     8.8120	     2.5177	
    19.4702	     9.7351	     6.2943	    13.8474	     3.8605	     2.0142	     0.3357	     4.3640	     7.8049	     1.4267	
    19.7220	     9.6512	     6.2103	    13.2599	     3.6087	     1.4267	    -0.2518	     3.4409	     6.7139	     0.4196	
    19.8898	     9.5673	     6.1264	    12.6724	     3.4409	     0.7553	    -0.5875	     2.6016	     5.7907	    -0.5035	
    20.2255	     9.4833	     6.1264	    12.0850	     3.1891	     0.0839	    -0.9232	     1.8463	     4.9515	    -1.3428	
    20.4773	     9.3994	     6.1264	    11.6653	     3.0212	    -0.5035	    -1.0910	     1.1749	     4.3640	    -2.0142	
    20.8130	     9.3155	     6.1264	    11.2457	     2.9373	    -1.0071	    -1.0071	     0.7553	     3.8605	    -2.5177	
    21.2326	     9.3155	     6.3782	    10.9940	     3.0212	    -1.2589	    -0.8392	     0.5875	     3.6926	    -2.6855	
    21.6522	     9.5673	     6.7139	    10.9940	     3.3569	    -1.3428	    -0.3357	     0.7553	     3.9444	    -2.4338	
    22.2397	     9.9030	     7.3013	    11.1618	     3.8605	    -1.1749	     0.4196	     1.1749	     4.4479	    -1.8463	
    22.8271	    10.4065	     7.9727	    11.4975	     4.6158	    -0.7553	     1.3428	     1.9302	     5.2872	    -0.9232	
    23.4985	    11.0779	     8.8120	    12.0010	     5.5389	    -0.1678	     2.5177	     2.8534	     6.3782	     0.1678	
    24.2538	    11.9171	     9.7351	    12.5885	     6.5460	     0.5875	     3.7766	     3.9444	     7.5531	     1.3428	
    24.9252	    12.7563	    10.7422	    13.1760	     7.6370	     1.4267	     5.0354	     5.0354	     8.6441	     2.4338	
    25.6805	    13.7634	    11.6653	    13.8474	     8.7280	     2.2659	     6.1264	     5.9586	     9.6512	     3.3569	
    26.3519	    14.6027	    12.5046	    14.3509	     9.6512	     2.9373	     7.0496	     6.7978	    10.3226	     3.8605	
    26.8555	    15.3580	    13.0920	    14.7705	    10.4065	     3.5248	     7.5531	     7.3853	    10.6583	     4.1122	
    27.1912	    16.0294	    13.5956	    15.0223	    10.8261	     3.8605	     7.7209	     7.6370	    10.6583	     3.8605	
    27.4429	    16.4490	    13.7634	    15.1062	    11.0779	     4.0283	     7.4692	     7.7209	    10.2386	     3.3569	
    27.5269	    16.7007	    13.8474	    14.9384	    10.9940	     3.9444	     6.9656	     7.4692	     9.6512	     2.5177	
    27.5269	    16.7847	    13.6795	    14.6866	    10.7422	     3.6926	     6.2103	     6.9656	     8.8959	     1.5945	
    27.3590	    16.7847	    13.4277	    14.3509	    10.3226	     3.3569	     5.3711	     6.3782	     7.9727	     0.6714	
    27.1072	    16.7007	    13.1760	    13.8474	     9.8190	     2.9373	     4.5319	     5.6229	     7.2174	    -0.2518	
    26.7715	    16.6168	    13.0081	    13.3438	     9.3155	     2.3499	     3.7766	     4.8676	     6.3782	    -1.0910	
    26.2680	    16.4490	    12.8403	    12.8403	     8.8120	     1.8463	     3.1052	     4.1962	     5.7907	    -1.6785	
    25.7645	    16.2811	    12.8403	    12.2528	     8.3923	     1.2589	     2.6016	     3.5248	     5.2872	    -2.0142	
    25.0931	    16.0294	    12.8403	    11.7493	     8.1406	     0.6714	     2.4338	     2.9373	     5.1193	    -2.1820	
    24.3378	    15.6937	    12.9242	    11.3297	     7.9727	     0.1678	     2.4338	     2.6016	     5.0354	    -2.0142	
    23.6664	    15.3580	    13.0920	    10.9100	     7.9727	    -0.2518	     2.7695	     2.2659	     5.2032	    -1.5945	
    22.9950	    14.9384	    13.2599	    10.6583	     8.2245	    -0.5035	     3.3569	     2.1820	     5.6229	    -0.9232	
    22.4075	    14.6027	    13.5117	    10.4904	     8.5602	    -0.5035	     4.1962	     2.2659	     6.2103	    -0.0839	
    21.9040	    14.2670	    13.8474	    10.4904	     8.9798	    -0.5035	     5.2032	     2.4338	     6.8817	     0.9232	
    21.6522	    14.0152	    14.0991	    10.4065	     9.4833	    -0.3357	     6.2943	     2.7695	     7.6370	     2.0981	
    21.4005	    13.8474	    14.4348	    10.2386	    10.0708	    -0.0839	     7.3853	     3.1052	     8.3923	     3.1052	
    21.3165	    13.7634	    14.6027	     9.9030	    10.5743	     0.0000	     8.3084	     3.4409	     9.0637	     4.0283	
    21.3165	    13.6795	    14.7705	     9.3994	    10.9100	     0.0839	     8.9798	     3.6087	     9.5673	     4.6158	
    21.2326	    13.5956	    14.7705	     8.7280	    11.0779	    -0.0839	     9.3155	     3.6926	     9.7351	     4.9515	
    21.2326	    13.5117	    14.6866	     7.9727	    10.9940	    -0.2518	     9.3155	     3.6087	     9.7351	     4.9515	
    21.1487	    13.4277	    14.5187	     7.1335	    10.7422	    -0.5875	     8.8959	     3.2730	     9.3994	     4.6158	
    20.9808	    13.2599	    14.0991	     6.3782	    10.2386	    -1.0910	     8.2245	     2.9373	     8.8120	     3.9444	
    20.7291	    13.0081	    13.6795	     5.6229	     9.6512	    -1.6785	     7.3853	     2.3499	     8.1406	     3.1052	
    20.5612	    12.6724	    13.0920	     5.0354	     8.8959	    -2.3499	     6.2943	     1.7624	     7.3013	     2.0142	
    20.3094	    12.3367	    12.5046	     4.6158	     8.2245	    -3.1052	     5.2872	     1.0910	     6.4621	     1.0071	
    20.1416	    12.0850	    12.0010	     4.2801	     7.5531	    -3.8605	     4.2801	     0.5035	     5.7068	     0.0000	
    19.9738	    11.7493	    11.4975	     4.1122	     6.9656	    -4.5319	     3.4409	     0.0000	     5.1193	    -0.9232	
    19.8059	    11.4975	    11.0779	     3.9444	     6.5460	    -5.2032	     2.7695	    -0.3357	     4.7836	    -1.5945	
    19.7220	    11.2457	    10.7422	     3.8605	     6.2943	    -5.7068	     2.3499	    -0.5035	     4.5319	    -2.0981	
    19.5541	    10.9940	    10.4904	     3.7766	     6.2943	    -6.0425	     2.1820	    -0.5875	     4.4479	    -2.3499	
    19.4702	    10.8261	    10.3226	     3.6926	     6.3782	    -6.2103	     2.2659	    -0.5035	     4.4479	    -2.3499	
    19.3024	    10.6583	    10.3226	     3.6926	     6.6299	    -6.2103	     2.5177	    -0.2518	     4.6997	    -2.1820	
    19.2184	    10.5743	    10.4065	     3.7766	     7.0496	    -6.0425	     3.1052	     0.0839	     4.9515	    -1.7624	
    19.2184	    10.5743	    10.5743	     4.0283	     7.5531	    -5.6229	     3.6926	     0.5875	     5.3711	    -1.2589	
    19.3024	    10.6583	    10.8261	     4.3640	     8.0566	    -5.1193	     4.4479	     1.0910	     5.7068	    -0.6714	
    19.4702	    10.7422	    11.1618	     4.8676	     8.5602	    -4.5319	     5.1193	     1.5945	     6.0425	    -0.0839	
    19.7220	    10.9940	    11.4975	     5.3711	     8.9798	    -3.8605	     5.7068	     2.0981	     6.3782	     0.4196	
    20.0577	    11.2457	    11.7493	     5.9586	     9.3155	    -3.1891	     6.0425	     2.5177	     6.6299	     0.8392	
    20.5612	    11.4975	    12.0010	     6.6299	     9.4833	    -2.6016	     6.2103	     2.7695	     6.7139	     1.0910	
    21.0648	    11.7493	    12.2528	     7.2174	     9.5673	    -2.0981	     6.2103	     2.9373	     6.7139	     1.0910	
    21.6522	    12.0850	    12.3367	     7.8049	     9.4833	    -1.5945	     5.9586	     3.0212	     6.5460	     0.9232	
    22.1558	    12.3367	    12.3367	     8.3923	     9.3155	    -1.2589	     5.4550	     3.0212	     6.2103	     0.5035	
    22.6593	    12.5885	    12.2528	     8.8120	     8.9798	    -0.9232	     4.8676	     2.9373	     5.7907	    -0.0839	
    23.0789	    12.8403	    12.0850	     9.2316	     8.5602	    -0.7553	     4.1962	     2.9373	     5.2872	    -0.7553	
    23.3307	    13.0081	    11.8332	     9.5673	     8.0566	    -0.6714	     3.4409	     2.7695	     4.7836	    -1.5945	
    23.4146	    13.0081	    11.4975	     9.7351	     7.5531	    -0.6714	     2.7695	     2.6855	     4.2801	    -2.4338	
    23.2468	    12.9242	    11.1618	     9.8190	     7.0496	    -0.7553	     2.0981	     2.6016	     3.8605	    -3.1052	
    22.9950	    12.8403	    10.7422	     9.8190	     6.5460	    -0.9232	     1.5945	     2.5177	     3.6087	    -3.6087	
    22.6593	    12.5885	    10.4065	     9.9030	     6.1264	    -1.0071	     1.3428	     2.5177	     3.6087	    -3.8605	
    22.2397	    12.4207	    10.1547	     9.9869	     5.8746	    -0.9232	     1.2589	     2.6855	     3.7766	    -3.8605	
    21.9040	    12.3367	     9.9869	    10.2386	     5.7907	    -0.7553	     1.5106	     3.0212	     4.2801	    -3.5248	
    21.7361	    12.4207	    10.0708	    10.6583	     6.0425	    -0.3357	     2.0142	     3.5248	     5.0354	    -2.8534	
    21.8201	    12.5885	    10.3226	    11.2457	     6.4621	     0.3357	     2.8534	     4.2801	     5.9586	    -2.0142	
    22.1558	    13.0920	    10.8261	    12.0850	     7.1335	     1.0910	     3.8605	     5.1193	     7.1335	    -0.9232	
    22.5754	    13.5956	    11.4975	    13.0081	     7.8888	     2.0981	     5.0354	     6.0425	     8.3923	     0.2518	
    23.2468	    14.2670	    12.1689	    13.9313	     8.7280	     3.1052	     6.2103	     7.0496	     9.6512	     1.5106	
    23.8342	    14.8544	    12.7563	    14.8544	     9.4833	     4.0283	     7.3013	     7.8888	    10.7422	     2.6016	
    24.2538	    15.1901	    13.2599	    15.5258	    10.0708	     4.7836	     8.2245	     8.4763	    11.6653	     3.4409	
    24.4217	    15.2740	    13.3438	    15.9454	    10.4065	     5.2872	     8.7280	     8.7280	    12.1689	     3.9444	
    24.3378	    15.0223	    13.1760	    16.1133	    10.4065	     5.5389	     8.8120	     8.7280	    12.3367	     4.1122	
    23.9182	    14.5187	    12.7563	    16.0294	    10.0708	     5.4550	     8.6441	     8.3923	    12.0850	     3.8605	
    23.2468	    13.6795	    12.0850	    15.6937	     9.5673	     5.1193	     8.1406	     7.8049	    11.5814	     3.2730	
    22.4075	    12.7563	    11.2457	    15.2740	     8.9798	     4.6158	     7.4692	     7.1335	    10.8261	     2.4338	
    21.4844	    11.7493	    10.3226	    14.6866	     8.3084	     4.1122	     6.7139	     6.3782	     9.9030	     1.5106	
    20.4773	    10.8261	     9.4833	    14.2670	     7.6370	     3.5248	     6.0425	     5.7068	     8.9798	     0.6714	
    19.6381	     9.9030	     8.7280	    13.8474	     7.0496	     3.0212	     5.3711	     5.0354	     8.0566	    -0.0839	
    18.8828	     9.1476	     8.0566	    13.5117	     6.5460	     2.5177	     4.8676	     4.5319	     7.3013	    -0.5875	
    18.2953	     8.3923	     7.4692	    13.3438	     6.0425	     2.1820	     4.3640	     4.1962	     6.7139	    -0.9232	
    17.7917	     7.7209	     6.9656	    13.3438	     5.7068	     1.8463	     4.1122	     3.9444	     6.2943	    -0.9232	
    17.4561	     7.2174	     6.6299	    13.3438	     5.4550	     1.6785	     3.9444	     3.8605	     6.1264	    -0.6714	
    17.2882	     6.7978	     6.4621	    13.5956	     5.4550	     1.6785	     4.0283	     4.0283	     6.2103	    -0.0839	
    17.2882	     6.6299	     6.4621	    13.8474	     5.7068	     1.8463	     4.3640	     4.3640	     6.6299	     0.6714	
    17.3721	     6.6299	     6.6299	    14.1830	     6.0425	     2.0981	     4.9515	     4.7836	     7.0496	     1.5945	
    17.4561	     6.6299	     6.7978	    14.5187	     6.4621	     2.2659	     5.6229	     5.2032	     7.6370	     2.6016	
    17.5400	     6.6299	     7.0496	    14.6866	     6.9656	     2.4338	     6.2943	     5.4550	     8.1406	     3.4409	
    17.4561	     6.6299	     7.1335	    14.6866	     7.3853	     2.4338	     6.8817	     5.6229	     8.5602	     4.1122	
    17.2043	     6.4621	     7.0496	    14.5187	     7.6370	     2.2659	     7.3013	     5.5389	     8.7280	     4.5319	
    16.8686	     6.2103	     6.8817	    14.1830	     7.7209	     1.9302	     7.3853	     5.2032	     8.7280	     4.6997	
    16.3651	     5.8746	     6.6299	    13.7634	     7.5531	     1.4267	     7.2174	     4.6158	     8.4763	     4.4479	
    15.6937	     5.3711	     6.1264	    13.0920	     7.2174	     0.7553	     6.7978	     3.8605	     8.0566	     3.9444	
    15.0223	     4.8676	     5.5389	    12.3367	     6.6299	    -0.1678	     5.9586	     3.0212	     7.3013	     3.1052	
    14.1830	     4.1962	     4.8676	    11.4136	     5.8746	    -1.0910	     4.9515	     2.0142	     6.4621	     2.1820	
    13.3438	     3.5248	     4.1962	    10.4904	     5.0354	    -2.0981	     3.8605	     0.9232	     5.5389	     1.0910	
    12.5046	     2.8534	     3.5248	     9.6512	     4.1962	    -3.1052	     2.7695	    -0.0839	     4.6158	     0.0000	
    11.8332	     2.2659	     2.9373	     8.8120	     3.4409	    -4.0283	     1.8463	    -1.0910	     3.6087	    -1.0910	
    11.2457	     1.6785	     2.4338	     8.0566	     2.7695	    -4.7836	     1.0910	    -1.9302	     2.6855	    -2.0981	
    10.9100	     1.2589	     2.0981	     7.4692	     2.4338	    -5.5389	     0.5875	    -2.7695	     1.8463	    -2.9373	
    10.7422	     1.0071	     1.9302	     6.8817	     2.1820	    -6.1264	     0.3357	    -3.4409	     1.0910	    -3.5248	
    10.6583	     0.8392	     1.9302	     6.4621	     2.1820	    -6.5460	     0.3357	    -3.8605	     0.5875	    -4.0283	
    10.8261	     0.7553	     2.0142	     6.2103	     2.4338	    -6.7978	     0.6714	    -4.1962	     0.2518	    -4.2801	
    11.0779	     0.8392	     2.3499	     6.1264	     2.7695	    -6.7978	     1.2589	    -4.1962	     0.1678	    -4.2801	
    11.4975	     1.1749	     2.7695	     6.2943	     3.3569	    -6.4621	     2.0981	    -3.9444	     0.3357	    -4.0283	
    12.1689	     1.6785	     3.3569	     6.7139	     4.1962	    -5.9586	     3.1052	    -3.5248	     0.7553	    -3.6087	
    12.8403	     2.3499	     4.1122	     7.3013	     5.1193	    -5.2032	     4.2801	    -2.8534	     1.3428	    -3.1052	
    13.7634	     3.2730	     4.9515	     7.9727	     6.1264	    -4.2801	     5.4550	    -2.0142	     2.0981	    -2.4338	
    14.6866	     4.2801	     5.9586	     8.8120	     7.2174	    -3.2730	     6.7139	    -1.0910	     2.9373	    -1.8463	
    15.6097	     5.3711	     6.9656	     9.6512	     8.3084	    -2.2659	     7.8888	    -0.1678	     3.6926	    -1.1749	
    16.4490	     6.4621	     7.8888	    10.3226	     9.3994	    -1.2589	     8.8120	     0.7553	     4.5319	    -0.6714	
    17.2043	     7.4692	     8.7280	    10.9940	    10.2386	    -0.4196	     9.4833	     1.5945	     5.2032	    -0.3357	
    17.7078	     8.1406	     9.2316	    11.4136	    10.8261	     0.3357	     9.8190	     2.1820	     5.6229	    -0.2518	
    17.8757	     8.5602	     9.4833	    11.7493	    11.0779	     0.7553	     9.8190	     2.6016	     5.8746	    -0.4196	
    17.8757	     8.5602	     9.4833	    11.9171	    10.9940	     1.0910	     9.3994	     2.8534	     5.7907	    -0.7553	
    17.6239	     8.3084	     9.1476	    12.0010	    10.6583	     1.1749	     8.7280	     3.0212	     5.6229	    -1.2589	
    17.1204	     7.8049	     8.5602	    11.9171	     9.9869	     1.0910	     7.8049	     2.9373	     5.2872	    -1.8463	
    16.6168	     7.1335	     7.8888	    11.8332	     9.3155	     1.0071	     6.8817	     2.9373	     4.8676	    -2.5177	
    16.0294	     6.4621	     7.2174	    11.7493	     8.4763	     0.8392	     5.9586	     2.9373	     4.5319	    -3.0212	
    15.6097	     5.7907	     6.5460	    11.5814	     7.7209	     0.7553	     5.1193	     2.9373	     4.3640	    -3.3569	
    15.2740	     5.2872	     6.1264	    11.4136	     7.1335	     0.8392	     4.3640	     3.1052	     4.3640	    -3.4409	
    15.0223	     4.9515	     5.7907	    11.3297	     6.7139	     1.0071	     3.9444	     3.3569	     4.6158	    -3.2730	
    15.0223	     4.8676	     5.7907	    11.4136	     6.5460	     1.3428	     3.6926	     3.7766	     5.0354	    -2.8534	
    15.1062	     4.9515	     6.0425	    11.4975	     6.6299	     1.7624	     3.7766	     4.3640	     5.7068	    -2.1820	
    15.3580	     5.2872	     6.4621	    11.7493	     6.9656	     2.3499	     4.1962	     5.0354	     6.5460	    -1.3428	
    15.7776	     5.8746	     7.1335	    12.0850	     7.5531	     3.0212	     4.7836	     5.7068	     7.3853	    -0.3357	
    16.1972	     6.5460	     7.8049	    12.5046	     8.2245	     3.6926	     5.5389	     6.3782	     8.3923	     0.6714	
    16.7007	     7.3013	     8.5602	    13.0081	     8.8959	     4.3640	     6.3782	     6.9656	     9.3994	     1.6785	
    17.2882	     8.0566	     9.3155	    13.4277	     9.6512	     5.0354	     7.2174	     7.4692	    10.2386	     2.5177	
    17.7078	     8.7280	     9.9030	    13.8474	    10.1547	     5.5389	     7.8888	     7.8888	    10.9940	     3.1891	
    18.2114	     9.3155	    10.3226	    14.1830	    10.5743	     5.9586	     8.3084	     8.0566	    11.4975	     3.6087	
    18.5471	     9.8190	    10.4904	    14.4348	    10.6583	     6.1264	     8.4763	     7.9727	    11.7493	     3.7766	
    18.7988	     9.9869	    10.4904	    14.4348	    10.5743	     6.0425	     8.3084	     7.7209	    11.6653	     3.6087	
[Epoch Header]
[Trial Type]	23
[Accept]	1
[Correct]	0
[RT]	 0.000
[Resp]	0
[Epoch Data]
    -2.3499	    -3.9444	    -4.6997	     2.3499	    -1.1749	     3.1891	    -1.0910	    -0.0839	     1.7624	    -2.6855	
    -3.1891	    -4.2801	    -4.4479	     2.1820	    -0.8392	     3.1891	    -0.5035	     0.3357	     2.0981	    -2.0142	
    -4.0283	    -4.6997	    -4.2801	     1.9302	    -0.5035	     3.2730	    -0.0839	     0.5875	     2.3499	    -1.4267	
    -4.8676	    -5.0354	    -4.1122	     1.7624	    -0.3357	     3.2730	     0.1678	     0.7553	     2.3499	    -1.0910	
    -5.6229	    -5.3711	    -3.9444	     1.5945	    -0.1678	     3.2730	     0.2518	     0.9232	     2.3499	    -0.8392	
    -6.2103	    -5.5389	    -3.7766	     1.5945	    -0.2518	     3.3569	     0.2518	     1.0071	     2.3499	    -0.6714	
    -6.5460	    -5.6229	    -3.6926	     1.5945	    -0.3357	     3.4409	     0.0839	     1.1749	     2.3499	    -0.5875	
    -6.6299	    -5.7068	    -3.6087	     1.7624	    -0.4196	     3.6087	    -0.1678	     1.4267	     2.4338	    -0.5875	
    -6.6299	    -5.6229	    -3.5248	     2.0142	    -0.5875	     3.8605	    -0.5035	     1.8463	     2.6855	    -0.5035	
    -6.3782	    -5.4550	    -3.4409	     2.4338	    -0.7553	     4.1962	    -0.9232	     2.3499	     2.9373	    -0.4196	
    -6.1264	    -5.2032	    -3.2730	     2.8534	    -0.9232	     4.6158	    -1.2589	     3.0212	     3.2730	    -0.3357	
    -5.7907	    -4.8676	    -3.1052	     3.3569	    -1.0071	     5.0354	    -1.5945	     3.6926	     3.6926	    -0.2518	
    -5.4550	    -4.6158	    -2.8534	     3.7766	    -1.0071	     5.3711	    -1.8463	     4.3640	     4.0283	    -0.1678	
    -5.1193	    -4.3640	    -2.6016	     4.1962	    -0.9232	     5.7068	    -2.0142	     5.0354	     4.3640	    -0.0839	
    -4.9515	    -4.1122	    -2.3499	     4.3640	    -0.8392	     5.8746	    -2.0142	     5.4550	     4.5319	     0.0000	
    -4.8676	    -3.9444	    -2.1820	     4.2801	    -0.6714	     5.8746	    -1.8463	     5.7068	     4.6158	     0.1678	
    -4.8676	    -3.8605	    -1.9302	     3.9444	    -0.5035	     5.7068	    -1.5945	     5.8746	     4.6997	     0.3357	
    -4.8676	    -3.7766	    -1.5945	     3.3569	    -0.2518	     5.4550	    -1.0910	     5.8746	     4.6997	     0.6714	
    -4.9515	    -3.6087	    -1.2589	     2.6016	     0.1678	     5.2032	    -0.4196	     5.8746	     4.8676	     1.1749	
    -4.8676	    -3.3569	    -0.8392	     1.8463	     0.5875	     4.9515	     0.3357	     5.8746	     5.1193	     1.6785	
    -4.8676	    -3.1052	    -0.3357	     1.0071	     1.1749	     4.7836	     1.0910	     5.7907	     5.3711	     2.2659	
    -4.6997	    -2.8534	     0.1678	     0.3357	     1.6785	     4.6997	     1.9302	     5.7907	     5.7068	     2.8534	
    -4.5319	    -2.4338	     0.6714	    -0.2518	     2.1820	     4.6997	     2.6016	     5.7907	     5.9586	     3.2730	
    -4.2801	    -2.0981	     1.0910	    -0.6714	     2.6855	     4.6997	     3.1891	     5.7068	     6.1264	     3.4409	
    -4.0283	    -1.7624	     1.5106	    -0.9232	     3.1052	     4.7836	     3.5248	     5.4550	     6.2103	     3.3569	
    -3.8605	    -1.5106	     1.7624	    -1.1749	     3.4409	     4.8676	     3.6926	     5.2032	     5.9586	     2.9373	
    -3.7766	    -1.3428	     1.9302	    -1.5106	     3.6087	     4.7836	     3.6087	     4.6997	     5.5389	     2.1820	
    -3.7766	    -1.3428	     1.9302	    -1.8463	     3.6087	     4.5319	     3.3569	     4.1122	     4.7836	     1.0910	
    -3.9444	    -1.4267	     1.8463	    -2.3499	     3.4409	     4.0283	     3.0212	     3.2730	     3.8605	    -0.1678	
    -4.1122	    -1.5945	     1.6785	    -2.9373	     3.2730	     3.4409	     2.6016	     2.3499	     2.8534	    -1.5945	
    -4.3640	    -1.7624	     1.5945	    -3.5248	     3.1052	     2.6016	     2.1820	     1.4267	     1.6785	    -3.0212	
    -4.5319	    -1.8463	     1.4267	    -4.0283	     2.8534	     1.6785	     1.9302	     0.5035	     0.5035	    -4.4479	
    -4.7836	    -2.0142	     1.3428	    -4.5319	     2.6855	     0.5875	     1.8463	    -0.4196	    -0.5875	    -5.7068	
    -5.0354	    -2.2659	     1.2589	    -5.0354	     2.6016	    -0.5035	     1.8463	    -1.2589	    -1.6785	    -6.7978	
    -5.2872	    -2.5177	     1.0910	    -5.5389	     2.5177	    -1.6785	     2.0142	    -2.0981	    -2.6016	    -7.6370	
    -5.5389	    -2.8534	     0.9232	    -5.8746	     2.5177	    -2.6016	     2.3499	    -2.6855	    -3.3569	    -8.0566	
    -5.7907	    -3.1891	     0.8392	    -6.2103	     2.6016	    -3.2730	     2.8534	    -3.0212	    -3.7766	    -8.2245	
    -5.9586	    -3.4409	     0.7553	    -6.2943	     2.8534	    -3.6926	     3.5248	    -3.1052	    -3.9444	    -7.8888	
    -5.9586	    -3.6926	     0.8392	    -6.2103	     3.3569	    -3.6926	     4.3640	    -2.9373	    -3.6087	    -7.2174	
    -5.8746	    -3.7766	     1.0071	    -5.9586	     3.8605	    -3.4409	     5.2872	    -2.5177	    -3.1052	    -6.2943	
    -5.7068	    -3.6926	     1.2589	    -5.6229	     4.4479	    -3.0212	     6.1264	    -2.0981	    -2.4338	    -5.1193	
    -5.5389	    -3.6087	     1.5106	    -5.1193	     5.0354	    -2.4338	     6.8817	    -1.5106	    -1.5945	    -4.0283	
    -5.3711	    -3.4409	     1.7624	    -4.6997	     5.5389	    -1.7624	     7.4692	    -1.0910	    -0.8392	    -2.9373	
    -5.1193	    -3.2730	     2.0142	    -4.1962	     5.8746	    -1.0910	     7.8888	    -0.6714	    -0.0839	    -2.0981	
    -4.9515	    -3.1891	     2.1820	    -3.6926	     6.1264	    -0.4196	     7.9727	    -0.3357	     0.5035	    -1.5106	
    -4.7836	    -3.0212	     2.2659	    -3.2730	     6.2103	     0.1678	     7.8049	    -0.1678	     0.9232	    -1.0910	
    -4.6158	    -2.9373	     2.2659	    -2.9373	     6.0425	     0.7553	     7.3013	     0.0000	     1.2589	    -1.0071	
    -4.5319	    -2.8534	     2.1820	    -2.6855	     5.7907	     1.2589	     6.5460	     0.0839	     1.5106	    -1.0071	
    -4.2801	    -2.7695	     2.1820	    -2.5177	     5.4550	     1.6785	     5.7068	     0.1678	     1.6785	    -1.1749	
    -3.9444	    -2.4338	     2.2659	    -2.3499	     5.2872	     2.0981	     4.8676	     0.4196	     1.9302	    -1.2589	
    -3.4409	    -1.9302	     2.4338	    -2.1820	     5.1193	     2.5177	     4.1962	     0.7553	     2.3499	    -1.2589	
    -2.6855	    -1.2589	     2.8534	    -2.0142	     5.2032	     2.9373	     3.7766	     1.2589	     2.9373	    -1.0910	
    -1.8463	    -0.3357	     3.4409	    -1.8463	     5.4550	     3.4409	     3.6087	     1.8463	     3.6926	    -0.8392	
    -0.9232	     0.5875	     4.0283	    -1.7624	     5.7068	     3.8605	     3.6926	     2.5177	     4.3640	    -0.4196	
     0.0000	     1.5106	     4.6997	    -1.5945	     6.1264	     4.3640	     3.9444	     3.2730	     5.1193	     0.0000	
     0.9232	     2.3499	     5.3711	    -1.3428	     6.4621	     4.8676	     4.3640	     4.0283	     5.7907	     0.4196	
     1.6785	     3.1052	     5.8746	    -1.0071	     6.8817	     5.3711	     4.9515	     4.8676	     6.4621	     0.9232	
     2.4338	     3.7766	     6.4621	    -0.5035	     7.2174	     6.0425	     5.6229	     5.7068	     7.1335	     1.5106	
     3.1052	     4.3640	     6.8817	     0.1678	     7.7209	     6.7139	     6.3782	     6.7139	     7.8049	     2.1820	
     3.7766	     4.9515	     7.3853	     1.0071	     8.1406	     7.4692	     7.1335	     7.7209	     8.5602	     3.0212	
     4.3640	     5.6229	     7.9727	     1.9302	     8.7280	     8.3923	     7.9727	     8.8959	     9.3155	     3.8605	
     5.0354	     6.3782	     8.4763	     3.1052	     9.2316	     9.3994	     8.7280	     9.9869	    10.0708	     4.7836	
     5.6229	     7.1335	     8.9798	     4.2801	     9.8190	    10.4065	     9.4833	    11.0779	    10.8261	     5.6229	
     6.2943	     7.8888	     9.4833	     5.5389	    10.3226	    11.4975	    10.0708	    12.0010	    11.4975	     6.4621	
     6.8817	     8.6441	     9.8190	     6.7978	    10.7422	    12.5885	    10.4904	    12.8403	    12.0010	     6.9656	
     7.4692	     9.3155	    10.1547	     7.9727	    10.9940	    13.5117	    10.6583	    13.4277	    12.3367	     7.3013	
     8.0566	     9.9030	    10.2386	     9.0637	    10.9940	    14.5187	    10.4904	    13.8474	    12.4207	     7.3853	
     8.4763	    10.3226	    10.1547	    10.1547	    10.8261	    15.3580	    10.1547	    14.0991	    12.3367	     7.1335	
     8.8959	    10.4904	     9.9869	    11.2457	    10.4065	    16.1972	     9.4833	    14.2670	    12.0850	     6.7139	
     9.1476	    10.5743	     9.6512	    12.3367	     9.9030	    16.9525	     8.6441	    14.4348	    11.8332	     6.2103	
     9.4833	    10.4904	     9.3155	    13.6795	     9.3155	    17.7917	     7.7209	    14.5187	    11.5814	     5.7068	
     9.8190	    10.4065	     8.8959	    15.1901	     8.7280	    18.7149	     6.8817	    14.6866	    11.4975	     5.3711	
    10.1547	    10.1547	     8.5602	    16.8686	     8.2245	    19.6381	     6.0425	    15.0223	    11.5814	     5.2032	
    10.6583	     9.9869	     8.3084	    18.8828	     7.8888	    20.6451	     5.4550	    15.4419	    11.8332	     5.2872	
    11.1618	     9.9869	     8.2245	    20.9808	     7.6370	    21.8201	     5.0354	    16.0294	    12.4207	     5.6229	
    11.7493	     9.9869	     8.3084	    23.2468	     7.5531	    23.0789	     4.9515	    16.9525	    13.2599	     6.2943	
    12.4207	    10.2386	     8.4763	    25.5127	     7.7209	    24.5895	     5.0354	    17.9596	    14.2670	     7.2174	
    13.1760	    10.6583	     8.8120	    27.8625	     8.0566	    26.2680	     5.4550	    19.2184	    15.5258	     8.3084	
    14.0152	    11.1618	     9.3155	    30.0446	     8.5602	    27.9465	     6.0425	    20.6451	    16.7847	     9.4833	
    14.9384	    11.6653	     9.8190	    32.0587	     9.1476	    29.5410	     6.7139	    21.9879	    18.1274	    10.7422	
    15.7776	    12.2528	    10.2386	    33.8211	     9.7351	    30.9677	     7.3853	    23.2468	    19.3024	    11.8332	
    16.7007	    12.8403	    10.7422	    35.1639	    10.3226	    32.2266	     7.9727	    24.3378	    20.3934	    12.7563	
    17.4561	    13.4277	    11.0779	    36.1710	    10.9100	    33.0658	     8.4763	    25.0931	    21.1487	    13.5117	
    18.1274	    13.8474	    11.4136	    36.6745	    11.2457	    33.4854	     8.8120	    25.4288	    21.5683	    13.9313	
    18.6310	    14.1830	    11.6653	    36.8423	    11.4136	    33.5693	     8.8120	    25.4288	    21.7361	    13.9313	
    18.9667	    14.5187	    11.8332	    36.5067	    11.4136	    33.2336	     8.6441	    25.0931	    21.4005	    13.6795	
    19.1345	    14.7705	    11.9171	    35.7513	    11.2457	    32.4783	     8.3084	    24.2538	    20.8130	    13.0920	
    19.3024	    14.9384	    12.0850	    34.6603	    10.9940	    31.3873	     7.8049	    23.0789	    19.8059	    12.1689	
    19.3863	    15.1062	    12.3367	    33.2336	    10.7422	    29.9606	     7.3853	    21.7361	    18.6310	    11.0779	
    19.3863	    15.3580	    12.5885	    31.4713	    10.5743	    28.2822	     6.9656	    20.2255	    17.2882	     9.9869	
    19.3863	    15.6097	    12.9242	    29.4571	    10.4904	    26.5198	     6.7978	    18.6310	    15.9454	     8.8120	
    19.2184	    15.6937	    13.1760	    27.2751	    10.4904	    24.5895	     6.6299	    17.0364	    14.5187	     7.7209	
    18.8828	    15.6937	    13.1760	    24.8413	    10.4065	    22.4915	     6.6299	    15.3580	    13.0920	     6.5460	
    18.2953	    15.4419	    13.0920	    22.2397	    10.4065	    20.3094	     6.6299	    13.6795	    11.7493	     5.5389	
    17.5400	    15.0223	    12.7563	    19.5541	    10.2386	    18.2114	     6.7139	    12.0850	    10.4065	     4.5319	
    16.6168	    14.4348	    12.4207	    16.8686	    10.2386	    16.1972	     6.8817	    10.6583	     9.2316	     3.6926	
    15.7776	    13.9313	    12.0010	    14.3509	    10.2386	    14.4348	     7.3013	     9.4833	     8.2245	     3.1052	
    14.9384	    13.5956	    11.7493	    12.1689	    10.4065	    13.0920	     7.8049	     8.6441	     7.5531	     2.7695	
    14.3509	    13.2599	    11.6653	    10.4065	    10.7422	    12.0010	     8.4763	     8.1406	     7.1335	     2.6016	
    13.8474	    13.0920	    11.6653	     8.9798	    11.0779	    11.3297	     9.1476	     7.8888	     6.9656	     2.5177	
    13.4277	    13.0081	    11.7493	     7.8888	    11.4975	    10.9100	     9.9030	     7.8049	     6.9656	     2.6016	
    13.2599	    13.0081	    11.9171	     7.0496	    11.8332	    10.6583	    10.4904	     7.8888	     7.0496	     2.6855	
    13.0920	    13.0081	    12.0850	     6.6299	    12.1689	    10.5743	    10.9940	     8.0566	     7.2174	     2.7695	
    13.0081	    13.1760	    12.3367	     6.3782	    12.5046	    10.4904	    11.3297	     8.1406	     7.3853	     2.8534	
    12.9242	    13.3438	    12.5885	     6.3782	    12.6724	    10.4065	    11.4975	     8.2245	     7.3853	     2.7695	
    12.7563	    13.4277	    12.7563	     6.3782	    12.6724	    10.1547	    11.4136	     8.0566	     7.3013	     2.5177	
    12.5885	    13.4277	    12.7563	     6.4621	    12.5046	     9.8190	    11.0779	     7.7209	     6.9656	     2.0981	
    12.2528	    13.3438	    12.6724	     6.5460	    12.1689	     9.3155	    10.4904	     7.2174	     6.5460	     1.5106	
    11.8332	    13.1760	    12.4207	     6.6299	    11.6653	     8.7280	     9.6512	     6.7139	     5.9586	     0.7553	
    11.3297	    12.9242	    12.0850	     6.7139	    10.9940	     8.3084	     8.6441	     6.1264	     5.2872	    -0.0839	
    10.9100	    12.7563	    11.7493	     6.8817	    10.3226	     7.9727	     7.6370	     5.6229	     4.6997	    -0.8392	
    10.5743	    12.5885	    11.4136	     7.1335	     9.5673	     7.8049	     6.5460	     5.3711	     4.1962	    -1.5945	
    10.3226	    12.5046	    11.0779	     7.5531	     8.9798	     7.8049	     5.6229	     5.2032	     3.7766	    -2.0981	
    10.3226	    12.5885	    10.9100	     8.0566	     8.4763	     8.0566	     4.8676	     5.2032	     3.5248	    -2.4338	
    10.4904	    12.7563	    10.8261	     8.7280	     8.0566	     8.3923	     4.3640	     5.3711	     3.5248	    -2.5177	
    10.8261	    13.0081	    10.9100	     9.3994	     7.8888	     8.9798	     4.1962	     5.7907	     3.6926	    -2.3499	
    11.4136	    13.3438	    10.9940	    10.1547	     7.8888	     9.6512	     4.1962	     6.3782	     4.1962	    -1.9302	
    12.0850	    13.5956	    11.1618	    10.7422	     8.0566	    10.3226	     4.4479	     6.9656	     4.7836	    -1.2589	
    12.7563	    13.7634	    11.2457	    11.2457	     8.3084	    10.9100	     4.8676	     7.5531	     5.5389	    -0.4196	
    13.3438	    13.7634	    11.2457	    11.4975	     8.4763	    11.4136	     5.2032	     8.0566	     6.2943	     0.2518	
    13.6795	    13.5956	    10.9940	    11.4136	     8.5602	    11.6653	     5.5389	     8.3084	     6.7978	     0.8392	
    13.7634	    13.1760	    10.4904	    11.2457	     8.4763	    11.7493	     5.7068	     8.3084	     7.2174	     1.1749	
    13.5956	    12.5885	     9.8190	    10.9100	     8.2245	    11.5814	     5.7068	     8.1406	     7.2174	     1.1749	
    13.1760	    12.0010	     9.0637	    10.4904	     7.7209	    11.3297	     5.4550	     7.6370	     6.9656	     0.9232	
    12.5885	    11.2457	     8.1406	    10.1547	     7.1335	    10.9940	     5.1193	     7.0496	     6.4621	     0.3357	
    11.8332	    10.4904	     7.1335	     9.7351	     6.4621	    10.5743	     4.6158	     6.2943	     5.7068	    -0.4196	
    10.9940	     9.7351	     6.1264	     9.3994	     5.6229	    10.1547	     3.9444	     5.4550	     4.7836	    -1.4267	
    10.0708	     8.8120	     5.0354	     8.9798	     4.7836	     9.6512	     3.1891	     4.5319	     3.6926	    -2.6016	
     8.9798	     7.8888	     3.9444	     8.5602	     3.7766	     9.1476	     2.2659	     3.6087	     2.6016	    -3.8605	
     7.7209	     6.7978	     2.8534	     8.1406	     2.7695	     8.4763	     1.3428	     2.6855	     1.4267	    -5.1193	
     6.4621	     5.6229	     1.6785	     7.5531	     1.6785	     7.8888	     0.4196	     1.7624	     0.3357	    -6.3782	
     5.2032	     4.4479	     0.5875	     7.0496	     0.6714	     7.2174	    -0.5035	     0.9232	    -0.5875	    -7.4692	
     3.9444	     3.2730	    -0.4196	     6.5460	    -0.1678	     6.6299	    -1.1749	     0.2518	    -1.2589	    -8.2245	
     2.9373	     2.1820	    -1.2589	     6.1264	    -0.8392	     6.2103	    -1.6785	    -0.2518	    -1.6785	    -8.8120	
     2.0142	     1.2589	    -1.8463	     5.8746	    -1.2589	     5.9586	    -1.9302	    -0.4196	    -1.6785	    -8.8959	
     1.4267	     0.5875	    -2.1820	     5.8746	    -1.4267	     5.9586	    -1.8463	    -0.1678	    -1.3428	    -8.6441	
     1.0910	     0.2518	    -2.1820	     6.1264	    -1.2589	     6.2943	    -1.4267	     0.4196	    -0.6714	    -8.0566	
     1.0910	     0.2518	    -1.9302	     6.7139	    -0.7553	     6.9656	    -0.7553	     1.3428	     0.4196	    -6.9656	
     1.4267	     0.5875	    -1.3428	     7.5531	     0.0000	     7.8888	     0.0839	     2.6855	     1.8463	    -5.5389	
     2.0142	     1.1749	    -0.5875	     8.5602	     0.8392	     9.0637	     1.0910	     4.1962	     3.5248	    -3.8605	
     2.6855	     1.8463	     0.2518	     9.7351	     1.7624	    10.4065	     2.0142	     5.8746	     5.2032	    -2.0142	
     3.3569	     2.6855	     1.0910	    10.8261	     2.6016	    11.7493	     2.8534	     7.4692	     6.8817	    -0.3357	
     4.0283	     3.3569	     1.7624	    11.8332	     3.2730	    13.0081	     3.4409	     8.8959	     8.3923	     1.2589	
     4.5319	     4.0283	     2.3499	    12.5885	     3.7766	    14.0152	     3.7766	    10.0708	     9.5673	     2.4338	
     4.9515	     4.5319	     2.7695	    13.0920	     3.9444	    14.8544	     3.7766	    10.9100	    10.3226	     3.1891	
     5.2032	     4.8676	     3.0212	    13.3438	     4.0283	    15.4419	     3.5248	    11.4975	    10.7422	     3.5248	
     5.2872	     5.0354	     3.0212	    13.3438	     3.7766	    15.6937	     3.0212	    11.7493	    10.8261	     3.4409	
     5.2872	     5.0354	     2.9373	    13.2599	     3.5248	    15.8615	     2.4338	    11.6653	    10.5743	     3.0212	
     5.2872	     4.9515	     2.7695	    13.1760	     3.1052	    15.7776	     1.6785	    11.4975	    10.1547	     2.4338	
     5.2872	     4.7836	     2.6016	    13.1760	     2.7695	    15.6097	     1.0910	    11.2457	     9.6512	     1.7624	
     5.3711	     4.6158	     2.5177	    13.1760	     2.5177	    15.4419	     0.5035	    10.9100	     9.1476	     1.0910	
     5.4550	     4.4479	     2.4338	    13.3438	     2.3499	    15.1901	     0.2518	    10.6583	     8.8120	     0.6714	
     5.6229	     4.2801	     2.5177	    13.5117	     2.3499	    14.9384	     0.1678	    10.4904	     8.5602	     0.3357	
     5.7907	     4.1962	     2.6016	    13.5117	     2.5177	    14.6866	     0.3357	    10.4065	     8.5602	     0.2518	
     5.8746	     4.0283	     2.7695	    13.5117	     2.7695	    14.5187	     0.6714	    10.4904	     8.6441	     0.3357	
     5.7907	     3.9444	     2.9373	    13.4277	     3.1891	    14.4348	     1.2589	    10.6583	     8.9798	     0.6714	
     5.6229	     3.8605	     3.1891	    13.2599	     3.6926	    14.4348	     2.0142	    10.9100	     9.3155	     1.0910	
     5.2872	     3.7766	     3.3569	    13.1760	     4.1962	    14.5187	     2.8534	    11.2457	     9.8190	     1.5945	
     4.7836	     3.6926	     3.6087	    12.9242	     4.6997	    14.6866	     3.6926	    11.5814	    10.2386	     2.0981	
     4.1962	     3.6087	     3.7766	    12.7563	     5.1193	    14.6866	     4.4479	    11.9171	    10.6583	     2.5177	
     3.4409	     3.3569	     3.7766	    12.4207	     5.3711	    14.6866	     5.0354	    12.0850	    10.9940	     2.8534	
     2.6855	     3.1052	     3.6926	    12.0850	     5.4550	    14.6027	     5.3711	    12.1689	    11.0779	     2.9373	
     1.9302	     2.7695	     3.5248	    11.5814	     5.3711	    14.3509	     5.5389	    12.0010	    10.9940	     2.7695	
     1.1749	     2.4338	     3.2730	    10.9940	     5.1193	    14.0152	     5.4550	    11.5814	    10.5743	     2.3499	
     0.5035	     2.0981	     2.8534	    10.3226	     4.6997	    13.5117	     5.1193	    10.9100	     9.9030	     1.6785	
    -0.0839	     1.6785	     2.4338	     9.6512	     4.1962	    12.9242	     4.6158	    10.0708	     8.9798	     0.8392	
    -0.5875	     1.2589	     1.9302	     8.8120	     3.6087	    12.2528	     3.9444	     9.0637	     7.8049	    -0.2518	
    -1.0910	     0.8392	     1.4267	     7.9727	     3.0212	    11.4975	     3.1052	     7.8888	     6.4621	    -1.3428	
    -1.5106	     0.4196	     0.9232	     7.0496	     2.2659	    10.6583	     2.1820	     6.7139	     5.2032	    -2.4338	
    -1.8463	     0.0839	     0.4196	     6.2103	     1.6785	     9.8190	     1.2589	     5.6229	     3.9444	    -3.3569	
    -2.0981	    -0.2518	     0.0839	     5.3711	     1.0910	     9.1476	     0.4196	     4.6997	     2.9373	    -4.0283	
    -2.3499	    -0.5875	    -0.1678	     4.6997	     0.5875	     8.5602	    -0.2518	     3.9444	     2.1820	    -4.5319	
    -2.6016	    -0.8392	    -0.3357	     4.1122	     0.2518	     8.0566	    -0.7553	     3.5248	     1.6785	    -4.6997	
    -2.6855	    -1.0910	    -0.4196	     3.5248	     0.0839	     7.6370	    -1.0071	     3.1891	     1.5106	    -4.5319	
    -2.8534	    -1.2589	    -0.4196	     3.1052	     0.0839	     7.3853	    -1.0071	     3.1052	     1.6785	    -4.1122	
    -2.8534	    -1.3428	    -0.3357	     2.7695	     0.2518	     7.2174	    -0.6714	     3.2730	     2.0981	    -3.3569	
    -2.6855	    -1.2589	    -0.0839	     2.5177	     0.5875	     7.0496	    -0.1678	     3.6087	     2.8534	    -2.3499	
    -2.5177	    -1.1749	     0.1678	     2.1820	     1.0910	     7.0496	     0.5875	     4.0283	     3.7766	    -1.1749	
    -2.2659	    -1.0071	     0.5875	     1.7624	     1.7624	     6.9656	     1.4267	     4.4479	     4.8676	     0.1678	
    -1.9302	    -0.8392	     0.9232	     1.2589	     2.3499	     6.9656	     2.3499	     4.9515	     6.0425	     1.5106	
    -1.6785	    -0.6714	     1.3428	     0.6714	     3.0212	     6.9656	     3.2730	     5.4550	     7.1335	     2.7695	
    -1.4267	    -0.5875	     1.5945	     0.0000	     3.5248	     6.7978	     4.0283	     5.7068	     8.1406	     3.9444	
    -1.2589	    -0.6714	     1.6785	    -0.6714	     3.8605	     6.7139	     4.5319	     5.8746	     8.8959	     4.8676	
    -1.3428	    -0.8392	     1.6785	    -1.3428	     4.0283	     6.4621	     4.7836	     5.8746	     9.3155	     5.4550	
    -1.5945	    -1.2589	     1.3428	    -2.0142	     3.8605	     6.0425	     4.6158	     5.5389	     9.3994	     5.7068	
    -2.0981	    -1.9302	     0.6714	    -2.6855	     3.4409	     5.4550	     4.1122	     4.8676	     9.0637	     5.5389	
    -2.9373	    -2.8534	    -0.1678	    -3.3569	     2.6855	     4.6158	     3.1891	     3.9444	     8.3084	     4.7836	
    -3.9444	    -3.9444	    -1.3428	    -4.1122	     1.7624	     3.4409	     2.0142	     2.6016	     7.1335	     3.6926	
    -5.2032	    -5.1193	    -2.6016	    -5.0354	     0.6714	     2.0142	     0.6714	     1.0071	     5.7068	     2.1820	
    -6.5460	    -6.4621	    -4.0283	    -5.9586	    -0.5875	     0.5035	    -0.8392	    -0.8392	     4.0283	     0.5035	
    -7.8888	    -7.7209	    -5.4550	    -6.9656	    -1.7624	    -1.0910	    -2.2659	    -2.6855	     2.3499	    -1.2589	
    -9.3155	    -9.0637	    -6.7978	    -7.9727	    -2.8534	    -2.6855	    -3.5248	    -4.4479	     0.6714	    -3.0212	
   -10.6583	   -10.2386	    -8.0566	    -9.0637	    -3.8605	    -4.0283	    -4.6997	    -6.0425	    -0.8392	    -4.5319	
   -11.8332	   -11.2457	    -9.1476	    -9.9869	    -4.6997	    -5.2872	    -5.6229	    -7.4692	    -2.0981	    -5.7907	
   -12.8403	   -12.0850	    -9.9869	   -10.9100	    -5.2032	    -6.2103	    -6.1264	    -8.5602	    -3.0212	    -6.6299	
   -13.4277	   -12.5046	   -10.4065	   -11.6653	    -5.4550	    -6.8817	    -6.3782	    -9.2316	    -3.6087	    -7.1335	
   -13.7634	   -12.7563	   -10.4065	   -12.0850	    -5.3711	    -7.1335	    -6.1264	    -9.4833	    -3.7766	    -7.1335	
   -13.6795	   -12.5885	   -10.0708	   -12.1689	    -4.9515	    -7.1335	    -5.6229	    -9.3994	    -3.5248	    -6.7978	
   -13.3438	   -12.2528	    -9.4833	   -12.0010	    -4.3640	    -6.7139	    -4.7836	    -8.8959	    -3.0212	    -6.0425	
   -12.8403	   -11.7493	    -8.6441	   -11.5814	    -3.6087	    -6.1264	    -3.7766	    -8.0566	    -2.2659	    -5.0354	
   -12.0850	   -11.0779	    -7.7209	   -10.8261	    -2.6855	    -5.2872	    -2.7695	    -7.0496	    -1.2589	    -3.9444	
   -11.3297	   -10.3226	    -6.7139	    -9.9030	    -1.8463	    -4.2801	    -1.6785	    -5.8746	    -0.1678	    -2.6855	
   -10.4065	    -9.4833	    -5.7907	    -8.8959	    -0.9232	    -3.2730	    -0.6714	    -4.6158	     1.0071	    -1.5106	
    -9.5673	    -8.6441	    -4.9515	    -7.7209	    -0.2518	    -2.1820	     0.0839	    -3.5248	     2.0981	    -0.5035	
    -8.8959	    -7.8888	    -4.2801	    -6.6299	     0.3357	    -1.1749	     0.5875	    -2.4338	     3.0212	     0.2518	
    -8.3923	    -7.3013	    -3.8605	    -5.6229	     0.5875	    -0.3357	     0.7553	    -1.6785	     3.7766	     0.6714	
    -8.0566	    -6.9656	    -3.7766	    -4.7836	     0.5875	     0.3357	     0.5875	    -1.0910	     4.2801	     0.8392	
    -7.8888	    -6.7978	    -3.8605	    -4.0283	     0.4196	     0.9232	     0.1678	    -0.7553	     4.4479	     0.7553	
    -7.9727	    -6.7978	    -4.1962	    -3.5248	     0.0839	     1.3428	    -0.4196	    -0.5875	     4.5319	     0.4196	
    -8.1406	    -6.8817	    -4.6997	    -3.1891	    -0.4196	     1.6785	    -1.1749	    -0.4196	     4.4479	    -0.1678	
    -8.3084	    -7.1335	    -5.2872	    -2.8534	    -1.0071	     1.9302	    -1.9302	    -0.4196	     4.2801	    -0.7553	
    -8.5602	    -7.3853	    -5.9586	    -2.6016	    -1.5106	     2.1820	    -2.6016	    -0.3357	     4.1122	    -1.2589	
    -8.8120	    -7.6370	    -6.4621	    -2.4338	    -2.0142	     2.3499	    -3.1891	    -0.2518	     3.9444	    -1.7624	
    -8.8959	    -7.8888	    -6.8817	    -2.1820	    -2.5177	     2.6016	    -3.5248	     0.0000	     3.8605	    -2.0142	
    -8.9798	    -7.9727	    -7.1335	    -1.9302	    -2.7695	     2.8534	    -3.6926	     0.4196	     3.8605	    -2.0981	
    -8.8120	    -7.8888	    -7.1335	    -1.5945	    -2.8534	     3.3569	    -3.5248	     1.0071	     4.1122	    -1.8463	
    -8.4763	    -7.6370	    -6.7978	    -1.0071	    -2.6855	     3.9444	    -3.0212	     1.7624	     4.4479	    -1.2589	
    -7.8888	    -7.1335	    -6.2943	    -0.3357	    -2.1820	     4.7836	    -2.2659	     2.7695	     5.1193	    -0.4196	
    -7.1335	    -6.3782	    -5.4550	     0.5875	    -1.5106	     5.7907	    -1.1749	     3.8605	     5.8746	     0.7553	
    -6.1264	    -5.4550	    -4.3640	     1.6785	    -0.5035	     6.8817	     0.0000	     5.0354	     6.8817	     2.0142	
    -4.9515	    -4.3640	    -3.1891	     2.7695	     0.5035	     8.1406	     1.1749	     6.2943	     7.8888	     3.2730	
    -3.6926	    -3.1891	    -1.9302	     4.0283	     1.5945	     9.4833	     2.3499	     7.5531	     8.9798	     4.5319	
    -2.4338	    -2.0142	    -0.5875	     5.2872	     2.6855	    10.8261	     3.4409	     8.7280	    10.0708	     5.7068	
    -1.0071	    -0.7553	     0.6714	     6.6299	     3.7766	    12.0850	     4.3640	     9.8190	    10.9940	     6.5460	
     0.3357	     0.5875	     1.8463	     7.8888	     4.6158	    13.2599	     5.2032	    10.6583	    11.7493	     7.2174	
     1.6785	     1.7624	     2.9373	     9.1476	     5.2872	    14.1830	     5.7068	    11.1618	    12.2528	     7.5531	
     2.9373	     2.8534	     3.8605	    10.1547	     5.7907	    14.6866	     5.9586	    11.3297	    12.4207	     7.4692	
     4.0283	     3.7766	     4.5319	    10.9100	     6.0425	    14.8544	     5.8746	    11.0779	    12.1689	     6.9656	
     4.9515	     4.5319	     4.9515	    11.2457	     5.9586	    14.6027	     5.6229	    10.4904	    11.6653	     6.2103	
     5.6229	     5.0354	     5.2032	    11.3297	     5.7907	    14.0991	     5.1193	     9.7351	    10.9100	     5.2032	
     5.8746	     5.2032	     5.2032	    10.9940	     5.3711	    13.4277	     4.4479	     8.8120	     9.9869	     4.0283	
     5.8746	     5.0354	     4.9515	    10.4904	     4.7836	    12.5885	     3.6926	     7.8049	     8.9798	     2.8534	
     5.6229	     4.6158	     4.5319	     9.6512	     4.1122	    11.7493	     2.9373	     6.7978	     7.9727	     1.5945	
     5.0354	     3.9444	     3.9444	     8.7280	     3.4409	    10.7422	     2.1820	     5.7907	     6.9656	     0.5035	
     4.1962	     3.1052	     3.3569	     7.7209	     2.8534	     9.8190	     1.5106	     4.9515	     6.0425	    -0.4196	
     3.4409	     2.1820	     2.7695	     6.7978	     2.3499	     8.9798	     1.0910	     4.1962	     5.2872	    -1.0910	
     2.6016	     1.4267	     2.2659	     5.8746	     2.0142	     8.3084	     0.8392	     3.6087	     4.6158	    -1.5106	
     1.9302	     0.7553	     1.9302	     5.2032	     1.9302	     7.7209	     0.8392	     3.2730	     4.1962	    -1.7624	
     1.2589	     0.2518	     1.7624	     4.6997	     1.9302	     7.3013	     1.0071	     3.1052	     3.9444	    -1.6785	
     0.7553	    -0.1678	     1.5106	     4.2801	     2.0142	     6.9656	     1.2589	     3.1052	     3.7766	    -1.4267	
     0.2518	    -0.5035	     1.3428	     4.1122	     2.1820	     6.7978	     1.5945	     3.1891	     3.7766	    -1.0071	
    -0.1678	    -0.8392	     1.1749	     4.0283	     2.2659	     6.7978	     1.8463	     3.3569	     3.8605	    -0.5035	
    -0.5035	    -1.0071	     1.0910	     4.1122	     2.4338	     6.8817	     2.0981	     3.6087	     4.1122	     0.0000	
    -0.5875	    -1.0071	     0.9232	     4.4479	     2.6016	     7.1335	     2.3499	     4.0283	     4.4479	     0.5035	
    -0.5035	    -0.8392	     0.9232	     5.0354	     2.7695	     7.6370	     2.6016	     4.4479	     4.8676	     1.0071	
    -0.2518	    -0.5875	     1.0071	     5.7907	     2.9373	     8.3084	     2.8534	     5.0354	     5.4550	     1.5106	
     0.1678	    -0.1678	     1.0910	     6.7978	     3.0212	     9.1476	     3.1052	     5.6229	     6.1264	     1.8463	
     0.5875	     0.2518	     1.1749	     7.8888	     3.1052	    10.0708	     3.1891	     6.2943	     6.7139	     2.1820	
     0.9232	     0.5035	     1.1749	     8.9798	     3.0212	    10.9100	     3.1891	     6.9656	     7.3013	     2.4338	
     1.0910	     0.5035	     0.9232	     9.9030	     2.6855	    11.6653	     3.0212	     7.4692	     7.8049	     2.5177	
     1.0071	     0.3357	     0.5875	    10.6583	     2.2659	    12.2528	     2.6016	     7.8049	     8.1406	     2.4338	
     0.6714	    -0.0839	     0.0000	    11.1618	     1.5945	    12.6724	     2.0981	     8.0566	     8.3923	     2.3499	
     0.1678	    -0.6714	    -0.7553	    11.4136	     0.9232	    12.9242	     1.5106	     8.2245	     8.4763	     2.1820	
    -0.3357	    -1.2589	    -1.4267	    11.5814	     0.1678	    13.0081	     0.9232	     8.3084	     8.4763	     2.0981	
    -0.9232	    -1.9302	    -2.0981	    11.6653	    -0.4196	    13.1760	     0.5035	     8.4763	     8.5602	     2.0981	
    -1.4267	    -2.5177	    -2.6016	    11.6653	    -0.7553	    13.3438	     0.2518	     8.8120	     8.7280	     2.2659	
    -1.8463	    -2.9373	    -2.9373	    11.7493	    -1.0071	    13.5117	     0.1678	     9.1476	     9.0637	     2.6016	
    -2.0981	    -3.1891	    -3.1891	    11.9171	    -1.0071	    13.8474	     0.3357	     9.6512	     9.3994	     3.1052	
    -2.2659	    -3.4409	    -3.2730	    12.0850	    -0.9232	    14.1830	     0.5875	    10.1547	     9.8190	     3.7766	
    -2.4338	    -3.6087	    -3.3569	    12.1689	    -0.7553	    14.4348	     0.8392	    10.6583	    10.2386	     4.5319	
    -2.6855	    -3.8605	    -3.5248	    12.3367	    -0.5875	    14.6866	     1.0910	    11.1618	    10.6583	     5.1193	
    -2.9373	    -4.1962	    -3.6926	    12.4207	    -0.5035	    15.0223	     1.2589	    11.6653	    10.9940	     5.7068	
    -3.1891	    -4.5319	    -3.9444	    12.5885	    -0.5035	    15.2740	     1.3428	    12.0010	    11.3297	     6.2103	
    -3.3569	    -4.6997	    -4.1962	    12.7563	    -0.5035	    15.6097	     1.2589	    12.4207	    11.5814	     6.5460	
    -3.4409	    -4.8676	    -4.3640	    13.0081	    -0.5035	    15.9454	     1.1749	    12.6724	    11.7493	     6.7139	
    -3.3569	    -4.8676	    -4.3640	    13.1760	    -0.5875	    16.1972	     1.0071	    12.8403	    11.7493	     6.6299	
    -3.2730	    -4.6997	    -4.3640	    13.3438	    -0.6714	    16.3651	     0.6714	    12.9242	    11.6653	     6.2943	
    -3.0212	    -4.4479	    -4.1962	    13.3438	    -0.8392	    16.4490	     0.2518	    12.7563	    11.3297	     5.7907	
    -2.6855	    -4.0283	    -3.9444	    13.1760	    -0.9232	    16.2811	    -0.1678	    12.4207	    10.8261	     5.1193	
    -2.2659	    -3.4409	    -3.6087	    12.9242	    -1.0071	    15.9454	    -0.5875	    11.9171	    10.0708	     4.1962	
    -1.8463	    -2.8534	    -3.1052	    12.4207	    -1.0071	    15.2740	    -1.0071	    11.2457	     9.3155	     3.2730	
    -1.3428	    -2.0981	    -2.6855	    11.8332	    -1.0071	    14.5187	    -1.3428	    10.4065	     8.3923	     2.2659	
    -0.8392	    -1.4267	    -2.0981	    11.1618	    -0.8392	    13.5956	    -1.5945	     9.5673	     7.5531	     1.3428	
    -0.2518	    -0.7553	    -1.5945	    10.5743	    -0.6714	    12.7563	    -1.7624	     8.8120	     6.7139	     0.5875	
     0.3357	     0.0000	    -1.0071	    10.1547	    -0.4196	    12.0010	    -1.7624	     8.3084	     6.2103	     0.1678	
     0.9232	     0.7553	    -0.4196	     9.7351	     0.0000	    11.4975	    -1.5106	     8.0566	     5.9586	     0.0839	
     1.5106	     1.5106	     0.3357	     9.5673	     0.5875	    11.2457	    -1.0071	     8.1406	     6.1264	     0.5035	
     2.0981	     2.2659	     1.0910	     9.5673	     1.2589	    11.2457	    -0.2518	     8.4763	     6.6299	     1.2589	
     2.6016	     3.0212	     1.9302	     9.7351	     2.0981	    11.3297	     0.6714	     8.9798	     7.3853	     2.3499	
     3.0212	     3.6087	     2.6855	     9.9030	     2.9373	    11.5814	     1.5945	     9.6512	     8.3084	     3.5248	
     3.2730	     4.1122	     3.3569	     9.9869	     3.6087	    11.8332	     2.3499	    10.1547	     9.1476	     4.6158	
     3.3569	     4.4479	     3.8605	    10.0708	     4.1122	    11.9171	     2.9373	    10.4065	     9.7351	     5.4550	
     3.3569	     4.6158	     4.1962	    10.0708	     4.4479	    12.0010	     3.2730	    10.4904	    10.0708	     5.8746	
     3.2730	     4.6997	     4.3640	    10.0708	     4.6158	    11.9171	     3.3569	    10.2386	    10.0708	     5.9586	
     3.1052	     4.6997	     4.4479	     9.9869	     4.6158	    11.8332	     3.1891	     9.8190	     9.8190	     5.5389	
     3.1052	     4.6997	     4.3640	     9.9030	     4.4479	    11.7493	     2.8534	     9.3155	     9.3155	     4.7836	
     3.0212	     4.5319	     4.1962	     9.7351	     4.1962	    11.5814	     2.3499	     8.7280	     8.7280	     3.7766	
     3.0212	     4.2801	     3.9444	     9.5673	     3.7766	    11.4136	     1.7624	     8.1406	     7.9727	     2.6016	
     3.0212	     3.9444	     3.5248	     9.3155	     3.2730	    11.2457	     1.0071	     7.5531	     7.3013	     1.4267	
     2.9373	     3.4409	     3.0212	     9.0637	     2.6016	    10.9940	     0.2518	     7.1335	     6.6299	     0.3357	
     2.7695	     2.7695	     2.4338	     8.6441	     2.0142	    10.7422	    -0.5875	     6.7139	     6.0425	    -0.5875	
     2.4338	     2.1820	     1.7624	     8.2245	     1.3428	    10.4904	    -1.3428	     6.3782	     5.6229	    -1.2589	
     2.0981	     1.4267	     1.1749	     7.7209	     0.6714	    10.1547	    -2.0981	     6.2103	     5.4550	    -1.6785	
     1.5945	     0.7553	     0.5035	     7.3013	     0.0839	     9.9869	    -2.6855	     6.1264	     5.3711	    -1.7624	
     1.0910	     0.1678	     0.0000	     6.9656	    -0.3357	     9.9030	    -3.1052	     6.2943	     5.6229	    -1.5106	
     0.7553	    -0.2518	    -0.2518	     6.7978	    -0.5875	     9.9869	    -3.1891	     6.6299	     6.2103	    -0.9232	
     0.5035	    -0.5035	    -0.3357	     6.9656	    -0.5035	    10.4065	    -3.0212	     7.3013	     7.1335	     0.0839	
     0.5035	    -0.3357	    -0.0839	     7.4692	    -0.1678	    11.1618	    -2.5177	     8.3084	     8.4763	     1.5106	
     0.7553	     0.0000	     0.4196	     8.2245	     0.4196	    12.1689	    -1.7624	     9.6512	    10.0708	     3.1052	
     1.2589	     0.6714	     1.0910	     9.1476	     1.1749	    13.3438	    -0.8392	    11.0779	    11.7493	     4.8676	
     1.8463	     1.4267	     1.8463	    10.2386	     2.0981	    14.5187	     0.1678	    12.4207	    13.3438	     6.5460	
     2.5177	     2.2659	     2.6016	    11.2457	     2.9373	    15.6937	     1.1749	    13.7634	    14.7705	     7.9727	
     3.1052	     2.9373	     3.2730	    12.1689	     3.6926	    16.7847	     1.9302	    14.7705	    15.9454	     9.0637	
     3.6926	     3.6087	     3.6926	    13.0081	     4.1962	    17.6239	     2.5177	    15.5258	    16.7007	     9.8190	
     4.0283	     4.0283	     3.9444	    13.5956	     4.4479	    18.2114	     2.8534	    16.0294	    17.0364	    10.0708	
     4.1962	     4.1962	     4.0283	    14.0152	     4.4479	    18.6310	     2.8534	    16.1972	    17.0364	     9.9030	
     4.1962	     4.1962	     3.7766	    14.2670	     4.1962	    18.7988	     2.5177	    16.1133	    16.7007	     9.3994	
     4.1122	     4.0283	     3.4409	    14.2670	     3.7766	    18.7149	     2.0981	    15.9454	    16.1972	     8.6441	
     3.8605	     3.6926	     3.0212	    14.2670	     3.2730	    18.6310	     1.5106	    15.6097	    15.5258	     7.7209	
     3.6926	     3.3569	     2.6016	    14.2670	     2.7695	    18.4631	     1.0071	    15.3580	    14.9384	     6.7978	
     3.5248	     3.0212	     2.1820	    14.1830	     2.3499	    18.3792	     0.5875	    15.0223	    14.3509	     6.0425	
     3.3569	     2.6855	     1.9302	    14.2670	     2.0142	    18.2953	     0.2518	    14.8544	    13.9313	     5.4550	
     3.2730	     2.4338	     1.6785	    14.3509	     1.7624	    18.2953	     0.1678	    14.6866	    13.6795	     5.0354	
     3.1891	     2.1820	     1.5106	    14.4348	     1.6785	    18.2953	     0.2518	    14.6027	    13.5956	     4.9515	
     3.1891	     2.0142	     1.5106	    14.6866	     1.6785	    18.3792	     0.5035	    14.6027	    13.5956	     5.0354	
     3.2730	     1.9302	     1.5945	    14.9384	     1.8463	    18.3792	     0.9232	    14.6027	    13.8474	     5.4550	
     3.3569	     2.0981	     1.8463	    15.2740	     2.1820	    18.3792	     1.5945	    14.6866	    14.1830	     6.1264	
     3.6926	     2.3499	     2.3499	    15.6097	     2.6855	    18.3792	     2.4338	    14.7705	    14.6866	     6.9656	
     4.2801	     2.9373	     3.0212	    16.1133	     3.4409	    18.3792	     3.5248	    15.0223	    15.2740	     8.0566	
     5.0354	     3.7766	     4.0283	    16.6168	     4.4479	    18.6310	     4.7836	    15.4419	    16.1133	     9.3994	
     6.2103	     5.0354	     5.3711	    17.2882	     5.6229	    19.2184	     6.2103	    16.1133	    17.2043	    10.9100	
     7.7209	     6.5460	     6.9656	    18.2114	     7.0496	    20.1416	     7.7209	    17.1204	    18.4631	    12.4207	
     9.5673	     8.3923	     8.8120	    19.4702	     8.6441	    21.4844	     9.2316	    18.4631	    19.9738	    14.0152	
    11.6653	    10.5743	    10.9100	    21.0648	    10.4065	    23.1628	    10.6583	    20.1416	    21.5683	    15.6097	
    14.0991	    12.8403	    13.0920	    22.9950	    12.1689	    25.2609	    11.9171	    22.0718	    23.3307	    17.1204	
    16.5329	    15.1901	    15.3580	    25.3448	    13.9313	    27.6108	    13.0920	    24.2538	    25.0092	    18.3792	
    18.9667	    17.5400	    17.4561	    27.6947	    15.5258	    29.9606	    13.8474	    26.3519	    26.6037	    19.4702	
    21.2326	    19.7220	    19.3024	    30.0446	    16.8686	    32.2266	    14.4348	    28.3661	    27.9465	    20.2255	
    23.0789	    21.4844	    20.8969	    32.0587	    17.9596	    34.1568	    14.6866	    30.0446	    29.0375	    20.5612	
    24.4217	    22.9111	    21.9879	    33.6533	    18.6310	    35.5835	    14.6866	    31.3034	    29.6249	    20.5612	
    25.0931	    23.6664	    22.4915	    34.4086	    18.9667	    36.4227	    14.3509	    31.8909	    29.7089	    20.1416	
    24.9252	    23.7503	    22.3236	    34.3246	    18.7149	    36.3388	    13.6795	    31.6391	    29.1214	    19.2184	
    23.9182	    22.9111	    21.4005	    33.1497	    17.8757	    35.3317	    12.6724	    30.5481	    27.7786	    17.8757	
    21.9879	    21.1487	    19.7220	    30.9677	    16.3651	    33.3176	    11.3297	    28.5339	    25.7645	    15.9454	
    19.2184	    18.6310	    17.2882	    27.7786	    14.4348	    30.2963	     9.6512	    25.6805	    22.9950	    13.5956	
    15.8615	    15.5258	    14.3509	    23.7503	    12.0010	    26.6037	     7.8049	    22.2397	    19.8898	    10.9940	
    12.1689	    12.0010	    11.1618	    19.3863	     9.3994	    22.4915	     5.9586	    18.4631	    16.4490	     8.2245	
     8.3923	     8.4763	     7.8049	    14.8544	     6.8817	    18.2114	     4.2801	    14.6027	    13.0920	     5.5389	
     4.9515	     5.1193	     4.7836	    10.6583	     4.5319	    14.2670	     2.9373	    10.9940	     9.9869	     3.1052	
     2.0142	     2.3499	     2.1820	     7.0496	     2.6016	    10.7422	     1.9302	     7.9727	     7.3853	     1.0071	
    -0.1678	     0.2518	     0.2518	     4.2801	     1.1749	     8.0566	     1.3428	     5.6229	     5.4550	    -0.5875	
    -1.5945	    -1.0910	    -1.0071	     2.4338	     0.3357	     6.2943	     1.1749	     4.0283	     4.2801	    -1.6785	
    -2.2659	    -1.7624	    -1.5945	     1.5106	     0.0000	     5.3711	     1.2589	     3.2730	     3.6926	    -2.3499	
    -2.2659	    -1.8463	    -1.7624	     1.3428	     0.0000	     5.1193	     1.5106	     3.0212	     3.6087	    -2.6016	
    -1.9302	    -1.5945	    -1.5106	     1.7624	     0.1678	     5.4550	     1.5945	     3.2730	     3.8605	    -2.6855	
    -1.3428	    -1.2589	    -1.1749	     2.5177	     0.4196	     6.0425	     1.5945	     3.6926	     4.1962	    -2.7695	
    -0.7553	    -0.9232	    -0.8392	     3.3569	     0.5035	     6.7139	     1.2589	     4.1962	     4.5319	    -2.8534	
    -0.2518	    -0.6714	    -0.5875	     4.2801	     0.4196	     7.3853	     0.6714	     4.6158	     4.7836	    -2.9373	
     0.2518	    -0.5035	    -0.4196	     5.1193	     0.2518	     8.0566	     0.0000	     5.0354	     4.9515	    -3.1891	
     0.6714	    -0.3357	    -0.2518	     5.8746	     0.0839	     8.6441	    -0.7553	     5.3711	     5.0354	    -3.4409	
     1.1749	    -0.1678	     0.0839	     6.6299	     0.0000	     9.1476	    -1.3428	     5.7907	     5.1193	    -3.6926	
     1.7624	     0.2518	     0.4196	     7.3853	     0.0000	     9.6512	    -1.7624	     6.2103	     5.2032	    -3.6926	
     2.3499	     0.6714	     0.9232	     8.1406	     0.1678	    10.1547	    -1.9302	     6.7978	     5.4550	    -3.5248	
     2.9373	     1.2589	     1.5106	     8.8959	     0.5875	    10.7422	    -1.8463	     7.3853	     5.8746	    -3.1891	
     3.5248	     1.8463	     2.1820	     9.6512	     1.0910	    11.1618	    -1.4267	     8.1406	     6.4621	    -2.5177	
     4.0283	     2.5177	     2.9373	    10.3226	     1.7624	    11.6653	    -0.8392	     8.8959	     7.1335	    -1.5945	
     4.5319	     3.2730	     3.6926	    10.8261	     2.4338	    12.0010	    -0.0839	     9.6512	     7.9727	    -0.5875	
     5.0354	     3.9444	     4.3640	    11.3297	     3.1891	    12.4207	     0.7553	    10.3226	     8.8120	     0.4196	
     5.5389	     4.6997	     5.1193	    11.7493	     3.9444	    12.7563	     1.6785	    10.9940	     9.6512	     1.5106	
     6.0425	     5.3711	     5.7907	    12.1689	     4.6158	    13.0920	     2.6016	    11.5814	    10.4065	     2.5177	
     6.6299	     6.1264	     6.4621	    12.6724	     5.2872	    13.5117	     3.4409	    12.0850	    11.1618	     3.3569	
     7.3013	     6.8817	     7.1335	    13.0920	     5.7907	    14.0152	     4.1122	    12.5046	    11.7493	     4.1122	
     7.9727	     7.6370	     7.7209	    13.6795	     6.2103	    14.5187	     4.6997	    12.9242	    12.2528	     4.6997	
     8.7280	     8.3084	     8.2245	    14.1830	     6.5460	    15.1901	     5.0354	    13.1760	    12.5046	     5.0354	
     9.4833	     8.8959	     8.5602	    14.6866	     6.6299	    15.7776	     5.1193	    13.2599	    12.6724	     5.1193	
    10.0708	     9.3155	     8.8120	    15.1062	     6.6299	    16.2811	     4.9515	    13.2599	    12.5885	     5.0354	
    10.5743	     9.6512	     8.7280	    15.2740	     6.3782	    16.5329	     4.5319	    13.0081	    12.3367	     4.6158	
    10.7422	     9.6512	     8.4763	    15.2740	     6.0425	    16.6168	     3.9444	    12.5885	    11.8332	     4.1122	
    10.7422	     9.4833	     8.0566	    15.0223	     5.5389	    16.4490	     3.1891	    12.0010	    11.1618	     3.3569	
    10.4904	     9.0637	     7.4692	    14.5187	     4.9515	    16.1133	     2.4338	    11.2457	    10.4065	     2.5177	
     9.9869	     8.3923	     6.7978	    13.9313	     4.2801	    15.5258	     1.7624	    10.4904	     9.5673	     1.7624	
     9.3155	     7.6370	     6.0425	    13.2599	     3.7766	    14.9384	     1.0910	     9.7351	     8.8120	     1.0910	
     8.5602	     6.7139	     5.3711	    12.6724	     3.2730	    14.3509	     0.6714	     9.1476	     8.2245	     0.5875	
     7.7209	     5.7907	     4.7836	    12.1689	     2.9373	    13.8474	     0.4196	     8.8120	     7.8049	     0.3357	
     6.9656	     4.8676	     4.3640	    11.7493	     2.6855	    13.5117	     0.4196	     8.6441	     7.6370	     0.4196	
     6.2943	     4.1122	     4.0283	    11.3297	     2.6855	    13.2599	     0.6714	     8.6441	     7.7209	     0.7553	
     5.7907	     3.5248	     3.9444	    10.9940	     2.8534	    13.0920	     1.0910	     8.8959	     7.9727	     1.3428	
     5.3711	     3.0212	     4.0283	    10.5743	     3.1891	    13.0081	     1.7624	     9.1476	     8.4763	     2.0142	
     5.1193	     2.7695	     4.1962	    10.1547	     3.6087	    13.0081	     2.6016	     9.5673	     9.0637	     2.8534	
     4.8676	     2.6016	     4.3640	     9.8190	     4.0283	    12.9242	     3.3569	     9.8190	     9.6512	     3.6926	
     4.6997	     2.5177	     4.6158	     9.4833	     4.4479	    12.8403	     4.1122	    10.0708	    10.2386	     4.2801	
     4.5319	     2.5177	     4.7836	     9.1476	     4.6997	    12.6724	     4.7836	    10.1547	    10.5743	     4.7836	
     4.2801	     2.4338	     4.8676	     8.8959	     4.9515	    12.5046	     5.2872	    10.0708	    10.7422	     4.9515	
     4.0283	     2.3499	     4.7836	     8.6441	     5.0354	    12.2528	     5.5389	     9.8190	    10.7422	     4.9515	
     3.6926	     2.1820	     4.5319	     8.4763	     4.9515	    11.9171	     5.4550	     9.3994	    10.4904	     4.6158	
     3.3569	     1.9302	     4.1962	     8.3084	     4.6997	    11.5814	     5.2032	     8.8959	    10.0708	     4.1122	
     2.9373	     1.5945	     3.6087	     8.2245	     4.2801	    11.2457	     4.6997	     8.3084	     9.5673	     3.4409	
     2.5177	     1.2589	     3.0212	     8.1406	     3.8605	    10.9940	     4.0283	     7.8049	     8.9798	     2.6016	
     2.0142	     0.9232	     2.4338	     8.0566	     3.3569	    10.7422	     3.1891	     7.3853	     8.3084	     1.7624	
     1.5945	     0.5875	     1.8463	     8.0566	     2.9373	    10.6583	     2.5177	     7.0496	     7.8049	     0.9232	
     1.1749	     0.2518	     1.3428	     7.9727	     2.6016	    10.5743	     1.8463	     6.7978	     7.3853	     0.2518	
     0.6714	     0.0000	     1.0071	     7.9727	     2.3499	    10.5743	     1.3428	     6.6299	     7.1335	    -0.4196	
     0.2518	    -0.2518	     0.6714	     7.8888	     2.1820	    10.6583	     1.0910	     6.5460	     6.8817	    -0.8392	
    -0.1678	    -0.5035	     0.5035	     7.7209	     2.0981	    10.7422	     1.0071	     6.5460	     6.8817	    -1.0071	
    -0.5875	    -0.7553	     0.4196	     7.4692	     2.0981	    10.7422	     1.1749	     6.7139	     6.8817	    -1.0071	
    -1.0071	    -0.8392	     0.4196	     7.2174	     2.1820	    10.8261	     1.5945	     6.8817	     7.0496	    -0.8392	
    -1.3428	    -0.9232	     0.5875	     6.8817	     2.4338	    10.8261	     2.1820	     7.1335	     7.3853	    -0.4196	
    -1.5945	    -0.9232	     0.9232	     6.6299	     2.7695	    10.8261	     2.9373	     7.3853	     7.6370	     0.0839	
    -1.8463	    -0.7553	     1.3428	     6.2103	     3.1052	    10.8261	     3.7766	     7.5531	     7.8888	     0.6714	
    -2.0142	    -0.5875	     1.7624	     5.8746	     3.6087	    10.6583	     4.6158	     7.6370	     7.9727	     1.0910	
    -2.0142	    -0.4196	     2.2659	     5.6229	     4.0283	    10.4065	     5.4550	     7.6370	     7.9727	     1.5106	
[Epoch Header]
[Trial Type]	23
[Accept]	1
[Correct]	0
[RT]	 0.000
[Resp]	0
[Epoch Data]
   -13.1760	    -7.0496	    -8.3923	   -18.2114	    -6.8817	   -16.1972	    -1.5106	   -12.7563	   -10.0708	     2.1820	
   -13.5117	    -7.3013	    -8.6441	   -18.7149	    -6.9656	   -16.7847	    -1.5106	   -13.3438	   -10.5743	     1.6785	
   -13.9313	    -7.5531	    -8.8959	   -19.3024	    -7.0496	   -17.3721	    -1.3428	   -13.8474	   -10.9100	     1.2589	
   -14.2670	    -7.8049	    -8.9798	   -19.9738	    -7.0496	   -17.9596	    -1.0910	   -14.2670	   -11.0779	     1.0910	
   -14.5187	    -8.0566	    -9.0637	   -20.6451	    -6.8817	   -18.3792	    -0.6714	   -14.6027	   -11.1618	     1.0910	
   -14.6866	    -8.1406	    -8.9798	   -21.3165	    -6.6299	   -18.7988	    -0.0839	   -14.7705	   -10.9940	     1.3428	
   -14.7705	    -8.2245	    -8.8120	   -22.0718	    -6.2103	   -19.0506	     0.5035	   -14.7705	   -10.7422	     1.6785	
   -14.8544	    -8.2245	    -8.6441	   -22.8271	    -5.7907	   -19.2184	     1.1749	   -14.7705	   -10.3226	     2.1820	
   -14.8544	    -8.2245	    -8.3923	   -23.5825	    -5.3711	   -19.3024	     1.6785	   -14.6027	    -9.9869	     2.6016	
   -14.9384	    -8.2245	    -8.3084	   -24.2538	    -5.0354	   -19.3863	     2.0981	   -14.5187	    -9.6512	     3.0212	
   -15.1062	    -8.3084	    -8.3084	   -24.8413	    -4.9515	   -19.4702	     2.1820	   -14.6027	    -9.5673	     3.1891	
   -15.3580	    -8.3923	    -8.4763	   -25.2609	    -5.0354	   -19.6381	     2.0142	   -14.7705	    -9.5673	     3.1052	
   -15.7776	    -8.6441	    -8.8120	   -25.5127	    -5.3711	   -19.9738	     1.5106	   -15.1901	    -9.9030	     2.8534	
   -16.2811	    -9.0637	    -9.3155	   -25.7645	    -6.0425	   -20.3934	     0.7553	   -15.6937	   -10.4065	     2.3499	
   -16.8686	    -9.5673	    -9.9869	   -25.8484	    -6.8817	   -20.8130	    -0.3357	   -16.2811	   -10.9940	     1.6785	
   -17.4561	   -10.2386	   -10.8261	   -25.9323	    -7.8049	   -21.2326	    -1.5106	   -16.7847	   -11.6653	     0.9232	
   -18.1274	   -10.9940	   -11.7493	   -25.9323	    -8.8120	   -21.4844	    -2.7695	   -17.2882	   -12.2528	     0.1678	
   -18.7149	   -11.7493	   -12.5885	   -25.9323	    -9.8190	   -21.6522	    -3.9444	   -17.6239	   -12.7563	    -0.4196	
   -19.2184	   -12.4207	   -13.4277	   -25.7645	   -10.6583	   -21.6522	    -4.9515	   -17.7917	   -13.0920	    -0.9232	
   -19.6381	   -13.0920	   -14.0991	   -25.5127	   -11.4136	   -21.4844	    -5.7907	   -17.7078	   -13.1760	    -1.2589	
   -19.9738	   -13.5956	   -14.6027	   -25.1770	   -11.9171	   -21.0648	    -6.2943	   -17.5400	   -13.0920	    -1.2589	
   -20.2255	   -14.0152	   -14.9384	   -24.6735	   -12.1689	   -20.5612	    -6.6299	   -17.0364	   -12.8403	    -1.0910	
   -20.3094	   -14.1830	   -15.1901	   -24.0021	   -12.3367	   -19.8898	    -6.6299	   -16.3651	   -12.3367	    -0.7553	
   -20.3934	   -14.3509	   -15.2740	   -23.1628	   -12.2528	   -19.0506	    -6.4621	   -15.5258	   -11.5814	    -0.0839	
   -20.3094	   -14.2670	   -15.2740	   -22.0718	   -12.0010	   -18.0435	    -6.0425	   -14.5187	   -10.6583	     0.6714	
   -20.0577	   -14.0152	   -15.0223	   -20.8130	   -11.6653	   -16.7847	    -5.3711	   -13.3438	    -9.5673	     1.5945	
   -19.7220	   -13.5117	   -14.6866	   -19.3024	   -10.9940	   -15.4419	    -4.6158	   -12.0010	    -8.3923	     2.6855	
   -19.0506	   -12.8403	   -14.0991	   -17.4561	   -10.2386	   -13.8474	    -3.6087	   -10.5743	    -7.1335	     3.8605	
   -18.2953	   -12.0010	   -13.3438	   -15.5258	    -9.3994	   -12.2528	    -2.6016	    -9.1476	    -5.8746	     5.0354	
   -17.4561	   -11.0779	   -12.5885	   -13.5117	    -8.5602	   -10.6583	    -1.5945	    -7.8888	    -4.7836	     5.9586	
   -16.5329	   -10.2386	   -11.8332	   -11.5814	    -7.7209	    -9.1476	    -0.7553	    -6.8817	    -4.0283	     6.5460	
   -15.7776	    -9.5673	   -11.2457	    -9.8190	    -7.1335	    -8.0566	    -0.1678	    -6.2103	    -3.6926	     6.6299	
   -15.0223	    -9.0637	   -10.7422	    -8.4763	    -6.7978	    -7.2174	     0.1678	    -5.9586	    -3.8605	     6.2943	
   -14.5187	    -8.8120	   -10.5743	    -7.4692	    -6.7978	    -6.7139	     0.0839	    -6.0425	    -4.5319	     5.4550	
   -14.2670	    -8.8120	   -10.5743	    -6.9656	    -6.9656	    -6.6299	    -0.1678	    -6.4621	    -5.4550	     4.1962	
   -14.0991	    -9.0637	   -10.7422	    -6.7139	    -7.4692	    -6.7139	    -0.7553	    -7.0496	    -6.7139	     2.6855	
   -14.0152	    -9.4833	   -11.1618	    -6.7139	    -8.0566	    -7.0496	    -1.5106	    -7.8888	    -8.1406	     1.0071	
   -14.0152	    -9.9869	   -11.6653	    -6.8817	    -8.7280	    -7.4692	    -2.3499	    -8.7280	    -9.5673	    -0.5875	
   -14.0152	   -10.4065	   -12.0850	    -6.9656	    -9.3155	    -7.8049	    -3.1891	    -9.5673	   -10.9100	    -2.0981	
   -13.8474	   -10.7422	   -12.5046	    -7.0496	    -9.8190	    -8.0566	    -3.9444	   -10.2386	   -12.0010	    -3.3569	
   -13.5117	   -10.9100	   -12.6724	    -6.8817	   -10.0708	    -8.1406	    -4.4479	   -10.6583	   -12.8403	    -4.1962	
   -12.8403	   -10.7422	   -12.5885	    -6.5460	   -10.0708	    -8.0566	    -4.6997	   -10.8261	   -13.2599	    -4.6158	
   -11.9171	   -10.2386	   -12.1689	    -5.9586	    -9.7351	    -7.7209	    -4.5319	   -10.7422	   -13.3438	    -4.6158	
   -10.6583	    -9.3994	   -11.4136	    -5.1193	    -8.9798	    -7.3013	    -4.0283	   -10.3226	   -13.0081	    -4.1962	
    -9.2316	    -8.1406	   -10.4065	    -3.9444	    -7.9727	    -6.6299	    -3.1052	    -9.7351	   -12.3367	    -3.4409	
    -7.6370	    -6.7139	    -9.1476	    -2.5177	    -6.6299	    -5.7907	    -2.0142	    -8.9798	   -11.4136	    -2.3499	
    -5.9586	    -5.1193	    -7.7209	    -1.0071	    -5.2032	    -4.8676	    -0.6714	    -7.9727	   -10.2386	    -1.0071	
    -4.3640	    -3.5248	    -6.2103	     0.5875	    -3.6087	    -3.7766	     0.7553	    -6.8817	    -8.9798	     0.4196	
    -2.9373	    -1.9302	    -4.7836	     2.2659	    -2.1820	    -2.6855	     2.0981	    -5.6229	    -7.6370	     1.8463	
    -1.5945	    -0.5035	    -3.4409	     3.7766	    -0.8392	    -1.5945	     3.3569	    -4.4479	    -6.2943	     3.1891	
    -0.5035	     0.7553	    -2.2659	     5.0354	     0.2518	    -0.5875	     4.3640	    -3.3569	    -5.2032	     4.3640	
     0.3357	     1.7624	    -1.4267	     6.1264	     1.0910	     0.1678	     5.0354	    -2.5177	    -4.3640	     5.1193	
     0.8392	     2.3499	    -1.0071	     6.7978	     1.4267	     0.5875	     5.2872	    -2.0981	    -4.0283	     5.3711	
     1.0071	     2.6016	    -0.8392	     7.1335	     1.4267	     0.5875	     5.1193	    -2.0981	    -4.1122	     5.1193	
     0.8392	     2.5177	    -1.1749	     7.1335	     1.0910	     0.3357	     4.5319	    -2.6016	    -4.6997	     4.3640	
     0.5875	     2.1820	    -1.5945	     6.7978	     0.4196	    -0.2518	     3.6926	    -3.4409	    -5.5389	     3.2730	
     0.1678	     1.7624	    -2.2659	     6.2103	    -0.2518	    -1.0071	     2.7695	    -4.5319	    -6.6299	     1.9302	
    -0.1678	     1.3428	    -2.8534	     5.6229	    -1.0071	    -1.8463	     1.8463	    -5.7068	    -7.7209	     0.5875	
    -0.4196	     1.0071	    -3.2730	     4.8676	    -1.6785	    -2.6016	     1.0910	    -6.8817	    -8.7280	    -0.5875	
    -0.5035	     0.9232	    -3.6087	     4.1122	    -2.0981	    -3.2730	     0.5035	    -7.9727	    -9.5673	    -1.5945	
    -0.4196	     0.9232	    -3.6926	     3.3569	    -2.4338	    -3.9444	     0.0839	    -8.9798	   -10.3226	    -2.3499	
    -0.3357	     1.0071	    -3.6926	     2.6016	    -2.6016	    -4.5319	     0.0000	    -9.8190	   -10.8261	    -2.7695	
    -0.2518	     1.1749	    -3.6087	     1.7624	    -2.6016	    -5.1193	     0.0839	   -10.5743	   -11.2457	    -2.9373	
    -0.1678	     1.4267	    -3.3569	     1.0910	    -2.4338	    -5.5389	     0.4196	   -11.0779	   -11.4975	    -2.8534	
     0.0000	     1.7624	    -3.0212	     0.4196	    -2.0142	    -5.9586	     1.0071	   -11.4136	   -11.4975	    -2.3499	
     0.1678	     2.1820	    -2.4338	    -0.1678	    -1.5106	    -6.1264	     1.7624	   -11.5814	   -11.2457	    -1.5945	
     0.5035	     2.6016	    -1.7624	    -0.5875	    -0.7553	    -6.2943	     2.7695	   -11.4136	   -10.7422	    -0.6714	
     0.8392	     3.1891	    -1.0071	    -1.0071	     0.1678	    -6.2103	     3.9444	   -10.9940	   -10.0708	     0.5875	
     1.3428	     3.8605	    -0.1678	    -1.2589	     1.0910	    -6.0425	     5.1193	   -10.4065	    -9.1476	     1.8463	
     1.8463	     4.5319	     0.6714	    -1.4267	     1.9302	    -5.7907	     6.2103	    -9.6512	    -8.2245	     3.1052	
     2.2659	     5.1193	     1.4267	    -1.5945	     2.7695	    -5.3711	     7.2174	    -8.8120	    -7.3013	     4.1962	
     2.6855	     5.7068	     2.0142	    -1.7624	     3.2730	    -5.0354	     7.8888	    -8.1406	    -6.5460	     5.1193	
     2.9373	     6.1264	     2.4338	    -1.9302	     3.6087	    -4.7836	     8.2245	    -7.5531	    -5.9586	     5.6229	
     3.1052	     6.2943	     2.5177	    -2.1820	     3.6087	    -4.6997	     8.1406	    -7.1335	    -5.7068	     5.7907	
     3.0212	     6.2943	     2.4338	    -2.6016	     3.1891	    -4.8676	     7.7209	    -7.1335	    -5.7907	     5.5389	
     2.7695	     6.0425	     2.0142	    -3.0212	     2.6016	    -5.2872	     7.0496	    -7.3853	    -6.2103	     4.8676	
     2.4338	     5.6229	     1.5106	    -3.6087	     1.8463	    -5.8746	     6.0425	    -7.8888	    -6.8817	     4.0283	
     2.0981	     5.2032	     0.8392	    -4.1122	     1.0071	    -6.6299	     5.0354	    -8.5602	    -7.7209	     3.1052	
     1.7624	     4.7836	     0.3357	    -4.6158	     0.2518	    -7.3853	     4.0283	    -9.1476	    -8.4763	     2.1820	
     1.5945	     4.3640	    -0.1678	    -5.1193	    -0.4196	    -8.1406	     3.1891	    -9.6512	    -8.9798	     1.5106	
     1.4267	     4.0283	    -0.5035	    -5.5389	    -0.8392	    -8.7280	     2.5177	    -9.9869	    -9.3155	     1.0071	
     1.2589	     3.6926	    -0.7553	    -6.0425	    -1.1749	    -9.1476	     2.0981	   -10.1547	    -9.3994	     0.8392	
     1.1749	     3.4409	    -0.9232	    -6.6299	    -1.3428	    -9.4833	     1.9302	   -10.1547	    -9.2316	     0.8392	
     1.0071	     3.1891	    -1.0071	    -7.3013	    -1.3428	    -9.7351	     2.0981	    -9.9869	    -8.8959	     1.0910	
     0.8392	     3.0212	    -1.0910	    -8.0566	    -1.1749	    -9.9869	     2.4338	    -9.7351	    -8.3084	     1.5106	
     0.6714	     2.8534	    -1.0071	    -8.8959	    -0.8392	   -10.1547	     2.9373	    -9.3994	    -7.6370	     2.1820	
     0.3357	     2.6855	    -1.0071	    -9.8190	    -0.5875	   -10.2386	     3.5248	    -9.0637	    -6.7978	     2.9373	
    -0.0839	     2.5177	    -1.0910	   -10.6583	    -0.2518	   -10.3226	     4.1962	    -8.6441	    -6.0425	     3.6926	
    -0.5875	     2.2659	    -1.1749	   -11.4975	    -0.1678	   -10.4904	     4.6997	    -8.2245	    -5.3711	     4.3640	
    -1.3428	     1.9302	    -1.5106	   -12.3367	    -0.1678	   -10.6583	     4.9515	    -7.9727	    -4.9515	     4.7836	
    -2.1820	     1.4267	    -1.9302	   -13.1760	    -0.3357	   -10.9940	     5.0354	    -7.9727	    -4.7836	     4.9515	
    -3.1891	     0.8392	    -2.6016	   -14.0991	    -0.6714	   -11.3297	     4.8676	    -8.0566	    -4.9515	     4.7836	
    -4.2801	     0.1678	    -3.4409	   -15.0223	    -1.2589	   -11.9171	     4.3640	    -8.3084	    -5.3711	     4.3640	
    -5.4550	    -0.6714	    -4.3640	   -16.0294	    -2.0142	   -12.5046	     3.6926	    -8.7280	    -6.0425	     3.6926	
    -6.7139	    -1.6785	    -5.5389	   -17.1204	    -2.8534	   -13.2599	     2.6855	    -9.3155	    -6.7978	     2.7695	
    -7.9727	    -2.7695	    -6.7978	   -18.2114	    -3.8605	   -14.0991	     1.5106	    -9.9869	    -7.7209	     1.7624	
    -9.1476	    -4.0283	    -8.0566	   -19.3024	    -4.8676	   -14.8544	     0.3357	   -10.6583	    -8.6441	     0.7553	
   -10.2386	    -5.2872	    -9.3155	   -20.3094	    -5.9586	   -15.6097	    -0.8392	   -11.3297	    -9.5673	    -0.1678	
   -11.1618	    -6.5460	   -10.5743	   -21.0648	    -6.8817	   -16.1972	    -1.9302	   -11.9171	   -10.3226	    -0.9232	
   -11.8332	    -7.7209	   -11.5814	   -21.7361	    -7.7209	   -16.6168	    -2.8534	   -12.4207	   -10.8261	    -1.3428	
   -12.2528	    -8.6441	   -12.4207	   -21.9879	    -8.3923	   -16.7007	    -3.4409	   -12.5885	   -11.0779	    -1.4267	
   -12.4207	    -9.3155	   -12.9242	   -21.9040	    -8.8120	   -16.4490	    -3.7766	   -12.5046	   -10.9940	    -1.1749	
   -12.2528	    -9.6512	   -13.0920	   -21.4844	    -8.8959	   -15.7776	    -3.6926	   -12.0010	   -10.4904	    -0.5035	
   -11.9171	    -9.6512	   -12.9242	   -20.6451	    -8.7280	   -14.7705	    -3.2730	   -11.1618	    -9.5673	     0.5875	
   -11.3297	    -9.3994	   -12.5885	   -19.4702	    -8.3084	   -13.4277	    -2.6016	    -9.9030	    -8.3923	     1.9302	
   -10.6583	    -8.9798	   -12.0850	   -18.0435	    -7.7209	   -12.0010	    -1.6785	    -8.3923	    -6.9656	     3.4409	
   -10.0708	    -8.5602	   -11.4975	   -16.6168	    -7.1335	   -10.4904	    -0.7553	    -6.8817	    -5.5389	     5.0354	
    -9.4833	    -8.0566	   -10.9940	   -15.1901	    -6.4621	    -8.9798	     0.1678	    -5.4550	    -4.1122	     6.5460	
    -8.9798	    -7.6370	   -10.4904	   -13.7634	    -5.7907	    -7.6370	     1.0910	    -4.1122	    -2.8534	     7.8049	
    -8.4763	    -7.1335	    -9.9869	   -12.2528	    -5.1193	    -6.2943	     1.9302	    -2.9373	    -1.8463	     8.8959	
    -7.9727	    -6.6299	    -9.3994	   -10.8261	    -4.5319	    -5.1193	     2.6855	    -1.9302	    -1.0910	     9.7351	
    -7.3853	    -5.9586	    -8.8120	    -9.2316	    -3.9444	    -3.9444	     3.3569	    -1.1749	    -0.5035	    10.3226	
    -6.7978	    -5.2872	    -8.1406	    -7.6370	    -3.3569	    -2.8534	     3.8605	    -0.5875	    -0.0839	    10.5743	
    -5.9586	    -4.5319	    -7.4692	    -6.0425	    -2.9373	    -1.8463	     4.1122	    -0.1678	     0.1678	    10.5743	
    -5.1193	    -3.7766	    -6.8817	    -4.4479	    -2.6016	    -0.9232	     4.1962	     0.1678	     0.2518	    10.4065	
    -4.1962	    -3.0212	    -6.2943	    -2.8534	    -2.2659	     0.0000	     4.1122	     0.2518	     0.2518	     9.9030	
    -3.1891	    -2.3499	    -5.7907	    -1.3428	    -2.0981	     0.7553	     3.8605	     0.2518	     0.0839	     9.3994	
    -2.0981	    -1.6785	    -5.3711	     0.0839	    -1.8463	     1.4267	     3.6087	     0.2518	    -0.0839	     8.7280	
    -1.0910	    -1.0910	    -4.8676	     1.4267	    -1.5945	     2.0142	     3.4409	     0.0839	    -0.2518	     8.1406	
    -0.0839	    -0.5875	    -4.5319	     2.5177	    -1.4267	     2.5177	     3.2730	    -0.0839	    -0.4196	     7.6370	
     0.7553	     0.0000	    -4.1122	     3.4409	    -1.0910	     2.9373	     3.2730	    -0.1678	    -0.5875	     7.2174	
     1.5945	     0.5035	    -3.6926	     4.2801	    -0.6714	     3.1891	     3.5248	    -0.2518	    -0.5875	     7.0496	
     2.4338	     1.0910	    -3.1891	     4.8676	    -0.0839	     3.4409	     4.0283	    -0.1678	    -0.4196	     7.1335	
     3.2730	     1.7624	    -2.6016	     5.3711	     0.5875	     3.6087	     4.6997	     0.0839	    -0.0839	     7.5531	
     4.0283	     2.6016	    -1.8463	     5.8746	     1.5106	     3.9444	     5.6229	     0.5035	     0.5035	     8.3084	
     4.8676	     3.6087	    -0.9232	     6.2943	     2.5177	     4.2801	     6.7978	     1.0910	     1.2589	     9.3155	
     5.7068	     4.6158	     0.0839	     6.7139	     3.6087	     4.6158	     7.9727	     1.7624	     2.0981	    10.4904	
     6.4621	     5.7907	     1.0910	     7.1335	     4.6997	     5.0354	     9.1476	     2.4338	     2.9373	    11.6653	
     7.1335	     6.8817	     2.0142	     7.5531	     5.5389	     5.4550	    10.1547	     3.0212	     3.6926	    12.8403	
     7.7209	     7.8049	     2.7695	     7.8888	     6.2943	     5.7068	    10.9100	     3.4409	     4.2801	    13.8474	
     8.1406	     8.5602	     3.2730	     7.9727	     6.7139	     5.8746	    11.4136	     3.6087	     4.6158	    14.5187	
     8.3923	     9.0637	     3.5248	     7.8888	     6.7978	     5.7068	    11.5814	     3.5248	     4.6158	    14.6866	
     8.3923	     9.2316	     3.4409	     7.3853	     6.5460	     5.2872	    11.3297	     3.0212	     4.1962	    14.4348	
     8.1406	     8.9798	     2.9373	     6.6299	     5.8746	     4.5319	    10.6583	     2.0981	     3.3569	    13.5117	
     7.6370	     8.3084	     2.1820	     5.6229	     4.8676	     3.5248	     9.7351	     0.9232	     2.0981	    12.1689	
     6.9656	     7.3853	     1.2589	     4.3640	     3.6926	     2.2659	     8.4763	    -0.5875	     0.5035	    10.4065	
     6.2103	     6.2943	     0.2518	     3.1052	     2.4338	     0.8392	     7.2174	    -2.2659	    -1.2589	     8.3923	
     5.3711	     5.2032	    -0.7553	     1.8463	     1.2589	    -0.5875	     5.9586	    -3.9444	    -3.1052	     6.3782	
     4.5319	     4.1962	    -1.5945	     0.7553	     0.1678	    -2.0142	     4.8676	    -5.6229	    -4.8676	     4.4479	
     3.7766	     3.1891	    -2.3499	    -0.0839	    -0.7553	    -3.3569	     3.9444	    -7.1335	    -6.3782	     2.8534	
     3.1052	     2.3499	    -3.0212	    -0.6714	    -1.5945	    -4.5319	     3.1052	    -8.4763	    -7.7209	     1.5945	
     2.6016	     1.6785	    -3.6087	    -1.0071	    -2.2659	    -5.4550	     2.4338	    -9.5673	    -8.6441	     0.6714	
     2.0981	     1.0071	    -4.1122	    -1.1749	    -2.7695	    -6.0425	     1.9302	   -10.2386	    -9.3155	     0.0839	
     1.6785	     0.5035	    -4.5319	    -1.0910	    -3.2730	    -6.4621	     1.5945	   -10.7422	    -9.7351	    -0.0839	
     1.4267	     0.0839	    -4.8676	    -0.8392	    -3.5248	    -6.4621	     1.4267	   -10.8261	    -9.7351	     0.0839	
     1.2589	    -0.1678	    -5.1193	    -0.3357	    -3.6926	    -6.2103	     1.4267	   -10.6583	    -9.5673	     0.5035	
     1.1749	    -0.2518	    -5.2032	     0.3357	    -3.7766	    -5.7907	     1.6785	   -10.2386	    -9.0637	     1.1749	
     1.2589	    -0.2518	    -5.1193	     1.0910	    -3.6087	    -5.2032	     2.0142	    -9.6512	    -8.5602	     1.9302	
     1.4267	     0.0000	    -4.9515	     1.9302	    -3.3569	    -4.4479	     2.4338	    -8.9798	    -7.9727	     2.6855	
     1.7624	     0.3357	    -4.6158	     2.7695	    -3.0212	    -3.7766	     2.9373	    -8.3084	    -7.3853	     3.4409	
     2.0981	     0.6714	    -4.2801	     3.6087	    -2.6855	    -3.0212	     3.4409	    -7.6370	    -6.8817	     4.1122	
     2.3499	     1.0910	    -3.9444	     4.1122	    -2.3499	    -2.5177	     3.8605	    -7.1335	    -6.5460	     4.5319	
     2.4338	     1.2589	    -3.8605	     4.4479	    -2.1820	    -2.1820	     4.1962	    -6.8817	    -6.4621	     4.6997	
     2.3499	     1.3428	    -3.9444	     4.5319	    -2.2659	    -2.0142	     4.1962	    -6.7978	    -6.5460	     4.6997	
     2.0142	     1.0910	    -4.2801	     4.4479	    -2.5177	    -2.0981	     4.0283	    -6.9656	    -6.8817	     4.3640	
     1.3428	     0.5875	    -4.7836	     4.1962	    -3.0212	    -2.2659	     3.6087	    -7.2174	    -7.3013	     3.8605	
     0.5875	     0.0000	    -5.5389	     3.7766	    -3.6087	    -2.5177	     3.0212	    -7.5531	    -7.7209	     3.3569	
    -0.4196	    -0.7553	    -6.2943	     3.4409	    -4.3640	    -2.8534	     2.3499	    -7.9727	    -8.2245	     2.7695	
    -1.3428	    -1.5945	    -7.1335	     3.0212	    -5.1193	    -3.1891	     1.5945	    -8.3923	    -8.6441	     2.2659	
    -2.2659	    -2.3499	    -7.9727	     2.6016	    -5.9586	    -3.5248	     0.7553	    -8.7280	    -8.9798	     1.9302	
    -3.1891	    -3.1891	    -8.8120	     2.1820	    -6.6299	    -3.7766	     0.0839	    -8.8959	    -9.1476	     1.7624	
    -3.8605	    -3.8605	    -9.4833	     1.8463	    -7.2174	    -3.9444	    -0.5035	    -9.0637	    -9.1476	     1.8463	
    -4.4479	    -4.4479	   -10.0708	     1.5945	    -7.6370	    -4.1122	    -0.9232	    -8.9798	    -9.0637	     2.0981	
    -4.7836	    -4.9515	   -10.4065	     1.4267	    -7.9727	    -4.1122	    -1.0910	    -8.8120	    -8.7280	     2.6016	
    -5.0354	    -5.2872	   -10.6583	     1.3428	    -7.9727	    -3.9444	    -1.0071	    -8.4763	    -8.3923	     3.2730	
    -5.1193	    -5.5389	   -10.7422	     1.2589	    -7.9727	    -3.7766	    -0.7553	    -8.0566	    -7.8888	     4.0283	
    -5.2032	    -5.7068	   -10.7422	     1.0910	    -7.8049	    -3.6087	    -0.2518	    -7.6370	    -7.4692	     4.7836	
    -5.3711	    -5.8746	   -10.7422	     1.0071	    -7.6370	    -3.5248	     0.1678	    -7.3013	    -7.1335	     5.3711	
    -5.5389	    -6.1264	   -10.7422	     0.7553	    -7.4692	    -3.5248	     0.5875	    -7.1335	    -7.0496	     5.7907	
    -5.7907	    -6.3782	   -10.8261	     0.5035	    -7.4692	    -3.7766	     0.8392	    -7.2174	    -7.0496	     5.9586	
    -6.1264	    -6.6299	   -10.9100	     0.1678	    -7.5531	    -4.1962	     0.9232	    -7.4692	    -7.3013	     5.7907	
    -6.5460	    -6.9656	   -11.1618	    -0.0839	    -7.7209	    -4.7836	     0.8392	    -7.9727	    -7.8049	     5.3711	
    -6.8817	    -7.2174	   -11.4136	    -0.3357	    -8.0566	    -5.3711	     0.4196	    -8.6441	    -8.3084	     4.6997	
    -7.2174	    -7.4692	   -11.7493	    -0.5875	    -8.4763	    -5.9586	    -0.0839	    -9.3155	    -9.0637	     3.7766	
    -7.4692	    -7.6370	   -12.0850	    -0.7553	    -8.8959	    -6.5460	    -0.8392	   -10.1547	    -9.8190	     2.7695	
    -7.8049	    -7.8888	   -12.4207	    -1.0071	    -9.4833	    -7.1335	    -1.6785	   -10.9100	   -10.6583	     1.5945	
    -8.0566	    -8.1406	   -12.8403	    -1.2589	   -10.1547	    -7.6370	    -2.6855	   -11.7493	   -11.5814	     0.3357	
    -8.3084	    -8.3084	   -13.3438	    -1.5106	   -10.8261	    -8.0566	    -3.6087	   -12.5885	   -12.5046	    -0.8392	
    -8.4763	    -8.6441	   -13.7634	    -1.8463	   -11.4136	    -8.5602	    -4.5319	   -13.4277	   -13.3438	    -2.0142	
    -8.5602	    -8.8959	   -14.1830	    -2.1820	   -12.0010	    -8.9798	    -5.2872	   -14.0991	   -14.0991	    -3.0212	
    -8.6441	    -9.1476	   -14.4348	    -2.6016	   -12.5046	    -9.3994	    -5.8746	   -14.6866	   -14.6866	    -3.8605	
    -8.5602	    -9.3155	   -14.6866	    -3.0212	   -12.8403	    -9.9030	    -6.2103	   -15.1901	   -15.1062	    -4.5319	
    -8.4763	    -9.4833	   -14.7705	    -3.6087	   -13.0081	   -10.3226	    -6.3782	   -15.6097	   -15.4419	    -5.1193	
    -8.2245	    -9.4833	   -14.7705	    -4.1962	   -13.0081	   -10.8261	    -6.2103	   -15.8615	   -15.6097	    -5.3711	
    -7.9727	    -9.3994	   -14.6866	    -4.6997	   -12.8403	   -11.2457	    -5.8746	   -16.1133	   -15.7776	    -5.5389	
    -7.5531	    -9.1476	   -14.3509	    -5.2872	   -12.5885	   -11.6653	    -5.2872	   -16.1972	   -15.7776	    -5.4550	
    -7.0496	    -8.8959	   -14.0152	    -5.7068	   -12.1689	   -11.9171	    -4.6158	   -16.1972	   -15.6937	    -5.2032	
    -6.5460	    -8.5602	   -13.6795	    -6.2103	   -11.6653	   -12.1689	    -3.9444	   -16.1972	   -15.5258	    -4.7836	
    -6.1264	    -8.1406	   -13.2599	    -6.6299	   -11.2457	   -12.3367	    -3.3569	   -16.1972	   -15.4419	    -4.4479	
    -5.7068	    -7.8888	   -13.0081	    -7.1335	   -10.8261	   -12.5046	    -2.9373	   -16.2811	   -15.3580	    -4.1122	
    -5.3711	    -7.5531	   -12.8403	    -7.7209	   -10.4904	   -12.7563	    -2.6855	   -16.4490	   -15.3580	    -4.0283	
    -5.2032	    -7.3853	   -12.7563	    -8.3084	   -10.3226	   -13.0081	    -2.5177	   -16.7007	   -15.4419	    -4.1122	
    -5.2032	    -7.2174	   -12.7563	    -9.0637	   -10.2386	   -13.3438	    -2.6016	   -17.1204	   -15.6937	    -4.3640	
    -5.3711	    -7.2174	   -12.9242	    -9.7351	   -10.3226	   -13.6795	    -2.8534	   -17.5400	   -16.1133	    -4.7836	
    -5.7068	    -7.3013	   -13.1760	   -10.4904	   -10.5743	   -14.0152	    -3.2730	   -18.1274	   -16.5329	    -5.3711	
    -6.2943	    -7.6370	   -13.5956	   -11.1618	   -10.9940	   -14.5187	    -3.9444	   -18.7149	   -17.2043	    -6.1264	
    -7.0496	    -8.1406	   -14.1830	   -11.8332	   -11.5814	   -15.0223	    -4.6158	   -19.3863	   -17.8757	    -6.9656	
    -7.9727	    -8.7280	   -14.7705	   -12.5046	   -12.1689	   -15.4419	    -5.4550	   -20.0577	   -18.4631	    -7.7209	
    -8.8959	    -9.4833	   -15.5258	   -13.0081	   -12.9242	   -15.9454	    -6.2103	   -20.6451	   -19.0506	    -8.3923	
    -9.9030	   -10.2386	   -16.1133	   -13.5117	   -13.5956	   -16.3651	    -6.9656	   -21.1487	   -19.5541	    -8.9798	
   -10.6583	   -10.9100	   -16.7007	   -14.0152	   -14.1830	   -16.7007	    -7.6370	   -21.4844	   -19.8059	    -9.3155	
   -11.4136	   -11.5814	   -17.2882	   -14.4348	   -14.7705	   -17.0364	    -8.1406	   -21.7361	   -19.9738	    -9.3994	
   -11.9171	   -12.0850	   -17.7078	   -14.8544	   -15.2740	   -17.3721	    -8.6441	   -21.9040	   -19.9738	    -9.3155	
   -12.2528	   -12.5885	   -18.0435	   -15.1901	   -15.6937	   -17.6239	    -8.9798	   -21.9879	   -19.8898	    -9.0637	
   -12.4207	   -12.9242	   -18.2953	   -15.6097	   -15.9454	   -17.9596	    -9.1476	   -21.9879	   -19.6381	    -8.7280	
   -12.5046	   -13.1760	   -18.4631	   -15.8615	   -16.1972	   -18.2114	    -9.3155	   -21.9040	   -19.3863	    -8.2245	
   -12.4207	   -13.3438	   -18.5471	   -16.0294	   -16.2811	   -18.3792	    -9.3155	   -21.7361	   -19.0506	    -7.6370	
   -12.1689	   -13.2599	   -18.4631	   -15.8615	   -16.2811	   -18.2114	    -9.2316	   -21.3165	   -18.5471	    -6.8817	
   -11.7493	   -13.0920	   -18.3792	   -15.4419	   -16.1133	   -17.8757	    -9.0637	   -20.7291	   -17.9596	    -6.2103	
   -11.1618	   -12.8403	   -18.1274	   -14.6866	   -15.9454	   -17.2882	    -8.8120	   -19.9738	   -17.2882	    -5.4550	
   -10.5743	   -12.4207	   -17.8757	   -13.7634	   -15.6937	   -16.4490	    -8.6441	   -19.1345	   -16.6168	    -4.8676	
    -9.9869	   -12.0010	   -17.7078	   -12.6724	   -15.5258	   -15.5258	    -8.6441	   -18.2953	   -16.0294	    -4.3640	
    -9.3994	   -11.6653	   -17.7078	   -11.5814	   -15.4419	   -14.6866	    -8.7280	   -17.4561	   -15.5258	    -4.1122	
    -8.9798	   -11.4136	   -17.8757	   -10.5743	   -15.6097	   -13.8474	    -9.0637	   -16.8686	   -15.1901	    -4.0283	
    -8.7280	   -11.3297	   -18.2114	    -9.7351	   -15.9454	   -13.2599	    -9.6512	   -16.4490	   -15.1062	    -4.1962	
    -8.6441	   -11.4136	   -18.6310	    -9.0637	   -16.4490	   -12.7563	   -10.4065	   -16.1972	   -15.1901	    -4.6158	
    -8.6441	   -11.6653	   -19.2184	    -8.5602	   -17.1204	   -12.5046	   -11.1618	   -16.1133	   -15.3580	    -5.0354	
    -8.6441	   -11.9171	   -19.8059	    -8.1406	   -17.7078	   -12.1689	   -11.9171	   -16.0294	   -15.6937	    -5.5389	
    -8.5602	   -12.2528	   -20.3094	    -7.7209	   -18.2953	   -11.9171	   -12.5885	   -16.0294	   -15.9454	    -5.8746	
    -8.4763	   -12.5046	   -20.7291	    -7.3013	   -18.6310	   -11.5814	   -13.0081	   -15.8615	   -16.1133	    -5.9586	
    -8.2245	   -12.6724	   -20.8969	    -6.7978	   -18.8828	   -11.1618	   -13.1760	   -15.6097	   -16.1133	    -5.8746	
    -7.8049	   -12.7563	   -20.8130	    -6.1264	   -18.8828	   -10.7422	   -13.1760	   -15.2740	   -15.9454	    -5.4550	
    -7.1335	   -12.6724	   -20.5612	    -5.3711	   -18.6310	   -10.1547	   -12.8403	   -14.7705	   -15.6097	    -4.8676	
    -6.3782	   -12.5046	   -20.0577	    -4.4479	   -18.2114	    -9.6512	   -12.2528	   -14.2670	   -15.1062	    -4.1122	
    -5.5389	   -12.0850	   -19.3863	    -3.5248	   -17.5400	    -9.1476	   -11.4136	   -13.6795	   -14.5187	    -3.2730	
    -4.6158	   -11.4975	   -18.6310	    -2.4338	   -16.7007	    -8.6441	   -10.4065	   -13.0920	   -13.8474	    -2.4338	
    -3.6087	   -10.8261	   -17.7917	    -1.4267	   -15.7776	    -8.1406	    -9.3155	   -12.4207	   -13.1760	    -1.5106	
    -2.6855	   -10.0708	   -16.8686	    -0.3357	   -14.7705	    -7.5531	    -8.1406	   -11.6653	   -12.4207	    -0.5875	
    -1.7624	    -9.2316	   -15.9454	     0.5875	   -13.8474	    -6.9656	    -7.0496	   -10.9940	   -11.6653	     0.2518	
    -0.9232	    -8.3923	   -15.0223	     1.4267	   -12.9242	    -6.2943	    -5.9586	   -10.2386	   -10.9100	     0.9232	
    -0.0839	    -7.4692	   -14.1830	     2.0981	   -12.0850	    -5.7068	    -5.1193	    -9.5673	   -10.2386	     1.4267	
     0.6714	    -6.6299	   -13.4277	     2.6016	   -11.3297	    -5.2032	    -4.5319	    -9.0637	    -9.7351	     1.7624	
     1.5106	    -5.7907	   -12.7563	     3.0212	   -10.8261	    -4.8676	    -4.2801	    -8.7280	    -9.3155	     1.8463	
     2.2659	    -4.9515	   -12.1689	     3.3569	   -10.4904	    -4.5319	    -4.3640	    -8.4763	    -9.1476	     1.5945	
     3.0212	    -4.1962	   -11.6653	     3.6087	   -10.3226	    -4.3640	    -4.6158	    -8.3923	    -9.0637	     1.1749	
     3.7766	    -3.4409	   -11.1618	     4.0283	   -10.1547	    -4.1962	    -5.0354	    -8.3923	    -9.1476	     0.5875	
     4.5319	    -2.6855	   -10.7422	     4.3640	   -10.0708	    -4.0283	    -5.4550	    -8.3923	    -9.3155	     0.0000	
     5.2872	    -2.0142	   -10.3226	     4.7836	    -9.9869	    -3.8605	    -5.7907	    -8.4763	    -9.4833	    -0.5035	
     6.0425	    -1.3428	    -9.9869	     5.2872	    -9.8190	    -3.6926	    -6.0425	    -8.4763	    -9.6512	    -0.9232	
     6.7139	    -0.6714	    -9.5673	     5.7068	    -9.6512	    -3.4409	    -6.0425	    -8.5602	    -9.7351	    -1.2589	
     7.3013	    -0.1678	    -9.1476	     6.0425	    -9.3994	    -3.2730	    -5.9586	    -8.5602	    -9.8190	    -1.3428	
     7.8049	     0.2518	    -8.8959	     6.3782	    -9.1476	    -3.0212	    -5.6229	    -8.4763	    -9.9030	    -1.2589	
     8.3084	     0.6714	    -8.5602	     6.6299	    -8.8120	    -2.8534	    -5.1193	    -8.4763	    -9.8190	    -1.0071	
     8.6441	     1.0071	    -8.2245	     6.8817	    -8.4763	    -2.5177	    -4.5319	    -8.3084	    -9.5673	    -0.5035	
     9.0637	     1.3428	    -7.9727	     7.1335	    -8.0566	    -2.1820	    -3.7766	    -8.0566	    -9.2316	     0.1678	
     9.3994	     1.6785	    -7.6370	     7.4692	    -7.6370	    -1.8463	    -2.9373	    -7.7209	    -8.6441	     1.0071	
     9.7351	     2.0981	    -7.3013	     7.7209	    -7.1335	    -1.4267	    -2.0142	    -7.3013	    -8.0566	     1.9302	
    10.0708	     2.4338	    -7.0496	     7.8888	    -6.6299	    -1.0910	    -1.2589	    -6.7978	    -7.3853	     2.7695	
    10.2386	     2.7695	    -6.7978	     7.9727	    -6.2943	    -0.8392	    -0.5875	    -6.3782	    -6.7978	     3.5248	
    10.2386	     3.0212	    -6.7978	     7.9727	    -6.2103	    -0.7553	    -0.2518	    -6.1264	    -6.3782	     3.9444	
    10.0708	     3.0212	    -6.8817	     7.7209	    -6.2943	    -0.9232	    -0.1678	    -6.0425	    -6.2103	     4.0283	
     9.6512	     2.9373	    -7.0496	     7.3013	    -6.6299	    -1.1749	    -0.4196	    -6.2103	    -6.2943	     3.7766	
     9.0637	     2.6855	    -7.4692	     6.7139	    -7.1335	    -1.5945	    -0.9232	    -6.5460	    -6.6299	     3.1052	
     8.4763	     2.2659	    -7.9727	     6.0425	    -7.8049	    -2.1820	    -1.7624	    -7.1335	    -7.3013	     2.2659	
     7.7209	     1.6785	    -8.5602	     5.3711	    -8.6441	    -2.8534	    -2.7695	    -7.8888	    -8.0566	     1.0910	
     7.0496	     1.0071	    -9.1476	     4.6158	    -9.4833	    -3.6087	    -3.8605	    -8.8120	    -8.9798	    -0.0839	
     6.3782	     0.2518	    -9.8190	     3.8605	   -10.3226	    -4.2801	    -4.9515	    -9.7351	    -9.9869	    -1.4267	
     5.8746	    -0.4196	   -10.4904	     3.1052	   -11.1618	    -4.9515	    -5.9586	   -10.6583	   -10.9940	    -2.6016	
     5.4550	    -1.0910	   -11.1618	     2.4338	   -11.9171	    -5.5389	    -6.8817	   -11.6653	   -11.9171	    -3.7766	
     5.1193	    -1.6785	   -11.7493	     1.8463	   -12.5046	    -6.1264	    -7.7209	   -12.5046	   -12.7563	    -4.7836	
     4.7836	    -2.1820	   -12.2528	     1.2589	   -13.0081	    -6.5460	    -8.2245	   -13.1760	   -13.4277	    -5.5389	
     4.6158	    -2.5177	   -12.5885	     0.7553	   -13.2599	    -6.7978	    -8.5602	   -13.6795	   -13.9313	    -5.9586	
     4.5319	    -2.7695	   -12.7563	     0.2518	   -13.3438	    -6.9656	    -8.5602	   -14.0152	   -14.0991	    -6.1264	
     4.6158	    -2.7695	   -12.7563	    -0.0839	   -13.0920	    -6.9656	    -8.1406	   -14.0152	   -13.9313	    -5.8746	
     4.7836	    -2.5177	   -12.4207	    -0.4196	   -12.5885	    -6.8817	    -7.4692	   -13.7634	   -13.5956	    -5.2872	
     5.0354	    -2.1820	   -11.9171	    -0.8392	   -11.9171	    -6.7139	    -6.5460	   -13.4277	   -13.0081	    -4.4479	
     5.3711	    -1.6785	   -11.2457	    -1.2589	   -11.0779	    -6.6299	    -5.5389	   -13.0081	   -12.3367	    -3.5248	
     5.7068	    -1.1749	   -10.5743	    -1.6785	   -10.1547	    -6.6299	    -4.4479	   -12.5885	   -11.6653	    -2.6855	
     5.8746	    -0.7553	    -9.9030	    -2.1820	    -9.3994	    -6.7978	    -3.5248	   -12.3367	   -11.1618	    -1.9302	
     6.0425	    -0.3357	    -9.3994	    -2.6016	    -8.7280	    -7.2174	    -2.6855	   -12.1689	   -10.8261	    -1.4267	
     6.0425	     0.0000	    -8.9798	    -2.9373	    -8.1406	    -7.6370	    -2.1820	   -12.2528	   -10.8261	    -1.2589	
     6.0425	     0.2518	    -8.6441	    -3.1052	    -7.8049	    -8.2245	    -1.7624	   -12.5046	   -10.9940	    -1.3428	
     5.8746	     0.4196	    -8.3923	    -3.2730	    -7.6370	    -8.8120	    -1.6785	   -12.7563	   -11.4136	    -1.7624	
     5.6229	     0.5875	    -8.3084	    -3.4409	    -7.6370	    -9.3994	    -1.8463	   -13.1760	   -12.0850	    -2.4338	
     5.2872	     0.5875	    -8.3084	    -3.5248	    -7.8049	    -9.9869	    -2.1820	   -13.6795	   -12.8403	    -3.4409	
     4.8676	     0.5035	    -8.3923	    -3.6926	    -8.1406	   -10.4904	    -2.6855	   -14.2670	   -13.7634	    -4.5319	
     4.3640	     0.3357	    -8.5602	    -3.8605	    -8.5602	   -10.9940	    -3.2730	   -14.8544	   -14.6866	    -5.6229	
     3.9444	     0.1678	    -8.8120	    -3.9444	    -9.0637	   -11.4975	    -3.9444	   -15.4419	   -15.6097	    -6.6299	
     3.4409	     0.0839	    -9.0637	    -4.1122	    -9.4833	   -11.8332	    -4.5319	   -16.0294	   -16.3651	    -7.5531	
     3.1891	     0.0000	    -9.2316	    -4.1962	    -9.9030	   -12.0850	    -4.9515	   -16.5329	   -17.0364	    -8.1406	
     3.0212	     0.0000	    -9.2316	    -4.1122	   -10.1547	   -12.1689	    -5.2032	   -16.7847	   -17.4561	    -8.5602	
     3.0212	     0.0839	    -9.1476	    -4.0283	   -10.2386	   -12.0850	    -5.2872	   -16.9525	   -17.7078	    -8.6441	
     3.2730	     0.3357	    -8.9798	    -3.7766	   -10.1547	   -11.8332	    -5.2872	   -16.8686	   -17.7078	    -8.5602	
     3.6926	     0.6714	    -8.5602	    -3.5248	    -9.9030	   -11.4975	    -5.0354	   -16.7007	   -17.6239	    -8.2245	
     4.2801	     1.0910	    -8.1406	    -3.1891	    -9.4833	   -10.9940	    -4.6158	   -16.4490	   -17.3721	    -7.7209	
     5.0354	     1.5945	    -7.5531	    -2.6855	    -8.9798	   -10.4065	    -4.1122	   -15.9454	   -16.9525	    -7.1335	
     5.7068	     2.2659	    -6.9656	    -2.1820	    -8.3084	    -9.6512	    -3.4409	   -15.4419	   -16.3651	    -6.3782	
     6.4621	     2.8534	    -6.3782	    -1.7624	    -7.5531	    -8.9798	    -2.6855	   -14.7705	   -15.6937	    -5.6229	
     7.1335	     3.3569	    -5.7907	    -1.2589	    -6.9656	    -8.3084	    -1.9302	   -14.1830	   -14.9384	    -4.8676	
     7.6370	     3.6926	    -5.4550	    -1.0071	    -6.4621	    -7.8049	    -1.3428	   -13.5956	   -14.2670	    -4.2801	
     7.8049	     3.8605	    -5.2032	    -0.8392	    -6.2943	    -7.4692	    -0.9232	   -13.2599	   -13.6795	    -3.8605	
     7.8049	     3.8605	    -5.2872	    -0.9232	    -6.2943	    -7.3013	    -0.8392	   -13.0920	   -13.3438	    -3.6926	
     7.5531	     3.6087	    -5.5389	    -1.2589	    -6.6299	    -7.3853	    -1.0071	   -13.1760	   -13.2599	    -3.7766	
     7.2174	     3.1891	    -5.9586	    -1.7624	    -7.1335	    -7.6370	    -1.5106	   -13.4277	   -13.3438	    -4.1122	
     6.7139	     2.6016	    -6.5460	    -2.4338	    -7.8888	    -8.0566	    -2.2659	   -13.8474	   -13.6795	    -4.6997	
     6.1264	     2.0142	    -7.2174	    -3.1052	    -8.7280	    -8.4763	    -3.1891	   -14.3509	   -14.1830	    -5.4550	
     5.6229	     1.4267	    -7.8888	    -3.7766	    -9.5673	    -8.9798	    -4.1962	   -14.8544	   -14.7705	    -6.2943	
     5.2032	     0.8392	    -8.5602	    -4.3640	   -10.4904	    -9.3994	    -5.2872	   -15.2740	   -15.5258	    -7.2174	
     4.9515	     0.3357	    -9.1476	    -4.7836	   -11.2457	    -9.7351	    -6.2943	   -15.6097	   -16.1972	    -8.1406	
     4.6997	    -0.1678	    -9.6512	    -5.0354	   -11.9171	    -9.9869	    -7.2174	   -15.7776	   -16.7847	    -8.8959	
     4.6158	    -0.6714	   -10.0708	    -5.1193	   -12.5046	   -10.0708	    -7.9727	   -15.7776	   -17.2043	    -9.4833	
     4.5319	    -1.0071	   -10.4065	    -4.9515	   -12.8403	    -9.9869	    -8.4763	   -15.6097	   -17.4561	    -9.8190	
     4.6158	    -1.3428	   -10.4904	    -4.5319	   -13.0081	    -9.7351	    -8.7280	   -15.1901	   -17.4561	    -9.9030	
     4.7836	    -1.4267	   -10.4904	    -3.9444	   -12.9242	    -9.2316	    -8.7280	   -14.6027	   -17.1204	    -9.5673	
     5.1193	    -1.3428	   -10.1547	    -3.1891	   -12.5885	    -8.5602	    -8.3084	   -13.8474	   -16.6168	    -9.0637	
     5.5389	    -1.0071	    -9.7351	    -2.3499	   -12.0850	    -7.7209	    -7.7209	   -12.9242	   -15.8615	    -8.2245	
     5.9586	    -0.5035	    -9.2316	    -1.5106	   -11.4136	    -6.8817	    -6.9656	   -12.0010	   -15.0223	    -7.2174	
     6.5460	     0.0839	    -8.6441	    -0.7553	   -10.7422	    -6.1264	    -6.2103	   -11.2457	   -14.2670	    -6.2103	
     6.9656	     0.7553	    -8.1406	    -0.2518	   -10.1547	    -5.5389	    -5.6229	   -10.7422	   -13.5956	    -5.2872	
     7.3853	     1.2589	    -7.8049	     0.0000	    -9.6512	    -5.2872	    -5.2032	   -10.4904	   -13.1760	    -4.6158	
     7.7209	     1.7624	    -7.5531	     0.0839	    -9.4833	    -5.2872	    -5.0354	   -10.4904	   -13.0920	    -4.1962	
     7.9727	     2.1820	    -7.3853	     0.0839	    -9.3994	    -5.5389	    -5.2032	   -10.8261	   -13.1760	    -4.1122	
     8.3084	     2.6016	    -7.3013	     0.1678	    -9.5673	    -5.8746	    -5.6229	   -11.2457	   -13.4277	    -4.3640	
     8.6441	     3.0212	    -7.3013	     0.2518	    -9.9030	    -6.2943	    -6.2103	   -11.6653	   -13.7634	    -4.7836	
     9.1476	     3.4409	    -7.3013	     0.5035	   -10.3226	    -6.4621	    -7.0496	   -11.9171	   -14.0991	    -5.2872	
     9.8190	     3.9444	    -7.3013	     0.9232	   -10.7422	    -6.4621	    -7.8888	   -12.0850	   -14.2670	    -5.8746	
    10.7422	     4.6158	    -7.1335	     1.5106	   -11.1618	    -6.2103	    -8.6441	   -12.0010	   -14.3509	    -6.3782	
    11.7493	     5.4550	    -6.7978	     2.3499	   -11.4975	    -5.7068	    -9.3155	   -11.6653	   -14.3509	    -6.7139	
    12.9242	     6.2943	    -6.3782	     3.3569	   -11.6653	    -4.9515	    -9.8190	   -11.1618	   -14.0991	    -6.8817	
    14.1830	     7.2174	    -5.8746	     4.5319	   -11.6653	    -4.1122	   -10.1547	   -10.4904	   -13.7634	    -6.8817	
    15.3580	     8.1406	    -5.2872	     5.7907	   -11.5814	    -3.1052	   -10.2386	    -9.7351	   -13.2599	    -6.7139	
    16.5329	     8.9798	    -4.7836	     7.0496	   -11.4136	    -2.1820	   -10.3226	    -8.8959	   -12.7563	    -6.2943	
    17.5400	     9.5673	    -4.2801	     8.1406	   -11.2457	    -1.2589	   -10.2386	    -8.0566	   -12.0850	    -5.7907	
    18.2114	     9.9869	    -3.9444	     9.1476	   -10.9940	    -0.3357	   -10.0708	    -7.2174	   -11.4136	    -5.1193	
    18.7149	    10.1547	    -3.6087	    10.0708	   -10.7422	     0.4196	    -9.8190	    -6.3782	   -10.6583	    -4.3640	
    18.9667	    10.2386	    -3.4409	    10.9100	   -10.4065	     1.1749	    -9.5673	    -5.4550	    -9.8190	    -3.5248	
    18.8828	    10.0708	    -3.2730	    11.7493	   -10.1547	     2.0142	    -9.2316	    -4.5319	    -8.8120	    -2.5177	
    18.7149	     9.7351	    -3.2730	    12.5046	    -9.8190	     2.8534	    -8.8959	    -3.5248	    -7.7209	    -1.5106	
    18.3792	     9.3994	    -3.2730	    13.2599	    -9.5673	     3.6926	    -8.6441	    -2.5177	    -6.6299	    -0.4196	
    18.0435	     9.1476	    -3.2730	    14.1830	    -9.2316	     4.6158	    -8.3923	    -1.4267	    -5.3711	     0.6714	
    17.7917	     8.8959	    -3.2730	    15.1062	    -9.0637	     5.6229	    -8.2245	    -0.2518	    -4.1962	     1.7624	
    17.7078	     8.8120	    -3.2730	    16.1133	    -8.8120	     6.6299	    -8.2245	     0.9232	    -3.0212	     2.7695	
    17.7917	     8.9798	    -3.1891	    17.1204	    -8.7280	     7.7209	    -8.3923	     2.0981	    -1.8463	     3.6926	
    18.1274	     9.3155	    -3.0212	    18.3792	    -8.5602	     8.8120	    -8.6441	     3.2730	    -0.6714	     4.6158	
    18.7149	     9.8190	    -2.7695	    19.6381	    -8.4763	     9.9869	    -9.0637	     4.5319	     0.4196	     5.4550	
    19.5541	    10.5743	    -2.4338	    20.9808	    -8.3084	    11.2457	    -9.4833	     5.7068	     1.4267	     6.2943	
    20.5612	    11.4136	    -1.9302	    22.3236	    -8.0566	    12.5046	    -9.8190	     6.8817	     2.4338	     7.0496	
    21.6522	    12.4207	    -1.3428	    23.6664	    -7.7209	    13.7634	   -10.1547	     7.8888	     3.3569	     7.8049	
    22.7432	    13.3438	    -0.8392	    24.7574	    -7.3853	    14.8544	   -10.4065	     8.7280	     4.1122	     8.4763	
    23.4985	    14.0152	    -0.4196	    25.5127	    -7.2174	    15.6097	   -10.6583	     9.3155	     4.6158	     8.9798	
    23.9182	    14.3509	    -0.3357	    25.8484	    -7.1335	    15.9454	   -10.8261	     9.4833	     4.7836	     9.2316	
    23.8342	    14.1830	    -0.5035	    25.5966	    -7.2174	    15.7776	   -10.9100	     9.2316	     4.6997	     9.3155	
    23.1628	    13.5956	    -1.0910	    24.8413	    -7.5531	    15.1062	   -10.9100	     8.5602	     4.1122	     9.0637	
    22.0718	    12.6724	    -1.8463	    23.5825	    -7.9727	    13.9313	   -10.8261	     7.4692	     3.1891	     8.5602	
    20.6451	    11.4136	    -2.7695	    21.9040	    -8.4763	    12.4207	   -10.5743	     6.1264	     2.0142	     7.9727	
    19.1345	     9.9869	    -3.7766	    20.0577	    -8.8959	    10.6583	   -10.0708	     4.6997	     0.7553	     7.3853	
    17.6239	     8.7280	    -4.5319	    18.2953	    -9.1476	     8.9798	    -9.3994	     3.2730	    -0.5875	     6.8817	
    16.4490	     7.8049	    -5.0354	    16.7847	    -9.2316	     7.5531	    -8.4763	     2.0981	    -1.6785	     6.4621	
    15.6937	     7.2174	    -5.1193	    15.7776	    -8.8959	     6.4621	    -7.3013	     1.2589	    -2.4338	     6.2103	
    15.5258	     7.2174	    -4.7836	    15.2740	    -8.2245	     5.8746	    -6.0425	     0.8392	    -2.8534	     6.1264	
    15.8615	     7.7209	    -3.9444	    15.4419	    -7.2174	     5.7068	    -4.6997	     0.9232	    -2.8534	     6.2103	
    16.6168	     8.6441	    -2.6855	    16.0294	    -6.0425	     6.0425	    -3.4409	     1.3428	    -2.6016	     6.2103	
    17.7917	     9.8190	    -1.3428	    17.1204	    -4.8676	     6.7978	    -2.2659	     2.0142	    -2.1820	     6.2103	
    19.0506	    11.1618	     0.0839	    18.3792	    -3.6087	     7.6370	    -1.2589	     2.9373	    -1.6785	     6.1264	
    20.3934	    12.4207	     1.4267	    19.7220	    -2.6016	     8.6441	    -0.5035	     3.8605	    -1.1749	     5.7907	
    21.6522	    13.5117	     2.6855	    20.9808	    -1.7624	     9.6512	    -0.0839	     4.6997	    -0.7553	     5.3711	
    22.6593	    14.4348	     3.6087	    22.0718	    -1.0910	    10.4904	     0.1678	     5.3711	    -0.4196	     4.8676	
    23.4985	    15.0223	     4.3640	    22.9950	    -0.6714	    11.1618	     0.1678	     6.0425	    -0.2518	     4.2801	
    24.1699	    15.3580	     4.8676	    23.6664	    -0.3357	    11.6653	     0.0839	     6.4621	    -0.0839	     3.8605	
    24.5895	    15.6097	     5.2872	    24.0860	    -0.1678	    12.0850	     0.0839	     6.8817	     0.0000	     3.5248	
    24.9252	    15.7776	     5.6229	    24.4217	     0.0839	    12.4207	     0.0839	     7.2174	     0.1678	     3.5248	
    25.1770	    15.8615	     5.9586	    24.5895	     0.3357	    12.6724	     0.2518	     7.4692	     0.3357	     3.6087	
    25.3448	    16.0294	     6.2943	    24.6735	     0.7553	    12.8403	     0.5875	     7.7209	     0.5875	     4.0283	
    25.5966	    16.2811	     6.7139	    24.7574	     1.2589	    13.0920	     1.1749	     7.8888	     0.9232	     4.6997	
    25.8484	    16.5329	     7.2174	    24.9252	     1.8463	    13.3438	     1.9302	     8.1406	     1.3428	     5.4550	
    26.1002	    16.8686	     7.7209	    25.0931	     2.5177	    13.6795	     2.8534	     8.3923	     1.9302	     6.4621	
    26.3519	    17.2882	     8.2245	    25.2609	     3.2730	    14.0152	     3.6926	     8.6441	     2.6016	     7.3853	
    26.6037	    17.7078	     8.7280	    25.5127	     3.9444	    14.3509	     4.5319	     8.9798	     3.2730	     8.3923	
    26.7715	    18.0435	     9.0637	    25.5966	     4.5319	    14.6027	     5.2032	     9.1476	     3.7766	     9.2316	
    26.7715	    18.3792	     9.3994	    25.6805	     5.0354	    14.7705	     5.7068	     9.3155	     4.1962	     9.8190	
    26.6876	    18.5471	     9.4833	    25.6805	     5.3711	    14.7705	     6.0425	     9.2316	     4.3640	    10.1547	
    26.4359	    18.5471	     9.3994	    25.5127	     5.4550	    14.6866	     6.0425	     9.0637	     4.1962	    10.0708	
    25.9323	    18.4631	     9.2316	    25.1770	     5.3711	    14.3509	     5.7068	     8.6441	     3.7766	     9.6512	
    25.1770	    18.1274	     8.8120	    24.7574	     5.0354	    13.9313	     5.1193	     7.9727	     3.0212	     8.8120	
    24.2538	    17.5400	     8.2245	    24.1699	     4.4479	    13.1760	     4.2801	     7.1335	     2.0981	     7.6370	
    23.2468	    16.8686	     7.5531	    23.4146	     3.6926	    12.4207	     3.2730	     6.2103	     0.9232	     6.2103	
    22.0718	    16.1133	     6.8817	    22.6593	     2.9373	    11.5814	     2.1820	     5.2032	    -0.2518	     4.6997	
    20.9808	    15.2740	     6.2943	    21.9879	     2.0981	    10.8261	     1.0910	     4.2801	    -1.3428	     3.2730	
    19.9738	    14.4348	     5.7907	    21.3165	     1.4267	    10.1547	     0.0839	     3.4409	    -2.2659	     2.0981	
    19.1345	    13.6795	     5.4550	    20.8130	     0.8392	     9.7351	    -0.5875	     2.9373	    -2.9373	     1.0910	
    18.5471	    13.0081	     5.2032	    20.4773	     0.5875	     9.4833	    -1.0071	     2.6016	    -3.2730	     0.5035	
    18.2114	    12.5885	     5.2872	    20.3094	     0.5875	     9.3994	    -1.0071	     2.5177	    -3.3569	     0.4196	
    18.1274	    12.4207	     5.4550	    20.2255	     0.8392	     9.5673	    -0.6714	     2.7695	    -3.0212	     0.6714	
    18.2953	    12.5885	     5.8746	    20.2255	     1.4267	     9.9030	     0.0839	     3.1891	    -2.4338	     1.2589	
    18.5471	    12.9242	     6.4621	    20.2255	     2.2659	    10.2386	     1.0910	     3.7766	    -1.6785	     2.2659	
    18.9667	    13.3438	     6.9656	    20.0577	     3.1891	    10.4904	     2.2659	     4.4479	    -0.8392	     3.3569	
    19.2184	    13.7634	     7.4692	    19.7220	     4.1122	    10.6583	     3.4409	     4.9515	     0.0000	     4.4479	
    19.3863	    14.0991	     7.8049	    19.2184	     4.9515	    10.5743	     4.4479	     5.2872	     0.5875	     5.4550	
    19.3863	    14.1830	     7.8888	    18.4631	     5.4550	    10.3226	     5.1193	     5.4550	     0.9232	     6.2943	
    19.2184	    14.1830	     7.8049	    17.7078	     5.7907	     9.9030	     5.5389	     5.3711	     1.0910	     6.7978	
    18.8828	    14.0152	     7.4692	    16.8686	     5.8746	     9.3994	     5.7068	     5.0354	     0.9232	     7.0496	
    18.3792	    13.5956	     7.0496	    16.0294	     5.7068	     8.7280	     5.5389	     4.6158	     0.5875	     6.9656	
    17.7917	    13.0920	     6.3782	    15.1901	     5.2872	     7.9727	     5.0354	     4.0283	     0.0839	     6.6299	
    17.1204	    12.4207	     5.6229	    14.4348	     4.6997	     7.3013	     4.2801	     3.2730	    -0.5035	     5.9586	
    16.3651	    11.5814	     4.7836	    13.5956	     3.8605	     6.5460	     3.4409	     2.5177	    -1.2589	     5.2032	
    15.6937	    10.7422	     3.8605	    12.8403	     3.0212	     5.7907	     2.4338	     1.6785	    -2.0142	     4.2801	
    14.9384	     9.8190	     3.0212	    12.0850	     2.0981	     4.9515	     1.3428	     0.9232	    -2.6855	     3.3569	
    14.3509	     8.8959	     2.0981	    11.3297	     1.1749	     4.1962	     0.4196	     0.2518	    -3.2730	     2.5177	
    13.7634	     8.0566	     1.3428	    10.5743	     0.3357	     3.5248	    -0.5035	    -0.4196	    -3.7766	     1.8463	
    13.2599	     7.3013	     0.7553	     9.8190	    -0.3357	     2.7695	    -1.2589	    -0.8392	    -4.1122	     1.3428	
    13.0081	     6.7139	     0.2518	     9.2316	    -0.8392	     2.1820	    -1.7624	    -1.1749	    -4.1962	     1.1749	
[Epoch Header]
[Trial Type]	23
[Accept]	1
[Correct]	0
[RT]	 0.000
[Resp]	0
[Epoch Data]
    12.5885	     8.4763	     7.3013	     0.5035	     3.7766	     0.5035	     3.6087	    -3.5248	    -0.5035	     2.3499	
    12.5885	     8.0566	     7.1335	     0.6714	     3.6087	     0.2518	     3.6087	    -3.7766	    -0.3357	     2.7695	
    12.6724	     7.7209	     7.0496	     1.0071	     3.6926	     0.0839	     3.8605	    -3.8605	    -0.0839	     3.3569	
    12.8403	     7.5531	     7.2174	     1.4267	     3.9444	     0.0839	     4.1962	    -3.8605	     0.1678	     4.1122	
    13.0920	     7.6370	     7.4692	     1.9302	     4.3640	     0.0839	     4.6997	    -3.7766	     0.4196	     4.8676	
    13.4277	     7.8049	     7.7209	     2.2659	     4.6997	     0.0839	     5.1193	    -3.6087	     0.5875	     5.5389	
    13.7634	     7.9727	     7.9727	     2.4338	     5.0354	     0.0839	     5.5389	    -3.4409	     0.5875	     5.9586	
    14.0991	     8.0566	     8.1406	     2.3499	     5.2032	    -0.0839	     5.6229	    -3.4409	     0.3357	     6.0425	
    14.1830	     8.0566	     8.0566	     2.0142	     5.1193	    -0.3357	     5.5389	    -3.5248	    -0.1678	     5.7907	
    14.0991	     7.8049	     7.8049	     1.5945	     4.7836	    -0.7553	     5.2032	    -3.7766	    -0.8392	     5.2032	
    13.7634	     7.3853	     7.2174	     1.0071	     4.1962	    -1.2589	     4.5319	    -4.2801	    -1.7624	     4.1962	
    13.3438	     6.7978	     6.4621	     0.5035	     3.4409	    -1.7624	     3.6926	    -4.7836	    -2.7695	     3.1052	
    12.7563	     6.0425	     5.5389	     0.0839	     2.6016	    -2.1820	     2.7695	    -5.4550	    -3.7766	     1.7624	
    12.1689	     5.3711	     4.6997	    -0.3357	     1.7624	    -2.6016	     1.8463	    -6.0425	    -4.7836	     0.5035	
    11.6653	     4.6997	     3.8605	    -0.5035	     0.9232	    -2.7695	     1.0071	    -6.5460	    -5.5389	    -0.5875	
    11.2457	     4.1962	     3.1891	    -0.5875	     0.2518	    -2.8534	     0.3357	    -6.9656	    -6.1264	    -1.4267	
    10.9100	     3.7766	     2.6016	    -0.5875	    -0.2518	    -2.7695	    -0.1678	    -7.2174	    -6.3782	    -2.0142	
    10.8261	     3.6087	     2.2659	    -0.3357	    -0.5875	    -2.5177	    -0.5035	    -7.3013	    -6.4621	    -2.3499	
    10.8261	     3.5248	     2.1820	     0.0000	    -0.6714	    -2.1820	    -0.5035	    -7.1335	    -6.2943	    -2.2659	
    11.0779	     3.7766	     2.3499	     0.5035	    -0.5875	    -1.7624	    -0.1678	    -6.7978	    -5.8746	    -1.7624	
    11.4975	     4.1962	     2.6855	     1.1749	    -0.1678	    -1.1749	     0.4196	    -6.1264	    -5.1193	    -0.9232	
    12.0850	     4.7836	     3.2730	     2.0981	     0.5035	    -0.3357	     1.2589	    -5.2872	    -4.0283	     0.2518	
    12.8403	     5.6229	     4.0283	     3.1891	     1.3428	     0.5875	     2.2659	    -4.1962	    -2.8534	     1.6785	
    13.6795	     6.5460	     4.8676	     4.4479	     2.2659	     1.5945	     3.4409	    -2.9373	    -1.5106	     3.1891	
    14.5187	     7.3853	     5.7907	     5.7068	     3.2730	     2.6016	     4.5319	    -1.6785	    -0.2518	     4.6997	
    15.2740	     8.2245	     6.6299	     7.0496	     4.1962	     3.6087	     5.5389	    -0.4196	     0.8392	     6.0425	
    15.8615	     8.9798	     7.3013	     8.3084	     5.0354	     4.5319	     6.3782	     0.6714	     1.7624	     7.1335	
    16.2811	     9.5673	     7.8888	     9.4833	     5.7068	     5.3711	     6.9656	     1.6785	     2.3499	     7.8049	
    16.6168	     9.9869	     8.3084	    10.5743	     6.2103	     6.1264	     7.2174	     2.4338	     2.7695	     8.0566	
    16.7007	    10.2386	     8.5602	    11.4136	     6.5460	     6.7978	     7.3013	     3.0212	     2.8534	     8.0566	
    16.6168	    10.2386	     8.6441	    12.0850	     6.6299	     7.3853	     7.1335	     3.3569	     2.7695	     7.6370	
    16.3651	    10.1547	     8.3923	    12.4207	     6.6299	     7.8049	     6.7139	     3.6087	     2.5177	     6.9656	
    15.9454	     9.8190	     8.0566	    12.4207	     6.3782	     8.0566	     6.2103	     3.6087	     2.1820	     6.2103	
    15.4419	     9.3994	     7.5531	    12.1689	     6.0425	     8.1406	     5.6229	     3.5248	     1.7624	     5.2872	
    14.8544	     8.8959	     6.9656	    11.7493	     5.7068	     8.1406	     5.0354	     3.2730	     1.3428	     4.3640	
    14.0991	     8.3923	     6.3782	    11.1618	     5.2872	     8.0566	     4.5319	     3.0212	     0.9232	     3.4409	
    13.1760	     7.8049	     5.7068	    10.5743	     4.8676	     7.8049	     4.0283	     2.6016	     0.5875	     2.6016	
    12.1689	     7.1335	     4.9515	     9.9869	     4.3640	     7.3853	     3.5248	     2.1820	     0.3357	     1.9302	
    11.0779	     6.3782	     4.1962	     9.3994	     3.7766	     6.7978	     3.1052	     1.5945	     0.0000	     1.4267	
     9.9030	     5.5389	     3.6087	     8.8120	     3.2730	     6.1264	     2.7695	     1.0071	    -0.2518	     1.0910	
     8.7280	     4.7836	     3.1052	     8.3084	     2.8534	     5.3711	     2.6016	     0.4196	    -0.4196	     0.9232	
     7.6370	     4.1122	     2.7695	     7.8049	     2.5177	     4.6158	     2.6016	    -0.0839	    -0.5875	     1.0071	
     6.6299	     3.3569	     2.6855	     7.4692	     2.3499	     3.9444	     2.6855	    -0.5035	    -0.6714	     1.2589	
     5.7068	     2.7695	     2.7695	     7.2174	     2.2659	     3.4409	     3.0212	    -0.7553	    -0.7553	     1.5945	
     4.9515	     2.2659	     2.9373	     7.0496	     2.3499	     3.0212	     3.3569	    -0.9232	    -0.7553	     2.0142	
     4.3640	     1.8463	     3.2730	     6.9656	     2.6016	     2.8534	     3.8605	    -1.0071	    -0.7553	     2.3499	
     3.9444	     1.7624	     3.6926	     7.1335	     2.8534	     2.8534	     4.2801	    -1.0071	    -0.7553	     2.6855	
     3.7766	     1.7624	     4.0283	     7.3853	     3.1891	     2.9373	     4.6997	    -0.9232	    -0.8392	     2.9373	
     3.6926	     2.0142	     4.4479	     7.8888	     3.4409	     3.2730	     4.9515	    -0.8392	    -0.9232	     3.0212	
     3.8605	     2.3499	     4.7836	     8.4763	     3.7766	     3.6087	     5.0354	    -0.7553	    -1.0910	     3.0212	
     4.1122	     2.6855	     4.9515	     9.1476	     3.8605	     4.0283	     4.9515	    -0.5875	    -1.3428	     2.8534	
     4.3640	     3.0212	     5.0354	     9.7351	     3.8605	     4.3640	     4.5319	    -0.5875	    -1.6785	     2.5177	
     4.7836	     3.3569	     5.0354	    10.3226	     3.6087	     4.6158	     3.9444	    -0.5875	    -2.0981	     2.0981	
     5.1193	     3.6087	     4.8676	    10.7422	     3.2730	     4.7836	     3.1052	    -0.6714	    -2.6016	     1.5945	
     5.6229	     3.7766	     4.6997	    11.0779	     2.7695	     4.8676	     2.1820	    -0.8392	    -3.1052	     1.0071	
     6.1264	     4.0283	     4.6158	    11.3297	     2.3499	     4.8676	     1.3428	    -0.9232	    -3.6087	     0.3357	
     6.7139	     4.3640	     4.5319	    11.4975	     1.9302	     4.8676	     0.5875	    -1.1749	    -4.1122	    -0.1678	
     7.3853	     4.6997	     4.6158	    11.5814	     1.5106	     4.6158	     0.0000	    -1.3428	    -4.4479	    -0.6714	
     7.9727	     5.0354	     4.6997	    11.4136	     1.2589	     4.3640	    -0.3357	    -1.5945	    -4.7836	    -1.0071	
     8.6441	     5.4550	     4.8676	    11.0779	     1.1749	     4.0283	    -0.4196	    -1.8463	    -5.0354	    -1.2589	
     9.2316	     5.8746	     5.2032	    10.6583	     1.1749	     3.6926	    -0.2518	    -2.0142	    -5.0354	    -1.2589	
     9.9030	     6.3782	     5.6229	    10.2386	     1.4267	     3.4409	     0.0839	    -2.0981	    -4.9515	    -1.0910	
    10.4904	     6.9656	     6.2103	     9.7351	     1.7624	     3.2730	     0.5875	    -2.0142	    -4.6997	    -0.8392	
    10.9940	     7.5531	     6.7978	     9.3994	     2.2659	     3.2730	     1.1749	    -1.8463	    -4.3640	    -0.4196	
    11.4136	     8.1406	     7.3853	     9.0637	     2.7695	     3.3569	     1.8463	    -1.5945	    -3.9444	    -0.0839	
    11.7493	     8.5602	     7.8888	     8.8120	     3.1891	     3.4409	     2.5177	    -1.3428	    -3.6926	     0.1678	
    11.8332	     8.9798	     8.3084	     8.5602	     3.6087	     3.5248	     2.9373	    -1.2589	    -3.4409	     0.3357	
    11.8332	     9.1476	     8.5602	     8.2245	     3.8605	     3.5248	     3.2730	    -1.1749	    -3.4409	     0.2518	
    11.6653	     9.2316	     8.6441	     7.8888	     3.9444	     3.5248	     3.4409	    -1.2589	    -3.5248	     0.0000	
    11.4975	     9.2316	     8.5602	     7.5531	     3.9444	     3.3569	     3.2730	    -1.4267	    -3.6926	    -0.4196	
    11.1618	     8.9798	     8.3084	     7.1335	     3.7766	     3.1052	     2.9373	    -1.6785	    -3.9444	    -0.9232	
    10.8261	     8.6441	     7.8888	     6.6299	     3.4409	     2.7695	     2.4338	    -2.0142	    -4.3640	    -1.5945	
    10.3226	     8.0566	     7.2174	     6.0425	     3.0212	     2.3499	     1.6785	    -2.3499	    -4.8676	    -2.3499	
     9.8190	     7.3013	     6.4621	     5.3711	     2.3499	     1.8463	     0.8392	    -2.8534	    -5.3711	    -3.1052	
     9.2316	     6.5460	     5.6229	     4.7836	     1.6785	     1.1749	     0.0000	    -3.2730	    -5.8746	    -3.7766	
     8.7280	     5.7907	     4.7836	     4.1962	     1.0071	     0.5875	    -0.8392	    -3.6926	    -6.2943	    -4.2801	
     8.3084	     5.0354	     4.0283	     3.6926	     0.3357	    -0.0839	    -1.5945	    -4.0283	    -6.6299	    -4.6158	
     7.9727	     4.4479	     3.3569	     3.3569	    -0.2518	    -0.6714	    -2.0981	    -4.3640	    -6.7978	    -4.6997	
     7.6370	     3.9444	     2.7695	     3.1052	    -0.7553	    -1.3428	    -2.4338	    -4.6997	    -6.8817	    -4.4479	
     7.3853	     3.5248	     2.4338	     2.8534	    -1.0071	    -1.8463	    -2.6016	    -4.9515	    -6.7139	    -4.0283	
     7.2174	     3.2730	     2.1820	     2.6016	    -1.1749	    -2.1820	    -2.5177	    -5.1193	    -6.4621	    -3.4409	
     7.1335	     3.1891	     2.0981	     2.3499	    -1.0910	    -2.4338	    -2.1820	    -5.2032	    -6.1264	    -2.6016	
     7.0496	     3.0212	     2.0981	     2.0142	    -0.8392	    -2.5177	    -1.7624	    -5.1193	    -5.7068	    -1.6785	
     7.0496	     3.0212	     2.1820	     1.5945	    -0.5875	    -2.5177	    -1.2589	    -5.0354	    -5.2032	    -0.6714	
     7.1335	     2.9373	     2.2659	     1.0071	    -0.2518	    -2.5177	    -0.7553	    -4.8676	    -4.6997	     0.2518	
     7.1335	     2.8534	     2.3499	     0.4196	     0.0000	    -2.4338	    -0.3357	    -4.6997	    -4.2801	     1.1749	
     7.0496	     2.6855	     2.3499	    -0.0839	     0.2518	    -2.4338	     0.0000	    -4.4479	    -3.8605	     1.8463	
     6.9656	     2.5177	     2.2659	    -0.6714	     0.2518	    -2.3499	     0.1678	    -4.1962	    -3.5248	     2.4338	
     6.8817	     2.2659	     2.0981	    -1.1749	     0.2518	    -2.4338	     0.1678	    -4.0283	    -3.3569	     2.6855	
     6.6299	     1.9302	     1.8463	    -1.6785	    -0.0839	    -2.6016	    -0.0839	    -3.9444	    -3.2730	     2.7695	
     6.2943	     1.5106	     1.4267	    -2.2659	    -0.5035	    -2.9373	    -0.5035	    -4.1122	    -3.5248	     2.4338	
     5.9586	     1.0071	     0.8392	    -2.9373	    -1.2589	    -3.4409	    -1.3428	    -4.4479	    -4.1122	     1.6785	
     5.5389	     0.4196	     0.1678	    -3.6926	    -2.0981	    -4.0283	    -2.2659	    -5.0354	    -4.8676	     0.7553	
     5.2032	    -0.1678	    -0.4196	    -4.4479	    -2.9373	    -4.7836	    -3.2730	    -5.7068	    -5.7907	    -0.3357	
     5.0354	    -0.5035	    -0.8392	    -5.0354	    -3.6087	    -5.3711	    -4.1122	    -6.2943	    -6.6299	    -1.3428	
     5.0354	    -0.5875	    -1.0910	    -5.3711	    -4.1122	    -5.7907	    -4.7836	    -6.7978	    -7.3013	    -2.1820	
     5.2872	    -0.5035	    -1.0910	    -5.4550	    -4.3640	    -6.0425	    -5.0354	    -7.0496	    -7.6370	    -2.7695	
     5.7907	    -0.0839	    -0.7553	    -5.2032	    -4.1962	    -6.0425	    -5.0354	    -7.0496	    -7.8049	    -3.0212	
     6.3782	     0.5035	    -0.2518	    -4.6997	    -3.7766	    -5.7907	    -4.6158	    -6.8817	    -7.5531	    -2.9373	
     7.0496	     1.1749	     0.4196	    -4.0283	    -3.1052	    -5.3711	    -3.9444	    -6.3782	    -7.1335	    -2.6016	
     7.8049	     1.9302	     1.1749	    -3.1052	    -2.2659	    -4.6997	    -3.0212	    -5.7068	    -6.4621	    -1.9302	
     8.4763	     2.6855	     2.0142	    -2.0142	    -1.2589	    -3.9444	    -2.0142	    -4.9515	    -5.7068	    -1.0910	
     9.1476	     3.3569	     2.6855	    -0.9232	    -0.3357	    -3.1052	    -0.9232	    -4.0283	    -4.7836	    -0.1678	
     9.6512	     3.8605	     3.2730	     0.1678	     0.5875	    -2.2659	     0.0839	    -3.1052	    -3.8605	     0.8392	
    10.0708	     4.1122	     3.6926	     1.1749	     1.4267	    -1.5106	     1.0071	    -2.2659	    -2.9373	     1.7624	
    10.2386	     4.2801	     3.9444	     2.0142	     2.0142	    -0.8392	     1.7624	    -1.5945	    -2.2659	     2.5177	
    10.2386	     4.1962	     3.9444	     2.7695	     2.3499	    -0.3357	     2.2659	    -1.1749	    -1.6785	     3.0212	
    10.0708	     3.9444	     3.8605	     3.2730	     2.5177	     0.0000	     2.5177	    -0.8392	    -1.2589	     3.2730	
     9.9030	     3.6087	     3.6087	     3.6926	     2.4338	     0.1678	     2.4338	    -0.8392	    -1.1749	     3.2730	
     9.6512	     3.1891	     3.1891	     3.8605	     2.1820	     0.0839	     2.0981	    -1.0071	    -1.2589	     3.0212	
     9.4833	     2.7695	     2.6855	     3.8605	     1.6785	    -0.0839	     1.5106	    -1.3428	    -1.5945	     2.4338	
     9.2316	     2.2659	     2.0981	     3.6926	     1.0071	    -0.3357	     0.6714	    -1.7624	    -2.0142	     1.6785	
     9.1476	     1.7624	     1.4267	     3.5248	     0.2518	    -0.5875	    -0.3357	    -2.1820	    -2.5177	     0.9232	
     9.2316	     1.4267	     0.6714	     3.4409	    -0.5875	    -0.8392	    -1.3428	    -2.5177	    -3.0212	     0.1678	
     9.4833	     1.2589	     0.0839	     3.5248	    -1.2589	    -0.8392	    -2.2659	    -2.6016	    -3.3569	    -0.5035	
     9.9869	     1.3428	    -0.3357	     3.6926	    -1.8463	    -0.7553	    -3.1052	    -2.4338	    -3.5248	    -0.9232	
    10.5743	     1.5106	    -0.6714	     3.9444	    -2.3499	    -0.4196	    -3.7766	    -2.0981	    -3.5248	    -1.0910	
    11.2457	     1.7624	    -0.8392	     4.2801	    -2.6855	    -0.0839	    -4.2801	    -1.5945	    -3.3569	    -1.0910	
    12.0010	     2.0981	    -0.8392	     4.5319	    -2.8534	     0.2518	    -4.5319	    -1.0071	    -3.1052	    -0.9232	
    12.6724	     2.5177	    -0.7553	     4.7836	    -2.7695	     0.5875	    -4.5319	    -0.4196	    -2.6855	    -0.5035	
    13.4277	     2.8534	    -0.4196	     4.9515	    -2.5177	     0.7553	    -4.2801	     0.1678	    -2.1820	     0.1678	
    14.1830	     3.3569	     0.0000	     5.1193	    -2.0981	     0.9232	    -3.7766	     0.6714	    -1.5945	     1.0071	
    14.8544	     3.7766	     0.5875	     5.3711	    -1.5106	     1.0071	    -3.1891	     1.0910	    -0.9232	     2.0142	
    15.5258	     4.2801	     1.2589	     5.5389	    -0.9232	     1.0910	    -2.4338	     1.3428	    -0.3357	     3.0212	
    16.1133	     4.7836	     1.9302	     5.8746	    -0.2518	     1.0910	    -1.6785	     1.5106	     0.2518	     4.1122	
    16.7007	     5.2872	     2.6016	     6.1264	     0.2518	     1.1749	    -1.0071	     1.5945	     0.6714	     5.1193	
    17.1204	     5.7068	     3.2730	     6.4621	     0.7553	     1.2589	    -0.4196	     1.5945	     1.0071	     5.9586	
    17.4561	     6.0425	     3.8605	     6.7139	     1.1749	     1.3428	     0.0000	     1.5106	     1.1749	     6.6299	
    17.7078	     6.2103	     4.2801	     6.8817	     1.3428	     1.3428	     0.2518	     1.4267	     1.2589	     6.9656	
    17.7917	     6.2943	     4.4479	     6.9656	     1.3428	     1.3428	     0.2518	     1.1749	     1.0910	     6.9656	
    17.7078	     6.2103	     4.5319	     6.8817	     1.0910	     1.1749	    -0.0839	     0.7553	     0.6714	     6.7139	
    17.3721	     5.8746	     4.2801	     6.5460	     0.6714	     0.7553	    -0.5875	     0.1678	     0.0839	     6.1264	
    16.8686	     5.3711	     3.8605	     6.0425	     0.0839	     0.2518	    -1.3428	    -0.5035	    -0.7553	     5.2032	
    16.1972	     4.7836	     3.1891	     5.3711	    -0.6714	    -0.4196	    -2.1820	    -1.3428	    -1.7624	     4.1962	
    15.3580	     4.0283	     2.5177	     4.5319	    -1.5106	    -1.2589	    -3.1052	    -2.1820	    -2.8534	     3.0212	
    14.5187	     3.1891	     1.7624	     3.6087	    -2.2659	    -2.1820	    -4.0283	    -3.1052	    -3.8605	     1.9302	
    13.5956	     2.4338	     1.0910	     2.6016	    -2.9373	    -3.0212	    -4.7836	    -3.9444	    -4.7836	     1.0071	
    12.7563	     1.6785	     0.5035	     1.7624	    -3.4409	    -3.7766	    -5.2872	    -4.6158	    -5.5389	     0.3357	
    11.9171	     1.1749	     0.0839	     1.0910	    -3.6926	    -4.4479	    -5.4550	    -5.0354	    -5.9586	     0.0000	
    11.3297	     0.7553	    -0.0839	     0.5035	    -3.6926	    -4.8676	    -5.3711	    -5.2872	    -6.0425	     0.0839	
    10.8261	     0.6714	     0.0839	     0.1678	    -3.3569	    -5.0354	    -4.9515	    -5.3711	    -5.8746	     0.5035	
    10.4904	     0.6714	     0.4196	     0.0839	    -2.8534	    -4.9515	    -4.2801	    -5.2032	    -5.4550	     1.1749	
    10.2386	     0.8392	     0.8392	     0.0839	    -2.0981	    -4.7836	    -3.3569	    -4.8676	    -4.8676	     2.0981	
    10.0708	     1.0910	     1.3428	     0.1678	    -1.3428	    -4.4479	    -2.5177	    -4.4479	    -4.1122	     3.1052	
     9.9030	     1.3428	     1.7624	     0.2518	    -0.5875	    -4.1122	    -1.5945	    -4.0283	    -3.5248	     4.0283	
     9.7351	     1.5106	     2.0981	     0.3357	     0.0000	    -3.7766	    -0.9232	    -3.7766	    -3.0212	     4.8676	
     9.3994	     1.5106	     2.1820	     0.3357	     0.4196	    -3.6087	    -0.4196	    -3.6087	    -2.6855	     5.4550	
     8.8959	     1.4267	     2.0142	     0.3357	     0.5875	    -3.4409	    -0.2518	    -3.5248	    -2.6016	     5.7068	
     8.1406	     1.0910	     1.5945	     0.1678	     0.4196	    -3.4409	    -0.4196	    -3.7766	    -2.7695	     5.5389	
     7.3013	     0.5875	     0.8392	    -0.1678	    -0.0839	    -3.6087	    -0.9232	    -4.1962	    -3.2730	     5.0354	
     6.2103	    -0.1678	    -0.1678	    -0.5875	    -0.8392	    -4.0283	    -1.7624	    -4.8676	    -4.1122	     4.1962	
     5.0354	    -1.0910	    -1.4267	    -1.2589	    -1.8463	    -4.6158	    -2.8534	    -5.7907	    -5.2032	     2.8534	
     3.6926	    -2.1820	    -2.9373	    -2.0142	    -3.1052	    -5.3711	    -4.1962	    -6.9656	    -6.6299	     1.3428	
     2.2659	    -3.4409	    -4.5319	    -2.9373	    -4.4479	    -6.2943	    -5.6229	    -8.2245	    -8.1406	    -0.4196	
     0.8392	    -4.8676	    -6.1264	    -3.9444	    -5.8746	    -7.3013	    -7.0496	    -9.5673	    -9.6512	    -2.1820	
    -0.5875	    -6.2103	    -7.6370	    -4.9515	    -7.1335	    -8.2245	    -8.3923	   -10.9100	   -11.0779	    -3.8605	
    -1.9302	    -7.5531	    -8.9798	    -5.8746	    -8.2245	    -9.1476	    -9.4833	   -12.1689	   -12.3367	    -5.3711	
    -3.1891	    -8.8120	   -10.1547	    -6.7139	    -9.0637	    -9.9869	   -10.3226	   -13.0920	   -13.2599	    -6.4621	
    -4.2801	    -9.8190	   -10.9100	    -7.3853	    -9.5673	   -10.5743	   -10.8261	   -13.8474	   -13.8474	    -7.1335	
    -5.1193	   -10.5743	   -11.4136	    -7.8049	    -9.8190	   -10.9940	   -10.9940	   -14.1830	   -14.0152	    -7.4692	
    -5.7907	   -11.1618	   -11.5814	    -8.0566	    -9.8190	   -11.1618	   -10.8261	   -14.2670	   -13.7634	    -7.3853	
    -6.2103	   -11.3297	   -11.4136	    -8.0566	    -9.4833	   -11.0779	   -10.3226	   -13.9313	   -13.2599	    -6.9656	
    -6.2943	   -11.2457	   -10.9940	    -7.8888	    -8.9798	   -10.8261	    -9.5673	   -13.4277	   -12.3367	    -6.2943	
    -6.2103	   -10.9940	   -10.4065	    -7.7209	    -8.3084	   -10.4065	    -8.7280	   -12.5885	   -11.3297	    -5.3711	
    -5.9586	   -10.4904	    -9.6512	    -7.4692	    -7.5531	    -9.9030	    -7.8049	   -11.7493	   -10.2386	    -4.4479	
    -5.6229	    -9.8190	    -8.9798	    -7.3013	    -6.8817	    -9.3994	    -7.0496	   -10.8261	    -9.2316	    -3.6087	
    -5.1193	    -9.1476	    -8.3084	    -7.1335	    -6.2943	    -8.8120	    -6.3782	    -9.9869	    -8.3923	    -2.9373	
    -4.5319	    -8.5602	    -7.8049	    -6.9656	    -5.7907	    -8.3084	    -5.8746	    -9.2316	    -7.7209	    -2.5177	
    -3.9444	    -7.8888	    -7.3013	    -6.6299	    -5.4550	    -7.7209	    -5.5389	    -8.5602	    -7.2174	    -2.2659	
    -3.2730	    -7.3853	    -6.9656	    -6.2103	    -5.2032	    -7.1335	    -5.4550	    -7.8888	    -6.7978	    -2.2659	
    -2.6016	    -7.0496	    -6.7978	    -5.6229	    -5.2032	    -6.5460	    -5.6229	    -7.3853	    -6.6299	    -2.3499	
    -2.0142	    -6.8817	    -6.8817	    -5.0354	    -5.3711	    -6.0425	    -5.9586	    -6.9656	    -6.5460	    -2.6016	
    -1.5945	    -7.0496	    -7.1335	    -4.5319	    -5.7907	    -5.6229	    -6.6299	    -6.7978	    -6.7139	    -2.9373	
    -1.4267	    -7.3853	    -7.6370	    -4.1962	    -6.4621	    -5.3711	    -7.3853	    -6.7978	    -7.0496	    -3.3569	
    -1.4267	    -7.8888	    -8.3923	    -4.1122	    -7.3013	    -5.3711	    -8.3923	    -7.0496	    -7.6370	    -3.8605	
    -1.7624	    -8.6441	    -9.3155	    -4.2801	    -8.3084	    -5.4550	    -9.4833	    -7.4692	    -8.2245	    -4.4479	
    -2.2659	    -9.4833	   -10.3226	    -4.6158	    -9.3994	    -5.6229	   -10.5743	    -8.0566	    -8.8120	    -4.8676	
    -2.9373	   -10.3226	   -11.3297	    -5.0354	   -10.4065	    -5.8746	   -11.5814	    -8.5602	    -9.3994	    -5.2032	
    -3.6087	   -11.0779	   -12.1689	    -5.4550	   -11.2457	    -6.0425	   -12.4207	    -8.9798	    -9.7351	    -5.2872	
    -4.1962	   -11.7493	   -12.8403	    -5.7907	   -11.9171	    -6.2103	   -13.0920	    -9.2316	    -9.9030	    -5.1193	
    -4.6158	   -12.1689	   -13.2599	    -5.9586	   -12.2528	    -6.2103	   -13.4277	    -9.2316	    -9.8190	    -4.6997	
    -4.9515	   -12.3367	   -13.3438	    -5.7907	   -12.2528	    -6.0425	   -13.4277	    -8.9798	    -9.4833	    -4.1122	
    -4.9515	   -12.2528	   -13.0920	    -5.3711	   -12.0010	    -5.7068	   -13.1760	    -8.5602	    -8.8120	    -3.3569	
    -4.7836	   -11.8332	   -12.5046	    -4.6158	   -11.4975	    -5.2032	   -12.5885	    -7.8888	    -7.9727	    -2.4338	
    -4.3640	   -11.1618	   -11.7493	    -3.6087	   -10.7422	    -4.6158	   -11.9171	    -7.0496	    -6.9656	    -1.4267	
    -3.7766	   -10.4065	   -10.9100	    -2.5177	    -9.9030	    -3.7766	   -11.0779	    -5.9586	    -5.7907	    -0.4196	
    -3.1052	    -9.4833	    -9.9869	    -1.3428	    -9.1476	    -2.8534	   -10.3226	    -4.9515	    -4.6997	     0.5035	
    -2.4338	    -8.6441	    -9.2316	    -0.1678	    -8.4763	    -2.0142	    -9.7351	    -3.9444	    -3.7766	     1.0910	
    -1.7624	    -7.8888	    -8.6441	     0.7553	    -8.0566	    -1.2589	    -9.3994	    -3.1891	    -3.1052	     1.4267	
    -1.0910	    -7.3013	    -8.2245	     1.5945	    -7.8888	    -0.5875	    -9.3155	    -2.6016	    -2.8534	     1.4267	
    -0.5875	    -6.7978	    -8.0566	     2.1820	    -7.8888	    -0.1678	    -9.5673	    -2.1820	    -2.7695	     1.0910	
     0.0000	    -6.4621	    -7.9727	     2.6016	    -8.1406	     0.0839	    -9.9869	    -2.0142	    -3.0212	     0.5035	
     0.5875	    -6.0425	    -7.9727	     2.9373	    -8.3923	     0.1678	   -10.4065	    -2.0142	    -3.4409	    -0.2518	
     1.2589	    -5.6229	    -7.8049	     3.1891	    -8.5602	     0.3357	   -10.8261	    -1.9302	    -3.8605	    -1.0910	
     2.0142	    -5.1193	    -7.3853	     3.5248	    -8.5602	     0.4196	   -11.0779	    -1.9302	    -4.1962	    -1.8463	
     2.9373	    -4.4479	    -6.7978	     3.8605	    -8.4763	     0.5035	   -11.0779	    -1.8463	    -4.5319	    -2.5177	
     3.9444	    -3.6926	    -6.0425	     4.3640	    -8.0566	     0.7553	   -10.8261	    -1.5945	    -4.6997	    -2.9373	
     5.0354	    -2.7695	    -5.1193	     4.8676	    -7.4692	     1.0071	   -10.3226	    -1.3428	    -4.7836	    -3.1891	
     6.2103	    -1.8463	    -4.0283	     5.4550	    -6.7139	     1.3428	    -9.5673	    -0.9232	    -4.7836	    -3.2730	
     7.3853	    -0.8392	    -2.9373	     6.1264	    -5.8746	     1.7624	    -8.5602	    -0.4196	    -4.6158	    -3.1891	
     8.3923	     0.1678	    -1.8463	     6.7978	    -4.8676	     2.2659	    -7.4692	     0.1678	    -4.2801	    -2.8534	
     9.3155	     1.1749	    -0.8392	     7.4692	    -3.9444	     2.7695	    -6.2943	     0.7553	    -3.9444	    -2.4338	
    10.1547	     2.0142	     0.0839	     8.1406	    -2.9373	     3.3569	    -5.0354	     1.3428	    -3.6087	    -1.9302	
    10.8261	     2.8534	     0.8392	     8.8959	    -2.0142	     3.9444	    -3.7766	     1.9302	    -3.1891	    -1.4267	
    11.3297	     3.5248	     1.5106	     9.6512	    -1.0910	     4.5319	    -2.6016	     2.5177	    -2.6855	    -0.8392	
    11.8332	     4.1962	     2.1820	    10.4904	    -0.3357	     5.2032	    -1.5945	     3.1052	    -2.1820	    -0.3357	
    12.3367	     4.7836	     2.7695	    11.4975	     0.4196	     5.8746	    -0.5875	     3.7766	    -1.6785	     0.1678	
    12.8403	     5.3711	     3.3569	    12.5046	     1.0910	     6.7139	     0.1678	     4.4479	    -1.1749	     0.5875	
    13.5117	     6.0425	     3.9444	    13.6795	     1.6785	     7.6370	     0.7553	     5.1193	    -0.6714	     1.0071	
    14.0991	     6.7139	     4.4479	    14.7705	     2.1820	     8.4763	     1.0910	     5.7907	    -0.2518	     1.2589	
    14.7705	     7.3013	     4.8676	    15.7776	     2.4338	     9.3155	     1.2589	     6.2943	     0.0839	     1.3428	
    15.4419	     7.8888	     5.2872	    16.7007	     2.6016	    10.0708	     1.1749	     6.7139	     0.3357	     1.3428	
    16.1133	     8.3923	     5.6229	    17.5400	     2.6016	    10.8261	     1.0071	     7.1335	     0.5035	     1.2589	
    16.7847	     8.8959	     5.9586	    18.3792	     2.6016	    11.5814	     0.5875	     7.5531	     0.6714	     1.2589	
    17.3721	     9.3155	     6.1264	    19.3024	     2.4338	    12.4207	     0.1678	     8.0566	     0.9232	     1.3428	
    17.9596	     9.6512	     6.2943	    20.3094	     2.2659	    13.2599	    -0.4196	     8.7280	     1.3428	     1.5945	
    18.4631	     9.9030	     6.3782	    21.4005	     2.0142	    14.2670	    -1.0071	     9.5673	     2.0142	     2.0981	
    18.8828	    10.0708	     6.2943	    22.6593	     1.7624	    15.2740	    -1.5106	    10.5743	     2.9373	     2.8534	
    19.2184	    10.0708	     6.2943	    23.9182	     1.5106	    16.3651	    -2.0142	    11.7493	     4.1122	     3.9444	
    19.5541	    10.1547	     6.2103	    25.2609	     1.4267	    17.5400	    -2.3499	    13.0920	     5.5389	     5.3711	
    19.9738	    10.1547	     6.1264	    26.6876	     1.4267	    18.8828	    -2.4338	    14.6027	     7.1335	     6.9656	
    20.4773	    10.1547	     6.2103	    28.1982	     1.6785	    20.3094	    -2.2659	    16.2811	     8.8959	     8.7280	
    21.0648	    10.3226	     6.3782	    29.7928	     2.0981	    21.8201	    -1.9302	    17.9596	    10.8261	    10.6583	
    21.7361	    10.5743	     6.7139	    31.3034	     2.6855	    23.4146	    -1.2589	    19.7220	    12.6724	    12.5046	
    22.4915	    10.9100	     7.1335	    32.8140	     3.3569	    24.9252	    -0.4196	    21.4005	    14.4348	    14.2670	
    23.3307	    11.4136	     7.6370	    34.1568	     4.1122	    26.3519	     0.5035	    22.8271	    16.0294	    15.7776	
    24.1699	    12.0850	     8.2245	    35.2478	     4.8676	    27.5269	     1.5106	    24.0860	    17.2882	    16.8686	
    25.0092	    12.8403	     8.8959	    36.0870	     5.6229	    28.5339	     2.3499	    25.0092	    18.2953	    17.7078	
    25.8484	    13.5956	     9.4833	    36.5906	     6.2943	    29.2053	     3.1891	    25.4288	    18.7988	    18.0435	
    26.6037	    14.2670	     9.9869	    36.5906	     6.7978	    29.4571	     3.7766	    25.5127	    18.7988	    17.8757	
    27.2751	    14.9384	    10.4065	    36.0870	     7.1335	    29.2053	     4.1122	    25.0931	    18.3792	    17.3721	
    27.8625	    15.4419	    10.7422	    34.9960	     7.3013	    28.4500	     4.1962	    24.1699	    17.3721	    16.2811	
    28.2822	    15.8615	    10.9100	    33.4854	     7.3013	    27.1912	     4.1122	    22.9111	    15.9454	    14.9384	
    28.6179	    16.1972	    10.9940	    31.6391	     7.3013	    25.5127	     3.9444	    21.2326	    14.2670	    13.1760	
    28.8696	    16.4490	    11.0779	    29.4571	     7.2174	    23.5825	     3.7766	    19.3024	    12.2528	    11.3297	
    29.1214	    16.6168	    11.1618	    27.2751	     7.3013	    21.4005	     3.6926	    17.2043	    10.2386	     9.4833	
    29.3732	    16.9525	    11.4136	    25.1770	     7.4692	    19.1345	     3.6926	    15.1062	     8.2245	     7.8049	
    29.6249	    17.2043	    11.7493	    23.1628	     7.7209	    16.8686	     3.8605	    13.0920	     6.3782	     6.2943	
    29.8767	    17.5400	    12.1689	    21.4005	     8.2245	    14.6866	     4.2801	    11.2457	     4.6997	     5.0354	
    30.1285	    17.9596	    12.7563	    19.8059	     8.7280	    12.7563	     4.7836	     9.5673	     3.3569	     4.1122	
    30.4642	    18.4631	    13.4277	    18.4631	     9.3994	    11.0779	     5.3711	     8.2245	     2.3499	     3.5248	
    30.8838	    18.9667	    14.1830	    17.4561	    10.1547	     9.8190	     6.2103	     7.2174	     1.5945	     3.2730	
    31.2195	    19.6381	    15.1062	    16.6168	    10.9940	     8.8959	     7.0496	     6.6299	     1.0910	     3.1891	
    31.7230	    20.2255	    16.0294	    16.1133	    11.8332	     8.3084	     7.8888	     6.2103	     0.9232	     3.3569	
    32.1426	    20.8969	    16.8686	    15.7776	    12.6724	     8.0566	     8.7280	     6.0425	     0.7553	     3.5248	
    32.5623	    21.5683	    17.6239	    15.5258	    13.4277	     7.8888	     9.4833	     5.9586	     0.6714	     3.6926	
    32.9819	    22.1558	    18.2114	    15.5258	    14.0152	     7.8888	    10.0708	     5.7907	     0.5875	     3.6926	
    33.3176	    22.6593	    18.6310	    15.6097	    14.3509	     7.8888	    10.3226	     5.7068	     0.3357	     3.6087	
    33.4854	    22.9111	    18.7149	    15.6937	    14.5187	     7.9727	    10.2386	     5.4550	     0.0000	     3.1891	
    33.5693	    23.0789	    18.4631	    15.8615	    14.3509	     7.8888	     9.9030	     5.0354	    -0.5035	     2.6016	
    33.4854	    22.9111	    17.9596	    15.9454	    13.9313	     7.8049	     9.1476	     4.4479	    -1.2589	     1.8463	
    33.3176	    22.5754	    17.1204	    15.9454	    13.1760	     7.6370	     8.1406	     3.7766	    -2.0981	     0.9232	
    32.8979	    22.0718	    16.1972	    15.9454	    12.2528	     7.3853	     6.9656	     3.0212	    -3.0212	     0.0000	
    32.4783	    21.4844	    15.2740	    16.0294	    11.2457	     7.1335	     5.7068	     2.3499	    -3.7766	    -0.8392	
    31.9748	    20.8969	    14.3509	    16.1133	    10.2386	     6.9656	     4.5319	     1.7624	    -4.5319	    -1.5106	
    31.5552	    20.3934	    13.6795	    16.3651	     9.3994	     6.9656	     3.6926	     1.4267	    -4.9515	    -1.9302	
    31.2195	    19.9738	    13.3438	    16.7007	     8.7280	     7.0496	     3.1052	     1.3428	    -5.0354	    -2.0142	
    31.0516	    19.8898	    13.3438	    17.1204	     8.3923	     7.3853	     2.9373	     1.5945	    -4.7836	    -1.6785	
    31.0516	    19.9738	    13.5956	    17.5400	     8.3923	     7.8888	     3.1891	     2.0981	    -4.2801	    -1.0910	
    31.2195	    20.2255	    14.1830	    17.9596	     8.7280	     8.4763	     3.7766	     2.8534	    -3.5248	    -0.2518	
    31.4713	    20.5612	    14.7705	    18.2953	     9.2316	     9.1476	     4.6997	     3.6926	    -2.6855	     0.7553	
    31.6391	    20.8130	    15.4419	    18.3792	     9.8190	     9.6512	     5.6229	     4.4479	    -1.7624	     1.6785	
    31.6391	    20.9808	    15.8615	    18.2953	    10.3226	    10.0708	     6.4621	     5.0354	    -1.0910	     2.5177	
    31.3873	    20.8130	    15.9454	    17.9596	    10.6583	    10.2386	     7.1335	     5.4550	    -0.5875	     3.1052	
    30.7999	    20.3934	    15.7776	    17.4561	    10.7422	    10.1547	     7.3853	     5.5389	    -0.3357	     3.3569	
    30.0446	    19.6381	    15.1901	    16.7007	    10.5743	     9.8190	     7.2174	     5.2872	    -0.4196	     3.3569	
    29.0375	    18.6310	    14.4348	    15.7776	    10.0708	     9.1476	     6.7139	     4.7836	    -0.8392	     2.9373	
    27.8625	    17.5400	    13.5117	    14.6866	     9.4833	     8.3084	     5.7907	     3.9444	    -1.5106	     2.2659	
    26.6876	    16.3651	    12.4207	    13.5956	     8.6441	     7.3853	     4.6997	     3.0212	    -2.3499	     1.3428	
    25.6805	    15.2740	    11.4136	    12.4207	     7.7209	     6.2943	     3.4409	     1.9302	    -3.3569	     0.1678	
    24.7574	    14.2670	    10.4904	    11.3297	     6.8817	     5.2872	     2.0981	     0.8392	    -4.2801	    -1.0071	
    24.0860	    13.4277	     9.7351	    10.3226	     6.0425	     4.3640	     0.7553	    -0.1678	    -5.2032	    -2.2659	
    23.6664	    12.9242	     9.1476	     9.4833	     5.2872	     3.5248	    -0.4196	    -1.0910	    -5.9586	    -3.2730	
    23.4146	    12.5885	     8.8120	     8.8959	     4.7836	     2.9373	    -1.3428	    -1.7624	    -6.4621	    -4.1962	
    23.4146	    12.5046	     8.7280	     8.3923	     4.4479	     2.5177	    -2.0142	    -2.1820	    -6.7139	    -4.7836	
    23.4985	    12.6724	     8.8959	     8.0566	     4.3640	     2.3499	    -2.3499	    -2.4338	    -6.7139	    -5.1193	
    23.7503	    13.0920	     9.2316	     7.8888	     4.3640	     2.2659	    -2.4338	    -2.3499	    -6.5460	    -5.2032	
    24.0860	    13.5956	     9.6512	     7.8888	     4.5319	     2.3499	    -2.2659	    -2.1820	    -6.1264	    -4.9515	
    24.4217	    14.1830	    10.2386	     7.9727	     4.8676	     2.5177	    -1.7624	    -1.6785	    -5.6229	    -4.4479	
    24.8413	    14.7705	    10.9100	     8.2245	     5.2872	     2.8534	    -1.0910	    -1.0910	    -4.9515	    -3.6926	
    25.3448	    15.4419	    11.5814	     8.5602	     5.7907	     3.2730	    -0.2518	    -0.2518	    -4.1122	    -2.7695	
    25.8484	    16.1133	    12.4207	     9.0637	     6.3782	     3.8605	     0.7553	     0.7553	    -3.2730	    -1.6785	
    26.3519	    16.7847	    13.1760	     9.7351	     7.0496	     4.4479	     1.9302	     1.8463	    -2.3499	    -0.5875	
    26.8555	    17.3721	    14.0152	    10.4065	     7.8049	     5.2032	     3.1052	     2.9373	    -1.3428	     0.5875	
    27.3590	    17.8757	    14.8544	    11.2457	     8.5602	     6.0425	     4.2801	     4.0283	    -0.4196	     1.7624	
    27.8625	    18.3792	    15.6097	    12.0010	     9.3155	     6.7978	     5.3711	     5.1193	     0.4196	     2.7695	
    28.3661	    18.7988	    16.2811	    12.7563	     9.9869	     7.6370	     6.2943	     6.1264	     1.2589	     3.6926	
    28.6179	    19.0506	    16.8686	    13.4277	    10.5743	     8.3923	     6.9656	     6.9656	     1.9302	     4.3640	
    28.7857	    19.2184	    17.2043	    13.9313	    10.9100	     8.8959	     7.3853	     7.4692	     2.2659	     4.6997	
    28.6179	    19.2184	    17.2043	    14.1830	    10.9940	     9.3155	     7.3013	     7.6370	     2.4338	     4.6997	
    28.1143	    18.8828	    16.9525	    14.1830	    10.7422	     9.3994	     6.8817	     7.5531	     2.2659	     4.2801	
    27.3590	    18.3792	    16.4490	    14.0152	    10.2386	     9.3155	     6.1264	     7.1335	     1.8463	     3.5248	
    26.4359	    17.7078	    15.6937	    13.5956	     9.5673	     9.0637	     5.1193	     6.4621	     1.2589	     2.5177	
    25.3448	    16.8686	    14.7705	    13.1760	     8.8120	     8.8120	     4.0283	     5.7907	     0.5875	     1.4267	
    24.1699	    16.0294	    13.8474	    12.5885	     8.0566	     8.4763	     3.0212	     4.9515	    -0.0839	     0.3357	
    23.0789	    15.2740	    12.9242	    12.0010	     7.3013	     8.0566	     2.0981	     4.1962	    -0.8392	    -0.6714	
    22.1558	    14.4348	    12.0850	    11.4136	     6.6299	     7.5531	     1.4267	     3.5248	    -1.4267	    -1.5106	
    21.3165	    13.7634	    11.4136	    10.8261	     6.2103	     7.0496	     1.0071	     2.8534	    -1.9302	    -2.1820	
    20.6451	    13.1760	    10.8261	    10.4065	     5.9586	     6.5460	     0.9232	     2.3499	    -2.2659	    -2.5177	
    20.2255	    12.8403	    10.5743	    10.0708	     5.9586	     6.0425	     1.1749	     1.9302	    -2.3499	    -2.5177	
    20.0577	    12.6724	    10.4065	     9.9869	     6.2943	     5.5389	     1.7624	     1.6785	    -2.2659	    -2.1820	
    20.1416	    12.6724	    10.5743	    10.1547	     6.8817	     5.2032	     2.6016	     1.5945	    -1.9302	    -1.5106	
    20.3094	    12.8403	    10.9100	    10.4065	     7.5531	     5.0354	     3.6087	     1.6785	    -1.4267	    -0.5875	
    20.6451	    13.0920	    11.2457	    10.8261	     8.3923	     4.9515	     4.6997	     1.9302	    -0.6714	     0.4196	
    21.1487	    13.4277	    11.7493	    11.3297	     9.3155	     5.1193	     5.7068	     2.3499	     0.0839	     1.5945	
    21.5683	    13.8474	    12.2528	    11.9171	    10.1547	     5.4550	     6.7139	     2.8534	     0.8392	     2.6855	
    21.9879	    14.1830	    12.7563	    12.4207	    10.9940	     5.7907	     7.4692	     3.4409	     1.5945	     3.6087	
    22.4075	    14.5187	    13.0920	    12.8403	    11.5814	     6.2103	     8.1406	     3.9444	     2.2659	     4.3640	
    22.5754	    14.7705	    13.4277	    13.0920	    12.0850	     6.5460	     8.4763	     4.2801	     2.6855	     4.7836	
    22.6593	    14.7705	    13.5117	    13.0920	    12.2528	     6.7139	     8.4763	     4.5319	     2.9373	     4.8676	
    22.4915	    14.6866	    13.3438	    12.9242	    12.2528	     6.6299	     8.2245	     4.5319	     2.9373	     4.6158	
    22.0718	    14.3509	    13.0920	    12.4207	    11.9171	     6.4621	     7.8049	     4.4479	     2.7695	     4.1122	
    21.4844	    13.8474	    12.5885	    11.8332	    11.4136	     6.1264	     7.0496	     4.1122	     2.3499	     3.3569	
    20.8130	    13.2599	    12.0010	    11.1618	    10.8261	     5.7068	     6.2943	     3.7766	     1.8463	     2.5177	
    20.0577	    12.6724	    11.3297	    10.5743	    10.1547	     5.2872	     5.4550	     3.3569	     1.1749	     1.5106	
    19.3024	    12.0010	    10.7422	     9.9030	     9.3994	     4.7836	     4.6997	     2.8534	     0.5035	     0.5035	
    18.7149	    11.4136	    10.1547	     9.3994	     8.7280	     4.3640	     4.0283	     2.3499	    -0.2518	    -0.4196	
    18.2953	    10.9940	     9.8190	     8.9798	     8.3084	     3.9444	     3.6087	     1.9302	    -0.8392	    -1.1749	
    18.2114	    10.9100	     9.8190	     8.8120	     8.0566	     3.7766	     3.6087	     1.5945	    -1.3428	    -1.5106	
    18.4631	    11.0779	     9.9869	     8.8120	     8.1406	     3.7766	     3.7766	     1.4267	    -1.5106	    -1.5106	
    18.9667	    11.4975	    10.4904	     9.0637	     8.5602	     4.0283	     4.3640	     1.5106	    -1.3428	    -1.0071	
    19.8059	    12.2528	    11.2457	     9.4833	     9.3155	     4.4479	     5.2032	     1.7624	    -0.9232	    -0.1678	
    20.9808	    13.2599	    12.2528	    10.0708	    10.2386	     5.2032	     6.2103	     2.2659	    -0.1678	     1.0071	
    22.3236	    14.4348	    13.3438	    10.9100	    11.3297	     6.0425	     7.3853	     2.8534	     0.8392	     2.3499	
    23.8342	    15.6937	    14.5187	    11.8332	    12.4207	     7.0496	     8.4763	     3.6926	     1.9302	     3.8605	
    25.2609	    16.9525	    15.6937	    12.8403	    13.5117	     8.0566	     9.4833	     4.4479	     3.1052	     5.3711	
    26.6037	    18.0435	    16.6168	    13.7634	    14.4348	     9.0637	    10.2386	     5.2872	     4.0283	     6.6299	
    27.6947	    18.8828	    17.3721	    14.6866	    15.1062	     9.8190	    10.6583	     5.8746	     4.7836	     7.5531	
    28.4500	    19.4702	    17.7078	    15.3580	    15.5258	    10.4065	    10.7422	     6.2943	     5.2032	     7.9727	
    28.8696	    19.7220	    17.7917	    15.8615	    15.5258	    10.6583	    10.4904	     6.3782	     5.2032	     7.8888	
    29.0375	    19.6381	    17.4561	    16.1972	    15.1901	    10.6583	     9.9030	     6.2103	     4.8676	     7.3013	
    28.8696	    19.3024	    16.9525	    16.2811	    14.6866	    10.4904	     9.1476	     5.8746	     4.2801	     6.2943	
    28.4500	    18.7988	    16.2811	    16.2811	    14.0152	    10.0708	     8.2245	     5.2872	     3.3569	     5.0354	
    27.9465	    18.1274	    15.5258	    16.1133	    13.2599	     9.5673	     7.2174	     4.6158	     2.3499	     3.6926	
    27.2751	    17.4561	    14.8544	    15.8615	    12.5046	     8.9798	     6.2103	     3.8605	     1.3428	     2.2659	
    26.6037	    16.6168	    14.0991	    15.5258	    11.6653	     8.3923	     5.2872	     3.1052	     0.4196	     1.0910	
    25.8484	    15.8615	    13.5117	    15.0223	    10.8261	     7.8049	     4.3640	     2.4338	    -0.4196	     0.0839	
    25.1770	    15.0223	    12.9242	    14.5187	     9.9869	     7.2174	     3.6087	     1.8463	    -1.0910	    -0.6714	
    24.4217	    14.2670	    12.5046	    14.0152	     9.3155	     6.6299	     3.0212	     1.3428	    -1.5945	    -1.0910	
    23.8342	    13.5956	    12.2528	    13.5956	     8.8120	     6.2943	     2.6855	     1.1749	    -1.7624	    -1.1749	
    23.3307	    13.0920	    12.0850	    13.3438	     8.4763	     6.1264	     2.6016	     1.1749	    -1.6785	    -0.8392	
    22.9950	    12.7563	    12.0850	    13.1760	     8.3923	     6.2943	     2.8534	     1.5945	    -1.1749	    -0.1678	
    22.8271	    12.5885	    12.2528	    13.2599	     8.5602	     6.6299	     3.2730	     2.2659	    -0.4196	     0.8392	
    22.8271	    12.5885	    12.5885	    13.5117	     8.8959	     7.2174	     3.8605	     3.1891	     0.5875	     2.0142	
    22.8271	    12.7563	    12.9242	    14.0152	     9.3155	     8.0566	     4.5319	     4.2801	     1.8463	     3.3569	
    22.9950	    13.0081	    13.2599	    14.6027	     9.9030	     9.0637	     5.2032	     5.6229	     3.1891	     4.6997	
    23.1628	    13.3438	    13.6795	    15.2740	    10.4065	    10.1547	     5.7907	     6.9656	     4.5319	     6.0425	
    23.3307	    13.6795	    14.0991	    16.0294	    10.9940	    11.4136	     6.2943	     8.3084	     5.8746	     7.2174	
    23.4146	    14.0152	    14.3509	    16.7847	    11.4136	    12.5885	     6.4621	     9.4833	     6.9656	     8.0566	
    23.4985	    14.2670	    14.5187	    17.5400	    11.6653	    13.6795	     6.3782	    10.5743	     7.8049	     8.6441	
    23.4985	    14.2670	    14.5187	    18.2114	    11.6653	    14.6027	     5.9586	    11.4136	     8.3084	     8.7280	
    23.2468	    14.1830	    14.2670	    18.7149	    11.3297	    15.2740	     5.2032	    11.8332	     8.3923	     8.4763	
    22.9950	    13.8474	    13.7634	    19.1345	    10.7422	    15.6097	     4.1122	    12.0010	     8.1406	     7.8888	
    22.5754	    13.2599	    13.1760	    19.3024	     9.9869	    15.6097	     2.7695	    11.8332	     7.6370	     7.0496	
    22.0718	    12.5885	    12.4207	    19.3863	     9.0637	    15.3580	     1.4267	    11.4136	     7.0496	     6.0425	
    21.6522	    11.7493	    11.5814	    19.3024	     8.1406	    14.8544	     0.0839	    10.8261	     6.2943	     5.2032	
    21.1487	    10.9100	    10.7422	    18.9667	     7.2174	    14.1830	    -1.0910	    10.1547	     5.6229	     4.4479	
    20.7291	    10.0708	    10.0708	    18.4631	     6.4621	    13.3438	    -2.0142	     9.3994	     4.9515	     3.8605	
    20.3094	     9.3994	     9.4833	    17.7917	     5.8746	    12.5046	    -2.6016	     8.8120	     4.4479	     3.5248	
    20.0577	     8.8959	     9.1476	    16.9525	     5.6229	    11.7493	    -2.7695	     8.2245	     4.1122	     3.4409	
    19.8059	     8.5602	     8.9798	    16.0294	     5.6229	    11.0779	    -2.5177	     7.7209	     3.8605	     3.5248	
    19.6381	     8.4763	     8.9798	    15.1901	     5.8746	    10.4904	    -1.8463	     7.3013	     3.8605	     3.7766	
    19.6381	     8.6441	     9.2316	    14.5187	     6.2943	    10.0708	    -1.0071	     6.9656	     3.8605	     4.1122	
    19.6381	     8.8959	     9.6512	    13.9313	     6.9656	     9.7351	     0.0839	     6.7139	     4.0283	     4.4479	
    19.8059	     9.3155	    10.1547	    13.4277	     7.7209	     9.4833	     1.3428	     6.4621	     4.1962	     4.8676	
    20.0577	     9.9030	    10.6583	    13.0920	     8.5602	     9.2316	     2.4338	     6.2943	     4.2801	     5.1193	
    20.3094	    10.4904	    11.2457	    12.8403	     9.3994	     9.0637	     3.5248	     6.0425	     4.3640	     5.2872	
    20.6451	    11.1618	    11.7493	    12.6724	    10.0708	     8.8959	     4.4479	     5.7907	     4.3640	     5.2872	
    20.8969	    11.6653	    12.1689	    12.5885	    10.6583	     8.7280	     5.0354	     5.4550	     4.1962	     5.1193	
    21.1487	    12.1689	    12.4207	    12.4207	    10.9940	     8.4763	     5.2872	     5.1193	     3.9444	     4.7836	
    21.3165	    12.5046	    12.5885	    12.3367	    11.1618	     8.3084	     5.2872	     4.6997	     3.5248	     4.2801	
    21.4005	    12.7563	    12.6724	    12.1689	    10.9940	     8.0566	     4.9515	     4.3640	     3.1052	     3.6087	
    21.4005	    12.8403	    12.5885	    12.0010	    10.7422	     7.7209	     4.4479	     4.0283	     2.5177	     2.8534	
    21.4005	    12.7563	    12.4207	    11.8332	    10.2386	     7.5531	     3.7766	     3.6926	     2.0142	     2.0981	
    21.2326	    12.6724	    12.2528	    11.7493	     9.7351	     7.3853	     3.0212	     3.5248	     1.5945	     1.5106	
    21.1487	    12.5885	    12.0850	    11.7493	     9.2316	     7.3013	     2.3499	     3.4409	     1.2589	     1.0910	
    21.0648	    12.5046	    12.0010	    11.9171	     8.8959	     7.4692	     1.8463	     3.6926	     1.1749	     0.9232	
    21.1487	    12.5885	    12.0010	    12.2528	     8.7280	     7.8049	     1.5945	     4.1962	     1.4267	     1.2589	
    21.3165	    12.8403	    12.1689	    12.8403	     8.7280	     8.3923	     1.5945	     4.9515	     2.0142	     1.9302	
    21.7361	    13.1760	    12.5046	    13.5956	     9.0637	     9.1476	     1.8463	     6.0425	     2.9373	     3.1052	
    22.2397	    13.6795	    12.9242	    14.4348	     9.5673	    10.1547	     2.4338	     7.3013	     4.1122	     4.5319	
    22.9111	    14.2670	    13.5117	    15.4419	    10.2386	    11.2457	     3.1052	     8.8120	     5.6229	     6.2103	
    23.5825	    14.7705	    14.0991	    16.4490	    10.9940	    12.3367	     3.8605	    10.3226	     7.1335	     7.9727	
    24.2538	    15.2740	    14.6027	    17.4561	    11.7493	    13.3438	     4.6158	    11.7493	     8.6441	     9.6512	
    24.8413	    15.6937	    15.0223	    18.3792	    12.3367	    14.3509	     5.2872	    13.0920	     9.9869	    11.0779	
    25.1770	    15.9454	    15.2740	    19.1345	    12.7563	    15.1062	     5.6229	    14.1830	    11.1618	    12.2528	
    25.4288	    16.0294	    15.3580	    19.6381	    13.0081	    15.6937	     5.7907	    14.9384	    11.9171	    12.9242	
    25.4288	    15.8615	    15.1901	    19.9738	    12.9242	    15.9454	     5.6229	    15.3580	    12.2528	    13.2599	
    25.0931	    15.5258	    14.7705	    19.8898	    12.5046	    15.8615	     5.1193	    15.3580	    12.1689	    13.0081	
    24.5895	    14.8544	    14.0152	    19.5541	    11.7493	    15.5258	     4.2801	    14.8544	    11.5814	    12.3367	
    23.7503	    13.9313	    13.0081	    18.9667	    10.7422	    14.8544	     3.1891	    14.0152	    10.6583	    11.2457	
    22.7432	    12.9242	    11.8332	    18.0435	     9.4833	    13.9313	     2.0142	    12.8403	     9.3994	     9.9030	
    21.5683	    11.6653	    10.5743	    16.9525	     8.2245	    12.7563	     0.7553	    11.3297	     7.9727	     8.4763	
    20.3934	    10.4065	     9.2316	    15.7776	     6.8817	    11.4975	    -0.4196	     9.7351	     6.5460	     6.8817	
    19.1345	     9.2316	     7.9727	    14.4348	     5.7068	    10.2386	    -1.5106	     8.0566	     5.1193	     5.4550	
    18.0435	     8.0566	     6.7978	    13.0920	     4.6997	     8.9798	    -2.2659	     6.4621	     3.7766	     4.1962	
    17.1204	     7.1335	     5.8746	    11.9171	     3.9444	     7.8049	    -2.7695	     5.1193	     2.6016	     3.1052	
    16.4490	     6.4621	     5.2032	    10.7422	     3.4409	     6.8817	    -3.0212	     3.9444	     1.6785	     2.4338	
    16.1133	     6.0425	     4.9515	     9.9030	     3.2730	     6.1264	    -2.8534	     3.1052	     1.0910	     2.0981	
    16.0294	     5.8746	     4.9515	     9.2316	     3.5248	     5.6229	    -2.3499	     2.6855	     0.8392	     2.0981	
    16.1133	     5.9586	     5.2032	     8.7280	     3.9444	     5.3711	    -1.6785	     2.5177	     0.8392	     2.5177	
[Epoch Header]
[Trial Type]	23
[Accept]	1
[Correct]	0
[RT]	 0.000
[Resp]	0
[Epoch Data]
    13.6795	    12.7563	     9.4833	    -4.7836	    11.5814	    -1.9302	     5.6229	    -4.5319	    -5.7068	     0.5875	
    13.6795	    12.5885	     9.2316	    -4.5319	    11.2457	    -1.6785	     5.2872	    -4.5319	    -5.9586	     0.0839	
    13.8474	    12.5046	     9.2316	    -4.0283	    11.1618	    -1.1749	     5.2872	    -4.1962	    -5.8746	     0.0000	
    14.0991	    12.5885	     9.3994	    -3.1891	    11.2457	    -0.4196	     5.4550	    -3.6087	    -5.4550	     0.2518	
    14.4348	    12.8403	     9.6512	    -2.1820	    11.6653	     0.5875	     5.9586	    -2.6855	    -4.7836	     0.9232	
    14.8544	    13.2599	    10.0708	    -1.0071	    12.1689	     1.6785	     6.4621	    -1.6785	    -3.8605	     1.7624	
    15.2740	    13.6795	    10.4904	     0.3357	    12.6724	     2.7695	     7.0496	    -0.6714	    -2.8534	     2.7695	
    15.7776	    14.0152	    10.9100	     1.6785	    13.2599	     3.7766	     7.6370	     0.2518	    -1.9302	     3.6926	
    16.1133	    14.3509	    11.3297	     3.0212	    13.6795	     4.5319	     8.0566	     1.0910	    -1.0910	     4.5319	
    16.3651	    14.4348	    11.4975	     4.1962	    13.9313	     5.0354	     8.3084	     1.6785	    -0.4196	     5.2032	
    16.4490	    14.4348	    11.6653	     5.3711	    14.0152	     5.4550	     8.4763	     2.0981	     0.0000	     5.5389	
    16.3651	    14.2670	    11.6653	     6.3782	    13.9313	     5.7068	     8.3923	     2.3499	     0.1678	     5.7068	
    16.1972	    14.0152	    11.5814	     7.2174	    13.5956	     5.8746	     8.0566	     2.4338	     0.0839	     5.4550	
    15.8615	    13.7634	    11.4136	     7.8888	    13.0081	     5.9586	     7.4692	     2.3499	    -0.1678	     4.8676	
    15.4419	    13.3438	    11.1618	     8.4763	    12.3367	     5.9586	     6.6299	     2.1820	    -0.6714	     4.1122	
    15.0223	    12.9242	    10.8261	     8.9798	    11.4975	     5.9586	     5.6229	     1.9302	    -1.2589	     3.1891	
    14.6866	    12.5885	    10.4065	     9.4833	    10.5743	     6.0425	     4.5319	     1.6785	    -1.9302	     2.1820	
    14.5187	    12.3367	    10.0708	     9.9869	     9.8190	     6.2103	     3.5248	     1.5106	    -2.4338	     1.4267	
    14.5187	    12.2528	     9.7351	    10.4904	     9.2316	     6.4621	     2.6855	     1.3428	    -2.7695	     0.8392	
    14.6027	    12.3367	     9.5673	    10.9940	     8.7280	     6.7978	     2.0142	     1.4267	    -2.9373	     0.5035	
    14.8544	    12.4207	     9.3994	    11.3297	     8.4763	     7.2174	     1.5106	     1.5106	    -2.9373	     0.5035	
    15.1062	    12.5885	     9.2316	    11.5814	     8.3084	     7.5531	     1.1749	     1.6785	    -2.6855	     0.6714	
    15.2740	    12.6724	     9.0637	    11.7493	     8.2245	     7.8888	     1.0910	     1.8463	    -2.2659	     1.0910	
    15.4419	    12.6724	     8.8959	    11.7493	     8.1406	     8.3084	     1.0910	     2.1820	    -1.7624	     1.7624	
    15.5258	    12.5885	     8.7280	    11.9171	     8.1406	     8.7280	     1.1749	     2.5177	    -1.0071	     2.6016	
    15.4419	    12.5046	     8.5602	    12.0850	     8.2245	     9.3155	     1.5106	     3.1052	    -0.1678	     3.6087	
    15.3580	    12.3367	     8.4763	    12.5046	     8.3084	     9.9869	     1.8463	     3.8605	     0.8392	     4.7836	
    15.1062	    12.1689	     8.3084	    13.0081	     8.4763	    10.7422	     2.2659	     4.6997	     1.9302	     6.0425	
    14.8544	    11.8332	     8.1406	    13.5956	     8.4763	    11.5814	     2.6016	     5.5389	     3.0212	     7.3013	
    14.3509	    11.4975	     7.8888	    14.2670	     8.4763	    12.4207	     2.9373	     6.4621	     3.9444	     8.3923	
    13.7634	    10.9940	     7.4692	    14.8544	     8.3923	    13.1760	     3.1052	     7.3013	     4.7836	     9.3994	
    13.0081	    10.3226	     7.0496	    15.5258	     8.0566	    13.8474	     3.1052	     7.9727	     5.4550	    10.2386	
    12.0010	     9.5673	     6.3782	    16.1133	     7.5531	    14.3509	     2.8534	     8.4763	     5.8746	    10.8261	
    10.8261	     8.5602	     5.5389	    16.5329	     6.8817	    14.6027	     2.3499	     8.8120	     6.1264	    11.0779	
     9.4833	     7.3853	     4.5319	    16.7847	     5.9586	    14.6866	     1.5945	     8.8120	     6.0425	    11.0779	
     7.9727	     6.1264	     3.4409	    16.9525	     4.8676	    14.6027	     0.5875	     8.7280	     5.7907	    10.8261	
     6.4621	     4.7836	     2.1820	    16.8686	     3.6926	    14.3509	    -0.5035	     8.4763	     5.3711	    10.4065	
     4.9515	     3.5248	     1.0071	    16.7847	     2.4338	    14.0152	    -1.7624	     8.1406	     4.8676	     9.7351	
     3.6087	     2.2659	    -0.1678	    16.5329	     1.2589	    13.6795	    -2.9373	     7.8049	     4.3640	     9.0637	
     2.3499	     1.1749	    -1.1749	    16.3651	     0.2518	    13.3438	    -4.0283	     7.5531	     3.8605	     8.3923	
     1.3428	     0.2518	    -2.0142	    16.1972	    -0.5035	    13.0920	    -4.7836	     7.3013	     3.5248	     7.8049	
     0.6714	    -0.4196	    -2.6016	    16.1133	    -1.0071	    13.0081	    -5.2872	     7.3013	     3.2730	     7.3853	
     0.1678	    -0.9232	    -2.8534	    16.0294	    -1.1749	    13.0081	    -5.3711	     7.3853	     3.1052	     7.1335	
    -0.0839	    -1.1749	    -2.9373	    16.0294	    -1.0071	    13.1760	    -5.1193	     7.5531	     3.1891	     7.0496	
    -0.2518	    -1.3428	    -2.7695	    16.0294	    -0.5875	    13.3438	    -4.5319	     7.9727	     3.3569	     7.2174	
    -0.2518	    -1.3428	    -2.5177	    16.1133	     0.0839	    13.5956	    -3.6926	     8.3923	     3.6926	     7.4692	
    -0.3357	    -1.3428	    -2.1820	    16.1133	     0.8392	    13.8474	    -2.7695	     8.8120	     4.0283	     7.8888	
    -0.5875	    -1.3428	    -1.8463	    16.1133	     1.5945	    13.8474	    -1.8463	     9.2316	     4.3640	     8.3923	
    -0.9232	    -1.4267	    -1.6785	    16.0294	     2.1820	    13.6795	    -1.0071	     9.4833	     4.6158	     8.8120	
    -1.4267	    -1.5945	    -1.5945	    15.8615	     2.7695	    13.3438	    -0.2518	     9.6512	     4.7836	     9.1476	
    -2.0981	    -1.9302	    -1.6785	    15.6097	     3.0212	    12.8403	     0.1678	     9.6512	     4.7836	     9.3155	
    -2.9373	    -2.2659	    -2.0142	    15.2740	     3.1052	    12.1689	     0.3357	     9.4833	     4.6997	     9.2316	
    -3.8605	    -2.6855	    -2.4338	    14.6866	     3.0212	    11.4975	     0.1678	     9.3155	     4.4479	     8.8959	
    -4.9515	    -3.1891	    -3.0212	    13.9313	     2.6016	    10.7422	    -0.2518	     9.0637	     4.1122	     8.2245	
    -6.0425	    -3.8605	    -3.6926	    12.9242	     2.0142	     9.9030	    -0.9232	     8.6441	     3.5248	     7.3013	
    -7.3013	    -4.5319	    -4.5319	    11.5814	     1.3428	     8.8959	    -1.9302	     8.0566	     2.7695	     6.2103	
    -8.4763	    -5.2872	    -5.3711	    10.0708	     0.5035	     7.8888	    -3.0212	     7.4692	     1.9302	     4.9515	
    -9.4833	    -5.9586	    -6.2103	     8.4763	    -0.3357	     6.8817	    -4.1122	     6.7139	     1.1749	     3.6926	
   -10.3226	    -6.6299	    -6.8817	     6.8817	    -1.0071	     5.9586	    -5.1193	     6.1264	     0.5035	     2.6016	
   -10.9100	    -7.0496	    -7.3013	     5.6229	    -1.5106	     5.2032	    -5.8746	     5.7068	     0.0000	     1.8463	
   -11.1618	    -7.2174	    -7.3853	     4.5319	    -1.6785	     4.6997	    -6.3782	     5.4550	    -0.0839	     1.4267	
   -10.9940	    -7.1335	    -7.2174	     3.7766	    -1.5106	     4.4479	    -6.3782	     5.5389	     0.0839	     1.5106	
   -10.5743	    -6.7978	    -6.7139	     3.2730	    -1.0910	     4.3640	    -6.0425	     5.7907	     0.6714	     1.9302	
    -9.9869	    -6.3782	    -6.0425	     3.1052	    -0.3357	     4.5319	    -5.2872	     6.2943	     1.5106	     2.7695	
    -9.1476	    -5.8746	    -5.1193	     3.0212	     0.5875	     4.7836	    -4.1962	     6.9656	     2.5177	     3.9444	
    -8.3084	    -5.2872	    -4.0283	     3.0212	     1.6785	     5.1193	    -2.8534	     7.7209	     3.6087	     5.2032	
    -7.3853	    -4.6158	    -2.9373	     3.1052	     2.7695	     5.4550	    -1.4267	     8.4763	     4.7836	     6.5460	
    -6.4621	    -3.9444	    -1.8463	     3.2730	     3.8605	     5.7068	     0.0000	     9.1476	     5.8746	     7.8888	
    -5.5389	    -3.2730	    -0.7553	     3.4409	     4.8676	     5.9586	     1.3428	     9.6512	     6.7978	     9.0637	
    -4.6158	    -2.5177	     0.1678	     3.5248	     5.7907	     6.2103	     2.5177	    10.0708	     7.5531	     9.9869	
    -3.6926	    -1.7624	     1.0910	     3.6926	     6.4621	     6.2943	     3.4409	    10.3226	     8.0566	    10.6583	
    -2.8534	    -1.0910	     1.8463	     3.8605	     6.9656	     6.3782	     4.0283	    10.4904	     8.3923	    11.0779	
    -2.0981	    -0.4196	     2.4338	     4.0283	     7.3013	     6.3782	     4.3640	    10.4065	     8.5602	    11.2457	
    -1.3428	     0.1678	     2.8534	     4.1122	     7.3853	     6.3782	     4.3640	    10.2386	     8.4763	    11.0779	
    -0.7553	     0.5875	     3.1052	     4.2801	     7.3013	     6.3782	     4.1122	     9.9869	     8.2245	    10.5743	
    -0.3357	     0.8392	     3.2730	     4.3640	     7.0496	     6.2943	     3.6087	     9.5673	     7.7209	     9.9030	
     0.0000	     1.0071	     3.1891	     4.4479	     6.7139	     6.1264	     2.9373	     9.0637	     7.1335	     8.9798	
     0.0839	     1.0071	     3.0212	     4.4479	     6.2103	     5.8746	     2.2659	     8.4763	     6.3782	     7.9727	
     0.1678	     0.8392	     2.6855	     4.2801	     5.6229	     5.6229	     1.5106	     7.8888	     5.6229	     6.9656	
     0.0000	     0.5035	     2.3499	     4.1122	     5.1193	     5.2872	     0.8392	     7.3013	     4.9515	     6.0425	
    -0.1678	     0.1678	     1.9302	     3.8605	     4.6997	     5.0354	     0.3357	     6.7978	     4.3640	     5.3711	
    -0.3357	    -0.1678	     1.5106	     3.6087	     4.2801	     4.6158	     0.0000	     6.2943	     3.8605	     4.8676	
    -0.5875	    -0.5035	     1.1749	     3.1891	     3.9444	     4.2801	    -0.1678	     5.9586	     3.5248	     4.6158	
    -0.8392	    -0.8392	     0.8392	     2.6855	     3.7766	     3.8605	    -0.2518	     5.6229	     3.3569	     4.5319	
    -1.0071	    -1.0071	     0.5875	     2.1820	     3.6926	     3.5248	    -0.0839	     5.4550	     3.3569	     4.6997	
    -1.0071	    -1.1749	     0.3357	     1.5106	     3.6926	     3.1891	     0.1678	     5.4550	     3.5248	     5.0354	
    -1.0071	    -1.0910	     0.2518	     0.9232	     3.7766	     2.9373	     0.5875	     5.5389	     3.6926	     5.5389	
    -0.7553	    -1.0071	     0.1678	     0.5035	     3.8605	     2.7695	     0.9232	     5.7068	     4.0283	     6.1264	
    -0.5035	    -0.8392	     0.1678	     0.1678	     4.0283	     2.7695	     1.3428	     5.8746	     4.3640	     6.6299	
     0.0000	    -0.5035	     0.1678	     0.0839	     4.1122	     2.8534	     1.7624	     6.1264	     4.7836	     7.2174	
     0.5875	    -0.0839	     0.3357	     0.3357	     4.2801	     3.0212	     2.0981	     6.3782	     5.1193	     7.6370	
     1.3428	     0.5035	     0.5035	     0.7553	     4.3640	     3.3569	     2.3499	     6.5460	     5.5389	     7.9727	
     2.2659	     1.1749	     0.7553	     1.5106	     4.5319	     3.6926	     2.4338	     6.5460	     5.8746	     8.1406	
     3.1891	     1.8463	     1.0071	     2.3499	     4.5319	     3.9444	     2.2659	     6.4621	     6.0425	     8.0566	
     4.1122	     2.5177	     1.1749	     3.1891	     4.3640	     4.0283	     1.8463	     6.2943	     6.1264	     7.7209	
     4.9515	     2.9373	     1.0910	     3.8605	     4.0283	     4.0283	     1.0910	     5.8746	     5.8746	     7.1335	
     5.4550	     3.1052	     0.8392	     4.1962	     3.4409	     3.8605	     0.0839	     5.2872	     5.5389	     6.2103	
     5.7068	     3.0212	     0.3357	     4.3640	     2.6016	     3.6087	    -1.1749	     4.5319	     4.8676	     5.2032	
     5.6229	     2.6855	    -0.4196	     4.1962	     1.5945	     3.1052	    -2.6016	     3.6926	     4.1122	     4.0283	
     5.3711	     2.0981	    -1.3428	     3.8605	     0.4196	     2.6016	    -4.0283	     2.7695	     3.1891	     2.7695	
     4.8676	     1.4267	    -2.2659	     3.2730	    -0.7553	     2.0142	    -5.3711	     1.7624	     2.2659	     1.5945	
     4.3640	     0.6714	    -3.1891	     2.6855	    -1.8463	     1.3428	    -6.5460	     0.9232	     1.3428	     0.6714	
     3.8605	    -0.0839	    -4.0283	     2.0981	    -2.8534	     0.8392	    -7.4692	     0.0839	     0.5875	    -0.0839	
     3.3569	    -0.6714	    -4.6158	     1.5945	    -3.6087	     0.4196	    -8.0566	    -0.4196	     0.0839	    -0.5035	
     3.1052	    -1.0910	    -5.0354	     1.3428	    -4.1122	     0.1678	    -8.2245	    -0.7553	    -0.1678	    -0.5035	
     3.0212	    -1.2589	    -5.2872	     1.2589	    -4.2801	     0.2518	    -8.0566	    -0.8392	    -0.0839	    -0.1678	
     3.1891	    -1.2589	    -5.2032	     1.4267	    -4.1962	     0.5035	    -7.5531	    -0.6714	     0.2518	     0.5035	
     3.4409	    -1.0071	    -5.0354	     1.8463	    -3.8605	     0.9232	    -6.8817	    -0.2518	     0.8392	     1.4267	
     3.8605	    -0.5875	    -4.7836	     2.3499	    -3.4409	     1.5945	    -6.0425	     0.3357	     1.5945	     2.4338	
     4.3640	    -0.0839	    -4.4479	     3.1052	    -2.9373	     2.2659	    -5.2032	     1.0071	     2.3499	     3.5248	
     4.8676	     0.5035	    -4.1122	     3.8605	    -2.5177	     3.1052	    -4.5319	     1.7624	     3.1891	     4.6158	
     5.3711	     1.0910	    -3.7766	     4.6997	    -2.0981	     3.8605	    -3.9444	     2.4338	     3.9444	     5.5389	
     5.7907	     1.5106	    -3.6087	     5.6229	    -1.7624	     4.6997	    -3.5248	     3.1052	     4.6158	     6.2943	
     6.1264	     1.7624	    -3.6087	     6.4621	    -1.6785	     5.4550	    -3.3569	     3.7766	     5.1193	     6.7978	
     6.3782	     1.8463	    -3.7766	     7.3853	    -1.6785	     6.1264	    -3.4409	     4.1962	     5.4550	     7.0496	
     6.3782	     1.5945	    -4.1962	     8.1406	    -2.0142	     6.7978	    -3.6926	     4.6158	     5.6229	     7.0496	
     6.2103	     1.0071	    -4.7836	     8.9798	    -2.4338	     7.4692	    -4.1122	     4.8676	     5.7068	     6.8817	
     5.8746	     0.3357	    -5.5389	     9.6512	    -3.0212	     7.9727	    -4.6997	     5.0354	     5.7068	     6.5460	
     5.3711	    -0.4196	    -6.3782	    10.4065	    -3.6087	     8.3923	    -5.2032	     5.2032	     5.7068	     6.1264	
     4.7836	    -1.2589	    -7.2174	    10.9940	    -4.2801	     8.8120	    -5.7907	     5.3711	     5.7068	     5.7907	
     4.1122	    -2.0981	    -7.9727	    11.6653	    -4.8676	     9.2316	    -6.2103	     5.6229	     5.7907	     5.5389	
     3.4409	    -2.7695	    -8.6441	    12.2528	    -5.3711	     9.6512	    -6.5460	     5.9586	     6.0425	     5.4550	
     2.9373	    -3.3569	    -9.1476	    12.8403	    -5.6229	    10.0708	    -6.5460	     6.3782	     6.3782	     5.5389	
     2.5177	    -3.6926	    -9.3994	    13.5117	    -5.5389	    10.6583	    -6.3782	     6.9656	     6.9656	     5.9586	
     2.2659	    -3.8605	    -9.3994	    14.1830	    -5.2032	    11.3297	    -5.7907	     7.7209	     7.7209	     6.6299	
     2.2659	    -3.7766	    -9.0637	    14.9384	    -4.6158	    12.0850	    -4.9515	     8.5602	     8.5602	     7.4692	
     2.4338	    -3.5248	    -8.5602	    15.5258	    -3.6926	    12.8403	    -3.9444	     9.3994	     9.4833	     8.4763	
     2.6016	    -3.1891	    -7.9727	    16.0294	    -2.7695	    13.5117	    -2.8534	    10.1547	    10.4065	     9.5673	
     2.7695	    -2.7695	    -7.3853	    16.1133	    -1.7624	    14.0991	    -1.8463	    10.7422	    11.0779	    10.4904	
     2.8534	    -2.5177	    -6.7978	    15.9454	    -0.8392	    14.3509	    -0.9232	    11.0779	    11.4975	    11.0779	
     2.7695	    -2.3499	    -6.4621	    15.4419	    -0.2518	    14.3509	    -0.3357	    11.0779	    11.5814	    11.4136	
     2.5177	    -2.2659	    -6.2943	    14.6866	     0.1678	    14.1830	     0.0839	    10.7422	    11.4136	    11.4136	
     2.0981	    -2.3499	    -6.2943	    13.8474	     0.3357	    13.7634	     0.0839	    10.2386	    10.9100	    10.9940	
     1.5945	    -2.5177	    -6.4621	    13.0081	     0.1678	    13.2599	    -0.0839	     9.4833	    10.2386	    10.4065	
     1.0910	    -2.6855	    -6.7978	    12.2528	    -0.0839	    12.6724	    -0.5875	     8.6441	     9.3994	     9.6512	
     0.6714	    -2.8534	    -7.0496	    11.6653	    -0.5035	    12.0010	    -1.1749	     7.7209	     8.5602	     8.8120	
     0.4196	    -3.0212	    -7.3853	    11.1618	    -0.9232	    11.2457	    -1.8463	     6.7978	     7.7209	     8.0566	
     0.1678	    -3.1891	    -7.5531	    10.8261	    -1.3428	    10.4904	    -2.6016	     5.8746	     6.8817	     7.3013	
     0.0839	    -3.2730	    -7.7209	    10.5743	    -1.6785	     9.8190	    -3.2730	     5.1193	     6.2943	     6.7978	
     0.0839	    -3.2730	    -7.7209	    10.3226	    -1.9302	     9.1476	    -3.8605	     4.6158	     5.8746	     6.4621	
     0.0839	    -3.2730	    -7.6370	    10.0708	    -2.0981	     8.5602	    -4.2801	     4.2801	     5.7068	     6.3782	
     0.2518	    -3.1891	    -7.3853	     9.8190	    -2.0142	     8.1406	    -4.4479	     4.1122	     5.7068	     6.4621	
     0.4196	    -3.0212	    -7.0496	     9.4833	    -1.8463	     7.8049	    -4.2801	     4.1122	     5.9586	     6.7978	
     0.5875	    -2.6855	    -6.3782	     9.0637	    -1.4267	     7.5531	    -3.9444	     4.3640	     6.2943	     7.3853	
     0.8392	    -2.2659	    -5.5389	     8.7280	    -0.7553	     7.3853	    -3.2730	     4.7836	     6.8817	     8.1406	
     1.0910	    -1.6785	    -4.5319	     8.3923	     0.0839	     7.3013	    -2.2659	     5.3711	     7.6370	     9.0637	
     1.3428	    -1.0071	    -3.2730	     8.1406	     1.1749	     7.3013	    -1.0071	     6.0425	     8.3923	    10.0708	
     1.5945	    -0.3357	    -2.0142	     7.8888	     2.4338	     7.3853	     0.3357	     6.7139	     9.1476	    10.9940	
     1.6785	     0.3357	    -0.7553	     7.6370	     3.6926	     7.4692	     1.8463	     7.3853	     9.7351	    11.7493	
     1.6785	     1.0071	     0.4196	     7.3853	     4.8676	     7.6370	     3.1891	     7.8888	    10.2386	    12.3367	
     1.6785	     1.5945	     1.4267	     7.1335	     6.0425	     7.8049	     4.5319	     8.2245	    10.5743	    12.6724	
     1.6785	     2.1820	     2.3499	     6.8817	     7.0496	     7.9727	     5.6229	     8.5602	    10.8261	    12.9242	
     1.7624	     2.8534	     3.2730	     6.7139	     7.9727	     8.3084	     6.5460	     8.8120	    10.9940	    13.0081	
     2.0981	     3.6087	     4.0283	     6.5460	     8.7280	     8.6441	     7.2174	     9.0637	    11.1618	    13.0081	
     2.5177	     4.3640	     4.7836	     6.5460	     9.3994	     9.0637	     7.7209	     9.3155	    11.3297	    12.9242	
     3.0212	     5.0354	     5.3711	     6.5460	     9.9869	     9.3994	     7.8888	     9.5673	    11.4136	    12.8403	
     3.6087	     5.7068	     5.8746	     6.6299	    10.4065	     9.8190	     7.8888	     9.7351	    11.3297	    12.5885	
     3.9444	     6.0425	     6.2103	     6.7139	    10.6583	    10.0708	     7.7209	     9.7351	    11.1618	    12.2528	
     4.1962	     6.2103	     6.2103	     6.6299	    10.6583	    10.1547	     7.3853	     9.6512	    10.9100	    11.7493	
     4.1122	     6.0425	     6.0425	     6.4621	    10.5743	    10.1547	     6.9656	     9.3994	    10.4904	    11.2457	
     3.7766	     5.5389	     5.7068	     6.1264	    10.2386	     9.9030	     6.4621	     8.9798	     9.9030	    10.6583	
     3.2730	     4.9515	     5.2032	     5.7068	     9.9030	     9.4833	     6.0425	     8.5602	     9.3994	    10.1547	
     2.6855	     4.1962	     4.7836	     5.2032	     9.5673	     9.0637	     5.7907	     8.1406	     8.8959	     9.8190	
     2.0142	     3.6087	     4.3640	     4.6997	     9.3155	     8.6441	     5.7068	     7.8049	     8.5602	     9.5673	
     1.5106	     3.1052	     4.1122	     4.3640	     9.2316	     8.3923	     5.8746	     7.6370	     8.3923	     9.7351	
     1.0910	     2.7695	     4.1122	     4.1122	     9.3155	     8.3084	     6.2943	     7.6370	     8.3923	    10.0708	
     0.9232	     2.6855	     4.2801	     4.0283	     9.5673	     8.3923	     6.8817	     7.8888	     8.6441	    10.5743	
     0.9232	     2.8534	     4.6158	     4.1122	     9.9869	     8.6441	     7.6370	     8.1406	     8.9798	    11.2457	
     1.0910	     3.1052	     5.1193	     4.2801	    10.4065	     8.9798	     8.3084	     8.5602	     9.3994	    12.0010	
     1.3428	     3.4409	     5.7068	     4.5319	    10.9100	     9.3994	     8.9798	     8.9798	     9.7351	    12.5885	
     1.7624	     3.9444	     6.2103	     4.8676	    11.3297	     9.8190	     9.4833	     9.2316	     9.9869	    12.9242	
     2.2659	     4.3640	     6.7139	     5.2032	    11.5814	    10.1547	     9.8190	     9.3994	    10.0708	    13.0081	
     2.7695	     4.7836	     7.0496	     5.5389	    11.5814	    10.3226	     9.8190	     9.3994	     9.8190	    12.7563	
     3.2730	     5.2032	     7.2174	     5.7907	    11.4136	    10.2386	     9.4833	     9.0637	     9.3155	    12.0850	
     3.6087	     5.3711	     7.1335	     5.9586	    10.9940	     9.9030	     8.8120	     8.4763	     8.4763	    11.0779	
     3.8605	     5.4550	     6.8817	     5.9586	    10.4065	     9.3994	     7.9727	     7.7209	     7.4692	     9.8190	
     4.0283	     5.3711	     6.3782	     5.8746	     9.5673	     8.7280	     6.8817	     6.7978	     6.3782	     8.3923	
     4.0283	     5.1193	     5.7907	     5.7068	     8.6441	     7.9727	     5.7907	     5.7907	     5.2032	     6.9656	
     3.8605	     4.7836	     5.1193	     5.4550	     7.6370	     7.2174	     4.6997	     4.8676	     4.0283	     5.6229	
     3.5248	     4.3640	     4.3640	     5.0354	     6.6299	     6.4621	     3.6087	     3.9444	     3.0212	     4.3640	
     3.0212	     3.7766	     3.5248	     4.5319	     5.6229	     5.6229	     2.6016	     3.1052	     2.0142	     3.2730	
     2.4338	     3.1052	     2.7695	     3.9444	     4.7836	     4.8676	     1.8463	     2.2659	     1.1749	     2.3499	
     1.8463	     2.5177	     2.0981	     3.4409	     4.0283	     4.2801	     1.2589	     1.6785	     0.5875	     1.7624	
     1.4267	     2.1820	     1.7624	     3.1052	     3.6087	     3.8605	     1.0910	     1.3428	     0.2518	     1.5106	
     1.2589	     2.0142	     1.6785	     2.9373	     3.6087	     3.7766	     1.3428	     1.3428	     0.2518	     1.5945	
     1.3428	     2.1820	     2.0142	     3.1891	     3.9444	     4.0283	     2.0981	     1.7624	     0.6714	     2.1820	
     1.7624	     2.7695	     2.6855	     3.6926	     4.6997	     4.6158	     3.1052	     2.5177	     1.3428	     3.0212	
     2.4338	     3.4409	     3.5248	     4.4479	     5.6229	     5.4550	     4.3640	     3.4409	     2.1820	     4.1122	
     3.1052	     4.2801	     4.3640	     5.2872	     6.5460	     6.3782	     5.5389	     4.5319	     3.0212	     5.2872	
     3.7766	     5.1193	     5.1193	     6.1264	     7.4692	     7.2174	     6.6299	     5.4550	     3.7766	     6.2943	
     4.2801	     5.7068	     5.6229	     6.7139	     8.0566	     7.8888	     7.3013	     6.1264	     4.2801	     7.0496	
     4.5319	     5.9586	     5.7907	     7.0496	     8.3084	     8.3084	     7.6370	     6.4621	     4.4479	     7.4692	
     4.4479	     5.8746	     5.5389	     6.8817	     8.1406	     8.3084	     7.3853	     6.3782	     4.2801	     7.5531	
     4.1122	     5.5389	     4.9515	     6.3782	     7.5531	     7.8888	     6.7139	     5.9586	     3.8605	     7.3013	
     3.5248	     4.7836	     4.0283	     5.3711	     6.6299	     7.1335	     5.5389	     5.1193	     3.1891	     6.7978	
     2.7695	     3.8605	     2.7695	     4.1962	     5.3711	     6.1264	     4.1122	     4.1122	     2.3499	     5.9586	
     1.9302	     2.7695	     1.4267	     2.7695	     3.9444	     4.9515	     2.5177	     2.8534	     1.3428	     4.9515	
     1.0071	     1.5945	    -0.0839	     1.4267	     2.3499	     3.7766	     0.7553	     1.5106	     0.3357	     3.8605	
     0.1678	     0.5035	    -1.5106	     0.0839	     0.6714	     2.5177	    -1.0071	     0.2518	    -0.7553	     2.7695	
    -0.5035	    -0.5875	    -2.9373	    -1.0071	    -0.8392	     1.4267	    -2.6016	    -0.9232	    -1.5945	     1.7624	
    -1.0071	    -1.4267	    -4.1122	    -1.9302	    -2.2659	     0.5875	    -4.0283	    -1.8463	    -2.2659	     1.0071	
    -1.2589	    -2.0142	    -5.0354	    -2.4338	    -3.2730	     0.0000	    -5.2032	    -2.4338	    -2.6855	     0.5035	
    -1.2589	    -2.2659	    -5.6229	    -2.6016	    -4.0283	    -0.3357	    -5.8746	    -2.5177	    -2.7695	     0.4196	
    -0.8392	    -2.1820	    -5.8746	    -2.4338	    -4.2801	    -0.2518	    -6.1264	    -2.2659	    -2.5177	     0.7553	
    -0.2518	    -1.7624	    -5.7907	    -1.8463	    -4.1962	     0.2518	    -5.9586	    -1.5945	    -1.8463	     1.5106	
     0.4196	    -1.2589	    -5.5389	    -1.0910	    -3.8605	     0.9232	    -5.4550	    -0.5875	    -1.0071	     2.5177	
     1.1749	    -0.7553	    -5.2032	    -0.1678	    -3.3569	     1.7624	    -4.7836	     0.5035	     0.0000	     3.6926	
     1.9302	    -0.2518	    -4.7836	     0.8392	    -2.8534	     2.6016	    -3.9444	     1.6785	     0.9232	     4.8676	
     2.5177	     0.1678	    -4.5319	     1.8463	    -2.3499	     3.4409	    -3.2730	     2.7695	     1.8463	     5.9586	
     3.0212	     0.5035	    -4.2801	     2.6016	    -2.0981	     4.1962	    -2.6855	     3.5248	     2.6016	     6.6299	
     3.4409	     0.7553	    -4.2801	     3.2730	    -2.0142	     4.6997	    -2.4338	     4.0283	     2.9373	     6.9656	
     3.6926	     0.8392	    -4.3640	     3.7766	    -2.0981	     5.0354	    -2.4338	     4.1122	     3.0212	     6.7978	
     3.6926	     0.8392	    -4.6997	     4.0283	    -2.5177	     5.0354	    -2.7695	     3.8605	     2.6855	     6.1264	
     3.6087	     0.6714	    -5.2032	     4.0283	    -3.1891	     4.8676	    -3.5248	     3.1052	     1.9302	     5.0354	
     3.3569	     0.3357	    -5.9586	     3.9444	    -4.0283	     4.4479	    -4.4479	     2.0981	     0.9232	     3.4409	
     3.0212	     0.0000	    -6.7139	     3.6926	    -4.9515	     4.0283	    -5.6229	     0.9232	    -0.2518	     1.6785	
     2.7695	    -0.3357	    -7.3853	     3.5248	    -5.7907	     3.5248	    -6.7978	    -0.3357	    -1.5945	    -0.1678	
     2.6016	    -0.5035	    -7.9727	     3.4409	    -6.5460	     3.1052	    -7.9727	    -1.5106	    -2.7695	    -1.9302	
     2.6016	    -0.5875	    -8.3923	     3.4409	    -7.1335	     2.8534	    -8.9798	    -2.6016	    -3.8605	    -3.4409	
     2.7695	    -0.5875	    -8.5602	     3.6087	    -7.4692	     2.6855	    -9.6512	    -3.4409	    -4.7836	    -4.6997	
     3.0212	    -0.5035	    -8.5602	     3.7766	    -7.7209	     2.6855	   -10.1547	    -4.0283	    -5.4550	    -5.6229	
     3.2730	    -0.4196	    -8.3923	     4.1122	    -7.7209	     2.8534	   -10.4065	    -4.3640	    -5.8746	    -6.1264	
     3.6926	    -0.2518	    -8.1406	     4.4479	    -7.6370	     3.0212	   -10.4065	    -4.6158	    -6.1264	    -6.3782	
     4.1122	    -0.0839	    -7.7209	     4.8676	    -7.3853	     3.3569	   -10.0708	    -4.6158	    -6.0425	    -6.2103	
     4.5319	     0.0839	    -7.1335	     5.3711	    -6.9656	     3.6926	    -9.4833	    -4.3640	    -5.7068	    -5.7068	
     5.0354	     0.3357	    -6.4621	     5.8746	    -6.4621	     4.1122	    -8.7280	    -4.0283	    -5.2872	    -4.8676	
     5.5389	     0.6714	    -5.7907	     6.4621	    -5.7907	     4.4479	    -7.7209	    -3.6087	    -4.6158	    -3.8605	
     6.0425	     1.0910	    -5.0354	     6.8817	    -5.0354	     4.6158	    -6.7978	    -3.1891	    -4.0283	    -2.7695	
     6.3782	     1.4267	    -4.4479	     7.0496	    -4.3640	     4.5319	    -5.8746	    -2.9373	    -3.4409	    -1.6785	
     6.7139	     1.6785	    -3.9444	     6.9656	    -3.7766	     4.1962	    -5.1193	    -2.7695	    -3.1052	    -0.7553	
     6.7978	     1.8463	    -3.6926	     6.6299	    -3.3569	     3.7766	    -4.6158	    -2.7695	    -2.8534	    -0.0839	
     6.7139	     1.8463	    -3.6087	     6.1264	    -3.1891	     3.1891	    -4.4479	    -2.9373	    -2.8534	     0.2518	
     6.4621	     1.6785	    -3.8605	     5.3711	    -3.1891	     2.5177	    -4.5319	    -3.2730	    -3.0212	     0.2518	
     5.9586	     1.2589	    -4.2801	     4.4479	    -3.4409	     1.8463	    -4.8676	    -3.6926	    -3.5248	     0.0000	
     5.2872	     0.7553	    -4.8676	     3.5248	    -3.9444	     1.0910	    -5.4550	    -4.2801	    -4.1122	    -0.5875	
     4.4479	     0.1678	    -5.5389	     2.4338	    -4.4479	     0.2518	    -6.2103	    -4.9515	    -4.8676	    -1.4267	
     3.6087	    -0.5035	    -6.2103	     1.2589	    -5.1193	    -0.5875	    -6.9656	    -5.7068	    -5.7068	    -2.3499	
     2.7695	    -1.0910	    -6.8817	     0.1678	    -5.7068	    -1.5106	    -7.7209	    -6.4621	    -6.6299	    -3.3569	
     1.9302	    -1.6785	    -7.5531	    -1.0071	    -6.2943	    -2.3499	    -8.3084	    -7.2174	    -7.4692	    -4.2801	
     1.2589	    -2.1820	    -8.0566	    -2.0981	    -6.7978	    -3.1891	    -8.8120	    -7.9727	    -8.2245	    -5.2872	
     0.8392	    -2.6016	    -8.3923	    -3.1052	    -7.1335	    -3.8605	    -9.1476	    -8.6441	    -8.8959	    -6.0425	
     0.5035	    -2.8534	    -8.6441	    -4.0283	    -7.2174	    -4.5319	    -9.2316	    -9.2316	    -9.3994	    -6.6299	
     0.5035	    -3.0212	    -8.6441	    -4.7836	    -7.1335	    -4.9515	    -8.9798	    -9.6512	    -9.7351	    -6.9656	
     0.7553	    -2.9373	    -8.4763	    -5.2032	    -6.7139	    -5.2032	    -8.5602	    -9.9030	    -9.8190	    -6.9656	
     1.2589	    -2.6855	    -7.9727	    -5.4550	    -6.0425	    -5.2872	    -7.8049	    -9.8190	    -9.5673	    -6.7139	
     1.9302	    -2.0981	    -7.3013	    -5.3711	    -5.1193	    -5.0354	    -6.7978	    -9.5673	    -9.0637	    -6.1264	
     2.7695	    -1.3428	    -6.3782	    -5.1193	    -4.0283	    -4.6158	    -5.6229	    -8.9798	    -8.3923	    -5.3711	
     3.6926	    -0.5035	    -5.2872	    -4.6158	    -2.7695	    -4.0283	    -4.2801	    -8.3084	    -7.4692	    -4.4479	
     4.6158	     0.5035	    -4.1962	    -4.0283	    -1.5106	    -3.2730	    -3.0212	    -7.5531	    -6.5460	    -3.6087	
     5.4550	     1.5106	    -3.1052	    -3.2730	    -0.3357	    -2.6016	    -1.8463	    -6.7978	    -5.7068	    -2.7695	
     6.2103	     2.4338	    -2.0981	    -2.6016	     0.6714	    -1.8463	    -0.8392	    -6.1264	    -4.9515	    -2.1820	
     6.7139	     3.1891	    -1.2589	    -2.0142	     1.4267	    -1.3428	    -0.1678	    -5.6229	    -4.4479	    -1.8463	
     7.0496	     3.7766	    -0.6714	    -1.5106	     1.9302	    -0.9232	     0.1678	    -5.3711	    -4.1122	    -1.7624	
     7.2174	     4.1962	    -0.2518	    -1.1749	     2.0981	    -0.6714	     0.1678	    -5.2872	    -4.1122	    -2.0142	
     7.3013	     4.3640	    -0.1678	    -1.0071	     2.0142	    -0.5035	    -0.0839	    -5.4550	    -4.3640	    -2.6016	
     7.2174	     4.2801	    -0.2518	    -0.9232	     1.6785	    -0.5035	    -0.6714	    -5.7907	    -4.7836	    -3.2730	
     7.1335	     4.1962	    -0.4196	    -0.9232	     1.1749	    -0.5875	    -1.3428	    -6.1264	    -5.2872	    -4.1122	
     7.0496	     4.1122	    -0.5875	    -0.9232	     0.6714	    -0.5875	    -1.9302	    -6.2943	    -5.7068	    -4.8676	
     7.1335	     4.1122	    -0.7553	    -0.9232	     0.1678	    -0.5035	    -2.5177	    -6.3782	    -5.9586	    -5.4550	
     7.3013	     4.1962	    -0.7553	    -0.8392	    -0.0839	    -0.2518	    -2.9373	    -6.1264	    -6.0425	    -5.8746	
     7.6370	     4.3640	    -0.6714	    -0.7553	    -0.3357	     0.0000	    -3.1052	    -5.7907	    -5.9586	    -6.0425	
     8.0566	     4.6158	    -0.4196	    -0.6714	    -0.3357	     0.4196	    -3.1052	    -5.2032	    -5.7068	    -5.9586	
     8.5602	     4.9515	    -0.0839	    -0.5875	    -0.1678	     0.8392	    -2.9373	    -4.4479	    -5.2032	    -5.4550	
     9.2316	     5.3711	     0.3357	    -0.3357	     0.2518	     1.4267	    -2.4338	    -3.4409	    -4.4479	    -4.6158	
     9.9869	     5.9586	     1.0071	     0.0000	     0.8392	     2.0981	    -1.6785	    -2.3499	    -3.4409	    -3.4409	
    10.8261	     6.7139	     1.7624	     0.5875	     1.6785	     2.9373	    -0.6714	    -1.0910	    -2.1820	    -1.9302	
    11.6653	     7.5531	     2.6855	     1.3428	     2.7695	     3.7766	     0.5035	     0.2518	    -0.6714	    -0.1678	
    12.5885	     8.4763	     3.6087	     2.1820	     3.8605	     4.6158	     1.8463	     1.5945	     0.8392	     1.6785	
    13.4277	     9.4833	     4.6158	     3.1891	     5.0354	     5.3711	     3.1891	     2.6855	     2.3499	     3.5248	
    14.0991	    10.4065	     5.5389	     4.0283	     6.1264	     5.8746	     4.4479	     3.6926	     3.6087	     5.2032	
    14.6866	    11.1618	     6.2943	     4.8676	     7.0496	     6.2943	     5.4550	     4.3640	     4.6158	     6.5460	
    15.0223	    11.7493	     6.7978	     5.4550	     7.7209	     6.5460	     6.0425	     4.7836	     5.2872	     7.4692	
    15.1901	    12.0010	     6.9656	     5.7068	     7.9727	     6.4621	     6.2103	     4.8676	     5.4550	     7.8888	
    15.1901	    12.0010	     6.7978	     5.6229	     7.8049	     6.2103	     5.8746	     4.6997	     5.1193	     7.7209	
    14.9384	    11.7493	     6.2943	     5.2872	     7.3013	     5.6229	     5.1193	     4.1122	     4.4479	     7.1335	
    14.6027	    11.1618	     5.5389	     4.6158	     6.4621	     4.8676	     4.0283	     3.3569	     3.4409	     6.1264	
    14.0991	    10.5743	     4.6158	     3.8605	     5.4550	     4.0283	     2.6855	     2.4338	     2.2659	     4.8676	
    13.6795	     9.8190	     3.6926	     3.0212	     4.4479	     3.1052	     1.3428	     1.4267	     1.0071	     3.6087	
    13.2599	     9.0637	     2.8534	     2.1820	     3.3569	     2.1820	     0.0839	     0.3357	    -0.2518	     2.4338	
    12.8403	     8.3923	     2.0981	     1.3428	     2.4338	     1.2589	    -1.1749	    -0.6714	    -1.3428	     1.4267	
    12.4207	     7.8049	     1.4267	     0.5035	     1.6785	     0.5035	    -2.0981	    -1.5945	    -2.3499	     0.6714	
    12.0010	     7.3013	     0.8392	    -0.2518	     1.0910	    -0.2518	    -2.8534	    -2.4338	    -3.1891	     0.1678	
    11.5814	     6.8817	     0.5035	    -0.8392	     0.7553	    -0.8392	    -3.2730	    -3.1891	    -3.8605	     0.0000	
    11.1618	     6.4621	     0.2518	    -1.4267	     0.5875	    -1.2589	    -3.4409	    -3.7766	    -4.3640	     0.0000	
    10.6583	     6.2103	     0.2518	    -1.8463	     0.6714	    -1.5945	    -3.1891	    -4.1962	    -4.5319	     0.4196	
    10.1547	     5.9586	     0.2518	    -2.0981	     1.0071	    -1.6785	    -2.7695	    -4.3640	    -4.4479	     0.9232	
     9.7351	     5.7068	     0.4196	    -2.3499	     1.4267	    -1.7624	    -2.0981	    -4.4479	    -4.1962	     1.6785	
     9.2316	     5.5389	     0.6714	    -2.5177	     1.9302	    -1.6785	    -1.3428	    -4.3640	    -3.8605	     2.5177	
     8.8120	     5.2872	     0.9232	    -2.6855	     2.4338	    -1.6785	    -0.5875	    -4.2801	    -3.4409	     3.2730	
     8.3923	     5.2032	     1.2589	    -2.8534	     2.9373	    -1.7624	     0.1678	    -4.1962	    -3.0212	     3.9444	
     8.1406	     5.1193	     1.5106	    -3.1052	     3.3569	    -1.8463	     0.8392	    -4.1122	    -2.7695	     4.3640	
     7.9727	     5.1193	     1.7624	    -3.4409	     3.6926	    -2.0142	     1.3428	    -4.1122	    -2.6016	     4.6158	
     7.8049	     5.0354	     1.8463	    -3.9444	     3.7766	    -2.2659	     1.5945	    -4.2801	    -2.5177	     4.5319	
     7.8049	     4.9515	     1.8463	    -4.5319	     3.7766	    -2.6855	     1.5945	    -4.5319	    -2.6855	     4.1122	
     7.6370	     4.6997	     1.6785	    -5.2872	     3.5248	    -3.2730	     1.2589	    -5.0354	    -3.1052	     3.5248	
     7.4692	     4.2801	     1.3428	    -6.2103	     3.1052	    -4.0283	     0.6714	    -5.6229	    -3.6926	     2.6016	
     7.2174	     3.7766	     0.9232	    -7.3013	     2.5177	    -4.8676	    -0.1678	    -6.3782	    -4.4479	     1.5945	
     6.7978	     3.1891	     0.4196	    -8.5602	     1.7624	    -5.7907	    -1.1749	    -7.1335	    -5.2872	     0.5035	
     6.2103	     2.5177	     0.0000	    -9.9869	     1.0071	    -6.7139	    -2.1820	    -7.8888	    -6.1264	    -0.5035	
     5.7068	     1.9302	    -0.4196	   -11.4136	     0.3357	    -7.6370	    -3.1052	    -8.4763	    -6.8817	    -1.4267	
     5.1193	     1.3428	    -0.6714	   -12.8403	    -0.2518	    -8.3923	    -3.8605	    -8.8959	    -7.4692	    -2.0981	
     4.6158	     1.0071	    -0.6714	   -14.1830	    -0.5875	    -9.0637	    -4.3640	    -9.0637	    -7.8888	    -2.4338	
     4.1122	     0.7553	    -0.5875	   -15.3580	    -0.6714	    -9.5673	    -4.4479	    -9.0637	    -8.0566	    -2.5177	
     3.7766	     0.7553	    -0.3357	   -16.2811	    -0.5035	    -9.9030	    -4.3640	    -8.9798	    -8.0566	    -2.3499	
     3.4409	     0.8392	     0.0000	   -17.0364	    -0.0839	   -10.2386	    -3.8605	    -8.8120	    -7.8049	    -1.9302	
     3.2730	     1.0071	     0.4196	   -17.4561	     0.4196	   -10.4904	    -3.1891	    -8.6441	    -7.4692	    -1.3428	
     3.1052	     1.1749	     0.8392	   -17.7078	     1.0910	   -10.8261	    -2.3499	    -8.5602	    -7.1335	    -0.6714	
     3.0212	     1.4267	     1.3428	   -17.7917	     1.7624	   -11.0779	    -1.5106	    -8.4763	    -6.7139	     0.0839	
     3.1052	     1.6785	     1.8463	   -17.7917	     2.5177	   -11.3297	    -0.5875	    -8.3084	    -6.2103	     0.8392	
     3.1891	     2.0142	     2.3499	   -17.7078	     3.1891	   -11.4136	     0.1678	    -8.2245	    -5.7907	     1.5945	
     3.3569	     2.2659	     2.8534	   -17.5400	     3.6926	   -11.4136	     0.7553	    -8.0566	    -5.3711	     2.1820	
     3.4409	     2.5177	     3.1891	   -17.3721	     4.0283	   -11.2457	     1.0910	    -7.8888	    -5.0354	     2.6016	
     3.6087	     2.6016	     3.3569	   -17.2043	     4.1122	   -11.1618	     1.0910	    -7.8888	    -4.8676	     2.7695	
     3.6087	     2.6016	     3.3569	   -17.1204	     3.8605	   -11.0779	     0.8392	    -7.9727	    -4.8676	     2.7695	
     3.5248	     2.4338	     3.1891	   -17.1204	     3.4409	   -10.9940	     0.1678	    -8.2245	    -5.1193	     2.4338	
     3.2730	     2.0981	     2.7695	   -17.2043	     2.6855	   -11.0779	    -0.7553	    -8.6441	    -5.4550	     1.9302	
     2.7695	     1.5945	     2.0981	   -17.4561	     1.6785	   -11.3297	    -1.9302	    -9.1476	    -6.0425	     1.2589	
     2.1820	     0.9232	     1.2589	   -17.7917	     0.5875	   -11.5814	    -3.2730	    -9.7351	    -6.7139	     0.4196	
     1.3428	     0.1678	     0.3357	   -18.2114	    -0.5875	   -11.9171	    -4.6158	   -10.4065	    -7.3853	    -0.5035	
     0.5035	    -0.6714	    -0.6714	   -18.6310	    -1.7624	   -12.2528	    -5.9586	   -11.0779	    -8.0566	    -1.3428	
    -0.4196	    -1.4267	    -1.5945	   -19.0506	    -2.7695	   -12.5046	    -7.1335	   -11.6653	    -8.5602	    -2.0981	
    -1.2589	    -2.0981	    -2.4338	   -19.3863	    -3.6926	   -12.5885	    -8.0566	   -12.0010	    -8.8959	    -2.6855	
    -1.9302	    -2.6855	    -3.1052	   -19.4702	    -4.2801	   -12.5885	    -8.6441	   -12.2528	    -9.0637	    -2.9373	
    -2.5177	    -3.0212	    -3.5248	   -19.3863	    -4.6158	   -12.4207	    -8.9798	   -12.1689	    -8.9798	    -2.9373	
    -2.8534	    -3.2730	    -3.7766	   -19.1345	    -4.6158	   -12.0010	    -8.9798	   -11.9171	    -8.6441	    -2.6016	
    -3.1052	    -3.2730	    -3.8605	   -18.6310	    -4.4479	   -11.4136	    -8.7280	   -11.4975	    -8.0566	    -2.0142	
    -3.0212	    -3.1052	    -3.6926	   -18.0435	    -4.0283	   -10.7422	    -8.3084	   -10.9100	    -7.3853	    -1.0910	
    -2.8534	    -2.7695	    -3.3569	   -17.2882	    -3.5248	    -9.9030	    -7.7209	   -10.1547	    -6.5460	    -0.1678	
    -2.5177	    -2.4338	    -2.9373	   -16.4490	    -2.9373	    -9.0637	    -7.1335	    -9.3155	    -5.7068	     0.7553	
    -2.1820	    -2.0142	    -2.6016	   -15.6937	    -2.4338	    -8.3084	    -6.5460	    -8.6441	    -4.9515	     1.5945	
    -1.8463	    -1.7624	    -2.3499	   -15.0223	    -2.0142	    -7.6370	    -6.2943	    -7.9727	    -4.3640	     2.1820	
    -1.6785	    -1.5945	    -2.2659	   -14.5187	    -1.8463	    -7.2174	    -6.2103	    -7.5531	    -3.9444	     2.5177	
    -1.5945	    -1.6785	    -2.3499	   -14.2670	    -1.9302	    -6.8817	    -6.4621	    -7.3013	    -3.8605	     2.5177	
    -1.5945	    -2.0142	    -2.6855	   -14.1830	    -2.1820	    -6.7978	    -7.0496	    -7.3013	    -3.9444	     2.2659	
    -1.8463	    -2.4338	    -3.1891	   -14.3509	    -2.6855	    -6.8817	    -7.8888	    -7.4692	    -4.2801	     1.6785	
    -2.1820	    -2.9373	    -3.7766	   -14.7705	    -3.2730	    -7.2174	    -8.9798	    -7.8049	    -4.7836	     1.0071	
    -2.6855	    -3.6087	    -4.5319	   -15.3580	    -4.0283	    -7.6370	   -10.1547	    -8.2245	    -5.5389	     0.1678	
    -3.1891	    -4.2801	    -5.2872	   -16.1133	    -4.7836	    -8.2245	   -11.4136	    -8.8120	    -6.3782	    -0.7553	
    -3.7766	    -5.0354	    -6.0425	   -16.8686	    -5.6229	    -8.8120	   -12.5885	    -9.3155	    -7.1335	    -1.6785	
    -4.3640	    -5.8746	    -6.7978	   -17.5400	    -6.3782	    -9.4833	   -13.5956	    -9.8190	    -7.8888	    -2.5177	
    -4.8676	    -6.5460	    -7.3853	   -18.0435	    -7.0496	   -10.0708	   -14.4348	   -10.2386	    -8.4763	    -3.1891	
    -5.2872	    -7.2174	    -7.9727	   -18.2953	    -7.5531	   -10.6583	   -14.8544	   -10.5743	    -8.9798	    -3.6087	
    -5.7068	    -7.8049	    -8.3923	   -18.3792	    -7.8049	   -11.1618	   -14.9384	   -10.7422	    -9.3155	    -3.9444	
    -6.0425	    -8.2245	    -8.6441	   -18.3792	    -7.8888	   -11.6653	   -14.6866	   -10.8261	    -9.4833	    -4.0283	
    -6.3782	    -8.6441	    -8.8959	   -18.3792	    -7.8049	   -12.0010	   -14.1830	   -10.8261	    -9.5673	    -3.9444	
    -6.7139	    -8.9798	    -9.0637	   -18.3792	    -7.6370	   -12.3367	   -13.5117	   -10.8261	    -9.4833	    -3.7766	
    -7.1335	    -9.3155	    -9.3155	   -18.3792	    -7.4692	   -12.5885	   -12.6724	   -10.7422	    -9.4833	    -3.4409	
    -7.6370	    -9.7351	    -9.5673	   -18.5471	    -7.2174	   -12.8403	   -11.9171	   -10.6583	    -9.3994	    -3.1891	
    -8.2245	   -10.0708	    -9.9030	   -18.8828	    -7.2174	   -13.0920	   -11.3297	   -10.7422	    -9.3994	    -2.9373	
    -8.8959	   -10.4904	   -10.3226	   -19.2184	    -7.2174	   -13.4277	   -10.8261	   -10.9100	    -9.5673	    -2.8534	
    -9.5673	   -10.9100	   -10.7422	   -19.5541	    -7.4692	   -13.7634	   -10.6583	   -11.2457	    -9.8190	    -2.8534	
   -10.1547	   -11.3297	   -11.2457	   -19.9738	    -7.8049	   -14.0991	   -10.7422	   -11.6653	   -10.1547	    -3.0212	
   -10.6583	   -11.6653	   -11.6653	   -20.3094	    -8.3084	   -14.3509	   -11.0779	   -12.1689	   -10.5743	    -3.3569	
   -10.9940	   -11.9171	   -12.0850	   -20.5612	    -8.8120	   -14.6027	   -11.6653	   -12.6724	   -10.9940	    -3.7766	
   -11.2457	   -12.1689	   -12.5046	   -20.8130	    -9.4833	   -14.7705	   -12.4207	   -13.1760	   -11.4975	    -4.1962	
   -11.4136	   -12.4207	   -12.9242	   -21.0648	   -10.1547	   -14.9384	   -13.3438	   -13.6795	   -11.9171	    -4.6997	
   -11.4136	   -12.5885	   -13.1760	   -21.2326	   -10.8261	   -15.0223	   -14.1830	   -14.0152	   -12.2528	    -5.2032	
   -11.3297	   -12.6724	   -13.3438	   -21.3165	   -11.2457	   -15.0223	   -14.9384	   -14.1830	   -12.5046	    -5.4550	
   -10.9940	   -12.5885	   -13.2599	   -21.3165	   -11.5814	   -14.9384	   -15.5258	   -14.2670	   -12.5046	    -5.6229	
   -10.5743	   -12.4207	   -13.0920	   -21.0648	   -11.5814	   -14.6866	   -15.6937	   -14.0152	   -12.4207	    -5.6229	
    -9.9030	   -12.0850	   -12.6724	   -20.7291	   -11.3297	   -14.3509	   -15.6097	   -13.6795	   -12.0850	    -5.3711	
    -9.1476	   -11.6653	   -12.0850	   -20.1416	   -10.8261	   -13.8474	   -15.1062	   -13.0920	   -11.5814	    -4.8676	
    -8.3923	   -11.1618	   -11.4136	   -19.3024	   -10.0708	   -13.2599	   -14.3509	   -12.3367	   -10.9100	    -4.2801	
    -7.5531	   -10.4904	   -10.5743	   -18.3792	    -9.0637	   -12.4207	   -13.2599	   -11.4975	   -10.0708	    -3.4409	
    -6.7139	    -9.7351	    -9.6512	   -17.2043	    -7.8049	   -11.5814	   -11.9171	   -10.4904	    -9.1476	    -2.5177	
    -5.9586	    -8.8959	    -8.6441	   -16.0294	    -6.4621	   -10.6583	   -10.4904	    -9.5673	    -8.1406	    -1.4267	
    -5.2872	    -8.1406	    -7.8049	   -14.9384	    -5.2032	    -9.7351	    -9.0637	    -8.6441	    -7.1335	    -0.4196	
    -4.7836	    -7.3853	    -7.0496	   -13.9313	    -4.0283	    -8.9798	    -7.7209	    -7.8888	    -6.2943	     0.5875	
    -4.4479	    -6.7978	    -6.3782	   -13.2599	    -3.0212	    -8.3923	    -6.6299	    -7.3853	    -5.6229	     1.4267	
    -4.1122	    -6.2103	    -5.8746	   -12.8403	    -2.1820	    -7.9727	    -5.7068	    -7.1335	    -5.2032	     2.0981	
    -3.8605	    -5.7907	    -5.5389	   -12.5885	    -1.6785	    -7.8049	    -5.1193	    -7.1335	    -5.0354	     2.4338	
    -3.6087	    -5.2872	    -5.3711	   -12.5885	    -1.3428	    -7.7209	    -4.8676	    -7.3013	    -5.0354	     2.4338	
    -3.1891	    -4.8676	    -5.2032	   -12.6724	    -1.3428	    -7.8049	    -4.9515	    -7.7209	    -5.2872	     2.1820	
    -2.8534	    -4.4479	    -5.1193	   -12.7563	    -1.5106	    -7.9727	    -5.4550	    -8.2245	    -5.7907	     1.5945	
    -2.6016	    -4.2801	    -5.2032	   -12.8403	    -1.9302	    -8.1406	    -6.2103	    -8.8120	    -6.3782	     0.7553	
    -2.3499	    -4.1962	    -5.4550	   -13.0081	    -2.6016	    -8.4763	    -7.3013	    -9.4833	    -7.2174	    -0.3357	
    -2.2659	    -4.2801	    -5.7907	   -13.0920	    -3.3569	    -8.7280	    -8.4763	   -10.1547	    -7.9727	    -1.5106	
    -2.2659	    -4.5319	    -6.2103	   -13.2599	    -4.1122	    -8.9798	    -9.7351	   -10.8261	    -8.8120	    -2.6855	
    -2.3499	    -4.9515	    -6.6299	   -13.3438	    -4.9515	    -9.3155	   -10.9940	   -11.4975	    -9.4833	    -3.6926	
    -2.4338	    -5.4550	    -7.1335	   -13.3438	    -5.7907	    -9.5673	   -12.0850	   -12.0010	   -10.0708	    -4.6158	
    -2.6855	    -5.9586	    -7.5531	   -13.4277	    -6.4621	    -9.7351	   -13.0081	   -12.3367	   -10.5743	    -5.2872	
    -2.8534	    -6.2943	    -7.8888	   -13.3438	    -7.0496	    -9.9030	   -13.6795	   -12.5885	   -10.9100	    -5.7068	
    -3.0212	    -6.5460	    -8.0566	   -13.1760	    -7.4692	    -9.9030	   -14.0152	   -12.5885	   -11.0779	    -5.8746	
    -3.0212	    -6.5460	    -7.9727	   -12.7563	    -7.5531	    -9.7351	   -14.0152	   -12.3367	   -10.9100	    -5.7068	
    -2.8534	    -6.2943	    -7.6370	   -12.0850	    -7.3853	    -9.3155	   -13.5956	   -11.7493	   -10.5743	    -5.1193	
    -2.5177	    -5.7068	    -7.1335	   -11.0779	    -6.7978	    -8.5602	   -12.8403	   -10.8261	    -9.9030	    -4.3640	
    -1.9302	    -5.0354	    -6.2943	    -9.7351	    -6.0425	    -7.4692	   -11.8332	    -9.5673	    -8.9798	    -3.2730	
    -1.1749	    -4.0283	    -5.3711	    -8.2245	    -5.0354	    -6.1264	   -10.5743	    -8.1406	    -7.8888	    -2.0142	
    -0.2518	    -2.9373	    -4.2801	    -6.4621	    -3.8605	    -4.6158	    -9.2316	    -6.5460	    -6.6299	    -0.7553	
     0.8392	    -1.7624	    -3.1052	    -4.6158	    -2.6855	    -2.9373	    -7.9727	    -4.8676	    -5.3711	     0.5035	
     2.0142	    -0.4196	    -2.0142	    -2.7695	    -1.5106	    -1.3428	    -6.7978	    -3.1891	    -4.1122	     1.5945	
     3.1891	     0.8392	    -0.9232	    -1.0910	    -0.5035	     0.2518	    -5.7907	    -1.6785	    -3.0212	     2.4338	
     4.3640	     1.9302	     0.0000	     0.4196	     0.3357	     1.6785	    -5.0354	    -0.3357	    -2.1820	     2.9373	
     5.3711	     2.9373	     0.7553	     1.7624	     0.9232	     2.7695	    -4.6997	     0.6714	    -1.5945	     3.1052	
     6.2943	     3.6926	     1.1749	     2.6855	     1.2589	     3.6926	    -4.6158	     1.3428	    -1.2589	     2.9373	
     6.9656	     4.1962	     1.5106	     3.3569	     1.3428	     4.2801	    -4.7836	     1.7624	    -1.2589	     2.5177	
     7.5531	     4.4479	     1.5945	     3.7766	     1.2589	     4.6997	    -5.1193	     2.0142	    -1.5106	     1.8463	
     7.9727	     4.6158	     1.5106	     4.0283	     1.0071	     4.9515	    -5.6229	     2.0981	    -1.7624	     1.1749	
     8.3923	     4.6997	     1.3428	     4.1962	     0.6714	     5.0354	    -6.1264	     2.0981	    -2.0981	     0.5035	
     8.8120	     4.6997	     1.2589	     4.1962	     0.4196	     5.2032	    -6.5460	     2.1820	    -2.3499	    -0.0839	
     9.2316	     4.6997	     1.1749	     4.2801	     0.1678	     5.3711	    -6.9656	     2.2659	    -2.5177	    -0.4196	
[Epoch Header]
[Trial Type]	23
[Accept]	1
[Correct]	0
[RT]	 0.000
[Resp]	0
[Epoch Data]
    -3.5248	    -0.5035	    -0.4196	   -18.8828	     0.4196	    -9.9869	    -6.9656	    -6.6299	    -3.7766	    -5.7907	
    -2.4338	     0.3357	     0.5875	   -17.7078	     1.1749	    -8.7280	    -6.1264	    -5.2872	    -2.4338	    -4.3640	
    -1.5106	     1.0910	     1.4267	   -16.5329	     1.7624	    -7.5531	    -5.4550	    -4.1122	    -1.1749	    -3.1891	
    -0.6714	     1.8463	     2.0981	   -15.4419	     2.2659	    -6.5460	    -4.8676	    -3.1052	    -0.0839	    -2.0981	
     0.0839	     2.4338	     2.5177	   -14.4348	     2.6016	    -5.5389	    -4.5319	    -2.2659	     0.7553	    -1.2589	
     0.6714	     3.0212	     2.8534	   -13.2599	     2.8534	    -4.6158	    -4.4479	    -1.5945	     1.4267	    -0.5875	
     1.2589	     3.4409	     3.1052	   -12.1689	     2.8534	    -3.6926	    -4.5319	    -0.9232	     1.9302	    -0.2518	
     1.6785	     3.6087	     3.0212	   -11.0779	     2.6855	    -2.8534	    -4.8676	    -0.4196	     2.2659	    -0.1678	
     2.0142	     3.6926	     2.7695	   -10.0708	     2.1820	    -2.1820	    -5.5389	    -0.0839	     2.3499	    -0.3357	
     2.0981	     3.4409	     2.3499	    -9.1476	     1.5106	    -1.5945	    -6.4621	     0.1678	     2.2659	    -0.7553	
     2.0981	     3.0212	     1.5945	    -8.2245	     0.5875	    -1.0910	    -7.5531	     0.3357	     2.0142	    -1.4267	
     1.9302	     2.3499	     0.7553	    -7.3013	    -0.5035	    -0.5875	    -8.8120	     0.5035	     1.7624	    -2.0981	
     1.6785	     1.5945	    -0.2518	    -6.3782	    -1.5945	    -0.0839	   -10.0708	     0.6714	     1.5106	    -2.6855	
     1.3428	     0.8392	    -1.1749	    -5.3711	    -2.6855	     0.4196	   -11.2457	     1.0910	     1.4267	    -3.1052	
     1.0910	     0.1678	    -2.0142	    -4.2801	    -3.6087	     1.1749	   -12.1689	     1.5945	     1.5945	    -3.1052	
     1.0071	    -0.3357	    -2.6855	    -3.1052	    -4.2801	     1.9302	   -12.7563	     2.4338	     1.9302	    -2.8534	
     0.9232	    -0.5875	    -3.1891	    -1.8463	    -4.6997	     2.8534	   -13.0081	     3.3569	     2.5177	    -2.1820	
     1.0071	    -0.6714	    -3.3569	    -0.5875	    -4.8676	     3.7766	   -12.9242	     4.3640	     3.1891	    -1.3428	
     1.2589	    -0.5875	    -3.4409	     0.5875	    -4.6997	     4.6997	   -12.5046	     5.3711	     3.9444	    -0.3357	
     1.5106	    -0.3357	    -3.2730	     1.5106	    -4.3640	     5.4550	   -11.8332	     6.2943	     4.6158	     0.6714	
     1.8463	     0.0000	    -3.1052	     2.1820	    -3.9444	     5.9586	   -11.0779	     6.9656	     5.1193	     1.5945	
     2.1820	     0.3357	    -3.0212	     2.5177	    -3.4409	     6.2103	   -10.4065	     7.2174	     5.3711	     2.1820	
     2.3499	     0.4196	    -3.0212	     2.5177	    -3.1052	     6.1264	    -9.7351	     7.2174	     5.3711	     2.5177	
     2.3499	     0.3357	    -3.1891	     2.2659	    -2.8534	     5.8746	    -9.3155	     6.8817	     5.1193	     2.5177	
     2.2659	     0.0000	    -3.5248	     1.7624	    -2.7695	     5.5389	    -9.0637	     6.2943	     4.6158	     2.1820	
     2.0981	    -0.5035	    -4.0283	     1.2589	    -2.9373	     5.0354	    -9.0637	     5.4550	     3.7766	     1.5106	
     1.8463	    -1.0910	    -4.6158	     0.7553	    -3.1891	     4.5319	    -9.2316	     4.5319	     2.8534	     0.5875	
     1.5106	    -1.8463	    -5.2872	     0.3357	    -3.6926	     4.0283	    -9.5673	     3.4409	     1.7624	    -0.5875	
     1.0910	    -2.5177	    -5.9586	    -0.1678	    -4.2801	     3.5248	   -10.1547	     2.3499	     0.5875	    -2.0142	
     0.5875	    -3.2730	    -6.7978	    -0.5875	    -4.9515	     3.0212	   -10.9100	     1.0910	    -0.7553	    -3.5248	
     0.0000	    -4.0283	    -7.5531	    -1.0071	    -5.7907	     2.4338	   -11.7493	    -0.1678	    -2.0142	    -5.0354	
    -0.6714	    -4.7836	    -8.4763	    -1.5106	    -6.7139	     1.7624	   -12.7563	    -1.4267	    -3.2730	    -6.6299	
    -1.3428	    -5.5389	    -9.3994	    -2.0142	    -7.6370	     0.9232	   -13.7634	    -2.7695	    -4.5319	    -8.1406	
    -2.0981	    -6.2943	   -10.3226	    -2.5177	    -8.6441	     0.0839	   -14.6866	    -4.0283	    -5.6229	    -9.4833	
    -2.8534	    -7.0496	   -11.2457	    -3.0212	    -9.5673	    -0.8392	   -15.4419	    -5.2032	    -6.7139	   -10.5743	
    -3.4409	    -7.6370	   -12.0850	    -3.4409	   -10.3226	    -1.7624	   -16.1133	    -6.2943	    -7.4692	   -11.4136	
    -4.0283	    -8.2245	   -12.7563	    -3.8605	   -10.9100	    -2.5177	   -16.5329	    -7.1335	    -8.0566	   -11.9171	
    -4.4479	    -8.5602	   -13.1760	    -4.1122	   -11.2457	    -3.1891	   -16.7847	    -7.6370	    -8.3923	   -12.0010	
    -4.6997	    -8.8120	   -13.5117	    -4.2801	   -11.4136	    -3.6087	   -16.7847	    -7.8888	    -8.3923	   -11.7493	
    -4.8676	    -8.8959	   -13.5956	    -4.5319	   -11.4136	    -3.8605	   -16.7007	    -7.8888	    -8.2245	   -11.3297	
    -5.0354	    -8.9798	   -13.5117	    -4.7836	   -11.2457	    -4.0283	   -16.5329	    -7.7209	    -7.8888	   -10.7422	
    -5.1193	    -8.9798	   -13.4277	    -5.0354	   -10.9940	    -4.1122	   -16.3651	    -7.5531	    -7.4692	   -10.0708	
    -5.2032	    -8.9798	   -13.2599	    -5.3711	   -10.8261	    -4.1962	   -16.1972	    -7.3013	    -7.0496	    -9.5673	
    -5.2872	    -8.8959	   -13.0081	    -5.7907	   -10.4904	    -4.2801	   -16.0294	    -7.2174	    -6.7139	    -9.1476	
    -5.2032	    -8.8120	   -12.7563	    -6.1264	   -10.1547	    -4.4479	   -15.9454	    -7.1335	    -6.5460	    -8.8959	
    -5.1193	    -8.6441	   -12.5046	    -6.5460	    -9.9030	    -4.5319	   -15.8615	    -7.0496	    -6.3782	    -8.8120	
    -5.0354	    -8.3923	   -12.1689	    -6.8817	    -9.5673	    -4.6997	   -15.8615	    -7.1335	    -6.3782	    -8.8959	
    -4.9515	    -8.1406	   -12.0010	    -7.3013	    -9.3994	    -5.0354	   -15.9454	    -7.3013	    -6.6299	    -9.2316	
    -4.8676	    -7.9727	   -11.9171	    -7.7209	    -9.3155	    -5.2872	   -16.1972	    -7.5531	    -6.9656	    -9.6512	
    -4.8676	    -7.8049	   -11.8332	    -8.2245	    -9.3155	    -5.7068	   -16.5329	    -7.8888	    -7.3853	   -10.2386	
    -4.9515	    -7.8049	   -11.9171	    -8.7280	    -9.3994	    -6.2103	   -16.9525	    -8.3084	    -7.9727	   -10.8261	
    -5.0354	    -7.8049	   -12.0850	    -9.2316	    -9.4833	    -6.6299	   -17.3721	    -8.8120	    -8.5602	   -11.4136	
    -5.2872	    -7.9727	   -12.3367	    -9.7351	    -9.6512	    -7.1335	   -17.7917	    -9.3155	    -9.1476	   -12.0010	
    -5.6229	    -8.1406	   -12.5885	   -10.2386	    -9.8190	    -7.5531	   -18.1274	    -9.7351	    -9.6512	   -12.4207	
    -5.9586	    -8.3923	   -12.8403	   -10.7422	    -9.9869	    -8.0566	   -18.2953	   -10.1547	    -9.9869	   -12.7563	
    -6.4621	    -8.7280	   -13.0920	   -11.3297	   -10.1547	    -8.5602	   -18.3792	   -10.4065	   -10.1547	   -12.7563	
    -7.0496	    -9.0637	   -13.4277	   -11.8332	   -10.2386	    -8.9798	   -18.2953	   -10.6583	   -10.1547	   -12.6724	
    -7.7209	    -9.4833	   -13.6795	   -12.3367	   -10.2386	    -9.4833	   -18.0435	   -10.7422	    -9.9030	   -12.2528	
    -8.3923	    -9.8190	   -13.8474	   -12.8403	   -10.0708	    -9.9030	   -17.6239	   -10.7422	    -9.4833	   -11.6653	
    -8.9798	   -10.1547	   -13.9313	   -13.2599	    -9.9030	   -10.2386	   -16.9525	   -10.6583	    -8.8959	   -10.7422	
    -9.3994	   -10.3226	   -13.8474	   -13.5956	    -9.5673	   -10.4904	   -16.2811	   -10.4065	    -8.1406	    -9.7351	
    -9.5673	   -10.4065	   -13.5956	   -13.9313	    -9.1476	   -10.5743	   -15.4419	   -10.0708	    -7.3013	    -8.5602	
    -9.6512	   -10.3226	   -13.2599	   -14.2670	    -8.5602	   -10.7422	   -14.5187	    -9.7351	    -6.4621	    -7.3853	
    -9.6512	   -10.2386	   -12.9242	   -14.6027	    -8.1406	   -10.7422	   -13.7634	    -9.3994	    -5.6229	    -6.2943	
    -9.5673	   -10.2386	   -12.6724	   -14.9384	    -7.7209	   -10.8261	   -13.2599	    -9.2316	    -5.0354	    -5.5389	
    -9.6512	   -10.3226	   -12.5885	   -15.3580	    -7.6370	   -10.9940	   -12.9242	    -9.3155	    -4.7836	    -5.1193	
    -9.9869	   -10.6583	   -12.7563	   -15.7776	    -7.8049	   -11.3297	   -13.0081	    -9.5673	    -4.8676	    -5.1193	
   -10.4904	   -11.1618	   -13.2599	   -16.2811	    -8.3084	   -11.7493	   -13.4277	   -10.0708	    -5.3711	    -5.6229	
   -11.1618	   -11.8332	   -14.0152	   -16.7847	    -9.0637	   -12.2528	   -14.1830	   -10.7422	    -6.1264	    -6.4621	
   -12.0010	   -12.6724	   -14.8544	   -17.2043	    -9.9869	   -12.8403	   -15.0223	   -11.4975	    -7.2174	    -7.5531	
   -12.7563	   -13.4277	   -15.7776	   -17.6239	   -10.9940	   -13.4277	   -16.0294	   -12.3367	    -8.3923	    -8.7280	
   -13.5117	   -14.1830	   -16.7007	   -17.9596	   -11.9171	   -13.8474	   -16.8686	   -13.1760	    -9.6512	    -9.9869	
   -14.0991	   -14.8544	   -17.3721	   -18.0435	   -12.6724	   -14.1830	   -17.6239	   -13.7634	   -10.7422	   -11.1618	
   -14.4348	   -15.2740	   -17.8757	   -18.0435	   -13.2599	   -14.3509	   -18.1274	   -14.2670	   -11.7493	   -12.1689	
   -14.6027	   -15.6097	   -18.2114	   -17.8757	   -13.5956	   -14.2670	   -18.3792	   -14.4348	   -12.4207	   -12.9242	
   -14.6027	   -15.6937	   -18.3792	   -17.6239	   -13.6795	   -14.0991	   -18.3792	   -14.3509	   -12.8403	   -13.4277	
   -14.2670	   -15.6937	   -18.2114	   -17.2043	   -13.5117	   -13.6795	   -18.0435	   -14.0152	   -13.0081	   -13.5956	
   -13.7634	   -15.5258	   -17.8757	   -16.6168	   -13.0081	   -13.0081	   -17.3721	   -13.4277	   -12.7563	   -13.4277	
   -13.0920	   -15.1062	   -17.2882	   -15.9454	   -12.2528	   -12.1689	   -16.3651	   -12.5885	   -12.2528	   -12.8403	
   -12.1689	   -14.6027	   -16.5329	   -15.1062	   -11.3297	   -11.1618	   -15.1901	   -11.5814	   -11.4136	   -12.0010	
   -11.1618	   -14.0152	   -15.6097	   -14.1830	   -10.1547	   -10.0708	   -13.8474	   -10.4904	   -10.3226	   -10.9100	
   -10.0708	   -13.1760	   -14.5187	   -13.1760	    -8.8959	    -8.8959	   -12.4207	    -9.2316	    -9.0637	    -9.6512	
    -8.8959	   -12.3367	   -13.4277	   -12.0850	    -7.6370	    -7.7209	   -11.0779	    -8.0566	    -7.8049	    -8.3923	
    -7.8049	   -11.4975	   -12.3367	   -10.9100	    -6.3782	    -6.6299	    -9.8190	    -7.0496	    -6.6299	    -7.1335	
    -6.7978	   -10.6583	   -11.4136	    -9.7351	    -5.2872	    -5.6229	    -8.8959	    -6.1264	    -5.5389	    -5.9586	
    -5.9586	    -9.9030	   -10.4904	    -8.5602	    -4.4479	    -4.8676	    -8.2245	    -5.3711	    -4.6997	    -5.1193	
    -5.2872	    -9.3155	    -9.8190	    -7.4692	    -3.7766	    -4.1962	    -7.8888	    -4.8676	    -4.1122	    -4.5319	
    -4.8676	    -8.8120	    -9.3155	    -6.4621	    -3.4409	    -3.6926	    -7.9727	    -4.4479	    -3.6926	    -4.1962	
    -4.5319	    -8.4763	    -8.9798	    -5.6229	    -3.3569	    -3.1891	    -8.3084	    -4.1962	    -3.4409	    -4.1962	
    -4.4479	    -8.3084	    -8.8120	    -4.9515	    -3.4409	    -2.8534	    -8.8120	    -3.9444	    -3.4409	    -4.3640	
    -4.3640	    -8.3084	    -8.8120	    -4.3640	    -3.6926	    -2.5177	    -9.4833	    -3.8605	    -3.5248	    -4.6997	
    -4.4479	    -8.3923	    -8.9798	    -3.9444	    -4.1122	    -2.3499	   -10.2386	    -3.8605	    -3.7766	    -5.2032	
    -4.6997	    -8.5602	    -9.1476	    -3.6926	    -4.6158	    -2.3499	   -11.0779	    -4.0283	    -4.1122	    -5.7907	
    -4.9515	    -8.8959	    -9.5673	    -3.6087	    -5.2032	    -2.4338	   -11.9171	    -4.1962	    -4.5319	    -6.3782	
    -5.3711	    -9.2316	    -9.9869	    -3.6926	    -5.9586	    -2.6855	   -12.8403	    -4.4479	    -4.9515	    -6.9656	
    -5.7068	    -9.6512	   -10.4904	    -3.8605	    -6.7139	    -2.9373	   -13.6795	    -4.6997	    -5.2872	    -7.4692	
    -6.0425	    -9.9869	   -10.9100	    -4.0283	    -7.3013	    -3.1891	   -14.4348	    -4.8676	    -5.4550	    -7.7209	
    -6.2103	   -10.2386	   -11.1618	    -4.0283	    -7.8049	    -3.3569	   -14.9384	    -4.8676	    -5.4550	    -7.7209	
    -6.2103	   -10.2386	   -11.2457	    -4.0283	    -8.1406	    -3.3569	   -15.2740	    -4.6997	    -5.2032	    -7.4692	
    -6.1264	   -10.0708	   -11.0779	    -3.9444	    -8.1406	    -3.2730	   -15.2740	    -4.2801	    -4.6158	    -6.8817	
    -5.7907	    -9.7351	   -10.8261	    -3.7766	    -7.9727	    -3.0212	   -15.0223	    -3.6926	    -3.9444	    -6.1264	
    -5.2872	    -9.2316	   -10.4065	    -3.6926	    -7.6370	    -2.6855	   -14.6866	    -2.9373	    -3.0212	    -5.1193	
    -4.6158	    -8.5602	    -9.9030	    -3.5248	    -7.1335	    -2.2659	   -14.1830	    -2.1820	    -2.0981	    -4.1122	
    -3.8605	    -7.8049	    -9.2316	    -3.3569	    -6.6299	    -1.7624	   -13.5956	    -1.4267	    -1.0910	    -3.1891	
    -2.9373	    -6.8817	    -8.5602	    -3.1891	    -6.1264	    -1.2589	   -13.0081	    -0.6714	    -0.1678	    -2.3499	
    -1.9302	    -6.0425	    -7.8888	    -2.8534	    -5.7068	    -0.6714	   -12.5885	    -0.0839	     0.5875	    -1.7624	
    -1.0071	    -5.2872	    -7.3853	    -2.6016	    -5.4550	    -0.0839	   -12.3367	     0.3357	     1.0910	    -1.5106	
    -0.1678	    -4.6158	    -6.9656	    -2.2659	    -5.3711	     0.3357	   -12.2528	     0.5875	     1.1749	    -1.5945	
     0.6714	    -4.1122	    -6.7139	    -2.0142	    -5.3711	     0.7553	   -12.4207	     0.5035	     1.0071	    -2.0142	
     1.4267	    -3.7766	    -6.6299	    -1.7624	    -5.6229	     1.0071	   -12.6724	     0.2518	     0.5035	    -2.6855	
     2.0142	    -3.5248	    -6.6299	    -1.5945	    -5.8746	     1.1749	   -13.0081	    -0.0839	    -0.0839	    -3.5248	
     2.6016	    -3.3569	    -6.7139	    -1.3428	    -6.2103	     1.3428	   -13.3438	    -0.4196	    -0.8392	    -4.4479	
     3.1891	    -3.2730	    -6.7978	    -1.1749	    -6.4621	     1.5106	   -13.6795	    -0.7553	    -1.5106	    -5.2872	
     3.6926	    -3.1891	    -6.7978	    -0.9232	    -6.6299	     1.6785	   -13.8474	    -1.0071	    -2.1820	    -5.9586	
     4.2801	    -3.1052	    -6.7978	    -0.5875	    -6.7139	     1.8463	   -13.9313	    -1.1749	    -2.6855	    -6.5460	
     4.7836	    -3.0212	    -6.7978	    -0.2518	    -6.7139	     2.0142	   -13.8474	    -1.2589	    -3.0212	    -6.8817	
     5.3711	    -2.8534	    -6.7978	     0.0000	    -6.7139	     2.1820	   -13.7634	    -1.3428	    -3.2730	    -6.9656	
     5.8746	    -2.6855	    -6.7139	     0.3357	    -6.5460	     2.3499	   -13.5117	    -1.3428	    -3.4409	    -6.8817	
     6.2943	    -2.5177	    -6.5460	     0.6714	    -6.2943	     2.4338	   -13.0920	    -1.2589	    -3.4409	    -6.6299	
     6.7978	    -2.2659	    -6.3782	     1.0071	    -5.8746	     2.5177	   -12.6724	    -1.1749	    -3.3569	    -6.2103	
     7.3013	    -1.9302	    -6.1264	     1.4267	    -5.4550	     2.6855	   -12.0850	    -1.0910	    -3.1052	    -5.6229	
     7.8049	    -1.5106	    -5.8746	     1.9302	    -5.0354	     2.8534	   -11.4136	    -0.9232	    -2.8534	    -5.0354	
     8.3923	    -1.0910	    -5.5389	     2.4338	    -4.5319	     3.0212	   -10.7422	    -0.7553	    -2.5177	    -4.4479	
     8.8959	    -0.5875	    -5.2032	     3.0212	    -4.0283	     3.2730	   -10.1547	    -0.5875	    -2.2659	    -3.9444	
     9.4833	     0.0000	    -4.7836	     3.5248	    -3.6926	     3.4409	    -9.6512	    -0.5035	    -2.0981	    -3.5248	
     9.9869	     0.5035	    -4.4479	     4.1122	    -3.4409	     3.6926	    -9.3155	    -0.4196	    -1.9302	    -3.3569	
    10.4065	     0.9232	    -4.1962	     4.6158	    -3.3569	     3.7766	    -9.2316	    -0.4196	    -1.9302	    -3.4409	
    10.8261	     1.1749	    -4.0283	     4.9515	    -3.4409	     3.9444	    -9.3155	    -0.5035	    -2.0981	    -3.8605	
    11.1618	     1.1749	    -3.9444	     5.2032	    -3.7766	     3.9444	    -9.6512	    -0.7553	    -2.3499	    -4.4479	
    11.3297	     1.0071	    -4.1122	     5.2872	    -4.1962	     3.8605	   -10.1547	    -1.0071	    -2.7695	    -5.3711	
    11.4136	     0.5875	    -4.4479	     5.1193	    -4.9515	     3.6087	   -10.8261	    -1.4267	    -3.2730	    -6.3782	
    11.2457	     0.0000	    -4.9515	     4.7836	    -5.7907	     3.2730	   -11.7493	    -1.9302	    -3.8605	    -7.5531	
    11.0779	    -0.6714	    -5.5389	     4.2801	    -6.7139	     2.8534	   -12.7563	    -2.5177	    -4.5319	    -8.6441	
    10.6583	    -1.4267	    -6.2943	     3.6926	    -7.7209	     2.4338	   -13.8474	    -3.1052	    -5.1193	    -9.6512	
    10.2386	    -2.1820	    -7.0496	     3.0212	    -8.7280	     1.9302	   -14.8544	    -3.6087	    -5.6229	   -10.4904	
     9.7351	    -2.9373	    -7.8049	     2.3499	    -9.6512	     1.5106	   -15.7776	    -4.1122	    -6.0425	   -11.0779	
     9.2316	    -3.5248	    -8.4763	     1.5945	   -10.4904	     1.0910	   -16.5329	    -4.4479	    -6.2943	   -11.4975	
     8.7280	    -4.1122	    -9.1476	     0.9232	   -11.0779	     0.8392	   -17.0364	    -4.7836	    -6.5460	   -11.6653	
     8.3084	    -4.6158	    -9.6512	     0.3357	   -11.5814	     0.6714	   -17.3721	    -4.9515	    -6.6299	   -11.5814	
     7.8049	    -4.9515	   -10.0708	    -0.0839	   -11.8332	     0.5035	   -17.4561	    -4.9515	    -6.5460	   -11.3297	
     7.3853	    -5.2872	   -10.4904	    -0.5035	   -11.9171	     0.4196	   -17.3721	    -4.9515	    -6.4621	   -10.8261	
     6.9656	    -5.5389	   -10.8261	    -0.6714	   -11.9171	     0.3357	   -17.1204	    -4.8676	    -6.2103	   -10.2386	
     6.5460	    -5.7068	   -11.0779	    -0.7553	   -11.8332	     0.1678	   -16.8686	    -4.7836	    -6.0425	    -9.6512	
     6.0425	    -5.9586	   -11.3297	    -0.6714	   -11.6653	     0.0000	   -16.5329	    -4.7836	    -5.7907	    -9.1476	
     5.3711	    -6.2103	   -11.5814	    -0.5875	   -11.5814	    -0.2518	   -16.3651	    -4.7836	    -5.7068	    -8.7280	
     4.6997	    -6.4621	   -11.8332	    -0.4196	   -11.5814	    -0.5875	   -16.3651	    -5.0354	    -5.6229	    -8.4763	
     3.9444	    -6.7978	   -12.1689	    -0.3357	   -11.7493	    -0.9232	   -16.4490	    -5.2872	    -5.7068	    -8.4763	
     3.1891	    -7.1335	   -12.5046	    -0.4196	   -12.0010	    -1.3428	   -16.7847	    -5.7068	    -5.9586	    -8.7280	
     2.4338	    -7.5531	   -12.8403	    -0.6714	   -12.3367	    -1.8463	   -17.2043	    -6.2103	    -6.3782	    -9.0637	
     1.7624	    -7.9727	   -13.1760	    -1.0910	   -12.7563	    -2.3499	   -17.7917	    -6.8817	    -6.8817	    -9.6512	
     1.1749	    -8.3084	   -13.4277	    -1.7624	   -13.0920	    -3.0212	   -18.4631	    -7.5531	    -7.3853	   -10.1547	
     0.7553	    -8.5602	   -13.5117	    -2.4338	   -13.4277	    -3.6087	   -18.8828	    -8.1406	    -7.8049	   -10.6583	
     0.4196	    -8.8120	   -13.4277	    -3.1052	   -13.5956	    -4.1962	   -19.2184	    -8.6441	    -8.1406	   -11.0779	
     0.1678	    -8.9798	   -13.2599	    -3.6926	   -13.6795	    -4.6997	   -19.3024	    -9.1476	    -8.3923	   -11.3297	
    -0.0839	    -9.1476	   -13.0920	    -4.3640	   -13.6795	    -5.2872	   -19.1345	    -9.5673	    -8.5602	   -11.4975	
    -0.4196	    -9.3155	   -12.9242	    -5.0354	   -13.5956	    -5.8746	   -18.8828	    -9.9869	    -8.6441	   -11.4975	
    -0.8392	    -9.6512	   -12.8403	    -5.7068	   -13.4277	    -6.4621	   -18.4631	   -10.4065	    -8.7280	   -11.5814	
    -1.3428	    -9.9869	   -12.7563	    -6.4621	   -13.1760	    -7.1335	   -17.9596	   -10.9100	    -8.8959	   -11.5814	
    -1.7624	   -10.2386	   -12.6724	    -7.1335	   -12.9242	    -7.7209	   -17.3721	   -11.4136	    -8.9798	   -11.4975	
    -2.0981	   -10.4065	   -12.5046	    -7.6370	   -12.5046	    -8.1406	   -16.6168	   -11.7493	    -8.9798	   -11.2457	
    -2.1820	   -10.4065	   -12.2528	    -7.8888	   -12.0010	    -8.3923	   -15.8615	   -11.9171	    -8.8959	   -10.9100	
    -2.0981	   -10.2386	   -11.8332	    -7.9727	   -11.3297	    -8.3923	   -15.1062	   -11.9171	    -8.7280	   -10.3226	
    -1.7624	    -9.8190	   -11.4136	    -7.8049	   -10.6583	    -8.2245	   -14.2670	   -11.7493	    -8.3923	    -9.6512	
    -1.2589	    -9.3155	   -10.9100	    -7.5531	    -9.9869	    -7.8888	   -13.5956	   -11.4136	    -7.9727	    -8.9798	
    -0.8392	    -8.8120	   -10.4065	    -7.1335	    -9.3994	    -7.5531	   -13.0081	   -10.9940	    -7.4692	    -8.3084	
    -0.3357	    -8.3084	    -9.9869	    -6.7978	    -8.9798	    -7.1335	   -12.6724	   -10.5743	    -7.1335	    -7.8049	
    -0.0839	    -7.8888	    -9.7351	    -6.4621	    -8.8120	    -6.7139	   -12.5885	   -10.1547	    -6.8817	    -7.4692	
    -0.0839	    -7.7209	    -9.7351	    -6.2943	    -8.8120	    -6.4621	   -12.7563	    -9.9869	    -6.7978	    -7.4692	
    -0.3357	    -7.7209	    -9.9030	    -6.2943	    -9.1476	    -6.3782	   -13.1760	    -9.9030	    -6.8817	    -7.6370	
    -0.8392	    -8.0566	   -10.3226	    -6.4621	    -9.6512	    -6.4621	   -13.7634	    -9.9030	    -7.2174	    -8.0566	
    -1.5106	    -8.5602	   -10.8261	    -6.7978	   -10.2386	    -6.7978	   -14.5187	   -10.1547	    -7.6370	    -8.7280	
    -2.4338	    -9.2316	   -11.4975	    -7.2174	   -10.9100	    -7.1335	   -15.2740	   -10.4904	    -8.2245	    -9.4833	
    -3.3569	    -9.9869	   -12.2528	    -7.8049	   -11.5814	    -7.6370	   -15.9454	   -10.8261	    -8.8120	   -10.3226	
    -4.3640	   -10.7422	   -13.0081	    -8.3923	   -12.1689	    -8.1406	   -16.6168	   -11.2457	    -9.3994	   -11.2457	
    -5.2872	   -11.5814	   -13.7634	    -9.0637	   -12.7563	    -8.5602	   -17.1204	   -11.6653	    -9.9030	   -12.0010	
    -6.2103	   -12.3367	   -14.4348	    -9.5673	   -13.1760	    -9.0637	   -17.3721	   -12.0850	   -10.3226	   -12.5046	
    -6.8817	   -12.9242	   -14.9384	    -9.9869	   -13.3438	    -9.3155	   -17.4561	   -12.3367	   -10.4065	   -12.7563	
    -7.3013	   -13.2599	   -15.1901	   -10.1547	   -13.2599	    -9.3994	   -17.2043	   -12.3367	   -10.1547	   -12.5885	
    -7.3853	   -13.2599	   -15.1062	    -9.9869	   -12.9242	    -9.0637	   -16.5329	   -12.0010	    -9.5673	   -12.0010	
    -7.2174	   -12.8403	   -14.6027	    -9.3994	   -12.1689	    -8.4763	   -15.5258	   -11.2457	    -8.6441	   -10.9940	
    -6.7139	   -12.1689	   -13.8474	    -8.5602	   -11.1618	    -7.4692	   -14.2670	   -10.3226	    -7.3853	    -9.7351	
    -6.1264	   -11.2457	   -12.9242	    -7.4692	   -10.0708	    -6.2103	   -12.9242	    -9.1476	    -5.9586	    -8.3923	
    -5.4550	   -10.3226	   -11.9171	    -6.2103	    -8.9798	    -4.9515	   -11.6653	    -8.0566	    -4.5319	    -7.0496	
    -4.8676	    -9.3994	   -10.9100	    -4.9515	    -7.9727	    -3.6087	   -10.6583	    -6.9656	    -3.2730	    -5.8746	
    -4.4479	    -8.5602	   -10.0708	    -3.8605	    -7.2174	    -2.4338	    -9.9030	    -6.0425	    -2.2659	    -4.9515	
    -4.1122	    -7.8888	    -9.3994	    -2.7695	    -6.6299	    -1.3428	    -9.4833	    -5.2032	    -1.4267	    -4.2801	
    -3.9444	    -7.4692	    -8.9798	    -1.9302	    -6.2943	    -0.3357	    -9.3155	    -4.6158	    -0.9232	    -4.0283	
    -3.9444	    -7.2174	    -8.7280	    -1.2589	    -6.2943	     0.4196	    -9.4833	    -4.2801	    -0.6714	    -4.0283	
    -4.1122	    -7.3013	    -8.6441	    -0.8392	    -6.3782	     0.9232	    -9.9030	    -4.0283	    -0.6714	    -4.2801	
    -4.2801	    -7.4692	    -8.6441	    -0.5875	    -6.6299	     1.3428	   -10.4065	    -3.9444	    -0.8392	    -4.6997	
    -4.4479	    -7.8049	    -8.8120	    -0.4196	    -6.9656	     1.5945	   -10.9940	    -3.8605	    -1.1749	    -5.2872	
    -4.4479	    -8.0566	    -8.8959	    -0.4196	    -7.2174	     1.7624	   -11.4136	    -3.8605	    -1.5106	    -5.8746	
    -4.2801	    -8.2245	    -8.8959	    -0.5035	    -7.3853	     1.9302	   -11.6653	    -3.7766	    -1.8463	    -6.3782	
    -3.8605	    -8.1406	    -8.6441	    -0.6714	    -7.3013	     2.0981	   -11.7493	    -3.5248	    -2.0142	    -6.7139	
    -3.1891	    -7.8049	    -8.2245	    -0.7553	    -6.9656	     2.2659	   -11.4975	    -3.2730	    -2.0981	    -6.7978	
    -2.3499	    -7.2174	    -7.5531	    -0.9232	    -6.3782	     2.4338	   -10.9940	    -2.8534	    -1.8463	    -6.5460	
    -1.3428	    -6.3782	    -6.7978	    -1.0071	    -5.5389	     2.6016	   -10.1547	    -2.3499	    -1.5106	    -6.1264	
    -0.2518	    -5.4550	    -5.7907	    -1.0071	    -4.6158	     2.6855	    -9.1476	    -1.8463	    -1.0071	    -5.3711	
     0.8392	    -4.4479	    -4.8676	    -0.9232	    -3.5248	     2.6855	    -8.0566	    -1.3428	    -0.4196	    -4.5319	
     1.8463	    -3.4409	    -3.9444	    -0.8392	    -2.4338	     2.6016	    -6.8817	    -1.0071	     0.0839	    -3.6087	
     2.6855	    -2.6016	    -3.1052	    -0.7553	    -1.5106	     2.4338	    -5.7907	    -0.7553	     0.5875	    -2.6855	
     3.3569	    -1.8463	    -2.4338	    -0.7553	    -0.7553	     2.0981	    -4.8676	    -0.6714	     0.8392	    -1.9302	
     4.0283	    -1.1749	    -2.0142	    -0.9232	    -0.1678	     1.7624	    -4.2801	    -0.7553	     1.0071	    -1.4267	
     4.5319	    -0.5875	    -1.6785	    -1.0910	     0.1678	     1.4267	    -3.8605	    -1.0071	     1.0071	    -1.0071	
     4.9515	    -0.0839	    -1.4267	    -1.3428	     0.3357	     1.0071	    -3.8605	    -1.3428	     0.9232	    -0.9232	
     5.3711	     0.2518	    -1.4267	    -1.6785	     0.1678	     0.5875	    -4.1962	    -1.7624	     0.5875	    -1.0071	
     5.7068	     0.5035	    -1.5106	    -2.0142	    -0.1678	     0.1678	    -4.7836	    -2.1820	     0.1678	    -1.4267	
     5.9586	     0.5035	    -1.7624	    -2.3499	    -0.8392	    -0.1678	    -5.6229	    -2.6855	    -0.4196	    -2.0142	
     6.1264	     0.4196	    -2.1820	    -2.6855	    -1.6785	    -0.5035	    -6.6299	    -3.2730	    -1.1749	    -2.9373	
     6.2103	     0.2518	    -2.6855	    -2.9373	    -2.6016	    -0.8392	    -7.8049	    -3.7766	    -1.9302	    -3.8605	
     6.3782	     0.0839	    -3.1891	    -3.1052	    -3.6087	    -1.0071	    -8.9798	    -4.1962	    -2.6855	    -4.8676	
     6.5460	    -0.0839	    -3.6087	    -3.0212	    -4.4479	    -1.0071	    -9.9869	    -4.5319	    -3.3569	    -5.7907	
     6.7978	    -0.1678	    -3.9444	    -2.6855	    -5.2032	    -0.8392	   -10.7422	    -4.6997	    -3.8605	    -6.5460	
     7.2174	    -0.0839	    -4.1122	    -2.2659	    -5.7068	    -0.5035	   -11.3297	    -4.6997	    -4.1122	    -7.1335	
     7.7209	     0.1678	    -4.1122	    -1.5945	    -5.9586	     0.0000	   -11.5814	    -4.5319	    -4.1122	    -7.4692	
     8.3923	     0.5875	    -3.8605	    -0.7553	    -5.8746	     0.6714	   -11.4975	    -4.1122	    -3.9444	    -7.4692	
     9.2316	     1.2589	    -3.4409	     0.3357	    -5.5389	     1.5106	   -11.0779	    -3.4409	    -3.5248	    -7.1335	
    10.2386	     2.0981	    -2.7695	     1.5945	    -4.7836	     2.5177	   -10.3226	    -2.6016	    -2.8534	    -6.4621	
    11.4975	     3.2730	    -1.8463	     3.0212	    -3.7766	     3.6926	    -9.2316	    -1.5106	    -1.9302	    -5.5389	
    12.8403	     4.4479	    -0.7553	     4.5319	    -2.6016	     4.9515	    -7.9727	    -0.2518	    -0.9232	    -4.2801	
    14.1830	     5.7068	     0.3357	     5.9586	    -1.3428	     6.1264	    -6.7139	     1.0071	     0.2518	    -3.0212	
    15.4419	     6.8817	     1.4267	     7.1335	    -0.1678	     7.1335	    -5.5389	     2.1820	     1.3428	    -1.7624	
    16.3651	     7.8049	     2.2659	     8.0566	     0.8392	     7.8888	    -4.5319	     3.1052	     2.2659	    -0.6714	
    17.0364	     8.3923	     2.8534	     8.4763	     1.5106	     8.2245	    -3.8605	     3.6087	     2.8534	     0.1678	
    17.3721	     8.6441	     3.1052	     8.3923	     1.9302	     8.3084	    -3.6087	     3.8605	     3.1891	     0.5875	
    17.3721	     8.5602	     3.1052	     7.9727	     2.0142	     7.9727	    -3.6926	     3.6087	     3.0212	     0.5875	
    17.0364	     8.2245	     2.6855	     7.3013	     1.6785	     7.3013	    -4.1122	     3.0212	     2.5177	     0.1678	
    16.4490	     7.6370	     2.0142	     6.2943	     1.0910	     6.2943	    -4.8676	     2.0981	     1.5945	    -0.6714	
    15.6937	     6.7978	     1.0910	     5.1193	     0.1678	     5.1193	    -6.0425	     0.9232	     0.3357	    -1.8463	
    14.6866	     5.7907	     0.0000	     3.7766	    -1.0071	     3.7766	    -7.3013	    -0.5035	    -1.1749	    -3.1891	
    13.5956	     4.6997	    -1.1749	     2.3499	    -2.2659	     2.4338	    -8.7280	    -1.9302	    -2.7695	    -4.6997	
    12.5046	     3.6087	    -2.4338	     1.0071	    -3.5248	     1.1749	   -10.0708	    -3.4409	    -4.2801	    -6.2103	
    11.3297	     2.6016	    -3.6087	    -0.2518	    -4.7836	     0.0839	   -11.2457	    -4.6997	    -5.6229	    -7.4692	
    10.3226	     1.6785	    -4.7836	    -1.3428	    -5.9586	    -0.8392	   -12.3367	    -5.7907	    -6.6299	    -8.4763	
     9.3155	     0.7553	    -5.7907	    -2.2659	    -6.9656	    -1.5106	   -13.1760	    -6.6299	    -7.3853	    -9.1476	
     8.3923	    -0.0839	    -6.6299	    -3.0212	    -7.8049	    -1.8463	   -13.6795	    -7.0496	    -7.8049	    -9.4833	
     7.6370	    -0.7553	    -7.3013	    -3.6087	    -8.4763	    -2.0142	   -14.0152	    -7.2174	    -7.8888	    -9.4833	
     7.0496	    -1.3428	    -7.8049	    -3.8605	    -8.8959	    -1.9302	   -14.0152	    -7.0496	    -7.6370	    -9.2316	
     6.7139	    -1.7624	    -7.9727	    -3.8605	    -9.0637	    -1.5106	   -13.7634	    -6.5460	    -7.1335	    -8.5602	
     6.5460	    -2.0142	    -7.9727	    -3.5248	    -8.8959	    -0.8392	   -13.1760	    -5.7907	    -6.2943	    -7.6370	
     6.6299	    -2.0981	    -7.7209	    -2.9373	    -8.4763	     0.0000	   -12.4207	    -4.8676	    -5.3711	    -6.5460	
     6.9656	    -1.9302	    -7.1335	    -2.0142	    -7.8888	     0.9232	   -11.4975	    -3.7766	    -4.1962	    -5.2872	
     7.4692	    -1.5106	    -6.3782	    -0.9232	    -7.0496	     1.9302	   -10.4065	    -2.6016	    -3.1052	    -4.1122	
     8.0566	    -0.9232	    -5.5389	     0.3357	    -6.1264	     2.9373	    -9.3155	    -1.5106	    -2.0142	    -2.9373	
     8.7280	    -0.2518	    -4.6158	     1.6785	    -5.2032	     3.7766	    -8.3923	    -0.6714	    -1.0910	    -2.0981	
     9.3155	     0.4196	    -3.7766	     2.9373	    -4.3640	     4.4479	    -7.5531	     0.0000	    -0.5035	    -1.4267	
     9.8190	     1.0071	    -3.1891	     3.9444	    -3.7766	     4.9515	    -7.1335	     0.2518	    -0.0839	    -1.1749	
    10.1547	     1.3428	    -2.8534	     4.6997	    -3.4409	     5.2032	    -7.0496	     0.2518	    -0.1678	    -1.2589	
    10.1547	     1.3428	    -2.9373	     5.1193	    -3.5248	     5.2032	    -7.4692	    -0.1678	    -0.5035	    -1.7624	
     9.9030	     1.1749	    -3.2730	     5.2032	    -3.9444	     4.8676	    -8.2245	    -0.8392	    -1.2589	    -2.6016	
     9.4833	     0.7553	    -3.8605	     4.9515	    -4.6997	     4.3640	    -9.2316	    -1.8463	    -2.1820	    -3.6926	
     8.8120	     0.0839	    -4.6997	     4.5319	    -5.6229	     3.6087	   -10.4904	    -2.9373	    -3.2730	    -4.8676	
     8.0566	    -0.6714	    -5.6229	     3.8605	    -6.6299	     2.7695	   -11.8332	    -4.1962	    -4.4479	    -6.1264	
     7.3013	    -1.5106	    -6.6299	     3.1052	    -7.7209	     1.7624	   -13.0920	    -5.2872	    -5.5389	    -7.2174	
     6.5460	    -2.4338	    -7.6370	     2.2659	    -8.7280	     0.7553	   -14.2670	    -6.3782	    -6.5460	    -8.1406	
     5.8746	    -3.2730	    -8.4763	     1.4267	    -9.6512	    -0.1678	   -15.1901	    -7.3013	    -7.3013	    -8.8120	
     5.2872	    -4.0283	    -9.2316	     0.6714	   -10.3226	    -1.0910	   -15.7776	    -7.9727	    -7.8049	    -9.2316	
     4.8676	    -4.5319	    -9.7351	     0.0000	   -10.7422	    -1.8463	   -16.0294	    -8.3923	    -8.1406	    -9.3155	
     4.6997	    -4.8676	    -9.9030	    -0.5035	   -10.7422	    -2.3499	   -15.9454	    -8.5602	    -8.1406	    -9.0637	
     4.7836	    -4.8676	    -9.8190	    -0.9232	   -10.4904	    -2.6855	   -15.4419	    -8.5602	    -7.8888	    -8.6441	
     4.9515	    -4.6158	    -9.4833	    -1.0910	    -9.9030	    -2.8534	   -14.6866	    -8.3084	    -7.3853	    -7.9727	
     5.3711	    -4.1962	    -8.9798	    -1.0910	    -9.1476	    -2.9373	   -13.7634	    -7.9727	    -6.7978	    -7.1335	
     5.8746	    -3.6087	    -8.3084	    -1.0910	    -8.2245	    -2.8534	   -12.6724	    -7.5531	    -6.0425	    -6.2943	
     6.3782	    -3.0212	    -7.5531	    -1.0910	    -7.3013	    -2.7695	   -11.6653	    -7.2174	    -5.3711	    -5.6229	
     6.7978	    -2.4338	    -6.9656	    -1.0910	    -6.5460	    -2.6855	   -10.7422	    -6.8817	    -4.7836	    -5.1193	
     7.0496	    -2.0142	    -6.4621	    -1.1749	    -5.8746	    -2.6855	    -9.9869	    -6.7978	    -4.4479	    -4.8676	
     7.2174	    -1.8463	    -6.2943	    -1.4267	    -5.5389	    -2.8534	    -9.6512	    -6.8817	    -4.3640	    -5.0354	
     7.0496	    -1.8463	    -6.3782	    -1.8463	    -5.5389	    -3.1891	    -9.5673	    -7.2174	    -4.6158	    -5.4550	
     6.6299	    -2.1820	    -6.7139	    -2.3499	    -5.7907	    -3.6926	    -9.8190	    -7.7209	    -5.2032	    -6.1264	
     6.0425	    -2.6016	    -7.3013	    -2.9373	    -6.2943	    -4.2801	   -10.2386	    -8.3923	    -5.9586	    -6.9656	
     5.2872	    -3.2730	    -8.0566	    -3.6926	    -6.9656	    -4.9515	   -10.9100	    -9.1476	    -6.7978	    -7.8049	
     4.3640	    -4.0283	    -8.8120	    -4.4479	    -7.7209	    -5.7068	   -11.6653	    -9.9030	    -7.7209	    -8.7280	
     3.4409	    -4.7836	    -9.6512	    -5.1193	    -8.4763	    -6.3782	   -12.4207	   -10.6583	    -8.5602	    -9.3994	
     2.6016	    -5.6229	   -10.4065	    -5.8746	    -9.1476	    -7.0496	   -13.0081	   -11.2457	    -9.3155	    -9.9869	
     1.8463	    -6.2103	   -10.9940	    -6.5460	    -9.7351	    -7.5531	   -13.5117	   -11.7493	    -9.8190	   -10.3226	
     1.2589	    -6.7978	   -11.4136	    -7.1335	   -10.0708	    -7.9727	   -13.6795	   -12.0010	   -10.0708	   -10.3226	
     0.8392	    -7.1335	   -11.7493	    -7.7209	   -10.1547	    -8.3084	   -13.6795	   -12.0010	   -10.1547	   -10.1547	
     0.6714	    -7.3013	   -11.7493	    -8.1406	   -10.0708	    -8.3923	   -13.3438	   -11.8332	    -9.9030	    -9.6512	
     0.6714	    -7.3013	   -11.6653	    -8.3923	    -9.6512	    -8.3923	   -12.8403	   -11.4975	    -9.3994	    -8.8959	
     0.7553	    -7.1335	   -11.4136	    -8.4763	    -9.1476	    -8.0566	   -12.0850	   -10.9100	    -8.6441	    -7.9727	
     1.0071	    -6.8817	   -10.9940	    -8.3084	    -8.3923	    -7.6370	   -11.2457	   -10.0708	    -7.7209	    -6.9656	
     1.2589	    -6.6299	   -10.4904	    -7.8888	    -7.6370	    -6.9656	   -10.4065	    -9.1476	    -6.6299	    -5.8746	
     1.5106	    -6.2943	   -10.0708	    -7.3853	    -6.8817	    -6.2943	    -9.4833	    -8.1406	    -5.6229	    -4.9515	
     1.6785	    -6.0425	    -9.6512	    -6.8817	    -6.2103	    -5.5389	    -8.8120	    -7.3013	    -4.6997	    -4.1962	
     1.7624	    -5.8746	    -9.3994	    -6.4621	    -5.7068	    -4.9515	    -8.3084	    -6.5460	    -3.9444	    -3.6926	
     1.5945	    -5.8746	    -9.3155	    -6.0425	    -5.4550	    -4.6158	    -7.9727	    -6.1264	    -3.5248	    -3.6087	
     1.3428	    -5.9586	    -9.4833	    -5.8746	    -5.3711	    -4.4479	    -7.9727	    -6.0425	    -3.5248	    -3.8605	
     0.9232	    -6.2943	    -9.7351	    -5.9586	    -5.5389	    -4.6158	    -8.3084	    -6.3782	    -3.9444	    -4.6158	
     0.3357	    -6.7978	   -10.1547	    -6.2103	    -5.9586	    -5.1193	    -8.8959	    -6.9656	    -4.6158	    -5.6229	
    -0.3357	    -7.3853	   -10.7422	    -6.6299	    -6.5460	    -5.7907	    -9.6512	    -7.8888	    -5.6229	    -6.9656	
    -1.0910	    -7.9727	   -11.2457	    -7.3013	    -7.2174	    -6.6299	   -10.4904	    -8.8959	    -6.7978	    -8.4763	
    -1.8463	    -8.5602	   -11.7493	    -7.9727	    -7.9727	    -7.4692	   -11.3297	    -9.9030	    -7.8888	    -9.9030	
    -2.6016	    -8.9798	   -12.0850	    -8.6441	    -8.4763	    -8.3084	   -12.0010	   -10.8261	    -8.8959	   -11.1618	
    -3.1891	    -9.3155	   -12.2528	    -9.2316	    -8.8959	    -8.9798	   -12.5046	   -11.5814	    -9.5673	   -12.0850	
    -3.5248	    -9.3994	   -12.1689	    -9.7351	    -9.0637	    -9.4833	   -12.6724	   -12.0010	    -9.9030	   -12.5885	
    -3.6926	    -9.2316	   -11.7493	   -10.0708	    -8.8959	    -9.7351	   -12.4207	   -12.1689	    -9.8190	   -12.6724	
    -3.6926	    -8.9798	   -11.1618	   -10.2386	    -8.4763	    -9.8190	   -11.9171	   -12.0010	    -9.4833	   -12.3367	
    -3.5248	    -8.4763	   -10.4065	   -10.3226	    -7.7209	    -9.6512	   -11.0779	   -11.5814	    -8.8120	   -11.6653	
    -3.1052	    -7.9727	    -9.3994	   -10.2386	    -6.7978	    -9.2316	    -9.9869	   -10.9100	    -7.8888	   -10.7422	
    -2.6855	    -7.3853	    -8.3923	   -10.0708	    -5.7907	    -8.7280	    -8.8120	   -10.0708	    -6.8817	    -9.5673	
    -2.2659	    -6.7978	    -7.4692	    -9.8190	    -4.8676	    -8.1406	    -7.5531	    -9.1476	    -5.7907	    -8.3084	
    -1.8463	    -6.2943	    -6.5460	    -9.5673	    -3.9444	    -7.4692	    -6.4621	    -8.3084	    -4.7836	    -7.1335	
    -1.5106	    -5.7907	    -5.7068	    -9.3994	    -3.1052	    -6.7978	    -5.5389	    -7.3853	    -3.8605	    -6.0425	
    -1.0910	    -5.3711	    -5.0354	    -9.1476	    -2.5177	    -6.1264	    -4.7836	    -6.6299	    -3.0212	    -5.0354	
    -0.7553	    -5.0354	    -4.4479	    -8.8959	    -2.0142	    -5.5389	    -4.2801	    -5.8746	    -2.3499	    -4.2801	
    -0.5035	    -4.6158	    -4.0283	    -8.6441	    -1.6785	    -4.9515	    -3.9444	    -5.2032	    -1.7624	    -3.6926	
    -0.4196	    -4.4479	    -3.8605	    -8.4763	    -1.5106	    -4.4479	    -3.8605	    -4.6158	    -1.5106	    -3.2730	
    -0.5875	    -4.3640	    -3.9444	    -8.3084	    -1.6785	    -4.1122	    -4.1122	    -4.2801	    -1.4267	    -3.2730	
    -0.8392	    -4.5319	    -4.3640	    -8.3084	    -2.0142	    -3.9444	    -4.5319	    -4.0283	    -1.6785	    -3.4409	
    -1.3428	    -4.9515	    -4.9515	    -8.3923	    -2.6016	    -4.0283	    -5.1193	    -4.0283	    -2.0981	    -3.8605	
    -1.8463	    -5.4550	    -5.7068	    -8.5602	    -3.1891	    -4.1962	    -5.7068	    -4.1122	    -2.6855	    -4.4479	
    -2.5177	    -6.0425	    -6.5460	    -8.7280	    -3.7766	    -4.4479	    -6.3782	    -4.2801	    -3.2730	    -5.0354	
    -3.1052	    -6.7139	    -7.3853	    -8.9798	    -4.3640	    -4.8676	    -6.8817	    -4.6158	    -3.8605	    -5.6229	
    -3.6926	    -7.3853	    -8.2245	    -9.1476	    -4.7836	    -5.3711	    -7.2174	    -4.9515	    -4.4479	    -6.0425	
    -4.2801	    -8.0566	    -8.9798	    -9.3994	    -5.1193	    -5.9586	    -7.4692	    -5.3711	    -4.8676	    -6.3782	
    -4.8676	    -8.6441	    -9.5673	    -9.5673	    -5.3711	    -6.6299	    -7.5531	    -5.7068	    -5.2872	    -6.5460	
    -5.4550	    -9.1476	    -9.9869	    -9.7351	    -5.4550	    -7.2174	    -7.3853	    -6.1264	    -5.4550	    -6.5460	
    -5.8746	    -9.5673	   -10.3226	    -9.8190	    -5.3711	    -7.6370	    -7.1335	    -6.2943	    -5.3711	    -6.2943	
    -6.2103	    -9.8190	   -10.4904	    -9.8190	    -5.2032	    -7.8049	    -6.6299	    -6.2103	    -5.0354	    -5.7907	
    -6.3782	    -9.9869	   -10.4065	    -9.5673	    -4.8676	    -7.6370	    -5.9586	    -5.9586	    -4.4479	    -5.0354	
    -6.3782	    -9.9869	   -10.1547	    -9.2316	    -4.4479	    -7.2174	    -5.2032	    -5.3711	    -3.6926	    -4.1122	
    -6.1264	    -9.8190	    -9.8190	    -8.6441	    -3.9444	    -6.5460	    -4.4479	    -4.6997	    -2.7695	    -3.1891	
    -5.7068	    -9.5673	    -9.3994	    -8.0566	    -3.5248	    -5.7907	    -3.7766	    -3.8605	    -1.8463	    -2.2659	
    -5.2032	    -9.1476	    -8.8959	    -7.4692	    -3.1052	    -4.9515	    -3.1891	    -3.0212	    -1.0071	    -1.4267	
    -4.4479	    -8.7280	    -8.4763	    -6.8817	    -2.7695	    -4.1122	    -2.8534	    -2.2659	    -0.3357	    -0.6714	
    -3.6926	    -8.1406	    -8.0566	    -6.4621	    -2.5177	    -3.2730	    -2.7695	    -1.5945	     0.1678	    -0.2518	
    -2.8534	    -7.6370	    -7.7209	    -6.0425	    -2.4338	    -2.5177	    -3.0212	    -1.0910	     0.5035	     0.0839	
    -2.0142	    -7.1335	    -7.4692	    -5.7068	    -2.6016	    -1.8463	    -3.4409	    -0.6714	     0.7553	     0.1678	
    -1.1749	    -6.6299	    -7.3013	    -5.4550	    -2.8534	    -1.3428	    -4.1962	    -0.4196	     0.8392	     0.0000	
    -0.5035	    -6.2943	    -7.2174	    -5.1193	    -3.2730	    -0.9232	    -5.0354	    -0.3357	     0.7553	    -0.1678	
     0.1678	    -5.9586	    -7.2174	    -4.7836	    -3.7766	    -0.5035	    -5.9586	    -0.2518	     0.7553	    -0.5035	
     0.6714	    -5.7907	    -7.2174	    -4.3640	    -4.2801	    -0.1678	    -6.9656	    -0.2518	     0.6714	    -0.8392	
     1.0910	    -5.5389	    -7.3013	    -3.8605	    -4.7836	     0.1678	    -7.8049	    -0.1678	     0.6714	    -1.1749	
     1.5106	    -5.3711	    -7.2174	    -3.2730	    -5.2032	     0.5035	    -8.4763	     0.0000	     0.6714	    -1.3428	
     2.0142	    -5.1193	    -7.1335	    -2.5177	    -5.4550	     1.0071	    -8.9798	     0.3357	     0.9232	    -1.3428	
     2.5177	    -4.7836	    -6.8817	    -1.5945	    -5.5389	     1.6785	    -9.1476	     0.7553	     1.2589	    -1.0910	
     3.1052	    -4.3640	    -6.4621	    -0.6714	    -5.3711	     2.4338	    -9.0637	     1.4267	     1.7624	    -0.6714	
     3.6926	    -4.0283	    -6.0425	     0.3357	    -5.1193	     3.2730	    -8.8120	     2.1820	     2.5177	    -0.0839	
     4.2801	    -3.6087	    -5.5389	     1.3428	    -4.6997	     4.1122	    -8.3084	     3.0212	     3.2730	     0.7553	
     4.7836	    -3.1891	    -5.1193	     2.2659	    -4.2801	     4.9515	    -7.8049	     3.8605	     4.1962	     1.7624	
     5.2872	    -2.9373	    -4.7836	     3.0212	    -3.8605	     5.7907	    -7.3853	     4.6158	     5.1193	     2.7695	
     5.7068	    -2.7695	    -4.6158	     3.6926	    -3.6087	     6.5460	    -7.0496	     5.3711	     6.0425	     3.7766	
     6.0425	    -2.6016	    -4.6158	     4.2801	    -3.4409	     7.2174	    -6.8817	     6.0425	     6.8817	     4.6997	
     6.4621	    -2.5177	    -4.6158	     4.8676	    -3.3569	     7.8888	    -6.8817	     6.6299	     7.6370	     5.5389	
     6.9656	    -2.1820	    -4.6158	     5.6229	    -3.2730	     8.7280	    -6.9656	     7.3013	     8.3923	     6.2943	
     7.5531	    -1.8463	    -4.5319	     6.5460	    -3.2730	     9.5673	    -7.2174	     8.0566	     9.1476	     7.0496	
     8.2245	    -1.4267	    -4.3640	     7.5531	    -3.1891	    10.5743	    -7.4692	     8.8120	     9.9030	     7.7209	
     8.8959	    -0.9232	    -4.2801	     8.6441	    -3.2730	    11.5814	    -7.8888	     9.5673	    10.5743	     8.1406	
     9.4833	    -0.5875	    -4.1962	     9.7351	    -3.4409	    12.5046	    -8.3084	    10.2386	    10.9940	     8.4763	
     9.8190	    -0.3357	    -4.2801	    10.5743	    -3.7766	    13.1760	    -8.8959	    10.7422	    11.3297	     8.3923	
     9.9030	    -0.2518	    -4.4479	    11.2457	    -4.1962	    13.5956	    -9.5673	    10.9100	    11.2457	     8.1406	
     9.6512	    -0.5035	    -4.8676	    11.4975	    -4.7836	    13.5956	   -10.3226	    10.7422	    10.8261	     7.4692	
     9.0637	    -1.0910	    -5.4550	    11.2457	    -5.4550	    13.1760	   -11.0779	    10.1547	    10.0708	     6.5460	
     8.0566	    -2.0142	    -6.3782	    10.4904	    -6.3782	    12.3367	   -11.8332	     9.1476	     8.9798	     5.4550	
     6.7978	    -3.2730	    -7.6370	     9.1476	    -7.3853	    10.9100	   -12.5885	     7.8049	     7.5531	     4.1122	
     5.2032	    -4.7836	    -9.0637	     7.4692	    -8.4763	     9.1476	   -13.3438	     6.0425	     5.7907	     2.6855	
     3.3569	    -6.5460	   -10.6583	     5.3711	    -9.5673	     7.0496	   -14.0152	     4.0283	     3.8605	     1.2589	
     1.4267	    -8.3923	   -12.3367	     3.1052	   -10.7422	     4.8676	   -14.5187	     1.9302	     1.9302	    -0.1678	
    -0.5035	   -10.2386	   -13.9313	     0.7553	   -11.7493	     2.6016	   -14.8544	    -0.0839	     0.0839	    -1.4267	
    -2.3499	   -12.0010	   -15.3580	    -1.4267	   -12.5885	     0.5035	   -15.0223	    -2.0142	    -1.5945	    -2.4338	
    -4.0283	   -13.5117	   -16.6168	    -3.2730	   -13.2599	    -1.3428	   -15.1062	    -3.6087	    -3.0212	    -3.2730	
    -5.4550	   -14.6866	   -17.5400	    -4.8676	   -13.6795	    -2.8534	   -14.9384	    -4.9515	    -4.1962	    -3.8605	
    -6.4621	   -15.5258	   -18.1274	    -6.0425	   -13.8474	    -4.0283	   -14.7705	    -5.9586	    -5.0354	    -4.2801	
    -7.2174	   -16.0294	   -18.3792	    -6.8817	   -13.8474	    -4.8676	   -14.6027	    -6.6299	    -5.6229	    -4.6158	
    -7.6370	   -16.2811	   -18.4631	    -7.4692	   -13.7634	    -5.4550	   -14.5187	    -7.1335	    -6.1264	    -4.9515	
    -7.8888	   -16.1972	   -18.2953	    -7.7209	   -13.6795	    -5.8746	   -14.5187	    -7.4692	    -6.5460	    -5.2872	
    -7.8888	   -16.1133	   -18.1274	    -7.8888	   -13.6795	    -6.1264	   -14.6866	    -7.8049	    -6.9656	    -5.8746	
    -7.8888	   -15.8615	   -17.8757	    -7.9727	   -13.7634	    -6.3782	   -15.0223	    -8.0566	    -7.4692	    -6.6299	
    -7.8049	   -15.6937	   -17.6239	    -7.8888	   -13.9313	    -6.5460	   -15.5258	    -8.3084	    -7.9727	    -7.4692	
    -7.7209	   -15.4419	   -17.3721	    -7.6370	   -14.1830	    -6.5460	   -16.1133	    -8.4763	    -8.3923	    -8.3923	
    -7.5531	   -15.1901	   -17.2043	    -7.2174	   -14.4348	    -6.3782	   -16.7007	    -8.5602	    -8.7280	    -9.1476	
    -7.3013	   -14.8544	   -16.8686	    -6.7139	   -14.5187	    -6.0425	   -17.0364	    -8.3923	    -8.8959	    -9.7351	
    -7.0496	   -14.4348	   -16.5329	    -5.9586	   -14.5187	    -5.5389	   -17.2882	    -8.1406	    -8.8120	   -10.1547	
    -6.6299	   -14.0152	   -16.1972	    -5.1193	   -14.3509	    -4.8676	   -17.2882	    -7.7209	    -8.5602	   -10.2386	
    -6.1264	   -13.5956	   -15.7776	    -4.1962	   -14.0991	    -4.1122	   -17.1204	    -7.2174	    -8.0566	    -9.9869	
    -5.6229	   -13.1760	   -15.3580	    -3.2730	   -13.6795	    -3.3569	   -16.7847	    -6.5460	    -7.4692	    -9.4833	
    -5.1193	   -12.6724	   -14.8544	    -2.3499	   -13.0920	    -2.5177	   -16.1972	    -5.7907	    -6.7139	    -8.7280	
    -4.5319	   -12.1689	   -14.3509	    -1.5106	   -12.5046	    -1.7624	   -15.5258	    -5.0354	    -5.8746	    -7.8049	
    -4.0283	   -11.6653	   -13.7634	    -0.7553	   -11.7493	    -1.0071	   -14.7705	    -4.2801	    -5.0354	    -6.7139	
    -3.4409	   -11.1618	   -13.1760	    -0.0839	   -11.0779	    -0.3357	   -13.9313	    -3.5248	    -4.1122	    -5.5389	
    -2.8534	   -10.6583	   -12.5885	     0.4196	   -10.4065	     0.2518	   -13.1760	    -2.7695	    -3.1891	    -4.3640	
    -2.3499	   -10.0708	   -12.0850	     0.9232	    -9.7351	     0.8392	   -12.4207	    -2.0981	    -2.2659	    -3.3569	
    -1.7624	    -9.4833	   -11.4975	     1.2589	    -9.2316	     1.2589	   -11.7493	    -1.5106	    -1.5106	    -2.5177	
    -1.2589	    -8.9798	   -11.0779	     1.5945	    -8.8120	     1.6785	   -11.2457	    -1.0071	    -0.9232	    -1.9302	
    -0.6714	    -8.3923	   -10.5743	     1.8463	    -8.4763	     2.0142	   -10.8261	    -0.6714	    -0.4196	    -1.5106	
    -0.0839	    -7.8049	   -10.2386	     2.1820	    -8.3084	     2.4338	   -10.5743	    -0.3357	    -0.1678	    -1.5106	
     0.5035	    -7.3013	    -9.9030	     2.5177	    -8.2245	     2.7695	   -10.5743	    -0.2518	    -0.0839	    -1.6785	
     1.0071	    -6.7978	    -9.6512	     2.8534	    -8.3084	     3.1052	   -10.6583	    -0.1678	    -0.1678	    -2.0981	
     1.5106	    -6.3782	    -9.3994	     3.3569	    -8.3923	     3.4409	   -10.9100	    -0.1678	    -0.4196	    -2.7695	
     1.9302	    -6.0425	    -9.2316	     3.7766	    -8.4763	     3.7766	   -11.1618	    -0.2518	    -0.7553	    -3.5248	
     2.3499	    -5.7068	    -8.9798	     4.2801	    -8.5602	     4.1962	   -11.4975	    -0.2518	    -1.1749	    -4.3640	
     2.6855	    -5.2872	    -8.6441	     4.8676	    -8.5602	     4.5319	   -11.5814	    -0.2518	    -1.5106	    -5.1193	
     3.1052	    -4.7836	    -8.1406	     5.4550	    -8.3923	     4.8676	   -11.5814	    -0.1678	    -1.7624	    -5.8746	
     3.5248	    -4.1962	    -7.4692	     5.9586	    -8.0566	     5.2872	   -11.4136	     0.0000	    -1.9302	    -6.2943	
     4.1122	    -3.4409	    -6.6299	     6.3782	    -7.4692	     5.6229	   -10.9100	     0.3357	    -1.9302	    -6.5460	
     4.6997	    -2.6016	    -5.7068	     6.6299	    -6.7139	     6.0425	   -10.2386	     0.8392	    -1.7624	    -6.5460	
     5.4550	    -1.5945	    -4.6158	     6.8817	    -5.8746	     6.2943	    -9.3155	     1.3428	    -1.4267	    -6.2943	
     6.2943	    -0.5875	    -3.4409	     6.9656	    -4.8676	     6.6299	    -8.2245	     1.8463	    -1.0071	    -5.7907	
     7.1335	     0.5035	    -2.3499	     6.9656	    -3.7766	     6.8817	    -7.1335	     2.3499	    -0.5035	    -5.2032	
     7.9727	     1.5945	    -1.2589	     6.8817	    -2.7695	     7.0496	    -5.9586	     2.8534	     0.0839	    -4.4479	
     8.8120	     2.6016	    -0.2518	     6.7978	    -1.8463	     7.2174	    -4.8676	     3.1891	     0.5875	    -3.6926	
[Epoch Header]
[Trial Type]	23
[Accept]	1
[Correct]	0
[RT]	 0.000
[Resp]	0
[Epoch Data]
   -12.5046	   -14.2670	   -12.5046	   -14.9384	   -13.3438	   -14.6866	    -8.7280	   -14.1830	   -16.1972	   -16.7847	
   -12.0850	   -14.0991	   -12.4207	   -14.1830	   -13.0920	   -14.1830	    -8.3084	   -13.5117	   -15.5258	   -15.8615	
   -11.4975	   -13.5956	   -11.9171	   -13.2599	   -12.5046	   -13.5117	    -7.7209	   -12.5885	   -14.6866	   -14.8544	
   -10.6583	   -12.8403	   -11.2457	   -12.3367	   -11.7493	   -12.8403	    -6.9656	   -11.6653	   -13.7634	   -13.9313	
    -9.8190	   -12.0010	   -10.4065	   -11.5814	   -10.9100	   -12.0850	    -6.3782	   -10.7422	   -12.8403	   -13.0920	
    -8.8959	   -10.9940	    -9.4833	   -10.8261	   -10.0708	   -11.4975	    -5.7907	   -10.0708	   -12.1689	   -12.5046	
    -8.0566	   -10.0708	    -8.5602	   -10.3226	    -9.3994	   -10.9940	    -5.3711	    -9.4833	   -11.6653	   -12.1689	
    -7.3013	    -9.2316	    -7.7209	    -9.9869	    -8.7280	   -10.5743	    -5.2032	    -9.2316	   -11.3297	   -12.0850	
    -6.6299	    -8.4763	    -6.8817	    -9.8190	    -8.1406	   -10.3226	    -5.1193	    -9.1476	   -11.1618	   -12.1689	
    -6.0425	    -7.8888	    -6.1264	    -9.8190	    -7.7209	   -10.1547	    -5.0354	    -9.1476	   -11.2457	   -12.4207	
    -5.5389	    -7.3853	    -5.4550	    -9.8190	    -7.3853	   -10.0708	    -5.0354	    -9.3994	   -11.3297	   -12.7563	
    -5.0354	    -6.8817	    -4.7836	    -9.8190	    -7.0496	    -9.9869	    -4.9515	    -9.5673	   -11.4975	   -13.0081	
    -4.5319	    -6.4621	    -4.1122	    -9.8190	    -6.6299	    -9.9869	    -4.8676	    -9.8190	   -11.5814	   -13.2599	
    -4.0283	    -6.0425	    -3.5248	    -9.8190	    -6.2943	    -9.8190	    -4.5319	    -9.9030	   -11.5814	   -13.4277	
    -3.4409	    -5.6229	    -2.9373	    -9.7351	    -5.7907	    -9.6512	    -4.1962	    -9.9869	   -11.5814	   -13.4277	
    -2.7695	    -5.2032	    -2.2659	    -9.8190	    -5.3711	    -9.4833	    -3.6087	    -9.9030	   -11.4136	   -13.2599	
    -2.1820	    -4.8676	    -1.7624	    -9.9030	    -4.7836	    -9.2316	    -2.8534	    -9.7351	   -11.0779	   -13.0081	
    -1.5945	    -4.5319	    -1.1749	    -9.9869	    -4.1962	    -8.9798	    -2.0142	    -9.3994	   -10.7422	   -12.5885	
    -1.0910	    -4.1962	    -0.6714	   -10.0708	    -3.6087	    -8.7280	    -1.0071	    -8.9798	   -10.2386	   -12.0010	
    -0.7553	    -3.8605	    -0.2518	   -10.1547	    -2.9373	    -8.4763	     0.0839	    -8.5602	    -9.7351	   -11.3297	
    -0.5035	    -3.6926	     0.0839	   -10.2386	    -2.3499	    -8.3923	     1.1749	    -8.1406	    -9.1476	   -10.5743	
    -0.5035	    -3.6087	     0.2518	   -10.3226	    -1.8463	    -8.3923	     2.1820	    -7.8888	    -8.5602	    -9.8190	
    -0.6714	    -3.7766	     0.1678	   -10.4065	    -1.5106	    -8.6441	     3.0212	    -7.7209	    -8.1406	    -9.0637	
    -1.1749	    -4.0283	    -0.0839	   -10.4904	    -1.2589	    -9.1476	     3.6087	    -7.7209	    -7.8888	    -8.5602	
    -1.7624	    -4.4479	    -0.5035	   -10.7422	    -1.3428	    -9.6512	     4.0283	    -7.8888	    -7.7209	    -8.1406	
    -2.6855	    -5.1193	    -1.0910	   -11.0779	    -1.5106	   -10.2386	     4.1122	    -8.1406	    -7.8049	    -7.9727	
    -3.7766	    -5.8746	    -2.0142	   -11.4975	    -2.0142	   -10.9100	     3.8605	    -8.4763	    -7.9727	    -8.0566	
    -5.1193	    -6.9656	    -3.1052	   -12.2528	    -2.8534	   -11.5814	     3.2730	    -9.0637	    -8.3923	    -8.4763	
    -6.7139	    -8.3923	    -4.5319	   -13.2599	    -3.9444	   -12.5046	     2.3499	    -9.7351	    -9.0637	    -9.2316	
    -8.5602	   -10.0708	    -6.2103	   -14.6866	    -5.3711	   -13.5956	     1.0910	   -10.6583	    -9.9869	   -10.2386	
   -10.7422	   -11.9171	    -8.1406	   -16.2811	    -7.0496	   -14.8544	    -0.4196	   -11.7493	   -11.1618	   -11.5814	
   -12.9242	   -14.0152	   -10.1547	   -18.1274	    -8.9798	   -16.1133	    -2.0981	   -12.9242	   -12.4207	   -12.9242	
   -15.1901	   -16.0294	   -12.1689	   -19.8898	   -10.8261	   -17.3721	    -3.9444	   -14.0991	   -13.7634	   -14.3509	
   -17.2882	   -17.8757	   -14.0152	   -21.4844	   -12.5046	   -18.5471	    -5.6229	   -15.2740	   -15.0223	   -15.7776	
   -19.1345	   -19.5541	   -15.5258	   -22.9111	   -14.0152	   -19.4702	    -7.2174	   -16.1133	   -16.0294	   -16.8686	
   -20.6451	   -20.9808	   -16.7847	   -24.0021	   -15.1901	   -20.1416	    -8.5602	   -16.7847	   -16.8686	   -17.7917	
   -21.8201	   -22.0718	   -17.7078	   -24.8413	   -16.0294	   -20.5612	    -9.5673	   -17.2043	   -17.3721	   -18.2953	
   -22.6593	   -22.7432	   -18.2953	   -25.4288	   -16.5329	   -20.7291	   -10.2386	   -17.2882	   -17.6239	   -18.5471	
   -23.0789	   -23.1628	   -18.4631	   -25.7645	   -16.7007	   -20.6451	   -10.4904	   -17.1204	   -17.5400	   -18.3792	
   -23.3307	   -23.2468	   -18.3792	   -25.7645	   -16.5329	   -20.3094	   -10.4065	   -16.7847	   -17.2043	   -17.9596	
   -23.2468	   -23.1628	   -18.0435	   -25.6805	   -16.0294	   -19.8059	    -9.9869	   -16.1972	   -16.6168	   -17.3721	
   -23.0789	   -22.8271	   -17.5400	   -25.3448	   -15.4419	   -19.2184	    -9.3155	   -15.6097	   -15.9454	   -16.6168	
   -22.9111	   -22.4915	   -17.0364	   -24.9252	   -14.6866	   -18.7149	    -8.5602	   -15.0223	   -15.3580	   -15.7776	
   -22.8271	   -22.2397	   -16.5329	   -24.4217	   -14.0991	   -18.2953	    -7.7209	   -14.6027	   -14.7705	   -15.1062	
   -22.8271	   -22.0718	   -16.2811	   -23.8342	   -13.5117	   -18.1274	    -7.1335	   -14.3509	   -14.4348	   -14.6027	
   -22.9950	   -21.9879	   -16.1133	   -23.2468	   -13.1760	   -18.0435	    -6.6299	   -14.2670	   -14.1830	   -14.3509	
   -23.2468	   -21.9879	   -16.1133	   -22.6593	   -13.0920	   -18.0435	    -6.3782	   -14.3509	   -14.1830	   -14.2670	
   -23.5825	   -22.1558	   -16.1972	   -22.2397	   -13.0920	   -18.1274	    -6.3782	   -14.5187	   -14.3509	   -14.4348	
   -24.0021	   -22.3236	   -16.3651	   -21.8201	   -13.2599	   -18.1274	    -6.4621	   -14.7705	   -14.6866	   -14.8544	
   -24.4217	   -22.5754	   -16.6168	   -21.5683	   -13.5117	   -18.2114	    -6.7978	   -15.1062	   -15.1062	   -15.3580	
   -24.7574	   -22.8271	   -16.8686	   -21.5683	   -13.9313	   -18.2953	    -7.2174	   -15.5258	   -15.6097	   -16.0294	
   -25.0092	   -22.9950	   -17.1204	   -21.6522	   -14.2670	   -18.3792	    -7.7209	   -15.8615	   -16.1972	   -16.6168	
   -25.1770	   -23.0789	   -17.2882	   -21.8201	   -14.6027	   -18.4631	    -8.1406	   -16.1972	   -16.6168	   -17.2043	
   -25.2609	   -23.0789	   -17.3721	   -22.0718	   -14.8544	   -18.5471	    -8.4763	   -16.4490	   -16.8686	   -17.6239	
   -25.2609	   -22.9111	   -17.3721	   -22.2397	   -15.0223	   -18.5471	    -8.5602	   -16.6168	   -16.9525	   -17.7917	
   -25.1770	   -22.8271	   -17.3721	   -22.3236	   -15.0223	   -18.4631	    -8.5602	   -16.5329	   -16.7847	   -17.7078	
   -25.1770	   -22.6593	   -17.3721	   -22.4075	   -14.8544	   -18.3792	    -8.3084	   -16.3651	   -16.5329	   -17.4561	
   -25.2609	   -22.5754	   -17.3721	   -22.4915	   -14.6866	   -18.2953	    -7.9727	   -16.1133	   -16.0294	   -17.0364	
   -25.4288	   -22.5754	   -17.4561	   -22.5754	   -14.5187	   -18.2114	    -7.5531	   -15.8615	   -15.4419	   -16.3651	
   -25.6805	   -22.7432	   -17.6239	   -22.7432	   -14.2670	   -18.2114	    -7.0496	   -15.5258	   -14.8544	   -15.6097	
   -26.1002	   -22.9950	   -17.8757	   -23.0789	   -14.0991	   -18.2953	    -6.5460	   -15.1901	   -14.2670	   -14.6866	
   -26.6037	   -23.3307	   -18.1274	   -23.4146	   -13.9313	   -18.3792	    -6.0425	   -14.9384	   -13.5956	   -13.6795	
   -27.1072	   -23.7503	   -18.4631	   -23.8342	   -13.7634	   -18.5471	    -5.5389	   -14.6866	   -13.0920	   -12.7563	
   -27.5269	   -24.0860	   -18.7149	   -24.2538	   -13.6795	   -18.7988	    -5.1193	   -14.5187	   -12.5885	   -11.8332	
   -27.7786	   -24.3378	   -18.8828	   -24.6735	   -13.5956	   -19.0506	    -4.6997	   -14.4348	   -12.1689	   -10.9940	
   -28.0304	   -24.5056	   -18.9667	   -25.0931	   -13.5117	   -19.3863	    -4.4479	   -14.4348	   -11.8332	   -10.3226	
   -28.1143	   -24.6735	   -19.0506	   -25.5127	   -13.5956	   -19.7220	    -4.3640	   -14.5187	   -11.5814	    -9.9030	
   -28.1982	   -24.7574	   -19.2184	   -25.8484	   -13.7634	   -20.1416	    -4.5319	   -14.7705	   -11.5814	    -9.8190	
   -28.3661	   -24.9252	   -19.5541	   -26.2680	   -14.1830	   -20.7291	    -5.1193	   -15.1901	   -11.8332	   -10.1547	
   -28.5339	   -25.2609	   -19.9738	   -26.8555	   -14.7705	   -21.4005	    -6.0425	   -15.7776	   -12.3367	   -10.9100	
   -28.7857	   -25.6805	   -20.5612	   -27.5269	   -15.5258	   -22.1558	    -7.2174	   -16.5329	   -13.0081	   -12.0010	
   -28.9536	   -26.1002	   -21.1487	   -28.1982	   -16.3651	   -22.9950	    -8.4763	   -17.3721	   -13.8474	   -13.2599	
   -29.0375	   -26.4359	   -21.7361	   -28.7857	   -17.1204	   -23.8342	    -9.6512	   -18.0435	   -14.6027	   -14.5187	
   -29.0375	   -26.7715	   -22.1558	   -29.3732	   -17.7917	   -24.4217	   -10.6583	   -18.6310	   -15.2740	   -15.6937	
   -28.7857	   -26.8555	   -22.3236	   -29.8767	   -18.1274	   -24.9252	   -11.4136	   -19.0506	   -15.7776	   -16.5329	
   -28.2822	   -26.7715	   -22.2397	   -30.2963	   -18.2114	   -25.0931	   -11.7493	   -19.1345	   -15.9454	   -17.0364	
   -27.6947	   -26.4359	   -21.9040	   -30.4642	   -17.8757	   -25.0931	   -11.5814	   -18.8828	   -15.8615	   -17.0364	
   -26.8555	   -25.8484	   -21.3165	   -30.5481	   -17.2043	   -24.7574	   -10.9940	   -18.2953	   -15.3580	   -16.7007	
   -25.8484	   -25.0092	   -20.3934	   -30.2124	   -16.2811	   -24.1699	    -9.9869	   -17.5400	   -14.6027	   -15.7776	
   -24.6735	   -24.0021	   -19.3024	   -29.6249	   -14.9384	   -23.2468	    -8.6441	   -16.4490	   -13.5956	   -14.5187	
   -23.4146	   -22.7432	   -17.9596	   -28.7857	   -13.4277	   -22.2397	    -7.0496	   -15.2740	   -12.4207	   -13.0081	
   -22.0718	   -21.4844	   -16.6168	   -27.6947	   -11.8332	   -21.0648	    -5.3711	   -14.0991	   -11.0779	   -11.3297	
   -20.8130	   -20.2255	   -15.2740	   -26.5198	   -10.3226	   -19.9738	    -3.6926	   -13.0081	    -9.9030	    -9.7351	
   -19.6381	   -19.0506	   -14.0991	   -25.2609	    -8.9798	   -19.1345	    -2.3499	   -12.3367	    -8.8959	    -8.3923	
   -18.5471	   -17.9596	   -13.0920	   -24.0860	    -7.8049	   -18.5471	    -1.2589	   -11.9171	    -8.2245	    -7.3013	
   -17.7078	   -17.0364	   -12.4207	   -22.9950	    -7.0496	   -18.2114	    -0.5875	   -11.9171	    -7.8888	    -6.7139
[truncated: 3,489,355 more chars]
