# Supplementary material for: Task-related functional connectivity in autism spectrum conditions: an EEG study using wavelet transform coherence
Source: Mol Autism. 2013 Jan 12;4:1. doi: 10.1186/2040-2392-4-1 (PMC3558480; doi:10.1186/2040-2392-4-1)
Supplement: Additional file 2 — Raw EEG data for the chair task (part 2). [file 2040-2392-4-1-S2.zip]

Archive with 15 entries (15 files):
- ID16_chairs_attending_chairs.dat
- ID17_chairs_attending_chairs.dat
- ID18_chairs_attending_chairs.dat
- ID19_chairs_attending_chairs.dat
- ID21_chairs_attending_chairs.dat
- ID23_chairs_attending_chairs.dat
- ID24_chairs_attending_chairs.dat
- ID25_chairs_attending_chairs.dat
- ID26_chairs_attending_chairs.dat
- ID27_chairs_attending_chairs.dat
- ID28_chairs_attending_chairs.dat
- ID29_chairs_attending_chairs.dat
- ID30_chairs_attending_chairs.dat
- ID32_chairs_attending_chairs.dat
- ID33_chairs_attending_chairs.dat
