# Supplementary material for: Task-related functional connectivity in autism spectrum conditions: an EEG study using wavelet transform coherence
Source: Mol Autism. 2013 Jan 12;4:1. doi: 10.1186/2040-2392-4-1 (PMC3558480; doi:10.1186/2040-2392-4-1)
Supplement: Additional file 2 — Raw EEG data for the chair task (part 2). [file 2040-2392-4-1-S2.zip › ID17_chairs_attending_chairs.dat]

[Subject]	
[Date]	02/28/2009
[Time]	15:39:10
[Channels]	10
[Rate]	1000.000000
[Type]	Epoch
[Headers]	Yes
[Points]	401
[Xmin]	0.00000
[Sweeps]	62
[Accepted]	62
[Rejected]	0
[Domain]	Time
[Rows]	Points
[Electrode Labels]
[      P8]	[     TP8]	[      T8]	[      P7]	[     FT8]	[     TP7]	[      F8]	[      T7]	[     FT7]	[      F7]	
[Electrode XUnits]
[ Default]	[ Default]	[ Default]	[ Default]	[ Default]	[ Default]	[ Default]	[ Default]	[ Default]	[ Default]	
[Electrode YUnits]
[ Default]	[ Default]	[ Default]	[ Default]	[ Default]	[ Default]	[ Default]	[ Default]	[ Default]	[ Default]	
[Epoch Header]
[Trial Type]	23
[Accept]	1
[Correct]	0
[RT]	 0.000
[Resp]	0
[Epoch Data]
   -34.4925	   -19.3863	   -17.8757	   -34.6603	   -15.6097	   -23.2468	    -9.1476	   -24.8413	   -17.0364	   -10.7422	
   -34.5764	   -19.6381	   -18.4631	   -34.6603	   -16.7847	   -22.9111	   -10.0708	   -24.0860	   -17.4561	   -11.8332	
   -34.6603	   -19.8898	   -19.1345	   -34.6603	   -18.0435	   -22.8271	   -10.9100	   -23.8342	   -18.0435	   -12.8403	
   -34.7443	   -20.2255	   -19.6381	   -34.5764	   -19.0506	   -22.9950	   -11.5814	   -23.9182	   -18.7988	   -13.6795	
   -34.8282	   -20.3934	   -19.8898	   -34.5764	   -19.6381	   -23.3307	   -11.8332	   -24.3378	   -19.5541	   -14.0991	
   -34.8282	   -20.4773	   -19.8898	   -34.4925	   -19.5541	   -23.6664	   -11.5814	   -24.7574	   -20.1416	   -14.2670	
   -34.7443	   -20.3934	   -19.3024	   -34.4925	   -18.7149	   -23.9182	   -10.8261	   -24.8413	   -20.5612	   -14.0152	
   -34.4925	   -20.1416	   -18.2114	   -34.5764	   -17.1204	   -24.1699	    -9.5673	   -24.5895	   -20.6451	   -13.5117	
   -34.1568	   -19.7220	   -16.7847	   -34.7443	   -15.1062	   -24.3378	    -7.8888	   -23.8342	   -20.3094	   -12.9242	
   -33.9050	   -19.3024	   -15.0223	   -35.0800	   -12.8403	   -24.6735	    -6.0425	   -22.9950	   -19.8898	   -12.2528	
   -33.8211	   -18.9667	   -13.1760	   -35.8353	   -10.7422	   -25.1770	    -4.1962	   -22.1558	   -19.5541	   -11.8332	
   -33.8211	   -18.7988	   -11.4136	   -36.8423	    -8.9798	   -25.8484	    -2.4338	   -21.6522	   -19.2184	   -11.5814	
   -33.9050	   -18.6310	    -9.7351	   -38.0173	    -7.5531	   -26.6037	    -0.8392	   -21.4844	   -19.0506	   -11.4975	
   -33.9050	   -18.5471	    -8.2245	   -39.1922	    -6.2943	   -27.1912	     0.5035	   -21.7361	   -18.8828	   -11.4136	
   -33.7372	   -18.2953	    -6.8817	   -40.1154	    -5.2032	   -27.6108	     1.6785	   -22.1558	   -18.5471	   -11.2457	
   -33.2336	   -17.8757	    -5.7907	   -40.7867	    -4.1122	   -27.6108	     2.5177	   -22.5754	   -18.0435	   -11.1618	
   -32.3944	   -17.3721	    -4.8676	   -40.9546	    -3.1052	   -27.3590	     3.1052	   -22.9111	   -17.4561	   -11.0779	
   -31.3873	   -16.7007	    -4.2801	   -40.8707	    -2.1820	   -26.7715	     3.3569	   -22.8271	   -16.7847	   -11.0779	
   -30.2963	   -16.0294	    -4.0283	   -40.4510	    -1.5945	   -26.0162	     3.2730	   -22.4075	   -16.1133	   -11.3297	
   -29.1214	   -15.4419	    -4.1122	   -39.8636	    -1.2589	   -25.2609	     2.8534	   -21.5683	   -15.3580	   -11.5814	
   -28.1982	   -15.0223	    -4.6997	   -39.1083	    -1.3428	   -24.5056	     2.0981	   -20.4773	   -14.6866	   -12.0010	
   -27.3590	   -14.8544	    -5.6229	   -38.3530	    -1.9302	   -23.9182	     1.1749	   -19.2184	   -13.9313	   -12.5046	
   -26.8555	   -14.9384	    -6.7139	   -37.6816	    -2.7695	   -23.5825	     0.0839	   -18.1274	   -13.3438	   -12.9242	
   -26.6037	   -15.1062	    -7.8049	   -37.0941	    -3.6926	   -23.3307	    -1.0910	   -17.3721	   -12.9242	   -13.2599	
   -26.5198	   -15.4419	    -8.8959	   -36.5906	    -4.6997	   -23.3307	    -2.0981	   -16.9525	   -12.7563	   -13.5117	
   -26.6037	   -15.7776	    -9.7351	   -36.3388	    -5.5389	   -23.4985	    -2.9373	   -16.9525	   -12.8403	   -13.6795	
   -26.8555	   -16.1133	   -10.3226	   -36.0870	    -6.1264	   -23.7503	    -3.5248	   -17.2043	   -13.0920	   -13.6795	
   -27.2751	   -16.4490	   -10.8261	   -36.0031	    -6.5460	   -24.0860	    -3.8605	   -17.7078	   -13.5956	   -13.5117	
   -27.6947	   -16.7007	   -11.1618	   -35.8353	    -6.7978	   -24.4217	    -3.9444	   -18.2953	   -14.0991	   -13.0920	
   -28.1982	   -16.7847	   -11.3297	   -35.5835	    -6.8817	   -24.7574	    -3.8605	   -18.9667	   -14.4348	   -12.4207	
   -28.6179	   -16.7847	   -11.4136	   -35.2478	    -6.7978	   -25.0092	    -3.5248	   -19.5541	   -14.6866	   -11.5814	
   -28.7857	   -16.6168	   -11.3297	   -34.6603	    -6.6299	   -25.0092	    -3.1052	   -20.0577	   -14.6027	   -10.5743	
   -28.6179	   -16.1972	   -11.0779	   -33.8211	    -6.3782	   -24.9252	    -2.5177	   -20.4773	   -14.2670	    -9.4833	
   -28.0304	   -15.5258	   -10.7422	   -32.8979	    -6.0425	   -24.5056	    -2.0142	   -20.6451	   -13.6795	    -8.3923	
   -27.1912	   -14.6866	   -10.1547	   -31.6391	    -5.7068	   -23.9182	    -1.5945	   -20.5612	   -12.9242	    -7.4692	
   -26.0162	   -13.5956	    -9.5673	   -30.2963	    -5.4550	   -22.9111	    -1.3428	   -20.1416	   -12.0010	    -6.5460	
   -24.6735	   -12.5046	    -8.9798	   -28.6179	    -5.2872	   -21.4844	    -1.1749	   -19.1345	   -10.7422	    -5.7068	
   -23.2468	   -11.4136	    -8.3923	   -26.7715	    -5.2032	   -19.6381	    -1.2589	   -17.4561	    -9.0637	    -4.7836	
   -21.9040	   -10.4065	    -7.9727	   -24.7574	    -5.2872	   -17.4561	    -1.4267	   -14.8544	    -6.9656	    -3.7766	
   -20.8130	    -9.5673	    -7.5531	   -22.7432	    -5.3711	   -14.9384	    -1.7624	   -11.5814	    -4.5319	    -2.8534	
   -20.0577	    -9.1476	    -7.4692	   -20.8969	    -5.7068	   -12.4207	    -2.0981	    -7.8049	    -1.9302	    -2.0981	
   -19.8898	    -9.0637	    -7.4692	   -19.2184	    -6.0425	   -10.1547	    -2.4338	    -3.8605	     0.5875	    -1.5106	
   -20.1416	    -9.3155	    -7.8049	   -17.8757	    -6.5460	    -8.3084	    -2.8534	    -0.1678	     2.6855	    -1.1749	
   -20.9808	    -9.9869	    -8.1406	   -16.7847	    -7.0496	    -6.9656	    -3.1052	     2.8534	     4.3640	    -0.9232	
   -22.2397	   -10.9100	    -8.5602	   -16.0294	    -7.4692	    -6.0425	    -3.1891	     5.2032	     5.3711	    -0.8392	
   -23.8342	   -11.9171	    -8.8959	   -15.5258	    -7.5531	    -5.5389	    -3.0212	     6.6299	     5.7907	    -0.8392	
   -25.5127	   -12.9242	    -8.8959	   -15.3580	    -7.1335	    -5.3711	    -2.6016	     7.1335	     5.6229	    -0.7553	
   -27.2751	   -13.8474	    -8.6441	   -15.4419	    -6.2103	    -5.5389	    -2.0142	     6.8817	     5.2032	    -0.6714	
   -28.9536	   -14.6866	    -8.1406	   -15.7776	    -4.8676	    -5.9586	    -1.0910	     6.0425	     4.5319	    -0.4196	
   -30.4642	   -15.3580	    -7.4692	   -16.1972	    -3.2730	    -6.6299	     0.0000	     4.6997	     3.7766	    -0.0839	
   -31.6391	   -15.8615	    -6.8817	   -16.7007	    -1.6785	    -7.3013	     1.1749	     2.9373	     2.9373	     0.2518	
   -32.5623	   -16.1972	    -6.3782	   -17.1204	    -0.2518	    -8.0566	     2.2659	     1.0910	     1.9302	     0.5035	
   -32.9819	   -16.3651	    -5.9586	   -17.4561	     0.6714	    -8.7280	     3.1891	    -0.8392	     0.9232	     0.5875	
   -32.8979	   -16.2811	    -5.6229	   -17.5400	     1.2589	    -9.2316	     3.8605	    -2.6016	    -0.1678	     0.4196	
   -32.4783	   -16.1972	    -5.4550	   -17.4561	     1.5106	    -9.6512	     4.1962	    -4.1122	    -1.1749	     0.0000	
   -31.7230	   -16.0294	    -5.3711	   -17.2043	     1.2589	    -9.9030	     4.1122	    -5.2872	    -2.1820	    -0.6714	
   -30.7999	   -15.8615	    -5.4550	   -16.7007	     0.6714	    -9.9869	     3.6087	    -6.0425	    -3.0212	    -1.4267	
   -29.8767	   -15.6937	    -5.7068	   -16.0294	    -0.2518	    -9.9030	     2.7695	    -6.4621	    -3.6087	    -2.3499	
   -28.8696	   -15.6097	    -6.0425	   -15.0223	    -1.4267	    -9.5673	     1.6785	    -6.5460	    -3.7766	    -3.1891	
   -27.8625	   -15.6097	    -6.2943	   -13.8474	    -2.5177	    -8.9798	     0.5875	    -6.2943	    -3.6087	    -3.9444	
   -26.8555	   -15.5258	    -6.3782	   -12.4207	    -3.5248	    -8.2245	    -0.4196	    -5.7068	    -3.0212	    -4.5319	
   -25.9323	   -15.5258	    -6.2943	   -10.8261	    -4.3640	    -7.2174	    -1.2589	    -4.8676	    -2.0981	    -4.8676	
   -25.0931	   -15.4419	    -6.1264	    -9.1476	    -5.0354	    -6.2943	    -1.8463	    -4.0283	    -1.0910	    -5.1193	
   -24.4217	   -15.4419	    -5.8746	    -7.6370	    -5.4550	    -5.4550	    -2.1820	    -3.5248	    -0.1678	    -5.2032	
   -24.0021	   -15.4419	    -5.7068	    -6.2943	    -5.8746	    -4.7836	    -2.4338	    -3.4409	     0.3357	    -5.2032	
   -23.9182	   -15.6097	    -5.6229	    -5.2032	    -6.1264	    -4.2801	    -2.6016	    -3.7766	     0.2518	    -5.2872	
   -24.0021	   -15.8615	    -5.6229	    -4.3640	    -6.2943	    -3.9444	    -2.6855	    -4.3640	    -0.3357	    -5.3711	
   -24.3378	   -16.1972	    -5.8746	    -3.8605	    -6.2943	    -3.6087	    -2.6016	    -4.9515	    -1.4267	    -5.5389	
   -24.7574	   -16.5329	    -6.2943	    -3.5248	    -6.1264	    -3.3569	    -2.5177	    -5.2032	    -2.6016	    -5.6229	
   -25.2609	   -16.8686	    -6.7978	    -3.3569	    -5.7907	    -3.1891	    -2.3499	    -4.9515	    -3.6087	    -5.6229	
   -25.7645	   -17.0364	    -7.3853	    -3.3569	    -5.2872	    -3.0212	    -2.0981	    -4.1122	    -4.1122	    -5.2872	
   -26.1841	   -17.1204	    -7.8888	    -3.2730	    -4.6997	    -2.8534	    -1.8463	    -2.8534	    -4.0283	    -4.6158	
   -26.3519	   -16.8686	    -8.3084	    -3.3569	    -4.1962	    -2.8534	    -1.5945	    -1.5106	    -3.2730	    -3.7766	
   -26.3519	   -16.5329	    -8.7280	    -3.4409	    -3.9444	    -3.0212	    -1.4267	    -0.3357	    -2.1820	    -2.7695	
   -26.1002	   -16.0294	    -9.1476	    -3.6087	    -3.8605	    -3.2730	    -1.3428	     0.4196	    -1.1749	    -1.9302	
   -25.7645	   -15.5258	    -9.5673	    -3.8605	    -4.1122	    -3.7766	    -1.4267	     0.6714	    -0.5035	    -1.3428	
   -25.2609	   -14.9384	   -10.0708	    -4.3640	    -4.6158	    -4.4479	    -1.6785	     0.3357	    -0.2518	    -1.1749	
   -24.7574	   -14.5187	   -10.4904	    -5.1193	    -5.2032	    -5.3711	    -2.0981	    -0.5035	    -0.6714	    -1.4267	
   -24.3378	   -14.1830	   -10.8261	    -6.0425	    -5.9586	    -6.2943	    -2.7695	    -1.6785	    -1.5106	    -2.1820	
   -24.0021	   -13.9313	   -10.9940	    -7.2174	    -6.6299	    -7.3013	    -3.5248	    -3.1052	    -2.7695	    -3.2730	
   -23.7503	   -13.7634	   -11.0779	    -8.4763	    -7.0496	    -8.0566	    -4.2801	    -4.6158	    -4.2801	    -4.6997	
   -23.4985	   -13.6795	   -10.9940	    -9.8190	    -7.2174	    -8.8120	    -5.0354	    -6.1264	    -5.8746	    -6.0425	
   -23.2468	   -13.6795	   -10.8261	   -11.2457	    -6.9656	    -9.3994	    -5.5389	    -7.6370	    -7.3853	    -7.3013	
   -23.1628	   -13.7634	   -10.6583	   -12.6724	    -6.3782	   -10.1547	    -5.8746	    -9.1476	    -8.8120	    -8.2245	
   -23.3307	   -13.9313	   -10.6583	   -14.1830	    -5.7068	   -11.2457	    -5.8746	   -10.7422	    -9.9030	    -8.6441	
   -23.8342	   -14.3509	   -10.6583	   -15.8615	    -5.2032	   -12.6724	    -5.7068	   -12.6724	   -10.7422	    -8.5602	
   -24.7574	   -15.0223	   -10.9100	   -17.8757	    -4.9515	   -14.6866	    -5.2872	   -14.9384	   -11.4136	    -8.2245	
   -26.0162	   -15.7776	   -11.2457	   -20.2255	    -5.0354	   -17.1204	    -4.7836	   -17.6239	   -12.0850	    -7.7209	
   -27.5269	   -16.7847	   -11.6653	   -22.9111	    -5.3711	   -19.8898	    -4.3640	   -20.6451	   -13.0920	    -7.2174	
   -29.2053	   -17.7078	   -12.1689	   -25.9323	    -5.8746	   -22.9950	    -3.9444	   -24.0860	   -14.4348	    -7.0496	
   -30.7159	   -18.6310	   -12.6724	   -29.1214	    -6.5460	   -26.1841	    -3.6926	   -27.6947	   -16.1972	    -7.1335	
   -31.9748	   -19.3024	   -13.1760	   -32.3944	    -7.1335	   -29.2892	    -3.5248	   -31.4713	   -18.1274	    -7.5531	
   -32.8979	   -19.8898	   -13.6795	   -35.4996	    -7.7209	   -32.2266	    -3.6087	   -35.0800	   -20.1416	    -8.2245	
   -33.5693	   -20.3094	   -14.1830	   -38.3530	    -8.3084	   -34.9960	    -3.7766	   -38.3530	   -22.2397	    -9.2316	
   -33.9890	   -20.6451	   -14.7705	   -40.8707	    -8.8959	   -37.4298	    -4.1122	   -41.1224	   -24.2538	   -10.4904	
   -34.2407	   -20.9808	   -15.3580	   -43.0527	    -9.6512	   -39.4440	    -4.6997	   -43.2205	   -26.2680	   -12.0850	
   -34.4925	   -21.4005	   -16.1133	   -44.8990	   -10.4904	   -41.2903	    -5.4550	   -44.3954	   -28.1143	   -13.8474	
   -34.6603	   -21.9040	   -16.9525	   -46.5775	   -11.5814	   -42.8009	    -6.4621	   -44.8151	   -29.6249	   -15.7776	
   -34.8282	   -22.4915	   -18.0435	   -48.0881	   -12.8403	   -44.1437	    -7.7209	   -44.8151	   -30.8838	   -17.7078	
   -34.9121	   -23.1628	   -19.0506	   -49.4308	   -14.1830	   -45.3186	    -8.9798	   -44.5633	   -31.8069	   -19.4702	
   -34.9121	   -23.7503	   -20.1416	   -50.6897	   -15.5258	   -46.4096	   -10.3226	   -44.1437	   -32.3105	   -20.9808	
   -34.7443	   -24.1699	   -21.0648	   -51.7807	   -16.7007	   -47.2488	   -11.4975	   -43.8919	   -32.5623	   -22.1558	
   -34.4086	   -24.5056	   -21.9879	   -52.7878	   -17.6239	   -48.0042	   -12.4207	   -43.5562	   -32.6462	   -22.9111	
   -34.1568	   -24.8413	   -22.7432	   -53.7949	   -18.3792	   -48.6755	   -13.0920	   -43.3884	   -32.4783	   -23.2468	
   -33.9890	   -25.0931	   -23.4146	   -54.7180	   -18.9667	   -49.1791	   -13.5956	   -43.2205	   -32.1426	   -23.2468	
   -33.9890	   -25.3448	   -24.1699	   -55.6412	   -19.3024	   -49.6826	   -13.6795	   -43.1366	   -31.8069	   -22.9111	
   -34.1568	   -25.5966	   -24.6735	   -56.5643	   -19.4702	   -49.9344	   -13.4277	   -43.2205	   -31.3873	   -22.3236	
   -34.4086	   -25.6805	   -25.0931	   -57.4036	   -19.5541	   -50.0183	   -12.9242	   -43.3884	   -31.1356	   -21.4844	
   -34.5764	   -25.6805	   -25.2609	   -58.1589	   -19.3863	   -49.8505	   -12.1689	   -43.4723	   -30.8838	   -20.3934	
   -34.5764	   -25.4288	   -25.0931	   -58.7463	   -19.1345	   -49.5148	   -11.1618	   -43.3044	   -30.7999	   -19.1345	
   -34.4086	   -25.0931	   -24.6735	   -59.2499	   -18.7149	   -49.0952	   -10.1547	   -42.8848	   -30.6320	   -17.8757	
   -34.1568	   -24.6735	   -24.0860	   -59.6695	   -18.3792	   -48.5916	    -9.1476	   -42.2134	   -30.3802	   -16.6168	
   -33.8211	   -24.1699	   -23.3307	   -59.9213	   -17.8757	   -48.2559	    -8.3084	   -41.2064	   -29.8767	   -15.4419	
   -33.4015	   -23.7503	   -22.4915	   -59.9213	   -17.3721	   -47.8363	    -7.6370	   -40.0314	   -29.2053	   -14.3509	
   -33.0658	   -23.3307	   -21.7361	   -59.6695	   -16.7007	   -47.5006	    -7.0496	   -38.9404	   -28.3661	   -13.3438	
   -32.8140	   -23.1628	   -21.0648	   -59.1660	   -15.7776	   -47.1649	    -6.6299	   -38.0173	   -27.6108	   -12.5885	
   -32.8140	   -23.1628	   -20.4773	   -58.4106	   -14.7705	   -46.9131	    -6.3782	   -37.5137	   -27.1072	   -12.1689	
   -33.0658	   -23.4985	   -20.0577	   -57.4875	   -13.8474	   -46.7453	    -6.3782	   -37.4298	   -27.0233	   -12.2528	
   -33.5693	   -24.1699	   -19.9738	   -56.4804	   -13.1760	   -46.6614	    -6.7139	   -37.6816	   -27.3590	   -12.8403	
   -34.3246	   -25.0931	   -19.9738	   -55.4733	   -12.9242	   -46.6614	    -7.3013	   -38.1851	   -28.0304	   -13.7634	
   -35.1639	   -26.2680	   -20.2255	   -54.4662	   -13.1760	   -46.5775	    -8.2245	   -38.8565	   -28.7857	   -14.9384	
   -35.9192	   -27.5269	   -20.5612	   -53.3752	   -13.8474	   -46.3257	    -9.2316	   -39.5279	   -29.5410	   -16.1972	
   -36.5906	   -28.7018	   -20.9808	   -52.2003	   -14.8544	   -45.8221	   -10.2386	   -39.9475	   -30.2124	   -17.2882	
   -37.0941	   -29.7928	   -21.4005	   -50.9415	   -16.0294	   -44.8151	   -11.1618	   -40.1154	   -30.7999	   -18.1274	
   -37.4298	   -30.6320	   -21.8201	   -49.5148	   -17.1204	   -43.3044	   -11.8332	   -39.8636	   -31.1356	   -18.6310	
   -37.5137	   -31.3034	   -22.2397	   -48.0042	   -17.9596	   -41.2903	   -12.0850	   -39.1083	   -31.3873	   -18.7149	
   -37.4298	   -31.7230	   -22.5754	   -46.4096	   -18.4631	   -38.9404	   -12.0010	   -37.9333	   -31.3873	   -18.4631	
   -37.3459	   -31.9748	   -22.9111	   -44.8151	   -18.3792	   -36.4227	   -11.6653	   -36.4227	   -31.1356	   -17.7917	
   -37.1780	   -32.0587	   -23.1628	   -43.2205	   -17.8757	   -34.1568	   -11.0779	   -34.8282	   -30.7999	   -16.9525	
   -37.0941	   -32.1426	   -23.3307	   -41.6260	   -17.0364	   -32.1426	   -10.3226	   -33.2336	   -30.2124	   -15.8615	
   -37.2620	   -32.2266	   -23.5825	   -40.1154	   -16.0294	   -30.5481	    -9.6512	   -31.8909	   -29.4571	   -14.6866	
   -37.5977	   -32.3105	   -24.0021	   -38.8565	   -15.1901	   -29.2053	    -9.0637	   -30.6320	   -28.5339	   -13.5117	
   -38.1851	   -32.4783	   -24.4217	   -37.7655	   -14.6027	   -28.2822	    -8.6441	   -29.4571	   -27.5269	   -12.4207	
   -38.8565	   -32.7301	   -25.0092	   -36.9263	   -14.4348	   -27.5269	    -8.5602	   -28.1982	   -26.4359	   -11.4136	
   -39.6118	   -33.0658	   -25.5127	   -36.2549	   -14.6866	   -26.9394	    -8.8120	   -26.7715	   -25.3448	   -10.7422	
   -40.3671	   -33.4854	   -26.1002	   -35.7513	   -15.2740	   -26.4359	    -9.3994	   -25.1770	   -24.2538	   -10.4065	
   -41.0385	   -33.8211	   -26.5198	   -35.3317	   -16.3651	   -26.0162	   -10.4904	   -23.7503	   -23.1628	   -10.3226	
   -41.6260	   -34.2407	   -26.9394	   -34.9121	   -17.7078	   -25.6805	   -11.9171	   -22.4915	   -22.1558	   -10.6583	
   -42.1295	   -34.4925	   -27.0233	   -34.4086	   -19.3024	   -25.3448	   -13.5956	   -21.7361	   -21.3165	   -11.2457	
   -42.5491	   -34.7443	   -27.0233	   -33.8211	   -20.9808	   -25.0092	   -15.4419	   -21.4844	   -20.5612	   -12.0010	
   -42.8009	   -34.8282	   -26.8555	   -33.2336	   -22.5754	   -24.7574	   -17.2043	   -21.7361	   -19.8059	   -12.6724	
   -42.8009	   -34.8282	   -26.5198	   -32.5623	   -23.8342	   -24.5895	   -18.8828	   -22.3236	   -19.1345	   -13.2599	
   -42.5491	   -34.4925	   -25.9323	   -31.8069	   -24.8413	   -24.4217	   -20.1416	   -23.2468	   -18.3792	   -13.7634	
   -41.9617	   -33.9890	   -25.2609	   -30.9677	   -25.2609	   -24.3378	   -21.0648	   -24.2538	   -17.7078	   -14.0152	
   -41.1224	   -33.2336	   -24.5056	   -30.0446	   -25.3448	   -24.1699	   -21.4005	   -25.2609	   -17.1204	   -14.0991	
   -40.1154	   -32.3105	   -23.6664	   -29.0375	   -25.0092	   -24.0021	   -21.4005	   -26.0162	   -16.5329	   -14.0152	
   -39.0244	   -31.2195	   -22.7432	   -28.0304	   -24.3378	   -23.7503	   -20.8969	   -26.1841	   -15.8615	   -13.6795	
   -37.9333	   -30.0446	   -21.8201	   -26.9394	   -23.2468	   -23.2468	   -19.8898	   -25.2609	   -14.9384	   -12.9242	
   -36.9263	   -28.7857	   -20.8130	   -25.7645	   -21.9040	   -22.4075	   -18.5471	   -23.2468	   -13.7634	   -11.9171	
   -36.0031	   -27.6947	   -19.8059	   -24.5056	   -20.4773	   -21.3165	   -17.0364	   -20.2255	   -12.4207	   -10.7422	
   -35.2478	   -26.6037	   -18.7988	   -23.2468	   -18.8828	   -19.9738	   -15.4419	   -16.5329	   -11.0779	    -9.6512	
   -34.5764	   -25.6805	   -17.8757	   -22.0718	   -17.5400	   -18.5471	   -14.0152	   -12.8403	    -9.9869	    -8.8120	
   -33.9890	   -24.8413	   -17.0364	   -21.0648	   -16.2811	   -17.0364	   -12.9242	    -9.4833	    -9.2316	    -8.3923	
   -33.3176	   -24.1699	   -16.3651	   -20.0577	   -15.4419	   -15.5258	   -12.0850	    -6.9656	    -8.9798	    -8.3923	
   -32.6462	   -23.4146	   -15.8615	   -19.3024	   -14.8544	   -14.0991	   -11.6653	    -5.2872	    -9.0637	    -8.8120	
   -31.8909	   -22.8271	   -15.5258	   -18.7149	   -14.5187	   -12.9242	   -11.5814	    -4.4479	    -9.3994	    -9.6512	
   -31.2195	   -22.3236	   -15.3580	   -18.3792	   -14.5187	   -12.0010	   -11.8332	    -4.4479	    -9.9869	   -10.6583	
   -30.4642	   -21.8201	   -15.3580	   -18.2953	   -14.6027	   -11.4136	   -12.2528	    -5.2032	   -10.7422	   -11.7493	
   -29.7928	   -21.4005	   -15.2740	   -18.6310	   -14.8544	   -11.3297	   -12.6724	    -6.6299	   -11.5814	   -12.9242	
   -29.2053	   -20.9808	   -15.2740	   -19.2184	   -15.1062	   -11.4975	   -13.1760	    -8.6441	   -12.5885	   -14.0152	
   -28.7018	   -20.6451	   -15.1901	   -20.0577	   -15.3580	   -12.0010	   -13.5117	   -10.9940	   -13.5117	   -15.0223	
   -28.4500	   -20.3934	   -15.0223	   -21.1487	   -15.6097	   -12.7563	   -13.7634	   -13.5117	   -14.4348	   -15.8615	
   -28.3661	   -20.1416	   -14.9384	   -22.2397	   -15.7776	   -13.6795	   -13.8474	   -15.7776	   -15.1062	   -16.3651	
   -28.5339	   -20.0577	   -14.7705	   -23.1628	   -15.9454	   -14.5187	   -13.6795	   -17.7917	   -15.4419	   -16.4490	
   -28.7857	   -20.0577	   -14.6027	   -23.8342	   -16.0294	   -15.3580	   -13.2599	   -19.2184	   -15.4419	   -16.1972	
   -29.1214	   -20.0577	   -14.4348	   -24.1699	   -15.9454	   -15.8615	   -12.5885	   -20.0577	   -15.1901	   -15.5258	
   -29.3732	   -19.9738	   -14.0991	   -24.0021	   -15.6097	   -16.1133	   -11.5814	   -20.3934	   -14.6027	   -14.3509	
   -29.6249	   -19.8059	   -13.5117	   -23.3307	   -15.1062	   -15.8615	   -10.3226	   -20.0577	   -13.8474	   -12.8403	
   -29.6249	   -19.5541	   -12.8403	   -22.2397	   -14.1830	   -15.1062	    -8.8120	   -18.9667	   -12.9242	   -10.9940	
   -29.5410	   -19.1345	   -11.9171	   -20.8130	   -13.0081	   -13.6795	    -7.2174	   -17.1204	   -11.8332	    -8.9798	
   -29.1214	   -18.6310	   -10.8261	   -19.0506	   -11.4975	   -11.7493	    -5.5389	   -14.5187	   -10.6583	    -6.9656	
   -28.5339	   -17.8757	    -9.5673	   -17.2882	    -9.5673	    -9.4833	    -4.1122	   -11.4975	    -9.4833	    -5.2032	
   -27.6947	   -16.9525	    -8.1406	   -15.6097	    -7.3013	    -7.1335	    -2.7695	    -8.1406	    -8.3923	    -3.7766	
   -26.6037	   -15.8615	    -6.7139	   -14.1830	    -4.8676	    -4.9515	    -1.6785	    -4.7836	    -7.3013	    -2.9373	
   -25.4288	   -14.7705	    -5.3711	   -13.0081	    -2.5177	    -3.2730	    -0.9232	    -1.5945	    -6.2943	    -2.6855	
   -24.1699	   -13.6795	    -4.1962	   -12.3367	    -0.6714	    -2.1820	    -0.6714	     1.1749	    -5.2872	    -2.9373	
   -22.9950	   -12.7563	    -3.2730	   -12.1689	     0.5035	    -1.8463	    -0.7553	     3.1891	    -4.2801	    -3.6087	
   -22.0718	   -12.0010	    -2.5177	   -12.5046	     0.9232	    -2.0981	    -1.2589	     4.3640	    -3.4409	    -4.6997	
   -21.4844	   -11.4975	    -1.8463	   -13.2599	     0.7553	    -2.9373	    -2.0981	     4.3640	    -2.7695	    -5.9586	
   -21.1487	   -11.2457	    -1.2589	   -14.3509	     0.2518	    -4.2801	    -3.0212	     3.4409	    -2.5177	    -7.3853	
   -21.2326	   -11.2457	    -0.7553	   -15.6937	    -0.5875	    -6.0425	    -4.0283	     1.5106	    -2.8534	    -8.9798	
   -21.7361	   -11.4975	    -0.3357	   -17.2882	    -1.5945	    -8.0566	    -4.9515	    -1.0071	    -3.6926	   -10.5743	
   -22.4075	   -12.0010	    -0.1678	   -18.9667	    -2.5177	   -10.1547	    -5.7907	    -3.9444	    -4.7836	   -12.0010	
   -23.0789	   -12.5885	    -0.0839	   -20.5612	    -3.1891	   -12.2528	    -6.2103	    -6.8817	    -5.8746	   -13.0081	
   -23.6664	   -13.0081	    -0.0839	   -22.0718	    -3.5248	   -14.0991	    -6.2943	    -9.5673	    -6.7978	   -13.5117	
   -23.9182	   -13.1760	     0.0000	   -23.2468	    -3.5248	   -15.6097	    -5.9586	   -11.9171	    -7.3853	   -13.5117	
   -23.7503	   -13.1760	     0.0839	   -24.2538	    -3.0212	   -16.7847	    -5.2872	   -13.8474	    -7.8888	   -13.0081	
   -23.3307	   -12.7563	     0.3357	   -24.9252	    -2.2659	   -17.5400	    -4.1962	   -15.3580	    -8.2245	   -12.2528	
   -22.5754	   -12.1689	     0.5035	   -25.4288	    -1.3428	   -17.9596	    -2.8534	   -16.4490	    -8.6441	   -11.3297	
   -21.4844	   -11.4136	     0.6714	   -25.6805	    -0.3357	   -18.0435	    -1.5106	   -17.1204	    -9.0637	   -10.3226	
   -20.2255	   -10.4065	     0.8392	   -25.8484	     0.5875	   -17.8757	    -0.1678	   -17.2882	    -9.4833	    -9.3155	
   -18.7149	    -9.3994	     0.8392	   -25.9323	     1.2589	   -17.5400	     1.0910	   -16.9525	    -9.8190	    -8.3923	
   -17.1204	    -8.3084	     0.8392	   -26.0162	     1.7624	   -17.0364	     2.1820	   -16.1133	    -9.9869	    -7.5531	
   -15.4419	    -7.3013	     0.6714	   -26.1002	     1.9302	   -16.6168	     3.0212	   -15.1062	   -10.0708	    -6.7978	
   -13.8474	    -6.4621	     0.4196	   -26.2680	     1.7624	   -16.3651	     3.6926	   -14.1830	   -10.1547	    -6.3782	
   -12.3367	    -5.7907	     0.0839	   -26.6037	     1.4267	   -16.4490	     4.0283	   -13.5956	   -10.2386	    -6.2103	
   -11.0779	    -5.4550	    -0.4196	   -26.9394	     0.8392	   -16.8686	     3.9444	   -13.6795	   -10.5743	    -6.3782	
   -10.2386	    -5.4550	    -1.0910	   -27.4429	    -0.0839	   -17.7078	     3.5248	   -14.4348	   -11.1618	    -6.9656	
    -9.8190	    -5.7907	    -1.8463	   -27.9465	    -1.3428	   -18.9667	     2.6855	   -15.6937	   -12.1689	    -7.9727	
    -9.9030	    -6.3782	    -2.7695	   -28.6179	    -2.7695	   -20.3934	     1.6785	   -17.2882	   -13.4277	    -9.3155	
   -10.4065	    -7.3013	    -3.7766	   -29.2892	    -4.2801	   -22.0718	     0.4196	   -19.1345	   -15.0223	   -10.8261	
   -11.3297	    -8.4763	    -4.8676	   -30.0446	    -5.7068	   -23.6664	    -0.7553	   -21.2326	   -16.6168	   -12.5046	
   -12.5885	    -9.8190	    -5.8746	   -30.7999	    -6.8817	   -25.2609	    -1.7624	   -23.4985	   -18.2114	   -14.0152	
   -14.0991	   -11.2457	    -6.8817	   -31.6391	    -7.7209	   -26.6876	    -2.6016	   -26.0162	   -19.5541	   -15.1062	
   -15.6937	   -12.6724	    -7.7209	   -32.5623	    -7.9727	   -27.8625	    -3.1891	   -28.6179	   -20.6451	   -15.7776	
   -17.2882	   -13.9313	    -8.4763	   -33.5693	    -7.8049	   -28.7018	    -3.3569	   -31.0516	   -21.4844	   -15.9454	
   -18.6310	   -15.0223	    -8.9798	   -34.7443	    -7.3013	   -29.2053	    -3.1052	   -33.1497	   -21.9879	   -15.6937	
   -19.6381	   -15.6937	    -9.2316	   -35.8353	    -6.7139	   -29.4571	    -2.4338	   -34.5764	   -22.1558	   -14.9384	
   -20.2255	   -16.1133	    -9.3155	   -36.9263	    -6.0425	   -29.2892	    -1.5106	   -35.1639	   -21.9040	   -13.8474	
   -20.4773	   -16.1972	    -9.2316	   -37.9333	    -5.3711	   -28.9536	    -0.2518	   -34.8282	   -21.1487	   -12.5046	
   -20.4773	   -16.0294	    -8.8959	   -38.6047	    -4.8676	   -28.4500	     1.0910	   -33.4854	   -19.9738	   -10.9940	
   -20.1416	   -15.6097	    -8.4763	   -39.0244	    -4.4479	   -27.7786	     2.5177	   -31.4713	   -18.4631	    -9.3994	
   -19.6381	   -14.9384	    -7.9727	   -39.1922	    -4.0283	   -26.9394	     3.9444	   -28.9536	   -16.8686	    -7.8888	
   -18.9667	   -14.1830	    -7.3853	   -39.1083	    -3.6926	   -26.1841	     5.2032	   -26.5198	   -15.4419	    -6.7139	
   -18.2114	   -13.3438	    -6.7978	   -38.9404	    -3.4409	   -25.5966	     6.2943	   -24.5056	   -14.5187	    -6.0425	
   -17.4561	   -12.5885	    -6.2103	   -38.6887	    -3.2730	   -25.3448	     6.9656	   -23.2468	   -14.0991	    -5.8746	
   -16.7007	   -11.9171	    -5.7907	   -38.3530	    -3.0212	   -25.2609	     7.3853	   -22.9111	   -14.4348	    -6.2943	
   -16.0294	   -11.3297	    -5.4550	   -37.9333	    -2.6855	   -25.5127	     7.5531	   -23.4146	   -15.3580	    -7.1335	
   -15.4419	   -11.0779	    -5.3711	   -37.3459	    -2.3499	   -25.8484	     7.3853	   -24.4217	   -16.5329	    -8.3923	
   -15.0223	   -10.9940	    -5.5389	   -36.5906	    -2.0981	   -26.1841	     6.9656	   -25.7645	   -17.8757	    -9.6512	
   -14.7705	   -11.2457	    -5.9586	   -35.6674	    -2.0142	   -26.4359	     6.3782	   -26.9394	   -18.9667	   -10.9100	
   -14.7705	   -11.5814	    -6.4621	   -34.5764	    -2.0981	   -26.5198	     5.7907	   -27.7786	   -19.5541	   -12.0010	
   -14.7705	   -11.9171	    -7.0496	   -33.3176	    -2.5177	   -26.4359	     5.1193	   -28.1143	   -19.5541	   -12.7563	
   -14.6866	   -12.1689	    -7.4692	   -32.0587	    -2.8534	   -26.1002	     4.6997	   -27.8625	   -18.8828	   -13.0920	
   -14.4348	   -12.2528	    -7.6370	   -30.7159	    -3.1052	   -25.6805	     4.6158	   -27.1072	   -17.7917	   -13.0920	
   -14.0991	   -12.0010	    -7.3853	   -29.4571	    -3.1052	   -25.0092	     4.9515	   -25.9323	   -16.3651	   -12.8403	
   -13.5956	   -11.4975	    -6.8817	   -28.0304	    -2.7695	   -24.1699	     5.6229	   -24.4217	   -14.8544	   -12.2528	
   -12.9242	   -10.7422	    -6.1264	   -26.6876	    -2.2659	   -23.2468	     6.5460	   -22.8271	   -13.5117	   -11.4975	
   -12.2528	    -9.9030	    -5.2032	   -25.2609	    -1.5106	   -22.2397	     7.7209	   -21.0648	   -12.3367	   -10.6583	
   -11.6653	    -8.9798	    -4.1962	   -23.9182	    -0.6714	   -21.2326	     8.8959	   -19.2184	   -11.4136	    -9.7351	
   -11.0779	    -8.0566	    -3.1891	   -22.6593	     0.0839	   -20.3934	     9.9030	   -17.5400	   -10.6583	    -8.8959	
   -10.6583	    -7.2174	    -2.3499	   -21.4844	     0.6714	   -19.8059	    10.7422	   -16.0294	   -10.0708	    -8.0566	
   -10.2386	    -6.3782	    -1.5945	   -20.5612	     1.0071	   -19.3863	    11.1618	   -14.9384	    -9.8190	    -7.4692	
    -9.9030	    -5.7068	    -1.0071	   -19.8898	     1.0071	   -19.3024	    11.2457	   -14.2670	    -9.7351	    -7.0496	
    -9.5673	    -5.1193	    -0.6714	   -19.5541	     0.6714	   -19.4702	    10.9100	   -14.1830	    -9.9869	    -6.9656	
    -9.3155	    -4.6997	    -0.5035	   -19.3863	     0.0000	   -19.8059	    10.1547	   -14.6866	   -10.4904	    -7.2174	
    -9.0637	    -4.4479	    -0.5035	   -19.4702	    -0.9232	   -20.2255	     9.2316	   -15.7776	   -11.1618	    -7.8049	
    -8.8120	    -4.2801	    -0.7553	   -19.6381	    -2.0981	   -20.5612	     8.1406	   -17.1204	   -11.9171	    -8.6441	
    -8.6441	    -4.3640	    -1.2589	   -19.7220	    -3.2730	   -20.7291	     7.0496	   -18.7149	   -12.6724	    -9.5673	
    -8.5602	    -4.4479	    -1.7624	   -19.5541	    -4.4479	   -20.6451	     6.0425	   -20.1416	   -13.1760	   -10.4065	
    -8.3923	    -4.5319	    -2.3499	   -19.0506	    -5.3711	   -20.2255	     5.2872	   -21.3165	   -13.3438	   -10.9940	
    -8.1406	    -4.5319	    -2.8534	   -18.1274	    -5.7907	   -19.3863	     4.7836	   -22.0718	   -13.1760	   -11.2457	
    -7.7209	    -4.1962	    -3.1052	   -16.7847	    -5.7907	   -18.2114	     4.6158	   -22.1558	   -12.5046	   -11.0779	
    -7.0496	    -3.6926	    -3.0212	   -15.1901	    -5.2032	   -16.7007	     4.6158	   -21.4844	   -11.4136	   -10.4065	
    -6.1264	    -2.8534	    -2.6855	   -13.4277	    -4.1122	   -14.8544	     4.9515	   -20.0577	    -9.9869	    -9.2316	
    -5.0354	    -1.8463	    -2.1820	   -11.7493	    -2.6855	   -12.6724	     5.4550	   -17.7917	    -8.3084	    -7.8049	
    -3.8605	    -0.5875	    -1.5106	   -10.2386	    -1.0910	   -10.3226	     6.2103	   -15.0223	    -6.4621	    -6.1264	
    -2.6016	     0.5875	    -0.7553	    -9.0637	     0.4196	    -7.8049	     7.0496	   -12.0010	    -4.5319	    -4.2801	
    -1.4267	     1.8463	    -0.0839	    -8.1406	     1.6785	    -5.3711	     7.8888	    -8.9798	    -2.7695	    -2.4338	
    -0.4196	     2.9373	     0.4196	    -7.6370	     2.6016	    -3.0212	     8.6441	    -6.1264	    -1.3428	    -0.8392	
     0.5035	     3.8605	     0.8392	    -7.3013	     3.1891	    -1.0071	     9.3155	    -3.6926	    -0.0839	     0.5875	
     1.1749	     4.5319	     1.0071	    -7.1335	     3.4409	     0.5875	     9.7351	    -1.6785	     0.8392	     1.6785	
     1.7624	     4.9515	     1.1749	    -6.9656	     3.5248	     1.6785	     9.9030	    -0.2518	     1.6785	     2.4338	
     2.0981	     5.2032	     1.0910	    -6.7139	     3.2730	     2.3499	     9.7351	     0.5875	     2.2659	     3.0212	
     2.3499	     5.2872	     0.9232	    -6.2943	     2.7695	     2.6855	     9.3155	     0.9232	     2.6855	     3.1891	
     2.3499	     5.0354	     0.5875	    -5.9586	     2.0142	     2.6016	     8.5602	     0.6714	     2.7695	     2.9373	
     2.2659	     4.6158	     0.0839	    -5.7068	     1.0071	     2.0981	     7.4692	    -0.1678	     2.5177	     2.2659	
     1.9302	     3.9444	    -0.5875	    -5.7907	    -0.2518	     1.1749	     6.1264	    -1.6785	     1.8463	     1.1749	
     1.3428	     3.0212	    -1.3428	    -6.2103	    -1.6785	    -0.1678	     4.6997	    -3.6087	     0.7553	    -0.0839	
     0.5875	     2.0981	    -2.0142	    -6.8817	    -3.1052	    -1.7624	     3.2730	    -5.9586	    -0.6714	    -1.5945	
    -0.2518	     1.0071	    -2.6855	    -7.7209	    -4.4479	    -3.5248	     2.0142	    -8.4763	    -2.1820	    -2.9373	
    -1.2589	     0.0000	    -3.1891	    -8.6441	    -5.6229	    -5.2032	     1.0910	   -10.9100	    -3.6087	    -4.0283	
    -2.2659	    -0.9232	    -3.5248	    -9.3994	    -6.3782	    -6.7139	     0.6714	   -13.1760	    -4.8676	    -4.6158	
    -3.3569	    -1.7624	    -3.5248	    -9.8190	    -6.7139	    -7.8049	     0.5875	   -15.0223	    -5.6229	    -4.4479	
    -4.2801	    -2.4338	    -3.1891	    -9.9030	    -6.5460	    -8.4763	     1.0071	   -16.1972	    -5.7068	    -3.6087	
    -5.1193	    -2.8534	    -2.6016	    -9.6512	    -5.7907	    -8.5602	     1.9302	   -16.7007	    -5.2872	    -2.2659	
    -5.7907	    -3.1891	    -1.6785	    -8.9798	    -4.5319	    -8.2245	     3.1052	   -16.4490	    -4.3640	    -0.5035	
    -6.2103	    -3.1891	    -0.4196	    -7.9727	    -2.7695	    -7.3853	     4.6997	   -15.4419	    -3.1891	     1.3428	
    -6.4621	    -2.9373	     0.9232	    -6.7139	    -0.7553	    -6.2103	     6.4621	   -13.7634	    -2.0981	     3.1052	
    -6.3782	    -2.4338	     2.2659	    -5.3711	     1.3428	    -4.7836	     8.2245	   -11.3297	    -1.1749	     4.6158	
    -6.2103	    -1.8463	     3.4409	    -3.9444	     3.2730	    -3.2730	     9.8190	    -8.5602	    -0.5035	     5.8746	
    -5.7907	    -1.0910	     4.3640	    -2.6855	     4.6997	    -1.9302	    11.1618	    -5.5389	    -0.2518	     6.6299	
    -5.2032	    -0.1678	     5.1193	    -1.6785	     5.6229	    -0.9232	    12.0850	    -2.7695	    -0.2518	     6.9656	
    -4.5319	     0.7553	     5.6229	    -1.0071	     6.0425	    -0.3357	    12.5046	    -0.4196	    -0.5875	     6.9656	
    -3.6926	     1.6785	     6.0425	    -0.9232	     5.9586	    -0.2518	    12.5885	     1.4267	    -1.0910	     6.4621	
    -2.9373	     2.5177	     6.2943	    -1.4267	     5.5389	    -0.6714	    12.2528	     2.6016	    -1.7624	     5.6229	
    -2.2659	     3.1891	     6.4621	    -2.6016	     4.8676	    -1.5106	    11.4975	     3.0212	    -2.6016	     4.5319	
    -1.6785	     3.6926	     6.4621	    -4.2801	     3.9444	    -2.8534	    10.5743	     2.6855	    -3.3569	     3.1891	
    -1.3428	     3.9444	     6.2943	    -6.3782	     3.1052	    -4.4479	     9.3994	     1.7624	    -4.1122	     1.7624	
    -1.3428	     3.9444	     6.1264	    -8.6441	     2.4338	    -6.2103	     8.2245	     0.3357	    -4.5319	     0.5035	
    -1.5945	     3.6926	     6.1264	   -10.6583	     2.0981	    -7.9727	     7.2174	    -1.2589	    -4.6158	    -0.5035	
    -2.0981	     3.3569	     6.1264	   -12.3367	     2.0981	    -9.5673	     6.2943	    -2.9373	    -4.2801	    -1.1749	
    -2.9373	     2.7695	     6.2943	   -13.4277	     2.1820	   -10.9100	     5.5389	    -4.5319	    -3.7766	    -1.5106	
    -3.9444	     2.1820	     6.6299	   -14.0991	     2.4338	   -11.9171	     5.1193	    -6.0425	    -3.1052	    -1.5106	
    -5.1193	     1.5106	     6.9656	   -14.4348	     2.6855	   -12.7563	     4.8676	    -7.3013	    -2.4338	    -1.3428	
    -6.1264	     0.8392	     7.3013	   -14.6866	     3.0212	   -13.3438	     4.8676	    -8.3923	    -1.9302	    -0.9232	
    -7.1335	     0.2518	     7.7209	   -14.9384	     3.3569	   -13.7634	     5.1193	    -9.1476	    -1.6785	    -0.4196	
    -7.8888	    -0.2518	     8.1406	   -15.2740	     3.6926	   -14.0152	     5.6229	    -9.5673	    -1.4267	     0.3357	
    -8.3084	    -0.6714	     8.4763	   -15.7776	     4.1962	   -14.0152	     6.2943	    -9.5673	    -1.3428	     1.1749	
    -8.4763	    -0.8392	     8.8959	   -16.3651	     4.7836	   -13.8474	     7.2174	    -9.1476	    -1.1749	     2.0981	
    -8.3084	    -0.7553	     9.3155	   -17.0364	     5.5389	   -13.4277	     8.3084	    -8.4763	    -0.8392	     3.1891	
    -7.7209	    -0.5035	     9.6512	   -17.4561	     6.4621	   -12.6724	     9.5673	    -7.6370	    -0.4196	     4.3640	
    -6.8817	     0.0839	     9.9869	   -17.7078	     7.5531	   -11.4975	    10.9940	    -6.7139	     0.2518	     5.6229	
    -5.6229	     1.0071	    10.4065	   -17.5400	     8.8959	    -9.9030	    12.5046	    -5.7068	     1.1749	     6.9656	
    -4.0283	     2.1820	    10.8261	   -16.8686	    10.3226	    -7.9727	    14.0991	    -4.5319	     2.4338	     8.3923	
    -2.0142	     3.8605	    11.5814	   -15.4419	    12.0010	    -5.6229	    15.8615	    -3.1052	     4.1122	    10.1547	
     0.4196	     6.0425	    12.7563	   -13.0920	    13.9313	    -2.8534	    17.7917	    -1.3428	     6.3782	    12.3367	
     3.4409	     8.7280	    14.5187	    -9.8190	    16.1972	     0.5035	    20.1416	     1.0910	     9.3155	    15.0223	
     6.9656	    12.0010	    16.9525	    -5.4550	    18.9667	     4.6158	    22.9111	     4.3640	    13.0081	    18.5471	
    10.9940	    15.8615	    19.9738	    -0.1678	    22.1558	     9.4833	    26.1002	     8.6441	    17.6239	    22.7432	
    15.4419	    20.1416	    23.6664	     5.7907	    25.5966	    14.9384	    29.5410	    14.0152	    22.8271	    27.4429	
    19.8898	    24.4217	    27.6108	    12.0010	    29.0375	    20.5612	    33.0658	    20.0577	    28.1982	    32.3105	
    23.6664	    28.1982	    31.3034	    17.6239	    32.0587	    25.6805	    36.0870	    26.1002	    33.1497	    36.6745	
    26.2680	    30.7999	    33.9050	    21.9040	    33.9050	    29.4571	    38.0173	    31.0516	    36.7584	    39.6957	
    26.7715	    31.3034	    34.7443	    23.8342	    33.9050	    31.1356	    38.2690	    33.9890	    38.3530	    40.8707	
    24.8413	    29.4571	    33.3176	    23.0789	    31.8909	    30.2963	    36.5067	    34.4086	    37.5137	    39.6957	
    20.5612	    25.2609	    29.6249	    19.7220	    27.7786	    26.9394	    32.8140	    32.2266	    34.2407	    36.5067	
    14.5187	    19.4702	    24.1699	    14.2670	    22.1558	    21.7361	    27.7786	    27.9465	    29.1214	    31.7230	
     7.4692	    12.7563	    17.7917	     7.6370	    15.8615	    15.5258	    22.0718	    22.3236	    22.9111	    26.1002	
     0.3357	     5.9586	    11.1618	     0.8392	     9.4833	     9.0637	    16.3651	    16.1972	    16.3651	    20.3934	
    -6.3782	    -0.3357	     5.0354	    -5.4550	     3.6087	     3.1052	    11.2457	    10.3226	    10.1547	    15.1901	
   -12.0850	    -5.6229	    -0.3357	   -10.6583	    -1.3428	    -2.0142	     6.7978	     5.1193	     4.6997	    10.8261	
   -16.6168	    -9.9030	    -4.6997	   -14.6027	    -5.2032	    -5.9586	     3.2730	     0.8392	     0.4196	     7.4692	
   -20.1416	   -13.0081	    -8.1406	   -17.1204	    -7.9727	    -8.8120	     0.5875	    -2.6016	    -2.6016	     5.0354	
   -22.4915	   -15.2740	   -10.6583	   -18.4631	    -9.9030	   -10.7422	    -1.5106	    -5.2872	    -4.4479	     3.4409	
   -24.0021	   -16.7007	   -12.5046	   -18.8828	   -11.0779	   -11.9171	    -3.1052	    -7.3853	    -5.3711	     2.6016	
   -24.9252	   -17.6239	   -13.8474	   -18.7149	   -11.7493	   -12.5885	    -4.2801	    -9.1476	    -5.5389	     2.2659	
   -25.2609	   -18.2114	   -14.7705	   -18.2953	   -12.2528	   -12.9242	    -5.2032	   -10.6583	    -5.5389	     2.0981	
   -25.3448	   -18.5471	   -15.5258	   -17.6239	   -12.7563	   -13.0920	    -5.9586	   -11.9171	    -5.4550	     2.0142	
   -25.1770	   -18.7149	   -16.0294	   -16.9525	   -13.1760	   -13.0081	    -6.3782	   -12.8403	    -5.7068	     1.7624	
   -24.9252	   -18.7988	   -16.2811	   -16.1133	   -13.6795	   -12.6724	    -6.6299	   -13.2599	    -6.2103	     1.3428	
   -24.5056	   -18.7988	   -16.4490	   -15.3580	   -14.0991	   -12.1689	    -6.7978	   -12.7563	    -6.7978	     0.8392	
   -24.0860	   -18.7149	   -16.2811	   -14.4348	   -14.3509	   -11.4136	    -6.6299	   -11.2457	    -7.0496	     0.5875	
   -23.4146	   -18.4631	   -15.8615	   -13.4277	   -14.2670	   -10.3226	    -6.2103	    -8.7280	    -6.7139	     0.7553	
   -22.6593	   -18.0435	   -15.1062	   -12.1689	   -13.6795	    -8.9798	    -5.4550	    -5.3711	    -5.6229	     1.5106	
   -21.7361	   -17.2882	   -14.1830	   -10.6583	   -12.5885	    -7.3853	    -4.4479	    -1.7624	    -3.9444	     2.7695	
   -20.6451	   -16.3651	   -13.0081	    -8.8959	   -10.9100	    -5.6229	    -3.0212	     1.7624	    -1.6785	     4.6997	
   -19.3863	   -15.2740	   -11.7493	    -6.8817	    -8.9798	    -3.6087	    -1.2589	     4.9515	     0.9232	     7.0496	
   -18.0435	   -14.0152	   -10.5743	    -4.6158	    -6.9656	    -1.5106	     0.5875	     7.8888	     3.6926	     9.7351	
   -16.6168	   -12.6724	    -9.3155	    -2.0981	    -5.1193	     0.7553	     2.6016	    10.4065	     6.5460	    12.5885	
   -15.1062	   -11.2457	    -7.9727	     0.4196	    -3.4409	     3.2730	     4.5319	    12.6724	     9.1476	    15.3580	
   -13.5117	    -9.7351	    -6.6299	     2.9373	    -2.0142	     5.7907	     6.4621	    14.5187	    11.3297	    17.9596	
   -12.0850	    -8.3084	    -5.3711	     5.2032	    -0.9232	     8.4763	     8.1406	    15.9454	    13.0081	    20.0577	
   -10.8261	    -7.0496	    -4.1962	     7.2174	    -0.0839	    11.0779	     9.6512	    16.9525	    14.1830	    21.6522	
    -9.9030	    -6.1264	    -3.1891	     8.7280	     0.5035	    13.5956	    10.8261	    17.4561	    14.9384	    22.7432	
    -9.3994	    -5.7068	    -2.6016	     9.6512	     0.6714	    15.5258	    11.5814	    17.4561	    15.4419	    23.2468	
    -9.3994	    -5.8746	    -2.3499	     9.9030	     0.5035	    16.7007	    11.9171	    16.7007	    15.5258	    23.1628	
    -9.8190	    -6.5460	    -2.5177	     9.5673	    -0.0839	    16.8686	    11.7493	    15.0223	    15.1062	    22.4915	
   -10.6583	    -7.8049	    -3.1052	     8.7280	    -1.0071	    16.1133	    11.2457	    12.3367	    14.0152	    21.1487	
   -11.9171	    -9.4833	    -4.1122	     7.4692	    -2.1820	    14.5187	    10.4904	     8.9798	    12.2528	    19.3024	
   -13.2599	   -11.3297	    -5.3711	     5.9586	    -3.4409	    12.5046	     9.6512	     5.2032	     9.9869	    17.2043	
   -14.6027	   -13.0920	    -6.7139	     4.5319	    -4.5319	    10.3226	     8.8959	     1.5945	     7.6370	    15.1901	
   -15.6937	   -14.6027	    -8.0566	     3.1891	    -5.3711	     8.3084	     8.4763	    -1.4267	     5.6229	    13.5117	
   -16.4490	   -15.8615	    -9.2316	     2.0142	    -5.9586	     6.5460	     8.4763	    -3.6926	     4.0283	    12.2528	
   -16.8686	   -16.7007	   -10.2386	     0.9232	    -6.2103	     4.9515	     8.9798	    -4.9515	     2.9373	    11.5814	
   -17.1204	   -17.2043	   -11.1618	    -0.1678	    -6.1264	     3.6087	     9.9030	    -5.2872	     2.2659	    11.2457	
   -17.1204	   -17.4561	   -11.8332	    -1.4267	    -5.8746	     2.3499	    11.1618	    -4.8676	     2.0142	    11.3297	
   -16.9525	   -17.2882	   -12.3367	    -2.6855	    -5.4550	     1.2589	    12.5885	    -3.7766	     2.1820	    11.6653	
   -16.4490	   -16.9525	   -12.6724	    -3.9444	    -4.9515	     0.2518	    14.0991	    -2.3499	     2.6855	    12.2528	
   -15.7776	   -16.2811	   -12.7563	    -5.1193	    -4.3640	    -0.5875	    15.6937	    -0.7553	     3.2730	    12.9242	
   -14.8544	   -15.5258	   -12.7563	    -6.0425	    -3.6926	    -1.2589	    17.1204	     0.7553	     3.8605	    13.5117	
   -13.7634	   -14.6027	   -12.5885	    -6.7139	    -3.0212	    -1.7624	    18.3792	     1.9302	     4.1962	    14.0152	
   -12.6724	   -13.6795	   -12.1689	    -7.0496	    -2.2659	    -2.2659	    19.3024	     2.8534	     4.2801	    14.1830	
   -11.5814	   -12.7563	   -11.7493	    -7.2174	    -1.5945	    -2.6016	    19.8898	     3.1891	     3.8605	    13.8474	
   -10.4904	   -11.9171	   -11.1618	    -7.1335	    -0.9232	    -3.0212	    20.0577	     2.9373	     3.0212	    13.0920	
    -9.6512	   -11.1618	   -10.4904	    -6.9656	    -0.3357	    -3.5248	    19.7220	     2.2659	     1.9302	    11.7493	
    -8.9798	   -10.5743	    -9.8190	    -6.7139	     0.2518	    -4.0283	    18.9667	     1.0071	     0.7553	     9.9869	
    -8.3923	   -10.0708	    -9.1476	    -6.3782	     0.7553	    -4.5319	    17.8757	    -0.5035	    -0.3357	     8.1406	
    -8.0566	    -9.7351	    -8.6441	    -6.1264	     1.0910	    -5.1193	    16.4490	    -2.2659	    -1.2589	     6.2103	
    -7.8049	    -9.5673	    -8.2245	    -5.9586	     1.5106	    -5.8746	    14.9384	    -4.1122	    -1.9302	     4.4479	
    -7.7209	    -9.5673	    -7.9727	    -5.9586	     1.8463	    -6.7139	    13.4277	    -6.2103	    -2.3499	     2.9373	
    -7.7209	    -9.5673	    -7.8049	    -6.2103	     2.0981	    -7.7209	    12.0010	    -8.3084	    -2.7695	     1.5106	
    -7.8888	    -9.7351	    -7.7209	    -6.7978	     2.1820	    -9.0637	    10.7422	   -10.5743	    -3.2730	     0.1678	
    -8.1406	    -9.9030	    -7.8049	    -7.7209	     1.9302	   -10.4904	     9.7351	   -12.9242	    -4.0283	    -1.0071	
    -8.3923	   -10.1547	    -7.9727	    -9.0637	     1.5945	   -12.0850	     9.0637	   -15.2740	    -5.0354	    -2.0142	
    -8.5602	   -10.2386	    -7.9727	   -10.4904	     1.2589	   -13.7634	     8.8120	   -17.4561	    -6.2943	    -2.8534	
    -8.6441	   -10.1547	    -7.8888	   -12.0850	     1.0071	   -15.3580	     8.8959	   -19.5541	    -7.6370	    -3.3569	
    -8.5602	    -9.8190	    -7.3853	   -13.5956	     1.0910	   -16.7847	     9.5673	   -21.3165	    -8.9798	    -3.6087	
    -8.3084	    -9.2316	    -6.6299	   -14.9384	     1.5106	   -18.0435	    10.6583	   -22.6593	   -10.2386	    -3.5248	
    -7.8049	    -8.4763	    -5.6229	   -16.0294	     2.1820	   -19.1345	    12.0010	   -23.4985	   -11.3297	    -3.1891	
    -7.0496	    -7.5531	    -4.4479	   -16.8686	     3.0212	   -19.8059	    13.4277	   -23.7503	   -12.4207	    -2.6855	
    -6.1264	    -6.4621	    -3.1891	   -17.2882	     3.8605	   -20.3094	    14.6866	   -23.4146	   -13.3438	    -2.1820	
    -5.1193	    -5.2872	    -2.0142	   -17.4561	     4.5319	   -20.4773	    15.6937	   -22.5754	   -14.3509	    -1.9302	
    -3.9444	    -4.1122	    -0.9232	   -17.2882	     4.8676	   -20.4773	    16.2811	   -21.4844	   -15.1901	    -1.8463	
    -2.8534	    -3.1052	    -0.1678	   -16.9525	     4.8676	   -20.3934	    16.3651	   -20.3094	   -15.9454	    -1.9302	
    -1.9302	    -2.1820	     0.3357	   -16.3651	     4.5319	   -20.0577	    15.9454	   -18.9667	   -16.3651	    -2.1820	
    -1.0910	    -1.5106	     0.5035	   -15.6937	     3.8605	   -19.3863	    15.2740	   -17.7078	   -16.4490	    -2.4338	
    -0.5035	    -1.0071	     0.3357	   -14.7705	     3.1891	   -18.3792	    14.3509	   -16.6168	   -16.1133	    -2.6016	
    -0.0839	    -0.5875	     0.0000	   -13.7634	     2.5177	   -16.9525	    13.5117	   -15.5258	   -15.5258	    -2.7695	
     0.3357	    -0.1678	    -0.2518	   -12.5885	     2.0142	   -15.1901	    12.7563	   -14.6027	   -14.5187	    -2.8534	
     0.6714	     0.1678	    -0.5035	   -11.4975	     1.7624	   -13.2599	    12.1689	   -13.6795	   -13.3438	    -2.8534	
     0.8392	     0.5875	    -0.5035	   -10.4065	     1.6785	   -11.4975	    11.7493	   -12.7563	   -11.8332	    -2.7695	
     0.8392	     0.8392	    -0.5035	    -9.6512	     1.7624	   -10.1547	    11.5814	   -11.9171	   -10.2386	    -2.6855	
     0.5875	     0.9232	    -0.3357	    -9.3155	     2.0142	    -9.5673	    11.4975	   -11.1618	    -8.5602	    -2.6016	
     0.0839	     0.8392	    -0.2518	    -9.3994	     2.2659	    -9.6512	    11.7493	   -10.6583	    -7.2174	    -2.5177	
    -0.5875	     0.6714	     0.0000	    -9.8190	     2.6016	   -10.2386	    12.1689	   -10.4065	    -6.3782	    -2.4338	
    -1.1749	     0.4196	     0.4196	   -10.4904	     3.2730	   -11.1618	    12.9242	   -10.4065	    -6.0425	    -2.3499	
    -1.6785	     0.3357	     1.0910	   -11.3297	     4.1122	   -12.3367	    13.9313	   -10.6583	    -6.2103	    -2.2659	
    -2.0142	     0.3357	     2.0142	   -12.0010	     5.1193	   -13.4277	    15.2740	   -11.1618	    -6.7139	    -2.0981	
    -2.0142	     0.5875	     3.0212	   -12.5885	     6.3782	   -14.4348	    16.7007	   -11.8332	    -7.3853	    -1.9302	
    -1.7624	     1.0071	     4.2801	   -13.0081	     7.5531	   -15.1062	    18.1274	   -12.7563	    -8.0566	    -1.7624	
    -1.3428	     1.5945	     5.5389	   -13.0920	     8.7280	   -15.6097	    19.3863	   -13.7634	    -8.8120	    -1.6785	
    -0.6714	     2.3499	     6.9656	   -13.0920	     9.6512	   -15.7776	    20.3934	   -14.7705	    -9.4833	    -1.7624	
     0.0000	     3.1891	     8.3084	   -12.9242	    10.4065	   -15.6937	    21.1487	   -15.8615	   -10.2386	    -2.0981	
     0.8392	     4.1962	     9.6512	   -12.5046	    10.9940	   -15.3580	    21.4844	   -16.7847	   -10.9940	    -2.6016	
     1.6785	     5.1193	    10.8261	   -11.9171	    11.1618	   -14.7705	    21.4005	   -17.3721	   -11.6653	    -3.1891	
     2.5177	     6.0425	    11.9171	   -11.1618	    11.1618	   -13.9313	    20.9808	   -17.6239	   -12.1689	    -3.8605	
     3.2730	     6.8817	    12.8403	   -10.4065	    10.9100	   -13.0920	    20.2255	   -17.4561	   -12.5885	    -4.6158	
     3.8605	     7.5531	    13.4277	    -9.6512	    10.5743	   -12.2528	    19.0506	   -17.0364	   -13.0081	    -5.4550	
     4.1122	     7.9727	    13.7634	    -9.1476	    10.2386	   -11.5814	    17.7078	   -16.7847	   -13.5117	    -6.4621	
     4.1122	     7.9727	    13.6795	    -8.8959	     9.8190	   -11.2457	    16.0294	   -16.7847	   -14.1830	    -7.7209	
[Epoch Header]
[Trial Type]	23
[Accept]	1
[Correct]	0
[RT]	 0.000
[Resp]	0
[Epoch Data]
   -34.7443	   -38.4369	   -27.9465	   -29.3732	   -26.8555	   -33.0658	   -22.1558	   -30.1285	   -20.8969	   -26.1002	
   -33.9890	   -37.8494	   -26.8555	   -28.3661	   -26.2680	   -32.8140	   -21.0648	   -29.3732	   -18.4631	   -23.8342	
   -33.4854	   -37.5137	   -25.8484	   -27.5269	   -25.7645	   -32.7301	   -19.8059	   -28.7018	   -16.0294	   -21.2326	
   -33.3176	   -37.2620	   -25.0931	   -27.0233	   -25.2609	   -32.7301	   -18.5471	   -28.1143	   -13.9313	   -18.7149	
   -33.4015	   -37.1780	   -24.5895	   -26.8555	   -24.9252	   -32.8979	   -17.2882	   -27.8625	   -12.4207	   -16.4490	
   -33.6533	   -37.2620	   -24.5056	   -27.0233	   -24.7574	   -33.0658	   -16.1133	   -28.0304	   -11.7493	   -14.6027	
   -34.1568	   -37.4298	   -24.7574	   -27.5269	   -24.7574	   -33.2336	   -15.1062	   -28.7018	   -11.9171	   -13.4277	
   -34.7443	   -37.8494	   -25.4288	   -28.2822	   -24.9252	   -33.3176	   -14.3509	   -29.8767	   -12.9242	   -12.7563	
   -35.5835	   -38.2690	   -26.4359	   -29.1214	   -25.0092	   -33.0658	   -13.8474	   -31.3873	   -14.4348	   -12.5885	
   -36.4227	   -38.7726	   -27.5269	   -29.8767	   -24.8413	   -32.3944	   -13.5956	   -32.8979	   -16.2811	   -12.9242	
   -37.2620	   -39.1922	   -28.5339	   -30.2963	   -24.4217	   -31.3034	   -13.4277	   -33.9050	   -18.1274	   -13.5117	
   -38.0173	   -39.5279	   -29.3732	   -30.5481	   -23.8342	   -29.7928	   -13.5117	   -34.1568	   -19.7220	   -14.3509	
   -38.6887	   -39.7797	   -30.1285	   -30.4642	   -23.1628	   -28.1982	   -13.9313	   -33.4015	   -20.9808	   -15.4419	
   -39.2761	   -40.1154	   -30.7159	   -30.0446	   -22.8271	   -26.6876	   -14.8544	   -31.7230	   -21.8201	   -16.8686	
   -39.7797	   -40.3671	   -31.3034	   -29.5410	   -23.0789	   -25.4288	   -16.1972	   -29.5410	   -22.0718	   -18.3792	
   -40.1154	   -40.6189	   -31.8909	   -28.9536	   -23.8342	   -24.5895	   -17.9596	   -27.2751	   -21.8201	   -19.8898	
   -40.3671	   -40.8707	   -32.3944	   -28.2822	   -24.9252	   -24.1699	   -19.9738	   -25.4288	   -21.1487	   -21.3165	
   -40.4510	   -41.0385	   -32.8140	   -27.6108	   -26.2680	   -24.0860	   -21.9040	   -24.3378	   -20.3934	   -22.4915	
   -40.3671	   -41.2064	   -33.1497	   -26.9394	   -27.5269	   -24.1699	   -23.6664	   -23.9182	   -19.7220	   -23.4146	
   -40.1993	   -41.2903	   -33.3176	   -26.1841	   -28.5339	   -24.5056	   -25.0092	   -24.0860	   -19.3863	   -24.0021	
   -39.7797	   -41.2064	   -33.3176	   -25.4288	   -29.2892	   -24.9252	   -25.9323	   -24.5895	   -19.2184	   -24.2538	
   -39.2761	   -41.0385	   -33.0658	   -24.6735	   -29.5410	   -25.1770	   -26.2680	   -25.2609	   -19.0506	   -24.0021	
   -38.6047	   -40.7028	   -32.5623	   -23.9182	   -29.3732	   -25.4288	   -26.1841	   -25.9323	   -18.8828	   -23.2468	
   -37.8494	   -40.1993	   -31.8909	   -23.1628	   -28.7857	   -25.5127	   -25.5127	   -26.3519	   -18.5471	   -22.1558	
   -37.0941	   -39.4440	   -31.1356	   -22.5754	   -28.0304	   -25.4288	   -24.5895	   -26.5198	   -18.0435	   -20.8130	
   -36.3388	   -38.6887	   -30.2963	   -22.0718	   -27.1072	   -25.4288	   -23.3307	   -26.3519	   -17.2882	   -19.3024	
   -35.5835	   -37.9333	   -29.4571	   -21.8201	   -26.2680	   -25.3448	   -22.0718	   -25.8484	   -16.5329	   -17.7917	
   -34.9121	   -37.1780	   -28.7857	   -21.6522	   -25.5127	   -25.2609	   -20.8969	   -25.0931	   -15.7776	   -16.4490	
   -34.3246	   -36.5906	   -28.3661	   -21.6522	   -25.0092	   -25.2609	   -19.8898	   -24.1699	   -15.1062	   -15.3580	
   -33.8211	   -36.0031	   -28.1982	   -21.7361	   -24.8413	   -25.4288	   -19.1345	   -23.3307	   -14.5187	   -14.6866	
   -33.2336	   -35.4156	   -28.1143	   -21.9879	   -24.7574	   -25.5966	   -18.5471	   -22.6593	   -14.1830	   -14.5187	
   -32.4783	   -34.9121	   -28.1143	   -22.2397	   -24.8413	   -25.8484	   -18.2953	   -22.4915	   -14.0991	   -14.7705	
   -31.5552	   -34.3246	   -28.1143	   -22.6593	   -25.0931	   -26.1841	   -18.2953	   -22.7432	   -14.3509	   -15.5258	
   -30.4642	   -33.6533	   -28.0304	   -23.2468	   -25.3448	   -26.6876	   -18.7149	   -23.4985	   -15.0223	   -16.7847	
   -29.2053	   -32.8979	   -27.9465	   -24.0021	   -25.5966	   -27.2751	   -19.3024	   -24.6735	   -16.0294	   -18.4631	
   -27.8625	   -32.1426	   -27.7786	   -25.0931	   -25.7645	   -28.1143	   -20.2255	   -26.1841	   -17.2043	   -20.3934	
   -26.4359	   -31.3873	   -27.6108	   -26.4359	   -25.6805	   -29.0375	   -21.4005	   -27.8625	   -18.5471	   -22.4075	
   -25.0931	   -30.7159	   -27.2751	   -27.9465	   -25.4288	   -30.0446	   -22.5754	   -29.3732	   -19.9738	   -24.3378	
   -23.9182	   -30.0446	   -27.0233	   -29.5410	   -25.0092	   -31.0516	   -23.6664	   -30.6320	   -21.1487	   -25.8484	
   -23.0789	   -29.5410	   -26.6876	   -31.0516	   -24.6735	   -31.8909	   -24.6735	   -31.3034	   -22.0718	   -26.9394	
   -22.4075	   -29.2053	   -26.4359	   -32.3944	   -24.2538	   -32.4783	   -25.2609	   -31.3873	   -22.6593	   -27.5269	
   -21.9040	   -28.7857	   -26.0162	   -33.4015	   -23.9182	   -32.8140	   -25.4288	   -30.9677	   -22.9111	   -27.5269	
   -21.4844	   -28.3661	   -25.5127	   -33.9050	   -23.4146	   -32.7301	   -25.1770	   -30.2124	   -22.8271	   -27.1072	
   -21.0648	   -27.8625	   -24.8413	   -33.9890	   -22.8271	   -32.4783	   -24.5895	   -29.3732	   -22.5754	   -26.2680	
   -20.6451	   -27.2751	   -24.1699	   -33.6533	   -22.2397	   -32.0587	   -23.6664	   -28.5339	   -22.3236	   -25.2609	
   -20.0577	   -26.6037	   -23.4146	   -32.9819	   -21.6522	   -31.4713	   -22.6593	   -27.7786	   -22.0718	   -24.0021	
   -19.4702	   -25.8484	   -22.7432	   -32.0587	   -21.0648	   -30.8838	   -21.7361	   -27.1072	   -21.8201	   -22.8271	
   -18.7149	   -25.0931	   -22.0718	   -30.8838	   -20.6451	   -30.2124	   -20.7291	   -26.6037	   -21.6522	   -21.5683	
   -17.8757	   -24.2538	   -21.5683	   -29.6249	   -20.3934	   -29.4571	   -19.9738	   -26.1841	   -21.4005	   -20.3934	
   -16.7847	   -23.3307	   -20.9808	   -28.1982	   -20.1416	   -28.6179	   -19.3024	   -25.7645	   -21.0648	   -19.3863	
   -15.6937	   -22.4075	   -20.4773	   -26.6037	   -19.9738	   -27.6947	   -18.7988	   -25.4288	   -20.5612	   -18.5471	
   -14.4348	   -21.4005	   -19.8898	   -24.9252	   -19.7220	   -26.6876	   -18.4631	   -25.2609	   -19.9738	   -17.9596	
   -13.0920	   -20.4773	   -19.3863	   -23.3307	   -19.5541	   -25.8484	   -18.3792	   -25.2609	   -19.4702	   -17.7917	
   -11.8332	   -19.6381	   -18.9667	   -21.7361	   -19.4702	   -25.0931	   -18.6310	   -25.5127	   -19.2184	   -18.2953	
   -10.5743	   -18.8828	   -18.6310	   -20.3934	   -19.5541	   -24.6735	   -19.3024	   -25.8484	   -19.3863	   -19.3024	
    -9.4833	   -18.3792	   -18.4631	   -19.3024	   -19.8059	   -24.4217	   -20.2255	   -26.3519	   -19.8059	   -20.8130	
    -8.4763	   -17.9596	   -18.2114	   -18.2953	   -20.3094	   -24.4217	   -21.3165	   -26.6876	   -20.3934	   -22.6593	
    -7.5531	   -17.7078	   -17.9596	   -17.5400	   -20.8969	   -24.4217	   -22.4915	   -26.8555	   -20.9808	   -24.5895	
    -6.7978	   -17.5400	   -17.5400	   -16.8686	   -21.5683	   -24.5056	   -23.6664	   -26.6037	   -21.3165	   -26.2680	
    -6.1264	   -17.3721	   -17.1204	   -16.3651	   -22.2397	   -24.4217	   -24.5895	   -26.1002	   -21.3165	   -27.6108	
    -5.7068	   -17.3721	   -16.7007	   -15.8615	   -22.9950	   -24.3378	   -25.4288	   -25.3448	   -21.1487	   -28.5339	
    -5.4550	   -17.5400	   -16.4490	   -15.3580	   -23.6664	   -24.0860	   -25.9323	   -24.4217	   -20.6451	   -28.9536	
    -5.4550	   -17.7917	   -16.3651	   -14.9384	   -24.3378	   -23.7503	   -26.1002	   -23.4985	   -20.0577	   -28.8696	
    -5.5389	   -18.1274	   -16.3651	   -14.5187	   -24.7574	   -23.4146	   -26.0162	   -22.5754	   -19.5541	   -28.4500	
    -5.8746	   -18.5471	   -16.5329	   -14.0991	   -24.8413	   -22.9111	   -25.5966	   -21.6522	   -19.1345	   -27.6947	
    -6.1264	   -18.7988	   -16.5329	   -13.5956	   -24.5895	   -22.4075	   -24.8413	   -20.8130	   -18.7988	   -26.6876	
    -6.3782	   -18.9667	   -16.2811	   -13.1760	   -23.8342	   -21.6522	   -23.9182	   -19.8898	   -18.4631	   -25.5127	
    -6.5460	   -18.8828	   -15.7776	   -12.7563	   -22.5754	   -20.7291	   -22.9111	   -19.0506	   -18.2953	   -24.3378	
    -6.4621	   -18.5471	   -14.9384	   -12.4207	   -20.9808	   -19.6381	   -21.9040	   -18.2953	   -18.1274	   -23.1628	
    -6.1264	   -17.9596	   -13.9313	   -12.2528	   -19.3024	   -18.5471	   -20.9808	   -17.7078	   -17.9596	   -22.1558	
    -5.5389	   -17.1204	   -12.8403	   -12.0850	   -17.5400	   -17.4561	   -20.0577	   -17.3721	   -17.8757	   -21.3165	
    -4.6997	   -16.1133	   -11.7493	   -12.0850	   -15.9454	   -16.6168	   -19.1345	   -17.3721	   -17.7078	   -20.7291	
    -3.6926	   -15.0223	   -10.7422	   -11.9171	   -14.6027	   -16.0294	   -18.2953	   -17.6239	   -17.4561	   -20.2255	
    -2.5177	   -13.9313	    -9.8190	   -11.7493	   -13.5117	   -15.6937	   -17.5400	   -18.2114	   -17.1204	   -19.8059	
    -1.4267	   -12.8403	    -9.1476	   -11.4975	   -12.6724	   -15.6097	   -16.9525	   -19.0506	   -16.6168	   -19.4702	
    -0.5035	   -11.9171	    -8.6441	   -11.1618	   -12.2528	   -15.6937	   -16.5329	   -20.2255	   -16.1133	   -19.3863	
     0.2518	   -11.2457	    -8.4763	   -10.8261	   -12.1689	   -16.0294	   -16.3651	   -21.5683	   -15.6937	   -19.6381	
     0.6714	   -10.8261	    -8.6441	   -10.6583	   -12.4207	   -16.6168	   -16.4490	   -23.1628	   -15.5258	   -20.1416	
     0.6714	   -10.6583	    -9.1476	   -10.5743	   -13.0920	   -17.2882	   -16.8686	   -24.6735	   -15.6937	   -20.9808	
     0.3357	   -10.9100	    -9.8190	   -10.6583	   -13.7634	   -18.1274	   -17.4561	   -25.9323	   -16.3651	   -21.9879	
    -0.3357	   -11.3297	   -10.5743	   -10.9940	   -14.5187	   -19.1345	   -18.1274	   -26.7715	   -17.2043	   -23.1628	
    -1.3428	   -12.0010	   -11.2457	   -11.6653	   -14.9384	   -20.2255	   -18.7149	   -27.1912	   -18.2114	   -24.2538	
    -2.7695	   -12.8403	   -11.8332	   -12.6724	   -15.1062	   -21.4005	   -19.3024	   -27.3590	   -19.0506	   -25.0931	
    -4.4479	   -13.8474	   -12.4207	   -14.0152	   -15.1901	   -22.6593	   -19.8898	   -27.3590	   -19.6381	   -25.7645	
    -6.3782	   -15.0223	   -12.9242	   -15.6097	   -15.1062	   -24.0021	   -20.2255	   -27.2751	   -19.8898	   -26.1002	
    -8.3084	   -16.1972	   -13.5117	   -17.2882	   -15.1901	   -25.2609	   -20.4773	   -27.2751	   -19.8898	   -26.1841	
   -10.2386	   -17.2882	   -14.0152	   -18.8828	   -15.2740	   -26.3519	   -20.5612	   -27.5269	   -19.6381	   -26.0162	
   -12.0010	   -18.2953	   -14.5187	   -20.2255	   -15.3580	   -27.1912	   -20.3934	   -27.7786	   -19.3024	   -25.5966	
   -13.4277	   -19.0506	   -14.7705	   -21.2326	   -15.4419	   -27.6108	   -20.1416	   -28.1143	   -19.0506	   -25.0931	
   -14.5187	   -19.6381	   -14.9384	   -21.7361	   -15.3580	   -27.6947	   -19.7220	   -28.1143	   -18.8828	   -24.5895	
   -15.3580	   -19.9738	   -14.8544	   -21.9040	   -15.2740	   -27.4429	   -19.3024	   -27.7786	   -18.7988	   -24.0860	
   -15.9454	   -20.2255	   -14.7705	   -21.7361	   -15.2740	   -26.8555	   -18.9667	   -26.8555	   -18.9667	   -23.8342	
   -16.3651	   -20.3934	   -14.6866	   -21.4005	   -15.3580	   -26.1841	   -18.7988	   -25.5966	   -19.2184	   -23.9182	
   -16.6168	   -20.4773	   -14.6866	   -20.9808	   -15.6097	   -25.6805	   -18.7988	   -24.4217	   -19.8059	   -24.3378	
   -16.7847	   -20.5612	   -14.6027	   -20.7291	   -16.0294	   -25.3448	   -19.0506	   -23.5825	   -20.7291	   -25.3448	
   -16.9525	   -20.5612	   -14.6866	   -20.6451	   -16.4490	   -25.4288	   -19.3863	   -23.3307	   -22.1558	   -26.7715	
   -17.0364	   -20.6451	   -14.6866	   -20.7291	   -16.8686	   -25.8484	   -19.7220	   -23.7503	   -23.8342	   -28.3661	
   -17.1204	   -20.7291	   -14.6866	   -21.1487	   -17.2043	   -26.4359	   -19.9738	   -24.6735	   -25.6805	   -30.0446	
   -17.3721	   -20.8130	   -14.6027	   -21.7361	   -17.2882	   -27.2751	   -19.9738	   -25.9323	   -27.6108	   -31.4713	
   -17.8757	   -20.9808	   -14.4348	   -22.4915	   -17.2043	   -28.2822	   -19.6381	   -27.4429	   -29.2892	   -32.6462	
   -18.5471	   -21.2326	   -14.2670	   -23.5825	   -16.7847	   -29.4571	   -18.9667	   -29.0375	   -30.8838	   -33.3176	
   -19.5541	   -21.6522	   -14.0152	   -25.0092	   -16.1972	   -30.7159	   -17.9596	   -30.5481	   -32.1426	   -33.5693	
   -20.9808	   -22.2397	   -13.7634	   -26.6037	   -15.4419	   -32.1426	   -16.7007	   -32.0587	   -33.2336	   -33.4854	
   -22.6593	   -23.1628	   -13.5117	   -28.4500	   -14.6866	   -33.6533	   -15.2740	   -33.4015	   -34.0729	   -33.0658	
   -24.7574	   -24.2538	   -13.4277	   -30.3802	   -14.0991	   -35.2478	   -13.9313	   -34.6603	   -34.6603	   -32.3944	
   -27.1072	   -25.5127	   -13.4277	   -32.4783	   -13.6795	   -36.9263	   -12.7563	   -35.7513	   -34.9960	   -31.6391	
   -29.5410	   -27.0233	   -13.6795	   -34.4086	   -13.5117	   -38.4369	   -11.7493	   -36.6745	   -35.1639	   -30.8838	
   -31.9748	   -28.5339	   -14.0991	   -36.0870	   -13.5117	   -39.8636	   -10.9100	   -37.4298	   -34.9960	   -30.0446	
   -34.2407	   -30.0446	   -14.6866	   -37.5137	   -13.7634	   -40.9546	   -10.3226	   -37.8494	   -34.5764	   -29.2892	
   -36.1710	   -31.3034	   -15.2740	   -38.3530	   -14.0991	   -41.7938	    -9.9030	   -38.1012	   -33.8211	   -28.4500	
   -37.6816	   -32.3105	   -15.8615	   -38.7726	   -14.6866	   -42.2974	    -9.7351	   -38.0173	   -32.8979	   -27.6108	
   -38.7726	   -33.0658	   -16.4490	   -38.6047	   -15.4419	   -42.3813	    -9.8190	   -37.6816	   -31.8069	   -26.8555	
   -39.4440	   -33.5693	   -16.9525	   -38.1851	   -16.3651	   -42.2974	   -10.2386	   -37.1780	   -30.8838	   -26.3519	
   -39.8636	   -34.0729	   -17.5400	   -37.5137	   -17.6239	   -42.0456	   -10.9940	   -36.7584	   -30.1285	   -26.1841	
   -40.1154	   -34.5764	   -18.1274	   -36.8423	   -19.1345	   -41.7099	   -12.0010	   -36.4227	   -29.5410	   -26.2680	
   -40.3671	   -35.1639	   -18.8828	   -36.1710	   -20.8130	   -41.3742	   -13.3438	   -36.2549	   -29.2053	   -26.6876	
   -40.7867	   -36.0031	   -19.8898	   -35.6674	   -22.7432	   -41.0385	   -15.0223	   -36.2549	   -28.8696	   -27.1912	
   -41.4581	   -37.0941	   -21.2326	   -35.3317	   -24.7574	   -40.6189	   -16.9525	   -36.3388	   -28.6179	   -27.6947	
   -42.3813	   -38.4369	   -22.9111	   -35.2478	   -26.6876	   -40.1154	   -19.0506	   -36.3388	   -28.2822	   -28.1143	
   -43.6401	   -40.0314	   -24.7574	   -35.2478	   -28.2822	   -39.5279	   -21.0648	   -36.1710	   -28.0304	   -28.3661	
   -44.9829	   -41.7099	   -26.6876	   -35.4996	   -29.4571	   -38.7726	   -22.9950	   -35.9192	   -27.6947	   -28.2822	
   -46.4096	   -43.3884	   -28.7018	   -35.6674	   -30.2124	   -37.8494	   -24.5895	   -35.4156	   -27.4429	   -28.0304	
   -47.6685	   -44.8990	   -30.5481	   -35.9192	   -30.4642	   -36.9263	   -25.8484	   -34.8282	   -27.3590	   -27.5269	
   -48.6755	   -46.1578	   -32.3105	   -35.9192	   -30.2963	   -35.9192	   -26.6876	   -34.0729	   -27.2751	   -26.7715	
   -49.2630	   -47.0810	   -33.8211	   -35.7513	   -29.8767	   -34.9960	   -27.1072	   -33.2336	   -27.1912	   -25.8484	
   -49.5148	   -47.5845	   -35.0800	   -35.1639	   -29.2053	   -34.0729	   -27.0233	   -32.1426	   -27.0233	   -24.7574	
   -49.3469	   -47.9202	   -36.0031	   -34.4086	   -28.4500	   -33.0658	   -26.6876	   -30.8838	   -26.7715	   -23.5825	
   -49.0112	   -48.0042	   -36.7584	   -33.4015	   -27.8625	   -32.1426	   -26.1841	   -29.7089	   -26.3519	   -22.4915	
   -48.5916	   -48.0042	   -37.2620	   -32.3105	   -27.5269	   -31.2195	   -25.5966	   -28.6179	   -25.9323	   -21.5683	
   -48.0042	   -47.8363	   -37.5977	   -31.1356	   -27.3590	   -30.4642	   -25.0931	   -27.9465	   -25.3448	   -20.8130	
   -47.4167	   -47.6685	   -37.8494	   -29.8767	   -27.3590	   -29.7928	   -24.6735	   -27.4429	   -24.6735	   -20.2255	
   -46.8292	   -47.4167	   -38.1012	   -28.5339	   -27.6108	   -29.1214	   -24.5056	   -27.1912	   -23.9182	   -19.8059	
   -46.1578	   -47.0810	   -38.3530	   -27.1912	   -27.9465	   -28.5339	   -24.4217	   -27.1072	   -23.2468	   -19.5541	
   -45.6543	   -46.9131	   -38.6887	   -25.8484	   -28.4500	   -27.9465	   -24.6735	   -27.1912	   -22.6593	   -19.5541	
   -45.2347	   -46.8292	   -39.1083	   -24.6735	   -29.0375	   -27.5269	   -25.0931	   -27.5269	   -22.3236	   -19.8898	
   -44.8151	   -46.8292	   -39.6118	   -23.6664	   -29.7928	   -27.3590	   -25.9323	   -28.0304	   -22.4075	   -20.5612	
   -44.5633	   -46.9131	   -40.1993	   -22.8271	   -30.6320	   -27.4429	   -26.9394	   -28.7857	   -22.8271	   -21.6522	
   -44.1437	   -46.8292	   -40.7867	   -22.1558	   -31.4713	   -27.6108	   -28.0304	   -29.6249	   -23.4985	   -22.7432	
   -43.4723	   -46.6614	   -41.1224	   -21.6522	   -32.2266	   -27.8625	   -29.2053	   -30.4642	   -24.0860	   -23.8342	
   -42.6331	   -46.2418	   -41.1224	   -21.2326	   -32.6462	   -28.1143	   -30.2124	   -31.0516	   -24.5895	   -24.7574	
   -41.4581	   -45.5704	   -40.7867	   -21.0648	   -32.8979	   -28.2822	   -30.9677	   -31.5552	   -24.8413	   -25.2609	
   -40.1154	   -44.6472	   -40.0314	   -21.2326	   -32.8140	   -28.5339	   -31.3873	   -32.0587	   -24.9252	   -25.5127	
   -38.5208	   -43.4723	   -39.0244	   -21.6522	   -32.4783	   -28.8696	   -31.5552	   -32.7301	   -25.0931	   -25.5966	
   -36.9263	   -42.2134	   -37.8494	   -22.2397	   -31.9748	   -29.1214	   -31.3034	   -33.4854	   -25.2609	   -25.4288	
   -35.3317	   -40.9546	   -36.6745	   -22.9111	   -31.3034	   -29.2892	   -30.7999	   -34.2407	   -25.3448	   -25.0931	
   -33.7372	   -39.6118	   -35.4156	   -23.4146	   -30.4642	   -29.2053	   -29.9606	   -34.6603	   -25.3448	   -24.5056	
   -32.3105	   -38.2690	   -34.3246	   -23.4985	   -29.6249	   -28.8696	   -28.8696	   -34.5764	   -24.9252	   -23.5825	
   -30.8838	   -37.0102	   -33.2336	   -23.3307	   -28.7857	   -28.1143	   -27.6108	   -33.6533	   -24.0860	   -22.4915	
   -29.6249	   -35.7513	   -32.2266	   -22.9111	   -28.0304	   -27.1912	   -26.3519	   -32.0587	   -22.8271	   -21.2326	
   -28.3661	   -34.6603	   -31.2195	   -22.2397	   -27.4429	   -26.0162	   -25.2609	   -29.8767	   -21.4005	   -20.0577	
   -27.1912	   -33.5693	   -30.4642	   -21.4844	   -27.2751	   -24.9252	   -24.5056	   -27.4429	   -19.9738	   -19.1345	
   -26.1002	   -32.7301	   -29.7928	   -20.7291	   -27.4429	   -23.8342	   -24.0860	   -24.9252	   -18.7988	   -18.6310	
   -25.1770	   -32.1426	   -29.3732	   -20.0577	   -28.0304	   -22.9950	   -24.0860	   -22.4915	   -17.9596	   -18.6310	
   -24.3378	   -31.8069	   -29.2892	   -19.6381	   -29.0375	   -22.4915	   -24.4217	   -20.1416	   -17.6239	   -19.0506	
   -23.8342	   -31.7230	   -29.5410	   -19.4702	   -30.2124	   -22.2397	   -25.1770	   -18.1274	   -17.7917	   -19.9738	
   -23.4985	   -31.8909	   -30.1285	   -19.4702	   -31.6391	   -22.4075	   -26.1002	   -16.7847	   -18.2953	   -21.3165	
   -23.4146	   -32.3944	   -30.7999	   -19.7220	   -33.1497	   -22.8271	   -27.2751	   -16.1972	   -19.2184	   -22.9111	
   -23.6664	   -32.9819	   -31.4713	   -20.0577	   -34.6603	   -23.4985	   -28.5339	   -16.2811	   -20.4773	   -24.5895	
   -24.0021	   -33.6533	   -32.0587	   -20.3094	   -36.0031	   -24.1699	   -29.6249	   -16.9525	   -21.6522	   -26.1002	
   -24.5056	   -34.3246	   -32.4783	   -20.4773	   -37.0941	   -24.6735	   -30.4642	   -17.7917	   -22.5754	   -27.1912	
   -24.9252	   -34.8282	   -32.4783	   -20.4773	   -37.7655	   -24.9252	   -30.8838	   -18.4631	   -22.8271	   -27.5269	
   -25.1770	   -34.9960	   -31.9748	   -20.2255	   -37.8494	   -24.9252	   -30.6320	   -18.8828	   -22.4075	   -27.0233	
   -25.1770	   -34.7443	   -31.0516	   -19.8898	   -37.0102	   -24.5056	   -29.6249	   -18.9667	   -21.2326	   -25.7645	
   -24.8413	   -34.1568	   -29.5410	   -19.4702	   -35.2478	   -23.8342	   -27.9465	   -18.7149	   -19.6381	   -23.7503	
   -24.2538	   -33.0658	   -27.6108	   -18.9667	   -32.3944	   -22.9111	   -25.7645	   -18.0435	   -17.6239	   -21.3165	
   -23.4146	   -31.8069	   -25.4288	   -18.5471	   -28.7857	   -21.8201	   -23.2468	   -16.8686	   -15.5258	   -18.7149	
   -22.4075	   -30.3802	   -23.3307	   -18.0435	   -24.8413	   -20.6451	   -20.6451	   -15.4419	   -13.4277	   -16.1133	
   -21.3165	   -28.8696	   -21.4005	   -17.4561	   -20.9808	   -19.3863	   -18.1274	   -13.6795	   -11.4136	   -13.7634	
   -20.2255	   -27.3590	   -19.8059	   -16.7847	   -17.6239	   -18.2953	   -15.8615	   -11.9171	    -9.8190	   -11.8332	
   -18.9667	   -25.9323	   -18.5471	   -15.8615	   -14.9384	   -17.2882	   -13.8474	   -10.3226	    -8.5602	   -10.1547	
   -17.5400	   -24.4217	   -17.4561	   -14.6866	   -12.8403	   -16.3651	   -12.2528	    -8.9798	    -7.6370	    -8.8959	
   -16.1133	   -22.8271	   -16.6168	   -13.3438	   -11.2457	   -15.6097	   -10.9100	    -7.9727	    -7.1335	    -7.8888	
   -14.5187	   -21.2326	   -15.9454	   -11.8332	   -10.2386	   -14.7705	    -9.9030	    -7.2174	    -6.9656	    -7.3013	
   -13.0081	   -19.8059	   -15.5258	   -10.3226	    -9.6512	   -13.8474	    -9.3155	    -6.7139	    -7.2174	    -7.0496	
   -11.4975	   -18.5471	   -15.1901	    -8.6441	    -9.4833	   -12.7563	    -9.1476	    -6.2943	    -7.6370	    -7.3013	
   -10.2386	   -17.4561	   -14.9384	    -7.1335	    -9.5673	   -11.4975	    -9.2316	    -5.9586	    -8.3084	    -7.8049	
    -9.0637	   -16.5329	   -14.8544	    -5.6229	    -9.9869	    -9.9869	    -9.7351	    -5.6229	    -9.0637	    -8.6441	
    -8.1406	   -15.9454	   -14.7705	    -4.3640	   -10.5743	    -8.3084	   -10.4065	    -5.2872	    -9.8190	    -9.5673	
    -7.3013	   -15.4419	   -14.7705	    -3.3569	   -11.2457	    -6.6299	   -11.1618	    -5.0354	   -10.5743	   -10.5743	
    -6.6299	   -14.9384	   -14.6866	    -2.5177	   -11.8332	    -5.1193	   -11.8332	    -4.9515	   -11.1618	   -11.4136	
    -5.9586	   -14.5187	   -14.6027	    -1.7624	   -12.4207	    -3.8605	   -12.2528	    -5.0354	   -11.4975	   -11.9171	
    -5.3711	   -14.0991	   -14.4348	    -1.1749	   -12.7563	    -2.8534	   -12.3367	    -5.1193	   -11.4975	   -12.0010	
    -4.6997	   -13.5956	   -14.2670	    -0.5875	   -12.8403	    -2.0981	   -12.0850	    -5.2872	   -10.9940	   -11.5814	
    -4.1122	   -13.0920	   -14.0991	    -0.0839	   -12.7563	    -1.5945	   -11.4136	    -5.3711	    -9.9030	   -10.7422	
    -3.6926	   -12.6724	   -13.7634	     0.4196	   -12.4207	    -1.0910	   -10.4904	    -5.2872	    -8.3923	    -9.5673	
    -3.2730	   -12.1689	   -13.2599	     1.0071	   -11.9171	    -0.5875	    -9.3994	    -5.1193	    -6.6299	    -7.9727	
    -3.1052	   -11.7493	   -12.6724	     1.7624	   -11.2457	    -0.0839	    -8.1406	    -4.7836	    -4.8676	    -6.1264	
    -3.0212	   -11.4975	   -11.9171	     2.6016	   -10.4904	     0.4196	    -6.9656	    -4.1122	    -3.1891	    -4.1962	
    -3.1052	   -11.3297	   -11.2457	     3.4409	    -9.7351	     0.9232	    -5.8746	    -3.1891	    -1.6785	    -2.5177	
    -3.3569	   -11.2457	   -10.5743	     4.1962	    -9.1476	     1.3428	    -4.9515	    -2.0142	    -0.5875	    -1.0071	
    -3.6087	   -11.2457	    -9.9869	     4.7836	    -8.5602	     1.6785	    -4.3640	    -0.7553	     0.2518	     0.1678	
    -3.8605	   -11.2457	    -9.4833	     5.1193	    -8.3084	     1.7624	    -4.0283	     0.3357	     0.7553	     0.8392	
    -3.8605	   -11.1618	    -9.0637	     5.2032	    -8.1406	     1.5945	    -4.1122	     1.0071	     0.9232	     0.9232	
    -3.6926	   -11.0779	    -8.7280	     5.0354	    -8.1406	     1.1749	    -4.4479	     1.1749	     0.5875	     0.5875	
    -3.2730	   -10.9100	    -8.5602	     4.5319	    -8.3923	     0.5035	    -5.1193	     0.7553	    -0.1678	    -0.2518	
    -2.6855	   -10.7422	    -8.4763	     3.7766	    -8.7280	    -0.3357	    -5.9586	    -0.1678	    -1.2589	    -1.5106	
    -2.0142	   -10.4904	    -8.4763	     2.9373	    -9.2316	    -1.3428	    -6.9656	    -1.6785	    -2.6016	    -3.0212	
    -1.3428	   -10.4065	    -8.5602	     2.0142	    -9.7351	    -2.4338	    -7.9727	    -3.6087	    -4.1962	    -4.6997	
    -0.8392	   -10.3226	    -8.8120	     1.0910	   -10.3226	    -3.6087	    -8.8959	    -5.8746	    -5.9586	    -6.4621	
    -0.5875	   -10.4065	    -9.0637	     0.1678	   -10.9100	    -4.7836	    -9.5673	    -8.3923	    -7.8049	    -8.2245	
    -0.5875	   -10.6583	    -9.3155	    -0.6714	   -11.4136	    -6.0425	    -9.9030	   -11.2457	    -9.7351	    -9.8190	
    -0.8392	   -10.9100	    -9.5673	    -1.4267	   -11.8332	    -7.3853	    -9.9869	   -14.1830	   -11.7493	   -11.1618	
    -1.2589	   -11.3297	    -9.7351	    -2.1820	   -12.1689	    -8.6441	    -9.8190	   -17.1204	   -13.7634	   -12.3367	
    -1.9302	   -11.6653	    -9.8190	    -2.8534	   -12.2528	    -9.9030	    -9.2316	   -19.8898	   -15.5258	   -13.0920	
    -2.6855	   -12.0850	    -9.8190	    -3.6087	   -12.1689	   -11.0779	    -8.3923	   -22.2397	   -17.1204	   -13.5956	
    -3.4409	   -12.4207	    -9.5673	    -4.3640	   -11.7493	   -12.0850	    -7.3853	   -24.0021	   -18.2953	   -13.8474	
    -4.1962	   -12.6724	    -9.2316	    -5.2032	   -11.1618	   -13.0920	    -6.1264	   -24.9252	   -18.9667	   -13.8474	
    -5.0354	   -12.8403	    -8.8959	    -6.2943	   -10.4065	   -13.9313	    -4.9515	   -24.8413	   -19.2184	   -13.8474	
    -5.7907	   -13.0920	    -8.4763	    -7.5531	    -9.4833	   -14.7705	    -3.8605	   -23.6664	   -19.1345	   -13.8474	
    -6.6299	   -13.2599	    -7.9727	    -9.1476	    -8.4763	   -15.6097	    -3.1052	   -21.7361	   -18.8828	   -13.9313	
    -7.3853	   -13.5956	    -7.5531	   -10.9940	    -7.4692	   -16.5329	    -2.6855	   -19.3863	   -18.5471	   -14.2670	
    -8.1406	   -13.9313	    -7.0496	   -12.9242	    -6.4621	   -17.6239	    -2.6855	   -17.2043	   -18.2953	   -14.6866	
    -8.8959	   -14.3509	    -6.6299	   -15.0223	    -5.7907	   -18.8828	    -3.1052	   -15.6097	   -18.2114	   -15.1901	
    -9.6512	   -14.8544	    -6.1264	   -17.0364	    -5.4550	   -20.2255	    -3.7766	   -15.0223	   -18.1274	   -15.6937	
   -10.3226	   -15.3580	    -5.7907	   -18.9667	    -5.6229	   -21.7361	    -4.7836	   -15.3580	   -18.2114	   -16.1133	
   -10.9940	   -16.0294	    -5.5389	   -20.5612	    -6.2943	   -23.1628	    -5.9586	   -16.5329	   -18.3792	   -16.4490	
   -11.6653	   -16.7007	    -5.4550	   -21.7361	    -7.3013	   -24.5895	    -7.1335	   -18.2114	   -18.7149	   -16.8686	
   -12.3367	   -17.3721	    -5.6229	   -22.5754	    -8.3923	   -25.8484	    -8.3084	   -20.2255	   -19.2184	   -17.2882	
   -12.9242	   -18.0435	    -5.9586	   -22.9950	    -9.5673	   -27.0233	    -9.2316	   -22.2397	   -19.9738	   -17.9596	
   -13.5117	   -18.6310	    -6.5460	   -23.1628	   -10.6583	   -28.0304	    -9.8190	   -24.3378	   -20.9808	   -18.6310	
   -14.0152	   -19.1345	    -7.3013	   -23.0789	   -11.5814	   -29.0375	   -10.1547	   -26.4359	   -22.3236	   -19.4702	
   -14.5187	   -19.6381	    -8.2245	   -22.9111	   -12.3367	   -29.9606	   -10.1547	   -28.5339	   -23.7503	   -20.3934	
   -15.1062	   -20.1416	    -9.2316	   -22.8271	   -12.7563	   -30.7999	    -9.7351	   -30.5481	   -25.3448	   -21.2326	
   -15.9454	   -20.7291	   -10.3226	   -22.8271	   -13.0081	   -31.5552	    -9.1476	   -32.3105	   -27.0233	   -21.9040	
   -16.8686	   -21.4005	   -11.5814	   -22.8271	   -13.0081	   -31.9748	    -8.3923	   -33.7372	   -28.6179	   -22.4075	
   -18.0435	   -22.2397	   -12.7563	   -22.9111	   -12.6724	   -32.0587	    -7.6370	   -34.5764	   -30.1285	   -22.7432	
   -19.2184	   -23.0789	   -13.9313	   -23.0789	   -12.2528	   -31.6391	    -7.0496	   -34.8282	   -31.3034	   -22.9950	
   -20.4773	   -24.0860	   -14.9384	   -23.2468	   -11.6653	   -30.7999	    -6.6299	   -34.3246	   -31.9748	   -23.0789	
   -21.7361	   -25.0092	   -15.7776	   -23.4985	   -11.2457	   -29.4571	    -6.5460	   -33.2336	   -32.2266	   -22.9950	
   -22.9950	   -26.0162	   -16.5329	   -23.6664	   -11.0779	   -27.7786	    -6.7139	   -31.6391	   -31.9748	   -22.9950	
   -24.1699	   -27.1072	   -17.3721	   -23.8342	   -11.2457	   -25.9323	    -7.3013	   -30.0446	   -31.3034	   -23.0789	
   -25.3448	   -28.2822	   -18.2114	   -24.0021	   -11.8332	   -24.2538	    -8.3923	   -28.7018	   -30.6320	   -23.2468	
   -26.6037	   -29.4571	   -19.3024	   -23.9182	   -12.8403	   -22.8271	    -9.8190	   -27.6947	   -30.0446	   -23.5825	
   -27.7786	   -30.7999	   -20.4773	   -23.8342	   -14.2670	   -21.7361	   -11.4975	   -27.0233	   -29.7089	   -24.0860	
   -28.7018	   -31.9748	   -21.7361	   -23.4985	   -15.8615	   -20.8969	   -13.4277	   -26.6037	   -29.5410	   -24.6735	
   -29.4571	   -32.9819	   -22.9111	   -22.9111	   -17.6239	   -20.2255	   -15.4419	   -26.1841	   -29.4571	   -25.1770	
   -29.8767	   -33.8211	   -24.0860	   -22.2397	   -19.3024	   -19.5541	   -17.2882	   -25.5127	   -29.2053	   -25.5966	
   -30.0446	   -34.4086	   -25.0092	   -21.5683	   -20.8130	   -19.0506	   -18.8828	   -24.5895	   -28.7857	   -25.7645	
   -29.9606	   -34.7443	   -25.7645	   -20.8969	   -22.1558	   -18.5471	   -20.1416	   -23.5825	   -28.1982	   -25.7645	
   -29.8767	   -35.0800	   -26.3519	   -20.3934	   -23.0789	   -18.2953	   -21.0648	   -22.5754	   -27.3590	   -25.5127	
   -29.7089	   -35.2478	   -26.7715	   -20.1416	   -23.7503	   -18.1274	   -21.5683	   -21.6522	   -26.5198	   -25.0931	
   -29.7089	   -35.4156	   -27.0233	   -20.0577	   -24.0860	   -18.1274	   -21.6522	   -20.8969	   -25.5127	   -24.4217	
   -29.7089	   -35.4996	   -27.1072	   -19.9738	   -24.0860	   -18.1274	   -21.4005	   -20.1416	   -24.5056	   -23.5825	
   -29.9606	   -35.6674	   -27.0233	   -19.8059	   -23.8342	   -17.9596	   -20.8969	   -19.2184	   -23.3307	   -22.3236	
   -30.2963	   -35.7513	   -26.9394	   -19.5541	   -23.4146	   -17.5400	   -20.1416	   -18.1274	   -22.0718	   -20.8969	
   -30.7999	   -35.8353	   -26.9394	   -19.1345	   -22.9950	   -17.0364	   -19.3024	   -16.7007	   -20.6451	   -19.1345	
   -31.3034	   -36.0031	   -26.9394	   -18.4631	   -22.5754	   -16.1972	   -18.5471	   -15.0223	   -18.9667	   -17.1204	
   -31.8909	   -36.0870	   -27.0233	   -17.7078	   -22.2397	   -15.1901	   -17.8757	   -13.1760	   -17.2043	   -14.9384	
   -32.2266	   -36.0031	   -26.9394	   -16.7007	   -21.9879	   -14.0991	   -17.3721	   -11.1618	   -15.2740	   -12.6724	
   -32.1426	   -35.5835	   -26.8555	   -15.5258	   -21.8201	   -12.8403	   -17.1204	    -9.1476	   -13.2599	   -10.4065	
   -31.6391	   -34.9960	   -26.6037	   -14.1830	   -21.8201	   -11.4975	   -17.1204	    -7.2174	   -11.3297	    -8.3084	
   -30.7999	   -34.1568	   -26.2680	   -12.7563	   -22.0718	   -10.2386	   -17.4561	    -5.3711	    -9.5673	    -6.5460	
   -29.5410	   -33.2336	   -26.0162	   -11.4975	   -22.5754	    -9.1476	   -18.1274	    -3.6926	    -8.1406	    -5.2032	
   -28.1982	   -32.3105	   -25.8484	   -10.3226	   -23.3307	    -8.3084	   -19.0506	    -2.3499	    -7.1335	    -4.5319	
   -26.9394	   -31.5552	   -25.7645	    -9.4833	   -24.1699	    -7.7209	   -20.2255	    -1.4267	    -6.7139	    -4.3640	
   -25.7645	   -30.9677	   -25.7645	    -8.9798	   -25.2609	    -7.3853	   -21.4844	    -0.7553	    -6.8817	    -4.7836	
   -24.8413	   -30.6320	   -25.8484	    -8.6441	   -26.2680	    -7.3013	   -22.6593	    -0.5035	    -7.3013	    -5.4550	
   -24.1699	   -30.3802	   -25.9323	    -8.5602	   -27.1912	    -7.2174	   -23.7503	    -0.5035	    -7.8049	    -6.2943	
   -23.5825	   -30.2124	   -25.9323	    -8.4763	   -27.7786	    -7.0496	   -24.5056	    -0.6714	    -8.2245	    -6.9656	
   -22.9950	   -29.9606	   -25.7645	    -8.3084	   -27.8625	    -6.6299	   -24.8413	    -1.0071	    -8.3923	    -7.3853	
   -22.3236	   -29.6249	   -25.4288	    -7.9727	   -27.3590	    -6.1264	   -24.8413	    -1.3428	    -8.2245	    -7.3013	
   -21.4844	   -28.9536	   -24.9252	    -7.6370	   -26.2680	    -5.4550	   -24.4217	    -1.7624	    -7.8049	    -6.9656	
   -20.6451	   -28.2822	   -24.3378	    -7.1335	   -24.7574	    -4.6997	   -23.6664	    -2.2659	    -7.3853	    -6.2103	
   -19.8059	   -27.5269	   -23.8342	    -6.6299	   -23.0789	    -3.9444	   -22.8271	    -2.9373	    -7.0496	    -5.2872	
   -19.2184	   -26.8555	   -23.4146	    -6.2103	   -21.5683	    -3.2730	   -21.9040	    -3.7766	    -6.8817	    -4.1962	
   -18.7988	   -26.3519	   -23.2468	    -5.8746	   -20.3934	    -2.7695	   -20.9808	    -4.5319	    -6.8817	    -3.0212	
   -18.7149	   -25.9323	   -23.2468	    -5.4550	   -19.5541	    -2.2659	   -20.1416	    -5.1193	    -7.0496	    -1.7624	
   -18.6310	   -25.6805	   -23.1628	    -5.0354	   -18.9667	    -1.7624	   -19.3024	    -5.3711	    -7.2174	    -0.6714	
   -18.7149	   -25.4288	   -23.0789	    -4.3640	   -18.4631	    -1.1749	   -18.4631	    -5.0354	    -7.3853	     0.4196	
   -18.6310	   -25.1770	   -22.8271	    -3.6087	   -18.0435	    -0.4196	   -17.7917	    -4.0283	    -7.5531	     1.2589	
   -18.5471	   -24.8413	   -22.4075	    -2.6855	   -17.7078	     0.3357	   -17.2043	    -2.4338	    -7.4692	     1.7624	
   -18.4631	   -24.5056	   -21.9879	    -1.6785	   -17.5400	     1.0910	   -16.9525	    -0.5875	    -7.3853	     1.8463	
   -18.2953	   -24.1699	   -21.4844	    -0.5875	   -17.5400	     1.7624	   -16.9525	     1.1749	    -7.3013	     1.5106	
   -18.2114	   -24.0021	   -21.1487	     0.3357	   -17.9596	     2.2659	   -17.4561	     2.6016	    -7.2174	     0.7553	
   -18.2114	   -24.0021	   -20.9808	     1.0910	   -18.7149	     2.6016	   -18.3792	     3.3569	    -7.0496	    -0.2518	
   -18.2953	   -24.1699	   -20.9808	     1.6785	   -19.8059	     2.6016	   -19.5541	     3.6926	    -6.7139	    -1.3428	
   -18.2114	   -24.4217	   -21.1487	     2.0142	   -21.0648	     2.4338	   -20.9808	     3.6087	    -6.0425	    -2.2659	
   -18.0435	   -24.6735	   -21.4005	     2.2659	   -22.5754	     2.0981	   -22.5754	     3.3569	    -5.1193	    -3.0212	
   -17.7078	   -24.8413	   -21.7361	     2.3499	   -24.0021	     1.7624	   -24.0860	     3.0212	    -3.8605	    -3.3569	
   -17.1204	   -24.9252	   -22.0718	     2.3499	   -25.4288	     1.4267	   -25.4288	     2.9373	    -2.6016	    -3.5248	
   -16.4490	   -24.9252	   -22.4075	     2.3499	   -26.6037	     1.1749	   -26.4359	     3.0212	    -1.3428	    -3.3569	
   -15.6937	   -24.7574	   -22.6593	     2.3499	   -27.5269	     0.9232	   -27.1912	     3.3569	    -0.3357	    -3.1891	
   -14.8544	   -24.4217	   -22.8271	     2.4338	   -28.0304	     0.8392	   -27.4429	     3.7766	     0.5035	    -2.8534	
   -13.8474	   -23.8342	   -22.8271	     2.5177	   -28.1982	     0.6714	   -27.2751	     4.1122	     1.0910	    -2.5177	
   -12.7563	   -23.0789	   -22.4915	     2.6855	   -27.8625	     0.5035	   -26.7715	     4.2801	     1.2589	    -2.1820	
   -11.4975	   -21.9879	   -21.9879	     2.9373	   -27.0233	     0.3357	   -25.9323	     4.1962	     1.0910	    -1.7624	
   -10.0708	   -20.7291	   -21.2326	     3.1891	   -25.8484	     0.1678	   -24.8413	     3.7766	     0.5875	    -1.3428	
    -8.4763	   -19.3024	   -20.3094	     3.3569	   -24.2538	    -0.1678	   -23.6664	     3.2730	    -0.0839	    -0.9232	
    -6.7978	   -17.8757	   -19.3024	     3.5248	   -22.4915	    -0.4196	   -22.4915	     2.6016	    -0.7553	    -0.5035	
    -5.1193	   -16.3651	   -18.2953	     3.6087	   -20.5612	    -0.8392	   -21.4844	     1.9302	    -1.4267	    -0.0839	
    -3.6087	   -15.0223	   -17.2043	     3.6926	   -18.7149	    -1.2589	   -20.5612	     1.2589	    -1.9302	     0.1678	
    -2.2659	   -13.7634	   -16.1972	     3.8605	   -17.2043	    -1.6785	   -19.8898	     0.5035	    -2.1820	     0.4196	
    -1.0910	   -12.5885	   -15.1901	     4.0283	   -15.8615	    -2.0981	   -19.3024	    -0.3357	    -2.2659	     0.5035	
    -0.0839	   -11.4975	   -14.1830	     4.5319	   -14.8544	    -2.4338	   -18.9667	    -1.2589	    -2.1820	     0.4196	
     0.8392	   -10.5743	   -13.2599	     5.2032	   -14.0152	    -2.4338	   -18.7988	    -2.1820	    -1.9302	     0.1678	
     1.6785	    -9.5673	   -12.1689	     6.1264	   -13.4277	    -2.0142	   -18.8828	    -2.9373	    -1.5106	     0.0000	
     2.6016	    -8.5602	   -11.0779	     7.4692	   -13.0081	    -1.0071	   -18.9667	    -3.1052	    -0.8392	    -0.1678	
     3.6087	    -7.4692	    -9.9030	     9.0637	   -12.5046	     0.6714	   -18.9667	    -2.6016	     0.1678	     0.0000	
     4.8676	    -6.1264	    -8.5602	    10.8261	   -12.0850	     2.9373	   -18.7988	    -1.1749	     1.3428	     0.4196	
     6.2943	    -4.6997	    -7.1335	    12.6724	   -11.4975	     5.7068	   -18.4631	     1.2589	     2.7695	     1.1749	
     7.8888	    -3.1052	    -5.7907	    14.6027	   -10.8261	     8.5602	   -17.7917	     4.5319	     4.2801	     2.2659	
     9.4833	    -1.5106	    -4.5319	    16.3651	   -10.1547	    11.1618	   -17.0364	     8.1406	     5.7907	     3.4409	
    10.9100	    -0.1678	    -3.5248	    17.8757	    -9.5673	    13.3438	   -16.1972	    11.6653	     7.1335	     4.6997	
    12.0850	     0.9232	    -3.1052	    18.8828	    -9.3155	    14.8544	   -15.5258	    14.6027	     8.2245	     5.8746	
    12.7563	     1.5106	    -3.1052	    19.3024	    -9.3155	    15.4419	   -15.0223	    16.5329	     8.7280	     6.8817	
    12.8403	     1.5106	    -3.6087	    18.8828	    -9.6512	    15.1901	   -14.8544	    17.3721	     8.6441	     7.5531	
    12.3367	     0.9232	    -4.5319	    17.6239	   -10.3226	    14.0991	   -15.0223	    17.1204	     7.8888	     7.8888	
    11.2457	    -0.1678	    -5.7907	    15.5258	   -11.2457	    12.2528	   -15.4419	    15.8615	     6.6299	     7.8049	
     9.5673	    -1.7624	    -7.0496	    12.7563	   -12.3367	     9.8190	   -16.0294	    13.9313	     5.1193	     7.5531	
     7.5531	    -3.6087	    -8.2245	     9.6512	   -13.3438	     7.1335	   -16.8686	    11.5814	     3.6087	     7.1335	
     5.2872	    -5.4550	    -9.1476	     6.5460	   -14.1830	     4.4479	   -17.7078	     8.8959	     2.1820	     6.5460	
     3.0212	    -7.3853	    -9.7351	     3.6087	   -14.6866	     1.9302	   -18.6310	     6.2103	     1.0071	     5.9586	
     0.8392	    -9.0637	   -10.0708	     1.1749	   -14.8544	    -0.2518	   -19.5541	     3.5248	    -0.0839	     5.2032	
    -1.0071	   -10.4904	   -10.2386	    -0.5035	   -14.7705	    -2.0142	   -20.3934	     1.2589	    -1.0071	     4.1962	
    -2.5177	   -11.7493	   -10.4065	    -1.5106	   -14.6866	    -3.0212	   -21.1487	    -0.5875	    -1.6785	     3.0212	
    -3.6087	   -12.5885	   -10.4065	    -1.5945	   -14.5187	    -3.4409	   -21.5683	    -1.6785	    -2.0981	     1.7624	
    -4.1962	   -13.1760	   -10.4904	    -0.9232	   -14.3509	    -3.2730	   -21.8201	    -1.9302	    -2.2659	     0.5035	
    -4.3640	   -13.5117	   -10.4065	     0.5035	   -14.1830	    -2.5177	   -21.8201	    -1.4267	    -2.1820	    -0.7553	
    -4.1962	   -13.5956	   -10.2386	     2.2659	   -14.0152	    -1.4267	   -21.5683	    -0.2518	    -2.0142	    -1.7624	
    -3.7766	   -13.5956	    -9.9869	     4.2801	   -13.8474	    -0.2518	   -21.1487	     1.3428	    -1.7624	    -2.5177	
    -3.1891	   -13.5117	    -9.6512	     6.2943	   -13.6795	     1.0071	   -20.5612	     2.8534	    -1.5106	    -2.8534	
    -2.6016	   -13.3438	    -9.2316	     8.1406	   -13.5117	     2.0142	   -19.8898	     4.1122	    -1.2589	    -2.8534	
    -2.0981	   -13.1760	    -8.6441	     9.6512	   -13.2599	     2.8534	   -19.0506	     4.9515	    -1.0910	    -2.4338	
    -1.5945	   -13.0920	    -7.9727	    10.8261	   -12.9242	     3.5248	   -18.1274	     5.3711	    -1.0910	    -1.8463	
    -1.1749	   -12.9242	    -7.1335	    11.6653	   -12.3367	     3.8605	   -17.1204	     5.4550	    -1.0910	    -0.9232	
    -0.8392	   -12.7563	    -6.3782	    12.1689	   -11.6653	     3.9444	   -16.1133	     5.2872	    -1.1749	     0.2518	
    -0.6714	   -12.6724	    -5.6229	    12.3367	   -10.9100	     3.8605	   -15.1062	     4.9515	    -1.0910	     1.6785	
    -0.5035	   -12.5885	    -4.9515	    12.0850	   -10.1547	     3.5248	   -14.2670	     4.4479	    -0.9232	     3.1891	
    -0.5035	   -12.5885	    -4.5319	    11.5814	    -9.4833	     3.1052	   -13.5117	     3.9444	    -0.6714	     4.7836	
    -0.6714	   -12.5885	    -4.3640	    11.0779	    -8.8959	     2.6855	   -13.0920	     3.4409	    -0.1678	     6.3782	
    -1.0071	   -12.6724	    -4.3640	    10.5743	    -8.5602	     2.2659	   -12.8403	     2.9373	     0.5875	     7.8049	
    -1.5106	   -12.9242	    -4.6997	    10.1547	    -8.5602	     1.8463	   -12.9242	     2.4338	     1.2589	     9.0637	
    -2.1820	   -13.2599	    -5.3711	     9.9030	    -8.8959	     1.4267	   -13.4277	     1.8463	     1.7624	     9.7351	
    -2.9373	   -13.7634	    -6.2943	     9.6512	    -9.4833	     0.9232	   -14.3509	     1.0910	     1.7624	     9.8190	
    -3.8605	   -14.3509	    -7.4692	     9.3155	   -10.4065	     0.2518	   -15.5258	    -0.0839	     1.1749	     9.1476	
    -4.7836	   -15.0223	    -8.6441	     8.8959	   -11.4136	    -0.5875	   -16.9525	    -1.5106	    -0.0839	     7.9727	
    -5.5389	   -15.5258	    -9.6512	     8.3923	   -12.4207	    -1.5106	   -18.4631	    -3.1891	    -1.6785	     6.3782	
    -6.0425	   -15.8615	   -10.4904	     7.8049	   -13.2599	    -2.3499	   -19.8059	    -4.8676	    -3.4409	     4.6158	
    -6.2103	   -15.8615	   -10.9940	     7.3013	   -13.9313	    -3.0212	   -20.8969	    -6.4621	    -5.1193	     3.0212	
    -6.0425	   -15.6097	   -11.1618	     6.8817	   -14.2670	    -3.4409	   -21.4844	    -7.6370	    -6.4621	     1.7624	
    -5.5389	   -15.0223	   -10.9100	     6.6299	   -14.2670	    -3.5248	   -21.7361	    -8.2245	    -7.3013	     0.8392	
    -4.7836	   -14.1830	   -10.3226	     6.5460	   -14.0152	    -3.2730	   -21.4005	    -8.3084	    -7.6370	     0.5035	
    -3.8605	   -13.1760	    -9.3994	     6.8817	   -13.5956	    -2.7695	   -20.6451	    -7.7209	    -7.2174	     0.7553	
    -2.8534	   -12.0010	    -8.3084	     7.4692	   -13.0081	    -2.0142	   -19.5541	    -6.5460	    -6.2103	     1.5945	
    -1.8463	   -10.7422	    -7.1335	     8.3923	   -12.2528	    -1.0071	   -18.1274	    -4.9515	    -4.6158	     3.0212	
    -0.8392	    -9.5673	    -5.8746	     9.4833	   -11.4975	     0.1678	   -16.5329	    -2.8534	    -2.6016	     4.8676	
     0.0000	    -8.4763	    -4.7836	    10.6583	   -10.5743	     1.3428	   -14.8544	    -0.5035	    -0.5035	     6.7978	
     0.5875	    -7.6370	    -3.7766	    11.7493	    -9.5673	     2.3499	   -13.3438	     1.9302	     1.5106	     8.6441	
     0.8392	    -7.0496	    -2.9373	    12.4207	    -8.4763	     3.1052	   -11.9171	     4.1122	     3.1052	    10.1547	
     0.9232	    -6.6299	    -2.1820	    12.8403	    -7.2174	     3.3569	   -10.7422	     5.8746	     4.3640	    11.3297	
     0.7553	    -6.3782	    -1.5945	    12.7563	    -6.0425	     3.1891	    -9.7351	     6.8817	     5.2032	    11.9171	
     0.5875	    -6.2103	    -1.0910	    12.3367	    -4.9515	     2.5177	    -8.9798	     7.2174	     5.6229	    12.0850	
     0.3357	    -6.1264	    -0.7553	    11.5814	    -4.1962	     1.5106	    -8.5602	     6.7978	     5.5389	    11.6653	
     0.1678	    -6.1264	    -0.5875	    10.5743	    -3.8605	     0.2518	    -8.5602	     5.7068	     4.9515	    10.8261	
    -0.0839	    -6.2103	    -0.5875	     9.3155	    -4.0283	    -1.1749	    -8.9798	     4.0283	     3.7766	     9.3994	
    -0.3357	    -6.3782	    -0.8392	     7.8049	    -4.5319	    -2.6016	    -9.9030	     1.9302	     2.2659	     7.5531	
    -0.5035	    -6.6299	    -1.2589	     6.2943	    -5.2872	    -3.8605	   -11.1618	    -0.3357	     0.4196	     5.5389	
    -0.6714	    -6.9656	    -1.7624	     4.8676	    -6.0425	    -4.7836	   -12.6724	    -2.5177	    -1.5106	     3.3569	
    -0.8392	    -7.3013	    -2.4338	     3.5248	    -6.7978	    -5.2032	   -14.1830	    -4.5319	    -3.3569	     1.3428	
    -1.0910	    -7.7209	    -3.1891	     2.2659	    -7.3013	    -5.2872	   -15.5258	    -6.0425	    -4.9515	    -0.4196	
    -1.5106	    -8.1406	    -4.0283	     1.2589	    -7.5531	    -5.0354	   -16.5329	    -7.1335	    -6.1264	    -1.7624	
    -1.9302	    -8.7280	    -4.8676	     0.4196	    -7.6370	    -4.6997	   -17.0364	    -7.5531	    -6.7978	    -2.6016	
    -2.4338	    -9.2316	    -5.5389	    -0.1678	    -7.5531	    -4.2801	   -17.2043	    -7.3853	    -6.7978	    -2.7695	
    -3.0212	    -9.7351	    -6.2103	    -0.3357	    -7.4692	    -3.8605	   -16.9525	    -6.5460	    -6.2103	    -2.3499	
    -3.5248	   -10.1547	    -6.7139	    -0.3357	    -7.4692	    -3.4409	   -16.3651	    -5.3711	    -5.2872	    -1.5106	
    -4.0283	   -10.5743	    -7.2174	    -0.1678	    -7.3853	    -3.1052	   -15.6937	    -4.1122	    -4.1962	    -0.3357	
    -4.6158	   -11.0779	    -7.6370	     0.0000	    -7.4692	    -2.9373	   -14.9384	    -2.8534	    -3.2730	     0.7553	
    -5.1193	   -11.4975	    -8.2245	     0.1678	    -7.5531	    -2.8534	   -14.2670	    -1.6785	    -2.7695	     1.6785	
    -5.6229	   -12.0010	    -8.7280	     0.0839	    -7.7209	    -2.9373	   -13.5117	    -0.8392	    -2.6016	     2.3499	
    -6.1264	   -12.5046	    -9.2316	    -0.0839	    -7.8888	    -3.1052	   -12.9242	    -0.0839	    -2.7695	     2.6855	
    -6.6299	   -13.0081	    -9.7351	    -0.3357	    -8.0566	    -3.3569	   -12.3367	     0.5035	    -3.1891	     2.6855	
    -7.0496	   -13.3438	   -10.0708	    -0.5875	    -8.1406	    -3.5248	   -11.8332	     0.8392	    -3.6087	     2.3499	
    -7.3853	   -13.5956	   -10.2386	    -0.7553	    -8.1406	    -3.6926	   -11.3297	     1.0910	    -3.7766	     1.9302	
    -7.6370	   -13.6795	   -10.2386	    -0.8392	    -8.0566	    -3.6926	   -10.9100	     1.3428	    -3.6926	     1.5106	
    -7.7209	   -13.6795	   -10.1547	    -0.6714	    -7.8888	    -3.6087	   -10.6583	     1.4267	    -3.1891	     1.1749	
    -7.8049	   -13.5956	    -9.9869	    -0.4196	    -7.8888	    -3.3569	   -10.5743	     1.5945	    -2.5177	     0.8392	
    -7.8049	   -13.4277	    -9.8190	    -0.0839	    -7.8888	    -3.1052	   -10.7422	     1.5945	    -1.9302	     0.5035	
    -7.8049	   -13.1760	    -9.7351	     0.2518	    -8.0566	    -2.8534	   -11.0779	     1.5106	    -1.5106	     0.1678	
    -7.7209	   -13.0081	    -9.6512	     0.6714	    -8.3923	    -2.6016	   -11.4975	     1.3428	    -1.2589	    -0.2518	
    -7.5531	   -12.7563	    -9.5673	     1.0071	    -8.7280	    -2.3499	   -11.9171	     1.0910	    -1.2589	    -0.5875	
    -7.3013	   -12.5046	    -9.3155	     1.2589	    -9.1476	    -2.1820	   -12.2528	     0.7553	    -1.2589	    -0.7553	
    -6.9656	   -12.2528	    -8.9798	     1.3428	    -9.4833	    -2.0142	   -12.3367	     0.5035	    -1.1749	    -0.7553	
    -6.7139	   -12.0850	    -8.6441	     1.3428	    -9.7351	    -2.0142	   -12.1689	     0.2518	    -1.0071	    -0.5875	
    -6.4621	   -12.0010	    -8.3084	     1.1749	    -9.9869	    -2.0142	   -11.8332	     0.0839	    -0.7553	    -0.1678	
    -6.2943	   -12.0010	    -8.0566	     0.8392	   -10.1547	    -2.1820	   -11.2457	    -0.0839	    -0.3357	     0.4196	
    -6.2103	   -12.0850	    -7.9727	     0.5035	   -10.2386	    -2.4338	   -10.4904	     0.0000	     0.4196	     1.2589	
    -6.2103	   -12.1689	    -8.0566	     0.3357	   -10.1547	    -2.6855	    -9.4833	     0.4196	     1.4267	     2.3499	
    -6.2103	   -12.3367	    -8.1406	     0.3357	    -9.9869	    -2.7695	    -8.3084	     1.1749	     2.6016	     3.6087	
    -6.2943	   -12.5046	    -8.3084	     0.5875	    -9.8190	    -2.6855	    -7.1335	     2.4338	     3.9444	     4.8676	
    -6.4621	   -12.6724	    -8.4763	     1.1749	    -9.7351	    -2.5177	    -5.9586	     3.8605	     5.1193	     5.8746	
    -6.6299	   -12.8403	    -8.8120	     1.8463	    -9.8190	    -2.1820	    -5.1193	     5.3711	     5.9586	     6.6299	
    -6.9656	   -13.0920	    -9.2316	     2.5177	   -10.1547	    -1.8463	    -4.4479	     6.6299	     6.4621	     6.7978	
    -7.4692	   -13.5117	    -9.8190	     3.1891	   -10.5743	    -1.5945	    -4.1962	     7.3853	     6.5460	     6.5460	
    -8.1406	   -14.0152	   -10.5743	     3.5248	   -11.1618	    -1.4267	    -4.2801	     7.4692	     6.2943	     5.9586	
    -9.0637	   -14.7705	   -11.4136	     3.5248	   -11.9171	    -1.4267	    -4.6997	     6.8817	     5.7068	     4.9515	
   -10.2386	   -15.6097	   -12.3367	     3.1891	   -12.5885	    -1.5945	    -5.4550	     5.7068	     4.8676	     3.6926	
   -11.4975	   -16.5329	   -13.3438	     2.4338	   -13.1760	    -2.0142	    -6.4621	     4.1122	     3.6926	     2.3499	
   -12.8403	   -17.5400	   -14.3509	     1.4267	   -13.5956	    -2.6016	    -7.5531	     2.2659	     2.3499	     0.8392	
   -14.0991	   -18.3792	   -15.1062	     0.2518	   -13.8474	    -3.2730	    -8.5602	     0.3357	     0.9232	    -0.4196	
   -15.0223	   -18.9667	   -15.6097	    -0.9232	   -13.9313	    -4.1122	    -9.3994	    -1.5945	    -0.2518	    -1.5106	
   -15.5258	   -19.3024	   -15.8615	    -2.0142	   -13.8474	    -4.8676	    -9.9030	    -3.2730	    -1.2589	    -2.1820	
[Epoch Header]
[Trial Type]	23
[Accept]	1
[Correct]	0
[RT]	 0.000
[Resp]	0
[Epoch Data]
   -21.1487	   -29.1214	   -30.6320	   -21.6522	   -30.7999	   -24.0860	   -11.4975	   -28.3661	   -30.6320	   -34.4925	
   -19.9738	   -28.2822	   -30.4642	   -20.1416	   -30.5481	   -23.1628	   -11.5814	   -27.3590	   -29.4571	   -33.6533	
   -18.3792	   -27.0233	   -29.8767	   -18.2114	   -29.6249	   -21.8201	   -10.7422	   -25.8484	   -27.8625	   -32.1426	
   -16.7007	   -25.4288	   -28.9536	   -15.9454	   -28.1143	   -20.0577	    -9.2316	   -24.0021	   -26.1841	   -30.0446	
   -14.8544	   -23.5825	   -27.7786	   -13.5117	   -26.2680	   -18.0435	    -7.0496	   -21.8201	   -24.3378	   -27.6108	
   -13.1760	   -21.6522	   -26.5198	   -10.9940	   -24.0021	   -15.9454	    -4.5319	   -19.6381	   -22.4915	   -25.0092	
   -11.6653	   -19.8898	   -25.1770	    -8.7280	   -21.8201	   -13.9313	    -1.7624	   -17.5400	   -20.8969	   -22.4075	
   -10.7422	   -18.4631	   -24.0021	    -6.7978	   -19.9738	   -12.2528	     0.6714	   -15.7776	   -19.7220	   -20.2255	
   -10.4904	   -17.6239	   -23.2468	    -5.6229	   -18.7988	   -11.3297	     2.4338	   -14.7705	   -19.2184	   -18.7988	
   -10.9940	   -17.6239	   -23.0789	    -5.4550	   -18.6310	   -11.2457	     3.1891	   -14.7705	   -19.4702	   -18.3792	
   -12.4207	   -18.5471	   -23.7503	    -6.3782	   -19.8059	   -12.1689	     2.5177	   -15.7776	   -20.6451	   -19.2184	
   -14.6027	   -20.2255	   -25.2609	    -8.3084	   -22.2397	   -14.1830	     0.5875	   -17.7917	   -22.4915	   -21.2326	
   -17.1204	   -22.4915	   -27.4429	   -10.9100	   -25.5966	   -16.7847	    -2.4338	   -20.5612	   -24.6735	   -24.0021	
   -19.6381	   -24.9252	   -29.9606	   -13.6795	   -29.4571	   -19.7220	    -6.1264	   -23.6664	   -26.8555	   -27.2751	
   -21.8201	   -27.1912	   -32.5623	   -16.3651	   -33.4015	   -22.4075	    -9.9869	   -26.7715	   -28.7018	   -30.6320	
   -23.3307	   -29.0375	   -34.7443	   -18.4631	   -37.0102	   -24.6735	   -13.6795	   -29.5410	   -30.3802	   -33.9050	
   -24.0860	   -30.1285	   -36.3388	   -19.8898	   -39.7797	   -26.2680	   -16.8686	   -31.9748	   -31.9748	   -37.0102	
   -24.0860	   -30.4642	   -37.1780	   -20.7291	   -41.5421	   -27.1912	   -19.4702	   -34.0729	   -33.6533	   -39.9475	
   -23.4985	   -30.2963	   -37.3459	   -20.8969	   -42.2974	   -27.6108	   -21.4005	   -35.7513	   -35.4996	   -42.5491	
   -22.4075	   -29.5410	   -36.9263	   -20.7291	   -41.9617	   -27.5269	   -22.5754	   -37.1780	   -37.2620	   -44.7311	
   -20.9808	   -28.3661	   -35.8353	   -20.1416	   -40.4510	   -27.1912	   -22.9950	   -38.1012	   -38.8565	   -46.3257	
   -19.3024	   -26.8555	   -34.3246	   -19.2184	   -38.1012	   -26.6876	   -22.4915	   -38.6887	   -40.0314	   -47.0810	
   -17.5400	   -25.0931	   -32.3105	   -18.2114	   -34.9960	   -26.0162	   -21.1487	   -38.8565	   -40.7867	   -47.1649	
   -15.6937	   -23.1628	   -30.0446	   -17.2043	   -31.3873	   -25.3448	   -19.0506	   -38.7726	   -41.2064	   -46.6614	
   -14.0152	   -21.3165	   -27.6947	   -16.1972	   -27.6947	   -24.7574	   -16.3651	   -38.5208	   -41.2903	   -45.5704	
   -12.6724	   -19.5541	   -25.4288	   -15.3580	   -24.0860	   -24.3378	   -13.3438	   -38.1012	   -41.0385	   -44.2276	
   -11.6653	   -17.9596	   -23.2468	   -14.6866	   -20.8130	   -24.1699	   -10.2386	   -37.5137	   -40.6189	   -42.7170	
   -10.9100	   -16.7007	   -21.3165	   -14.1830	   -17.9596	   -24.0860	    -7.2174	   -36.8423	   -39.9475	   -41.2064	
   -10.4904	   -15.5258	   -19.5541	   -13.5956	   -15.4419	   -24.1699	    -4.5319	   -36.0031	   -39.1922	   -39.7797	
   -10.1547	   -14.5187	   -17.9596	   -13.0081	   -13.3438	   -24.1699	    -2.0981	   -34.9121	   -38.2690	   -38.6887	
    -9.6512	   -13.3438	   -16.3651	   -12.0850	   -11.4975	   -23.9182	     0.0839	   -33.4854	   -37.3459	   -37.7655	
    -8.8959	   -12.0850	   -14.6866	   -10.8261	    -9.9030	   -23.3307	     1.9302	   -31.6391	   -36.3388	   -37.0102	
    -7.8049	   -10.4904	   -12.9242	    -9.2316	    -8.4763	   -22.1558	     3.3569	   -29.3732	   -35.1639	   -36.5067	
    -6.2943	    -8.8120	   -11.1618	    -7.4692	    -7.3853	   -20.4773	     4.4479	   -26.9394	   -33.9890	   -36.2549	
    -4.6997	    -7.1335	    -9.6512	    -5.6229	    -6.5460	   -18.4631	     4.9515	   -24.5895	   -32.8140	   -36.1710	
    -3.2730	    -5.7068	    -8.5602	    -4.0283	    -6.3782	   -16.4490	     4.9515	   -22.8271	   -31.8909	   -36.5067	
    -2.2659	    -4.8676	    -8.0566	    -3.1052	    -6.7978	   -14.9384	     4.1962	   -21.8201	   -31.4713	   -37.2620	
    -1.9302	    -4.8676	    -8.4763	    -2.8534	    -8.0566	   -14.1830	     2.6855	   -21.9879	   -31.7230	   -38.6887	
    -2.4338	    -5.7907	    -9.7351	    -3.5248	   -10.0708	   -14.4348	     0.5875	   -23.2468	   -32.8140	   -40.7867	
    -3.6926	    -7.3853	   -11.6653	    -4.9515	   -12.5885	   -15.5258	    -2.0981	   -25.5966	   -34.6603	   -43.2205	
    -5.3711	    -9.4833	   -14.0991	    -6.8817	   -15.3580	   -17.2043	    -4.9515	   -28.5339	   -37.0102	   -45.7382	
    -7.2174	   -11.7493	   -16.5329	    -9.1476	   -18.0435	   -19.2184	    -7.6370	   -31.8069	   -39.6118	   -48.1720	
    -9.0637	   -13.7634	   -18.7149	   -11.3297	   -20.2255	   -21.1487	    -9.7351	   -34.9960	   -42.0456	   -49.9344	
   -10.7422	   -15.2740	   -20.4773	   -13.3438	   -21.6522	   -22.9111	   -11.1618	   -37.9333	   -44.2276	   -51.0254	
   -12.0850	   -16.3651	   -21.5683	   -15.1062	   -22.2397	   -24.2538	   -11.6653	   -40.3671	   -45.9061	   -51.2772	
   -13.0081	   -16.9525	   -22.1558	   -16.5329	   -22.1558	   -25.1770	   -11.2457	   -42.2134	   -46.8292	   -50.6897	
   -13.6795	   -16.9525	   -22.2397	   -17.5400	   -21.4005	   -25.6805	   -10.2386	   -43.4723	   -47.1649	   -49.4308	
   -14.0991	   -16.7007	   -21.9040	   -18.2114	   -20.3934	   -25.8484	    -8.8120	   -44.2276	   -46.8292	   -47.6685	
   -14.3509	   -16.2811	   -21.4005	   -18.4631	   -19.0506	   -25.5127	    -7.0496	   -44.4794	   -45.9061	   -45.7382	
   -14.6027	   -15.6937	   -20.7291	   -18.3792	   -17.7917	   -25.0092	    -5.3711	   -44.1437	   -44.5633	   -43.7241	
   -14.7705	   -15.0223	   -19.9738	   -17.8757	   -16.5329	   -24.1699	    -3.8605	   -43.3044	   -42.9688	   -41.9617	
   -14.9384	   -14.5187	   -19.3024	   -17.1204	   -15.6097	   -23.0789	    -2.5177	   -41.7938	   -41.2903	   -40.5350	
   -15.1062	   -14.0152	   -18.5471	   -16.1972	   -14.9384	   -21.9879	    -1.5945	   -39.6118	   -39.6118	   -39.4440	
   -15.1901	   -13.5956	   -17.9596	   -15.3580	   -14.6027	   -20.8130	    -0.9232	   -36.9263	   -37.9333	   -38.5208	
   -15.1062	   -13.1760	   -17.2882	   -14.6027	   -14.5187	   -19.6381	    -0.5035	   -33.7372	   -36.2549	   -37.6816	
   -14.9384	   -12.9242	   -16.8686	   -14.0152	   -14.6027	   -18.5471	    -0.2518	   -30.5481	   -34.4925	   -36.8423	
   -14.7705	   -12.6724	   -16.5329	   -13.7634	   -14.8544	   -17.6239	    -0.1678	   -27.5269	   -32.5623	   -35.8353	
   -14.6027	   -12.5885	   -16.3651	   -13.8474	   -15.1901	   -17.0364	    -0.0839	   -24.8413	   -30.6320	   -34.7443	
   -14.5187	   -12.6724	   -16.2811	   -14.2670	   -15.4419	   -16.7007	     0.0000	   -22.8271	   -28.7018	   -33.5693	
   -14.4348	   -12.7563	   -16.3651	   -14.9384	   -15.7776	   -16.6168	     0.3357	   -21.4005	   -27.0233	   -32.3105	
   -14.4348	   -13.0081	   -16.4490	   -15.7776	   -15.8615	   -16.8686	     0.7553	   -20.4773	   -25.4288	   -30.8838	
   -14.5187	   -13.4277	   -16.4490	   -16.8686	   -15.7776	   -17.2882	     1.5106	   -20.0577	   -24.0860	   -29.3732	
   -14.8544	   -13.9313	   -16.4490	   -18.0435	   -15.6097	   -17.9596	     2.5177	   -19.8898	   -22.9111	   -27.7786	
   -15.4419	   -14.5187	   -16.4490	   -19.3024	   -15.1901	   -18.6310	     3.5248	   -19.9738	   -21.9040	   -26.1002	
   -16.1972	   -15.2740	   -16.3651	   -20.4773	   -14.6866	   -19.3863	     4.6158	   -19.9738	   -20.8969	   -24.4217	
   -16.9525	   -16.0294	   -16.1972	   -21.6522	   -14.0152	   -20.0577	     5.5389	   -19.9738	   -19.9738	   -22.6593	
   -17.7078	   -16.7847	   -16.0294	   -22.4915	   -13.0920	   -20.4773	     6.3782	   -19.8059	   -18.8828	   -20.9808	
   -18.3792	   -17.4561	   -15.8615	   -22.9111	   -12.0010	   -20.6451	     6.9656	   -19.3863	   -17.7917	   -19.3024	
   -19.0506	   -17.9596	   -15.6937	   -22.9111	   -10.9940	   -20.4773	     7.3853	   -18.7149	   -16.6168	   -17.7078	
   -19.5541	   -18.4631	   -15.6937	   -22.4915	   -10.1547	   -19.8898	     7.6370	   -17.7917	   -15.3580	   -16.2811	
   -19.9738	   -18.7988	   -15.7776	   -21.4844	    -9.7351	   -18.8828	     7.6370	   -16.6168	   -14.0991	   -14.9384	
   -20.2255	   -19.0506	   -16.0294	   -20.0577	    -9.5673	   -17.4561	     7.3853	   -15.1901	   -12.8403	   -13.7634	
   -20.3934	   -19.0506	   -16.2811	   -18.2114	    -9.7351	   -15.6097	     6.9656	   -13.5117	   -11.6653	   -12.5885	
   -20.3934	   -18.9667	   -16.5329	   -16.1972	   -10.0708	   -13.3438	     6.3782	   -11.5814	   -10.3226	   -11.5814	
   -20.2255	   -18.6310	   -16.7847	   -14.0152	   -10.5743	   -10.8261	     5.7907	    -9.4833	    -8.8120	   -10.4065	
   -19.9738	   -18.2953	   -16.9525	   -11.8332	   -11.0779	    -8.1406	     5.2032	    -7.1335	    -7.1335	    -9.0637	
   -19.6381	   -17.7917	   -17.0364	    -9.9030	   -11.6653	    -5.6229	     4.6997	    -4.6997	    -5.2032	    -7.5531	
   -19.3024	   -17.2882	   -17.1204	    -8.3923	   -12.2528	    -3.4409	     4.3640	    -2.5177	    -3.1052	    -5.9586	
   -19.1345	   -16.8686	   -17.2882	    -7.4692	   -12.9242	    -1.9302	     4.0283	    -0.7553	    -1.0910	    -4.4479	
   -19.3024	   -16.9525	   -17.9596	    -7.5531	   -13.8474	    -1.3428	     3.5248	     0.2518	     0.5875	    -3.0212	
   -20.1416	   -17.7078	   -19.3024	    -8.7280	   -15.1901	    -1.8463	     2.6016	     0.3357	     1.8463	    -1.9302	
   -21.6522	   -19.2184	   -21.3165	   -11.0779	   -16.7847	    -3.3569	     1.3428	    -0.5875	     2.4338	    -1.3428	
   -23.6664	   -21.3165	   -23.8342	   -14.2670	   -18.3792	    -5.7068	    -0.2518	    -2.1820	     2.2659	    -1.1749	
   -25.9323	   -23.5825	   -26.4359	   -17.7917	   -19.8059	    -8.3923	    -1.6785	    -4.1962	     1.5945	    -1.1749	
   -27.8625	   -25.6805	   -28.6179	   -21.3165	   -20.6451	   -10.9940	    -2.6855	    -6.2103	     0.6714	    -1.3428	
   -29.3732	   -27.1912	   -30.2124	   -24.3378	   -20.8969	   -13.2599	    -3.0212	    -7.8049	    -0.3357	    -1.4267	
   -30.1285	   -28.0304	   -30.9677	   -26.5198	   -20.3934	   -14.7705	    -2.5177	    -8.7280	    -1.0071	    -1.3428	
   -30.2124	   -28.1982	   -30.9677	   -27.7786	   -19.4702	   -15.6097	    -1.5106	    -9.1476	    -1.3428	    -1.0071	
   -29.6249	   -27.6947	   -30.4642	   -28.2822	   -18.0435	   -15.6937	     0.0839	    -8.9798	    -1.4267	    -0.5875	
   -28.6179	   -26.7715	   -29.5410	   -28.1143	   -16.5329	   -15.4419	     1.7624	    -8.4763	    -1.2589	    -0.0839	
   -27.4429	   -25.6805	   -28.4500	   -27.6108	   -15.0223	   -14.8544	     3.3569	    -8.0566	    -1.0910	     0.2518	
   -26.1002	   -24.5056	   -27.4429	   -27.1072	   -13.8474	   -14.3509	     4.6158	    -7.8888	    -1.0910	     0.2518	
   -24.9252	   -23.4985	   -26.6037	   -26.6037	   -13.0081	   -14.0152	     5.3711	    -7.9727	    -1.3428	    -0.1678	
   -23.6664	   -22.4915	   -25.8484	   -26.1841	   -12.5885	   -13.8474	     5.5389	    -8.3084	    -1.9302	    -0.9232	
   -22.4915	   -21.6522	   -25.3448	   -25.9323	   -12.5046	   -13.8474	     5.3711	    -8.6441	    -2.6855	    -1.9302	
   -21.1487	   -20.6451	   -24.8413	   -25.6805	   -12.5885	   -13.9313	     5.0354	    -8.8959	    -3.4409	    -3.0212	
   -19.7220	   -19.6381	   -24.1699	   -25.4288	   -12.7563	   -14.0152	     4.6158	    -8.9798	    -4.1122	    -4.1122	
   -18.0435	   -18.4631	   -23.4146	   -25.1770	   -12.7563	   -14.0991	     4.2801	    -8.7280	    -4.6997	    -5.0354	
   -16.1133	   -17.1204	   -22.4075	   -24.8413	   -12.7563	   -14.0152	     4.0283	    -8.4763	    -5.1193	    -5.7068	
   -14.0991	   -15.6937	   -21.1487	   -24.5895	   -12.5046	   -14.0152	     4.0283	    -8.0566	    -5.3711	    -6.2103	
   -12.0010	   -14.1830	   -19.6381	   -24.4217	   -12.0010	   -13.8474	     4.3640	    -7.6370	    -5.3711	    -6.2103	
    -9.8190	   -12.5885	   -17.8757	   -24.3378	   -11.2457	   -13.6795	     4.9515	    -7.1335	    -5.1193	    -5.7907	
    -7.6370	   -11.0779	   -16.1133	   -24.1699	   -10.3226	   -13.4277	     5.9586	    -6.5460	    -4.6997	    -4.9515	
    -5.6229	    -9.4833	   -14.3509	   -24.0860	    -9.1476	   -13.1760	     7.3013	    -5.9586	    -4.1122	    -3.7766	
    -3.7766	    -8.0566	   -12.8403	   -23.9182	    -7.8888	   -12.8403	     8.8120	    -5.3711	    -3.5248	    -2.3499	
    -2.2659	    -6.7978	   -11.4975	   -23.6664	    -6.7139	   -12.4207	    10.4904	    -4.8676	    -2.8534	    -0.8392	
    -0.9232	    -5.6229	   -10.3226	   -23.3307	    -5.5389	   -12.0850	    12.1689	    -4.4479	    -2.3499	     0.6714	
     0.1678	    -4.6158	    -9.4833	   -22.9111	    -4.5319	   -11.6653	    13.6795	    -4.1122	    -1.8463	     2.1820	
     1.2589	    -3.6087	    -8.7280	   -22.3236	    -3.6926	   -11.2457	    15.0223	    -3.7766	    -1.3428	     3.5248	
     2.4338	    -2.6016	    -8.0566	   -21.5683	    -3.0212	   -10.8261	    16.1972	    -3.4409	    -0.8392	     4.6997	
     3.6926	    -1.4267	    -7.4692	   -20.5612	    -2.4338	   -10.3226	    17.1204	    -3.1052	    -0.3357	     5.7068	
     5.0354	    -0.2518	    -6.8817	   -19.2184	    -2.0981	    -9.7351	    17.7917	    -2.6855	     0.2518	     6.3782	
     6.4621	     0.8392	    -6.2943	   -17.6239	    -2.0142	    -8.9798	    18.0435	    -2.1820	     0.8392	     6.8817	
     7.8888	     2.0142	    -5.8746	   -15.8615	    -2.0981	    -8.3084	    17.9596	    -1.7624	     1.2589	     6.9656	
     9.1476	     2.9373	    -5.5389	   -14.0152	    -2.5177	    -7.4692	    17.5400	    -1.2589	     1.5106	     6.8817	
    10.2386	     3.8605	    -5.2032	   -12.0850	    -2.9373	    -6.6299	    16.8686	    -0.8392	     1.5945	     6.5460	
    11.2457	     4.7836	    -4.8676	   -10.0708	    -3.3569	    -5.7068	    16.1133	    -0.4196	     1.5945	     6.1264	
    12.2528	     5.7068	    -4.4479	    -7.9727	    -3.5248	    -4.4479	    15.4419	     0.1678	     1.5945	     5.7068	
    13.4277	     6.8817	    -3.6926	    -5.8746	    -3.1052	    -2.8534	    14.9384	     1.0910	     1.8463	     5.6229	
    14.7705	     8.3923	    -2.6016	    -3.4409	    -2.0981	    -0.5875	    14.9384	     2.4338	     2.8534	     6.0425	
    16.5329	    10.3226	    -1.0071	    -0.6714	    -0.2518	     2.1820	    15.6097	     4.4479	     4.6158	     7.0496	
    18.7988	    12.6724	     1.0071	     2.5177	     2.2659	     5.4550	    16.9525	     7.0496	     7.3853	     8.8120	
    21.5683	    15.5258	     3.5248	     6.2103	     5.2872	     9.1476	    19.1345	    10.1547	    10.9100	    11.2457	
    24.6735	    18.7149	     6.3782	    10.2386	     8.7280	    12.9242	    22.0718	    13.5117	    14.7705	    14.0991	
    27.9465	    21.9879	     9.3155	    14.5187	    12.1689	    16.5329	    25.3448	    16.8686	    18.5471	    17.2043	
    31.0516	    25.0931	    12.1689	    18.6310	    15.3580	    19.8059	    28.7018	    19.8898	    21.8201	    20.0577	
    33.6533	    27.5269	    14.5187	    22.0718	    17.9596	    22.2397	    31.4713	    22.1558	    24.0021	    22.2397	
    35.3317	    29.0375	    16.1972	    24.4217	    19.5541	    23.5825	    33.3176	    23.3307	    24.9252	    23.2468	
    35.8353	    29.3732	    16.8686	    25.3448	    19.8898	    23.4146	    33.7372	    23.1628	    24.2538	    22.9950	
    35.1639	    28.6179	    16.5329	    24.8413	    18.9667	    21.9040	    32.7301	    21.5683	    22.0718	    21.3165	
    33.5693	    26.9394	    15.4419	    22.9950	    17.1204	    19.2184	    30.6320	    18.8828	    18.7149	    18.4631	
    31.5552	    24.8413	    13.8474	    20.3934	    14.6866	    15.8615	    27.7786	    15.4419	    14.5187	    14.7705	
    29.3732	    22.6593	    12.1689	    17.3721	    12.0850	    12.2528	    24.6735	    11.5814	    10.0708	    10.8261	
    27.5269	    20.7291	    10.7422	    14.4348	     9.6512	     8.8120	    21.7361	     7.8049	     5.7068	     6.8817	
    26.1002	    19.2184	     9.6512	    11.8332	     7.5531	     5.7907	    19.1345	     4.1122	     1.8463	     3.2730	
    25.1770	    18.2114	     8.8959	     9.5673	     5.7907	     3.2730	    17.1204	     0.5035	    -1.5106	     0.1678	
    24.6735	    17.6239	     8.5602	     7.7209	     4.5319	     1.2589	    15.6097	    -2.7695	    -4.1122	    -2.4338	
    24.6735	    17.4561	     8.3923	     6.3782	     3.6087	    -0.3357	    14.6866	    -5.8746	    -6.1264	    -4.5319	
    24.8413	    17.5400	     8.4763	     5.3711	     3.1891	    -1.4267	    14.3509	    -8.4763	    -7.5531	    -6.0425	
    25.0092	    17.7917	     8.5602	     4.6158	     3.0212	    -2.0142	    14.5187	   -10.6583	    -8.4763	    -7.1335	
    25.0931	    18.0435	     8.7280	     4.1962	     3.1052	    -2.2659	    14.9384	   -12.1689	    -9.0637	    -7.8888	
    24.9252	    18.2114	     8.8120	     4.0283	     3.4409	    -2.0981	    15.6937	   -12.9242	    -9.3994	    -8.3084	
    24.3378	    18.2953	     8.9798	     3.9444	     4.1122	    -1.5106	    16.6168	   -13.0920	    -9.4833	    -8.5602	
    23.5825	    18.2114	     9.1476	     4.1122	     5.2872	    -0.7553	    17.7917	   -12.5046	    -9.3994	    -8.4763	
    22.7432	    18.2114	     9.5673	     4.4479	     6.8817	     0.1678	    19.1345	   -11.5814	    -9.1476	    -8.0566	
    21.8201	    18.3792	    10.2386	     5.0354	     8.9798	     1.2589	    20.8130	   -10.4065	    -8.7280	    -7.2174	
    21.1487	    18.7149	    11.1618	     5.9586	    11.4975	     2.4338	    22.6593	    -9.0637	    -8.1406	    -6.1264	
    20.7291	    19.3863	    12.4207	     7.1335	    14.2670	     3.6926	    24.7574	    -7.3853	    -7.3013	    -4.6158	
    20.6451	    20.3094	    13.8474	     8.6441	    16.8686	     5.0354	    26.9394	    -5.4550	    -6.2943	    -2.7695	
    20.8969	    21.4844	    15.1901	    10.2386	    19.2184	     6.5460	    28.9536	    -3.3569	    -5.0354	    -0.8392	
    21.4844	    22.7432	    16.4490	    11.9171	    21.1487	     7.9727	    30.7159	    -1.0071	    -3.6087	     1.0071	
    22.2397	    23.9182	    17.4561	    13.5956	    22.4915	     9.3155	    32.0587	     1.2589	    -1.9302	     2.6855	
    23.0789	    25.0931	    18.2953	    15.1901	    23.3307	    10.5743	    32.8979	     3.4409	    -0.2518	     4.1122	
    24.0021	    26.1841	    18.9667	    16.7007	    23.8342	    11.7493	    33.4854	     5.3711	     1.5106	     5.2872	
    25.0092	    27.1912	    19.7220	    17.9596	    24.0860	    12.6724	    33.7372	     6.9656	     3.1891	     6.1264	
    25.9323	    28.1143	    20.3934	    19.1345	    24.1699	    13.5117	    33.8211	     8.3923	     4.6997	     6.7978	
    26.8555	    28.9536	    21.0648	    19.9738	    24.2538	    14.1830	    33.9890	     9.4833	     5.9586	     7.3013	
    27.6108	    29.6249	    21.7361	    20.5612	    24.2538	    14.6866	    34.2407	    10.2386	     6.8817	     7.6370	
    28.1143	    30.2124	    22.4915	    20.7291	    24.3378	    14.8544	    34.6603	    10.7422	     7.3013	     7.8049	
    28.2822	    30.5481	    22.9950	    20.3934	    24.3378	    14.7705	    35.2478	    10.8261	     7.2174	     7.8888	
    28.0304	    30.4642	    23.3307	    19.6381	    24.2538	    14.4348	    35.9192	    10.5743	     6.7139	     7.8888	
    27.1072	    30.0446	    23.4146	    18.2953	    24.0021	    13.6795	    36.5067	     9.9869	     5.7907	     7.8049	
    25.6805	    29.1214	    23.0789	    16.5329	    23.6664	    12.5885	    37.1780	     9.0637	     4.5319	     7.4692	
    23.5825	    27.6108	    22.4075	    14.2670	    23.2468	    11.1618	    37.7655	     7.8888	     2.7695	     6.9656	
    20.9808	    25.6805	    21.2326	    11.5814	    22.6593	     9.2316	    38.1012	     6.2103	     0.7553	     6.1264	
    17.8757	    23.1628	    19.6381	     8.5602	    21.9040	     6.9656	    38.1851	     4.2801	    -1.5106	     4.9515	
    14.5187	    20.2255	    17.7078	     5.2032	    21.0648	     4.3640	    37.8494	     2.0981	    -3.6087	     3.7766	
    11.2457	    17.2043	    15.6097	     1.7624	    20.3094	     1.5945	    37.1780	    -0.1678	    -5.2872	     2.6016	
     8.1406	    14.2670	    13.5956	    -1.4267	    19.6381	    -1.0071	    36.3388	    -2.2659	    -6.4621	     1.7624	
     5.5389	    11.7493	    11.7493	    -4.3640	    19.1345	    -3.2730	    35.4156	    -4.1122	    -7.0496	     1.2589	
     3.5248	     9.5673	    10.1547	    -6.7978	    18.6310	    -5.2032	    34.4086	    -5.6229	    -7.3853	     0.9232	
     1.9302	     7.8888	     8.7280	    -8.7280	    18.0435	    -6.7978	    33.4854	    -6.9656	    -7.5531	     0.6714	
     0.8392	     6.5460	     7.3853	   -10.1547	    17.2882	    -8.0566	    32.3944	    -8.0566	    -7.8049	     0.4196	
     0.0839	     5.3711	     6.1264	   -11.0779	    16.2811	    -8.9798	    31.3034	    -9.0637	    -8.0566	     0.0839	
    -0.4196	     4.5319	     4.8676	   -11.6653	    15.1901	    -9.6512	    30.2124	    -9.9030	    -8.3923	    -0.2518	
    -0.7553	     3.7766	     3.7766	   -12.0010	    14.0991	   -10.0708	    29.2053	   -10.5743	    -8.5602	    -0.5875	
    -0.9232	     3.2730	     2.7695	   -12.0850	    12.9242	   -10.3226	    28.1982	   -11.0779	    -8.7280	    -0.9232	
    -1.0910	     2.8534	     1.8463	   -12.0850	    11.7493	   -10.3226	    27.3590	   -11.4975	    -8.7280	    -1.0910	
    -1.2589	     2.6016	     1.1749	   -12.0850	    10.6583	   -10.3226	    26.6876	   -11.7493	    -8.6441	    -1.2589	
    -1.4267	     2.3499	     0.7553	   -12.0850	     9.7351	   -10.2386	    26.1841	   -11.8332	    -8.4763	    -1.2589	
    -1.6785	     2.1820	     0.6714	   -12.2528	     8.8959	   -10.0708	    26.0162	   -11.6653	    -8.2245	    -1.0071	
    -1.9302	     2.0142	     0.8392	   -12.5046	     8.3923	    -9.9030	    26.1002	   -11.3297	    -7.8888	    -0.5875	
    -2.3499	     2.0142	     1.1749	   -12.8403	     8.1406	    -9.5673	    26.5198	   -10.6583	    -7.5531	     0.0839	
    -2.6855	     2.0142	     1.6785	   -13.0920	     8.1406	    -8.9798	    27.2751	    -9.6512	    -7.1335	     1.0910	
    -2.9373	     2.0981	     2.3499	   -13.1760	     8.4763	    -8.3084	    28.2822	    -8.4763	    -6.6299	     2.4338	
    -3.1891	     2.2659	     3.0212	   -13.0081	     9.0637	    -7.3013	    29.6249	    -7.1335	    -6.0425	     4.1122	
    -3.1891	     2.5177	     3.9444	   -12.5885	     9.8190	    -6.2103	    31.0516	    -5.7068	    -5.2872	     6.0425	
    -3.0212	     2.9373	     4.7836	   -12.0010	    10.8261	    -4.9515	    32.4783	    -4.1962	    -4.3640	     8.1406	
    -2.6855	     3.4409	     5.7907	   -11.0779	    11.6653	    -3.5248	    33.6533	    -2.6855	    -3.1052	    10.4065	
    -2.0981	     4.0283	     6.7139	    -9.9030	    12.5046	    -2.1820	    34.5764	    -1.0910	    -1.5945	    12.5885	
    -1.3428	     4.6158	     7.6370	    -8.5602	    13.2599	    -0.6714	    35.1639	     0.5875	     0.3357	    14.6866	
    -0.3357	     5.3711	     8.6441	    -6.8817	    13.8474	     1.0071	    35.5835	     2.4338	     2.7695	    16.7007	
     0.8392	     6.2103	     9.6512	    -4.9515	    14.5187	     2.6855	    35.8353	     4.3640	     5.6229	    18.5471	
     2.0981	     7.2174	    10.7422	    -2.7695	    15.1901	     4.6158	    36.1710	     6.3782	     8.6441	    20.1416	
     3.6087	     8.1406	    11.7493	    -0.2518	    15.8615	     6.5460	    36.4227	     8.3923	    11.5814	    21.6522	
     5.1193	     9.2316	    12.7563	     2.3499	    16.5329	     8.5602	    36.8423	    10.3226	    14.0991	    22.9111	
     6.7139	    10.1547	    13.5117	     4.9515	    17.1204	    10.4904	    37.2620	    12.1689	    16.1972	    23.8342	
     8.0566	    10.8261	    13.8474	     7.3013	    17.2882	    12.1689	    37.5137	    13.6795	    17.7078	    24.4217	
     9.0637	    11.0779	    13.5117	     9.3155	    17.0364	    13.3438	    37.4298	    14.7705	    18.5471	    24.5056	
     9.3994	    10.6583	    12.3367	    10.5743	    15.9454	    13.7634	    36.8423	    15.3580	    18.6310	    24.0021	
     8.8959	     9.3994	    10.2386	    10.9100	    14.0152	    13.4277	    35.5835	    15.1901	    17.8757	    22.8271	
     7.6370	     7.4692	     7.2174	    10.3226	    11.2457	    12.2528	    33.4854	    14.3509	    16.4490	    21.0648	
     5.7068	     4.9515	     3.6926	     9.0637	     7.8888	    10.5743	    31.0516	    13.1760	    14.5187	    18.9667	
     3.4409	     2.2659	    -0.0839	     7.6370	     4.5319	     8.9798	    28.3661	    12.0010	    12.7563	    17.0364	
     1.2589	    -0.1678	    -3.4409	     6.4621	     1.5945	     7.7209	    26.1002	    11.1618	    11.2457	    15.5258	
    -0.5875	    -2.0142	    -6.1264	     5.8746	    -0.5875	     7.3013	    24.4217	    10.9100	    10.4065	    14.6866	
    -1.8463	    -3.1891	    -7.8888	     5.8746	    -1.9302	     7.7209	    23.4985	    11.2457	    10.0708	    14.5187	
    -2.6016	    -3.6926	    -8.8120	     6.3782	    -2.2659	     8.7280	    23.2468	    11.9171	    10.2386	    14.7705	
    -2.9373	    -3.6926	    -9.0637	     7.2174	    -2.0142	    10.0708	    23.5825	    12.7563	    10.5743	    15.2740	
    -2.8534	    -3.3569	    -8.8959	     8.0566	    -1.2589	    11.4975	    24.2538	    13.4277	    10.9940	    15.7776	
    -2.6855	    -3.0212	    -8.5602	     8.8959	    -0.4196	    12.6724	    25.0092	    13.9313	    11.2457	    16.1972	
    -2.4338	    -2.6855	    -8.2245	     9.4833	     0.3357	    13.4277	    25.5966	    14.0152	    11.4136	    16.4490	
    -2.2659	    -2.5177	    -8.0566	     9.9030	     1.0071	    13.6795	    26.1002	    13.5956	    11.3297	    16.4490	
    -2.1820	    -2.5177	    -7.9727	    10.0708	     1.5106	    13.4277	    26.1841	    12.6724	    10.9100	    16.1133	
    -2.1820	    -2.7695	    -8.0566	    10.0708	     1.8463	    12.7563	    25.9323	    11.3297	    10.1547	    15.2740	
    -2.2659	    -3.2730	    -8.3923	     9.8190	     2.0142	    11.7493	    25.1770	     9.6512	     8.9798	    14.0991	
    -2.3499	    -3.8605	    -8.9798	     9.5673	     1.9302	    10.6583	    24.0860	     7.8049	     7.4692	    12.5885	
    -2.3499	    -4.4479	    -9.6512	     9.3155	     1.5945	     9.7351	    22.8271	     5.9586	     6.0425	    11.1618	
    -2.1820	    -4.7836	   -10.4065	     9.2316	     1.0071	     9.1476	    21.6522	     4.5319	     4.8676	    10.0708	
    -1.5945	    -4.9515	   -10.9940	     9.3155	     0.3357	     9.1476	    20.6451	     3.6087	     4.2801	     9.5673	
    -0.5875	    -4.6997	   -11.4975	     9.5673	    -0.1678	     9.6512	    20.1416	     3.4409	     4.2801	     9.8190	
     0.8392	    -4.1962	   -11.7493	     9.9869	    -0.5035	    10.4904	    20.0577	     4.0283	     4.8676	    10.7422	
     2.4338	    -3.3569	   -11.6653	    10.3226	    -0.5035	    11.4975	    20.5612	     5.0354	     5.9586	    12.2528	
     4.3640	    -2.1820	   -11.0779	    10.7422	    -0.0839	    12.5046	    21.4844	     6.5460	     7.4692	    14.2670	
     6.4621	    -0.7553	    -9.9869	    11.1618	     0.7553	    13.4277	    22.9950	     8.3084	     9.2316	    16.6168	
     8.6441	     0.9232	    -8.3923	    11.5814	     1.9302	    14.2670	    24.9252	    10.1547	    11.2457	    19.1345	
    10.7422	     2.6855	    -6.3782	    12.0010	     3.4409	    14.9384	    27.1072	    12.0010	    13.1760	    21.5683	
    12.7563	     4.5319	    -4.1962	    12.4207	     5.0354	    15.6097	    29.3732	    13.5956	    15.0223	    23.8342	
    14.3509	     6.2943	    -1.9302	    12.7563	     6.6299	    16.0294	    31.5552	    14.9384	    16.4490	    25.7645	
    15.6097	     7.8049	     0.2518	    13.1760	     8.1406	    16.2811	    33.4854	    15.9454	    17.3721	    27.1912	
    16.4490	     9.0637	     2.1820	    13.4277	     9.3994	    16.3651	    35.0800	    16.3651	    17.7917	    28.1143	
    16.9525	     9.9869	     3.8605	    13.6795	    10.4065	    16.1133	    36.3388	    16.3651	    17.6239	    28.5339	
    17.0364	    10.5743	     5.2872	    13.6795	    11.1618	    15.6937	    37.1780	    15.8615	    16.9525	    28.3661	
    16.8686	    10.9940	     6.2943	    13.4277	    11.5814	    14.8544	    37.6816	    14.8544	    15.8615	    27.6947	
    16.5329	    11.0779	     7.1335	    12.9242	    11.7493	    13.9313	    37.8494	    13.5956	    14.5187	    26.6037	
    16.1133	    11.0779	     7.7209	    12.2528	    11.7493	    12.7563	    37.8494	    12.0010	    13.1760	    25.3448	
    15.6097	    10.9940	     8.1406	    11.4136	    11.6653	    11.5814	    37.6816	    10.4904	    11.8332	    23.9182	
    15.3580	    11.0779	     8.5602	    10.7422	    11.6653	    10.4904	    37.5137	     8.9798	    10.6583	    22.5754	
    15.3580	    11.3297	     9.1476	    10.3226	    11.9171	     9.7351	    37.5977	     7.8888	     9.7351	    21.4005	
    15.6937	    11.8332	     9.8190	    10.0708	    12.5046	     9.2316	    37.9333	     7.1335	     9.1476	    20.6451	
    16.1133	    12.5885	    10.6583	    10.0708	    13.5117	     8.9798	    38.6047	     6.7139	     8.8959	    20.3094	
    16.6168	    13.4277	    11.5814	    10.1547	    14.7705	     8.8959	    39.6957	     6.6299	     8.8120	    20.3094	
    17.0364	    14.3509	    12.5046	    10.3226	    16.3651	     8.9798	    41.0385	     6.7978	     8.8959	    20.8130	
    17.3721	    15.3580	    13.5117	    10.4904	    18.1274	     9.0637	    42.5491	     7.1335	     9.1476	    21.6522	
    17.7078	    16.4490	    14.6027	    10.6583	    20.1416	     9.3155	    44.3115	     7.5531	     9.6512	    22.9111	
    18.1274	    17.7078	    15.8615	    10.8261	    22.3236	     9.7351	    46.3257	     8.2245	    10.4065	    24.4217	
    18.8828	    19.1345	    17.3721	    11.1618	    24.5895	    10.2386	    48.4238	     8.8959	    11.4975	    26.0162	
    19.9738	    20.8130	    18.9667	    11.4975	    26.8555	    10.9100	    50.5219	     9.5673	    12.7563	    27.7786	
    21.2326	    22.4915	    20.5612	    11.9171	    29.0375	    11.4975	    52.5360	    10.0708	    13.9313	    29.2892	
    22.6593	    24.1699	    22.1558	    12.2528	    30.9677	    11.9171	    54.2145	    10.1547	    14.9384	    30.3802	
    24.0021	    25.5966	    23.5825	    12.3367	    32.4783	    12.0850	    55.5573	     9.9030	    15.3580	    30.8838	
    25.0092	    26.6037	    24.5895	    12.2528	    33.4854	    11.8332	    56.2286	     9.0637	    15.1062	    30.6320	
    25.5127	    26.9394	    25.0092	    11.8332	    33.7372	    11.1618	    56.2286	     7.8888	    13.9313	    29.3732	
    25.0931	    26.4359	    24.7574	    10.9940	    33.2336	     9.9869	    55.4733	     6.2943	    12.0010	    27.1072	
    23.7503	    24.9252	    23.6664	     9.7351	    31.8069	     8.3084	    53.7109	     4.5319	     9.3155	    23.7503	
    21.5683	    22.5754	    21.9040	     8.0566	    29.4571	     6.1264	    51.1932	     2.6855	     6.1264	    19.6381	
    18.8828	    19.7220	    19.8059	     6.2103	    26.6037	     3.6087	    48.0881	     0.8392	     2.9373	    15.1901	
    15.8615	    16.7007	    17.5400	     4.2801	    23.4985	     1.0910	    44.8990	    -0.8392	     0.0000	    10.8261	
    13.0920	    13.9313	    15.4419	     2.4338	    20.4773	    -1.2589	    41.8777	    -2.4338	    -2.4338	     7.2174	
    10.6583	    11.4975	    13.5956	     0.8392	    17.9596	    -3.2730	    39.3600	    -3.7766	    -4.1122	     4.4479	
     8.7280	     9.6512	    12.1689	    -0.5035	    15.9454	    -4.8676	    37.4298	    -4.6997	    -4.9515	     2.7695	
     7.4692	     8.3084	    11.2457	    -1.4267	    14.6027	    -5.9586	    36.0870	    -5.2872	    -5.1193	     2.2659	
     6.7139	     7.5531	    10.6583	    -2.0142	    13.8474	    -6.5460	    35.4156	    -5.5389	    -4.6158	     2.6016	
     6.3782	     7.2174	    10.4065	    -2.2659	    13.8474	    -6.7139	    35.2478	    -5.3711	    -3.6926	     3.6087	
     6.3782	     7.3013	    10.4904	    -2.2659	    14.4348	    -6.5460	    35.4156	    -5.0354	    -2.6855	     5.1193	
     6.7139	     7.6370	    10.9100	    -2.0981	    15.5258	    -6.1264	    36.0031	    -4.4479	    -1.5945	     6.8817	
     7.2174	     8.1406	    11.4975	    -1.8463	    16.9525	    -5.5389	    36.7584	    -3.6926	    -0.5875	     8.6441	
     7.8049	     8.8120	    12.1689	    -1.4267	    18.4631	    -4.6997	    37.6816	    -2.7695	     0.4196	    10.4904	
     8.5602	     9.5673	    12.8403	    -0.8392	    19.8059	    -3.7766	    38.6047	    -1.8463	     1.4267	    12.1689	
     9.3155	    10.2386	    13.4277	    -0.1678	    20.8969	    -2.8534	    39.4440	    -0.8392	     2.4338	    13.5956	
     9.9869	    10.9100	    13.8474	     0.4196	    21.6522	    -2.0142	    40.0314	    -0.0839	     3.1891	    14.6027	
    10.6583	    11.2457	    13.9313	     1.0910	    22.0718	    -1.3428	    40.0314	     0.5035	     3.7766	    15.1062	
    11.0779	    11.3297	    13.5956	     1.5106	    21.9879	    -1.0071	    39.3600	     0.7553	     3.9444	    14.9384	
    11.1618	    10.9940	    12.7563	     1.6785	    21.4005	    -1.0910	    37.8494	     0.6714	     3.7766	    14.1830	
    10.9940	    10.2386	    11.3297	     1.5945	    20.2255	    -1.4267	    35.4996	     0.1678	     3.2730	    12.9242	
    10.4904	     9.0637	     9.5673	     1.4267	    18.6310	    -2.0981	    32.6462	    -0.5875	     2.5177	    11.3297	
     9.6512	     7.6370	     7.4692	     1.0910	    16.7007	    -2.8534	    29.4571	    -1.4267	     1.6785	     9.6512	
     8.6441	     6.1264	     5.2032	     0.7553	    14.5187	    -3.6087	    26.1841	    -2.1820	     1.0071	     8.1406	
     7.4692	     4.4479	     3.0212	     0.5875	    12.1689	    -4.1962	    23.0789	    -2.9373	     0.5875	     6.8817	
     6.0425	     2.7695	     0.8392	     0.5035	     9.6512	    -4.6158	    20.1416	    -3.5248	     0.3357	     5.9586	
     4.4479	     1.0071	    -1.2589	     0.5035	     7.1335	    -4.6997	    17.3721	    -3.9444	     0.2518	     5.3711	
     2.6855	    -0.7553	    -3.2730	     0.6714	     4.6158	    -4.4479	    15.0223	    -4.1962	     0.5035	     5.1193	
     1.0071	    -2.3499	    -5.0354	     0.9232	     2.3499	    -3.8605	    13.0081	    -3.9444	     0.9232	     5.3711	
    -0.3357	    -3.6926	    -6.2943	     1.4267	     0.5035	    -2.7695	    11.4975	    -3.1052	     1.8463	     6.1264	
    -1.3428	    -4.6158	    -6.9656	     2.1820	    -0.7553	    -1.3428	    10.6583	    -1.5945	     3.1891	     7.3853	
    -1.7624	    -4.9515	    -6.8817	     3.1891	    -1.2589	     0.5035	    10.4065	     0.5035	     4.9515	     8.8959	
    -1.6785	    -4.8676	    -6.2103	     4.4479	    -1.2589	     2.5177	    10.8261	     3.0212	     6.8817	    10.6583	
    -1.1749	    -4.2801	    -5.0354	     5.8746	    -0.8392	     4.6997	    11.5814	     5.6229	     8.8959	    12.3367	
    -0.4196	    -3.4409	    -3.6087	     7.5531	    -0.1678	     6.9656	    12.5046	     8.2245	    10.8261	    13.8474	
     0.6714	    -2.3499	    -2.0981	     9.3994	     0.5035	     9.3155	    13.5956	    10.7422	    12.6724	    15.2740	
     1.9302	    -1.0910	    -0.6714	    11.4136	     1.2589	    11.5814	    14.6866	    13.0081	    14.4348	    16.6168	
     3.4409	     0.3357	     0.4196	    13.6795	     2.0142	    14.0152	    15.6937	    15.1901	    16.1972	    17.9596	
     5.0354	     1.6785	     1.2589	    16.0294	     2.6855	    16.3651	    16.7007	    17.2882	    18.0435	    19.2184	
     6.6299	     3.1052	     1.6785	    18.3792	     3.2730	    18.5471	    17.5400	    19.3024	    19.8898	    20.3094	
     8.1406	     4.2801	     1.7624	    20.5612	     3.6926	    20.5612	    18.0435	    21.1487	    21.4005	    21.0648	
     9.3994	     5.1193	     1.3428	    22.2397	     3.6926	    22.1558	    18.1274	    22.5754	    22.4915	    21.2326	
    10.0708	     5.2872	     0.2518	    23.3307	     3.0212	    22.9950	    17.3721	    23.1628	    22.6593	    20.7291	
     9.9869	     4.5319	    -1.6785	    23.4985	     1.4267	    22.9111	    15.6937	    22.8271	    21.9040	    19.3863	
     8.8120	     2.8534	    -4.6158	    22.7432	    -1.1749	    21.9040	    13.0081	    21.5683	    20.0577	    17.2043	
     6.7139	     0.0839	    -8.3923	    21.1487	    -4.7836	    20.0577	     9.3994	    19.3863	    17.3721	    14.3509	
     3.8605	    -3.3569	   -12.8403	    18.9667	    -9.0637	    17.7917	     5.2872	    16.7007	    14.3509	    11.2457	
     0.6714	    -7.2174	   -17.3721	    16.6168	   -13.6795	    15.2740	     1.0071	    13.9313	    11.2457	     8.3084	
    -2.5177	   -10.9940	   -21.6522	    14.5187	   -18.2114	    13.0081	    -2.8534	    11.4136	     8.5602	     5.8746	
    -5.5389	   -14.5187	   -25.4288	    12.7563	   -22.2397	    11.1618	    -6.0425	     9.3994	     6.5460	     4.2801	
    -8.2245	   -17.4561	   -28.5339	    11.6653	   -25.5127	     9.9869	    -8.3084	     8.1406	     5.3711	     3.6087	
   -10.4065	   -19.8898	   -30.7999	    11.2457	   -27.9465	     9.3994	    -9.7351	     7.5531	     5.0354	     3.7766	
   -12.1689	   -21.6522	   -32.3105	    11.4975	   -29.4571	     9.4833	   -10.3226	     7.7209	     5.4550	     4.7836	
   -13.3438	   -22.8271	   -33.1497	    12.4207	   -29.9606	    10.1547	   -10.1547	     8.4763	     6.4621	     6.3782	
   -14.0152	   -23.4146	   -33.3176	    13.7634	   -29.7089	    11.1618	    -9.5673	     9.5673	     7.8888	     8.3084	
   -14.2670	   -23.5825	   -32.9819	    15.6097	   -28.7018	    12.5885	    -8.6441	    10.9940	     9.3994	    10.4065	
   -13.9313	   -23.2468	   -32.3105	    17.7078	   -27.3590	    14.0991	    -7.7209	    12.4207	    10.9940	    12.4207	
   -13.2599	   -22.6593	   -31.4713	    19.9738	   -26.0162	    15.7776	    -6.8817	    13.9313	    12.4207	    14.0991	
   -12.4207	   -21.9040	   -30.7159	    22.1558	   -25.0931	    17.4561	    -6.5460	    15.2740	    13.5956	    15.3580	
   -11.4136	   -21.1487	   -30.2963	    24.0860	   -24.7574	    18.8828	    -6.6299	    16.2811	    14.3509	    15.9454	
   -10.3226	   -20.4773	   -30.1285	    25.4288	   -25.1770	    19.8059	    -7.3853	    16.9525	    14.6866	    15.7776	
    -9.3994	   -20.0577	   -30.3802	    26.1002	   -26.1841	    20.3094	    -8.6441	    17.1204	    14.4348	    14.9384	
    -8.5602	   -19.7220	   -30.8838	    26.1002	   -27.6108	    20.2255	   -10.3226	    16.8686	    13.7634	    13.5956	
    -7.7209	   -19.4702	   -31.4713	    25.5966	   -29.0375	    19.7220	   -12.0850	    16.4490	    12.9242	    12.0010	
    -6.7978	   -19.0506	   -31.8069	    24.7574	   -30.2124	    18.8828	   -13.6795	    16.1133	    12.2528	    10.4904	
    -5.7068	   -18.4631	   -31.8909	    23.8342	   -30.7999	    18.1274	   -14.9384	    15.9454	    12.0850	     9.3155	
    -4.3640	   -17.5400	   -31.4713	    23.0789	   -30.6320	    17.3721	   -15.6097	    16.0294	    12.4207	     8.7280	
    -2.7695	   -16.3651	   -30.5481	    22.5754	   -29.7089	    16.9525	   -15.7776	    16.5329	    13.4277	     8.6441	
    -1.0071	   -14.8544	   -29.2892	    22.4075	   -28.2822	    16.8686	   -15.3580	    17.2882	    14.7705	     9.0637	
     0.9232	   -13.0081	   -27.6947	    22.4915	   -26.3519	    17.0364	   -14.4348	    18.1274	    16.4490	    10.0708	
     2.9373	   -10.9940	   -25.7645	    22.9950	   -24.1699	    17.5400	   -12.9242	    19.1345	    18.2953	    11.4975	
     5.0354	    -8.7280	   -23.4985	    23.7503	   -21.8201	    18.2953	   -10.9100	    20.1416	    20.0577	    13.2599	
     7.1335	    -6.3782	   -21.0648	    24.6735	   -19.3863	    19.2184	    -8.5602	    21.2326	    21.8201	    15.4419	
     9.0637	    -3.9444	   -18.4631	    25.6805	   -16.8686	    20.3094	    -5.9586	    22.2397	    23.5825	    17.8757	
    10.8261	    -1.5945	   -15.8615	    26.6876	   -14.3509	    21.4005	    -3.2730	    23.0789	    25.0092	    20.3094	
    12.2528	     0.4196	   -13.3438	    27.6108	   -12.0010	    22.3236	    -0.6714	    23.7503	    26.2680	    22.5754	
    13.1760	     2.1820	   -10.9940	    28.1982	    -9.9869	    22.8271	     1.7624	    24.0860	    27.1072	    24.4217	
    13.6795	     3.5248	    -8.9798	    28.6179	    -8.2245	    23.0789	     3.7766	    24.0021	    27.6108	    25.8484	
    13.7634	     4.6158	    -7.2174	    28.6179	    -6.7978	    22.8271	     5.3711	    23.6664	    27.6947	    26.6876	
    13.6795	     5.3711	    -5.7068	    28.2822	    -5.7068	    22.3236	     6.7139	    22.9111	    27.2751	    26.9394	
    13.6795	     6.1264	    -4.2801	    27.6108	    -4.7836	    21.4844	     7.7209	    21.8201	    26.5198	    26.7715	
    14.0152	     6.9656	    -2.8534	    26.7715	    -3.7766	    20.6451	     8.8120	    20.6451	    25.5127	    26.2680	
    14.6866	     8.0566	    -1.1749	    25.7645	    -2.6016	    20.0577	     9.9869	    19.4702	    24.4217	    25.5966	
    15.6937	     9.3155	     0.6714	    24.6735	    -1.2589	    19.8059	    11.4136	    18.3792	    23.3307	    25.0092	
    16.9525	    10.6583	     2.6016	    23.6664	     0.3357	    19.8898	    12.9242	    17.5400	    22.4075	    24.6735	
    18.2114	    12.0850	     4.6158	    22.6593	     2.0142	    20.1416	    14.5187	    16.7847	    21.5683	    24.5895	
    19.3863	    13.2599	     6.6299	    21.7361	     3.6087	    20.3094	    16.1133	    16.0294	    20.9808	    24.7574	
    20.3934	    14.3509	     8.4763	    20.8969	     5.1193	    20.3094	    17.6239	    15.2740	    20.3934	    25.1770	
    21.1487	    15.1901	    10.1547	    20.0577	     6.4621	    19.8898	    19.1345	    14.3509	    19.9738	    25.6805	
    21.6522	    15.8615	    11.5814	    19.2184	     7.7209	    19.2184	    20.4773	    13.0920	    19.5541	    26.1841	
    21.9879	    16.3651	    12.7563	    18.3792	     8.7280	    18.2953	    21.8201	    11.5814	    19.1345	    26.5198	
    22.0718	    16.7847	    13.5956	    17.3721	     9.6512	    17.1204	    22.9950	     9.9030	    18.5471	    26.6037	
    21.9879	    16.9525	    14.0991	    16.2811	    10.4065	    15.8615	    24.0860	     8.2245	    17.6239	    26.4359	
    21.7361	    17.0364	    14.2670	    15.1062	    10.9940	    14.6866	    25.0931	     6.7139	    16.5329	    26.0162	
    21.5683	    17.1204	    14.0991	    14.0152	    11.4975	    13.5956	    26.0162	     5.3711	    15.3580	    25.4288	
    21.3165	    17.2043	    13.8474	    13.0920	    11.8332	    12.6724	    26.7715	     4.6158	    14.3509	    24.9252	
    21.3165	    17.4561	    13.5117	    12.5046	    12.0850	    12.0850	    27.3590	     4.4479	    13.8474	    24.5895	
    21.4844	    17.8757	    13.2599	    12.3367	    12.2528	    11.8332	    27.7786	     5.2032	    14.0152	    24.5895	
    21.8201	    18.4631	    13.0920	    12.5885	    12.2528	    12.0010	    27.9465	     6.5460	    14.9384	    24.8413	
    22.4915	    19.2184	    13.0920	    13.0920	    12.0850	    12.2528	    27.9465	     8.2245	    16.3651	    25.1770	
    23.2468	    20.0577	    13.3438	    13.7634	    11.8332	    12.6724	    27.7786	     9.9030	    17.7917	    25.4288	
    24.0860	    20.8130	    13.5117	    14.5187	    11.4975	    13.0081	    27.3590	    11.3297	    19.0506	    25.5127	
    24.9252	    21.5683	    13.6795	    15.1901	    10.9940	    13.1760	    26.7715	    12.3367	    19.8059	    25.1770	
    25.5966	    22.0718	    13.7634	    15.6937	    10.3226	    13.3438	    26.1002	    13.0081	    20.1416	    24.3378	
    26.1002	    22.4075	    13.6795	    16.1133	     9.6512	    13.3438	    25.2609	    13.4277	    19.9738	    23.2468	
    26.3519	    22.4915	    13.5117	    16.3651	     9.0637	    13.2599	    24.5056	    13.6795	    19.6381	    21.9879	
    26.4359	    22.4915	    13.2599	    16.4490	     8.5602	    13.0920	    23.7503	    13.7634	    19.0506	    20.7291	
    26.3519	    22.3236	    13.0081	    16.2811	     8.2245	    12.7563	    23.0789	    13.6795	    18.3792	    19.4702	
    26.1841	    22.0718	    12.8403	    15.8615	     8.2245	    12.2528	    22.5754	    13.5117	    17.6239	    18.2953	
    25.8484	    21.6522	    12.5885	    15.2740	     8.6441	    11.7493	    22.3236	    13.1760	    16.7847	    17.4561	
    25.3448	    21.2326	    12.5046	    14.5187	     9.5673	    11.0779	    22.4075	    12.9242	    16.1133	    16.8686	
    24.7574	    20.7291	    12.5885	    13.7634	    10.9100	    10.5743	    22.7432	    12.5885	    15.4419	    16.7007	
    24.0021	    20.3094	    12.6724	    13.0081	    12.4207	    10.1547	    23.4985	    12.4207	    15.1062	    16.8686	
    23.2468	    19.8059	    12.7563	    12.4207	    13.9313	     9.8190	    24.3378	    12.4207	    14.8544	    17.2882	
    22.4915	    19.2184	    12.6724	    11.9171	    15.1062	     9.6512	    25.2609	    12.5046	    14.8544	    17.8757	
    21.7361	    18.6310	    12.5885	    11.4975	    16.0294	     9.6512	    26.1841	    12.7563	    15.0223	    18.5471	
    20.8969	    18.0435	    12.4207	    11.3297	    16.4490	     9.6512	    26.9394	    13.0081	    15.1901	    19.0506	
    20.1416	    17.3721	    12.0850	    11.1618	    16.4490	     9.7351	    27.3590	    13.0920	    15.2740	    19.3024	
    19.2184	    16.6168	    11.4975	    10.9940	    16.0294	     9.6512	    27.4429	    13.0081	    15.1901	    19.1345	
    18.0435	    15.6937	    10.7422	    10.9100	    15.1062	     9.4833	    27.0233	    12.6724	    14.9384	    18.5471	
    16.5329	    14.5187	     9.6512	    10.7422	    13.5956	     9.0637	    26.1002	    12.0850	    14.4348	    17.5400	
    14.8544	    13.0920	     8.3084	    10.4904	    11.6653	     8.4763	    24.6735	    11.3297	    13.7634	    16.2811	
    12.9242	    11.5814	     6.8817	    10.2386	     9.4833	     7.8049	    23.0789	    10.4904	    13.0920	    15.0223	
    11.0779	    10.0708	     5.6229	     9.9030	     7.4692	     7.0496	    21.4844	     9.7351	    12.6724	    13.8474	
     9.3994	     8.7280	     4.5319	     9.6512	     5.8746	     6.2943	    20.0577	     9.0637	    12.3367	    13.0081	
     8.1406	     7.6370	     3.7766	     9.2316	     4.7836	     5.6229	    19.1345	     8.4763	    12.3367	    12.5885	
     7.2174	     6.7139	     3.2730	     8.8959	     4.3640	     5.0354	    18.6310	     8.1406	    12.4207	    12.5046	
     6.5460	     6.0425	     2.8534	     8.3923	     4.4479	     4.5319	    18.4631	     7.8888	    12.7563	    12.7563	
     6.1264	     5.4550	     2.6855	     7.8049	     4.9515	     4.1962	    18.6310	     7.8049	    13.1760	    13.3438	
     5.7907	     5.0354	     2.6016	     7.2174	     5.7068	     3.9444	    19.2184	     7.9727	    13.6795	    14.1830	
     5.5389	     4.6158	     2.6016	     6.7978	     6.7139	     3.9444	    20.1416	     8.3923	    14.3509	    15.3580	
     5.2872	     4.3640	     2.9373	     6.4621	     7.8049	     4.1962	    21.4844	     9.1476	    15.2740	    16.8686	
     5.2032	     4.2801	     3.4409	     6.5460	     9.0637	     4.8676	    23.1628	    10.1547	    16.1972	    18.5471	
     5.1193	     4.2801	     4.1962	     6.8817	    10.4904	     5.7907	    25.0931	    11.4136	    17.2043	    20.3094	
     5.0354	     4.4479	     5.1193	     7.6370	    11.9171	     6.9656	    27.1912	    12.7563	    18.0435	    22.0718	
     5.0354	     4.7836	     6.1264	     8.7280	    13.3438	     8.3084	    29.2892	    14.1830	    18.7988	    23.7503	
     5.0354	     5.1193	     7.3013	     9.9869	    14.7705	     9.8190	    31.3034	    15.6097	    19.4702	    25.2609	
     5.0354	     5.6229	     8.3923	    11.4136	    16.0294	    11.2457	    33.0658	    17.0364	    20.0577	    26.7715	
     4.9515	     5.9586	     9.3155	    12.8403	    16.9525	    12.5885	    34.4086	    18.5471	    20.7291	    28.0304	
     4.6997	     6.0425	     9.9030	    14.0152	    17.2882	    13.5956	    35.0800	    19.8059	    21.2326	    28.9536	
     3.9444	     5.6229	     9.8190	    14.7705	    16.8686	    14.0991	    34.9960	    20.6451	    21.4844	    29.2892	
     2.5177	     4.4479	     8.8959	    14.9384	    15.4419	    13.8474	    33.9050	    20.6451	    20.9808	    28.7018	
     0.2518	     2.4338	     6.8817	    14.3509	    13.0081	    12.8403	    31.7230	    19.6381	    19.4702	    26.9394	
    -2.8534	    -0.5035	     3.8605	    13.0081	     9.5673	    10.9100	    28.4500	    17.4561	    17.0364	    24.0021	
    -6.7139	    -4.2801	    -0.0839	    10.9100	     5.2032	     8.3084	    24.3378	    14.2670	    13.6795	    20.1416	
   -10.9940	    -8.4763	    -4.5319	     8.4763	     0.3357	     5.3711	    19.7220	    10.4065	    10.0708	    15.8615	
   -15.2740	   -12.7563	    -8.9798	     5.9586	    -4.4479	     2.5177	    15.2740	     6.5460	     6.4621	    11.6653	
[Epoch Header]
[Trial Type]	23
[Accept]	1
[Correct]	0
[RT]	 0.000
[Resp]	0
[Epoch Data]
     6.6299	     4.9515	     4.9515	   -15.8615	    -4.3640	   -11.5814	   -10.2386	   -14.6866	   -14.6027	   -18.4631	
     7.0496	     4.8676	     4.5319	   -15.1062	    -4.3640	   -10.7422	   -10.1547	   -13.0081	   -13.1760	   -17.4561	
     7.4692	     4.8676	     4.1962	   -14.2670	    -3.8605	    -9.7351	    -9.6512	   -10.9940	   -11.0779	   -15.8615	
     7.8049	     5.0354	     4.0283	   -13.4277	    -2.7695	    -8.6441	    -8.7280	    -8.7280	    -8.3923	   -13.8474	
     7.9727	     5.2032	     4.1122	   -12.5885	    -1.1749	    -7.4692	    -7.3853	    -6.2943	    -5.2872	   -11.6653	
     7.8888	     5.3711	     4.1962	   -11.7493	     0.6714	    -6.4621	    -5.8746	    -3.9444	    -2.3499	    -9.4833	
     7.5531	     5.3711	     4.2801	   -10.9940	     2.4338	    -5.5389	    -4.2801	    -1.7624	     0.2518	    -7.3853	
     6.8817	     5.2872	     4.1962	   -10.3226	     3.8605	    -5.0354	    -2.8534	    -0.0839	     2.1820	    -5.5389	
     5.8746	     5.0354	     3.9444	    -9.9030	     4.6997	    -4.7836	    -1.7624	     1.0071	     3.4409	    -4.0283	
     4.7836	     4.6997	     3.4409	    -9.6512	     5.0354	    -4.8676	    -1.0910	     1.6785	     4.1122	    -2.7695	
     3.5248	     4.1962	     2.6855	    -9.6512	     4.6997	    -5.2032	    -1.0071	     2.0142	     4.2801	    -2.0142	
     2.2659	     3.6087	     1.7624	    -9.9030	     3.8605	    -5.7907	    -1.5106	     1.9302	     4.0283	    -1.6785	
     0.9232	     2.7695	     0.5875	   -10.4065	     2.4338	    -6.5460	    -2.5177	     1.7624	     3.4409	    -1.9302	
    -0.3357	     1.8463	    -0.6714	   -11.2457	     0.6714	    -7.3013	    -3.9444	     1.4267	     2.5177	    -2.6855	
    -1.7624	     0.6714	    -2.0142	   -12.4207	    -1.4267	    -8.0566	    -5.7907	     1.0071	     1.3428	    -4.0283	
    -3.1891	    -0.7553	    -3.4409	   -13.7634	    -3.6926	    -8.5602	    -7.8888	     0.5035	     0.0000	    -5.7907	
    -4.7836	    -2.3499	    -4.7836	   -15.1062	    -5.9586	    -8.8120	   -10.1547	     0.0000	    -1.5106	    -7.9727	
    -6.3782	    -4.1122	    -6.2103	   -16.5329	    -8.1406	    -8.8120	   -12.5046	    -0.6714	    -3.1052	   -10.3226	
    -7.9727	    -5.8746	    -7.5531	   -17.7078	   -10.2386	    -8.7280	   -14.6866	    -1.5106	    -4.6997	   -12.6724	
    -9.3994	    -7.5531	    -8.8120	   -18.7149	   -12.0010	    -8.6441	   -16.6168	    -2.7695	    -6.4621	   -14.8544	
   -10.5743	    -9.0637	    -9.9030	   -19.3863	   -13.5117	    -8.6441	   -18.2114	    -4.1962	    -8.1406	   -16.7007	
   -11.4136	   -10.3226	   -10.8261	   -19.7220	   -14.6866	    -8.7280	   -19.4702	    -5.7907	    -9.6512	   -18.0435	
   -12.0010	   -11.2457	   -11.4136	   -19.7220	   -15.5258	    -8.8120	   -20.2255	    -7.3013	   -10.9100	   -18.8828	
   -12.3367	   -11.9171	   -11.8332	   -19.5541	   -16.1133	    -8.8120	   -20.6451	    -8.7280	   -11.9171	   -19.1345	
   -12.5046	   -12.2528	   -12.0850	   -19.1345	   -16.5329	    -8.8120	   -20.5612	    -9.9869	   -12.5885	   -18.9667	
   -12.5046	   -12.3367	   -12.1689	   -18.7149	   -16.6168	    -8.7280	   -20.2255	   -11.0779	   -13.0920	   -18.3792	
   -12.5046	   -12.2528	   -12.0850	   -18.2114	   -16.5329	    -8.7280	   -19.5541	   -11.9171	   -13.4277	   -17.5400	
   -12.4207	   -11.9171	   -11.8332	   -17.7078	   -16.2811	    -8.7280	   -18.7149	   -12.6724	   -13.7634	   -16.5329	
   -12.2528	   -11.4975	   -11.5814	   -17.3721	   -15.9454	    -8.8120	   -17.7917	   -13.4277	   -14.0991	   -15.6937	
   -12.0850	   -11.0779	   -11.4136	   -17.2882	   -15.5258	    -9.0637	   -17.0364	   -14.1830	   -14.5187	   -15.0223	
   -11.9171	   -10.5743	   -11.2457	   -17.3721	   -15.3580	    -9.4833	   -16.4490	   -14.9384	   -15.0223	   -14.6027	
   -11.8332	   -10.1547	   -11.3297	   -17.6239	   -15.3580	    -9.9869	   -16.1133	   -15.6097	   -15.6097	   -14.5187	
   -11.9171	    -9.9030	   -11.4975	   -17.9596	   -15.5258	   -10.6583	   -16.1972	   -16.2811	   -16.1972	   -14.7705	
   -12.0010	    -9.8190	   -11.8332	   -18.4631	   -15.9454	   -11.3297	   -16.4490	   -16.7007	   -16.6168	   -15.1901	
   -12.2528	    -9.9030	   -12.1689	   -18.8828	   -16.2811	   -11.9171	   -16.8686	   -16.9525	   -16.9525	   -15.7776	
   -12.6724	   -10.0708	   -12.5885	   -19.2184	   -16.6168	   -12.4207	   -17.2882	   -17.0364	   -17.1204	   -16.3651	
   -13.0920	   -10.3226	   -13.0081	   -19.4702	   -16.7847	   -12.7563	   -17.7917	   -16.9525	   -17.2882	   -17.0364	
   -13.7634	   -10.7422	   -13.3438	   -19.6381	   -16.9525	   -13.0081	   -18.2114	   -16.8686	   -17.2882	   -17.6239	
   -14.5187	   -11.2457	   -13.6795	   -19.6381	   -17.1204	   -13.1760	   -18.5471	   -16.7007	   -17.2882	   -18.1274	
   -15.2740	   -11.7493	   -13.9313	   -19.6381	   -17.1204	   -13.2599	   -18.7988	   -16.7007	   -17.2043	   -18.3792	
   -16.1133	   -12.2528	   -14.0991	   -19.4702	   -17.1204	   -13.2599	   -18.7988	   -16.6168	   -17.1204	   -18.2953	
   -16.8686	   -12.6724	   -14.0152	   -19.3024	   -16.9525	   -13.1760	   -18.6310	   -16.6168	   -16.8686	   -17.9596	
   -17.3721	   -12.8403	   -13.7634	   -19.0506	   -16.6168	   -12.9242	   -18.2114	   -16.4490	   -16.6168	   -17.2043	
   -17.7078	   -12.8403	   -13.1760	   -18.7149	   -16.1133	   -12.6724	   -17.6239	   -16.1133	   -16.3651	   -16.2811	
   -17.7078	   -12.5885	   -12.4207	   -18.2953	   -15.4419	   -12.2528	   -16.7847	   -15.6097	   -16.1133	   -15.1901	
   -17.5400	   -12.0850	   -11.4975	   -17.7917	   -14.7705	   -11.6653	   -15.9454	   -15.0223	   -15.8615	   -14.0152	
   -17.2043	   -11.4136	   -10.5743	   -17.2043	   -14.0152	   -11.0779	   -14.9384	   -14.2670	   -15.6937	   -12.9242	
   -16.7007	   -10.5743	    -9.6512	   -16.5329	   -13.4277	   -10.3226	   -14.0991	   -13.5117	   -15.6937	   -12.0850	
   -16.1133	    -9.8190	    -8.8959	   -15.6937	   -13.0081	    -9.4833	   -13.2599	   -12.6724	   -15.6937	   -11.4975	
   -15.4419	    -8.9798	    -8.2245	   -14.7705	   -12.8403	    -8.6441	   -12.6724	   -11.9171	   -15.8615	   -11.0779	
   -14.6866	    -8.1406	    -7.7209	   -13.7634	   -12.8403	    -7.8049	   -12.2528	   -11.0779	   -15.9454	   -10.9940	
   -13.7634	    -7.2174	    -7.2174	   -12.5885	   -13.1760	    -7.0496	   -12.0010	   -10.4065	   -15.9454	   -11.1618	
   -12.5885	    -6.2943	    -6.7139	   -11.4975	   -13.6795	    -6.3782	   -12.0010	    -9.7351	   -15.7776	   -11.4136	
   -11.0779	    -5.3711	    -6.2103	   -10.3226	   -14.2670	    -5.7907	   -12.1689	    -9.2316	   -15.2740	   -11.7493	
    -9.3994	    -4.3640	    -5.7907	    -9.2316	   -15.0223	    -5.2872	   -12.5046	    -8.8120	   -14.6027	   -12.1689	
    -7.6370	    -3.4409	    -5.4550	    -8.2245	   -15.6097	    -4.9515	   -13.0920	    -8.3923	   -13.7634	   -12.5885	
    -5.7907	    -2.6016	    -5.0354	    -7.1335	   -15.9454	    -4.6158	   -13.7634	    -8.0566	   -13.0081	   -13.0920	
    -3.9444	    -1.7624	    -4.5319	    -5.9586	   -15.8615	    -4.2801	   -14.4348	    -7.7209	   -12.3367	   -13.5956	
    -2.1820	    -1.0071	    -3.8605	    -4.7836	   -15.1062	    -3.8605	   -14.9384	    -7.3013	   -11.7493	   -14.0152	
    -0.5875	    -0.2518	    -3.1052	    -3.5248	   -13.7634	    -3.2730	   -15.3580	    -6.8817	   -11.2457	   -14.3509	
     0.8392	     0.2518	    -2.2659	    -2.2659	   -12.1689	    -2.5177	   -15.6097	    -6.2943	   -10.6583	   -14.5187	
     1.9302	     0.6714	    -1.6785	    -1.0910	   -10.4065	    -1.5945	   -15.6097	    -5.6229	   -10.0708	   -14.4348	
     2.6855	     0.8392	    -1.1749	    -0.0839	    -8.8120	    -0.5875	   -15.3580	    -4.8676	    -9.5673	   -14.0152	
     3.2730	     0.9232	    -0.9232	     0.8392	    -7.3853	     0.5035	   -14.6866	    -3.9444	    -8.8959	   -13.3438	
     3.7766	     0.9232	    -0.8392	     1.6785	    -6.1264	     1.6785	   -13.7634	    -2.8534	    -8.3084	   -12.4207	
     4.1962	     1.0071	    -0.7553	     2.4338	    -5.1193	     2.7695	   -12.5885	    -1.6785	    -7.6370	   -11.3297	
     4.5319	     1.1749	    -0.8392	     3.1052	    -4.4479	     3.7766	   -11.3297	    -0.6714	    -7.1335	   -10.0708	
     4.7836	     1.1749	    -1.0071	     3.6926	    -4.0283	     4.6158	   -10.2386	     0.3357	    -6.7139	    -8.8959	
     4.6997	     1.0071	    -1.3428	     4.0283	    -4.0283	     5.2872	    -9.3155	     1.0071	    -6.2943	    -7.8049	
     4.3640	     0.7553	    -1.6785	     4.2801	    -4.2801	     5.7907	    -8.6441	     1.5945	    -5.8746	    -6.7978	
     3.6926	     0.3357	    -2.1820	     4.2801	    -4.6158	     6.1264	    -8.2245	     1.8463	    -5.2872	    -5.9586	
     2.7695	    -0.2518	    -2.6016	     4.1122	    -5.2032	     6.1264	    -8.0566	     1.7624	    -4.6158	    -5.3711	
     1.5945	    -0.8392	    -3.0212	     3.6087	    -5.7068	     5.8746	    -8.2245	     1.2589	    -4.1122	    -5.1193	
     0.5035	    -1.4267	    -3.2730	     2.7695	    -6.2943	     5.2872	    -8.5602	     0.3357	    -3.9444	    -5.2032	
    -0.5875	    -1.9302	    -3.5248	     1.6785	    -6.8817	     4.3640	    -9.0637	    -1.0910	    -4.1962	    -5.7068	
    -1.4267	    -2.3499	    -3.6087	     0.3357	    -7.3853	     3.2730	    -9.6512	    -2.8534	    -4.8676	    -6.5460	
    -2.0981	    -2.5177	    -3.5248	    -1.1749	    -7.7209	     1.9302	   -10.3226	    -4.6997	    -5.7907	    -7.4692	
    -2.5177	    -2.6016	    -3.2730	    -2.9373	    -7.9727	     0.5035	   -10.9100	    -6.5460	    -6.7978	    -8.6441	
    -2.7695	    -2.6016	    -2.9373	    -4.8676	    -8.0566	    -1.0071	   -11.4975	    -8.2245	    -7.8888	    -9.7351	
    -2.9373	    -2.6016	    -2.5177	    -6.8817	    -8.0566	    -2.5177	   -11.8332	    -9.4833	    -8.8120	   -10.8261	
    -3.1891	    -2.5177	    -2.0142	    -8.9798	    -7.8049	    -4.0283	   -12.0850	   -10.4065	    -9.5673	   -11.7493	
    -3.3569	    -2.5177	    -1.4267	   -11.0779	    -7.3853	    -5.4550	   -12.0010	   -10.9100	   -10.1547	   -12.5046	
    -3.6087	    -2.4338	    -0.8392	   -13.2599	    -6.8817	    -6.7139	   -11.8332	   -11.1618	   -10.4065	   -12.8403	
    -3.9444	    -2.4338	    -0.1678	   -15.2740	    -6.1264	    -7.9727	   -11.4136	   -11.2457	   -10.4065	   -12.7563	
    -4.2801	    -2.3499	     0.5035	   -17.1204	    -5.3711	    -8.9798	   -10.7422	   -11.2457	   -10.1547	   -12.3367	
    -4.6997	    -2.2659	     1.0910	   -18.7988	    -4.6158	    -9.8190	    -9.9030	   -11.0779	    -9.7351	   -11.4136	
    -5.2032	    -2.0981	     1.6785	   -20.1416	    -3.8605	   -10.4904	    -9.0637	   -10.7422	    -9.0637	   -10.2386	
    -5.7068	    -2.0981	     2.0981	   -21.1487	    -3.2730	   -10.9100	    -8.0566	   -10.3226	    -8.2245	    -8.8120	
    -6.2103	    -2.0142	     2.2659	   -21.8201	    -2.8534	   -11.1618	    -7.1335	    -9.7351	    -7.3013	    -7.3853	
    -6.6299	    -1.9302	     2.3499	   -22.1558	    -2.6016	   -11.2457	    -6.2103	    -8.9798	    -6.3782	    -5.9586	
    -6.9656	    -1.8463	     2.2659	   -22.2397	    -2.4338	   -11.2457	    -5.4550	    -8.3084	    -5.6229	    -4.8676	
    -7.0496	    -1.6785	     2.2659	   -22.1558	    -2.3499	   -11.2457	    -4.7836	    -7.6370	    -5.0354	    -4.1122	
    -6.7978	    -1.4267	     2.2659	   -21.9040	    -2.2659	   -11.2457	    -4.2801	    -7.3013	    -4.8676	    -3.8605	
    -6.2943	    -1.0910	     2.4338	   -21.7361	    -2.1820	   -11.4136	    -4.0283	    -7.3853	    -5.1193	    -4.1962	
    -5.5389	    -0.7553	     2.5177	   -21.6522	    -2.2659	   -11.8332	    -4.0283	    -7.8049	    -5.9586	    -5.0354	
    -4.6158	    -0.4196	     2.5177	   -21.7361	    -2.6016	   -12.5046	    -4.2801	    -8.8120	    -7.2174	    -6.4621	
    -3.7766	    -0.2518	     2.4338	   -22.1558	    -3.1052	   -13.5117	    -4.7836	   -10.2386	    -8.8120	    -8.1406	
    -3.0212	    -0.1678	     2.1820	   -22.9111	    -3.7766	   -14.7705	    -5.4550	   -12.0010	   -10.7422	   -10.0708	
    -2.3499	    -0.3357	     1.8463	   -23.9182	    -4.6158	   -16.1972	    -6.0425	   -14.0152	   -12.6724	   -11.9171	
    -1.7624	    -0.5035	     1.4267	   -25.1770	    -5.5389	   -17.7078	    -6.6299	   -16.0294	   -14.2670	   -13.4277	
    -1.2589	    -0.6714	     1.1749	   -26.3519	    -6.2943	   -19.0506	    -6.8817	   -17.7917	   -15.3580	   -14.3509	
    -0.6714	    -0.8392	     1.0071	   -27.4429	    -6.7978	   -20.3094	    -6.7978	   -19.3024	   -15.7776	   -14.6027	
    -0.2518	    -0.8392	     1.0910	   -28.2822	    -6.9656	   -21.2326	    -6.3782	   -20.4773	   -15.6097	   -14.1830	
     0.0839	    -0.7553	     1.4267	   -28.7018	    -6.6299	   -21.8201	    -5.5389	   -21.2326	   -14.8544	   -13.1760	
     0.3357	    -0.6714	     2.0142	   -28.6179	    -5.7907	   -21.9879	    -4.3640	   -21.5683	   -13.7634	   -11.5814	
     0.3357	    -0.5035	     2.9373	   -28.1143	    -4.4479	   -21.6522	    -2.9373	   -21.3165	   -12.3367	    -9.7351	
     0.0839	    -0.4196	     3.9444	   -27.1912	    -2.7695	   -20.8969	    -1.4267	   -20.3934	   -10.7422	    -7.7209	
    -0.3357	    -0.4196	     4.9515	   -25.9323	    -1.0071	   -19.6381	     0.0839	   -18.5471	    -9.0637	    -5.7907	
    -0.9232	    -0.5035	     5.7907	   -24.4217	     0.5875	   -17.7917	     1.3428	   -15.8615	    -7.3853	    -3.9444	
    -1.6785	    -0.7553	     6.2943	   -22.7432	     1.6785	   -15.5258	     2.3499	   -12.3367	    -5.7068	    -2.4338	
    -2.2659	    -1.0071	     6.3782	   -21.0648	     2.2659	   -13.0081	     3.0212	    -8.3084	    -4.0283	    -1.1749	
    -2.6855	    -1.3428	     6.2103	   -19.3863	     2.3499	   -10.3226	     3.1891	    -4.3640	    -2.5177	    -0.3357	
    -2.9373	    -1.5945	     5.6229	   -17.7078	     1.9302	    -7.8049	     2.9373	    -0.8392	    -1.2589	     0.0839	
    -3.0212	    -1.8463	     4.8676	   -16.1972	     1.1749	    -5.6229	     2.3499	     1.8463	    -0.3357	     0.0839	
    -3.0212	    -2.0981	     3.8605	   -14.7705	     0.0839	    -3.8605	     1.3428	     3.6087	     0.0839	    -0.3357	
    -3.1052	    -2.4338	     2.5177	   -13.4277	    -1.1749	    -2.5177	     0.0839	     4.4479	     0.0000	    -1.1749	
    -3.2730	    -2.9373	     1.0071	   -12.3367	    -2.7695	    -1.6785	    -1.4267	     4.4479	    -0.5875	    -2.5177	
    -3.6087	    -3.6087	    -0.5875	   -11.4975	    -4.4479	    -1.0910	    -3.1891	     3.9444	    -1.4267	    -4.1122	
    -4.1122	    -4.3640	    -2.3499	   -10.9940	    -6.2103	    -0.8392	    -4.9515	     3.1052	    -2.6016	    -5.8746	
    -4.6997	    -5.2872	    -4.0283	   -10.8261	    -7.8888	    -0.8392	    -6.6299	     2.0981	    -3.7766	    -7.6370	
    -5.2872	    -6.1264	    -5.5389	   -10.8261	    -9.3994	    -0.9232	    -8.0566	     1.0910	    -4.9515	    -9.2316	
    -5.7907	    -6.8817	    -6.7978	   -11.0779	   -10.4065	    -1.2589	    -9.2316	     0.1678	    -5.9586	   -10.4904	
    -6.2103	    -7.3853	    -7.6370	   -11.3297	   -10.9100	    -1.5945	    -9.9030	    -0.5875	    -6.7978	   -11.4136	
    -6.4621	    -7.7209	    -8.2245	   -11.6653	   -10.7422	    -1.9302	   -10.1547	    -1.1749	    -7.3853	   -11.9171	
    -6.5460	    -7.8049	    -8.3084	   -11.8332	    -9.9030	    -2.1820	    -9.8190	    -1.5106	    -7.6370	   -11.9171	
    -6.4621	    -7.6370	    -7.9727	   -11.9171	    -8.5602	    -2.3499	    -9.0637	    -1.6785	    -7.5531	   -11.4975	
    -6.1264	    -7.2174	    -7.2174	   -11.8332	    -6.8817	    -2.2659	    -7.8888	    -1.5106	    -6.9656	   -10.6583	
    -5.6229	    -6.5460	    -6.2103	   -11.5814	    -5.0354	    -2.0981	    -6.4621	    -1.1749	    -6.0425	    -9.3994	
    -5.1193	    -5.7907	    -4.9515	   -11.2457	    -3.2730	    -1.8463	    -5.0354	    -0.7553	    -4.7836	    -7.8888	
    -4.5319	    -5.0354	    -3.7766	   -10.8261	    -1.8463	    -1.5945	    -3.7766	    -0.3357	    -3.4409	    -6.3782	
    -4.0283	    -4.4479	    -2.7695	   -10.4904	    -0.8392	    -1.3428	    -2.9373	    -0.0839	    -2.1820	    -5.0354	
    -3.7766	    -4.0283	    -2.0981	   -10.3226	    -0.3357	    -1.3428	    -2.6016	    -0.0839	    -1.3428	    -4.1122	
    -3.6087	    -3.8605	    -1.9302	   -10.3226	    -0.3357	    -1.5106	    -2.6855	    -0.4196	    -1.1749	    -3.8605	
    -3.6926	    -3.9444	    -2.0981	   -10.4904	    -0.9232	    -1.9302	    -3.2730	    -1.0910	    -1.5945	    -4.1962	
    -3.7766	    -4.1122	    -2.6855	   -10.9100	    -1.8463	    -2.6016	    -4.1962	    -2.0142	    -2.6016	    -5.0354	
    -3.9444	    -4.5319	    -3.4409	   -11.3297	    -3.0212	    -3.4409	    -5.2872	    -3.1052	    -4.0283	    -6.2103	
    -4.1122	    -4.8676	    -4.2801	   -11.9171	    -4.3640	    -4.3640	    -6.4621	    -4.3640	    -5.6229	    -7.6370	
    -4.1962	    -5.1193	    -5.0354	   -12.4207	    -5.6229	    -5.2872	    -7.5531	    -5.6229	    -7.3013	    -9.2316	
    -4.1122	    -5.3711	    -5.5389	   -12.9242	    -6.7978	    -6.2943	    -8.3923	    -6.7978	    -8.8959	   -10.7422	
    -3.8605	    -5.4550	    -5.7068	   -13.3438	    -7.8888	    -7.2174	    -9.1476	    -7.9727	   -10.1547	   -12.0010	
    -3.5248	    -5.3711	    -5.7068	   -13.7634	    -8.6441	    -7.9727	    -9.4833	    -8.8959	   -10.9100	   -12.9242	
    -3.0212	    -5.2872	    -5.3711	   -14.0991	    -9.1476	    -8.5602	    -9.4833	    -9.6512	   -11.2457	   -13.3438	
    -2.5177	    -5.1193	    -4.9515	   -14.3509	    -9.3155	    -9.0637	    -9.0637	   -10.1547	   -11.2457	   -13.3438	
    -1.9302	    -4.8676	    -4.3640	   -14.6866	    -9.1476	    -9.3155	    -8.3084	   -10.5743	   -11.2457	   -12.9242	
    -1.3428	    -4.5319	    -3.7766	   -14.9384	    -8.6441	    -9.3994	    -7.1335	   -10.8261	   -11.2457	   -12.2528	
    -0.8392	    -4.1962	    -3.0212	   -15.1901	    -7.8049	    -9.3155	    -5.7068	   -10.9100	   -11.2457	   -11.4136	
    -0.3357	    -3.8605	    -2.0981	   -15.3580	    -6.5460	    -9.1476	    -4.1122	   -10.7422	   -11.0779	   -10.4904	
     0.1678	    -3.4409	    -1.1749	   -15.4419	    -4.9515	    -8.8120	    -2.4338	   -10.4904	   -10.7422	    -9.3994	
     0.5875	    -3.1052	    -0.2518	   -15.4419	    -3.1052	    -8.3923	    -0.9232	   -10.0708	   -10.3226	    -8.3923	
     0.9232	    -2.6855	     0.6714	   -15.3580	    -1.1749	    -7.9727	     0.3357	    -9.6512	    -9.7351	    -7.5531	
     1.1749	    -2.4338	     1.4267	   -15.1901	     0.4196	    -7.5531	     1.1749	    -9.2316	    -9.3155	    -7.0496	
     1.1749	    -2.3499	     1.7624	   -14.9384	     1.5106	    -7.2174	     1.5106	    -8.9798	    -8.9798	    -6.9656	
     0.9232	    -2.5177	     1.5945	   -14.6027	     1.8463	    -6.9656	     1.3428	    -8.8120	    -8.8959	    -7.1335	
     0.4196	    -2.8534	     1.0910	   -14.2670	     1.5106	    -6.7978	     0.5875	    -8.8120	    -9.0637	    -7.7209	
    -0.1678	    -3.4409	     0.3357	   -13.8474	     0.5875	    -6.7978	    -0.5875	    -8.9798	    -9.3155	    -8.5602	
    -0.7553	    -4.0283	    -0.5875	   -13.3438	    -0.7553	    -6.7978	    -2.0981	    -9.3155	    -9.6512	    -9.4833	
    -1.0071	    -4.5319	    -1.3428	   -12.8403	    -2.0981	    -6.8817	    -3.7766	    -9.5673	    -9.9030	   -10.4904	
    -0.9232	    -4.6997	    -1.7624	   -12.2528	    -3.3569	    -6.9656	    -5.2872	    -9.9030	   -10.1547	   -11.4136	
    -0.5035	    -4.5319	    -1.9302	   -11.7493	    -4.1962	    -7.0496	    -6.4621	   -10.2386	   -10.1547	   -12.2528	
     0.1678	    -4.1122	    -1.7624	   -11.4136	    -4.6158	    -7.1335	    -7.2174	   -10.5743	   -10.0708	   -12.8403	
     0.9232	    -3.6087	    -1.3428	   -11.2457	    -4.6158	    -7.3013	    -7.5531	   -10.9100	    -9.9030	   -13.1760	
     1.5945	    -3.0212	    -0.7553	   -11.4136	    -4.1962	    -7.6370	    -7.3853	   -11.3297	    -9.7351	   -13.3438	
     2.0142	    -2.5177	    -0.0839	   -11.8332	    -3.5248	    -8.0566	    -6.8817	   -11.7493	    -9.5673	   -13.2599	
     2.1820	    -2.0142	     0.5875	   -12.5885	    -2.6855	    -8.5602	    -5.9586	   -12.1689	    -9.4833	   -13.0081	
     2.0142	    -1.7624	     1.2589	   -13.5956	    -1.5945	    -9.0637	    -4.8676	   -12.5046	    -9.3994	   -12.5046	
     1.5945	    -1.5945	     1.8463	   -14.8544	    -0.4196	    -9.7351	    -3.5248	   -12.8403	    -9.4833	   -11.9171	
     1.0071	    -1.5945	     2.3499	   -16.3651	     0.6714	   -10.4065	    -2.2659	   -13.0081	    -9.6512	   -11.3297	
     0.2518	    -1.8463	     2.7695	   -18.0435	     1.6785	   -11.1618	    -1.0071	   -13.0081	    -9.9030	   -10.7422	
    -0.7553	    -2.3499	     3.1052	   -19.7220	     2.4338	   -12.0010	     0.0000	   -12.9242	    -9.9869	   -10.2386	
    -1.6785	    -3.0212	     3.4409	   -21.4844	     2.8534	   -12.8403	     0.5875	   -12.6724	    -9.9869	    -9.9869	
    -2.6855	    -3.7766	     3.6087	   -23.1628	     2.9373	   -13.6795	     0.8392	   -12.4207	    -9.7351	    -9.7351	
    -3.6087	    -4.6158	     3.7766	   -24.5895	     2.5177	   -14.4348	     0.5875	   -12.2528	    -9.2316	    -9.6512	
    -4.2801	    -5.4550	     3.8605	   -25.8484	     1.8463	   -15.1062	    -0.0839	   -12.0850	    -8.6441	    -9.7351	
    -4.8676	    -6.2103	     3.8605	   -26.8555	     1.0071	   -15.6097	    -0.8392	   -12.0850	    -7.9727	    -9.9030	
    -5.2872	    -6.9656	     3.8605	   -27.5269	     0.1678	   -15.9454	    -1.6785	   -12.2528	    -7.4692	   -10.1547	
    -5.6229	    -7.5531	     3.8605	   -27.8625	    -0.5035	   -16.1972	    -2.4338	   -12.5046	    -7.1335	   -10.5743	
    -5.9586	    -8.1406	     3.6926	   -27.9465	    -1.0910	   -16.3651	    -3.0212	   -12.9242	    -7.1335	   -10.9100	
    -6.3782	    -8.6441	     3.4409	   -27.6947	    -1.5945	   -16.5329	    -3.4409	   -13.4277	    -7.1335	   -11.3297	
    -6.7978	    -9.1476	     2.9373	   -27.4429	    -2.0981	   -16.7007	    -3.6926	   -13.8474	    -7.2174	   -11.4975	
    -7.4692	    -9.6512	     2.2659	   -27.1072	    -2.6016	   -16.9525	    -3.8605	   -14.3509	    -7.3013	   -11.5814	
    -8.3084	   -10.3226	     1.3428	   -27.0233	    -3.2730	   -17.4561	    -3.9444	   -14.7705	    -7.3853	   -11.4975	
    -9.2316	   -10.9940	     0.1678	   -27.1912	    -3.9444	   -18.1274	    -3.8605	   -15.2740	    -7.7209	   -11.4136	
   -10.3226	   -11.5814	    -1.0071	   -27.6108	    -4.6997	   -18.9667	    -3.6926	   -15.7776	    -8.2245	   -11.1618	
   -11.4136	   -12.1689	    -2.2659	   -28.2822	    -5.4550	   -19.9738	    -3.4409	   -16.3651	    -9.0637	   -10.9940	
   -12.3367	   -12.5885	    -3.4409	   -29.0375	    -6.1264	   -20.8969	    -3.0212	   -16.8686	    -9.9869	   -10.5743	
   -13.0081	   -12.9242	    -4.5319	   -29.8767	    -6.6299	   -21.8201	    -2.6016	   -17.2882	   -10.9100	   -10.1547	
   -13.4277	   -13.0081	    -5.4550	   -30.6320	    -7.0496	   -22.4915	    -2.0981	   -17.5400	   -11.6653	    -9.4833	
   -13.5956	   -12.9242	    -6.2103	   -31.2195	    -7.3013	   -22.8271	    -1.6785	   -17.5400	   -12.1689	    -8.8120	
   -13.5956	   -12.6724	    -6.7139	   -31.4713	    -7.3013	   -22.7432	    -1.2589	   -17.2882	   -12.5046	    -8.0566	
   -13.2599	   -12.3367	    -7.0496	   -31.3034	    -6.9656	   -22.2397	    -0.9232	   -16.7007	   -12.5046	    -7.3853	
   -12.7563	   -11.8332	    -7.1335	   -30.7159	    -6.2943	   -21.2326	    -0.5875	   -16.0294	   -12.4207	    -6.7978	
   -12.0850	   -11.1618	    -6.8817	   -29.7089	    -5.2032	   -19.8059	    -0.4196	   -15.1062	   -12.0850	    -6.4621	
   -11.1618	   -10.4065	    -6.3782	   -28.2822	    -3.8605	   -17.9596	    -0.2518	   -14.0991	   -11.7493	    -6.2943	
   -10.2386	    -9.6512	    -5.7907	   -26.6037	    -2.3499	   -16.0294	    -0.2518	   -13.1760	   -11.4136	    -6.3782	
    -9.3155	    -8.9798	    -5.0354	   -25.0092	    -0.9232	   -14.2670	    -0.5035	   -12.4207	   -11.2457	    -6.7978	
    -8.6441	    -8.5602	    -4.5319	   -23.5825	     0.1678	   -12.7563	    -1.0071	   -12.0010	   -11.2457	    -7.4692	
    -8.2245	    -8.3084	    -4.1962	   -22.4915	     0.7553	   -11.6653	    -1.7624	   -11.9171	   -11.5814	    -8.4763	
    -8.1406	    -8.4763	    -4.1122	   -21.8201	     0.6714	   -11.0779	    -2.7695	   -12.1689	   -12.0850	    -9.6512	
    -8.4763	    -8.8959	    -4.3640	   -21.4844	     0.0839	   -10.9100	    -3.9444	   -12.6724	   -12.7563	   -10.9940	
    -9.2316	    -9.5673	    -4.8676	   -21.4844	    -0.9232	   -10.9940	    -5.2032	   -13.2599	   -13.4277	   -12.2528	
   -10.1547	   -10.4065	    -5.3711	   -21.6522	    -2.0981	   -11.1618	    -6.3782	   -13.8474	   -13.9313	   -13.0920	
   -11.1618	   -11.2457	    -5.7907	   -21.9040	    -3.2730	   -11.4975	    -7.3013	   -14.4348	   -14.0152	   -13.4277	
   -12.0850	   -12.0850	    -6.1264	   -22.1558	    -4.1962	   -11.7493	    -7.8888	   -14.7705	   -13.7634	   -13.1760	
   -12.8403	   -12.6724	    -6.1264	   -22.4075	    -4.8676	   -11.9171	    -7.9727	   -14.8544	   -13.0920	   -12.2528	
   -13.2599	   -13.0081	    -5.9586	   -22.5754	    -5.2032	   -12.0010	    -7.6370	   -14.7705	   -12.2528	   -10.9940	
   -13.4277	   -13.1760	    -5.5389	   -22.7432	    -5.1193	   -12.0010	    -6.7978	   -14.5187	   -11.2457	    -9.4833	
   -13.1760	   -13.0920	    -4.9515	   -22.9111	    -4.7836	   -11.9171	    -5.6229	   -14.0152	   -10.0708	    -7.8049	
   -12.5885	   -12.7563	    -4.2801	   -22.9111	    -4.1962	   -11.6653	    -4.1962	   -13.4277	    -8.8120	    -6.2943	
   -11.6653	   -12.1689	    -3.6087	   -22.7432	    -3.4409	   -11.1618	    -2.6016	   -12.6724	    -7.3013	    -4.8676	
   -10.4904	   -11.4975	    -2.9373	   -22.2397	    -2.6016	   -10.4904	    -1.0071	   -11.7493	    -5.7068	    -3.6926	
    -9.0637	   -10.6583	    -2.4338	   -21.4005	    -1.8463	    -9.4833	     0.5875	   -10.6583	    -3.9444	    -2.6855	
    -7.6370	    -9.8190	    -2.0981	   -20.1416	    -1.1749	    -8.1406	     1.9302	    -9.3994	    -2.2659	    -2.0142	
    -6.3782	    -9.1476	    -2.0981	   -18.6310	    -0.5875	    -6.7139	     2.9373	    -8.0566	    -0.7553	    -1.5106	
    -5.3711	    -8.7280	    -2.3499	   -16.8686	    -0.3357	    -5.2872	     3.6087	    -6.7139	     0.4196	    -1.3428	
    -4.7836	    -8.5602	    -2.9373	   -15.0223	    -0.4196	    -3.8605	     3.8605	    -5.5389	     1.2589	    -1.4267	
    -4.6158	    -8.7280	    -3.9444	   -13.4277	    -0.8392	    -2.6855	     3.6087	    -4.5319	     1.8463	    -1.8463	
    -4.9515	    -9.1476	    -5.2032	   -12.1689	    -1.5106	    -1.8463	     3.0212	    -3.6926	     1.9302	    -2.5177	
    -5.7068	    -9.9030	    -6.5460	   -11.3297	    -2.3499	    -1.4267	     2.1820	    -3.1891	     1.6785	    -3.3569	
    -6.7978	   -10.8261	    -7.8888	   -10.9100	    -3.3569	    -1.3428	     1.2589	    -2.8534	     1.1749	    -4.4479	
    -8.0566	   -11.9171	    -9.1476	   -10.9940	    -4.3640	    -1.5106	     0.2518	    -2.7695	     0.4196	    -5.4550	
    -9.4833	   -13.0081	   -10.0708	   -11.2457	    -5.2032	    -1.9302	    -0.6714	    -2.7695	    -0.3357	    -6.2103	
   -10.7422	   -13.9313	   -10.6583	   -11.7493	    -5.7907	    -2.4338	    -1.3428	    -2.6855	    -0.8392	    -6.5460	
   -11.6653	   -14.6027	   -10.7422	   -12.1689	    -6.1264	    -2.7695	    -1.6785	    -2.5177	    -1.0071	    -6.3782	
   -12.1689	   -14.8544	   -10.4065	   -12.5046	    -5.9586	    -2.9373	    -1.6785	    -2.0981	    -0.9232	    -5.6229	
   -12.1689	   -14.6866	    -9.6512	   -12.5885	    -5.4550	    -2.7695	    -1.2589	    -1.4267	    -0.4196	    -4.3640	
   -11.8332	   -14.0991	    -8.5602	   -12.5046	    -4.7836	    -2.2659	    -0.5035	    -0.4196	     0.2518	    -2.6855	
   -11.0779	   -13.2599	    -7.3853	   -12.2528	    -3.9444	    -1.2589	     0.5035	     0.6714	     1.1749	    -0.7553	
   -10.2386	   -12.1689	    -6.1264	   -11.8332	    -3.1052	     0.1678	     1.5106	     2.0142	     2.0142	     1.1749	
    -9.2316	   -10.9940	    -5.0354	   -11.2457	    -2.3499	     1.8463	     2.5177	     3.4409	     3.0212	     3.1052	
    -8.3084	    -9.9030	    -4.1122	   -10.6583	    -1.6785	     3.6926	     3.3569	     5.0354	     4.0283	     4.6997	
    -7.3853	    -8.8120	    -3.1891	    -9.9030	    -1.1749	     5.6229	     4.1122	     6.6299	     5.0354	     6.0425	
    -6.6299	    -7.8888	    -2.4338	    -9.0637	    -0.8392	     7.3853	     4.5319	     8.1406	     6.1264	     7.0496	
    -6.1264	    -7.0496	    -1.8463	    -8.0566	    -0.6714	     8.8120	     4.5319	     9.3994	     7.0496	     7.5531	
    -5.7907	    -6.5460	    -1.5106	    -7.0496	    -0.8392	     9.9030	     4.1962	    10.4065	     7.8049	     7.4692	
    -5.7068	    -6.2103	    -1.3428	    -6.1264	    -1.2589	    10.6583	     3.4409	    10.9100	     8.2245	     7.0496	
    -5.7907	    -6.1264	    -1.3428	    -5.4550	    -2.0142	    10.9100	     2.2659	    10.9100	     8.2245	     6.1264	
    -5.9586	    -6.2103	    -1.5945	    -5.0354	    -2.9373	    10.9100	     0.9232	    10.4065	     7.8888	     4.9515	
    -6.2103	    -6.3782	    -1.8463	    -4.6997	    -3.9444	    10.5743	    -0.5035	     9.6512	     7.2174	     3.6926	
    -6.2943	    -6.4621	    -2.0981	    -4.5319	    -4.7836	    10.0708	    -1.6785	     8.7280	     6.3782	     2.4338	
    -6.2103	    -6.4621	    -2.1820	    -4.3640	    -5.2872	     9.5673	    -2.5177	     7.8888	     5.6229	     1.5106	
    -5.9586	    -6.2943	    -2.0142	    -4.1962	    -5.2872	     9.1476	    -3.0212	     7.3853	     5.0354	     0.8392	
    -5.3711	    -5.9586	    -1.5945	    -4.0283	    -4.6997	     8.8959	    -3.0212	     7.1335	     4.6997	     0.7553	
    -4.6158	    -5.4550	    -0.9232	    -3.6926	    -3.6087	     8.7280	    -2.6855	     7.3853	     4.7836	     1.0910	
    -3.6087	    -4.6997	     0.0839	    -3.2730	    -2.0142	     8.8120	    -1.9302	     7.9727	     5.2032	     1.8463	
    -2.3499	    -3.6926	     1.1749	    -2.7695	    -0.0839	     9.0637	    -0.9232	     8.9798	     5.9586	     3.0212	
    -0.9232	    -2.5177	     2.5177	    -2.0142	     1.9302	     9.5673	     0.3357	    10.0708	     6.9656	     4.3640	
     0.6714	    -1.2589	     3.8605	    -1.0910	     3.6926	    10.1547	     1.7624	    11.2457	     8.0566	     5.7907	
     2.2659	     0.1678	     5.1193	    -0.1678	     5.2872	    10.9100	     3.2730	    12.2528	     8.8959	     7.0496	
     3.9444	     1.5945	     6.3782	     0.9232	     6.4621	    11.5814	     4.6997	    13.0081	     9.4833	     8.1406	
     5.4550	     2.9373	     7.4692	     1.9302	     7.4692	    12.1689	     6.0425	    13.3438	     9.7351	     8.8120	
     6.7139	     4.2801	     8.4763	     3.0212	     8.1406	    12.7563	     7.3013	    13.3438	     9.7351	     9.1476	
     7.8049	     5.3711	     9.3994	     3.9444	     8.5602	    13.1760	     8.2245	    13.0081	     9.4833	     9.1476	
     8.6441	     6.2943	    10.0708	     4.6158	     8.7280	    13.3438	     8.8959	    12.3367	     8.9798	     8.7280	
     9.0637	     7.0496	    10.4904	     5.0354	     8.5602	    13.1760	     9.1476	    11.3297	     8.3084	     7.9727	
     9.1476	     7.3853	    10.6583	     5.0354	     8.0566	    12.6724	     9.0637	     9.9030	     7.3853	     6.8817	
     8.9798	     7.5531	    10.5743	     4.5319	     7.3013	    11.8332	     8.4763	     8.3084	     6.2943	     5.3711	
     8.5602	     7.4692	    10.2386	     3.6087	     6.4621	    10.8261	     7.6370	     6.6299	     5.1193	     3.6926	
     8.1406	     7.3853	     9.8190	     2.5177	     5.5389	     9.7351	     6.5460	     5.2032	     3.9444	     1.8463	
     7.8888	     7.3013	     9.3994	     1.3428	     4.7836	     8.8120	     5.2872	     4.2801	     2.7695	     0.0839	
     7.9727	     7.3013	     8.9798	     0.3357	     4.3640	     8.0566	     3.9444	     3.8605	     1.5945	    -1.5945	
     8.3084	     7.4692	     8.7280	    -0.5035	     4.1962	     7.6370	     2.7695	     4.1122	     0.6714	    -3.0212	
     8.8120	     7.6370	     8.6441	    -1.1749	     4.2801	     7.5531	     1.7624	     4.8676	     0.0000	    -4.1122	
     9.5673	     8.0566	     8.7280	    -1.5945	     4.6997	     7.5531	     1.0910	     6.0425	    -0.1678	    -4.6997	
    10.4065	     8.4763	     9.0637	    -1.9302	     5.2872	     7.6370	     0.9232	     7.2174	     0.3357	    -4.6997	
    11.3297	     9.0637	     9.6512	    -1.9302	     6.1264	     7.8049	     1.1749	     8.3923	     1.4267	    -4.0283	
    12.3367	     9.7351	    10.5743	    -1.8463	     7.1335	     7.9727	     1.9302	     9.3994	     2.9373	    -2.9373	
    13.3438	    10.5743	    11.8332	    -1.4267	     8.3923	     8.1406	     3.1052	    10.1547	     4.6997	    -1.5945	
    14.3509	    11.4136	    13.1760	    -0.9232	     9.7351	     8.2245	     4.4479	    10.4904	     6.3782	    -0.1678	
    15.3580	    12.3367	    14.6027	    -0.4196	    11.1618	     8.3084	     5.9586	    10.6583	     7.7209	     1.0910	
    16.1972	    13.1760	    15.8615	     0.1678	    12.5046	     8.3084	     7.4692	    10.5743	     8.7280	     2.0981	
    16.9525	    13.7634	    16.8686	     0.5875	    13.6795	     8.3084	     8.6441	    10.3226	     9.3155	     2.6855	
    17.3721	    14.2670	    17.5400	     0.9232	    14.3509	     8.2245	     9.4833	     9.9030	     9.2316	     2.7695	
    17.5400	    14.3509	    17.6239	     1.0910	    14.6027	     7.9727	     9.8190	     9.4833	     8.5602	     2.3499	
    17.3721	    14.1830	    17.2043	     1.0071	    14.2670	     7.6370	     9.6512	     8.9798	     7.3853	     1.2589	
    17.0364	    13.7634	    16.2811	     0.8392	    13.3438	     7.1335	     8.9798	     8.3923	     5.6229	    -0.2518	
    16.5329	    13.1760	    15.0223	     0.5875	    12.0850	     6.6299	     7.8888	     7.8049	     3.6926	    -2.0142	
    16.1133	    12.5885	    13.4277	     0.3357	    10.4065	     5.9586	     6.6299	     7.2174	     1.7624	    -3.9444	
    15.8615	    12.0010	    11.7493	     0.1678	     8.6441	     5.2872	     5.2032	     6.4621	     0.1678	    -5.7068	
    15.8615	    11.4975	    10.1547	     0.0839	     6.8817	     4.6158	     3.9444	     5.5389	    -1.1749	    -7.2174	
    15.9454	    11.1618	     8.6441	     0.0839	     5.2032	     3.8605	     2.7695	     4.6158	    -2.0981	    -8.3923	
    16.1133	    10.7422	     7.3013	     0.1678	     3.6087	     3.1891	     1.8463	     3.6087	    -2.6855	    -9.1476	
    16.2811	    10.4065	     6.1264	     0.1678	     2.2659	     2.5177	     1.0071	     2.6016	    -2.9373	    -9.6512	
    16.2811	     9.9869	     5.1193	     0.2518	     1.1749	     1.7624	     0.4196	     1.6785	    -3.1052	    -9.7351	
    16.1972	     9.4833	     4.2801	     0.2518	     0.3357	     1.0910	     0.0000	     0.8392	    -3.1891	    -9.5673	
    15.9454	     9.0637	     3.7766	     0.1678	    -0.0839	     0.4196	    -0.1678	     0.0839	    -3.2730	    -9.1476	
    15.6937	     8.8120	     3.5248	     0.1678	     0.0000	    -0.1678	    -0.0839	    -0.5035	    -3.4409	    -8.4763	
    15.4419	     8.6441	     3.6087	     0.1678	     0.5875	    -0.6714	     0.2518	    -0.9232	    -3.5248	    -7.6370	
    15.2740	     8.5602	     4.0283	     0.3357	     1.5945	    -0.8392	     0.7553	    -1.0071	    -3.5248	    -6.7139	
    15.1062	     8.6441	     4.4479	     0.7553	     2.7695	    -0.5875	     1.3428	    -0.8392	    -3.5248	    -5.7907	
    14.9384	     8.7280	     4.7836	     1.3428	     3.8605	     0.0000	     1.9302	    -0.2518	    -3.4409	    -5.0354	
    14.6027	     8.6441	     4.7836	     2.1820	     4.6158	     1.0071	     2.4338	     0.5035	    -3.4409	    -4.5319	
    14.0991	     8.4763	     4.5319	     3.1052	     4.9515	     2.0981	     2.6855	     1.5106	    -3.5248	    -4.5319	
    13.4277	     7.9727	     4.0283	     4.1122	     4.7836	     3.2730	     2.6016	     2.4338	    -3.6926	    -4.8676	
    12.5046	     7.3013	     3.2730	     5.1193	     4.2801	     4.1122	     2.2659	     3.1052	    -4.0283	    -5.5389	
    11.4136	     6.3782	     2.2659	     5.9586	     3.3569	     4.6997	     1.5106	     3.5248	    -4.5319	    -6.4621	
    10.0708	     5.2032	     1.1749	     6.5460	     2.1820	     4.8676	     0.5035	     3.6087	    -5.1193	    -7.5531	
     8.7280	     3.9444	     0.0839	     6.8817	     0.9232	     4.8676	    -0.7553	     3.5248	    -5.7068	    -8.5602	
     7.3013	     2.6855	    -0.9232	     7.0496	    -0.4196	     4.6158	    -2.0981	     3.2730	    -6.3782	    -9.3994	
     5.9586	     1.5945	    -1.6785	     6.8817	    -1.6785	     4.2801	    -3.4409	     2.7695	    -7.0496	    -9.9869	
     4.8676	     0.7553	    -2.1820	     6.5460	    -2.6855	     3.8605	    -4.5319	     2.0981	    -7.7209	   -10.4065	
     4.1122	     0.1678	    -2.2659	     6.2943	    -3.3569	     3.5248	    -5.3711	     1.3428	    -8.2245	   -10.4065	
     3.7766	     0.0000	    -2.0142	     6.0425	    -3.5248	     3.2730	    -5.7068	     0.4196	    -8.6441	   -10.0708	
     3.6926	     0.0000	    -1.5945	     5.8746	    -3.3569	     3.2730	    -5.5389	    -0.4196	    -8.7280	    -9.3155	
     3.9444	     0.2518	    -0.9232	     5.9586	    -2.7695	     3.3569	    -4.8676	    -1.0071	    -8.4763	    -8.1406	
     4.2801	     0.6714	    -0.1678	     6.2103	    -1.9302	     3.7766	    -3.6926	    -1.3428	    -7.8049	    -6.5460	
     4.6997	     1.1749	     0.7553	     6.7139	    -0.7553	     4.2801	    -2.1820	    -1.3428	    -6.7139	    -4.6997	
     5.2032	     1.8463	     1.6785	     7.3853	     0.4196	     5.1193	    -0.4196	    -0.8392	    -5.3711	    -2.6016	
     5.7068	     2.5177	     2.7695	     8.1406	     1.6785	     5.9586	     1.4267	    -0.1678	    -3.8605	    -0.5035	
     6.2943	     3.2730	     3.8605	     8.8120	     2.9373	     6.7978	     3.3569	     0.8392	    -2.5177	     1.4267	
     6.7978	     4.0283	     4.9515	     9.3155	     3.9444	     7.4692	     5.1193	     1.7624	    -1.5106	     2.8534	
     7.2174	     4.6997	     5.9586	     9.5673	     4.8676	     7.8888	     6.6299	     2.6016	    -0.9232	     3.6926	
     7.6370	     5.2032	     6.7978	     9.3994	     5.4550	     7.9727	     7.8049	     3.1891	    -0.9232	     3.7766	
     8.0566	     5.6229	     7.3013	     8.8959	     5.7907	     7.7209	     8.5602	     3.4409	    -1.3428	     3.2730	
     8.3923	     5.8746	     7.6370	     8.0566	     5.7907	     7.1335	     8.8120	     3.2730	    -2.2659	     2.0981	
     8.6441	     6.0425	     7.7209	     7.1335	     5.4550	     6.2943	     8.5602	     2.7695	    -3.4409	     0.5875	
     8.8120	     6.0425	     7.5531	     6.1264	     5.0354	     5.3711	     8.0566	     2.0142	    -4.6158	    -1.1749	
     8.9798	     5.9586	     7.3853	     5.2872	     4.5319	     4.5319	     7.3013	     1.2589	    -5.6229	    -2.8534	
     9.0637	     5.8746	     7.3013	     4.6158	     4.2801	     3.7766	     6.6299	     0.5875	    -6.2103	    -4.3640	
     9.0637	     5.7907	     7.1335	     4.1962	     4.2801	     3.1052	     5.9586	     0.0839	    -6.2103	    -5.6229	
     8.9798	     5.7068	     7.0496	     3.9444	     4.5319	     2.5177	     5.4550	    -0.2518	    -5.7068	    -6.4621	
     8.6441	     5.3711	     6.8817	     3.6087	     4.7836	     1.9302	     5.0354	    -0.5875	    -4.8676	    -6.9656	
     8.1406	     4.8676	     6.4621	     3.2730	     5.0354	     1.3428	     4.6158	    -0.9232	    -3.9444	    -7.3013	
     7.3853	     4.1962	     5.7907	     2.7695	     4.9515	     0.5875	     4.1962	    -1.4267	    -3.1891	    -7.3853	
     6.5460	     3.3569	     5.0354	     2.1820	     4.5319	    -0.0839	     3.6926	    -1.9302	    -2.6855	    -7.3013	
     5.5389	     2.4338	     4.1122	     1.5106	     3.9444	    -0.6714	     3.1891	    -2.4338	    -2.2659	    -7.0496	
     4.5319	     1.5945	     3.1891	     0.7553	     3.1891	    -1.0910	     2.7695	    -2.7695	    -2.0142	    -6.5460	
     3.6087	     0.7553	     2.4338	    -0.0839	     2.3499	    -1.1749	     2.4338	    -2.8534	    -1.7624	    -5.9586	
     2.7695	     0.0000	     1.6785	    -0.8392	     1.5106	    -1.0910	     2.1820	    -2.7695	    -1.5106	    -5.2872	
     2.0142	    -0.7553	     1.0910	    -1.5945	     0.7553	    -0.7553	     2.0142	    -2.2659	    -1.2589	    -4.6997	
     1.4267	    -1.3428	     0.5035	    -2.1820	    -0.0839	    -0.1678	     1.6785	    -1.5106	    -1.0071	    -4.1962	
     0.9232	    -1.7624	     0.0839	    -2.5177	    -0.9232	     0.5035	     1.3428	    -0.5875	    -0.7553	    -3.8605	
     0.6714	    -2.1820	    -0.3357	    -2.5177	    -1.7624	     1.4267	     0.7553	     0.4196	    -0.5875	    -3.6926	
     0.5875	    -2.4338	    -0.6714	    -2.1820	    -2.6855	     2.5177	     0.0000	     1.5945	    -0.2518	    -3.6087	
     0.6714	    -2.5177	    -1.0071	    -1.4267	    -3.7766	     3.7766	    -1.0071	     2.7695	     0.0839	    -3.6926	
     0.9232	    -2.6016	    -1.3428	    -0.2518	    -4.8676	     5.1193	    -2.1820	     4.0283	     0.5875	    -3.6926	
     1.2589	    -2.6855	    -1.6785	     1.0910	    -5.9586	     6.5460	    -3.4409	     5.2872	     1.2589	    -3.6926	
     1.5945	    -2.6855	    -1.9302	     2.5177	    -6.9656	     7.8888	    -4.6997	     6.5460	     2.0142	    -3.6926	
     1.9302	    -2.6855	    -2.1820	     4.0283	    -7.8049	     9.1476	    -5.8746	     7.6370	     2.7695	    -3.5248	
     2.1820	    -2.6855	    -2.2659	     5.4550	    -8.3923	    10.2386	    -6.8817	     8.5602	     3.5248	    -3.3569	
     2.2659	    -2.7695	    -2.2659	     6.7139	    -8.4763	    11.0779	    -7.6370	     9.3155	     4.1122	    -3.1891	
     2.2659	    -2.8534	    -2.0142	     7.8049	    -8.1406	    11.7493	    -8.1406	     9.8190	     4.6158	    -3.0212	
     2.0142	    -3.0212	    -1.6785	     8.6441	    -7.3013	    12.1689	    -8.2245	    10.1547	     4.9515	    -2.6855	
     1.6785	    -3.1891	    -1.2589	     9.2316	    -5.9586	    12.5046	    -7.9727	    10.4065	     5.2032	    -2.2659	
     1.2589	    -3.3569	    -0.8392	     9.6512	    -4.3640	    12.6724	    -7.3013	    10.5743	     5.2872	    -1.7624	
     0.8392	    -3.5248	    -0.2518	     9.9030	    -2.6016	    12.8403	    -6.2103	    10.7422	     5.3711	    -1.0910	
     0.5035	    -3.5248	     0.2518	    10.1547	    -0.9232	    13.0920	    -4.7836	    10.9940	     5.3711	    -0.4196	
     0.3357	    -3.3569	     0.8392	    10.4065	     0.7553	    13.3438	    -3.1052	    11.2457	     5.4550	     0.3357	
     0.4196	    -2.9373	     1.4267	    10.7422	     2.2659	    13.6795	    -1.2589	    11.4975	     5.7068	     1.2589	
     0.7553	    -2.2659	     2.0142	    11.1618	     3.6087	    14.0152	     0.5875	    11.8332	     6.2943	     2.3499	
     1.4267	    -1.3428	     2.6016	    11.5814	     4.6997	    14.4348	     2.1820	    12.1689	     7.3013	     3.5248	
     2.2659	    -0.3357	     3.1891	    11.9171	     5.6229	    14.7705	     3.5248	    12.5046	     8.5602	     4.6158	
     3.2730	     0.8392	     3.6926	    12.2528	     6.2103	    15.1062	     4.4479	    13.0081	    10.0708	     5.7068	
     4.4479	     2.0142	     4.0283	    12.4207	     6.5460	    15.3580	     4.9515	    13.4277	    11.4975	     6.4621	
     5.5389	     3.1052	     4.3640	    12.5046	     6.6299	    15.5258	     5.0354	    13.7634	    12.6724	     6.9656	
     6.5460	     3.9444	     4.6158	    12.3367	     6.4621	    15.5258	     4.6997	    13.9313	    13.5117	     7.0496	
     7.3853	     4.6158	     4.6997	    12.0010	     6.1264	    15.3580	     4.1122	    13.9313	    14.0152	     6.7978	
     8.1406	     5.2032	     4.8676	    11.5814	     5.6229	    15.0223	     3.3569	    13.8474	    14.0991	     6.2943	
     8.8959	     5.7068	     5.0354	    10.9940	     5.2032	    14.6027	     2.5177	    13.5956	    13.8474	     5.6229	
     9.8190	     6.3782	     5.3711	    10.4904	     4.8676	    14.0991	     1.8463	    13.1760	    13.4277	     4.8676	
    10.9940	     7.1335	     5.7907	    10.0708	     4.7836	    13.5956	     1.4267	    12.6724	    12.9242	     4.1962	
    12.4207	     8.0566	     6.2943	     9.8190	     4.8676	    13.1760	     1.2589	    12.2528	    12.5046	     3.6926	
    14.0152	     9.0637	     6.8817	     9.5673	     5.1193	    12.7563	     1.2589	    11.8332	    12.1689	     3.5248	
    15.6097	    10.1547	     7.4692	     9.4833	     5.5389	    12.5046	     1.5945	    11.4136	    12.0850	     3.6087	
    17.0364	    11.2457	     8.0566	     9.4833	     6.0425	    12.2528	     2.0981	    11.0779	    12.1689	     4.0283	
    18.1274	    12.2528	     8.7280	     9.3994	     6.7139	    12.0850	     2.8534	    10.7422	    12.3367	     4.6997	
    18.8828	    13.0920	     9.5673	     9.3994	     7.5531	    12.0010	     3.6926	    10.3226	    12.5885	     5.6229	
    19.1345	    13.7634	    10.5743	     9.3994	     8.4763	    12.0010	     4.6997	     9.9030	    12.8403	     6.7139	
    18.9667	    14.2670	    11.7493	     9.5673	     9.5673	    12.0010	     5.6229	     9.4833	    13.0920	     7.8888	
    18.3792	    14.6027	    12.8403	     9.8190	    10.5743	    12.0010	     6.4621	     9.3155	    13.1760	     8.8959	
    17.4561	    14.6866	    13.7634	    10.2386	    11.3297	    12.1689	     7.0496	     9.3994	    13.0920	     9.5673	
    16.4490	    14.6027	    14.5187	    10.9100	    11.8332	    12.3367	     7.3853	     9.9030	    12.8403	     9.7351	
    15.4419	    14.5187	    15.0223	    11.7493	    12.0850	    12.5885	     7.3013	    10.6583	    12.2528	     9.4833	
    14.5187	    14.3509	    15.2740	    12.5885	    11.9171	    12.8403	     6.9656	    11.5814	    11.4975	     8.6441	
    13.7634	    14.0152	    15.1901	    13.1760	    11.3297	    13.0081	     6.2103	    12.2528	    10.4904	     7.4692	
    13.0920	    13.5956	    14.7705	    13.5117	    10.3226	    12.9242	     5.2032	    12.5885	     9.1476	     6.0425	
    12.5046	    13.0920	    14.1830	    13.3438	     9.1476	    12.8403	     3.8605	    12.5046	     7.7209	     4.3640	
    12.0850	    12.5885	    13.3438	    12.7563	     7.7209	    12.5885	     2.4338	    11.9171	     6.1264	     2.6016	
    11.8332	    11.9171	    12.3367	    11.5814	     6.1264	    12.3367	     1.0071	    11.1618	     4.4479	     0.9232	
    11.6653	    11.2457	    11.3297	    10.0708	     4.5319	    11.9171	    -0.3357	    10.1547	     2.8534	    -0.5875	
    11.4136	    10.4904	    10.2386	     8.2245	     3.0212	    11.3297	    -1.5106	     9.2316	     1.5106	    -1.9302	
    11.2457	     9.6512	     9.2316	     6.2943	     1.7624	    10.4904	    -2.4338	     8.3084	     0.2518	    -2.8534	
    10.9940	     8.8959	     8.3923	     4.4479	     0.7553	     9.6512	    -3.0212	     7.7209	    -0.6714	    -3.5248	
    10.6583	     8.1406	     7.8049	     2.9373	     0.2518	     8.8959	    -3.2730	     7.6370	    -1.1749	    -3.6926	
    10.4904	     7.5531	     7.4692	     1.7624	     0.2518	     8.3084	    -3.1891	     8.1406	    -1.1749	    -3.4409	
    10.4065	     7.2174	     7.4692	     0.9232	     0.7553	     8.0566	    -2.8534	     9.2316	    -0.5875	    -2.6855	
    10.4065	     7.0496	     7.7209	     0.5035	     1.4267	     7.8888	    -2.2659	    10.5743	     0.6714	    -1.5106	
    10.6583	     7.0496	     8.0566	     0.3357	     2.3499	     7.9727	    -1.5945	    11.9171	     2.2659	    -0.2518	
    10.9100	     7.2174	     8.4763	     0.3357	     3.1891	     7.9727	    -0.8392	    13.0081	     4.1122	     1.0910	
    11.3297	     7.4692	     8.8120	     0.5875	     3.9444	     7.9727	    -0.2518	    13.6795	     5.7907	     2.1820	
    11.7493	     7.8049	     9.0637	     1.0071	     4.6997	     7.9727	     0.2518	    13.7634	     7.0496	     3.0212	
    12.2528	     8.1406	     9.3155	     1.5945	     5.3711	     7.9727	     0.5035	    13.4277	     7.8888	     3.5248	
    12.8403	     8.5602	     9.3994	     2.4338	     6.0425	     7.9727	     0.6714	    12.6724	     8.2245	     3.6087	
    13.4277	     8.8959	     9.3155	     3.4409	     6.5460	     8.0566	     0.6714	    11.5814	     8.2245	     3.5248	
    13.9313	     9.2316	     9.1476	     4.6997	     6.8817	     8.1406	     0.5875	    10.2386	     7.8049	     3.1052	
    14.4348	     9.4833	     8.7280	     5.9586	     6.8817	     8.3084	     0.3357	     8.8120	     7.2174	     2.4338	
    14.8544	     9.6512	     8.1406	     7.3013	     6.6299	     8.3084	    -0.0839	     7.3013	     6.4621	     1.6785	
    15.1062	     9.7351	     7.4692	     8.5602	     6.1264	     8.2245	    -0.5875	     5.7907	     5.7068	     0.8392	
    15.1901	     9.7351	     6.6299	     9.4833	     5.4550	     8.0566	    -1.1749	     4.3640	     4.8676	     0.0839	
    15.0223	     9.4833	     5.7068	    10.0708	     4.6158	     7.5531	    -1.8463	     2.9373	     4.1122	    -0.5875	
    14.6027	     9.1476	     4.6997	    10.1547	     3.6087	     6.7978	    -2.6016	     1.5945	     3.2730	    -1.2589	
    13.8474	     8.4763	     3.6087	     9.7351	     2.6016	     5.7907	    -3.3569	     0.2518	     2.3499	    -1.8463	
[Epoch Header]
[Trial Type]	23
[Accept]	1
[Correct]	0
[RT]	 0.000
[Resp]	0
[Epoch Data]
    -7.3013	    -7.8888	   -13.0081	     2.0981	   -16.4490	    -0.7553	   -19.0506	    -3.2730	    -5.7907	   -12.5885	
    -6.8817	    -7.6370	   -12.3367	     2.0142	   -16.3651	    -0.7553	   -18.8828	    -3.0212	    -5.9586	   -12.4207	
    -6.7978	    -7.6370	   -12.0010	     1.5945	   -16.7007	    -0.9232	   -19.2184	    -3.1891	    -6.4621	   -12.6724	
    -6.9656	    -8.0566	   -11.9171	     0.8392	   -17.3721	    -1.5106	   -19.9738	    -3.6926	    -7.3853	   -13.4277	
    -7.3013	    -8.7280	   -12.1689	    -0.1678	   -18.3792	    -2.1820	   -21.1487	    -4.5319	    -8.5602	   -14.6027	
    -7.8888	    -9.6512	   -12.6724	    -1.2589	   -19.6381	    -3.1052	   -22.5754	    -5.5389	   -10.0708	   -16.0294	
    -8.4763	   -10.7422	   -13.4277	    -2.2659	   -21.0648	    -3.9444	   -24.2538	    -6.7139	   -11.6653	   -17.7917	
    -9.2316	   -11.8332	   -14.4348	    -3.0212	   -22.5754	    -4.7836	   -25.8484	    -7.8049	   -13.2599	   -19.4702	
    -9.9030	   -12.9242	   -15.4419	    -3.5248	   -24.0021	    -5.3711	   -27.3590	    -8.7280	   -14.8544	   -21.1487	
   -10.5743	   -13.9313	   -16.5329	    -3.6087	   -25.3448	    -5.6229	   -28.5339	    -9.3994	   -16.2811	   -22.5754	
   -11.0779	   -14.6866	   -17.5400	    -3.4409	   -26.5198	    -5.7068	   -29.4571	    -9.9030	   -17.5400	   -23.6664	
   -11.4136	   -15.3580	   -18.2953	    -3.0212	   -27.3590	    -5.6229	   -29.9606	   -10.1547	   -18.4631	   -24.2538	
   -11.5814	   -15.7776	   -18.8828	    -2.5177	   -27.7786	    -5.3711	   -29.9606	   -10.2386	   -19.0506	   -24.3378	
   -11.6653	   -15.9454	   -19.2184	    -2.0981	   -27.8625	    -5.0354	   -29.5410	   -10.0708	   -19.2184	   -24.0021	
   -11.5814	   -16.0294	   -19.2184	    -1.7624	   -27.4429	    -4.6997	   -28.7857	    -9.8190	   -19.1345	   -23.3307	
   -11.3297	   -15.7776	   -19.0506	    -1.6785	   -26.5198	    -4.4479	   -27.6947	    -9.4833	   -18.7149	   -22.3236	
   -10.9940	   -15.4419	   -18.5471	    -1.8463	   -25.1770	    -4.2801	   -26.4359	    -9.0637	   -17.8757	   -20.9808	
   -10.4904	   -14.9384	   -17.8757	    -2.0981	   -23.4146	    -4.1122	   -25.1770	    -8.6441	   -16.7007	   -19.5541	
    -9.9030	   -14.3509	   -17.0364	    -2.5177	   -21.4005	    -4.1122	   -23.8342	    -8.2245	   -15.3580	   -18.1274	
    -9.2316	   -13.7634	   -16.2811	    -3.0212	   -19.5541	    -4.1962	   -22.7432	    -8.0566	   -14.0152	   -16.7847	
    -8.5602	   -13.1760	   -15.6097	    -3.5248	   -18.1274	    -4.3640	   -21.9879	    -8.0566	   -12.8403	   -15.7776	
    -7.9727	   -12.7563	   -15.1901	    -4.1122	   -17.2043	    -4.7836	   -21.4005	    -8.3084	   -12.0850	   -15.1901	
    -7.4692	   -12.4207	   -14.9384	    -4.8676	   -17.0364	    -5.4550	   -21.3165	    -8.8120	   -11.6653	   -15.1062	
    -7.1335	   -12.2528	   -14.9384	    -5.6229	   -17.3721	    -6.2943	   -21.4844	    -9.6512	   -11.5814	   -15.5258	
    -6.9656	   -12.2528	   -15.1901	    -6.5460	   -18.2953	    -7.3853	   -22.0718	   -10.7422	   -11.7493	   -16.3651	
    -6.7978	   -12.4207	   -15.5258	    -7.5531	   -19.4702	    -8.6441	   -22.8271	   -11.9171	   -12.0850	   -17.5400	
    -6.7978	   -12.6724	   -15.8615	    -8.3923	   -20.6451	    -9.9030	   -23.6664	   -13.2599	   -12.6724	   -18.9667	
    -6.7978	   -13.0081	   -16.1972	    -9.1476	   -21.7361	   -11.2457	   -24.5056	   -14.6027	   -13.4277	   -20.5612	
    -6.8817	   -13.2599	   -16.3651	    -9.6512	   -22.4915	   -12.4207	   -25.1770	   -15.9454	   -14.2670	   -22.0718	
    -7.0496	   -13.4277	   -16.3651	    -9.9030	   -22.8271	   -13.3438	   -25.5127	   -17.2043	   -15.2740	   -23.4985	
    -7.2174	   -13.5117	   -16.1972	    -9.7351	   -22.5754	   -14.0152	   -25.5127	   -18.4631	   -16.3651	   -24.6735	
    -7.3853	   -13.5956	   -15.8615	    -9.3155	   -21.9879	   -14.2670	   -25.2609	   -19.4702	   -17.2882	   -25.5127	
    -7.6370	   -13.5117	   -15.4419	    -8.5602	   -20.9808	   -14.2670	   -24.6735	   -20.2255	   -18.0435	   -26.0162	
    -7.6370	   -13.2599	   -14.9384	    -7.6370	   -19.8059	   -13.8474	   -23.8342	   -20.6451	   -18.6310	   -26.1841	
    -7.5531	   -12.8403	   -14.4348	    -6.6299	   -18.6310	   -13.0920	   -22.8271	   -20.6451	   -19.0506	   -26.0162	
    -7.1335	   -12.1689	   -13.9313	    -5.5389	   -17.5400	   -12.0850	   -21.7361	   -20.0577	   -19.1345	   -25.5127	
    -6.5460	   -11.3297	   -13.2599	    -4.4479	   -16.5329	   -10.9100	   -20.7291	   -18.8828	   -19.0506	   -24.8413	
    -5.7907	   -10.4904	   -12.5885	    -3.4409	   -15.6937	    -9.5673	   -19.8898	   -17.0364	   -18.6310	   -23.9182	
    -5.0354	    -9.5673	   -11.7493	    -2.5177	   -15.1901	    -7.9727	   -19.3024	   -14.7705	   -17.9596	   -22.9950	
    -4.2801	    -8.6441	   -10.9940	    -1.8463	   -14.8544	    -6.2943	   -19.0506	   -12.2528	   -17.2882	   -22.1558	
    -3.6926	    -7.8888	   -10.3226	    -1.2589	   -14.7705	    -4.6158	   -18.9667	    -9.8190	   -16.6168	   -21.6522	
    -3.1891	    -7.2174	    -9.6512	    -0.9232	   -14.8544	    -3.1891	   -19.2184	    -7.8049	   -16.2811	   -21.4005	
    -2.8534	    -6.7978	    -9.0637	    -0.7553	   -15.2740	    -2.0981	   -19.8059	    -6.6299	   -16.2811	   -21.4844	
    -2.6855	    -6.4621	    -8.6441	    -0.6714	   -15.9454	    -1.5945	   -20.6451	    -6.2103	   -16.8686	   -21.9040	
    -2.5177	    -6.2943	    -8.3084	    -0.8392	   -16.7847	    -1.5106	   -21.7361	    -6.7978	   -17.7917	   -22.6593	
    -2.4338	    -6.2943	    -8.1406	    -1.0910	   -17.8757	    -1.8463	   -22.9950	    -8.0566	   -19.1345	   -23.7503	
    -2.3499	    -6.2943	    -8.1406	    -1.5945	   -19.0506	    -2.6016	   -24.4217	   -10.0708	   -20.5612	   -24.9252	
    -2.1820	    -6.2943	    -8.2245	    -2.2659	   -20.1416	    -3.6087	   -25.6805	   -12.4207	   -21.8201	   -26.1841	
    -1.8463	    -6.2103	    -8.3084	    -3.0212	   -21.1487	    -4.7836	   -26.7715	   -14.9384	   -22.8271	   -27.3590	
    -1.4267	    -6.1264	    -8.5602	    -4.0283	   -21.8201	    -6.0425	   -27.6108	   -17.3721	   -23.4146	   -28.3661	
    -1.0071	    -5.9586	    -8.8959	    -5.1193	   -22.4075	    -7.3853	   -28.1982	   -19.4702	   -23.6664	   -28.9536	
    -0.6714	    -5.8746	    -9.3155	    -6.2943	   -22.6593	    -8.6441	   -28.3661	   -21.0648	   -23.8342	   -29.2053	
    -0.5035	    -5.7907	    -9.9869	    -7.5531	   -22.7432	    -9.8190	   -28.3661	   -21.9040	   -23.8342	   -29.1214	
    -0.5035	    -5.8746	   -10.7422	    -8.6441	   -22.5754	   -10.7422	   -28.0304	   -22.0718	   -23.8342	   -28.7018	
    -0.7553	    -6.1264	   -11.6653	    -9.6512	   -22.0718	   -11.4975	   -27.5269	   -21.4005	   -23.7503	   -28.1982	
    -1.3428	    -6.5460	   -12.5046	   -10.4065	   -21.3165	   -12.0010	   -26.8555	   -20.3094	   -23.7503	   -27.6947	
    -2.0142	    -6.9656	   -13.4277	   -10.9100	   -20.3934	   -12.1689	   -26.2680	   -18.9667	   -23.7503	   -27.1912	
    -2.7695	    -7.4692	   -14.2670	   -10.9940	   -19.4702	   -12.2528	   -25.7645	   -17.7078	   -23.7503	   -26.9394	
    -3.3569	    -7.8888	   -14.8544	   -10.8261	   -18.6310	   -12.0010	   -25.3448	   -16.7007	   -23.7503	   -26.7715	
    -3.6926	    -8.0566	   -15.1901	   -10.2386	   -18.0435	   -11.4975	   -25.0092	   -15.9454	   -23.6664	   -26.6876	
    -3.6926	    -7.8888	   -15.1901	    -9.2316	   -17.6239	   -10.8261	   -24.7574	   -15.2740	   -23.4146	   -26.7715	
    -3.2730	    -7.4692	   -14.8544	    -7.8888	   -17.5400	    -9.9869	   -24.6735	   -14.6866	   -23.0789	   -26.8555	
    -2.6016	    -6.9656	   -14.3509	    -6.3782	   -17.7917	    -8.9798	   -24.8413	   -14.2670	   -22.6593	   -27.1072	
    -1.8463	    -6.3782	   -13.8474	    -4.6158	   -18.2953	    -7.8888	   -25.1770	   -13.8474	   -22.4075	   -27.6108	
    -1.1749	    -5.7907	   -13.4277	    -2.8534	   -19.0506	    -6.7139	   -25.9323	   -13.4277	   -22.3236	   -28.2822	
    -0.6714	    -5.4550	   -13.2599	    -1.0910	   -20.0577	    -5.6229	   -26.8555	   -13.1760	   -22.4075	   -29.0375	
    -0.3357	    -5.2032	   -13.2599	     0.6714	   -21.2326	    -4.5319	   -27.9465	   -12.9242	   -22.8271	   -29.9606	
    -0.1678	    -5.2032	   -13.5117	     2.3499	   -22.4075	    -3.5248	   -29.1214	   -12.8403	   -23.3307	   -30.9677	
     0.0000	    -5.2872	   -14.0152	     3.8605	   -23.5825	    -2.6016	   -30.2124	   -12.7563	   -24.0860	   -31.8909	
     0.0000	    -5.4550	   -14.5187	     5.1193	   -24.6735	    -1.8463	   -31.0516	   -12.8403	   -24.8413	   -32.7301	
     0.0000	    -5.7907	   -15.1062	     6.2943	   -25.4288	    -1.2589	   -31.6391	   -12.8403	   -25.5966	   -33.2336	
    -0.1678	    -6.2103	   -15.6937	     7.2174	   -25.9323	    -0.6714	   -31.8069	   -12.7563	   -26.1002	   -33.3176	
    -0.5035	    -6.7978	   -16.1972	     7.9727	   -26.1841	    -0.1678	   -31.7230	   -12.5885	   -26.3519	   -32.9819	
    -0.9232	    -7.5531	   -16.7007	     8.5602	   -26.2680	     0.4196	   -31.1356	   -12.1689	   -26.2680	   -32.2266	
    -1.5945	    -8.3084	   -17.1204	     9.1476	   -26.0162	     1.0071	   -30.2963	   -11.4975	   -25.7645	   -31.0516	
    -2.2659	    -8.9798	   -17.4561	     9.6512	   -25.5966	     1.6785	   -29.1214	   -10.5743	   -24.6735	   -29.3732	
    -2.9373	    -9.5673	   -17.6239	    10.1547	   -25.0092	     2.5177	   -27.7786	    -9.3994	   -22.9950	   -27.3590	
    -3.5248	    -9.9030	   -17.6239	    10.5743	   -24.3378	     3.2730	   -26.2680	    -7.9727	   -20.7291	   -24.9252	
    -3.8605	   -10.0708	   -17.5400	    10.9100	   -23.6664	     4.1122	   -24.8413	    -6.6299	   -18.2114	   -22.3236	
    -3.9444	    -9.9030	   -17.2043	    11.0779	   -23.0789	     4.8676	   -23.4985	    -5.2872	   -15.5258	   -19.7220	
    -3.6926	    -9.4833	   -16.7007	    11.1618	   -22.5754	     5.4550	   -22.3236	    -4.1122	   -13.1760	   -17.5400	
    -3.1891	    -8.8959	   -16.1972	    11.1618	   -22.3236	     5.9586	   -21.4844	    -3.0212	   -11.1618	   -15.7776	
    -2.4338	    -8.1406	   -15.5258	    11.0779	   -22.2397	     6.3782	   -20.9808	    -2.0981	    -9.6512	   -14.6027	
    -1.5106	    -7.3013	   -14.9384	    10.9940	   -22.4915	     6.7139	   -20.8969	    -1.0910	    -8.4763	   -13.9313	
    -0.5035	    -6.4621	   -14.3509	    10.9100	   -22.9950	     6.9656	   -21.0648	    -0.2518	    -7.5531	   -13.5956	
     0.5875	    -5.6229	   -13.8474	    10.8261	   -23.5825	     7.1335	   -21.5683	     0.5875	    -6.7139	   -13.6795	
     1.7624	    -4.8676	   -13.4277	    10.6583	   -24.1699	     7.1335	   -22.1558	     1.2589	    -6.0425	   -13.9313	
     2.8534	    -4.1962	   -12.9242	    10.4065	   -24.4217	     6.9656	   -22.6593	     1.6785	    -5.6229	   -14.2670	
     3.8605	    -3.5248	   -12.3367	     9.9869	   -24.0860	     6.6299	   -22.9950	     2.0142	    -5.3711	   -14.6027	
     4.6997	    -2.9373	   -11.6653	     9.4833	   -22.9950	     6.0425	   -22.9950	     2.1820	    -5.2032	   -14.9384	
     5.5389	    -2.3499	   -10.8261	     8.7280	   -21.3165	     5.3711	   -22.6593	     2.1820	    -5.3711	   -15.1901	
     6.2103	    -1.8463	    -9.9030	     7.8888	   -19.1345	     4.5319	   -22.0718	     2.0981	    -5.6229	   -15.2740	
     6.7139	    -1.3428	    -9.1476	     6.8817	   -16.9525	     3.6087	   -21.2326	     2.0142	    -5.9586	   -15.1062	
     6.9656	    -1.0071	    -8.4763	     5.7907	   -14.9384	     2.6016	   -20.2255	     1.8463	    -6.3782	   -14.7705	
     7.1335	    -0.8392	    -8.0566	     4.6158	   -13.2599	     1.6785	   -18.9667	     1.5945	    -6.7139	   -14.1830	
     7.0496	    -0.7553	    -7.7209	     3.5248	   -12.0010	     0.7553	   -17.6239	     1.3428	    -7.0496	   -13.3438	
     6.7978	    -0.6714	    -7.4692	     2.3499	   -10.9100	    -0.0839	   -16.2811	     1.0071	    -7.3853	   -12.5046	
     6.4621	    -0.7553	    -7.1335	     1.3428	   -10.1547	    -0.7553	   -14.9384	     0.4196	    -7.7209	   -11.5814	
     6.0425	    -0.6714	    -6.7978	     0.4196	    -9.4833	    -1.2589	   -13.8474	    -0.2518	    -8.0566	   -10.7422	
     5.7068	    -0.6714	    -6.3782	    -0.3357	    -9.0637	    -1.5945	   -12.9242	    -1.0071	    -8.4763	   -10.0708	
     5.3711	    -0.5035	    -6.0425	    -0.7553	    -8.8120	    -1.5106	   -12.2528	    -1.8463	    -8.8120	    -9.6512	
     5.2032	    -0.2518	    -5.7068	    -0.9232	    -8.7280	    -1.1749	   -12.0010	    -2.6016	    -9.1476	    -9.4833	
     5.1193	     0.0000	    -5.3711	    -0.7553	    -8.8959	    -0.7553	   -12.0010	    -3.2730	    -9.4833	    -9.7351	
     5.1193	     0.3357	    -5.2032	    -0.4196	    -9.1476	    -0.1678	   -12.2528	    -3.7766	    -9.8190	   -10.3226	
     5.2872	     0.6714	    -4.9515	     0.0000	    -9.4833	     0.1678	   -12.6724	    -4.3640	   -10.2386	   -11.2457	
     5.5389	     0.9232	    -4.7836	     0.5035	    -9.9030	     0.3357	   -13.3438	    -4.9515	   -10.8261	   -12.4207	
     5.7907	     1.1749	    -4.6158	     1.0071	   -10.3226	     0.2518	   -14.0152	    -5.7068	   -11.5814	   -13.9313	
     6.1264	     1.4267	    -4.5319	     1.5106	   -10.7422	     0.0000	   -14.6866	    -6.5460	   -12.5046	   -15.4419	
     6.5460	     1.5945	    -4.3640	     1.9302	   -11.0779	    -0.4196	   -15.2740	    -7.4692	   -13.5956	   -17.0364	
     6.9656	     1.7624	    -4.1962	     2.3499	   -11.2457	    -1.0071	   -15.6937	    -8.3923	   -14.7705	   -18.4631	
     7.3853	     1.8463	    -4.0283	     2.6016	   -11.2457	    -1.6785	   -15.9454	    -9.3155	   -15.7776	   -19.6381	
     7.7209	     1.9302	    -3.9444	     2.6016	   -11.1618	    -2.4338	   -15.9454	   -10.2386	   -16.6168	   -20.4773	
     7.8049	     1.8463	    -3.8605	     2.4338	   -10.9940	    -3.2730	   -15.7776	   -11.1618	   -17.1204	   -20.9808	
     7.7209	     1.5106	    -3.9444	     2.0142	   -10.8261	    -4.1962	   -15.4419	   -12.0010	   -17.2043	   -21.1487	
     7.2174	     1.0071	    -4.1962	     1.4267	   -10.7422	    -5.0354	   -15.1062	   -12.7563	   -17.1204	   -21.0648	
     6.3782	     0.2518	    -4.6997	     0.5875	   -10.7422	    -5.9586	   -14.6866	   -13.4277	   -16.7847	   -20.6451	
     5.3711	    -0.5875	    -5.3711	    -0.5035	   -10.9100	    -6.8817	   -14.1830	   -14.0152	   -16.5329	   -20.1416	
     4.1962	    -1.5106	    -6.0425	    -1.6785	   -11.1618	    -7.8049	   -13.7634	   -14.6027	   -16.4490	   -19.5541	
     2.9373	    -2.3499	    -6.7978	    -3.0212	   -11.4136	    -8.8120	   -13.2599	   -15.1901	   -16.6168	   -19.1345	
     1.6785	    -3.1891	    -7.4692	    -4.5319	   -11.6653	    -9.9030	   -12.7563	   -15.8615	   -17.1204	   -18.7988	
     0.4196	    -3.8605	    -7.9727	    -6.1264	   -11.9171	   -11.1618	   -12.3367	   -16.7847	   -17.7917	   -18.7988	
    -0.6714	    -4.3640	    -8.1406	    -7.8049	   -12.0010	   -12.4207	   -11.9171	   -17.7917	   -18.5471	   -18.8828	
    -1.6785	    -4.6997	    -8.1406	    -9.4833	   -12.0010	   -13.7634	   -11.5814	   -18.8828	   -19.3024	   -19.1345	
    -2.6016	    -4.9515	    -7.7209	   -10.9940	   -12.0850	   -15.0223	   -11.2457	   -19.9738	   -19.9738	   -19.4702	
    -3.3569	    -5.1193	    -7.2174	   -12.2528	   -12.0850	   -16.1133	   -11.1618	   -21.0648	   -20.4773	   -19.7220	
    -4.0283	    -5.2872	    -6.5460	   -13.2599	   -12.1689	   -17.0364	   -11.1618	   -21.9879	   -20.8130	   -19.8898	
    -4.6158	    -5.6229	    -6.0425	   -13.7634	   -12.2528	   -17.7078	   -11.3297	   -22.8271	   -20.9808	   -19.9738	
    -5.0354	    -5.9586	    -5.6229	   -13.9313	   -12.2528	   -18.0435	   -11.6653	   -23.3307	   -21.0648	   -19.8898	
    -5.4550	    -6.3782	    -5.4550	   -13.6795	   -12.2528	   -18.1274	   -12.0010	   -23.6664	   -20.9808	   -19.7220	
    -5.6229	    -6.7978	    -5.2872	   -13.0920	   -12.0010	   -17.8757	   -12.3367	   -23.6664	   -20.8130	   -19.4702	
    -5.6229	    -7.1335	    -5.2872	   -12.1689	   -11.6653	   -17.4561	   -12.5885	   -23.2468	   -20.5612	   -19.2184	
    -5.4550	    -7.4692	    -5.2872	   -11.1618	   -11.2457	   -16.8686	   -12.6724	   -22.5754	   -20.3094	   -18.9667	
    -5.2032	    -7.7209	    -5.3711	   -10.1547	   -10.9100	   -16.1133	   -12.5885	   -21.5683	   -19.9738	   -18.7149	
    -4.8676	    -7.8888	    -5.5389	    -9.0637	   -10.7422	   -15.2740	   -12.1689	   -20.2255	   -19.5541	   -18.2953	
    -4.5319	    -7.9727	    -5.7907	    -7.9727	   -10.5743	   -14.3509	   -11.4975	   -18.8828	   -19.0506	   -17.6239	
    -4.1962	    -7.9727	    -6.0425	    -6.8817	   -10.4904	   -13.3438	   -10.6583	   -17.4561	   -18.2953	   -16.6168	
    -3.8605	    -7.8888	    -6.3782	    -5.7907	   -10.3226	   -12.3367	    -9.4833	   -16.1972	   -17.4561	   -15.4419	
    -3.6087	    -7.7209	    -6.7139	    -4.9515	   -10.0708	   -11.4136	    -8.2245	   -15.0223	   -16.3651	   -14.0152	
    -3.4409	    -7.5531	    -6.9656	    -4.3640	    -9.8190	   -10.5743	    -6.9656	   -13.9313	   -15.1901	   -12.5046	
    -3.3569	    -7.3013	    -7.3013	    -3.9444	    -9.3994	    -9.8190	    -5.7907	   -13.0081	   -13.9313	   -11.1618	
    -3.3569	    -7.1335	    -7.5531	    -3.8605	    -8.8959	    -9.1476	    -4.7836	   -12.1689	   -12.6724	    -9.9869	
    -3.3569	    -6.8817	    -7.6370	    -3.6926	    -8.2245	    -8.4763	    -3.9444	   -11.3297	   -11.3297	    -8.9798	
    -3.4409	    -6.6299	    -7.8049	    -3.5248	    -7.4692	    -7.7209	    -3.2730	   -10.4904	   -10.0708	    -8.2245	
    -3.4409	    -6.4621	    -7.8049	    -3.1052	    -6.7139	    -6.7978	    -2.7695	    -9.5673	    -8.8120	    -7.6370	
    -3.5248	    -6.4621	    -7.8049	    -2.4338	    -6.1264	    -5.7907	    -2.5177	    -8.6441	    -7.6370	    -7.3013	
    -3.6087	    -6.4621	    -7.7209	    -1.5945	    -5.7068	    -4.7836	    -2.3499	    -7.7209	    -6.6299	    -7.0496	
    -3.5248	    -6.4621	    -7.6370	    -0.6714	    -5.4550	    -3.6926	    -2.2659	    -6.7978	    -5.7907	    -6.9656	
    -3.3569	    -6.4621	    -7.3853	     0.3357	    -5.2872	    -2.7695	    -2.1820	    -5.9586	    -5.0354	    -6.9656	
    -3.0212	    -6.2943	    -7.0496	     1.3428	    -5.2872	    -1.7624	    -2.0142	    -5.1193	    -4.4479	    -7.0496	
    -2.6016	    -6.1264	    -6.5460	     2.2659	    -5.2032	    -0.9232	    -1.7624	    -4.3640	    -4.0283	    -7.1335	
    -2.1820	    -5.9586	    -6.0425	     3.1052	    -5.1193	    -0.2518	    -1.4267	    -3.8605	    -3.7766	    -7.2174	
    -1.9302	    -5.8746	    -5.6229	     3.6926	    -5.0354	     0.1678	    -1.0071	    -3.6087	    -3.9444	    -7.3853	
    -1.8463	    -5.8746	    -5.3711	     3.8605	    -5.0354	     0.3357	    -0.5875	    -3.6926	    -4.2801	    -7.3853	
    -2.0142	    -5.8746	    -5.1193	     3.7766	    -5.1193	     0.3357	    -0.1678	    -4.0283	    -4.7836	    -7.2174	
    -2.3499	    -5.9586	    -5.1193	     3.3569	    -5.2032	     0.2518	     0.3357	    -4.5319	    -5.2872	    -6.7978	
    -2.7695	    -6.0425	    -5.1193	     2.6016	    -5.4550	     0.1678	     0.9232	    -4.9515	    -5.5389	    -6.0425	
    -3.1891	    -6.0425	    -5.2872	     1.7624	    -5.6229	     0.1678	     1.5945	    -5.3711	    -5.3711	    -4.8676	
    -3.6926	    -6.0425	    -5.4550	     0.6714	    -5.7907	     0.2518	     2.1820	    -5.7068	    -4.7836	    -3.4409	
    -4.1122	    -6.1264	    -5.6229	    -0.5035	    -6.0425	     0.3357	     2.6016	    -6.0425	    -4.0283	    -1.9302	
    -4.5319	    -6.2103	    -5.7907	    -1.6785	    -6.3782	     0.3357	     2.8534	    -6.2943	    -3.1891	    -0.5875	
    -4.8676	    -6.3782	    -5.9586	    -2.7695	    -6.6299	     0.1678	     2.7695	    -6.6299	    -2.4338	     0.3357	
    -5.2032	    -6.5460	    -6.1264	    -3.5248	    -6.8817	     0.0839	     2.4338	    -6.8817	    -1.9302	     0.7553	
    -5.4550	    -6.7139	    -6.2943	    -4.0283	    -6.9656	     0.0000	     1.7624	    -6.8817	    -1.5106	     0.7553	
    -5.6229	    -6.9656	    -6.2943	    -4.1122	    -6.7978	     0.1678	     0.8392	    -6.4621	    -1.1749	     0.4196	
    -5.7068	    -7.1335	    -6.3782	    -3.8605	    -6.3782	     0.5035	    -0.3357	    -5.5389	    -0.7553	    -0.3357	
    -5.7907	    -7.4692	    -6.4621	    -3.3569	    -5.9586	     1.0071	    -1.5945	    -4.2801	    -0.3357	    -1.4267	
    -6.0425	    -7.8888	    -6.6299	    -2.6016	    -5.7068	     1.5945	    -2.9373	    -2.8534	     0.0000	    -2.7695	
    -6.5460	    -8.5602	    -7.0496	    -1.7624	    -5.7068	     2.1820	    -4.3640	    -1.5945	     0.4196	    -4.1962	
    -7.3013	    -9.3994	    -7.6370	    -0.9232	    -6.2103	     2.7695	    -5.7907	    -0.5035	     0.8392	    -5.5389	
    -8.3084	   -10.4065	    -8.3923	    -0.1678	    -7.0496	     3.1891	    -7.1335	     0.3357	     1.0910	    -6.7978	
    -9.5673	   -11.5814	    -9.4833	     0.5035	    -8.3084	     3.5248	    -8.4763	     0.8392	     1.2589	    -7.7209	
   -11.0779	   -12.9242	   -10.7422	     0.7553	    -9.8190	     3.6087	    -9.6512	     1.0071	     1.1749	    -8.4763	
   -12.6724	   -14.3509	   -12.0850	     0.7553	   -11.5814	     3.5248	   -10.8261	     0.9232	     0.8392	    -8.9798	
   -14.3509	   -15.8615	   -13.5956	     0.3357	   -13.3438	     3.1891	   -11.7493	     0.6714	     0.4196	    -9.1476	
   -16.0294	   -17.3721	   -15.1062	    -0.3357	   -15.0223	     2.6855	   -12.4207	     0.3357	    -0.1678	    -9.1476	
   -17.7078	   -18.7988	   -16.4490	    -1.2589	   -16.3651	     2.1820	   -12.7563	     0.0000	    -0.8392	    -8.8120	
   -19.3024	   -20.2255	   -17.6239	    -2.1820	   -17.3721	     1.6785	   -12.8403	    -0.2518	    -1.4267	    -8.3923	
   -20.7291	   -21.4844	   -18.5471	    -2.9373	   -18.1274	     1.2589	   -12.7563	    -0.4196	    -2.0981	    -7.8888	
   -21.9879	   -22.5754	   -19.3024	    -3.6087	   -18.6310	     0.8392	   -12.5885	    -0.4196	    -2.6016	    -7.3853	
   -23.0789	   -23.4146	   -19.8898	    -4.0283	   -19.0506	     0.5875	   -12.4207	    -0.2518	    -2.9373	    -6.8817	
   -23.9182	   -24.0860	   -20.3094	    -4.1122	   -19.3863	     0.4196	   -12.3367	     0.2518	    -3.0212	    -6.5460	
   -24.3378	   -24.5056	   -20.6451	    -3.8605	   -19.7220	     0.4196	   -12.5046	     0.8392	    -2.7695	    -6.2943	
   -24.4217	   -24.5895	   -20.8969	    -3.3569	   -20.2255	     0.5035	   -12.7563	     1.5945	    -2.4338	    -6.1264	
   -24.0860	   -24.5056	   -20.9808	    -2.6855	   -20.7291	     0.6714	   -13.3438	     2.1820	    -2.0142	    -6.2103	
   -23.4146	   -24.2538	   -21.0648	    -1.9302	   -21.3165	     0.7553	   -14.0991	     2.6016	    -1.7624	    -6.4621	
   -22.4915	   -23.9182	   -21.0648	    -1.2589	   -21.9879	     0.9232	   -15.0223	     2.7695	    -1.7624	    -6.9656	
   -21.4844	   -23.5825	   -21.0648	    -0.6714	   -22.7432	     1.0910	   -16.1133	     2.6855	    -2.0142	    -7.6370	
   -20.3094	   -23.1628	   -21.0648	    -0.2518	   -23.4985	     1.3428	   -17.2882	     2.5177	    -2.5177	    -8.4763	
   -19.2184	   -22.8271	   -21.0648	     0.0000	   -24.3378	     1.8463	   -18.7149	     2.2659	    -3.2730	    -9.3155	
   -18.2953	   -22.5754	   -21.2326	     0.0000	   -25.1770	     2.4338	   -20.2255	     2.0142	    -4.1962	   -10.0708	
   -17.5400	   -22.4915	   -21.5683	    -0.1678	   -26.0162	     3.0212	   -21.7361	     1.6785	    -5.1193	   -10.9100	
   -16.9525	   -22.4915	   -21.9879	    -0.5875	   -26.6037	     3.3569	   -23.3307	     1.2589	    -6.1264	   -11.5814	
   -16.6168	   -22.5754	   -22.4075	    -1.0910	   -26.9394	     3.6087	   -24.7574	     0.8392	    -6.8817	   -12.1689	
   -16.5329	   -22.7432	   -22.8271	    -1.6785	   -26.9394	     3.6087	   -25.9323	     0.5035	    -7.4692	   -12.5046	
   -16.6168	   -22.8271	   -23.0789	    -2.0981	   -26.6876	     3.5248	   -26.7715	     0.3357	    -7.8049	   -12.6724	
   -16.7007	   -22.9111	   -23.1628	    -2.4338	   -26.1841	     3.4409	   -27.2751	     0.3357	    -7.8888	   -12.5885	
   -16.9525	   -22.8271	   -23.0789	    -2.6016	   -25.5966	     3.2730	   -27.5269	     0.4196	    -7.8888	   -12.4207	
   -17.1204	   -22.5754	   -22.9950	    -2.6855	   -25.0931	     3.1891	   -27.4429	     0.5035	    -7.8049	   -12.2528	
   -17.2882	   -22.3236	   -22.8271	    -2.6855	   -24.6735	     3.0212	   -27.1912	     0.5035	    -7.7209	   -12.2528	
   -17.3721	   -21.8201	   -22.7432	    -2.5177	   -24.4217	     2.7695	   -26.7715	     0.1678	    -7.8888	   -12.3367	
   -17.2043	   -21.2326	   -22.4075	    -2.3499	   -24.1699	     2.6016	   -26.2680	    -0.2518	    -8.2245	   -12.5885	
   -16.7007	   -20.3094	   -21.8201	    -2.1820	   -23.8342	     2.3499	   -25.5966	    -0.9232	    -8.6441	   -13.0920	
   -15.8615	   -19.2184	   -20.9808	    -1.9302	   -23.3307	     2.0981	   -24.9252	    -1.6785	    -9.1476	   -13.6795	
   -14.7705	   -17.8757	   -19.8898	    -1.8463	   -22.4915	     1.7624	   -24.1699	    -2.5177	    -9.6512	   -14.3509	
   -13.4277	   -16.5329	   -18.6310	    -1.9302	   -21.2326	     1.3428	   -23.4146	    -3.4409	   -10.2386	   -15.1901	
   -12.0850	   -15.2740	   -17.2882	    -2.2659	   -19.8059	     0.7553	   -22.8271	    -4.4479	   -10.8261	   -16.1133	
   -10.9100	   -14.0991	   -16.0294	    -2.7695	   -18.2114	     0.0839	   -22.4075	    -5.4550	   -11.4136	   -17.0364	
    -9.9030	   -13.2599	   -14.9384	    -3.4409	   -16.7007	    -0.7553	   -21.9879	    -6.5460	   -11.9171	   -17.9596	
    -9.2316	   -12.5885	   -14.0991	    -4.1962	   -15.4419	    -1.6785	   -21.7361	    -7.5531	   -12.4207	   -18.7149	
    -8.7280	   -12.1689	   -13.4277	    -4.9515	   -14.5187	    -2.6855	   -21.4844	    -8.4763	   -13.0081	   -19.4702	
    -8.3923	   -11.8332	   -13.0920	    -5.7068	   -14.0152	    -3.6087	   -21.2326	    -9.4833	   -13.5956	   -19.9738	
    -8.1406	   -11.6653	   -13.0081	    -6.3782	   -13.7634	    -4.5319	   -20.8130	   -10.3226	   -14.1830	   -20.3094	
    -7.9727	   -11.4975	   -13.0920	    -6.8817	   -13.6795	    -5.4550	   -20.2255	   -11.0779	   -14.8544	   -20.4773	
    -7.8888	   -11.4136	   -13.2599	    -7.2174	   -13.5956	    -6.2103	   -19.4702	   -11.7493	   -15.4419	   -20.3934	
    -7.8888	   -11.3297	   -13.3438	    -7.5531	   -13.5117	    -7.0496	   -18.4631	   -12.3367	   -15.9454	   -20.1416	
    -7.8888	   -11.1618	   -13.3438	    -7.8049	   -13.2599	    -7.7209	   -17.2882	   -12.8403	   -16.3651	   -19.7220	
    -7.8888	   -10.9100	   -13.0920	    -8.0566	   -12.9242	    -8.4763	   -15.8615	   -13.3438	   -16.5329	   -19.0506	
    -7.8049	   -10.6583	   -12.5885	    -8.4763	   -12.5046	    -9.3155	   -14.3509	   -13.8474	   -16.6168	   -18.2953	
    -7.5531	   -10.1547	   -11.9171	    -8.8959	   -11.8332	   -10.0708	   -12.8403	   -14.4348	   -16.5329	   -17.4561	
    -7.0496	    -9.5673	   -11.0779	    -9.3155	   -11.0779	   -10.9100	   -11.3297	   -14.9384	   -16.4490	   -16.6168	
    -6.2943	    -8.8120	    -9.9869	    -9.7351	   -10.1547	   -11.7493	    -9.9030	   -15.5258	   -16.3651	   -15.9454	
    -5.2872	    -7.8049	    -8.8120	   -10.0708	    -9.2316	   -12.5046	    -8.6441	   -15.9454	   -16.2811	   -15.3580	
    -4.0283	    -6.7978	    -7.7209	   -10.3226	    -8.3084	   -13.0920	    -7.6370	   -16.4490	   -16.2811	   -15.1062	
    -2.6855	    -5.7907	    -6.6299	   -10.5743	    -7.5531	   -13.5956	    -6.8817	   -16.8686	   -16.4490	   -15.1901	
    -1.2589	    -4.7836	    -5.7068	   -10.7422	    -7.0496	   -14.0152	    -6.6299	   -17.2882	   -16.8686	   -15.6097	
     0.0839	    -3.8605	    -4.9515	   -10.8261	    -6.7139	   -14.1830	    -6.6299	   -17.6239	   -17.2043	   -16.2811	
     1.3428	    -3.1891	    -4.3640	   -10.9100	    -6.6299	   -14.1830	    -6.9656	   -17.7078	   -17.5400	   -17.1204	
     2.2659	    -2.7695	    -4.0283	   -10.9100	    -6.7978	   -14.0152	    -7.6370	   -17.3721	   -17.6239	   -17.8757	
     2.9373	    -2.5177	    -4.0283	   -10.9100	    -7.1335	   -13.7634	    -8.4763	   -16.7007	   -17.5400	   -18.5471	
     3.1891	    -2.6855	    -4.1962	   -10.8261	    -7.8049	   -13.3438	    -9.5673	   -15.8615	   -17.2882	   -19.1345	
     3.0212	    -3.1052	    -4.6997	   -10.6583	    -8.6441	   -13.0081	   -10.8261	   -15.0223	   -16.8686	   -19.4702	
     2.5177	    -3.7766	    -5.3711	   -10.4904	    -9.6512	   -12.6724	   -12.0850	   -14.3509	   -16.2811	   -19.7220	
     1.6785	    -4.6997	    -6.2103	   -10.2386	   -10.5743	   -12.4207	   -13.1760	   -13.9313	   -15.6097	   -19.7220	
     0.5875	    -5.7907	    -7.0496	    -9.9869	   -11.4136	   -12.2528	   -14.0152	   -13.7634	   -14.8544	   -19.4702	
    -0.5875	    -6.7978	    -7.9727	    -9.8190	   -12.1689	   -12.1689	   -14.5187	   -13.6795	   -13.9313	   -18.8828	
    -1.8463	    -7.8049	    -8.7280	    -9.7351	   -12.8403	   -12.0850	   -14.8544	   -13.6795	   -13.0081	   -17.9596	
    -3.1052	    -8.8120	    -9.5673	    -9.7351	   -13.4277	   -12.0010	   -14.9384	   -13.7634	   -12.2528	   -16.9525	
    -4.3640	    -9.6512	   -10.3226	    -9.7351	   -14.0991	   -12.0010	   -14.9384	   -13.7634	   -11.6653	   -15.8615	
    -5.4550	   -10.4065	   -11.0779	    -9.8190	   -14.8544	   -11.9171	   -14.9384	   -13.7634	   -11.2457	   -14.8544	
    -6.5460	   -11.0779	   -11.7493	    -9.8190	   -15.6937	   -11.8332	   -15.0223	   -13.6795	   -11.0779	   -14.0152	
    -7.5531	   -11.6653	   -12.5046	    -9.7351	   -16.6168	   -11.6653	   -15.1901	   -13.5956	   -11.0779	   -13.5117	
    -8.4763	   -12.1689	   -13.1760	    -9.7351	   -17.6239	   -11.6653	   -15.5258	   -13.6795	   -11.3297	   -13.3438	
    -9.3155	   -12.7563	   -13.8474	    -9.8190	   -18.6310	   -11.7493	   -16.1133	   -13.8474	   -11.6653	   -13.5117	
    -9.9030	   -13.1760	   -14.6027	   -10.1547	   -19.4702	   -12.0850	   -17.0364	   -14.2670	   -12.2528	   -14.0991	
   -10.2386	   -13.5956	   -15.2740	   -10.5743	   -19.9738	   -12.5046	   -18.2114	   -14.8544	   -13.0920	   -15.1901	
   -10.4065	   -13.8474	   -15.9454	   -11.1618	   -20.0577	   -13.0920	   -19.4702	   -15.6937	   -14.0991	   -16.4490	
   -10.2386	   -14.0991	   -16.4490	   -11.7493	   -19.6381	   -13.6795	   -20.8969	   -16.6168	   -15.2740	   -18.0435	
   -10.0708	   -14.1830	   -17.0364	   -12.3367	   -18.8828	   -14.2670	   -22.2397	   -17.6239	   -16.5329	   -19.6381	
    -9.7351	   -14.3509	   -17.5400	   -13.0081	   -18.0435	   -14.8544	   -23.4985	   -18.6310	   -17.8757	   -21.2326	
    -9.4833	   -14.5187	   -18.1274	   -13.7634	   -17.4561	   -15.5258	   -24.6735	   -19.6381	   -19.3024	   -22.6593	
    -9.3155	   -14.8544	   -18.7988	   -14.6866	   -17.2043	   -16.1972	   -25.7645	   -20.5612	   -20.7291	   -23.7503	
    -9.3994	   -15.3580	   -19.5541	   -15.8615	   -17.3721	   -16.9525	   -26.6876	   -21.4844	   -21.9879	   -24.5895	
    -9.7351	   -15.9454	   -20.2255	   -17.1204	   -17.9596	   -17.6239	   -27.3590	   -22.2397	   -23.1628	   -25.0092	
   -10.2386	   -16.7007	   -20.8130	   -18.4631	   -18.7149	   -18.2953	   -27.9465	   -22.8271	   -24.0860	   -25.0092	
   -10.9100	   -17.5400	   -21.1487	   -19.7220	   -19.4702	   -18.7988	   -28.2822	   -23.2468	   -24.8413	   -24.7574	
   -11.5814	   -18.2953	   -21.3165	   -20.8130	   -20.2255	   -19.2184	   -28.3661	   -23.3307	   -25.1770	   -24.0860	
   -12.3367	   -19.0506	   -21.1487	   -21.4844	   -20.8969	   -19.2184	   -28.2822	   -23.1628	   -25.1770	   -23.0789	
   -12.9242	   -19.6381	   -20.8969	   -21.7361	   -21.3165	   -18.8828	   -28.0304	   -22.5754	   -24.7574	   -21.8201	
   -13.4277	   -20.0577	   -20.3934	   -21.3165	   -21.5683	   -18.2114	   -27.5269	   -21.6522	   -24.0021	   -20.3934	
   -13.8474	   -20.2255	   -19.8059	   -20.3094	   -21.6522	   -17.0364	   -27.0233	   -20.3934	   -22.8271	   -18.8828	
   -14.0152	   -20.3094	   -19.1345	   -18.6310	   -21.7361	   -15.4419	   -26.4359	   -18.7988	   -21.4005	   -17.4561	
   -14.0152	   -20.2255	   -18.4631	   -16.2811	   -21.7361	   -13.4277	   -26.0162	   -16.9525	   -19.7220	   -16.0294	
   -13.8474	   -20.0577	   -17.8757	   -13.4277	   -21.7361	   -11.1618	   -25.7645	   -14.8544	   -17.8757	   -14.8544	
   -13.5956	   -19.8898	   -17.4561	   -10.2386	   -21.8201	    -8.7280	   -25.5966	   -12.7563	   -16.0294	   -13.8474	
   -13.1760	   -19.6381	   -17.2043	    -6.8817	   -21.8201	    -6.1264	   -25.5127	   -10.6583	   -14.0991	   -13.0920	
   -12.6724	   -19.4702	   -17.0364	    -3.4409	   -21.8201	    -3.6087	   -25.4288	    -8.6441	   -12.2528	   -12.5046	
   -12.1689	   -19.2184	   -17.0364	    -0.1678	   -21.7361	    -1.1749	   -25.2609	    -6.7139	   -10.6583	   -12.0850	
   -11.5814	   -18.9667	   -17.1204	     2.6855	   -21.4005	     1.0071	   -24.8413	    -5.0354	    -9.2316	   -11.7493	
   -11.0779	   -18.7988	   -17.2043	     5.1193	   -20.9808	     2.8534	   -24.3378	    -3.6926	    -8.0566	   -11.4975	
   -10.6583	   -18.6310	   -17.5400	     7.0496	   -20.4773	     4.3640	   -23.8342	    -2.5177	    -7.1335	   -11.3297	
   -10.4065	   -18.6310	   -17.9596	     8.3084	   -20.1416	     5.5389	   -23.2468	    -1.7624	    -6.3782	   -11.1618	
   -10.2386	   -18.6310	   -18.4631	     9.1476	   -19.8059	     6.2943	   -22.6593	    -1.0910	    -5.7068	   -10.8261	
   -10.2386	   -18.7988	   -19.1345	     9.5673	   -19.6381	     6.8817	   -21.9879	    -0.5875	    -5.1193	   -10.2386	
   -10.3226	   -18.8828	   -19.7220	     9.7351	   -19.5541	     7.3013	   -21.3165	    -0.1678	    -4.4479	    -9.3994	
   -10.4904	   -19.0506	   -20.2255	     9.7351	   -19.4702	     7.6370	   -20.5612	     0.2518	    -3.6926	    -8.2245	
   -10.8261	   -19.1345	   -20.6451	     9.4833	   -19.4702	     7.8888	   -19.7220	     0.5875	    -2.8534	    -6.8817	
   -11.2457	   -19.3024	   -21.0648	     9.2316	   -19.5541	     8.0566	   -18.8828	     0.8392	    -2.1820	    -5.4550	
   -11.5814	   -19.4702	   -21.3165	     8.8120	   -19.8059	     8.0566	   -18.1274	     0.8392	    -1.5106	    -4.1122	
   -11.9171	   -19.4702	   -21.5683	     8.3923	   -20.0577	     8.0566	   -17.3721	     0.6714	    -1.0071	    -2.8534	
   -12.0010	   -19.3863	   -21.5683	     7.9727	   -20.2255	     7.9727	   -16.5329	     0.3357	    -0.5035	    -1.8463	
   -11.9171	   -19.0506	   -21.4005	     7.6370	   -20.2255	     7.8888	   -15.6937	    -0.0839	    -0.2518	    -1.0910	
   -11.6653	   -18.6310	   -21.0648	     7.3013	   -20.0577	     7.7209	   -14.9384	    -0.6714	    -0.0839	    -0.6714	
   -11.2457	   -18.1274	   -20.6451	     6.8817	   -19.8059	     7.3853	   -14.3509	    -1.2589	    -0.2518	    -0.7553	
   -10.7422	   -17.6239	   -20.2255	     6.2943	   -19.4702	     6.7139	   -14.0991	    -1.8463	    -0.7553	    -1.3428	
   -10.2386	   -17.1204	   -19.8898	     5.5389	   -19.1345	     5.7907	   -14.1830	    -2.3499	    -1.8463	    -2.6016	
    -9.7351	   -16.8686	   -19.6381	     4.5319	   -18.6310	     4.6158	   -14.5187	    -2.6016	    -3.3569	    -4.3640	
    -9.2316	   -16.6168	   -19.4702	     3.2730	   -18.0435	     3.1891	   -14.8544	    -2.6016	    -5.2872	    -6.5460	
    -8.8120	   -16.5329	   -19.3024	     2.0142	   -17.2882	     1.7624	   -15.1901	    -2.4338	    -7.3853	    -8.8120	
    -8.3923	   -16.4490	   -19.1345	     0.6714	   -16.7007	     0.2518	   -15.3580	    -2.0981	    -9.4833	   -10.9100	
    -7.9727	   -16.4490	   -18.9667	    -0.5035	   -16.1972	    -1.0071	   -15.2740	    -1.8463	   -11.3297	   -12.7563	
    -7.6370	   -16.4490	   -18.8828	    -1.5945	   -15.9454	    -2.0981	   -15.0223	    -1.5945	   -12.9242	   -14.0991	
    -7.3013	   -16.4490	   -18.8828	    -2.5177	   -15.8615	    -2.7695	   -14.6866	    -1.5106	   -14.0991	   -14.9384	
    -6.9656	   -16.3651	   -18.7988	    -3.1891	   -15.8615	    -3.1891	   -14.0991	    -1.4267	   -15.0223	   -15.1901	
    -6.5460	   -16.1133	   -18.6310	    -3.6926	   -15.7776	    -3.3569	   -13.2599	    -1.3428	   -15.4419	   -15.1062	
    -6.0425	   -15.6097	   -18.2953	    -4.0283	   -15.4419	    -3.3569	   -12.1689	    -1.4267	   -15.4419	   -14.5187	
    -5.3711	   -14.9384	   -17.6239	    -4.1122	   -14.8544	    -3.2730	   -10.8261	    -1.6785	   -15.1062	   -13.7634	
    -4.6997	   -14.0152	   -16.7007	    -4.0283	   -14.0152	    -3.1891	    -9.3155	    -2.0142	   -14.2670	   -12.6724	
    -4.1122	   -13.0920	   -15.6097	    -3.8605	   -12.9242	    -3.1052	    -7.7209	    -2.6016	   -13.3438	   -11.6653	
    -3.6926	   -12.3367	   -14.6027	    -3.5248	   -11.9171	    -3.1052	    -6.2943	    -3.4409	   -12.4207	   -10.6583	
    -3.5248	   -11.6653	   -13.7634	    -3.2730	   -11.0779	    -3.2730	    -5.2032	    -4.4479	   -11.7493	    -9.9869	
    -3.6926	   -11.1618	   -13.0920	    -3.1052	   -10.4065	    -3.6087	    -4.4479	    -5.7068	   -11.4975	    -9.6512	
    -4.1122	   -10.9100	   -12.6724	    -3.1052	    -9.9869	    -4.1122	    -4.1122	    -7.0496	   -11.6653	    -9.8190	
    -4.6158	   -10.8261	   -12.4207	    -3.2730	    -9.9030	    -4.8676	    -4.1962	    -8.5602	   -12.1689	   -10.2386	
    -5.1193	   -10.8261	   -12.3367	    -3.6926	   -10.1547	    -5.7907	    -4.6158	   -10.0708	   -12.7563	   -10.9940	
    -5.5389	   -10.9940	   -12.4207	    -4.3640	   -10.6583	    -6.7978	    -5.5389	   -11.4975	   -13.2599	   -11.7493	
    -5.7068	   -11.1618	   -12.5885	    -5.2032	   -11.4136	    -7.8888	    -6.7139	   -12.7563	   -13.5956	   -12.5046	
    -5.7907	   -11.3297	   -12.8403	    -6.1264	   -12.3367	    -8.8959	    -7.9727	   -13.9313	   -13.5117	   -13.1760	
    -5.7068	   -11.4136	   -13.0081	    -6.9656	   -13.2599	    -9.9030	    -9.3155	   -14.8544	   -13.2599	   -13.5956	
    -5.5389	   -11.5814	   -13.0920	    -7.8049	   -14.0991	   -10.8261	   -10.5743	   -15.5258	   -12.9242	   -14.0152	
    -5.3711	   -11.7493	   -13.0081	    -8.5602	   -14.8544	   -11.7493	   -11.6653	   -16.1133	   -12.5885	   -14.2670	
    -5.2872	   -11.9171	   -12.9242	    -9.3994	   -15.3580	   -12.5885	   -12.4207	   -16.5329	   -12.5046	   -14.5187	
    -5.2872	   -12.1689	   -12.6724	   -10.2386	   -15.5258	   -13.4277	   -12.8403	   -16.7847	   -12.5046	   -14.6027	
    -5.5389	   -12.5046	   -12.3367	   -11.2457	   -15.1901	   -14.2670	   -12.9242	   -17.0364	   -12.7563	   -14.6866	
    -5.8746	   -12.7563	   -11.8332	   -12.3367	   -14.4348	   -15.1062	   -12.5885	   -17.3721	   -13.0920	   -14.6027	
    -6.2103	   -12.9242	   -11.1618	   -13.4277	   -13.0920	   -15.8615	   -11.9171	   -17.5400	   -13.5117	   -14.4348	
    -6.2943	   -12.9242	   -10.3226	   -14.3509	   -11.4136	   -16.3651	   -10.9100	   -17.7078	   -14.0152	   -14.0152	
    -6.1264	   -12.5885	    -9.2316	   -15.0223	    -9.5673	   -16.7007	    -9.5673	   -17.6239	   -14.4348	   -13.5117	
    -5.7907	   -12.0010	    -8.0566	   -15.4419	    -7.6370	   -16.7007	    -8.1406	   -17.2882	   -14.6027	   -12.8403	
    -5.1193	   -11.1618	    -6.7978	   -15.5258	    -5.8746	   -16.3651	    -6.6299	   -16.7007	   -14.6866	   -12.0850	
    -4.3640	   -10.1547	    -5.5389	   -15.3580	    -4.3640	   -15.9454	    -5.2872	   -16.0294	   -14.6866	   -11.4975	
    -3.5248	    -9.0637	    -4.2801	   -15.0223	    -3.2730	   -15.3580	    -4.2801	   -15.3580	   -14.6027	   -11.1618	
    -2.6016	    -7.8888	    -3.0212	   -14.5187	    -2.4338	   -14.6866	    -3.6926	   -14.8544	   -14.6027	   -11.1618	
    -1.6785	    -6.7139	    -1.8463	   -13.7634	    -2.1820	   -14.0152	    -3.5248	   -14.4348	   -14.6866	   -11.5814	
    -0.8392	    -5.6229	    -0.7553	   -12.9242	    -2.2659	   -13.2599	    -4.0283	   -14.2670	   -14.8544	   -12.3367	
    -0.1678	    -4.6158	     0.2518	   -11.7493	    -2.6855	   -12.5885	    -4.9515	   -14.3509	   -15.2740	   -13.5956	
     0.3357	    -3.8605	     1.1749	   -10.4904	    -3.5248	   -11.9171	    -6.3782	   -14.7705	   -15.9454	   -15.1062	
     0.5875	    -3.3569	     1.7624	    -9.1476	    -4.4479	   -11.3297	    -8.0566	   -15.4419	   -16.7007	   -16.8686	
     0.6714	    -3.0212	     2.0981	    -7.8049	    -5.5389	   -10.8261	    -9.9869	   -16.2811	   -17.6239	   -18.7149	
     0.5035	    -2.9373	     2.0142	    -6.5460	    -6.4621	   -10.4065	   -11.9171	   -17.2043	   -18.6310	   -20.5612	
     0.3357	    -3.0212	     1.6785	    -5.3711	    -7.2174	    -9.9869	   -13.8474	   -18.0435	   -19.6381	   -22.2397	
     0.0000	    -3.2730	     1.0910	    -4.4479	    -7.6370	    -9.6512	   -15.5258	   -18.8828	   -20.5612	   -23.8342	
    -0.3357	    -3.6926	     0.3357	    -3.7766	    -7.7209	    -9.3994	   -16.9525	   -19.5541	   -21.3165	   -25.0931	
    -0.5875	    -4.1122	    -0.5035	    -3.3569	    -7.4692	    -9.2316	   -18.0435	   -19.8898	   -21.9040	   -26.1002	
    -0.7553	    -4.5319	    -1.2589	    -3.1052	    -7.1335	    -8.9798	   -18.6310	   -19.8059	   -22.1558	   -26.6876	
    -0.8392	    -4.7836	    -2.0142	    -2.9373	    -6.6299	    -8.6441	   -18.7149	   -19.3024	   -22.0718	   -27.0233	
    -0.8392	    -4.9515	    -2.6855	    -2.6855	    -6.2103	    -8.1406	   -18.4631	   -18.3792	   -21.8201	   -26.9394	
    -0.5875	    -5.0354	    -3.2730	    -2.2659	    -5.8746	    -7.3853	   -17.9596	   -17.1204	   -21.2326	   -26.6876	
    -0.3357	    -4.8676	    -3.8605	    -1.6785	    -5.7907	    -6.4621	   -17.3721	   -15.6937	   -20.6451	   -26.1841	
     0.0839	    -4.6997	    -4.4479	    -0.8392	    -5.8746	    -5.3711	   -16.8686	   -14.3509	   -20.2255	   -25.7645	
     0.4196	    -4.5319	    -5.0354	     0.0839	    -6.2103	    -4.1962	   -16.6168	   -13.1760	   -19.9738	   -25.5127	
     0.8392	    -4.3640	    -5.7907	     1.0071	    -6.7978	    -3.1891	   -16.5329	   -12.2528	   -20.0577	   -25.4288	
     1.0910	    -4.3640	    -6.6299	     1.8463	    -7.6370	    -2.3499	   -16.8686	   -11.5814	   -20.5612	   -25.7645	
     1.2589	    -4.4479	    -7.5531	     2.3499	    -8.8959	    -1.8463	   -17.6239	   -11.3297	   -21.3165	   -26.4359	
     1.4267	    -4.6158	    -8.6441	     2.5177	   -10.3226	    -1.6785	   -18.8828	   -11.4136	   -22.4075	   -27.5269	
     1.4267	    -5.0354	    -9.9030	     2.3499	   -12.1689	    -2.0142	   -20.5612	   -11.7493	   -23.6664	   -28.7857	
     1.2589	    -5.4550	   -11.3297	     1.9302	   -14.1830	    -2.6855	   -22.6593	   -12.5046	   -24.9252	   -30.2963	
     1.1749	    -6.0425	   -12.8403	     1.2589	   -16.2811	    -3.6926	   -24.9252	   -13.4277	   -26.1841	   -31.8069	
     1.0071	    -6.7139	   -14.4348	     0.5035	   -18.5471	    -4.7836	   -27.1912	   -14.6027	   -27.1912	   -33.1497	
     0.8392	    -7.3013	   -16.0294	    -0.2518	   -20.6451	    -6.0425	   -29.3732	   -15.6937	   -27.7786	   -34.3246	
     0.5875	    -7.9727	   -17.5400	    -0.8392	   -22.6593	    -7.1335	   -31.3034	   -16.7007	   -27.8625	   -35.1639	
     0.1678	    -8.7280	   -18.9667	    -1.2589	   -24.3378	    -8.0566	   -32.8140	   -17.4561	   -27.4429	   -35.5835	
    -0.4196	    -9.6512	   -20.3934	    -1.5945	   -25.8484	    -8.8120	   -33.9890	   -18.0435	   -26.6037	   -35.4996	
    -1.2589	   -10.5743	   -21.5683	    -1.6785	   -26.9394	    -9.1476	   -34.6603	   -18.3792	   -25.5127	   -34.9960	
    -2.4338	   -11.4975	   -22.5754	    -1.5945	   -27.6947	    -9.1476	   -34.8282	   -18.5471	   -24.2538	   -34.1568	
    -3.6087	   -12.4207	   -23.2468	    -1.4267	   -28.1143	    -8.8120	   -34.5764	   -18.4631	   -22.9950	   -32.9819	
    -4.8676	   -13.2599	   -23.6664	    -1.0910	   -28.0304	    -8.1406	   -33.9050	   -18.2114	   -21.8201	   -31.7230	
    -6.0425	   -13.9313	   -23.7503	    -0.9232	   -27.6108	    -7.3853	   -33.0658	   -18.0435	   -20.8969	   -30.5481	
    -6.9656	   -14.4348	   -23.6664	    -0.8392	   -26.9394	    -6.7139	   -32.0587	   -17.9596	   -20.5612	   -29.5410	
    -7.5531	   -14.6866	   -23.4146	    -0.9232	   -26.1002	    -6.3782	   -31.2195	   -18.1274	   -20.8130	   -28.9536	
    -7.7209	   -14.6027	   -23.0789	    -1.1749	   -25.1770	    -6.2103	   -30.3802	   -18.5471	   -21.5683	   -28.7857	
    -7.3853	   -14.1830	   -22.5754	    -1.4267	   -24.4217	    -6.2943	   -29.7089	   -18.9667	   -22.7432	   -29.1214	
    -6.6299	   -13.4277	   -21.9879	    -1.4267	   -23.7503	    -6.4621	   -29.1214	   -19.3863	   -24.0021	   -29.7928	
    -5.4550	   -12.4207	   -21.2326	    -1.1749	   -23.4146	    -6.4621	   -28.6179	   -19.6381	   -25.1770	   -30.7159	
    -4.0283	   -11.3297	   -20.4773	    -0.7553	   -23.3307	    -6.4621	   -28.4500	   -19.4702	   -26.1841	   -31.9748	
    -2.6016	   -10.2386	   -19.8898	     0.0000	   -23.4985	    -6.3782	   -28.4500	   -19.0506	   -26.7715	   -33.3176	
    -1.2589	    -9.2316	   -19.3863	     0.7553	   -24.0021	    -6.2943	   -28.7018	   -18.2953	   -27.0233	   -34.6603	
     0.0000	    -8.4763	   -19.0506	     1.5945	   -24.5056	    -6.2943	   -29.1214	   -17.5400	   -27.0233	   -36.0870	
     1.1749	    -7.8049	   -18.7988	     2.4338	   -25.0092	    -6.3782	   -29.7089	   -16.7847	   -26.9394	   -37.5137	
     2.3499	    -7.3013	   -18.6310	     3.1052	   -25.3448	    -6.4621	   -30.2963	   -16.3651	   -27.1072	   -39.0244	
     3.6087	    -6.7139	   -18.4631	     3.6087	   -25.3448	    -6.7139	   -30.8838	   -16.2811	   -27.5269	   -40.4510	
     5.0354	    -6.2103	   -18.2114	     3.9444	   -25.1770	    -7.0496	   -31.3873	   -16.5329	   -28.1982	   -41.7938	
     6.3782	    -5.7068	   -17.9596	     3.9444	   -24.7574	    -7.3853	   -31.5552	   -17.0364	   -28.9536	   -42.8848	
     7.8049	    -5.2032	   -17.7078	     3.7766	   -24.1699	    -7.7209	   -31.4713	   -17.6239	   -29.7928	   -43.6401	
     9.0637	    -4.6997	   -17.3721	     3.3569	   -23.5825	    -8.0566	   -30.9677	   -18.2953	   -30.5481	   -43.9758	
    10.1547	    -4.1962	   -17.1204	     2.7695	   -22.9111	    -8.3923	   -30.0446	   -19.0506	   -31.2195	   -43.9758	
    10.9940	    -3.6926	   -16.7847	     2.0142	   -22.0718	    -8.7280	   -28.7857	   -19.7220	   -31.6391	   -43.7241	
    11.4975	    -3.2730	   -16.5329	     1.1749	   -21.2326	    -8.9798	   -27.3590	   -20.3094	   -31.8909	   -43.2205	
    11.6653	    -3.0212	   -16.3651	     0.2518	   -20.4773	    -9.3155	   -25.8484	   -20.9808	   -31.9748	   -42.6331	
    11.4975	    -2.8534	   -16.1972	    -0.7553	   -19.8059	    -9.8190	   -24.5056	   -21.6522	   -31.8069	   -41.8777	
    10.9940	    -2.8534	   -16.1972	    -1.8463	   -19.3863	   -10.4065	   -23.3307	   -22.4075	   -31.4713	   -41.1224	
    10.3226	    -3.0212	   -16.1972	    -2.8534	   -19.1345	   -11.2457	   -22.4915	   -23.3307	   -31.1356	   -40.4510	
     9.4833	    -3.1052	   -16.1133	    -3.7766	   -19.0506	   -12.0850	   -21.9879	   -24.4217	   -30.7999	   -39.8636	
     8.7280	    -3.2730	   -15.8615	    -4.4479	   -19.2184	   -13.0081	   -21.8201	   -25.4288	   -30.5481	   -39.5279	
     7.9727	    -3.4409	   -15.5258	    -4.8676	   -19.4702	   -13.8474	   -21.9879	   -26.5198	   -30.3802	   -39.4440	
     7.3013	    -3.5248	   -15.1062	    -4.8676	   -19.8059	   -14.5187	   -22.4915	   -27.5269	   -30.4642	   -39.6118	
     6.7139	    -3.6087	   -14.6866	    -4.4479	   -20.2255	   -14.7705	   -23.2468	   -28.3661	   -30.8838	   -39.9475	
     6.2943	    -3.6087	   -14.1830	    -3.6926	   -20.6451	   -14.6866	   -24.0860	   -28.8696	   -31.3873	   -40.4510	
     6.0425	    -3.5248	   -13.8474	    -2.6016	   -21.0648	   -14.0152	   -25.0092	   -28.8696	   -31.8909	   -40.7867	
     6.0425	    -3.3569	   -13.4277	    -1.4267	   -21.4005	   -12.8403	   -25.7645	   -28.1143	   -32.2266	   -40.9546	
     6.2943	    -3.1891	   -13.0081	    -0.3357	   -21.5683	   -11.2457	   -26.3519	   -26.6037	   -32.0587	   -40.7867	
     6.6299	    -2.9373	   -12.6724	     0.7553	   -21.5683	    -9.3155	   -26.6876	   -24.5056	   -31.5552	   -40.2832	
     7.0496	    -2.6855	   -12.3367	     1.5945	   -21.4844	    -7.3853	   -26.7715	   -21.9879	   -30.5481	   -39.4440	
     7.7209	    -2.3499	   -12.0850	     2.3499	   -21.2326	    -5.6229	   -26.6876	   -19.3863	   -29.2892	   -38.2690	
     8.4763	    -1.9302	   -11.9171	     3.1052	   -20.9808	    -4.0283	   -26.4359	   -16.7847	   -27.7786	   -36.8423	
     9.4833	    -1.2589	   -11.8332	     3.8605	   -20.6451	    -2.6016	   -25.8484	   -14.3509	   -26.0162	   -35.0800	
    10.6583	    -0.4196	   -11.8332	     4.6997	   -20.3094	    -1.3428	   -25.1770	   -12.0010	   -24.1699	   -32.9819	
    12.0010	     0.5875	   -11.8332	     5.4550	   -19.8898	    -0.1678	   -24.2538	    -9.8190	   -22.2397	   -30.6320	
    13.4277	     1.6785	   -11.7493	     6.1264	   -19.4702	     0.8392	   -23.4146	    -7.8049	   -20.3094	   -28.2822	
    14.8544	     2.9373	   -11.4975	     6.7978	   -19.0506	     1.8463	   -22.4915	    -6.0425	   -18.5471	   -26.0162	
    16.4490	     4.1962	   -11.0779	     7.3013	   -18.5471	     2.6855	   -21.6522	    -4.6158	   -17.0364	   -23.9182	
    17.8757	     5.5389	   -10.4065	     7.8888	   -18.0435	     3.4409	   -20.8969	    -3.3569	   -15.7776	   -22.0718	
[Epoch Header]
[Trial Type]	23
[Accept]	1
[Correct]	0
[RT]	 0.000
[Resp]	0
[Epoch Data]
   -10.6583	   -15.5258	   -12.1689	     1.2589	   -13.9313	    -6.9656	   -21.9879	   -12.5046	   -17.0364	   -21.2326	
   -10.9940	   -15.5258	   -11.4975	     1.4267	   -12.9242	    -6.3782	   -20.3094	   -10.4904	   -15.5258	   -20.0577	
   -11.2457	   -15.3580	   -10.4904	     1.5945	   -11.6653	    -5.4550	   -18.4631	    -8.5602	   -14.0991	   -18.7149	
   -11.4136	   -14.9384	    -9.1476	     1.6785	   -10.2386	    -4.3640	   -16.4490	    -6.7978	   -12.6724	   -17.2043	
   -11.5814	   -14.5187	    -7.6370	     1.7624	    -8.9798	    -3.0212	   -14.6866	    -5.1193	   -11.4975	   -15.8615	
   -11.7493	   -14.0991	    -6.2103	     1.5945	    -7.9727	    -1.7624	   -13.1760	    -3.7766	   -10.4065	   -14.5187	
   -11.9171	   -13.7634	    -4.9515	     1.2589	    -7.4692	    -0.7553	   -12.0850	    -2.7695	    -9.3994	   -13.2599	
   -12.0850	   -13.4277	    -4.1122	     0.7553	    -7.3853	    -0.1678	   -11.4975	    -2.0981	    -8.3923	   -12.1689	
   -12.2528	   -13.2599	    -3.7766	     0.0839	    -7.8888	     0.0839	   -11.4136	    -1.8463	    -7.4692	   -11.2457	
   -12.3367	   -13.0920	    -3.8605	    -0.5875	    -8.7280	     0.0000	   -11.7493	    -1.8463	    -6.4621	   -10.3226	
   -12.3367	   -13.0920	    -4.3640	    -1.0910	    -9.8190	    -0.2518	   -12.5046	    -2.0142	    -5.4550	    -9.6512	
   -12.1689	   -13.0081	    -5.0354	    -1.3428	   -10.9940	    -0.5035	   -13.5956	    -2.2659	    -4.6158	    -9.0637	
   -12.0010	   -12.9242	    -5.8746	    -1.4267	   -12.0850	    -0.8392	   -14.8544	    -2.6016	    -4.0283	    -8.8120	
   -11.8332	   -12.9242	    -6.7139	    -1.3428	   -13.0081	    -1.0910	   -16.2811	    -3.1052	    -3.9444	    -8.9798	
   -11.6653	   -12.9242	    -7.6370	    -1.1749	   -13.5956	    -1.4267	   -17.7917	    -3.7766	    -4.3640	    -9.3994	
   -11.5814	   -12.9242	    -8.4763	    -0.9232	   -14.0152	    -1.8463	   -19.3024	    -4.5319	    -5.2032	    -9.9869	
   -11.4975	   -13.0081	    -9.2316	    -0.8392	   -14.0991	    -2.2659	   -20.6451	    -5.2032	    -6.1264	   -10.5743	
   -11.4136	   -13.0081	    -9.9869	    -0.9232	   -14.1830	    -2.6855	   -21.8201	    -5.8746	    -6.9656	   -10.9940	
   -11.0779	   -13.0081	   -10.5743	    -1.0910	   -14.2670	    -3.1052	   -22.6593	    -6.4621	    -7.6370	   -11.0779	
   -10.7422	   -12.8403	   -11.0779	    -1.4267	   -14.5187	    -3.5248	   -23.2468	    -6.9656	    -7.9727	   -10.9100	
   -10.2386	   -12.6724	   -11.3297	    -1.9302	   -14.8544	    -4.0283	   -23.5825	    -7.3853	    -8.2245	   -10.4065	
    -9.6512	   -12.2528	   -11.4975	    -2.6016	   -15.0223	    -4.4479	   -23.4985	    -7.8049	    -8.3084	    -9.6512	
    -8.8959	   -11.6653	   -11.2457	    -3.1891	   -15.1062	    -4.8676	   -23.2468	    -8.2245	    -8.1406	    -8.7280	
    -8.0566	   -10.9100	   -10.6583	    -3.9444	   -14.9384	    -5.2032	   -22.7432	    -8.3923	    -7.8049	    -7.4692	
    -7.2174	    -9.9869	    -9.7351	    -4.6158	   -14.5187	    -5.6229	   -22.1558	    -8.3923	    -7.3013	    -6.1264	
    -6.2943	    -8.9798	    -8.6441	    -5.2032	   -13.8474	    -5.8746	   -21.5683	    -8.0566	    -6.4621	    -4.7836	
    -5.5389	    -7.9727	    -7.3853	    -5.7068	   -13.0081	    -6.1264	   -21.1487	    -7.2174	    -5.5389	    -3.4409	
    -4.7836	    -7.0496	    -6.2943	    -6.2103	   -12.1689	    -6.2943	   -20.8130	    -6.0425	    -4.4479	    -2.4338	
    -4.0283	    -6.1264	    -5.3711	    -6.6299	   -11.3297	    -6.4621	   -20.8130	    -4.6158	    -3.2730	    -1.7624	
    -3.3569	    -5.3711	    -4.6997	    -7.0496	   -10.8261	    -6.5460	   -20.8969	    -3.1052	    -2.3499	    -1.5106	
    -2.6016	    -4.6997	    -4.1962	    -7.3853	   -10.5743	    -6.7139	   -21.0648	    -1.7624	    -1.5945	    -1.6785	
    -1.7624	    -4.1122	    -3.8605	    -7.8049	   -10.5743	    -6.9656	   -21.2326	    -0.9232	    -1.3428	    -2.2659	
    -0.8392	    -3.4409	    -3.6087	    -8.1406	   -10.6583	    -7.3013	   -21.3165	    -0.4196	    -1.5106	    -3.1052	
     0.1678	    -2.8534	    -3.4409	    -8.5602	   -10.9100	    -7.6370	   -21.2326	    -0.3357	    -1.9302	    -4.1122	
     1.1749	    -2.2659	    -3.3569	    -8.9798	   -11.1618	    -7.9727	   -20.9808	    -0.4196	    -2.6016	    -5.1193	
     2.0142	    -1.8463	    -3.2730	    -9.4833	   -11.4975	    -8.3923	   -20.6451	    -0.7553	    -3.2730	    -6.1264	
     2.4338	    -1.6785	    -3.4409	   -10.1547	   -11.8332	    -8.9798	   -20.3094	    -1.0910	    -3.9444	    -6.9656	
     2.5177	    -1.8463	    -3.8605	   -10.9940	   -12.1689	    -9.6512	   -19.8898	    -1.5945	    -4.6158	    -7.7209	
     2.1820	    -2.2659	    -4.4479	   -12.0850	   -12.6724	   -10.4904	   -19.5541	    -2.1820	    -5.2032	    -8.3084	
     1.5106	    -2.9373	    -5.2872	   -13.2599	   -13.1760	   -11.4975	   -19.1345	    -2.7695	    -5.7907	    -8.7280	
     0.5875	    -3.6926	    -6.1264	   -14.3509	   -13.6795	   -12.4207	   -18.7988	    -3.2730	    -6.2943	    -8.8120	
    -0.2518	    -4.4479	    -6.9656	   -15.3580	   -14.0991	   -13.1760	   -18.2953	    -3.6087	    -6.5460	    -8.6441	
    -0.9232	    -5.1193	    -7.6370	   -16.1133	   -14.2670	   -13.7634	   -17.7078	    -3.6087	    -6.4621	    -8.0566	
    -1.3428	    -5.5389	    -8.1406	   -16.5329	   -14.1830	   -14.0152	   -16.7847	    -3.2730	    -6.2103	    -7.1335	
    -1.5106	    -5.7907	    -8.3923	   -16.6168	   -13.8474	   -14.0152	   -15.6937	    -2.6855	    -5.7068	    -6.0425	
    -1.5106	    -5.8746	    -8.3923	   -16.4490	   -13.2599	   -13.6795	   -14.4348	    -2.0981	    -5.2872	    -4.9515	
    -1.2589	    -5.9586	    -8.3084	   -15.9454	   -12.6724	   -13.0920	   -13.2599	    -1.5945	    -4.9515	    -3.9444	
    -1.0071	    -5.9586	    -8.1406	   -15.2740	   -12.0850	   -12.3367	   -12.0850	    -1.1749	    -4.7836	    -3.0212	
    -0.7553	    -5.9586	    -8.0566	   -14.4348	   -11.7493	   -11.3297	   -11.2457	    -1.0910	    -4.7836	    -2.4338	
    -0.4196	    -6.0425	    -7.9727	   -13.4277	   -11.6653	   -10.2386	   -10.7422	    -1.0910	    -4.9515	    -2.0142	
    -0.1678	    -6.2103	    -8.0566	   -12.4207	   -11.9171	    -8.9798	   -10.5743	    -1.1749	    -5.2032	    -1.8463	
     0.1678	    -6.4621	    -8.3084	   -11.4136	   -12.5046	    -7.6370	   -10.8261	    -1.3428	    -5.5389	    -1.8463	
     0.5035	    -6.7978	    -8.5602	   -10.4904	   -13.2599	    -6.3782	   -11.3297	    -1.5106	    -5.7068	    -2.0142	
     0.8392	    -7.1335	    -8.8959	    -9.8190	   -14.1830	    -5.2872	   -12.0850	    -1.5945	    -5.7907	    -2.2659	
     1.0910	    -7.5531	    -9.3155	    -9.3994	   -15.1901	    -4.4479	   -13.0081	    -1.6785	    -5.6229	    -2.6016	
     1.2589	    -7.9727	    -9.7351	    -9.3155	   -16.1133	    -3.9444	   -14.0991	    -1.7624	    -5.2872	    -3.0212	
     1.2589	    -8.3923	   -10.0708	    -9.3994	   -16.7007	    -3.6087	   -15.1901	    -1.9302	    -4.9515	    -3.3569	
     1.1749	    -8.7280	   -10.3226	    -9.6512	   -16.9525	    -3.6087	   -16.1133	    -2.0981	    -4.6158	    -3.6926	
     0.9232	    -9.1476	   -10.4065	   -10.0708	   -16.7847	    -3.6087	   -16.7007	    -2.1820	    -4.4479	    -3.7766	
     0.6714	    -9.3994	   -10.4904	   -10.4904	   -16.3651	    -3.6926	   -17.0364	    -2.1820	    -4.2801	    -3.6087	
     0.3357	    -9.6512	   -10.4904	   -10.8261	   -15.6937	    -3.8605	   -16.9525	    -2.0142	    -4.0283	    -3.2730	
     0.0000	    -9.9030	   -10.5743	   -11.1618	   -15.1062	    -3.9444	   -16.6168	    -1.7624	    -3.6926	    -2.6855	
    -0.3357	   -10.1547	   -10.6583	   -11.3297	   -14.5187	    -3.9444	   -16.1133	    -1.4267	    -3.2730	    -1.9302	
    -0.7553	   -10.4065	   -10.8261	   -11.3297	   -14.0152	    -3.8605	   -15.6097	    -1.0910	    -2.7695	    -1.2589	
    -1.2589	   -10.8261	   -11.1618	   -11.2457	   -13.7634	    -3.8605	   -15.1062	    -0.8392	    -2.3499	    -0.6714	
    -2.0142	   -11.3297	   -11.5814	   -11.0779	   -13.7634	    -3.8605	   -14.7705	    -0.7553	    -2.0981	    -0.4196	
    -2.9373	   -11.9171	   -12.2528	   -10.8261	   -14.0991	    -3.9444	   -14.7705	    -0.9232	    -2.2659	    -0.6714	
    -4.0283	   -12.5885	   -13.1760	   -10.4904	   -14.7705	    -4.1962	   -15.0223	    -1.4267	    -2.6855	    -1.2589	
    -5.0354	   -13.2599	   -14.1830	   -10.0708	   -15.6937	    -4.4479	   -15.5258	    -2.0981	    -3.3569	    -2.1820	
    -5.9586	   -13.8474	   -15.3580	    -9.4833	   -16.8686	    -4.8676	   -16.2811	    -3.1052	    -4.0283	    -3.3569	
    -6.7139	   -14.3509	   -16.6168	    -8.8120	   -18.2114	    -5.2872	   -17.2882	    -4.1122	    -4.5319	    -4.5319	
    -7.3013	   -14.7705	   -17.9596	    -8.0566	   -19.6381	    -5.7068	   -18.3792	    -5.2872	    -4.6158	    -5.6229	
    -7.6370	   -15.0223	   -19.2184	    -7.2174	   -20.9808	    -6.0425	   -19.4702	    -6.4621	    -4.3640	    -6.4621	
    -7.8049	   -15.1901	   -20.2255	    -6.2103	   -22.3236	    -6.2943	   -20.4773	    -7.5531	    -3.7766	    -6.9656	
    -7.8888	   -15.2740	   -20.8969	    -5.1193	   -23.4985	    -6.3782	   -21.4005	    -8.5602	    -3.1891	    -7.3853	
    -7.8888	   -15.1901	   -21.3165	    -3.9444	   -24.4217	    -6.2943	   -21.9879	    -9.4833	    -2.6016	    -7.6370	
    -7.9727	   -15.1901	   -21.4005	    -2.6016	   -25.1770	    -5.9586	   -22.4075	   -10.0708	    -2.2659	    -7.8049	
    -8.1406	   -15.1901	   -21.4005	    -1.3428	   -25.5966	    -5.3711	   -22.4075	   -10.2386	    -2.1820	    -7.8888	
    -8.6441	   -15.2740	   -21.1487	    -0.2518	   -25.6805	    -4.4479	   -22.0718	   -10.0708	    -2.0981	    -7.8888	
    -9.3155	   -15.5258	   -20.8969	     0.6714	   -25.5966	    -3.2730	   -21.5683	    -9.3994	    -2.2659	    -7.7209	
   -10.1547	   -15.7776	   -20.4773	     1.2589	   -25.3448	    -1.8463	   -20.8130	    -8.3084	    -2.5177	    -7.5531	
   -11.0779	   -16.1133	   -19.9738	     1.4267	   -24.8413	    -0.5035	   -20.0577	    -6.7139	    -3.0212	    -7.3013	
   -12.0010	   -16.5329	   -19.3024	     1.3428	   -24.1699	     0.7553	   -19.3024	    -4.7836	    -3.5248	    -7.0496	
   -12.8403	   -16.8686	   -18.3792	     1.0071	   -23.4146	     1.7624	   -18.6310	    -2.6855	    -4.0283	    -6.7978	
   -13.6795	   -17.2882	   -17.4561	     0.5035	   -22.4075	     2.3499	   -18.0435	    -0.6714	    -4.4479	    -6.4621	
   -14.4348	   -17.7078	   -16.4490	    -0.0839	   -21.3165	     2.6016	   -17.7078	     1.0071	    -4.5319	    -5.9586	
   -15.1901	   -18.1274	   -15.6097	    -0.5875	   -20.3094	     2.6016	   -17.5400	     2.1820	    -4.3640	    -5.5389	
   -15.9454	   -18.6310	   -14.9384	    -1.0071	   -19.3863	     2.4338	   -17.5400	     2.8534	    -4.0283	    -5.1193	
   -16.6168	   -19.1345	   -14.5187	    -1.4267	   -18.8828	     2.0142	   -17.9596	     3.0212	    -3.7766	    -4.9515	
   -17.1204	   -19.5541	   -14.4348	    -1.8463	   -18.8828	     1.4267	   -18.6310	     2.6855	    -3.6926	    -5.1193	
   -17.4561	   -19.9738	   -14.6866	    -2.3499	   -19.3863	     0.5875	   -19.8059	     1.8463	    -3.9444	    -5.7068	
   -17.6239	   -20.3934	   -15.1901	    -2.8534	   -20.3094	    -0.3357	   -21.2326	     0.5875	    -4.6158	    -6.8817	
   -17.4561	   -20.5612	   -15.8615	    -3.4409	   -21.4844	    -1.3428	   -22.8271	    -0.9232	    -5.7068	    -8.3923	
   -16.9525	   -20.5612	   -16.5329	    -4.0283	   -22.6593	    -2.4338	   -24.4217	    -2.5177	    -7.2174	   -10.2386	
   -16.0294	   -20.2255	   -17.0364	    -4.4479	   -23.5825	    -3.4409	   -25.9323	    -4.1962	    -8.7280	   -12.0850	
   -14.6866	   -19.5541	   -17.3721	    -4.6158	   -24.2538	    -4.2801	   -27.2751	    -5.7068	   -10.2386	   -13.9313	
   -13.0920	   -18.5471	   -17.3721	    -4.4479	   -24.3378	    -4.8676	   -28.3661	    -6.9656	   -11.5814	   -15.4419	
   -11.2457	   -17.2043	   -17.1204	    -3.9444	   -23.9182	    -5.2032	   -29.1214	    -7.7209	   -12.5885	   -16.5329	
    -9.3155	   -15.6937	   -16.5329	    -3.1052	   -22.9950	    -5.2872	   -29.5410	    -8.1406	   -13.3438	   -17.3721	
    -7.3853	   -13.8474	   -15.6097	    -2.0142	   -21.6522	    -5.0354	   -29.4571	    -8.1406	   -13.8474	   -17.7078	
    -5.4550	   -11.9171	   -14.5187	    -0.8392	   -20.1416	    -4.6997	   -28.9536	    -7.8049	   -14.0152	   -17.7078	
    -3.6087	    -9.7351	   -13.1760	     0.5035	   -18.4631	    -4.1962	   -27.9465	    -7.3013	   -14.0152	   -17.2882	
    -1.7624	    -7.5531	   -11.6653	     1.8463	   -16.7847	    -3.6926	   -26.5198	    -6.7139	   -13.8474	   -16.6168	
     0.0839	    -5.2872	   -10.1547	     3.1052	   -15.1901	    -3.2730	   -24.9252	    -6.2103	   -13.6795	   -15.7776	
     1.9302	    -3.0212	    -8.5602	     4.2801	   -13.6795	    -2.9373	   -23.2468	    -5.7907	   -13.5956	   -14.7705	
     3.7766	    -0.8392	    -6.9656	     5.2872	   -12.3367	    -2.7695	   -21.6522	    -5.4550	   -13.5956	   -13.8474	
     5.5389	     1.2589	    -5.4550	     6.0425	   -11.1618	    -2.6855	   -20.2255	    -5.3711	   -13.7634	   -13.0081	
     7.2174	     3.1891	    -4.0283	     6.6299	   -10.0708	    -2.7695	   -18.8828	    -5.5389	   -14.0991	   -12.4207	
     8.8959	     5.0354	    -2.6855	     7.0496	    -9.1476	    -2.9373	   -17.8757	    -5.7907	   -14.6027	   -12.0010	
    10.3226	     6.6299	    -1.5106	     7.2174	    -8.4763	    -3.1891	   -17.1204	    -6.2943	   -15.1901	   -11.9171	
    11.6653	     7.9727	    -0.5035	     7.3013	    -8.0566	    -3.3569	   -16.7007	    -6.8817	   -15.8615	   -12.1689	
    12.7563	     8.9798	     0.1678	     7.3853	    -7.8049	    -3.3569	   -16.5329	    -7.4692	   -16.4490	   -12.7563	
    13.6795	     9.6512	     0.6714	     7.4692	    -7.8049	    -3.3569	   -16.7007	    -8.0566	   -17.0364	   -13.5956	
    14.4348	    10.0708	     0.9232	     7.6370	    -7.8049	    -3.1891	   -16.9525	    -8.5602	   -17.4561	   -14.6027	
    15.1062	    10.3226	     1.1749	     7.8888	    -7.8888	    -2.9373	   -17.2882	    -8.8959	   -17.6239	   -15.7776	
    15.6097	    10.3226	     1.4267	     8.1406	    -7.8049	    -2.7695	   -17.6239	    -9.3155	   -17.6239	   -17.0364	
    15.9454	    10.1547	     1.6785	     8.3084	    -7.5531	    -2.6855	   -17.7078	    -9.8190	   -17.4561	   -18.1274	
    16.2811	     9.9030	     2.0142	     8.3923	    -7.1335	    -2.6855	   -17.5400	   -10.3226	   -17.0364	   -18.9667	
    16.5329	     9.5673	     2.3499	     8.3923	    -6.5460	    -2.6855	   -17.0364	   -10.7422	   -16.6168	   -19.4702	
    16.5329	     9.1476	     2.6855	     8.2245	    -5.7907	    -2.6016	   -16.4490	   -11.0779	   -16.0294	   -19.5541	
    16.3651	     8.5602	     3.0212	     7.8888	    -5.0354	    -2.6016	   -15.6097	   -11.2457	   -15.5258	   -19.2184	
    15.9454	     7.9727	     3.1891	     7.5531	    -4.3640	    -2.5177	   -14.6866	   -11.2457	   -15.0223	   -18.5471	
    15.2740	     7.2174	     3.1891	     7.1335	    -3.8605	    -2.4338	   -13.7634	   -11.2457	   -14.6866	   -17.7917	
    14.3509	     6.3782	     2.9373	     6.7139	    -3.6087	    -2.2659	   -12.7563	   -11.1618	   -14.5187	   -16.8686	
    13.2599	     5.5389	     2.5177	     6.3782	    -3.6087	    -2.0142	   -11.7493	   -11.0779	   -14.6027	   -16.0294	
    12.1689	     4.6997	     1.8463	     6.1264	    -3.8605	    -1.6785	   -10.8261	   -10.8261	   -14.9384	   -15.2740	
    11.2457	     3.8605	     1.0071	     6.0425	    -4.3640	    -1.2589	    -9.9869	   -10.4065	   -15.3580	   -14.7705	
    10.4904	     3.1891	     0.0000	     6.0425	    -5.2032	    -0.7553	    -9.4833	    -9.9030	   -15.7776	   -14.5187	
    10.1547	     2.6016	    -1.0910	     6.2103	    -6.2943	    -0.2518	    -9.3155	    -9.0637	   -16.1133	   -14.6027	
    10.2386	     2.2659	    -2.0142	     6.5460	    -7.4692	     0.3357	    -9.3994	    -8.0566	   -16.1133	   -14.8544	
    10.6583	     2.1820	    -2.7695	     7.0496	    -8.8120	     1.0071	    -9.8190	    -6.7139	   -15.6937	   -15.1062	
    11.4136	     2.2659	    -3.3569	     7.6370	   -10.0708	     1.7624	   -10.4904	    -5.1193	   -14.6866	   -15.5258	
    12.4207	     2.6016	    -3.6926	     8.3923	   -11.0779	     2.6855	   -11.3297	    -3.4409	   -13.4277	   -15.7776	
    13.6795	     3.1052	    -3.8605	     9.3155	   -11.8332	     3.6926	   -12.2528	    -1.6785	   -12.0010	   -16.1133	
    14.9384	     3.7766	    -3.8605	    10.3226	   -12.0850	     4.7836	   -13.2599	     0.0839	   -10.6583	   -16.2811	
    16.2811	     4.6158	    -3.6926	    11.4975	   -11.8332	     5.8746	   -14.1830	     1.7624	    -9.3155	   -16.2811	
    17.3721	     5.3711	    -3.3569	    12.6724	   -11.2457	     7.0496	   -15.0223	     3.5248	    -8.1406	   -16.1133	
    18.2114	     6.1264	    -2.9373	    13.8474	   -10.3226	     8.2245	   -15.6097	     5.2872	    -6.8817	   -15.6097	
    18.7149	     6.7139	    -2.4338	    15.0223	    -9.2316	     9.3155	   -16.0294	     7.1335	    -5.6229	   -14.7705	
    18.7988	     7.0496	    -1.9302	    16.1133	    -8.0566	    10.4904	   -16.0294	     9.0637	    -4.1122	   -13.5117	
    18.4631	     7.2174	    -1.3428	    17.2043	    -6.7978	    11.5814	   -15.8615	    11.0779	    -2.4338	   -11.9171	
    17.8757	     7.2174	    -0.6714	    18.1274	    -5.7068	    12.6724	   -15.3580	    13.0081	    -0.5875	    -9.9869	
    17.0364	     7.1335	     0.0839	    18.9667	    -4.6997	    13.7634	   -14.8544	    14.7705	     1.2589	    -7.8049	
    16.2811	     7.0496	     0.8392	    19.7220	    -4.0283	    14.7705	   -14.1830	    16.1972	     3.1052	    -5.5389	
    15.6097	     6.9656	     1.5106	    20.4773	    -3.5248	    15.7776	   -13.5117	    17.2043	     4.7836	    -3.2730	
    15.1062	     6.9656	     2.1820	    21.3165	    -3.1891	    16.7007	   -12.8403	    17.7078	     6.2103	    -1.1749	
    14.9384	     7.1335	     2.7695	    22.2397	    -2.9373	    17.7917	   -12.1689	    17.7917	     7.3853	     0.8392	
    14.9384	     7.4692	     3.1052	    23.3307	    -2.7695	    18.9667	   -11.4975	    17.4561	     8.3084	     2.6016	
    15.2740	     7.8888	     3.2730	    24.5056	    -2.8534	    20.3094	   -10.9940	    16.7007	     8.9798	     4.1122	
    15.6097	     8.3084	     3.1052	    25.6805	    -3.1052	    21.8201	   -10.6583	    15.6097	     9.1476	     5.2872	
    15.8615	     8.6441	     2.6855	    26.7715	    -3.6087	    23.3307	   -10.6583	    14.4348	     8.9798	     6.0425	
    15.9454	     8.7280	     1.9302	    27.6108	    -4.3640	    24.7574	   -10.8261	    13.3438	     8.3923	     6.3782	
    15.6937	     8.5602	     0.9232	    28.2822	    -5.3711	    26.1002	   -11.3297	    12.5885	     7.7209	     6.4621	
    15.1901	     8.2245	    -0.1678	    28.7018	    -6.2943	    27.1072	   -11.8332	    12.5885	     7.0496	     6.3782	
    14.5187	     7.6370	    -1.2589	    28.9536	    -7.1335	    27.8625	   -12.4207	    13.2599	     6.5460	     6.2943	
    13.5956	     6.8817	    -2.1820	    29.0375	    -7.8049	    28.1982	   -12.9242	    14.5187	     6.3782	     6.3782	
    12.6724	     6.0425	    -2.9373	    28.9536	    -8.2245	    28.1143	   -13.2599	    16.0294	     6.5460	     6.5460	
    11.6653	     5.2032	    -3.5248	    28.5339	    -8.3923	    27.7786	   -13.3438	    17.4561	     6.9656	     6.9656	
    10.5743	     4.3640	    -3.7766	    28.0304	    -8.2245	    27.1912	   -13.0920	    18.8828	     7.5531	     7.5531	
     9.5673	     3.6087	    -3.8605	    27.2751	    -7.8049	    26.4359	   -12.5885	    20.1416	     8.3923	     8.3084	
     8.5602	     2.8534	    -3.7766	    26.3519	    -7.1335	    25.6805	   -11.6653	    21.4005	     9.3994	     9.1476	
     7.5531	     2.2659	    -3.4409	    25.3448	    -6.2943	    25.0092	   -10.5743	    22.5754	    10.6583	    10.0708	
     6.5460	     1.6785	    -3.1052	    24.0860	    -5.3711	    24.4217	    -9.2316	    23.5825	    12.1689	    10.9100	
     5.4550	     1.1749	    -2.6855	    22.6593	    -4.4479	    23.9182	    -7.7209	    24.5895	    13.6795	    11.8332	
     4.4479	     0.7553	    -2.2659	    21.1487	    -3.5248	    23.4985	    -6.1264	    25.2609	    15.1062	    12.6724	
     3.4409	     0.4196	    -1.7624	    19.5541	    -2.6855	    23.1628	    -4.6997	    25.8484	    16.3651	    13.3438	
     2.6855	     0.2518	    -1.1749	    18.1274	    -1.7624	    22.9111	    -3.2730	    26.2680	    17.2882	    13.9313	
     2.0981	     0.3357	    -0.5035	    16.8686	    -0.9232	    22.6593	    -2.0142	    26.4359	    17.7917	    14.2670	
     1.7624	     0.5875	     0.3357	    15.8615	    -0.0839	    22.3236	    -0.9232	    26.3519	    17.9596	    14.1830	
     1.6785	     0.9232	     1.0910	    15.0223	     0.5875	    21.9040	     0.0000	    25.9323	    17.7078	    13.7634	
     1.7624	     1.4267	     1.9302	    14.3509	     1.2589	    21.2326	     0.6714	    25.1770	    17.1204	    12.9242	
     1.9302	     1.8463	     2.7695	    13.6795	     1.8463	    20.3094	     1.2589	    24.1699	    16.2811	    11.7493	
     2.1820	     2.3499	     3.5248	    12.9242	     2.3499	    19.1345	     1.5945	    22.8271	    15.0223	    10.3226	
     2.3499	     2.6855	     4.1962	    11.9171	     2.9373	    17.7078	     1.8463	    21.3165	    13.5956	     8.6441	
     2.4338	     2.9373	     4.6997	    10.8261	     3.4409	    16.0294	     1.9302	    19.5541	    11.8332	     6.7978	
     2.3499	     3.0212	     5.1193	     9.6512	     4.1962	    14.1830	     2.0142	    17.7917	     9.9030	     4.8676	
     2.2659	     3.0212	     5.4550	     8.4763	     5.0354	    12.4207	     2.2659	    15.9454	     7.9727	     3.0212	
     2.0981	     3.0212	     5.6229	     7.3013	     5.9586	    10.7422	     2.6855	    14.1830	     6.1264	     1.5106	
     1.8463	     2.9373	     5.8746	     6.3782	     6.9656	     9.2316	     3.3569	    12.5885	     4.5319	     0.4196	
     1.6785	     2.8534	     6.1264	     5.7068	     7.9727	     7.9727	     4.3640	    11.2457	     3.4409	    -0.0839	
     1.4267	     2.8534	     6.5460	     5.2032	     8.9798	     7.0496	     5.6229	    10.1547	     2.6855	    -0.1678	
     1.2589	     2.9373	     7.1335	     5.0354	     9.9030	     6.3782	     7.1335	     9.3155	     2.4338	     0.1678	
     0.9232	     3.1052	     7.8888	     4.9515	    10.9100	     6.0425	     8.7280	     8.7280	     2.6016	     1.0071	
     0.6714	     3.3569	     8.7280	     5.1193	    12.0850	     5.8746	    10.4065	     8.3923	     3.1891	     2.1820	
     0.3357	     3.6926	     9.7351	     5.3711	    13.2599	     5.9586	    12.0010	     8.3084	     4.1962	     3.7766	
     0.2518	     4.2801	    10.8261	     5.7068	    14.6027	     6.1264	    13.4277	     8.4763	     5.4550	     5.6229	
     0.4196	     5.1193	    11.9171	     6.0425	    16.1133	     6.4621	    14.6027	     8.7280	     7.0496	     7.5531	
     0.9232	     6.0425	    13.0081	     6.3782	    17.5400	     6.7978	    15.3580	     9.0637	     8.6441	     9.4833	
     1.5945	     7.1335	    13.8474	     6.6299	    18.7149	     7.0496	    15.6097	     9.4833	     9.9869	    10.9940	
     2.4338	     8.2245	    14.5187	     6.6299	    19.4702	     7.1335	    15.4419	     9.7351	    10.9100	    12.0010	
     3.3569	     9.0637	    14.8544	     6.4621	    19.6381	     7.0496	    14.6866	     9.9030	    11.2457	    12.2528	
     4.1962	     9.7351	    14.7705	     6.2103	    19.3024	     6.7978	    13.4277	    10.0708	    10.9940	    11.8332	
     4.9515	    10.1547	    14.4348	     5.8746	    18.3792	     6.4621	    11.9171	    10.0708	    10.4065	    10.8261	
     5.6229	    10.4065	    13.9313	     5.6229	    17.2882	     6.0425	    10.1547	     9.9869	     9.4833	     9.5673	
     6.2943	    10.4904	    13.2599	     5.5389	    15.9454	     5.7068	     8.4763	     9.7351	     8.5602	     8.1406	
     6.8817	    10.4904	    12.6724	     5.5389	    14.6866	     5.3711	     6.7978	     9.4833	     7.7209	     6.7978	
     7.3853	    10.4904	    12.1689	     5.7068	    13.5117	     5.0354	     5.4550	     9.2316	     7.0496	     5.6229	
     7.8888	    10.4065	    11.8332	     5.8746	    12.5046	     4.8676	     4.3640	     8.9798	     6.5460	     4.7836	
     8.3923	    10.4065	    11.6653	     6.1264	    11.6653	     4.8676	     3.6087	     8.9798	     6.3782	     4.2801	
     8.8120	    10.4904	    11.7493	     6.3782	    11.0779	     5.0354	     3.2730	     9.1476	     6.3782	     4.1962	
     9.3994	    10.6583	    12.0010	     6.7978	    10.7422	     5.3711	     3.2730	     9.3994	     6.5460	     4.4479	
     9.9030	    10.9100	    12.3367	     7.2174	    10.4904	     5.8746	     3.6926	     9.8190	     6.7139	     5.0354	
    10.4904	    11.1618	    12.8403	     7.8049	    10.4065	     6.5460	     4.3640	    10.2386	     6.9656	     5.7907	
    10.9940	    11.4975	    13.3438	     8.4763	    10.3226	     7.3013	     5.2032	    10.8261	     7.1335	     6.7139	
    11.5814	    11.8332	    13.8474	     9.3994	    10.3226	     8.2245	     6.1264	    11.4975	     7.2174	     7.7209	
    12.1689	    12.2528	    14.4348	    10.5743	    10.3226	     9.2316	     7.2174	    12.1689	     7.3853	     8.7280	
    12.6724	    12.5885	    14.8544	    11.9171	    10.3226	    10.4065	     8.2245	    12.9242	     7.5531	     9.6512	
    13.1760	    12.9242	    15.1901	    13.4277	    10.4065	    11.6653	     9.2316	    13.5117	     7.7209	    10.4904	
    13.5117	    13.1760	    15.1901	    14.9384	    10.4904	    12.7563	    10.1547	    13.9313	     8.0566	    11.0779	
    13.6795	    13.3438	    15.0223	    16.3651	    10.6583	    13.7634	    10.9940	    14.0152	     8.4763	    11.4975	
    13.7634	    13.4277	    14.6027	    17.5400	    10.9100	    14.4348	    11.5814	    13.7634	     9.0637	    11.6653	
    13.5956	    13.3438	    14.0152	    18.3792	    11.1618	    14.8544	    12.0010	    13.1760	     9.9030	    11.6653	
    13.2599	    13.1760	    13.3438	    18.9667	    11.4975	    14.8544	    12.1689	    12.2528	    10.9100	    11.4975	
    12.8403	    12.9242	    12.5046	    19.3024	    11.8332	    14.5187	    12.1689	    11.0779	    11.7493	    11.2457	
    12.2528	    12.5046	    11.7493	    19.5541	    12.0010	    14.0991	    12.0010	     9.6512	    12.4207	    10.9940	
    11.6653	    12.0850	    10.8261	    19.7220	    11.9171	    13.4277	    11.6653	     8.3923	    12.9242	    10.8261	
    10.9940	    11.4975	     9.9869	    19.8898	    11.6653	    12.8403	    11.4136	     7.3013	    13.1760	    10.7422	
    10.4904	    10.9940	     9.1476	    19.9738	    11.3297	    12.4207	    11.1618	     6.7139	    13.2599	    10.8261	
    10.1547	    10.5743	     8.4763	    20.1416	    10.9940	    12.0850	    11.1618	     6.9656	    13.4277	    11.0779	
     9.9869	    10.2386	     8.0566	    20.3934	    10.7422	    12.2528	    11.3297	     8.1406	    13.7634	    11.6653	
    10.1547	    10.1547	     7.8888	    20.6451	    10.8261	    12.8403	    11.9171	    10.0708	    14.4348	    12.5885	
    10.4904	    10.3226	     8.0566	    20.8130	    11.2457	    13.9313	    12.8403	    12.5046	    15.3580	    13.9313	
    11.0779	    10.7422	     8.6441	    21.0648	    12.0010	    15.5258	    14.0991	    15.2740	    16.6168	    15.5258	
    11.9171	    11.4136	     9.4833	    21.3165	    13.0920	    17.4561	    15.6097	    18.0435	    17.9596	    17.4561	
    12.9242	    12.2528	    10.4904	    21.4005	    14.3509	    19.5541	    17.3721	    20.5612	    19.3024	    19.4702	
    14.0991	    13.2599	    11.6653	    21.4005	    15.7776	    21.4844	    19.2184	    22.8271	    20.6451	    21.4844	
    15.3580	    14.3509	    13.0081	    21.3165	    17.1204	    22.9950	    20.8969	    24.6735	    21.8201	    23.4146	
    16.7007	    15.5258	    14.3509	    21.3165	    18.4631	    24.0860	    22.4915	    26.0162	    22.9111	    25.0931	
    18.1274	    16.7007	    15.6937	    21.3165	    19.5541	    24.6735	    23.7503	    26.9394	    23.7503	    26.2680	
    19.5541	    17.9596	    16.9525	    21.4005	    20.4773	    24.9252	    24.6735	    27.4429	    24.4217	    26.9394	
    20.9808	    19.1345	    18.0435	    21.5683	    21.0648	    24.8413	    25.2609	    27.6947	    24.9252	    27.1072	
    22.1558	    20.2255	    18.9667	    21.7361	    21.4844	    24.6735	    25.5966	    27.6108	    25.2609	    26.9394	
    23.1628	    21.1487	    19.6381	    21.9040	    21.6522	    24.2538	    25.6805	    27.3590	    25.4288	    26.4359	
    23.7503	    21.8201	    20.0577	    21.9879	    21.4844	    23.6664	    25.5127	    26.8555	    25.3448	    25.6805	
    24.0021	    22.3236	    20.0577	    21.9040	    21.1487	    22.9950	    25.2609	    26.1002	    24.8413	    24.5895	
    23.9182	    22.4915	    19.9738	    21.4844	    20.5612	    22.0718	    24.8413	    25.1770	    23.9182	    23.3307	
    23.4985	    22.4915	    19.8059	    20.6451	    19.8898	    21.0648	    24.4217	    24.0860	    22.5754	    21.9040	
    22.9111	    22.3236	    19.6381	    19.5541	    19.2184	    19.8898	    24.0021	    22.9950	    21.0648	    20.4773	
    22.2397	    22.1558	    19.7220	    18.1274	    18.7149	    18.7149	    23.7503	    21.9040	    19.6381	    19.4702	
    21.4844	    21.9040	    19.9738	    16.5329	    18.5471	    17.6239	    23.7503	    20.9808	    18.5471	    18.8828	
    20.6451	    21.7361	    20.4773	    14.9384	    18.7988	    16.7007	    24.0860	    20.3934	    18.0435	    18.7988	
    19.8059	    21.6522	    21.1487	    13.5117	    19.5541	    16.0294	    24.6735	    20.0577	    17.9596	    19.2184	
    18.9667	    21.6522	    21.9040	    12.2528	    20.7291	    15.5258	    25.5966	    19.9738	    18.2114	    19.8898	
    18.2953	    21.6522	    22.8271	    11.1618	    22.2397	    15.1062	    26.6876	    19.9738	    18.7149	    20.7291	
    17.7078	    21.8201	    23.8342	    10.2386	    23.8342	    14.8544	    27.8625	    19.8898	    19.3024	    21.6522	
    17.2882	    22.0718	    24.7574	     9.4833	    25.4288	    14.6027	    29.0375	    19.8059	    20.0577	    22.4915	
    16.9525	    22.2397	    25.5966	     8.8120	    26.8555	    14.3509	    29.9606	    19.7220	    20.7291	    23.3307	
    16.7007	    22.3236	    26.1002	     8.2245	    28.1143	    14.0152	    30.5481	    19.4702	    21.3165	    23.8342	
    16.2811	    22.2397	    26.3519	     7.6370	    28.9536	    13.5117	    30.7159	    19.1345	    21.5683	    24.0021	
    15.6097	    21.8201	    26.1002	     7.0496	    29.6249	    13.0081	    30.3802	    18.7988	    21.4844	    23.6664	
    14.6866	    21.0648	    25.5127	     6.5460	    29.9606	    12.3367	    29.6249	    18.5471	    21.0648	    22.8271	
    13.5956	    20.0577	    24.5056	     6.0425	    29.8767	    11.7493	    28.4500	    18.5471	    20.4773	    21.6522	
    12.2528	    18.7149	    23.1628	     5.4550	    29.4571	    11.0779	    27.0233	    18.8828	    19.6381	    20.1416	
    10.7422	    17.2882	    21.6522	     4.8676	    28.7018	    10.4904	    25.5966	    19.3863	    18.8828	    18.5471	
     9.2316	    15.7776	    19.9738	     4.1962	    27.6108	     9.8190	    24.0860	    19.8898	    18.0435	    16.9525	
     7.7209	    14.1830	    18.2114	     3.5248	    26.3519	     9.0637	    22.6593	    20.2255	    17.2882	    15.3580	
     6.4621	    12.7563	    16.6168	     2.7695	    25.1770	     8.3923	    21.4844	    20.3094	    16.6168	    14.0152	
     5.4550	    11.4975	    15.3580	     2.0981	    24.1699	     7.7209	    20.6451	    20.0577	    16.0294	    13.0920	
     4.6997	    10.4904	    14.6027	     1.5106	    23.4985	     7.0496	    20.3094	    19.5541	    15.6097	    12.5046	
     4.1122	     9.7351	    14.2670	     1.1749	    23.1628	     6.6299	    20.3934	    18.7149	    15.1901	    12.3367	
     3.7766	     9.1476	    14.5187	     0.9232	    23.0789	     6.2943	    20.9808	    17.7078	    14.7705	    12.5885	
     3.4409	     8.8120	    15.1062	     0.9232	    23.4146	     6.1264	    22.0718	    16.6168	    14.4348	    13.0081	
     3.1052	     8.6441	    16.0294	     1.0071	    23.9182	     6.0425	    23.3307	    15.4419	    13.9313	    13.6795	
     2.8534	     8.3923	    16.8686	     1.2589	    24.4217	     6.1264	    24.7574	    14.2670	    13.5117	    14.4348	
     2.4338	     8.3084	    17.7078	     1.5945	    24.9252	     6.2943	    26.1841	    13.0920	    13.0081	    15.1062	
     2.0142	     8.0566	    18.3792	     1.8463	    25.3448	     6.4621	    27.4429	    12.0010	    12.4207	    15.6097	
     1.5945	     7.8888	    18.8828	     2.1820	    25.4288	     6.6299	    28.4500	    10.8261	    11.8332	    15.6937	
     1.0910	     7.6370	    19.1345	     2.4338	    25.3448	     6.7139	    28.9536	     9.5673	    11.2457	    15.3580	
     0.5875	     7.3013	    19.1345	     2.5177	    24.8413	     6.5460	    29.0375	     8.1406	    10.4904	    14.5187	
     0.1678	     6.7978	    18.7988	     2.4338	    24.0860	     6.1264	    28.5339	     6.5460	     9.5673	    13.0920	
    -0.1678	     6.2943	    18.1274	     2.2659	    23.0789	     5.3711	    27.6108	     4.7836	     8.3084	    11.1618	
    -0.4196	     5.7068	    17.2043	     1.8463	    21.9040	     4.4479	    26.3519	     2.8534	     6.7978	     8.8959	
    -0.5875	     5.0354	    16.0294	     1.1749	    20.6451	     3.3569	    24.8413	     1.0910	     4.9515	     6.4621	
    -0.5875	     4.4479	    14.8544	     0.4196	    19.3863	     2.0981	    23.3307	    -0.5035	     3.0212	     3.9444	
    -0.5875	     3.9444	    13.5956	    -0.5035	    18.2953	     0.9232	    21.8201	    -1.6785	     1.1749	     1.5106	
    -0.5875	     3.4409	    12.3367	    -1.5106	    17.3721	    -0.3357	    20.4773	    -2.4338	    -0.3357	    -0.5875	
    -0.5875	     3.0212	    11.1618	    -2.4338	    16.5329	    -1.4267	    19.3863	    -2.6016	    -1.4267	    -2.3499	
    -0.7553	     2.5177	     9.9030	    -3.2730	    15.9454	    -2.2659	    18.4631	    -2.4338	    -2.0142	    -3.6087	
    -1.0910	     1.9302	     8.8120	    -3.9444	    15.3580	    -3.0212	    17.7917	    -1.8463	    -2.1820	    -4.2801	
    -1.5945	     1.3428	     7.7209	    -4.3640	    15.0223	    -3.6087	    17.3721	    -1.1749	    -2.0981	    -4.5319	
    -2.4338	     0.5875	     6.7139	    -4.6997	    14.7705	    -4.1122	    17.2882	    -0.5035	    -1.6785	    -4.2801	
    -3.4409	    -0.2518	     5.7907	    -4.7836	    14.5187	    -4.4479	    17.3721	    -0.0839	    -1.2589	    -3.7766	
    -4.7836	    -1.2589	     4.9515	    -4.8676	    14.2670	    -4.7836	    17.5400	     0.0839	    -0.7553	    -2.9373	
    -6.4621	    -2.3499	     3.9444	    -4.8676	    13.8474	    -5.2032	    17.7078	     0.0000	    -0.2518	    -1.9302	
    -8.3923	    -3.7766	     2.8534	    -5.1193	    13.0920	    -5.7068	    17.7078	    -0.5035	     0.0000	    -1.0071	
   -10.5743	    -5.2872	     1.5945	    -5.6229	    11.9171	    -6.2943	    17.3721	    -1.2589	     0.0000	    -0.2518	
   -12.7563	    -6.9656	     0.0000	    -6.2943	    10.3226	    -7.0496	    16.6168	    -2.2659	    -0.2518	     0.0839	
   -14.8544	    -8.7280	    -1.7624	    -7.1335	     8.2245	    -7.7209	    15.3580	    -3.4409	    -0.6714	     0.0839	
   -16.5329	   -10.3226	    -3.6926	    -7.9727	     5.8746	    -8.2245	    13.7634	    -4.6158	    -1.2589	    -0.2518	
   -17.7078	   -11.6653	    -5.6229	    -8.6441	     3.3569	    -8.5602	    11.8332	    -5.5389	    -1.8463	    -0.8392	
   -18.3792	   -12.6724	    -7.4692	    -8.9798	     1.0071	    -8.6441	     9.8190	    -6.1264	    -2.2659	    -1.5106	
   -18.3792	   -13.4277	    -9.0637	    -8.9798	    -1.0910	    -8.5602	     7.7209	    -6.4621	    -2.5177	    -2.2659	
   -17.7917	   -13.7634	   -10.3226	    -8.8120	    -2.6016	    -8.5602	     5.7068	    -6.7139	    -2.6855	    -3.0212	
   -16.9525	   -13.8474	   -11.1618	    -8.5602	    -3.6087	    -8.6441	     3.8605	    -6.9656	    -2.8534	    -3.7766	
   -15.8615	   -13.6795	   -11.7493	    -8.3923	    -4.0283	    -8.8959	     2.0142	    -7.3013	    -3.1891	    -4.6158	
   -14.8544	   -13.5956	   -12.0850	    -8.3923	    -4.1122	    -9.3155	     0.4196	    -7.8888	    -3.6087	    -5.5389	
   -14.0152	   -13.5117	   -12.3367	    -8.5602	    -3.9444	    -9.9869	    -1.0910	    -8.6441	    -4.3640	    -6.4621	
   -13.4277	   -13.5956	   -12.5885	    -8.8959	    -3.6926	   -10.9100	    -2.2659	    -9.5673	    -5.2872	    -7.5531	
   -13.0920	   -13.7634	   -12.7563	    -9.3994	    -3.2730	   -11.8332	    -3.1891	   -10.7422	    -6.4621	    -8.6441	
   -13.0081	   -14.0991	   -13.0081	    -9.9869	    -2.9373	   -12.9242	    -3.7766	   -12.0010	    -7.8049	    -9.7351	
   -13.0081	   -14.3509	   -13.0920	   -10.4904	    -2.5177	   -13.9313	    -4.1122	   -13.3438	    -9.2316	   -10.6583	
   -12.8403	   -14.3509	   -13.0081	   -10.8261	    -2.0981	   -14.7705	    -3.9444	   -14.6866	   -10.5743	   -11.4136	
   -12.4207	   -14.0991	   -12.7563	   -11.0779	    -1.6785	   -15.5258	    -3.4409	   -15.8615	   -11.7493	   -11.9171	
   -11.8332	   -13.5956	   -12.1689	   -11.1618	    -1.0910	   -16.1972	    -2.6016	   -17.0364	   -12.6724	   -12.1689	
   -10.9940	   -12.8403	   -11.4975	   -11.0779	    -0.5875	   -16.7847	    -1.5945	   -18.2114	   -13.4277	   -12.3367	
   -10.0708	   -11.9171	   -10.6583	   -10.9940	     0.0000	   -17.2882	    -0.5035	   -19.4702	   -14.0991	   -12.4207	
    -9.1476	   -10.9940	    -9.9030	   -10.9100	     0.3357	   -17.9596	     0.3357	   -20.7291	   -14.9384	   -12.6724	
    -8.2245	    -9.9869	    -9.2316	   -10.9100	     0.4196	   -18.5471	     0.9232	   -22.1558	   -16.0294	   -13.0920	
    -7.3013	    -9.0637	    -8.6441	   -10.9100	     0.2518	   -19.1345	     1.0910	   -23.4146	   -17.2043	   -13.8474	
    -6.2103	    -8.0566	    -8.1406	   -10.8261	    -0.1678	   -19.5541	     1.0071	   -24.5056	   -18.4631	   -14.7705	
    -4.9515	    -6.9656	    -7.7209	   -10.6583	    -0.7553	   -19.7220	     0.5875	   -25.0092	   -19.4702	   -15.7776	
    -3.5248	    -5.8746	    -7.3853	   -10.3226	    -1.3428	   -19.3863	     0.0839	   -24.8413	   -20.0577	   -16.7847	
    -1.9302	    -4.7836	    -6.9656	    -9.8190	    -2.0142	   -18.7149	    -0.5875	   -23.9182	   -20.2255	   -17.6239	
    -0.3357	    -3.6926	    -6.7139	    -9.1476	    -2.6016	   -17.5400	    -1.0910	   -22.5754	   -19.8898	   -18.3792	
     1.1749	    -2.6855	    -6.3782	    -8.3084	    -3.0212	   -16.2811	    -1.5106	   -21.1487	   -19.2184	   -18.9667	
     2.4338	    -1.9302	    -6.2103	    -7.3853	    -3.4409	   -14.8544	    -1.8463	   -19.8059	   -18.5471	   -19.6381	
     3.3569	    -1.3428	    -6.2103	    -6.2943	    -3.6926	   -13.6795	    -2.0142	   -18.7988	   -17.8757	   -20.2255	
     4.0283	    -0.9232	    -6.2943	    -5.1193	    -3.9444	   -12.5885	    -2.1820	   -18.2114	   -17.4561	   -20.7291	
     4.3640	    -0.6714	    -6.4621	    -3.8605	    -4.1962	   -11.6653	    -2.1820	   -17.7917	   -17.3721	   -21.0648	
     4.6158	    -0.4196	    -6.7139	    -2.6855	    -4.3640	   -10.8261	    -1.9302	   -17.4561	   -17.5400	   -21.0648	
     4.9515	    -0.0839	    -6.7978	    -1.5106	    -4.2801	    -9.9869	    -1.5106	   -17.0364	   -17.7917	   -20.5612	
     5.3711	     0.5035	    -6.7139	    -0.5875	    -3.9444	    -9.2316	    -0.6714	   -16.5329	   -17.8757	   -19.5541	
     6.0425	     1.1749	    -6.3782	     0.1678	    -3.4409	    -8.6441	     0.5035	   -16.0294	   -17.8757	   -18.1274	
     6.7978	     2.0142	    -5.7907	     0.5035	    -2.6855	    -8.3084	     1.8463	   -15.4419	   -17.7917	   -16.3651	
     7.7209	     2.9373	    -4.8676	     0.4196	    -1.7624	    -8.2245	     3.3569	   -15.1062	   -17.7078	   -14.6866	
     8.6441	     3.7766	    -3.7766	    -0.1678	    -0.7553	    -8.3923	     4.6997	   -14.9384	   -17.7078	   -13.2599	
     9.5673	     4.5319	    -2.3499	    -1.1749	     0.4196	    -8.9798	     5.8746	   -15.0223	   -17.7078	   -12.1689	
    10.3226	     5.1193	    -0.9232	    -2.3499	     1.5106	    -9.8190	     6.7139	   -15.3580	   -17.8757	   -11.4975	
    10.9100	     5.4550	     0.4196	    -3.7766	     2.4338	   -10.7422	     7.0496	   -15.8615	   -18.2114	   -11.4136	
    11.3297	     5.4550	     1.5106	    -5.2032	     2.9373	   -11.8332	     6.9656	   -16.6168	   -18.6310	   -11.8332	
    11.5814	     5.1193	     2.0142	    -6.4621	     2.8534	   -12.8403	     6.4621	   -17.5400	   -19.0506	   -12.5885	
    11.7493	     4.5319	     2.0981	    -7.4692	     2.2659	   -13.6795	     5.5389	   -18.3792	   -19.4702	   -13.5956	
    11.9171	     3.7766	     1.5945	    -8.0566	     1.2589	   -14.2670	     4.3640	   -19.1345	   -19.7220	   -14.6027	
    12.0850	     2.9373	     0.7553	    -8.3084	    -0.1678	   -14.5187	     3.0212	   -19.7220	   -19.8898	   -15.6937	
    12.2528	     2.0142	    -0.4196	    -8.0566	    -1.8463	   -14.5187	     1.5945	   -20.1416	   -19.8059	   -16.5329	
    12.5046	     1.1749	    -1.7624	    -7.5531	    -3.6087	   -14.1830	     0.1678	   -20.3094	   -19.5541	   -17.2043	
    12.7563	     0.4196	    -3.2730	    -6.7139	    -5.4550	   -13.6795	    -1.1749	   -20.2255	   -19.1345	   -17.4561	
    13.0081	    -0.1678	    -4.6997	    -5.6229	    -6.9656	   -12.9242	    -2.1820	   -19.8059	   -18.4631	   -17.2043	
    13.2599	    -0.5875	    -6.0425	    -4.4479	    -8.3084	   -12.0010	    -2.8534	   -18.9667	   -17.5400	   -16.5329	
    13.4277	    -0.7553	    -7.1335	    -3.1891	    -9.3155	   -10.8261	    -3.1052	   -17.7917	   -16.5329	   -15.4419	
    13.5117	    -0.7553	    -8.0566	    -1.8463	    -9.9030	    -9.3994	    -2.8534	   -16.2811	   -15.4419	   -14.0991	
    13.5956	    -0.5875	    -8.8120	    -0.5035	   -10.1547	    -7.8049	    -2.2659	   -14.4348	   -14.2670	   -12.5885	
    13.5956	    -0.2518	    -9.3155	     0.8392	    -9.9869	    -6.0425	    -1.3428	   -12.4207	   -13.0081	   -10.9940	
    13.6795	     0.3357	    -9.3994	     2.1820	    -9.3155	    -4.0283	    -0.1678	   -10.1547	   -11.6653	    -9.3994	
    13.9313	     1.1749	    -9.0637	     3.5248	    -8.0566	    -1.7624	     1.1749	    -7.8049	   -10.0708	    -7.8049	
    14.4348	     2.3499	    -8.3084	     4.9515	    -6.3782	     0.5035	     2.5177	    -5.2872	    -8.3923	    -6.1264	
    15.2740	     3.7766	    -7.1335	     6.2943	    -4.4479	     2.8534	     3.7766	    -2.7695	    -6.7139	    -4.6158	
    16.4490	     5.4550	    -5.6229	     7.6370	    -2.3499	     5.1193	     4.8676	    -0.4196	    -5.1193	    -3.1891	
    17.9596	     7.3853	    -3.8605	     8.8959	    -0.4196	     7.1335	     5.6229	     1.6785	    -3.6926	    -2.1820	
    19.6381	     9.3155	    -2.0981	    10.0708	     1.1749	     8.8120	     5.9586	     3.2730	    -2.6855	    -1.6785	
    21.3165	    11.3297	    -0.2518	    11.1618	     2.3499	    10.1547	     6.0425	     4.4479	    -2.0981	    -1.5945	
    22.9111	    13.0920	     1.4267	    12.2528	     3.1891	    11.2457	     5.8746	     5.1193	    -1.8463	    -1.9302	
    24.3378	    14.6866	     3.0212	    13.1760	     3.7766	    12.0850	     5.4550	     5.3711	    -1.8463	    -2.7695	
    25.4288	    16.0294	     4.3640	    14.0991	     4.1122	    12.5885	     4.9515	     5.3711	    -2.1820	    -3.7766	
    26.2680	    17.0364	     5.5389	    14.9384	     4.2801	    13.0081	     4.2801	     5.1193	    -2.7695	    -5.0354	
    26.7715	    17.7078	     6.4621	    15.6937	     4.3640	    13.2599	     3.6087	     4.5319	    -3.4409	    -6.3782	
    26.9394	    18.1274	     7.2174	    16.3651	     4.3640	    13.4277	     3.1052	     3.9444	    -4.1962	    -7.5531	
    26.9394	    18.2953	     7.8888	    17.0364	     4.3640	    13.5117	     2.6016	     3.3569	    -4.8676	    -8.5602	
    26.6876	    18.2953	     8.4763	    17.6239	     4.3640	    13.6795	     2.3499	     2.9373	    -5.3711	    -9.2316	
    26.3519	    18.2114	     8.9798	    18.2953	     4.4479	    13.9313	     2.3499	     3.0212	    -5.6229	    -9.5673	
    25.8484	    18.0435	     9.4833	    19.0506	     4.6158	    14.2670	     2.6855	     3.6926	    -5.7068	    -9.4833	
    25.3448	    17.8757	    10.0708	    19.8898	     4.9515	    14.8544	     3.2730	     4.9515	    -5.4550	    -9.0637	
    25.0092	    17.8757	    10.6583	    20.6451	     5.4550	    15.4419	     4.1122	     6.7139	    -4.9515	    -8.3923	
    24.8413	    17.8757	    11.4136	    21.3165	     6.1264	    16.1133	     5.1193	     8.8120	    -4.2801	    -7.6370	
    24.8413	    18.0435	    12.1689	    21.8201	     6.9656	    16.6168	     6.2943	    10.8261	    -3.6087	    -6.7139	
    24.8413	    18.2953	    12.9242	    22.0718	     7.8888	    17.0364	     7.4692	    12.5885	    -2.8534	    -5.8746	
    24.8413	    18.3792	    13.6795	    22.0718	     9.0637	    17.2043	     8.5602	    13.9313	    -2.2659	    -5.1193	
    24.5895	    18.3792	    14.3509	    21.9879	    10.3226	    17.3721	     9.4833	    14.8544	    -1.7624	    -4.6158	
    24.0860	    18.2114	    14.8544	    21.7361	    11.6653	    17.3721	    10.1547	    15.3580	    -1.3428	    -4.3640	
    23.1628	    17.7078	    15.1062	    21.4844	    13.0920	    17.2882	    10.5743	    15.6097	    -0.9232	    -4.2801	
    21.9040	    17.0364	    15.1062	    21.2326	    14.3509	    17.2043	    10.6583	    15.6097	    -0.2518	    -4.4479	
    20.3094	    16.0294	    14.7705	    21.0648	    15.1901	    17.0364	    10.4904	    15.3580	     0.8392	    -4.6158	
    18.5471	    14.8544	    14.0991	    20.8969	    15.4419	    16.7847	     9.8190	    14.9384	     2.2659	    -4.6997	
    16.7847	    13.5956	    13.0081	    20.5612	    15.1062	    16.3651	     8.8120	    14.3509	     4.0283	    -4.8676	
    14.9384	    12.1689	    11.6653	    19.9738	    14.0991	    15.7776	     7.5531	    13.4277	     5.7068	    -5.0354	
    13.0920	    10.7422	    10.1547	    19.1345	    12.6724	    14.9384	     6.1264	    12.4207	     6.9656	    -5.2032	
    11.2457	     9.1476	     8.5602	    17.9596	    10.9100	    13.7634	     4.6158	    11.3297	     7.6370	    -5.5389	
     9.3155	     7.4692	     6.9656	    16.3651	     8.9798	    12.4207	     3.2730	    10.4065	     7.6370	    -5.8746	
     7.3853	     5.7907	     5.4550	    14.5187	     7.2174	    10.9100	     2.0981	     9.7351	     7.3013	    -6.2943	
     5.4550	     3.9444	     4.0283	    12.5885	     5.5389	     9.3994	     1.2589	     9.3994	     6.7139	    -6.5460	
     3.4409	     2.0981	     2.8534	    10.4904	     4.1962	     7.8049	     0.7553	     9.3994	     6.0425	    -6.5460	
     1.3428	     0.1678	     1.6785	     8.4763	     2.9373	     6.2103	     0.4196	     9.4833	     5.4550	    -6.2943	
    -0.8392	    -1.9302	     0.4196	     6.4621	     1.8463	     4.6158	     0.2518	     9.3994	     4.8676	    -5.8746	
    -3.1891	    -4.0283	    -0.9232	     4.5319	     0.8392	     2.9373	     0.0839	     8.9798	     4.1122	    -5.3711	
    -5.5389	    -6.2943	    -2.5177	     2.6016	    -0.1678	     1.1749	    -0.2518	     8.1406	     3.1891	    -4.8676	
    -7.8049	    -8.4763	    -4.2801	     0.7553	    -1.3428	    -0.6714	    -0.6714	     6.7139	     2.0142	    -4.4479	
    -9.9869	   -10.6583	    -6.0425	    -0.9232	    -2.5177	    -2.6016	    -1.3428	     4.6997	     0.5875	    -4.1962	
   -11.8332	   -12.5885	    -7.8888	    -2.3499	    -3.8605	    -4.5319	    -2.2659	     2.3499	    -1.0910	    -4.1962	
   -13.3438	   -14.2670	    -9.4833	    -3.2730	    -5.2032	    -6.2103	    -3.3569	    -0.4196	    -2.8534	    -4.4479	
   -14.4348	   -15.5258	   -10.8261	    -3.7766	    -6.5460	    -7.6370	    -4.6997	    -3.2730	    -4.6158	    -4.9515	
   -15.1062	   -16.5329	   -11.9171	    -3.7766	    -7.9727	    -8.5602	    -6.2103	    -5.9586	    -6.2103	    -5.5389	
   -15.4419	   -17.1204	   -12.8403	    -3.4409	    -9.5673	    -9.1476	    -7.8888	    -8.3923	    -7.5531	    -6.2103	
   -15.5258	   -17.6239	   -13.7634	    -2.9373	   -11.3297	    -9.2316	    -9.8190	   -10.4065	    -8.6441	    -7.0496	
   -15.4419	   -17.9596	   -14.6027	    -2.6016	   -13.3438	    -8.9798	   -11.9171	   -11.8332	    -9.5673	    -8.0566	
   -15.2740	   -18.2953	   -15.6097	    -2.6016	   -15.5258	    -8.6441	   -14.1830	   -12.5885	   -10.3226	    -9.0637	
   -15.0223	   -18.7149	   -16.7847	    -2.9373	   -17.9596	    -8.3923	   -16.5329	   -12.5885	   -10.9100	   -10.0708	
   -14.8544	   -19.3024	   -18.1274	    -3.9444	   -20.3934	    -8.3923	   -18.7149	   -12.1689	   -11.2457	   -10.9940	
   -14.9384	   -20.1416	   -19.5541	    -5.4550	   -22.9111	    -8.7280	   -20.8130	   -11.4136	   -11.4975	   -11.6653	
   -15.4419	   -21.2326	   -21.1487	    -7.4692	   -25.2609	    -9.4833	   -22.6593	   -10.6583	   -11.6653	   -12.1689	
   -16.2811	   -22.5754	   -22.7432	    -9.8190	   -27.3590	   -10.4065	   -24.2538	   -10.0708	   -11.6653	   -12.3367	
   -17.5400	   -24.0860	   -24.3378	   -12.3367	   -29.1214	   -11.4136	   -25.5127	    -9.7351	   -11.5814	   -12.1689	
[Epoch Header]
[Trial Type]	23
[Accept]	1
[Correct]	0
[RT]	 0.000
[Resp]	0
[Epoch Data]
   -11.0779	   -11.8332	    -9.9030	     4.7836	    -6.7139	     4.1962	   -13.5117	     4.6997	    -2.9373	    -3.6087	
   -11.1618	   -11.1618	    -8.9798	     4.1122	    -5.8746	     4.6158	   -12.0850	     4.8676	    -2.8534	    -2.8534	
   -11.2457	   -10.5743	    -8.2245	     3.1891	    -5.2032	     4.6158	   -10.7422	     4.7836	    -2.9373	    -2.2659	
   -11.5814	   -10.0708	    -7.6370	     2.0981	    -4.6997	     4.1122	    -9.4833	     4.4479	    -2.9373	    -2.0142	
   -11.9171	    -9.7351	    -7.2174	     0.7553	    -4.3640	     3.2730	    -8.5602	     3.8605	    -3.1052	    -2.0142	
   -12.4207	    -9.5673	    -7.0496	    -0.7553	    -4.1962	     2.0981	    -7.8049	     3.1052	    -3.3569	    -2.3499	
   -12.9242	    -9.5673	    -7.1335	    -2.3499	    -4.1962	     0.7553	    -7.3853	     2.1820	    -3.7766	    -3.0212	
   -13.3438	    -9.6512	    -7.3013	    -3.9444	    -4.2801	    -0.7553	    -7.2174	     1.0910	    -4.2801	    -3.8605	
   -13.5956	    -9.8190	    -7.5531	    -5.4550	    -4.4479	    -2.2659	    -7.3853	     0.0000	    -4.9515	    -4.8676	
   -13.6795	    -9.9869	    -7.7209	    -6.7139	    -4.6158	    -3.6926	    -7.5531	    -1.1749	    -5.5389	    -5.7907	
   -13.5117	   -10.0708	    -7.8049	    -7.7209	    -4.7836	    -4.9515	    -7.8049	    -2.1820	    -6.2103	    -6.5460	
   -13.2599	   -10.1547	    -7.7209	    -8.3084	    -4.7836	    -6.1264	    -7.8888	    -3.1052	    -6.7139	    -7.1335	
   -12.7563	   -10.0708	    -7.4692	    -8.7280	    -4.6158	    -7.0496	    -7.8888	    -3.7766	    -7.0496	    -7.3013	
   -12.3367	    -9.9869	    -6.9656	    -8.8120	    -4.3640	    -7.8049	    -7.7209	    -4.3640	    -7.3013	    -7.1335	
   -11.8332	    -9.9030	    -6.4621	    -8.7280	    -4.1122	    -8.4763	    -7.3013	    -4.6997	    -7.3853	    -6.5460	
   -11.4136	    -9.8190	    -5.9586	    -8.5602	    -3.7766	    -8.8959	    -6.7978	    -4.8676	    -7.3853	    -5.5389	
   -11.1618	    -9.7351	    -5.5389	    -8.3923	    -3.5248	    -9.3155	    -6.2103	    -5.0354	    -7.4692	    -4.3640	
   -11.0779	    -9.7351	    -5.2872	    -8.1406	    -3.3569	    -9.5673	    -5.3711	    -5.1193	    -7.5531	    -2.9373	
   -11.0779	    -9.8190	    -5.1193	    -8.0566	    -3.1891	    -9.8190	    -4.5319	    -5.2872	    -7.6370	    -1.5945	
   -11.1618	    -9.9030	    -5.0354	    -7.9727	    -3.1891	   -10.0708	    -3.6926	    -5.4550	    -7.8049	    -0.2518	
   -11.1618	    -9.9030	    -4.9515	    -8.0566	    -3.1891	   -10.4065	    -2.7695	    -5.6229	    -7.8049	     0.8392	
   -11.1618	    -9.9869	    -5.0354	    -8.3923	    -3.1891	   -10.7422	    -2.0142	    -5.6229	    -7.6370	     1.6785	
   -11.0779	   -10.0708	    -5.2032	    -8.8120	    -3.3569	   -11.0779	    -1.5106	    -5.5389	    -7.2174	     2.0981	
   -10.9100	   -10.0708	    -5.4550	    -9.3994	    -3.6926	   -11.5814	    -1.2589	    -5.2872	    -6.5460	     2.0981	
   -10.6583	   -10.2386	    -5.8746	   -10.0708	    -4.1962	   -12.0850	    -1.3428	    -4.9515	    -5.8746	     1.6785	
   -10.3226	   -10.4065	    -6.3782	   -10.8261	    -4.9515	   -12.6724	    -1.7624	    -4.6997	    -5.2032	     0.8392	
    -9.9869	   -10.5743	    -6.7978	   -11.4975	    -5.7068	   -13.2599	    -2.4338	    -4.4479	    -4.7836	    -0.1678	
    -9.5673	   -10.7422	    -7.1335	   -12.0850	    -6.4621	   -13.8474	    -3.1891	    -4.1962	    -4.5319	    -1.2589	
    -9.2316	   -10.8261	    -7.3013	   -12.4207	    -7.0496	   -14.3509	    -3.8605	    -4.1122	    -4.6158	    -2.3499	
    -8.8959	   -10.9940	    -7.3013	   -12.6724	    -7.3853	   -14.7705	    -4.3640	    -4.1962	    -4.8676	    -3.3569	
    -8.6441	   -11.0779	    -7.2174	   -12.8403	    -7.4692	   -15.1901	    -4.6997	    -4.4479	    -5.4550	    -4.3640	
    -8.4763	   -11.1618	    -6.8817	   -13.0081	    -7.3013	   -15.4419	    -4.8676	    -4.9515	    -6.2943	    -5.2032	
    -8.4763	   -11.1618	    -6.3782	   -13.1760	    -6.7139	   -15.7776	    -4.8676	    -5.7907	    -7.2174	    -5.8746	
    -8.6441	   -11.2457	    -5.6229	   -13.4277	    -5.7907	   -15.9454	    -4.5319	    -6.7978	    -8.2245	    -6.2943	
    -8.8959	   -11.2457	    -4.7836	   -13.7634	    -4.4479	   -15.9454	    -4.1122	    -7.9727	    -9.1476	    -6.3782	
    -9.2316	   -11.1618	    -3.8605	   -14.0991	    -2.9373	   -15.7776	    -3.3569	    -9.1476	    -9.9869	    -6.2103	
    -9.7351	   -11.0779	    -2.9373	   -14.5187	    -1.4267	   -15.5258	    -2.6016	   -10.3226	   -10.8261	    -5.7907	
   -10.2386	   -11.0779	    -2.2659	   -15.1062	    -0.1678	   -15.3580	    -1.7624	   -11.4136	   -11.4975	    -5.2872	
   -10.9100	   -11.2457	    -1.8463	   -15.8615	     0.6714	   -15.3580	    -1.0071	   -12.5885	   -12.2528	    -4.8676	
   -11.6653	   -11.4136	    -1.8463	   -16.7847	     1.0910	   -15.5258	    -0.4196	   -13.8474	   -13.0081	    -4.6158	
   -12.4207	   -11.7493	    -2.0981	   -17.7078	     1.0071	   -16.0294	     0.0000	   -15.1901	   -13.7634	    -4.5319	
   -13.0920	   -12.0850	    -2.5177	   -18.6310	     0.6714	   -16.5329	     0.2518	   -16.5329	   -14.2670	    -4.6997	
   -13.5117	   -12.2528	    -3.0212	   -19.3024	     0.0839	   -17.1204	     0.3357	   -17.7917	   -14.6027	    -4.9515	
   -13.5956	   -12.2528	    -3.5248	   -19.7220	    -0.5875	   -17.5400	     0.2518	   -18.7149	   -14.6027	    -5.2872	
   -13.3438	   -12.0010	    -3.9444	   -19.8059	    -1.2589	   -17.8757	     0.1678	   -19.4702	   -14.4348	    -5.7907	
   -12.6724	   -11.5814	    -4.1962	   -19.5541	    -1.7624	   -18.0435	     0.0000	   -20.0577	   -14.1830	    -6.2943	
   -11.6653	   -10.8261	    -4.1962	   -18.9667	    -2.0981	   -18.0435	    -0.2518	   -20.3934	   -13.8474	    -6.8817	
   -10.3226	    -9.9030	    -3.9444	   -18.2114	    -2.1820	   -17.8757	    -0.4196	   -20.5612	   -13.5956	    -7.4692	
    -8.7280	    -8.8120	    -3.5248	   -17.1204	    -1.8463	   -17.5400	    -0.5875	   -20.4773	   -13.2599	    -7.9727	
    -7.2174	    -7.6370	    -3.0212	   -16.0294	    -1.2589	   -17.0364	    -0.5875	   -19.8898	   -12.9242	    -8.4763	
    -5.7907	    -6.6299	    -2.5177	   -14.9384	    -0.4196	   -16.4490	    -0.5875	   -18.8828	   -12.5046	    -8.8120	
    -4.6158	    -5.7907	    -2.1820	   -14.0152	     0.4196	   -15.9454	    -0.5875	   -17.5400	   -12.0850	    -9.1476	
    -3.7766	    -5.2872	    -2.0981	   -13.4277	     1.1749	   -15.5258	    -0.5875	   -16.1133	   -11.5814	    -9.3155	
    -3.2730	    -5.0354	    -2.1820	   -13.1760	     1.7624	   -15.2740	    -0.5875	   -14.7705	   -11.1618	    -9.3994	
    -3.1052	    -4.9515	    -2.2659	   -13.2599	     2.1820	   -15.1901	    -0.4196	   -13.5956	   -10.6583	    -9.2316	
    -3.1052	    -4.9515	    -2.3499	   -13.5117	     2.5177	   -15.2740	     0.0000	   -12.7563	   -10.1547	    -8.6441	
    -3.1891	    -4.9515	    -2.2659	   -13.9313	     2.9373	   -15.2740	     0.7553	   -11.9171	    -9.5673	    -7.7209	
    -3.1891	    -4.6997	    -2.0142	   -14.3509	     3.4409	   -15.1062	     1.8463	   -10.9940	    -8.8959	    -6.3782	
    -3.1891	    -4.3640	    -1.5945	   -14.6027	     4.0283	   -14.8544	     3.1052	    -9.7351	    -8.0566	    -4.6997	
    -3.0212	    -3.7766	    -1.0071	   -14.7705	     4.6997	   -14.3509	     4.4479	    -8.1406	    -7.0496	    -2.7695	
    -2.6016	    -3.0212	    -0.2518	   -14.6866	     5.2032	   -13.5956	     5.7068	    -6.2103	    -5.7907	    -1.0071	
    -1.9302	    -2.1820	     0.5035	   -14.2670	     5.7068	   -12.7563	     6.7978	    -4.1962	    -4.4479	     0.6714	
    -1.0071	    -1.1749	     1.3428	   -13.5117	     6.0425	   -11.6653	     7.6370	    -2.3499	    -3.2730	     1.9302	
     0.0000	    -0.2518	     2.1820	   -12.5046	     6.2103	   -10.6583	     8.2245	    -0.8392	    -2.3499	     2.6855	
     1.0071	     0.6714	     2.8534	   -11.3297	     6.1264	    -9.6512	     8.3923	     0.1678	    -1.8463	     3.0212	
     1.9302	     1.3428	     3.3569	   -10.0708	     5.8746	    -8.7280	     8.2245	     0.7553	    -1.6785	     2.8534	
     2.6016	     1.7624	     3.5248	    -8.8120	     5.2872	    -7.9727	     7.8049	     0.9232	    -1.8463	     2.2659	
     3.0212	     1.9302	     3.4409	    -7.7209	     4.4479	    -7.3013	     7.0496	     0.7553	    -2.2659	     1.4267	
     3.1891	     1.7624	     3.1052	    -6.7139	     3.5248	    -6.7978	     6.1264	     0.3357	    -2.8534	     0.4196	
     3.0212	     1.5106	     2.6016	    -5.9586	     2.5177	    -6.4621	     5.2032	    -0.1678	    -3.5248	    -0.6714	
     2.6016	     0.9232	     1.8463	    -5.2872	     1.5106	    -6.1264	     4.4479	    -0.7553	    -4.2801	    -1.6785	
     1.8463	     0.1678	     1.0910	    -4.7836	     0.7553	    -5.7907	     3.7766	    -1.3428	    -4.9515	    -2.4338	
     0.6714	    -0.8392	     0.1678	    -4.2801	     0.1678	    -5.5389	     3.3569	    -1.7624	    -5.3711	    -2.7695	
    -0.8392	    -1.9302	    -0.8392	    -3.8605	    -0.0839	    -5.2872	     3.1052	    -2.0981	    -5.5389	    -2.6855	
    -2.5177	    -3.1052	    -1.9302	    -3.6087	    -0.0839	    -5.0354	     3.1052	    -2.3499	    -5.6229	    -2.1820	
    -4.3640	    -4.3640	    -3.0212	    -3.6087	     0.2518	    -4.9515	     3.1891	    -2.4338	    -5.4550	    -1.4267	
    -6.2103	    -5.5389	    -4.1962	    -3.8605	     0.6714	    -5.0354	     3.3569	    -2.5177	    -5.2032	    -0.5035	
    -8.0566	    -6.8817	    -5.4550	    -4.3640	     1.0910	    -5.2032	     3.5248	    -2.6016	    -4.9515	     0.4196	
    -9.9030	    -8.1406	    -6.7978	    -4.9515	     1.2589	    -5.5389	     3.6087	    -2.6855	    -4.6997	     1.1749	
   -11.4975	    -9.3994	    -8.0566	    -5.4550	     1.0910	    -5.9586	     3.6087	    -2.8534	    -4.3640	     1.8463	
   -12.8403	   -10.4904	    -9.2316	    -5.8746	     0.6714	    -6.2103	     3.5248	    -2.9373	    -3.9444	     2.2659	
   -13.9313	   -11.4136	   -10.1547	    -5.8746	     0.0839	    -6.3782	     3.2730	    -2.9373	    -3.3569	     2.4338	
   -14.6866	   -12.0850	   -10.9100	    -5.5389	    -0.5875	    -6.2943	     2.9373	    -2.9373	    -2.6016	     2.4338	
   -15.1901	   -12.5885	   -11.3297	    -4.8676	    -1.3428	    -5.9586	     2.4338	    -2.7695	    -1.9302	     2.1820	
   -15.4419	   -12.9242	   -11.5814	    -3.7766	    -2.0981	    -5.4550	     1.7624	    -2.6016	    -1.4267	     1.6785	
   -15.6937	   -13.1760	   -11.5814	    -2.5177	    -2.9373	    -4.8676	     0.8392	    -2.3499	    -1.0910	     1.0910	
   -15.9454	   -13.5117	   -11.4975	    -1.1749	    -3.7766	    -4.1962	    -0.2518	    -2.0142	    -0.9232	     0.4196	
   -16.2811	   -13.8474	   -11.3297	     0.1678	    -4.5319	    -3.5248	    -1.4267	    -1.7624	    -0.8392	    -0.3357	
   -16.7007	   -14.3509	   -11.2457	     1.4267	    -5.2872	    -2.9373	    -2.6016	    -1.3428	    -0.8392	    -1.0910	
   -17.2043	   -14.8544	   -11.1618	     2.3499	    -5.8746	    -2.4338	    -3.6926	    -1.0910	    -0.9232	    -1.8463	
   -17.7917	   -15.3580	   -11.0779	     3.0212	    -6.2943	    -2.1820	    -4.6158	    -0.7553	    -1.0910	    -2.4338	
   -18.2953	   -15.8615	   -10.9940	     3.1891	    -6.5460	    -2.0142	    -5.2872	    -0.5035	    -1.2589	    -2.8534	
   -18.7988	   -16.2811	   -10.8261	     3.1052	    -6.6299	    -2.0142	    -5.7068	    -0.2518	    -1.4267	    -3.0212	
   -19.3024	   -16.6168	   -10.7422	     2.7695	    -6.6299	    -2.1820	    -5.9586	    -0.0839	    -1.7624	    -3.0212	
   -19.8059	   -17.0364	   -10.6583	     2.2659	    -6.4621	    -2.2659	    -6.0425	     0.0839	    -1.9302	    -2.6855	
   -20.3934	   -17.3721	   -10.7422	     1.6785	    -6.4621	    -2.2659	    -5.9586	     0.4196	    -2.0981	    -2.0981	
   -20.9808	   -17.7078	   -10.9940	     1.1749	    -6.4621	    -2.0981	    -5.8746	     0.9232	    -2.0142	    -1.1749	
   -21.7361	   -18.1274	   -11.3297	     0.5875	    -6.6299	    -1.7624	    -5.7907	     1.5945	    -1.8463	    -0.0839	
   -22.6593	   -18.5471	   -11.7493	     0.0000	    -6.8817	    -1.5106	    -5.5389	     2.3499	    -1.5945	     1.1749	
   -23.4985	   -18.9667	   -12.1689	    -0.6714	    -7.3013	    -1.2589	    -5.3711	     3.1052	    -1.4267	     2.3499	
   -24.3378	   -19.3024	   -12.6724	    -1.4267	    -7.8049	    -1.1749	    -5.1193	     3.6926	    -1.4267	     3.2730	
   -25.0931	   -19.4702	   -13.0920	    -2.2659	    -8.4763	    -1.3428	    -4.8676	     3.8605	    -1.6785	     3.7766	
   -25.5966	   -19.5541	   -13.4277	    -3.1891	    -9.1476	    -1.7624	    -4.6997	     3.5248	    -2.3499	     3.8605	
   -25.8484	   -19.3863	   -13.6795	    -4.1962	    -9.9869	    -2.3499	    -4.5319	     2.6855	    -3.1891	     3.4409	
   -25.9323	   -19.1345	   -13.8474	    -5.3711	   -10.7422	    -3.2730	    -4.4479	     1.4267	    -4.2801	     2.6016	
   -25.8484	   -18.7988	   -14.0152	    -6.7139	   -11.4975	    -4.3640	    -4.4479	    -0.1678	    -5.4550	     1.4267	
   -25.7645	   -18.3792	   -14.0152	    -8.1406	   -12.0850	    -5.6229	    -4.6158	    -2.0142	    -6.4621	     0.0839	
   -25.5127	   -17.9596	   -13.9313	    -9.8190	   -12.3367	    -7.0496	    -4.8676	    -3.9444	    -7.3853	    -1.2589	
   -25.1770	   -17.5400	   -13.6795	   -11.4975	   -12.0850	    -8.5602	    -5.2872	    -5.7907	    -7.8888	    -2.6016	
   -24.8413	   -16.9525	   -13.3438	   -13.2599	   -11.4136	    -9.9869	    -5.7068	    -7.4692	    -8.1406	    -3.6926	
   -24.3378	   -16.4490	   -12.8403	   -15.1062	   -10.3226	   -11.4975	    -6.1264	    -8.9798	    -8.1406	    -4.5319	
   -23.8342	   -15.8615	   -12.3367	   -16.9525	    -8.8959	   -12.9242	    -6.5460	   -10.3226	    -8.1406	    -5.1193	
   -23.2468	   -15.2740	   -11.8332	   -18.8828	    -7.4692	   -14.3509	    -6.6299	   -11.3297	    -8.0566	    -5.3711	
   -22.5754	   -14.6866	   -11.1618	   -20.7291	    -6.1264	   -15.6937	    -6.5460	   -12.0850	    -7.9727	    -5.3711	
   -21.9040	   -14.0991	   -10.4904	   -22.2397	    -4.8676	   -16.8686	    -6.1264	   -12.5046	    -7.7209	    -5.0354	
   -21.0648	   -13.3438	    -9.6512	   -23.3307	    -3.7766	   -17.8757	    -5.3711	   -12.4207	    -7.2174	    -4.3640	
   -20.2255	   -12.5885	    -8.7280	   -24.0860	    -2.8534	   -18.6310	    -4.4479	   -11.9171	    -6.3782	    -3.4409	
   -19.3024	   -11.9171	    -7.7209	   -24.3378	    -1.9302	   -19.1345	    -3.4409	   -11.1618	    -5.5389	    -2.4338	
   -18.5471	   -11.1618	    -6.7139	   -24.2538	    -1.1749	   -19.6381	    -2.5177	   -10.4065	    -4.6997	    -1.5106	
   -17.8757	   -10.5743	    -5.7068	   -23.9182	    -0.5875	   -20.0577	    -1.7624	    -9.5673	    -4.1962	    -0.8392	
   -17.2882	   -10.0708	    -4.9515	   -23.4146	    -0.1678	   -20.5612	    -1.2589	    -8.8959	    -3.9444	    -0.5035	
   -16.7847	    -9.7351	    -4.3640	   -22.7432	     0.0839	   -20.9808	    -1.0071	    -8.3923	    -4.1962	    -0.6714	
   -16.2811	    -9.3994	    -4.0283	   -21.9879	     0.0839	   -21.3165	    -1.1749	    -8.0566	    -4.8676	    -1.2589	
   -15.7776	    -9.1476	    -3.9444	   -21.2326	    -0.0839	   -21.5683	    -1.6785	    -8.1406	    -5.9586	    -2.2659	
   -15.1901	    -8.9798	    -4.0283	   -20.4773	    -0.4196	   -21.6522	    -2.3499	    -8.3923	    -7.3853	    -3.6087	
   -14.5187	    -8.6441	    -4.2801	   -19.7220	    -0.8392	   -21.4844	    -3.1891	    -8.9798	    -8.9798	    -5.2032	
   -13.6795	    -8.3084	    -4.5319	   -19.0506	    -1.2589	   -20.8969	    -4.0283	    -9.6512	   -10.5743	    -6.8817	
   -12.8403	    -7.8888	    -4.7836	   -18.2953	    -1.5945	   -19.9738	    -4.8676	   -10.4065	   -12.0850	    -8.4763	
   -12.0010	    -7.3853	    -5.0354	   -17.7078	    -1.7624	   -18.7988	    -5.6229	   -11.0779	   -13.4277	    -9.8190	
   -11.2457	    -6.8817	    -5.2032	   -17.1204	    -1.9302	   -17.6239	    -6.2103	   -11.6653	   -14.4348	   -10.9100	
   -10.7422	    -6.5460	    -5.3711	   -16.6168	    -2.0142	   -16.5329	    -6.6299	   -12.3367	   -15.2740	   -11.7493	
   -10.4904	    -6.3782	    -5.5389	   -16.1133	    -2.0142	   -15.6937	    -6.8817	   -13.0920	   -16.0294	   -12.3367	
   -10.6583	    -6.3782	    -5.7068	   -15.6937	    -2.0142	   -15.1062	    -7.0496	   -13.8474	   -16.6168	   -12.5885	
   -11.1618	    -6.6299	    -6.0425	   -15.1901	    -2.0142	   -14.6866	    -7.1335	   -14.5187	   -17.1204	   -12.6724	
   -11.6653	    -6.9656	    -6.2943	   -14.6027	    -2.1820	   -14.3509	    -7.1335	   -15.0223	   -17.3721	   -12.5046	
   -12.3367	    -7.3853	    -6.6299	   -14.0152	    -2.3499	   -14.0152	    -7.1335	   -15.4419	   -17.3721	   -12.0850	
   -12.8403	    -7.7209	    -6.9656	   -13.3438	    -2.6855	   -13.7634	    -7.2174	   -15.6937	   -17.0364	   -11.5814	
   -13.1760	    -8.0566	    -7.3853	   -12.8403	    -3.1891	   -13.5956	    -7.3853	   -15.7776	   -16.4490	   -10.9100	
   -13.4277	    -8.4763	    -7.9727	   -12.3367	    -4.0283	   -13.5117	    -7.6370	   -15.8615	   -15.6097	   -10.3226	
   -13.5956	    -8.8959	    -8.7280	   -12.0850	    -5.0354	   -13.5956	    -8.2245	   -15.7776	   -14.5187	    -9.8190	
   -13.6795	    -9.3155	    -9.5673	   -12.0850	    -6.2103	   -13.8474	    -8.8120	   -15.6937	   -13.4277	    -9.4833	
   -13.6795	    -9.7351	   -10.3226	   -12.2528	    -7.3013	   -14.0991	    -9.5673	   -15.5258	   -12.4207	    -9.3155	
   -13.5117	   -10.0708	   -10.9940	   -12.5885	    -8.3923	   -14.4348	   -10.4065	   -15.2740	   -11.5814	    -9.3994	
   -13.2599	   -10.3226	   -11.5814	   -12.9242	    -9.3155	   -14.7705	   -11.3297	   -15.1062	   -11.0779	    -9.8190	
   -12.9242	   -10.5743	   -12.0010	   -13.3438	   -10.0708	   -15.1901	   -12.2528	   -15.0223	   -10.9940	   -10.5743	
   -12.5046	   -10.6583	   -12.4207	   -13.5956	   -10.8261	   -15.6097	   -13.2599	   -15.1901	   -11.3297	   -11.6653	
   -12.0010	   -10.6583	   -12.8403	   -13.6795	   -11.4136	   -16.0294	   -14.2670	   -15.3580	   -11.9171	   -12.7563	
   -11.3297	   -10.4904	   -13.1760	   -13.5956	   -12.0010	   -16.3651	   -15.1901	   -15.6097	   -12.6724	   -13.9313	
   -10.4904	   -10.2386	   -13.5117	   -13.1760	   -12.5885	   -16.6168	   -15.9454	   -15.7776	   -13.2599	   -14.8544	
    -9.4833	    -9.8190	   -13.8474	   -12.4207	   -13.0081	   -16.6168	   -16.6168	   -15.7776	   -13.7634	   -15.6097	
    -8.4763	    -9.2316	   -14.0152	   -11.4136	   -13.4277	   -16.4490	   -17.0364	   -15.6937	   -14.0991	   -15.9454	
    -7.5531	    -8.8120	   -14.2670	   -10.3226	   -13.7634	   -16.1972	   -17.2043	   -15.5258	   -14.2670	   -16.0294	
    -6.8817	    -8.4763	   -14.4348	    -9.3155	   -14.0152	   -15.9454	   -17.2882	   -15.3580	   -14.5187	   -15.8615	
    -6.6299	    -8.3084	   -14.5187	    -8.5602	   -14.0991	   -15.8615	   -17.1204	   -15.1901	   -14.7705	   -15.6097	
    -6.7978	    -8.4763	   -14.5187	    -8.1406	   -14.0152	   -15.8615	   -16.9525	   -15.1062	   -15.1062	   -15.2740	
    -7.3853	    -8.7280	   -14.2670	    -8.0566	   -13.5956	   -16.0294	   -16.7847	   -15.1901	   -15.5258	   -14.9384	
    -8.2245	    -9.1476	   -13.8474	    -8.3923	   -13.0081	   -16.3651	   -16.5329	   -15.2740	   -15.8615	   -14.4348	
    -9.2316	    -9.6512	   -13.3438	    -9.0637	   -12.1689	   -16.7847	   -16.2811	   -15.4419	   -16.1133	   -13.9313	
   -10.3226	   -10.0708	   -12.8403	    -9.9869	   -11.2457	   -17.2882	   -15.9454	   -15.6097	   -16.3651	   -13.4277	
   -11.3297	   -10.5743	   -12.4207	   -11.1618	   -10.3226	   -17.9596	   -15.5258	   -15.7776	   -16.4490	   -12.9242	
   -12.1689	   -10.9100	   -12.0850	   -12.3367	    -9.5673	   -18.5471	   -14.8544	   -15.9454	   -16.5329	   -12.5046	
   -12.8403	   -10.9940	   -11.7493	   -13.4277	    -8.8959	   -19.0506	   -14.0991	   -16.0294	   -16.5329	   -12.2528	
   -13.2599	   -11.0779	   -11.4136	   -14.1830	    -8.3084	   -19.4702	   -13.2599	   -16.0294	   -16.3651	   -12.1689	
   -13.5956	   -10.9100	   -11.0779	   -14.6866	    -7.9727	   -19.7220	   -12.5046	   -15.9454	   -16.1972	   -12.1689	
   -13.7634	   -10.8261	   -10.6583	   -15.0223	    -7.7209	   -19.8059	   -11.8332	   -15.9454	   -15.8615	   -12.3367	
   -13.7634	   -10.6583	   -10.2386	   -15.1901	    -7.7209	   -19.8898	   -11.4136	   -15.8615	   -15.5258	   -12.4207	
   -13.7634	   -10.4065	    -9.8190	   -15.1901	    -7.8888	   -19.9738	   -11.1618	   -15.9454	   -15.1901	   -12.5885	
   -13.5117	   -10.1547	    -9.4833	   -14.9384	    -8.1406	   -19.9738	   -11.1618	   -16.1972	   -14.7705	   -12.6724	
   -13.2599	    -9.9030	    -9.2316	   -14.6027	    -8.5602	   -19.8898	   -11.2457	   -16.5329	   -14.5187	   -12.7563	
   -12.8403	    -9.6512	    -9.0637	   -14.0152	    -9.0637	   -19.7220	   -11.4136	   -17.0364	   -14.3509	   -12.6724	
   -12.5885	    -9.5673	    -9.0637	   -13.3438	    -9.5673	   -19.5541	   -11.6653	   -17.7078	   -14.2670	   -12.5885	
   -12.4207	    -9.6512	    -9.2316	   -12.6724	   -10.1547	   -19.4702	   -11.8332	   -18.5471	   -14.4348	   -12.3367	
   -12.5885	    -9.9030	    -9.4833	   -12.0010	   -10.5743	   -19.3863	   -11.9171	   -19.4702	   -14.8544	   -11.9171	
   -13.0081	   -10.3226	    -9.7351	   -11.5814	   -10.7422	   -19.3024	   -11.8332	   -20.3094	   -15.2740	   -11.4136	
   -13.6795	   -10.9940	   -10.0708	   -11.2457	   -10.6583	   -19.1345	   -11.4975	   -20.8969	   -15.6937	   -10.8261	
   -14.5187	   -11.6653	   -10.3226	   -10.9940	   -10.1547	   -18.8828	   -10.9940	   -20.8969	   -16.0294	   -10.0708	
   -15.3580	   -12.4207	   -10.4904	   -10.6583	    -9.2316	   -18.3792	   -10.2386	   -20.1416	   -15.8615	    -9.0637	
   -16.1133	   -13.0920	   -10.5743	   -10.3226	    -8.2245	   -17.4561	    -9.3994	   -18.5471	   -15.2740	    -7.8888	
   -16.7847	   -13.6795	   -10.4904	    -9.9030	    -7.1335	   -16.1972	    -8.5602	   -16.1972	   -14.0152	    -6.4621	
   -17.2043	   -14.1830	   -10.4904	    -9.3155	    -6.1264	   -14.8544	    -7.8049	   -13.4277	   -12.3367	    -4.8676	
   -17.5400	   -14.6866	   -10.4065	    -8.7280	    -5.4550	   -13.5117	    -7.3013	   -10.7422	   -10.3226	    -3.2730	
   -17.7917	   -15.1901	   -10.4904	    -8.0566	    -5.2032	   -12.3367	    -7.0496	    -8.4763	    -8.3923	    -1.9302	
   -17.9596	   -15.6937	   -10.6583	    -7.6370	    -5.4550	   -11.4975	    -7.1335	    -6.7139	    -6.9656	    -1.0071	
   -18.2953	   -16.3651	   -11.1618	    -7.3853	    -6.1264	   -10.9940	    -7.5531	    -5.6229	    -6.2103	    -0.6714	
   -18.7149	   -17.1204	   -11.9171	    -7.3853	    -7.2174	   -10.8261	    -8.3923	    -4.9515	    -6.0425	    -1.0071	
   -19.3024	   -18.0435	   -13.0920	    -7.8049	    -8.7280	   -10.9940	    -9.4833	    -4.7836	    -6.5460	    -1.6785	
   -20.0577	   -19.0506	   -14.6027	    -8.5602	   -10.5743	   -11.4136	   -10.8261	    -4.9515	    -7.3013	    -2.7695	
   -20.7291	   -20.1416	   -16.1972	    -9.3994	   -12.5885	   -12.0010	   -12.2528	    -5.3711	    -8.3084	    -3.9444	
   -21.4005	   -21.0648	   -17.8757	   -10.3226	   -14.4348	   -12.5885	   -13.5956	    -5.8746	    -9.1476	    -5.0354	
   -21.8201	   -21.8201	   -19.4702	   -11.0779	   -16.1972	   -13.0920	   -14.6027	    -6.3782	    -9.9030	    -5.7907	
   -22.1558	   -22.3236	   -20.8130	   -11.8332	   -17.5400	   -13.4277	   -15.2740	    -6.7139	   -10.3226	    -6.2103	
   -22.3236	   -22.6593	   -21.9040	   -12.4207	   -18.5471	   -13.5956	   -15.4419	    -6.8817	   -10.5743	    -6.3782	
   -22.4075	   -22.8271	   -22.8271	   -12.9242	   -19.1345	   -13.7634	   -15.1062	    -6.8817	   -10.7422	    -6.3782	
   -22.4915	   -22.8271	   -23.3307	   -13.4277	   -19.2184	   -13.8474	   -14.3509	    -6.7978	   -10.9100	    -6.1264	
   -22.5754	   -22.7432	   -23.5825	   -13.9313	   -18.8828	   -14.0152	   -13.1760	    -6.5460	   -11.0779	    -5.7907	
   -22.5754	   -22.3236	   -23.4985	   -14.3509	   -17.9596	   -14.0991	   -11.6653	    -6.2943	   -11.2457	    -5.3711	
   -22.4915	   -21.7361	   -22.9111	   -14.6866	   -16.3651	   -14.0991	    -9.8190	    -5.8746	   -11.3297	    -4.6997	
   -22.2397	   -20.8969	   -21.8201	   -14.8544	   -14.1830	   -14.0152	    -7.7209	    -5.4550	   -11.2457	    -3.9444	
   -21.7361	   -19.8059	   -20.4773	   -14.8544	   -11.4975	   -13.9313	    -5.6229	    -4.8676	   -10.7422	    -2.9373	
   -21.1487	   -18.5471	   -18.7149	   -14.6866	    -8.6441	   -13.6795	    -3.6087	    -4.1122	    -9.9869	    -2.0142	
   -20.2255	   -17.0364	   -16.7847	   -14.2670	    -5.9586	   -13.4277	    -1.9302	    -3.2730	    -8.8120	    -1.0910	
   -19.1345	   -15.4419	   -14.8544	   -13.6795	    -3.6087	   -12.9242	    -0.5875	    -2.5177	    -7.5531	    -0.5035	
   -17.8757	   -13.6795	   -13.0081	   -12.8403	    -1.6785	   -12.4207	     0.4196	    -1.7624	    -6.3782	    -0.1678	
   -16.4490	   -12.0010	   -11.2457	   -12.0010	    -0.3357	   -11.8332	     1.0071	    -1.1749	    -5.3711	    -0.2518	
   -15.0223	   -10.3226	    -9.8190	   -10.9940	     0.4196	   -11.1618	     1.1749	    -0.7553	    -4.6997	    -0.6714	
   -13.6795	    -8.8959	    -8.6441	   -10.1547	     0.7553	   -10.6583	     1.0071	    -0.6714	    -4.2801	    -1.4267	
   -12.5885	    -7.7209	    -7.8888	    -9.4833	     0.6714	   -10.2386	     0.4196	    -0.9232	    -4.1962	    -2.5177	
   -11.6653	    -6.7978	    -7.4692	    -8.9798	     0.1678	    -9.9030	    -0.4196	    -1.5106	    -4.4479	    -3.6926	
   -11.0779	    -6.2103	    -7.4692	    -8.6441	    -0.6714	    -9.8190	    -1.5106	    -2.4338	    -4.8676	    -4.9515	
   -10.8261	    -5.9586	    -7.6370	    -8.5602	    -1.6785	    -9.7351	    -2.6855	    -3.6087	    -5.4550	    -6.2103	
   -10.7422	    -5.9586	    -8.1406	    -8.5602	    -2.7695	    -9.9030	    -3.7766	    -5.0354	    -6.2103	    -7.3013	
   -10.9940	    -6.1264	    -8.7280	    -8.6441	    -3.8605	   -10.0708	    -4.7836	    -6.4621	    -6.8817	    -8.2245	
   -11.3297	    -6.4621	    -9.3155	    -8.8959	    -4.8676	   -10.2386	    -5.5389	    -7.8888	    -7.6370	    -8.8959	
   -11.7493	    -6.8817	    -9.8190	    -9.1476	    -5.6229	   -10.4904	    -6.0425	    -9.1476	    -8.3084	    -9.3155	
   -12.0010	    -7.1335	   -10.1547	    -9.3155	    -6.1264	   -10.7422	    -6.2943	   -10.2386	    -8.9798	    -9.4833	
   -12.1689	    -7.2174	   -10.1547	    -9.3994	    -6.2943	   -10.8261	    -6.1264	   -11.0779	    -9.4833	    -9.2316	
   -12.0850	    -7.1335	    -9.9030	    -9.3155	    -6.2103	   -10.8261	    -5.6229	   -11.5814	    -9.7351	    -8.6441	
   -11.8332	    -6.7978	    -9.4833	    -9.0637	    -5.7068	   -10.6583	    -4.7836	   -11.7493	    -9.5673	    -7.6370	
   -11.3297	    -6.2103	    -8.8120	    -8.5602	    -5.0354	   -10.3226	    -3.7766	   -11.6653	    -9.1476	    -6.3782	
   -10.6583	    -5.5389	    -8.0566	    -7.8888	    -4.2801	    -9.8190	    -2.6855	   -11.3297	    -8.4763	    -5.0354	
    -9.9869	    -4.6158	    -7.3013	    -7.0496	    -3.6087	    -9.3994	    -1.6785	   -11.0779	    -7.8049	    -3.8605	
    -9.1476	    -3.7766	    -6.6299	    -6.2103	    -3.1052	    -8.9798	    -0.9232	   -10.9940	    -7.2174	    -2.9373	
    -8.4763	    -2.9373	    -6.1264	    -5.4550	    -2.7695	    -8.8120	    -0.4196	   -11.0779	    -6.8817	    -2.5177	
    -7.8049	    -2.2659	    -5.7907	    -4.6997	    -2.6855	    -8.7280	    -0.1678	   -11.2457	    -6.7139	    -2.5177	
    -7.3013	    -1.8463	    -5.6229	    -4.1122	    -2.7695	    -8.8120	    -0.1678	   -11.4975	    -6.7139	    -2.9373	
    -6.9656	    -1.5945	    -5.6229	    -3.6926	    -3.1052	    -9.0637	    -0.5035	   -11.6653	    -6.8817	    -3.6926	
    -6.7139	    -1.5945	    -5.7907	    -3.5248	    -3.6087	    -9.3994	    -1.0071	   -11.7493	    -7.2174	    -4.7836	
    -6.6299	    -1.6785	    -5.8746	    -3.6087	    -4.1962	    -9.8190	    -1.7624	   -11.7493	    -7.5531	    -5.8746	
    -6.5460	    -1.9302	    -5.8746	    -3.8605	    -4.8676	   -10.3226	    -2.6855	   -11.5814	    -7.8888	    -7.0496	
    -6.5460	    -2.2659	    -5.8746	    -4.3640	    -5.4550	   -10.9100	    -3.6926	   -11.4975	    -8.2245	    -8.1406	
    -6.4621	    -2.6855	    -5.7907	    -5.0354	    -5.7068	   -11.4975	    -4.5319	   -11.3297	    -8.3084	    -8.9798	
    -6.4621	    -3.0212	    -5.5389	    -5.6229	    -5.7068	   -12.0010	    -5.0354	   -11.0779	    -8.1406	    -9.3994	
    -6.3782	    -3.3569	    -5.1193	    -6.1264	    -5.2872	   -12.3367	    -5.2032	   -10.7422	    -7.6370	    -9.3155	
    -6.2943	    -3.6087	    -4.5319	    -6.4621	    -4.5319	   -12.5046	    -4.7836	   -10.1547	    -6.7978	    -8.7280	
    -6.2103	    -3.6926	    -3.7766	    -6.5460	    -3.4409	   -12.5046	    -4.0283	    -9.3994	    -5.6229	    -7.6370	
    -6.2103	    -3.7766	    -2.7695	    -6.5460	    -1.9302	   -12.3367	    -2.8534	    -8.5602	    -4.2801	    -6.0425	
    -6.2943	    -3.7766	    -1.6785	    -6.2943	    -0.2518	   -12.0850	    -1.4267	    -7.6370	    -2.7695	    -4.1962	
    -6.4621	    -3.8605	    -0.5875	    -6.1264	     1.5945	   -11.8332	     0.0839	    -6.8817	    -1.3428	    -2.0142	
    -6.7978	    -4.1122	     0.3357	    -6.0425	     3.2730	   -11.5814	     1.5945	    -6.3782	    -0.0839	     0.0000	
    -7.3013	    -4.3640	     0.8392	    -6.1264	     4.7836	   -11.4136	     2.8534	    -6.1264	     0.8392	     1.8463	
    -7.8049	    -4.7836	     1.0071	    -6.4621	     5.7068	   -11.2457	     3.9444	    -6.0425	     1.1749	     3.2730	
    -8.3923	    -5.2032	     0.7553	    -7.1335	     6.1264	   -11.1618	     4.6997	    -6.2943	     0.9232	     4.1122	
    -8.8120	    -5.6229	     0.2518	    -8.0566	     6.0425	   -11.0779	     5.0354	    -6.6299	     0.0839	     4.2801	
    -8.9798	    -5.8746	    -0.5035	    -9.1476	     5.5389	   -11.0779	     5.0354	    -7.2174	    -1.3428	     3.9444	
    -9.0637	    -5.9586	    -1.4267	   -10.4065	     4.6997	   -10.9940	     4.5319	    -7.8049	    -3.0212	     3.0212	
    -8.9798	    -6.1264	    -2.4338	   -11.7493	     3.6087	   -10.9100	     3.7766	    -8.4763	    -4.7836	     1.8463	
    -9.0637	    -6.2943	    -3.5248	   -12.8403	     2.4338	   -10.6583	     2.7695	    -9.1476	    -6.3782	     0.5875	
    -9.3155	    -6.6299	    -4.6158	   -13.7634	     1.2589	   -10.4065	     1.5945	    -9.7351	    -7.4692	    -0.5875	
    -9.8190	    -7.0496	    -5.6229	   -14.1830	     0.0839	    -9.9869	     0.4196	   -10.0708	    -7.9727	    -1.5106	
   -10.5743	    -7.5531	    -6.5460	   -14.2670	    -0.8392	    -9.5673	    -0.5875	   -10.2386	    -7.9727	    -2.0142	
   -11.5814	    -8.2245	    -7.3853	   -13.8474	    -1.6785	    -9.1476	    -1.4267	   -10.0708	    -7.5531	    -2.2659	
   -12.6724	    -8.8959	    -7.9727	   -13.0081	    -2.1820	    -8.7280	    -1.9302	    -9.7351	    -6.9656	    -2.2659	
   -13.6795	    -9.4833	    -8.3923	   -12.0010	    -2.4338	    -8.1406	    -2.0981	    -9.0637	    -6.2103	    -1.9302	
   -14.6027	    -9.9869	    -8.6441	   -10.7422	    -2.5177	    -7.5531	    -2.0142	    -8.1406	    -5.2032	    -1.5106	
   -15.1901	   -10.3226	    -8.5602	    -9.5673	    -2.3499	    -6.8817	    -1.5106	    -6.9656	    -3.8605	    -0.6714	
   -15.4419	   -10.4065	    -8.3923	    -8.3923	    -2.0142	    -6.2103	    -0.8392	    -5.6229	    -2.2659	     0.3357	
   -15.6097	   -10.3226	    -7.9727	    -7.5531	    -1.5106	    -5.7068	     0.0839	    -4.3640	    -0.5875	     1.5106	
   -15.5258	   -10.0708	    -7.5531	    -7.0496	    -1.0910	    -5.3711	     1.0910	    -3.2730	     0.8392	     2.7695	
   -15.3580	    -9.8190	    -7.0496	    -7.2174	    -0.5875	    -5.3711	     2.0981	    -2.4338	     1.9302	     3.9444	
   -15.1901	    -9.5673	    -6.7139	    -7.8049	    -0.2518	    -5.7068	     3.0212	    -2.0142	     2.5177	     4.9515	
   -15.0223	    -9.3155	    -6.3782	    -8.8120	     0.0839	    -6.2103	     3.6926	    -1.8463	     2.6855	     5.6229	
   -14.9384	    -9.0637	    -6.0425	    -9.9869	     0.4196	    -6.8817	     4.1962	    -2.0142	     2.6016	     5.9586	
   -14.8544	    -8.8120	    -5.7907	   -11.1618	     0.5875	    -7.6370	     4.4479	    -2.3499	     2.2659	     5.9586	
   -14.7705	    -8.5602	    -5.5389	   -12.0850	     0.6714	    -8.1406	     4.2801	    -2.6855	     1.8463	     5.6229	
   -14.6866	    -8.3084	    -5.3711	   -12.7563	     0.5875	    -8.5602	     3.8605	    -3.1052	     1.4267	     5.0354	
   -14.4348	    -8.0566	    -5.2032	   -13.1760	     0.3357	    -8.8959	     3.1052	    -3.5248	     1.0071	     4.1962	
   -14.2670	    -7.8888	    -5.2872	   -13.2599	    -0.2518	    -9.0637	     2.0981	    -4.0283	     0.5035	     3.1052	
   -14.0152	    -7.8888	    -5.5389	   -13.2599	    -1.0071	    -9.2316	     0.8392	    -4.5319	     0.0000	     1.9302	
   -13.8474	    -7.9727	    -6.0425	   -13.0920	    -2.0142	    -9.3155	    -0.4196	    -5.0354	    -0.5035	     0.6714	
   -13.7634	    -8.0566	    -6.6299	   -12.8403	    -3.0212	    -9.3155	    -1.6785	    -5.3711	    -0.7553	    -0.4196	
   -13.6795	    -8.3084	    -7.2174	   -12.4207	    -4.0283	    -9.1476	    -2.7695	    -5.4550	    -0.5875	    -1.1749	
   -13.6795	    -8.5602	    -7.7209	   -11.8332	    -4.8676	    -8.7280	    -3.6087	    -5.2032	    -0.0839	    -1.4267	
   -13.8474	    -8.8959	    -8.1406	   -11.0779	    -5.5389	    -7.9727	    -4.0283	    -4.5319	     1.0071	    -1.2589	
   -14.0991	    -9.2316	    -8.3923	   -10.0708	    -5.9586	    -7.0496	    -4.1122	    -3.6087	     2.4338	    -0.5875	
   -14.3509	    -9.4833	    -8.3084	    -8.7280	    -6.0425	    -5.7907	    -3.6087	    -2.3499	     4.1122	     0.5035	
   -14.5187	    -9.4833	    -7.9727	    -7.1335	    -5.5389	    -4.2801	    -2.6855	    -0.8392	     5.8746	     2.0142	
   -14.4348	    -9.2316	    -7.3013	    -5.2032	    -4.6158	    -2.6016	    -1.3428	     0.8392	     7.5531	     3.7766	
   -14.1830	    -8.7280	    -6.2943	    -3.1891	    -3.2730	    -0.6714	     0.3357	     2.6855	     9.1476	     5.6229	
   -13.6795	    -7.9727	    -5.0354	    -1.0910	    -1.5106	     1.2589	     2.0142	     4.5319	    10.4904	     7.4692	
   -13.0081	    -7.1335	    -3.6926	     0.8392	     0.5035	     3.0212	     3.6087	     6.2943	    11.5814	     9.0637	
   -12.3367	    -6.1264	    -2.2659	     2.6016	     2.6016	     4.6997	     5.0354	     7.8049	    12.2528	    10.3226	
   -11.6653	    -5.2032	    -0.9232	     4.1122	     4.5319	     6.0425	     6.1264	     9.0637	    12.7563	    11.1618	
   -10.9100	    -4.1962	     0.3357	     5.3711	     6.1264	     7.1335	     6.9656	     9.9869	    12.9242	    11.6653	
   -10.1547	    -3.3569	     1.4267	     6.3782	     7.3013	     7.8888	     7.4692	    10.6583	    13.0920	    11.7493	
    -9.3994	    -2.5177	     2.1820	     7.0496	     7.8888	     8.3084	     7.6370	    11.0779	    13.0920	    11.4975	
    -8.5602	    -1.7624	     2.7695	     7.6370	     7.8888	     8.3923	     7.5531	    11.1618	    13.0081	    10.8261	
    -7.7209	    -1.1749	     3.1052	     7.8888	     7.5531	     8.2245	     7.1335	    10.9100	    12.8403	     9.7351	
    -6.8817	    -0.5875	     3.1052	     7.9727	     6.7978	     7.8049	     6.6299	    10.4904	    12.5046	     8.4763	
    -5.9586	     0.0000	     3.0212	     7.8888	     5.8746	     7.1335	     6.0425	     9.7351	    12.2528	     7.0496	
    -5.1193	     0.5875	     2.7695	     7.7209	     4.9515	     6.2943	     5.4550	     8.8120	    11.9171	     5.6229	
    -4.2801	     1.1749	     2.5177	     7.3013	     4.1122	     5.3711	     5.0354	     7.6370	    11.4975	     4.2801	
    -3.5248	     1.7624	     2.2659	     6.8817	     3.4409	     4.3640	     4.6997	     6.2943	    10.9100	     3.0212	
    -2.8534	     2.3499	     1.9302	     6.2943	     3.1891	     3.3569	     4.6158	     4.6997	    10.0708	     1.8463	
    -2.3499	     2.7695	     1.6785	     5.6229	     3.3569	     2.2659	     4.6158	     3.0212	     9.0637	     0.8392	
    -2.0981	     3.1052	     1.3428	     4.8676	     3.8605	     1.2589	     4.6997	     1.3428	     7.9727	     0.0839	
    -2.0142	     3.3569	     1.0910	     4.1122	     4.7836	     0.3357	     4.9515	    -0.0839	     6.7978	    -0.4196	
    -2.1820	     3.5248	     0.7553	     3.1891	     5.7907	    -0.4196	     5.2872	    -1.3428	     5.7068	    -0.5875	
    -2.6016	     3.4409	     0.5875	     2.2659	     6.8817	    -1.0071	     5.6229	    -2.3499	     4.5319	    -0.5035	
    -3.2730	     3.2730	     0.5035	     1.2589	     7.8049	    -1.3428	     6.0425	    -3.1052	     3.5248	    -0.2518	
    -4.1122	     3.0212	     0.6714	     0.2518	     8.5602	    -1.5945	     6.2943	    -3.4409	     2.5177	     0.2518	
    -5.0354	     2.6855	     1.0910	    -0.6714	     8.9798	    -1.6785	     6.5460	    -3.3569	     1.5945	     0.7553	
    -5.9586	     2.4338	     1.6785	    -1.6785	     9.1476	    -1.6785	     6.5460	    -2.7695	     0.6714	     1.0910	
    -6.7139	     2.0981	     2.4338	    -2.6855	     9.0637	    -1.8463	     6.2943	    -1.8463	    -0.2518	     1.0910	
    -7.2174	     1.8463	     3.1891	    -3.6087	     8.6441	    -2.1820	     5.7907	    -0.6714	    -1.1749	     0.7553	
    -7.4692	     1.5945	     3.7766	    -4.6158	     7.9727	    -2.6855	     5.1193	     0.3357	    -1.8463	     0.1678	
    -7.5531	     1.4267	     4.3640	    -5.5389	     7.1335	    -3.4409	     4.1962	     1.0910	    -2.0981	    -0.6714	
    -7.4692	     1.2589	     4.7836	    -6.3782	     6.0425	    -4.2801	     3.2730	     1.5106	    -1.8463	    -1.5106	
    -7.3013	     1.0071	     4.9515	    -7.1335	     4.9515	    -5.2032	     2.1820	     1.5106	    -1.1749	    -2.3499	
    -7.1335	     0.7553	     4.9515	    -7.8888	     3.6926	    -6.2943	     1.0910	     1.2589	    -0.3357	    -3.0212	
    -6.9656	     0.4196	     4.5319	    -8.5602	     2.5177	    -7.4692	    -0.0839	     0.7553	     0.5035	    -3.6087	
    -6.7978	     0.0839	     3.9444	    -9.4833	     1.2589	    -8.8959	    -1.2589	     0.0000	     1.0910	    -4.1962	
    -6.6299	    -0.2518	     3.1052	   -10.5743	     0.2518	   -10.4065	    -2.5177	    -0.7553	     1.5106	    -4.5319	
    -6.3782	    -0.5035	     2.2659	   -11.8332	    -0.4196	   -12.1689	    -3.6926	    -1.6785	     1.7624	    -4.8676	
    -5.8746	    -0.5035	     1.5106	   -13.3438	    -0.6714	   -14.0152	    -4.6997	    -2.4338	     1.8463	    -4.9515	
    -5.2872	    -0.3357	     0.9232	   -14.8544	    -0.4196	   -15.6937	    -5.5389	    -3.1891	     1.8463	    -4.8676	
    -4.6158	     0.0000	     0.5035	   -16.1972	     0.1678	   -17.2882	    -5.9586	    -3.7766	     1.8463	    -4.6158	
    -3.8605	     0.5035	     0.3357	   -17.2882	     1.0910	   -18.4631	    -5.9586	    -4.2801	     1.7624	    -4.1962	
    -3.1052	     1.0071	     0.3357	   -18.0435	     2.0142	   -19.3024	    -5.6229	    -4.6997	     1.5945	    -3.6926	
    -2.5177	     1.5106	     0.4196	   -18.3792	     2.9373	   -19.7220	    -4.9515	    -5.1193	     1.1749	    -3.1052	
    -2.0981	     2.0142	     0.5875	   -18.3792	     3.6926	   -19.8059	    -4.1962	    -5.6229	     0.7553	    -2.6016	
    -1.8463	     2.3499	     0.7553	   -18.0435	     4.3640	   -19.4702	    -3.4409	    -6.1264	     0.0839	    -2.2659	
    -1.7624	     2.5177	     0.7553	   -17.5400	     4.6997	   -18.6310	    -2.6855	    -6.7139	    -0.5875	    -2.0981	
    -1.6785	     2.6016	     0.5875	   -16.7847	     4.8676	   -17.4561	    -2.1820	    -7.3013	    -1.4267	    -2.1820	
    -1.6785	     2.6016	     0.2518	   -15.9454	     4.6997	   -15.9454	    -1.9302	    -7.8888	    -2.4338	    -2.6855	
    -1.7624	     2.5177	    -0.0839	   -15.1062	     4.4479	   -14.3509	    -1.9302	    -8.3923	    -3.6087	    -3.3569	
    -1.8463	     2.2659	    -0.5035	   -14.1830	     3.9444	   -12.7563	    -2.2659	    -8.8959	    -4.9515	    -4.3640	
    -1.9302	     2.0142	    -0.9232	   -13.1760	     3.2730	   -11.4136	    -2.8534	    -9.3994	    -6.2103	    -5.4550	
    -2.1820	     1.7624	    -1.3428	   -12.1689	     2.5177	   -10.2386	    -3.6087	    -9.6512	    -7.3853	    -6.4621	
    -2.3499	     1.4267	    -1.7624	   -11.0779	     1.6785	    -9.2316	    -4.3640	    -9.8190	    -8.1406	    -7.2174	
    -2.6016	     1.1749	    -2.0981	    -9.9869	     0.7553	    -8.3923	    -5.2032	    -9.6512	    -8.5602	    -7.5531	
    -2.8534	     0.9232	    -2.4338	    -8.8959	    -0.0839	    -7.7209	    -5.9586	    -9.3155	    -8.5602	    -7.5531	
    -3.0212	     0.7553	    -2.6855	    -7.8888	    -0.7553	    -7.1335	    -6.5460	    -8.8959	    -8.2245	    -7.2174	
    -3.1891	     0.5875	    -2.9373	    -7.1335	    -1.3428	    -6.7139	    -6.8817	    -8.3923	    -7.3853	    -6.5460	
    -3.2730	     0.4196	    -3.1052	    -6.6299	    -1.8463	    -6.4621	    -7.0496	    -7.8888	    -6.3782	    -5.7068	
    -3.4409	     0.2518	    -3.2730	    -6.2103	    -2.1820	    -6.2943	    -6.9656	    -7.3853	    -5.1193	    -4.6158	
    -3.7766	     0.0000	    -3.3569	    -6.0425	    -2.4338	    -6.1264	    -6.7139	    -6.9656	    -3.8605	    -3.4409	
    -4.2801	    -0.4196	    -3.4409	    -5.9586	    -2.5177	    -6.1264	    -6.3782	    -6.7978	    -2.7695	    -2.3499	
    -5.1193	    -1.0071	    -3.6087	    -6.2103	    -2.4338	    -6.2103	    -5.9586	    -6.7139	    -1.9302	    -1.3428	
    -5.9586	    -1.6785	    -3.7766	    -6.5460	    -2.0981	    -6.3782	    -5.5389	    -6.7978	    -1.3428	    -0.5875	
    -6.7978	    -2.3499	    -3.8605	    -6.9656	    -1.5106	    -6.4621	    -5.2032	    -6.7139	    -0.9232	     0.0000	
    -7.4692	    -2.8534	    -3.9444	    -7.3013	    -0.6714	    -6.4621	    -4.8676	    -6.5460	    -0.6714	     0.3357	
    -8.0566	    -3.2730	    -3.9444	    -7.5531	     0.2518	    -6.2103	    -4.6158	    -6.1264	    -0.5035	     0.4196	
    -8.4763	    -3.6087	    -3.9444	    -7.7209	     1.1749	    -5.8746	    -4.6158	    -5.2872	    -0.3357	     0.3357	
    -8.8120	    -3.9444	    -4.1122	    -7.7209	     1.6785	    -5.4550	    -4.7836	    -4.1122	    -0.0839	     0.1678	
    -9.1476	    -4.2801	    -4.3640	    -7.5531	     1.7624	    -4.9515	    -5.3711	    -2.6016	     0.4196	    -0.1678	
    -9.4833	    -4.6997	    -4.6997	    -7.3853	     1.4267	    -4.3640	    -6.2103	    -1.0910	     0.9232	    -0.5875	
    -9.7351	    -5.0354	    -5.0354	    -7.2174	     0.6714	    -3.9444	    -7.3013	     0.3357	     1.5945	    -0.9232	
    -9.8190	    -5.2872	    -5.4550	    -6.9656	    -0.3357	    -3.5248	    -8.4763	     1.4267	     2.0981	    -1.3428	
    -9.9030	    -5.6229	    -5.7907	    -6.7978	    -1.5106	    -3.1891	    -9.7351	     2.1820	     2.4338	    -1.7624	
    -9.9869	    -5.9586	    -6.1264	    -6.6299	    -2.8534	    -3.0212	   -10.9100	     2.5177	     2.5177	    -2.0981	
   -10.1547	    -6.4621	    -6.4621	    -6.5460	    -4.1962	    -2.9373	   -12.0850	     2.5177	     2.4338	    -2.3499	
   -10.4065	    -6.9656	    -6.8817	    -6.6299	    -5.6229	    -3.0212	   -13.1760	     2.2659	     2.0142	    -2.5177	
   -10.8261	    -7.6370	    -7.3013	    -6.7978	    -6.8817	    -3.1891	   -14.0991	     1.8463	     1.5106	    -2.6016	
   -11.2457	    -8.3084	    -7.8049	    -7.0496	    -7.9727	    -3.6087	   -14.7705	     1.1749	     0.8392	    -2.5177	
   -11.6653	    -8.8959	    -8.3923	    -7.5531	    -8.7280	    -4.1962	   -15.2740	     0.3357	     0.0839	    -2.2659	
   -12.0850	    -9.4833	    -8.8959	    -8.2245	    -9.0637	    -4.9515	   -15.4419	    -0.5875	    -0.6714	    -2.0142	
   -12.4207	    -9.8190	    -9.3994	    -8.9798	    -8.8120	    -5.8746	   -15.3580	    -1.5106	    -1.4267	    -1.6785	
   -12.5885	   -10.0708	    -9.8190	    -9.6512	    -8.1406	    -6.8817	   -14.9384	    -2.3499	    -2.0142	    -1.3428	
   -12.7563	   -10.1547	   -10.1547	   -10.3226	    -7.1335	    -7.8049	   -14.4348	    -3.2730	    -2.4338	    -1.0910	
   -12.9242	   -10.0708	   -10.4065	   -10.7422	    -6.0425	    -8.7280	   -13.7634	    -4.0283	    -2.4338	    -0.9232	
   -13.0081	    -9.9869	   -10.5743	   -10.9940	    -5.1193	    -9.4833	   -13.0920	    -4.7836	    -2.1820	    -0.9232	
   -13.0920	    -9.9030	   -10.5743	   -11.1618	    -4.2801	   -10.1547	   -12.4207	    -5.4550	    -1.7624	    -1.0910	
   -13.2599	    -9.8190	   -10.4904	   -11.2457	    -3.7766	   -10.6583	   -12.0010	    -6.1264	    -1.3428	    -1.4267	
   -13.5117	    -9.8190	   -10.4065	   -11.3297	    -3.5248	   -11.0779	   -11.7493	    -6.8817	    -1.1749	    -2.0142	
   -13.9313	    -9.9030	   -10.4065	   -11.4136	    -3.5248	   -11.4136	   -11.9171	    -7.4692	    -1.4267	    -3.0212	
   -14.4348	   -10.1547	   -10.5743	   -11.6653	    -3.7766	   -11.7493	   -12.4207	    -8.1406	    -2.0981	    -4.3640	
   -15.0223	   -10.5743	   -10.9100	   -12.0010	    -4.1962	   -12.0850	   -13.2599	    -8.6441	    -3.2730	    -6.1264	
   -15.6097	   -10.9940	   -11.4136	   -12.3367	    -4.8676	   -12.5885	   -14.3509	    -9.2316	    -4.7836	    -8.0566	
   -16.1133	   -11.4136	   -11.9171	   -12.6724	    -5.7068	   -13.2599	   -15.6097	    -9.7351	    -6.3782	   -10.0708	
   -16.5329	   -11.7493	   -12.3367	   -12.9242	    -6.5460	   -13.9313	   -16.7847	   -10.3226	    -8.0566	   -11.9171	
   -16.7847	   -12.0010	   -12.5885	   -13.0920	    -7.3853	   -14.6866	   -17.8757	   -10.9940	    -9.3994	   -13.4277	
   -16.8686	   -12.0850	   -12.5885	   -13.1760	    -8.1406	   -15.3580	   -18.7988	   -11.8332	   -10.2386	   -14.2670	
   -16.7847	   -12.0850	   -12.5046	   -13.3438	    -8.8120	   -15.9454	   -19.5541	   -12.6724	   -10.4904	   -14.3509	
   -16.7007	   -12.0010	   -12.3367	   -13.4277	    -9.3994	   -16.4490	   -19.9738	   -13.6795	   -10.1547	   -13.7634	
   -16.5329	   -11.9171	   -12.0010	   -13.5956	    -9.8190	   -16.7847	   -20.1416	   -14.6866	    -9.2316	   -12.5885	
   -16.4490	   -11.7493	   -11.6653	   -13.8474	    -9.9869	   -16.9525	   -20.0577	   -15.4419	    -7.9727	   -10.9940	
   -16.2811	   -11.5814	   -11.1618	   -13.9313	    -9.9030	   -16.9525	   -19.6381	   -16.0294	    -6.6299	    -9.1476	
   -16.1972	   -11.4136	   -10.4904	   -13.9313	    -9.4833	   -16.6168	   -18.9667	   -16.1972	    -5.5389	    -7.3013	
   -16.1133	   -11.1618	    -9.8190	   -13.7634	    -8.8120	   -16.0294	   -18.1274	   -15.7776	    -4.7836	    -5.7068	
   -16.1133	   -10.9100	    -9.3155	   -13.4277	    -8.1406	   -15.3580	   -17.2043	   -14.6866	    -4.3640	    -4.3640	
   -16.1133	   -10.8261	    -8.9798	   -13.1760	    -7.5531	   -14.5187	   -16.3651	   -13.0920	    -4.3640	    -3.3569	
   -16.1972	   -10.7422	    -8.9798	   -12.9242	    -7.1335	   -13.7634	   -15.6937	   -11.1618	    -4.5319	    -2.7695	
   -16.2811	   -10.8261	    -9.1476	   -12.7563	    -6.9656	   -13.1760	   -15.2740	    -9.2316	    -4.8676	    -2.5177	
   -16.2811	   -10.9100	    -9.5673	   -12.6724	    -7.0496	   -12.8403	   -15.1901	    -7.7209	    -5.2872	    -2.7695	
   -16.1972	   -10.9940	    -9.9869	   -12.7563	    -7.4692	   -12.8403	   -15.4419	    -6.7978	    -5.8746	    -3.2730	
   -16.0294	   -11.0779	   -10.4065	   -12.8403	    -8.1406	   -13.0920	   -15.9454	    -6.4621	    -6.6299	    -4.0283	
   -15.6937	   -11.0779	   -10.8261	   -12.9242	    -8.9798	   -13.5117	   -16.6168	    -6.6299	    -7.3013	    -4.9515	
   -15.1901	   -10.9940	   -11.1618	   -12.8403	    -9.9030	   -14.0152	   -17.2882	    -7.0496	    -7.9727	    -5.8746	
   -14.5187	   -10.7422	   -11.4136	   -12.7563	   -10.8261	   -14.6027	   -17.8757	    -7.6370	    -8.5602	    -6.7139	
   -13.9313	   -10.4904	   -11.5814	   -12.5046	   -11.6653	   -15.1901	   -18.3792	    -8.3084	    -9.0637	    -7.3853	
   -13.2599	   -10.1547	   -11.5814	   -12.2528	   -12.4207	   -15.7776	   -18.6310	    -9.0637	    -9.4833	    -8.0566	
   -12.6724	    -9.9030	   -11.5814	   -12.1689	   -13.0081	   -16.2811	   -18.7988	    -9.9030	    -9.9030	    -8.5602	
   -12.1689	    -9.5673	   -11.4136	   -12.1689	   -13.1760	   -16.7847	   -18.7988	   -10.6583	   -10.4065	    -8.9798	
   -11.8332	    -9.2316	   -11.0779	   -12.2528	   -13.0081	   -17.0364	   -18.5471	   -11.2457	   -10.8261	    -9.0637	
   -11.4975	    -8.8120	   -10.6583	   -12.4207	   -12.3367	   -17.0364	   -17.9596	   -11.6653	   -11.0779	    -8.9798	
   -11.2457	    -8.3084	    -9.9869	   -12.7563	   -11.2457	   -16.7847	   -17.1204	   -11.6653	   -11.1618	    -8.4763	
   -10.9940	    -7.7209	    -9.2316	   -13.1760	    -9.8190	   -16.2811	   -16.0294	   -11.5814	   -11.0779	    -7.7209	
   -10.8261	    -7.1335	    -8.4763	   -13.5956	    -8.3923	   -15.6937	   -14.6866	   -11.2457	   -10.8261	    -6.6299	
   -10.7422	    -6.6299	    -7.7209	   -13.9313	    -6.8817	   -15.1901	   -13.2599	   -10.9100	   -10.4904	    -5.5389	
   -10.7422	    -6.2103	    -7.1335	   -14.0991	    -5.4550	   -14.6027	   -11.8332	   -10.5743	   -10.1547	    -4.3640	
   -10.9100	    -5.8746	    -6.5460	   -13.9313	    -4.1122	   -14.0991	   -10.5743	   -10.2386	    -9.8190	    -3.2730	
[Epoch Header]
[Trial Type]	23
[Accept]	1
[Correct]	0
[RT]	 0.000
[Resp]	0
[Epoch Data]
   -12.7563	   -10.4065	    -8.7280	   -14.6027	    -8.8120	   -12.2528	   -12.2528	    -8.8120	    -4.1962	    -3.6087	
   -13.7634	   -10.9100	    -8.3923	   -13.8474	    -8.0566	   -11.3297	   -10.9940	    -7.7209	    -2.9373	    -2.6016	
   -14.7705	   -11.4136	    -8.1406	   -13.0920	    -7.5531	   -10.4904	   -10.0708	    -6.7978	    -2.2659	    -2.0142	
   -15.7776	   -11.9171	    -7.8049	   -12.5046	    -7.2174	    -9.6512	    -9.5673	    -6.0425	    -2.0981	    -1.8463	
   -16.6168	   -12.4207	    -7.6370	   -12.0010	    -7.1335	    -8.8959	    -9.3994	    -5.6229	    -2.3499	    -2.0981	
   -17.4561	   -12.8403	    -7.4692	   -11.6653	    -7.3013	    -8.3923	    -9.7351	    -5.3711	    -2.6855	    -2.6016	
   -18.2114	   -13.2599	    -7.4692	   -11.5814	    -7.7209	    -7.9727	   -10.3226	    -5.3711	    -3.1891	    -3.2730	
   -18.7988	   -13.6795	    -7.6370	   -11.7493	    -8.4763	    -7.8049	   -11.2457	    -5.7068	    -3.6087	    -4.1122	
   -19.4702	   -14.0991	    -8.0566	   -12.0850	    -9.3155	    -7.8049	   -12.4207	    -6.2943	    -4.1962	    -5.0354	
   -20.1416	   -14.5187	    -8.6441	   -12.5046	   -10.4065	    -7.8888	   -13.5956	    -7.0496	    -4.6158	    -5.8746	
   -20.8130	   -15.1062	    -9.4833	   -12.9242	   -11.5814	    -8.0566	   -14.7705	    -7.8888	    -5.0354	    -6.5460	
   -21.5683	   -15.6937	   -10.5743	   -13.2599	   -12.7563	    -8.0566	   -15.7776	    -8.6441	    -5.2032	    -6.9656	
   -22.3236	   -16.2811	   -11.6653	   -13.5956	   -13.6795	    -7.9727	   -16.5329	    -9.1476	    -5.1193	    -7.0496	
   -23.0789	   -16.8686	   -12.7563	   -13.7634	   -14.4348	    -7.7209	   -16.9525	    -9.3994	    -4.7836	    -6.7978	
   -23.5825	   -17.2882	   -13.5956	   -13.7634	   -14.8544	    -7.3013	   -17.0364	    -9.3994	    -4.1962	    -6.1264	
   -24.0021	   -17.5400	   -14.1830	   -13.6795	   -14.9384	    -6.7139	   -16.6168	    -9.1476	    -3.5248	    -5.2032	
   -24.1699	   -17.6239	   -14.4348	   -13.5117	   -14.6866	    -5.8746	   -15.9454	    -8.5602	    -2.6016	    -3.9444	
   -24.1699	   -17.5400	   -14.4348	   -13.2599	   -14.0991	    -4.9515	   -14.9384	    -7.7209	    -1.5945	    -2.5177	
   -23.9182	   -17.2043	   -14.1830	   -12.9242	   -13.3438	    -3.8605	   -13.6795	    -6.7139	    -0.4196	    -1.0071	
   -23.4146	   -16.6168	   -13.7634	   -12.5046	   -12.4207	    -2.6855	   -12.3367	    -5.3711	     0.9232	     0.5035	
   -22.8271	   -16.0294	   -13.2599	   -12.0850	   -11.5814	    -1.5945	   -10.9940	    -3.8605	     2.4338	     1.9302	
   -22.1558	   -15.3580	   -12.8403	   -11.6653	   -10.9100	    -0.5875	    -9.8190	    -2.2659	     3.9444	     3.1891	
   -21.6522	   -14.8544	   -12.4207	   -11.3297	   -10.5743	     0.3357	    -8.8959	    -0.6714	     5.2032	     4.0283	
   -21.1487	   -14.4348	   -12.3367	   -10.9100	   -10.5743	     0.9232	    -8.4763	     0.6714	     6.2103	     4.4479	
   -20.8969	   -14.3509	   -12.3367	   -10.6583	   -10.8261	     1.2589	    -8.4763	     1.5106	     6.6299	     4.3640	
   -20.8130	   -14.3509	   -12.5046	   -10.4065	   -11.3297	     1.3428	    -8.8959	     1.8463	     6.5460	     3.8605	
   -20.8969	   -14.5187	   -12.6724	   -10.1547	   -11.8332	     1.2589	    -9.7351	     1.5106	     5.9586	     2.9373	
   -20.8969	   -14.7705	   -12.7563	    -9.9030	   -12.0010	     0.9232	   -10.8261	     0.5035	     4.9515	     1.5945	
   -20.8969	   -15.0223	   -12.7563	    -9.6512	   -11.9171	     0.5035	   -12.0010	    -0.8392	     3.6087	     0.1678	
   -20.8130	   -15.1901	   -12.5885	    -9.3155	   -11.4975	     0.0839	   -13.1760	    -2.6016	     2.1820	    -1.2589	
   -20.6451	   -15.2740	   -12.3367	    -8.9798	   -10.8261	    -0.4196	   -14.2670	    -4.4479	     0.8392	    -2.6016	
   -20.3934	   -15.2740	   -12.0850	    -8.7280	   -10.1547	    -0.9232	   -15.1901	    -6.3782	    -0.4196	    -3.7766	
   -20.1416	   -15.2740	   -11.8332	    -8.5602	    -9.3994	    -1.4267	   -15.9454	    -8.2245	    -1.6785	    -4.7836	
   -19.9738	   -15.1901	   -11.6653	    -8.5602	    -8.8120	    -1.9302	   -16.4490	    -9.7351	    -2.6855	    -5.4550	
   -19.7220	   -15.1062	   -11.3297	    -8.8120	    -8.3084	    -2.4338	   -16.7007	   -10.9100	    -3.5248	    -5.7907	
   -19.5541	   -14.9384	   -10.9100	    -9.2316	    -7.8049	    -2.7695	   -16.6168	   -11.3297	    -3.9444	    -5.6229	
   -19.2184	   -14.5187	   -10.1547	    -9.7351	    -7.2174	    -3.0212	   -16.1972	   -10.9100	    -3.8605	    -5.0354	
   -18.7149	   -13.9313	    -9.1476	   -10.4065	    -6.6299	    -3.1052	   -15.4419	    -9.6512	    -3.4409	    -4.1122	
   -18.1274	   -13.1760	    -7.8888	   -11.1618	    -5.9586	    -3.1891	   -14.6866	    -7.7209	    -2.7695	    -3.1891	
   -17.2043	   -12.2528	    -6.4621	   -12.0010	    -5.2032	    -3.3569	   -13.9313	    -5.6229	    -2.3499	    -2.4338	
   -16.1972	   -11.2457	    -5.0354	   -12.7563	    -4.5319	    -3.6087	   -13.3438	    -3.6926	    -2.1820	    -2.1820	
   -14.9384	    -9.9869	    -3.5248	   -13.3438	    -4.0283	    -3.8605	   -13.0081	    -2.2659	    -2.4338	    -2.3499	
   -13.4277	    -8.7280	    -2.1820	   -13.4277	    -3.6926	    -4.1122	   -13.0081	    -1.5106	    -3.0212	    -3.1052	
   -11.6653	    -7.3013	    -0.9232	   -13.1760	    -3.6087	    -4.2801	   -13.3438	    -1.3428	    -3.9444	    -4.1962	
    -9.6512	    -5.7068	     0.1678	   -12.5046	    -3.6926	    -4.1962	   -13.9313	    -1.5945	    -5.2032	    -5.7068	
    -7.3013	    -4.1122	     0.9232	   -11.4975	    -4.1122	    -4.0283	   -14.8544	    -2.2659	    -6.5460	    -7.5531	
    -4.6997	    -2.3499	     1.4267	   -10.4904	    -4.6997	    -3.6926	   -16.0294	    -3.1052	    -8.1406	    -9.5673	
    -2.0142	    -0.5875	     1.6785	    -9.5673	    -5.4550	    -3.4409	   -17.3721	    -4.1122	    -9.7351	   -11.5814	
     0.6714	     1.1749	     1.5945	    -8.8959	    -6.3782	    -3.4409	   -18.7988	    -5.2872	   -11.4136	   -13.7634	
     3.2730	     2.8534	     1.2589	    -8.6441	    -7.3013	    -3.6087	   -20.2255	    -6.6299	   -13.0920	   -15.9454	
     5.4550	     4.2801	     0.7553	    -8.8120	    -8.1406	    -4.1962	   -21.6522	    -8.0566	   -14.6866	   -18.0435	
     7.2174	     5.4550	     0.0839	    -9.3155	    -8.9798	    -5.0354	   -22.8271	    -9.5673	   -16.0294	   -19.9738	
     8.5602	     6.3782	    -0.6714	   -10.0708	    -9.6512	    -6.2103	   -23.8342	   -11.0779	   -16.9525	   -21.7361	
     9.3994	     7.0496	    -1.5106	   -10.9940	   -10.2386	    -7.4692	   -24.5056	   -12.5885	   -17.5400	   -23.1628	
     9.9869	     7.4692	    -2.1820	   -11.9171	   -10.6583	    -8.8120	   -24.8413	   -13.9313	   -17.9596	   -24.2538	
    10.2386	     7.7209	    -2.8534	   -12.7563	   -10.9940	   -10.1547	   -24.8413	   -15.0223	   -18.3792	   -25.0092	
    10.4065	     7.8888	    -3.3569	   -13.5117	   -11.1618	   -11.2457	   -24.5056	   -15.7776	   -18.7149	   -25.3448	
    10.4065	     7.9727	    -3.6926	   -14.0152	   -11.3297	   -12.2528	   -23.9182	   -16.1972	   -19.0506	   -25.3448	
    10.4065	     7.9727	    -3.9444	   -14.3509	   -11.4136	   -12.9242	   -23.2468	   -16.1972	   -19.2184	   -24.9252	
    10.4065	     8.0566	    -4.1122	   -14.2670	   -11.5814	   -13.2599	   -22.4915	   -15.9454	   -19.1345	   -24.3378	
    10.5743	     8.2245	    -4.1962	   -14.0152	   -11.7493	   -13.5117	   -21.9879	   -15.6937	   -19.0506	   -23.7503	
    10.8261	     8.3923	    -4.2801	   -13.4277	   -11.9171	   -13.5117	   -21.5683	   -15.4419	   -18.9667	   -23.1628	
    11.2457	     8.6441	    -4.1962	   -12.7563	   -12.1689	   -13.4277	   -21.4844	   -15.4419	   -18.8828	   -22.8271	
    11.7493	     8.9798	    -4.1122	   -12.0010	   -12.3367	   -13.3438	   -21.6522	   -15.7776	   -19.0506	   -22.9111	
    12.3367	     9.3155	    -3.8605	   -11.2457	   -12.4207	   -13.3438	   -22.0718	   -16.2811	   -19.3024	   -23.2468	
    12.9242	     9.6512	    -3.6087	   -10.5743	   -12.3367	   -13.4277	   -22.8271	   -17.1204	   -19.6381	   -24.0021	
    13.2599	     9.9030	    -3.2730	   -10.0708	   -12.0850	   -13.6795	   -23.8342	   -18.0435	   -20.0577	   -25.0931	
    13.4277	     9.9869	    -3.1052	    -9.8190	   -11.7493	   -14.0991	   -25.1770	   -18.9667	   -20.4773	   -26.4359	
    13.3438	     9.9869	    -2.9373	    -9.8190	   -11.5814	   -14.6027	   -26.7715	   -19.9738	   -20.8969	   -27.9465	
    13.1760	     9.9030	    -3.0212	   -10.0708	   -11.7493	   -15.1901	   -28.3661	   -20.8969	   -21.2326	   -29.6249	
    12.8403	     9.7351	    -3.2730	   -10.4904	   -12.2528	   -15.6097	   -30.0446	   -21.7361	   -21.4844	   -31.1356	
    12.6724	     9.5673	    -3.6087	   -11.0779	   -13.0081	   -15.9454	   -31.6391	   -22.3236	   -21.5683	   -32.4783	
    12.5885	     9.3994	    -4.1962	   -11.7493	   -13.9313	   -15.9454	   -32.9819	   -22.6593	   -21.6522	   -33.5693	
    12.5046	     9.2316	    -4.7836	   -12.5885	   -14.7705	   -15.7776	   -33.9890	   -22.8271	   -21.7361	   -34.4086	
    12.5046	     9.1476	    -5.2032	   -13.5117	   -15.5258	   -15.2740	   -34.7443	   -22.6593	   -21.7361	   -34.9121	
    12.5046	     9.1476	    -5.5389	   -14.3509	   -16.0294	   -14.6866	   -35.1639	   -22.3236	   -21.9040	   -35.1639	
    12.5046	     9.1476	    -5.6229	   -15.1901	   -16.2811	   -14.1830	   -35.1639	   -21.7361	   -21.9879	   -35.1639	
    12.4207	     9.3155	    -5.4550	   -15.7776	   -16.2811	   -13.6795	   -34.9121	   -20.9808	   -22.2397	   -34.9121	
    12.3367	     9.5673	    -5.1193	   -16.1133	   -16.0294	   -13.2599	   -34.3246	   -20.2255	   -22.4915	   -34.5764	
    12.3367	     9.9030	    -4.5319	   -16.1133	   -15.6097	   -12.8403	   -33.5693	   -19.3024	   -22.7432	   -34.0729	
    12.4207	    10.4065	    -3.7766	   -15.6097	   -15.1062	   -12.2528	   -32.8140	   -18.2114	   -22.7432	   -33.4015	
    12.5885	    11.0779	    -2.9373	   -14.7705	   -14.6027	   -11.5814	   -31.9748	   -17.1204	   -22.5754	   -32.7301	
    12.8403	    11.8332	    -2.0981	   -13.6795	   -14.2670	   -10.6583	   -31.3873	   -16.1133	   -22.3236	   -31.9748	
    13.0920	    12.5046	    -1.3428	   -12.3367	   -14.1830	    -9.6512	   -30.9677	   -15.1901	   -22.0718	   -31.3873	
    13.2599	    13.0920	    -0.9232	   -11.0779	   -14.4348	    -8.6441	   -30.7999	   -14.6027	   -21.9040	   -31.1356	
    13.2599	    13.3438	    -0.6714	    -9.8190	   -14.9384	    -7.6370	   -30.9677	   -14.3509	   -21.8201	   -31.1356	
    12.9242	    13.3438	    -0.7553	    -8.8120	   -15.6937	    -6.7978	   -31.3034	   -14.4348	   -21.8201	   -31.4713	
    12.2528	    13.0081	    -1.0910	    -7.9727	   -16.6168	    -6.0425	   -31.8909	   -14.6866	   -21.7361	   -31.9748	
    11.3297	    12.4207	    -1.6785	    -7.3853	   -17.4561	    -5.4550	   -32.4783	   -15.1901	   -21.6522	   -32.7301	
    10.2386	    11.6653	    -2.3499	    -7.1335	   -18.2114	    -5.0354	   -33.0658	   -15.6937	   -21.3165	   -33.4854	
     8.8959	    10.6583	    -3.1891	    -7.3013	   -18.6310	    -4.8676	   -33.5693	   -16.1972	   -20.7291	   -34.1568	
     7.5531	     9.5673	    -4.0283	    -7.8049	   -18.7149	    -4.9515	   -33.8211	   -16.6168	   -19.8898	   -34.5764	
     6.0425	     8.3923	    -4.8676	    -8.8120	   -18.3792	    -5.3711	   -33.8211	   -16.9525	   -18.8828	   -34.6603	
     4.4479	     7.0496	    -5.7068	   -10.2386	   -17.7078	    -5.9586	   -33.6533	   -17.2043	   -17.8757	   -34.4086	
     2.7695	     5.7068	    -6.5460	   -11.9171	   -16.8686	    -6.7978	   -33.0658	   -17.4561	   -17.0364	   -33.9050	
     1.1749	     4.3640	    -7.2174	   -13.7634	   -15.8615	    -7.8049	   -32.2266	   -17.7078	   -16.3651	   -33.0658	
    -0.5035	     3.0212	    -7.7209	   -15.6937	   -14.8544	    -8.8120	   -31.1356	   -17.7917	   -15.9454	   -31.9748	
    -2.0981	     1.9302	    -7.9727	   -17.5400	   -13.9313	    -9.7351	   -29.7089	   -17.7917	   -15.6097	   -30.6320	
    -3.6087	     1.0071	    -7.8888	   -19.2184	   -13.0920	   -10.5743	   -28.1143	   -17.7078	   -15.4419	   -29.0375	
    -4.8676	     0.2518	    -7.4692	   -20.7291	   -12.4207	   -11.3297	   -26.4359	   -17.4561	   -15.3580	   -27.3590	
    -6.0425	    -0.2518	    -6.8817	   -21.9879	   -11.8332	   -11.8332	   -24.7574	   -17.1204	   -15.3580	   -25.6805	
    -7.0496	    -0.6714	    -5.9586	   -22.9111	   -11.4136	   -12.2528	   -23.3307	   -16.7007	   -15.3580	   -24.0860	
    -7.8049	    -0.9232	    -4.9515	   -23.4985	   -11.1618	   -12.4207	   -22.1558	   -16.1972	   -15.2740	   -22.7432	
    -8.3923	    -0.9232	    -3.7766	   -23.8342	   -10.9100	   -12.5046	   -21.2326	   -15.6937	   -15.0223	   -21.6522	
    -8.5602	    -0.8392	    -2.4338	   -23.9182	   -10.6583	   -12.4207	   -20.6451	   -15.0223	   -14.5187	   -20.8130	
    -8.4763	    -0.5875	    -1.0071	   -23.8342	   -10.4065	   -12.3367	   -20.3094	   -14.4348	   -13.8474	   -20.2255	
    -8.0566	    -0.2518	     0.5035	   -23.6664	    -9.9030	   -12.1689	   -20.1416	   -13.9313	   -13.1760	   -20.0577	
    -7.4692	     0.2518	     2.0981	   -23.4985	    -9.2316	   -12.0850	   -20.1416	   -13.5956	   -12.5885	   -20.0577	
    -6.8817	     0.7553	     3.5248	   -23.2468	    -8.1406	   -12.0010	   -20.2255	   -13.3438	   -12.2528	   -20.3094	
    -6.4621	     1.1749	     4.7836	   -23.1628	    -6.9656	   -11.9171	   -20.1416	   -13.1760	   -12.1689	   -20.7291	
    -6.3782	     1.3428	     5.5389	   -23.1628	    -5.7068	   -11.7493	   -20.0577	   -13.0081	   -12.1689	   -21.0648	
    -6.7978	     1.1749	     5.8746	   -23.3307	    -4.7836	   -11.5814	   -19.8898	   -12.6724	   -12.1689	   -21.2326	
    -7.8049	     0.5875	     5.5389	   -23.6664	    -4.1962	   -11.4136	   -19.6381	   -12.2528	   -12.0010	   -21.2326	
    -9.3994	    -0.4196	     4.7836	   -24.2538	    -3.9444	   -11.3297	   -19.3024	   -11.9171	   -11.5814	   -21.0648	
   -11.4136	    -1.7624	     3.6926	   -24.9252	    -3.9444	   -11.4975	   -18.8828	   -11.5814	   -10.9940	   -20.5612	
   -13.7634	    -3.2730	     2.3499	   -25.6805	    -4.0283	   -11.7493	   -18.2953	   -11.4975	   -10.1547	   -19.8898	
   -16.1972	    -4.7836	     0.9232	   -26.3519	    -4.1962	   -12.0850	   -17.5400	   -11.4136	    -9.2316	   -18.8828	
   -18.3792	    -6.0425	    -0.4196	   -26.8555	    -4.2801	   -12.3367	   -16.6168	   -11.3297	    -8.2245	   -17.7078	
   -20.1416	    -7.0496	    -1.4267	   -27.0233	    -4.1962	   -12.3367	   -15.6097	   -11.1618	    -7.1335	   -16.2811	
   -21.2326	    -7.6370	    -2.0142	   -26.8555	    -3.9444	   -12.0850	   -14.4348	   -10.7422	    -5.9586	   -14.6866	
   -21.7361	    -7.7209	    -2.2659	   -26.2680	    -3.4409	   -11.5814	   -13.1760	   -10.1547	    -4.7836	   -13.0920	
   -21.6522	    -7.4692	    -2.1820	   -25.5127	    -2.8534	   -10.9100	   -11.9171	    -9.4833	    -3.6926	   -11.4975	
   -21.1487	    -6.9656	    -1.8463	   -24.5056	    -2.2659	   -10.2386	   -10.7422	    -8.9798	    -2.6855	   -10.0708	
   -20.3094	    -6.2943	    -1.3428	   -23.5825	    -1.6785	    -9.6512	    -9.8190	    -8.5602	    -1.9302	    -9.0637	
   -19.3863	    -5.6229	    -0.8392	   -22.6593	    -1.1749	    -9.1476	    -9.2316	    -8.4763	    -1.2589	    -8.3923	
   -18.2953	    -4.9515	    -0.4196	   -21.7361	    -0.9232	    -8.8120	    -8.9798	    -8.5602	    -0.9232	    -8.2245	
   -17.1204	    -4.2801	    -0.0839	   -20.9808	    -0.9232	    -8.6441	    -9.0637	    -8.8959	    -0.9232	    -8.5602	
   -15.8615	    -3.6926	     0.1678	   -20.3934	    -1.1749	    -8.5602	    -9.4833	    -9.3994	    -1.0910	    -9.3155	
   -14.6027	    -3.1891	     0.2518	   -19.8059	    -1.5945	    -8.6441	   -10.2386	   -10.0708	    -1.4267	   -10.3226	
   -13.2599	    -2.7695	     0.0839	   -19.3863	    -2.2659	    -8.7280	   -11.1618	   -10.8261	    -1.7624	   -11.4136	
   -12.0010	    -2.4338	    -0.1678	   -19.1345	    -3.0212	    -8.8959	   -12.1689	   -11.5814	    -2.0981	   -12.4207	
   -10.8261	    -2.1820	    -0.6714	   -19.0506	    -3.8605	    -9.0637	   -13.0920	   -12.0850	    -2.3499	   -13.1760	
    -9.6512	    -2.0142	    -1.1749	   -19.0506	    -4.6158	    -9.0637	   -13.9313	   -12.2528	    -2.5177	   -13.7634	
    -8.3923	    -1.7624	    -1.6785	   -19.0506	    -5.2032	    -8.9798	   -14.4348	   -11.7493	    -2.6016	   -14.0152	
    -7.0496	    -1.4267	    -2.0142	   -19.1345	    -5.6229	    -8.7280	   -14.6027	   -10.8261	    -2.4338	   -13.9313	
    -5.7068	    -0.9232	    -2.0981	   -19.0506	    -5.7907	    -8.2245	   -14.4348	    -9.3994	    -2.1820	   -13.5956	
    -4.2801	    -0.3357	    -1.9302	   -18.7988	    -5.7068	    -7.7209	   -14.0152	    -7.7209	    -1.7624	   -12.9242	
    -2.8534	     0.4196	    -1.5945	   -18.3792	    -5.5389	    -7.0496	   -13.1760	    -6.1264	    -1.2589	   -12.0850	
    -1.4267	     1.2589	    -1.1749	   -17.7078	    -5.2872	    -6.2943	   -12.1689	    -4.6158	    -0.7553	   -11.0779	
     0.0000	     2.1820	    -0.6714	   -16.9525	    -5.0354	    -5.5389	   -10.9940	    -3.2730	    -0.4196	   -10.1547	
     1.2589	     3.1052	    -0.0839	   -16.0294	    -4.6997	    -4.7836	    -9.8190	    -2.1820	    -0.3357	    -9.3994	
     2.4338	     4.0283	     0.5035	   -15.1062	    -4.4479	    -4.1122	    -8.7280	    -1.2589	    -0.5875	    -8.9798	
     3.4409	     4.8676	     1.0910	   -14.1830	    -4.1962	    -3.5248	    -7.7209	    -0.5875	    -1.0071	    -8.9798	
     4.3640	     5.6229	     1.6785	   -13.1760	    -3.7766	    -3.0212	    -7.0496	    -0.0839	    -1.6785	    -9.2316	
     5.1193	     6.3782	     2.2659	   -12.1689	    -3.1052	    -2.6855	    -6.6299	     0.1678	    -2.5177	    -9.9869	
     5.7068	     6.9656	     2.9373	   -11.1618	    -2.3499	    -2.3499	    -6.6299	     0.0839	    -3.4409	   -11.0779	
     6.2103	     7.3853	     3.5248	   -10.3226	    -1.3428	    -2.2659	    -6.9656	    -0.2518	    -4.6158	   -12.5046	
     6.7139	     7.7209	     4.1122	    -9.4833	    -0.2518	    -2.2659	    -7.6370	    -0.8392	    -5.7907	   -14.1830	
     7.1335	     7.8888	     4.5319	    -8.8120	     0.6714	    -2.3499	    -8.3923	    -1.5106	    -6.8817	   -15.8615	
     7.5531	     7.9727	     4.7836	    -8.2245	     1.5106	    -2.6016	    -9.2316	    -2.1820	    -7.6370	   -17.4561	
     7.8888	     8.0566	     4.9515	    -7.6370	     2.0142	    -2.7695	   -10.0708	    -2.7695	    -8.0566	   -18.7149	
     8.3084	     8.0566	     4.9515	    -7.1335	     2.2659	    -3.0212	   -10.8261	    -3.2730	    -8.0566	   -19.5541	
     8.7280	     8.1406	     4.7836	    -6.6299	     2.2659	    -3.1052	   -11.4136	    -3.6926	    -7.8049	   -19.9738	
     9.0637	     8.2245	     4.5319	    -6.2103	     2.0142	    -3.1891	   -11.7493	    -4.0283	    -7.3853	   -19.8898	
     9.3994	     8.3923	     4.2801	    -5.9586	     1.6785	    -3.1891	   -11.8332	    -4.3640	    -6.7978	   -19.3863	
     9.6512	     8.6441	     4.0283	    -5.7068	     1.4267	    -3.0212	   -11.5814	    -4.6158	    -6.1264	   -18.4631	
     9.9030	     9.0637	     3.9444	    -5.4550	     1.2589	    -2.7695	   -10.9100	    -4.6158	    -5.2872	   -17.1204	
    10.2386	     9.5673	     3.9444	    -5.3711	     1.4267	    -2.2659	    -9.9869	    -4.3640	    -4.2801	   -15.5258	
    10.4904	    10.2386	     4.1122	    -5.2872	     1.7624	    -1.6785	    -8.8120	    -3.8605	    -3.3569	   -13.8474	
    10.7422	    10.8261	     4.4479	    -5.2032	     2.2659	    -0.9232	    -7.4692	    -3.0212	    -2.6016	   -12.2528	
    10.8261	    11.3297	     4.6997	    -5.2032	     2.9373	    -0.2518	    -6.1264	    -2.1820	    -2.0981	   -10.9100	
    10.9100	    11.7493	     4.9515	    -5.2032	     3.6926	     0.5035	    -4.7836	    -1.2589	    -1.9302	   -10.0708	
    10.8261	    12.0010	     5.2032	    -5.0354	     4.3640	     1.0910	    -3.6926	    -0.5875	    -2.1820	    -9.6512	
    10.7422	    12.1689	     5.2872	    -4.7836	     4.8676	     1.5945	    -2.8534	    -0.3357	    -2.8534	    -9.6512	
    10.4904	    12.1689	     5.2032	    -4.3640	     5.1193	     1.8463	    -2.4338	    -0.5035	    -3.7766	   -10.1547	
    10.2386	    12.0010	     4.8676	    -3.7766	     5.0354	     1.9302	    -2.3499	    -1.0910	    -5.0354	   -10.9940	
     9.9030	    11.8332	     4.4479	    -3.0212	     4.6997	     1.7624	    -2.7695	    -1.9302	    -6.3782	   -11.9171	
     9.5673	    11.4975	     4.0283	    -2.0981	     4.0283	     1.5106	    -3.5248	    -3.0212	    -7.8049	   -13.0920	
     9.2316	    11.2457	     3.5248	    -1.1749	     3.2730	     1.1749	    -4.4479	    -4.0283	    -9.0637	   -14.0991	
     8.8120	    10.9100	     3.1891	    -0.0839	     2.4338	     0.7553	    -5.5389	    -4.8676	   -10.0708	   -15.1062	
     8.2245	    10.5743	     2.8534	     0.9232	     1.5945	     0.5875	    -6.6299	    -5.5389	   -10.6583	   -15.7776	
     7.6370	    10.1547	     2.6016	     1.9302	     0.7553	     0.5875	    -7.6370	    -5.9586	   -10.5743	   -15.9454	
     6.7139	     9.6512	     2.3499	     2.9373	     0.0839	     0.9232	    -8.5602	    -6.0425	    -9.7351	   -15.6937	
     5.7068	     9.0637	     2.0981	     3.7766	    -0.5035	     1.8463	    -9.1476	    -5.7068	    -8.0566	   -14.8544	
     4.6158	     8.4763	     1.9302	     4.5319	    -0.8392	     3.1891	    -9.5673	    -5.0354	    -5.7907	   -13.5956	
     3.4409	     7.8888	     2.0142	     5.2032	    -0.9232	     4.9515	    -9.5673	    -3.8605	    -3.1891	   -12.0010	
     2.4338	     7.5531	     2.3499	     5.7907	    -0.7553	     6.8817	    -9.2316	    -2.3499	    -0.6714	   -10.2386	
     1.5945	     7.3013	     3.0212	     6.2943	    -0.3357	     8.8120	    -8.6441	    -0.6714	     1.5945	    -8.5602	
     1.1749	     7.3013	     4.0283	     6.7139	     0.2518	    10.5743	    -7.8049	     1.0910	     3.3569	    -6.8817	
     1.0910	     7.4692	     5.2032	     7.1335	     1.0910	    12.0010	    -6.7978	     2.8534	     4.8676	    -5.2032	
     1.3428	     7.8049	     6.6299	     7.5531	     2.0142	    13.0920	    -5.7907	     4.4479	     6.1264	    -3.6926	
     1.8463	     8.3084	     8.1406	     7.9727	     2.9373	    13.9313	    -4.7836	     5.8746	     7.3013	    -2.2659	
     2.6855	     8.8959	     9.6512	     8.3923	     3.8605	    14.5187	    -3.8605	     7.1335	     8.3084	    -1.0071	
     3.6926	     9.5673	    10.9940	     8.8120	     4.6158	    15.0223	    -3.1891	     8.2245	     9.2316	    -0.0839	
     4.6997	    10.1547	    12.0850	     9.2316	     5.1193	    15.2740	    -2.7695	     8.9798	     9.9869	     0.4196	
     5.7068	    10.6583	    12.8403	     9.6512	     5.2032	    15.3580	    -2.7695	     9.3994	    10.5743	     0.6714	
     6.5460	    10.9940	    13.1760	     9.9869	     5.0354	    15.1901	    -3.1052	     9.4833	    10.9100	     0.5035	
     7.3013	    11.1618	    13.0081	    10.2386	     4.6158	    14.9384	    -3.6926	     9.3155	    11.0779	     0.0000	
     7.8888	    11.1618	    12.4207	    10.4065	     4.1122	    14.5187	    -4.5319	     8.8959	    11.0779	    -0.5875	
     8.3923	    11.0779	    11.5814	    10.5743	     3.6926	    14.0152	    -5.4550	     8.3923	    10.9940	    -1.2589	
     8.8120	    10.9100	    10.4904	    10.7422	     3.5248	    13.5956	    -6.2943	     7.8049	    10.7422	    -2.0142	
     9.0637	    10.6583	     9.3155	    10.9940	     3.6087	    13.2599	    -6.9656	     7.3013	    10.1547	    -2.7695	
     9.0637	    10.2386	     8.1406	    11.4975	     3.8605	    13.0920	    -7.3013	     6.7978	     9.3155	    -3.4409	
     8.9798	     9.9030	     7.1335	    12.2528	     4.2801	    13.1760	    -7.3013	     6.6299	     8.3084	    -4.1122	
     8.6441	     9.3994	     6.2943	    13.2599	     4.6158	    13.5117	    -6.9656	     6.7978	     7.3853	    -4.5319	
     7.9727	     8.8959	     5.6229	    14.5187	     4.8676	    14.1830	    -6.2943	     7.3013	     6.7139	    -4.6158	
     7.0496	     8.2245	     4.9515	    15.8615	     5.0354	    15.0223	    -5.3711	     8.1406	     6.3782	    -4.4479	
     5.7068	     7.4692	     4.3640	    17.2882	     5.0354	    15.9454	    -4.2801	     9.1476	     6.4621	    -3.9444	
     4.1122	     6.5460	     3.7766	    18.5471	     4.8676	    16.8686	    -3.0212	    10.1547	     6.7139	    -3.2730	
     2.4338	     5.6229	     3.1891	    19.5541	     4.6997	    17.7078	    -1.8463	    11.0779	     7.1335	    -2.5177	
     0.7553	     4.7836	     2.6855	    20.2255	     4.3640	    18.2953	    -0.7553	    11.9171	     7.6370	    -1.9302	
    -0.6714	     4.0283	     2.0981	    20.5612	     4.0283	    18.6310	     0.1678	    12.4207	     7.9727	    -1.5106	
    -1.9302	     3.3569	     1.5945	    20.4773	     3.5248	    18.7149	     0.5875	    12.5885	     8.0566	    -1.3428	
    -2.9373	     2.7695	     1.0071	    19.8898	     2.8534	    18.3792	     0.5875	    12.4207	     7.9727	    -1.6785	
    -3.8605	     2.0981	     0.2518	    18.8828	     1.9302	    17.7078	     0.0000	    11.7493	     7.6370	    -2.3499	
    -4.7836	     1.2589	    -0.5875	    17.3721	     0.6714	    16.7007	    -1.1749	    10.7422	     6.9656	    -3.4409	
    -5.7907	     0.3357	    -1.6785	    15.4419	    -0.9232	    15.2740	    -2.8534	     9.3155	     6.1264	    -4.9515	
    -6.8817	    -0.7553	    -2.8534	    13.3438	    -2.7695	    13.6795	    -4.8676	     7.6370	     5.0354	    -6.6299	
    -7.9727	    -2.0142	    -4.1122	    10.9940	    -4.7836	    11.9171	    -7.2174	     5.7907	     3.6926	    -8.5602	
    -9.1476	    -3.2730	    -5.3711	     8.6441	    -6.7978	    10.0708	    -9.7351	     3.8605	     2.1820	   -10.4904	
   -10.3226	    -4.4479	    -6.6299	     6.2103	    -8.7280	     8.1406	   -12.2528	     1.6785	     0.5035	   -12.4207	
   -11.3297	    -5.7068	    -7.8049	     3.6926	   -10.4065	     6.1264	   -14.6866	    -0.5035	    -1.2589	   -14.2670	
   -12.3367	    -6.7978	    -8.8120	     1.2589	   -11.5814	     4.2801	   -16.8686	    -2.7695	    -3.1891	   -15.9454	
   -13.1760	    -7.8888	    -9.6512	    -1.0910	   -12.3367	     2.5177	   -18.6310	    -4.9515	    -5.1193	   -17.3721	
   -14.0152	    -8.8120	   -10.2386	    -3.1052	   -12.4207	     1.0071	   -20.0577	    -7.0496	    -6.9656	   -18.5471	
   -14.6027	    -9.5673	   -10.5743	    -4.6158	   -12.0850	    -0.1678	   -20.9808	    -8.9798	    -8.7280	   -19.3024	
   -14.9384	   -10.0708	   -10.5743	    -5.7068	   -11.4136	    -1.0071	   -21.4844	   -10.5743	   -10.0708	   -19.6381	
   -15.0223	   -10.3226	   -10.4065	    -6.3782	   -10.5743	    -1.5106	   -21.4844	   -11.8332	   -11.1618	   -19.4702	
   -14.8544	   -10.2386	    -9.9030	    -6.7139	    -9.5673	    -1.6785	   -21.2326	   -12.5885	   -11.8332	   -18.8828	
   -14.3509	    -9.9030	    -9.3155	    -6.7978	    -8.6441	    -1.6785	   -20.8130	   -12.8403	   -12.2528	   -18.1274	
   -13.7634	    -9.3994	    -8.5602	    -6.7978	    -7.8049	    -1.5945	   -20.3094	   -12.5885	   -12.5885	   -17.4561	
   -13.0081	    -8.7280	    -7.8888	    -6.8817	    -7.3013	    -1.5106	   -19.8898	   -11.8332	   -12.8403	   -16.9525	
   -12.3367	    -8.1406	    -7.3013	    -7.0496	    -7.1335	    -1.5945	   -19.7220	   -10.6583	   -12.9242	   -16.7847	
   -11.7493	    -7.6370	    -6.9656	    -7.3013	    -7.3853	    -1.8463	   -19.8898	    -9.4833	   -13.0081	   -16.9525	
   -11.3297	    -7.3013	    -6.7978	    -7.7209	    -8.1406	    -2.3499	   -20.3934	    -8.4763	   -13.1760	   -17.5400	
   -11.0779	    -7.2174	    -7.0496	    -8.3084	    -9.3994	    -3.1052	   -21.2326	    -8.0566	   -13.5117	   -18.6310	
   -10.9940	    -7.3853	    -7.6370	    -8.8959	   -11.0779	    -4.2801	   -22.4915	    -8.3923	   -14.1830	   -20.1416	
   -11.0779	    -7.7209	    -8.5602	    -9.5673	   -13.1760	    -5.5389	   -24.0021	    -9.3155	   -15.4419	   -22.0718	
   -11.3297	    -8.3084	    -9.6512	   -10.2386	   -15.2740	    -7.0496	   -25.5966	   -10.6583	   -16.9525	   -24.1699	
   -11.6653	    -8.8959	   -10.8261	   -10.9100	   -17.2882	    -8.4763	   -27.1912	   -12.0850	   -18.5471	   -26.3519	
   -11.8332	    -9.4833	   -12.0010	   -11.4136	   -18.7149	    -9.8190	   -28.5339	   -13.3438	   -19.9738	   -28.2822	
   -12.0010	    -9.9030	   -12.9242	   -11.7493	   -19.5541	   -10.9940	   -29.5410	   -14.2670	   -20.8130	   -29.7928	
   -11.9171	   -10.1547	   -13.6795	   -11.9171	   -19.6381	   -11.8332	   -30.0446	   -14.6027	   -21.1487	   -30.7999	
   -11.7493	   -10.2386	   -14.0991	   -12.0010	   -19.1345	   -12.3367	   -30.1285	   -14.4348	   -20.8130	   -31.2195	
   -11.3297	   -10.0708	   -14.3509	   -12.0010	   -18.2114	   -12.4207	   -29.7928	   -13.8474	   -20.1416	   -31.1356	
   -10.7422	    -9.8190	   -14.3509	   -11.9171	   -17.0364	   -12.0850	   -28.9536	   -13.0081	   -19.2184	   -30.4642	
    -9.9869	    -9.3155	   -14.0152	   -11.7493	   -15.7776	   -11.4975	   -27.7786	   -11.9171	   -18.1274	   -29.4571	
    -9.0637	    -8.6441	   -13.3438	   -11.5814	   -14.5187	   -10.5743	   -26.3519	   -10.9100	   -16.9525	   -27.9465	
    -7.9727	    -7.8888	   -12.4207	   -11.4975	   -13.1760	    -9.6512	   -24.6735	    -9.9869	   -15.6937	   -26.1841	
    -6.8817	    -7.0496	   -11.1618	   -11.4136	   -11.9171	    -8.7280	   -22.9950	    -9.3155	   -14.3509	   -24.2538	
    -5.8746	    -6.2103	    -9.8190	   -11.3297	   -10.7422	    -7.8049	   -21.4005	    -8.8959	   -12.8403	   -22.3236	
    -5.1193	    -5.4550	    -8.3923	   -11.2457	    -9.7351	    -7.0496	   -19.9738	    -8.8120	   -11.4975	   -20.4773	
    -4.6158	    -5.0354	    -7.2174	   -11.2457	    -8.9798	    -6.4621	   -18.7988	    -8.8959	   -10.4065	   -19.1345	
    -4.5319	    -4.8676	    -6.3782	   -11.2457	    -8.5602	    -6.1264	   -17.9596	    -9.2316	    -9.8190	   -18.2114	
    -4.8676	    -5.0354	    -5.9586	   -11.3297	    -8.4763	    -5.9586	   -17.5400	    -9.9030	    -9.7351	   -17.8757	
    -5.7907	    -5.7068	    -5.9586	   -11.5814	    -8.8120	    -6.1264	   -17.5400	   -10.7422	   -10.1547	   -18.1274	
    -7.2174	    -6.7139	    -6.5460	   -11.9171	    -9.5673	    -6.5460	   -18.0435	   -11.8332	   -10.9940	   -18.8828	
    -8.8959	    -8.0566	    -7.5531	   -12.4207	   -10.7422	    -7.2174	   -18.8828	   -13.0920	   -12.1689	   -20.0577	
   -10.6583	    -9.4833	    -8.8959	   -13.0081	   -12.2528	    -7.9727	   -19.9738	   -14.4348	   -13.5117	   -21.4844	
   -12.0010	   -10.6583	   -10.2386	   -13.6795	   -13.8474	    -8.8120	   -21.0648	   -15.6097	   -14.8544	   -22.9111	
   -12.9242	   -11.5814	   -11.4136	   -14.4348	   -15.1901	    -9.5673	   -22.0718	   -16.7007	   -16.0294	   -24.3378	
   -13.3438	   -12.1689	   -12.3367	   -15.1901	   -16.2811	   -10.2386	   -22.8271	   -17.7078	   -17.0364	   -25.4288	
   -13.2599	   -12.3367	   -13.0081	   -15.8615	   -16.9525	   -10.9100	   -23.2468	   -18.4631	   -17.7078	   -26.2680	
   -12.8403	   -12.1689	   -13.5117	   -16.6168	   -17.2882	   -11.4975	   -23.2468	   -19.0506	   -18.2114	   -26.7715	
   -12.1689	   -11.8332	   -13.8474	   -17.3721	   -17.2882	   -12.0850	   -22.9950	   -19.4702	   -18.5471	   -26.9394	
   -11.4975	   -11.4136	   -14.0152	   -18.0435	   -16.9525	   -12.5046	   -22.4075	   -19.6381	   -18.6310	   -26.7715	
   -10.8261	   -10.8261	   -14.0152	   -18.5471	   -16.3651	   -12.8403	   -21.5683	   -19.6381	   -18.4631	   -26.2680	
   -10.1547	   -10.1547	   -13.7634	   -18.8828	   -15.6097	   -13.0081	   -20.3934	   -19.2184	   -18.0435	   -25.4288	
    -9.4833	    -9.4833	   -13.4277	   -19.1345	   -14.6866	   -13.0081	   -19.1345	   -18.4631	   -17.3721	   -24.4217	
    -8.8959	    -8.8120	   -13.0920	   -19.1345	   -13.7634	   -12.9242	   -17.8757	   -17.5400	   -16.6168	   -23.2468	
    -8.3084	    -8.1406	   -12.6724	   -19.1345	   -12.9242	   -12.7563	   -16.7007	   -16.5329	   -15.7776	   -22.0718	
    -7.7209	    -7.5531	   -12.2528	   -18.9667	   -12.3367	   -12.5046	   -15.6937	   -15.6097	   -14.9384	   -21.0648	
    -6.9656	    -6.9656	   -11.9171	   -18.7149	   -11.8332	   -12.2528	   -14.9384	   -14.9384	   -14.3509	   -20.2255	
    -6.1264	    -6.3782	   -11.5814	   -18.2953	   -11.5814	   -12.0010	   -14.4348	   -14.5187	   -13.7634	   -19.7220	
    -5.1193	    -5.8746	   -11.3297	   -17.7078	   -11.6653	   -11.7493	   -14.2670	   -14.3509	   -13.4277	   -19.4702	
    -4.0283	    -5.3711	   -11.0779	   -17.0364	   -12.0010	   -11.4975	   -14.4348	   -14.4348	   -13.0920	   -19.4702	
    -2.9373	    -5.0354	   -10.9940	   -16.1972	   -12.6724	   -11.4136	   -14.9384	   -14.8544	   -12.9242	   -19.7220	
    -1.8463	    -4.6997	   -11.0779	   -15.2740	   -13.5956	   -11.3297	   -15.8615	   -15.3580	   -12.7563	   -20.1416	
    -0.9232	    -4.6158	   -11.2457	   -14.3509	   -14.8544	   -11.4136	   -16.9525	   -16.0294	   -12.7563	   -20.6451	
    -0.1678	    -4.4479	   -11.3297	   -13.4277	   -16.0294	   -11.4975	   -18.0435	   -16.6168	   -12.6724	   -21.0648	
     0.5035	    -4.4479	   -11.3297	   -12.5885	   -17.1204	   -11.5814	   -18.9667	   -17.0364	   -12.6724	   -21.4844	
     0.9232	    -4.3640	   -11.2457	   -11.6653	   -17.7078	   -11.5814	   -19.5541	   -17.1204	   -12.5885	   -21.7361	
     1.3428	    -4.2801	   -10.9100	   -10.9940	   -17.7917	   -11.4975	   -19.7220	   -16.7847	   -12.6724	   -21.8201	
     1.5945	    -4.1962	   -10.3226	   -10.4904	   -17.2043	   -11.2457	   -19.4702	   -16.1133	   -12.8403	   -21.8201	
     2.0142	    -3.9444	    -9.5673	   -10.2386	   -15.6937	   -10.7422	   -18.8828	   -15.3580	   -13.1760	   -21.6522	
     2.4338	    -3.5248	    -8.4763	   -10.4065	   -13.5117	   -10.1547	   -17.8757	   -14.4348	   -13.5956	   -21.4005	
     3.0212	    -3.0212	    -7.3013	   -10.8261	   -10.8261	    -9.3994	   -16.5329	   -13.5956	   -14.0152	   -20.9808	
     3.6087	    -2.3499	    -5.9586	   -11.5814	    -7.8888	    -8.5602	   -15.0223	   -12.8403	   -14.3509	   -20.2255	
     4.1962	    -1.6785	    -4.7836	   -12.5046	    -5.2032	    -7.8049	   -13.5117	   -12.1689	   -14.3509	   -19.2184	
     4.6997	    -1.1749	    -3.8605	   -13.4277	    -3.1891	    -7.0496	   -12.0850	   -11.4975	   -14.0991	   -17.8757	
     5.0354	    -0.7553	    -3.1052	   -14.0991	    -1.7624	    -6.4621	   -10.7422	   -10.8261	   -13.5117	   -16.4490	
     5.2032	    -0.4196	    -2.6855	   -14.4348	    -0.9232	    -5.8746	    -9.5673	   -10.1547	   -12.7563	   -14.9384	
     5.3711	    -0.1678	    -2.3499	   -14.2670	    -0.5875	    -5.2032	    -8.7280	    -9.3994	   -11.8332	   -13.5956	
     5.4550	     0.0000	    -2.2659	   -13.5117	    -0.6714	    -4.4479	    -8.1406	    -8.5602	   -10.6583	   -12.5046	
     5.6229	     0.1678	    -2.3499	   -12.4207	    -1.0910	    -3.6087	    -7.8888	    -7.8049	    -9.4833	   -11.7493	
     5.7907	     0.1678	    -2.5177	   -10.9940	    -1.8463	    -2.8534	    -8.0566	    -7.0496	    -8.3923	   -11.3297	
     5.8746	     0.0839	    -2.9373	    -9.4833	    -2.8534	    -2.2659	    -8.5602	    -6.5460	    -7.4692	   -11.4136	
     5.8746	    -0.0839	    -3.5248	    -7.9727	    -4.1122	    -1.9302	    -9.4833	    -6.2943	    -6.9656	   -11.9171	
     5.7907	    -0.4196	    -4.2801	    -6.6299	    -5.4550	    -1.7624	   -10.5743	    -6.2943	    -6.7139	   -12.7563	
     5.5389	    -0.8392	    -5.0354	    -5.3711	    -6.8817	    -1.7624	   -11.7493	    -6.4621	    -6.7139	   -13.6795	
     5.1193	    -1.3428	    -5.8746	    -4.1962	    -8.1406	    -1.8463	   -12.9242	    -6.7139	    -6.7978	   -14.6027	
     4.6158	    -1.9302	    -6.6299	    -3.1891	    -9.3155	    -1.8463	   -14.0152	    -6.7978	    -6.8817	   -15.2740	
     4.0283	    -2.5177	    -7.3013	    -2.1820	   -10.3226	    -1.7624	   -14.8544	    -6.7978	    -6.8817	   -15.5258	
     3.3569	    -3.0212	    -7.8888	    -1.3428	   -10.9940	    -1.5106	   -15.3580	    -6.6299	    -6.8817	   -15.4419	
     2.6016	    -3.6087	    -8.2245	    -0.6714	   -11.3297	    -1.1749	   -15.4419	    -6.0425	    -6.8817	   -15.0223	
     1.7624	    -4.0283	    -8.5602	    -0.3357	   -11.4136	    -0.7553	   -15.1901	    -5.2872	    -6.8817	   -14.2670	
     1.0910	    -4.3640	    -8.6441	    -0.2518	   -11.1618	    -0.3357	   -14.5187	    -4.3640	    -6.7139	   -13.2599	
     0.4196	    -4.5319	    -8.5602	    -0.4196	   -10.6583	    -0.0839	   -13.5956	    -3.2730	    -6.3782	   -11.9171	
    -0.0839	    -4.5319	    -8.3084	    -0.9232	    -9.9869	     0.1678	   -12.4207	    -2.1820	    -5.8746	   -10.4065	
    -0.5875	    -4.4479	    -7.9727	    -1.5945	    -9.2316	     0.3357	   -11.0779	    -1.2589	    -5.2872	    -8.7280	
    -1.0071	    -4.2801	    -7.6370	    -2.5177	    -8.4763	     0.3357	    -9.6512	    -0.5875	    -4.5319	    -7.0496	
    -1.5945	    -4.1962	    -7.3013	    -3.4409	    -7.8888	     0.2518	    -8.3923	    -0.1678	    -3.6087	    -5.5389	
    -2.1820	    -4.1122	    -7.0496	    -4.4479	    -7.3853	     0.0839	    -7.3853	    -0.0839	    -2.6016	    -4.1962	
    -2.8534	    -4.1962	    -6.8817	    -5.2872	    -7.2174	     0.0000	    -6.7139	    -0.3357	    -1.5945	    -3.0212	
    -3.4409	    -4.1962	    -6.7978	    -5.7907	    -7.2174	     0.0839	    -6.2103	    -0.7553	    -0.7553	    -2.1820	
    -4.0283	    -4.2801	    -6.7139	    -5.8746	    -7.3853	     0.3357	    -6.0425	    -1.4267	    -0.2518	    -1.6785	
    -4.3640	    -4.3640	    -6.6299	    -5.5389	    -7.8049	     0.8392	    -6.0425	    -2.1820	    -0.0839	    -1.5945	
    -4.6158	    -4.2801	    -6.5460	    -4.8676	    -8.3084	     1.5945	    -6.2103	    -2.9373	    -0.1678	    -1.7624	
    -4.6997	    -4.2801	    -6.4621	    -3.7766	    -8.8959	     2.4338	    -6.3782	    -3.7766	    -0.5875	    -2.2659	
    -4.6158	    -4.2801	    -6.4621	    -2.6016	    -9.6512	     3.2730	    -6.5460	    -4.6158	    -1.0071	    -2.7695	
    -4.6158	    -4.2801	    -6.4621	    -1.4267	   -10.4904	     4.1122	    -6.7139	    -5.4550	    -1.4267	    -3.2730	
    -4.6997	    -4.4479	    -6.5460	    -0.5035	   -11.3297	     4.7836	    -6.7978	    -6.2103	    -1.7624	    -3.6087	
    -4.8676	    -4.6997	    -6.7139	     0.0839	   -12.0850	     5.2032	    -6.7978	    -6.8817	    -2.0142	    -3.6926	
    -5.0354	    -4.9515	    -6.7978	     0.4196	   -12.5885	     5.4550	    -6.5460	    -7.3853	    -2.0981	    -3.5248	
    -5.2032	    -5.2032	    -6.7978	     0.5035	   -12.5885	     5.4550	    -6.2103	    -7.5531	    -2.0981	    -3.0212	
    -5.2872	    -5.2872	    -6.7139	     0.3357	   -12.0850	     5.4550	    -5.5389	    -7.2174	    -1.9302	    -2.2659	
    -5.2872	    -5.2032	    -6.4621	     0.0839	   -10.8261	     5.4550	    -4.6158	    -6.2943	    -1.6785	    -1.2589	
    -5.1193	    -5.0354	    -6.1264	    -0.1678	    -8.9798	     5.4550	    -3.4409	    -4.8676	    -1.2589	    -0.0839	
    -4.8676	    -4.6997	    -5.5389	    -0.4196	    -6.7139	     5.6229	    -2.1820	    -3.1052	    -0.6714	     1.0910	
    -4.6158	    -4.4479	    -4.7836	    -0.5035	    -4.2801	     5.7907	    -0.9232	    -1.2589	     0.0000	     2.3499	
    -4.3640	    -4.1122	    -3.8605	    -0.4196	    -2.0981	     5.8746	     0.2518	     0.2518	     0.5875	     3.2730	
    -4.1122	    -3.8605	    -2.8534	    -0.4196	    -0.4196	     5.9586	     1.1749	     1.2589	     1.0071	     3.9444	
    -4.0283	    -3.6087	    -1.9302	    -0.3357	     0.6714	     5.8746	     1.8463	     1.8463	     1.0910	     4.0283	
    -3.8605	    -3.4409	    -1.2589	    -0.3357	     1.2589	     5.6229	     2.1820	     1.8463	     0.8392	     3.6926	
    -3.7766	    -3.3569	    -0.8392	    -0.4196	     1.3428	     5.2032	     2.3499	     1.5106	     0.2518	     2.7695	
    -3.6926	    -3.3569	    -0.8392	    -0.5875	     1.0071	     4.6997	     2.1820	     0.7553	    -0.5875	     1.2589	
    -3.4409	    -3.3569	    -1.1749	    -0.7553	     0.5035	     4.1122	     1.7624	    -0.2518	    -1.7624	    -0.6714	
    -3.2730	    -3.5248	    -1.7624	    -1.0071	    -0.3357	     3.3569	     1.0071	    -1.4267	    -3.1891	    -3.0212	
    -3.1052	    -3.6926	    -2.5177	    -1.2589	    -1.3428	     2.6016	     0.0839	    -2.6016	    -4.8676	    -5.6229	
    -2.9373	    -3.9444	    -3.4409	    -1.4267	    -2.5177	     1.9302	    -1.0071	    -3.7766	    -6.6299	    -8.3084	
    -2.8534	    -4.1962	    -4.2801	    -1.5106	    -3.6926	     1.3428	    -2.1820	    -4.7836	    -8.1406	   -10.6583	
    -2.7695	    -4.4479	    -5.1193	    -1.4267	    -4.9515	     0.9232	    -3.2730	    -5.5389	    -9.3155	   -12.6724	
    -2.6855	    -4.6158	    -5.7907	    -1.1749	    -6.0425	     0.6714	    -4.3640	    -6.0425	    -9.9869	   -14.0152	
    -2.5177	    -4.6997	    -6.2103	    -0.7553	    -6.9656	     0.6714	    -5.2032	    -6.2103	   -10.3226	   -14.7705	
    -2.3499	    -4.6997	    -6.4621	    -0.1678	    -7.6370	     0.9232	    -5.7907	    -6.1264	   -10.1547	   -14.8544	
    -1.9302	    -4.4479	    -6.4621	     0.6714	    -7.8888	     1.2589	    -6.0425	    -5.7068	    -9.7351	   -14.3509	
    -1.4267	    -4.0283	    -6.2943	     1.5106	    -7.8888	     1.8463	    -5.8746	    -5.1193	    -9.1476	   -13.4277	
    -0.7553	    -3.3569	    -5.8746	     2.4338	    -7.6370	     2.4338	    -5.6229	    -4.3640	    -8.4763	   -12.2528	
     0.1678	    -2.6855	    -5.3711	     3.4409	    -7.1335	     3.1052	    -5.1193	    -3.6087	    -7.8049	   -10.9100	
     1.1749	    -1.7624	    -4.6997	     4.3640	    -6.5460	     3.6926	    -4.4479	    -2.9373	    -7.3853	    -9.6512	
     2.5177	    -0.7553	    -3.9444	     5.2872	    -5.7068	     4.2801	    -3.8605	    -2.5177	    -7.2174	    -8.4763	
     3.9444	     0.3357	    -3.1891	     6.2103	    -4.9515	     4.7836	    -3.1891	    -2.3499	    -7.4692	    -7.5531	
     5.5389	     1.5106	    -2.5177	     7.0496	    -4.2801	     5.1193	    -2.6855	    -2.4338	    -8.0566	    -6.9656	
     7.2174	     2.6016	    -1.8463	     7.7209	    -3.7766	     5.2872	    -2.5177	    -2.8534	    -9.0637	    -6.7978	
     8.8120	     3.6926	    -1.4267	     8.3084	    -3.6087	     5.3711	    -2.6855	    -3.6087	   -10.4065	    -6.8817	
    10.4065	     4.6158	    -1.1749	     8.7280	    -3.6926	     5.2032	    -3.1891	    -4.5319	   -11.7493	    -7.3853	
    11.8332	     5.3711	    -1.0910	     9.1476	    -4.1962	     5.0354	    -4.1122	    -5.4550	   -13.0081	    -8.0566	
    13.1760	     6.0425	    -1.2589	     9.4833	    -4.8676	     4.7836	    -5.2872	    -6.3782	   -13.9313	    -8.9798	
    14.2670	     6.4621	    -1.4267	     9.8190	    -5.6229	     4.6158	    -6.5460	    -7.0496	   -14.5187	    -9.9869	
    15.1901	     6.8817	    -1.6785	    10.1547	    -6.4621	     4.5319	    -7.8049	    -7.5531	   -14.5187	   -11.0779	
    15.8615	     7.2174	    -1.9302	    10.3226	    -7.0496	     4.4479	    -8.8959	    -7.8049	   -14.0152	   -12.0850	
    16.2811	     7.3853	    -2.0981	    10.1547	    -7.6370	     4.3640	    -9.7351	    -7.8888	   -13.0920	   -12.9242	
    16.4490	     7.5531	    -2.2659	     9.6512	    -7.9727	     4.1122	   -10.2386	    -7.8888	   -12.0850	   -13.5117	
    16.5329	     7.6370	    -2.1820	     8.7280	    -8.1406	     3.6926	   -10.4904	    -7.9727	   -11.0779	   -13.8474	
    16.3651	     7.7209	    -2.0981	     7.3853	    -8.2245	     3.0212	   -10.4904	    -8.0566	   -10.3226	   -13.9313	
    16.1133	     7.6370	    -1.9302	     5.7068	    -8.1406	     2.2659	   -10.1547	    -8.1406	    -9.7351	   -13.5956	
    15.7776	     7.5531	    -1.5945	     3.9444	    -7.9727	     1.3428	    -9.6512	    -8.2245	    -9.2316	   -13.0081	
    15.3580	     7.4692	    -1.2589	     2.1820	    -7.6370	     0.5875	    -9.0637	    -8.1406	    -8.6441	   -12.1689	
    14.7705	     7.3013	    -0.7553	     0.7553	    -7.3013	     0.0000	    -8.3084	    -7.8888	    -8.0566	   -11.1618	
    14.0991	     7.1335	    -0.1678	    -0.3357	    -6.7978	    -0.3357	    -7.4692	    -7.3853	    -7.3853	    -9.9030	
    13.4277	     7.0496	     0.5035	    -0.9232	    -6.1264	    -0.3357	    -6.6299	    -6.6299	    -6.5460	    -8.6441	
    12.8403	     7.0496	     1.4267	    -1.0910	    -5.1193	    -0.1678	    -5.7907	    -5.7068	    -5.6229	    -7.3853	
    12.3367	     7.1335	     2.3499	    -0.9232	    -3.8605	     0.2518	    -4.8676	    -4.6158	    -4.4479	    -6.2103	
    12.0010	     7.2174	     3.4409	    -0.5035	    -2.3499	     0.8392	    -4.1122	    -3.5248	    -3.1891	    -5.3711	
    11.7493	     7.3853	     4.2801	     0.0000	    -0.9232	     1.3428	    -3.4409	    -2.6016	    -2.0981	    -4.7836	
    11.6653	     7.3853	     4.7836	     0.4196	     0.2518	     1.6785	    -3.1052	    -2.0142	    -1.3428	    -4.6158	
    11.5814	     7.3013	     4.9515	     0.5875	     0.9232	     1.7624	    -3.1891	    -1.9302	    -1.0071	    -4.8676	
    11.4975	     7.0496	     4.6158	     0.5875	     1.0910	     1.7624	    -3.6087	    -2.1820	    -1.0910	    -5.5389	
    11.4975	     6.7139	     4.1122	     0.4196	     0.7553	     1.5945	    -4.3640	    -2.6016	    -1.4267	    -6.4621	
    11.6653	     6.3782	     3.3569	     0.2518	     0.1678	     1.5106	    -5.2872	    -3.1891	    -1.9302	    -7.5531	
    11.9171	     6.1264	     2.5177	     0.2518	    -0.6714	     1.6785	    -6.2943	    -3.6926	    -2.4338	    -8.7280	
    12.1689	     5.8746	     1.6785	     0.5875	    -1.5945	     2.0142	    -7.2174	    -3.8605	    -2.7695	    -9.7351	
    12.5046	     5.7068	     1.0071	     1.1749	    -2.5177	     2.6855	    -8.1406	    -3.7766	    -2.8534	   -10.4065	
    12.7563	     5.5389	     0.3357	     2.0981	    -3.3569	     3.5248	    -8.8120	    -3.2730	    -2.8534	   -10.8261	
    12.9242	     5.3711	    -0.1678	     3.2730	    -4.0283	     4.5319	    -9.2316	    -2.5177	    -2.6855	   -10.9100	
    12.9242	     5.1193	    -0.5035	     4.5319	    -4.5319	     5.6229	    -9.2316	    -1.5106	    -2.5177	   -10.7422	
    12.6724	     4.8676	    -0.8392	     5.7907	    -4.7836	     6.7139	    -8.8959	    -0.4196	    -2.3499	   -10.3226	
    12.2528	     4.5319	    -1.0071	     6.9656	    -4.8676	     7.6370	    -8.1406	     0.7553	    -2.2659	    -9.7351	
    11.6653	     4.1122	    -1.3428	     7.8049	    -4.9515	     8.4763	    -7.2174	     1.8463	    -2.0981	    -8.8959	
    10.9940	     3.6087	    -1.7624	     8.3084	    -4.8676	     8.9798	    -6.0425	     2.7695	    -1.8463	    -7.9727	
    10.1547	     3.0212	    -2.0981	     8.3923	    -4.6997	     9.3155	    -4.7836	     3.6926	    -1.2589	    -6.7978	
     9.3155	     2.4338	    -2.4338	     8.0566	    -4.3640	     9.3155	    -3.6087	     4.4479	    -0.5035	    -5.6229	
     8.5602	     1.9302	    -2.4338	     7.5531	    -3.9444	     9.0637	    -2.5177	     5.0354	     0.5035	    -4.4479	
     7.9727	     1.5945	    -2.2659	     6.8817	    -3.2730	     8.5602	    -1.8463	     5.3711	     1.5945	    -3.6087	
     7.7209	     1.4267	    -1.6785	     6.2103	    -2.6016	     7.8049	    -1.4267	     5.5389	     2.4338	    -3.0212	
     7.8049	     1.5106	    -1.0071	     5.6229	    -1.8463	     7.0496	    -1.4267	     5.4550	     3.0212	    -2.9373	
     8.2245	     1.6785	    -0.2518	     5.2872	    -1.1749	     6.2103	    -1.8463	     5.1193	     3.2730	    -3.1891	
     8.7280	     2.0142	     0.5035	     5.1193	    -0.6714	     5.4550	    -2.4338	     4.5319	     3.0212	    -3.8605	
     9.3155	     2.3499	     1.0071	     5.1193	    -0.3357	     4.7836	    -3.2730	     3.7766	     2.3499	    -4.9515	
     9.9030	     2.7695	     1.3428	     5.2872	    -0.3357	     4.4479	    -4.1962	     2.8534	     1.3428	    -6.2103	
    10.3226	     3.1052	     1.4267	     5.4550	    -0.5035	     4.3640	    -5.0354	     1.9302	     0.0000	    -7.6370	
    10.6583	     3.5248	     1.5106	     5.5389	    -0.7553	     4.6158	    -5.7068	     1.0910	    -1.4267	    -8.9798	
    10.9100	     3.9444	     1.6785	     5.5389	    -0.8392	     5.1193	    -6.1264	     0.4196	    -2.6855	   -10.0708	
    11.1618	     4.4479	     1.9302	     5.2872	    -0.9232	     5.7907	    -6.2103	     0.0839	    -3.6087	   -10.8261	
    11.4975	     5.0354	     2.3499	     4.8676	    -0.7553	     6.5460	    -5.9586	     0.0000	    -4.1962	   -11.1618	
    11.9171	     5.8746	     3.0212	     4.3640	    -0.3357	     7.2174	    -5.3711	     0.1678	    -4.3640	   -10.9100	
    12.4207	     6.7978	     4.0283	     4.0283	     0.3357	     7.7209	    -4.5319	     0.6714	    -4.0283	   -10.2386	
    13.0920	     7.8888	     5.3711	     3.7766	     1.3428	     8.2245	    -3.4409	     1.3428	    -3.4409	    -9.1476	
    13.8474	     9.0637	     6.9656	     3.7766	     2.6855	     8.6441	    -2.2659	     2.1820	    -2.6855	    -7.8888	
    14.5187	    10.1547	     8.6441	     4.0283	     4.3640	     9.0637	    -1.0071	     3.0212	    -1.7624	    -6.4621	
    15.1901	    11.3297	    10.3226	     4.3640	     6.2943	     9.4833	     0.0839	     3.8605	    -0.9232	    -5.1193	
[Epoch Header]
[Trial Type]	23
[Accept]	1
[Correct]	0
[RT]	 0.000
[Resp]	0
[Epoch Data]
   -14.8544	   -13.1760	    -8.8959	   -20.6451	    -8.2245	   -20.0577	   -18.5471	   -30.8838	   -32.3944	   -38.1012	
   -15.1062	   -13.0081	    -8.7280	   -20.7291	    -7.3853	   -19.9738	   -17.6239	   -30.2124	   -31.8069	   -37.1780	
   -15.6097	   -12.9242	    -8.5602	   -20.8969	    -6.4621	   -19.8059	   -16.6168	   -29.3732	   -31.0516	   -35.9192	
   -16.1972	   -13.0081	    -8.3084	   -21.0648	    -5.6229	   -19.5541	   -15.5258	   -28.4500	   -30.1285	   -34.4925	
   -16.7847	   -13.0081	    -8.0566	   -21.2326	    -4.8676	   -19.2184	   -14.6027	   -27.5269	   -29.0375	   -32.8140	
   -17.2882	   -13.0081	    -7.8049	   -21.3165	    -4.2801	   -18.7988	   -13.7634	   -26.5198	   -27.9465	   -31.2195	
   -17.5400	   -12.9242	    -7.5531	   -21.2326	    -3.9444	   -18.2953	   -13.1760	   -25.5966	   -26.7715	   -29.7089	
   -17.5400	   -12.7563	    -7.4692	   -20.9808	    -3.7766	   -17.7078	   -12.8403	   -24.7574	   -25.6805	   -28.5339	
   -17.4561	   -12.5885	    -7.5531	   -20.7291	    -3.9444	   -17.1204	   -12.7563	   -24.0860	   -24.7574	   -27.6108	
   -17.3721	   -12.5885	    -7.8888	   -20.3094	    -4.3640	   -16.6168	   -13.0920	   -23.4146	   -23.9182	   -27.1072	
   -17.2043	   -12.6724	    -8.3923	   -19.9738	    -5.2032	   -16.1972	   -13.6795	   -22.9111	   -23.2468	   -26.8555	
   -17.1204	   -12.9242	    -9.0637	   -19.5541	    -6.2103	   -15.7776	   -14.6027	   -22.4075	   -22.5754	   -26.8555	
   -17.0364	   -13.1760	    -9.6512	   -19.1345	    -7.3853	   -15.4419	   -15.6937	   -21.9879	   -21.9879	   -26.9394	
   -16.8686	   -13.5117	   -10.4065	   -18.7149	    -8.7280	   -15.1062	   -16.8686	   -21.6522	   -21.4844	   -27.1072	
   -16.7847	   -13.9313	   -11.0779	   -18.3792	   -10.0708	   -14.9384	   -18.0435	   -21.4005	   -21.1487	   -27.1912	
   -16.7007	   -14.3509	   -11.7493	   -18.1274	   -11.3297	   -14.7705	   -19.0506	   -21.2326	   -20.8130	   -27.2751	
   -16.7007	   -14.8544	   -12.5046	   -17.8757	   -12.5046	   -14.6027	   -19.8898	   -21.0648	   -20.4773	   -27.1912	
   -16.7007	   -15.3580	   -13.0920	   -17.7078	   -13.5117	   -14.4348	   -20.3934	   -20.8130	   -20.0577	   -26.6876	
   -16.7007	   -15.6937	   -13.6795	   -17.5400	   -14.3509	   -14.1830	   -20.5612	   -20.3934	   -19.3863	   -25.8484	
   -16.7007	   -16.0294	   -14.0991	   -17.4561	   -14.8544	   -13.8474	   -20.4773	   -19.7220	   -18.6310	   -24.6735	
   -16.6168	   -16.2811	   -14.3509	   -17.2882	   -15.1901	   -13.3438	   -20.0577	   -18.9667	   -17.6239	   -23.0789	
   -16.5329	   -16.4490	   -14.5187	   -17.0364	   -15.1901	   -12.6724	   -19.3863	   -17.8757	   -16.4490	   -21.3165	
   -16.3651	   -16.4490	   -14.5187	   -16.6168	   -14.9384	   -11.8332	   -18.6310	   -16.6168	   -15.1062	   -19.2184	
   -16.0294	   -16.2811	   -14.3509	   -16.0294	   -14.2670	   -10.9100	   -17.7917	   -15.1901	   -13.6795	   -17.1204	
   -15.5258	   -15.9454	   -14.0152	   -15.1062	   -13.3438	    -9.7351	   -16.9525	   -13.6795	   -12.0850	   -14.9384	
   -14.8544	   -15.4419	   -13.4277	   -13.9313	   -12.0010	    -8.3084	   -16.1972	   -11.9171	   -10.4065	   -12.8403	
   -13.9313	   -14.6866	   -12.6724	   -12.4207	   -10.4065	    -6.7139	   -15.5258	   -10.1547	    -8.6441	   -10.9100	
   -12.8403	   -13.8474	   -11.8332	   -10.7422	    -8.8959	    -5.1193	   -15.1901	    -8.3084	    -6.8817	    -9.3155	
   -11.7493	   -13.0081	   -11.1618	    -8.8959	    -7.7209	    -3.5248	   -15.1062	    -6.7139	    -5.2872	    -8.0566	
   -10.6583	   -12.4207	   -10.7422	    -7.1335	    -7.0496	    -2.0981	   -15.5258	    -5.2872	    -3.9444	    -7.3013	
    -9.7351	   -12.1689	   -10.7422	    -5.5389	    -7.0496	    -1.0071	   -16.2811	    -4.2801	    -3.0212	    -7.0496	
    -8.9798	   -12.0850	   -10.9940	    -4.1962	    -7.5531	    -0.2518	   -17.4561	    -3.6087	    -2.4338	    -7.3013	
    -8.3923	   -12.3367	   -11.5814	    -3.1052	    -8.3923	     0.2518	   -18.7988	    -3.3569	    -2.2659	    -7.9727	
    -7.9727	   -12.7563	   -12.4207	    -2.4338	    -9.4833	     0.3357	   -20.3094	    -3.2730	    -2.3499	    -8.7280	
    -7.7209	   -13.3438	   -13.4277	    -2.0142	   -10.5743	     0.2518	   -21.6522	    -3.4409	    -2.5177	    -9.5673	
    -7.5531	   -14.0152	   -14.3509	    -1.8463	   -11.5814	     0.0000	   -22.8271	    -3.5248	    -2.6855	   -10.2386	
    -7.3853	   -14.7705	   -15.3580	    -1.9302	   -12.5046	    -0.4196	   -23.7503	    -3.5248	    -2.6855	   -10.4904	
    -7.3853	   -15.4419	   -16.2811	    -2.0981	   -13.2599	    -0.7553	   -24.2538	    -3.3569	    -2.5177	   -10.5743	
    -7.4692	   -15.9454	   -16.9525	    -2.3499	   -13.7634	    -1.1749	   -24.5056	    -3.1052	    -2.2659	   -10.2386	
    -7.7209	   -16.2811	   -17.3721	    -2.5177	   -14.0991	    -1.5106	   -24.3378	    -2.6855	    -2.0142	    -9.7351	
    -8.2245	   -16.4490	   -17.4561	    -2.6855	   -14.3509	    -1.7624	   -24.0021	    -2.0981	    -1.6785	    -9.0637	
    -8.9798	   -16.3651	   -17.1204	    -2.7695	   -14.5187	    -1.9302	   -23.4146	    -1.5106	    -1.3428	    -8.3084	
    -9.9030	   -16.1972	   -16.4490	    -2.7695	   -14.6027	    -2.0142	   -22.6593	    -0.8392	    -1.0071	    -7.4692	
   -10.9940	   -15.9454	   -15.6097	    -2.6016	   -14.6866	    -1.9302	   -21.9040	    -0.1678	    -0.7553	    -6.6299	
   -12.0010	   -15.7776	   -14.6866	    -2.2659	   -14.8544	    -1.6785	   -21.0648	     0.4196	    -0.4196	    -5.7068	
   -12.7563	   -15.6097	   -13.9313	    -1.9302	   -15.1062	    -1.2589	   -20.3094	     0.9232	    -0.2518	    -4.8676	
   -13.2599	   -15.4419	   -13.3438	    -1.4267	   -15.3580	    -0.6714	   -19.6381	     1.2589	    -0.1678	    -4.1962	
   -13.3438	   -15.2740	   -12.8403	    -0.8392	   -15.6937	    -0.0839	   -19.2184	     1.3428	    -0.1678	    -3.8605	
   -13.0920	   -14.9384	   -12.5046	    -0.1678	   -15.9454	     0.5035	   -18.9667	     1.0910	    -0.3357	    -3.7766	
   -12.4207	   -14.5187	   -12.0850	     0.4196	   -16.1972	     1.0071	   -19.0506	     0.4196	    -0.5875	    -4.1122	
   -11.4136	   -14.0152	   -11.6653	     1.0910	   -16.4490	     1.3428	   -19.3863	    -0.5875	    -1.0910	    -4.7836	
   -10.2386	   -13.3438	   -11.3297	     1.6785	   -16.7007	     1.5106	   -19.9738	    -1.9302	    -1.6785	    -5.7907	
    -8.7280	   -12.5046	   -10.8261	     2.1820	   -16.9525	     1.5106	   -20.6451	    -3.3569	    -2.3499	    -6.8817	
    -7.2174	   -11.5814	   -10.3226	     2.7695	   -16.9525	     1.5106	   -21.4005	    -4.6997	    -3.0212	    -8.0566	
    -5.5389	   -10.4065	    -9.5673	     3.1891	   -16.7847	     1.3428	   -22.0718	    -6.0425	    -3.7766	    -9.2316	
    -3.7766	    -9.2316	    -8.8120	     3.4409	   -16.3651	     1.1749	   -22.5754	    -7.1335	    -4.4479	   -10.2386	
    -2.1820	    -7.8888	    -7.9727	     3.5248	   -15.6097	     0.9232	   -22.8271	    -8.1406	    -5.1193	   -11.0779	
    -0.8392	    -6.6299	    -7.2174	     3.3569	   -14.5187	     0.5875	   -22.7432	    -8.9798	    -5.8746	   -11.7493	
     0.3357	    -5.3711	    -6.5460	     3.0212	   -13.3438	     0.0839	   -22.2397	    -9.5673	    -6.7139	   -12.2528	
     1.0910	    -4.2801	    -5.9586	     2.4338	   -12.0010	    -0.4196	   -21.4005	   -10.0708	    -7.4692	   -12.5885	
     1.4267	    -3.3569	    -5.3711	     1.5945	   -10.7422	    -0.9232	   -20.2255	   -10.4065	    -8.1406	   -12.6724	
     1.4267	    -2.6855	    -4.9515	     0.7553	    -9.5673	    -1.4267	   -18.8828	   -10.5743	    -8.6441	   -12.5885	
     1.1749	    -2.0981	    -4.5319	    -0.0839	    -8.3923	    -1.7624	   -17.3721	   -10.4904	    -8.8959	   -12.2528	
     0.6714	    -1.5945	    -4.1122	    -0.8392	    -7.2174	    -2.0142	   -15.9454	   -10.1547	    -8.8959	   -11.6653	
     0.0839	    -1.1749	    -3.5248	    -1.4267	    -5.8746	    -2.0142	   -14.5187	    -9.7351	    -8.6441	   -10.9940	
    -0.3357	    -0.6714	    -2.8534	    -1.6785	    -4.3640	    -1.8463	   -13.2599	    -9.0637	    -8.3084	   -10.2386	
    -0.5875	    -0.1678	    -2.0142	    -1.6785	    -2.7695	    -1.4267	   -12.1689	    -8.3923	    -7.8049	    -9.5673	
    -0.6714	     0.4196	    -1.1749	    -1.5106	    -1.3428	    -1.0071	   -11.3297	    -7.7209	    -7.3853	    -9.2316	
    -0.5875	     0.9232	    -0.3357	    -1.1749	    -0.1678	    -0.5035	   -10.8261	    -7.1335	    -6.9656	    -9.1476	
    -0.3357	     1.3428	     0.2518	    -0.9232	     0.5875	    -0.1678	   -10.7422	    -6.7139	    -6.7139	    -9.4833	
    -0.1678	     1.5945	     0.6714	    -0.7553	     0.7553	    -0.0839	   -10.9940	    -6.5460	    -6.6299	   -10.1547	
    -0.0839	     1.6785	     0.7553	    -0.9232	     0.5035	    -0.3357	   -11.5814	    -6.5460	    -6.7139	   -11.0779	
     0.0000	     1.5945	     0.5875	    -1.4267	    -0.1678	    -0.7553	   -12.4207	    -6.7978	    -6.9656	   -12.1689	
     0.0000	     1.4267	     0.4196	    -2.1820	    -1.0910	    -1.4267	   -13.3438	    -7.2174	    -7.3013	   -13.3438	
     0.0839	     1.2589	     0.1678	    -3.1891	    -1.9302	    -2.1820	   -14.1830	    -7.6370	    -7.5531	   -14.3509	
     0.3357	     1.3428	     0.1678	    -4.2801	    -2.5177	    -2.9373	   -14.7705	    -7.8888	    -7.8049	   -15.1062	
     0.7553	     1.5945	     0.3357	    -5.2872	    -2.7695	    -3.6087	   -14.9384	    -8.0566	    -7.7209	   -15.3580	
     1.3428	     2.0981	     0.8392	    -6.2943	    -2.6016	    -4.1122	   -14.5187	    -7.9727	    -7.4692	   -15.1901	
     1.9302	     2.6855	     1.5945	    -7.1335	    -2.0142	    -4.3640	   -13.7634	    -7.6370	    -6.9656	   -14.4348	
     2.6016	     3.3569	     2.2659	    -7.8049	    -1.2589	    -4.5319	   -12.6724	    -7.2174	    -6.2943	   -13.3438	
     2.9373	     3.8605	     2.9373	    -8.3923	    -0.4196	    -4.6158	   -11.4136	    -6.7978	    -5.7068	   -11.9171	
     3.1052	     4.1122	     3.3569	    -8.9798	     0.3357	    -4.6997	   -10.0708	    -6.4621	    -5.1193	   -10.4904	
     2.8534	     4.1962	     3.4409	    -9.5673	     1.0910	    -4.8676	    -8.8120	    -6.2943	    -4.6997	    -8.9798	
     2.3499	     3.9444	     3.4409	   -10.0708	     1.6785	    -5.2032	    -7.4692	    -6.2103	    -4.4479	    -7.7209	
     1.6785	     3.5248	     3.2730	   -10.5743	     2.1820	    -5.5389	    -6.2943	    -6.2943	    -4.3640	    -6.5460	
     0.8392	     3.0212	     3.1052	   -10.9100	     2.6016	    -5.8746	    -5.2872	    -6.5460	    -4.2801	    -5.6229
[truncated: 2,614,393 more chars]
