# Supplementary material for: Task-related functional connectivity in autism spectrum conditions: an EEG study using wavelet transform coherence
Source: Mol Autism. 2013 Jan 12;4:1. doi: 10.1186/2040-2392-4-1 (PMC3558480; doi:10.1186/2040-2392-4-1)
Supplement: Additional file 2 — Raw EEG data for the chair task (part 2). [file 2040-2392-4-1-S2.zip › ID18_chairs_attending_chairs.dat]

[Subject]	
[Date]	03/01/2009
[Time]	15:53:11
[Channels]	10
[Rate]	1000.000000
[Type]	Epoch
[Headers]	Yes
[Points]	401
[Xmin]	0.00000
[Sweeps]	84
[Accepted]	84
[Rejected]	0
[Domain]	Time
[Rows]	Points
[Electrode Labels]
[      P8]	[     TP8]	[      T8]	[      P7]	[     FT8]	[     TP7]	[      F8]	[      T7]	[     FT7]	[      F7]	
[Electrode XUnits]
[ Default]	[ Default]	[ Default]	[ Default]	[ Default]	[ Default]	[ Default]	[ Default]	[ Default]	[ Default]	
[Electrode YUnits]
[ Default]	[ Default]	[ Default]	[ Default]	[ Default]	[ Default]	[ Default]	[ Default]	[ Default]	[ Default]	
[Epoch Header]
[Trial Type]	13
[Accept]	1
[Correct]	0
[RT]	 0.000
[Resp]	0
[Epoch Data]
   -22.0718	   -16.1133	   -14.9384	   -13.7634	   -10.1547	   -13.8474	   -15.5258	   -12.4207	   -14.4348	   -17.6239	
   -22.1558	   -16.2811	   -15.1062	   -13.1760	    -9.3994	   -13.2599	   -15.1901	   -11.7493	   -13.8474	   -17.1204	
   -21.9879	   -16.7007	   -15.2740	   -12.5885	    -8.8120	   -12.6724	   -15.4419	   -11.1618	   -13.3438	   -16.8686	
   -21.6522	   -17.1204	   -15.4419	   -11.9171	    -8.3084	   -12.0010	   -16.0294	   -10.5743	   -13.0920	   -16.7847	
   -20.9808	   -17.4561	   -15.2740	   -11.2457	    -7.8049	   -11.3297	   -16.8686	   -10.0708	   -12.8403	   -16.9525	
   -20.1416	   -17.6239	   -14.8544	   -10.6583	    -7.3853	   -10.6583	   -17.7917	    -9.4833	   -12.6724	   -17.1204	
   -19.2184	   -17.6239	   -14.0991	   -10.0708	    -7.1335	   -10.0708	   -18.8828	    -9.0637	   -12.5885	   -17.3721	
   -18.3792	   -17.6239	   -13.2599	    -9.7351	    -7.3853	    -9.5673	   -20.0577	    -8.7280	   -12.5885	   -17.7078	
   -17.7078	   -17.6239	   -12.5046	    -9.5673	    -8.2245	    -9.3994	   -21.1487	    -8.6441	   -12.7563	   -18.1274	
   -17.2882	   -17.7917	   -12.0010	    -9.7351	    -9.7351	    -9.3994	   -22.2397	    -8.8120	   -13.0081	   -18.7149	
   -17.2043	   -17.9596	   -11.8332	   -10.1547	   -11.9171	    -9.7351	   -23.0789	    -9.0637	   -13.3438	   -19.3863	
   -17.3721	   -18.2953	   -12.0010	   -10.6583	   -14.5187	   -10.2386	   -23.5825	    -9.4833	   -13.7634	   -20.1416	
   -17.7917	   -18.5471	   -12.4207	   -11.2457	   -17.0364	   -10.7422	   -23.6664	    -9.9030	   -14.0152	   -20.7291	
   -18.1274	   -18.6310	   -12.7563	   -11.6653	   -19.1345	   -11.1618	   -23.2468	   -10.1547	   -14.0991	   -20.9808	
   -18.3792	   -18.3792	   -13.0920	   -11.7493	   -20.5612	   -11.4136	   -22.3236	   -10.1547	   -13.8474	   -20.8130	
   -18.3792	   -17.7917	   -13.0920	   -11.6653	   -21.3165	   -11.3297	   -20.8130	    -9.8190	   -13.3438	   -20.0577	
   -18.1274	   -16.7847	   -12.7563	   -11.3297	   -21.4005	   -10.9940	   -19.0506	    -9.3155	   -12.5885	   -18.8828	
   -17.6239	   -15.6097	   -12.2528	   -10.8261	   -21.0648	   -10.5743	   -17.2043	    -8.7280	   -11.8332	   -17.2882	
   -16.9525	   -14.2670	   -11.5814	   -10.2386	   -20.5612	   -10.0708	   -15.5258	    -8.0566	   -11.0779	   -15.6937	
   -16.2811	   -12.9242	   -10.9940	    -9.8190	   -19.8898	    -9.6512	   -14.2670	    -7.5531	   -10.5743	   -14.4348	
   -15.5258	   -11.8332	   -10.5743	    -9.4833	   -19.2184	    -9.3994	   -13.8474	    -7.3013	   -10.3226	   -13.5956	
   -14.9384	   -11.0779	   -10.4904	    -9.3994	   -18.5471	    -9.3994	   -14.2670	    -7.3853	   -10.5743	   -13.5956	
   -14.4348	   -10.6583	   -10.7422	    -9.5673	   -18.0435	    -9.4833	   -15.5258	    -7.7209	   -11.1618	   -14.2670	
   -14.0152	   -10.5743	   -11.3297	    -9.9030	   -17.5400	    -9.8190	   -17.5400	    -8.3084	   -12.0850	   -15.5258	
   -13.6795	   -10.7422	   -12.0850	   -10.3226	   -17.0364	   -10.2386	   -20.0577	    -9.0637	   -13.2599	   -17.2043	
   -13.2599	   -11.0779	   -12.9242	   -10.6583	   -16.5329	   -10.5743	   -22.7432	    -9.8190	   -14.4348	   -18.8828	
   -12.7563	   -11.2457	   -13.5117	   -10.9100	   -15.7776	   -10.8261	   -25.2609	   -10.4904	   -15.4419	   -20.4773	
   -12.0010	   -11.3297	   -13.7634	   -10.9940	   -14.9384	   -10.8261	   -27.2751	   -10.9940	   -16.1972	   -21.6522	
   -11.1618	   -11.0779	   -13.7634	   -10.9100	   -13.8474	   -10.8261	   -28.7018	   -11.2457	   -16.7007	   -22.4915	
   -10.1547	   -10.6583	   -13.4277	   -10.7422	   -12.6724	   -10.6583	   -29.3732	   -11.3297	   -16.8686	   -22.9950	
    -9.2316	    -9.9869	   -12.8403	   -10.4904	   -11.4975	   -10.5743	   -29.2053	   -11.2457	   -16.8686	   -22.9950	
    -8.3084	    -9.2316	   -12.1689	   -10.3226	   -10.2386	   -10.4904	   -28.3661	   -10.9940	   -16.5329	   -22.7432	
    -7.5531	    -8.3923	   -11.4136	   -10.2386	    -9.1476	   -10.4904	   -26.8555	   -10.6583	   -16.0294	   -22.0718	
    -6.8817	    -7.4692	   -10.6583	   -10.1547	    -8.3084	   -10.4904	   -24.7574	   -10.1547	   -15.3580	   -21.2326	
    -6.3782	    -6.7139	    -9.9030	   -10.1547	    -7.8888	   -10.5743	   -22.3236	    -9.7351	   -14.6027	   -20.1416	
    -6.2103	    -6.2103	    -9.4833	   -10.4065	    -7.8888	   -10.8261	   -19.7220	    -9.4833	   -13.9313	   -19.1345	
    -6.2103	    -6.0425	    -9.2316	   -10.8261	    -8.4763	   -11.1618	   -17.3721	    -9.3994	   -13.3438	   -18.1274	
    -6.3782	    -6.1264	    -9.2316	   -11.4136	    -9.6512	   -11.7493	   -15.3580	    -9.5673	   -13.0920	   -17.4561	
    -6.7139	    -6.5460	    -9.4833	   -12.0850	   -11.1618	   -12.3367	   -13.8474	    -9.9030	   -13.0081	   -17.0364	
    -7.0496	    -7.2174	    -9.9869	   -12.8403	   -12.8403	   -13.0081	   -13.0081	   -10.4904	   -13.1760	   -17.0364	
    -7.3853	    -7.9727	   -10.4904	   -13.5956	   -14.6027	   -13.5956	   -13.0081	   -11.2457	   -13.5956	   -17.3721	
    -7.5531	    -8.7280	   -11.0779	   -14.1830	   -16.1972	   -14.0991	   -13.8474	   -12.0010	   -14.1830	   -18.1274	
    -7.4692	    -9.3994	   -11.7493	   -14.6027	   -17.7078	   -14.4348	   -15.4419	   -12.7563	   -14.9384	   -19.2184	
    -7.3013	    -9.9869	   -12.4207	   -14.8544	   -19.0506	   -14.6027	   -17.6239	   -13.4277	   -15.7776	   -20.5612	
    -7.0496	   -10.3226	   -13.0081	   -14.9384	   -20.2255	   -14.6866	   -20.0577	   -14.0991	   -16.6168	   -22.0718	
    -6.6299	   -10.5743	   -13.4277	   -14.9384	   -21.3165	   -14.6027	   -22.5754	   -14.6866	   -17.4561	   -23.6664	
    -6.1264	   -10.6583	   -13.5956	   -14.6866	   -22.1558	   -14.4348	   -24.9252	   -15.1062	   -18.2114	   -25.0092	
    -5.5389	   -10.5743	   -13.4277	   -14.3509	   -22.6593	   -14.0152	   -27.0233	   -15.2740	   -18.7149	   -26.0162	
    -4.8676	   -10.2386	   -13.0081	   -13.7634	   -22.8271	   -13.5117	   -28.7018	   -15.1901	   -18.8828	   -26.5198	
    -4.1962	    -9.7351	   -12.4207	   -13.0920	   -22.4915	   -12.8403	   -29.8767	   -14.8544	   -18.7149	   -26.5198	
    -3.6087	    -9.1476	   -11.7493	   -12.2528	   -21.5683	   -12.0010	   -30.3802	   -14.2670	   -18.2953	   -26.1002	
    -3.0212	    -8.3923	   -11.1618	   -11.3297	   -20.2255	   -11.1618	   -30.1285	   -13.4277	   -17.4561	   -25.4288	
    -2.6016	    -7.5531	   -10.5743	   -10.4904	   -18.4631	   -10.3226	   -28.9536	   -12.4207	   -16.3651	   -24.4217	
    -2.1820	    -6.6299	   -10.0708	    -9.5673	   -16.5329	    -9.3994	   -27.1072	   -11.2457	   -15.1062	   -23.2468	
    -1.9302	    -5.5389	    -9.5673	    -8.6441	   -14.4348	    -8.4763	   -24.5056	    -9.9030	   -13.5956	   -21.8201	
    -1.7624	    -4.4479	    -9.0637	    -7.8049	   -12.3367	    -7.6370	   -21.4005	    -8.5602	   -12.0850	   -20.3094	
    -1.5945	    -3.4409	    -8.6441	    -6.9656	   -10.3226	    -6.7139	   -18.1274	    -7.3013	   -10.5743	   -18.6310	
    -1.5106	    -2.6016	    -8.3084	    -6.2103	    -8.5602	    -5.9586	   -14.9384	    -6.1264	    -9.2316	   -16.9525	
    -1.5106	    -1.9302	    -8.1406	    -5.6229	    -7.1335	    -5.3711	   -12.1689	    -5.1193	    -8.1406	   -15.3580	
    -1.5106	    -1.5106	    -8.2245	    -5.2032	    -6.0425	    -4.8676	   -10.0708	    -4.4479	    -7.3853	   -14.0991	
    -1.5945	    -1.4267	    -8.4763	    -4.9515	    -5.4550	    -4.6158	    -8.7280	    -4.0283	    -7.0496	   -13.2599	
    -1.5945	    -1.4267	    -8.8120	    -4.8676	    -5.2032	    -4.5319	    -8.3084	    -3.9444	    -7.0496	   -12.9242	
    -1.4267	    -1.5106	    -9.2316	    -4.8676	    -5.4550	    -4.4479	    -8.7280	    -3.9444	    -7.3853	   -13.0920	
    -1.0910	    -1.6785	    -9.6512	    -4.8676	    -6.0425	    -4.4479	    -9.9869	    -4.1962	    -7.9727	   -13.7634	
    -0.5875	    -1.8463	    -9.9030	    -4.8676	    -6.9656	    -4.4479	   -11.8332	    -4.3640	    -8.8120	   -14.8544	
     0.1678	    -1.9302	   -10.0708	    -4.7836	    -8.1406	    -4.4479	   -14.0152	    -4.6158	    -9.7351	   -16.1133	
     1.0071	    -1.7624	    -9.9030	    -4.5319	    -9.2316	    -4.1962	   -16.1972	    -4.6997	   -10.5743	   -17.5400	
     2.1820	    -1.3428	    -9.3155	    -4.1122	   -10.1547	    -3.8605	   -18.2114	    -4.6158	   -11.3297	   -18.7149	
     3.4409	    -0.7553	    -8.4763	    -3.4409	   -10.6583	    -3.2730	   -19.8898	    -4.4479	   -11.8332	   -19.7220	
     4.6997	     0.0839	    -7.3013	    -2.7695	   -10.6583	    -2.6016	   -20.8969	    -4.0283	   -12.0850	   -20.3934	
     5.8746	     0.8392	    -6.1264	    -2.0142	   -10.2386	    -1.9302	   -21.3165	    -3.6087	   -12.0010	   -20.6451	
     6.7978	     1.5106	    -4.8676	    -1.3428	    -9.3155	    -1.3428	   -21.1487	    -3.1891	   -11.7493	   -20.4773	
     7.3853	     2.0142	    -3.6926	    -0.7553	    -7.9727	    -0.7553	   -20.2255	    -2.6855	   -11.1618	   -19.8898	
     7.6370	     2.2659	    -2.6016	    -0.1678	    -6.4621	    -0.1678	   -18.7988	    -2.1820	   -10.3226	   -18.9667	
     7.4692	     2.4338	    -1.7624	     0.3357	    -4.6997	     0.4196	   -16.7847	    -1.5945	    -9.2316	   -17.7078	
     6.9656	     2.3499	    -1.0910	     0.8392	    -2.9373	     0.8392	   -14.5187	    -1.0071	    -8.0566	   -16.2811	
     6.0425	     2.0981	    -0.7553	     1.2589	    -1.3428	     1.2589	   -12.1689	    -0.4196	    -6.9656	   -14.8544	
     4.9515	     1.5945	    -0.7553	     1.4267	    -0.0839	     1.4267	    -9.9869	     0.0839	    -6.0425	   -13.5956	
     3.6087	     0.9232	    -1.1749	     1.4267	     0.7553	     1.5106	    -8.2245	     0.3357	    -5.3711	   -12.5885	
     2.1820	     0.0839	    -1.8463	     1.3428	     1.0071	     1.4267	    -6.8817	     0.3357	    -5.2032	   -12.0010	
     0.7553	    -0.8392	    -2.7695	     1.1749	     0.7553	     1.3428	    -6.2103	     0.0839	    -5.2872	   -11.7493	
    -0.5875	    -1.7624	    -3.8605	     1.0071	     0.0000	     1.1749	    -6.2103	    -0.4196	    -5.7907	   -12.0010	
    -1.5945	    -2.7695	    -4.8676	     0.8392	    -1.3428	     1.0910	    -6.8817	    -1.0910	    -6.6299	   -12.6724	
    -2.3499	    -3.8605	    -5.7907	     0.6714	    -3.1891	     1.0071	    -8.3084	    -1.8463	    -7.7209	   -13.7634	
    -2.8534	    -4.8676	    -6.6299	     0.5875	    -5.3711	     0.8392	   -10.3226	    -2.7695	    -8.9798	   -15.1062	
    -3.0212	    -5.7907	    -7.3853	     0.4196	    -7.8888	     0.7553	   -12.8403	    -3.6087	   -10.3226	   -16.6168	
    -2.8534	    -6.4621	    -7.9727	     0.4196	   -10.3226	     0.6714	   -15.6097	    -4.4479	   -11.4975	   -18.1274	
    -2.5177	    -7.0496	    -8.3923	     0.5035	   -12.6724	     0.6714	   -18.3792	    -5.0354	   -12.5885	   -19.4702	
    -1.9302	    -7.3853	    -8.7280	     0.5035	   -14.6027	     0.5875	   -20.8969	    -5.5389	   -13.4277	   -20.5612	
    -1.3428	    -7.5531	    -9.0637	     0.5035	   -16.1133	     0.5035	   -23.0789	    -5.8746	   -14.0991	   -21.3165	
    -0.7553	    -7.6370	    -9.5673	     0.4196	   -17.3721	     0.4196	   -24.8413	    -6.1264	   -14.4348	   -21.7361	
    -0.2518	    -7.5531	   -10.0708	     0.2518	   -18.2114	     0.1678	   -26.0162	    -6.2943	   -14.6027	   -21.8201	
     0.0839	    -7.3853	   -10.6583	     0.0839	   -18.8828	    -0.0839	   -26.4359	    -6.2943	   -14.5187	   -21.5683	
     0.4196	    -6.9656	   -11.1618	    -0.0839	   -19.1345	    -0.3357	   -26.1841	    -6.1264	   -14.0991	   -20.8969	
     0.5875	    -6.3782	   -11.5814	    -0.3357	   -19.0506	    -0.5035	   -25.2609	    -5.7907	   -13.4277	   -20.0577	
     0.6714	    -5.7068	   -11.7493	    -0.5035	   -18.6310	    -0.7553	   -23.7503	    -5.3711	   -12.5885	   -18.9667	
     0.5035	    -5.0354	   -11.8332	    -0.7553	   -18.0435	    -1.0071	   -21.9040	    -4.8676	   -11.5814	   -17.9596	
     0.1678	    -4.5319	   -11.7493	    -1.1749	   -17.2043	    -1.3428	   -19.8059	    -4.3640	   -10.6583	   -17.0364	
    -0.4196	    -4.1122	   -11.6653	    -1.6785	   -16.4490	    -1.8463	   -17.8757	    -4.0283	    -9.9030	   -16.2811	
    -1.1749	    -4.0283	   -11.5814	    -2.3499	   -15.7776	    -2.5177	   -16.3651	    -3.8605	    -9.4833	   -15.8615	
    -2.0981	    -4.2801	   -11.6653	    -3.2730	   -15.3580	    -3.3569	   -15.4419	    -4.0283	    -9.3994	   -15.7776	
    -3.1052	    -4.7836	   -11.9171	    -4.3640	   -15.1901	    -4.3640	   -15.4419	    -4.5319	    -9.7351	   -16.0294	
    -4.2801	    -5.6229	   -12.4207	    -5.6229	   -15.5258	    -5.6229	   -16.2811	    -5.4550	   -10.5743	   -16.7847	
    -5.4550	    -6.7978	   -13.1760	    -6.9656	   -16.1133	    -6.9656	   -18.1274	    -6.6299	   -11.9171	   -17.9596	
    -6.6299	    -8.1406	   -14.1830	    -8.3923	   -16.8686	    -8.3084	   -20.5612	    -8.0566	   -13.5956	   -19.4702	
    -7.6370	    -9.4833	   -15.1901	    -9.7351	   -17.7078	    -9.5673	   -23.4146	    -9.5673	   -15.3580	   -21.3165	
    -8.3923	   -10.7422	   -16.1133	   -10.8261	   -18.4631	   -10.6583	   -26.1841	   -10.9940	   -17.1204	   -23.1628	
    -8.9798	   -11.7493	   -16.8686	   -11.5814	   -18.8828	   -11.4136	   -28.6179	   -12.0850	   -18.5471	   -24.8413	
    -9.3994	   -12.5885	   -17.3721	   -12.0850	   -19.0506	   -11.8332	   -30.5481	   -12.7563	   -19.7220	   -26.1002	
    -9.7351	   -13.0920	   -17.7078	   -12.4207	   -19.0506	   -12.0850	   -31.8909	   -13.1760	   -20.3934	   -26.9394	
   -10.0708	   -13.5117	   -17.8757	   -12.5046	   -18.8828	   -12.2528	   -32.4783	   -13.3438	   -20.7291	   -27.2751	
   -10.4065	   -13.6795	   -17.8757	   -12.5885	   -18.5471	   -12.2528	   -32.3944	   -13.2599	   -20.6451	   -27.0233	
   -10.8261	   -13.5956	   -17.6239	   -12.5046	   -17.9596	   -12.1689	   -31.6391	   -12.8403	   -20.2255	   -26.2680	
   -11.2457	   -13.2599	   -17.1204	   -12.2528	   -17.0364	   -11.9171	   -30.1285	   -12.1689	   -19.3863	   -24.9252	
   -11.4975	   -12.6724	   -16.2811	   -11.8332	   -15.7776	   -11.4136	   -27.9465	   -11.1618	   -18.1274	   -23.0789	
   -11.7493	   -11.9171	   -15.2740	   -11.2457	   -14.2670	   -10.8261	   -25.2609	   -10.0708	   -16.7007	   -20.8969	
   -12.0010	   -11.1618	   -14.2670	   -10.6583	   -12.6724	   -10.2386	   -22.2397	    -8.8120	   -15.1062	   -18.6310	
   -12.2528	   -10.4904	   -13.4277	   -10.0708	   -10.9940	    -9.7351	   -19.1345	    -7.7209	   -13.6795	   -16.6168	
   -12.5885	    -9.9869	   -12.9242	    -9.7351	    -9.5673	    -9.3994	   -16.1972	    -6.8817	   -12.5046	   -14.9384	
   -13.0920	    -9.8190	   -12.7563	    -9.6512	    -8.5602	    -9.2316	   -13.7634	    -6.3782	   -11.7493	   -13.8474	
   -13.7634	    -9.9869	   -13.1760	    -9.8190	    -8.0566	    -9.3994	   -12.0850	    -6.2943	   -11.4975	   -13.5117	
   -14.4348	   -10.4904	   -13.9313	   -10.1547	    -8.1406	    -9.7351	   -11.3297	    -6.6299	   -11.7493	   -14.0152	
   -15.1062	   -11.1618	   -15.1062	   -10.7422	    -8.8120	   -10.3226	   -11.5814	    -7.3013	   -12.4207	   -15.2740	
   -15.7776	   -11.9171	   -16.2811	   -11.4136	    -9.9030	   -10.9100	   -12.7563	    -8.2245	   -13.5117	   -17.1204	
   -16.2811	   -12.5885	   -17.2882	   -12.0010	   -11.3297	   -11.4975	   -14.8544	    -9.3155	   -14.8544	   -19.3863	
   -16.5329	   -13.0920	   -18.0435	   -12.4207	   -12.8403	   -12.0010	   -17.5400	   -10.4065	   -16.1133	   -21.8201	
   -16.4490	   -13.4277	   -18.2114	   -12.5885	   -14.3509	   -12.1689	   -20.5612	   -11.2457	   -17.2043	   -24.1699	
   -16.1133	   -13.4277	   -17.9596	   -12.5046	   -15.6097	   -12.0850	   -23.4985	   -11.8332	   -17.9596	   -25.9323	
   -15.6097	   -13.2599	   -17.2882	   -12.0850	   -16.6168	   -11.6653	   -26.1002	   -12.0010	   -18.2114	   -26.9394	
   -14.9384	   -13.0081	   -16.3651	   -11.4975	   -17.5400	   -11.1618	   -28.0304	   -11.8332	   -18.1274	   -27.1072	
   -14.4348	   -12.7563	   -15.4419	   -10.9940	   -18.2953	   -10.6583	   -29.2053	   -11.4975	   -17.5400	   -26.4359	
   -14.0991	   -12.5046	   -14.5187	   -10.4904	   -18.8828	   -10.1547	   -29.4571	   -11.0779	   -16.7847	   -25.0092	
   -14.0991	   -12.4207	   -13.7634	   -10.2386	   -19.3024	    -9.8190	   -28.8696	   -10.5743	   -15.7776	   -22.9950	
   -14.2670	   -12.2528	   -13.1760	   -10.0708	   -19.3863	    -9.7351	   -27.5269	   -10.0708	   -14.6866	   -20.6451	
   -14.5187	   -12.1689	   -12.6724	   -10.1547	   -19.2184	    -9.7351	   -25.5127	    -9.6512	   -13.5956	   -18.1274	
   -14.9384	   -12.0010	   -12.2528	   -10.4065	   -18.7988	    -9.9030	   -23.0789	    -9.2316	   -12.5885	   -15.7776	
   -15.2740	   -11.8332	   -12.0010	   -10.7422	   -18.0435	   -10.2386	   -20.3934	    -8.8959	   -11.6653	   -13.5956	
   -15.6097	   -11.6653	   -11.7493	   -11.1618	   -17.1204	   -10.5743	   -17.6239	    -8.6441	   -10.8261	   -11.9171	
   -15.7776	   -11.4975	   -11.4975	   -11.5814	   -16.0294	   -10.9940	   -15.1062	    -8.3923	   -10.1547	   -10.7422	
   -15.7776	   -11.2457	   -11.3297	   -11.8332	   -14.8544	   -11.2457	   -12.9242	    -8.1406	    -9.5673	   -10.0708	
   -15.5258	   -10.9940	   -10.9940	   -11.9171	   -13.6795	   -11.4136	   -11.2457	    -7.8049	    -9.2316	   -10.0708	
   -15.0223	   -10.7422	   -10.7422	   -11.9171	   -12.6724	   -11.4136	   -10.2386	    -7.5531	    -8.9798	   -10.5743	
   -14.4348	   -10.4065	   -10.4065	   -11.7493	   -11.8332	   -11.3297	   -10.0708	    -7.3853	    -8.9798	   -11.6653	
   -13.6795	   -10.0708	   -10.1547	   -11.4975	   -11.3297	   -11.1618	   -10.6583	    -7.3013	    -9.2316	   -13.0081	
   -12.8403	    -9.8190	    -9.9869	   -11.2457	   -11.2457	   -11.0779	   -12.0010	    -7.3853	    -9.6512	   -14.6027	
   -12.0850	    -9.7351	    -9.9030	   -11.0779	   -11.5814	   -10.9100	   -13.8474	    -7.5531	   -10.3226	   -16.1133	
   -11.4975	    -9.6512	   -10.0708	   -10.8261	   -12.2528	   -10.7422	   -16.1133	    -7.8049	   -10.9940	   -17.6239	
   -10.9940	    -9.8190	   -10.4065	   -10.6583	   -13.2599	   -10.6583	   -18.4631	    -8.0566	   -11.7493	   -18.8828	
   -10.6583	   -10.0708	   -10.9940	   -10.5743	   -14.5187	   -10.5743	   -20.6451	    -8.3084	   -12.4207	   -19.9738	
   -10.7422	   -10.5743	   -11.8332	   -10.6583	   -15.7776	   -10.6583	   -22.5754	    -8.6441	   -13.1760	   -20.8969	
   -11.1618	   -11.3297	   -13.0081	   -11.0779	   -17.1204	   -11.0779	   -24.0860	    -9.2316	   -13.9313	   -21.6522	
   -12.0010	   -12.3367	   -14.6027	   -11.8332	   -18.3792	   -11.7493	   -25.0931	    -9.9030	   -14.7705	   -22.3236	
   -13.2599	   -13.5956	   -16.4490	   -12.9242	   -19.4702	   -12.6724	   -25.4288	   -10.7422	   -15.5258	   -22.7432	
   -14.8544	   -14.8544	   -18.3792	   -14.0991	   -20.1416	   -13.7634	   -25.1770	   -11.6653	   -16.2811	   -22.9111	
   -16.4490	   -15.9454	   -20.1416	   -15.2740	   -20.6451	   -14.8544	   -24.2538	   -12.5046	   -16.7007	   -22.7432	
   -17.9596	   -16.8686	   -21.5683	   -16.1972	   -20.7291	   -15.7776	   -22.7432	   -13.0920	   -16.9525	   -22.1558	
   -19.2184	   -17.4561	   -22.6593	   -16.8686	   -20.6451	   -16.4490	   -20.8969	   -13.4277	   -16.8686	   -21.2326	
   -20.2255	   -17.7078	   -23.3307	   -17.2043	   -20.3934	   -16.7847	   -18.8828	   -13.5956	   -16.4490	   -20.0577	
   -20.7291	   -17.6239	   -23.4985	   -17.1204	   -19.8898	   -16.7847	   -17.0364	   -13.3438	   -15.8615	   -18.7149	
   -20.7291	   -17.2882	   -23.1628	   -16.6168	   -19.3024	   -16.2811	   -15.3580	   -12.8403	   -14.9384	   -17.2882	
   -20.2255	   -16.6168	   -22.4075	   -15.6937	   -18.5471	   -15.4419	   -14.1830	   -12.0010	   -13.8474	   -15.8615	
   -19.2184	   -15.7776	   -21.4005	   -14.4348	   -17.7917	   -14.2670	   -13.6795	   -10.9100	   -12.6724	   -14.5187	
   -18.0435	   -15.0223	   -20.3094	   -13.0920	   -17.2882	   -12.9242	   -14.0152	    -9.8190	   -11.6653	   -13.5956	
   -16.7847	   -14.4348	   -19.3024	   -11.8332	   -17.2043	   -11.6653	   -15.1062	    -8.9798	   -10.9100	   -13.0920	
   -15.6937	   -14.1830	   -18.4631	   -10.8261	   -17.5400	   -10.6583	   -17.0364	    -8.3084	   -10.5743	   -13.1760	
   -14.8544	   -14.2670	   -17.8757	   -10.0708	   -18.3792	    -9.9869	   -19.3863	    -8.0566	   -10.6583	   -13.7634	
   -14.2670	   -14.6027	   -17.4561	    -9.6512	   -19.4702	    -9.4833	   -21.9879	    -8.1406	   -11.0779	   -14.8544	
   -13.8474	   -15.0223	   -17.1204	    -9.3994	   -20.5612	    -9.2316	   -24.5895	    -8.3923	   -11.6653	   -16.1133	
   -13.5956	   -15.3580	   -16.7847	    -9.3155	   -21.4844	    -9.0637	   -26.7715	    -8.6441	   -12.3367	   -17.2882	
   -13.3438	   -15.6097	   -16.4490	    -9.1476	   -22.0718	    -8.9798	   -28.4500	    -8.8959	   -12.9242	   -18.3792	
   -13.1760	   -15.6937	   -16.1133	    -8.9798	   -22.0718	    -8.7280	   -29.4571	    -9.0637	   -13.2599	   -18.9667	
   -13.0081	   -15.4419	   -15.6937	    -8.6441	   -21.6522	    -8.3923	   -29.6249	    -8.9798	   -13.2599	   -19.0506	
   -12.8403	   -14.9384	   -15.2740	    -8.2245	   -20.8130	    -7.9727	   -29.0375	    -8.6441	   -12.9242	   -18.7149	
   -12.5885	   -14.2670	   -14.7705	    -7.6370	   -19.7220	    -7.3853	   -27.6947	    -8.2245	   -12.2528	   -17.7917	
   -12.5046	   -13.5117	   -14.3509	    -7.0496	   -18.6310	    -6.8817	   -25.8484	    -7.6370	   -11.4136	   -16.6168	
   -12.4207	   -12.7563	   -14.1830	    -6.4621	   -17.5400	    -6.2943	   -23.8342	    -7.0496	   -10.4904	   -15.1062	
   -12.5885	   -12.2528	   -14.3509	    -6.0425	   -16.7847	    -5.8746	   -21.7361	    -6.4621	    -9.6512	   -13.6795	
   -13.0081	   -11.9171	   -15.0223	    -5.7907	   -16.2811	    -5.7068	   -19.8898	    -6.1264	    -8.9798	   -12.4207	
   -13.5117	   -11.9171	   -16.1133	    -5.7907	   -16.1972	    -5.7068	   -18.5471	    -6.0425	    -8.5602	   -11.4975	
   -14.2670	   -12.1689	   -17.5400	    -6.0425	   -16.4490	    -5.9586	   -17.8757	    -6.2103	    -8.6441	   -11.0779	
   -15.0223	   -12.7563	   -19.1345	    -6.4621	   -16.9525	    -6.4621	   -17.8757	    -6.6299	    -9.0637	   -11.1618	
   -15.7776	   -13.4277	   -20.7291	    -7.0496	   -17.5400	    -7.0496	   -18.6310	    -7.2174	    -9.8190	   -11.6653	
   -16.3651	   -14.1830	   -22.0718	    -7.5531	   -18.1274	    -7.5531	   -19.9738	    -7.8049	   -10.7422	   -12.5885	
   -16.7007	   -14.8544	   -22.9950	    -7.9727	   -18.6310	    -8.0566	   -21.8201	    -8.3084	   -11.7493	   -13.6795	
   -16.7007	   -15.3580	   -23.4985	    -8.2245	   -18.9667	    -8.3923	   -23.9182	    -8.7280	   -12.6724	   -14.8544	
   -16.4490	   -15.6937	   -23.5825	    -8.3923	   -19.3863	    -8.5602	   -26.1841	    -8.9798	   -13.5117	   -16.1133	
   -15.9454	   -15.9454	   -23.4146	    -8.5602	   -19.8898	    -8.6441	   -28.6179	    -9.1476	   -14.2670	   -17.4561	
   -15.3580	   -16.1133	   -22.9950	    -8.7280	   -20.5612	    -8.7280	   -30.9677	    -9.3155	   -14.9384	   -18.7988	
   -14.7705	   -16.2811	   -22.4915	    -8.8959	   -21.4005	    -8.8959	   -33.1497	    -9.3994	   -15.4419	   -20.1416	
   -14.1830	   -16.3651	   -21.9879	    -9.1476	   -22.2397	    -9.0637	   -34.9121	    -9.3994	   -15.7776	   -21.4005	
   -13.5956	   -16.2811	   -21.4005	    -9.3994	   -22.9950	    -9.2316	   -36.0870	    -9.4833	   -15.9454	   -22.3236	
   -13.0081	   -16.0294	   -20.8130	    -9.5673	   -23.4985	    -9.3994	   -36.5067	    -9.4833	   -15.8615	   -22.7432	
   -12.4207	   -15.6097	   -20.2255	    -9.6512	   -23.6664	    -9.4833	   -35.9192	    -9.4833	   -15.5258	   -22.5754	
   -11.9171	   -15.0223	   -19.5541	    -9.5673	   -23.3307	    -9.4833	   -34.4925	    -9.3155	   -14.8544	   -21.7361	
   -11.4136	   -14.2670	   -18.8828	    -9.3155	   -22.4915	    -9.1476	   -32.1426	    -9.0637	   -13.8474	   -20.1416	
   -10.8261	   -13.3438	   -18.2953	    -8.8120	   -21.1487	    -8.6441	   -29.0375	    -8.5602	   -12.5885	   -18.1274	
   -10.1547	   -12.2528	   -17.6239	    -8.0566	   -19.3863	    -7.8049	   -25.4288	    -7.8049	   -11.0779	   -15.7776	
    -9.3994	   -10.9940	   -16.8686	    -7.0496	   -17.2882	    -6.7978	   -21.5683	    -6.7978	    -9.4833	   -13.2599	
    -8.4763	    -9.6512	   -16.1133	    -5.7907	   -15.0223	    -5.3711	   -17.7917	    -5.6229	    -7.8888	   -10.9100	
    -7.3013	    -8.3084	   -15.3580	    -4.2801	   -12.7563	    -3.8605	   -14.2670	    -4.3640	    -6.3782	    -8.8120	
    -5.8746	    -7.0496	   -14.5187	    -2.6016	   -10.6583	    -2.0981	   -11.4136	    -3.1052	    -5.1193	    -7.0496	
    -4.3640	    -5.8746	   -13.7634	    -0.8392	    -9.0637	    -0.3357	    -9.3155	    -1.9302	    -4.1962	    -5.7907	
    -2.7695	    -4.8676	   -13.0081	     0.8392	    -7.9727	     1.4267	    -8.1406	    -1.0071	    -3.6087	    -5.1193	
    -1.2589	    -4.1122	   -12.4207	     2.4338	    -7.5531	     3.0212	    -7.9727	    -0.3357	    -3.5248	    -5.0354	
     0.0839	    -3.6087	   -11.8332	     3.6926	    -7.7209	     4.1962	    -8.7280	    -0.0839	    -3.8605	    -5.6229	
     1.1749	    -3.4409	   -11.4975	     4.6158	    -8.3923	     5.0354	   -10.3226	    -0.2518	    -4.6997	    -6.7978	
     1.8463	    -3.6087	   -11.2457	     5.0354	    -9.3994	     5.4550	   -12.5046	    -0.8392	    -5.8746	    -8.5602	
     2.1820	    -4.0283	   -11.2457	     5.1193	   -10.5743	     5.3711	   -15.0223	    -1.7624	    -7.4692	   -10.6583	
     2.0142	    -4.7836	   -11.4975	     4.7836	   -11.8332	     4.8676	   -17.7078	    -3.0212	    -9.2316	   -13.0920	
     1.5945	    -5.7068	   -11.9171	     4.1122	   -13.0920	     4.0283	   -20.3094	    -4.4479	   -11.0779	   -15.4419	
     0.9232	    -6.5460	   -12.3367	     3.2730	   -14.1830	     3.1052	   -22.4915	    -5.9586	   -12.8403	   -17.7078	
     0.1678	    -7.3013	   -12.6724	     2.3499	   -15.1062	     2.0981	   -24.0860	    -7.3013	   -14.3509	   -19.3863	
    -0.4196	    -7.7209	   -12.8403	     1.6785	   -15.6097	     1.3428	   -24.8413	    -8.3923	   -15.3580	   -20.4773	
    -0.7553	    -7.6370	   -12.5046	     1.1749	   -15.7776	     0.8392	   -24.7574	    -8.9798	   -15.7776	   -20.6451	
    -0.5875	    -7.0496	   -11.8332	     1.0910	   -15.5258	     0.7553	   -23.7503	    -9.0637	   -15.6097	   -19.9738	
    -0.1678	    -5.9586	   -10.6583	     1.2589	   -14.8544	     0.9232	   -21.9040	    -8.6441	   -14.8544	   -18.5471	
     0.6714	    -4.4479	    -9.1476	     1.6785	   -13.8474	     1.5106	   -19.5541	    -7.8049	   -13.6795	   -16.5329	
     1.7624	    -2.6855	    -7.4692	     2.3499	   -12.5885	     2.2659	   -16.9525	    -6.7139	   -12.2528	   -14.2670	
     2.8534	    -0.7553	    -5.7907	     3.1052	   -11.2457	     3.0212	   -14.6027	    -5.5389	   -10.6583	   -12.0010	
     3.9444	     1.0071	    -4.1962	     3.7766	   -10.0708	     3.8605	   -12.6724	    -4.2801	    -9.1476	    -9.9869	
     4.7836	     2.4338	    -3.0212	     4.1962	    -9.3155	     4.3640	   -11.4975	    -3.3569	    -7.9727	    -8.4763	
     5.2872	     3.2730	    -2.4338	     4.3640	    -9.0637	     4.6158	   -11.4136	    -2.6855	    -7.2174	    -7.5531	
     5.4550	     3.4409	    -2.6016	     4.1122	    -9.5673	     4.4479	   -12.5046	    -2.5177	    -7.0496	    -7.3853	
     5.1193	     2.7695	    -3.6926	     3.4409	   -10.9100	     3.8605	   -14.6866	    -2.8534	    -7.3853	    -7.9727	
     4.4479	     1.5106	    -5.5389	     2.2659	   -12.9242	     2.6855	   -17.7917	    -3.6926	    -8.3923	    -9.2316	
     3.5248	    -0.2518	    -7.9727	     0.8392	   -15.6097	     1.2589	   -21.4844	    -4.8676	    -9.7351	   -10.9940	
     2.5177	    -2.0981	   -10.5743	    -0.7553	   -18.4631	    -0.3357	   -25.3448	    -6.2943	   -11.4136	   -13.0920	
     1.5945	    -3.8605	   -13.1760	    -2.3499	   -21.4005	    -1.9302	   -29.0375	    -7.7209	   -13.0920	   -15.1901	
     0.8392	    -5.3711	   -15.4419	    -3.6926	   -24.0021	    -3.4409	   -32.1426	    -8.8959	   -14.6027	   -17.0364	
     0.4196	    -6.2943	   -17.1204	    -4.7836	   -25.8484	    -4.5319	   -34.4925	    -9.8190	   -15.7776	   -18.4631	
     0.3357	    -6.6299	   -18.0435	    -5.4550	   -26.9394	    -5.2032	   -35.7513	   -10.3226	   -16.5329	   -19.3024	
     0.5875	    -6.2943	   -18.1274	    -5.6229	   -27.1072	    -5.4550	   -35.7513	   -10.3226	   -16.6168	   -19.3024	
     1.3428	    -5.2032	   -17.3721	    -5.2032	   -26.1841	    -5.1193	   -34.4925	    -9.7351	   -16.1133	   -18.5471	
     2.5177	    -3.6087	   -15.9454	    -4.3640	   -24.4217	    -4.2801	   -31.9748	    -8.5602	   -14.8544	   -16.7847	
     4.0283	    -1.4267	   -13.8474	    -3.1052	   -21.8201	    -3.0212	   -28.2822	    -6.9656	   -13.0081	   -14.3509	
     5.7907	     1.0910	   -11.4136	    -1.5106	   -18.7149	    -1.4267	   -23.6664	    -5.0354	   -10.6583	   -11.2457	
     7.7209	     3.6926	    -8.8120	     0.2518	   -15.2740	     0.3357	   -18.6310	    -3.0212	    -8.0566	    -7.8049	
     9.5673	     6.1264	    -6.2943	     1.9302	   -11.6653	     2.0142	   -13.5117	    -1.1749	    -5.3711	    -4.3640	
    11.0779	     8.1406	    -4.1962	     3.3569	    -8.3084	     3.5248	    -8.7280	     0.4196	    -3.0212	    -1.2589	
    12.1689	     9.6512	    -2.5177	     4.5319	    -5.4550	     4.7836	    -4.7836	     1.5106	    -1.0910	     1.3428	
    12.7563	    10.3226	    -1.3428	     5.2872	    -3.2730	     5.5389	    -1.8463	     2.0981	     0.1678	     3.0212	
    12.8403	    10.3226	    -0.8392	     5.6229	    -2.0981	     5.9586	    -0.2518	     2.1820	     0.6714	     3.6087	
    12.3367	     9.5673	    -1.0071	     5.6229	    -1.8463	     5.9586	    -0.1678	     1.6785	     0.5035	     3.1052	
    11.4975	     8.2245	    -1.5945	     5.2032	    -2.4338	     5.6229	    -1.3428	     0.8392	    -0.3357	     1.5945	
    10.4904	     6.5460	    -2.5177	     4.6158	    -3.6926	     5.0354	    -3.6926	    -0.3357	    -1.5945	    -0.5875	
     9.3994	     4.7836	    -3.5248	     4.0283	    -5.3711	     4.4479	    -6.7139	    -1.5106	    -3.0212	    -3.2730	
     8.3084	     3.1891	    -4.5319	     3.3569	    -7.0496	     3.7766	    -9.9869	    -2.6855	    -4.6158	    -5.9586	
     7.3853	     1.6785	    -5.2032	     2.8534	    -8.6441	     3.1052	   -13.2599	    -3.7766	    -6.0425	    -8.4763	
     6.6299	     0.5875	    -5.7907	     2.4338	   -10.1547	     2.6016	   -16.2811	    -4.6158	    -7.3013	   -10.4065	
     5.9586	    -0.2518	    -6.0425	     2.0981	   -11.3297	     2.0981	   -18.8828	    -5.2872	    -8.3923	   -11.8332	
     5.3711	    -0.8392	    -6.1264	     1.8463	   -12.2528	     1.7624	   -20.8130	    -5.7068	    -9.1476	   -12.5885	
     4.8676	    -0.9232	    -6.0425	     1.7624	   -12.8403	     1.5106	   -21.9879	    -5.8746	    -9.4833	   -12.7563	
     4.5319	    -0.7553	    -5.6229	     1.8463	   -13.0920	     1.4267	   -22.4075	    -5.7068	    -9.3994	   -12.3367	
     4.4479	    -0.1678	    -5.1193	     2.0981	   -12.9242	     1.6785	   -21.9040	    -5.2032	    -8.8959	   -11.4136	
     4.4479	     0.5875	    -4.4479	     2.6016	   -12.4207	     2.1820	   -20.6451	    -4.3640	    -7.9727	   -10.0708	
     4.6997	     1.5945	    -3.6926	     3.3569	   -11.4975	     2.9373	   -18.6310	    -3.1891	    -6.6299	    -8.3084	
     5.1193	     2.6855	    -3.0212	     4.2801	   -10.3226	     3.8605	   -16.1972	    -1.7624	    -5.0354	    -6.3782	
     5.7068	     3.6926	    -2.5177	     5.2872	    -9.0637	     5.0354	   -13.5956	    -0.1678	    -3.2730	    -4.3640	
     6.2943	     4.6158	    -2.1820	     6.3782	    -7.8049	     6.2103	   -10.9940	     1.4267	    -1.5106	    -2.5177	
     6.7978	     5.2872	    -2.1820	     7.3013	    -6.7139	     7.2174	    -8.8120	     2.7695	     0.0000	    -1.1749	
     7.2174	     5.7068	    -2.5177	     7.8888	    -5.9586	     7.9727	    -7.3853	     3.7766	     1.0910	    -0.2518	
     7.3013	     5.7068	    -3.1891	     8.1406	    -5.6229	     8.3923	    -6.7139	     4.4479	     1.6785	     0.0000	
     7.2174	     5.3711	    -4.1122	     8.1406	    -5.7907	     8.4763	    -6.9656	     4.6158	     1.7624	    -0.3357	
     6.8817	     4.6997	    -5.1193	     7.8049	    -6.3782	     8.3084	    -8.1406	     4.4479	     1.3428	    -1.1749	
     6.4621	     3.8605	    -6.2103	     7.3013	    -7.3013	     7.9727	    -9.9869	     3.9444	     0.6714	    -2.3499	
     5.8746	     2.8534	    -7.2174	     6.7139	    -8.4763	     7.3853	   -12.4207	     3.2730	    -0.2518	    -3.7766	
     5.2872	     1.8463	    -8.0566	     6.0425	    -9.6512	     6.7139	   -14.9384	     2.6016	    -1.2589	    -5.2872	
     4.6158	     0.8392	    -8.6441	     5.2872	   -10.8261	     6.0425	   -17.5400	     1.9302	    -2.2659	    -6.7978	
     3.9444	    -0.0839	    -9.0637	     4.5319	   -11.9171	     5.2032	   -19.8059	     1.1749	    -3.1891	    -8.0566	
     3.2730	    -1.0071	    -9.3155	     3.6926	   -12.8403	     4.3640	   -21.5683	     0.5035	    -3.9444	    -9.2316	
     2.6016	    -1.7624	    -9.3994	     2.8534	   -13.5117	     3.4409	   -22.7432	    -0.0839	    -4.6158	   -10.0708	
     1.8463	    -2.3499	    -9.3155	     2.0142	   -14.0152	     2.5177	   -23.1628	    -0.5875	    -5.0354	   -10.6583	
     1.1749	    -2.6855	    -9.1476	     1.1749	   -14.3509	     1.6785	   -22.9950	    -1.0910	    -5.2872	   -10.9100	
     0.5875	    -2.9373	    -8.8959	     0.4196	   -14.4348	     0.8392	   -22.0718	    -1.4267	    -5.3711	   -10.8261	
     0.0000	    -2.9373	    -8.6441	    -0.2518	   -14.2670	     0.0839	   -20.7291	    -1.6785	    -5.2872	   -10.4904	
    -0.4196	    -2.6855	    -8.3084	    -0.7553	   -14.0152	    -0.5035	   -18.9667	    -1.8463	    -5.0354	    -9.9869	
    -0.6714	    -2.2659	    -7.9727	    -1.0910	   -13.5117	    -0.8392	   -16.9525	    -2.0142	    -4.7836	    -9.3994	
    -0.6714	    -1.5945	    -7.5531	    -1.1749	   -12.8403	    -1.0071	   -14.9384	    -2.0142	    -4.4479	    -8.6441	
    -0.4196	    -0.6714	    -6.8817	    -1.0910	   -12.1689	    -0.9232	   -13.0081	    -1.9302	    -4.0283	    -8.0566	
     0.0839	     0.3357	    -6.1264	    -0.6714	   -11.4136	    -0.5875	   -11.4975	    -1.8463	    -3.6926	    -7.5531	
     0.9232	     1.3428	    -5.2872	    -0.1678	   -10.7422	     0.0000	   -10.5743	    -1.6785	    -3.5248	    -7.3853	
     1.8463	     2.3499	    -4.6158	     0.4196	   -10.3226	     0.5875	   -10.3226	    -1.5945	    -3.5248	    -7.5531	
     2.8534	     3.1052	    -4.0283	     1.0910	   -10.1547	     1.2589	   -10.8261	    -1.5106	    -3.7766	    -8.1406	
     4.0283	     3.6926	    -3.7766	     1.7624	   -10.1547	     1.9302	   -11.9171	    -1.4267	    -4.1122	    -9.0637	
     5.2032	     4.1962	    -3.6087	     2.4338	   -10.2386	     2.6855	   -13.3438	    -1.3428	    -4.6158	   -10.0708	
     6.5460	     4.5319	    -3.6087	     3.2730	   -10.3226	     3.4409	   -15.0223	    -1.2589	    -5.0354	   -11.1618	
     7.8049	     4.9515	    -3.6926	     4.1122	   -10.2386	     4.2801	   -16.6168	    -1.0071	    -5.3711	   -12.0850	
     9.0637	     5.2872	    -3.7766	     4.9515	   -10.1547	     5.0354	   -17.9596	    -0.6714	    -5.6229	   -12.8403	
    10.2386	     5.5389	    -3.8605	     5.7068	    -9.8190	     5.7068	   -18.9667	    -0.3357	    -5.7068	   -13.4277	
    11.1618	     5.8746	    -3.9444	     6.2103	    -9.3155	     6.1264	   -19.4702	     0.0000	    -5.6229	   -13.7634	
    11.8332	     6.1264	    -4.0283	     6.5460	    -8.6441	     6.4621	   -19.3863	     0.3357	    -5.5389	   -13.8474	
    12.1689	     6.4621	    -4.0283	     6.6299	    -7.7209	     6.4621	   -18.7988	     0.6714	    -5.2872	   -13.8474	
    12.3367	     6.7139	    -3.9444	     6.6299	    -6.6299	     6.4621	   -17.4561	     1.0071	    -4.8676	   -13.5956	
    12.2528	     7.1335	    -3.7766	     6.4621	    -5.2872	     6.2943	   -15.6097	     1.2589	    -4.3640	   -13.2599	
    11.8332	     7.4692	    -3.4409	     6.2103	    -3.8605	     6.1264	   -13.2599	     1.5945	    -3.6926	   -12.8403	
    11.1618	     7.6370	    -3.2730	     5.9586	    -2.4338	     5.8746	   -10.5743	     1.9302	    -3.1052	   -12.4207	
    10.2386	     7.7209	    -3.1052	     5.5389	    -1.1749	     5.5389	    -7.8888	     2.1820	    -2.6016	   -12.1689	
     9.1476	     7.5531	    -3.0212	     5.1193	    -0.0839	     5.1193	    -5.4550	     2.2659	    -2.1820	   -12.1689	
     7.9727	     7.2174	    -3.0212	     4.7836	     0.5875	     4.7836	    -3.4409	     2.3499	    -2.0142	   -12.2528	
     6.8817	     6.7978	    -3.1052	     4.4479	     1.0071	     4.5319	    -2.0142	     2.3499	    -2.0142	   -12.5046	
     6.0425	     6.3782	    -3.0212	     4.4479	     1.0910	     4.4479	    -1.1749	     2.4338	    -2.0981	   -12.7563	
     5.7068	     5.9586	    -2.7695	     4.6997	     0.8392	     4.7836	    -0.7553	     2.6855	    -2.2659	   -13.0081	
     5.9586	     5.7907	    -2.3499	     5.4550	     0.4196	     5.3711	    -0.8392	     3.1052	    -2.3499	   -13.3438	
     6.7139	     5.7068	    -1.6785	     6.4621	    -0.1678	     6.3782	    -1.1749	     3.7766	    -2.3499	   -13.6795	
     7.8888	     5.7907	    -1.0071	     7.7209	    -0.9232	     7.6370	    -1.8463	     4.6158	    -2.2659	   -14.0152	
     9.3994	     5.8746	    -0.3357	     9.1476	    -1.7624	     8.9798	    -2.6016	     5.4550	    -2.0981	   -14.5187	
    10.9940	     6.0425	     0.2518	    10.4904	    -2.6016	    10.3226	    -3.6087	     6.3782	    -2.0142	   -15.0223	
    12.4207	     6.2103	     0.6714	    11.6653	    -3.5248	    11.4975	    -4.7836	     7.1335	    -2.0142	   -15.4419	
    13.5956	     6.2943	     0.8392	    12.5046	    -4.3640	    12.3367	    -6.1264	     7.6370	    -2.1820	   -15.9454	
    14.2670	     6.2943	     0.7553	    13.0081	    -5.2872	    12.8403	    -7.6370	     7.8888	    -2.5177	   -16.2811	
    14.6027	     6.2103	     0.5035	    13.0920	    -6.2943	    13.0081	    -9.0637	     7.8049	    -2.9373	   -16.3651	
    14.6027	     6.2103	     0.1678	    13.0081	    -7.1335	    12.9242	   -10.2386	     7.7209	    -3.2730	   -16.1972	
    14.4348	     6.2943	    -0.0839	    12.9242	    -7.7209	    12.8403	   -10.9100	     7.5531	    -3.3569	   -15.6097	
    14.2670	     6.7139	    -0.0839	    13.0920	    -8.0566	    13.0081	   -10.9100	     7.7209	    -3.1052	   -14.4348	
    14.4348	     7.6370	     0.2518	    13.6795	    -7.8888	    13.5956	    -9.9869	     8.2245	    -2.3499	   -12.6724	
    14.9384	     9.1476	     1.0910	    14.6866	    -7.1335	    14.6027	    -8.2245	     9.2316	    -1.0071	   -10.2386	
    15.9454	    10.9940	     2.2659	    16.2811	    -5.8746	    16.1133	    -5.7068	    10.5743	     0.7553	    -7.3853	
    17.2043	    13.0920	     3.6926	    18.1274	    -4.1962	    17.9596	    -2.7695	    12.2528	     2.8534	    -4.4479	
    18.6310	    15.0223	     5.1193	    20.0577	    -2.3499	    19.8898	     0.1678	    13.9313	     4.8676	    -1.6785	
    19.8059	    16.5329	     6.2943	    21.8201	    -0.7553	    21.5683	     2.6016	    15.3580	     6.6299	     0.5875	
    20.6451	    17.4561	     6.9656	    23.2468	     0.4196	    22.9111	     4.1962	    16.4490	     7.8888	     2.0142	
    21.0648	    17.7078	     7.1335	    24.0860	     0.9232	    23.6664	     4.7836	    16.9525	     8.3923	     2.5177	
    21.1487	    17.2882	     6.8817	    24.4217	     0.7553	    24.0021	     4.1122	    16.9525	     8.3084	     2.0142	
    20.8969	    16.4490	     6.2103	    24.2538	     0.0000	    23.8342	     2.4338	    16.5329	     7.6370	     0.7553	
    20.4773	    15.2740	     5.2032	    23.8342	    -1.1749	    23.4146	    -0.0839	    15.6937	     6.5460	    -1.2589	
    19.9738	    14.0152	     4.1122	    23.0789	    -2.6855	    22.6593	    -3.1891	    14.6027	     5.0354	    -3.6926	
    19.3863	    12.6724	     2.8534	    22.2397	    -4.2801	    21.6522	    -6.7139	    13.3438	     3.4409	    -6.4621	
    18.7988	    11.3297	     1.5106	    21.0648	    -6.0425	    20.5612	   -10.1547	    12.0010	     1.6785	    -9.2316	
    18.1274	    10.1547	     0.1678	    19.8059	    -7.7209	    19.2184	   -13.4277	    10.5743	    -0.0839	   -12.0010	
    17.2882	     8.9798	    -1.0910	    18.3792	    -9.2316	    17.7917	   -16.2811	     9.0637	    -1.7624	   -14.3509	
    16.4490	     8.0566	    -2.2659	    16.8686	   -10.4065	    16.2811	   -18.4631	     7.6370	    -3.2730	   -16.2811	
    15.5258	     7.2174	    -3.1891	    15.4419	   -11.2457	    14.8544	   -19.6381	     6.3782	    -4.4479	   -17.5400	
    14.7705	     6.7978	    -3.6926	    14.2670	   -11.4136	    13.6795	   -19.8059	     5.4550	    -5.1193	   -17.9596	
    14.1830	     6.8817	    -3.6926	    13.4277	   -10.9940	    12.9242	   -18.7988	     5.0354	    -5.0354	   -17.4561	
    14.0991	     7.5531	    -3.1052	    13.1760	    -9.9030	    12.7563	   -16.7007	     5.1193	    -4.2801	   -15.9454	
    14.4348	     8.8120	    -1.9302	    13.4277	    -8.2245	    13.0920	   -13.6795	     5.7907	    -2.8534	   -13.6795	
    15.2740	    10.4904	    -0.1678	    14.2670	    -6.3782	    13.9313	    -9.9869	     6.9656	    -0.8392	   -10.9100	
    16.4490	    12.5046	     1.7624	    15.3580	    -4.4479	    15.1062	    -6.2103	     8.3923	     1.5106	    -7.9727	
    17.7917	    14.4348	     3.7766	    16.7007	    -2.6855	    16.4490	    -2.6855	     9.9869	     3.8605	    -5.2032	
    19.1345	    16.1133	     5.5389	    17.9596	    -1.3428	    17.7917	     0.0839	    11.4975	     5.9586	    -3.0212	
    20.3934	    17.4561	     6.7978	    19.0506	    -0.4196	    18.7988	     1.7624	    12.8403	     7.6370	    -1.5945	
    21.4005	    18.2114	     7.5531	    19.7220	     0.0839	    19.5541	     2.1820	    13.7634	     8.7280	    -1.0071	
    22.0718	    18.3792	     7.7209	    20.1416	     0.0000	    19.8898	     1.4267	    14.2670	     9.1476	    -1.0910	
    22.3236	    17.9596	     7.3853	    20.0577	    -0.5035	    19.8059	    -0.4196	    14.2670	     8.9798	    -1.8463	
    22.3236	    17.1204	     6.6299	    19.6381	    -1.4267	    19.3024	    -3.0212	    13.8474	     8.2245	    -2.9373	
    21.9879	    15.8615	     5.6229	    18.7988	    -2.5177	    18.4631	    -6.0425	    12.9242	     7.1335	    -4.1962	
    21.4844	    14.3509	     4.3640	    17.7917	    -3.6926	    17.3721	    -9.1476	    11.8332	     5.7068	    -5.4550	
    20.7291	    12.8403	     3.1891	    16.5329	    -4.6997	    16.1133	   -12.0850	    10.5743	     4.1962	    -6.7978	
    19.8898	    11.2457	     1.9302	    15.2740	    -5.5389	    14.7705	   -14.4348	     9.2316	     2.6855	    -7.9727	
    18.9667	     9.9030	     0.8392	    13.9313	    -6.1264	    13.3438	   -16.1133	     8.0566	     1.2589	    -9.0637	
    18.1274	     8.6441	    -0.1678	    12.5885	    -6.2943	    12.0010	   -16.8686	     6.8817	     0.1678	    -9.9030	
    17.1204	     7.7209	    -0.9232	    11.3297	    -6.1264	    10.7422	   -16.7847	     5.8746	    -0.7553	   -10.4904	
    16.1972	     6.9656	    -1.5106	     9.9869	    -5.5389	     9.4833	   -15.6937	     4.9515	    -1.4267	   -10.7422	
    15.2740	     6.3782	    -1.9302	     8.8120	    -4.6997	     8.3084	   -13.8474	     4.1122	    -1.8463	   -10.6583	
    14.3509	     6.2103	    -2.1820	     7.6370	    -3.5248	     7.2174	   -11.3297	     3.3569	    -2.0142	   -10.2386	
    13.6795	     6.3782	    -2.0981	     6.7978	    -2.1820	     6.4621	    -8.3084	     2.8534	    -1.8463	    -9.3994	
    13.2599	     6.9656	    -1.6785	     6.3782	    -0.7553	     6.0425	    -4.9515	     2.6016	    -1.4267	    -8.3084	
    13.2599	     7.9727	    -0.7553	     6.3782	     0.5875	     6.1264	    -1.5945	     2.6855	    -0.6714	    -6.7978	
    13.6795	     9.3994	     0.5035	     6.8817	     1.7624	     6.7139	     1.5945	     3.2730	     0.4196	    -5.0354	
    14.4348	    10.9940	     2.1820	     7.8888	     2.6016	     7.7209	     4.1962	     4.1962	     1.6785	    -3.2730	
    15.5258	    12.6724	     4.0283	     9.1476	     3.1052	     9.0637	     6.0425	     5.3711	     3.0212	    -1.5945	
    16.7847	    14.1830	     5.9586	    10.6583	     3.1891	    10.4904	     6.8817	     6.5460	     4.2801	    -0.2518	
    18.1274	    15.4419	     7.7209	    12.0850	     2.8534	    11.9171	     6.7139	     7.7209	     5.2032	     0.5875	
    19.2184	    16.2811	     9.1476	    13.2599	     2.2659	    13.0920	     5.5389	     8.6441	     5.7068	     0.8392	
    20.1416	    16.7007	    10.1547	    14.0152	     1.5106	    13.8474	     3.5248	     9.1476	     5.7907	     0.4196	
    20.6451	    16.7847	    10.6583	    14.4348	     0.6714	    14.1830	     1.0071	     9.2316	     5.2872	    -0.5875	
    20.8130	    16.4490	    10.7422	    14.3509	    -0.2518	    14.1830	    -1.7624	     8.9798	     4.5319	    -2.0142	
    20.8130	    15.8615	    10.3226	    14.0152	    -1.0910	    13.7634	    -4.5319	     8.4763	     3.5248	    -3.6926	
    20.5612	    15.1901	     9.6512	    13.5117	    -1.7624	    13.2599	    -6.9656	     7.8888	     2.6016	    -5.2872	
    20.2255	    14.4348	     8.8120	    13.0081	    -2.3499	    12.6724	    -8.8120	     7.3013	     1.6785	    -6.6299	
    19.8059	    13.7634	     7.8049	    12.4207	    -2.6016	    12.0850	    -9.9869	     6.7139	     1.0071	    -7.5531	
    19.2184	    13.1760	     6.8817	    11.8332	    -2.7695	    11.4136	   -10.3226	     6.2943	     0.5875	    -8.1406	
    18.3792	    12.5885	     6.1264	    11.3297	    -2.6855	    10.8261	    -9.9030	     5.9586	     0.4196	    -8.2245	
    17.4561	    12.0850	     5.4550	    10.8261	    -2.3499	    10.3226	    -8.8120	     5.7068	     0.4196	    -7.8888	
    16.4490	    11.6653	     4.9515	    10.4065	    -1.8463	     9.8190	    -7.2174	     5.6229	     0.6714	    -7.1335	
    15.3580	    11.2457	     4.6997	     9.9869	    -1.2589	     9.3994	    -5.2872	     5.5389	     1.0910	    -6.2103	
    14.2670	    10.9940	     4.4479	     9.7351	    -0.7553	     9.1476	    -3.2730	     5.6229	     1.5945	    -5.1193	
    13.3438	    10.8261	     4.3640	     9.5673	    -0.1678	     8.9798	    -1.2589	     5.7068	     2.1820	    -4.1122	
    12.6724	    10.8261	     4.3640	     9.4833	     0.2518	     8.9798	     0.5035	     5.9586	     2.6855	    -3.1052	
    12.4207	    11.0779	     4.4479	     9.6512	     0.7553	     9.1476	     2.0142	     6.2943	     3.2730	    -2.3499	
    12.5885	    11.5814	     4.8676	     9.9869	     1.1749	     9.4833	     3.0212	     6.8817	     3.9444	    -1.8463	
    13.2599	    12.4207	     5.4550	    10.5743	     1.8463	    10.2386	     3.7766	     7.5531	     4.5319	    -1.5106	
    14.4348	    13.5117	     6.2943	    11.4975	     2.5177	    11.0779	     4.0283	     8.4763	     5.1193	    -1.5945	
    15.9454	    14.7705	     7.3013	    12.5046	     3.1891	    12.1689	     3.8605	     9.3155	     5.5389	    -2.0981	
    17.4561	    16.0294	     8.3923	    13.4277	     3.8605	    13.0920	     3.2730	    10.1547	     5.7907	    -3.0212	
    18.9667	    17.0364	     9.3155	    14.1830	     4.3640	    13.9313	     2.1820	    10.7422	     5.7068	    -4.2801	
    20.0577	    17.7917	    10.1547	    14.6027	     4.6158	    14.3509	     0.6714	    11.0779	     5.3711	    -5.7907	
    20.8130	    18.0435	    10.6583	    14.6027	     4.5319	    14.3509	    -1.1749	    10.9940	     4.6997	    -7.3013	
    21.1487	    18.0435	    10.9100	    14.3509	     4.1962	    14.0991	    -3.2730	    10.6583	     3.9444	    -8.5602	
    20.9808	    17.5400	    10.8261	    13.7634	     3.6087	    13.5117	    -5.2872	    10.0708	     3.0212	    -9.4833	
    20.5612	    16.8686	    10.4904	    12.9242	     2.9373	    12.7563	    -7.1335	     9.3155	     2.0981	    -9.9030	
    19.8059	    15.9454	     9.9869	    12.0010	     2.2659	    11.8332	    -8.5602	     8.5602	     1.3428	    -9.9030	
    18.7988	    14.7705	     9.1476	    10.9100	     1.6785	    10.8261	    -9.5673	     7.7209	     0.6714	    -9.7351	
    17.5400	    13.5117	     8.0566	     9.6512	     1.0910	     9.7351	    -9.9030	     6.7978	     0.0000	    -9.3155	
    16.0294	    12.1689	     6.7978	     8.4763	     0.5035	     8.5602	    -9.7351	     5.9586	    -0.5035	    -8.8959	
    14.5187	    10.8261	     5.4550	     7.2174	     0.0839	     7.3853	    -8.9798	     5.0354	    -0.9232	    -8.4763	
    13.0920	     9.4833	     4.0283	     6.1264	    -0.3357	     6.2943	    -7.8049	     4.1962	    -1.2589	    -8.0566	
    11.7493	     8.3923	     2.6016	     5.1193	    -0.7553	     5.3711	    -6.4621	     3.3569	    -1.5945	    -7.7209	
    10.7422	     7.3853	     1.2589	     4.3640	    -1.2589	     4.5319	    -5.0354	     2.6016	    -1.8463	    -7.4692	
     9.9030	     6.5460	     0.0839	     3.7766	    -1.9302	     3.8605	    -3.8605	     1.9302	    -2.1820	    -7.3853	
     9.3155	     5.7907	    -1.0071	     3.2730	    -2.9373	     3.2730	    -3.3569	     1.0910	    -2.6855	    -7.6370	
[Epoch Header]
[Trial Type]	13
[Accept]	1
[Correct]	0
[RT]	 0.000
[Resp]	0
[Epoch Data]
    -5.3711	    -5.6229	    -8.0566	   -11.2457	    -7.3013	   -10.9100	    -9.0637	    -7.3853	    -8.3084	    -6.7978	
    -7.1335	    -6.8817	    -8.9798	   -11.6653	    -8.0566	   -11.3297	    -9.9030	    -7.4692	    -8.3923	    -6.7139	
    -8.8120	    -8.1406	    -9.9869	   -12.1689	    -9.0637	   -11.8332	   -11.5814	    -7.7209	    -8.8959	    -7.3013	
   -10.2386	    -9.4833	   -10.9940	   -12.6724	   -10.3226	   -12.3367	   -13.9313	    -8.2245	    -9.6512	    -8.3923	
   -11.4136	   -10.7422	   -11.9171	   -13.0081	   -11.7493	   -12.7563	   -16.8686	    -8.8959	   -10.5743	   -10.0708	
   -12.3367	   -11.9171	   -12.6724	   -13.2599	   -13.1760	   -13.0081	   -19.9738	    -9.6512	   -11.6653	   -12.0850	
   -12.9242	   -12.9242	   -13.2599	   -13.4277	   -14.4348	   -13.1760	   -22.9111	   -10.4904	   -12.5885	   -14.3509	
   -13.2599	   -13.8474	   -13.6795	   -13.4277	   -15.6097	   -13.2599	   -25.5966	   -11.3297	   -13.5117	   -16.5329	
   -13.5117	   -14.7705	   -14.0991	   -13.5117	   -16.6168	   -13.4277	   -27.8625	   -12.1689	   -14.3509	   -18.5471	
   -13.7634	   -15.6937	   -14.6866	   -13.6795	   -17.5400	   -13.6795	   -29.5410	   -13.0081	   -15.0223	   -20.3094	
   -14.0152	   -16.7007	   -15.4419	   -14.0152	   -18.4631	   -14.0991	   -30.5481	   -13.7634	   -15.6097	   -21.5683	
   -14.4348	   -17.7078	   -16.3651	   -14.5187	   -19.2184	   -14.6027	   -30.8838	   -14.3509	   -16.0294	   -22.2397	
   -14.8544	   -18.6310	   -17.2882	   -15.1062	   -19.8059	   -15.1901	   -30.3802	   -14.7705	   -16.1972	   -22.3236	
   -15.4419	   -19.2184	   -18.2114	   -15.6937	   -19.8898	   -15.7776	   -29.0375	   -15.0223	   -16.0294	   -21.6522	
   -15.9454	   -19.6381	   -18.9667	   -16.1972	   -19.6381	   -16.1972	   -27.0233	   -15.0223	   -15.5258	   -20.3934	
   -16.5329	   -19.7220	   -19.4702	   -16.6168	   -18.9667	   -16.5329	   -24.5895	   -14.8544	   -14.8544	   -18.6310	
   -17.1204	   -19.5541	   -19.8059	   -16.8686	   -17.8757	   -16.7007	   -21.9879	   -14.4348	   -13.9313	   -16.5329	
   -17.6239	   -19.2184	   -19.8898	   -17.0364	   -16.7847	   -16.7847	   -19.3863	   -13.9313	   -13.0081	   -14.2670	
   -17.9596	   -18.7149	   -19.7220	   -17.0364	   -15.6097	   -16.7847	   -17.2043	   -13.2599	   -11.9171	   -12.0850	
   -18.1274	   -18.0435	   -19.3024	   -16.8686	   -14.6027	   -16.6168	   -15.5258	   -12.5885	   -10.9940	   -10.0708	
   -18.0435	   -17.2882	   -18.7149	   -16.6168	   -14.0152	   -16.2811	   -14.5187	   -11.8332	   -10.1547	    -8.5602	
   -17.7078	   -16.4490	   -17.7917	   -16.1133	   -13.8474	   -15.8615	   -14.1830	   -11.1618	    -9.4833	    -7.5531	
   -17.1204	   -15.6937	   -16.7847	   -15.5258	   -14.0991	   -15.3580	   -14.6027	   -10.4065	    -9.0637	    -7.0496	
   -16.4490	   -14.9384	   -15.6097	   -14.9384	   -14.7705	   -14.7705	   -15.6097	    -9.9030	    -8.8120	    -7.1335	
   -15.5258	   -14.3509	   -14.4348	   -14.2670	   -15.6937	   -14.1830	   -17.0364	    -9.3994	    -8.8120	    -7.7209	
   -14.6027	   -13.8474	   -13.0920	   -13.5956	   -16.6168	   -13.5956	   -18.7149	    -9.0637	    -9.0637	    -8.6441	
   -13.5117	   -13.3438	   -11.6653	   -12.9242	   -17.2882	   -13.0081	   -20.4773	    -8.7280	    -9.3994	    -9.8190	
   -12.3367	   -12.8403	   -10.1547	   -12.0850	   -17.4561	   -12.3367	   -21.9879	    -8.4763	    -9.6512	   -10.9940	
   -10.9940	   -12.2528	    -8.6441	   -11.2457	   -17.2043	   -11.5814	   -23.1628	    -8.1406	    -9.8190	   -11.9171	
    -9.6512	   -11.4975	    -7.1335	   -10.4065	   -16.6168	   -10.7422	   -23.7503	    -7.8049	    -9.9030	   -12.5885	
    -8.3084	   -10.7422	    -5.9586	    -9.5673	   -15.7776	    -9.9869	   -23.8342	    -7.3853	    -9.7351	   -12.9242	
    -7.1335	    -9.9030	    -5.0354	    -8.8959	   -14.7705	    -9.3994	   -23.3307	    -7.0496	    -9.4833	   -12.8403	
    -6.2103	    -9.0637	    -4.4479	    -8.3923	   -13.8474	    -8.8959	   -22.3236	    -6.7139	    -9.0637	   -12.4207	
    -5.5389	    -8.2245	    -4.1122	    -8.1406	   -12.9242	    -8.6441	   -20.8130	    -6.4621	    -8.5602	   -11.7493	
    -5.2032	    -7.4692	    -4.1122	    -8.2245	   -12.2528	    -8.5602	   -18.9667	    -6.2943	    -8.1406	   -10.8261	
    -5.0354	    -6.8817	    -4.1962	    -8.4763	   -11.6653	    -8.7280	   -16.8686	    -6.2103	    -7.6370	    -9.8190	
    -5.2032	    -6.3782	    -4.5319	    -8.9798	   -11.2457	    -9.0637	   -14.7705	    -6.2943	    -7.3013	    -8.8120	
    -5.5389	    -6.0425	    -5.0354	    -9.5673	   -10.9940	    -9.5673	   -12.9242	    -6.4621	    -7.0496	    -7.8888	
    -6.0425	    -6.0425	    -5.7068	   -10.3226	   -10.9100	   -10.1547	   -11.4136	    -6.7978	    -7.1335	    -7.3013	
    -6.5460	    -6.2103	    -6.4621	   -11.0779	   -10.9940	   -10.8261	   -10.4904	    -7.2174	    -7.3013	    -6.9656	
    -6.9656	    -6.4621	    -7.0496	   -11.6653	   -11.3297	   -11.4136	   -10.2386	    -7.6370	    -7.6370	    -6.7978	
    -7.0496	    -6.8817	    -7.5531	   -12.0010	   -11.8332	   -11.7493	   -10.6583	    -7.9727	    -8.0566	    -6.7978	
    -6.8817	    -7.3013	    -7.8888	   -12.0850	   -12.5885	   -11.7493	   -11.6653	    -8.1406	    -8.3923	    -6.8817	
    -6.4621	    -7.6370	    -8.1406	   -11.8332	   -13.3438	   -11.5814	   -13.2599	    -8.2245	    -8.7280	    -7.1335	
    -5.8746	    -8.0566	    -8.3923	   -11.4136	   -14.2670	   -11.2457	   -15.3580	    -8.3084	    -9.0637	    -7.5531	
    -5.2872	    -8.6441	    -8.7280	   -10.9940	   -15.1062	   -10.9100	   -17.7917	    -8.4763	    -9.5673	    -8.2245	
    -4.9515	    -9.3155	    -9.2316	   -10.7422	   -15.8615	   -10.6583	   -20.3934	    -8.8959	   -10.2386	    -9.1476	
    -4.8676	   -10.1547	    -9.9869	   -10.6583	   -16.5329	   -10.5743	   -22.9950	    -9.5673	   -11.1618	   -10.4904	
    -5.2032	   -10.9940	   -10.9940	   -10.8261	   -17.1204	   -10.8261	   -25.4288	   -10.5743	   -12.2528	   -12.0850	
    -5.8746	   -12.0010	   -12.2528	   -11.3297	   -17.5400	   -11.2457	   -27.3590	   -11.7493	   -13.5117	   -13.9313	
    -6.8817	   -13.0081	   -13.5117	   -12.0010	   -17.8757	   -11.9171	   -28.7018	   -13.0081	   -14.8544	   -15.7776	
    -8.0566	   -13.9313	   -14.7705	   -12.8403	   -18.1274	   -12.6724	   -29.2892	   -14.3509	   -16.0294	   -17.5400	
    -9.3155	   -14.6866	   -15.7776	   -13.5956	   -18.0435	   -13.4277	   -29.0375	   -15.4419	   -16.9525	   -18.8828	
   -10.4904	   -15.1901	   -16.4490	   -14.1830	   -17.7078	   -14.0152	   -27.7786	   -16.1133	   -17.3721	   -19.4702	
   -11.4136	   -15.4419	   -16.6168	   -14.4348	   -17.0364	   -14.1830	   -25.6805	   -16.1972	   -17.2043	   -19.3024	
   -12.0850	   -15.3580	   -16.4490	   -14.2670	   -16.1972	   -14.0991	   -22.9111	   -15.8615	   -16.5329	   -18.2953	
   -12.5046	   -15.0223	   -15.9454	   -13.7634	   -15.3580	   -13.5956	   -19.7220	   -15.0223	   -15.3580	   -16.7007	
   -12.6724	   -14.6027	   -15.3580	   -13.0920	   -14.6027	   -12.9242	   -16.6168	   -13.9313	   -14.0152	   -14.7705	
   -12.8403	   -14.1830	   -14.7705	   -12.3367	   -14.0991	   -12.2528	   -13.8474	   -12.7563	   -12.6724	   -12.9242	
   -13.0081	   -13.8474	   -14.4348	   -11.6653	   -13.9313	   -11.5814	   -11.9171	   -11.6653	   -11.4975	   -11.2457	
   -13.2599	   -13.8474	   -14.3509	   -11.1618	   -14.0991	   -10.9940	   -11.0779	   -10.8261	   -10.6583	   -10.1547	
   -13.5956	   -14.1830	   -14.6866	   -10.7422	   -14.5187	   -10.5743	   -11.4136	   -10.2386	   -10.3226	    -9.7351	
   -14.1830	   -14.9384	   -15.4419	   -10.5743	   -15.3580	   -10.4065	   -13.0081	   -10.0708	   -10.4904	    -9.9869	
   -14.9384	   -16.1972	   -16.6168	   -10.6583	   -16.4490	   -10.4065	   -15.7776	   -10.3226	   -11.1618	   -10.9940	
   -15.7776	   -17.8757	   -18.1274	   -10.9100	   -17.8757	   -10.6583	   -19.3863	   -10.9100	   -12.3367	   -12.5885	
   -16.8686	   -19.8059	   -19.9738	   -11.3297	   -19.3863	   -11.0779	   -23.7503	   -11.7493	   -13.8474	   -14.6027	
   -17.8757	   -21.9040	   -21.8201	   -11.9171	   -20.9808	   -11.5814	   -28.2822	   -12.8403	   -15.6097	   -16.9525	
   -18.9667	   -23.9182	   -23.6664	   -12.5046	   -22.4915	   -12.1689	   -32.6462	   -14.0152	   -17.4561	   -19.3024	
   -19.8059	   -25.7645	   -25.3448	   -13.0081	   -23.7503	   -12.7563	   -36.5906	   -15.1062	   -19.0506	   -21.4844	
   -20.4773	   -27.3590	   -26.8555	   -13.5117	   -24.7574	   -13.2599	   -39.5279	   -16.0294	   -20.3934	   -23.2468	
   -20.9808	   -28.4500	   -27.9465	   -13.8474	   -25.5127	   -13.6795	   -41.5421	   -16.6168	   -21.3165	   -24.4217	
   -21.2326	   -29.0375	   -28.7018	   -14.0152	   -26.1841	   -13.9313	   -42.2974	   -16.8686	   -21.6522	   -24.9252	
   -21.2326	   -29.1214	   -28.9536	   -14.0152	   -26.6876	   -13.9313	   -41.8777	   -16.7847	   -21.4005	   -24.7574	
   -20.9808	   -28.6179	   -28.7018	   -13.7634	   -27.0233	   -13.7634	   -40.3671	   -16.1972	   -20.4773	   -23.7503	
   -20.3094	   -27.5269	   -27.6947	   -13.2599	   -26.9394	   -13.3438	   -37.9333	   -15.1901	   -18.9667	   -22.0718	
   -19.3863	   -25.8484	   -26.1002	   -12.5046	   -26.5198	   -12.6724	   -34.6603	   -13.8474	   -16.9525	   -19.7220	
   -18.0435	   -23.7503	   -23.9182	   -11.5814	   -25.5966	   -11.7493	   -30.9677	   -12.1689	   -14.6866	   -17.1204	
   -16.5329	   -21.4005	   -21.4005	   -10.7422	   -24.2538	   -10.9100	   -27.1072	   -10.5743	   -12.3367	   -14.3509	
   -15.0223	   -19.1345	   -18.7988	    -9.9869	   -22.6593	   -10.1547	   -23.4146	    -9.1476	   -10.2386	   -11.8332	
   -13.6795	   -17.1204	   -16.4490	    -9.5673	   -20.9808	    -9.7351	   -20.3934	    -8.1406	    -8.6441	    -9.9030	
   -12.5885	   -15.5258	   -14.4348	    -9.5673	   -19.5541	    -9.7351	   -18.3792	    -7.7209	    -7.8888	    -8.6441	
   -11.9171	   -14.6027	   -13.0920	   -10.0708	   -18.6310	   -10.1547	   -17.4561	    -7.8888	    -7.8888	    -8.3084	
   -11.5814	   -14.3509	   -12.3367	   -10.9940	   -18.1274	   -10.9940	   -17.7917	    -8.7280	    -8.7280	    -8.6441	
   -11.5814	   -14.6027	   -12.1689	   -12.2528	   -18.2114	   -12.1689	   -19.3024	    -9.9869	   -10.1547	    -9.6512	
   -11.8332	   -15.1901	   -12.5046	   -13.6795	   -18.7149	   -13.5117	   -21.8201	   -11.6653	   -12.1689	   -11.1618	
   -12.2528	   -16.1133	   -13.1760	   -15.1901	   -19.5541	   -14.9384	   -24.9252	   -13.5117	   -14.3509	   -13.0081	
   -12.5046	   -16.9525	   -14.0991	   -16.4490	   -20.6451	   -16.1972	   -28.3661	   -15.3580	   -16.6168	   -15.0223	
   -12.7563	   -17.7917	   -15.0223	   -17.5400	   -21.7361	   -17.2043	   -31.7230	   -17.0364	   -18.6310	   -16.9525	
   -12.7563	   -18.2953	   -15.9454	   -18.2114	   -22.6593	   -17.9596	   -34.6603	   -18.3792	   -20.3094	   -18.7149	
   -12.5885	   -18.4631	   -16.7007	   -18.4631	   -23.4146	   -18.2114	   -36.9263	   -19.3024	   -21.4005	   -20.0577	
   -12.2528	   -18.3792	   -17.2043	   -18.4631	   -23.9182	   -18.1274	   -38.2690	   -19.9738	   -21.9879	   -20.9808	
   -11.8332	   -17.9596	   -17.6239	   -18.1274	   -24.1699	   -17.8757	   -38.6047	   -20.2255	   -22.1558	   -21.4844	
   -11.4975	   -17.3721	   -17.7917	   -17.7078	   -24.2538	   -17.4561	   -38.1012	   -20.2255	   -21.8201	   -21.5683	
   -11.4136	   -16.7007	   -17.8757	   -17.2882	   -24.1699	   -17.0364	   -36.6745	   -20.0577	   -21.1487	   -21.1487	
   -11.4975	   -16.0294	   -17.7917	   -16.8686	   -24.0021	   -16.6168	   -34.6603	   -19.7220	   -20.2255	   -20.3094	
   -11.7493	   -15.5258	   -17.7078	   -16.5329	   -23.6664	   -16.1972	   -32.1426	   -19.2184	   -19.2184	   -19.0506	
   -12.1689	   -15.0223	   -17.5400	   -16.2811	   -23.4146	   -15.9454	   -29.4571	   -18.6310	   -18.2953	   -17.6239	
   -12.5885	   -14.6866	   -17.3721	   -16.0294	   -23.1628	   -15.7776	   -26.8555	   -17.9596	   -17.3721	   -16.2811	
   -13.0081	   -14.3509	   -17.2882	   -15.9454	   -22.9111	   -15.5258	   -24.5895	   -17.3721	   -16.6168	   -15.0223	
   -13.2599	   -14.1830	   -17.1204	   -15.7776	   -22.7432	   -15.3580	   -22.9111	   -16.7847	   -16.1133	   -14.2670	
   -13.3438	   -14.0152	   -16.9525	   -15.5258	   -22.6593	   -15.1062	   -21.9040	   -16.2811	   -15.7776	   -13.9313	
   -13.1760	   -13.8474	   -16.7007	   -15.1901	   -22.5754	   -14.7705	   -21.7361	   -15.8615	   -15.6937	   -14.0991	
   -12.6724	   -13.6795	   -16.4490	   -14.7705	   -22.6593	   -14.3509	   -22.4075	   -15.5258	   -15.8615	   -14.6866	
   -12.0010	   -13.6795	   -16.1133	   -14.2670	   -22.9111	   -13.7634	   -23.8342	   -15.2740	   -16.1133	   -15.5258	
   -11.1618	   -13.5956	   -15.6937	   -13.5956	   -23.4146	   -13.1760	   -25.8484	   -15.1062	   -16.5329	   -16.6168	
   -10.2386	   -13.6795	   -15.2740	   -12.8403	   -24.0021	   -12.5046	   -28.2822	   -14.9384	   -16.9525	   -17.6239	
    -9.3155	   -13.7634	   -14.9384	   -12.0850	   -24.6735	   -11.8332	   -30.9677	   -14.7705	   -17.3721	   -18.6310	
    -8.5602	   -14.0991	   -14.7705	   -11.3297	   -25.4288	   -11.1618	   -33.7372	   -14.6027	   -17.8757	   -19.4702	
    -8.1406	   -14.6866	   -14.9384	   -10.7422	   -26.1841	   -10.5743	   -36.3388	   -14.6027	   -18.2953	   -20.3094	
    -8.0566	   -15.6937	   -15.5258	   -10.4065	   -26.7715	   -10.3226	   -38.7726	   -14.7705	   -18.8828	   -20.9808	
    -8.4763	   -16.9525	   -16.7007	   -10.4065	   -27.1912	   -10.4065	   -40.7867	   -15.1062	   -19.4702	   -21.6522	
    -9.3155	   -18.2953	   -18.1274	   -10.6583	   -27.2751	   -10.7422	   -42.1295	   -15.6097	   -20.0577	   -22.0718	
   -10.4065	   -19.6381	   -19.8059	   -11.0779	   -27.1072	   -11.1618	   -42.7170	   -16.1133	   -20.5612	   -22.2397	
   -11.6653	   -20.8130	   -21.5683	   -11.5814	   -26.5198	   -11.7493	   -42.3813	   -16.5329	   -20.8130	   -22.0718	
   -12.9242	   -21.7361	   -22.9950	   -12.1689	   -25.6805	   -12.2528	   -41.2903	   -16.7847	   -20.8130	   -21.6522	
   -14.1830	   -22.3236	   -24.1699	   -12.6724	   -24.6735	   -12.8403	   -39.4440	   -17.0364	   -20.7291	   -20.9808	
   -15.4419	   -22.7432	   -25.0931	   -13.3438	   -23.6664	   -13.4277	   -37.3459	   -17.2043	   -20.4773	   -20.2255	
   -16.7007	   -23.0789	   -25.6805	   -14.0152	   -22.8271	   -14.0991	   -35.2478	   -17.3721	   -20.3094	   -19.5541	
   -17.7917	   -23.3307	   -26.1002	   -14.7705	   -22.3236	   -14.6866	   -33.4015	   -17.6239	   -20.2255	   -19.1345	
   -18.7149	   -23.5825	   -26.3519	   -15.3580	   -22.3236	   -15.3580	   -31.9748	   -17.7917	   -20.2255	   -18.8828	
   -19.3863	   -23.6664	   -26.5198	   -15.9454	   -22.9111	   -15.7776	   -31.3034	   -17.9596	   -20.3094	   -18.7988	
   -19.5541	   -23.6664	   -26.5198	   -16.1133	   -24.0860	   -15.9454	   -31.2195	   -17.8757	   -20.3094	   -18.9667	
   -19.3024	   -23.4985	   -26.3519	   -16.0294	   -25.5966	   -15.8615	   -31.8909	   -17.6239	   -20.2255	   -19.1345	
   -18.6310	   -22.9950	   -25.9323	   -15.6097	   -27.1912	   -15.3580	   -32.9819	   -17.1204	   -19.9738	   -19.3024	
   -17.3721	   -22.2397	   -25.2609	   -14.7705	   -28.7018	   -14.6027	   -34.4086	   -16.4490	   -19.6381	   -19.4702	
   -15.8615	   -21.2326	   -24.4217	   -13.7634	   -29.8767	   -13.5956	   -36.1710	   -15.6937	   -19.2184	   -19.4702	
   -14.1830	   -20.2255	   -23.4146	   -12.5885	   -30.5481	   -12.4207	   -37.8494	   -14.9384	   -18.7988	   -19.4702	
   -12.5046	   -19.1345	   -22.3236	   -11.5814	   -30.7999	   -11.4136	   -39.5279	   -14.3509	   -18.4631	   -19.4702	
   -10.9940	   -18.2114	   -21.3165	   -10.7422	   -30.7159	   -10.6583	   -40.9546	   -14.0152	   -18.2953	   -19.3863	
    -9.8190	   -17.4561	   -20.5612	   -10.4065	   -30.3802	   -10.3226	   -42.0456	   -14.0152	   -18.2953	   -19.3863	
    -9.0637	   -17.1204	   -20.2255	   -10.4904	   -30.0446	   -10.4065	   -42.7170	   -14.3509	   -18.5471	   -19.3863	
    -8.8120	   -17.0364	   -20.1416	   -10.9940	   -29.5410	   -10.9100	   -42.8848	   -15.1062	   -19.0506	   -19.3863	
    -8.8959	   -17.1204	   -20.3934	   -11.8332	   -28.9536	   -11.7493	   -42.2974	   -15.9454	   -19.5541	   -19.3024	
    -9.3155	   -17.2882	   -20.8130	   -12.7563	   -28.1143	   -12.7563	   -40.9546	   -16.7847	   -19.8898	   -18.9667	
    -9.7351	   -17.3721	   -21.2326	   -13.6795	   -26.9394	   -13.5956	   -38.7726	   -17.3721	   -20.0577	   -18.2953	
   -10.0708	   -17.2043	   -21.4844	   -14.4348	   -25.4288	   -14.2670	   -35.9192	   -17.6239	   -19.8059	   -17.3721	
   -10.4065	   -16.8686	   -21.5683	   -14.8544	   -23.6664	   -14.6027	   -32.6462	   -17.4561	   -19.2184	   -16.3651	
   -10.5743	   -16.4490	   -21.5683	   -15.1062	   -21.8201	   -14.7705	   -29.2053	   -17.1204	   -18.3792	   -15.4419	
   -10.7422	   -15.8615	   -21.4005	   -15.1901	   -20.1416	   -14.8544	   -26.1002	   -16.5329	   -17.5400	   -14.7705	
   -10.8261	   -15.2740	   -21.1487	   -15.1901	   -18.7988	   -14.7705	   -23.5825	   -15.9454	   -16.7847	   -14.5187	
   -10.8261	   -14.7705	   -20.8969	   -15.1901	   -17.7917	   -14.7705	   -21.9040	   -15.4419	   -16.2811	   -14.7705	
   -10.8261	   -14.2670	   -20.4773	   -15.2740	   -17.2043	   -14.8544	   -21.2326	   -15.1062	   -16.1133	   -15.5258	
   -10.6583	   -13.9313	   -20.1416	   -15.6097	   -17.1204	   -15.1062	   -21.6522	   -15.1062	   -16.3651	   -16.7007	
   -10.4904	   -13.6795	   -19.7220	   -16.0294	   -17.3721	   -15.5258	   -22.9111	   -15.3580	   -16.8686	   -18.1274	
   -10.1547	   -13.5117	   -19.3863	   -16.5329	   -18.1274	   -16.1133	   -25.0092	   -15.8615	   -17.7078	   -19.6381	
    -9.8190	   -13.2599	   -18.8828	   -17.1204	   -18.9667	   -16.7847	   -27.5269	   -16.4490	   -18.5471	   -21.1487	
    -9.3155	   -13.0920	   -18.3792	   -17.7078	   -20.0577	   -17.3721	   -30.2124	   -17.1204	   -19.4702	   -22.4915	
    -8.8120	   -12.8403	   -17.7917	   -18.2953	   -21.0648	   -17.9596	   -32.8140	   -17.7078	   -20.2255	   -23.6664	
    -8.4763	   -12.6724	   -17.2882	   -18.8828	   -22.1558	   -18.5471	   -35.0800	   -18.2953	   -20.8969	   -24.5056	
    -8.3084	   -12.5885	   -16.7847	   -19.6381	   -23.1628	   -19.2184	   -36.8423	   -18.8828	   -21.4844	   -25.0931	
    -8.3084	   -12.5046	   -16.2811	   -20.3094	   -23.9182	   -19.9738	   -37.9333	   -19.4702	   -21.9040	   -25.3448	
    -8.5602	   -12.4207	   -15.7776	   -21.0648	   -24.4217	   -20.6451	   -38.1851	   -19.9738	   -21.9879	   -24.9252	
    -8.8959	   -12.2528	   -15.1062	   -21.5683	   -24.5056	   -21.1487	   -37.4298	   -20.1416	   -21.6522	   -24.0021	
    -9.1476	   -11.8332	   -14.1830	   -21.7361	   -24.0860	   -21.3165	   -35.6674	   -19.8898	   -20.8969	   -22.4075	
    -9.3994	   -11.2457	   -13.0920	   -21.7361	   -23.1628	   -21.2326	   -33.1497	   -19.3024	   -19.7220	   -20.3934	
    -9.5673	   -10.5743	   -12.0010	   -21.3165	   -21.9040	   -20.8969	   -29.9606	   -18.3792	   -18.1274	   -18.0435	
    -9.7351	    -9.9030	   -10.9100	   -20.8130	   -20.4773	   -20.3094	   -26.4359	   -17.2043	   -16.3651	   -15.5258	
    -9.9030	    -9.3994	   -10.0708	   -20.0577	   -19.0506	   -19.5541	   -23.0789	   -15.8615	   -14.4348	   -13.0081	
   -10.0708	    -9.1476	    -9.3994	   -19.2184	   -17.7917	   -18.7149	   -20.0577	   -14.4348	   -12.5046	   -10.6583	
   -10.3226	    -9.1476	    -9.0637	   -18.3792	   -16.8686	   -17.8757	   -17.7917	   -13.1760	   -10.8261	    -8.5602	
   -10.4904	    -9.4833	    -9.2316	   -17.7078	   -16.3651	   -17.2043	   -16.4490	   -12.0850	    -9.5673	    -7.0496	
   -10.8261	   -10.1547	    -9.7351	   -17.2882	   -16.2811	   -16.7847	   -16.1972	   -11.4975	    -8.8959	    -6.2103	
   -11.2457	   -11.0779	   -10.5743	   -17.0364	   -16.6168	   -16.7007	   -17.1204	   -11.2457	    -8.7280	    -6.0425	
   -11.6653	   -12.1689	   -11.7493	   -17.0364	   -17.2043	   -16.7007	   -18.8828	   -11.2457	    -9.0637	    -6.4621	
   -11.9171	   -13.3438	   -12.9242	   -17.1204	   -17.7917	   -16.7007	   -21.3165	   -11.4136	    -9.5673	    -7.3853	
   -12.0010	   -14.3509	   -14.0991	   -17.0364	   -18.0435	   -16.6168	   -24.0021	   -11.5814	   -10.2386	    -8.3923	
   -11.8332	   -15.1062	   -15.0223	   -16.7007	   -17.8757	   -16.3651	   -26.6037	   -11.5814	   -10.7422	    -9.3155	
   -11.3297	   -15.5258	   -15.5258	   -16.1133	   -17.1204	   -15.6937	   -28.7857	   -11.4975	   -11.0779	    -9.9869	
   -10.6583	   -15.6937	   -15.6097	   -15.1901	   -16.0294	   -14.7705	   -30.2963	   -11.1618	   -11.1618	   -10.3226	
    -9.9869	   -15.6097	   -15.3580	   -14.0991	   -14.6866	   -13.7634	   -31.0516	   -10.6583	   -11.0779	   -10.4065	
    -9.3994	   -15.3580	   -15.0223	   -13.0920	   -13.3438	   -12.6724	   -31.1356	   -10.2386	   -10.9940	   -10.1547	
    -9.0637	   -15.1901	   -14.6027	   -12.1689	   -12.1689	   -11.8332	   -30.6320	    -9.9869	   -10.8261	    -9.7351	
    -9.2316	   -15.1062	   -14.4348	   -11.5814	   -11.4136	   -11.2457	   -29.5410	    -9.9030	   -10.8261	    -9.3155	
    -9.8190	   -15.1062	   -14.5187	   -11.3297	   -11.0779	   -11.0779	   -28.1982	   -10.0708	   -10.9100	    -8.8959	
   -10.7422	   -15.2740	   -14.7705	   -11.4136	   -11.3297	   -11.1618	   -26.6037	   -10.4065	   -11.0779	    -8.6441	
   -11.9171	   -15.4419	   -15.1062	   -11.7493	   -12.0010	   -11.4975	   -24.9252	   -10.8261	   -11.3297	    -8.4763	
   -13.0920	   -15.6937	   -15.6097	   -12.1689	   -13.1760	   -12.0010	   -23.3307	   -11.3297	   -11.5814	    -8.4763	
   -14.2670	   -15.9454	   -16.1133	   -12.7563	   -14.6027	   -12.5046	   -21.9879	   -11.9171	   -11.8332	    -8.8120	
   -15.2740	   -16.2811	   -16.7847	   -13.3438	   -16.1972	   -13.1760	   -20.9808	   -12.6724	   -12.1689	    -9.5673	
   -16.1972	   -16.6168	   -17.3721	   -14.0152	   -17.7917	   -13.8474	   -20.4773	   -13.5117	   -12.7563	   -10.8261	
   -16.9525	   -17.1204	   -18.1274	   -14.6866	   -19.3863	   -14.4348	   -20.5612	   -14.5187	   -13.5117	   -12.5046	
   -17.5400	   -17.7917	   -18.8828	   -15.3580	   -20.7291	   -15.1062	   -21.2326	   -15.6937	   -14.5187	   -14.5187	
   -18.1274	   -18.5471	   -19.7220	   -16.0294	   -21.9040	   -15.7776	   -22.5754	   -17.0364	   -15.7776	   -16.7007	
   -18.5471	   -19.4702	   -20.6451	   -16.7007	   -23.0789	   -16.4490	   -24.3378	   -18.3792	   -17.2043	   -18.9667	
   -18.8828	   -20.4773	   -21.6522	   -17.2882	   -24.0860	   -17.0364	   -26.5198	   -19.7220	   -18.6310	   -21.0648	
   -19.0506	   -21.4005	   -22.6593	   -17.7917	   -25.0931	   -17.5400	   -28.7857	   -20.8130	   -19.9738	   -22.9111	
   -19.1345	   -22.2397	   -23.5825	   -18.1274	   -25.9323	   -17.8757	   -30.9677	   -21.6522	   -21.0648	   -24.5056	
   -18.8828	   -22.7432	   -24.2538	   -18.2114	   -26.6876	   -17.9596	   -32.6462	   -21.9879	   -21.9040	   -25.5966	
   -18.4631	   -23.0789	   -24.7574	   -18.0435	   -27.1912	   -17.8757	   -33.8211	   -22.0718	   -22.4075	   -26.3519	
   -17.9596	   -23.1628	   -24.9252	   -17.7078	   -27.5269	   -17.6239	   -34.4086	   -21.9040	   -22.4915	   -26.6037	
   -17.4561	   -23.0789	   -24.8413	   -17.3721	   -27.4429	   -17.2882	   -34.2407	   -21.5683	   -22.4075	   -26.5198	
   -16.8686	   -22.7432	   -24.5056	   -16.9525	   -27.1072	   -17.0364	   -33.4854	   -21.0648	   -21.9040	   -25.8484	
   -16.2811	   -22.3236	   -23.9182	   -16.5329	   -26.3519	   -16.6168	   -32.1426	   -20.4773	   -21.1487	   -24.8413	
   -15.6937	   -21.6522	   -23.0789	   -16.1133	   -25.2609	   -16.2811	   -30.2963	   -19.7220	   -20.1416	   -23.3307	
   -15.0223	   -20.7291	   -22.0718	   -15.6097	   -23.8342	   -15.7776	   -28.1143	   -18.9667	   -18.8828	   -21.4844	
   -14.2670	   -19.5541	   -21.0648	   -15.0223	   -22.1558	   -15.2740	   -25.6805	   -18.0435	   -17.3721	   -19.3863	
   -13.3438	   -18.2953	   -19.9738	   -14.4348	   -20.3934	   -14.6027	   -23.2468	   -16.9525	   -15.7776	   -17.1204	
   -12.4207	   -16.8686	   -18.8828	   -13.5956	   -18.7988	   -13.7634	   -20.8969	   -15.8615	   -14.2670	   -14.9384	
   -11.3297	   -15.4419	   -17.8757	   -12.6724	   -17.3721	   -12.8403	   -18.9667	   -14.6866	   -12.7563	   -12.9242	
   -10.1547	   -13.9313	   -16.8686	   -11.5814	   -16.2811	   -11.6653	   -17.5400	   -13.4277	   -11.3297	   -11.2457	
    -8.9798	   -12.5885	   -15.9454	   -10.4065	   -15.5258	   -10.4065	   -16.9525	   -12.2528	   -10.2386	   -10.0708	
    -7.8049	   -11.4136	   -15.1062	    -9.2316	   -15.1062	    -9.2316	   -17.2043	   -11.2457	    -9.4833	    -9.4833	
    -6.7139	   -10.4904	   -14.2670	    -8.1406	   -15.0223	    -8.0566	   -18.3792	   -10.4904	    -9.2316	    -9.4833	
    -5.7907	    -9.9869	   -13.6795	    -7.2174	   -15.1901	    -7.2174	   -20.3934	    -9.9869	    -9.3994	   -10.0708	
    -5.0354	    -9.8190	   -13.1760	    -6.6299	   -15.6097	    -6.5460	   -23.0789	    -9.8190	    -9.9869	   -11.2457	
    -4.4479	    -9.9030	   -12.7563	    -6.3782	   -16.1972	    -6.2943	   -26.1841	    -9.9869	   -10.9940	   -12.9242	
    -4.0283	   -10.3226	   -12.5046	    -6.3782	   -16.9525	    -6.2943	   -29.2892	   -10.4065	   -12.2528	   -14.8544	
    -3.6926	   -10.9100	   -12.2528	    -6.5460	   -17.7078	    -6.4621	   -32.3105	   -11.0779	   -13.5956	   -16.9525	
    -3.5248	   -11.5814	   -12.1689	    -6.9656	   -18.4631	    -6.8817	   -34.8282	   -11.8332	   -14.9384	   -18.9667	
    -3.2730	   -12.2528	   -12.1689	    -7.5531	   -19.2184	    -7.3853	   -36.7584	   -12.5885	   -16.1133	   -20.8969	
    -3.1891	   -13.0081	   -12.3367	    -8.0566	   -20.0577	    -7.8888	   -37.9333	   -13.3438	   -17.1204	   -22.4075	
    -3.1891	   -13.5956	   -12.5885	    -8.6441	   -20.8130	    -8.3923	   -38.2690	   -14.0152	   -17.8757	   -23.4146	
    -3.4409	   -14.2670	   -13.0920	    -9.1476	   -21.5683	    -8.8959	   -37.9333	   -14.6027	   -18.3792	   -23.9182	
    -4.0283	   -14.7705	   -13.6795	    -9.6512	   -22.2397	    -9.3155	   -37.0102	   -15.1062	   -18.5471	   -23.8342	
    -4.8676	   -15.3580	   -14.6027	   -10.1547	   -22.8271	    -9.7351	   -35.4996	   -15.4419	   -18.6310	   -23.3307	
    -6.1264	   -15.8615	   -15.6937	   -10.5743	   -23.3307	   -10.1547	   -33.6533	   -15.7776	   -18.4631	   -22.3236	
    -7.4692	   -16.4490	   -17.0364	   -10.9940	   -23.6664	   -10.4904	   -31.7230	   -16.0294	   -18.2953	   -20.9808	
    -8.9798	   -16.9525	   -18.5471	   -11.4136	   -23.8342	   -10.8261	   -29.7928	   -16.1972	   -18.0435	   -19.5541	
   -10.2386	   -17.3721	   -19.9738	   -11.5814	   -23.9182	   -10.9940	   -28.1143	   -16.2811	   -17.7917	   -18.1274	
   -11.3297	   -17.6239	   -21.3165	   -11.6653	   -23.8342	   -10.9940	   -26.7715	   -16.2811	   -17.5400	   -17.0364	
   -12.0010	   -17.7917	   -22.3236	   -11.4136	   -23.5825	   -10.7422	   -25.7645	   -16.1133	   -17.3721	   -16.1972	
   -12.3367	   -17.7917	   -23.0789	   -10.9940	   -23.0789	   -10.3226	   -25.1770	   -15.8615	   -17.2043	   -16.0294	
   -12.3367	   -17.8757	   -23.4985	   -10.4065	   -22.5754	    -9.7351	   -25.0092	   -15.6097	   -17.2882	   -16.4490	
   -12.2528	   -18.1274	   -23.8342	    -9.8190	   -21.9879	    -9.2316	   -25.3448	   -15.4419	   -17.5400	   -17.5400	
   -12.0850	   -18.5471	   -24.1699	    -9.3155	   -21.4005	    -8.7280	   -26.2680	   -15.2740	   -17.9596	   -19.2184	
   -11.7493	   -19.0506	   -24.3378	    -8.7280	   -20.7291	    -8.1406	   -27.5269	   -15.1062	   -18.4631	   -21.0648	
   -11.3297	   -19.4702	   -24.4217	    -7.9727	   -19.8898	    -7.4692	   -28.8696	   -14.7705	   -18.7988	   -22.7432	
   -10.5743	   -19.6381	   -24.2538	    -7.0496	   -19.0506	    -6.5460	   -30.2124	   -14.2670	   -18.8828	   -24.0021	
    -9.6512	   -19.4702	   -23.9182	    -5.8746	   -18.2114	    -5.4550	   -31.2195	   -13.3438	   -18.5471	   -24.5895	
    -8.5602	   -18.9667	   -23.4985	    -4.6158	   -17.6239	    -4.1962	   -31.8069	   -12.2528	   -17.8757	   -24.4217	
    -7.3853	   -18.2114	   -22.9950	    -3.2730	   -17.3721	    -2.9373	   -31.9748	   -10.9940	   -16.8686	   -23.7503	
    -6.2103	   -17.2882	   -22.4915	    -2.0142	   -17.5400	    -1.7624	   -31.6391	    -9.8190	   -15.7776	   -22.5754	
    -5.1193	   -16.2811	   -21.9879	    -1.0910	   -18.2114	    -0.9232	   -30.8838	    -8.7280	   -14.6866	   -21.2326	
    -4.3640	   -15.3580	   -21.4844	    -0.5035	   -19.0506	    -0.3357	   -29.7928	    -7.8888	   -13.6795	   -19.8059	
    -3.7766	   -14.4348	   -20.8969	    -0.2518	   -19.9738	    -0.1678	   -28.2822	    -7.3013	   -12.8403	   -18.4631	
    -3.4409	   -13.6795	   -20.2255	    -0.3357	   -20.8130	    -0.1678	   -26.3519	    -6.7978	   -12.0850	   -17.1204	
    -3.2730	   -12.9242	   -19.3024	    -0.5035	   -21.4005	    -0.3357	   -24.2538	    -6.4621	   -11.4136	   -15.7776	
    -3.0212	   -12.2528	   -18.2953	    -0.6714	   -21.4844	    -0.5875	   -21.9879	    -6.2103	   -10.7422	   -14.6027	
    -2.8534	   -11.4975	   -17.2043	    -0.8392	   -21.2326	    -0.8392	   -19.8898	    -5.8746	   -10.2386	   -13.6795	
    -2.6855	   -10.8261	   -16.0294	    -1.0071	   -20.7291	    -0.9232	   -18.2114	    -5.6229	    -9.8190	   -13.0081	
    -2.4338	   -10.1547	   -15.0223	    -1.1749	   -20.1416	    -1.1749	   -17.2043	    -5.4550	    -9.6512	   -12.7563	
    -2.3499	    -9.7351	   -14.0991	    -1.3428	   -19.5541	    -1.4267	   -17.2043	    -5.4550	    -9.9030	   -13.1760	
    -2.3499	    -9.4833	   -13.3438	    -1.7624	   -19.1345	    -1.7624	   -18.2953	    -5.7907	   -10.4904	   -14.0152	
    -2.4338	    -9.3994	   -12.7563	    -2.2659	   -18.8828	    -2.3499	   -20.3934	    -6.3782	   -11.4975	   -15.5258	
    -2.6855	    -9.5673	   -12.2528	    -3.0212	   -18.8828	    -3.0212	   -23.2468	    -7.2174	   -12.8403	   -17.3721	
    -3.0212	    -9.9030	   -12.0850	    -3.9444	   -19.0506	    -3.8605	   -26.6876	    -8.3084	   -14.4348	   -19.4702	
    -3.5248	   -10.4065	   -12.2528	    -5.0354	   -19.4702	    -4.9515	   -30.3802	    -9.7351	   -16.1972	   -21.8201	
    -4.2801	   -11.2457	   -12.7563	    -6.3782	   -20.2255	    -6.1264	   -34.1568	   -11.3297	   -18.1274	   -24.1699	
    -5.2032	   -12.1689	   -13.7634	    -7.8049	   -21.1487	    -7.4692	   -37.5977	   -13.0920	   -20.0577	   -26.5198	
    -6.2103	   -13.2599	   -15.1062	    -9.2316	   -22.2397	    -8.8120	   -40.3671	   -14.8544	   -21.8201	   -28.5339	
    -7.3013	   -14.2670	   -16.5329	   -10.5743	   -23.2468	   -10.0708	   -42.2974	   -16.4490	   -23.3307	   -30.1285	
    -8.3084	   -15.0223	   -17.9596	   -11.6653	   -24.0021	   -11.1618	   -43.0527	   -17.6239	   -24.2538	   -31.0516	
    -9.1476	   -15.4419	   -19.0506	   -12.4207	   -24.4217	   -11.9171	   -42.7170	   -18.3792	   -24.7574	   -31.3034	
    -9.9030	   -15.5258	   -19.9738	   -13.0081	   -24.5056	   -12.4207	   -41.4581	   -18.7149	   -24.5895	   -30.7999	
   -10.6583	   -15.4419	   -20.4773	   -13.3438	   -24.4217	   -12.7563	   -39.3600	   -18.6310	   -24.0860	   -29.8767	
   -11.3297	   -15.1901	   -20.8969	   -13.5956	   -24.1699	   -13.0081	   -36.7584	   -18.3792	   -23.3307	   -28.5339	
   -12.0850	   -14.9384	   -21.0648	   -13.7634	   -23.9182	   -13.1760	   -34.0729	   -17.9596	   -22.3236	   -26.9394	
   -12.8403	   -14.7705	   -21.2326	   -13.8474	   -23.7503	   -13.3438	   -31.5552	   -17.5400	   -21.4005	   -25.3448	
   -13.5956	   -14.7705	   -21.4005	   -13.9313	   -23.7503	   -13.3438	   -29.4571	   -17.1204	   -20.4773	   -23.9182	
   -14.2670	   -14.9384	   -21.6522	   -13.9313	   -24.0021	   -13.3438	   -28.0304	   -16.7847	   -19.8059	   -22.8271	
   -14.9384	   -15.3580	   -22.0718	   -13.9313	   -24.4217	   -13.2599	   -27.3590	   -16.6168	   -19.3024	   -22.1558	
   -15.4419	   -16.0294	   -22.6593	   -13.8474	   -25.0092	   -13.1760	   -27.5269	   -16.6168	   -19.1345	   -21.9040	
   -15.8615	   -16.8686	   -23.4146	   -13.7634	   -25.8484	   -13.0920	   -28.4500	   -16.7007	   -19.2184	   -22.2397	
   -16.0294	   -17.7917	   -24.2538	   -13.6795	   -26.6876	   -12.9242	   -30.1285	   -17.0364	   -19.6381	   -22.9950	
   -16.0294	   -18.7149	   -24.9252	   -13.4277	   -27.5269	   -12.6724	   -32.1426	   -17.2882	   -20.0577	   -24.1699	
   -15.6097	   -19.4702	   -25.5127	   -12.9242	   -28.1143	   -12.2528	   -34.2407	   -17.4561	   -20.5612	   -25.5966	
   -14.8544	   -19.8059	   -25.7645	   -12.3367	   -28.4500	   -11.6653	   -36.1710	   -17.5400	   -20.8969	   -27.0233	
   -13.7634	   -19.8898	   -25.8484	   -11.4975	   -28.4500	   -10.9100	   -37.6816	   -17.3721	   -21.1487	   -28.4500	
   -12.5885	   -19.8059	   -25.6805	   -10.6583	   -28.1982	   -10.2386	   -38.7726	   -17.1204	   -21.2326	   -29.7089	
   -11.4975	   -19.7220	   -25.5966	    -9.9869	   -27.7786	    -9.6512	   -39.2761	   -16.9525	   -21.4005	   -30.8838	
   -10.6583	   -19.7220	   -25.5966	    -9.6512	   -27.3590	    -9.3155	   -39.2761	   -16.9525	   -21.6522	   -31.8909	
   -10.0708	   -19.7220	   -25.5966	    -9.5673	   -26.7715	    -9.3155	   -38.6887	   -17.0364	   -21.9879	   -32.5623	
    -9.6512	   -19.6381	   -25.5127	    -9.5673	   -26.0162	    -9.3994	   -37.5137	   -17.1204	   -22.2397	   -32.8979	
    -9.3155	   -19.3863	   -25.2609	    -9.6512	   -25.0931	    -9.5673	   -35.5835	   -17.2043	   -22.3236	   -32.8979	
    -8.9798	   -18.8828	   -24.7574	    -9.6512	   -23.9182	    -9.5673	   -33.1497	   -17.0364	   -22.2397	   -32.4783	
    -8.6441	   -18.0435	   -24.0021	    -9.4833	   -22.5754	    -9.3994	   -30.2124	   -16.6168	   -21.9040	   -31.8069	
    -8.1406	   -17.0364	   -23.0789	    -9.0637	   -21.1487	    -9.0637	   -27.1072	   -16.0294	   -21.3165	   -30.9677	
    -7.6370	   -15.8615	   -21.9879	    -8.5602	   -19.7220	    -8.4763	   -24.2538	   -15.3580	   -20.5612	   -30.0446	
    -7.0496	   -14.6027	   -20.8130	    -7.8049	   -18.4631	    -7.8049	   -21.9040	   -14.6027	   -19.8059	   -29.2053	
    -6.5460	   -13.5117	   -19.7220	    -7.1335	   -17.4561	    -7.0496	   -20.3094	   -14.0152	   -19.1345	   -28.6179	
    -6.0425	   -12.6724	   -18.7149	    -6.5460	   -16.9525	    -6.4621	   -19.8059	   -13.7634	   -18.8828	   -28.3661	
    -5.7068	   -12.0850	   -17.9596	    -6.0425	   -16.8686	    -5.9586	   -20.4773	   -13.8474	   -18.9667	   -28.6179	
    -5.5389	   -11.9171	   -17.4561	    -5.8746	   -17.2882	    -5.7068	   -22.0718	   -14.2670	   -19.5541	   -29.3732	
    -5.5389	   -12.1689	   -17.1204	    -5.8746	   -18.1274	    -5.7068	   -24.5895	   -14.9384	   -20.6451	   -30.6320	
    -5.6229	   -12.6724	   -17.0364	    -6.1264	   -19.2184	    -5.8746	   -27.6108	   -15.9454	   -21.9879	   -32.2266	
    -5.7068	   -13.3438	   -17.0364	    -6.4621	   -20.4773	    -6.2103	   -30.9677	   -17.0364	   -23.5825	   -34.1568	
    -5.8746	   -14.0991	   -17.1204	    -6.8817	   -21.6522	    -6.5460	   -34.2407	   -18.1274	   -25.1770	   -36.0870	
    -5.9586	   -14.8544	   -17.2043	    -7.2174	   -22.7432	    -6.8817	   -37.0941	   -19.1345	   -26.6037	   -37.9333	
    -6.0425	   -15.5258	   -17.3721	    -7.4692	   -23.5825	    -7.1335	   -39.3600	   -19.9738	   -27.7786	   -39.4440	
    -6.0425	   -15.9454	   -17.4561	    -7.6370	   -24.2538	    -7.2174	   -40.8707	   -20.5612	   -28.6179	   -40.6189	
    -6.0425	   -16.2811	   -17.5400	    -7.5531	   -24.5895	    -7.1335	   -41.4581	   -20.8130	   -28.9536	   -41.1224	
    -6.0425	   -16.2811	   -17.5400	    -7.3013	   -24.5056	    -6.8817	   -41.0385	   -20.8130	   -28.7857	   -40.9546	
    -5.9586	   -16.0294	   -17.6239	    -6.7978	   -24.1699	    -6.3782	   -39.6957	   -20.3094	   -28.1143	   -40.1154	
    -5.9586	   -15.5258	   -17.6239	    -6.1264	   -23.4146	    -5.7068	   -37.6816	   -19.4702	   -26.9394	   -38.6047	
    -5.8746	   -14.9384	   -17.5400	    -5.2872	   -22.4075	    -4.8676	   -34.9960	   -18.2114	   -25.4288	   -36.5906	
    -5.8746	   -14.2670	   -17.5400	    -4.3640	   -21.1487	    -4.0283	   -32.0587	   -16.7847	   -23.6664	   -34.2407	
    -5.9586	   -13.6795	   -17.6239	    -3.4409	   -19.8059	    -3.1891	   -29.1214	   -15.3580	   -21.8201	   -31.8069	
    -6.2943	   -13.1760	   -17.8757	    -2.6855	   -18.4631	    -2.5177	   -26.6037	   -13.9313	   -20.1416	   -29.5410	
    -6.7139	   -12.9242	   -18.2114	    -2.0981	   -17.1204	    -2.0142	   -24.6735	   -12.8403	   -18.7988	   -27.6947	
    -7.3013	   -12.8403	   -18.7149	    -1.8463	   -15.9454	    -1.8463	   -23.4985	   -12.0010	   -17.8757	   -26.4359	
    -7.9727	   -12.8403	   -19.3024	    -1.7624	   -14.7705	    -1.8463	   -23.1628	   -11.5814	   -17.3721	   -25.7645	
    -8.4763	   -12.9242	   -19.7220	    -1.8463	   -13.8474	    -1.9302	   -23.5825	   -11.3297	   -17.3721	   -25.8484	
    -8.6441	   -13.0081	   -19.8898	    -1.9302	   -13.0920	    -2.0142	   -24.5895	   -11.4136	   -17.6239	   -26.4359	
    -8.5602	   -13.0081	   -19.8059	    -2.0142	   -12.8403	    -2.0981	   -26.2680	   -11.5814	   -18.2953	   -27.6108	
    -8.2245	   -12.9242	   -19.4702	    -1.9302	   -13.1760	    -2.0981	   -28.4500	   -11.7493	   -18.9667	   -29.1214	
    -7.3853	   -12.6724	   -18.8828	    -1.6785	   -14.0991	    -1.8463	   -30.7999	   -11.8332	   -19.6381	   -30.7999	
    -6.2943	   -12.2528	   -18.1274	    -1.2589	   -15.6937	    -1.3428	   -33.0658	   -11.6653	   -20.1416	   -32.3944	
    -4.8676	   -11.5814	   -17.2882	    -0.5035	   -17.7078	    -0.5875	   -35.1639	   -11.1618	   -20.2255	   -33.6533	
    -3.3569	   -10.8261	   -16.4490	     0.4196	   -19.8059	     0.2518	   -36.7584	   -10.4065	   -19.8898	   -34.5764	
    -2.0142	    -9.9869	   -15.6937	     1.3428	   -21.7361	     1.1749	   -37.7655	    -9.4833	   -19.3024	   -34.9121	
    -1.0071	    -9.2316	   -15.0223	     2.0142	   -23.2468	     1.8463	   -38.1851	    -8.4763	   -18.4631	   -34.6603	
    -0.4196	    -8.6441	   -14.5187	     2.4338	   -24.0860	     2.3499	   -37.8494	    -7.5531	   -17.4561	   -33.9050	
    -0.0839	    -8.0566	   -14.0991	     2.7695	   -24.0860	     2.6855	   -36.5906	    -6.7139	   -16.2811	   -32.6462	
     0.0000	    -7.3853	   -13.5117	     2.9373	   -23.4146	     2.9373	   -34.4086	    -5.7068	   -14.8544	   -30.7999	
    -0.0839	    -6.6299	   -12.8403	     3.1052	   -22.0718	     3.1891	   -31.4713	    -4.6997	   -13.2599	   -28.5339	
    -0.1678	    -5.7907	   -12.0850	     3.4409	   -20.3094	     3.6087	   -28.1143	    -3.5248	   -11.5814	   -26.1002	
    -0.1678	    -4.9515	   -11.4136	     3.7766	   -18.3792	     4.0283	   -24.7574	    -2.3499	    -9.8190	   -23.6664	
    -0.2518	    -4.2801	   -10.8261	     4.2801	   -16.7007	     4.5319	   -21.6522	    -1.3428	    -8.1406	   -21.4005	
    -0.1678	    -3.7766	   -10.4065	     4.6997	   -15.1901	     5.1193	   -19.2184	    -0.4196	    -6.7139	   -19.4702	
     0.0000	    -3.3569	   -10.0708	     5.2872	   -14.0152	     5.7068	   -17.5400	     0.2518	    -5.5389	   -17.9596	
     0.3357	    -3.0212	    -9.9030	     5.8746	   -13.2599	     6.2943	   -16.7847	     0.7553	    -4.6997	   -16.9525	
     0.6714	    -2.8534	    -9.8190	     6.3782	   -12.9242	     6.7978	   -16.8686	     1.0910	    -4.1962	   -16.4490	
     1.0910	    -2.7695	    -9.9030	     6.7978	   -13.0081	     7.2174	   -17.8757	     1.2589	    -4.1122	   -16.5329	
     1.3428	    -2.9373	   -10.1547	     7.0496	   -13.5117	     7.4692	   -19.7220	     1.0071	    -4.4479	   -17.2882	
     1.4267	    -3.4409	   -10.6583	     6.8817	   -14.6027	     7.3013	   -22.3236	     0.5035	    -5.2032	   -18.6310	
     1.2589	    -4.2801	   -11.4136	     6.3782	   -15.9454	     6.7139	   -25.4288	    -0.3357	    -6.3782	   -20.4773	
     0.8392	    -5.2872	   -12.3367	     5.5389	   -17.5400	     5.8746	   -28.7857	    -1.5106	    -7.8049	   -22.5754	
     0.1678	    -6.5460	   -13.2599	     4.4479	   -19.2184	     4.7836	   -32.0587	    -2.7695	    -9.3994	   -24.9252	
    -0.5035	    -7.8049	   -14.1830	     3.1891	   -20.8130	     3.5248	   -34.9121	    -4.1122	   -10.9940	   -27.1072	
    -1.2589	    -8.9798	   -14.9384	     1.9302	   -21.9879	     2.3499	   -37.0102	    -5.2872	   -12.3367	   -28.8696	
    -1.8463	    -9.7351	   -15.2740	     0.9232	   -22.6593	     1.3428	   -38.0173	    -6.1264	   -13.2599	   -30.0446	
    -2.0981	   -10.1547	   -15.1062	     0.2518	   -22.5754	     0.6714	   -37.8494	    -6.4621	   -13.5956	   -30.2963	
    -2.0142	    -9.9869	   -14.4348	    -0.0839	   -21.8201	     0.3357	   -36.3388	    -6.3782	   -13.2599	   -29.7089	
    -1.5106	    -9.3155	   -13.3438	    -0.0839	   -20.4773	     0.4196	   -33.7372	    -5.7907	   -12.3367	   -28.2822	
    -0.9232	    -8.3923	   -12.0850	     0.1678	   -18.7149	     0.6714	   -30.3802	    -5.0354	   -11.0779	   -26.4359	
    -0.1678	    -7.3853	   -10.7422	     0.4196	   -16.9525	     1.0071	   -26.6037	    -4.1962	    -9.6512	   -24.4217	
     0.4196	    -6.3782	    -9.5673	     0.7553	   -15.1901	     1.2589	   -22.8271	    -3.4409	    -8.3084	   -22.4075	
     0.9232	    -5.6229	    -8.7280	     0.9232	   -13.6795	     1.5106	   -19.3863	    -2.8534	    -7.0496	   -20.6451	
     1.1749	    -5.0354	    -8.3084	     1.0071	   -12.5885	     1.5945	   -16.6168	    -2.3499	    -6.0425	   -19.3024	
     1.2589	    -4.8676	    -8.3084	     0.8392	   -12.0010	     1.5106	   -14.8544	    -2.2659	    -5.5389	   -18.4631	
     1.0071	    -5.0354	    -8.8120	     0.5035	   -12.0010	     1.0910	   -14.1830	    -2.5177	    -5.4550	   -18.1274	
     0.5035	    -5.6229	    -9.8190	    -0.1678	   -12.5046	     0.5035	   -14.8544	    -3.1052	    -5.9586	   -18.4631	
    -0.1678	    -6.5460	   -11.1618	    -1.0071	   -13.5956	    -0.3357	   -16.5329	    -4.0283	    -6.9656	   -19.3024	
    -0.9232	    -7.6370	   -12.5885	    -2.0142	   -15.0223	    -1.3428	   -18.9667	    -5.2032	    -8.3084	   -20.3934	
    -1.5106	    -8.6441	   -13.9313	    -3.0212	   -16.4490	    -2.3499	   -21.9040	    -6.4621	    -9.9030	   -21.7361	
    -1.9302	    -9.4833	   -14.9384	    -3.9444	   -17.7078	    -3.1891	   -24.8413	    -7.6370	   -11.4136	   -23.1628	
    -2.0981	    -9.9869	   -15.4419	    -4.6158	   -18.6310	    -3.9444	   -27.4429	    -8.6441	   -12.8403	   -24.4217	
    -2.0981	   -10.1547	   -15.2740	    -5.2032	   -18.9667	    -4.4479	   -29.5410	    -9.4833	   -14.0152	   -25.5966	
    -1.9302	    -9.9030	   -14.6027	    -5.7068	   -18.7149	    -4.9515	   -30.9677	   -10.0708	   -15.0223	   -26.6037	
    -1.5945	    -9.3155	   -13.3438	    -6.0425	   -17.7078	    -5.2872	   -31.5552	   -10.4065	   -15.6937	   -27.4429	
    -1.1749	    -8.3084	   -11.6653	    -6.2103	   -16.0294	    -5.5389	   -31.2195	   -10.5743	   -16.0294	   -28.0304	
    -0.5035	    -6.9656	    -9.5673	    -6.2943	   -13.5117	    -5.7068	   -29.8767	   -10.3226	   -16.0294	   -28.3661	
     0.4196	    -5.2872	    -7.2174	    -6.1264	   -10.4904	    -5.6229	   -27.5269	    -9.7351	   -15.5258	   -28.1982	
     1.3428	    -3.5248	    -4.8676	    -5.8746	    -7.0496	    -5.3711	   -24.4217	    -8.8120	   -14.6866	   -27.6108	
     2.2659	    -1.6785	    -2.6855	    -5.4550	    -3.7766	    -5.0354	   -20.8130	    -7.6370	   -13.5117	   -26.6037	
     3.1052	     0.0000	    -0.8392	    -4.9515	    -1.0071	    -4.6997	   -17.0364	    -6.4621	   -12.1689	   -25.3448	
     3.6926	     1.2589	     0.3357	    -4.6158	     0.8392	    -4.3640	   -13.5956	    -5.3711	   -10.9100	   -23.7503	
     3.9444	     2.0981	     0.8392	    -4.2801	     1.5945	    -4.1122	   -10.7422	    -4.5319	    -9.8190	   -22.1558	
     4.0283	     2.5177	     0.7553	    -4.0283	     1.2589	    -4.0283	    -8.8120	    -4.0283	    -9.0637	   -20.7291	
     3.9444	     2.6016	     0.0839	    -3.9444	     0.0000	    -3.8605	    -7.9727	    -3.9444	    -8.6441	   -19.7220	
     3.8605	     2.2659	    -0.9232	    -3.8605	    -1.9302	    -3.8605	    -8.3923	    -4.2801	    -8.6441	   -19.2184	
     3.6087	     1.7624	    -2.2659	    -3.8605	    -4.2801	    -3.8605	    -9.9030	    -5.0354	    -9.1476	   -19.3024	
     3.5248	     1.0910	    -3.6926	    -3.9444	    -6.7978	    -3.8605	   -12.4207	    -6.0425	    -9.9869	   -19.9738	
     3.4409	     0.3357	    -5.1193	    -3.9444	    -9.2316	    -3.9444	   -15.6097	    -7.1335	   -11.1618	   -21.2326	
     3.4409	    -0.4196	    -6.4621	    -3.9444	   -11.4975	    -3.9444	   -19.1345	    -8.3084	   -12.5885	   -22.7432	
     3.5248	    -1.2589	    -7.6370	    -3.8605	   -13.5956	    -3.8605	   -22.7432	    -9.3155	   -14.0152	   -24.3378	
     3.6926	    -1.9302	    -8.6441	    -3.7766	   -15.3580	    -3.7766	   -26.0162	   -10.2386	   -15.2740	   -26.0162	
     3.8605	    -2.5177	    -9.4833	    -3.6087	   -16.7847	    -3.6926	   -28.7857	   -10.9100	   -16.4490	   -27.3590	
     3.9444	    -3.0212	   -10.2386	    -3.4409	   -17.9596	    -3.5248	   -30.9677	   -11.4136	   -17.3721	   -28.4500	
     3.8605	    -3.5248	   -10.8261	    -3.2730	   -18.7149	    -3.4409	   -32.3105	   -11.6653	   -17.9596	   -29.1214	
     3.6087	    -3.9444	   -11.2457	    -3.1052	   -19.0506	    -3.3569	   -32.8140	   -11.7493	   -18.2114	   -29.2892	
     3.1891	    -4.3640	   -11.5814	    -3.0212	   -19.1345	    -3.2730	   -32.3944	   -11.6653	   -18.1274	   -29.1214	
     2.5177	    -4.8676	   -11.8332	    -3.1052	   -18.9667	    -3.3569	   -31.0516	   -11.4975	   -17.9596	   -28.5339	
     1.5106	    -5.3711	   -12.0850	    -3.3569	   -18.8828	    -3.6087	   -29.1214	   -11.3297	   -17.6239	   -27.6947	
     0.3357	    -6.0425	   -12.2528	    -3.7766	   -18.7988	    -4.1122	   -26.6037	   -11.2457	   -17.2043	   -26.7715	
    -1.0071	    -6.7139	   -12.5046	    -4.3640	   -18.7149	    -4.6997	   -23.7503	   -11.1618	   -16.7847	   -25.6805	
    -2.4338	    -7.5531	   -12.7563	    -5.1193	   -18.5471	    -5.4550	   -20.7291	   -11.1618	   -16.3651	   -24.6735	
    -3.9444	    -8.4763	   -12.9242	    -5.9586	   -18.2953	    -6.2943	   -17.9596	   -11.2457	   -16.0294	   -23.7503	
    -5.2872	    -9.5673	   -13.1760	    -6.8817	   -17.7917	    -7.1335	   -15.4419	   -11.4136	   -15.8615	   -23.0789	
    -6.5460	   -10.5743	   -13.4277	    -7.8049	   -17.1204	    -7.9727	   -13.4277	   -11.5814	   -15.7776	   -22.6593	
    -7.5531	   -11.5814	   -13.5117	    -8.5602	   -16.1972	    -8.8120	   -12.0010	   -11.8332	   -15.8615	   -22.4075	
    -8.1406	   -12.3367	   -13.5117	    -9.2316	   -15.1901	    -9.3994	   -11.2457	   -12.0850	   -15.8615	   -22.4915	
    -8.3923	   -12.9242	   -13.4277	    -9.6512	   -14.2670	    -9.8190	   -11.2457	   -12.1689	   -15.9454	   -22.6593	
    -8.2245	   -13.1760	   -13.2599	    -9.7351	   -13.5956	    -9.9030	   -11.8332	   -12.2528	   -15.9454	   -22.9111	
    -7.7209	   -13.2599	   -12.9242	    -9.6512	   -13.1760	    -9.7351	   -13.0081	   -12.1689	   -15.8615	   -23.2468	
    -6.8817	   -13.0920	   -12.5885	    -9.2316	   -12.9242	    -9.2316	   -14.6027	   -11.9171	   -15.6937	   -23.4985	
    -5.8746	   -12.7563	   -12.2528	    -8.5602	   -12.9242	    -8.5602	   -16.4490	   -11.4975	   -15.3580	   -23.6664	
    -4.8676	   -12.2528	   -11.8332	    -7.7209	   -13.0081	    -7.7209	   -18.4631	   -10.8261	   -14.8544	   -23.4985	
    -3.8605	   -11.6653	   -11.5814	    -6.7978	   -13.1760	    -6.8817	   -20.3094	   -10.1547	   -14.2670	   -23.2468	
    -3.0212	   -11.1618	   -11.3297	    -5.8746	   -13.5117	    -6.0425	   -22.1558	    -9.3994	   -13.5956	   -22.7432	
    -2.5177	   -10.6583	   -11.2457	    -5.1193	   -13.7634	    -5.2872	   -23.5825	    -8.6441	   -12.8403	   -21.9879	
    -2.1820	   -10.2386	   -11.2457	    -4.3640	   -14.0152	    -4.6997	   -24.5895	    -7.8049	   -11.9171	   -21.0648	
    -2.0981	    -9.8190	   -11.2457	    -3.6926	   -14.0991	    -4.1122	   -25.0092	    -7.0496	   -10.9940	   -19.9738	
    -2.2659	    -9.4833	   -11.1618	    -3.1891	   -14.0152	    -3.6087	   -24.8413	    -6.2943	    -9.9030	   -18.7149	
    -2.6855	    -9.2316	   -11.1618	    -2.8534	   -13.7634	    -3.2730	   -24.0021	    -5.7068	    -8.9798	   -17.3721	
    -3.2730	    -9.0637	   -11.2457	    -2.6855	   -13.4277	    -3.1052	   -22.8271	    -5.2032	    -8.1406	   -16.1972	
    -4.1122	    -9.0637	   -11.3297	    -2.6855	   -13.0920	    -3.1052	   -21.4005	    -4.9515	    -7.5531	   -15.1062	
    -4.9515	    -9.1476	   -11.3297	    -2.7695	   -12.6724	    -3.1052	   -19.8898	    -4.7836	    -7.1335	   -14.3509	
    -5.7068	    -9.2316	   -11.3297	    -2.8534	   -12.2528	    -3.1891	   -18.3792	    -4.6997	    -6.8817	   -13.7634	
    -6.1264	    -9.2316	   -11.1618	    -2.8534	   -11.7493	    -3.1052	   -17.0364	    -4.5319	    -6.7139	   -13.5117	
    -6.3782	    -9.0637	   -10.8261	    -2.7695	   -11.3297	    -2.9373	   -16.0294	    -4.4479	    -6.7139	   -13.5117	
[Epoch Header]
[Trial Type]	13
[Accept]	1
[Correct]	0
[RT]	 0.000
[Resp]	0
[Epoch Data]
    -5.7068	    -8.3923	    -8.3084	    -0.5875	    -8.0566	    -0.5875	    -7.5531	    -1.0910	    -5.2872	   -15.4419	
    -5.6229	    -7.6370	    -7.6370	     0.1678	    -6.9656	     0.0839	    -4.1962	     0.0839	    -3.8605	   -13.4277	
    -5.5389	    -6.8817	    -6.9656	     0.7553	    -6.0425	     0.7553	    -1.5106	     1.0071	    -2.6855	   -11.8332	
    -5.3711	    -6.0425	    -6.2943	     1.3428	    -5.2872	     1.4267	     0.4196	     1.6785	    -1.8463	   -10.6583	
    -5.1193	    -5.2032	    -5.6229	     1.8463	    -4.6997	     1.9302	     1.3428	     2.0142	    -1.3428	   -10.0708	
    -4.7836	    -4.5319	    -5.1193	     2.2659	    -4.2801	     2.4338	     1.2589	     2.0981	    -1.3428	   -10.0708	
    -4.1962	    -3.8605	    -4.7836	     2.6855	    -4.1122	     2.8534	     0.2518	     1.8463	    -1.5106	   -10.4904	
    -3.3569	    -3.1891	    -4.5319	     3.1891	    -4.2801	     3.4409	    -1.5106	     1.5106	    -2.0142	   -11.3297	
    -2.2659	    -2.6016	    -4.2801	     3.7766	    -4.6997	     4.0283	    -3.7766	     1.2589	    -2.4338	   -12.1689	
    -0.8392	    -1.8463	    -3.9444	     4.6158	    -5.2032	     4.8676	    -6.0425	     1.0071	    -2.8534	   -13.0920	
     0.7553	    -1.0071	    -3.6087	     5.5389	    -5.6229	     5.8746	    -8.1406	     1.0071	    -3.1052	   -13.7634	
     2.5177	    -0.3357	    -3.1891	     6.5460	    -5.7907	     6.8817	    -9.8190	     1.1749	    -3.1891	   -14.1830	
     4.0283	     0.2518	    -2.7695	     7.3853	    -5.7907	     7.7209	   -10.9100	     1.4267	    -3.1052	   -14.4348	
     5.3711	     0.6714	    -2.5177	     8.0566	    -5.3711	     8.3923	   -11.4975	     1.5945	    -3.0212	   -14.5187	
     6.3782	     0.9232	    -2.2659	     8.3923	    -4.6158	     8.7280	   -11.2457	     1.7624	    -2.8534	   -14.2670	
     7.0496	     1.1749	    -2.0142	     8.5602	    -3.2730	     8.8959	   -10.3226	     1.9302	    -2.4338	   -13.5956	
     7.3853	     1.5106	    -1.5945	     8.5602	    -1.4267	     8.8120	    -8.5602	     2.1820	    -1.8463	   -12.5046	
     7.6370	     1.9302	    -0.9232	     8.4763	     0.8392	     8.7280	    -6.0425	     2.5177	    -1.0071	   -10.9100	
     7.5531	     2.4338	    -0.0839	     8.3084	     3.2730	     8.4763	    -3.1052	     3.0212	     0.0000	    -8.8959	
     7.3853	     2.9373	     0.7553	     8.1406	     5.7907	     8.2245	     0.1678	     3.4409	     1.1749	    -6.6299	
     7.1335	     3.3569	     1.6785	     7.8049	     7.9727	     7.8888	     3.4409	     3.9444	     2.3499	    -4.2801	
     6.7139	     3.6926	     2.4338	     7.5531	     9.7351	     7.5531	     6.3782	     4.3640	     3.4409	    -2.1820	
     6.2943	     3.9444	     3.1052	     7.2174	    10.7422	     7.2174	     8.7280	     4.6997	     4.2801	    -0.6714	
     5.8746	     3.9444	     3.4409	     6.7139	    10.8261	     6.7139	    10.4065	     4.8676	     4.7836	     0.0839	
     5.4550	     3.7766	     3.3569	     6.1264	     9.8190	     6.1264	    10.9940	     4.7836	     4.7836	    -0.0839	
     5.1193	     3.4409	     2.9373	     5.4550	     7.8888	     5.4550	    10.6583	     4.3640	     4.2801	    -1.0910	
     4.9515	     2.8534	     2.1820	     4.6997	     5.2032	     4.6158	     9.2316	     3.6926	     3.2730	    -2.9373	
     4.9515	     2.2659	     1.2589	     3.8605	     2.0981	     3.7766	     7.0496	     2.9373	     1.9302	    -5.2872	
     5.0354	     1.6785	     0.3357	     3.1052	    -1.0071	     2.9373	     4.2801	     2.0142	     0.2518	    -7.7209	
     5.2872	     1.1749	    -0.5035	     2.3499	    -3.8605	     2.1820	     1.1749	     1.1749	    -1.5106	   -10.1547	
     5.5389	     0.5875	    -1.1749	     1.6785	    -6.1264	     1.5106	    -1.9302	     0.3357	    -3.1891	   -12.3367	
     5.7907	     0.1678	    -1.8463	     1.0071	    -7.7209	     0.8392	    -4.8676	    -0.4196	    -4.8676	   -14.1830	
     5.9586	    -0.2518	    -2.3499	     0.4196	    -8.7280	     0.2518	    -7.2174	    -1.0910	    -6.2943	   -15.6937	
     5.9586	    -0.6714	    -2.8534	    -0.1678	    -9.1476	    -0.3357	    -8.8959	    -1.6785	    -7.5531	   -16.8686	
     5.7068	    -1.0071	    -3.3569	    -0.7553	    -9.0637	    -0.9232	    -9.9030	    -2.2659	    -8.4763	   -17.7917	
     5.1193	    -1.3428	    -3.6926	    -1.4267	    -8.6441	    -1.5945	    -9.9869	    -2.9373	    -9.2316	   -18.3792	
     4.1962	    -1.6785	    -4.1122	    -2.1820	    -7.9727	    -2.3499	    -9.4833	    -3.7766	    -9.8190	   -18.6310	
     3.0212	    -2.0142	    -4.3640	    -3.1052	    -7.2174	    -3.1052	    -8.3084	    -4.6158	   -10.2386	   -18.7149	
     1.5106	    -2.5177	    -4.6158	    -3.9444	    -6.4621	    -3.9444	    -6.7139	    -5.4550	   -10.4065	   -18.5471	
     0.0000	    -2.9373	    -4.7836	    -4.7836	    -5.7907	    -4.7836	    -5.0354	    -6.2103	   -10.4065	   -18.1274	
    -1.5106	    -3.4409	    -4.8676	    -5.5389	    -5.2872	    -5.4550	    -3.4409	    -6.8817	   -10.2386	   -17.5400	
    -2.8534	    -3.8605	    -4.8676	    -6.1264	    -5.0354	    -5.9586	    -2.0981	    -7.3853	    -9.9869	   -16.7847	
    -3.6926	    -4.1122	    -4.7836	    -6.3782	    -5.1193	    -6.2103	    -1.3428	    -7.6370	    -9.7351	   -15.9454	
    -4.1122	    -4.2801	    -4.6997	    -6.2943	    -5.4550	    -6.1264	    -1.1749	    -7.6370	    -9.4833	   -15.1901	
    -3.9444	    -4.2801	    -4.6158	    -6.0425	    -6.1264	    -5.8746	    -1.6785	    -7.6370	    -9.3155	   -14.6866	
    -3.4409	    -4.1962	    -4.7836	    -5.5389	    -7.1335	    -5.3711	    -3.0212	    -7.5531	    -9.2316	   -14.4348	
    -2.6855	    -4.1962	    -5.2032	    -4.9515	    -8.4763	    -4.8676	    -4.8676	    -7.4692	    -9.3994	   -14.6027	
    -1.6785	    -4.3640	    -5.8746	    -4.3640	   -10.0708	    -4.2801	    -7.2174	    -7.3853	    -9.7351	   -15.0223	
    -0.5875	    -4.4479	    -6.6299	    -3.6926	   -11.5814	    -3.6087	    -9.5673	    -7.2174	   -10.0708	   -15.6937	
     0.6714	    -4.5319	    -7.4692	    -2.8534	   -12.9242	    -2.8534	   -11.7493	    -6.8817	   -10.3226	   -16.3651	
     2.0981	    -4.4479	    -8.0566	    -1.9302	   -13.8474	    -1.9302	   -13.5956	    -6.2943	   -10.4065	   -16.8686	
     3.5248	    -4.1122	    -8.3923	    -0.8392	   -14.2670	    -0.8392	   -14.8544	    -5.6229	   -10.1547	   -17.1204	
     4.9515	    -3.6926	    -8.4763	     0.2518	   -14.2670	     0.2518	   -15.4419	    -4.6997	    -9.7351	   -17.0364	
     6.1264	    -3.1891	    -8.3084	     1.2589	   -13.7634	     1.2589	   -15.4419	    -3.7766	    -8.9798	   -16.6168	
     7.0496	    -2.5177	    -7.9727	     2.0981	   -13.0081	     2.1820	   -14.7705	    -2.7695	    -8.0566	   -15.7776	
     7.4692	    -2.0142	    -7.4692	     2.6855	   -12.0850	     2.6855	   -13.6795	    -2.0142	    -7.1335	   -14.6866	
     7.3013	    -1.6785	    -7.0496	     2.7695	   -11.0779	     2.8534	   -12.2528	    -1.4267	    -6.2943	   -13.5956	
     6.6299	    -1.5945	    -6.7978	     2.4338	   -10.1547	     2.5177	   -10.6583	    -1.2589	    -5.7068	   -12.5046	
     5.5389	    -1.9302	    -6.7139	     1.6785	    -9.2316	     1.8463	    -9.0637	    -1.4267	    -5.2872	   -11.4975	
     4.1122	    -2.4338	    -6.7978	     0.5875	    -8.4763	     0.8392	    -7.5531	    -1.8463	    -5.1193	   -10.8261	
     2.6855	    -3.0212	    -6.9656	    -0.5035	    -7.8049	    -0.2518	    -6.1264	    -2.3499	    -5.0354	   -10.3226	
     1.4267	    -3.6926	    -7.3013	    -1.5945	    -7.1335	    -1.2589	    -4.8676	    -2.8534	    -5.0354	   -10.1547	
     0.5875	    -4.1122	    -7.7209	    -2.3499	    -6.3782	    -1.9302	    -3.8605	    -3.1052	    -5.0354	   -10.2386	
     0.3357	    -4.1962	    -7.9727	    -2.6016	    -5.4550	    -2.2659	    -2.9373	    -3.1052	    -4.7836	   -10.5743	
     0.6714	    -4.0283	    -8.1406	    -2.4338	    -4.3640	    -2.0981	    -2.3499	    -2.8534	    -4.4479	   -11.2457	
     1.5106	    -3.5248	    -8.2245	    -1.8463	    -3.1052	    -1.5945	    -2.0981	    -2.3499	    -4.1122	   -12.1689	
     2.6016	    -2.8534	    -8.2245	    -1.1749	    -1.8463	    -0.9232	    -2.3499	    -1.8463	    -3.9444	   -13.3438	
     3.8605	    -2.1820	    -8.2245	    -0.5035	    -0.8392	    -0.3357	    -3.1052	    -1.5106	    -4.0283	   -14.7705	
     5.1193	    -1.5945	    -8.0566	     0.0000	    -0.2518	     0.0839	    -4.3640	    -1.4267	    -4.3640	   -16.2811	
     6.2103	    -1.0071	    -7.8049	     0.3357	    -0.2518	     0.3357	    -5.9586	    -1.5106	    -4.9515	   -17.6239	
     7.2174	    -0.5035	    -7.3853	     0.5875	    -0.8392	     0.5035	    -7.7209	    -1.7624	    -5.7068	   -18.6310	
     8.2245	     0.0000	    -6.7139	     0.6714	    -1.9302	     0.5035	    -9.3994	    -1.9302	    -6.2943	   -19.1345	
     9.0637	     0.5875	    -5.9586	     0.7553	    -3.3569	     0.5035	   -10.7422	    -2.0981	    -6.7139	   -19.1345	
     9.9030	     1.1749	    -4.9515	     0.8392	    -4.7836	     0.5875	   -11.6653	    -2.0142	    -6.7978	   -18.6310	
    10.7422	     1.8463	    -3.6926	     1.0910	    -6.1264	     0.7553	   -11.9171	    -1.6785	    -6.4621	   -17.5400	
    11.4136	     2.6855	    -2.3499	     1.4267	    -7.0496	     1.0910	   -11.5814	    -1.0071	    -5.7907	   -15.9454	
    12.0850	     3.6087	    -1.0071	     1.8463	    -7.3013	     1.5106	   -10.5743	    -0.1678	    -4.6997	   -14.0152	
    12.7563	     4.6158	     0.5035	     2.3499	    -6.8817	     2.0981	    -9.0637	     0.9232	    -3.2730	   -11.7493	
    13.3438	     5.7068	     1.8463	     3.0212	    -5.8746	     2.8534	    -7.1335	     2.0142	    -1.7624	    -9.3155	
    13.8474	     6.7978	     3.1052	     3.6926	    -4.2801	     3.5248	    -5.0354	     3.0212	    -0.2518	    -7.0496	
    14.2670	     7.7209	     4.1962	     4.1962	    -2.5177	     4.1962	    -3.0212	     3.7766	     1.0071	    -5.0354	
    14.4348	     8.3923	     4.9515	     4.6158	    -0.9232	     4.6158	    -1.2589	     4.0283	     1.7624	    -3.6087	
    14.3509	     8.7280	     5.2872	     4.6158	     0.3357	     4.6997	     0.0839	     3.8605	     1.9302	    -2.8534	
    13.9313	     8.4763	     5.2872	     4.3640	     1.0071	     4.5319	     0.5875	     3.1891	     1.5106	    -3.0212	
    13.1760	     7.8049	     4.7836	     3.7766	     1.0071	     3.9444	     0.2518	     2.0142	     0.4196	    -3.9444	
    12.2528	     6.7139	     3.8605	     2.9373	     0.3357	     3.1891	    -0.9232	     0.5035	    -1.1749	    -5.6229	
    11.2457	     5.2872	     2.6016	     1.9302	    -0.8392	     2.2659	    -2.8534	    -1.1749	    -2.9373	    -7.8049	
    10.3226	     3.6087	     1.0910	     1.0071	    -2.4338	     1.2589	    -5.4550	    -2.8534	    -4.8676	   -10.1547	
     9.3994	     2.0142	    -0.5035	     0.0839	    -4.2801	     0.4196	    -8.3084	    -4.3640	    -6.7139	   -12.5046	
     8.6441	     0.4196	    -2.2659	    -0.7553	    -6.2943	    -0.4196	   -11.2457	    -5.7068	    -8.3923	   -14.7705	
     7.9727	    -1.0910	    -4.0283	    -1.5106	    -8.3084	    -1.2589	   -14.0991	    -6.9656	    -9.9030	   -16.6168	
     7.3013	    -2.4338	    -5.7907	    -2.3499	   -10.2386	    -2.0981	   -16.6168	    -7.9727	   -11.2457	   -18.1274	
     6.7139	    -3.6087	    -7.4692	    -3.1052	   -12.0850	    -2.9373	   -18.7149	    -8.8959	   -12.2528	   -19.2184	
     5.9586	    -4.6997	    -8.9798	    -3.9444	   -13.5956	    -3.7766	   -20.2255	    -9.6512	   -13.0920	   -19.8898	
     5.2032	    -5.6229	   -10.2386	    -4.7836	   -14.9384	    -4.6997	   -20.9808	   -10.3226	   -13.5956	   -20.0577	
     4.4479	    -6.2943	   -11.2457	    -5.6229	   -15.7776	    -5.5389	   -20.9808	   -10.7422	   -13.8474	   -19.8059	
     3.6926	    -6.7978	   -11.8332	    -6.3782	   -16.1133	    -6.2943	   -20.0577	   -10.9940	   -13.7634	   -19.0506	
     3.1052	    -7.0496	   -11.9171	    -6.8817	   -15.8615	    -6.7978	   -18.2953	   -10.9100	   -13.2599	   -17.8757	
     2.6855	    -6.8817	   -11.5814	    -7.0496	   -15.0223	    -7.0496	   -15.7776	   -10.5743	   -12.5046	   -16.3651	
     2.6016	    -6.3782	   -10.9100	    -7.0496	   -13.7634	    -7.0496	   -12.8403	    -9.9869	   -11.4975	   -14.7705	
     2.7695	    -5.6229	    -9.9869	    -6.8817	   -12.3367	    -6.8817	    -9.6512	    -9.2316	   -10.4065	   -13.2599	
     3.1052	    -4.7836	    -9.0637	    -6.5460	   -10.8261	    -6.5460	    -6.7978	    -8.5602	    -9.3155	   -12.0850	
     3.6926	    -3.6926	    -8.2245	    -6.2103	    -9.4833	    -6.2943	    -4.3640	    -7.8888	    -8.5602	   -11.4975	
     4.3640	    -2.6855	    -7.4692	    -5.9586	    -8.5602	    -5.9586	    -2.7695	    -7.3853	    -8.0566	   -11.6653	
     5.1193	    -1.7624	    -6.9656	    -5.6229	    -7.9727	    -5.7068	    -2.0142	    -7.1335	    -7.9727	   -12.5046	
     5.8746	    -0.9232	    -6.6299	    -5.3711	    -7.8049	    -5.5389	    -2.1820	    -7.0496	    -8.3084	   -14.0991	
     6.5460	    -0.3357	    -6.5460	    -5.2032	    -7.9727	    -5.3711	    -3.1891	    -7.2174	    -8.8959	   -16.0294	
     7.2174	     0.0839	    -6.6299	    -4.9515	    -8.3084	    -5.2032	    -4.7836	    -7.3853	    -9.7351	   -18.2114	
     7.8049	     0.4196	    -6.7139	    -4.6997	    -8.6441	    -5.0354	    -6.7978	    -7.6370	   -10.6583	   -20.3094	
     8.3923	     0.6714	    -6.9656	    -4.1962	    -8.6441	    -4.6997	    -8.9798	    -7.7209	   -11.4975	   -21.9879	
     8.9798	     0.9232	    -7.0496	    -3.6087	    -8.3084	    -4.1122	   -10.9940	    -7.6370	   -12.0010	   -23.0789	
     9.6512	     1.1749	    -7.0496	    -2.6855	    -7.6370	    -3.2730	   -12.7563	    -7.2174	   -12.0850	   -23.4146	
    10.4904	     1.5945	    -6.9656	    -1.5945	    -6.7978	    -2.1820	   -13.9313	    -6.4621	   -11.6653	   -22.9950	
    11.3297	     2.0981	    -6.6299	    -0.3357	    -6.1264	    -0.9232	   -14.6027	    -5.4550	   -10.9100	   -22.0718	
    12.2528	     2.6016	    -6.1264	     1.0071	    -5.7068	     0.4196	   -14.6027	    -4.2801	    -9.7351	   -20.6451	
    12.9242	     3.1052	    -5.5389	     2.2659	    -5.7907	     1.5945	   -14.0991	    -3.1052	    -8.4763	   -18.8828	
    13.3438	     3.4409	    -5.0354	     3.1891	    -6.2943	     2.6016	   -13.1760	    -2.0142	    -7.2174	   -17.1204	
    13.1760	     3.4409	    -4.7836	     3.6926	    -7.0496	     3.1052	   -12.1689	    -1.4267	    -6.2103	   -15.5258	
    12.3367	     3.0212	    -4.9515	     3.6926	    -8.1406	     3.1891	   -11.1618	    -1.3428	    -5.7068	   -14.2670	
    10.9940	     2.0981	    -5.4550	     3.1052	    -9.4833	     2.6855	   -10.4065	    -1.7624	    -5.6229	   -13.4277	
     9.0637	     0.7553	    -6.4621	     2.1820	   -10.8261	     1.7624	    -9.9869	    -2.6855	    -6.0425	   -13.0920	
     6.9656	    -0.8392	    -7.7209	     0.9232	   -12.1689	     0.6714	   -10.0708	    -3.8605	    -6.7978	   -13.1760	
     4.8676	    -2.6016	    -9.1476	    -0.1678	   -13.5117	    -0.4196	   -10.4904	    -5.2032	    -7.8049	   -13.5956	
     2.9373	    -4.2801	   -10.4904	    -1.1749	   -14.7705	    -1.3428	   -11.2457	    -6.3782	    -8.8120	   -14.2670	
     1.4267	    -5.7907	   -11.6653	    -1.8463	   -15.8615	    -1.9302	   -12.3367	    -7.3013	    -9.8190	   -15.1901	
     0.3357	    -6.9656	   -12.5885	    -2.0981	   -16.7847	    -2.1820	   -13.6795	    -7.9727	   -10.8261	   -16.1972	
    -0.1678	    -7.8049	   -13.0081	    -2.0142	   -17.3721	    -2.0142	   -15.1901	    -8.3084	   -11.5814	   -17.3721	
    -0.3357	    -8.2245	   -13.0920	    -1.5106	   -17.7078	    -1.5945	   -16.7007	    -8.3923	   -12.2528	   -18.5471	
     0.0000	    -8.3084	   -12.6724	    -0.8392	   -17.7078	    -0.8392	   -18.2114	    -8.1406	   -12.7563	   -19.5541	
     0.5875	    -8.0566	   -12.0010	     0.0000	   -17.4561	     0.0839	   -19.4702	    -7.6370	   -13.0920	   -20.4773	
     1.4267	    -7.6370	   -11.1618	     0.9232	   -16.9525	     0.9232	   -20.4773	    -7.0496	   -13.2599	   -21.3165	
     2.0981	    -7.2174	   -10.4904	     1.6785	   -16.3651	     1.6785	   -21.0648	    -6.5460	   -13.3438	   -21.9040	
     2.6855	    -6.7978	    -9.9869	     2.0981	   -15.7776	     2.0981	   -21.3165	    -6.2943	   -13.4277	   -22.4075	
     2.8534	    -6.7139	    -9.9030	     2.0981	   -15.2740	     2.1820	   -21.0648	    -6.3782	   -13.5117	   -22.6593	
     2.6855	    -6.7139	   -10.1547	     1.8463	   -14.8544	     1.9302	   -20.3094	    -6.7139	   -13.5956	   -22.6593	
     2.2659	    -6.8817	   -10.5743	     1.4267	   -14.4348	     1.4267	   -18.8828	    -7.1335	   -13.5117	   -22.1558	
     1.7624	    -6.9656	   -10.9940	     0.9232	   -13.9313	     0.9232	   -16.9525	    -7.3853	   -13.1760	   -21.0648	
     1.3428	    -6.7978	   -11.2457	     0.5875	   -13.2599	     0.5035	   -14.2670	    -7.4692	   -12.5046	   -19.4702	
     1.0071	    -6.2943	   -11.0779	     0.3357	   -12.2528	     0.2518	   -11.1618	    -7.1335	   -11.4136	   -17.2882	
     1.0910	    -5.5389	   -10.4065	     0.3357	   -10.9940	     0.2518	    -7.7209	    -6.3782	    -9.9030	   -14.6866	
     1.4267	    -4.3640	    -9.3155	     0.5875	    -9.5673	     0.5875	    -4.2801	    -5.2032	    -8.2245	   -11.9171	
     2.0981	    -2.9373	    -7.8049	     1.0910	    -8.0566	     1.0910	    -1.0071	    -3.7766	    -6.3782	    -9.0637	
     3.0212	    -1.4267	    -6.0425	     1.6785	    -6.5460	     1.7624	     1.6785	    -2.2659	    -4.6158	    -6.6299	
     3.9444	     0.0000	    -4.3640	     2.2659	    -5.2872	     2.4338	     3.5248	    -0.9232	    -3.1052	    -4.7836	
     4.7836	     1.0910	    -2.7695	     2.7695	    -4.2801	     2.9373	     4.3640	     0.1678	    -2.0981	    -3.7766	
     5.4550	     1.8463	    -1.5945	     3.0212	    -3.6087	     3.2730	     4.0283	     0.9232	    -1.5945	    -3.7766	
     5.9586	     2.3499	    -0.6714	     3.1052	    -3.2730	     3.4409	     2.7695	     1.1749	    -1.5945	    -4.6158	
     6.4621	     2.6016	    -0.0839	     3.0212	    -3.0212	     3.3569	     0.9232	     1.2589	    -2.0142	    -6.0425	
     6.8817	     2.7695	     0.4196	     3.0212	    -2.7695	     3.2730	    -1.1749	     1.1749	    -2.5177	    -7.7209	
     7.4692	     3.0212	     0.8392	     2.9373	    -2.4338	     3.1891	    -3.2730	     1.0071	    -3.1891	    -9.3994	
     7.9727	     3.4409	     1.4267	     2.8534	    -2.0142	     3.1052	    -5.1193	     0.9232	    -3.7766	   -10.8261	
     8.5602	     3.8605	     1.9302	     2.7695	    -1.5106	     2.9373	    -6.6299	     0.8392	    -4.2801	   -11.9171	
     9.0637	     4.3640	     2.3499	     2.6016	    -1.1749	     2.6855	    -7.7209	     0.7553	    -4.6158	   -12.5046	
     9.5673	     4.9515	     2.6855	     2.3499	    -0.8392	     2.4338	    -8.2245	     0.8392	    -4.7836	   -12.6724	
    10.0708	     5.5389	     2.7695	     2.1820	    -0.5875	     2.1820	    -8.1406	     1.0071	    -4.6158	   -12.3367	
    10.5743	     6.2943	     2.8534	     2.0981	    -0.2518	     2.0981	    -7.3013	     1.3428	    -4.1122	   -11.5814	
    11.0779	     7.2174	     2.8534	     2.1820	     0.0839	     2.0981	    -5.7907	     1.9302	    -3.2730	   -10.3226	
    11.6653	     8.2245	     2.8534	     2.3499	     0.5875	     2.3499	    -3.6087	     2.7695	    -2.0981	    -8.7280	
    12.2528	     9.4833	     3.0212	     2.7695	     1.3428	     2.7695	    -0.9232	     3.6926	    -0.6714	    -6.8817	
    13.0081	    10.8261	     3.4409	     3.3569	     2.3499	     3.2730	     2.0142	     4.6158	     0.8392	    -4.9515	
    13.6795	    12.2528	     4.1122	     3.9444	     3.4409	     3.8605	     5.0354	     5.5389	     2.2659	    -3.1891	
    14.4348	    13.6795	     4.9515	     4.6158	     4.6997	     4.5319	     7.8888	     6.3782	     3.5248	    -1.6785	
    15.1901	    15.0223	     5.9586	     5.2032	     5.7907	     5.2032	    10.1547	     7.0496	     4.4479	    -0.6714	
    15.8615	    16.1133	     6.9656	     5.7907	     6.7978	     5.7907	    11.7493	     7.3853	     5.0354	    -0.1678	
    16.4490	    16.9525	     7.9727	     6.2943	     7.5531	     6.4621	    12.5046	     7.5531	     5.2032	    -0.2518	
    16.9525	    17.4561	     8.7280	     6.7978	     7.9727	     6.9656	    12.3367	     7.4692	     4.9515	    -0.8392	
    17.3721	    17.5400	     9.2316	     7.2174	     8.2245	     7.4692	    11.3297	     7.2174	     4.2801	    -1.8463	
    17.6239	    17.2882	     9.3994	     7.5531	     8.1406	     7.8049	     9.3994	     6.7139	     3.3569	    -3.2730	
    17.7917	    16.6168	     9.3994	     7.8049	     8.0566	     8.0566	     7.0496	     6.0425	     2.1820	    -4.8676	
    17.7078	    15.7776	     9.1476	     7.8888	     7.8049	     8.1406	     4.2801	     5.3711	     0.9232	    -6.6299	
    17.3721	    14.6027	     8.7280	     7.7209	     7.4692	     8.0566	     1.5945	     4.5319	    -0.4196	    -8.3923	
    16.6168	    13.2599	     8.2245	     7.4692	     7.0496	     7.7209	    -1.0071	     3.6087	    -1.7624	   -10.0708	
    15.5258	    11.7493	     7.5531	     6.8817	     6.2943	     7.2174	    -3.1052	     2.6855	    -2.9373	   -11.5814	
    14.0991	    10.0708	     6.7978	     6.2103	     5.2032	     6.5460	    -4.6158	     1.6785	    -4.0283	   -12.9242	
    12.5046	     8.4763	     6.1264	     5.3711	     3.9444	     5.7068	    -5.2032	     0.9232	    -4.8676	   -13.8474	
    10.9100	     6.9656	     5.7068	     4.6997	     2.4338	     5.0354	    -4.8676	     0.3357	    -5.3711	   -14.1830	
     9.4833	     5.8746	     5.5389	     4.2801	     1.0910	     4.6158	    -3.6087	     0.1678	    -5.2872	   -13.8474	
     8.5602	     5.2032	     5.8746	     4.1122	    -0.0839	     4.4479	    -1.4267	     0.4196	    -4.6997	   -12.8403	
     7.9727	     5.0354	     6.6299	     4.2801	    -0.9232	     4.6158	     1.2589	     1.0071	    -3.6926	   -11.3297	
     7.9727	     5.2872	     7.7209	     4.6997	    -1.4267	     5.0354	     4.2801	     2.0142	    -2.3499	    -9.3155	
     8.3084	     5.8746	     8.9798	     5.4550	    -1.5106	     5.7068	     7.1335	     3.1052	    -0.7553	    -7.0496	
     9.1476	     6.7139	    10.2386	     6.2943	    -1.1749	     6.5460	     9.5673	     4.4479	     0.7553	    -4.8676	
    10.3226	     7.8888	    11.3297	     7.3853	    -0.5035	     7.6370	    11.4975	     5.7907	     2.3499	    -2.7695	
    11.9171	     9.3155	    12.3367	     8.5602	     0.4196	     8.8120	    12.6724	     7.2174	     3.7766	    -1.0910	
    13.8474	    10.8261	    13.0920	     9.9030	     1.4267	    10.1547	    13.0081	     8.6441	     5.1193	     0.1678	
    15.9454	    12.5046	    13.6795	    11.2457	     2.3499	    11.4975	    12.5885	     9.9869	     6.1264	     0.7553	
    18.1274	    14.0152	    14.0991	    12.4207	     3.0212	    12.7563	    11.2457	    11.0779	     6.7139	     0.5875	
    20.0577	    15.2740	    14.0991	    13.2599	     3.1891	    13.5956	     9.1476	    11.6653	     6.7139	    -0.5035	
    21.4844	    15.9454	    13.7634	    13.5956	     2.9373	    13.9313	     6.1264	    11.6653	     6.0425	    -2.6016	
    22.3236	    16.1133	    12.9242	    13.3438	     2.1820	    13.7634	     2.6016	    10.9940	     4.7836	    -5.3711	
    22.5754	    15.6937	    11.8332	    12.6724	     1.1749	    13.0920	    -1.3428	     9.7351	     3.0212	    -8.6441	
    22.2397	    14.7705	    10.3226	    11.5814	    -0.0839	    11.9171	    -5.2032	     8.2245	     0.9232	   -12.0010	
    21.4844	    13.5117	     8.5602	    10.2386	    -1.3428	    10.5743	    -8.7280	     6.3782	    -1.1749	   -15.0223	
    20.3934	    12.0850	     6.6299	     8.8120	    -2.5177	     9.0637	   -11.4975	     4.5319	    -3.1052	   -17.4561	
    19.0506	    10.5743	     4.6997	     7.3853	    -3.6087	     7.5531	   -13.3438	     2.7695	    -4.6997	   -19.1345	
    17.6239	     9.0637	     2.6855	     6.1264	    -4.3640	     6.1264	   -14.0991	     1.2589	    -5.8746	   -19.9738	
    16.1133	     7.8049	     0.9232	     4.9515	    -4.9515	     4.9515	   -13.8474	    -0.0839	    -6.5460	   -19.9738	
    14.6027	     6.7978	    -0.6714	     4.1122	    -5.1193	     4.0283	   -12.6724	    -1.0071	    -6.7978	   -19.2184	
    13.1760	     5.9586	    -2.0142	     3.4409	    -5.1193	     3.3569	   -10.8261	    -1.7624	    -6.6299	   -17.8757	
    11.8332	     5.3711	    -3.1052	     3.0212	    -4.8676	     2.9373	    -8.6441	    -2.1820	    -6.1264	   -16.0294	
    10.6583	     4.8676	    -4.0283	     2.7695	    -4.6158	     2.6016	    -6.3782	    -2.4338	    -5.5389	   -14.0152	
     9.7351	     4.5319	    -4.6997	     2.6016	    -4.2801	     2.5177	    -4.3640	    -2.4338	    -4.7836	   -12.0850	
     9.0637	     4.3640	    -5.0354	     2.6855	    -3.9444	     2.6016	    -2.7695	    -2.4338	    -4.2801	   -10.4904	
     8.6441	     4.2801	    -5.2872	     2.8534	    -3.6926	     2.8534	    -1.7624	    -2.3499	    -3.8605	    -9.4833	
     8.5602	     4.1962	    -5.2872	     3.1052	    -3.6926	     3.1891	    -1.4267	    -2.2659	    -3.8605	    -9.0637	
     8.7280	     4.1122	    -5.2032	     3.4409	    -3.8605	     3.5248	    -1.8463	    -2.3499	    -4.1962	    -9.3155	
     9.0637	     3.9444	    -5.1193	     3.6926	    -4.2801	     3.7766	    -2.9373	    -2.5177	    -4.8676	   -10.1547	
     9.3994	     3.6926	    -4.9515	     3.9444	    -4.9515	     4.0283	    -4.5319	    -2.8534	    -5.7907	   -11.4975	
     9.8190	     3.3569	    -4.8676	     4.1122	    -5.7907	     4.1122	    -6.4621	    -3.2730	    -6.9656	   -13.1760	
    10.3226	     2.9373	    -4.6158	     4.1962	    -6.7978	     4.1962	    -8.5602	    -3.7766	    -8.1406	   -14.9384	
    10.7422	     2.5177	    -4.4479	     4.2801	    -7.8049	     4.2801	   -10.4904	    -4.2801	    -9.3155	   -16.6168	
    11.0779	     2.0981	    -4.1962	     4.3640	    -8.8120	     4.2801	   -12.1689	    -4.6158	   -10.3226	   -18.1274	
    11.4136	     1.7624	    -3.9444	     4.5319	    -9.6512	     4.3640	   -13.4277	    -4.7836	   -10.9100	   -19.2184	
    11.7493	     1.5106	    -3.6087	     4.7836	   -10.2386	     4.6158	   -14.1830	    -4.6158	   -11.1618	   -19.7220	
    12.1689	     1.5945	    -3.1891	     5.2872	   -10.4065	     5.0354	   -14.1830	    -4.1122	   -10.8261	   -19.6381	
    12.7563	     1.9302	    -2.6016	     6.0425	    -9.9869	     5.7907	   -13.5117	    -3.1891	    -9.9030	   -18.7149	
    13.5117	     2.7695	    -1.9302	     7.1335	    -8.9798	     6.8817	   -12.1689	    -1.8463	    -8.3923	   -17.2043	
    14.6027	     3.8605	    -1.0071	     8.3923	    -7.4692	     8.2245	   -10.1547	    -0.1678	    -6.4621	   -15.0223	
    15.7776	     5.2872	    -0.0839	     9.8190	    -5.6229	     9.6512	    -7.8888	     1.6785	    -4.2801	   -12.5885	
    17.0364	     6.7978	     0.9232	    11.1618	    -3.4409	    11.0779	    -5.4550	     3.4409	    -2.2659	   -10.0708	
    18.2114	     8.2245	     1.6785	    12.2528	    -1.2589	    12.1689	    -3.1891	     4.9515	    -0.5035	    -7.9727	
    19.0506	     9.3994	     2.2659	    13.0081	     0.6714	    13.0081	    -1.3428	     6.0425	     0.7553	    -6.3782	
    19.6381	    10.3226	     2.6855	    13.3438	     2.4338	    13.4277	    -0.0839	     6.7139	     1.3428	    -5.5389	
    19.9738	    10.9100	     2.8534	    13.5117	     3.9444	    13.5956	     0.5035	     6.9656	     1.5106	    -5.3711	
    20.1416	    11.3297	     3.0212	    13.5117	     5.1193	    13.5956	     0.5035	     6.9656	     1.1749	    -5.7907	
    20.2255	    11.4136	     3.1052	    13.4277	     5.8746	    13.5117	    -0.2518	     6.7978	     0.5035	    -6.7139	
    20.3094	    11.3297	     3.1052	    13.2599	     6.1264	    13.4277	    -1.6785	     6.4621	    -0.4196	    -8.0566	
    20.2255	    10.9100	     2.8534	    13.0081	     5.6229	    13.1760	    -3.7766	     6.0425	    -1.5945	    -9.6512	
    20.0577	    10.2386	     2.3499	    12.5885	     4.2801	    12.7563	    -6.5460	     5.3711	    -2.9373	   -11.4975	
    19.7220	     9.3155	     1.5106	    12.0010	     2.0981	    12.2528	    -9.6512	     4.4479	    -4.4479	   -13.4277	
    19.3024	     8.0566	     0.3357	    11.2457	    -0.8392	    11.4136	   -13.0081	     3.4409	    -6.0425	   -15.3580	
    18.6310	     6.7139	    -1.1749	    10.2386	    -4.1962	    10.4904	   -16.1972	     2.0981	    -7.6370	   -17.1204	
    17.7917	     5.1193	    -2.9373	     9.0637	    -7.8049	     9.2316	   -19.1345	     0.6714	    -9.1476	   -18.7149	
    16.6168	     3.5248	    -4.6997	     7.6370	   -11.3297	     7.8049	   -21.4844	    -0.9232	   -10.5743	   -20.0577	
    15.2740	     2.0142	    -6.3782	     6.2103	   -14.5187	     6.3782	   -22.9950	    -2.4338	   -11.6653	   -20.9808	
    13.8474	     0.6714	    -7.7209	     4.7836	   -16.9525	     4.8676	   -23.5825	    -3.7766	   -12.4207	   -21.4005	
    12.5046	    -0.3357	    -8.8120	     3.4409	   -18.6310	     3.5248	   -23.0789	    -4.8676	   -12.7563	   -21.5683	
    11.1618	    -1.0910	    -9.5673	     2.0981	   -19.5541	     2.1820	   -21.6522	    -5.7068	   -12.8403	   -21.3165	
     9.8190	    -1.5945	    -9.9869	     0.9232	   -19.7220	     1.0071	   -19.5541	    -6.2103	   -12.6724	   -20.9808	
     8.5602	    -2.0142	   -10.1547	    -0.2518	   -19.5541	    -0.1678	   -17.1204	    -6.7139	   -12.3367	   -20.7291	
     7.2174	    -2.4338	   -10.1547	    -1.3428	   -18.9667	    -1.2589	   -14.6027	    -7.0496	   -12.0010	   -20.4773	
     5.9586	    -2.8534	    -9.9869	    -2.3499	   -18.2953	    -2.1820	   -12.4207	    -7.3013	   -11.7493	   -20.3094	
     5.0354	    -3.1052	    -9.6512	    -3.0212	   -17.4561	    -2.8534	   -10.5743	    -7.3853	   -11.4136	   -20.0577	
     4.4479	    -3.1891	    -9.1476	    -3.3569	   -16.5329	    -3.1052	    -9.3155	    -7.3013	   -10.9940	   -19.6381	
     4.1962	    -3.1891	    -8.5602	    -3.2730	   -15.6097	    -3.0212	    -8.6441	    -6.9656	   -10.6583	   -19.0506	
     4.3640	    -3.0212	    -7.9727	    -2.9373	   -14.8544	    -2.6855	    -8.6441	    -6.5460	   -10.2386	   -18.3792	
     4.7836	    -2.8534	    -7.4692	    -2.4338	   -14.3509	    -2.2659	    -9.4833	    -6.2103	   -10.0708	   -17.9596	
     5.2872	    -2.7695	    -7.1335	    -2.0142	   -14.1830	    -1.8463	   -10.9100	    -5.9586	   -10.0708	   -17.7917	
     5.7068	    -2.8534	    -7.0496	    -1.6785	   -14.2670	    -1.5945	   -12.8403	    -5.9586	   -10.3226	   -17.9596	
     6.1264	    -3.0212	    -7.1335	    -1.5106	   -14.4348	    -1.5945	   -15.0223	    -6.1264	   -10.6583	   -18.4631	
     6.4621	    -3.3569	    -7.2174	    -1.5945	   -14.5187	    -1.6785	   -17.0364	    -6.4621	   -11.0779	   -19.0506	
     6.6299	    -3.6087	    -7.4692	    -1.8463	   -14.4348	    -1.9302	   -18.7149	    -6.7978	   -11.4975	   -19.6381	
     6.6299	    -3.8605	    -7.6370	    -2.0981	   -14.0991	    -2.2659	   -19.8059	    -7.1335	   -11.6653	   -20.0577	
     6.4621	    -3.9444	    -7.7209	    -2.3499	   -13.5117	    -2.5177	   -20.0577	    -7.2174	   -11.5814	   -20.0577	
     6.3782	    -3.8605	    -7.7209	    -2.4338	   -12.6724	    -2.6016	   -19.3024	    -6.9656	   -10.9940	   -19.7220	
     6.2943	    -3.3569	    -7.4692	    -2.3499	   -11.4136	    -2.5177	   -17.6239	    -6.2943	    -9.9030	   -18.7149	
     6.2103	    -2.6016	    -6.9656	    -2.0142	    -9.9030	    -2.0981	   -15.0223	    -5.2872	    -8.3923	   -17.2043	
     6.2943	    -1.5945	    -6.2103	    -1.5106	    -8.2245	    -1.5945	   -11.6653	    -3.9444	    -6.5460	   -15.2740	
     6.4621	    -0.4196	    -5.2872	    -0.9232	    -6.3782	    -1.0071	    -7.8888	    -2.4338	    -4.4479	   -13.0920	
     6.6299	     0.8392	    -4.2801	    -0.3357	    -4.4479	    -0.4196	    -4.1122	    -1.0071	    -2.3499	   -10.8261	
     6.8817	     2.0142	    -3.3569	     0.1678	    -2.7695	     0.0839	    -0.5875	     0.4196	    -0.4196	    -8.6441	
     7.0496	     3.0212	    -2.4338	     0.4196	    -1.3428	     0.4196	     2.3499	     1.4267	     1.1749	    -6.6299	
     7.1335	     3.6087	    -1.7624	     0.5035	    -0.3357	     0.5035	     4.3640	     2.1820	     2.2659	    -5.1193	
     7.0496	     3.7766	    -1.3428	     0.4196	     0.2518	     0.4196	     5.2872	     2.3499	     2.8534	    -4.1122	
     6.7139	     3.5248	    -1.1749	     0.0839	     0.3357	     0.1678	     4.9515	     2.0142	     2.7695	    -3.6926	
     6.2943	     2.7695	    -1.4267	    -0.5035	    -0.1678	    -0.4196	     3.5248	     1.2589	     2.0142	    -3.9444	
     5.7068	     1.5945	    -2.0142	    -1.2589	    -1.0910	    -1.1749	     1.0071	     0.0000	     0.6714	    -4.8676	
     5.0354	     0.0000	    -3.0212	    -2.2659	    -2.4338	    -2.0981	    -2.2659	    -1.6785	    -1.1749	    -6.4621	
     4.1122	    -1.8463	    -4.5319	    -3.6087	    -4.1962	    -3.3569	    -6.1264	    -3.6926	    -3.4409	    -8.6441	
     3.0212	    -3.8605	    -6.3782	    -5.1193	    -6.2103	    -4.9515	   -10.3226	    -5.8746	    -5.9586	   -11.2457	
     1.8463	    -5.9586	    -8.4763	    -6.8817	    -8.4763	    -6.6299	   -14.6027	    -8.2245	    -8.7280	   -14.0991	
     0.4196	    -7.9727	   -10.7422	    -8.7280	   -10.7422	    -8.4763	   -18.5471	   -10.5743	   -11.4975	   -16.9525	
    -0.9232	    -9.8190	   -12.7563	   -10.4904	   -12.9242	   -10.2386	   -21.9879	   -12.6724	   -14.0152	   -19.5541	
    -2.1820	   -11.1618	   -14.3509	   -12.0010	   -14.6866	   -11.7493	   -24.5056	   -14.3509	   -15.9454	   -21.5683	
    -3.1052	   -12.0010	   -15.2740	   -13.0081	   -15.8615	   -12.5885	   -25.8484	   -15.3580	   -17.2043	   -22.7432	
    -3.6087	   -12.3367	   -15.5258	   -13.3438	   -16.2811	   -12.9242	   -26.0162	   -15.6097	   -17.6239	   -22.9950	
    -3.8605	   -12.0850	   -15.1901	   -13.0920	   -16.0294	   -12.6724	   -24.9252	   -15.1901	   -17.2882	   -22.3236	
    -3.9444	   -11.5814	   -14.5187	   -12.4207	   -15.2740	   -11.9171	   -22.9950	   -14.1830	   -16.2811	   -20.8969	
    -3.8605	   -10.9100	   -13.6795	   -11.4136	   -14.0991	   -10.9100	   -20.3934	   -12.7563	   -14.8544	   -18.8828	
    -3.6926	   -10.2386	   -12.7563	   -10.1547	   -12.7563	    -9.6512	   -17.3721	   -11.0779	   -13.1760	   -16.6168	
    -3.5248	    -9.5673	   -12.0010	    -8.8120	   -11.2457	    -8.3084	   -14.2670	    -9.2316	   -11.3297	   -14.2670	
    -3.2730	    -8.9798	   -11.3297	    -7.3853	    -9.9030	    -6.9656	   -11.4136	    -7.4692	    -9.4833	   -12.1689	
    -3.0212	    -8.4763	   -10.9100	    -6.0425	    -8.7280	    -5.7068	    -8.9798	    -5.8746	    -7.9727	   -10.4904	
    -2.6855	    -8.1406	   -10.6583	    -4.9515	    -7.8888	    -4.6158	    -7.2174	    -4.6997	    -6.8817	    -9.5673	
    -2.3499	    -7.8888	   -10.5743	    -4.1962	    -7.4692	    -3.8605	    -6.3782	    -3.8605	    -6.2943	    -9.3994	
    -1.9302	    -7.8049	   -10.5743	    -3.6087	    -7.4692	    -3.2730	    -6.3782	    -3.4409	    -6.1264	   -10.1547	
    -1.5106	    -7.7209	   -10.5743	    -3.2730	    -7.8888	    -2.9373	    -7.2174	    -3.4409	    -6.4621	   -11.4975	
    -1.0910	    -7.7209	   -10.4904	    -3.1891	    -8.6441	    -2.8534	    -8.6441	    -3.6926	    -7.1335	   -13.3438	
    -0.8392	    -7.7209	   -10.2386	    -3.2730	    -9.5673	    -2.9373	   -10.5743	    -4.2801	    -8.0566	   -15.3580	
    -0.6714	    -7.8888	   -10.0708	    -3.5248	   -10.7422	    -3.1891	   -12.7563	    -5.0354	    -9.1476	   -17.2882	
    -0.8392	    -8.2245	    -9.9030	    -3.9444	   -12.0010	    -3.6926	   -15.0223	    -5.9586	   -10.3226	   -18.9667	
    -1.1749	    -8.7280	    -9.9030	    -4.6158	   -13.2599	    -4.3640	   -17.1204	    -7.0496	   -11.4136	   -20.2255	
    -1.8463	    -9.3155	    -9.9869	    -5.2872	   -14.4348	    -5.2032	   -18.9667	    -8.0566	   -12.3367	   -20.9808	
    -2.5177	    -9.9030	   -10.0708	    -6.0425	   -15.4419	    -5.8746	   -20.2255	    -8.8959	   -13.0081	   -21.1487	
    -3.0212	   -10.4065	   -10.1547	    -6.5460	   -16.1972	    -6.4621	   -20.8130	    -9.3994	   -13.2599	   -20.7291	
    -3.4409	   -10.5743	   -10.2386	    -6.7978	   -16.5329	    -6.7978	   -20.4773	    -9.5673	   -13.0081	   -19.7220	
    -3.5248	   -10.4065	   -10.1547	    -6.7978	   -16.5329	    -6.7978	   -19.3863	    -9.3155	   -12.2528	   -18.2114	
    -3.3569	    -9.9030	   -10.0708	    -6.4621	   -16.1972	    -6.4621	   -17.6239	    -8.7280	   -11.2457	   -16.3651	
    -3.1052	    -9.2316	   -10.0708	    -5.9586	   -15.6097	    -5.9586	   -15.4419	    -7.9727	    -9.9869	   -14.2670	
    -2.7695	    -8.4763	   -10.0708	    -5.4550	   -14.8544	    -5.4550	   -13.0920	    -7.3013	    -8.8120	   -12.3367	
    -2.4338	    -7.7209	   -10.3226	    -5.1193	   -13.9313	    -5.0354	   -10.9100	    -6.7978	    -7.9727	   -10.6583	
    -2.1820	    -7.2174	   -10.7422	    -5.0354	   -13.0920	    -4.8676	    -9.2316	    -6.7139	    -7.5531	    -9.6512	
    -2.0981	    -6.9656	   -11.3297	    -5.1193	   -12.2528	    -5.0354	    -8.2245	    -6.9656	    -7.7209	    -9.3155	
    -2.0981	    -6.9656	   -12.0010	    -5.5389	   -11.6653	    -5.3711	    -7.9727	    -7.7209	    -8.4763	    -9.7351	
    -2.0981	    -7.2174	   -12.7563	    -6.1264	   -11.2457	    -5.9586	    -8.5602	    -8.7280	    -9.6512	   -10.9100	
    -2.0142	    -7.5531	   -13.5117	    -6.7978	   -11.1618	    -6.5460	    -9.9030	    -9.9030	   -11.2457	   -12.5885	
    -1.7624	    -7.9727	   -14.0152	    -7.3853	   -11.3297	    -7.1335	   -11.6653	   -11.1618	   -13.0081	   -14.7705	
    -1.2589	    -8.3084	   -14.3509	    -7.8049	   -11.5814	    -7.6370	   -13.8474	   -12.4207	   -14.7705	   -17.1204	
    -0.4196	    -8.3923	   -14.4348	    -8.0566	   -11.9171	    -7.8888	   -15.9454	   -13.5117	   -16.5329	   -19.4702	
     0.6714	    -8.2245	   -14.1830	    -7.9727	   -12.1689	    -7.8888	   -17.9596	   -14.2670	   -18.0435	   -21.7361	
     2.0142	    -7.8888	   -13.5956	    -7.7209	   -12.2528	    -7.6370	   -19.7220	   -14.8544	   -19.2184	   -23.6664	
     3.3569	    -7.3853	   -12.9242	    -7.3013	   -12.3367	    -7.3013	   -21.1487	   -15.1901	   -20.1416	   -25.2609	
     4.6158	    -6.7139	   -12.2528	    -6.7978	   -12.4207	    -6.7978	   -22.2397	   -15.3580	   -20.7291	   -26.6037	
     5.7907	    -6.1264	   -11.6653	    -6.2943	   -12.5885	    -6.3782	   -22.9950	   -15.3580	   -20.9808	   -27.4429	
     6.8817	    -5.4550	   -11.1618	    -5.7068	   -12.7563	    -5.8746	   -23.3307	   -15.1062	   -20.9808	   -27.8625	
     7.7209	    -4.6997	   -10.7422	    -5.1193	   -12.8403	    -5.3711	   -23.0789	   -14.6866	   -20.5612	   -27.6947	
     8.3923	    -3.8605	   -10.1547	    -4.5319	   -12.6724	    -4.7836	   -22.3236	   -14.0991	   -19.8898	   -26.9394	
     8.8959	    -2.9373	    -9.6512	    -3.9444	   -12.2528	    -4.1122	   -20.9808	   -13.2599	   -18.9667	   -25.6805	
     9.0637	    -2.1820	    -9.1476	    -3.3569	   -11.5814	    -3.6087	   -19.2184	   -12.5046	   -17.8757	   -24.2538	
     8.9798	    -1.5106	    -8.7280	    -2.9373	   -10.6583	    -3.1891	   -17.2043	   -11.6653	   -16.7847	   -22.6593	
     8.6441	    -1.0910	    -8.4763	    -2.7695	    -9.8190	    -2.8534	   -15.1901	   -11.0779	   -15.8615	   -21.1487	
     8.0566	    -0.9232	    -8.3084	    -2.6016	    -8.9798	    -2.6855	   -13.3438	   -10.4904	   -15.0223	   -19.9738	
     7.3853	    -0.9232	    -8.3923	    -2.5177	    -8.3923	    -2.5177	   -11.9171	   -10.0708	   -14.3509	   -18.9667	
     6.7139	    -1.0071	    -8.3923	    -2.4338	    -8.1406	    -2.3499	   -10.9100	    -9.7351	   -13.8474	   -18.3792	
     6.3782	    -1.1749	    -8.4763	    -2.2659	    -8.2245	    -2.0142	   -10.6583	    -9.3994	   -13.5117	   -18.0435	
     6.2103	    -1.2589	    -8.4763	    -2.0142	    -8.7280	    -1.6785	   -11.0779	    -9.0637	   -13.4277	   -18.1274	
     6.3782	    -1.4267	    -8.3084	    -1.6785	    -9.5673	    -1.2589	   -12.3367	    -8.8959	   -13.5956	   -18.4631	
     6.7139	    -1.7624	    -8.2245	    -1.3428	   -10.7422	    -0.9232	   -14.4348	    -8.9798	   -14.1830	   -19.2184	
     7.0496	    -2.1820	    -8.1406	    -1.2589	   -12.3367	    -0.8392	   -17.1204	    -9.3155	   -15.1062	   -20.3094	
     7.3013	    -2.7695	    -8.2245	    -1.3428	   -14.0991	    -0.9232	   -20.3934	    -9.9030	   -16.3651	   -21.7361	
     7.4692	    -3.6087	    -8.4763	    -1.5945	   -16.0294	    -1.1749	   -23.7503	   -10.8261	   -17.8757	   -23.4146	
     7.5531	    -4.5319	    -8.8959	    -1.9302	   -17.9596	    -1.5945	   -26.9394	   -11.7493	   -19.3863	   -25.1770	
     7.5531	    -5.4550	    -9.4833	    -2.3499	   -19.6381	    -2.0142	   -29.4571	   -12.6724	   -20.8130	   -26.8555	
     7.5531	    -6.2943	   -10.0708	    -2.6016	   -20.8969	    -2.4338	   -31.0516	   -13.3438	   -21.9040	   -28.1982	
     7.5531	    -6.9656	   -10.5743	    -2.7695	   -21.6522	    -2.6855	   -31.3873	   -13.6795	   -22.6593	   -29.1214	
     7.6370	    -7.3013	   -10.8261	    -2.7695	   -21.9040	    -2.6855	   -30.6320	   -13.5117	   -22.8271	   -29.3732	
     7.8049	    -7.3853	   -10.9940	    -2.4338	   -21.4844	    -2.4338	   -28.7857	   -13.0081	   -22.4075	   -28.8696	
     8.1406	    -6.9656	   -10.8261	    -1.9302	   -20.5612	    -1.9302	   -26.1002	   -12.0850	   -21.4844	   -27.5269	
     8.5602	    -6.2943	   -10.4065	    -1.0910	   -19.3024	    -1.0910	   -22.9111	   -10.8261	   -20.2255	   -25.6805	
     9.0637	    -5.2872	    -9.8190	    -0.0839	   -17.7078	    -0.1678	   -19.3863	    -9.4833	   -18.5471	   -23.3307	
     9.6512	    -4.1962	    -9.2316	     1.0071	   -16.1133	     0.9232	   -15.9454	    -8.2245	   -16.9525	   -21.0648	
    10.1547	    -3.1052	    -8.6441	     1.9302	   -14.6866	     1.9302	   -12.9242	    -7.2174	   -15.4419	   -19.0506	
    10.4904	    -2.1820	    -8.3084	     2.7695	   -13.5117	     2.7695	   -10.6583	    -6.5460	   -14.3509	   -17.5400	
    10.8261	    -1.5106	    -8.0566	     3.3569	   -12.5885	     3.4409	    -9.0637	    -6.2103	   -13.6795	   -16.6168	
    11.0779	    -0.9232	    -8.0566	     3.7766	   -11.9171	     4.0283	    -8.3923	    -6.2103	   -13.3438	   -16.3651	
    11.4975	    -0.4196	    -8.1406	     4.1122	   -11.5814	     4.4479	    -8.4763	    -6.3782	   -13.3438	   -16.7007	
    11.9171	     0.0839	    -8.3084	     4.3640	   -11.4975	     4.7836	    -9.3155	    -6.6299	   -13.6795	   -17.4561	
    12.4207	     0.5035	    -8.3923	     4.6158	   -11.5814	     5.0354	   -10.6583	    -6.8817	   -14.0991	   -18.4631	
    13.0081	     1.0071	    -8.4763	     4.9515	   -11.8332	     5.3711	   -12.3367	    -7.0496	   -14.5187	   -19.5541	
    13.5956	     1.4267	    -8.3923	     5.2032	   -12.1689	     5.7068	   -14.1830	    -7.1335	   -14.9384	   -20.6451	
    14.0991	     1.7624	    -8.3923	     5.4550	   -12.4207	     5.9586	   -15.9454	    -7.1335	   -15.3580	   -21.5683	
    14.4348	     2.0142	    -8.3923	     5.6229	   -12.6724	     6.1264	   -17.6239	    -7.1335	   -15.6937	   -22.3236	
    14.5187	     2.0142	    -8.3923	     5.5389	   -12.8403	     6.0425	   -19.0506	    -7.2174	   -16.0294	   -22.8271	
    14.2670	     1.8463	    -8.3923	     5.2032	   -13.0081	     5.7068	   -20.0577	    -7.3853	   -16.3651	   -23.2468	
    13.5956	     1.3428	    -8.5602	     4.6997	   -13.1760	     5.1193	   -20.5612	    -7.8049	   -16.7847	   -23.4146	
    12.6724	     0.8392	    -8.7280	     3.9444	   -13.3438	     4.2801	   -20.5612	    -8.2245	   -17.2043	   -23.4985	
    11.5814	     0.2518	    -8.9798	     3.1052	   -13.5117	     3.4409	   -19.8898	    -8.7280	   -17.4561	   -23.2468	
    10.3226	    -0.2518	    -9.0637	     2.3499	   -13.5956	     2.6016	   -18.6310	    -9.1476	   -17.4561	   -22.7432	
     9.2316	    -0.5875	    -9.0637	     1.7624	   -13.4277	     2.0142	   -16.7007	    -9.3994	   -17.2043	   -21.9879	
     8.3084	    -0.5875	    -8.8959	     1.4267	   -12.9242	     1.6785	   -14.3509	    -9.3155	   -16.6168	   -20.8969	
     7.6370	    -0.3357	    -8.3923	     1.4267	   -12.1689	     1.5945	   -11.6653	    -8.8959	   -15.7776	   -19.6381	
     7.3853	     0.1678	    -7.7209	     1.7624	   -11.0779	     1.9302	    -8.8959	    -8.2245	   -14.7705	   -18.2114	
     7.3853	     0.8392	    -6.7978	     2.3499	    -9.8190	     2.5177	    -6.3782	    -7.3853	   -13.5956	   -16.7847	
     7.7209	     1.5106	    -5.8746	     3.1052	    -8.5602	     3.2730	    -4.3640	    -6.4621	   -12.5885	   -15.4419	
     8.2245	     2.0981	    -4.9515	     3.8605	    -7.3013	     3.9444	    -3.1891	    -5.7068	   -11.8332	   -14.4348	
     8.6441	     2.3499	    -4.4479	     4.2801	    -6.4621	     4.3640	    -3.1052	    -5.2872	   -11.5814	   -13.9313	
     8.8959	     2.1820	    -4.2801	     4.3640	    -6.0425	     4.4479	    -4.1962	    -5.2872	   -12.0010	   -14.0991	
     8.9798	     1.6785	    -4.6158	     4.0283	    -6.1264	     4.0283	    -6.3782	    -5.7907	   -12.9242	   -14.9384	
     8.8959	     0.8392	    -5.2872	     3.1891	    -6.6299	     3.1891	    -9.3994	    -6.6299	   -14.1830	   -16.2811	
     8.8959	    -0.0839	    -6.1264	     2.2659	    -7.3013	     2.1820	   -12.6724	    -7.7209	   -15.6097	   -17.7917	
     8.8959	    -0.6714	    -6.8817	     1.2589	    -7.7209	     1.0910	   -15.8615	    -8.7280	   -16.8686	   -19.3024	
     9.2316	    -0.9232	    -7.2174	     0.4196	    -7.8049	     0.2518	   -18.3792	    -9.4833	   -17.7917	   -20.5612	
     9.7351	    -0.6714	    -6.9656	    -0.1678	    -7.3853	    -0.4196	   -19.8898	    -9.9869	   -18.2114	   -21.4005	
    10.4904	     0.0839	    -5.9586	    -0.3357	    -6.3782	    -0.5875	   -20.3094	   -10.1547	   -18.0435	   -21.5683	
    11.4136	     1.2589	    -4.3640	    -0.2518	    -5.0354	    -0.5035	   -19.4702	    -9.8190	   -17.3721	   -21.1487	
    12.4207	     2.7695	    -2.1820	     0.1678	    -3.5248	    -0.0839	   -17.3721	    -9.2316	   -16.1133	   -19.9738	
    13.3438	     4.3640	     0.2518	     0.7553	    -2.0142	     0.5035	   -14.3509	    -8.3084	   -14.5187	   -18.2114	
    14.0991	     6.0425	     2.7695	     1.4267	    -0.9232	     1.1749	   -10.4904	    -7.2174	   -12.7563	   -15.8615	
    14.6027	     7.3853	     5.0354	     1.9302	    -0.1678	     1.7624	    -6.3782	    -6.2103	   -11.0779	   -13.2599	
    14.6866	     8.3923	     6.7139	     2.1820	     0.0000	     2.0981	    -2.3499	    -5.3711	    -9.5673	   -10.6583	
    14.4348	     8.9798	     7.8888	     2.0981	    -0.3357	     2.0981	     1.1749	    -4.8676	    -8.3923	    -8.3923	
    13.9313	     9.0637	     8.3923	     1.7624	    -0.9232	     1.8463	     3.9444	    -4.5319	    -7.7209	    -6.6299	
    13.4277	     9.0637	     8.4763	     1.3428	    -1.6785	     1.5106	     5.7907	    -4.4479	    -7.3853	    -5.3711	
    13.0920	     8.9798	     8.3084	     1.0071	    -2.3499	     1.2589	     6.7978	    -4.3640	    -7.2174	    -4.6158	
    13.0081	     9.0637	     7.8888	     0.9232	    -2.9373	     1.0910	     6.9656	    -4.2801	    -7.3013	    -4.3640	
    13.1760	     9.1476	     7.2174	     1.0071	    -3.4409	     1.1749	     6.2943	    -4.1962	    -7.4692	    -4.6158	
    13.5117	     9.2316	     6.4621	     1.2589	    -4.0283	     1.4267	     4.7836	    -4.0283	    -7.7209	    -5.2032	
    13.8474	     9.1476	     5.4550	     1.5106	    -4.6158	     1.7624	     2.6016	    -4.0283	    -8.2245	    -6.2943	
    14.1830	     8.7280	     4.1962	     1.7624	    -5.3711	     1.9302	    -0.0839	    -4.1122	    -8.8959	    -7.7209	
    14.1830	     8.0566	     2.7695	     1.8463	    -6.2103	     2.0142	    -3.1052	    -4.3640	    -9.7351	    -9.5673	
    13.9313	     7.0496	     1.2589	     1.6785	    -7.2174	     1.9302	    -6.2943	    -4.8676	   -10.6583	   -11.5814	
    13.3438	     5.8746	    -0.4196	     1.3428	    -8.3923	     1.5945	    -9.3994	    -5.4550	   -11.5814	   -13.5956	
    12.4207	     4.3640	    -2.2659	     0.6714	    -9.7351	     1.0071	   -12.1689	    -6.2103	   -12.5885	   -15.6097	
    11.1618	     2.6855	    -4.1962	    -0.1678	   -11.2457	     0.1678	   -14.5187	    -7.0496	   -13.4277	   -17.2882	
     9.5673	     1.0071	    -6.1264	    -1.1749	   -12.9242	    -0.8392	   -16.1972	    -7.9727	   -14.2670	   -18.7149	
     7.8888	    -0.7553	    -8.0566	    -2.4338	   -14.6027	    -2.0142	   -17.2043	    -8.8959	   -14.9384	   -19.7220	
     5.9586	    -2.4338	    -9.9030	    -3.6926	   -16.1133	    -3.2730	   -17.3721	    -9.8190	   -15.3580	   -20.1416	
     4.1962	    -3.8605	   -11.4975	    -4.7836	   -17.3721	    -4.3640	   -16.8686	   -10.5743	   -15.6937	   -19.9738	
     2.6016	    -5.0354	   -12.7563	    -5.7907	   -18.1274	    -5.2872	   -15.5258	   -11.1618	   -15.6937	   -19.3024	
     1.2589	    -5.8746	   -13.7634	    -6.3782	   -18.4631	    -5.8746	   -13.7634	   -11.4136	   -15.4419	   -18.1274	
     0.2518	    -6.3782	   -14.4348	    -6.7139	   -18.3792	    -6.1264	   -11.6653	   -11.5814	   -14.9384	   -16.6168	
[Epoch Header]
[Trial Type]	13
[Accept]	1
[Correct]	0
[RT]	 0.000
[Resp]	0
[Epoch Data]
    -8.1406	    -9.3994	    -5.7068	    -6.7139	   -19.9738	    -6.7978	   -17.2882	    -8.8959	   -12.9242	   -18.4631	
    -7.3013	    -8.8120	    -5.8746	    -6.2103	   -18.8828	    -6.4621	   -16.5329	    -8.6441	   -12.5046	   -17.4561	
    -6.5460	    -8.2245	    -6.1264	    -5.7068	   -17.2043	    -5.9586	   -15.1062	    -8.2245	   -11.6653	   -15.7776	
    -5.8746	    -7.5531	    -6.4621	    -5.1193	   -15.0223	    -5.3711	   -13.0081	    -7.7209	   -10.6583	   -13.5956	
    -5.3711	    -6.7978	    -6.7139	    -4.5319	   -12.5885	    -4.7836	   -10.4904	    -7.1335	    -9.3994	   -11.1618	
    -4.8676	    -6.0425	    -6.9656	    -3.8605	   -10.1547	    -4.1122	    -7.7209	    -6.3782	    -7.9727	    -8.4763	
    -4.4479	    -5.2032	    -7.0496	    -3.1891	    -7.8888	    -3.3569	    -5.0354	    -5.6229	    -6.4621	    -5.7907	
    -4.1122	    -4.3640	    -6.9656	    -2.5177	    -5.8746	    -2.6855	    -2.5177	    -4.8676	    -5.0354	    -3.4409	
    -3.8605	    -3.6926	    -6.7978	    -2.0142	    -4.2801	    -2.0142	    -0.5875	    -4.1122	    -3.7766	    -1.3428	
    -3.7766	    -3.1891	    -6.5460	    -1.5945	    -3.1052	    -1.5945	     0.5875	    -3.6087	    -2.8534	     0.1678	
    -3.6926	    -2.9373	    -6.3782	    -1.3428	    -2.6016	    -1.2589	     0.9232	    -3.2730	    -2.2659	     1.0071	
    -3.8605	    -2.9373	    -6.3782	    -1.3428	    -2.6855	    -1.1749	     0.2518	    -3.1891	    -2.1820	     1.0910	
    -4.1122	    -3.3569	    -6.6299	    -1.5945	    -3.4409	    -1.4267	    -1.3428	    -3.4409	    -2.6016	     0.3357	
    -4.5319	    -4.1122	    -7.1335	    -2.1820	    -4.6997	    -2.0142	    -3.7766	    -4.1122	    -3.5248	    -1.0910	
    -5.0354	    -5.1193	    -7.8888	    -2.9373	    -6.2943	    -2.7695	    -6.7978	    -5.2032	    -5.0354	    -3.1052	
    -5.6229	    -6.2943	    -8.8959	    -3.9444	    -7.9727	    -3.7766	   -10.1547	    -6.5460	    -6.7978	    -5.5389	
    -6.2943	    -7.4692	    -9.9030	    -5.1193	    -9.6512	    -5.0354	   -13.5956	    -8.0566	    -8.8959	    -8.1406	
    -6.9656	    -8.6441	   -10.9940	    -6.4621	   -11.0779	    -6.3782	   -16.7847	    -9.6512	   -10.9940	   -10.7422	
    -7.6370	    -9.5673	   -11.9171	    -7.7209	   -12.0850	    -7.7209	   -19.3863	   -11.2457	   -12.9242	   -13.1760	
    -8.1406	   -10.2386	   -12.5885	    -8.8959	   -12.5885	    -8.8959	   -20.9808	   -12.5046	   -14.5187	   -15.0223	
    -8.3084	   -10.3226	   -12.6724	    -9.6512	   -12.1689	    -9.6512	   -21.1487	   -13.0920	   -15.3580	   -15.9454	
    -7.8888	    -9.5673	   -12.0010	    -9.5673	   -10.6583	    -9.6512	   -19.6381	   -12.8403	   -15.1062	   -15.7776	
    -6.7139	    -7.9727	   -10.2386	    -8.5602	    -8.0566	    -8.7280	   -16.3651	   -11.4136	   -13.6795	   -14.3509	
    -4.9515	    -5.5389	    -7.6370	    -6.7978	    -4.5319	    -6.9656	   -11.4975	    -9.0637	   -11.1618	   -11.9171	
    -2.8534	    -2.7695	    -4.4479	    -4.4479	    -0.4196	    -4.6158	    -5.7068	    -6.0425	    -7.9727	    -8.7280	
    -0.8392	    -0.0839	    -1.1749	    -2.0981	     3.8605	    -2.2659	     0.4196	    -3.0212	    -4.5319	    -5.5389	
     0.5875	     2.0981	     1.6785	    -0.0839	     7.7209	    -0.2518	     6.1264	    -0.2518	    -1.5106	    -2.6016	
     1.3428	     3.6087	     4.0283	     1.3428	    10.9100	     1.0910	    10.9100	     1.8463	     0.9232	    -0.2518	
     1.5106	     4.4479	     5.7907	     2.1820	    13.3438	     1.9302	    14.6027	     3.2730	     2.7695	     1.6785	
     1.3428	     4.9515	     7.0496	     2.5177	    15.1901	     2.4338	    17.0364	     4.2801	     4.0283	     3.1052	
     1.0071	     5.2032	     7.9727	     2.6855	    16.4490	     2.5177	    18.2953	     4.8676	     4.7836	     4.1962	
     0.6714	     5.2032	     8.5602	     2.5177	    17.1204	     2.4338	    18.4631	     5.2032	     5.2032	     4.8676	
     0.2518	     5.1193	     8.7280	     2.0981	    17.2882	     2.0142	    17.6239	     5.2032	     5.1193	     5.0354	
    -0.2518	     4.6997	     8.6441	     1.4267	    16.7847	     1.3428	    15.7776	     4.8676	     4.6997	     4.5319	
    -0.8392	     4.0283	     8.1406	     0.5035	    15.8615	     0.4196	    13.0920	     4.1962	     3.7766	     3.4409	
    -1.6785	     3.1052	     7.3013	    -0.7553	    14.2670	    -0.7553	     9.8190	     3.1891	     2.5177	     1.7624	
    -2.7695	     1.9302	     6.2943	    -2.1820	    12.1689	    -2.0981	     6.2103	     2.0142	     1.0071	    -0.3357	
    -4.0283	     0.5875	     5.1193	    -3.6926	     9.6512	    -3.6087	     2.6016	     0.7553	    -0.5875	    -2.4338	
    -5.3711	    -0.8392	     3.8605	    -5.1193	     6.8817	    -5.0354	    -0.7553	    -0.4196	    -2.0981	    -4.3640	
    -6.7139	    -2.0981	     2.8534	    -6.2943	     4.0283	    -6.2103	    -3.3569	    -1.3428	    -3.1891	    -5.6229	
    -7.8049	    -2.9373	     2.1820	    -7.1335	     1.5945	    -7.0496	    -4.8676	    -1.8463	    -3.6926	    -6.1264	
    -8.5602	    -3.3569	     2.0142	    -7.3853	    -0.3357	    -7.3853	    -5.2872	    -1.9302	    -3.5248	    -5.5389	
    -8.8959	    -3.2730	     2.3499	    -7.2174	    -1.4267	    -7.2174	    -4.3640	    -1.4267	    -2.7695	    -4.0283	
    -8.8959	    -2.6855	     3.2730	    -6.5460	    -1.6785	    -6.5460	    -2.3499	    -0.5035	    -1.3428	    -1.6785	
    -8.5602	    -1.5945	     4.6158	    -5.5389	    -1.2589	    -5.5389	     0.5035	     0.8392	     0.5035	     1.3428	
    -7.9727	    -0.2518	     6.2103	    -4.3640	    -0.3357	    -4.3640	     3.8605	     2.3499	     2.6855	     4.6997	
    -7.2174	     1.1749	     7.8888	    -3.1052	     0.8392	    -3.1891	     7.3853	     3.8605	     4.8676	     7.9727	
    -6.5460	     2.5177	     9.3155	    -1.9302	     2.1820	    -2.0142	    10.5743	     5.2032	     6.9656	    10.9940	
    -6.0425	     3.6087	    10.4904	    -1.0910	     3.3569	    -1.1749	    13.2599	     6.2103	     8.7280	    13.4277	
    -5.6229	     4.3640	    11.1618	    -0.5035	     4.4479	    -0.5875	    15.0223	     6.7139	     9.9030	    15.1062	
    -5.4550	     4.6997	    11.3297	    -0.3357	     5.2872	    -0.4196	    15.6937	     6.6299	    10.4065	    15.6937	
    -5.5389	     4.5319	    10.9940	    -0.5875	     5.6229	    -0.5875	    15.1901	     5.9586	    10.0708	    15.1901	
    -5.7907	     3.8605	     9.9869	    -1.1749	     5.4550	    -1.1749	    13.4277	     4.8676	     9.0637	    13.6795	
    -6.2103	     2.6855	     8.3923	    -2.0981	     4.6997	    -1.9302	    10.7422	     3.3569	     7.3853	    11.4136	
    -6.7139	     1.0071	     6.2103	    -3.1052	     3.3569	    -2.9373	     7.2174	     1.5945	     5.1193	     8.3923	
    -7.4692	    -0.9232	     3.5248	    -4.3640	     1.4267	    -4.1122	     3.0212	    -0.2518	     2.5177	     4.8676	
    -8.3084	    -3.1891	     0.4196	    -5.7068	    -0.9232	    -5.3711	    -1.4267	    -2.2659	    -0.3357	     1.0910	
    -9.2316	    -5.5389	    -2.8534	    -7.1335	    -3.6926	    -6.7139	    -5.7907	    -4.2801	    -3.2730	    -2.7695	
   -10.2386	    -7.8888	    -6.1264	    -8.4763	    -6.4621	    -8.0566	    -9.7351	    -6.2943	    -6.0425	    -6.2943	
   -11.1618	    -9.9030	    -9.0637	    -9.7351	    -9.0637	    -9.2316	   -12.8403	    -7.9727	    -8.4763	    -9.3155	
   -11.9171	   -11.4975	   -11.3297	   -10.6583	   -11.2457	   -10.1547	   -14.8544	    -9.3155	   -10.3226	   -11.4136	
   -12.4207	   -12.5885	   -12.9242	   -11.1618	   -12.8403	   -10.5743	   -15.7776	   -10.2386	   -11.4975	   -12.5046	
   -12.6724	   -13.0081	   -13.5956	   -11.2457	   -13.7634	   -10.6583	   -15.6937	   -10.5743	   -12.0010	   -12.5885	
   -12.5046	   -12.8403	   -13.5117	   -10.8261	   -14.0152	   -10.2386	   -14.5187	   -10.4904	   -11.8332	   -11.6653	
   -11.9171	   -12.0850	   -12.7563	    -9.9030	   -13.5117	    -9.3155	   -12.5046	    -9.7351	   -11.0779	   -10.0708	
   -11.0779	   -10.8261	   -11.3297	    -8.5602	   -12.4207	    -7.9727	    -9.8190	    -8.6441	    -9.7351	    -7.9727	
    -9.7351	    -9.2316	    -9.4833	    -6.8817	   -10.6583	    -6.3782	    -6.7139	    -7.1335	    -8.0566	    -5.5389	
    -8.1406	    -7.3853	    -7.4692	    -4.9515	    -8.4763	    -4.5319	    -3.5248	    -5.3711	    -6.1264	    -3.1052	
    -6.2943	    -5.3711	    -5.4550	    -2.9373	    -5.7907	    -2.6016	    -0.4196	    -3.6087	    -4.2801	    -0.8392	
    -4.2801	    -3.4409	    -3.6087	    -1.0910	    -3.1052	    -0.7553	     2.2659	    -1.8463	    -2.5177	     1.0910	
    -2.2659	    -1.6785	    -2.0981	     0.5875	    -0.4196	     0.8392	     4.2801	    -0.4196	    -1.1749	     2.3499	
    -0.4196	    -0.0839	    -1.0910	     1.8463	     1.7624	     2.0981	     5.3711	     0.6714	    -0.4196	     2.8534	
     1.1749	     1.0910	    -0.4196	     2.6855	     3.4409	     2.8534	     5.4550	     1.2589	    -0.1678	     2.6016	
     2.4338	     1.9302	    -0.0839	     3.1052	     4.5319	     3.2730	     4.6158	     1.4267	    -0.4196	     1.6785	
     3.4409	     2.4338	    -0.0839	     3.1891	     5.0354	     3.3569	     3.0212	     1.2589	    -1.0910	     0.3357	
     4.1122	     2.6016	    -0.1678	     2.9373	     5.0354	     3.1891	     0.8392	     0.7553	    -2.0981	    -1.4267	
     4.6158	     2.5177	    -0.5035	     2.6855	     4.6997	     2.8534	    -1.7624	     0.1678	    -3.1891	    -3.1891	
     4.9515	     2.2659	    -0.9232	     2.3499	     4.1122	     2.5177	    -4.5319	    -0.5035	    -4.2801	    -4.8676	
     5.1193	     1.8463	    -1.5945	     2.1820	     3.3569	     2.3499	    -7.2174	    -1.1749	    -5.2872	    -6.2943	
     5.1193	     1.3428	    -2.4338	     2.0981	     2.3499	     2.2659	    -9.6512	    -1.8463	    -6.0425	    -7.3853	
     5.0354	     0.7553	    -3.3569	     2.1820	     1.0071	     2.3499	   -11.8332	    -2.4338	    -6.7139	    -8.0566	
     4.7836	     0.1678	    -4.5319	     2.2659	    -0.6714	     2.4338	   -13.5117	    -3.0212	    -7.1335	    -8.3923	
     4.2801	    -0.5035	    -5.8746	     2.2659	    -2.7695	     2.4338	   -14.8544	    -3.6926	    -7.4692	    -8.3923	
     3.4409	    -1.4267	    -7.3853	     2.0981	    -5.2872	     2.3499	   -15.6937	    -4.4479	    -7.8049	    -8.1406	
     2.3499	    -2.4338	    -9.0637	     1.8463	    -7.9727	     2.1820	   -16.1972	    -5.2032	    -8.0566	    -7.8049	
     1.0910	    -3.4409	   -10.8261	     1.5945	   -10.6583	     1.9302	   -16.3651	    -5.9586	    -8.1406	    -7.3013	
    -0.0839	    -4.4479	   -12.4207	     1.3428	   -13.0920	     1.7624	   -16.2811	    -6.4621	    -8.0566	    -6.6299	
    -1.0910	    -5.2032	   -13.5956	     1.3428	   -15.0223	     1.8463	   -16.0294	    -6.7139	    -7.8049	    -5.7068	
    -1.8463	    -5.7068	   -14.5187	     1.5945	   -16.2811	     2.0981	   -15.6097	    -6.5460	    -7.3013	    -4.6997	
    -2.3499	    -5.9586	   -14.9384	     1.9302	   -17.1204	     2.5177	   -15.2740	    -6.1264	    -6.7139	    -3.6087	
    -2.6016	    -6.1264	   -15.1062	     2.3499	   -17.5400	     2.8534	   -15.2740	    -5.7068	    -6.2103	    -2.9373	
    -2.8534	    -6.2943	   -15.0223	     2.6855	   -17.8757	     3.1891	   -15.7776	    -5.3711	    -6.0425	    -2.6855	
    -3.1052	    -6.6299	   -15.0223	     2.7695	   -18.3792	     3.1891	   -16.7847	    -5.2872	    -6.3782	    -3.1891	
    -3.4409	    -7.3013	   -15.1062	     2.5177	   -18.8828	     3.0212	   -18.2953	    -5.5389	    -7.0496	    -4.5319	
    -3.8605	    -8.0566	   -15.2740	     2.0981	   -19.6381	     2.5177	   -20.2255	    -6.0425	    -8.0566	    -6.3782	
    -4.3640	    -8.9798	   -15.5258	     1.5106	   -20.3094	     1.9302	   -22.1558	    -6.7139	    -9.3155	    -8.8120	
    -4.8676	    -9.9869	   -15.7776	     0.8392	   -20.9808	     1.2589	   -24.0021	    -7.5531	   -10.5743	   -11.3297	
    -5.2872	   -10.8261	   -15.9454	     0.2518	   -21.3165	     0.5875	   -25.4288	    -8.2245	   -11.6653	   -13.7634	
    -5.7907	   -11.5814	   -16.1133	    -0.2518	   -21.4005	     0.0000	   -26.2680	    -8.8959	   -12.5885	   -15.9454	
    -6.1264	   -12.1689	   -16.1972	    -0.7553	   -21.1487	    -0.5875	   -26.4359	    -9.3155	   -13.1760	   -17.5400	
    -6.5460	   -12.5885	   -16.1972	    -1.0910	   -20.6451	    -1.0071	   -25.9323	    -9.6512	   -13.5956	   -18.6310	
    -6.8817	   -12.7563	   -15.9454	    -1.3428	   -19.9738	    -1.3428	   -24.7574	    -9.7351	   -13.6795	   -18.9667	
    -7.2174	   -12.7563	   -15.5258	    -1.5945	   -19.0506	    -1.5945	   -22.9111	    -9.7351	   -13.5117	   -18.7149	
    -7.5531	   -12.5046	   -14.8544	    -1.7624	   -17.8757	    -1.8463	   -20.4773	    -9.5673	   -13.0920	   -17.8757	
    -7.6370	   -12.0010	   -13.8474	    -1.6785	   -16.4490	    -1.8463	   -17.5400	    -9.2316	   -12.3367	   -16.4490	
    -7.3853	   -11.0779	   -12.5046	    -1.4267	   -14.6027	    -1.5106	   -14.2670	    -8.4763	   -11.2457	   -14.4348	
    -6.7978	    -9.6512	   -10.9100	    -0.6714	   -12.4207	    -0.8392	   -10.5743	    -7.3013	    -9.7351	   -12.0010	
    -5.7907	    -7.8888	    -9.0637	     0.3357	   -10.0708	     0.0839	    -6.7978	    -5.8746	    -7.8888	    -9.1476	
    -4.5319	    -5.9586	    -7.2174	     1.5106	    -7.6370	     1.3428	    -3.1891	    -4.1962	    -6.0425	    -6.2943	
    -3.0212	    -4.0283	    -5.3711	     2.8534	    -5.2872	     2.6016	     0.0000	    -2.5177	    -4.1962	    -3.6926	
    -1.5945	    -2.3499	    -3.8605	     4.0283	    -3.4409	     3.8605	     2.3499	    -1.0910	    -2.7695	    -1.6785	
    -0.3357	    -1.0910	    -2.6855	     5.0354	    -2.0142	     4.8676	     3.7766	     0.0839	    -1.8463	    -0.5035	
     0.6714	    -0.3357	    -1.9302	     5.7068	    -1.2589	     5.6229	     3.9444	     0.6714	    -1.5945	    -0.2518	
     1.3428	    -0.1678	    -1.5945	     5.9586	    -1.1749	     5.9586	     3.0212	     0.6714	    -1.9302	    -0.8392	
     1.7624	    -0.5035	    -1.7624	     6.0425	    -1.7624	     5.9586	     1.0071	     0.1678	    -2.9373	    -2.1820	
     1.9302	    -1.1749	    -2.1820	     5.7907	    -2.7695	     5.7907	    -1.6785	    -0.6714	    -4.2801	    -4.0283	
     2.0142	    -1.9302	    -2.8534	     5.6229	    -3.9444	     5.5389	    -4.7836	    -1.6785	    -5.7068	    -5.9586	
     2.0981	    -2.6855	    -3.6087	     5.4550	    -5.1193	     5.2032	    -7.8888	    -2.6855	    -7.0496	    -7.8049	
     2.1820	    -3.1891	    -4.2801	     5.2872	    -6.2943	     4.9515	   -10.8261	    -3.6087	    -8.2245	    -9.3155	
     2.3499	    -3.6087	    -5.0354	     5.1193	    -7.3013	     4.6997	   -13.2599	    -4.3640	    -9.0637	   -10.4065	
     2.3499	    -3.8605	    -5.7068	     4.8676	    -8.2245	     4.3640	   -15.1901	    -5.0354	    -9.6512	   -10.9100	
     2.3499	    -3.7766	    -6.1264	     4.5319	    -8.8120	     3.8605	   -16.3651	    -5.5389	    -9.9030	   -10.9940	
     2.1820	    -3.5248	    -6.4621	     3.9444	    -9.0637	     3.1891	   -16.7007	    -5.9586	    -9.9030	   -10.5743	
     1.7624	    -3.1052	    -6.5460	     3.1891	    -8.8120	     2.5177	   -16.2811	    -6.2103	    -9.6512	    -9.7351	
     1.2589	    -2.4338	    -6.4621	     2.4338	    -7.9727	     1.6785	   -14.9384	    -6.3782	    -9.1476	    -8.6441	
     0.7553	    -1.6785	    -6.2103	     1.5945	    -6.5460	     0.9232	   -13.0081	    -6.3782	    -8.4763	    -7.3853	
     0.1678	    -0.9232	    -5.7907	     0.8392	    -4.6997	     0.1678	   -10.6583	    -6.2103	    -7.6370	    -6.1264	
    -0.2518	    -0.0839	    -5.2872	     0.1678	    -2.4338	    -0.3357	    -8.0566	    -5.9586	    -6.7139	    -4.7836	
    -0.5035	     0.7553	    -4.6158	    -0.2518	    -0.1678	    -0.7553	    -5.7068	    -5.5389	    -5.8746	    -3.6926	
    -0.6714	     1.5106	    -3.9444	    -0.5875	     1.9302	    -0.9232	    -3.6926	    -5.0354	    -5.0354	    -2.8534	
    -0.8392	     2.0142	    -3.2730	    -0.9232	     3.4409	    -1.0910	    -2.5177	    -4.6158	    -4.5319	    -2.4338	
    -1.0910	     2.0981	    -2.9373	    -1.3428	     4.1122	    -1.3428	    -2.2659	    -4.5319	    -4.4479	    -2.7695	
    -1.5945	     1.5945	    -3.0212	    -2.0981	     3.7766	    -2.0142	    -3.1891	    -4.7836	    -5.0354	    -4.0283	
    -2.6855	     0.4196	    -3.6087	    -3.4409	     2.2659	    -3.1891	    -5.2872	    -5.7068	    -6.3782	    -6.2103	
    -4.1962	    -1.3428	    -4.6158	    -5.2032	    -0.1678	    -4.8676	    -8.2245	    -7.2174	    -8.3084	    -9.0637	
    -6.1264	    -3.4409	    -5.8746	    -7.3853	    -3.2730	    -6.8817	   -11.7493	    -8.9798	   -10.7422	   -12.4207	
    -8.1406	    -5.6229	    -7.1335	    -9.6512	    -6.5460	    -9.1476	   -15.1901	   -10.9100	   -13.1760	   -15.6097	
    -9.9030	    -7.4692	    -7.8888	   -11.6653	    -9.3994	   -11.1618	   -18.0435	   -12.6724	   -15.3580	   -18.2114	
   -11.2457	    -8.7280	    -8.1406	   -13.3438	   -11.5814	   -12.8403	   -19.8059	   -13.8474	   -16.8686	   -19.8898	
   -11.9171	    -9.2316	    -7.6370	   -14.2670	   -12.6724	   -13.9313	   -20.2255	   -14.3509	   -17.5400	   -20.4773	
   -11.9171	    -8.8120	    -6.3782	   -14.4348	   -12.5885	   -14.1830	   -19.0506	   -14.0991	   -17.2043	   -19.7220	
   -11.1618	    -7.6370	    -4.3640	   -13.8474	   -11.4136	   -13.6795	   -16.3651	   -13.0081	   -15.8615	   -17.8757	
    -9.7351	    -5.7068	    -1.8463	   -12.4207	    -8.9798	   -12.4207	   -12.2528	   -11.1618	   -13.4277	   -14.9384	
    -7.8888	    -3.2730	     0.9232	   -10.4065	    -5.7907	   -10.4904	    -7.1335	    -8.6441	   -10.3226	   -11.2457	
    -5.7907	    -0.6714	     3.7766	    -8.1406	    -2.1820	    -8.3084	    -1.5106	    -5.7907	    -6.7139	    -7.1335	
    -3.8605	     1.6785	     6.2943	    -5.9586	     1.4267	    -6.1264	     4.1122	    -2.8534	    -3.1891	    -3.0212	
    -2.4338	     3.4409	     8.3084	    -4.1122	     4.6158	    -4.2801	     9.0637	    -0.3357	     0.0000	     0.5875	
    -1.6785	     4.5319	     9.3994	    -3.1052	     6.8817	    -3.1891	    12.8403	     1.5945	     2.2659	     3.2730	
    -1.7624	     4.6158	     9.7351	    -2.7695	     8.0566	    -2.8534	    14.9384	     2.6855	     3.5248	     4.8676	
    -2.6016	     3.9444	     9.2316	    -3.3569	     8.1406	    -3.1891	    15.3580	     2.8534	     3.7766	     5.2032	
    -3.9444	     2.6016	     8.0566	    -4.4479	     7.3013	    -4.2801	    13.9313	     2.2659	     3.0212	     4.4479	
    -5.6229	     0.6714	     6.2943	    -6.1264	     5.6229	    -5.7907	    11.0779	     1.0071	     1.4267	     2.6855	
    -7.5531	    -1.5945	     4.1122	    -7.9727	     3.3569	    -7.5531	     7.1335	    -0.7553	    -0.6714	     0.1678	
    -9.5673	    -3.9444	     1.6785	    -9.9869	     0.6714	    -9.4833	     2.4338	    -2.8534	    -3.2730	    -2.8534	
   -11.4975	    -6.2943	    -0.8392	   -12.0010	    -2.0981	   -11.4975	    -2.4338	    -5.2032	    -6.0425	    -6.2103	
   -13.2599	    -8.4763	    -3.1891	   -13.7634	    -4.6997	   -13.2599	    -7.0496	    -7.5531	    -8.7280	    -9.5673	
   -14.5187	   -10.3226	    -5.1193	   -15.1062	    -6.8817	   -14.6866	   -11.0779	    -9.6512	   -11.0779	   -12.5046	
   -15.3580	   -11.4975	    -6.5460	   -15.8615	    -8.3923	   -15.4419	   -14.0991	   -11.2457	   -12.8403	   -14.7705	
   -15.5258	   -12.1689	    -7.3013	   -15.8615	    -9.3155	   -15.6097	   -16.0294	   -12.1689	   -13.7634	   -16.1133	
   -15.2740	   -12.2528	    -7.5531	   -15.3580	    -9.5673	   -15.0223	   -16.9525	   -12.4207	   -14.0152	   -16.4490	
   -14.6866	   -11.9171	    -7.4692	   -14.3509	    -9.3994	   -14.0991	   -16.8686	   -12.1689	   -13.5117	   -15.8615	
   -14.0152	   -11.4136	    -7.3013	   -13.0920	    -8.9798	   -12.8403	   -16.0294	   -11.4975	   -12.5885	   -14.4348	
   -13.2599	   -10.7422	    -7.1335	   -11.7493	    -8.6441	   -11.4975	   -14.6027	   -10.6583	   -11.3297	   -12.4207	
   -12.6724	   -10.0708	    -7.1335	   -10.4904	    -8.3084	   -10.2386	   -12.9242	    -9.6512	    -9.8190	    -9.9030	
   -12.3367	    -9.4833	    -7.3853	    -9.3155	    -8.2245	    -9.0637	   -11.0779	    -8.6441	    -8.3923	    -7.3013	
   -12.2528	    -9.1476	    -7.9727	    -8.3923	    -8.2245	    -8.1406	    -9.3994	    -7.8049	    -7.0496	    -4.8676	
   -12.5885	    -8.9798	    -8.7280	    -7.8049	    -8.3923	    -7.6370	    -8.1406	    -7.3013	    -6.1264	    -2.8534	
   -13.1760	    -9.1476	    -9.6512	    -7.6370	    -8.6441	    -7.4692	    -7.3013	    -7.1335	    -5.6229	    -1.5106	
   -14.1830	    -9.6512	   -10.8261	    -7.7209	    -8.9798	    -7.7209	    -7.2174	    -7.3853	    -5.6229	    -0.8392	
   -15.2740	   -10.5743	   -12.2528	    -8.1406	    -9.3994	    -8.1406	    -7.8888	    -8.0566	    -6.2103	    -0.9232	
   -16.4490	   -11.8332	   -13.7634	    -8.7280	   -10.0708	    -8.8120	    -9.2316	    -8.8959	    -7.1335	    -1.7624	
   -17.4561	   -13.2599	   -15.4419	    -9.3994	   -10.8261	    -9.3994	   -11.3297	    -9.9869	    -8.3923	    -3.1052	
   -18.2114	   -14.6866	   -17.0364	    -9.9869	   -11.8332	    -9.9869	   -13.9313	   -11.0779	    -9.9030	    -4.8676	
   -18.5471	   -15.9454	   -18.5471	   -10.3226	   -12.9242	   -10.3226	   -16.8686	   -12.1689	   -11.3297	    -6.7139	
   -18.4631	   -16.9525	   -19.7220	   -10.4904	   -14.0152	   -10.4904	   -19.9738	   -13.0081	   -12.7563	    -8.5602	
   -17.8757	   -17.5400	   -20.5612	   -10.4065	   -15.0223	   -10.3226	   -22.8271	   -13.6795	   -13.8474	   -10.3226	
   -16.8686	   -17.7078	   -20.9808	    -9.9869	   -15.7776	    -9.9030	   -25.2609	   -14.0991	   -14.6866	   -11.6653	
   -15.4419	   -17.3721	   -20.8130	    -9.2316	   -16.1133	    -9.1476	   -26.9394	   -14.0991	   -15.1901	   -12.7563	
   -13.6795	   -16.4490	   -20.1416	    -8.1406	   -16.0294	    -8.0566	   -27.7786	   -13.7634	   -15.1901	   -13.4277	
   -11.6653	   -15.1062	   -18.9667	    -6.8817	   -15.4419	    -6.7978	   -27.6947	   -13.0920	   -14.9384	   -13.8474	
    -9.5673	   -13.5117	   -17.4561	    -5.6229	   -14.6027	    -5.4550	   -26.7715	   -12.3367	   -14.3509	   -13.9313	
    -7.6370	   -11.8332	   -15.7776	    -4.4479	   -13.5117	    -4.2801	   -25.1770	   -11.4975	   -13.7634	   -13.8474	
    -5.9586	   -10.2386	   -14.0991	    -3.6926	   -12.4207	    -3.4409	   -23.0789	   -10.9100	   -13.3438	   -13.6795	
    -4.7836	    -8.9798	   -12.7563	    -3.2730	   -11.4975	    -3.0212	   -20.7291	   -10.6583	   -13.0081	   -13.3438	
    -4.0283	    -7.8888	   -11.6653	    -3.2730	   -10.6583	    -2.9373	   -18.2953	   -10.5743	   -12.8403	   -12.8403	
    -3.6087	    -7.1335	   -10.9100	    -3.5248	   -10.0708	    -3.1052	   -15.8615	   -10.7422	   -12.8403	   -12.3367	
    -3.2730	    -6.5460	   -10.2386	    -3.9444	    -9.5673	    -3.4409	   -13.5956	   -10.9100	   -12.8403	   -11.8332	
    -3.1052	    -5.9586	    -9.6512	    -4.1962	    -9.1476	    -3.6926	   -11.4975	   -10.9940	   -12.7563	   -11.3297	
    -2.6855	    -5.3711	    -8.9798	    -4.3640	    -8.6441	    -3.6926	    -9.7351	   -10.8261	   -12.5885	   -10.9100	
    -2.0981	    -4.6997	    -8.1406	    -4.1122	    -7.9727	    -3.4409	    -8.2245	   -10.4065	   -12.2528	   -10.4065	
    -1.0910	    -3.7766	    -6.9656	    -3.4409	    -7.0496	    -2.7695	    -7.1335	    -9.6512	   -11.7493	    -9.9030	
     0.4196	    -2.6016	    -5.3711	    -2.3499	    -5.7907	    -1.6785	    -6.2943	    -8.4763	   -10.9940	    -9.3994	
     2.2659	    -1.2589	    -3.5248	    -0.8392	    -4.3640	    -0.2518	    -5.8746	    -7.1335	   -10.0708	    -8.8959	
     4.4479	     0.2518	    -1.5106	     0.9232	    -2.7695	     1.3428	    -5.8746	    -5.5389	    -9.0637	    -8.3923	
     6.7978	     1.8463	     0.5035	     2.7695	    -1.3428	     3.1052	    -6.2943	    -3.9444	    -8.2245	    -8.0566	
     9.0637	     3.2730	     2.2659	     4.4479	    -0.2518	     4.6997	    -7.1335	    -2.6016	    -7.4692	    -7.8888	
    11.0779	     4.4479	     3.6087	     5.8746	     0.4196	     5.9586	    -8.3923	    -1.5945	    -7.1335	    -8.0566	
    12.6724	     5.2872	     4.4479	     6.7978	     0.3357	     6.8817	    -9.9030	    -0.9232	    -7.0496	    -8.3923	
    13.7634	     5.7907	     4.7836	     7.3853	    -0.1678	     7.3013	   -11.5814	    -0.7553	    -7.2174	    -8.9798	
    14.4348	     5.9586	     4.7836	     7.4692	    -1.1749	     7.3013	   -13.0081	    -1.0071	    -7.6370	    -9.5673	
    14.6027	     5.8746	     4.3640	     7.1335	    -2.5177	     7.0496	   -14.1830	    -1.5106	    -8.2245	   -10.1547	
    14.3509	     5.7068	     3.6087	     6.5460	    -3.8605	     6.3782	   -14.9384	    -2.3499	    -8.8959	   -10.6583	
    13.5117	     5.2032	     2.5177	     5.6229	    -5.2032	     5.4550	   -15.1901	    -3.3569	    -9.5673	   -10.9940	
    12.3367	     4.6158	     1.1749	     4.3640	    -6.5460	     4.1962	   -14.9384	    -4.6158	   -10.3226	   -11.1618	
    10.7422	     3.7766	    -0.4196	     2.9373	    -7.8888	     2.8534	   -14.2670	    -5.9586	   -11.1618	   -11.2457	
     8.8959	     2.6855	    -2.1820	     1.4267	    -9.2316	     1.3428	   -13.3438	    -7.3013	   -11.9171	   -11.2457	
     6.8817	     1.5945	    -4.0283	    -0.1678	   -10.5743	    -0.0839	   -12.3367	    -8.5602	   -12.5885	   -11.2457	
     5.1193	     0.4196	    -5.8746	    -1.5106	   -11.7493	    -1.3428	   -11.3297	    -9.6512	   -13.0920	   -11.0779	
     3.6087	    -0.5035	    -7.3013	    -2.5177	   -12.6724	    -2.2659	   -10.4904	   -10.4065	   -13.4277	   -10.7422	
     2.8534	    -1.0910	    -8.3084	    -2.9373	   -13.1760	    -2.5177	    -9.7351	   -10.5743	   -13.3438	   -10.2386	
     2.8534	    -1.0910	    -8.6441	    -2.6016	   -13.1760	    -2.0981	    -9.0637	   -10.1547	   -12.8403	    -9.5673	
     3.6926	    -0.5035	    -8.2245	    -1.5106	   -12.5885	    -0.9232	    -8.6441	    -9.1476	   -11.8332	    -8.6441	
     5.2872	     0.5875	    -7.2174	     0.2518	   -11.4975	     0.8392	    -8.3923	    -7.6370	   -10.5743	    -7.5531	
     7.5531	     2.0981	    -5.7907	     2.4338	   -10.0708	     3.1052	    -8.4763	    -5.8746	    -9.0637	    -6.4621	
    10.0708	     3.7766	    -4.1962	     4.7836	    -8.5602	     5.4550	    -8.8959	    -3.9444	    -7.5531	    -5.4550	
    12.6724	     5.5389	    -2.5177	     7.0496	    -7.0496	     7.7209	    -9.6512	    -2.2659	    -6.1264	    -4.6158	
    15.0223	     7.0496	    -1.0071	     9.0637	    -5.7907	     9.7351	   -10.5743	    -0.7553	    -4.9515	    -3.9444	
    17.0364	     8.3084	     0.1678	    10.5743	    -4.8676	    11.2457	   -11.7493	     0.2518	    -4.0283	    -3.5248	
    18.3792	     8.9798	     0.8392	    11.4975	    -4.3640	    12.1689	   -12.9242	     0.8392	    -3.4409	    -3.2730	
    19.0506	     9.0637	     1.0071	    11.7493	    -4.2801	    12.4207	   -14.0991	     0.8392	    -3.1891	    -3.1891	
    19.0506	     8.6441	     0.6714	    11.5814	    -4.6997	    12.1689	   -14.9384	     0.5875	    -3.1891	    -3.1052	
    18.4631	     7.9727	     0.0000	    10.9940	    -5.2032	    11.5814	   -15.2740	     0.0839	    -3.3569	    -3.0212	
    17.5400	     7.0496	    -0.7553	    10.2386	    -5.7907	    10.8261	   -14.9384	    -0.5035	    -3.3569	    -2.6855	
    16.3651	     6.2943	    -1.4267	     9.4833	    -6.2103	     9.9869	   -13.9313	    -0.9232	    -3.2730	    -2.0981	
    15.1062	     5.6229	    -2.0981	     8.8959	    -6.3782	     9.3155	   -12.2528	    -1.1749	    -2.9373	    -1.3428	
    13.6795	     5.1193	    -2.6855	     8.4763	    -6.3782	     8.8120	   -10.1547	    -1.3428	    -2.6016	    -0.6714	
    12.1689	     4.6158	    -3.4409	     7.9727	    -6.3782	     8.2245	    -7.8888	    -1.5945	    -2.3499	    -0.2518	
    10.5743	     4.1122	    -4.2801	     7.3853	    -6.3782	     7.5531	    -5.7907	    -1.9302	    -2.4338	    -0.3357	
     8.8120	     3.4409	    -5.2032	     6.6299	    -6.6299	     6.7139	    -4.1962	    -2.6016	    -2.9373	    -1.0071	
     7.0496	     2.6016	    -6.2943	     5.7068	    -7.0496	     5.7907	    -3.3569	    -3.5248	    -3.7766	    -2.4338	
     5.3711	     1.5945	    -7.3853	     4.6997	    -7.6370	     4.6997	    -3.2730	    -4.6158	    -5.1193	    -4.4479	
     3.8605	     0.5875	    -8.4763	     3.6087	    -8.3084	     3.6926	    -3.9444	    -5.8746	    -6.6299	    -6.7139	
     2.6855	    -0.5875	    -9.3994	     2.6016	    -9.1476	     2.6855	    -5.4550	    -7.1335	    -8.3923	    -9.1476	
     1.7624	    -1.7624	   -10.2386	     1.7624	    -9.9869	     1.8463	    -7.6370	    -8.3084	   -10.1547	   -11.4975	
     1.0910	    -2.9373	   -10.9100	     1.0071	   -10.9100	     1.0910	   -10.1547	    -9.4833	   -11.9171	   -13.6795	
     0.5875	    -4.1122	   -11.5814	     0.3357	   -11.8332	     0.4196	   -12.9242	   -10.4904	   -13.5956	   -15.6937	
     0.2518	    -5.2032	   -12.2528	    -0.2518	   -12.8403	    -0.1678	   -15.6937	   -11.4136	   -15.1062	   -17.5400	
    -0.1678	    -6.2943	   -12.8403	    -0.8392	   -14.0152	    -0.7553	   -18.2953	   -12.2528	   -16.5329	   -19.2184	
    -0.7553	    -7.4692	   -13.5956	    -1.5106	   -15.1901	    -1.5106	   -20.5612	   -13.1760	   -17.7917	   -20.7291	
    -1.4267	    -8.6441	   -14.2670	    -2.1820	   -16.4490	    -2.2659	   -22.4075	   -14.0991	   -18.9667	   -21.8201	
    -2.2659	    -9.6512	   -15.0223	    -3.0212	   -17.6239	    -3.1052	   -23.6664	   -14.9384	   -19.8898	   -22.4915	
    -3.2730	   -10.5743	   -15.6097	    -3.8605	   -18.6310	    -3.9444	   -24.1699	   -15.6937	   -20.5612	   -22.4915	
    -4.1122	   -11.1618	   -15.9454	    -4.4479	   -19.3863	    -4.6158	   -23.7503	   -16.2811	   -20.8130	   -21.8201	
    -4.8676	   -11.2457	   -15.9454	    -4.8676	   -19.4702	    -5.0354	   -22.4075	   -16.5329	   -20.5612	   -20.4773	
    -5.3711	   -10.9100	   -15.5258	    -4.8676	   -18.9667	    -5.0354	   -20.0577	   -16.2811	   -19.8059	   -18.5471	
    -5.6229	   -10.0708	   -14.6027	    -4.5319	   -17.7917	    -4.6997	   -16.9525	   -15.6937	   -18.5471	   -16.1133	
    -5.5389	    -8.9798	   -13.3438	    -3.8605	   -15.8615	    -4.0283	   -13.2599	   -14.6027	   -16.7847	   -13.4277	
    -5.2032	    -7.6370	   -11.9171	    -2.9373	   -13.4277	    -3.0212	    -9.3155	   -13.1760	   -14.8544	   -10.7422	
    -4.6158	    -6.2943	   -10.4065	    -1.8463	   -10.7422	    -1.8463	    -5.6229	   -11.5814	   -12.8403	    -8.2245	
    -3.9444	    -4.9515	    -8.8120	    -0.5875	    -7.8888	    -0.5875	    -2.3499	    -9.9030	   -10.9100	    -6.0425	
    -3.0212	    -3.6926	    -7.3853	     0.6714	    -5.1193	     0.6714	     0.1678	    -8.3084	    -9.2316	    -4.2801	
    -2.0981	    -2.5177	    -6.0425	     1.9302	    -2.6016	     2.0142	     1.8463	    -6.7978	    -7.8049	    -2.9373	
    -1.0071	    -1.5106	    -4.8676	     3.1052	    -0.5035	     3.2730	     2.6855	    -5.4550	    -6.7139	    -2.0142	
     0.0839	    -0.6714	    -3.9444	     4.1962	     1.2589	     4.3640	     2.6855	    -4.4479	    -6.1264	    -1.6785	
     1.0910	     0.0000	    -3.1891	     5.0354	     2.6016	     5.1193	     2.0142	    -3.7766	    -5.7907	    -1.7624	
     1.9302	     0.4196	    -2.6855	     5.5389	     3.6087	     5.6229	     0.9232	    -3.3569	    -5.9586	    -2.1820	
     2.5177	     0.7553	    -2.3499	     5.7907	     4.2801	     5.8746	    -0.5035	    -3.2730	    -6.2943	    -3.0212	
     2.8534	     0.9232	    -2.0981	     5.7907	     4.6158	     5.7907	    -2.0981	    -3.4409	    -6.8817	    -3.9444	
     3.0212	     1.0071	    -2.0142	     5.6229	     4.6158	     5.4550	    -3.5248	    -3.6926	    -7.4692	    -4.8676	
     2.9373	     1.0910	    -2.0142	     5.2032	     4.2801	     5.0354	    -4.8676	    -4.1122	    -8.0566	    -5.6229	
     2.6016	     1.1749	    -1.9302	     4.7836	     3.7766	     4.4479	    -5.9586	    -4.4479	    -8.3923	    -6.0425	
     2.2659	     1.3428	    -1.6785	     4.2801	     3.2730	     3.9444	    -6.5460	    -4.6997	    -8.4763	    -5.9586	
     1.8463	     1.7624	    -1.2589	     3.9444	     2.6855	     3.5248	    -6.7139	    -4.6997	    -8.2245	    -5.4550	
     1.5945	     2.3499	    -0.6714	     3.7766	     2.2659	     3.2730	    -6.2943	    -4.5319	    -7.5531	    -4.3640	
     1.2589	     3.0212	     0.0839	     3.5248	     1.8463	     3.1052	    -5.5389	    -4.1962	    -6.7139	    -3.1052	
     0.9232	     3.6926	     0.6714	     3.2730	     1.3428	     2.9373	    -4.5319	    -3.9444	    -5.7907	    -1.7624	
     0.5035	     4.0283	     0.9232	     2.8534	     0.4196	     2.5177	    -3.6087	    -3.8605	    -5.1193	    -0.6714	
    -0.0839	     3.9444	     0.7553	     2.1820	    -1.0071	     2.0142	    -2.9373	    -3.9444	    -4.6997	     0.0000	
    -0.7553	     3.6087	     0.1678	     1.4267	    -2.9373	     1.3428	    -2.6016	    -4.1962	    -4.6158	     0.1678	
    -1.3428	     3.1052	    -0.6714	     0.7553	    -5.0354	     0.6714	    -2.6016	    -4.4479	    -4.6997	    -0.0839	
    -1.6785	     2.4338	    -1.6785	     0.1678	    -7.1335	     0.1678	    -3.0212	    -4.6997	    -4.9515	    -0.8392	
    -1.8463	     1.7624	    -2.7695	    -0.1678	    -8.8959	    -0.1678	    -3.7766	    -4.7836	    -5.2872	    -1.9302	
    -1.6785	     1.0071	    -3.6926	    -0.2518	   -10.3226	    -0.2518	    -4.7836	    -4.8676	    -5.7068	    -3.3569	
    -1.5106	     0.1678	    -4.6158	    -0.3357	   -11.4975	    -0.3357	    -6.1264	    -4.8676	    -6.2943	    -4.9515	
    -1.3428	    -0.7553	    -5.4550	    -0.4196	   -12.4207	    -0.4196	    -7.6370	    -4.9515	    -7.0496	    -6.6299	
    -1.2589	    -1.9302	    -6.2943	    -0.5875	   -13.1760	    -0.5875	    -9.2316	    -5.2032	    -7.8888	    -8.3084	
    -1.3428	    -3.1052	    -7.2174	    -0.8392	   -13.8474	    -0.8392	   -10.7422	    -5.4550	    -8.8959	    -9.7351	
    -1.4267	    -4.2801	    -8.0566	    -1.1749	   -14.2670	    -1.1749	   -11.9171	    -5.7068	    -9.7351	   -10.7422	
    -1.5106	    -5.2032	    -8.7280	    -1.3428	   -14.4348	    -1.3428	   -12.5046	    -5.7907	   -10.2386	   -11.1618	
    -1.5106	    -5.7068	    -9.3155	    -1.3428	   -14.0991	    -1.3428	   -12.3367	    -5.6229	   -10.3226	   -10.9100	
    -1.5106	    -5.8746	    -9.5673	    -1.0910	   -13.3438	    -1.0910	   -11.3297	    -5.2032	    -9.9030	    -9.9869	
    -1.5945	    -5.7068	    -9.6512	    -0.7553	   -12.2528	    -0.6714	    -9.5673	    -4.6158	    -9.1476	    -8.4763	
    -1.8463	    -5.3711	    -9.4833	    -0.2518	   -10.9100	    -0.0839	    -7.1335	    -3.9444	    -7.9727	    -6.5460	
    -2.2659	    -4.9515	    -9.3155	     0.3357	    -9.3994	     0.5035	    -4.3640	    -3.2730	    -6.7139	    -4.1962	
    -3.0212	    -4.5319	    -8.9798	     0.8392	    -7.8888	     1.0910	    -1.4267	    -2.6855	    -5.2872	    -1.8463	
    -3.9444	    -4.2801	    -8.8120	     1.3428	    -6.3782	     1.5945	     1.5106	    -2.0981	    -4.0283	     0.5875	
    -4.9515	    -4.1962	    -8.7280	     1.7624	    -5.1193	     2.0981	     4.2801	    -1.5945	    -2.8534	     2.7695	
    -6.0425	    -4.3640	    -8.7280	     2.0981	    -4.0283	     2.5177	     6.7139	    -1.0910	    -1.8463	     4.6158	
    -7.1335	    -4.6997	    -8.8959	     2.4338	    -3.1891	     2.8534	     8.6441	    -0.8392	    -1.1749	     5.9586	
    -7.9727	    -5.2032	    -9.1476	     2.6855	    -2.6855	     3.1052	     9.9869	    -0.6714	    -0.7553	     6.6299	
    -8.7280	    -5.7907	    -9.4833	     2.8534	    -2.6855	     3.2730	    10.4904	    -0.7553	    -0.7553	     6.6299	
    -9.3155	    -6.4621	    -9.7351	     3.0212	    -3.0212	     3.3569	    10.1547	    -1.0071	    -1.0910	     6.0425	
    -9.5673	    -7.1335	   -10.0708	     3.2730	    -3.6087	     3.4409	     9.0637	    -1.3428	    -1.5945	     4.8676	
    -9.5673	    -7.6370	   -10.1547	     3.5248	    -4.4479	     3.6087	     7.2174	    -1.6785	    -2.2659	     3.3569	
    -9.1476	    -7.9727	    -9.9869	     4.0283	    -5.3711	     4.0283	     4.9515	    -1.9302	    -2.8534	     1.7624	
    -8.4763	    -8.1406	    -9.6512	     4.6158	    -6.2943	     4.4479	     2.4338	    -2.0142	    -3.4409	     0.2518	
    -7.5531	    -8.1406	    -9.2316	     5.2032	    -7.0496	     5.0354	    -0.0839	    -2.0142	    -3.8605	    -1.0910	
    -6.6299	    -7.9727	    -8.6441	     5.7907	    -7.8049	     5.5389	    -2.6016	    -2.0142	    -4.2801	    -2.2659	
    -5.7068	    -7.8049	    -8.1406	     6.1264	    -8.4763	     5.8746	    -4.6997	    -2.1820	    -4.6997	    -3.2730	
    -4.8676	    -7.5531	    -7.6370	     6.2103	    -8.9798	     5.8746	    -6.4621	    -2.4338	    -5.1193	    -3.9444	
    -4.3640	    -7.3853	    -7.3853	     5.7907	    -9.4833	     5.4550	    -7.6370	    -2.9373	    -5.6229	    -4.4479	
    -4.1962	    -7.3853	    -7.2174	     5.0354	    -9.8190	     4.6997	    -8.3084	    -3.6926	    -6.2103	    -4.6158	
    -4.2801	    -7.3853	    -7.2174	     3.7766	   -10.0708	     3.6087	    -8.4763	    -4.6158	    -6.7978	    -4.6158	
    -4.5319	    -7.3853	    -7.4692	     2.2659	   -10.0708	     2.2659	    -8.1406	    -5.7068	    -7.3853	    -4.2801	
    -5.0354	    -7.3853	    -7.7209	     0.6714	    -9.8190	     0.7553	    -7.3853	    -6.7139	    -7.8888	    -3.6926	
    -5.4550	    -7.2174	    -7.9727	    -0.9232	    -9.2316	    -0.7553	    -6.3782	    -7.6370	    -8.2245	    -3.0212	
    -5.7907	    -6.9656	    -8.3084	    -2.3499	    -8.3923	    -2.0142	    -5.2032	    -8.3923	    -8.4763	    -2.2659	
    -5.9586	    -6.5460	    -8.5602	    -3.6087	    -7.3013	    -3.1891	    -4.1122	    -8.9798	    -8.4763	    -1.5106	
    -5.9586	    -5.9586	    -8.7280	    -4.5319	    -5.9586	    -4.0283	    -3.1891	    -9.3994	    -8.4763	    -0.9232	
    -5.7068	    -5.2032	    -8.8120	    -5.1193	    -4.2801	    -4.6158	    -2.5177	    -9.5673	    -8.4763	    -0.5875	
    -5.0354	    -4.3640	    -8.6441	    -5.3711	    -2.4338	    -4.7836	    -2.3499	    -9.6512	    -8.5602	    -0.5035	
    -4.1122	    -3.2730	    -8.2245	    -5.1193	    -0.4196	    -4.6158	    -2.4338	    -9.4833	    -8.4763	    -0.5035	
    -2.6016	    -1.9302	    -7.3853	    -4.4479	     1.6785	    -4.0283	    -2.8534	    -9.0637	    -8.3923	    -0.7553	
    -0.7553	    -0.3357	    -6.0425	    -3.2730	     3.8605	    -3.0212	    -3.4409	    -8.2245	    -8.1406	    -1.0071	
     1.5106	     1.4267	    -4.3640	    -1.7624	     5.7907	    -1.6785	    -4.1122	    -7.2174	    -7.7209	    -1.3428	
     3.9444	     3.2730	    -2.3499	    -0.1678	     7.3013	    -0.1678	    -4.7836	    -6.1264	    -7.3013	    -1.8463	
     6.4621	     5.0354	    -0.2518	     1.3428	     8.1406	     1.2589	    -5.6229	    -5.0354	    -6.9656	    -2.5177	
     8.7280	     6.5460	     1.6785	     2.7695	     8.2245	     2.5177	    -6.3782	    -4.0283	    -6.6299	    -3.3569	
    10.8261	     7.8049	     3.4409	     3.7766	     7.5531	     3.4409	    -6.9656	    -3.2730	    -6.3782	    -4.2801	
    12.3367	     8.7280	     4.7836	     4.4479	     6.2943	     4.0283	    -7.3853	    -2.6855	    -6.2103	    -5.1193	
    13.3438	     9.2316	     5.6229	     4.6997	     4.4479	     4.2801	    -7.4692	    -2.4338	    -6.1264	    -5.7907	
    13.6795	     9.3155	     5.8746	     4.5319	     2.1820	     4.1122	    -7.3013	    -2.4338	    -6.1264	    -6.2103	
    13.4277	     9.0637	     5.6229	     3.9444	    -0.1678	     3.6087	    -6.8817	    -2.7695	    -6.2943	    -6.2943	
    12.6724	     8.5602	     4.8676	     3.1052	    -2.5177	     2.8534	    -5.9586	    -3.1891	    -6.4621	    -6.1264	
    11.5814	     7.9727	     3.8605	     2.1820	    -4.4479	     2.0142	    -4.6997	    -3.7766	    -6.6299	    -5.7068	
    10.4904	     7.5531	     2.8534	     1.2589	    -5.9586	     1.2589	    -2.9373	    -4.3640	    -6.7139	    -5.0354	
     9.4833	     7.3013	     2.0142	     0.5875	    -6.7978	     0.6714	    -0.9232	    -4.7836	    -6.6299	    -4.2801	
     8.7280	     7.2174	     1.3428	     0.1678	    -7.0496	     0.4196	     1.2589	    -5.0354	    -6.3782	    -3.4409	
     8.1406	     7.2174	     0.9232	     0.0839	    -6.7978	     0.4196	     3.2730	    -5.2032	    -6.2103	    -2.6855	
     7.8049	     7.3853	     0.7553	     0.1678	    -6.1264	     0.6714	     4.8676	    -5.1193	    -6.0425	    -2.1820	
     7.7209	     7.5531	     0.7553	     0.6714	    -5.2872	     1.1749	     5.9586	    -4.9515	    -5.7907	    -1.9302	
     7.9727	     7.8049	     0.9232	     1.3428	    -4.3640	     1.9302	     6.4621	    -4.6158	    -5.6229	    -1.8463	
     8.4763	     7.9727	     1.1749	     2.2659	    -3.4409	     2.8534	     6.2943	    -4.1122	    -5.4550	    -2.0142	
     9.0637	     8.1406	     1.2589	     3.2730	    -2.8534	     3.8605	     5.4550	    -3.6087	    -5.2872	    -2.3499	
     9.6512	     7.9727	     1.2589	     4.1122	    -2.6016	     4.6158	     3.9444	    -3.1891	    -5.3711	    -2.9373	
     9.9869	     7.5531	     0.9232	     4.6997	    -2.8534	     5.1193	     1.8463	    -3.1052	    -5.6229	    -3.8605	
     9.9869	     6.7139	     0.2518	     4.9515	    -3.5248	     5.2872	    -0.6714	    -3.2730	    -6.1264	    -4.7836	
     9.7351	     5.5389	    -0.5875	     5.0354	    -4.4479	     5.2872	    -3.1891	    -3.5248	    -6.6299	    -5.7068	
     9.2316	     4.3640	    -1.5106	     5.0354	    -5.3711	     5.2032	    -5.4550	    -3.7766	    -6.9656	    -6.4621	
     8.6441	     3.1891	    -2.4338	     5.0354	    -6.2103	     5.1193	    -7.2174	    -3.8605	    -7.1335	    -6.7978	
     7.9727	     2.1820	    -3.1891	     5.0354	    -6.7978	     5.1193	    -8.3923	    -3.8605	    -7.0496	    -6.7978	
     7.2174	     1.2589	    -3.8605	     5.1193	    -7.2174	     5.1193	    -8.7280	    -3.6926	    -6.7978	    -6.5460	
     6.4621	     0.5875	    -4.3640	     5.1193	    -7.3853	     5.1193	    -8.3923	    -3.4409	    -6.3782	    -5.9586	
     5.6229	     0.0000	    -4.7836	     5.1193	    -7.3853	     5.1193	    -7.4692	    -3.0212	    -5.8746	    -5.1193	
     4.8676	    -0.5035	    -5.1193	     5.0354	    -7.2174	     5.2032	    -5.9586	    -2.6016	    -5.2032	    -4.0283	
     4.1122	    -0.8392	    -5.3711	     5.0354	    -6.8817	     5.2032	    -4.1962	    -2.0981	    -4.4479	    -2.7695	
     3.3569	    -1.0910	    -5.3711	     5.1193	    -6.5460	     5.3711	    -2.4338	    -1.5945	    -3.7766	    -1.5106	
     2.8534	    -1.1749	    -5.2872	     5.2872	    -6.0425	     5.5389	    -0.8392	    -1.0071	    -3.0212	    -0.2518	
     2.5177	    -1.0910	    -4.9515	     5.6229	    -5.5389	     5.8746	     0.3357	    -0.2518	    -2.3499	     1.0071	
     2.6855	    -0.7553	    -4.1962	     6.2943	    -4.7836	     6.6299	     1.1749	     0.6714	    -1.5106	     2.0981	
     3.3569	    -0.0839	    -3.0212	     7.4692	    -3.7766	     7.8049	     1.6785	     1.8463	    -0.5035	     3.2730	
     4.5319	     0.9232	    -1.5945	     8.9798	    -2.6016	     9.3155	     1.7624	     3.3569	     0.6714	     4.3640	
     6.1264	     2.1820	     0.0839	    10.8261	    -1.3428	    11.0779	     1.4267	     5.0354	     2.0142	     5.3711	
     7.9727	     3.4409	     1.6785	    12.7563	    -0.2518	    12.9242	     0.5875	     6.5460	     3.1891	     6.0425	
     9.6512	     4.4479	     2.8534	    14.4348	     0.5875	    14.5187	    -0.7553	     7.8888	     4.1122	     6.3782	
    11.1618	     5.2032	     3.5248	    15.6937	     1.0071	    15.6937	    -2.4338	     8.8120	     4.6997	     6.2103	
    12.2528	     5.6229	     3.5248	    16.3651	     1.0910	    16.2811	    -4.3640	     9.1476	     4.8676	     5.6229	
    12.8403	     5.7068	     3.0212	    16.5329	     0.8392	    16.4490	    -6.2103	     9.0637	     4.6997	     4.8676	
    13.0081	     5.4550	     2.0981	    16.1972	     0.3357	    16.0294	    -7.7209	     8.6441	     4.2801	     3.9444	
    12.6724	     5.0354	     0.9232	    15.4419	    -0.2518	    15.2740	    -8.7280	     7.8888	     3.6926	     3.1052	
    11.8332	     4.4479	    -0.5035	    14.3509	    -1.0071	    14.0991	    -9.1476	     6.9656	     3.1052	     2.3499	
    10.6583	     3.7766	    -1.8463	    13.0081	    -1.7624	    12.7563	    -8.8959	     5.8746	     2.4338	     1.7624	
     9.1476	     2.9373	    -3.1891	    11.4975	    -2.6016	    11.2457	    -8.0566	     4.6997	     1.7624	     1.3428	
     7.4692	     2.1820	    -4.3640	     9.9030	    -3.3569	     9.7351	    -6.6299	     3.6087	     1.1749	     1.1749	
     5.7907	     1.4267	    -5.2872	     8.3923	    -4.0283	     8.2245	    -4.7836	     2.5177	     0.7553	     1.2589	
     4.1962	     0.9232	    -6.0425	     7.0496	    -4.7836	     6.9656	    -2.6855	     1.6785	     0.5035	     1.7624	
     2.8534	     0.6714	    -6.3782	     6.0425	    -5.3711	     6.0425	    -0.4196	     1.0071	     0.5035	     2.5177	
     2.0142	     0.7553	    -6.3782	     5.4550	    -5.8746	     5.5389	     1.8463	     0.6714	     0.5875	     3.5248	
     1.5945	     1.2589	    -5.9586	     5.3711	    -6.1264	     5.4550	     3.9444	     0.6714	     0.9232	     4.6997	
     1.7624	     2.0981	    -5.2032	     5.7068	    -6.0425	     5.8746	     5.6229	     1.0071	     1.3428	     5.7907	
     2.2659	     3.0212	    -4.1122	     6.2943	    -5.7068	     6.4621	     6.6299	     1.4267	     1.6785	     6.6299	
     3.0212	     3.8605	    -3.1052	     6.9656	    -5.1193	     7.2174	     6.7978	     1.8463	     1.9302	     6.8817	
     3.8605	     4.4479	    -2.1820	     7.5531	    -4.5319	     7.7209	     5.9586	     2.1820	     1.7624	     6.4621	
     4.6997	     4.6997	    -1.6785	     7.8888	    -4.0283	     8.0566	     4.3640	     2.1820	     1.1749	     5.4550	
     5.3711	     4.6158	    -1.4267	     7.9727	    -3.6087	     8.1406	     2.0142	     1.9302	     0.3357	     3.7766	
     5.8746	     4.2801	    -1.5945	     7.8049	    -3.5248	     7.8888	    -0.7553	     1.5106	    -0.8392	     1.7624	
     6.2103	     3.7766	    -2.1820	     7.4692	    -3.6087	     7.4692	    -3.6087	     0.7553	    -2.1820	    -0.5035	
     6.3782	     3.0212	    -3.0212	     6.7978	    -3.9444	     6.7978	    -6.3782	    -0.0839	    -3.6926	    -2.9373	
     6.2943	     2.3499	    -4.0283	     5.9586	    -4.3640	     5.9586	    -8.8120	    -1.2589	    -5.2872	    -5.3711	
     6.1264	     1.6785	    -4.9515	     4.9515	    -4.6158	     4.9515	   -10.5743	    -2.4338	    -6.7978	    -7.5531	
     6.0425	     1.2589	    -5.6229	     4.0283	    -4.6158	     4.0283	   -11.4975	    -3.5248	    -7.9727	    -9.2316	
     6.2103	     1.1749	    -5.7068	     3.3569	    -4.0283	     3.2730	   -11.4136	    -4.3640	    -8.8120	   -10.2386	
     6.7139	     1.7624	    -5.2032	     3.1052	    -2.9373	     3.1052	   -10.2386	    -4.6158	    -8.8959	   -10.3226	
     7.6370	     2.7695	    -4.0283	     3.4409	    -1.2589	     3.3569	    -7.9727	    -4.3640	    -8.3084	    -9.5673	
     8.8959	     4.2801	    -2.3499	     4.1962	     0.8392	     4.1122	    -4.8676	    -3.5248	    -7.1335	    -7.9727	
    10.4065	     6.0425	    -0.4196	     5.2872	     2.8534	     5.2032	    -1.4267	    -2.3499	    -5.4550	    -5.7907	
    11.9171	     7.8049	     1.5945	     6.5460	     4.6997	     6.4621	     2.0142	    -0.9232	    -3.5248	    -3.3569	
    13.4277	     9.5673	     3.5248	     7.8049	     5.9586	     7.8049	     5.2032	     0.5875	    -1.5945	    -0.9232	
    14.7705	    11.0779	     5.4550	     8.9798	     6.5460	     8.9798	     7.6370	     2.0142	     0.1678	     1.2589	
    15.9454	    12.2528	     7.0496	    10.0708	     6.4621	    10.1547	     9.3994	     3.1891	     1.6785	     2.9373	
    16.8686	    13.0081	     8.3923	    10.9100	     5.4550	    10.9940	    10.0708	     4.1122	     2.6855	     3.9444	
    17.5400	    13.3438	     9.3155	    11.4975	     3.8605	    11.5814	     9.6512	     4.6158	     3.1052	     4.1962	
    17.8757	    13.0081	     9.7351	    11.5814	     1.6785	    11.7493	     8.3084	     4.5319	     2.8534	     3.6087	
    17.8757	    12.2528	     9.5673	    11.3297	    -0.6714	    11.4136	     5.9586	     3.9444	     2.0142	     2.0981	
    17.6239	    11.1618	     9.0637	    10.6583	    -2.9373	    10.8261	     3.1052	     2.9373	     0.6714	    -0.0839	
    17.1204	     9.9869	     8.2245	     9.7351	    -4.7836	     9.9869	     0.0839	     1.6785	    -1.0910	    -2.6016	
    16.6168	     8.8959	     7.3013	     8.7280	    -6.0425	     8.9798	    -2.8534	     0.2518	    -2.8534	    -5.2032	
    16.1133	     7.8888	     6.3782	     7.7209	    -6.7978	     7.9727	    -5.2872	    -1.0910	    -4.5319	    -7.5531	
    15.6097	     7.1335	     5.5389	     6.7978	    -6.9656	     7.0496	    -7.1335	    -2.1820	    -5.9586	    -9.3994	
    15.1901	     6.6299	     4.6997	     5.9586	    -6.7139	     6.2103	    -8.0566	    -3.0212	    -6.8817	   -10.5743	
    14.6866	     6.2943	     4.0283	     5.2872	    -6.2103	     5.5389	    -8.3084	    -3.5248	    -7.3853	   -11.0779	
[Epoch Header]
[Trial Type]	13
[Accept]	1
[Correct]	0
[RT]	 0.000
[Resp]	0
[Epoch Data]
    -9.3994	    -3.7766	    -1.4267	    -5.9586	     3.4409	    -5.7068	     4.7836	    -5.7907	    -6.7139	    -4.0283	
    -8.6441	    -3.6926	    -1.1749	    -5.7907	     3.5248	    -5.6229	     3.1052	    -6.4621	    -7.9727	    -5.5389	
    -7.5531	    -3.4409	    -0.6714	    -5.6229	     3.4409	    -5.4550	     1.5106	    -7.1335	    -9.1476	    -6.9656	
    -6.3782	    -3.0212	     0.0000	    -5.4550	     3.2730	    -5.3711	     0.1678	    -7.7209	   -10.2386	    -8.3084	
    -5.0354	    -2.6016	     0.5875	    -5.3711	     2.9373	    -5.2872	    -1.0071	    -8.2245	   -11.1618	    -9.3994	
    -3.8605	    -2.2659	     1.0071	    -5.4550	     2.3499	    -5.5389	    -1.7624	    -8.8120	   -12.0010	   -10.4065	
    -2.9373	    -2.0981	     1.0910	    -5.8746	     1.3428	    -5.9586	    -2.3499	    -9.4833	   -12.7563	   -11.1618	
    -2.3499	    -2.0981	     0.8392	    -6.6299	     0.1678	    -6.7139	    -2.6016	   -10.0708	   -13.3438	   -11.6653	
    -2.2659	    -2.3499	     0.3357	    -7.5531	    -1.0910	    -7.5531	    -2.5177	   -10.7422	   -13.6795	   -11.8332	
    -2.4338	    -2.6016	    -0.2518	    -8.4763	    -2.2659	    -8.5602	    -2.0981	   -11.2457	   -13.7634	   -11.4136	
    -2.9373	    -2.9373	    -0.9232	    -9.4833	    -3.1891	    -9.4833	    -1.4267	   -11.4975	   -13.5117	   -10.5743	
    -3.6926	    -3.1891	    -1.5106	   -10.3226	    -3.7766	   -10.4065	    -0.5035	   -11.5814	   -12.9242	    -9.2316	
    -4.5319	    -3.5248	    -2.1820	   -11.2457	    -4.0283	   -11.2457	     0.3357	   -11.5814	   -12.2528	    -7.7209	
    -5.6229	    -3.8605	    -2.8534	   -12.0010	    -3.9444	   -12.0010	     0.9232	   -11.4975	   -11.5814	    -6.2103	
    -6.7139	    -4.3640	    -3.6087	   -12.8403	    -3.8605	   -12.8403	     1.0910	   -11.5814	   -11.0779	    -5.0354	
    -7.6370	    -4.7836	    -4.4479	   -13.5956	    -3.7766	   -13.5956	     0.6714	   -11.7493	   -10.8261	    -4.2801	
    -8.3923	    -5.2872	    -5.2032	   -14.3509	    -4.0283	   -14.2670	    -0.4196	   -12.0850	   -10.9100	    -4.0283	
    -8.8120	    -5.6229	    -5.9586	   -14.8544	    -4.5319	   -14.7705	    -2.1820	   -12.5885	   -11.2457	    -4.4479	
    -8.8120	    -5.8746	    -6.6299	   -15.2740	    -5.5389	   -15.1901	    -4.5319	   -13.1760	   -11.8332	    -5.4550	
    -8.4763	    -5.9586	    -7.1335	   -15.5258	    -6.7139	   -15.3580	    -7.3013	   -13.9313	   -12.6724	    -6.9656	
    -7.6370	    -5.7068	    -7.2174	   -15.4419	    -7.9727	   -15.2740	   -10.2386	   -14.6027	   -13.6795	    -8.8959	
    -6.3782	    -5.1193	    -6.9656	   -15.1062	    -8.8120	   -14.8544	   -13.0081	   -15.1062	   -14.5187	   -11.0779	
    -4.7836	    -4.2801	    -6.2103	   -14.3509	    -9.1476	   -14.0991	   -15.3580	   -15.3580	   -15.1901	   -13.1760	
    -2.8534	    -3.0212	    -5.0354	   -13.2599	    -8.5602	   -12.9242	   -16.9525	   -15.1062	   -15.5258	   -14.9384	
    -0.5875	    -1.4267	    -3.3569	   -11.6653	    -7.0496	   -11.3297	   -17.6239	   -14.4348	   -15.2740	   -16.1133	
     1.9302	     0.5035	    -1.2589	    -9.8190	    -4.6997	    -9.3155	   -17.2043	   -13.2599	   -14.5187	   -16.4490	
     4.4479	     2.6016	     1.0071	    -7.6370	    -1.7624	    -7.1335	   -15.8615	   -11.5814	   -13.2599	   -15.8615	
     6.9656	     4.6997	     3.2730	    -5.4550	     1.5106	    -4.9515	   -13.5956	    -9.7351	   -11.6653	   -14.6027	
     9.0637	     6.6299	     5.2872	    -3.5248	     4.6997	    -2.9373	   -10.8261	    -7.8888	    -9.9869	   -12.7563	
    10.6583	     8.2245	     6.7978	    -1.9302	     7.3853	    -1.3428	    -7.7209	    -6.2103	    -8.3084	   -10.7422	
    11.6653	     9.3994	     7.8049	    -0.8392	     9.3155	    -0.3357	    -4.6158	    -4.9515	    -6.8817	    -8.8120	
    12.1689	     9.9869	     8.2245	    -0.1678	    10.3226	     0.3357	    -1.7624	    -3.9444	    -5.7068	    -7.1335	
    12.1689	    10.1547	     8.1406	     0.1678	    10.4065	     0.5875	     0.7553	    -3.2730	    -4.7836	    -5.7907	
    12.0010	     9.9869	     7.6370	     0.4196	     9.4833	     0.7553	     2.7695	    -2.8534	    -4.1122	    -4.7836	
    11.5814	     9.6512	     6.8817	     0.6714	     7.8888	     0.7553	     4.1122	    -2.5177	    -3.6926	    -4.1962	
    11.2457	     9.0637	     5.9586	     0.8392	     5.8746	     0.8392	     4.7836	    -2.3499	    -3.5248	    -3.9444	
    10.9100	     8.3923	     5.0354	     1.1749	     3.6926	     0.9232	     4.5319	    -2.2659	    -3.5248	    -4.1962	
    10.6583	     7.8888	     4.2801	     1.4267	     1.6785	     1.0910	     3.6087	    -2.2659	    -3.8605	    -4.8676	
    10.6583	     7.4692	     3.8605	     1.8463	     0.0839	     1.4267	     2.0142	    -2.3499	    -4.4479	    -5.8746	
    10.9100	     7.2174	     3.6926	     2.3499	    -0.9232	     1.7624	    -0.0839	    -2.4338	    -5.1193	    -7.0496	
    11.3297	     7.1335	     3.8605	     2.9373	    -1.4267	     2.3499	    -2.5177	    -2.4338	    -5.8746	    -8.1406	
    12.0010	     7.1335	     4.1962	     3.6926	    -1.4267	     3.1052	    -4.9515	    -2.3499	    -6.4621	    -8.9798	
    12.8403	     7.3853	     4.6158	     4.6158	    -1.0910	     4.0283	    -7.2174	    -2.0981	    -6.9656	    -9.4833	
    13.6795	     7.7209	     4.9515	     5.5389	    -0.5035	     5.0354	    -9.1476	    -1.6785	    -7.2174	    -9.6512	
    14.5187	     8.0566	     5.2032	     6.5460	     0.0839	     6.0425	   -10.4904	    -1.0910	    -7.2174	    -9.3155	
    15.1901	     8.4763	     5.2872	     7.4692	     0.7553	     7.0496	   -11.1618	    -0.4196	    -6.9656	    -8.6441	
    15.5258	     8.8959	     5.2032	     8.3084	     1.2589	     7.9727	   -11.1618	     0.4196	    -6.4621	    -7.5531	
    15.6937	     9.3994	     4.9515	     9.0637	     1.6785	     8.7280	   -10.3226	     1.2589	    -5.7068	    -6.1264	
    15.6097	     9.9030	     4.6997	     9.5673	     1.9302	     9.3994	    -8.8959	     2.0981	    -4.6158	    -4.4479	
    15.2740	    10.4904	     4.4479	    10.0708	     2.0142	     9.9030	    -6.7978	     2.9373	    -3.4409	    -2.5177	
    14.9384	    11.0779	     4.2801	    10.4065	     2.0142	    10.3226	    -4.3640	     3.6087	    -2.0981	    -0.5875	
    14.3509	    11.6653	     4.1962	    10.5743	     2.0142	    10.5743	    -1.7624	     4.2801	    -0.6714	     1.4267	
    13.8474	    12.0850	     4.1122	    10.7422	     2.0981	    10.8261	     0.8392	     4.7836	     0.6714	     3.2730	
    13.2599	    12.3367	     4.1962	    10.9100	     2.2659	    10.9940	     3.1891	     5.2872	     2.0142	     4.8676	
    12.8403	    12.5046	     4.3640	    10.9940	     2.5177	    11.1618	     5.1193	     5.7907	     3.1052	     6.2103	
    12.5046	    12.5885	     4.6997	    11.2457	     2.7695	    11.4136	     6.5460	     6.3782	     4.1122	     7.0496	
    12.2528	    12.5046	     4.9515	    11.4136	     3.0212	    11.6653	     7.3013	     6.9656	     4.7836	     7.4692	
    12.1689	    12.1689	     5.2032	    11.5814	     3.1891	    11.8332	     7.2174	     7.3853	     5.1193	     7.3013	
    12.1689	    11.7493	     5.3711	    11.5814	     3.1052	    11.8332	     6.3782	     7.6370	     5.0354	     6.7139	
    12.1689	    11.0779	     5.3711	    11.4136	     2.7695	    11.7493	     4.7836	     7.6370	     4.5319	     5.5389	
    12.1689	    10.1547	     5.1193	    10.9940	     2.2659	    11.3297	     2.5177	     7.2174	     3.5248	     4.0283	
    12.0850	     9.1476	     4.7836	    10.4065	     1.5106	    10.7422	    -0.1678	     6.3782	     2.1820	     2.1820	
    11.9171	     8.1406	     4.3640	     9.6512	     0.7553	     9.9869	    -3.0212	     5.3711	     0.5875	     0.0839	
    11.9171	     7.1335	     4.0283	     8.8120	     0.0000	     9.1476	    -5.7068	     4.1122	    -1.0071	    -2.0142	
    11.9171	     6.3782	     3.7766	     8.0566	    -0.5875	     8.3084	    -8.1406	     2.8534	    -2.3499	    -4.0283	
    12.0010	     5.8746	     3.6926	     7.3013	    -0.9232	     7.5531	    -9.9030	     1.7624	    -3.4409	    -5.7068	
    12.0010	     5.5389	     3.7766	     6.6299	    -1.0071	     6.8817	   -11.0779	     0.8392	    -4.1962	    -7.0496	
    11.7493	     5.2032	     3.7766	     5.8746	    -0.9232	     6.2103	   -11.5814	    -0.0839	    -4.6997	    -7.8888	
    11.1618	     4.7836	     3.6926	     5.0354	    -0.7553	     5.2872	   -11.4975	    -0.8392	    -4.9515	    -8.3084	
    10.2386	     4.2801	     3.3569	     4.0283	    -0.5035	     4.2801	   -10.9100	    -1.5945	    -4.9515	    -8.2245	
     8.9798	     3.6926	     2.9373	     2.9373	    -0.0839	     3.2730	    -9.8190	    -2.2659	    -4.8676	    -7.6370	
     7.6370	     3.0212	     2.4338	     1.8463	     0.5875	     2.1820	    -8.1406	    -2.6855	    -4.5319	    -6.5460	
     6.2943	     2.5177	     1.8463	     0.9232	     1.4267	     1.1749	    -6.1264	    -3.0212	    -4.1122	    -5.0354	
     5.0354	     2.0981	     1.3428	     0.0839	     2.4338	     0.4196	    -3.8605	    -3.1052	    -3.6087	    -3.5248	
     4.0283	     1.8463	     1.0071	    -0.5875	     3.6926	    -0.1678	    -1.6785	    -3.0212	    -3.1052	    -2.0142	
     3.3569	     1.8463	     0.8392	    -0.9232	     4.8676	    -0.4196	     0.3357	    -2.7695	    -2.5177	    -0.6714	
     3.1052	     2.0142	     0.9232	    -0.9232	     6.0425	    -0.4196	     1.8463	    -2.2659	    -1.9302	     0.4196	
     3.2730	     2.5177	     1.1749	    -0.5875	     6.8817	     0.0000	     2.7695	    -1.6785	    -1.3428	     1.1749	
     3.8605	     3.1052	     1.5945	     0.0000	     7.1335	     0.5875	     2.9373	    -1.0071	    -0.8392	     1.5945	
     4.5319	     3.6926	     1.9302	     0.5875	     6.7139	     1.1749	     2.2659	    -0.5875	    -0.5875	     1.6785	
     5.0354	     4.0283	     2.1820	     1.0071	     5.5389	     1.6785	     0.8392	    -0.3357	    -0.5875	     1.1749	
     5.3711	     4.1122	     2.2659	     1.2589	     3.6926	     1.8463	    -1.1749	    -0.5875	    -1.0910	     0.3357	
     5.2872	     3.7766	     2.0981	     1.0910	     1.4267	     1.6785	    -3.6926	    -1.1749	    -1.9302	    -0.9232	
     4.7836	     3.1052	     1.6785	     0.6714	    -1.0910	     1.0910	    -6.2943	    -2.0981	    -3.0212	    -2.5177	
     3.8605	     2.0981	     0.8392	    -0.0839	    -3.5248	     0.2518	    -8.8120	    -3.1891	    -4.3640	    -4.1962	
     2.5177	     0.9232	    -0.2518	    -1.0910	    -5.7907	    -0.8392	   -11.0779	    -4.5319	    -5.7907	    -5.8746	
     0.9232	    -0.4196	    -1.5106	    -2.2659	    -7.8049	    -2.1820	   -12.8403	    -5.7907	    -7.1335	    -7.3853	
    -0.8392	    -1.6785	    -2.9373	    -3.6087	    -9.3994	    -3.5248	   -13.8474	    -7.0496	    -8.2245	    -8.6441	
    -2.6855	    -2.7695	    -4.2801	    -4.7836	   -10.4904	    -4.8676	   -14.0152	    -8.1406	    -9.1476	    -9.3994	
    -4.4479	    -3.6087	    -5.4550	    -5.9586	   -11.1618	    -6.0425	   -13.3438	    -8.8120	    -9.5673	    -9.7351	
    -6.0425	    -4.1122	    -6.2943	    -6.8817	   -11.3297	    -6.9656	   -11.8332	    -9.2316	    -9.6512	    -9.5673	
    -7.3013	    -4.3640	    -6.7978	    -7.5531	   -11.0779	    -7.6370	    -9.8190	    -9.3155	    -9.3994	    -8.9798	
    -8.1406	    -4.1962	    -6.8817	    -7.8888	   -10.2386	    -7.9727	    -7.3853	    -8.9798	    -8.8120	    -8.0566	
    -8.4763	    -3.6087	    -6.5460	    -7.9727	    -8.8120	    -7.9727	    -4.8676	    -8.3084	    -7.9727	    -6.9656	
    -8.3923	    -2.6855	    -5.7068	    -7.6370	    -6.9656	    -7.5531	    -2.4338	    -7.3853	    -6.8817	    -5.6229	
    -7.6370	    -1.3428	    -4.4479	    -6.8817	    -4.6158	    -6.7978	    -0.3357	    -6.0425	    -5.7068	    -4.1962	
    -6.4621	     0.3357	    -2.7695	    -5.7907	    -2.0981	    -5.6229	     1.2589	    -4.6158	    -4.3640	    -2.7695	
    -4.8676	     2.1820	    -0.8392	    -4.3640	     0.4196	    -4.1962	     2.2659	    -3.0212	    -3.1052	    -1.4267	
    -2.9373	     4.0283	     1.1749	    -2.7695	     2.6855	    -2.6855	     2.4338	    -1.5945	    -2.0142	    -0.2518	
    -0.9232	     5.7068	     3.0212	    -1.2589	     4.5319	    -1.1749	     1.7624	    -0.4196	    -1.2589	     0.5875	
     1.0071	     7.1335	     4.5319	     0.0839	     5.7907	     0.0839	     0.4196	     0.3357	    -0.8392	     1.0071	
     2.6855	     8.0566	     5.6229	     1.0910	     6.4621	     1.0910	    -1.4267	     0.5875	    -0.9232	     1.0071	
     4.1122	     8.5602	     6.2943	     1.7624	     6.4621	     1.6785	    -3.6926	     0.4196	    -1.4267	     0.5035	
     5.2032	     8.6441	     6.3782	     2.0142	     6.0425	     1.9302	    -6.0425	    -0.0839	    -2.3499	    -0.4196	
     5.9586	     8.2245	     6.0425	     1.8463	     5.1193	     1.8463	    -8.3084	    -1.0071	    -3.5248	    -1.7624	
     6.3782	     7.3853	     5.2872	     1.2589	     3.8605	     1.3428	   -10.3226	    -2.1820	    -4.8676	    -3.4409	
     6.4621	     6.3782	     4.1962	     0.4196	     2.4338	     0.5035	   -11.8332	    -3.4409	    -6.2943	    -5.0354	
     6.5460	     5.2872	     2.9373	    -0.5035	     1.1749	    -0.3357	   -12.6724	    -4.6158	    -7.4692	    -6.6299	
     6.5460	     4.3640	     1.8463	    -1.4267	     0.0839	    -1.1749	   -12.6724	    -5.6229	    -8.3923	    -7.8049	
     6.6299	     3.7766	     0.8392	    -2.1820	    -0.6714	    -1.9302	   -11.9171	    -6.3782	    -8.8120	    -8.3923	
     6.8817	     3.5248	     0.0839	    -2.6855	    -1.0071	    -2.4338	   -10.3226	    -6.7978	    -8.8959	    -8.5602	
     7.1335	     3.6087	    -0.4196	    -2.9373	    -1.0071	    -2.6855	    -8.2245	    -6.8817	    -8.5602	    -8.0566	
     7.4692	     3.9444	    -0.6714	    -3.0212	    -0.7553	    -2.6855	    -5.7907	    -6.7139	    -7.9727	    -7.2174	
     7.8049	     4.4479	    -0.7553	    -2.7695	    -0.4196	    -2.4338	    -3.2730	    -6.3782	    -7.3013	    -6.2103	
     8.0566	     4.9515	    -0.7553	    -2.4338	    -0.0839	    -2.0981	    -1.0910	    -5.9586	    -6.6299	    -5.1193	
     8.1406	     5.2872	    -0.6714	    -2.0142	     0.0839	    -1.7624	     0.5035	    -5.6229	    -6.2103	    -4.3640	
     8.1406	     5.3711	    -0.5875	    -1.6785	     0.0000	    -1.3428	     1.4267	    -5.3711	    -5.9586	    -4.0283	
     7.8049	     5.1193	    -0.5875	    -1.4267	    -0.4196	    -1.0910	     1.2589	    -5.3711	    -6.2103	    -4.2801	
     7.3013	     4.2801	    -0.7553	    -1.4267	    -1.4267	    -1.0910	     0.0000	    -5.7907	    -6.8817	    -5.2032	
     6.4621	     3.0212	    -1.1749	    -1.6785	    -2.8534	    -1.3428	    -2.2659	    -6.4621	    -8.0566	    -6.7978	
     5.3711	     1.4267	    -1.7624	    -2.2659	    -4.6997	    -1.8463	    -5.4550	    -7.5531	    -9.6512	    -8.8120	
     4.1962	    -0.5035	    -2.4338	    -3.0212	    -6.7978	    -2.6016	    -9.1476	    -8.8959	   -11.5814	   -11.2457	
     3.0212	    -2.2659	    -3.1052	    -3.7766	    -8.8120	    -3.3569	   -12.9242	   -10.1547	   -13.4277	   -13.5956	
     2.0981	    -3.7766	    -3.6926	    -4.3640	   -10.5743	    -4.0283	   -16.4490	   -11.2457	   -15.1062	   -15.7776	
     1.4267	    -4.9515	    -4.2801	    -4.6997	   -11.8332	    -4.4479	   -19.3863	   -12.0850	   -16.4490	   -17.6239	
     0.9232	    -5.7068	    -4.6997	    -4.9515	   -12.5046	    -4.7836	   -21.4005	   -12.6724	   -17.4561	   -18.8828	
     0.5875	    -6.0425	    -5.1193	    -5.0354	   -12.6724	    -4.9515	   -22.5754	   -13.0920	   -18.0435	   -19.7220	
     0.3357	    -5.9586	    -5.2872	    -5.0354	   -12.2528	    -5.0354	   -22.6593	   -13.2599	   -18.2114	   -19.9738	
     0.2518	    -5.3711	    -5.2032	    -4.8676	   -11.1618	    -4.9515	   -21.6522	   -13.0920	   -17.8757	   -19.5541	
     0.3357	    -4.1962	    -4.6997	    -4.5319	    -9.3994	    -4.6997	   -19.4702	   -12.6724	   -17.1204	   -18.5471	
     0.6714	    -2.6016	    -3.7766	    -4.0283	    -6.8817	    -4.1962	   -16.4490	   -11.9171	   -15.8615	   -16.8686	
     1.0910	    -0.7553	    -2.6855	    -3.3569	    -4.0283	    -3.5248	   -12.7563	   -10.9940	   -14.3509	   -14.7705	
     1.4267	     1.1749	    -1.5945	    -2.6855	    -0.9232	    -2.9373	    -8.9798	    -9.9869	   -12.7563	   -12.5885	
     1.6785	     2.9373	    -0.6714	    -2.1820	     1.9302	    -2.3499	    -5.3711	    -8.9798	   -11.2457	   -10.4065	
     1.8463	     4.2801	     0.0000	    -1.7624	     4.4479	    -1.9302	    -2.2659	    -8.2245	    -9.9030	    -8.6441	
     1.8463	     5.2872	     0.4196	    -1.4267	     6.2943	    -1.6785	     0.0839	    -7.4692	    -8.8120	    -7.1335	
     2.0142	     6.0425	     0.7553	    -1.1749	     7.4692	    -1.3428	     1.6785	    -6.7978	    -7.8888	    -5.9586	
     2.2659	     6.6299	     1.0071	    -0.7553	     7.9727	    -0.9232	     2.5177	    -6.0425	    -7.0496	    -4.9515	
     2.8534	     7.0496	     1.2589	    -0.1678	     7.7209	    -0.3357	     2.6855	    -5.2032	    -6.2943	    -4.2801	
     3.6087	     7.3013	     1.5106	     0.3357	     6.7978	     0.1678	     2.1820	    -4.3640	    -5.6229	    -3.8605	
     4.3640	     7.4692	     1.6785	     0.8392	     5.2032	     0.5875	     1.0071	    -3.6926	    -5.2872	    -3.6926	
     4.9515	     7.3853	     1.6785	     1.0071	     3.1052	     0.8392	    -0.7553	    -3.2730	    -5.2872	    -3.9444	
     5.2872	     7.0496	     1.3428	     0.9232	     0.7553	     0.6714	    -2.8534	    -3.3569	    -5.6229	    -4.6158	
     5.3711	     6.3782	     0.7553	     0.5035	    -1.6785	     0.2518	    -5.1193	    -3.8605	    -6.4621	    -5.5389	
     5.0354	     5.5389	    -0.0839	    -0.2518	    -3.8605	    -0.5035	    -7.3013	    -4.7836	    -7.4692	    -6.6299	
     4.3640	     4.4479	    -1.1749	    -1.2589	    -5.6229	    -1.5106	    -9.1476	    -6.0425	    -8.8120	    -7.6370	
     3.3569	     3.1891	    -2.3499	    -2.5177	    -6.7978	    -2.7695	   -10.4904	    -7.6370	   -10.1547	    -8.6441	
     2.0142	     1.8463	    -3.6087	    -3.9444	    -7.4692	    -4.1122	   -11.3297	    -9.2316	   -11.4975	    -9.3155	
     0.5035	     0.6714	    -4.8676	    -5.3711	    -7.5531	    -5.4550	   -11.5814	   -10.8261	   -12.6724	    -9.7351	
    -1.1749	    -0.4196	    -5.9586	    -6.7978	    -7.3853	    -6.7978	   -11.2457	   -12.2528	   -13.5956	    -9.7351	
    -2.7695	    -1.2589	    -6.7978	    -8.0566	    -6.7978	    -7.9727	   -10.4065	   -13.4277	   -14.1830	    -9.3994	
    -4.2801	    -1.7624	    -7.3013	    -9.1476	    -6.0425	    -9.0637	    -9.1476	   -14.3509	   -14.4348	    -8.8120	
    -5.6229	    -2.0981	    -7.5531	    -9.9869	    -5.0354	    -9.9030	    -7.4692	   -14.9384	   -14.4348	    -8.1406	
    -6.7978	    -2.1820	    -7.4692	   -10.6583	    -3.7766	   -10.4904	    -5.7068	   -15.1901	   -14.0991	    -7.5531	
    -7.6370	    -2.0981	    -7.1335	   -11.0779	    -2.4338	   -10.9100	    -4.0283	   -15.1901	   -13.6795	    -7.2174	
    -8.3084	    -1.9302	    -6.7139	   -11.3297	    -1.0910	   -11.1618	    -2.5177	   -14.9384	   -13.1760	    -7.3013	
    -8.7280	    -1.8463	    -6.2943	   -11.4136	     0.0839	   -11.1618	    -1.5945	   -14.6866	   -12.7563	    -7.8888	
    -9.0637	    -1.8463	    -5.9586	   -11.4136	     0.7553	   -11.1618	    -1.4267	   -14.4348	   -12.5885	    -8.9798	
    -9.2316	    -2.0981	    -5.8746	   -11.4136	     0.7553	   -11.1618	    -2.0981	   -14.2670	   -12.6724	   -10.4065	
    -9.3155	    -2.3499	    -5.8746	   -11.4975	     0.2518	   -11.1618	    -3.6087	   -14.1830	   -13.0081	   -11.9171	
    -9.1476	    -2.6016	    -5.8746	   -11.4136	    -0.8392	   -11.0779	    -5.6229	   -14.0152	   -13.5117	   -13.3438	
    -8.8120	    -2.6855	    -5.7907	   -11.1618	    -2.1820	   -10.8261	    -7.8049	   -13.8474	   -13.9313	   -14.4348	
    -8.3084	    -2.6855	    -5.5389	   -10.8261	    -3.6926	   -10.4065	    -9.9869	   -13.5117	   -14.2670	   -15.0223	
    -7.6370	    -2.5177	    -5.2032	   -10.3226	    -5.1193	    -9.9030	   -11.7493	   -13.0920	   -14.3509	   -15.2740	
    -6.9656	    -2.4338	    -4.8676	    -9.8190	    -6.4621	    -9.3994	   -13.0920	   -12.5885	   -14.3509	   -15.2740	
    -6.4621	    -2.4338	    -4.5319	    -9.4833	    -7.4692	    -9.0637	   -13.8474	   -12.1689	   -14.2670	   -15.0223	
    -6.2943	    -2.6855	    -4.3640	    -9.3155	    -8.2245	    -8.8959	   -14.0991	   -11.9171	   -14.1830	   -14.7705	
    -6.3782	    -3.1052	    -4.1962	    -9.4833	    -8.7280	    -9.0637	   -13.7634	   -11.9171	   -14.1830	   -14.3509	
    -6.8817	    -3.6926	    -4.0283	    -9.7351	    -8.8120	    -9.3994	   -12.8403	   -12.0010	   -14.1830	   -13.9313	
    -7.5531	    -4.2801	    -3.8605	   -10.1547	    -8.6441	    -9.8190	   -11.3297	   -12.0850	   -14.0991	   -13.4277	
    -8.3084	    -4.6997	    -3.6087	   -10.5743	    -8.1406	   -10.3226	    -9.3155	   -12.2528	   -13.8474	   -12.6724	
    -9.0637	    -4.9515	    -3.1891	   -10.9100	    -7.3853	   -10.6583	    -6.7978	   -12.3367	   -13.3438	   -11.7493	
    -9.6512	    -4.8676	    -2.6016	   -10.9940	    -6.3782	   -10.7422	    -4.0283	   -12.2528	   -12.6724	   -10.4904	
    -9.9869	    -4.4479	    -1.8463	   -10.6583	    -5.0354	   -10.5743	    -1.0910	   -11.9171	   -11.6653	    -8.9798	
    -9.9869	    -3.5248	    -0.6714	   -10.0708	    -3.3569	    -9.9869	     1.8463	   -11.3297	   -10.4065	    -7.2174	
    -9.4833	    -2.2659	     0.9232	    -9.0637	    -1.3428	    -9.0637	     4.5319	   -10.4065	    -8.8959	    -5.3711	
    -8.7280	    -0.7553	     2.7695	    -7.8049	     0.8392	    -7.8049	     6.6299	    -9.3155	    -7.4692	    -3.5248	
    -7.6370	     0.7553	     4.6158	    -6.4621	     2.9373	    -6.4621	     7.9727	    -8.0566	    -6.1264	    -1.9302	
    -6.5460	     2.0981	     6.0425	    -5.2872	     4.6158	    -5.2872	     8.3084	    -6.8817	    -5.2032	    -0.9232	
    -5.6229	     2.8534	     6.7978	    -4.4479	     5.6229	    -4.3640	     7.4692	    -6.1264	    -4.8676	    -0.5875	
    -4.9515	     3.0212	     6.7978	    -4.0283	     5.9586	    -3.9444	     5.6229	    -5.7068	    -5.0354	    -1.0071	
    -4.4479	     2.6855	     5.9586	    -3.9444	     5.5389	    -3.8605	     2.8534	    -5.7907	    -5.7068	    -2.0142	
    -4.1122	     2.0142	     4.5319	    -4.1962	     4.6997	    -4.0283	    -0.5035	    -6.2103	    -6.6299	    -3.3569	
    -3.9444	     1.1749	     2.6855	    -4.5319	     3.4409	    -4.3640	    -4.0283	    -6.8817	    -7.8049	    -4.7836	
    -3.6926	     0.3357	     0.8392	    -4.9515	     2.0981	    -4.6997	    -7.3013	    -7.5531	    -8.8959	    -6.1264	
    -3.4409	    -0.3357	    -0.8392	    -5.1193	     0.7553	    -4.8676	    -9.9869	    -8.2245	    -9.6512	    -7.0496	
    -2.9373	    -0.5875	    -2.1820	    -5.0354	    -0.1678	    -4.7836	   -11.6653	    -8.5602	    -9.9869	    -7.3853	
    -2.2659	    -0.4196	    -3.0212	    -4.6158	    -0.7553	    -4.3640	   -12.0850	    -8.4763	    -9.7351	    -6.9656	
    -1.3428	     0.2518	    -3.2730	    -3.8605	    -1.0071	    -3.6087	   -11.3297	    -8.0566	    -8.9798	    -5.7907	
    -0.3357	     1.1749	    -3.0212	    -2.7695	    -0.8392	    -2.5177	    -9.4833	    -7.2174	    -7.7209	    -4.0283	
     0.7553	     2.2659	    -2.6016	    -1.5945	    -0.5875	    -1.3428	    -6.8817	    -6.2103	    -6.1264	    -1.7624	
     1.6785	     3.4409	    -2.0142	    -0.4196	    -0.2518	    -0.2518	    -4.0283	    -5.1193	    -4.4479	     0.5875	
     2.3499	     4.2801	    -1.5945	     0.4196	    -0.2518	     0.5875	    -1.3428	    -4.1122	    -2.9373	     2.8534	
     2.6016	     4.6997	    -1.5106	     0.8392	    -0.5035	     1.0071	     0.8392	    -3.5248	    -1.8463	     4.6158	
     2.4338	     4.6158	    -1.9302	     0.7553	    -1.1749	     0.9232	     2.1820	    -3.4409	    -1.3428	     5.7907	
     1.9302	     4.0283	    -2.7695	     0.3357	    -2.1820	     0.4196	     2.4338	    -3.8605	    -1.4267	     6.0425	
     1.0910	     3.0212	    -4.0283	    -0.5035	    -3.4409	    -0.5035	     1.5945	    -4.6997	    -2.1820	     5.5389	
     0.1678	     1.6785	    -5.5389	    -1.5945	    -4.9515	    -1.5945	    -0.1678	    -5.9586	    -3.4409	     4.2801	
    -0.6714	     0.1678	    -7.3013	    -2.7695	    -6.3782	    -2.8534	    -2.7695	    -7.3853	    -5.0354	     2.2659	
    -1.4267	    -1.3428	    -9.0637	    -3.9444	    -7.7209	    -4.0283	    -5.9586	    -8.9798	    -6.7978	    -0.2518	
    -1.9302	    -2.7695	   -10.7422	    -5.0354	    -8.8120	    -5.2032	    -9.3994	   -10.5743	    -8.7280	    -3.1052	
    -2.1820	    -4.0283	   -12.0850	    -6.0425	    -9.4833	    -6.2103	   -12.8403	   -12.0850	   -10.6583	    -6.1264	
    -2.1820	    -4.9515	   -13.1760	    -6.8817	    -9.7351	    -7.0496	   -16.0294	   -13.4277	   -12.4207	    -9.1476	
    -1.9302	    -5.5389	   -13.7634	    -7.4692	    -9.4833	    -7.6370	   -18.7149	   -14.5187	   -13.9313	   -11.8332	
    -1.5106	    -5.7907	   -13.8474	    -7.9727	    -8.7280	    -8.0566	   -20.6451	   -15.3580	   -15.0223	   -14.0152	
    -1.0071	    -5.7907	   -13.5117	    -8.1406	    -7.4692	    -8.2245	   -21.6522	   -15.9454	   -15.7776	   -15.3580	
    -0.5875	    -5.7068	   -12.6724	    -8.2245	    -5.9586	    -8.3084	   -21.8201	   -16.1972	   -16.0294	   -15.7776	
    -0.4196	    -5.5389	   -11.5814	    -8.2245	    -4.2801	    -8.2245	   -21.1487	   -16.1972	   -16.0294	   -15.3580	
    -0.5875	    -5.5389	   -10.4065	    -8.3084	    -2.6855	    -8.2245	   -19.7220	   -16.1972	   -15.7776	   -14.3509	
    -1.3428	    -5.9586	    -9.3155	    -8.6441	    -1.5106	    -8.3923	   -17.8757	   -16.1972	   -15.5258	   -13.0920	
    -2.5177	    -6.8817	    -8.3923	    -9.2316	    -0.8392	    -8.8120	   -15.6937	   -16.4490	   -15.2740	   -11.7493	
    -4.1962	    -8.1406	    -7.7209	    -9.9869	    -0.8392	    -9.5673	   -13.5956	   -16.8686	   -15.2740	   -10.6583	
    -6.0425	    -9.6512	    -7.2174	   -10.9940	    -1.4267	   -10.4065	   -11.4975	   -17.2882	   -15.4419	    -9.8190	
    -7.8888	   -11.2457	    -6.7978	   -11.8332	    -2.4338	   -11.1618	    -9.6512	   -17.7917	   -15.5258	    -9.2316	
    -9.4833	   -12.6724	    -6.4621	   -12.5046	    -3.7766	   -11.8332	    -8.0566	   -18.0435	   -15.6937	    -8.8959	
   -10.6583	   -13.7634	    -6.1264	   -12.8403	    -5.2872	   -12.1689	    -7.0496	   -18.2114	   -15.9454	    -8.8959	
   -11.4136	   -14.4348	    -5.9586	   -12.9242	    -6.8817	   -12.1689	    -6.5460	   -18.2114	   -16.1972	    -9.2316	
   -11.6653	   -14.8544	    -6.1264	   -12.6724	    -8.5602	   -12.0850	    -6.7978	   -18.2114	   -16.5329	    -9.9869	
   -11.5814	   -14.9384	    -6.5460	   -12.3367	   -10.4065	   -11.8332	    -7.7209	   -18.2114	   -17.1204	   -11.0779	
   -11.1618	   -14.7705	    -7.3013	   -11.8332	   -12.2528	   -11.4975	    -9.3155	   -18.2114	   -17.8757	   -12.4207	
   -10.5743	   -14.3509	    -8.2245	   -11.3297	   -14.0152	   -11.0779	   -11.3297	   -18.2114	   -18.7149	   -13.8474	
    -9.8190	   -13.7634	    -9.3155	   -10.8261	   -15.7776	   -10.7422	   -13.5956	   -18.2114	   -19.4702	   -15.2740	
    -9.0637	   -13.1760	   -10.3226	   -10.2386	   -17.4561	   -10.3226	   -15.8615	   -18.1274	   -20.1416	   -16.5329	
    -8.3923	   -12.4207	   -11.3297	    -9.7351	   -18.8828	    -9.9030	   -17.8757	   -17.8757	   -20.5612	   -17.4561	
    -7.7209	   -11.7493	   -12.2528	    -9.1476	   -19.9738	    -9.4833	   -19.4702	   -17.5400	   -20.5612	   -17.9596	
    -7.1335	   -11.0779	   -13.0920	    -8.4763	   -20.6451	    -8.8959	   -20.4773	   -16.8686	   -20.2255	   -17.8757	
    -6.7139	   -10.4065	   -13.7634	    -7.8049	   -20.8130	    -8.3084	   -20.8130	   -16.1133	   -19.4702	   -17.2882	
    -6.4621	    -9.8190	   -14.2670	    -7.0496	   -20.3934	    -7.6370	   -20.4773	   -15.2740	   -18.2953	   -16.1972	
    -6.3782	    -9.3155	   -14.6027	    -6.3782	   -19.5541	    -7.0496	   -19.6381	   -14.3509	   -16.8686	   -14.7705	
    -6.4621	    -8.8959	   -14.9384	    -5.8746	   -18.4631	    -6.4621	   -18.3792	   -13.4277	   -15.1901	   -12.9242	
    -6.7978	    -8.7280	   -15.2740	    -5.4550	   -17.2882	    -6.0425	   -16.8686	   -12.6724	   -13.5117	   -10.9940	
    -7.2174	    -8.5602	   -15.6937	    -5.2032	   -16.3651	    -5.7068	   -15.1062	   -11.9171	   -11.8332	    -8.9798	
    -7.7209	    -8.5602	   -16.0294	    -5.0354	   -15.6097	    -5.4550	   -13.4277	   -11.3297	   -10.3226	    -7.2174	
    -8.1406	    -8.5602	   -16.4490	    -4.8676	   -15.1901	    -5.3711	   -11.8332	   -10.8261	    -8.9798	    -5.6229	
    -8.4763	    -8.5602	   -16.7007	    -4.7836	   -14.8544	    -5.2032	   -10.4904	   -10.4065	    -7.8888	    -4.5319	
    -8.4763	    -8.4763	   -16.9525	    -4.6997	   -14.6866	    -5.0354	    -9.3994	    -9.9869	    -7.0496	    -3.7766	
    -8.2245	    -8.2245	   -16.9525	    -4.4479	   -14.6866	    -4.7836	    -8.8120	    -9.5673	    -6.4621	    -3.5248	
    -7.6370	    -7.8888	   -16.7847	    -4.1122	   -14.6866	    -4.3640	    -8.6441	    -9.1476	    -6.2103	    -3.6926	
    -6.6299	    -7.3013	   -16.3651	    -3.5248	   -14.6866	    -3.7766	    -8.9798	    -8.6441	    -6.0425	    -4.1122	
    -5.4550	    -6.6299	   -15.7776	    -2.7695	   -14.6866	    -3.0212	    -9.6512	    -8.1406	    -6.0425	    -4.6158	
    -3.9444	    -5.7907	   -15.0223	    -1.9302	   -14.6866	    -2.1820	   -10.7422	    -7.6370	    -6.1264	    -5.2032	
    -2.5177	    -5.0354	   -14.1830	    -1.0910	   -14.6866	    -1.4267	   -12.0850	    -7.1335	    -6.2943	    -5.7907	
    -1.2589	    -4.4479	   -13.5117	    -0.5035	   -14.7705	    -0.8392	   -13.7634	    -6.7978	    -6.6299	    -6.3782	
    -0.5035	    -4.2801	   -13.2599	    -0.2518	   -15.1062	    -0.6714	   -15.7776	    -6.9656	    -7.3853	    -7.2174	
    -0.3357	    -4.5319	   -13.4277	    -0.5875	   -15.6937	    -1.0071	   -18.0435	    -7.5531	    -8.4763	    -8.3084	
    -0.8392	    -5.2872	   -13.9313	    -1.4267	   -16.5329	    -1.7624	   -20.4773	    -8.5602	    -9.8190	    -9.6512	
    -1.6785	    -6.2103	   -14.6866	    -2.5177	   -17.3721	    -2.9373	   -22.7432	    -9.9030	   -11.3297	   -10.9100	
    -2.8534	    -7.2174	   -15.4419	    -3.7766	   -18.2114	    -4.1122	   -24.5056	   -11.2457	   -12.7563	   -12.0850	
    -4.1122	    -7.9727	   -16.1133	    -5.1193	   -18.7988	    -5.3711	   -25.6805	   -12.5046	   -13.8474	   -13.0081	
    -5.3711	    -8.6441	   -16.5329	    -6.2943	   -19.1345	    -6.5460	   -26.1841	   -13.5956	   -14.7705	   -13.6795	
    -6.7139	    -9.0637	   -16.8686	    -7.4692	   -19.2184	    -7.6370	   -26.0162	   -14.6027	   -15.4419	   -14.2670	
    -8.1406	    -9.5673	   -17.1204	    -8.6441	   -19.3024	    -8.8120	   -25.5127	   -15.5258	   -16.0294	   -14.8544	
    -9.4833	    -9.9869	   -17.4561	    -9.7351	   -19.2184	    -9.8190	   -24.7574	   -16.3651	   -16.5329	   -15.5258	
   -10.8261	   -10.4904	   -17.7917	   -10.7422	   -19.2184	   -10.8261	   -23.9182	   -17.1204	   -16.9525	   -16.2811	
   -12.0010	   -10.9940	   -18.2953	   -11.5814	   -19.1345	   -11.5814	   -23.1628	   -17.7078	   -17.4561	   -17.1204	
   -12.9242	   -11.4136	   -18.7149	   -12.1689	   -19.2184	   -12.1689	   -22.7432	   -18.2114	   -17.8757	   -17.8757	
   -13.5956	   -11.8332	   -19.2184	   -12.6724	   -19.3024	   -12.5885	   -22.7432	   -18.7149	   -18.4631	   -18.7988	
   -13.9313	   -12.0850	   -19.7220	   -12.9242	   -19.5541	   -12.8403	   -23.2468	   -19.0506	   -19.2184	   -19.8059	
   -13.9313	   -12.3367	   -20.1416	   -13.0081	   -19.9738	   -12.9242	   -24.2538	   -19.4702	   -20.0577	   -20.9808	
   -13.6795	   -12.4207	   -20.4773	   -12.9242	   -20.4773	   -12.8403	   -25.6805	   -19.7220	   -20.9808	   -22.4075	
   -13.0920	   -12.3367	   -20.6451	   -12.7563	   -21.0648	   -12.5885	   -27.4429	   -19.9738	   -21.9879	   -24.0021	
   -12.4207	   -12.2528	   -20.8130	   -12.4207	   -21.7361	   -12.2528	   -29.2053	   -20.0577	   -22.9111	   -25.5966	
   -11.5814	   -12.0850	   -20.8130	   -12.0010	   -22.4075	   -11.8332	   -30.9677	   -20.0577	   -23.7503	   -27.1912	
   -10.8261	   -12.0010	   -20.8130	   -11.5814	   -23.0789	   -11.4136	   -32.3944	   -20.0577	   -24.4217	   -28.6179	
   -10.2386	   -11.8332	   -20.8130	   -11.0779	   -23.7503	   -10.9940	   -33.4015	   -19.8059	   -24.7574	   -29.6249	
    -9.6512	   -11.7493	   -20.6451	   -10.6583	   -24.2538	   -10.5743	   -33.8211	   -19.5541	   -24.7574	   -30.2124	
    -9.2316	   -11.6653	   -20.3934	   -10.1547	   -24.4217	   -10.1547	   -33.6533	   -19.0506	   -24.2538	   -30.0446	
    -8.8959	   -11.5814	   -19.9738	    -9.5673	   -24.3378	    -9.7351	   -32.7301	   -18.3792	   -23.2468	   -29.1214	
    -8.6441	   -11.5814	   -19.3863	    -9.0637	   -23.8342	    -9.2316	   -31.2195	   -17.5400	   -21.8201	   -27.6108	
    -8.5602	   -11.5814	   -18.5471	    -8.3923	   -22.9111	    -8.7280	   -29.1214	   -16.6168	   -20.1416	   -25.4288	
    -8.5602	   -11.6653	   -17.6239	    -7.8049	   -21.6522	    -8.2245	   -26.7715	   -15.6937	   -18.2114	   -22.9950	
    -8.5602	   -11.8332	   -16.6168	    -7.2174	   -20.0577	    -7.6370	   -24.1699	   -14.7705	   -16.3651	   -20.3934	
    -8.7280	   -12.0010	   -15.6097	    -6.5460	   -18.2953	    -6.9656	   -21.5683	   -13.8474	   -14.6027	   -17.9596	
    -8.7280	   -12.1689	   -14.5187	    -5.8746	   -16.3651	    -6.2103	   -19.0506	   -12.9242	   -13.0081	   -15.6937	
    -8.6441	   -12.1689	   -13.4277	    -5.0354	   -14.2670	    -5.3711	   -16.7007	   -11.9171	   -11.4975	   -13.6795	
    -8.3084	   -12.0010	   -12.3367	    -4.1122	   -12.2528	    -4.3640	   -14.8544	   -10.8261	   -10.2386	   -12.0850	
    -7.8888	   -11.6653	   -11.4975	    -3.1891	   -10.2386	    -3.2730	   -13.6795	    -9.8190	    -9.3155	   -10.9100	
    -7.3013	   -11.4975	   -10.9940	    -2.2659	    -8.5602	    -2.2659	   -13.3438	    -8.9798	    -8.8120	   -10.4904	
    -6.7978	   -11.3297	   -10.9940	    -1.5945	    -7.3013	    -1.5106	   -13.7634	    -8.3923	    -8.8120	   -10.6583	
    -6.2103	   -11.4136	   -11.5814	    -1.1749	    -6.4621	    -0.9232	   -15.1062	    -8.0566	    -9.2316	   -11.5814	
    -5.7068	   -11.4975	   -12.5885	    -0.9232	    -5.8746	    -0.5875	   -16.8686	    -8.0566	    -9.9869	   -12.9242	
    -5.0354	   -11.4975	   -13.7634	    -0.8392	    -5.5389	    -0.4196	   -18.8828	    -8.1406	   -10.9940	   -14.6027	
    -4.2801	   -11.3297	   -14.9384	    -0.8392	    -5.2872	    -0.4196	   -20.8130	    -8.4763	   -12.0010	   -16.4490	
    -3.5248	   -10.9940	   -15.9454	    -0.9232	    -5.2032	    -0.5875	   -22.4915	    -8.9798	   -12.9242	   -18.2114	
    -2.8534	   -10.6583	   -16.8686	    -1.3428	    -5.4550	    -0.9232	   -23.8342	    -9.6512	   -13.8474	   -19.8898	
    -2.3499	   -10.3226	   -17.6239	    -1.9302	    -6.2103	    -1.5945	   -24.7574	   -10.6583	   -14.7705	   -21.4005	
    -2.2659	   -10.1547	   -18.2953	    -2.6855	    -7.6370	    -2.4338	   -25.1770	   -11.8332	   -15.6097	   -22.4915	
    -2.3499	    -9.9869	   -18.7988	    -3.5248	    -9.4833	    -3.2730	   -25.1770	   -12.9242	   -16.2811	   -23.0789	
    -2.6016	    -9.7351	   -19.0506	    -4.1962	   -11.8332	    -4.0283	   -24.5056	   -13.6795	   -16.4490	   -22.9950	
    -2.8534	    -9.3155	   -19.1345	    -4.6158	   -14.2670	    -4.5319	   -23.3307	   -14.0991	   -16.2811	   -22.2397	
    -3.0212	    -8.8120	   -18.7988	    -4.7836	   -16.5329	    -4.6997	   -21.6522	   -14.0152	   -15.6937	   -20.7291	
    -3.1052	    -8.1406	   -18.2953	    -4.6997	   -18.4631	    -4.6997	   -19.7220	   -13.5117	   -14.7705	   -18.8828	
    -3.1052	    -7.3853	   -17.5400	    -4.4479	   -19.8898	    -4.5319	   -17.7078	   -12.8403	   -13.7634	   -16.8686	
    -2.9373	    -6.4621	   -16.6168	    -4.1122	   -20.7291	    -4.2801	   -15.9454	   -12.0850	   -12.6724	   -14.9384	
    -2.6016	    -5.5389	   -15.5258	    -3.6087	   -20.8969	    -3.7766	   -14.6027	   -11.1618	   -11.5814	   -13.2599	
    -2.0981	    -4.6158	   -14.3509	    -3.0212	   -20.4773	    -3.2730	   -13.7634	   -10.3226	   -10.6583	   -12.0010	
    -1.5106	    -3.7766	   -13.2599	    -2.5177	   -19.8059	    -2.6855	   -13.6795	    -9.5673	   -10.0708	   -11.4136	
    -1.0071	    -3.1891	   -12.3367	    -2.1820	   -19.0506	    -2.2659	   -14.4348	    -9.1476	    -9.9869	   -11.7493	
    -0.5875	    -2.8534	   -11.6653	    -2.0142	   -18.3792	    -2.0142	   -16.0294	    -9.0637	   -10.4904	   -13.0920	
    -0.2518	    -2.7695	   -11.3297	    -2.0981	   -18.0435	    -2.0142	   -18.2114	    -9.3994	   -11.4975	   -15.4419	
     0.0000	    -2.9373	   -11.2457	    -2.3499	   -17.8757	    -2.0981	   -20.6451	    -9.9030	   -12.8403	   -18.3792	
     0.3357	    -3.0212	   -11.1618	    -2.5177	   -17.9596	    -2.1820	   -22.9950	   -10.4904	   -14.2670	   -21.5683	
     0.8392	    -3.0212	   -11.0779	    -2.6016	   -17.9596	    -2.1820	   -24.9252	   -10.9100	   -15.6097	   -24.5056	
     1.5945	    -2.6855	   -10.8261	    -2.3499	   -17.9596	    -1.9302	   -26.1002	   -10.9940	   -16.6168	   -26.8555	
     2.6016	    -2.0142	   -10.2386	    -1.8463	   -17.8757	    -1.4267	   -26.2680	   -10.7422	   -17.0364	   -28.2822	
     3.8605	    -0.9232	    -9.3994	    -1.0071	   -17.4561	    -0.5875	   -25.5127	   -10.0708	   -16.9525	   -28.4500	
     5.3711	     0.5035	    -8.1406	     0.2518	   -16.8686	     0.5875	   -23.6664	    -8.9798	   -16.1133	   -27.4429	
     6.9656	     2.2659	    -6.6299	     1.6785	   -16.0294	     1.9302	   -20.8969	    -7.4692	   -14.7705	   -25.4288	
     8.5602	     4.1122	    -4.7836	     3.1891	   -14.9384	     3.3569	   -17.3721	    -5.8746	   -13.0920	   -22.7432	
     9.8190	     5.9586	    -3.0212	     4.6158	   -13.8474	     4.6997	   -13.4277	    -4.3640	   -11.2457	   -19.8898	
    10.6583	     7.4692	    -1.3428	     5.6229	   -12.9242	     5.6229	    -9.5673	    -3.1052	    -9.4833	   -17.1204	
    10.9100	     8.3923	     0.0000	     6.0425	   -12.0850	     6.1264	    -6.2103	    -2.4338	    -8.1406	   -14.7705	
    10.6583	     8.6441	     0.7553	     5.9586	   -11.4975	     5.9586	    -3.5248	    -2.3499	    -7.3013	   -13.0920	
     9.8190	     8.3084	     0.9232	     5.3711	   -11.0779	     5.4550	    -1.8463	    -2.6855	    -7.0496	   -12.0850	
     8.7280	     7.4692	     0.6714	     4.5319	   -10.7422	     4.6158	    -1.0910	    -3.3569	    -7.1335	   -11.6653	
     7.5531	     6.2943	    -0.0839	     3.6087	   -10.3226	     3.7766	    -1.3428	    -4.1962	    -7.5531	   -11.8332	
     6.5460	     4.9515	    -1.0910	     2.7695	    -9.9030	     3.0212	    -2.5177	    -5.1193	    -8.2245	   -12.3367	
     5.6229	     3.6087	    -2.3499	     2.1820	    -9.5673	     2.4338	    -4.3640	    -5.9586	    -9.0637	   -13.1760	
     5.1193	     2.3499	    -3.5248	     1.7624	    -9.3155	     2.0981	    -6.7978	    -6.6299	    -9.9030	   -14.2670	
     4.8676	     1.5106	    -4.6158	     1.7624	    -9.1476	     2.0981	    -9.5673	    -7.2174	   -10.7422	   -15.4419	
     4.9515	     1.0071	    -5.2032	     2.0981	    -8.9798	     2.4338	   -12.3367	    -7.6370	   -11.4136	   -16.5329	
     5.3711	     1.0071	    -5.3711	     2.8534	    -8.7280	     3.1052	   -14.9384	    -7.7209	   -11.9171	   -17.4561	
     6.0425	     1.4267	    -5.0354	     3.8605	    -8.3923	     4.1122	   -17.2043	    -7.5531	   -12.1689	   -18.1274	
     6.8817	     2.0981	    -4.5319	     5.0354	    -7.9727	     5.2032	   -18.9667	    -7.1335	   -12.1689	   -18.4631	
     7.5531	     2.6855	    -4.0283	     6.0425	    -7.6370	     6.2103	   -20.2255	    -6.7139	   -12.0010	   -18.6310	
     7.9727	     3.1891	    -3.7766	     6.8817	    -7.3853	     6.9656	   -20.8130	    -6.3782	   -11.8332	   -18.5471	
     7.9727	     3.3569	    -3.8605	     7.3013	    -7.3013	     7.3853	   -20.8969	    -6.2103	   -11.6653	   -18.3792	
     7.5531	     3.3569	    -4.2801	     7.3013	    -7.2174	     7.3853	   -20.3934	    -6.2103	   -11.5814	   -18.0435	
     6.8817	     3.1891	    -4.8676	     7.0496	    -7.1335	     7.2174	   -19.1345	    -6.2103	   -11.3297	   -17.5400	
     6.0425	     3.0212	    -5.3711	     6.6299	    -6.7139	     6.8817	   -17.2043	    -6.1264	   -10.9940	   -16.7847	
     5.1193	     2.8534	    -5.8746	     6.1264	    -6.0425	     6.3782	   -14.7705	    -6.0425	   -10.4904	   -15.7776	
     4.1122	     2.6855	    -6.2943	     5.4550	    -5.2872	     5.7907	   -12.0850	    -5.9586	    -9.9869	   -14.8544	
     3.0212	     2.3499	    -6.7139	     4.6158	    -4.4479	     5.0354	    -9.4833	    -5.9586	    -9.6512	   -14.0152	
     1.9302	     1.9302	    -7.1335	     3.6087	    -3.8605	     4.1122	    -7.3013	    -6.1264	    -9.4833	   -13.5117	
     0.9232	     1.4267	    -7.6370	     2.5177	    -3.6087	     3.1891	    -5.6229	    -6.4621	    -9.5673	   -13.3438	
     0.0839	     0.7553	    -8.2245	     1.4267	    -3.8605	     2.1820	    -4.6997	    -6.8817	    -9.9030	   -13.5956	
    -0.5035	     0.0839	    -8.7280	     0.5035	    -4.6158	     1.1749	    -4.5319	    -7.4692	   -10.4904	   -14.0991	
    -0.8392	    -0.6714	    -9.3155	    -0.3357	    -5.7907	     0.3357	    -5.2032	    -8.0566	   -11.1618	   -14.8544	
    -0.8392	    -1.3428	    -9.7351	    -1.0910	    -7.1335	    -0.4196	    -6.6299	    -8.8120	   -12.0010	   -15.9454	
    -0.5875	    -1.9302	    -9.9869	    -1.5945	    -8.5602	    -1.0071	    -8.5602	    -9.4833	   -12.9242	   -17.1204	
     0.0000	    -2.3499	   -10.0708	    -1.9302	    -9.7351	    -1.4267	   -10.8261	   -10.1547	   -13.7634	   -18.5471	
     0.6714	    -2.6855	    -9.9030	    -2.0981	   -10.6583	    -1.6785	   -13.1760	   -10.7422	   -14.5187	   -20.0577	
     1.5106	    -2.8534	    -9.5673	    -2.0981	   -11.2457	    -1.8463	   -15.4419	   -11.1618	   -15.1901	   -21.6522	
     2.3499	    -2.9373	    -9.1476	    -2.0981	   -11.6653	    -1.9302	   -17.5400	   -11.5814	   -15.8615	   -23.1628	
     2.8534	    -3.1052	    -8.7280	    -2.1820	   -12.0010	    -2.1820	   -19.2184	   -12.0010	   -16.5329	   -24.6735	
     3.0212	    -3.4409	    -8.3923	    -2.6016	   -12.3367	    -2.6855	   -20.5612	   -12.5885	   -17.2882	   -26.0162	
     2.8534	    -3.7766	    -8.2245	    -3.1891	   -12.7563	    -3.3569	   -21.3165	   -13.3438	   -17.9596	   -27.0233	
     2.4338	    -4.1962	    -8.1406	    -3.8605	   -13.0920	    -4.1122	   -21.2326	   -13.9313	   -18.5471	   -27.5269	
     1.9302	    -4.4479	    -7.8888	    -4.4479	   -13.2599	    -4.7836	   -20.3934	   -14.3509	   -18.7988	   -27.4429	
     1.3428	    -4.5319	    -7.5531	    -4.8676	   -13.3438	    -5.2032	   -18.7988	   -14.5187	   -18.7149	   -26.7715	
     0.7553	    -4.4479	    -7.2174	    -5.2032	   -13.3438	    -5.5389	   -16.6168	   -14.5187	   -18.2953	   -25.7645	
     0.0000	    -4.4479	    -6.9656	    -5.3711	   -13.5117	    -5.7068	   -14.2670	   -14.3509	   -17.7078	   -24.6735	
    -0.7553	    -4.5319	    -6.8817	    -5.5389	   -13.7634	    -5.7907	   -12.0850	   -14.2670	   -17.2043	   -23.6664	
    -1.6785	    -4.7836	    -7.0496	    -5.7907	   -14.3509	    -5.9586	   -10.4065	   -14.2670	   -16.7847	   -22.9111	
    -2.5177	    -5.2872	    -7.5531	    -6.0425	   -15.0223	    -6.1264	    -9.3155	   -14.3509	   -16.5329	   -22.4075	
    -3.3569	    -5.8746	    -8.1406	    -6.2103	   -15.8615	    -6.2103	    -9.0637	   -14.5187	   -16.4490	   -22.3236	
    -4.0283	    -6.3782	    -8.8120	    -6.3782	   -16.7007	    -6.2943	    -9.4833	   -14.6027	   -16.4490	   -22.4915	
    -4.2801	    -6.7978	    -9.3155	    -6.3782	   -17.3721	    -6.2943	   -10.4904	   -14.5187	   -16.6168	   -22.7432	
    -4.1122	    -6.9656	    -9.5673	    -6.2103	   -17.9596	    -6.0425	   -12.0010	   -14.2670	   -16.7007	   -23.0789	
    -3.5248	    -6.8817	    -9.5673	    -5.7907	   -18.2953	    -5.7068	   -13.8474	   -13.8474	   -16.7007	   -23.2468	
    -2.6016	    -6.5460	    -9.3994	    -5.2872	   -18.3792	    -5.1193	   -15.7776	   -13.1760	   -16.6168	   -23.3307	
    -1.3428	    -6.0425	    -9.1476	    -4.5319	   -18.2953	    -4.4479	   -17.7917	   -12.4207	   -16.4490	   -23.2468	
    -0.0839	    -5.4550	    -8.8959	    -3.8605	   -18.1274	    -3.7766	   -19.6381	   -11.6653	   -16.2811	   -23.0789	
     1.0071	    -4.7836	    -8.7280	    -3.1891	   -17.9596	    -3.1891	   -21.2326	   -10.9100	   -16.0294	   -22.8271	
     1.8463	    -4.3640	    -8.8120	    -2.6855	   -17.7917	    -2.6855	   -22.4915	   -10.3226	   -15.9454	   -22.5754	
     2.3499	    -4.0283	    -8.9798	    -2.4338	   -17.6239	    -2.4338	   -23.2468	    -9.9030	   -15.7776	   -22.3236	
     2.3499	    -4.0283	    -9.3155	    -2.2659	   -17.5400	    -2.2659	   -23.4146	    -9.5673	   -15.6097	   -21.9040	
     2.0981	    -4.1122	    -9.5673	    -2.0981	   -17.3721	    -2.0981	   -22.9111	    -9.3994	   -15.2740	   -21.1487	
     1.6785	    -4.1962	    -9.8190	    -1.7624	   -17.1204	    -1.7624	   -21.6522	    -9.1476	   -14.6027	   -20.0577	
     1.1749	    -4.2801	    -9.8190	    -1.2589	   -16.5329	    -1.2589	   -19.7220	    -8.7280	   -13.5956	   -18.5471	
     0.7553	    -4.1122	    -9.5673	    -0.4196	   -15.6937	    -0.4196	   -17.0364	    -8.0566	   -12.1689	   -16.5329	
     0.5875	    -3.6087	    -9.1476	     0.5875	   -14.6027	     0.5875	   -14.0152	    -7.2174	   -10.4904	   -14.0991	
     0.5875	    -2.9373	    -8.5602	     1.6785	   -13.1760	     1.7624	   -10.7422	    -6.1264	    -8.6441	   -11.6653	
     0.6714	    -2.0981	    -7.8888	     2.6855	   -11.5814	     2.7695	    -7.5531	    -4.9515	    -6.9656	    -9.3155	
     0.8392	    -1.0910	    -7.3013	     3.5248	   -10.0708	     3.6087	    -4.7836	    -3.9444	    -5.5389	    -7.3853	
     1.0910	    -0.1678	    -6.7139	     4.0283	    -8.6441	     4.1122	    -2.6016	    -3.2730	    -4.6997	    -6.1264	
     1.4267	     0.7553	    -6.1264	     4.1962	    -7.3853	     4.2801	    -1.0910	    -2.8534	    -4.3640	    -5.5389	
     1.9302	     1.6785	    -5.6229	     4.1962	    -6.4621	     4.2801	    -0.2518	    -2.7695	    -4.4479	    -5.6229	
     2.6855	     2.6016	    -4.9515	     4.1962	    -5.6229	     4.1122	     0.0000	    -2.8534	    -4.8676	    -6.2943	
     3.6087	     3.5248	    -4.1962	     4.1962	    -4.9515	     4.1122	    -0.2518	    -2.9373	    -5.4550	    -7.4692	
     4.7836	     4.3640	    -3.3569	     4.2801	    -4.2801	     4.1962	    -0.8392	    -3.0212	    -6.0425	    -8.8959	
     6.0425	     5.2032	    -2.6016	     4.5319	    -3.7766	     4.3640	    -1.5945	    -3.0212	    -6.5460	   -10.6583	
     7.2174	     5.8746	    -1.7624	     4.7836	    -3.3569	     4.6158	    -2.5177	    -3.0212	    -7.1335	   -12.5885	
     8.2245	     6.4621	    -1.1749	     5.0354	    -3.0212	     4.8676	    -3.5248	    -3.0212	    -7.5531	   -14.5187	
     9.0637	     6.7978	    -0.6714	     5.1193	    -2.9373	     4.8676	    -4.3640	    -3.1052	    -8.0566	   -16.4490	
     9.4833	     6.9656	    -0.3357	     4.9515	    -2.9373	     4.6997	    -5.0354	    -3.1891	    -8.3923	   -18.1274	
     9.5673	     6.9656	    -0.0839	     4.6158	    -3.0212	     4.2801	    -5.3711	    -3.4409	    -8.7280	   -19.3024	
     9.4833	     6.9656	     0.0839	     4.1962	    -3.1052	     3.7766	    -5.2872	    -3.6926	    -8.9798	   -19.8898	
     9.1476	     7.0496	     0.3357	     3.6087	    -2.9373	     3.1891	    -4.7836	    -4.0283	    -9.0637	   -19.6381	
     8.6441	     7.1335	     0.6714	     3.0212	    -2.6016	     2.5177	    -3.7766	    -4.3640	    -8.8959	   -18.7988	
     8.0566	     7.3013	     1.0910	     2.3499	    -2.0142	     1.9302	    -2.4338	    -4.6997	    -8.6441	   -17.3721	
     7.3853	     7.5531	     1.5106	     1.6785	    -1.2589	     1.2589	    -0.8392	    -5.0354	    -8.3923	   -15.6937	
     6.6299	     7.8888	     2.0142	     0.9232	    -0.2518	     0.5875	     0.8392	    -5.4550	    -8.0566	   -13.9313	
     5.9586	     8.2245	     2.6016	     0.1678	     0.9232	    -0.0839	     2.4338	    -5.7907	    -7.8049	   -12.2528	
     5.4550	     8.5602	     3.1052	    -0.5035	     2.2659	    -0.7553	     3.7766	    -6.1264	    -7.5531	   -10.9100	
     5.0354	     8.8959	     3.6926	    -1.0910	     3.6087	    -1.1749	     4.7836	    -6.3782	    -7.3853	    -9.9030	
     4.9515	     9.2316	     4.1962	    -1.4267	     5.0354	    -1.5106	     5.2872	    -6.5460	    -7.3013	    -9.3155	
     5.0354	     9.5673	     4.6158	    -1.5945	     6.4621	    -1.5945	     5.2872	    -6.5460	    -7.2174	    -9.0637	
     5.3711	     9.8190	     5.0354	    -1.5106	     7.8049	    -1.5106	     4.6997	    -6.4621	    -7.3013	    -9.3155	
     5.8746	     9.9869	     5.2872	    -1.2589	     8.9798	    -1.2589	     3.6926	    -6.2103	    -7.3853	    -9.8190	
     6.5460	    10.1547	     5.5389	    -0.7553	     9.9030	    -0.7553	     2.4338	    -5.8746	    -7.4692	   -10.5743	
[Epoch Header]
[Trial Type]	13
[Accept]	1
[Correct]	0
[RT]	 0.000
[Resp]	0
[Epoch Data]
    -5.7068	    -4.3640	    -7.1335	   -12.2528	    -7.3853	   -11.8332	    -4.6158	   -13.8474	   -11.9171	   -13.5117	
    -5.9586	    -4.4479	    -7.3013	   -12.7563	    -7.5531	   -12.3367	    -5.8746	   -14.3509	   -12.4207	   -13.5956	
    -5.9586	    -4.5319	    -7.3853	   -13.0920	    -7.9727	   -12.6724	    -7.6370	   -14.8544	   -13.0920	   -13.9313	
    -5.6229	    -4.5319	    -7.3013	   -13.1760	    -8.6441	   -12.7563	    -9.7351	   -15.1901	   -13.9313	   -14.4348	
    -5.0354	    -4.5319	    -7.1335	   -12.9242	    -9.4833	   -12.5885	   -11.9171	   -15.4419	   -14.7705	   -15.1062	
    -4.1962	    -4.3640	    -6.7978	   -12.4207	   -10.4065	   -12.1689	   -13.9313	   -15.3580	   -15.5258	   -15.8615	
    -3.2730	    -4.1962	    -6.4621	   -11.7493	   -11.3297	   -11.5814	   -15.6937	   -15.1901	   -16.1972	   -16.6168	
    -2.3499	    -4.0283	    -6.0425	   -10.9940	   -12.1689	   -10.9100	   -17.0364	   -14.8544	   -16.6168	   -17.2043	
    -1.5945	    -3.9444	    -5.6229	   -10.3226	   -12.9242	   -10.3226	   -17.9596	   -14.3509	   -16.8686	   -17.6239	
    -1.0071	    -4.0283	    -5.2872	    -9.8190	   -13.3438	    -9.8190	   -18.2953	   -13.7634	   -16.8686	   -17.7917	
    -0.6714	    -4.0283	    -4.9515	    -9.3155	   -13.5117	    -9.3155	   -18.0435	   -13.0920	   -16.5329	   -17.5400	
    -0.4196	    -3.9444	    -4.5319	    -8.7280	   -13.1760	    -8.7280	   -17.0364	   -12.0850	   -15.7776	   -16.7007	
    -0.0839	    -3.6926	    -3.9444	    -7.8888	   -12.3367	    -7.8888	   -15.1901	   -10.7422	   -14.4348	   -15.2740	
     0.3357	    -3.1052	    -3.0212	    -6.7978	   -11.0779	    -6.7139	   -12.5885	    -8.9798	   -12.5885	   -13.0920	
     0.9232	    -2.1820	    -1.9302	    -5.3711	    -9.3994	    -5.2032	    -9.3994	    -6.8817	   -10.0708	   -10.4065	
     1.8463	    -1.0071	    -0.5875	    -3.5248	    -7.4692	    -3.2730	    -5.7068	    -4.5319	    -7.2174	    -7.3013	
     2.8534	     0.5035	     0.8392	    -1.5106	    -5.4550	    -1.1749	    -1.9302	    -2.0981	    -4.2801	    -4.1962	
     3.9444	     2.0142	     2.1820	     0.5875	    -3.5248	     0.9232	     1.5106	     0.0839	    -1.4267	    -1.4267	
     4.9515	     3.4409	     3.3569	     2.3499	    -2.0142	     2.7695	     4.1962	     1.9302	     0.9232	     0.6714	
     5.6229	     4.4479	     4.1122	     3.6926	    -1.0071	     4.1122	     5.8746	     3.1891	     2.6016	     1.6785	
     5.8746	     4.9515	     4.4479	     4.5319	    -0.5035	     4.9515	     6.2943	     3.9444	     3.3569	     1.6785	
     5.7907	     5.0354	     4.1962	     4.7836	    -0.5035	     5.2872	     5.5389	     4.0283	     3.2730	     0.6714	
     5.3711	     4.6158	     3.5248	     4.5319	    -1.0071	     5.0354	     3.6087	     3.6926	     2.5177	    -1.0910	
     4.6997	     3.8605	     2.6016	     3.9444	    -1.7624	     4.5319	     0.8392	     2.9373	     1.1749	    -3.2730	
     4.0283	     2.9373	     1.4267	     3.1891	    -2.7695	     3.7766	    -2.3499	     2.0142	    -0.4196	    -5.6229	
     3.1891	     2.0142	     0.1678	     2.3499	    -3.8605	     2.9373	    -5.8746	     0.9232	    -2.2659	    -8.0566	
     2.3499	     1.0071	    -1.0910	     1.5106	    -5.1193	     2.0142	    -9.2316	    -0.2518	    -4.1122	   -10.3226	
     1.4267	    -0.0839	    -2.3499	     0.5035	    -6.3782	     1.0071	   -12.3367	    -1.5106	    -5.9586	   -12.5885	
     0.3357	    -1.1749	    -3.6087	    -0.5035	    -7.7209	    -0.0839	   -15.1062	    -2.8534	    -7.8888	   -14.7705	
    -0.9232	    -2.2659	    -4.7836	    -1.5945	    -8.9798	    -1.1749	   -17.2043	    -4.3640	    -9.7351	   -16.7007	
    -2.2659	    -3.3569	    -6.0425	    -2.7695	   -10.0708	    -2.4338	   -18.7149	    -5.8746	   -11.4136	   -18.3792	
    -3.6926	    -4.4479	    -7.2174	    -3.9444	   -10.9940	    -3.6087	   -19.3863	    -7.3013	   -12.9242	   -19.6381	
    -5.2872	    -5.5389	    -8.3084	    -5.0354	   -11.7493	    -4.6997	   -19.3863	    -8.7280	   -14.2670	   -20.5612	
    -6.9656	    -6.5460	    -9.3155	    -6.1264	   -12.3367	    -5.7907	   -18.6310	    -9.9869	   -15.3580	   -20.9808	
    -8.5602	    -7.3853	   -10.1547	    -7.0496	   -12.7563	    -6.7139	   -17.1204	   -11.0779	   -16.0294	   -20.9808	
    -9.9030	    -7.9727	   -10.7422	    -7.8049	   -12.9242	    -7.3853	   -15.1062	   -11.8332	   -16.4490	   -20.4773	
   -10.9100	    -8.3923	   -10.9100	    -8.2245	   -12.6724	    -7.7209	   -12.6724	   -12.1689	   -16.3651	   -19.6381	
   -11.4136	    -8.3923	   -10.6583	    -8.3084	   -12.0850	    -7.7209	    -9.9869	   -12.0850	   -15.9454	   -18.3792	
   -11.4975	    -8.3084	   -10.0708	    -8.0566	   -11.1618	    -7.4692	    -7.3853	   -11.6653	   -15.2740	   -17.0364	
   -11.2457	    -8.1406	    -9.4833	    -7.6370	   -10.0708	    -6.9656	    -5.2872	   -11.0779	   -14.4348	   -15.8615	
   -10.7422	    -8.0566	    -8.8959	    -7.1335	    -8.9798	    -6.5460	    -3.8605	   -10.4065	   -13.7634	   -14.9384	
   -10.1547	    -8.1406	    -8.5602	    -6.7978	    -8.0566	    -6.1264	    -3.3569	    -9.8190	   -13.2599	   -14.4348	
    -9.4833	    -8.3084	    -8.3084	    -6.5460	    -7.3853	    -5.8746	    -3.9444	    -9.4833	   -13.0920	   -14.4348	
    -8.8959	    -8.4763	    -8.2245	    -6.4621	    -6.9656	    -5.7068	    -5.3711	    -9.3155	   -13.1760	   -14.8544	
    -8.1406	    -8.5602	    -8.1406	    -6.4621	    -6.7139	    -5.6229	    -7.5531	    -9.3155	   -13.5117	   -15.6097	
    -7.2174	    -8.3923	    -7.9727	    -6.3782	    -6.4621	    -5.5389	   -10.0708	    -9.3994	   -14.0152	   -16.6168	
    -6.2103	    -8.1406	    -7.8049	    -6.2103	    -6.1264	    -5.3711	   -12.5885	    -9.4833	   -14.5187	   -17.6239	
    -4.9515	    -7.5531	    -7.5531	    -5.8746	    -5.7907	    -5.1193	   -14.7705	    -9.4833	   -14.9384	   -18.5471	
    -3.6087	    -6.8817	    -7.2174	    -5.4550	    -5.2872	    -4.6997	   -16.3651	    -9.3994	   -15.2740	   -19.3024	
    -2.2659	    -6.0425	    -6.9656	    -4.8676	    -4.6997	    -4.1962	   -17.2043	    -9.2316	   -15.3580	   -19.8059	
    -1.0071	    -5.1193	    -6.7139	    -4.2801	    -4.0283	    -3.6926	   -17.3721	    -8.9798	   -15.1901	   -19.8898	
     0.1678	    -4.1122	    -6.5460	    -3.6926	    -3.1891	    -3.1052	   -16.7007	    -8.4763	   -14.6866	   -19.6381	
     1.2589	    -3.1052	    -6.2103	    -2.9373	    -2.2659	    -2.5177	   -15.1901	    -7.7209	   -13.8474	   -18.7988	
     2.2659	    -2.0142	    -5.7907	    -2.1820	    -1.2589	    -1.7624	   -12.9242	    -6.7978	   -12.7563	   -17.4561	
     3.1052	    -0.9232	    -5.2032	    -1.4267	    -0.2518	    -1.0910	   -10.2386	    -5.7907	   -11.3297	   -15.6937	
     3.7766	     0.1678	    -4.4479	    -0.7553	     0.6714	    -0.5035	    -7.3013	    -4.7836	    -9.9030	   -13.6795	
     4.0283	     1.0071	    -3.6926	    -0.3357	     1.0910	    -0.1678	    -4.5319	    -3.9444	    -8.5602	   -11.7493	
     4.0283	     1.5106	    -3.0212	    -0.2518	     1.0071	    -0.1678	    -2.2659	    -3.4409	    -7.4692	   -10.0708	
     3.6087	     1.6785	    -2.4338	    -0.5035	     0.2518	    -0.3357	    -0.7553	    -3.3569	    -6.7978	    -8.8959	
     3.0212	     1.5945	    -2.0142	    -1.0071	    -1.0910	    -0.8392	    -0.0839	    -3.5248	    -6.5460	    -8.2245	
     2.2659	     1.2589	    -1.6785	    -1.5106	    -2.6855	    -1.2589	    -0.2518	    -4.0283	    -6.6299	    -8.1406	
     1.5945	     0.7553	    -1.5106	    -2.0142	    -4.5319	    -1.7624	    -1.2589	    -4.6158	    -7.1335	    -8.5602	
     1.0071	     0.0839	    -1.4267	    -2.5177	    -6.2943	    -2.1820	    -3.0212	    -5.3711	    -7.9727	    -9.5673	
     0.5035	    -0.7553	    -1.7624	    -3.0212	    -8.1406	    -2.6855	    -5.4550	    -6.3782	    -9.2316	   -11.2457	
    -0.0839	    -1.7624	    -2.4338	    -3.7766	   -10.0708	    -3.4409	    -8.3923	    -7.6370	   -10.9100	   -13.3438	
    -0.7553	    -3.0212	    -3.5248	    -4.7836	   -11.9171	    -4.3640	   -11.8332	    -9.0637	   -12.8403	   -15.8615	
    -1.5106	    -4.3640	    -4.9515	    -5.9586	   -13.6795	    -5.5389	   -15.3580	   -10.7422	   -15.0223	   -18.4631	
    -2.2659	    -5.7907	    -6.6299	    -7.3853	   -15.3580	    -6.9656	   -18.7149	   -12.4207	   -17.1204	   -20.8969	
    -3.0212	    -7.0496	    -8.1406	    -8.7280	   -16.8686	    -8.3084	   -21.5683	   -14.0152	   -19.0506	   -22.7432	
    -3.4409	    -7.8888	    -9.3155	    -9.9030	   -17.9596	    -9.5673	   -23.5825	   -15.2740	   -20.5612	   -23.8342	
    -3.5248	    -8.3084	    -9.9869	   -10.7422	   -18.4631	   -10.4065	   -24.6735	   -16.1133	   -21.4005	   -24.1699	
    -3.1891	    -8.0566	    -9.9869	   -11.1618	   -18.3792	   -10.7422	   -24.5895	   -16.4490	   -21.5683	   -23.5825	
    -2.3499	    -7.2174	    -9.2316	   -10.9940	   -17.7917	   -10.5743	   -23.4985	   -16.2811	   -21.0648	   -22.3236	
    -1.1749	    -5.8746	    -7.9727	   -10.3226	   -16.5329	    -9.8190	   -21.4844	   -15.6097	   -19.9738	   -20.4773	
     0.2518	    -4.1122	    -6.2103	    -9.2316	   -14.9384	    -8.7280	   -18.7149	   -14.6866	   -18.4631	   -18.2114	
     1.9302	    -2.0142	    -4.1962	    -7.9727	   -12.9242	    -7.3013	   -15.5258	   -13.5117	   -16.6168	   -15.8615	
     3.6087	     0.2518	    -2.0142	    -6.4621	   -10.8261	    -5.7068	   -12.2528	   -12.1689	   -14.7705	   -13.4277	
     5.2032	     2.4338	     0.0839	    -4.9515	    -8.6441	    -4.1962	    -9.0637	   -10.9100	   -13.0081	   -11.3297	
     6.6299	     4.4479	     1.9302	    -3.6926	    -6.7139	    -2.8534	    -6.3782	    -9.8190	   -11.4975	    -9.6512	
     7.5531	     6.0425	     3.2730	    -2.7695	    -5.1193	    -1.9302	    -4.3640	    -9.1476	   -10.5743	    -8.8120	
     8.0566	     7.1335	     4.0283	    -2.4338	    -4.1122	    -1.5945	    -3.2730	    -9.0637	   -10.4065	    -8.8120	
     7.8888	     7.4692	     4.1962	    -2.6855	    -3.6087	    -1.9302	    -3.2730	    -9.5673	   -10.9940	    -9.7351	
     7.1335	     7.2174	     3.7766	    -3.4409	    -3.6926	    -2.7695	    -4.3640	   -10.7422	   -12.2528	   -11.4975	
     6.0425	     6.4621	     3.1052	    -4.6158	    -4.2801	    -3.9444	    -6.2943	   -12.2528	   -14.0991	   -13.8474	
     4.8676	     5.5389	     2.1820	    -5.9586	    -5.2032	    -5.2872	    -8.8120	   -14.0991	   -16.2811	   -16.6168	
     3.6926	     4.5319	     1.3428	    -7.2174	    -6.2943	    -6.7139	   -11.5814	   -15.8615	   -18.3792	   -19.3024	
     2.8534	     3.6926	     0.6714	    -8.3084	    -7.4692	    -7.8888	   -14.3509	   -17.4561	   -20.3094	   -21.8201	
     2.3499	     3.1891	     0.4196	    -9.1476	    -8.4763	    -8.7280	   -16.7007	   -18.6310	   -21.8201	   -23.6664	
     2.2659	     2.9373	     0.4196	    -9.6512	    -9.1476	    -9.3994	   -18.3792	   -19.3863	   -22.7432	   -24.8413	
     2.6016	     3.0212	     0.8392	    -9.8190	    -9.3994	    -9.5673	   -19.3024	   -19.5541	   -22.9950	   -25.0931	
     3.3569	     3.4409	     1.6785	    -9.5673	    -9.1476	    -9.4833	   -19.2184	   -19.2184	   -22.4915	   -24.4217	
     4.3640	     4.1122	     2.6855	    -9.0637	    -8.3084	    -8.9798	   -18.1274	   -18.2114	   -21.3165	   -22.7432	
     5.6229	     4.7836	     3.7766	    -8.3084	    -6.9656	    -8.3084	   -16.2811	   -16.7847	   -19.4702	   -20.2255	
     6.9656	     5.6229	     4.8676	    -7.3853	    -5.2872	    -7.3853	   -13.6795	   -14.9384	   -17.2043	   -17.2043	
     8.1406	     6.3782	     5.9586	    -6.4621	    -3.2730	    -6.3782	   -10.7422	   -13.0081	   -14.6027	   -13.7634	
     9.3155	     7.1335	     6.7139	    -5.5389	    -1.2589	    -5.3711	    -7.5531	   -10.9940	   -11.9171	   -10.3226	
    10.2386	     7.8888	     7.3013	    -4.6158	     0.7553	    -4.4479	    -4.4479	    -9.0637	    -9.3994	    -7.1335	
    10.9100	     8.4763	     7.5531	    -3.8605	     2.4338	    -3.6926	    -1.6785	    -7.3853	    -7.2174	    -4.4479	
    11.3297	     8.8120	     7.3853	    -3.3569	     3.7766	    -3.1052	     0.5035	    -6.2103	    -5.5389	    -2.5177	
    11.5814	     8.9798	     6.9656	    -3.0212	     4.6997	    -2.7695	     2.0981	    -5.3711	    -4.6158	    -1.5106	
    11.5814	     8.8120	     6.2943	    -2.8534	     5.0354	    -2.6016	     2.7695	    -5.1193	    -4.2801	    -1.3428	
    11.2457	     8.3084	     5.3711	    -2.9373	     4.9515	    -2.6855	     2.6016	    -5.2872	    -4.6997	    -2.1820	
    10.7422	     7.3853	     4.1122	    -3.3569	     4.2801	    -3.0212	     1.4267	    -5.9586	    -5.8746	    -3.9444	
     9.7351	     5.8746	     2.4338	    -4.0283	     2.9373	    -3.7766	    -0.7553	    -7.2174	    -7.8049	    -6.7139	
     8.3923	     3.8605	     0.3357	    -5.0354	     0.9232	    -4.7836	    -3.6926	    -9.0637	   -10.2386	   -10.2386	
     6.7139	     1.4267	    -2.0981	    -6.2943	    -1.6785	    -6.0425	    -7.3853	   -11.1618	   -13.0920	   -14.2670	
     4.8676	    -1.2589	    -4.5319	    -7.6370	    -4.6158	    -7.3853	   -11.2457	   -13.3438	   -16.0294	   -18.3792	
     3.1052	    -3.7766	    -6.8817	    -8.8959	    -7.6370	    -8.5602	   -14.9384	   -15.4419	   -18.7149	   -21.9879	
     1.5945	    -5.8746	    -8.8959	    -9.7351	   -10.4904	    -9.4833	   -18.0435	   -17.1204	   -20.8969	   -24.7574	
     0.5875	    -7.3853	   -10.4904	   -10.3226	   -13.0081	    -9.9869	   -20.3934	   -18.2114	   -22.4075	   -26.6037	
    -0.0839	    -8.3084	   -11.4975	   -10.4065	   -14.8544	   -10.1547	   -21.8201	   -18.7149	   -23.1628	   -27.4429	
    -0.3357	    -8.6441	   -11.9171	   -10.2386	   -16.0294	    -9.9030	   -22.2397	   -18.6310	   -23.1628	   -27.2751	
    -0.3357	    -8.4763	   -11.8332	    -9.7351	   -16.4490	    -9.3994	   -21.6522	   -18.0435	   -22.4075	   -26.3519	
    -0.0839	    -7.8049	   -11.2457	    -8.8959	   -16.0294	    -8.4763	   -20.0577	   -16.8686	   -21.1487	   -24.7574	
     0.3357	    -6.7139	   -10.2386	    -7.8049	   -14.9384	    -7.3853	   -17.7078	   -15.2740	   -19.3024	   -22.5754	
     0.9232	    -5.2872	    -8.7280	    -6.4621	   -13.0920	    -5.9586	   -14.6866	   -13.2599	   -17.0364	   -19.8898	
     1.5945	    -3.6926	    -6.9656	    -5.0354	   -10.6583	    -4.5319	   -11.3297	   -11.1618	   -14.6027	   -17.0364	
     2.3499	    -2.0981	    -5.0354	    -3.6087	    -7.8888	    -3.0212	    -7.8888	    -8.8959	   -12.0850	   -14.0152	
     3.1052	    -0.5035	    -3.1891	    -2.2659	    -5.1193	    -1.5945	    -4.7836	    -6.8817	    -9.8190	   -11.1618	
     3.6926	     0.7553	    -1.6785	    -1.2589	    -2.4338	    -0.5035	    -2.3499	    -5.1193	    -7.8888	    -8.7280	
     4.0283	     1.5106	    -0.6714	    -0.5875	    -0.2518	     0.1678	    -1.0071	    -4.0283	    -6.6299	    -6.8817	
     4.1122	     1.7624	    -0.2518	    -0.4196	     1.2589	     0.4196	    -0.7553	    -3.5248	    -6.1264	    -5.8746	
     3.8605	     1.5106	    -0.5035	    -0.6714	     2.1820	     0.1678	    -1.7624	    -3.6926	    -6.2943	    -5.7907	
     3.4409	     0.8392	    -1.1749	    -1.2589	     2.5177	    -0.4196	    -3.6926	    -4.4479	    -7.1335	    -6.4621	
     2.8534	    -0.0839	    -2.1820	    -2.0142	     2.4338	    -1.2589	    -6.2943	    -5.5389	    -8.3084	    -7.7209	
     2.3499	    -1.0071	    -3.1891	    -2.7695	     2.0142	    -2.0142	    -9.1476	    -6.7978	    -9.6512	    -9.1476	
     1.9302	    -1.8463	    -4.0283	    -3.4409	     1.1749	    -2.6855	   -11.9171	    -8.0566	   -10.9940	   -10.7422	
     1.5106	    -2.6016	    -4.7836	    -3.9444	     0.0839	    -3.2730	   -14.4348	    -9.1476	   -12.1689	   -12.0850	
     1.1749	    -3.1891	    -5.2032	    -4.2801	    -1.2589	    -3.7766	   -16.3651	   -10.1547	   -13.0081	   -13.1760	
     0.8392	    -3.6926	    -5.3711	    -4.5319	    -2.8534	    -4.0283	   -17.7078	   -10.8261	   -13.5117	   -13.8474	
     0.5875	    -4.0283	    -5.3711	    -4.6158	    -4.5319	    -4.1962	   -18.2114	   -11.1618	   -13.5956	   -13.9313	
     0.3357	    -4.1122	    -5.1193	    -4.5319	    -6.2103	    -4.2801	   -17.9596	   -11.2457	   -13.2599	   -13.5117	
     0.0000	    -4.0283	    -4.8676	    -4.3640	    -7.6370	    -4.1122	   -16.9525	   -10.8261	   -12.4207	   -12.5046	
    -0.1678	    -3.7766	    -4.4479	    -4.1122	    -8.7280	    -3.8605	   -15.1901	   -10.1547	   -11.1618	   -10.9940	
    -0.3357	    -3.1891	    -3.9444	    -3.6926	    -9.4833	    -3.5248	   -12.8403	    -9.1476	    -9.6512	    -9.1476	
    -0.4196	    -2.5177	    -3.3569	    -3.2730	    -9.8190	    -3.1052	   -10.1547	    -7.9727	    -7.9727	    -7.2174	
    -0.6714	    -1.8463	    -2.8534	    -3.0212	    -9.9869	    -2.8534	    -7.4692	    -6.7978	    -6.3782	    -5.3711	
    -1.0910	    -1.4267	    -2.5177	    -3.0212	   -10.0708	    -2.8534	    -5.1193	    -5.9586	    -5.2032	    -3.9444	
    -1.9302	    -1.2589	    -2.6016	    -3.4409	   -10.3226	    -3.2730	    -3.6087	    -5.4550	    -4.6158	    -3.2730	
    -3.1052	    -1.6785	    -3.1891	    -4.1962	   -10.8261	    -4.0283	    -3.0212	    -5.6229	    -4.7836	    -3.4409	
    -4.5319	    -2.5177	    -4.1122	    -5.3711	   -11.6653	    -5.2032	    -3.3569	    -6.2943	    -5.6229	    -4.4479	
    -6.0425	    -3.6087	    -5.4550	    -6.7139	   -12.6724	    -6.5460	    -4.7836	    -7.3853	    -7.1335	    -6.2103	
    -7.5531	    -4.9515	    -6.7978	    -8.0566	   -13.8474	    -7.8888	    -6.9656	    -8.8959	    -9.0637	    -8.5602	
    -8.8120	    -6.2103	    -8.1406	    -9.3155	   -14.8544	    -9.2316	    -9.6512	   -10.6583	   -11.3297	   -11.3297	
    -9.7351	    -7.3853	    -9.1476	   -10.4904	   -15.7776	   -10.3226	   -12.7563	   -12.5885	   -13.5956	   -14.0991	
   -10.3226	    -8.4763	    -9.8190	   -11.3297	   -16.5329	   -11.2457	   -15.9454	   -14.3509	   -15.7776	   -16.8686	
   -10.5743	    -9.3155	   -10.2386	   -12.0010	   -16.9525	   -12.0010	   -19.0506	   -16.1133	   -17.7917	   -19.4702	
   -10.5743	    -9.9869	   -10.2386	   -12.5046	   -17.0364	   -12.5046	   -21.8201	   -17.4561	   -19.4702	   -21.5683	
   -10.3226	   -10.4904	    -9.9869	   -12.6724	   -16.7847	   -12.7563	   -24.1699	   -18.3792	   -20.7291	   -22.9950	
    -9.7351	   -10.7422	    -9.4833	   -12.5046	   -16.1133	   -12.6724	   -25.7645	   -18.7988	   -21.2326	   -23.5825	
    -8.8959	   -10.7422	    -8.8120	   -11.9171	   -15.1062	   -12.2528	   -26.6037	   -18.4631	   -21.0648	   -23.3307	
    -7.8049	   -10.4065	    -7.9727	   -10.9940	   -13.8474	   -11.4136	   -26.4359	   -17.6239	   -20.1416	   -22.0718	
    -6.5460	    -9.7351	    -6.9656	    -9.7351	   -12.3367	   -10.2386	   -25.3448	   -16.1972	   -18.5471	   -20.0577	
    -5.2032	    -8.7280	    -5.9586	    -8.2245	   -10.7422	    -8.7280	   -23.4146	   -14.3509	   -16.4490	   -17.5400	
    -3.9444	    -7.3853	    -4.9515	    -6.4621	    -9.2316	    -7.1335	   -20.8130	   -12.2528	   -13.9313	   -14.7705	
    -2.7695	    -6.0425	    -4.0283	    -4.7836	    -7.9727	    -5.4550	   -17.7078	   -10.1547	   -11.4136	   -12.0850	
    -1.7624	    -4.6997	    -3.1891	    -3.1891	    -6.9656	    -3.7766	   -14.5187	    -8.0566	    -8.9798	    -9.7351	
    -1.0071	    -3.5248	    -2.6016	    -1.7624	    -6.3782	    -2.3499	   -11.4136	    -6.2103	    -6.7978	    -7.8888	
    -0.5035	    -2.6016	    -2.1820	    -0.6714	    -6.2103	    -1.1749	    -8.8959	    -4.7836	    -5.2032	    -6.6299	
    -0.0839	    -1.8463	    -2.0142	     0.1678	    -6.2943	    -0.2518	    -6.9656	    -3.6926	    -4.0283	    -5.9586	
     0.2518	    -1.4267	    -1.9302	     0.7553	    -6.6299	     0.4196	    -5.8746	    -2.9373	    -3.4409	    -5.6229	
     0.6714	    -1.0071	    -1.9302	     1.1749	    -7.0496	     1.0071	    -5.6229	    -2.5177	    -3.2730	    -5.6229	
     1.1749	    -0.6714	    -2.0142	     1.5106	    -7.6370	     1.5106	    -6.2103	    -2.3499	    -3.4409	    -5.8746	
     1.8463	    -0.4196	    -2.0981	     1.7624	    -8.1406	     1.8463	    -7.4692	    -2.3499	    -3.9444	    -6.3782	
     2.6016	    -0.2518	    -2.0981	     1.8463	    -8.7280	     2.0981	    -9.2316	    -2.4338	    -4.6158	    -7.0496	
     3.4409	    -0.0839	    -2.0981	     2.0142	    -9.1476	     2.2659	   -11.3297	    -2.6016	    -5.3711	    -7.8049	
     4.2801	     0.0839	    -1.9302	     2.1820	    -9.3994	     2.6016	   -13.3438	    -2.6855	    -5.9586	    -8.5602	
     5.2032	     0.4196	    -1.5945	     2.5177	    -9.4833	     2.9373	   -15.1062	    -2.6016	    -6.3782	    -9.1476	
     6.2943	     0.9232	    -1.1749	     3.0212	    -9.3155	     3.5248	   -16.4490	    -2.3499	    -6.5460	    -9.4833	
     7.3853	     1.5106	    -0.7553	     3.7766	    -8.9798	     4.2801	   -17.0364	    -1.8463	    -6.2943	    -9.3994	
     8.5602	     2.4338	    -0.2518	     4.7836	    -8.3923	     5.2032	   -16.9525	    -1.0071	    -5.7068	    -8.8959	
     9.9030	     3.5248	     0.2518	     6.0425	    -7.5531	     6.3782	   -16.0294	     0.0000	    -4.6158	    -7.8888	
    11.2457	     4.9515	     0.9232	     7.4692	    -6.4621	     7.7209	   -14.4348	     1.3428	    -3.2730	    -6.3782	
    12.5046	     6.4621	     1.5106	     8.9798	    -5.1193	     9.0637	   -12.2528	     2.6855	    -1.5945	    -4.6997	
    13.5117	     7.8888	     2.0142	    10.3226	    -3.7766	    10.3226	    -9.6512	     3.9444	     0.0000	    -2.9373	
    14.0152	     8.8959	     2.0981	    11.3297	    -2.6855	    11.1618	    -7.0496	     4.7836	     1.3428	    -1.4267	
    13.9313	     9.3994	     1.7624	    11.7493	    -2.0142	    11.5814	    -4.7836	     5.1193	     2.0981	    -0.5035	
    13.2599	     9.3155	     1.0071	    11.5814	    -1.8463	    11.4136	    -2.9373	     4.9515	     2.3499	    -0.1678	
    12.1689	     8.7280	    -0.0839	    10.9940	    -2.1820	    10.8261	    -1.9302	     4.2801	     2.0142	    -0.5035	
    10.7422	     7.7209	    -1.5106	    10.1547	    -2.7695	     9.9869	    -1.6785	     3.2730	     1.2589	    -1.3428	
     9.3155	     6.4621	    -2.9373	     9.1476	    -3.6926	     9.0637	    -2.2659	     2.1820	     0.0839	    -2.6016	
     7.9727	     5.0354	    -4.3640	     8.1406	    -4.8676	     8.1406	    -3.6926	     0.9232	    -1.2589	    -4.2801	
     6.8817	     3.5248	    -5.7068	     7.2174	    -6.0425	     7.3013	    -5.8746	    -0.3357	    -2.8534	    -6.0425	
     5.9586	     2.1820	    -6.8817	     6.3782	    -7.2174	     6.5460	    -8.3923	    -1.5945	    -4.4479	    -7.8888	
     5.6229	     1.0071	    -7.7209	     5.7907	    -8.2245	     6.0425	   -11.1618	    -2.6016	    -5.8746	    -9.4833	
     5.7068	     0.3357	    -8.0566	     5.4550	    -8.8120	     5.7068	   -13.5956	    -3.2730	    -7.0496	   -10.6583	
     6.4621	     0.0839	    -7.8049	     5.5389	    -8.8120	     5.7907	   -15.5258	    -3.5248	    -7.8049	   -11.3297	
     7.7209	     0.5035	    -6.9656	     5.9586	    -8.1406	     6.1264	   -16.7847	    -3.3569	    -8.0566	   -11.4136	
     9.3155	     1.5106	    -5.5389	     6.5460	    -6.7978	     6.7139	   -17.2043	    -2.8534	    -7.8049	   -10.9100	
    11.2457	     2.9373	    -3.6087	     7.3013	    -4.8676	     7.4692	   -16.8686	    -2.0142	    -7.2174	    -9.9869	
    13.0920	     4.5319	    -1.3428	     8.1406	    -2.6016	     8.1406	   -15.7776	    -1.0910	    -6.2943	    -8.7280	
    14.7705	     6.3782	     1.0910	     8.8120	    -0.2518	     8.8120	   -14.0991	     0.0000	    -5.2032	    -7.1335	
    16.2811	     8.2245	     3.6926	     9.5673	     1.9302	     9.4833	   -11.7493	     1.0910	    -3.7766	    -5.2872	
    17.4561	    10.1547	     6.2103	    10.4065	     3.7766	    10.2386	    -8.8120	     2.4338	    -2.1820	    -3.0212	
    18.4631	    12.0010	     8.6441	    11.4136	     5.2032	    11.1618	    -5.5389	     3.9444	    -0.2518	    -0.5035	
    19.2184	    13.7634	    10.8261	    12.5885	     6.1264	    12.3367	    -1.9302	     5.6229	     1.9302	     2.2659	
    19.8898	    15.2740	    12.5046	    13.8474	     6.5460	    13.5956	     1.5106	     7.4692	     4.1122	     5.1193	
    20.2255	    16.5329	    13.7634	    15.1062	     6.5460	    14.7705	     4.4479	     9.1476	     6.2103	     7.6370	
    20.3934	    17.4561	    14.3509	    16.1972	     6.0425	    15.7776	     6.7139	    10.5743	     7.9727	     9.7351	
    20.3934	    17.9596	    14.4348	    16.9525	     5.2032	    16.5329	     7.8049	    11.5814	     9.2316	    11.0779	
    20.1416	    18.0435	    14.0152	    17.3721	     4.0283	    16.9525	     7.8049	    12.0850	     9.8190	    11.5814	
    19.8059	    17.7078	    13.1760	    17.4561	     2.6016	    17.0364	     6.5460	    12.0850	     9.6512	    11.1618	
    19.2184	    16.8686	    11.8332	    17.1204	     1.0071	    16.7007	     4.1122	    11.4975	     8.8959	     9.8190	
    18.5471	    15.6937	    10.1547	    16.4490	    -0.8392	    16.1133	     0.7553	    10.4904	     7.3853	     7.4692	
    17.7917	    14.0991	     8.2245	    15.4419	    -2.7695	    15.1062	    -3.3569	     8.9798	     5.3711	     4.3640	
    16.8686	    12.1689	     5.9586	    14.0991	    -4.8676	    13.8474	    -7.8888	     7.0496	     2.9373	     0.5875	
    15.8615	     9.9869	     3.5248	    12.5885	    -6.9656	    12.4207	   -12.3367	     4.9515	     0.2518	    -3.4409	
    14.8544	     7.7209	     1.0071	    10.9100	    -8.8959	    10.8261	   -16.5329	     2.8534	    -2.5177	    -7.3853	
    13.9313	     5.3711	    -1.5106	     9.2316	   -10.6583	     9.1476	   -19.9738	     0.7553	    -5.2032	   -11.0779	
    13.0081	     3.1052	    -3.7766	     7.6370	   -12.0850	     7.5531	   -22.5754	    -1.1749	    -7.4692	   -14.0152	
    12.1689	     1.1749	    -5.7907	     6.1264	   -13.0920	     6.1264	   -24.0860	    -2.7695	    -9.3155	   -16.1133	
    11.4975	    -0.2518	    -7.3013	     4.9515	   -13.4277	     4.9515	   -24.2538	    -3.7766	   -10.4904	   -17.0364	
    11.1618	    -1.0910	    -8.1406	     4.1962	   -13.0081	     4.2801	   -23.0789	    -4.2801	   -10.8261	   -16.9525	
    11.0779	    -1.1749	    -8.2245	     3.8605	   -12.0010	     4.0283	   -20.7291	    -4.0283	   -10.4065	   -15.8615	
    11.1618	    -0.6714	    -7.7209	     4.0283	   -10.4065	     4.1122	   -17.3721	    -3.3569	    -9.3994	   -14.0991	
    11.4136	     0.2518	    -6.6299	     4.3640	    -8.5602	     4.5319	   -13.5117	    -2.2659	    -7.9727	   -11.8332	
    11.5814	     1.3428	    -5.4550	     4.9515	    -6.7139	     5.0354	    -9.6512	    -1.1749	    -6.4621	    -9.3994	
    11.6653	     2.1820	    -4.1962	     5.3711	    -5.2032	     5.4550	    -6.1264	    -0.3357	    -5.1193	    -7.2174	
    11.5814	     2.8534	    -3.1891	     5.6229	    -4.2801	     5.6229	    -3.5248	     0.1678	    -4.2801	    -5.5389	
    11.1618	     3.0212	    -2.5177	     5.5389	    -4.0283	     5.5389	    -1.9302	     0.1678	    -3.9444	    -4.5319	
    10.6583	     2.6855	    -2.3499	     5.2032	    -4.3640	     5.1193	    -1.5945	    -0.4196	    -4.3640	    -4.3640	
     9.9030	     1.9302	    -2.6855	     4.5319	    -5.4550	     4.4479	    -2.3499	    -1.5945	    -5.3711	    -5.0354	
     9.0637	     0.8392	    -3.5248	     3.6926	    -6.9656	     3.4409	    -4.2801	    -3.1052	    -6.8817	    -6.3782	
     8.2245	    -0.5035	    -4.6158	     2.6855	    -8.8959	     2.4338	    -7.0496	    -4.9515	    -8.7280	    -8.3084	
     7.5531	    -1.8463	    -5.9586	     1.6785	   -10.9100	     1.3428	   -10.2386	    -6.8817	   -10.6583	   -10.4065	
     7.1335	    -3.0212	    -7.1335	     0.8392	   -12.6724	     0.5035	   -13.5117	    -8.5602	   -12.5046	   -12.5046	
     7.1335	    -3.7766	    -7.8888	     0.4196	   -13.8474	     0.0000	   -16.4490	    -9.8190	   -13.9313	   -14.2670	
     7.6370	    -3.9444	    -8.2245	     0.3357	   -14.4348	    -0.0839	   -18.6310	   -10.4065	   -14.7705	   -15.3580	
     8.5602	    -3.6926	    -7.8888	     0.7553	   -14.1830	     0.2518	   -19.8898	   -10.4904	   -14.9384	   -15.8615	
     9.5673	    -3.0212	    -7.2174	     1.4267	   -13.2599	     0.9232	   -20.1416	    -9.9869	   -14.6027	   -15.6097	
    10.5743	    -2.0981	    -6.2943	     2.2659	   -11.8332	     1.8463	   -19.4702	    -9.1476	   -13.8474	   -14.8544	
    11.4136	    -1.1749	    -5.2032	     3.1891	   -10.1547	     2.8534	   -18.0435	    -8.0566	   -12.5885	   -13.4277	
    11.9171	    -0.0839	    -4.1122	     4.1962	    -8.2245	     3.9444	   -15.7776	    -6.7139	   -11.0779	   -11.5814	
    12.2528	     0.9232	    -3.1052	     5.2872	    -6.3782	     5.0354	   -13.0081	    -5.2032	    -9.1476	    -9.3155	
    12.3367	     1.8463	    -2.1820	     6.2103	    -4.6997	     6.1264	    -9.9869	    -3.6087	    -7.1335	    -6.7978	
    12.0850	     2.6855	    -1.5106	     7.1335	    -3.3569	     7.0496	    -6.9656	    -2.1820	    -5.0354	    -4.1962	
    11.7493	     3.4409	    -1.0910	     7.7209	    -2.4338	     7.8049	    -4.3640	    -0.8392	    -3.1052	    -1.7624	
    11.2457	     4.0283	    -0.8392	     8.0566	    -1.8463	     8.2245	    -2.1820	     0.2518	    -1.4267	     0.4196	
    10.6583	     4.4479	    -0.7553	     8.2245	    -1.6785	     8.4763	    -0.8392	     1.0071	    -0.0839	     2.0142	
    10.0708	     4.6158	    -0.9232	     8.0566	    -1.9302	     8.3923	    -0.2518	     1.4267	     0.7553	     2.9373	
     9.3994	     4.4479	    -1.3428	     7.5531	    -2.5177	     8.0566	    -0.5875	     1.4267	     1.0910	     3.1891	
     8.6441	     3.9444	    -2.0142	     6.7978	    -3.5248	     7.3853	    -1.9302	     0.9232	     0.8392	     2.6855	
     7.7209	     3.0212	    -3.0212	     5.7068	    -4.8676	     6.3782	    -4.1122	     0.0000	     0.0000	     1.4267	
     6.7139	     1.7624	    -4.3640	     4.2801	    -6.4621	     5.1193	    -7.0496	    -1.3428	    -1.4267	    -0.4196	
     5.6229	     0.1678	    -5.9586	     2.6016	    -8.3084	     3.4409	   -10.5743	    -3.1891	    -3.2730	    -2.8534	
     4.3640	    -1.6785	    -7.6370	     0.6714	   -10.2386	     1.5945	   -14.1830	    -5.2872	    -5.5389	    -5.4550	
     3.0212	    -3.6926	    -9.3994	    -1.3428	   -12.2528	    -0.4196	   -17.7917	    -7.5531	    -8.0566	    -8.1406	
     1.6785	    -5.7068	   -11.0779	    -3.3569	   -14.1830	    -2.5177	   -20.9808	    -9.8190	   -10.4904	   -10.5743	
     0.4196	    -7.5531	   -12.5885	    -5.3711	   -15.8615	    -4.4479	   -23.5825	   -11.9171	   -12.8403	   -12.6724	
    -0.8392	    -9.2316	   -13.8474	    -7.1335	   -17.3721	    -6.2943	   -25.3448	   -13.7634	   -14.7705	   -14.2670	
    -2.0142	   -10.7422	   -14.8544	    -8.6441	   -18.6310	    -7.8888	   -26.1002	   -15.2740	   -16.1972	   -15.1901	
    -3.1052	   -11.9171	   -15.5258	    -9.9869	   -19.6381	    -9.3155	   -26.0162	   -16.3651	   -17.1204	   -15.4419	
    -4.1122	   -12.7563	   -15.8615	   -10.9940	   -20.3094	   -10.3226	   -24.9252	   -17.0364	   -17.4561	   -15.1062	
    -5.0354	   -13.2599	   -15.9454	   -11.6653	   -20.6451	   -11.0779	   -23.0789	   -17.2043	   -17.2882	   -14.2670	
    -5.7068	   -13.4277	   -15.7776	   -12.0850	   -20.8130	   -11.5814	   -20.7291	   -17.1204	   -16.6168	   -13.0081	
    -6.3782	   -13.4277	   -15.6097	   -12.4207	   -20.9808	   -11.9171	   -18.2114	   -16.8686	   -15.7776	   -11.6653	
    -6.9656	   -13.4277	   -15.5258	   -12.6724	   -21.2326	   -12.1689	   -15.8615	   -16.4490	   -14.9384	   -10.4904	
    -7.4692	   -13.4277	   -15.6937	   -13.0081	   -21.5683	   -12.5046	   -14.0991	   -16.1972	   -14.2670	    -9.5673	
    -8.0566	   -13.4277	   -15.9454	   -13.2599	   -21.9879	   -12.7563	   -12.9242	   -15.9454	   -13.7634	    -9.2316	
    -8.4763	   -13.3438	   -16.1972	   -13.5117	   -22.4075	   -12.9242	   -12.5885	   -15.6937	   -13.4277	    -9.3155	
    -8.6441	   -13.2599	   -16.3651	   -13.5956	   -22.6593	   -12.9242	   -12.9242	   -15.4419	   -13.2599	    -9.7351	
    -8.6441	   -13.0081	   -16.1972	   -13.3438	   -22.6593	   -12.6724	   -13.9313	   -14.9384	   -13.0920	   -10.4065	
    -8.2245	   -12.5046	   -15.7776	   -12.7563	   -22.4915	   -12.0010	   -15.2740	   -14.2670	   -12.8403	   -11.1618	
    -7.4692	   -11.7493	   -15.0223	   -11.8332	   -22.0718	   -11.0779	   -16.8686	   -13.5117	   -12.5885	   -11.7493	
    -6.2943	   -10.7422	   -14.0152	   -10.5743	   -21.4005	    -9.8190	   -18.4631	   -12.5046	   -12.3367	   -12.1689	
    -4.7836	    -9.4833	   -12.6724	    -9.1476	   -20.3094	    -8.3923	   -19.8898	   -11.4975	   -11.9171	   -12.3367	
    -3.1052	    -8.0566	   -11.0779	    -7.5531	   -18.7988	    -6.8817	   -20.9808	   -10.4904	   -11.5814	   -12.2528	
    -1.3428	    -6.6299	    -9.4833	    -6.0425	   -17.0364	    -5.3711	   -21.7361	    -9.5673	   -11.1618	   -12.0010	
     0.2518	    -5.4550	    -7.9727	    -4.6158	   -14.9384	    -4.0283	   -22.0718	    -8.9798	   -10.9100	   -11.5814	
     1.5106	    -4.6158	    -6.8817	    -3.6926	   -12.9242	    -3.1891	   -22.1558	    -8.7280	   -10.7422	   -11.2457	
     2.0981	    -4.4479	    -6.3782	    -3.2730	   -11.2457	    -2.8534	   -21.9879	    -8.9798	   -10.9100	   -10.9940	
     2.0142	    -4.7836	    -6.5460	    -3.4409	    -9.9030	    -3.1052	   -21.7361	    -9.6512	   -11.2457	   -10.7422	
     1.3428	    -5.7068	    -7.3013	    -4.1122	    -9.2316	    -3.8605	   -21.3165	   -10.6583	   -11.7493	   -10.5743	
     0.2518	    -7.0496	    -8.5602	    -5.2032	    -8.9798	    -5.0354	   -20.8130	   -11.7493	   -12.3367	   -10.3226	
    -1.2589	    -8.4763	   -10.0708	    -6.4621	    -9.0637	    -6.2943	   -20.0577	   -12.8403	   -12.7563	    -9.9030	
    -2.7695	    -9.8190	   -11.6653	    -7.8049	    -9.3155	    -7.6370	   -19.2184	   -13.6795	   -13.0920	    -9.3994	
    -4.3640	   -11.1618	   -13.2599	    -9.0637	    -9.6512	    -8.8120	   -18.2953	   -14.4348	   -13.1760	    -8.8120	
    -5.8746	   -12.3367	   -14.8544	   -10.1547	    -9.9030	    -9.9869	   -17.4561	   -14.9384	   -13.3438	    -8.3084	
    -7.2174	   -13.3438	   -16.1972	   -11.1618	   -10.0708	   -10.9100	   -16.9525	   -15.3580	   -13.3438	    -8.0566	
    -8.2245	   -14.0991	   -17.2882	   -11.9171	    -9.9869	   -11.4975	   -16.6168	   -15.5258	   -13.4277	    -7.9727	
    -8.8959	   -14.6027	   -17.9596	   -12.3367	    -9.7351	   -11.8332	   -16.7007	   -15.4419	   -13.4277	    -8.1406	
    -9.0637	   -14.7705	   -18.2114	   -12.3367	    -9.2316	   -11.7493	   -17.0364	   -15.1062	   -13.4277	    -8.5602	
    -8.8120	   -14.6866	   -18.1274	   -12.0010	    -8.8959	   -11.3297	   -17.7917	   -14.6027	   -13.3438	    -9.1476	
    -8.3084	   -14.3509	   -17.7917	   -11.3297	    -8.7280	   -10.6583	   -18.8828	   -13.9313	   -13.3438	    -9.9869	
    -7.4692	   -13.8474	   -17.2043	   -10.4904	    -9.0637	    -9.8190	   -20.3094	   -13.2599	   -13.2599	   -10.9940	
    -6.6299	   -13.3438	   -16.5329	    -9.6512	    -9.9030	    -9.0637	   -21.9879	   -12.6724	   -13.3438	   -12.0850	
    -5.8746	   -12.9242	   -15.9454	    -8.9798	   -11.2457	    -8.3923	   -23.8342	   -12.2528	   -13.4277	   -13.0920	
    -5.2872	   -12.5885	   -15.4419	    -8.3923	   -12.9242	    -7.9727	   -25.6805	   -12.0010	   -13.6795	   -14.0152	
    -5.0354	   -12.5046	   -15.0223	    -8.1406	   -14.7705	    -7.7209	   -27.2751	   -12.0850	   -13.8474	   -14.6866	
    -5.0354	   -12.5885	   -14.8544	    -8.0566	   -16.6168	    -7.8049	   -28.5339	   -12.3367	   -14.0991	   -15.1062	
    -5.4550	   -12.8403	   -14.9384	    -8.2245	   -18.2114	    -8.0566	   -29.2053	   -12.7563	   -14.2670	   -15.2740	
    -6.1264	   -13.2599	   -15.0223	    -8.5602	   -19.4702	    -8.4763	   -29.1214	   -13.3438	   -14.4348	   -15.1901	
    -6.9656	   -13.7634	   -15.1901	    -9.0637	   -20.3094	    -8.9798	   -28.2822	   -13.7634	   -14.3509	   -14.6866	
    -7.8888	   -14.1830	   -15.1901	    -9.4833	   -20.4773	    -9.3994	   -26.6876	   -13.9313	   -14.0991	   -13.8474	
    -8.5602	   -14.3509	   -14.8544	    -9.6512	   -20.0577	    -9.5673	   -24.3378	   -13.7634	   -13.5117	   -12.5046	
    -8.8959	   -14.0991	   -14.0152	    -9.5673	   -19.0506	    -9.3994	   -21.3165	   -13.0920	   -12.5046	   -10.8261	
    -8.6441	   -13.4277	   -12.7563	    -8.9798	   -17.6239	    -8.8120	   -17.9596	   -11.9171	   -11.0779	    -8.7280	
    -7.8888	   -12.3367	   -11.0779	    -8.0566	   -16.0294	    -7.8049	   -14.5187	   -10.4065	    -9.3994	    -6.4621	
    -6.6299	   -10.9100	    -9.0637	    -6.8817	   -14.4348	    -6.5460	   -11.4136	    -8.6441	    -7.5531	    -4.2801	
    -5.0354	    -9.2316	    -6.9656	    -5.4550	   -13.0920	    -5.0354	    -8.8959	    -6.8817	    -5.7907	    -2.4338	
    -3.3569	    -7.5531	    -5.0354	    -3.9444	   -12.0850	    -3.5248	    -7.3853	    -5.2032	    -4.2801	    -1.1749	
    -1.6785	    -5.9586	    -3.3569	    -2.5177	   -11.4975	    -2.0981	    -6.7978	    -3.9444	    -3.2730	    -0.6714	
    -0.1678	    -4.6158	    -2.0981	    -1.2589	   -11.2457	    -0.8392	    -7.2174	    -3.1052	    -2.8534	    -1.1749	
     1.0071	    -3.6926	    -1.2589	    -0.2518	   -11.4136	     0.1678	    -8.4763	    -2.7695	    -3.0212	    -2.5177	
     1.8463	    -3.1052	    -1.0071	     0.4196	   -11.7493	     0.7553	   -10.3226	    -3.0212	    -3.8605	    -4.6997	
     2.1820	    -3.0212	    -1.4267	     0.6714	   -12.4207	     1.0071	   -12.6724	    -3.8605	    -5.2872	    -7.5531	
     2.0142	    -3.3569	    -2.5177	     0.4196	   -13.2599	     0.6714	   -15.3580	    -5.3711	    -7.3013	   -10.7422	
     1.3428	    -4.1122	    -4.1962	    -0.3357	   -14.3509	    -0.0839	   -18.1274	    -7.3853	    -9.7351	   -14.0152	
     0.0839	    -5.2872	    -6.3782	    -1.6785	   -15.6937	    -1.5106	   -20.9808	    -9.9030	   -12.5046	   -16.9525	
    -1.6785	    -6.7978	    -8.8959	    -3.4409	   -17.3721	    -3.2730	   -23.8342	   -12.6724	   -15.4419	   -19.4702	
    -3.7766	    -8.3923	   -11.5814	    -5.5389	   -19.1345	    -5.3711	   -26.4359	   -15.5258	   -18.2953	   -21.3165	
    -6.0425	    -9.9869	   -14.1830	    -7.8049	   -20.8969	    -7.6370	   -28.7018	   -18.2114	   -20.8130	   -22.4915	
    -8.1406	   -11.3297	   -16.3651	    -9.8190	   -22.4915	    -9.5673	   -30.3802	   -20.3934	   -22.7432	   -22.9111	
    -9.8190	   -12.0850	   -18.0435	   -11.3297	   -23.6664	   -11.0779	   -31.4713	   -21.9040	   -23.9182	   -22.5754	
   -10.8261	   -12.1689	   -18.8828	   -12.2528	   -24.1699	   -11.9171	   -31.7230	   -22.4915	   -24.1699	   -21.4005	
   -11.1618	   -11.4975	   -18.9667	   -12.3367	   -24.0860	   -12.0850	   -31.3034	   -22.2397	   -23.5825	   -19.6381	
   -10.8261	   -10.1547	   -18.2953	   -11.7493	   -23.4146	   -11.4136	   -30.1285	   -21.1487	   -22.2397	   -17.3721	
    -9.8190	    -8.3084	   -17.0364	   -10.5743	   -22.3236	   -10.1547	   -28.5339	   -19.4702	   -20.3094	   -14.8544	
    -8.3923	    -6.2103	   -15.2740	    -8.9798	   -20.9808	    -8.5602	   -26.6037	   -17.4561	   -18.2114	   -12.3367	
    -6.5460	    -3.9444	   -13.1760	    -7.0496	   -19.4702	    -6.6299	   -24.5895	   -15.2740	   -15.9454	   -10.0708	
    -4.4479	    -1.6785	   -10.7422	    -4.9515	   -17.6239	    -4.4479	   -22.6593	   -13.0081	   -13.7634	    -8.0566	
    -1.9302	     0.6714	    -8.0566	    -2.6855	   -15.5258	    -2.0981	   -20.8130	   -10.6583	   -11.4975	    -6.3782	
     0.7553	     3.0212	    -5.1193	    -0.2518	   -13.0081	     0.3357	   -19.2184	    -8.3084	    -9.3994	    -4.9515	
     3.5248	     5.2032	    -2.1820	     2.1820	   -10.1547	     2.6855	   -17.7078	    -6.0425	    -7.4692	    -3.9444	
     6.1264	     7.0496	     0.5875	     4.3640	    -7.2174	     4.8676	   -16.4490	    -4.1122	    -5.8746	    -3.2730	
     8.3923	     8.4763	     2.8534	     6.2103	    -4.5319	     6.6299	   -15.6097	    -2.6016	    -4.7836	    -3.0212	
    10.0708	     9.2316	     4.3640	     7.4692	    -2.2659	     7.7209	   -15.1062	    -1.5945	    -4.1962	    -3.1891	
    11.0779	     9.3994	     5.0354	     8.1406	    -0.5035	     8.2245	   -14.8544	    -1.1749	    -4.1122	    -3.7766	
    11.5814	     9.0637	     5.0354	     8.2245	     0.5875	     8.1406	   -14.8544	    -1.2589	    -4.4479	    -4.6158	
    11.4975	     8.2245	     4.2801	     7.8049	     1.1749	     7.6370	   -14.8544	    -1.6785	    -4.9515	    -5.3711	
    11.1618	     7.1335	     3.1052	     7.1335	     1.4267	     6.8817	   -14.6027	    -2.2659	    -5.6229	    -6.0425	
    10.4904	     5.9586	     1.5945	     6.2103	     1.3428	     5.8746	   -14.0991	    -2.9373	    -6.1264	    -6.3782	
     9.6512	     4.7836	     0.0000	     5.2872	     1.0071	     4.9515	   -13.1760	    -3.5248	    -6.3782	    -6.2943	
     8.7280	     3.6087	    -1.5945	     4.4479	     0.5875	     4.1122	   -11.9171	    -3.9444	    -6.4621	    -5.8746	
     7.7209	     2.6016	    -3.0212	     3.7766	     0.0839	     3.4409	   -10.4065	    -4.1122	    -6.2943	    -5.1193	
     6.8817	     1.7624	    -4.3640	     3.1891	    -0.5875	     2.9373	    -8.6441	    -4.1122	    -5.9586	    -4.2801	
     6.1264	     1.0910	    -5.3711	     2.8534	    -1.4267	     2.6855	    -6.8817	    -3.9444	    -5.4550	    -3.2730	
     5.6229	     0.6714	    -6.2103	     2.7695	    -2.5177	     2.6016	    -5.2032	    -3.6087	    -4.9515	    -2.4338	
     5.3711	     0.3357	    -6.7139	     2.8534	    -3.8605	     2.6855	    -4.0283	    -3.2730	    -4.4479	    -1.8463	
     5.2872	     0.1678	    -7.2174	     2.8534	    -5.5389	     2.7695	    -3.5248	    -3.1052	    -4.3640	    -1.7624	
     5.2032	    -0.2518	    -7.7209	     2.6016	    -7.7209	     2.6016	    -3.9444	    -3.3569	    -4.7836	    -2.4338	
     4.9515	    -1.0071	    -8.4763	     2.0142	   -10.3226	     2.0142	    -5.5389	    -4.1962	    -5.8746	    -3.9444	
     4.7836	    -2.0142	    -9.3994	     1.1749	   -13.0920	     1.1749	    -8.2245	    -5.5389	    -7.6370	    -6.1264	
     4.6158	    -3.1052	   -10.3226	     0.1678	   -15.8615	     0.2518	   -11.4975	    -7.2174	    -9.7351	    -8.8959	
     4.6997	    -4.1962	   -10.9940	    -0.5875	   -18.2114	    -0.5875	   -15.1062	    -8.8120	   -12.0010	   -11.9171	
     5.2032	    -4.9515	   -11.3297	    -1.0071	   -20.1416	    -1.0071	   -18.5471	   -10.1547	   -13.9313	   -14.6866	
     5.9586	    -5.4550	   -11.1618	    -1.0910	   -21.3165	    -1.0910	   -21.4844	   -11.0779	   -15.4419	   -17.2043	
     7.0496	    -5.5389	   -10.6583	    -0.6714	   -21.8201	    -0.6714	   -23.7503	   -11.5814	   -16.4490	   -19.2184	
     8.2245	    -5.3711	    -9.9869	     0.0839	   -21.5683	     0.0000	   -25.1770	   -11.4975	   -16.7847	   -20.4773	
     9.4833	    -4.9515	    -9.1476	     1.1749	   -20.7291	     1.0071	   -25.6805	   -11.0779	   -16.6168	   -20.9808	
    10.6583	    -4.2801	    -8.3923	     2.3499	   -19.3863	     2.2659	   -25.1770	   -10.1547	   -15.8615	   -20.5612	
    11.8332	    -3.3569	    -7.4692	     3.6926	   -17.6239	     3.6087	   -23.8342	    -9.0637	   -14.6866	   -19.3863	
    12.8403	    -2.1820	    -6.5460	     5.0354	   -15.6097	     4.9515	   -21.6522	    -7.6370	   -13.0081	   -17.4561	
    13.6795	    -0.8392	    -5.3711	     6.4621	   -13.4277	     6.3782	   -18.7988	    -6.0425	   -11.1618	   -14.8544	
    14.4348	     0.6714	    -4.1122	     7.8049	   -11.3297	     7.7209	   -15.4419	    -4.3640	    -9.0637	   -12.0010	
    15.1062	     2.3499	    -2.8534	     9.0637	    -9.3155	     8.9798	   -11.9171	    -2.6855	    -6.9656	    -9.0637	
    15.4419	     3.9444	    -1.6785	    10.0708	    -7.5531	    10.0708	    -8.4763	    -1.2589	    -4.9515	    -6.3782	
    15.6937	     5.3711	    -0.6714	    10.9100	    -6.2103	    10.9100	    -5.3711	     0.0000	    -3.3569	    -4.1122	
    15.6937	     6.5460	     0.0000	    11.4136	    -5.2032	    11.4136	    -3.0212	     0.9232	    -2.0981	    -2.3499	
    15.5258	     7.4692	     0.3357	    11.6653	    -4.6997	    11.6653	    -1.5106	     1.4267	    -1.2589	    -1.2589	
    15.1901	     7.9727	     0.3357	    11.6653	    -4.6997	    11.6653	    -1.0071	     1.6785	    -1.0071	    -1.0071	
    14.7705	     8.1406	    -0.0839	    11.4136	    -5.1193	    11.4136	    -1.5945	     1.5106	    -1.2589	    -1.4267	
    14.2670	     7.8888	    -0.6714	    10.9100	    -5.8746	    10.9940	    -3.1891	     1.0910	    -2.0142	    -2.6016	
    13.8474	     7.4692	    -1.5106	    10.3226	    -6.8817	    10.3226	    -5.5389	     0.3357	    -3.1052	    -4.2801	
    13.4277	     6.9656	    -2.2659	     9.5673	    -7.9727	     9.5673	    -8.3923	    -0.5035	    -4.3640	    -6.3782	
    13.1760	     6.3782	    -3.0212	     8.8959	    -8.9798	     8.7280	   -11.4975	    -1.4267	    -5.7068	    -8.4763	
    13.1760	     5.9586	    -3.5248	     8.2245	    -9.7351	     8.0566	   -14.3509	    -2.2659	    -6.9656	   -10.5743	
    13.3438	     5.7907	    -3.7766	     7.6370	   -10.1547	     7.4692	   -16.7847	    -2.9373	    -7.8888	   -12.2528	
    13.5956	     5.7907	    -3.7766	     7.3013	   -10.1547	     7.0496	   -18.3792	    -3.3569	    -8.4763	   -13.3438	
    13.9313	     5.9586	    -3.4409	     7.0496	    -9.7351	     6.7978	   -19.1345	    -3.5248	    -8.6441	   -13.8474	
    14.2670	     6.2943	    -3.0212	     6.9656	    -8.9798	     6.7139	   -18.7988	    -3.4409	    -8.4763	   -13.5117	
    14.4348	     6.7978	    -2.3499	     6.8817	    -7.9727	     6.7139	   -17.5400	    -3.1891	    -7.8049	   -12.5046	
    14.5187	     7.3013	    -1.5945	     6.9656	    -6.6299	     6.7978	   -15.3580	    -2.7695	    -6.8817	   -10.9100	
    14.3509	     7.8049	    -0.7553	     7.0496	    -5.2032	     6.9656	   -12.5885	    -2.1820	    -5.7907	    -8.8959	
    13.9313	     8.2245	     0.0839	     7.0496	    -3.7766	     7.1335	    -9.3155	    -1.5106	    -4.5319	    -6.6299	
    13.3438	     8.4763	     0.7553	     7.0496	    -2.5177	     7.2174	    -6.0425	    -0.9232	    -3.2730	    -4.4479	
    12.5046	     8.5602	     1.4267	     6.9656	    -1.5945	     7.2174	    -2.8534	    -0.4196	    -2.1820	    -2.5177	
    11.5814	     8.3923	     1.8463	     6.7978	    -0.9232	     7.1335	    -0.1678	     0.0839	    -1.2589	    -1.0071	
    10.5743	     8.0566	     2.2659	     6.5460	    -0.5875	     6.9656	     1.9302	     0.4196	    -0.5875	     0.0839	
     9.6512	     7.6370	     2.6016	     6.3782	    -0.5035	     6.7978	     3.3569	     0.6714	    -0.0839	     0.7553	
     8.9798	     7.3013	     3.0212	     6.2943	    -0.5875	     6.7139	     4.1122	     1.0071	     0.3357	     1.0071	
     8.6441	     6.9656	     3.3569	     6.3782	    -0.8392	     6.7978	     4.1962	     1.3428	     0.5875	     0.8392	
     8.5602	     6.6299	     3.6087	     6.5460	    -1.1749	     7.0496	     3.6087	     1.6785	     0.7553	     0.5035	
     8.7280	     6.2943	     3.6087	     6.8817	    -1.7624	     7.3013	     2.4338	     2.0142	     0.8392	    -0.0839	
     9.1476	     5.9586	     3.3569	     7.3013	    -2.5177	     7.8049	     0.8392	     2.4338	     0.8392	    -0.6714	
     9.6512	     5.6229	     2.7695	     7.8888	    -3.3569	     8.3084	    -1.0910	     2.9373	     0.9232	    -1.2589	
    10.1547	     5.1193	     1.7624	     8.4763	    -4.3640	     8.8959	    -3.1052	     3.4409	     1.0071	    -1.7624	
    10.6583	     4.5319	     0.4196	     9.1476	    -5.4550	     9.4833	    -5.1193	     3.9444	     1.1749	    -2.1820	
    10.9940	     3.9444	    -1.0071	     9.8190	    -6.2943	    10.0708	    -6.9656	     4.5319	     1.3428	    -2.3499	
    11.3297	     3.5248	    -2.3499	    10.4904	    -6.7139	    10.7422	    -8.3084	     5.1193	     1.7624	    -2.3499	
    11.5814	     3.4409	    -3.2730	    11.2457	    -6.4621	    11.5814	    -8.9798	     5.9586	     2.5177	    -2.0142	
    12.0010	     3.7766	    -3.7766	    12.2528	    -5.4550	    12.5046	    -8.7280	     7.1335	     3.6926	    -1.2589	
    12.5885	     4.5319	    -3.6926	    13.5117	    -3.6087	    13.7634	    -7.3853	     8.5602	     5.2032	    -0.1678	
    13.2599	     5.7068	    -3.1891	    14.8544	    -1.0910	    15.0223	    -5.2032	    10.1547	     7.0496	     1.1749	
    13.9313	     7.1335	    -2.3499	    16.1972	     1.6785	    16.3651	    -2.3499	    11.8332	     8.8959	     2.7695	
    14.5187	     8.4763	    -1.3428	    17.3721	     4.3640	    17.5400	     0.8392	    13.3438	    10.7422	     4.3640	
    14.8544	     9.7351	    -0.3357	    18.2953	     6.7978	    18.5471	     3.8605	    14.6027	    12.2528	     6.0425	
    14.8544	    10.6583	     0.5035	    18.8828	     8.5602	    19.1345	     6.4621	    15.5258	    13.4277	     7.5531	
    14.6027	    11.1618	     1.1749	    19.1345	     9.4833	    19.4702	     8.2245	    16.0294	    14.0991	     8.8120	
    14.0991	    11.1618	     1.5106	    19.1345	     9.3994	    19.4702	     9.1476	    16.1972	    14.1830	     9.6512	
    13.3438	    10.8261	     1.6785	    18.8828	     8.2245	    19.2184	     8.9798	    15.9454	    13.8474	     9.8190	
[Epoch Header]
[Trial Type]	13
[Accept]	1
[Correct]	0
[RT]	 0.000
[Resp]	0
[Epoch Data]
    -5.2032	    -6.2943	   -10.0708	    -4.1962	   -15.3580	    -3.6926	   -13.6795	    -6.7139	    -4.1962	     5.4550	
    -5.7907	    -6.3782	    -9.8190	    -4.3640	   -15.0223	    -3.9444	   -12.2528	    -6.3782	    -3.5248	     6.7139	
    -6.4621	    -6.7139	    -9.9869	    -4.8676	   -15.1062	    -4.3640	   -11.6653	    -6.4621	    -3.3569	     7.1335	
    -7.2174	    -7.3853	   -10.3226	    -5.4550	   -15.4419	    -5.0354	   -12.1689	    -6.8817	    -3.7766	     6.7978	
    -8.0566	    -8.2245	   -10.9940	    -6.2943	   -16.1133	    -5.9586	   -13.5956	    -7.6370	    -4.6158	     5.7907	
    -8.8959	    -9.2316	   -11.7493	    -7.2174	   -17.0364	    -6.8817	   -15.7776	    -8.7280	    -5.8746	     4.2801	
    -9.7351	   -10.4065	   -12.8403	    -8.3084	   -18.1274	    -8.0566	   -18.7149	    -9.9869	    -7.5531	     2.1820	
   -10.6583	   -11.7493	   -14.0152	    -9.3994	   -19.3024	    -9.1476	   -21.9879	   -11.4136	    -9.3994	    -0.2518	
   -11.4975	   -13.0920	   -15.2740	   -10.4904	   -20.3094	   -10.3226	   -25.3448	   -12.7563	   -11.3297	    -2.8534	
   -12.3367	   -14.3509	   -16.4490	   -11.4975	   -21.0648	   -11.2457	   -28.3661	   -14.0152	   -13.1760	    -5.5389	
   -13.0920	   -15.3580	   -17.4561	   -12.1689	   -21.3165	   -11.9171	   -30.7159	   -14.9384	   -14.6866	    -7.9727	
   -13.6795	   -16.0294	   -18.1274	   -12.5046	   -21.0648	   -12.2528	   -32.0587	   -15.4419	   -15.7776	   -10.1547	
   -14.0991	   -16.3651	   -18.4631	   -12.4207	   -20.1416	   -12.2528	   -32.3105	   -15.5258	   -16.3651	   -11.7493	
   -14.3509	   -16.3651	   -18.4631	   -12.1689	   -18.7988	   -12.0010	   -31.3034	   -15.1901	   -16.4490	   -12.8403	
   -14.6866	   -16.0294	   -18.2114	   -11.6653	   -17.0364	   -11.4975	   -29.3732	   -14.6027	   -16.1972	   -13.2599	
   -14.9384	   -15.5258	   -17.7917	   -11.0779	   -15.2740	   -10.8261	   -26.5198	   -13.9313	   -15.5258	   -13.0920	
   -15.2740	   -14.9384	   -17.2882	   -10.4065	   -13.5117	   -10.2386	   -23.0789	   -13.1760	   -14.7705	   -12.3367	
   -15.6097	   -14.4348	   -16.7847	    -9.8190	   -12.2528	    -9.6512	   -19.4702	   -12.5046	   -13.9313	   -11.1618	
   -16.1133	   -14.0152	   -16.2811	    -9.3994	   -11.4136	    -9.2316	   -15.9454	   -12.0010	   -13.0920	    -9.8190	
   -16.7007	   -13.8474	   -15.7776	    -9.3155	   -11.2457	    -9.0637	   -13.0081	   -11.7493	   -12.5885	    -8.4763	
   -17.4561	   -14.0152	   -15.4419	    -9.4833	   -11.6653	    -9.1476	   -10.8261	   -11.8332	   -12.3367	    -7.5531	
   -18.2114	   -14.4348	   -15.1901	    -9.9030	   -12.5885	    -9.5673	    -9.6512	   -12.2528	   -12.3367	    -7.1335	
   -19.1345	   -15.2740	   -15.0223	   -10.5743	   -13.8474	   -10.2386	    -9.6512	   -12.8403	   -12.7563	    -7.3013	
   -19.9738	   -16.2811	   -15.1062	   -11.4136	   -15.3580	   -11.0779	   -10.8261	   -13.6795	   -13.5117	    -7.9727	
   -20.7291	   -17.6239	   -15.3580	   -12.3367	   -16.9525	   -12.0010	   -13.0081	   -14.7705	   -14.5187	    -8.9798	
   -21.4844	   -19.0506	   -15.9454	   -13.3438	   -18.5471	   -13.0081	   -16.0294	   -15.9454	   -15.7776	   -10.4065	
   -22.0718	   -20.6451	   -16.8686	   -14.3509	   -20.0577	   -14.0152	   -19.8059	   -17.1204	   -17.1204	   -12.0010	
   -22.5754	   -22.1558	   -18.0435	   -15.2740	   -21.4005	   -14.9384	   -23.8342	   -18.2953	   -18.4631	   -13.6795	
   -22.9111	   -23.6664	   -19.6381	   -16.0294	   -22.6593	   -15.7776	   -28.0304	   -19.3863	   -19.6381	   -15.1901	
   -23.0789	   -25.0092	   -21.4005	   -16.7007	   -23.6664	   -16.5329	   -31.9748	   -20.2255	   -20.6451	   -16.5329	
   -23.1628	   -26.1002	   -23.3307	   -17.2043	   -24.6735	   -17.0364	   -35.4996	   -20.8969	   -21.3165	   -17.5400	
   -23.1628	   -26.8555	   -25.2609	   -17.5400	   -25.4288	   -17.4561	   -38.4369	   -21.4005	   -21.6522	   -18.1274	
   -23.1628	   -27.2751	   -27.0233	   -17.7917	   -26.0162	   -17.7917	   -40.4510	   -21.6522	   -21.7361	   -18.2114	
   -23.0789	   -27.2751	   -28.2822	   -17.9596	   -26.2680	   -17.9596	   -41.4581	   -21.6522	   -21.4844	   -17.8757	
   -22.9111	   -26.8555	   -28.9536	   -17.9596	   -26.1002	   -17.9596	   -41.2903	   -21.4005	   -20.7291	   -16.9525	
   -22.5754	   -25.9323	   -28.9536	   -17.7917	   -25.2609	   -17.7078	   -39.8636	   -20.6451	   -19.6381	   -15.3580	
   -21.9879	   -24.5056	   -28.1143	   -17.2043	   -23.8342	   -17.1204	   -37.2620	   -19.4702	   -18.0435	   -13.2599	
   -21.0648	   -22.6593	   -26.7715	   -16.3651	   -21.9040	   -16.1972	   -33.7372	   -17.9596	   -16.0294	   -10.5743	
   -20.0577	   -20.5612	   -24.9252	   -15.1901	   -19.8898	   -15.0223	   -29.6249	   -16.0294	   -13.6795	    -7.6370	
   -18.9667	   -18.4631	   -22.9111	   -13.9313	   -17.9596	   -13.6795	   -25.4288	   -14.0991	   -11.3297	    -4.6158	
   -17.9596	   -16.4490	   -20.7291	   -12.7563	   -16.5329	   -12.3367	   -21.4844	   -12.2528	    -9.1476	    -1.6785	
   -17.0364	   -14.7705	   -18.7149	   -11.5814	   -15.6937	   -11.0779	   -18.1274	   -10.5743	    -7.3013	     0.8392	
   -16.2811	   -13.4277	   -16.9525	   -10.7422	   -15.5258	   -10.1547	   -15.7776	    -9.3155	    -5.9586	     2.7695	
   -15.6937	   -12.5885	   -15.4419	   -10.0708	   -15.9454	    -9.3994	   -14.4348	    -8.3923	    -5.1193	     4.0283	
   -15.2740	   -12.1689	   -14.3509	    -9.6512	   -16.9525	    -8.9798	   -14.0991	    -7.8888	    -4.7836	     4.5319	
   -14.7705	   -12.0010	   -13.6795	    -9.3994	   -18.2953	    -8.6441	   -14.6027	    -7.5531	    -4.8676	     4.2801	
   -14.3509	   -12.0850	   -13.2599	    -9.2316	   -19.8059	    -8.4763	   -15.7776	    -7.5531	    -5.2872	     3.4409	
   -13.8474	   -12.2528	   -13.1760	    -9.1476	   -21.1487	    -8.3923	   -17.3721	    -7.6370	    -5.9586	     2.1820	
   -13.4277	   -12.5885	   -13.2599	    -9.0637	   -22.3236	    -8.3084	   -19.0506	    -7.8049	    -6.8817	     0.4196	
   -13.1760	   -13.0081	   -13.6795	    -9.2316	   -23.2468	    -8.4763	   -20.8130	    -8.2245	    -7.9727	    -1.7624	
   -13.1760	   -13.6795	   -14.3509	    -9.5673	   -23.9182	    -8.8959	   -22.4915	    -8.9798	    -9.3155	    -4.1962	
   -13.5117	   -14.4348	   -15.1901	   -10.2386	   -24.3378	    -9.4833	   -23.9182	    -9.9869	   -10.7422	    -6.8817	
   -14.0991	   -15.3580	   -16.1972	   -10.9940	   -24.4217	   -10.3226	   -24.9252	   -11.0779	   -12.2528	    -9.3155	
   -14.8544	   -16.1133	   -17.0364	   -11.7493	   -24.1699	   -11.0779	   -25.4288	   -12.0010	   -13.4277	   -11.3297	
   -15.5258	   -16.7847	   -17.7078	   -12.2528	   -23.4985	   -11.6653	   -25.0931	   -12.7563	   -14.1830	   -12.5885	
   -16.1133	   -17.2043	   -18.2114	   -12.5885	   -22.4915	   -12.0850	   -24.1699	   -13.2599	   -14.4348	   -12.8403	
   -16.7007	   -17.6239	   -18.7149	   -12.8403	   -21.3165	   -12.3367	   -22.6593	   -13.5117	   -14.3509	   -12.3367	
   -17.4561	   -18.1274	   -19.3024	   -13.0081	   -20.3094	   -12.5885	   -20.9808	   -13.6795	   -14.0991	   -11.3297	
   -18.2953	   -18.7988	   -20.0577	   -13.4277	   -19.4702	   -12.9242	   -19.3024	   -14.0152	   -13.9313	   -10.0708	
   -19.4702	   -19.6381	   -21.1487	   -13.9313	   -19.1345	   -13.5117	   -18.0435	   -14.4348	   -14.0152	    -8.8959	
   -20.7291	   -20.6451	   -22.2397	   -14.6866	   -19.3024	   -14.1830	   -17.3721	   -15.1062	   -14.2670	    -8.1406	
   -21.9040	   -21.6522	   -23.3307	   -15.3580	   -19.8059	   -14.8544	   -17.4561	   -15.6937	   -14.7705	    -7.8049	
   -22.9111	   -22.4915	   -24.1699	   -15.9454	   -20.6451	   -15.3580	   -18.2114	   -16.2811	   -15.3580	    -7.8049	
   -23.4985	   -22.9111	   -24.5895	   -16.2811	   -21.5683	   -15.6097	   -19.5541	   -16.7847	   -16.0294	    -8.1406	
   -23.6664	   -22.9950	   -24.5056	   -16.1972	   -22.4915	   -15.4419	   -21.4844	   -16.9525	   -16.6168	    -8.6441	
   -23.2468	   -22.7432	   -24.0021	   -15.7776	   -23.1628	   -14.9384	   -23.6664	   -16.9525	   -17.0364	    -9.3155	
   -22.4075	   -22.0718	   -23.0789	   -15.0223	   -23.7503	   -14.1830	   -26.0162	   -16.7007	   -17.3721	   -10.0708	
   -21.2326	   -21.3165	   -21.9879	   -14.1830	   -24.0021	   -13.2599	   -28.3661	   -16.2811	   -17.7078	   -10.9100	
   -19.8059	   -20.4773	   -20.8130	   -13.1760	   -24.1699	   -12.2528	   -30.4642	   -15.8615	   -17.8757	   -11.6653	
   -18.4631	   -19.8059	   -19.8898	   -12.1689	   -24.0860	   -11.3297	   -32.3105	   -15.3580	   -18.0435	   -12.3367	
   -17.0364	   -19.3024	   -19.2184	   -11.3297	   -23.9182	   -10.4065	   -33.6533	   -14.8544	   -18.0435	   -12.9242	
   -15.8615	   -19.0506	   -19.0506	   -10.4904	   -23.6664	    -9.7351	   -34.3246	   -14.3509	   -17.8757	   -13.1760	
   -14.9384	   -18.8828	   -19.3024	    -9.8190	   -23.4146	    -9.0637	   -34.4086	   -13.9313	   -17.5400	   -13.2599	
   -14.4348	   -18.9667	   -19.9738	    -9.3994	   -23.2468	    -8.6441	   -33.7372	   -13.5956	   -17.0364	   -13.0920	
   -14.2670	   -19.1345	   -20.9808	    -9.0637	   -23.1628	    -8.3923	   -32.4783	   -13.3438	   -16.3651	   -12.7563	
   -14.4348	   -19.3024	   -21.9040	    -8.9798	   -23.0789	    -8.3084	   -30.5481	   -13.0081	   -15.6097	   -12.1689	
   -14.8544	   -19.3863	   -22.7432	    -8.9798	   -22.9111	    -8.3084	   -28.1982	   -12.6724	   -14.6027	   -11.4136	
   -15.4419	   -19.4702	   -23.3307	    -8.9798	   -22.5754	    -8.3923	   -25.5966	   -12.1689	   -13.5956	   -10.4904	
   -15.9454	   -19.3863	   -23.4146	    -8.8959	   -22.0718	    -8.2245	   -22.8271	   -11.4136	   -12.3367	    -9.3155	
   -16.1133	   -19.0506	   -22.9950	    -8.5602	   -21.2326	    -7.8888	   -20.0577	   -10.3226	   -10.9940	    -7.8888	
   -15.8615	   -18.2953	   -22.0718	    -7.8049	   -19.9738	    -7.1335	   -17.3721	    -8.8959	    -9.4833	    -6.2943	
   -15.0223	   -17.2882	   -20.7291	    -6.7139	   -18.3792	    -6.0425	   -15.0223	    -7.2174	    -7.8888	    -4.6158	
   -13.8474	   -16.0294	   -19.0506	    -5.2872	   -16.7007	    -4.6997	   -13.1760	    -5.4550	    -6.3782	    -3.2730	
   -12.3367	   -14.8544	   -17.3721	    -3.7766	   -15.1062	    -3.1891	   -12.0850	    -3.7766	    -5.1193	    -2.3499	
   -10.8261	   -13.8474	   -15.9454	    -2.3499	   -13.8474	    -1.8463	   -11.8332	    -2.5177	    -4.3640	    -2.1820	
    -9.4833	   -13.1760	   -14.9384	    -1.0910	   -13.0081	    -0.6714	   -12.4207	    -1.6785	    -4.1962	    -2.6855	
    -8.3084	   -12.8403	   -14.4348	    -0.0839	   -12.5885	     0.2518	   -13.8474	    -1.3428	    -4.5319	    -3.7766	
    -7.3853	   -12.7563	   -14.3509	     0.5875	   -12.5046	     0.8392	   -15.6937	    -1.5106	    -5.2872	    -5.3711	
    -6.6299	   -13.0081	   -14.6027	     1.0071	   -12.5046	     1.0910	   -17.8757	    -2.0981	    -6.3782	    -7.1335	
    -6.1264	   -13.3438	   -15.0223	     1.0910	   -12.6724	     1.0910	   -20.0577	    -2.9373	    -7.6370	    -8.8959	
    -5.7907	   -13.7634	   -15.6097	     0.9232	   -12.7563	     0.9232	   -22.1558	    -3.9444	    -8.9798	   -10.5743	
    -5.7068	   -14.1830	   -16.1972	     0.5035	   -12.8403	     0.4196	   -23.8342	    -5.1193	   -10.3226	   -11.9171	
    -5.7907	   -14.6027	   -16.7007	    -0.1678	   -12.8403	    -0.2518	   -25.0931	    -6.2103	   -11.4975	   -13.0081	
    -6.0425	   -14.9384	   -17.1204	    -0.8392	   -12.7563	    -0.9232	   -25.7645	    -7.2174	   -12.4207	   -13.7634	
    -6.3782	   -15.1062	   -17.3721	    -1.5945	   -12.5885	    -1.6785	   -25.7645	    -8.0566	   -13.0920	   -14.3509	
    -6.7978	   -15.0223	   -17.4561	    -2.1820	   -12.4207	    -2.2659	   -25.1770	    -8.5602	   -13.4277	   -14.6866	
    -7.2174	   -14.7705	   -17.3721	    -2.7695	   -12.3367	    -2.7695	   -24.0860	    -8.8120	   -13.4277	   -14.8544	
    -7.7209	   -14.4348	   -17.1204	    -3.1052	   -12.5885	    -3.1052	   -22.6593	    -8.8120	   -13.1760	   -14.7705	
    -8.1406	   -13.9313	   -16.8686	    -3.4409	   -13.2599	    -3.2730	   -21.1487	    -8.6441	   -12.7563	   -14.6866	
    -8.5602	   -13.4277	   -16.5329	    -3.6087	   -14.3509	    -3.3569	   -19.7220	    -8.3923	   -12.3367	   -14.4348	
    -8.9798	   -13.0081	   -16.1972	    -3.6926	   -15.8615	    -3.3569	   -18.6310	    -8.1406	   -11.9171	   -14.0152	
    -9.1476	   -12.5885	   -15.9454	    -3.6926	   -17.6239	    -3.2730	   -17.9596	    -7.8888	   -11.5814	   -13.5956	
    -9.2316	   -12.2528	   -15.6937	    -3.4409	   -19.3024	    -3.1052	   -17.8757	    -7.5531	   -11.3297	   -13.1760	
    -9.1476	   -11.9171	   -15.5258	    -3.1052	   -20.8130	    -2.6855	   -18.2114	    -7.2174	   -11.1618	   -12.8403	
    -8.8120	   -11.5814	   -15.3580	    -2.6016	   -22.0718	    -2.1820	   -19.0506	    -6.9656	   -11.1618	   -12.7563	
    -8.3084	   -11.3297	   -15.3580	    -1.9302	   -22.9950	    -1.5945	   -20.3094	    -6.7139	   -11.3297	   -13.0081	
    -7.7209	   -11.0779	   -15.4419	    -1.3428	   -23.7503	    -1.0910	   -21.9879	    -6.5460	   -11.6653	   -13.6795	
    -7.2174	   -10.9940	   -15.6097	    -0.7553	   -24.2538	    -0.5875	   -23.7503	    -6.6299	   -12.1689	   -14.6866	
    -6.7139	   -10.9100	   -15.7776	    -0.3357	   -24.5895	    -0.2518	   -25.6805	    -6.8817	   -12.8403	   -15.9454	
    -6.3782	   -10.9100	   -15.9454	    -0.0839	   -24.8413	    -0.0839	   -27.4429	    -7.2174	   -13.5956	   -17.3721	
    -6.1264	   -10.9940	   -15.9454	     0.0839	   -25.0092	     0.0000	   -29.0375	    -7.5531	   -14.3509	   -18.7988	
    -5.9586	   -10.9940	   -15.9454	     0.0839	   -25.0092	     0.0000	   -30.2963	    -7.8888	   -15.0223	   -19.9738	
    -5.9586	   -10.9100	   -15.7776	     0.0839	   -25.0092	    -0.0839	   -31.0516	    -8.2245	   -15.4419	   -20.8130	
    -5.9586	   -10.6583	   -15.4419	     0.0000	   -24.8413	    -0.1678	   -31.3034	    -8.3084	   -15.5258	   -21.2326	
    -6.0425	   -10.1547	   -14.9384	     0.0839	   -24.5056	    -0.0839	   -30.9677	    -8.0566	   -15.1901	   -20.9808	
    -5.9586	    -9.3155	   -14.1830	     0.2518	   -24.0021	     0.0839	   -29.8767	    -7.5531	   -14.4348	   -20.1416	
    -5.8746	    -8.3084	   -13.1760	     0.5035	   -23.2468	     0.4196	   -28.1982	    -6.8817	   -13.4277	   -18.7988	
    -5.9586	    -7.3013	   -12.0850	     0.7553	   -22.3236	     0.7553	   -26.1002	    -6.0425	   -12.1689	   -17.2882	
    -6.2103	    -6.4621	   -11.0779	     0.7553	   -21.4844	     0.8392	   -23.9182	    -5.3711	   -11.0779	   -15.7776	
    -6.7139	    -6.0425	   -10.3226	     0.5035	   -20.6451	     0.7553	   -21.7361	    -4.9515	   -10.3226	   -14.6027	
    -7.5531	    -6.1264	    -9.9869	     0.0000	   -19.9738	     0.3357	   -19.9738	    -4.7836	    -9.8190	   -13.8474	
    -8.4763	    -6.5460	    -9.9869	    -0.5875	   -19.4702	    -0.1678	   -18.6310	    -4.8676	    -9.7351	   -13.5956	
    -9.3155	    -7.3013	   -10.3226	    -1.1749	   -18.9667	    -0.6714	   -17.7078	    -5.0354	    -9.9030	   -13.6795	
    -9.9869	    -8.2245	   -10.6583	    -1.4267	   -18.2953	    -0.9232	   -17.3721	    -5.2032	   -10.1547	   -14.0152	
   -10.2386	    -9.0637	   -11.0779	    -1.3428	   -17.5400	    -0.8392	   -17.4561	    -5.2872	   -10.4065	   -14.6027	
   -10.0708	    -9.8190	   -11.3297	    -0.9232	   -16.6168	    -0.4196	   -17.9596	    -5.2032	   -10.6583	   -15.2740	
    -9.5673	   -10.4065	   -11.5814	    -0.1678	   -15.6097	     0.3357	   -18.9667	    -5.0354	   -10.8261	   -16.0294	
    -8.7280	   -10.9940	   -11.8332	     0.6714	   -14.7705	     1.1749	   -20.3934	    -4.8676	   -10.9940	   -16.7847	
    -7.8049	   -11.4136	   -12.0850	     1.5945	   -14.1830	     2.0142	   -22.0718	    -4.7836	   -11.2457	   -17.5400	
    -6.9656	   -11.7493	   -12.4207	     2.3499	   -13.9313	     2.7695	   -24.0021	    -4.7836	   -11.4975	   -18.1274	
    -6.2103	   -12.0010	   -12.8403	     2.9373	   -13.9313	     3.2730	   -25.7645	    -4.8676	   -11.7493	   -18.4631	
    -5.6229	   -12.0850	   -13.1760	     3.3569	   -14.0991	     3.6926	   -27.1072	    -4.9515	   -11.8332	   -18.3792	
    -5.2032	   -12.0850	   -13.5117	     3.5248	   -14.2670	     3.9444	   -27.8625	    -4.9515	   -11.7493	   -17.8757	
    -5.0354	   -12.0010	   -13.7634	     3.6087	   -14.3509	     4.0283	   -27.7786	    -4.8676	   -11.4136	   -16.9525	
    -5.1193	   -11.8332	   -14.0152	     3.5248	   -14.3509	     3.9444	   -26.9394	    -4.6997	   -10.8261	   -15.5258	
    -5.4550	   -11.5814	   -14.0991	     3.4409	   -14.2670	     3.8605	   -25.3448	    -4.2801	    -9.9030	   -13.8474	
    -5.9586	   -11.3297	   -14.0991	     3.1891	   -14.0991	     3.7766	   -23.1628	    -3.6926	    -8.7280	   -11.8332	
    -6.5460	   -10.9940	   -13.9313	     3.0212	   -13.9313	     3.6926	   -20.4773	    -3.0212	    -7.3013	    -9.6512	
    -7.2174	   -10.5743	   -13.6795	     2.9373	   -13.6795	     3.6926	   -17.6239	    -2.0981	    -5.7907	    -7.5531	
    -7.7209	   -10.2386	   -13.3438	     2.9373	   -13.3438	     3.7766	   -14.8544	    -1.1749	    -4.1962	    -5.7068	
    -8.2245	    -9.8190	   -12.8403	     3.1052	   -12.9242	     4.0283	   -12.3367	    -0.0839	    -2.6855	    -4.2801	
    -8.5602	    -9.4833	   -12.4207	     3.3569	   -12.6724	     4.4479	   -10.4904	     0.8392	    -1.3428	    -3.5248	
    -8.7280	    -9.2316	   -12.0010	     3.7766	   -12.5885	     4.7836	    -9.3994	     1.6785	    -0.4196	    -3.5248	
    -8.7280	    -9.1476	   -11.6653	     4.1962	   -12.7563	     5.2032	    -9.3155	     2.3499	     0.1678	    -4.2801	
    -8.6441	    -9.2316	   -11.5814	     4.5319	   -13.2599	     5.4550	    -9.9869	     2.7695	     0.3357	    -5.6229	
    -8.5602	    -9.5673	   -11.8332	     4.6997	   -13.9313	     5.5389	   -11.5814	     2.8534	     0.0000	    -7.3853	
    -8.6441	   -10.1547	   -12.2528	     4.6997	   -14.8544	     5.4550	   -13.6795	     2.6016	    -0.6714	    -9.3155	
    -8.8120	   -11.0779	   -13.0081	     4.3640	   -15.8615	     5.0354	   -16.2811	     2.0981	    -1.8463	   -11.3297	
    -9.2316	   -12.1689	   -13.8474	     3.7766	   -16.7847	     4.3640	   -18.9667	     1.2589	    -3.1891	   -13.0920	
    -9.8190	   -13.2599	   -14.6866	     3.0212	   -17.6239	     3.6087	   -21.3165	     0.3357	    -4.6158	   -14.4348	
   -10.4065	   -14.3509	   -15.4419	     2.1820	   -18.2114	     2.6855	   -23.2468	    -0.6714	    -5.9586	   -15.4419	
   -11.0779	   -15.2740	   -16.0294	     1.2589	   -18.5471	     1.7624	   -24.5056	    -1.5945	    -7.2174	   -16.0294	
   -11.9171	   -15.9454	   -16.4490	     0.3357	   -18.6310	     0.7553	   -25.0931	    -2.4338	    -8.2245	   -16.2811	
   -12.7563	   -16.5329	   -16.7007	    -0.6714	   -18.3792	    -0.2518	   -24.9252	    -3.2730	    -8.9798	   -16.2811	
   -13.6795	   -16.8686	   -16.7847	    -1.5945	   -17.9596	    -1.2589	   -24.0860	    -3.9444	    -9.3994	   -15.9454	
   -14.6027	   -17.0364	   -16.7007	    -2.5177	   -17.3721	    -2.0981	   -22.6593	    -4.6997	    -9.6512	   -15.4419	
   -15.5258	   -17.1204	   -16.6168	    -3.2730	   -16.6168	    -2.8534	   -20.8130	    -5.2872	    -9.5673	   -14.6027	
   -16.3651	   -16.9525	   -16.5329	    -3.7766	   -15.6937	    -3.4409	   -18.7149	    -5.7907	    -9.2316	   -13.6795	
   -16.9525	   -16.7007	   -16.4490	    -4.0283	   -14.6866	    -3.6926	   -16.6168	    -6.2103	    -8.7280	   -12.5885	
   -17.2882	   -16.1972	   -16.2811	    -3.8605	   -13.5956	    -3.5248	   -14.6027	    -6.2943	    -7.9727	   -11.3297	
   -17.2882	   -15.5258	   -15.9454	    -3.3569	   -12.3367	    -3.1052	   -12.8403	    -6.0425	    -6.9656	   -10.0708	
   -17.0364	   -14.6866	   -15.6097	    -2.6016	   -10.9940	    -2.2659	   -11.5814	    -5.4550	    -5.9586	    -8.8959	
   -16.5329	   -13.7634	   -15.1062	    -1.5945	    -9.7351	    -1.3428	   -10.8261	    -4.6158	    -4.9515	    -7.9727	
   -15.8615	   -12.9242	   -14.6866	    -0.6714	    -8.7280	    -0.4196	   -10.9100	    -3.7766	    -4.2801	    -7.4692	
   -15.2740	   -12.2528	   -14.2670	     0.0839	    -8.1406	     0.3357	   -11.8332	    -3.1052	    -3.9444	    -7.4692	
   -14.6027	   -11.7493	   -13.9313	     0.5875	    -8.0566	     0.7553	   -13.5956	    -2.6855	    -3.9444	    -7.9727	
   -14.0152	   -11.4975	   -13.5956	     0.6714	    -8.6441	     0.9232	   -15.9454	    -2.5177	    -4.3640	    -8.8959	
   -13.5956	   -11.4136	   -13.3438	     0.4196	    -9.9030	     0.7553	   -18.8828	    -2.6855	    -5.1193	   -10.0708	
   -13.3438	   -11.5814	   -13.3438	    -0.1678	   -11.8332	     0.1678	   -22.1558	    -3.1052	    -6.0425	   -11.5814	
   -13.2599	   -12.0010	   -13.5117	    -1.0071	   -14.0991	    -0.6714	   -25.3448	    -3.6926	    -7.1335	   -13.1760	
   -13.2599	   -12.4207	   -13.8474	    -1.9302	   -16.6168	    -1.5945	   -28.1982	    -4.4479	    -8.2245	   -14.6027	
   -13.2599	   -12.8403	   -14.1830	    -2.7695	   -18.8828	    -2.4338	   -30.3802	    -4.9515	    -9.0637	   -15.6097	
   -13.0920	   -12.9242	   -14.2670	    -3.2730	   -20.5612	    -2.9373	   -31.5552	    -5.2032	    -9.3994	   -16.0294	
   -12.5885	   -12.5885	   -14.0991	    -3.2730	   -21.4844	    -2.9373	   -31.6391	    -4.9515	    -9.2316	   -15.6937	
   -11.6653	   -11.8332	   -13.5956	    -2.7695	   -21.4844	    -2.5177	   -30.4642	    -4.2801	    -8.3923	   -14.6027	
   -10.4065	   -10.5743	   -12.6724	    -1.6785	   -20.6451	    -1.5106	   -28.2822	    -3.1052	    -7.0496	   -12.7563	
    -8.8959	    -8.9798	   -11.4136	    -0.2518	   -19.2184	    -0.1678	   -25.3448	    -1.5945	    -5.2032	   -10.4904	
    -7.2174	    -7.3013	    -9.9869	     1.3428	   -17.3721	     1.4267	   -21.8201	     0.0839	    -3.1891	    -7.9727	
    -5.5389	    -5.7068	    -8.5602	     3.0212	   -15.5258	     3.0212	   -18.2114	     1.7624	    -1.1749	    -5.7068	
    -4.1962	    -4.4479	    -7.3853	     4.4479	   -13.9313	     4.4479	   -14.9384	     3.1891	     0.5035	    -3.8605	
    -3.1052	    -3.5248	    -6.4621	     5.4550	   -12.6724	     5.4550	   -12.3367	     4.1122	     1.6785	    -2.9373	
    -2.6016	    -3.1052	    -5.9586	     6.0425	   -11.9171	     6.0425	   -10.6583	     4.5319	     2.1820	    -2.9373	
    -2.5177	    -3.1891	    -6.0425	     6.1264	   -11.8332	     6.1264	   -10.0708	     4.3640	     1.8463	    -4.1122	
    -2.9373	    -3.8605	    -6.4621	     5.7068	   -12.2528	     5.7068	   -10.5743	     3.6087	     0.8392	    -6.2103	
    -3.6087	    -4.9515	    -7.3853	     4.6997	   -13.2599	     4.6997	   -12.1689	     2.2659	    -0.9232	    -8.9798	
    -4.5319	    -6.2943	    -8.6441	     3.3569	   -14.6027	     3.3569	   -14.5187	     0.4196	    -3.1891	   -12.0850	
    -5.4550	    -7.8049	   -10.1547	     1.7624	   -16.2811	     1.7624	   -17.5400	    -1.5945	    -5.7907	   -15.3580	
    -6.3782	    -9.3155	   -11.6653	     0.0000	   -18.1274	     0.0000	   -20.7291	    -3.7766	    -8.4763	   -18.4631	
    -7.1335	   -10.5743	   -13.0081	    -1.6785	   -19.8898	    -1.6785	   -23.7503	    -5.7068	   -10.9940	   -21.1487	
    -7.6370	   -11.4136	   -14.0152	    -3.1052	   -21.4005	    -3.0212	   -26.2680	    -7.3853	   -13.0920	   -23.2468	
    -7.8049	   -11.7493	   -14.6027	    -4.1122	   -22.6593	    -4.0283	   -28.0304	    -8.5602	   -14.5187	   -24.5895	
    -7.6370	   -11.6653	   -14.8544	    -4.7836	   -23.4985	    -4.6158	   -29.0375	    -9.1476	   -15.3580	   -25.2609	
    -7.3013	   -11.2457	   -14.8544	    -5.1193	   -24.0860	    -4.8676	   -29.1214	    -9.3994	   -15.6097	   -25.3448	
    -6.8817	   -10.6583	   -14.6866	    -5.2032	   -24.3378	    -4.9515	   -28.4500	    -9.1476	   -15.3580	   -24.8413	
    -6.5460	    -9.9030	   -14.4348	    -5.1193	   -24.2538	    -4.7836	   -27.1072	    -8.5602	   -14.6866	   -23.8342	
    -6.2103	    -9.0637	   -14.0152	    -4.8676	   -23.7503	    -4.4479	   -25.0092	    -7.7209	   -13.5117	   -22.3236	
    -5.9586	    -8.1406	   -13.5117	    -4.3640	   -22.9950	    -3.9444	   -22.2397	    -6.6299	   -12.0850	   -20.4773	
    -5.7907	    -7.2174	   -13.0081	    -3.9444	   -21.9879	    -3.3569	   -19.2184	    -5.4550	   -10.4065	   -18.3792	
    -5.8746	    -6.5460	   -12.5046	    -3.4409	   -20.8969	    -2.8534	   -16.1133	    -4.4479	    -8.8120	   -16.1972	
    -6.2103	    -6.1264	   -12.1689	    -3.1052	   -19.8898	    -2.5177	   -13.2599	    -3.6087	    -7.3853	   -14.2670	
    -6.7139	    -5.9586	   -12.0850	    -2.9373	   -19.0506	    -2.2659	   -10.9100	    -3.1052	    -6.2943	   -12.6724	
    -7.4692	    -6.2103	   -12.1689	    -3.0212	   -18.3792	    -2.2659	    -9.3994	    -3.0212	    -5.5389	   -11.5814	
    -8.3084	    -6.7139	   -12.4207	    -3.1891	   -18.0435	    -2.4338	    -8.8959	    -3.2730	    -5.3711	   -11.1618	
    -9.1476	    -7.5531	   -12.9242	    -3.5248	   -18.0435	    -2.8534	    -9.3994	    -3.9444	    -5.7907	   -11.4975	
   -10.0708	    -8.6441	   -13.5956	    -4.1122	   -18.4631	    -3.3569	   -10.9940	    -4.9515	    -6.7139	   -12.6724	
   -10.9940	   -10.0708	   -14.5187	    -4.7836	   -19.4702	    -4.1122	   -13.5956	    -6.2943	    -8.2245	   -14.6027	
   -11.7493	   -11.5814	   -15.5258	    -5.3711	   -20.8130	    -4.7836	   -16.7847	    -7.7209	    -9.9869	   -17.0364	
   -12.1689	   -12.8403	   -16.2811	    -5.8746	   -22.2397	    -5.3711	   -20.3094	    -9.1476	   -11.8332	   -19.6381	
   -12.2528	   -13.8474	   -16.7007	    -6.0425	   -23.4146	    -5.6229	   -23.5825	   -10.1547	   -13.4277	   -22.0718	
   -11.8332	   -14.3509	   -16.6168	    -5.7907	   -24.2538	    -5.4550	   -26.5198	   -10.7422	   -14.6027	   -24.0021	
   -11.1618	   -14.3509	   -16.1133	    -5.2032	   -24.5056	    -5.1193	   -28.7018	   -10.9940	   -15.3580	   -25.2609	
   -10.4065	   -14.0991	   -15.3580	    -4.6158	   -24.1699	    -4.6158	   -30.2124	   -10.9100	   -15.6937	   -25.8484	
    -9.7351	   -13.6795	   -14.6027	    -4.1962	   -23.5825	    -4.2801	   -30.9677	   -10.7422	   -15.8615	   -25.8484	
    -9.3155	   -13.2599	   -13.8474	    -4.0283	   -22.5754	    -4.1962	   -31.0516	   -10.6583	   -15.9454	   -25.4288	
    -9.1476	   -12.7563	   -13.3438	    -4.1962	   -21.4005	    -4.4479	   -30.3802	   -10.6583	   -15.8615	   -24.5895	
    -9.0637	   -12.3367	   -12.8403	    -4.6158	   -20.0577	    -4.7836	   -28.9536	   -10.5743	   -15.6097	   -23.3307	
    -9.0637	   -11.7493	   -12.2528	    -4.9515	   -18.4631	    -5.2032	   -26.9394	   -10.4904	   -15.1062	   -21.9040	
    -8.8959	   -10.9940	   -11.6653	    -5.2032	   -16.7847	    -5.4550	   -24.3378	   -10.1547	   -14.4348	   -20.1416	
    -8.7280	   -10.2386	   -10.9940	    -5.2872	   -15.1062	    -5.4550	   -21.5683	    -9.5673	   -13.5117	   -18.3792	
    -8.4763	    -9.3994	   -10.3226	    -5.1193	   -13.5956	    -5.2872	   -18.8828	    -8.9798	   -12.5885	   -16.6168	
    -8.1406	    -8.6441	    -9.8190	    -4.8676	   -12.4207	    -5.0354	   -16.6168	    -8.3084	   -11.6653	   -15.1901	
    -7.7209	    -8.0566	    -9.4833	    -4.4479	   -11.6653	    -4.5319	   -14.8544	    -7.7209	   -10.9100	   -14.0152	
    -7.1335	    -7.4692	    -9.2316	    -3.8605	   -11.0779	    -3.8605	   -13.6795	    -7.0496	   -10.3226	   -13.2599	
    -6.4621	    -7.0496	    -9.0637	    -3.1052	   -10.8261	    -2.9373	   -13.1760	    -6.3782	    -9.8190	   -12.8403	
    -5.5389	    -6.5460	    -8.8959	    -2.0981	   -10.6583	    -1.8463	   -13.2599	    -5.7068	    -9.5673	   -12.7563	
    -4.6158	    -6.2103	    -8.8120	    -1.0910	   -10.6583	    -0.7553	   -13.9313	    -5.1193	    -9.4833	   -13.1760	
    -3.6087	    -6.0425	    -8.7280	    -0.0839	   -10.9100	     0.3357	   -15.1062	    -4.6997	    -9.7351	   -14.0152	
    -2.7695	    -6.0425	    -8.7280	     0.6714	   -11.4975	     1.2589	   -16.7847	    -4.5319	   -10.3226	   -15.2740	
    -2.1820	    -6.3782	    -8.8959	     1.1749	   -12.1689	     1.8463	   -18.7988	    -4.6158	   -11.1618	   -17.0364	
    -1.8463	    -6.8817	    -9.3155	     1.3428	   -13.0920	     2.1820	   -20.9808	    -5.0354	   -12.2528	   -19.1345	
    -1.7624	    -7.7209	    -9.9869	     1.2589	   -13.9313	     2.0981	   -23.0789	    -5.6229	   -13.5117	   -21.4005	
    -2.0142	    -8.7280	   -10.9940	     0.8392	   -14.6027	     1.7624	   -24.9252	    -6.2943	   -14.6866	   -23.7503	
    -2.4338	    -9.7351	   -12.1689	     0.2518	   -15.0223	     1.1749	   -26.2680	    -6.8817	   -15.6937	   -25.8484	
    -3.0212	   -10.5743	   -13.3438	    -0.2518	   -14.9384	     0.5875	   -26.7715	    -7.3853	   -16.2811	   -27.5269	
    -3.6926	   -11.1618	   -14.3509	    -0.7553	   -14.3509	     0.0839	   -26.4359	    -7.4692	   -16.4490	   -28.4500	
    -4.3640	   -11.3297	   -15.0223	    -1.0071	   -13.2599	    -0.2518	   -25.1770	    -7.1335	   -16.0294	   -28.4500	
    -5.0354	   -11.2457	   -15.3580	    -1.0910	   -11.8332	    -0.4196	   -23.1628	    -6.5460	   -15.1062	   -27.6108	
    -5.6229	   -10.8261	   -15.5258	    -1.0071	   -10.3226	    -0.5035	   -20.6451	    -5.7068	   -13.8474	   -26.0162	
    -6.1264	   -10.3226	   -15.4419	    -0.8392	    -9.1476	    -0.4196	   -17.9596	    -4.7836	   -12.4207	   -23.7503	
    -6.6299	    -9.7351	   -15.2740	    -0.5875	    -8.4763	    -0.2518	   -15.4419	    -3.9444	   -10.9940	   -21.3165	
    -6.9656	    -9.2316	   -15.0223	    -0.3357	    -8.5602	    -0.0839	   -13.3438	    -3.3569	    -9.6512	   -19.0506	
    -7.3013	    -8.8120	   -14.7705	     0.0000	    -9.3994	     0.0839	   -11.9171	    -3.0212	    -8.6441	   -17.0364	
    -7.4692	    -8.5602	   -14.6866	     0.1678	   -10.8261	     0.3357	   -11.3297	    -3.1052	    -8.0566	   -15.6097	
    -7.5531	    -8.5602	   -14.6027	     0.4196	   -12.7563	     0.5875	   -11.6653	    -3.3569	    -7.8888	   -14.8544	
    -7.4692	    -8.5602	   -14.5187	     0.7553	   -14.9384	     0.8392	   -12.7563	    -3.7766	    -7.9727	   -14.6027	
    -7.1335	    -8.7280	   -14.3509	     1.0910	   -17.0364	     1.1749	   -14.4348	    -4.2801	    -8.3084	   -14.8544	
    -6.6299	    -8.8120	   -14.1830	     1.5106	   -18.8828	     1.5945	   -16.4490	    -4.6158	    -8.8120	   -15.3580	
    -5.9586	    -8.8959	   -13.9313	     1.9302	   -20.3934	     2.0142	   -18.5471	    -4.9515	    -9.3994	   -16.1133	
    -5.2032	    -8.8959	   -13.6795	     2.4338	   -21.4844	     2.3499	   -20.5612	    -5.2032	    -9.9869	   -16.9525	
    -4.6158	    -8.9798	   -13.3438	     2.6855	   -22.1558	     2.6855	   -22.2397	    -5.4550	   -10.6583	   -17.7917	
    -4.1122	    -9.0637	   -13.0081	     2.8534	   -22.5754	     2.7695	   -23.5825	    -5.7907	   -11.2457	   -18.6310	
    -3.9444	    -9.3155	   -12.7563	     2.6855	   -22.7432	     2.5177	   -24.4217	    -6.1264	   -11.9171	   -19.3863	
    -4.0283	    -9.5673	   -12.5046	     2.2659	   -22.6593	     2.0981	   -24.6735	    -6.7139	   -12.5046	   -19.8898	
    -4.4479	    -9.9030	   -12.1689	     1.5945	   -22.3236	     1.3428	   -24.3378	    -7.3013	   -13.0920	   -20.3094	
    -5.0354	   -10.1547	   -11.7493	     0.6714	   -21.7361	     0.3357	   -23.4146	    -7.8888	   -13.4277	   -20.3094	
    -5.7907	   -10.2386	   -11.2457	    -0.3357	   -20.9808	    -0.6714	   -21.9040	    -8.3923	   -13.5956	   -20.0577	
    -6.6299	   -10.1547	   -10.6583	    -1.5106	   -19.9738	    -1.8463	   -20.1416	    -8.8959	   -13.5956	   -19.5541	
    -7.6370	   -10.0708	   -10.0708	    -2.6855	   -19.0506	    -3.0212	   -18.2114	    -9.2316	   -13.5117	   -18.8828	
    -8.7280	   -10.0708	    -9.5673	    -4.0283	   -18.2953	    -4.2801	   -16.4490	    -9.6512	   -13.3438	   -18.2114	
    -9.9030	   -10.2386	    -9.2316	    -5.3711	   -17.7078	    -5.5389	   -15.0223	   -10.0708	   -13.3438	   -17.6239	
   -11.0779	   -10.4065	    -9.1476	    -6.6299	   -17.3721	    -6.7978	   -14.0991	   -10.4065	   -13.3438	   -17.2882	
   -12.0850	   -10.6583	    -9.1476	    -7.8049	   -17.2882	    -7.8888	   -13.6795	   -10.7422	   -13.4277	   -17.1204	
   -12.7563	   -10.8261	    -9.2316	    -8.6441	   -17.2882	    -8.7280	   -13.7634	   -10.9940	   -13.5956	   -17.2882	
   -13.0920	   -10.9100	    -9.3994	    -9.3155	   -17.3721	    -9.2316	   -14.3509	   -11.0779	   -13.7634	   -17.7078	
   -13.0920	   -10.9940	    -9.7351	    -9.5673	   -17.6239	    -9.4833	   -15.3580	   -11.0779	   -13.9313	   -18.3792	
   -12.6724	   -11.0779	   -10.1547	    -9.5673	   -17.7917	    -9.3994	   -16.7847	   -10.9940	   -14.1830	   -19.3024	
   -12.0850	   -11.0779	   -10.6583	    -9.3155	   -18.1274	    -9.1476	   -18.3792	   -10.7422	   -14.4348	   -20.3934	
   -11.2457	   -11.1618	   -11.2457	    -8.8959	   -18.4631	    -8.8120	   -20.2255	   -10.4904	   -14.6866	   -21.5683	
   -10.3226	   -11.3297	   -11.8332	    -8.4763	   -18.7988	    -8.3923	   -21.9879	   -10.3226	   -15.0223	   -22.7432	
    -9.3994	   -11.4975	   -12.2528	    -7.9727	   -19.1345	    -7.9727	   -23.6664	   -10.0708	   -15.3580	   -23.8342	
    -8.5602	   -11.6653	   -12.6724	    -7.5531	   -19.3024	    -7.5531	   -24.9252	    -9.7351	   -15.5258	   -24.7574	
    -7.7209	   -11.6653	   -12.8403	    -7.1335	   -19.3863	    -7.1335	   -25.6805	    -9.3994	   -15.6097	   -25.3448	
    -6.8817	   -11.4975	   -12.8403	    -6.7139	   -19.1345	    -6.7139	   -25.7645	    -8.8959	   -15.4419	   -25.5966	
    -6.2103	   -11.2457	   -12.7563	    -6.2943	   -18.7149	    -6.3782	   -25.2609	    -8.2245	   -15.1062	   -25.4288	
    -5.6229	   -10.8261	   -12.5885	    -5.8746	   -18.0435	    -5.9586	   -24.1699	    -7.6370	   -14.5187	   -24.9252	
    -5.2032	   -10.3226	   -12.4207	    -5.5389	   -17.2043	    -5.6229	   -22.6593	    -6.9656	   -13.8474	   -24.0860	
    -4.9515	    -9.7351	   -12.1689	    -5.2032	   -16.1972	    -5.2032	   -20.8130	    -6.2943	   -13.0081	   -22.9111	
    -4.8676	    -9.0637	   -11.7493	    -4.6997	   -15.1062	    -4.6997	   -18.7988	    -5.6229	   -12.0010	   -21.4844	
    -4.8676	    -8.4763	   -11.2457	    -4.1962	   -13.8474	    -4.1962	   -16.5329	    -4.9515	   -10.9940	   -19.8059	
    -5.0354	    -7.9727	   -10.6583	    -3.6087	   -12.5046	    -3.5248	   -14.3509	    -4.2801	   -10.0708	   -17.9596	
    -5.1193	    -7.6370	   -10.0708	    -2.9373	   -11.4136	    -2.7695	   -12.3367	    -3.6926	    -9.1476	   -16.2811	
    -5.2872	    -7.3853	    -9.4833	    -2.2659	   -10.4065	    -2.0142	   -10.5743	    -3.2730	    -8.3923	   -14.7705	
    -5.3711	    -7.2174	    -8.9798	    -1.5106	    -9.6512	    -1.2589	    -9.1476	    -2.8534	    -7.8888	   -13.6795	
    -5.2872	    -7.0496	    -8.4763	    -0.6714	    -9.1476	    -0.5035	    -8.2245	    -2.6016	    -7.4692	   -12.8403	
    -5.0354	    -6.8817	    -7.9727	     0.0839	    -8.8959	     0.1678	    -7.7209	    -2.4338	    -7.2174	   -12.5046	
    -4.6997	    -6.7139	    -7.5531	     0.5875	    -8.9798	     0.6714	    -7.8049	    -2.4338	    -7.2174	   -12.5885	
    -4.3640	    -6.6299	    -7.3013	     0.9232	    -9.3994	     0.9232	    -8.5602	    -2.8534	    -7.6370	   -13.1760	
    -4.1962	    -6.7978	    -7.3013	     0.8392	   -10.0708	     0.8392	    -9.8190	    -3.4409	    -8.3923	   -14.2670	
    -4.1962	    -7.0496	    -7.3853	     0.5035	   -10.8261	     0.4196	   -11.4975	    -4.3640	    -9.3155	   -15.7776	
    -4.2801	    -7.4692	    -7.5531	     0.0000	   -11.4136	    -0.1678	   -13.4277	    -5.3711	   -10.4904	   -17.4561	
    -4.3640	    -7.8888	    -7.7209	    -0.6714	   -11.6653	    -0.8392	   -15.1901	    -6.3782	   -11.4975	   -19.1345	
    -4.5319	    -8.1406	    -7.8049	    -1.3428	   -11.4136	    -1.5945	   -16.6168	    -7.2174	   -12.3367	   -20.5612	
    -4.6158	    -8.2245	    -7.7209	    -2.0142	   -10.6583	    -2.1820	   -17.4561	    -7.8888	   -12.9242	   -21.4005	
    -4.6158	    -8.1406	    -7.5531	    -2.6016	    -9.4833	    -2.7695	   -17.6239	    -8.2245	   -13.1760	   -21.6522	
    -4.5319	    -7.7209	    -7.1335	    -3.0212	    -7.9727	    -3.1052	   -16.9525	    -8.3084	   -13.0081	   -21.3165	
    -4.3640	    -7.0496	    -6.4621	    -3.2730	    -6.2943	    -3.2730	   -15.3580	    -8.0566	   -12.5046	   -20.2255	
    -4.0283	    -6.1264	    -5.6229	    -3.2730	    -4.3640	    -3.2730	   -13.0920	    -7.5531	   -11.5814	   -18.5471	
    -3.6926	    -4.9515	    -4.6158	    -3.1891	    -2.4338	    -3.1052	   -10.2386	    -6.7978	   -10.4904	   -16.5329	
    -3.4409	    -3.8605	    -3.6926	    -3.1052	    -0.8392	    -2.9373	    -7.2174	    -5.9586	    -9.3994	   -14.4348	
    -3.2730	    -2.9373	    -2.9373	    -3.1891	     0.3357	    -2.9373	    -4.3640	    -5.3711	    -8.4763	   -12.5885	
    -3.3569	    -2.2659	    -2.4338	    -3.4409	     0.8392	    -3.1052	    -2.0142	    -4.8676	    -7.8049	   -11.1618	
    -3.6087	    -1.8463	    -2.0981	    -3.7766	     0.6714	    -3.2730	    -0.2518	    -4.6997	    -7.5531	   -10.1547	
    -3.7766	    -1.4267	    -1.7624	    -4.0283	     0.0000	    -3.5248	     0.9232	    -4.6158	    -7.5531	    -9.8190	
    -3.8605	    -1.1749	    -1.4267	    -4.1962	    -0.9232	    -3.6926	     1.2589	    -4.6158	    -7.8888	    -9.9869	
    -3.7766	    -0.9232	    -1.0071	    -4.2801	    -2.0981	    -3.7766	     0.9232	    -4.7836	    -8.4763	   -10.6583	
    -3.5248	    -0.6714	    -0.5035	    -4.2801	    -3.2730	    -3.8605	    -0.0839	    -5.1193	    -9.3155	   -11.8332	
    -3.1052	    -0.5875	     0.0000	    -4.2801	    -4.3640	    -3.8605	    -1.7624	    -5.4550	   -10.3226	   -13.3438	
    -2.5177	    -0.4196	     0.6714	    -4.1962	    -5.1193	    -3.8605	    -3.7766	    -5.7907	   -11.4136	   -14.9384	
    -1.7624	    -0.2518	     1.4267	    -4.0283	    -5.4550	    -3.6087	    -5.8746	    -5.9586	   -12.2528	   -16.4490	
    -0.7553	     0.0839	     2.4338	    -3.6087	    -5.3711	    -3.2730	    -7.8049	    -5.8746	   -12.8403	   -17.5400	
     0.4196	     0.5035	     3.5248	    -2.9373	    -4.7836	    -2.6016	    -9.2316	    -5.4550	   -13.0081	   -18.0435	
     1.6785	     1.0910	     4.6158	    -2.2659	    -3.9444	    -1.9302	   -10.2386	    -4.7836	   -12.8403	   -18.0435	
     2.7695	     1.5945	     5.5389	    -1.5106	    -3.0212	    -1.2589	   -10.6583	    -3.9444	   -12.2528	   -17.5400	
     3.5248	     2.0142	     6.1264	    -0.9232	    -2.2659	    -0.6714	   -10.6583	    -3.1052	   -11.4975	   -16.6168	
     3.8605	     2.1820	     6.2943	    -0.5035	    -1.8463	    -0.2518	   -10.1547	    -2.3499	   -10.6583	   -15.4419	
     3.6926	     2.0142	     5.8746	    -0.4196	    -1.9302	    -0.1678	    -9.3994	    -1.7624	    -9.9030	   -14.0152	
     2.9373	     1.5106	     5.0354	    -0.6714	    -2.4338	    -0.4196	    -8.3923	    -1.5106	    -9.2316	   -12.6724	
     1.6785	     0.5875	     3.7766	    -1.2589	    -3.5248	    -0.9232	    -7.3853	    -1.5106	    -8.7280	   -11.5814	
     0.0000	    -0.6714	     2.0981	    -2.0981	    -4.8676	    -1.7624	    -6.5460	    -1.8463	    -8.5602	   -10.7422	
    -1.8463	    -2.0981	     0.2518	    -3.0212	    -6.3782	    -2.7695	    -5.8746	    -2.4338	    -8.5602	   -10.3226	
    -3.6087	    -3.4409	    -1.6785	    -3.9444	    -7.8888	    -3.6087	    -5.5389	    -3.0212	    -8.5602	   -10.2386	
    -5.2032	    -4.6997	    -3.5248	    -4.6158	    -9.2316	    -4.2801	    -5.4550	    -3.6087	    -8.7280	   -10.4904	
    -6.3782	    -5.7907	    -5.3711	    -5.0354	   -10.5743	    -4.7836	    -6.0425	    -4.1122	    -8.8959	   -11.1618	
    -7.2174	    -6.7139	    -7.2174	    -5.3711	   -11.8332	    -5.1193	    -7.3013	    -4.6158	    -9.3155	   -12.2528	
    -7.8049	    -7.5531	    -8.9798	    -5.5389	   -13.1760	    -5.2872	    -9.3994	    -5.2032	    -9.8190	   -13.6795	
    -8.0566	    -8.2245	   -10.4904	    -5.6229	   -14.5187	    -5.3711	   -12.0010	    -5.7068	   -10.5743	   -15.2740	
    -7.8888	    -8.5602	   -11.4975	    -5.3711	   -15.6937	    -5.2872	   -14.9384	    -6.0425	   -11.2457	   -16.6168	
    -7.3853	    -8.6441	   -11.9171	    -4.9515	   -16.4490	    -4.8676	   -17.9596	    -6.1264	   -11.8332	   -17.7917	
    -6.6299	    -8.3923	   -11.8332	    -4.2801	   -16.8686	    -4.1962	   -20.5612	    -6.0425	   -12.2528	   -18.5471	
    -5.7068	    -7.9727	   -11.2457	    -3.5248	   -16.9525	    -3.4409	   -22.8271	    -5.7068	   -12.5046	   -19.0506	
    -4.7836	    -7.3853	   -10.4904	    -2.8534	   -16.7847	    -2.6855	   -24.4217	    -5.2872	   -12.6724	   -19.4702	
    -4.0283	    -6.8817	    -9.6512	    -2.1820	   -16.4490	    -2.0142	   -25.3448	    -4.7836	   -12.7563	   -19.7220	
    -3.5248	    -6.2943	    -8.8959	    -1.7624	   -16.0294	    -1.4267	   -25.5127	    -4.3640	   -12.7563	   -19.8898	
    -3.1052	    -5.7907	    -8.2245	    -1.4267	   -15.4419	    -1.0910	   -24.8413	    -4.0283	   -12.5885	   -19.8898	
    -2.9373	    -5.2032	    -7.5531	    -1.3428	   -14.7705	    -0.8392	   -23.4985	    -3.6087	   -12.3367	   -19.5541	
    -2.7695	    -4.6158	    -6.9656	    -1.2589	   -13.8474	    -0.7553	   -21.4005	    -3.2730	   -11.9171	   -18.9667	
    -2.6855	    -3.9444	    -6.4621	    -1.1749	   -12.9242	    -0.6714	   -18.7988	    -3.0212	   -11.3297	   -18.0435	
    -2.6855	    -3.2730	    -6.1264	    -1.2589	   -11.9171	    -0.5875	   -15.9454	    -2.9373	   -10.6583	   -16.7847	
    -2.8534	    -2.6855	    -5.8746	    -1.2589	   -10.9940	    -0.5875	   -13.0081	    -2.9373	   -10.0708	   -15.4419	
    -3.0212	    -2.1820	    -5.8746	    -1.2589	   -10.2386	    -0.5875	   -10.4065	    -3.0212	    -9.3994	   -13.9313	
    -3.1891	    -1.7624	    -5.9586	    -1.2589	    -9.7351	    -0.5875	    -8.3923	    -3.1891	    -8.9798	   -12.5046	
    -3.5248	    -1.5945	    -6.2103	    -1.2589	    -9.5673	    -0.6714	    -7.0496	    -3.4409	    -8.7280	   -11.4136	
    -3.8605	    -1.7624	    -6.7139	    -1.3428	    -9.7351	    -0.7553	    -6.6299	    -3.7766	    -8.8120	   -10.8261	
    -4.3640	    -2.2659	    -7.4692	    -1.5945	   -10.3226	    -0.9232	    -7.3013	    -4.2801	    -9.3155	   -10.9100	
    -4.8676	    -3.1052	    -8.3923	    -1.9302	   -11.2457	    -1.3428	    -8.8959	    -5.0354	   -10.3226	   -11.6653	
    -5.3711	    -4.1962	    -9.4833	    -2.5177	   -12.3367	    -1.8463	   -11.3297	    -5.9586	   -11.6653	   -13.0920	
    -5.8746	    -5.4550	   -10.5743	    -3.1052	   -13.5117	    -2.4338	   -14.2670	    -7.0496	   -13.2599	   -15.1062	
    -6.3782	    -6.7139	   -11.5814	    -3.7766	   -14.5187	    -3.0212	   -17.5400	    -8.2245	   -15.1062	   -17.5400	
    -6.7139	    -7.8888	   -12.4207	    -4.4479	   -15.2740	    -3.7766	   -20.7291	    -9.4833	   -16.9525	   -20.0577	
    -7.0496	    -8.8959	   -13.0920	    -5.2032	   -15.8615	    -4.4479	   -23.6664	   -10.7422	   -18.7988	   -22.6593	
    -7.3853	    -9.7351	   -13.5117	    -5.8746	   -16.1972	    -5.2872	   -26.0162	   -11.9171	   -20.3934	   -25.0931	
    -7.6370	   -10.3226	   -13.5956	    -6.6299	   -16.3651	    -6.0425	   -27.6947	   -12.9242	   -21.7361	   -27.1072	
    -7.8049	   -10.6583	   -13.4277	    -7.3013	   -16.4490	    -6.7139	   -28.5339	   -13.7634	   -22.6593	   -28.5339	
    -7.9727	   -10.8261	   -13.0920	    -7.9727	   -16.2811	    -7.3853	   -28.4500	   -14.2670	   -23.1628	   -29.2053	
    -8.1406	   -10.6583	   -12.5046	    -8.4763	   -16.1133	    -7.9727	   -27.3590	   -14.4348	   -23.0789	   -29.1214	
    -8.2245	   -10.3226	   -11.7493	    -8.8959	   -15.6937	    -8.4763	   -25.5127	   -14.2670	   -22.5754	   -28.2822	
    -8.2245	    -9.7351	   -10.9100	    -9.2316	   -15.1062	    -8.8120	   -22.9111	   -13.8474	   -21.7361	   -26.8555	
    -8.1406	    -9.0637	    -9.9030	    -9.3155	   -14.2670	    -8.9798	   -19.8898	   -13.0920	   -20.4773	   -24.8413	
    -7.8888	    -8.1406	    -8.8959	    -9.2316	   -13.1760	    -8.9798	   -16.5329	   -12.1689	   -18.9667	   -22.4915	
    -7.3853	    -6.9656	    -7.7209	    -8.8959	   -11.8332	    -8.6441	   -13.1760	   -11.0779	   -17.2882	   -20.0577	
    -6.6299	    -5.6229	    -6.4621	    -8.2245	   -10.4065	    -8.0566	    -9.9869	    -9.8190	   -15.5258	   -17.5400	
    -5.5389	    -4.0283	    -5.0354	    -7.2174	    -8.8120	    -7.0496	    -7.1335	    -8.3923	   -13.7634	   -15.1901	
    -4.1122	    -2.2659	    -3.4409	    -5.9586	    -7.3013	    -5.7068	    -4.9515	    -7.0496	   -12.0010	   -13.0081	
    -2.3499	    -0.4196	    -1.8463	    -4.3640	    -5.9586	    -4.1122	    -3.4409	    -5.7907	   -10.4904	   -11.1618	
    -0.5035	     1.3428	    -0.1678	    -2.7695	    -4.8676	    -2.4338	    -2.6855	    -4.6997	    -9.2316	    -9.8190	
     1.3428	     2.9373	     1.2589	    -1.1749	    -4.1962	    -0.7553	    -2.6855	    -3.8605	    -8.3923	    -8.9798	
     3.0212	     4.2801	     2.5177	     0.0839	    -3.8605	     0.6714	    -3.4409	    -3.4409	    -8.1406	    -8.8959	
     4.4479	     5.1193	     3.3569	     1.0071	    -3.7766	     1.5945	    -4.6997	    -3.5248	    -8.3923	    -9.3994	
     5.2872	     5.3711	     3.9444	     1.4267	    -3.9444	     2.0981	    -6.3782	    -4.0283	    -9.1476	   -10.4065	
     5.5389	     5.2032	     4.1962	     1.4267	    -4.0283	     2.1820	    -8.1406	    -4.9515	   -10.3226	   -11.8332	
     5.3711	     4.5319	     4.1962	     1.0910	    -3.8605	     1.7624	    -9.8190	    -6.0425	   -11.5814	   -13.2599	
     4.8676	     3.6926	     4.1962	     0.5875	    -3.2730	     1.2589	   -10.9940	    -7.1335	   -12.8403	   -14.4348	
     4.1122	     2.8534	     4.2801	     0.0839	    -2.0981	     0.6714	   -11.4136	    -7.9727	   -13.6795	   -15.2740	
     3.4409	     2.0981	     4.6997	    -0.2518	    -0.3357	     0.2518	   -10.9100	    -8.4763	   -14.0991	   -15.3580	
     2.9373	     1.5945	     5.2872	    -0.3357	     1.9302	     0.0839	    -9.3994	    -8.4763	   -13.8474	   -14.7705	
     2.6016	     1.4267	     6.1264	    -0.0839	     4.3640	     0.1678	    -7.0496	    -7.9727	   -13.1760	   -13.6795	
     2.5177	     1.5106	     6.9656	     0.3357	     6.6299	     0.5875	    -4.1122	    -7.0496	   -12.0010	   -12.0850	
     2.6855	     1.9302	     7.6370	     1.0071	     8.4763	     1.0910	    -0.8392	    -5.8746	   -10.4904	   -10.3226	
     3.1052	     2.5177	     8.0566	     1.7624	     9.7351	     1.8463	     2.5177	    -4.5319	    -8.8959	    -8.6441	
     3.6926	     3.3569	     8.1406	     2.6016	    10.1547	     2.6855	     5.5389	    -3.1052	    -7.1335	    -7.2174	
     4.4479	     4.2801	     7.9727	     3.4409	     9.7351	     3.5248	     8.1406	    -1.6785	    -5.6229	    -6.2103	
     5.2872	     5.3711	     7.5531	     4.1962	     8.7280	     4.2801	     9.9869	    -0.4196	    -4.2801	    -5.5389	
     6.1264	     6.3782	     7.0496	     4.7836	     7.0496	     4.9515	    10.9940	     0.5035	    -3.4409	    -5.5389	
     6.6299	     7.2174	     6.3782	     5.0354	     5.0354	     5.2032	    10.9100	     0.9232	    -3.1891	    -6.1264	
     6.7978	     7.5531	     5.4550	     4.7836	     2.6855	     5.1193	     9.7351	     0.8392	    -3.6087	    -7.3013	
     6.5460	     7.4692	     4.3640	     4.1962	     0.1678	     4.5319	     7.3853	     0.0839	    -4.7836	    -9.0637	
     6.0425	     6.8817	     3.1052	     3.2730	    -2.2659	     3.6087	     4.2801	    -1.0071	    -6.4621	   -11.3297	
     5.2872	     5.9586	     1.8463	     2.3499	    -4.4479	     2.6855	     0.7553	    -2.3499	    -8.3084	   -13.8474	
     4.6997	     5.0354	     0.7553	     1.5106	    -6.1264	     1.8463	    -2.6855	    -3.5248	   -10.1547	   -16.2811	
     4.3640	     4.3640	     0.0839	     1.0910	    -7.1335	     1.4267	    -5.6229	    -4.3640	   -11.5814	   -18.2114	
     4.3640	     4.0283	    -0.1678	     1.0910	    -7.4692	     1.4267	    -7.7209	    -4.6158	   -12.3367	   -19.5541	
     4.6997	     4.0283	     0.0839	     1.5945	    -7.2174	     1.8463	    -8.8120	    -4.4479	   -12.5046	   -20.1416	
     5.2872	     4.3640	     0.5035	     2.3499	    -6.3782	     2.5177	    -8.8120	    -3.7766	   -12.0010	   -19.9738	
     5.8746	     4.9515	     1.0910	     3.2730	    -5.2872	     3.3569	    -7.9727	    -2.7695	   -11.1618	   -19.1345	
     6.4621	     5.7068	     1.7624	     4.1122	    -4.0283	     4.1962	    -6.2943	    -1.6785	    -9.9869	   -17.9596	
     6.9656	     6.4621	     2.3499	     4.8676	    -2.6855	     4.8676	    -3.9444	    -0.5035	    -8.6441	   -16.3651	
     7.3853	     7.3013	     3.0212	     5.5389	    -1.3428	     5.5389	    -1.0910	     0.6714	    -7.1335	   -14.4348	
     7.8049	     8.3084	     3.6087	     6.2103	     0.1678	     6.2103	     2.0981	     1.9302	    -5.4550	   -12.1689	
     8.3084	     9.3155	     4.2801	     6.8817	     1.5945	     6.9656	     5.3711	     3.2730	    -3.6926	    -9.7351	
     9.0637	    10.4065	     5.0354	     7.6370	     3.1891	     7.7209	     8.6441	     4.6997	    -1.9302	    -7.2174	
     9.9030	    11.4975	     5.8746	     8.4763	     4.6158	     8.6441	    11.4136	     6.1264	    -0.1678	    -4.6997	
[Epoch Header]
[Trial Type]	13
[Accept]	1
[Correct]	0
[RT]	 0.000
[Resp]	0
[Epoch Data]
   -17.7078	   -24.1699	   -21.8201	   -15.0223	   -13.3438	   -15.0223	   -22.1558	   -13.5956	   -14.3509	   -22.0718	
   -17.8757	   -24.0860	   -21.7361	   -14.5187	   -12.5046	   -14.5187	   -19.5541	   -12.5885	   -13.0081	   -19.8898	
   -18.2114	   -23.9182	   -21.5683	   -14.0152	   -12.1689	   -13.9313	   -16.9525	   -11.5814	   -11.6653	   -17.7078	
   -18.5471	   -23.6664	   -21.4005	   -13.5117	   -12.3367	   -13.5117	   -14.5187	   -10.8261	   -10.4904	   -15.6937	
   -19.1345	   -23.4985	   -21.1487	   -13.1760	   -13.1760	   -13.0920	   -12.5046	   -10.4065	    -9.5673	   -14.0991	
   -19.7220	   -23.3307	   -20.8130	   -12.9242	   -14.6866	   -12.8403	   -10.9940	   -10.2386	    -9.0637	   -12.9242	
   -20.3934	   -23.1628	   -20.3934	   -12.6724	   -16.6168	   -12.5885	   -10.2386	   -10.4904	    -8.8120	   -12.3367	
   -20.8969	   -23.0789	   -19.9738	   -12.4207	   -18.7988	   -12.3367	   -10.1547	   -10.8261	    -8.8959	   -12.3367	
   -21.2326	   -22.9950	   -19.4702	   -12.0850	   -20.9808	   -12.0850	   -10.7422	   -11.1618	    -9.1476	   -12.7563	
   -21.3165	   -22.7432	   -18.9667	   -11.5814	   -22.9950	   -11.6653	   -12.0010	   -11.4136	    -9.5673	   -13.4277	
   -21.1487	   -22.4915	   -18.2953	   -10.9940	   -24.6735	   -11.0779	   -13.7634	   -11.4975	   -10.0708	   -14.4348	
   -20.6451	   -21.9879	   -17.4561	   -10.1547	   -25.9323	   -10.3226	   -15.7776	   -11.3297	   -10.4065	   -15.4419	
   -19.7220	   -21.2326	   -16.4490	    -9.1476	   -26.6037	    -9.3155	   -17.7917	   -10.7422	   -10.4904	   -16.2811	
   -18.5471	   -20.1416	   -15.1062	    -7.9727	   -26.6037	    -8.1406	   -19.3863	    -9.9030	   -10.3226	   -16.8686	
   -17.0364	   -18.7988	   -13.5956	    -6.5460	   -26.0162	    -6.7139	   -20.4773	    -8.7280	    -9.7351	   -16.9525	
   -15.3580	   -17.2043	   -12.0850	    -5.0354	   -24.9252	    -5.2872	   -20.9808	    -7.3853	    -8.7280	   -16.6168	
   -13.5956	   -15.4419	   -10.5743	    -3.6087	   -23.4985	    -3.7766	   -20.8130	    -5.7907	    -7.4692	   -15.9454	
   -11.9171	   -13.5956	    -9.2316	    -2.1820	   -21.8201	    -2.4338	   -20.0577	    -4.1962	    -6.0425	   -14.9384	
   -10.3226	   -11.7493	    -8.0566	    -1.0910	   -19.9738	    -1.2589	   -18.7988	    -2.6016	    -4.4479	   -13.6795	
    -8.8959	    -9.9869	    -6.9656	    -0.1678	   -18.0435	    -0.3357	   -16.9525	    -1.1749	    -2.8534	   -12.4207	
    -7.7209	    -8.2245	    -5.8746	     0.4196	   -16.0294	     0.3357	   -14.7705	     0.0839	    -1.3428	   -11.2457	
    -6.6299	    -6.6299	    -4.7836	     0.7553	   -13.8474	     0.7553	   -12.2528	     1.1749	     0.0839	   -10.0708	
    -5.7907	    -5.1193	    -3.6087	     1.0071	   -11.5814	     0.9232	    -9.7351	     2.0142	     1.2589	    -8.9798	
    -5.0354	    -3.8605	    -2.4338	     1.0910	    -9.3155	     1.0910	    -7.3853	     2.6855	     2.2659	    -8.1406	
    -4.2801	    -2.7695	    -1.3428	     1.0910	    -7.2174	     1.1749	    -5.3711	     3.1891	     2.9373	    -7.3853	
    -3.6926	    -2.0142	    -0.4196	     1.0910	    -5.4550	     1.2589	    -3.9444	     3.4409	     3.2730	    -6.8817	
    -3.1891	    -1.6785	     0.0839	     1.0910	    -4.3640	     1.2589	    -3.4409	     3.3569	     3.2730	    -6.7978	
    -2.7695	    -1.7624	     0.0839	     0.9232	    -4.0283	     1.0910	    -3.8605	     2.8534	     2.7695	    -7.2174	
    -2.4338	    -2.2659	    -0.3357	     0.6714	    -4.3640	     0.8392	    -5.2032	     2.0142	     1.8463	    -8.0566	
    -2.3499	    -3.1052	    -1.2589	     0.1678	    -5.2872	     0.4196	    -7.3853	     0.7553	     0.5875	    -9.3994	
    -2.2659	    -4.1962	    -2.5177	    -0.3357	    -6.7139	    -0.1678	   -10.1547	    -0.6714	    -0.9232	   -11.0779	
    -2.4338	    -5.4550	    -4.0283	    -1.0071	    -8.4763	    -0.8392	   -13.2599	    -2.2659	    -2.5177	   -12.8403	
    -2.6855	    -6.7139	    -5.6229	    -1.6785	   -10.3226	    -1.5945	   -16.4490	    -3.8605	    -4.1122	   -14.6027	
    -2.9373	    -7.8888	    -7.2174	    -2.2659	   -12.0850	    -2.3499	   -19.3024	    -5.3711	    -5.3711	   -16.1133	
    -3.1891	    -8.8120	    -8.6441	    -2.7695	   -13.5956	    -2.9373	   -21.7361	    -6.6299	    -6.2943	   -17.2882	
    -3.3569	    -9.3994	    -9.7351	    -3.0212	   -14.6027	    -3.2730	   -23.2468	    -7.3853	    -6.5460	   -18.0435	
    -3.4409	    -9.6512	   -10.4904	    -3.0212	   -15.1062	    -3.3569	   -23.8342	    -7.8049	    -6.2943	   -18.0435	
    -3.3569	    -9.4833	   -10.8261	    -2.7695	   -15.1062	    -3.2730	   -23.4146	    -7.7209	    -5.4550	   -17.5400	
    -3.2730	    -9.0637	   -10.8261	    -2.4338	   -14.4348	    -2.8534	   -22.0718	    -7.2174	    -4.2801	   -16.4490	
    -3.1891	    -8.4763	   -10.5743	    -1.9302	   -13.2599	    -2.4338	   -19.9738	    -6.5460	    -2.8534	   -14.9384	
    -3.2730	    -7.7209	   -10.2386	    -1.5106	   -11.7493	    -2.0142	   -17.2043	    -5.6229	    -1.5945	   -13.1760	
    -3.3569	    -7.0496	    -9.8190	    -1.0910	    -9.9030	    -1.5945	   -14.1830	    -4.6158	    -0.5035	   -11.4136	
    -3.3569	    -6.2943	    -9.4833	    -0.6714	    -7.8049	    -1.0910	   -10.9940	    -3.5248	     0.3357	    -9.4833	
    -3.3569	    -5.6229	    -9.1476	    -0.0839	    -5.7068	    -0.4196	    -7.8888	    -2.2659	     0.8392	    -7.7209	
    -3.2730	    -5.1193	    -8.9798	     0.5035	    -3.6087	     0.2518	    -5.2872	    -0.8392	     1.0071	    -6.1264	
    -3.1891	    -4.8676	    -9.0637	     1.1749	    -1.9302	     0.9232	    -3.2730	     0.5035	     1.0071	    -4.9515	
    -3.1052	    -4.9515	    -9.5673	     1.7624	    -1.0071	     1.5106	    -2.2659	     1.7624	     0.7553	    -4.2801	
    -3.3569	    -5.7068	   -10.4904	     2.0981	    -1.1749	     1.8463	    -2.4338	     2.5177	     0.2518	    -4.3640	
    -3.8605	    -7.0496	   -11.9171	     1.9302	    -2.6855	     1.6785	    -4.0283	     2.7695	    -0.6714	    -5.1193	
    -4.6997	    -8.8959	   -13.6795	     1.3428	    -5.6229	     1.0910	    -6.8817	     2.4338	    -1.8463	    -6.7139	
    -5.7907	   -11.2457	   -15.7776	     0.2518	    -9.9030	     0.0000	   -10.9100	     1.4267	    -3.3569	    -8.8120	
    -6.9656	   -13.6795	   -17.9596	    -1.1749	   -14.8544	    -1.3428	   -15.6937	     0.0000	    -5.0354	   -11.2457	
    -8.1406	   -16.0294	   -19.8059	    -2.6855	   -20.0577	    -2.8534	   -20.7291	    -1.5945	    -6.7978	   -13.6795	
    -9.1476	   -18.0435	   -21.4005	    -4.1962	   -24.9252	    -4.4479	   -25.7645	    -3.2730	    -8.3084	   -16.0294	
    -9.9869	   -19.8059	   -22.6593	    -5.7907	   -29.0375	    -5.8746	   -30.2963	    -4.8676	    -9.6512	   -18.0435	
   -10.7422	   -21.3165	   -23.5825	    -7.3013	   -32.2266	    -7.3853	   -34.3246	    -6.3782	   -10.8261	   -19.8059	
   -11.4975	   -22.6593	   -24.3378	    -8.8120	   -34.4086	    -8.9798	   -37.5137	    -7.8049	   -11.9171	   -21.3165	
   -12.4207	   -23.7503	   -25.0931	   -10.4904	   -35.9192	   -10.5743	   -39.8636	    -9.2316	   -12.8403	   -22.8271	
   -13.5117	   -24.7574	   -25.9323	   -12.0850	   -36.7584	   -12.1689	   -41.2064	   -10.5743	   -13.6795	   -24.1699	
   -14.6866	   -25.5966	   -26.6876	   -13.6795	   -37.0102	   -13.6795	   -41.7099	   -11.8332	   -14.2670	   -25.5127	
   -15.8615	   -26.1841	   -27.4429	   -15.0223	   -36.8423	   -14.9384	   -41.1224	   -12.7563	   -14.6866	   -26.5198	
   -16.9525	   -26.4359	   -27.9465	   -15.9454	   -36.1710	   -15.9454	   -39.7797	   -13.3438	   -14.6866	   -27.1072	
   -17.7917	   -26.2680	   -28.1143	   -16.5329	   -34.9960	   -16.4490	   -37.5977	   -13.5117	   -14.2670	   -27.0233	
   -18.1274	   -25.5966	   -27.7786	   -16.5329	   -33.4015	   -16.5329	   -34.9121	   -13.1760	   -13.3438	   -26.2680	
   -18.1274	   -24.5895	   -27.0233	   -16.0294	   -31.4713	   -16.0294	   -32.0587	   -12.4207	   -12.1689	   -24.9252	
   -17.6239	   -23.3307	   -25.7645	   -15.2740	   -29.6249	   -15.2740	   -29.3732	   -11.3297	   -10.7422	   -23.1628	
   -16.7847	   -21.9879	   -24.3378	   -14.2670	   -27.8625	   -14.3509	   -27.1072	   -10.2386	    -9.3155	   -21.4005	
   -15.8615	   -20.7291	   -22.8271	   -13.1760	   -26.5198	   -13.3438	   -25.5966	    -9.1476	    -8.0566	   -19.8059	
   -14.7705	   -19.6381	   -21.4844	   -12.2528	   -25.6805	   -12.3367	   -24.9252	    -8.2245	    -7.2174	   -18.7149	
   -13.6795	   -18.9667	   -20.4773	   -11.4136	   -25.1770	   -11.5814	   -24.9252	    -7.5531	    -6.7139	   -18.0435	
   -12.6724	   -18.5471	   -19.6381	   -10.6583	   -25.0931	   -10.9100	   -25.6805	    -7.2174	    -6.6299	   -17.9596	
   -11.7493	   -18.2953	   -19.1345	   -10.0708	   -25.0931	   -10.3226	   -26.7715	    -7.1335	    -6.9656	   -18.3792	
   -10.9100	   -18.2114	   -18.7149	    -9.5673	   -25.0931	    -9.8190	   -27.9465	    -7.1335	    -7.3853	   -19.0506	
   -10.0708	   -18.1274	   -18.2114	    -8.9798	   -24.8413	    -9.2316	   -28.7857	    -7.1335	    -7.8888	   -19.8059	
    -9.1476	   -17.8757	   -17.6239	    -8.3923	   -24.2538	    -8.5602	   -29.1214	    -7.1335	    -8.3084	   -20.2255	
    -8.3084	   -17.5400	   -16.9525	    -7.8049	   -23.3307	    -7.9727	   -28.8696	    -7.0496	    -8.4763	   -20.3934	
    -7.7209	   -17.2043	   -16.1972	    -7.3853	   -22.3236	    -7.5531	   -27.8625	    -7.0496	    -8.6441	   -20.2255	
    -7.3853	   -16.9525	   -15.5258	    -7.2174	   -21.2326	    -7.3013	   -26.2680	    -7.1335	    -8.7280	   -19.7220	
    -7.4692	   -16.8686	   -15.1901	    -7.4692	   -20.3934	    -7.5531	   -24.2538	    -7.4692	    -8.8120	   -18.9667	
    -7.9727	   -16.9525	   -15.1901	    -8.1406	   -19.8898	    -8.0566	   -21.9040	    -8.1406	    -8.9798	   -18.2114	
    -8.7280	   -17.1204	   -15.4419	    -8.9798	   -19.6381	    -8.8959	   -19.2184	    -8.9798	    -9.1476	   -17.2882	
    -9.5673	   -17.2882	   -15.7776	    -9.8190	   -19.5541	    -9.7351	   -16.4490	    -9.7351	    -9.2316	   -16.2811	
   -10.2386	   -17.1204	   -16.1133	   -10.5743	   -19.4702	   -10.4904	   -13.5117	   -10.3226	    -8.9798	   -15.1901	
   -10.5743	   -16.7007	   -16.2811	   -10.9940	   -19.3863	   -10.9100	   -10.8261	   -10.6583	    -8.6441	   -14.0991	
   -10.5743	   -15.9454	   -16.2811	   -11.1618	   -19.3863	   -11.0779	    -8.5602	   -10.6583	    -8.2245	   -13.1760	
   -10.3226	   -15.1062	   -16.2811	   -11.1618	   -19.3863	   -11.1618	    -7.0496	   -10.6583	    -7.8888	   -12.5046	
    -9.9030	   -14.3509	   -16.3651	   -11.1618	   -19.4702	   -11.1618	    -6.6299	   -10.5743	    -7.8888	   -12.4207	
    -9.4833	   -13.7634	   -16.5329	   -11.1618	   -19.6381	   -11.2457	    -7.3013	   -10.7422	    -8.2245	   -12.9242	
    -9.0637	   -13.5117	   -16.9525	   -11.3297	   -19.9738	   -11.4975	    -8.9798	   -11.1618	    -9.0637	   -13.9313	
    -8.7280	   -13.5117	   -17.3721	   -11.5814	   -20.3934	   -11.7493	   -11.5814	   -11.7493	   -10.0708	   -15.4419	
    -8.3923	   -13.8474	   -17.9596	   -11.8332	   -20.9808	   -12.0010	   -14.8544	   -12.3367	   -11.3297	   -17.2043	
    -8.1406	   -14.2670	   -18.3792	   -12.0010	   -21.4844	   -12.2528	   -18.2953	   -12.8403	   -12.5046	   -19.0506	
    -7.8888	   -14.6866	   -18.7149	   -12.0010	   -21.9879	   -12.1689	   -21.7361	   -13.1760	   -13.4277	   -20.5612	
    -7.5531	   -15.1062	   -18.9667	   -11.8332	   -22.1558	   -12.0010	   -24.6735	   -13.2599	   -14.0152	   -21.8201	
    -7.3853	   -15.5258	   -19.0506	   -11.5814	   -21.9879	   -11.6653	   -27.1072	   -13.0920	   -14.3509	   -22.7432	
    -7.3853	   -16.1972	   -19.1345	   -11.3297	   -21.5683	   -11.4136	   -28.7857	   -12.9242	   -14.5187	   -23.4146	
    -7.8049	   -17.0364	   -19.3024	   -11.1618	   -20.8130	   -11.2457	   -29.7928	   -12.8403	   -14.5187	   -23.9182	
    -8.7280	   -18.2114	   -19.5541	   -11.3297	   -19.9738	   -11.4136	   -30.3802	   -12.9242	   -14.6027	   -24.4217	
    -9.9869	   -19.7220	   -20.0577	   -11.7493	   -19.1345	   -11.8332	   -30.5481	   -13.3438	   -14.6866	   -24.9252	
   -11.6653	   -21.3165	   -20.6451	   -12.5046	   -18.4631	   -12.5046	   -30.4642	   -14.0152	   -14.8544	   -25.5966	
   -13.5956	   -22.9111	   -21.3165	   -13.3438	   -17.8757	   -13.3438	   -30.0446	   -14.9384	   -15.1062	   -26.1841	
   -15.4419	   -24.2538	   -21.9879	   -14.2670	   -17.5400	   -14.2670	   -29.4571	   -15.8615	   -15.4419	   -26.6037	
   -17.0364	   -25.2609	   -22.4075	   -15.0223	   -17.4561	   -15.0223	   -28.6179	   -16.6168	   -15.6097	   -26.6876	
   -18.1274	   -25.6805	   -22.5754	   -15.3580	   -17.4561	   -15.4419	   -27.4429	   -16.9525	   -15.6097	   -26.3519	
   -18.5471	   -25.4288	   -22.3236	   -15.3580	   -17.5400	   -15.4419	   -26.1002	   -16.7847	   -15.3580	   -25.6805	
   -18.2953	   -24.5895	   -21.6522	   -14.8544	   -17.6239	   -15.0223	   -24.5895	   -16.1972	   -14.8544	   -24.7574	
   -17.2882	   -23.0789	   -20.4773	   -14.0991	   -17.7078	   -14.1830	   -23.1628	   -15.1901	   -14.1830	   -23.7503	
   -15.6097	   -21.1487	   -18.8828	   -13.0081	   -17.7078	   -13.1760	   -21.9040	   -14.0152	   -13.5117	   -22.9111	
   -13.5117	   -18.8828	   -16.8686	   -11.8332	   -17.7078	   -11.9171	   -21.0648	   -12.7563	   -12.7563	   -22.2397	
   -11.0779	   -16.5329	   -14.6866	   -10.6583	   -17.5400	   -10.7422	   -20.7291	   -11.5814	   -12.1689	   -21.9879	
    -8.6441	   -14.2670	   -12.5885	    -9.6512	   -17.3721	    -9.7351	   -20.8969	   -10.6583	   -11.6653	   -21.9879	
    -6.2943	   -12.3367	   -10.8261	    -8.8959	   -17.3721	    -8.9798	   -21.6522	    -9.9869	   -11.4136	   -22.2397	
    -4.3640	   -10.8261	    -9.4833	    -8.5602	   -17.4561	    -8.5602	   -22.8271	    -9.6512	   -11.4975	   -22.6593	
    -2.9373	    -9.8190	    -8.7280	    -8.5602	   -17.7917	    -8.5602	   -24.3378	    -9.6512	   -11.7493	   -23.1628	
    -2.0142	    -9.3155	    -8.4763	    -8.8959	   -18.3792	    -8.9798	   -25.9323	   -10.0708	   -12.1689	   -23.7503	
    -1.5945	    -9.1476	    -8.6441	    -9.3994	   -18.9667	    -9.4833	   -27.1912	   -10.4904	   -12.5885	   -24.0860	
    -1.3428	    -9.0637	    -8.8959	    -9.9030	   -19.4702	    -9.9030	   -27.9465	   -10.9100	   -12.7563	   -24.0021	
    -1.1749	    -8.8120	    -9.0637	    -9.9869	   -19.6381	   -10.1547	   -27.8625	   -10.9100	   -12.4207	   -23.3307	
    -0.8392	    -8.1406	    -8.8959	    -9.7351	   -19.1345	    -9.9869	   -26.6876	   -10.4904	   -11.5814	   -22.0718	
    -0.3357	    -7.1335	    -8.3923	    -9.0637	   -18.1274	    -9.3155	   -24.6735	    -9.5673	   -10.1547	   -20.1416	
     0.3357	    -5.8746	    -7.6370	    -8.0566	   -16.5329	    -8.3923	   -21.9040	    -8.2245	    -8.3084	   -17.8757	
     0.9232	    -4.5319	    -6.7139	    -6.8817	   -14.6866	    -7.3013	   -18.7988	    -6.7139	    -6.3782	   -15.5258	
     1.3428	    -3.2730	    -5.8746	    -5.8746	   -12.7563	    -6.3782	   -15.7776	    -5.2872	    -4.5319	   -13.3438	
     1.4267	    -2.5177	    -5.3711	    -5.2032	   -11.1618	    -5.7068	   -13.2599	    -4.1962	    -3.1052	   -11.7493	
     1.0910	    -2.1820	    -5.2872	    -4.8676	    -9.9030	    -5.3711	   -11.4975	    -3.4409	    -2.1820	   -10.8261	
     0.5035	    -2.2659	    -5.5389	    -4.9515	    -9.3155	    -5.3711	   -10.5743	    -3.1891	    -1.9302	   -10.5743	
    -0.2518	    -2.8534	    -6.2103	    -5.3711	    -9.2316	    -5.7068	   -10.5743	    -3.3569	    -2.0981	   -10.9940	
    -1.0910	    -3.6087	    -7.0496	    -5.9586	    -9.7351	    -6.2943	   -11.4136	    -3.7766	    -2.7695	   -12.0010	
    -2.0142	    -4.6997	    -8.1406	    -6.7978	   -10.9100	    -6.9656	   -13.1760	    -4.6158	    -3.8605	   -13.2599	
    -3.0212	    -6.0425	    -9.4833	    -7.8049	   -12.5885	    -7.8888	   -15.6937	    -5.6229	    -5.2872	   -14.8544	
    -4.1962	    -7.8049	   -11.0779	    -8.9798	   -14.9384	    -8.9798	   -18.8828	    -7.0496	    -7.1335	   -16.7847	
    -5.6229	    -9.7351	   -12.9242	   -10.4065	   -17.7917	   -10.3226	   -22.5754	    -8.7280	    -9.2316	   -18.8828	
    -7.3013	   -11.9171	   -15.0223	   -11.9171	   -21.1487	   -11.8332	   -26.5198	   -10.5743	   -11.5814	   -21.1487	
    -9.0637	   -14.0991	   -17.0364	   -13.3438	   -24.5895	   -13.3438	   -30.1285	   -12.3367	   -13.8474	   -23.3307	
   -10.6583	   -16.0294	   -18.7988	   -14.6027	   -27.8625	   -14.6027	   -33.1497	   -13.8474	   -15.6937	   -25.0092	
   -12.0850	   -17.4561	   -20.0577	   -15.3580	   -30.6320	   -15.3580	   -35.1639	   -14.7705	   -16.9525	   -26.1841	
   -13.0920	   -18.2953	   -20.5612	   -15.6097	   -32.5623	   -15.6937	   -35.8353	   -15.0223	   -17.3721	   -26.5198	
   -13.5956	   -18.4631	   -20.3094	   -15.1901	   -33.4854	   -15.3580	   -35.2478	   -14.5187	   -16.9525	   -25.8484	
   -13.7634	   -17.9596	   -19.2184	   -14.2670	   -33.2336	   -14.4348	   -33.3176	   -13.3438	   -15.6937	   -24.3378	
   -13.5956	   -16.8686	   -17.3721	   -12.7563	   -31.8069	   -13.0081	   -30.1285	   -11.4136	   -13.5956	   -21.9879	
   -12.9242	   -15.3580	   -14.8544	   -10.7422	   -29.2053	   -10.9940	   -25.8484	    -9.0637	   -10.8261	   -18.9667	
   -12.0850	   -13.4277	   -12.0010	    -8.3084	   -25.5127	    -8.7280	   -20.8969	    -6.2943	    -7.6370	   -15.6097	
   -10.9100	   -11.4136	    -8.8959	    -5.7907	   -20.9808	    -6.2103	   -15.6097	    -3.5248	    -4.2801	   -12.1689	
    -9.6512	    -9.3994	    -6.0425	    -3.2730	   -16.1133	    -3.6926	   -10.4065	    -0.9232	    -1.0910	    -9.0637	
    -8.3923	    -7.7209	    -3.6087	    -1.0071	   -11.2457	    -1.5106	    -5.7068	     1.3428	     1.6785	    -6.4621	
    -7.1335	    -6.3782	    -1.8463	     1.0071	    -6.7978	     0.4196	    -2.0142	     3.1052	     3.8605	    -4.5319	
    -6.0425	    -5.5389	    -0.8392	     2.5177	    -3.0212	     1.9302	     0.5035	     4.2801	     5.3711	    -3.1891	
    -4.9515	    -4.9515	    -0.5875	     3.5248	    -0.0839	     2.9373	     1.6785	     4.8676	     6.2103	    -2.3499	
    -4.0283	    -4.7836	    -0.8392	     4.1122	     1.8463	     3.6087	     1.5106	     5.0354	     6.4621	    -2.0981	
    -3.3569	    -4.8676	    -1.4267	     4.3640	     2.8534	     3.8605	     0.0839	     4.7836	     6.0425	    -2.2659	
    -2.8534	    -5.1193	    -2.1820	     4.1122	     3.0212	     3.6926	    -2.3499	     4.1122	     5.2032	    -2.7695	
    -2.6016	    -5.7068	    -3.1052	     3.6087	     2.3499	     3.2730	    -5.5389	     3.1052	     4.0283	    -3.7766	
    -2.7695	    -6.4621	    -4.1122	     2.6855	     0.9232	     2.4338	    -9.2316	     1.9302	     2.5177	    -5.1193	
    -3.2730	    -7.5531	    -5.2872	     1.5106	    -1.3428	     1.3428	   -13.1760	     0.5035	     0.7553	    -6.7139	
    -4.1962	    -8.8120	    -6.6299	     0.0000	    -4.1962	     0.0000	   -17.0364	    -1.0910	    -1.0071	    -8.5602	
    -5.3711	   -10.2386	    -8.1406	    -1.5945	    -7.6370	    -1.5106	   -20.5612	    -2.6855	    -2.6855	   -10.3226	
    -6.7978	   -11.6653	    -9.6512	    -3.3569	   -11.2457	    -3.1052	   -23.4985	    -4.1962	    -4.1962	   -11.9171	
    -8.3084	   -13.0920	   -11.0779	    -4.9515	   -14.9384	    -4.6158	   -25.5966	    -5.5389	    -5.3711	   -13.1760	
    -9.8190	   -14.2670	   -12.5046	    -6.3782	   -18.2953	    -6.0425	   -26.9394	    -6.5460	    -6.0425	   -13.9313	
   -11.3297	   -15.3580	   -13.8474	    -7.5531	   -21.2326	    -7.2174	   -27.4429	    -7.3013	    -6.3782	   -14.3509	
   -12.8403	   -16.3651	   -15.1901	    -8.5602	   -23.7503	    -8.2245	   -27.3590	    -7.8888	    -6.4621	   -14.4348	
   -14.2670	   -17.2882	   -16.5329	    -9.4833	   -25.6805	    -9.0637	   -26.8555	    -8.2245	    -6.2943	   -14.3509	
   -15.6937	   -18.0435	   -17.8757	   -10.1547	   -27.1912	    -9.8190	   -26.0162	    -8.5602	    -6.0425	   -14.0152	
   -16.8686	   -18.6310	   -19.1345	   -10.6583	   -28.1982	   -10.2386	   -25.1770	    -8.7280	    -5.7068	   -13.5956	
   -17.6239	   -18.9667	   -20.1416	   -10.7422	   -28.7018	   -10.4904	   -24.3378	    -8.6441	    -5.3711	   -13.0920	
   -18.0435	   -18.9667	   -20.8130	   -10.5743	   -28.7018	   -10.3226	   -23.5825	    -8.4763	    -4.9515	   -12.5885	
   -17.9596	   -18.6310	   -21.1487	   -10.1547	   -28.4500	    -9.9030	   -23.1628	    -8.1406	    -4.6158	   -12.1689	
   -17.4561	   -18.2114	   -21.1487	    -9.3994	   -27.9465	    -9.2316	   -22.9950	    -7.8049	    -4.4479	   -12.0850	
   -16.7007	   -17.6239	   -20.9808	    -8.6441	   -27.3590	    -8.5602	   -23.3307	    -7.4692	    -4.4479	   -12.3367	
   -15.6937	   -17.0364	   -20.7291	    -7.8888	   -26.6876	    -7.8888	   -24.0860	    -7.3013	    -4.7836	   -13.0081	
   -14.6866	   -16.5329	   -20.3934	    -7.3013	   -26.0162	    -7.3013	   -25.0931	    -7.2174	    -5.4550	   -13.9313	
   -13.6795	   -16.1972	   -20.0577	    -6.7978	   -25.4288	    -6.8817	   -26.2680	    -7.3013	    -6.3782	   -15.1901	
   -12.6724	   -15.8615	   -19.7220	    -6.4621	   -24.7574	    -6.5460	   -27.2751	    -7.3853	    -7.3853	   -16.5329	
   -11.9171	   -15.6937	   -19.3863	    -6.2943	   -24.0860	    -6.4621	   -28.1143	    -7.6370	    -8.3923	   -17.9596	
   -11.4136	   -15.6097	   -19.2184	    -6.4621	   -23.4985	    -6.5460	   -28.7018	    -7.9727	    -9.4833	   -19.3863	
   -11.3297	   -15.7776	   -19.2184	    -6.8817	   -22.9950	    -6.9656	   -28.8696	    -8.4763	   -10.3226	   -20.8130	
   -11.5814	   -16.1133	   -19.3024	    -7.5531	   -22.4075	    -7.6370	   -28.6179	    -8.9798	   -11.0779	   -22.1558	
   -12.2528	   -16.5329	   -19.4702	    -8.3084	   -21.8201	    -8.3923	   -27.7786	    -9.4833	   -11.4975	   -23.3307	
   -13.1760	   -16.8686	   -19.4702	    -9.1476	   -20.8969	    -9.0637	   -26.2680	    -9.7351	   -11.4136	   -24.0021	
   -14.0991	   -16.9525	   -19.2184	    -9.6512	   -19.7220	    -9.5673	   -24.0021	    -9.7351	   -10.9940	   -24.0021	
   -14.9384	   -16.7847	   -18.6310	    -9.9030	   -18.1274	    -9.7351	   -21.2326	    -9.3994	   -10.0708	   -23.3307	
   -15.6097	   -16.2811	   -17.6239	    -9.7351	   -16.1972	    -9.4833	   -18.1274	    -8.6441	    -8.8120	   -21.8201	
   -15.9454	   -15.4419	   -16.1133	    -9.1476	   -14.0991	    -8.9798	   -14.7705	    -7.7209	    -7.2174	   -19.5541	
   -15.9454	   -14.3509	   -14.2670	    -8.3084	   -12.0010	    -7.9727	   -11.4975	    -6.5460	    -5.5389	   -16.7847	
   -15.6097	   -13.1760	   -12.1689	    -7.1335	   -10.1547	    -6.7978	    -8.5602	    -5.2872	    -3.8605	   -13.8474	
   -15.0223	   -12.0010	   -10.0708	    -5.8746	    -8.7280	    -5.5389	    -6.2943	    -4.0283	    -2.4338	   -11.1618	
   -14.3509	   -11.0779	    -8.1406	    -4.6158	    -8.0566	    -4.3640	    -5.0354	    -2.9373	    -1.4267	    -9.0637	
   -13.5956	   -10.5743	    -6.6299	    -3.6087	    -8.1406	    -3.3569	    -4.8676	    -2.1820	    -1.0071	    -7.7209	
   -13.0081	   -10.6583	    -5.7068	    -2.8534	    -9.0637	    -2.6855	    -5.9586	    -1.7624	    -1.0910	    -7.3853	
   -12.6724	   -11.2457	    -5.6229	    -2.6016	   -10.7422	    -2.4338	    -8.3084	    -1.7624	    -1.8463	    -7.9727	
   -12.5046	   -12.3367	    -6.2103	    -2.6016	   -13.0081	    -2.6016	   -11.6653	    -2.1820	    -3.0212	    -9.3155	
   -12.5046	   -13.8474	    -7.4692	    -3.0212	   -15.6937	    -3.0212	   -15.6937	    -2.8534	    -4.5319	   -11.0779	
   -12.6724	   -15.5258	    -9.2316	    -3.6087	   -18.4631	    -3.6926	   -20.1416	    -3.6926	    -6.2103	   -13.0920	
   -12.8403	   -17.0364	   -11.3297	    -4.3640	   -21.0648	    -4.4479	   -24.5056	    -4.6158	    -7.7209	   -15.1062	
   -12.9242	   -18.2953	   -13.5117	    -4.9515	   -23.2468	    -5.1193	   -28.4500	    -5.4550	    -8.8959	   -16.7007	
   -12.8403	   -19.1345	   -15.5258	    -5.4550	   -24.8413	    -5.6229	   -31.4713	    -6.1264	    -9.7351	   -17.9596	
   -12.5885	   -19.4702	   -17.1204	    -5.7068	   -25.5966	    -5.8746	   -33.3176	    -6.5460	    -9.9869	   -18.5471	
   -11.9171	   -19.2184	   -18.1274	    -5.6229	   -25.6805	    -5.8746	   -33.9050	    -6.6299	    -9.7351	   -18.4631	
   -11.0779	   -18.4631	   -18.5471	    -5.2872	   -25.0092	    -5.4550	   -33.1497	    -6.3782	    -8.8959	   -17.7078	
    -9.9869	   -17.2882	   -18.4631	    -4.6158	   -23.6664	    -4.6997	   -31.2195	    -5.7907	    -7.6370	   -16.3651	
    -8.8120	   -15.7776	   -17.9596	    -3.6926	   -21.9879	    -3.7766	   -28.2822	    -4.7836	    -6.0425	   -14.5187	
    -7.5531	   -14.0991	   -17.2043	    -2.6016	   -20.0577	    -2.7695	   -24.8413	    -3.6087	    -4.2801	   -12.3367	
    -6.3782	   -12.4207	   -16.5329	    -1.5945	   -18.1274	    -1.6785	   -21.1487	    -2.2659	    -2.5177	   -10.1547	
    -5.3711	   -10.9940	   -15.9454	    -0.5875	   -16.2811	    -0.6714	   -17.7078	    -1.0071	    -0.9232	    -8.1406	
    -4.4479	    -9.7351	   -15.5258	     0.1678	   -14.7705	     0.0839	   -14.7705	     0.0839	     0.3357	    -6.5460	
    -3.6926	    -8.8120	   -15.3580	     0.6714	   -13.5117	     0.6714	   -12.7563	     0.8392	     1.1749	    -5.5389	
    -3.1891	    -8.3084	   -15.6097	     0.8392	   -12.8403	     0.8392	   -11.8332	     1.0910	     1.3428	    -5.2032	
    -3.1052	    -8.4763	   -16.1133	     0.5035	   -12.7563	     0.6714	   -12.2528	     0.9232	     0.9232	    -5.7907	
    -3.3569	    -9.1476	   -17.0364	    -0.1678	   -13.5117	     0.0000	   -13.9313	     0.1678	    -0.1678	    -7.1335	
    -3.9444	   -10.2386	   -18.1274	    -1.1749	   -14.8544	    -0.9232	   -16.7007	    -1.0071	    -1.8463	    -9.0637	
    -4.6997	   -11.7493	   -19.3024	    -2.3499	   -16.7007	    -2.0981	   -20.1416	    -2.5177	    -3.7766	   -11.4975	
    -5.5389	   -13.2599	   -20.4773	    -3.6087	   -18.8828	    -3.2730	   -24.0021	    -4.0283	    -5.8746	   -14.0991	
    -6.2943	   -14.6866	   -21.4844	    -4.7836	   -21.3165	    -4.3640	   -27.6947	    -5.5389	    -7.8888	   -16.5329	
    -6.9656	   -15.9454	   -22.2397	    -5.7068	   -23.7503	    -5.3711	   -30.9677	    -7.0496	    -9.7351	   -18.7988	
    -7.3853	   -16.8686	   -22.8271	    -6.4621	   -26.1841	    -6.1264	   -33.4854	    -8.3084	   -11.2457	   -20.5612	
    -7.5531	   -17.3721	   -23.0789	    -6.9656	   -28.2822	    -6.7139	   -34.9121	    -9.3994	   -12.3367	   -21.6522	
    -7.4692	   -17.3721	   -22.9111	    -7.1335	   -29.8767	    -6.9656	   -35.0800	   -10.1547	   -12.9242	   -22.1558	
    -7.0496	   -16.7847	   -22.4075	    -6.8817	   -30.6320	    -6.7978	   -33.8211	   -10.4904	   -12.9242	   -21.8201	
    -6.2943	   -15.6937	   -21.4005	    -6.2103	   -30.2963	    -6.1264	   -31.1356	   -10.3226	   -12.3367	   -20.6451	
    -5.2872	   -14.0991	   -20.0577	    -5.0354	   -28.9536	    -5.0354	   -27.3590	    -9.6512	   -11.0779	   -18.9667	
    -4.1962	   -12.1689	   -18.3792	    -3.5248	   -26.6876	    -3.4409	   -22.7432	    -8.4763	    -9.3994	   -16.7847	
    -3.0212	   -10.1547	   -16.6168	    -1.7624	   -23.8342	    -1.7624	   -17.7078	    -7.0496	    -7.4692	   -14.6866	
    -2.0142	    -8.3084	   -14.9384	     0.0000	   -20.8969	     0.0839	   -12.8403	    -5.5389	    -5.5389	   -12.7563	
    -1.2589	    -6.7139	   -13.4277	     1.5945	   -18.1274	     1.6785	    -8.6441	    -4.1122	    -3.9444	   -11.2457	
    -0.8392	    -5.5389	   -12.2528	     2.9373	   -15.8615	     3.0212	    -5.4550	    -2.9373	    -2.7695	   -10.4065	
    -0.7553	    -4.8676	   -11.3297	     3.8605	   -14.1830	     4.0283	    -3.4409	    -2.2659	    -2.1820	    -9.9869	
    -0.8392	    -4.6158	   -10.6583	     4.5319	   -13.0920	     4.6997	    -2.7695	    -1.9302	    -2.1820	   -10.0708	
    -1.0910	    -4.6997	   -10.1547	     4.8676	   -12.6724	     5.1193	    -3.2730	    -1.9302	    -2.6016	   -10.4904	
    -1.2589	    -4.9515	    -9.7351	     5.1193	   -12.7563	     5.2872	    -4.8676	    -2.1820	    -3.4409	   -11.0779	
    -1.3428	    -5.3711	    -9.3994	     5.1193	   -13.2599	     5.2872	    -7.3013	    -2.6016	    -4.4479	   -11.7493	
    -1.4267	    -5.7907	    -8.9798	     5.1193	   -14.1830	     5.2872	   -10.3226	    -3.1891	    -5.6229	   -12.6724	
    -1.4267	    -6.3782	    -8.7280	     4.9515	   -15.4419	     5.0354	   -13.6795	    -3.7766	    -6.8817	   -13.7634	
    -1.5106	    -6.9656	    -8.5602	     4.6997	   -16.8686	     4.7836	   -17.2043	    -4.4479	    -8.1406	   -15.0223	
    -1.5945	    -7.6370	    -8.6441	     4.1962	   -18.3792	     4.2801	   -20.7291	    -5.1193	    -9.3994	   -16.3651	
    -1.8463	    -8.4763	    -9.0637	     3.5248	   -20.0577	     3.5248	   -24.0860	    -5.8746	   -10.5743	   -17.7917	
    -2.1820	    -9.3994	    -9.9869	     2.6016	   -21.6522	     2.6016	   -27.0233	    -6.7139	   -11.6653	   -19.1345	
    -2.7695	   -10.3226	   -11.4136	     1.4267	   -23.2468	     1.5106	   -29.4571	    -7.4692	   -12.5046	   -20.1416	
    -3.3569	   -11.1618	   -13.0081	     0.2518	   -24.4217	     0.3357	   -31.2195	    -8.0566	   -13.0920	   -20.7291	
    -3.9444	   -11.8332	   -14.6027	    -0.9232	   -25.1770	    -0.7553	   -31.9748	    -8.3923	   -13.1760	   -20.7291	
    -4.5319	   -12.1689	   -16.0294	    -1.8463	   -25.3448	    -1.5945	   -31.8909	    -8.3923	   -12.8403	   -20.2255	
    -5.0354	   -12.3367	   -17.1204	    -2.5177	   -24.9252	    -2.2659	   -30.9677	    -8.0566	   -12.1689	   -19.2184	
    -5.5389	   -12.2528	   -17.9596	    -3.1052	   -24.1699	    -2.7695	   -29.5410	    -7.6370	   -11.2457	   -18.0435	
    -6.0425	   -12.1689	   -18.4631	    -3.6926	   -23.2468	    -3.1891	   -27.8625	    -7.3013	   -10.4065	   -16.7847	
    -6.7139	   -12.0850	   -18.8828	    -4.1962	   -22.2397	    -3.6087	   -26.1841	    -7.0496	    -9.7351	   -15.6937	
    -7.3013	   -12.0850	   -19.0506	    -4.6997	   -21.3165	    -4.0283	   -24.7574	    -6.9656	    -9.2316	   -15.0223	
    -7.7209	   -12.0850	   -19.0506	    -5.1193	   -20.5612	    -4.2801	   -23.7503	    -6.9656	    -8.9798	   -14.6027	
    -7.9727	   -11.9171	   -18.7988	    -5.2032	   -20.0577	    -4.3640	   -23.2468	    -7.0496	    -8.9798	   -14.6027	
    -7.7209	   -11.6653	   -18.2114	    -4.9515	   -19.5541	    -4.1122	   -23.0789	    -7.0496	    -8.9798	   -14.7705	
    -7.1335	   -11.0779	   -17.2882	    -4.2801	   -19.1345	    -3.5248	   -23.2468	    -6.8817	    -8.9798	   -15.0223	
    -6.1264	   -10.4065	   -16.1133	    -3.2730	   -18.6310	    -2.6016	   -23.6664	    -6.6299	    -8.9798	   -15.3580	
    -4.9515	    -9.7351	   -14.8544	    -2.0142	   -18.1274	    -1.4267	   -24.2538	    -6.3782	    -8.9798	   -15.7776	
    -3.9444	    -9.3155	   -13.9313	    -0.8392	   -17.8757	    -0.4196	   -25.0092	    -6.1264	    -9.1476	   -16.3651	
    -3.1891	    -9.3155	   -13.4277	     0.0839	   -17.9596	     0.4196	   -26.0162	    -6.2103	    -9.5673	   -17.1204	
    -2.8534	    -9.8190	   -13.4277	     0.5875	   -18.5471	     0.8392	   -27.1072	    -6.5460	   -10.2386	   -18.1274	
    -3.0212	   -10.6583	   -14.0152	     0.7553	   -19.6381	     0.8392	   -28.2822	    -7.0496	   -11.0779	   -19.0506	
    -3.5248	   -11.7493	   -14.9384	     0.5875	   -21.1487	     0.5035	   -29.2892	    -7.7209	   -11.8332	   -19.9738	
    -4.3640	   -12.9242	   -16.1133	     0.1678	   -22.7432	     0.0000	   -29.9606	    -8.3923	   -12.5885	   -20.4773	
    -5.3711	   -13.9313	   -17.2043	    -0.4196	   -24.2538	    -0.6714	   -30.2963	    -9.0637	   -13.0081	   -20.7291	
    -6.3782	   -14.6866	   -18.2114	    -1.1749	   -25.5966	    -1.4267	   -30.2124	    -9.6512	   -13.3438	   -20.5612	
    -7.5531	   -15.1901	   -18.9667	    -1.9302	   -26.6037	    -2.2659	   -29.6249	   -10.1547	   -13.3438	   -20.1416	
    -8.5602	   -15.3580	   -19.4702	    -2.7695	   -27.1072	    -3.1052	   -28.7018	   -10.5743	   -13.3438	   -19.5541	
    -9.4833	   -15.1901	   -19.7220	    -3.5248	   -27.1072	    -3.8605	   -27.2751	   -10.9100	   -13.0920	   -18.9667	
   -10.1547	   -14.7705	   -19.7220	    -4.1962	   -26.4359	    -4.4479	   -25.5127	   -11.1618	   -12.8403	   -18.4631	
   -10.4065	   -14.0152	   -19.3024	    -4.6158	   -25.0931	    -4.8676	   -23.3307	   -11.1618	   -12.4207	   -18.0435	
   -10.2386	   -13.0081	   -18.5471	    -4.6997	   -23.1628	    -4.9515	   -20.9808	   -10.9100	   -12.0010	   -17.7917	
    -9.5673	   -11.5814	   -17.4561	    -4.4479	   -20.7291	    -4.6158	   -18.4631	   -10.4065	   -11.4136	   -17.6239	
    -8.3084	    -9.9869	   -16.0294	    -3.7766	   -17.8757	    -3.9444	   -16.1972	    -9.6512	   -10.7422	   -17.4561	
    -6.6299	    -8.2245	   -14.3509	    -2.7695	   -14.8544	    -2.9373	   -14.2670	    -8.7280	   -10.1547	   -17.2882	
    -4.7836	    -6.5460	   -12.5885	    -1.6785	   -12.0010	    -1.8463	   -12.9242	    -7.8888	    -9.5673	   -17.2043	
    -2.9373	    -5.1193	   -11.0779	    -0.7553	    -9.4833	    -1.0071	   -12.3367	    -7.1335	    -9.3155	   -17.3721	
    -1.4267	    -4.1122	    -9.8190	    -0.1678	    -7.6370	    -0.4196	   -12.6724	    -6.7978	    -9.4833	   -17.8757	
    -0.4196	    -3.6087	    -8.8959	    -0.0839	    -6.4621	    -0.3357	   -13.7634	    -6.8817	    -9.9869	   -18.7149	
     0.1678	    -3.6087	    -8.3923	    -0.4196	    -5.9586	    -0.6714	   -15.3580	    -7.2174	   -10.7422	   -19.8059	
     0.3357	    -4.0283	    -8.0566	    -1.1749	    -6.0425	    -1.4267	   -17.2043	    -7.8888	   -11.6653	   -21.0648	
     0.1678	    -4.6997	    -7.8888	    -2.2659	    -6.6299	    -2.5177	   -19.0506	    -8.5602	   -12.5885	   -22.3236	
    -0.2518	    -5.4550	    -7.8049	    -3.5248	    -7.8049	    -3.7766	   -20.5612	    -9.3155	   -13.4277	   -23.3307	
    -0.9232	    -6.2943	    -7.8888	    -4.9515	    -9.3155	    -5.2032	   -21.5683	    -9.9030	   -14.0152	   -24.0021	
    -1.6785	    -7.0496	    -7.8888	    -6.4621	   -11.2457	    -6.6299	   -21.9879	   -10.4065	   -14.2670	   -24.1699	
    -2.5177	    -7.7209	    -7.9727	    -7.8049	   -13.3438	    -7.9727	   -21.6522	   -10.5743	   -14.2670	   -23.9182	
    -3.1891	    -8.0566	    -8.1406	    -8.8959	   -15.3580	    -9.0637	   -20.6451	   -10.4904	   -13.8474	   -23.0789	
    -3.6926	    -8.1406	    -8.2245	    -9.7351	   -17.2043	    -9.8190	   -19.0506	   -10.1547	   -13.0920	   -21.6522	
    -4.0283	    -7.8049	    -8.3084	   -10.2386	   -18.5471	   -10.2386	   -16.8686	    -9.4833	   -12.0850	   -19.7220	
    -4.1962	    -7.2174	    -8.3923	   -10.4904	   -19.3863	   -10.3226	   -14.4348	    -8.8120	   -10.9100	   -17.5400	
    -4.0283	    -6.3782	    -8.4763	   -10.4065	   -19.7220	   -10.2386	   -12.0850	    -8.1406	    -9.7351	   -15.3580	
    -3.6926	    -5.3711	    -8.3923	   -10.0708	   -19.6381	    -9.8190	    -9.9030	    -7.7209	    -8.7280	   -13.3438	
    -3.1891	    -4.2801	    -8.3084	    -9.6512	   -19.2184	    -9.3994	    -8.3084	    -7.5531	    -7.9727	   -11.7493	
    -2.6855	    -3.3569	    -8.2245	    -9.2316	   -18.6310	    -8.8959	    -7.3853	    -7.8049	    -7.6370	   -10.8261	
    -2.0142	    -2.5177	    -8.1406	    -8.8959	   -17.9596	    -8.4763	    -7.3853	    -8.3084	    -7.8049	   -10.6583	
    -1.5106	    -1.9302	    -8.1406	    -8.6441	   -17.4561	    -8.3084	    -8.3084	    -9.1476	    -8.3923	   -11.1618	
    -1.0910	    -1.6785	    -8.2245	    -8.5602	   -17.2043	    -8.2245	   -10.0708	   -10.2386	    -9.3994	   -12.2528	
    -0.8392	    -1.7624	    -8.4763	    -8.7280	   -17.2043	    -8.4763	   -12.4207	   -11.3297	   -10.5743	   -13.7634	
    -0.7553	    -2.0981	    -8.8120	    -8.9798	   -17.4561	    -8.7280	   -15.2740	   -12.4207	   -11.9171	   -15.3580	
    -0.7553	    -2.5177	    -9.1476	    -9.1476	   -17.7078	    -9.0637	   -18.1274	   -13.3438	   -13.0920	   -16.9525	
    -0.7553	    -2.9373	    -9.3155	    -9.3155	   -17.7917	    -9.3155	   -20.8130	   -14.0152	   -14.0991	   -18.2114	
    -0.6714	    -3.1891	    -9.2316	    -9.2316	   -17.6239	    -9.3994	   -22.8271	   -14.3509	   -14.6866	   -19.0506	
    -0.6714	    -3.2730	    -8.8120	    -8.9798	   -17.1204	    -9.2316	   -24.0021	   -14.1830	   -14.8544	   -19.3863	
    -0.6714	    -3.1052	    -8.2245	    -8.5602	   -16.2811	    -8.8120	   -24.3378	   -13.7634	   -14.6866	   -19.1345	
    -0.7553	    -2.9373	    -7.5531	    -8.1406	   -15.2740	    -8.4763	   -23.8342	   -13.0920	   -14.1830	   -18.4631	
    -1.0071	    -2.6855	    -6.8817	    -7.8049	   -14.0991	    -8.0566	   -22.6593	   -12.3367	   -13.4277	   -17.5400	
    -1.5945	    -2.5177	    -6.3782	    -7.6370	   -12.9242	    -7.8888	   -20.8969	   -11.5814	   -12.7563	   -16.3651	
    -2.3499	    -2.5177	    -6.0425	    -7.7209	   -11.9171	    -7.8888	   -18.7988	   -10.9940	   -12.0010	   -15.1062	
    -3.2730	    -2.6016	    -6.0425	    -7.9727	   -10.9940	    -8.0566	   -16.6168	   -10.5743	   -11.4136	   -13.9313	
    -4.1962	    -2.6855	    -6.0425	    -8.3084	   -10.1547	    -8.3084	   -14.4348	   -10.2386	   -10.8261	   -12.7563	
    -4.8676	    -2.6855	    -6.1264	    -8.4763	    -9.3994	    -8.3923	   -12.3367	    -9.8190	   -10.2386	   -11.6653	
    -5.2032	    -2.6016	    -6.1264	    -8.3923	    -8.7280	    -8.3084	   -10.6583	    -9.3994	    -9.5673	   -10.5743	
    -5.2032	    -2.4338	    -5.9586	    -8.1406	    -8.1406	    -7.9727	    -9.3155	    -8.8120	    -8.8120	    -9.5673	
    -4.8676	    -2.0981	    -5.7907	    -7.4692	    -7.6370	    -7.3013	    -8.5602	    -8.1406	    -8.0566	    -8.7280	
    -4.2801	    -1.7624	    -5.5389	    -6.5460	    -7.3013	    -6.3782	    -8.3084	    -7.3013	    -7.2174	    -8.0566	
    -3.3569	    -1.5106	    -5.2872	    -5.3711	    -7.0496	    -5.2032	    -8.5602	    -6.3782	    -6.4621	    -7.7209	
    -2.3499	    -1.4267	    -5.2032	    -4.0283	    -6.9656	    -3.8605	    -9.3994	    -5.4550	    -5.7907	    -7.7209	
    -1.2589	    -1.4267	    -5.2872	    -2.6016	    -7.2174	    -2.5177	   -10.6583	    -4.4479	    -5.2032	    -8.2245	
    -0.2518	    -1.6785	    -5.7068	    -1.2589	    -7.8888	    -1.2589	   -12.3367	    -3.6087	    -4.9515	    -9.1476	
     0.5875	    -2.0142	    -6.3782	    -0.0839	    -8.8959	    -0.1678	   -14.3509	    -3.0212	    -4.8676	   -10.5743	
     1.0910	    -2.6016	    -7.3013	     0.8392	   -10.2386	     0.7553	   -16.3651	    -2.5177	    -5.0354	   -12.3367	
     1.4267	    -3.1891	    -8.3923	     1.5106	   -11.7493	     1.3428	   -18.2953	    -2.1820	    -5.2872	   -14.1830	
     1.5106	    -3.6926	    -9.3994	     2.0981	   -13.1760	     1.8463	   -19.8059	    -1.8463	    -5.4550	   -15.7776	
     1.5106	    -4.0283	    -9.9869	     2.6855	   -14.1830	     2.3499	   -20.4773	    -1.4267	    -5.4550	   -16.7847	
     1.5106	    -4.0283	   -10.0708	     3.3569	   -14.5187	     2.9373	   -20.1416	    -0.6714	    -5.0354	   -16.9525	
     1.5945	    -3.7766	    -9.6512	     4.2801	   -14.0991	     3.7766	   -18.5471	     0.4196	    -4.0283	   -16.1133	
     1.8463	    -3.1891	    -8.6441	     5.3711	   -12.7563	     4.8676	   -15.8615	     1.7624	    -2.6016	   -14.3509	
     2.0981	    -2.4338	    -7.3853	     6.5460	   -10.6583	     6.0425	   -12.2528	     3.3569	    -0.8392	   -11.8332	
     2.4338	    -1.5945	    -5.8746	     7.7209	    -8.2245	     7.2174	    -8.2245	     4.8676	     1.0071	    -8.9798	
     2.5177	    -0.9232	    -4.5319	     8.6441	    -5.6229	     8.1406	    -4.2801	     6.1264	     2.7695	    -6.0425	
     2.5177	    -0.5035	    -3.4409	     9.2316	    -3.3569	     8.8120	    -0.8392	     6.8817	     4.0283	    -3.6087	
     2.4338	    -0.3357	    -2.6855	     9.4833	    -1.5106	     9.0637	     1.6785	     7.1335	     4.7836	    -1.6785	
     2.3499	    -0.3357	    -2.1820	     9.4833	    -0.3357	     9.1476	     3.1891	     6.8817	     5.0354	    -0.6714	
     2.4338	    -0.3357	    -1.8463	     9.3155	     0.2518	     9.0637	     3.6087	     6.2943	     4.7836	    -0.3357	
     2.8534	    -0.2518	    -1.8463	     9.1476	     0.3357	     8.9798	     2.8534	     5.5389	     4.1962	    -0.6714	
     3.6087	    -0.0839	    -2.0142	     9.0637	    -0.2518	     8.9798	     1.0910	     4.6158	     3.3569	    -1.5106	
     4.6997	     0.1678	    -2.4338	     9.0637	    -1.3428	     9.0637	    -1.5106	     3.7766	     2.4338	    -2.8534	
     5.9586	     0.5035	    -3.0212	     9.1476	    -2.9373	     9.1476	    -4.6997	     3.0212	     1.5106	    -4.3640	
     7.2174	     0.9232	    -3.6926	     9.3155	    -5.0354	     9.3155	    -8.3923	     2.2659	     0.5035	    -6.0425	
     8.3923	     1.1749	    -4.4479	     9.3155	    -7.5531	     9.2316	   -12.1689	     1.5106	    -0.5035	    -7.7209	
     9.1476	     1.1749	    -5.2872	     9.0637	   -10.4065	     8.9798	   -15.9454	     0.6714	    -1.6785	    -9.3155	
     9.3994	     0.9232	    -6.2103	     8.5602	   -13.4277	     8.3923	   -19.3863	    -0.3357	    -2.8534	   -10.7422	
     9.0637	     0.3357	    -7.2174	     7.7209	   -16.3651	     7.4692	   -22.3236	    -1.5106	    -4.0283	   -11.8332	
     8.1406	    -0.5035	    -8.3084	     6.4621	   -19.0506	     6.2943	   -24.5895	    -2.7695	    -5.2032	   -12.6724	
     6.7139	    -1.5106	    -9.3155	     5.0354	   -21.3165	     4.7836	   -26.0162	    -4.0283	    -6.2103	   -13.0920	
     5.0354	    -2.5177	   -10.2386	     3.5248	   -22.9111	     3.2730	   -26.5198	    -5.2032	    -6.9656	   -13.0081	
     3.3569	    -3.3569	   -10.8261	     2.0981	   -23.8342	     1.9302	   -25.9323	    -6.1264	    -7.2174	   -12.4207	
     1.9302	    -3.6926	   -10.9100	     1.0071	   -24.0021	     0.8392	   -24.3378	    -6.5460	    -7.0496	   -11.3297	
     0.8392	    -3.5248	   -10.4065	     0.2518	   -23.4985	     0.1678	   -21.9040	    -6.5460	    -6.2943	    -9.7351	
     0.1678	    -2.9373	    -9.3994	    -0.0839	   -22.4075	    -0.0839	   -18.9667	    -6.1264	    -5.2032	    -7.8049	
    -0.1678	    -2.0142	    -8.0566	    -0.0839	   -20.9808	    -0.1678	   -15.8615	    -5.4550	    -3.8605	    -5.7907	
    -0.1678	    -1.0071	    -6.4621	     0.0000	   -19.3024	     0.0000	   -12.8403	    -4.6158	    -2.6016	    -3.9444	
     0.0000	    -0.0839	    -4.9515	     0.1678	   -17.7078	     0.1678	   -10.3226	    -3.9444	    -1.5106	    -2.4338	
     0.2518	     0.6714	    -3.6087	     0.2518	   -16.1133	     0.2518	    -8.5602	    -3.3569	    -0.7553	    -1.5106	
     0.7553	     1.3428	    -2.3499	     0.3357	   -14.6027	     0.3357	    -7.4692	    -3.0212	    -0.2518	    -1.0910	
     1.4267	     1.8463	    -1.4267	     0.4196	   -13.0081	     0.4196	    -7.2174	    -2.7695	    -0.0839	    -1.0910	
     2.2659	     2.3499	    -0.6714	     0.5875	   -11.4136	     0.5875	    -7.7209	    -2.6855	    -0.2518	    -1.5106	
     3.1052	     2.6855	    -0.1678	     0.7553	    -9.9030	     0.6714	    -8.8120	    -2.6855	    -0.5875	    -2.3499	
     4.0283	     2.8534	    -0.0839	     0.8392	    -8.6441	     0.6714	   -10.4065	    -2.8534	    -1.1749	    -3.6087	
     4.6997	     2.7695	    -0.3357	     0.7553	    -7.8049	     0.5875	   -12.3367	    -3.2730	    -1.9302	    -5.1193	
     5.2032	     2.5177	    -1.0071	     0.5035	    -7.3013	     0.2518	   -14.2670	    -3.8605	    -2.9373	    -6.7978	
     5.6229	     2.0981	    -1.9302	     0.0839	    -7.2174	    -0.1678	   -15.9454	    -4.4479	    -3.9444	    -8.6441	
     5.8746	     1.6785	    -2.9373	    -0.3357	    -7.1335	    -0.5875	   -16.9525	    -5.0354	    -4.7836	   -10.2386	
     6.0425	     1.3428	    -3.8605	    -0.6714	    -7.0496	    -0.8392	   -17.2882	    -5.4550	    -5.3711	   -11.5814	
     6.2943	     1.1749	    -4.5319	    -0.8392	    -6.7978	    -1.0071	   -16.7847	    -5.6229	    -5.5389	   -12.5046	
     6.4621	     1.2589	    -4.9515	    -0.8392	    -6.2943	    -0.8392	   -15.4419	    -5.3711	    -5.2872	   -12.7563	
     6.5460	     1.5106	    -5.1193	    -0.5875	    -5.5389	    -0.5035	   -13.4277	    -4.9515	    -4.6158	   -12.4207	
     6.5460	     1.8463	    -5.0354	    -0.3357	    -4.6997	    -0.0839	   -10.9100	    -4.2801	    -3.6087	   -11.4975	
     6.2943	     2.0981	    -4.8676	     0.0000	    -3.8605	     0.3357	    -8.1406	    -3.5248	    -2.6016	   -10.0708	
     5.7907	     2.2659	    -4.6158	     0.2518	    -3.1052	     0.6714	    -5.2872	    -2.8534	    -1.5945	    -8.4763	
     5.1193	     2.1820	    -4.3640	     0.3357	    -2.6016	     0.8392	    -2.7695	    -2.3499	    -0.7553	    -6.8817	
     4.2801	     1.9302	    -3.9444	     0.3357	    -2.3499	     0.9232	    -0.6714	    -2.0981	    -0.1678	    -5.5389	
     3.4409	     1.5945	    -3.4409	     0.4196	    -2.3499	     1.0910	     0.7553	    -1.9302	     0.1678	    -4.6158	
     2.7695	     1.2589	    -2.7695	     0.5875	    -2.5177	     1.2589	     1.5106	    -1.7624	     0.2518	    -4.1122	
     2.1820	     0.8392	    -2.0981	     1.0071	    -3.0212	     1.5945	     1.4267	    -1.7624	     0.0839	    -4.1962	
     1.8463	     0.4196	    -1.5945	     1.4267	    -3.9444	     2.0142	     0.4196	    -1.9302	    -0.4196	    -4.8676	
     1.5106	    -0.2518	    -1.4267	     1.8463	    -5.2872	     2.4338	    -1.7624	    -2.3499	    -1.4267	    -6.2103	
     1.0910	    -1.2589	    -1.9302	     2.1820	    -7.2174	     2.6016	    -4.7836	    -3.1891	    -2.7695	    -8.1406	
     0.5035	    -2.6855	    -3.0212	     2.2659	    -9.4833	     2.6855	    -8.7280	    -4.3640	    -4.6158	   -10.5743	
    -0.1678	    -4.3640	    -4.6158	     2.1820	   -12.0850	     2.4338	   -13.0081	    -5.7907	    -6.7139	   -13.1760	
    -0.9232	    -6.2103	    -6.6299	     1.9302	   -14.6027	     2.1820	   -17.3721	    -7.3013	    -8.7280	   -15.6937	
    -1.5945	    -7.9727	    -8.8959	     1.6785	   -17.0364	     1.7624	   -21.4005	    -8.7280	   -10.6583	   -17.8757	
    -2.2659	    -9.4833	   -11.0779	     1.4267	   -19.0506	     1.5106	   -24.7574	    -9.8190	   -12.1689	   -19.6381	
    -2.6855	   -10.5743	   -13.0081	     1.2589	   -20.5612	     1.3428	   -27.1912	   -10.4904	   -13.0920	   -20.7291	
    -2.9373	   -11.1618	   -14.4348	     1.2589	   -21.4005	     1.3428	   -28.5339	   -10.7422	   -13.4277	   -21.0648	
    -2.9373	   -11.3297	   -15.3580	     1.4267	   -21.5683	     1.5106	   -28.7018	   -10.4904	   -13.2599	   -20.7291	
    -2.7695	   -10.9100	   -15.6097	     1.7624	   -20.9808	     1.9302	   -27.7786	    -9.8190	   -12.4207	   -19.6381	
    -2.4338	    -9.9869	   -15.2740	     2.4338	   -19.7220	     2.5177	   -26.0162	    -8.6441	   -11.0779	   -17.9596	
    -1.9302	    -8.8120	   -14.4348	     3.1052	   -18.0435	     3.3569	   -23.5825	    -7.2174	    -9.3155	   -15.8615	
    -1.4267	    -7.4692	   -13.3438	     3.8605	   -16.2811	     4.0283	   -21.0648	    -5.7068	    -7.5531	   -13.5956	
    -1.1749	    -6.3782	   -12.2528	     4.3640	   -14.6027	     4.5319	   -18.7149	    -4.4479	    -5.8746	   -11.4975	
    -1.2589	    -5.6229	   -11.4136	     4.3640	   -13.2599	     4.5319	   -17.1204	    -3.6087	    -4.6997	    -9.9030	
    -1.7624	    -5.3711	   -10.9940	     3.8605	   -12.4207	     4.0283	   -16.5329	    -3.3569	    -4.1962	    -9.2316	
    -2.6016	    -5.7068	   -10.9940	     2.7695	   -12.1689	     2.9373	   -17.0364	    -3.7766	    -4.4479	    -9.3994	
    -3.7766	    -6.6299	   -11.4136	     1.2589	   -12.4207	     1.4267	   -18.6310	    -4.7836	    -5.3711	   -10.5743	
    -5.0354	    -7.8888	   -12.1689	    -0.5035	   -13.1760	    -0.3357	   -21.1487	    -6.2103	    -6.9656	   -12.5046	
    -6.2943	    -9.4833	   -13.0920	    -2.3499	   -14.3509	    -2.0981	   -24.3378	    -7.8888	    -8.8959	   -14.8544	
    -7.3853	   -10.9940	   -14.0152	    -4.0283	   -15.9454	    -3.6926	   -27.6947	    -9.5673	   -10.9100	   -17.2882	
    -7.9727	   -12.3367	   -14.7705	    -5.2872	   -17.5400	    -4.9515	   -30.9677	   -10.9940	   -12.7563	   -19.4702	
    -8.2245	   -13.2599	   -15.1901	    -6.0425	   -19.1345	    -5.7907	   -33.6533	   -12.1689	   -14.1830	   -21.0648	
    -7.8888	   -13.7634	   -15.1901	    -6.2943	   -20.4773	    -6.0425	   -35.4156	   -12.8403	   -14.9384	   -21.8201	
    -7.1335	   -13.7634	   -14.9384	    -6.0425	   -21.4844	    -5.8746	   -36.2549	   -13.0920	   -15.1062	   -21.8201	
    -6.1264	   -13.3438	   -14.5187	    -5.4550	   -21.9879	    -5.2872	   -36.0870	   -12.9242	   -14.6866	   -21.1487	
    -4.8676	   -12.6724	   -13.9313	    -4.6158	   -22.1558	    -4.4479	   -34.9960	   -12.2528	   -13.7634	   -19.8059	
    -3.6926	   -11.9171	   -13.4277	    -3.6087	   -22.0718	    -3.6087	   -32.9819	   -11.2457	   -12.4207	   -18.1274	
    -2.6855	   -11.0779	   -13.0920	    -2.6855	   -21.7361	    -2.6855	   -30.3802	    -9.9869	   -10.7422	   -16.1972	
    -1.9302	   -10.4065	   -12.8403	    -1.8463	   -21.4005	    -1.8463	   -27.2751	    -8.5602	    -9.0637	   -14.1830	
    -1.4267	    -9.9030	   -12.8403	    -1.1749	   -20.9808	    -1.1749	   -23.9182	    -7.0496	    -7.3013	   -12.3367	
[Epoch Header]
[Trial Type]	13
[Accept]	1
[Correct]	0
[RT]	 0.000
[Resp]	0
[Epoch Data]
   -21.0648	   -19.3024	   -18.0435	   -14.0152	   -17.9596	   -13.8474	   -24.7574	   -16.6168	   -18.8828	   -21.7361	
   -21.1487	   -18.7149	   -17.2043	   -14.0152	   -16.7847	   -13.9313	   -21.7361	   -16.1133	   -17.8757	   -19.8898	
   -21.3165	   -18.5471	   -16.7847	   -14.3509	   -15.6937	   -14.2670	   -19.0506	   -15.8615	   -17.1204	   -18.2953	
   -21.7361	   -18.5471	   -16.8686	   -14.9384	   -15.0223	   -14.9384	   -16.9525	   -15.9454	   -16.7847	   -17.2882	
   -22.3236	   -18.8828	   -17.4561	   -15.6937	   -14.6866	   -15.7776	   -15.6937	   -16.3651	   -16.7847	   -16.7847	
   -22.9111	   -19.4702	   -18.5471	   -16.6168	   -14.8544	   -16.7007	   -15.3580	   -16.9525	   -17.2043	   -16.9525	
   -23.4985	   -20.1416	   -19.8898	   -17.6239	   -15.3580	   -17.7078	   -16.0294	   -17.7078	   -17.8757	   -17.7078	
   -23.9182	   -20.9808	   -21.3165	   -18.4631	   -16.2811	   -18.6310	   -17.5400	   -18.5471	   -18.7988	   -18.9667	
   -24.1699	   -21.7361	   -22.7432	   -19.2184	   -17.3721	   -19.3024	   -19.7220	   -19.2184	   -19.8059	   -20.5612	
   -24.0860	   -22.4075	   -23.9182	   -19.6381	   -18.4631	   -19.7220	   -22.2397	   -19.7220	   -20.6451	   -22.3236	
   -23.7503	   -22.6593	   -24.6735	   -19.6381	   -19.5541	   -19.8059	   -24.7574	   -19.8898	   -21.3165	   -24.0021	
   -22.9950	   -22.7432	   -25.0092	   -19.4702	   -20.5612	   -19.5541	   -27.1072	   -19.7220	   -21.7361	   -25.5127	
   -21.9879	   -22.4075	   -25.0092	   -18.9667	   -21.4844	   -19.0506	   -28.9536	   -19.3863	   -21.9040	   -26.6876	
   -20.8969	   -21.9040	   -24.7574	   -18.2953	   -22.4075	   -18.2953	   -30.2963	   -18.7988	   -21.7361	   -27.4429	
   -19.8898	   -21.2326	   -24.2538	   -17.7078	   -23.2468	   -17.5400	   -30.9677	   -18.0435	   -21.4005	   -27.6108	
   -18.9667	   -20.5612	   -23.6664	   -17.0364	   -24.0860	   -16.7847	   -30.9677	   -17.3721	   -20.9808	   -27.2751	
   -18.2953	   -19.7220	   -22.9111	   -16.6168	   -24.7574	   -16.2811	   -30.3802	   -16.7847	   -20.3934	   -26.3519	
   -17.9596	   -19.0506	   -21.9879	   -16.3651	   -25.2609	   -16.0294	   -29.2892	   -16.2811	   -19.7220	   -24.9252	
   -18.0435	   -18.4631	   -21.0648	   -16.3651	   -25.4288	   -16.0294	   -27.6947	   -16.0294	   -19.1345	   -23.2468	
   -18.4631	   -18.0435	   -20.3094	   -16.8686	   -25.5127	   -16.5329	   -25.8484	   -16.1133	   -18.6310	   -21.5683	
   -19.2184	   -17.8757	   -19.7220	   -17.6239	   -25.5127	   -17.3721	   -23.9182	   -16.5329	   -18.3792	   -20.0577	
   -20.1416	   -17.8757	   -19.3863	   -18.7149	   -25.4288	   -18.4631	   -22.0718	   -17.2882	   -18.2114	   -18.7988	
   -21.1487	   -17.8757	   -19.3024	   -19.8898	   -25.3448	   -19.6381	   -20.3094	   -18.1274	   -18.2953	   -17.8757	
   -21.9040	   -17.8757	   -19.2184	   -20.9808	   -25.0931	   -20.8130	   -18.6310	   -19.0506	   -18.3792	   -17.2043	
   -22.2397	   -17.6239	   -19.1345	   -21.8201	   -24.6735	   -21.6522	   -17.2043	   -19.8059	   -18.4631	   -16.7847	
   -22.0718	   -17.0364	   -18.7988	   -22.3236	   -24.0860	   -22.1558	   -16.1133	   -20.3094	   -18.5471	   -16.6168	
   -21.4844	   -16.2811	   -18.2953	   -22.5754	   -23.2468	   -22.3236	   -15.3580	   -20.5612	   -18.6310	   -16.7007	
   -20.4773	   -15.3580	   -17.6239	   -22.4915	   -22.4075	   -22.3236	   -15.1901	   -20.7291	   -18.6310	   -16.9525	
   -19.2184	   -14.4348	   -16.7847	   -22.3236	   -21.6522	   -22.0718	   -15.6097	   -20.7291	   -18.7988	   -17.6239	
   -17.7078	   -13.5956	   -16.0294	   -21.9879	   -20.8969	   -21.7361	   -16.7847	   -20.7291	   -19.0506	   -18.5471	
   -16.0294	   -12.9242	   -15.2740	   -21.5683	   -20.2255	   -21.2326	   -18.6310	   -20.7291	   -19.3863	   -19.6381	
   -14.4348	   -12.4207	   -14.6866	   -21.0648	   -19.7220	   -20.8130	   -20.8130	   -20.7291	   -19.7220	   -20.8969	
   -12.9242	   -12.0850	   -14.2670	   -20.5612	   -19.3863	   -20.3094	   -23.3307	   -20.7291	   -20.1416	   -22.1558	
   -11.6653	   -11.9171	   -14.0152	   -20.1416	   -19.2184	   -19.8898	   -25.7645	   -20.8130	   -20.5612	   -23.4146	
   -10.7422	   -11.9171	   -14.0991	   -19.8898	   -19.1345	   -19.6381	   -27.8625	   -20.8969	   -21.0648	   -24.4217	
   -10.2386	   -12.1689	   -14.4348	   -19.8059	   -19.2184	   -19.5541	   -29.4571	   -21.1487	   -21.4844	   -25.2609	
   -10.2386	   -12.5885	   -15.0223	   -20.0577	   -19.3863	   -19.7220	   -30.3802	   -21.5683	   -21.9879	   -25.7645	
   -10.6583	   -13.2599	   -15.8615	   -20.4773	   -19.7220	   -20.1416	   -30.7159	   -22.0718	   -22.4915	   -26.0162	
   -11.6653	   -14.1830	   -17.0364	   -21.2326	   -20.1416	   -20.8969	   -30.5481	   -22.8271	   -23.1628	   -26.0162	
   -13.0081	   -15.2740	   -18.4631	   -22.2397	   -20.7291	   -21.8201	   -29.9606	   -23.6664	   -23.7503	   -25.8484	
   -14.5187	   -16.3651	   -19.9738	   -23.2468	   -21.2326	   -22.8271	   -28.9536	   -24.4217	   -24.2538	   -25.5127	
   -15.9454	   -17.2043	   -21.2326	   -24.0860	   -21.4844	   -23.4985	   -27.5269	   -24.9252	   -24.4217	   -24.7574	
   -16.9525	   -17.7078	   -22.0718	   -24.3378	   -21.4844	   -23.7503	   -25.6805	   -24.9252	   -24.0860	   -23.6664	
   -17.4561	   -17.6239	   -22.4075	   -24.0021	   -21.1487	   -23.3307	   -23.6664	   -24.3378	   -23.3307	   -22.2397	
   -17.2882	   -17.0364	   -22.2397	   -23.0789	   -20.4773	   -22.4075	   -21.6522	   -23.2468	   -22.1558	   -20.6451	
   -16.7007	   -16.1972	   -21.6522	   -21.7361	   -19.7220	   -21.0648	   -19.8898	   -21.8201	   -20.8130	   -18.9667	
   -15.8615	   -15.1901	   -20.8130	   -20.1416	   -18.7988	   -19.4702	   -18.7149	   -20.3934	   -19.5541	   -17.6239	
   -14.8544	   -14.2670	   -20.0577	   -18.4631	   -18.0435	   -17.8757	   -18.2953	   -19.1345	   -18.5471	   -16.7007	
   -14.0991	   -13.7634	   -19.3863	   -17.0364	   -17.5400	   -16.5329	   -18.8828	   -18.2114	   -18.1274	   -16.5329	
   -13.5956	   -13.6795	   -19.1345	   -15.9454	   -17.3721	   -15.5258	   -20.3934	   -17.8757	   -18.3792	   -17.1204	
   -13.5117	   -14.1830	   -19.3024	   -15.3580	   -17.7078	   -14.9384	   -22.6593	   -18.1274	   -19.2184	   -18.5471	
   -13.9313	   -15.2740	   -19.9738	   -15.1901	   -18.5471	   -14.8544	   -25.5127	   -18.8828	   -20.6451	   -20.5612	
   -14.7705	   -16.7847	   -21.0648	   -15.4419	   -19.7220	   -15.2740	   -28.6179	   -20.0577	   -22.5754	   -23.0789	
   -16.0294	   -18.7149	   -22.4915	   -16.1133	   -21.3165	   -15.9454	   -31.5552	   -21.5683	   -24.7574	   -25.9323	
   -17.4561	   -20.7291	   -24.1699	   -17.0364	   -23.0789	   -16.9525	   -33.9890	   -23.0789	   -26.9394	   -28.8696	
   -18.8828	   -22.7432	   -25.8484	   -18.0435	   -24.7574	   -18.0435	   -35.4996	   -24.5056	   -29.0375	   -31.7230	
   -20.2255	   -24.4217	   -27.3590	   -18.9667	   -26.1002	   -18.9667	   -36.0031	   -25.5966	   -30.6320	   -34.1568	
   -21.2326	   -25.5966	   -28.3661	   -19.8059	   -26.9394	   -19.8059	   -35.3317	   -26.2680	   -31.7230	   -36.0031	
   -21.8201	   -26.1002	   -28.8696	   -20.3934	   -27.1072	   -20.3934	   -33.5693	   -26.5198	   -32.2266	   -37.1780	
   -22.0718	   -25.9323	   -28.7018	   -20.7291	   -26.8555	   -20.8130	   -30.9677	   -26.2680	   -32.1426	   -37.5137	
   -22.0718	   -25.3448	   -28.0304	   -20.8969	   -26.1002	   -20.9808	   -27.8625	   -25.6805	   -31.6391	   -37.0102	
   -21.7361	   -24.3378	   -27.0233	   -20.9808	   -24.9252	   -21.0648	   -24.5895	   -24.9252	   -30.7999	   -35.7513	
   -21.2326	   -23.2468	   -25.8484	   -20.8969	   -23.4146	   -21.0648	   -21.3165	   -24.0021	   -29.7089	   -33.7372	
   -20.5612	   -21.9879	   -24.5056	   -20.7291	   -21.6522	   -20.8969	   -18.3792	   -23.0789	   -28.4500	   -31.2195	
   -19.6381	   -20.6451	   -23.2468	   -20.3934	   -19.7220	   -20.6451	   -15.9454	   -22.1558	   -27.2751	   -28.6179	
   -18.5471	   -19.3024	   -21.9879	   -19.8059	   -17.7078	   -20.1416	   -14.0991	   -21.3165	   -26.1002	   -26.1002	
   -17.1204	   -17.8757	   -20.8130	   -19.0506	   -15.8615	   -19.4702	   -13.0081	   -20.6451	   -25.0092	   -23.8342	
   -15.5258	   -16.5329	   -19.7220	   -18.2114	   -14.4348	   -18.5471	   -12.6724	   -20.0577	   -24.0860	   -22.1558	
   -13.8474	   -15.2740	   -18.9667	   -17.2043	   -13.5956	   -17.6239	   -13.2599	   -19.7220	   -23.4146	   -21.0648	
   -12.1689	   -14.2670	   -18.3792	   -16.3651	   -13.5956	   -16.7007	   -14.6027	   -19.6381	   -23.0789	   -20.6451	
   -10.7422	   -13.5117	   -18.1274	   -15.6097	   -14.4348	   -15.9454	   -16.8686	   -19.8898	   -23.2468	   -20.9808	
    -9.7351	   -13.2599	   -18.3792	   -15.3580	   -16.2811	   -15.5258	   -19.8898	   -20.5612	   -23.9182	   -21.9879	
    -9.3155	   -13.4277	   -19.0506	   -15.5258	   -18.9667	   -15.6937	   -23.3307	   -21.6522	   -25.0931	   -23.6664	
    -9.3155	   -14.0152	   -20.1416	   -16.1133	   -22.1558	   -16.1972	   -27.1072	   -23.0789	   -26.7715	   -25.6805	
    -9.7351	   -14.8544	   -21.4005	   -17.0364	   -25.3448	   -17.0364	   -30.6320	   -24.5895	   -28.5339	   -27.8625	
   -10.3226	   -15.6097	   -22.6593	   -17.9596	   -28.1143	   -17.8757	   -33.5693	   -26.0162	   -30.2124	   -29.7089	
   -10.8261	   -16.1133	   -23.4985	   -18.7149	   -30.1285	   -18.6310	   -35.4996	   -27.1072	   -31.3873	   -31.0516	
   -11.2457	   -16.2811	   -23.9182	   -19.0506	   -31.2195	   -18.9667	   -36.3388	   -27.6108	   -32.0587	   -31.7230	
   -11.5814	   -16.0294	   -23.9182	   -19.1345	   -31.4713	   -19.0506	   -36.0870	   -27.6947	   -32.1426	   -31.7230	
   -11.7493	   -15.6097	   -23.4985	   -18.8828	   -30.9677	   -18.7988	   -34.9960	   -27.4429	   -31.8069	   -31.3034	
   -12.0010	   -15.0223	   -22.8271	   -18.4631	   -29.9606	   -18.3792	   -33.2336	   -26.8555	   -31.1356	   -30.5481	
   -12.2528	   -14.3509	   -21.9040	   -17.8757	   -28.6179	   -17.7917	   -31.0516	   -26.0162	   -30.2963	   -29.7089	
   -12.5046	   -13.5956	   -20.7291	   -17.2043	   -27.1072	   -17.0364	   -28.7018	   -25.0931	   -29.2892	   -28.7857	
   -12.5046	   -12.8403	   -19.3024	   -16.2811	   -25.5127	   -16.1972	   -26.4359	   -24.0860	   -28.3661	   -27.7786	
   -12.3367	   -12.0850	   -17.6239	   -15.2740	   -23.9182	   -15.1901	   -24.3378	   -22.9950	   -27.3590	   -26.7715	
   -11.8332	   -11.1618	   -15.7776	   -14.1830	   -22.3236	   -14.0152	   -22.6593	   -21.9040	   -26.5198	   -25.8484
[truncated: 3,683,791 more chars]
