# Supplementary material for: Task-related functional connectivity in autism spectrum conditions: an EEG study using wavelet transform coherence
Source: Mol Autism. 2013 Jan 12;4:1. doi: 10.1186/2040-2392-4-1 (PMC3558480; doi:10.1186/2040-2392-4-1)
Supplement: Additional file 2 — Raw EEG data for the chair task (part 2). [file 2040-2392-4-1-S2.zip › ID19_chairs_attending_chairs.dat]

[Subject]	
[Date]	03/03/2009
[Time]	17:59:50
[Channels]	10
[Rate]	1000.000000
[Type]	Epoch
[Headers]	Yes
[Points]	401
[Xmin]	0.00000
[Sweeps]	88
[Accepted]	88
[Rejected]	0
[Domain]	Time
[Rows]	Points
[Electrode Labels]
[      P8]	[     TP8]	[      T8]	[      P7]	[     FT8]	[     TP7]	[      F8]	[      T7]	[     FT7]	[      F7]	
[Electrode XUnits]
[ Default]	[ Default]	[ Default]	[ Default]	[ Default]	[ Default]	[ Default]	[ Default]	[ Default]	[ Default]	
[Electrode YUnits]
[ Default]	[ Default]	[ Default]	[ Default]	[ Default]	[ Default]	[ Default]	[ Default]	[ Default]	[ Default]	
[Epoch Header]
[Trial Type]	13
[Accept]	1
[Correct]	0
[RT]	 0.000
[Resp]	0
[Epoch Data]
    -8.2245	    -9.3155	    -6.4621	   -10.9100	    -7.5531	    -4.8676	    -1.8463	    -2.6016	     2.2659	     0.7553	
    -7.8049	    -8.7280	    -5.6229	    -9.9030	    -7.0496	    -4.1962	    -0.7553	    -2.0981	     2.7695	     1.3428	
    -7.4692	    -8.1406	    -4.7836	    -8.8959	    -6.2943	    -3.5248	     0.0839	    -1.7624	     3.1052	     1.5945	
    -7.0496	    -7.5531	    -4.0283	    -7.8888	    -5.2872	    -2.9373	     0.5035	    -1.5106	     3.2730	     1.5945	
    -6.4621	    -7.0496	    -3.2730	    -6.7978	    -4.1122	    -2.3499	     0.6714	    -1.2589	     3.4409	     1.3428	
    -5.7907	    -6.4621	    -2.6016	    -5.6229	    -2.9373	    -1.6785	     0.5875	    -1.0910	     3.5248	     1.0071	
    -4.9515	    -5.7907	    -2.0142	    -4.2801	    -1.7624	    -1.0071	     0.3357	    -0.7553	     3.6087	     0.5035	
    -3.9444	    -5.1193	    -1.4267	    -2.8534	    -0.7553	    -0.3357	     0.0000	    -0.3357	     3.6926	     0.0000	
    -2.7695	    -4.3640	    -0.8392	    -1.4267	     0.0000	     0.3357	    -0.2518	     0.1678	     3.7766	    -0.5035	
    -1.5106	    -3.5248	    -0.3357	     0.0839	     0.4196	     1.0071	    -0.4196	     0.7553	     3.7766	    -1.0071	
    -0.1678	    -2.7695	     0.0000	     1.4267	     0.5875	     1.5945	    -0.5875	     1.1749	     3.6926	    -1.5945	
     1.0071	    -2.0981	     0.2518	     2.6016	     0.5035	     2.0142	    -0.6714	     1.5945	     3.3569	    -2.3499	
     2.0981	    -1.5945	     0.3357	     3.5248	     0.2518	     2.2659	    -0.7553	     1.7624	     3.0212	    -3.1052	
     2.8534	    -1.2589	     0.1678	     4.1962	    -0.2518	     2.4338	    -0.8392	     1.7624	     2.5177	    -3.7766	
     3.5248	    -1.0910	    -0.1678	     4.6158	    -0.8392	     2.4338	    -0.8392	     1.5945	     2.0142	    -4.4479	
     3.9444	    -1.0910	    -0.5875	     4.9515	    -1.3428	     2.4338	    -0.8392	     1.4267	     1.5945	    -4.7836	
     4.1962	    -1.1749	    -1.0071	     5.1193	    -1.7624	     2.4338	    -0.7553	     1.1749	     1.4267	    -4.9515	
     4.3640	    -1.3428	    -1.4267	     5.2872	    -2.0142	     2.5177	    -0.5035	     1.0071	     1.4267	    -4.7836	
     4.5319	    -1.3428	    -1.7624	     5.5389	    -2.0142	     2.6855	     0.0000	     1.0071	     1.5945	    -4.3640	
     4.6997	    -1.3428	    -1.9302	     5.7068	    -1.8463	     2.9373	     0.5035	     1.0071	     2.0142	    -3.9444	
     4.8676	    -1.2589	    -1.9302	     5.9586	    -1.4267	     3.1891	     1.2589	     1.0910	     2.3499	    -3.4409	
     5.1193	    -1.0071	    -1.6785	     6.2943	    -0.8392	     3.6087	     1.9302	     1.2589	     2.7695	    -3.0212	
     5.5389	    -0.5035	    -1.2589	     6.6299	    -0.1678	     4.1122	     2.6855	     1.4267	     3.1052	    -2.8534	
     6.0425	     0.0839	    -0.6714	     7.1335	     0.7553	     4.6158	     3.3569	     1.7624	     3.3569	    -2.7695	
     6.7139	     0.9232	     0.0839	     7.8049	     1.6785	     5.2032	     4.0283	     2.1820	     3.4409	    -2.8534	
     7.5531	     1.7624	     0.9232	     8.5602	     2.6855	     5.8746	     4.5319	     2.5177	     3.4409	    -3.0212	
     8.3084	     2.6016	     1.7624	     9.3155	     3.5248	     6.5460	     4.8676	     2.9373	     3.1891	    -3.4409	
     9.0637	     3.3569	     2.6016	    10.0708	     4.1962	     7.0496	     4.8676	     3.2730	     2.7695	    -3.9444	
     9.7351	     3.9444	     3.1891	    10.7422	     4.7836	     7.5531	     4.5319	     3.5248	     2.1820	    -4.5319	
    10.2386	     4.2801	     3.5248	    11.3297	     5.0354	     7.9727	     3.8605	     3.6087	     1.4267	    -5.1193	
    10.5743	     4.4479	     3.6926	    11.7493	     5.2032	     8.2245	     2.8534	     3.6926	     0.7553	    -5.7068	
    10.7422	     4.3640	     3.6926	    12.0850	     5.2032	     8.4763	     1.6785	     3.6926	     0.1678	    -6.2103	
    10.8261	     4.1962	     3.5248	    12.2528	     5.1193	     8.6441	     0.4196	     3.7766	    -0.3357	    -6.6299	
    10.9100	     3.9444	     3.2730	    12.2528	     5.0354	     8.8959	    -0.8392	     3.8605	    -0.5035	    -6.8817	
    10.8261	     3.6087	     2.8534	    12.2528	     4.9515	     9.1476	    -2.0981	     4.0283	    -0.5035	    -6.9656	
    10.7422	     3.2730	     2.4338	    12.2528	     4.8676	     9.3994	    -3.1052	     4.2801	    -0.1678	    -6.9656	
    10.6583	     2.9373	     2.0142	    12.0850	     4.7836	     9.7351	    -4.0283	     4.6158	     0.3357	    -6.7978	
    10.5743	     2.6016	     1.5106	    12.0010	     4.6997	    10.0708	    -4.6997	     5.1193	     1.0910	    -6.4621	
    10.4065	     2.3499	     1.0910	    11.9171	     4.5319	    10.4065	    -5.2032	     5.6229	     2.0142	    -6.0425	
    10.1547	     2.0981	     0.6714	    11.7493	     4.2801	    10.7422	    -5.4550	     6.2103	     3.0212	    -5.3711	
     9.8190	     1.9302	     0.2518	    11.5814	     3.9444	    10.9940	    -5.6229	     6.7978	     4.1122	    -4.5319	
     9.4833	     1.7624	    -0.1678	    11.3297	     3.3569	    11.1618	    -5.5389	     7.3013	     5.1193	    -3.5248	
     9.1476	     1.5945	    -0.5035	    11.0779	     2.7695	    11.2457	    -5.3711	     7.8049	     6.0425	    -2.3499	
     8.8120	     1.5106	    -0.7553	    10.8261	     2.0981	    11.2457	    -4.9515	     8.1406	     6.7139	    -1.1749	
     8.4763	     1.4267	    -0.8392	    10.7422	     1.3428	    11.2457	    -4.3640	     8.3923	     7.1335	    -0.0839	
     8.2245	     1.2589	    -0.8392	    10.5743	     0.6714	    11.1618	    -3.6926	     8.5602	     7.3013	     0.9232	
     8.0566	     1.1749	    -0.8392	    10.4904	     0.0000	    11.0779	    -2.9373	     8.5602	     7.2174	     1.6785	
     7.8888	     1.0071	    -0.7553	    10.4065	    -0.5875	    10.9100	    -2.3499	     8.4763	     6.9656	     2.1820	
     7.8049	     0.7553	    -0.7553	    10.2386	    -1.0910	    10.7422	    -1.7624	     8.2245	     6.5460	     2.4338	
     7.6370	     0.5035	    -0.7553	     9.9869	    -1.5106	    10.4065	    -1.2589	     7.9727	     6.0425	     2.3499	
     7.5531	     0.2518	    -0.8392	     9.6512	    -1.6785	    10.0708	    -0.8392	     7.6370	     5.4550	     2.0981	
     7.4692	     0.0000	    -1.0071	     9.2316	    -1.7624	     9.7351	    -0.5035	     7.3013	     4.9515	     1.5945	
     7.2174	    -0.2518	    -1.0910	     8.6441	    -1.7624	     9.1476	    -0.1678	     6.8817	     4.5319	     0.9232	
     6.9656	    -0.5875	    -1.3428	     7.8049	    -1.5945	     8.5602	     0.0839	     6.3782	     4.1962	     0.0839	
     6.4621	    -0.9232	    -1.5945	     6.7978	    -1.3428	     7.8049	     0.3357	     5.9586	     4.0283	    -0.7553	
     5.8746	    -1.3428	    -1.8463	     5.7068	    -1.0910	     6.9656	     0.5035	     5.4550	     3.9444	    -1.4267	
     5.1193	    -1.8463	    -2.0981	     4.5319	    -0.8392	     6.2103	     0.7553	     5.0354	     4.0283	    -1.9302	
     4.2801	    -2.3499	    -2.3499	     3.2730	    -0.5035	     5.4550	     1.0910	     4.7836	     4.3640	    -2.1820	
     3.3569	    -2.7695	    -2.5177	     2.0981	    -0.1678	     4.8676	     1.5106	     4.6997	     4.7836	    -2.0142	
     2.4338	    -3.1052	    -2.6855	     1.0910	     0.0839	     4.4479	     1.9302	     4.8676	     5.3711	    -1.5945	
     1.5106	    -3.4409	    -2.6855	     0.0839	     0.4196	     4.1962	     2.5177	     5.1193	     5.9586	    -0.7553	
     0.5875	    -3.7766	    -2.6855	    -0.7553	     0.6714	     4.0283	     3.0212	     5.5389	     6.6299	     0.2518	
    -0.2518	    -3.9444	    -2.6016	    -1.4267	     0.9232	     3.8605	     3.3569	     5.9586	     7.2174	     1.3428	
    -1.0910	    -4.1962	    -2.6016	    -2.0142	     1.0910	     3.7766	     3.6087	     6.4621	     7.6370	     2.4338	
    -1.8463	    -4.3640	    -2.6016	    -2.3499	     1.3428	     3.7766	     3.6087	     6.9656	     7.9727	     3.4409	
    -2.6016	    -4.6158	    -2.6855	    -2.6016	     1.5106	     3.8605	     3.4409	     7.4692	     8.2245	     4.2801	
    -3.3569	    -4.8676	    -2.7695	    -2.6016	     1.5945	     4.0283	     2.9373	     7.9727	     8.3923	     4.8676	
    -4.0283	    -5.2032	    -2.9373	    -2.3499	     1.6785	     4.2801	     2.2659	     8.5602	     8.4763	     5.2872	
    -4.6997	    -5.5389	    -3.1052	    -1.9302	     1.8463	     4.7836	     1.4267	     9.1476	     8.4763	     5.5389	
    -5.2872	    -5.7907	    -3.2730	    -1.1749	     2.0142	     5.5389	     0.5035	     9.7351	     8.4763	     5.7068	
    -5.7068	    -6.0425	    -3.2730	    -0.2518	     2.3499	     6.3782	    -0.4196	    10.4065	     8.4763	     5.7907	
    -6.1264	    -6.1264	    -3.2730	     0.7553	     2.6855	     7.3853	    -1.4267	    11.1618	     8.6441	     5.9586	
    -6.4621	    -6.2103	    -3.1891	     1.9302	     3.1891	     8.5602	    -2.2659	    11.9171	     8.9798	     6.2103	
    -6.7139	    -6.2103	    -2.9373	     3.0212	     3.7766	     9.6512	    -3.0212	    12.6724	     9.4833	     6.4621	
    -6.9656	    -6.1264	    -2.6855	     4.0283	     4.2801	    10.6583	    -3.6087	    13.4277	    10.0708	     6.7139	
    -7.2174	    -6.0425	    -2.4338	     4.8676	     4.8676	    11.6653	    -4.1122	    14.0991	    10.9100	     6.9656	
    -7.4692	    -6.0425	    -2.1820	     5.4550	     5.2872	    12.4207	    -4.4479	    14.6027	    11.8332	     7.2174	
    -7.7209	    -6.0425	    -1.8463	     5.7907	     5.6229	    13.0081	    -4.5319	    15.1062	    12.9242	     7.4692	
    -7.8888	    -5.9586	    -1.5945	     5.9586	     5.7907	    13.4277	    -4.3640	    15.4419	    14.0152	     7.8049	
    -8.1406	    -5.9586	    -1.3428	     5.8746	     5.7907	    13.6795	    -4.0283	    15.6937	    15.1901	     7.9727	
    -8.3084	    -5.8746	    -1.1749	     5.7907	     5.6229	    13.7634	    -3.4409	    15.8615	    16.1972	     8.1406	
    -8.3923	    -5.7907	    -1.0071	     5.5389	     5.3711	    13.6795	    -2.7695	    15.8615	    17.1204	     8.2245	
    -8.3923	    -5.6229	    -0.7553	     5.3711	     4.8676	    13.5956	    -1.9302	    15.7776	    17.7078	     8.1406	
    -8.1406	    -5.2872	    -0.5035	     5.2032	     4.1962	    13.3438	    -1.0071	    15.6097	    18.1274	     7.8888	
    -7.7209	    -4.7836	    -0.2518	     5.1193	     3.4409	    13.0920	    -0.0839	    15.3580	    18.1274	     7.5531	
    -7.1335	    -4.2801	     0.0839	     5.0354	     2.6855	    12.7563	     0.7553	    14.9384	    17.8757	     7.0496	
    -6.3782	    -3.6087	     0.3357	     5.1193	     1.7624	    12.4207	     1.4267	    14.5187	    17.2882	     6.5460	
    -5.3711	    -2.9373	     0.5875	     5.2032	     0.8392	    12.0010	     1.8463	    13.9313	    16.4490	     5.8746	
    -4.2801	    -2.2659	     0.6714	     5.2872	     0.0000	    11.4975	     2.0142	    13.3438	    15.4419	     5.2032	
    -3.0212	    -1.5945	     0.8392	     5.4550	    -0.5875	    11.0779	     1.9302	    12.6724	    14.4348	     4.5319	
    -1.5945	    -0.8392	     0.9232	     5.7068	    -0.9232	    10.6583	     1.6785	    12.0850	    13.5117	     3.9444	
     0.0000	    -0.0839	     1.0910	     6.0425	    -0.9232	    10.4065	     1.3428	    11.5814	    12.6724	     3.5248	
     1.6785	     0.7553	     1.3428	     6.4621	    -0.4196	    10.3226	     0.9232	    11.2457	    12.0850	     3.2730	
     3.5248	     1.5945	     1.7624	     7.0496	     0.4196	    10.3226	     0.5875	    11.0779	    11.7493	     3.2730	
     5.4550	     2.6016	     2.2659	     7.7209	     1.5945	    10.6583	     0.3357	    11.0779	    11.6653	     3.6087	
     7.3853	     3.6926	     3.0212	     8.4763	     3.1891	    11.0779	     0.4196	    11.3297	    11.8332	     4.3640	
     9.3994	     4.9515	     3.9444	     9.3994	     4.9515	    11.7493	     0.7553	    11.8332	    12.1689	     5.2872	
    11.4136	     6.3782	     5.0354	    10.4065	     6.8817	    12.5885	     1.3428	    12.5046	    12.7563	     6.6299	
    13.4277	     7.8049	     6.2943	    11.5814	     8.8120	    13.5117	     2.2659	    13.3438	    13.5117	     8.0566	
    15.3580	     9.3155	     7.6370	    12.7563	    10.7422	    14.6027	     3.4409	    14.2670	    14.2670	     9.6512	
    17.1204	    10.8261	     8.9798	    14.0152	    12.5885	    15.6097	     4.6997	    15.2740	    15.0223	    11.1618	
    18.8828	    12.3367	    10.4065	    15.2740	    14.2670	    16.7007	     6.0425	    16.2811	    15.6937	    12.5046	
    20.5612	    13.7634	    11.6653	    16.4490	    15.6937	    17.7078	     7.3013	    17.2043	    16.2811	    13.5117	
    22.1558	    15.1062	    12.9242	    17.7078	    16.9525	    18.6310	     8.3923	    18.0435	    16.7007	    14.1830	
    23.6664	    16.3651	    14.0152	    18.8828	    17.9596	    19.5541	     9.3155	    18.7988	    16.8686	    14.5187	
    25.0931	    17.4561	    15.0223	    20.0577	    18.7149	    20.3094	     9.8190	    19.3863	    16.7847	    14.4348	
    26.4359	    18.4631	    15.7776	    21.1487	    19.0506	    20.9808	     9.9869	    19.7220	    16.6168	    13.9313	
    27.6108	    19.3024	    16.3651	    22.1558	    19.1345	    21.4844	     9.7351	    19.8898	    16.2811	    13.1760	
    28.6179	    19.8898	    16.7007	    22.9950	    18.9667	    21.7361	     9.0637	    19.8059	    15.8615	    12.0850	
    29.3732	    20.3094	    16.7847	    23.5825	    18.5471	    21.8201	     8.1406	    19.4702	    15.2740	    10.8261	
    30.0446	    20.5612	    16.6168	    24.0021	    17.8757	    21.6522	     6.8817	    18.9667	    14.6866	     9.3994	
    30.4642	    20.5612	    16.2811	    24.1699	    17.0364	    21.2326	     5.3711	    18.2114	    14.0152	     7.8888	
    30.7159	    20.3934	    15.6937	    24.0860	    16.1133	    20.6451	     3.6926	    17.2043	    13.2599	     6.2943	
    30.7159	    19.9738	    15.0223	    23.7503	    15.0223	    19.8059	     1.8463	    16.1133	    12.4207	     4.6997	
    30.6320	    19.4702	    14.1830	    23.1628	    13.9313	    18.7988	     0.0000	    14.9384	    11.4975	     3.1891	
    30.2124	    18.7988	    13.2599	    22.4915	    12.8403	    17.7078	    -1.7624	    13.6795	    10.4904	     1.7624	
    29.7089	    18.1274	    12.4207	    21.6522	    11.8332	    16.6168	    -3.1891	    12.5885	     9.5673	     0.5875	
    29.1214	    17.4561	    11.6653	    20.8130	    10.9940	    15.5258	    -4.2801	    11.4975	     8.7280	    -0.4196	
    28.4500	    16.8686	    10.9940	    19.9738	    10.4065	    14.5187	    -4.8676	    10.5743	     7.9727	    -0.9232	
    27.7786	    16.2811	    10.5743	    19.1345	     9.9869	    13.5117	    -4.9515	     9.9030	     7.3013	    -1.1749	
    27.1072	    15.8615	    10.1547	    18.3792	     9.6512	    12.6724	    -4.6158	     9.3155	     6.7978	    -1.0071	
    26.4359	    15.5258	     9.9030	    17.6239	     9.4833	    11.9171	    -4.0283	     8.7280	     6.2943	    -0.5875	
    25.8484	    15.1901	     9.7351	    16.9525	     9.3155	    11.2457	    -3.2730	     8.3084	     5.9586	    -0.0839	
    25.2609	    14.9384	     9.5673	    16.4490	     9.0637	    10.7422	    -2.5177	     7.9727	     5.6229	     0.5035	
    24.8413	    14.8544	     9.5673	    16.0294	     8.7280	    10.4065	    -1.8463	     7.7209	     5.3711	     1.0071	
    24.5056	    14.7705	     9.5673	    15.7776	     8.3923	    10.2386	    -1.3428	     7.4692	     5.2872	     1.3428	
    24.3378	    14.7705	     9.5673	    15.6937	     7.9727	    10.2386	    -1.1749	     7.3853	     5.2872	     1.5106	
    24.2538	    14.7705	     9.5673	    15.6937	     7.4692	    10.3226	    -1.1749	     7.3853	     5.3711	     1.4267	
    24.1699	    14.7705	     9.5673	    15.7776	     6.8817	    10.4904	    -1.5106	     7.3853	     5.4550	     1.1749	
    24.1699	    14.6866	     9.3994	    15.8615	     6.2103	    10.5743	    -2.0981	     7.4692	     5.6229	     0.8392	
    24.0021	    14.3509	     9.1476	    15.8615	     5.6229	    10.7422	    -2.6855	     7.4692	     5.8746	     0.3357	
    23.8342	    14.0152	     8.7280	    15.8615	     5.1193	    10.7422	    -3.3569	     7.4692	     5.9586	    -0.1678	
    23.4146	    13.4277	     8.1406	    15.6937	     4.7836	    10.6583	    -3.8605	     7.3853	     6.1264	    -0.6714	
    22.9111	    12.6724	     7.4692	    15.3580	     4.5319	    10.4904	    -4.1122	     7.2174	     6.1264	    -1.1749	
    22.0718	    11.7493	     6.6299	    14.8544	     4.5319	    10.0708	    -4.1122	     6.9656	     6.1264	    -1.5945	
    21.1487	    10.7422	     5.7907	    14.2670	     4.6997	     9.6512	    -3.9444	     6.6299	     6.0425	    -1.8463	
    19.9738	     9.7351	     4.8676	    13.5117	     4.9515	     9.0637	    -3.5248	     6.3782	     5.9586	    -1.8463	
    18.6310	     8.7280	     4.0283	    12.7563	     5.2872	     8.5602	    -2.9373	     6.0425	     6.0425	    -1.5945	
    17.2882	     7.7209	     3.3569	    12.0010	     5.6229	     8.0566	    -2.1820	     5.9586	     6.1264	    -0.8392	
    15.9454	     6.9656	     2.8534	    11.3297	     6.0425	     7.7209	    -1.3428	     5.9586	     6.3782	     0.1678	
    14.6866	     6.2943	     2.5177	    10.7422	     6.5460	     7.4692	    -0.5035	     6.0425	     6.6299	     1.4267	
    13.4277	     5.6229	     2.3499	    10.2386	     6.9656	     7.3853	     0.2518	     6.1264	     6.9656	     2.7695	
    12.2528	     5.0354	     2.1820	     9.8190	     7.3013	     7.2174	     0.9232	     6.2943	     7.3013	     3.9444	
    11.1618	     4.4479	     2.0981	     9.3994	     7.6370	     7.1335	     1.2589	     6.3782	     7.5531	     4.8676	
    10.0708	     3.7766	     1.9302	     9.0637	     7.7209	     6.8817	     1.2589	     6.3782	     7.6370	     5.4550	
     9.0637	     3.0212	     1.6785	     8.6441	     7.7209	     6.6299	     1.0071	     6.2103	     7.6370	     5.6229	
     8.0566	     2.1820	     1.2589	     8.2245	     7.4692	     6.2943	     0.2518	     5.8746	     7.4692	     5.3711	
     7.0496	     1.3428	     0.6714	     7.8888	     7.1335	     5.8746	    -0.6714	     5.4550	     7.2174	     4.6997	
     6.0425	     0.3357	     0.0000	     7.4692	     6.6299	     5.4550	    -2.0142	     4.8676	     6.7978	     3.6087	
     5.0354	    -0.7553	    -0.9232	     7.0496	     5.9586	     4.8676	    -3.4409	     4.2801	     6.1264	     2.3499	
     4.0283	    -1.7624	    -1.8463	     6.5460	     5.2032	     4.3640	    -4.9515	     3.5248	     5.3711	     0.8392	
     3.1052	    -2.8534	    -2.8534	     6.0425	     4.2801	     3.7766	    -6.5460	     2.7695	     4.5319	    -0.5875	
     2.1820	    -3.8605	    -3.8605	     5.4550	     3.4409	     3.1891	    -7.9727	     2.0142	     3.6087	    -2.0142	
     1.4267	    -4.7836	    -4.6997	     4.9515	     2.6016	     2.6855	    -9.2316	     1.3428	     2.6855	    -3.1891	
     0.6714	    -5.5389	    -5.5389	     4.3640	     1.7624	     2.2659	   -10.3226	     0.7553	     1.7624	    -4.1122	
     0.0000	    -6.2103	    -6.1264	     3.8605	     1.0910	     1.8463	   -11.1618	     0.2518	     0.9232	    -4.6997	
    -0.5875	    -6.7139	    -6.6299	     3.4409	     0.5035	     1.5106	   -11.6653	     0.0000	     0.2518	    -4.9515	
    -1.0071	    -6.9656	    -6.8817	     3.0212	     0.1678	     1.3428	   -11.9171	    -0.1678	    -0.0839	    -4.7836	
    -1.4267	    -7.0496	    -6.9656	     2.8534	     0.0839	     1.3428	   -11.7493	    -0.0839	    -0.1678	    -4.2801	
    -1.5945	    -6.9656	    -6.7978	     2.8534	     0.1678	     1.5945	   -11.1618	     0.2518	     0.1678	    -3.3569	
    -1.6785	    -6.7139	    -6.4621	     3.1052	     0.4196	     2.0142	   -10.4065	     0.7553	     0.7553	    -2.1820	
    -1.6785	    -6.2943	    -6.0425	     3.4409	     0.6714	     2.5177	    -9.3994	     1.4267	     1.5106	    -1.0910	
    -1.5945	    -5.8746	    -5.7068	     3.8605	     0.9232	     3.1052	    -8.3923	     2.0981	     2.2659	    -0.0839	
    -1.4267	    -5.5389	    -5.3711	     4.3640	     1.0071	     3.6926	    -7.3013	     2.7695	     2.9373	     0.5875	
    -1.1749	    -5.2032	    -5.1193	     4.8676	     0.8392	     4.2801	    -6.3782	     3.4409	     3.6087	     1.0910	
    -0.8392	    -4.8676	    -4.9515	     5.5389	     0.5035	     4.8676	    -5.5389	     4.0283	     4.1122	     1.2589	
    -0.4196	    -4.6158	    -4.8676	     6.2103	     0.0000	     5.4550	    -4.8676	     4.5319	     4.4479	     1.0910	
     0.0839	    -4.3640	    -4.8676	     6.9656	    -0.5875	     6.0425	    -4.4479	     4.9515	     4.6158	     0.7553	
     0.6714	    -4.1122	    -4.8676	     7.7209	    -1.2589	     6.6299	    -4.1122	     5.2032	     4.6158	     0.1678	
     1.4267	    -3.8605	    -4.7836	     8.5602	    -1.9302	     7.0496	    -4.0283	     5.3711	     4.5319	    -0.5875	
     2.2659	    -3.5248	    -4.6158	     9.2316	    -2.6016	     7.3853	    -4.1962	     5.4550	     4.1962	    -1.5106	
     3.1052	    -3.1052	    -4.3640	     9.9030	    -3.1891	     7.6370	    -4.4479	     5.3711	     3.8605	    -2.5177	
     3.9444	    -2.7695	    -4.1122	    10.3226	    -3.7766	     7.7209	    -4.8676	     5.2032	     3.3569	    -3.6087	
     4.6997	    -2.3499	    -3.7766	    10.6583	    -4.1962	     7.6370	    -5.2872	     4.9515	     2.8534	    -4.5319	
     5.2872	    -2.0142	    -3.5248	    10.7422	    -4.3640	     7.3853	    -5.6229	     4.6997	     2.2659	    -5.2872	
     5.7907	    -1.6785	    -3.1052	    10.7422	    -4.2801	     7.1335	    -5.8746	     4.4479	     1.7624	    -5.7068	
     6.2103	    -1.3428	    -2.6855	    10.6583	    -3.8605	     6.8817	    -5.8746	     4.2801	     1.4267	    -5.7907	
     6.6299	    -1.0071	    -2.1820	    10.4904	    -3.1052	     6.5460	    -5.5389	     4.1962	     1.1749	    -5.3711	
     6.9656	    -0.5035	    -1.5945	    10.3226	    -2.0981	     6.2943	    -4.9515	     4.2801	     1.0910	    -4.6997	
     7.3013	     0.0000	    -0.8392	    10.1547	    -0.9232	     6.1264	    -4.1122	     4.3640	     1.0910	    -3.7766	
     7.6370	     0.5035	     0.0000	     9.9869	     0.4196	     6.0425	    -3.1052	     4.4479	     1.0910	    -2.7695	
     7.8888	     1.0071	     0.8392	     9.8190	     1.8463	     5.9586	    -2.0981	     4.6158	     1.0910	    -1.8463	
     8.2245	     1.5106	     1.5106	     9.6512	     3.1052	     5.8746	    -1.1749	     4.6997	     1.1749	    -1.1749	
     8.4763	     2.0142	     2.1820	     9.3994	     4.1122	     5.7907	    -0.5035	     4.6997	     1.1749	    -0.6714	
     8.8120	     2.4338	     2.6855	     9.3155	     4.9515	     5.7068	    -0.1678	     4.6158	     1.1749	    -0.5035	
     9.0637	     2.6855	     3.0212	     9.1476	     5.4550	     5.7068	    -0.0839	     4.4479	     1.0910	    -0.5875	
     9.3994	     2.9373	     3.1891	     9.0637	     5.6229	     5.7068	    -0.4196	     4.2801	     0.9232	    -1.0071	
     9.6512	     3.1052	     3.1891	     9.0637	     5.5389	     5.7907	    -1.0910	     4.1122	     0.6714	    -1.5945	
    10.0708	     3.3569	     3.0212	     9.2316	     5.2872	     5.8746	    -1.9302	     3.9444	     0.4196	    -2.2659	
    10.4904	     3.5248	     2.8534	     9.5673	     4.8676	     6.2103	    -3.0212	     3.8605	     0.1678	    -3.0212	
    10.9940	     3.8605	     2.6855	    10.0708	     4.3640	     6.5460	    -4.1962	     3.9444	     0.0000	    -3.6926	
    11.5814	     4.2801	     2.6016	    10.6583	     3.9444	     7.1335	    -5.3711	     4.1122	     0.0839	    -4.2801	
    12.2528	     4.6997	     2.5177	    11.4136	     3.5248	     7.7209	    -6.5460	     4.4479	     0.2518	    -4.6158	
    12.9242	     5.1193	     2.6016	    12.0850	     3.1052	     8.3084	    -7.6370	     4.8676	     0.5875	    -4.7836	
    13.5117	     5.5389	     2.6855	    12.7563	     2.7695	     8.8959	    -8.5602	     5.3711	     1.0910	    -4.7836	
    14.0152	     5.9586	     2.9373	    13.3438	     2.6016	     9.3994	    -9.2316	     5.9586	     1.6785	    -4.5319	
    14.5187	     6.3782	     3.2730	    13.8474	     2.5177	     9.8190	    -9.6512	     6.4621	     2.3499	    -4.1122	
    14.8544	     6.7978	     3.7766	    14.1830	     2.6855	    10.1547	    -9.7351	     7.0496	     3.0212	    -3.4409	
    15.1901	     7.3013	     4.3640	    14.4348	     3.0212	    10.4904	    -9.5673	     7.5531	     3.7766	    -2.6855	
    15.5258	     7.8888	     5.1193	    14.6866	     3.6926	    10.7422	    -9.0637	     8.0566	     4.4479	    -1.8463	
    15.8615	     8.4763	     5.9586	    14.8544	     4.5319	    10.9940	    -8.3923	     8.5602	     4.9515	    -1.0071	
    16.2811	     9.0637	     6.7978	    14.9384	     5.5389	    11.2457	    -7.6370	     8.9798	     5.3711	    -0.2518	
    16.7007	     9.7351	     7.7209	    15.1062	     6.7139	    11.4975	    -6.8817	     9.3155	     5.6229	     0.4196	
    17.2043	    10.4065	     8.5602	    15.2740	     7.8049	    11.7493	    -6.1264	     9.6512	     5.7907	     1.0071	
    17.8757	    11.0779	     9.3994	    15.4419	     8.8120	    12.0850	    -5.4550	     9.9030	     5.7907	     1.5106	
    18.6310	    11.8332	    10.1547	    15.6937	     9.7351	    12.4207	    -5.0354	    10.1547	     5.7907	     1.8463	
    19.3863	    12.5046	    10.8261	    15.9454	    10.4065	    12.6724	    -4.6158	    10.3226	     5.6229	     2.1820	
    20.2255	    13.1760	    11.4136	    16.1972	    10.8261	    13.0081	    -4.4479	    10.4065	     5.3711	     2.2659	
    21.0648	    13.6795	    11.9171	    16.4490	    11.0779	    13.1760	    -4.3640	    10.4065	     4.9515	     2.1820	
    21.8201	    14.1830	    12.2528	    16.6168	    11.0779	    13.2599	    -4.4479	    10.2386	     4.2801	     1.7624	
    22.5754	    14.5187	    12.5046	    16.7847	    10.7422	    13.2599	    -4.5319	     9.9030	     3.5248	     1.2589	
    23.0789	    14.6866	    12.6724	    16.7847	    10.3226	    13.0920	    -4.6158	     9.3155	     2.5177	     0.5875	
    23.4146	    14.6866	    12.6724	    16.7007	     9.5673	    12.7563	    -4.6997	     8.7280	     1.5106	    -0.1678	
    23.4985	    14.4348	    12.4207	    16.4490	     8.6441	    12.3367	    -4.6997	     7.9727	     0.4196	    -0.8392	
    23.2468	    14.0152	    12.0850	    15.9454	     7.6370	    11.6653	    -4.6997	     7.1335	    -0.6714	    -1.3428	
    22.7432	    13.3438	    11.4975	    15.2740	     6.7139	    10.9100	    -4.6158	     6.2103	    -1.5945	    -1.6785	
    21.9879	    12.6724	    10.8261	    14.3509	     5.7907	    10.0708	    -4.4479	     5.3711	    -2.4338	    -2.0142	
    20.9808	    11.8332	    10.1547	    13.3438	     5.2032	     9.0637	    -4.2801	     4.6158	    -3.1891	    -2.1820	
    19.8059	    11.0779	     9.5673	    12.2528	     4.9515	     8.1406	    -3.9444	     3.9444	    -3.6926	    -2.2659	
    18.5471	    10.3226	     8.9798	    11.3297	     5.1193	     7.3013	    -3.6087	     3.4409	    -4.0283	    -2.3499	
    17.2043	     9.6512	     8.5602	    10.4904	     5.5389	     6.6299	    -3.1891	     3.1052	    -4.1962	    -2.5177	
    15.9454	     9.0637	     8.2245	     9.9030	     6.3782	     6.1264	    -2.7695	     2.9373	    -4.1962	    -2.6016	
    14.6027	     8.4763	     7.8888	     9.5673	     7.2174	     5.7907	    -2.4338	     2.8534	    -4.1962	    -2.8534	
    13.4277	     7.8888	     7.5531	     9.3994	     8.0566	     5.5389	    -2.1820	     2.9373	    -4.1122	    -3.0212	
    12.3367	     7.3013	     7.1335	     9.3994	     8.7280	     5.4550	    -1.9302	     2.9373	    -4.1122	    -3.2730	
    11.3297	     6.6299	     6.6299	     9.3994	     9.0637	     5.4550	    -1.8463	     3.0212	    -4.1122	    -3.4409	
    10.4065	     5.9586	     6.0425	     9.4833	     9.1476	     5.3711	    -1.8463	     2.9373	    -4.1962	    -3.7766	
     9.6512	     5.2032	     5.2872	     9.3994	     8.8120	     5.2032	    -2.0142	     2.7695	    -4.3640	    -4.0283	
     8.9798	     4.3640	     4.4479	     9.3155	     8.1406	     4.9515	    -2.2659	     2.5177	    -4.6997	    -4.3640	
     8.4763	     3.6087	     3.5248	     9.0637	     7.3013	     4.6997	    -2.5177	     2.0981	    -5.0354	    -4.6997	
     8.2245	     2.8534	     2.7695	     8.8120	     6.3782	     4.2801	    -2.8534	     1.6785	    -5.3711	    -5.0354	
     8.0566	     2.2659	     2.0142	     8.3923	     5.3711	     3.9444	    -3.1891	     1.1749	    -5.7068	    -5.2872	
     8.0566	     1.7624	     1.4267	     8.0566	     4.4479	     3.5248	    -3.4409	     0.7553	    -6.0425	    -5.3711	
     8.1406	     1.4267	     0.8392	     7.5531	     3.6087	     3.1052	    -3.6926	     0.2518	    -6.2103	    -5.3711	
     8.1406	     1.0910	     0.3357	     6.9656	     2.7695	     2.6855	    -4.0283	    -0.1678	    -6.4621	    -5.3711	
     7.9727	     0.6714	    -0.1678	     6.2943	     2.0142	     2.0981	    -4.3640	    -0.6714	    -6.7139	    -5.2872	
     7.7209	     0.3357	    -0.7553	     5.4550	     1.3428	     1.4267	    -4.6997	    -1.1749	    -6.9656	    -5.2032	
     7.3853	    -0.0839	    -1.3428	     4.6158	     0.7553	     0.7553	    -5.1193	    -1.6785	    -7.2174	    -5.1193	
     6.8817	    -0.5035	    -1.9302	     3.7766	     0.4196	     0.0839	    -5.4550	    -2.0981	    -7.3853	    -4.9515	
     6.2943	    -0.9232	    -2.4338	     3.1052	     0.1678	    -0.4196	    -5.7068	    -2.4338	    -7.4692	    -4.6158	
     5.7907	    -1.2589	    -2.8534	     2.6016	     0.1678	    -0.8392	    -5.8746	    -2.5177	    -7.4692	    -4.1962	
     5.3711	    -1.5945	    -3.1891	     2.3499	     0.3357	    -0.9232	    -5.9586	    -2.4338	    -7.3013	    -3.6087	
     4.9515	    -1.7624	    -3.4409	     2.3499	     0.5035	    -0.8392	    -5.9586	    -2.0981	    -7.0496	    -2.9373	
     4.6997	    -1.9302	    -3.6087	     2.5177	     0.7553	    -0.5875	    -6.1264	    -1.6785	    -6.7978	    -2.1820	
     4.4479	    -2.1820	    -3.8605	     2.8534	     0.9232	    -0.1678	    -6.2943	    -1.1749	    -6.5460	    -1.5945	
     4.1962	    -2.3499	    -4.1962	     3.3569	     0.9232	     0.2518	    -6.5460	    -0.5875	    -6.4621	    -1.0910	
     4.0283	    -2.6016	    -4.6158	     3.7766	     0.5875	     0.7553	    -7.0496	    -0.1678	    -6.4621	    -0.9232	
     3.8605	    -2.9373	    -5.1193	     4.1962	     0.0839	     1.0910	    -7.6370	     0.0839	    -6.7139	    -1.0910	
     3.6087	    -3.3569	    -5.7068	     4.4479	    -0.6714	     1.2589	    -8.3923	     0.0839	    -7.2174	    -1.5945	
     3.4409	    -3.7766	    -6.3782	     4.6158	    -1.5945	     1.2589	    -9.2316	    -0.1678	    -7.9727	    -2.4338	
     3.1891	    -4.1962	    -6.9656	     4.5319	    -2.6016	     1.0910	   -10.0708	    -0.6714	    -8.8120	    -3.5248	
     3.0212	    -4.6158	    -7.3853	     4.3640	    -3.6087	     0.8392	   -10.8261	    -1.3428	    -9.7351	    -4.6997	
     2.9373	    -4.9515	    -7.7209	     4.1122	    -4.5319	     0.5035	   -11.5814	    -2.0142	   -10.5743	    -5.7907	
     2.9373	    -5.1193	    -7.9727	     3.8605	    -5.2872	     0.0839	   -12.0850	    -2.6855	   -11.3297	    -6.7139	
     2.9373	    -5.2032	    -7.9727	     3.6087	    -5.7907	    -0.1678	   -12.5046	    -3.2730	   -11.8332	    -7.4692	
     3.1052	    -5.0354	    -7.7209	     3.5248	    -6.0425	    -0.2518	   -12.5885	    -3.6087	   -12.0850	    -7.8888	
     3.4409	    -4.6997	    -7.3013	     3.6087	    -5.8746	    -0.1678	   -12.3367	    -3.6926	   -12.0010	    -8.0566	
     3.9444	    -4.0283	    -6.5460	     3.8605	    -5.3711	     0.2518	   -11.7493	    -3.3569	   -11.6653	    -7.8049	
     4.6997	    -3.1052	    -5.5389	     4.3640	    -4.4479	     0.8392	   -10.8261	    -2.7695	   -10.9940	    -7.2174	
     5.5389	    -1.9302	    -4.2801	     5.1193	    -3.1891	     1.6785	    -9.5673	    -1.9302	   -10.1547	    -6.3782	
     6.6299	    -0.5035	    -2.8534	     6.0425	    -1.6785	     2.6855	    -8.1406	    -0.9232	    -9.1476	    -5.3711	
     7.8049	     1.0071	    -1.2589	     7.1335	     0.0000	     3.7766	    -6.5460	     0.1678	    -8.1406	    -4.2801	
     9.1476	     2.6016	     0.3357	     8.3084	     1.6785	     4.9515	    -4.9515	     1.3428	    -7.1335	    -3.1052	
    10.4904	     4.1962	     1.9302	     9.5673	     3.3569	     6.1264	    -3.3569	     2.4338	    -6.2103	    -2.0981	
    11.8332	     5.7068	     3.4409	    10.7422	     4.8676	     7.2174	    -1.9302	     3.3569	    -5.3711	    -1.2589	
    13.2599	     7.1335	     4.7836	    11.8332	     6.0425	     8.2245	    -0.7553	     4.1962	    -4.6997	    -0.8392	
    14.4348	     8.3923	     5.7907	    12.7563	     6.7978	     8.9798	     0.0000	     4.8676	    -4.2801	    -0.7553	
    15.5258	     9.3155	     6.5460	    13.3438	     7.2174	     9.4833	     0.3357	     5.2032	    -4.1962	    -1.0910	
    16.2811	     9.9030	     6.9656	    13.6795	     7.2174	     9.6512	     0.2518	     5.2872	    -4.3640	    -1.9302	
    16.8686	    10.1547	     7.0496	    13.5956	     6.8817	     9.5673	    -0.2518	     5.1193	    -4.6997	    -3.0212	
    17.2043	    10.2386	     6.7978	    13.3438	     6.2943	     9.3155	    -1.0910	     4.7836	    -5.0354	    -4.1962	
    17.3721	    10.0708	     6.4621	    12.8403	     5.7068	     8.8120	    -2.1820	     4.4479	    -5.3711	    -5.4550	
    17.4561	     9.8190	     6.0425	    12.2528	     5.0354	     8.1406	    -3.2730	     4.0283	    -5.6229	    -6.4621	
    17.3721	     9.4833	     5.4550	    11.4975	     4.6158	     7.5531	    -4.3640	     3.6926	    -5.7068	    -7.2174	
    17.2882	     9.1476	     4.9515	    10.8261	     4.2801	     6.9656	    -5.2032	     3.5248	    -5.5389	    -7.5531	
    17.1204	     8.8120	     4.5319	    10.2386	     4.1962	     6.5460	    -5.6229	     3.5248	    -5.1193	    -7.3013	
    16.8686	     8.5602	     4.1962	     9.7351	     4.3640	     6.3782	    -5.7068	     3.6926	    -4.4479	    -6.5460	
    16.6168	     8.3923	     4.0283	     9.4833	     4.7836	     6.4621	    -5.3711	     4.1122	    -3.6087	    -5.3711	
    16.3651	     8.3084	     3.9444	     9.3155	     5.4550	     6.7978	    -4.6158	     4.7836	    -2.6016	    -3.7766	
    16.1972	     8.3923	     4.0283	     9.3155	     6.2103	     7.3013	    -3.6926	     5.7068	    -1.5106	    -2.0142	
    16.1133	     8.5602	     4.2801	     9.5673	     7.1335	     8.0566	    -2.6016	     6.7139	    -0.5035	    -0.3357	
    16.1133	     8.8120	     4.6997	     9.8190	     8.0566	     8.8120	    -1.5106	     7.7209	     0.5035	     1.2589	
    16.1972	     9.2316	     5.2032	    10.2386	     8.9798	     9.6512	    -0.5875	     8.8120	     1.3428	     2.5177	
    16.4490	     9.7351	     5.7068	    10.8261	     9.7351	    10.5743	     0.1678	     9.9030	     2.0142	     3.4409	
    16.7847	    10.2386	     6.3782	    11.4975	    10.4065	    11.4136	     0.6714	    10.8261	     2.5177	     4.0283	
    17.2043	    10.8261	     6.9656	    12.1689	    10.9100	    12.0850	     0.8392	    11.6653	     2.8534	     4.1962	
    17.7078	    11.3297	     7.5531	    13.0081	    11.3297	    12.7563	     0.6714	    12.2528	     2.9373	     4.1122	
    18.2114	    11.8332	     8.0566	    13.7634	    11.5814	    13.2599	     0.3357	    12.6724	     2.9373	     3.8605	
    18.7988	    12.2528	     8.5602	    14.6027	    11.7493	    13.6795	    -0.0839	    13.0081	     2.7695	     3.4409	
    19.3024	    12.5046	     8.9798	    15.4419	    11.8332	    14.0152	    -0.5035	    13.1760	     2.5177	     3.0212	
    19.7220	    12.8403	     9.3155	    16.2811	    11.9171	    14.2670	    -0.8392	    13.1760	     2.1820	     2.5177	
    20.0577	    13.0081	     9.6512	    17.0364	    12.0010	    14.5187	    -1.0071	    13.0920	     1.7624	     2.0981	
    20.3934	    13.2599	     9.9869	    17.6239	    12.0850	    14.6866	    -1.1749	    13.0081	     1.2589	     1.7624	
    20.4773	    13.4277	    10.2386	    18.1274	    12.0850	    14.7705	    -1.2589	    12.7563	     0.7553	     1.5106	
    20.5612	    13.5117	    10.4065	    18.4631	    12.0850	    14.6866	    -1.1749	    12.5046	     0.2518	     1.2589	
    20.3934	    13.5117	    10.5743	    18.5471	    12.0010	    14.6027	    -1.0910	    12.1689	    -0.1678	     1.1749	
    20.1416	    13.5956	    10.6583	    18.4631	    11.9171	    14.4348	    -0.7553	    11.9171	    -0.5875	     1.2589	
    19.7220	    13.5117	    10.7422	    18.1274	    12.0010	    14.1830	    -0.3357	    11.5814	    -0.8392	     1.5106	
    19.2184	    13.4277	    10.9100	    17.6239	    12.0850	    13.8474	     0.4196	    11.2457	    -0.9232	     1.9302	
    18.5471	    13.1760	    10.9940	    16.9525	    12.3367	    13.4277	     1.1749	    10.9100	    -1.0071	     2.3499	
    17.7917	    12.8403	    10.9940	    16.0294	    12.5046	    12.9242	     2.0142	    10.5743	    -1.0071	     2.7695	
    16.8686	    12.2528	    10.9100	    14.9384	    12.7563	    12.2528	     2.8534	    10.1547	    -1.1749	     3.0212	
    15.8615	    11.5814	    10.6583	    13.7634	    12.8403	    11.5814	     3.5248	     9.6512	    -1.3428	     3.0212	
    14.7705	    10.7422	    10.3226	    12.5046	    12.8403	    10.8261	     3.9444	     9.0637	    -1.7624	     2.9373	
    13.7634	     9.9030	     9.8190	    11.2457	    12.7563	     9.9869	     4.1122	     8.3084	    -2.2659	     2.5177	
    12.7563	     8.9798	     9.2316	    10.1547	    12.3367	     9.1476	     3.8605	     7.6370	    -2.8534	     1.8463	
    11.9171	     7.9727	     8.4763	     9.1476	    11.7493	     8.3084	     3.2730	     6.7978	    -3.6087	     0.9232	
    11.0779	     7.0496	     7.6370	     8.3084	    10.8261	     7.5531	     2.3499	     6.0425	    -4.5319	    -0.1678	
    10.4065	     6.1264	     6.7139	     7.6370	     9.6512	     6.7978	     1.0910	     5.2872	    -5.4550	    -1.4267	
     9.8190	     5.2032	     5.7068	     7.2174	     8.3923	     6.2103	    -0.3357	     4.6158	    -6.4621	    -2.7695	
     9.3994	     4.3640	     4.7836	     6.9656	     7.0496	     5.8746	    -1.7624	     4.0283	    -7.3853	    -4.0283	
     9.1476	     3.6926	     4.0283	     6.9656	     5.6229	     5.6229	    -3.1052	     3.6087	    -8.3084	    -5.2032	
     9.0637	     3.1891	     3.3569	     7.1335	     4.1962	     5.6229	    -4.4479	     3.2730	    -9.0637	    -6.2103	
     9.0637	     2.7695	     2.7695	     7.3853	     2.9373	     5.7068	    -5.6229	     3.1891	    -9.6512	    -6.9656	
     9.1476	     2.4338	     2.2659	     7.8049	     1.7624	     5.8746	    -6.6299	     3.1891	    -9.9869	    -7.4692	
     9.3155	     2.1820	     1.9302	     8.1406	     0.8392	     6.1264	    -7.6370	     3.2730	   -10.0708	    -7.7209	
     9.3994	     1.9302	     1.5945	     8.5602	     0.0839	     6.4621	    -8.3923	     3.5248	    -9.9030	    -7.6370	
     9.3994	     1.7624	     1.2589	     8.9798	    -0.3357	     6.8817	    -8.8959	     3.9444	    -9.4833	    -7.2174	
     9.2316	     1.5945	     1.0071	     9.4833	    -0.5035	     7.3853	    -9.1476	     4.4479	    -8.8120	    -6.4621	
     9.0637	     1.4267	     0.8392	     9.9030	    -0.4196	     7.8888	    -9.1476	     5.1193	    -7.9727	    -5.3711	
     8.7280	     1.2589	     0.7553	    10.4065	    -0.0839	     8.5602	    -8.8120	     5.7907	    -7.0496	    -3.9444	
     8.3923	     1.1749	     0.7553	    10.9100	     0.5035	     9.3155	    -8.3084	     6.5460	    -6.0425	    -2.4338	
     8.0566	     1.0910	     0.7553	    11.4136	     1.2589	    10.0708	    -7.5531	     7.3853	    -5.1193	    -0.9232	
     7.6370	     1.0071	     0.8392	    12.0010	     2.0981	    10.9100	    -6.6299	     8.2245	    -4.2801	     0.5035	
     7.3853	     1.0071	     0.9232	    12.7563	     3.0212	    11.7493	    -5.7907	     8.9798	    -3.6926	     1.6785	
     7.1335	     0.9232	     0.9232	    13.4277	     3.8605	    12.5885	    -5.0354	     9.6512	    -3.3569	     2.4338	
     6.8817	     0.8392	     0.9232	    14.1830	     4.5319	    13.3438	    -4.5319	    10.2386	    -3.3569	     2.8534	
     6.6299	     0.5875	     0.7553	    14.8544	     5.0354	    13.9313	    -4.3640	    10.6583	    -3.6926	     2.8534	
     6.4621	     0.3357	     0.5035	    15.3580	     5.2872	    14.2670	    -4.4479	    10.8261	    -4.2801	     2.4338	
     6.2943	    -0.0839	     0.0000	    15.6937	     5.2872	    14.3509	    -4.6997	    10.7422	    -5.1193	     1.7624	
     6.1264	    -0.5035	    -0.5035	    15.8615	     5.0354	    14.1830	    -5.2032	    10.5743	    -6.0425	     0.9232	
     5.9586	    -0.9232	    -1.0910	    15.8615	     4.6997	    13.9313	    -5.7068	    10.1547	    -7.0496	     0.0000	
     5.9586	    -1.2589	    -1.6785	    15.7776	     4.2801	    13.5956	    -6.1264	     9.6512	    -7.9727	    -0.7553	
     6.0425	    -1.5945	    -2.1820	    15.5258	     3.9444	    13.1760	    -6.3782	     9.1476	    -8.7280	    -1.2589	
     6.2103	    -1.7624	    -2.5177	    15.2740	     3.6926	    12.6724	    -6.4621	     8.6441	    -9.2316	    -1.4267	
     6.4621	    -1.7624	    -2.6855	    14.9384	     3.5248	    12.2528	    -6.2103	     8.1406	    -9.5673	    -1.2589	
     6.7139	    -1.6785	    -2.7695	    14.6027	     3.5248	    11.8332	    -5.7068	     7.7209	    -9.6512	    -0.7553	
     6.9656	    -1.5945	    -2.6016	    14.1830	     3.6926	    11.4136	    -4.7836	     7.3853	    -9.5673	     0.0000	
     7.1335	    -1.4267	    -2.4338	    13.7634	     3.8605	    10.9940	    -3.6087	     7.1335	    -9.3155	     0.9232	
     7.1335	    -1.4267	    -2.3499	    13.1760	     4.1122	    10.5743	    -2.1820	     6.8817	    -8.9798	     1.7624	
     6.8817	    -1.5945	    -2.3499	    12.5885	     4.3640	    10.1547	    -0.7553	     6.6299	    -8.6441	     2.6016	
     6.4621	    -1.8463	    -2.4338	    12.0010	     4.5319	     9.7351	     0.7553	     6.4621	    -8.3084	     3.2730	
     5.9586	    -2.2659	    -2.6016	    11.4136	     4.5319	     9.3994	     2.0981	     6.2943	    -8.1406	     3.7766	
     5.2872	    -2.7695	    -2.8534	    10.9940	     4.5319	     9.1476	     3.2730	     6.2103	    -8.0566	     4.1962	
     4.7836	    -3.3569	    -3.1891	    10.6583	     4.5319	     9.0637	     4.1122	     6.2103	    -7.9727	     4.5319	
     4.2801	    -3.7766	    -3.3569	    10.5743	     4.4479	     9.1476	     4.6158	     6.2943	    -7.9727	     4.8676	
     4.1122	    -4.1122	    -3.5248	    10.5743	     4.5319	     9.3155	     4.7836	     6.3782	    -8.0566	     5.0354	
     4.1122	    -4.1962	    -3.6087	    10.6583	     4.5319	     9.5673	     4.6158	     6.4621	    -8.2245	     5.2032	
     4.2801	    -4.1962	    -3.6926	    10.7422	     4.6158	     9.7351	     4.1122	     6.5460	    -8.4763	     5.2032	
     4.6997	    -3.9444	    -3.6926	    10.8261	     4.6158	     9.9030	     3.1891	     6.6299	    -8.7280	     5.0354	
     5.3711	    -3.6087	    -3.6926	    10.9100	     4.5319	     9.9869	     2.0142	     6.5460	    -9.1476	     4.7836	
     6.0425	    -3.1891	    -3.6087	    10.9100	     4.4479	    10.0708	     0.7553	     6.5460	    -9.5673	     4.4479	
     6.8817	    -2.6016	    -3.5248	    10.9100	     4.1962	    10.0708	    -0.5875	     6.5460	    -9.9869	     4.1962	
     7.6370	    -2.0142	    -3.2730	    10.7422	     3.9444	     9.9869	    -1.7624	     6.4621	   -10.3226	     3.8605	
     8.3923	    -1.3428	    -3.0212	    10.6583	     3.6087	     9.9030	    -2.7695	     6.3782	   -10.7422	     3.6087	
     9.0637	    -0.7553	    -2.6855	    10.4065	     3.2730	     9.7351	    -3.4409	     6.2943	   -11.0779	     3.4409	
     9.6512	    -0.1678	    -2.2659	    10.0708	     2.9373	     9.4833	    -3.7766	     6.2103	   -11.3297	     3.3569	
    10.2386	     0.4196	    -1.7624	     9.8190	     2.6855	     9.3155	    -3.7766	     6.2103	   -11.4975	     3.4409	
    10.7422	     1.0910	    -1.1749	     9.5673	     2.5177	     9.1476	    -3.4409	     6.2943	   -11.5814	     3.6087	
    11.2457	     1.8463	    -0.5035	     9.3994	     2.5177	     9.1476	    -2.8534	     6.4621	   -11.5814	     3.9444	
    11.8332	     2.7695	     0.3357	     9.3155	     2.6855	     9.2316	    -1.9302	     6.7139	   -11.3297	     4.3640	
    12.5885	     3.6926	     1.3428	     9.3994	     3.0212	     9.5673	    -0.9232	     7.0496	   -11.0779	     4.7836	
    13.3438	     4.6997	     2.3499	     9.6512	     3.6087	     9.9869	     0.1678	     7.5531	   -10.5743	     5.2032	
    14.1830	     5.7068	     3.3569	    10.0708	     4.2801	    10.5743	     1.2589	     8.1406	   -10.0708	     5.7068	
    15.1062	     6.7978	     4.3640	    10.5743	     5.2032	    11.2457	     2.0981	     8.7280	    -9.3994	     6.2103	
    15.9454	     7.8049	     5.2872	    11.3297	     6.0425	    12.0010	     2.6855	     9.3994	    -8.7280	     6.7139	
    16.7847	     8.7280	     6.1264	    12.0850	     6.9656	    12.7563	     2.9373	     9.9030	    -8.0566	     7.1335	
    17.5400	     9.5673	     6.7139	    12.9242	     7.8049	    13.4277	     2.8534	    10.4065	    -7.4692	     7.4692	
    18.2114	    10.2386	     7.1335	    13.6795	     8.5602	    14.0991	     2.5177	    10.7422	    -7.1335	     7.7209	
    18.7149	    10.7422	     7.3853	    14.4348	     9.1476	    14.5187	     1.9302	    10.9100	    -6.9656	     7.8049	
    18.9667	    11.0779	     7.3853	    15.0223	     9.7351	    14.7705	     1.1749	    10.8261	    -7.0496	     7.7209	
    19.0506	    11.0779	     7.2174	    15.4419	    10.0708	    14.8544	     0.3357	    10.5743	    -7.4692	     7.4692	
    18.8828	    10.8261	     6.7978	    15.5258	    10.1547	    14.6027	    -0.6714	    10.0708	    -8.1406	     7.1335	
    18.3792	    10.2386	     6.2103	    15.2740	    10.0708	    14.0991	    -1.7624	     9.3994	    -8.9798	     6.6299	
    17.7078	     9.4833	     5.4550	    14.8544	     9.7351	    13.5117	    -2.6855	     8.5602	    -9.9869	     6.1264	
    16.8686	     8.5602	     4.6997	    14.2670	     9.2316	    12.6724	    -3.5248	     7.6370	   -10.9940	     5.7907	
    15.8615	     7.6370	     3.8605	    13.5117	     8.6441	    11.8332	    -4.0283	     6.7139	   -11.8332	     5.4550	
    14.7705	     6.7139	     3.1052	    12.6724	     8.1406	    10.9940	    -4.1962	     5.8746	   -12.5885	     5.2872	
    13.7634	     5.7907	     2.5177	    11.7493	     7.5531	    10.2386	    -3.9444	     5.1193	   -13.1760	     5.2872	
    12.7563	     5.0354	     2.0142	    10.8261	     7.0496	     9.3994	    -3.4409	     4.4479	   -13.5956	     5.2872	
    11.8332	     4.4479	     1.6785	     9.9869	     6.6299	     8.7280	    -2.7695	     4.0283	   -13.9313	     5.3711	
    11.1618	     4.0283	     1.5106	     9.1476	     6.2943	     8.0566	    -2.0142	     3.6926	   -14.0152	     5.4550	
    10.7422	     3.8605	     1.5106	     8.3923	     6.0425	     7.5531	    -1.1749	     3.5248	   -14.0152	     5.5389	
    10.4904	     3.9444	     1.5106	     7.9727	     5.7907	     7.2174	    -0.5875	     3.6087	   -13.8474	     5.5389	
    10.5743	     4.1962	     1.7624	     7.8049	     5.7068	     7.1335	     0.0000	     3.8605	   -13.5956	     5.5389	
    10.9100	     4.7836	     2.0142	     7.8888	     5.7068	     7.2174	     0.3357	     4.1962	   -13.2599	     5.4550	
    11.4975	     5.4550	     2.4338	     8.3084	     5.7068	     7.5531	     0.5035	     4.6158	   -12.8403	     5.3711	
    12.2528	     6.2103	     2.9373	     8.8120	     5.8746	     7.8888	     0.4196	     5.1193	   -12.3367	     5.2032	
    13.0081	     6.9656	     3.3569	     9.3155	     5.9586	     8.3084	     0.0839	     5.5389	   -12.0010	     5.0354	
    13.7634	     7.6370	     3.6926	     9.8190	     6.0425	     8.5602	    -0.5035	     5.7068	   -11.7493	     4.6158	
    14.4348	     8.3084	     4.0283	    10.0708	     6.1264	     8.7280	    -1.1749	     5.8746	   -11.6653	     4.1962	
    15.1062	     8.8120	     4.3640	    10.2386	     6.1264	     8.8120	    -1.9302	     5.8746	   -11.7493	     3.6926	
    15.7776	     9.3994	     4.6997	    10.3226	     6.2103	     8.8120	    -2.6855	     5.7907	   -11.8332	     3.1891	
    16.3651	     9.9030	     5.1193	    10.3226	     6.4621	     8.8959	    -3.1891	     5.7907	   -11.9171	     2.8534	
    16.9525	    10.5743	     5.6229	    10.3226	     6.7978	     8.9798	    -3.3569	     5.8746	   -11.9171	     2.6855	
    17.4561	    11.1618	     6.2103	    10.3226	     7.3013	     9.2316	    -3.1891	     6.0425	   -11.8332	     2.8534	
    17.8757	    11.7493	     6.8817	    10.3226	     7.9727	     9.4833	    -2.5177	     6.2943	   -11.6653	     3.2730	
    18.0435	    12.2528	     7.4692	    10.2386	     8.7280	     9.7351	    -1.5945	     6.6299	   -11.3297	     3.8605	
    18.0435	    12.6724	     8.1406	    10.0708	     9.6512	     9.9869	    -0.2518	     7.0496	   -10.9940	     4.6158	
    17.8757	    12.9242	     8.6441	     9.9869	    10.5743	    10.2386	     1.3428	     7.4692	   -10.5743	     5.6229	
    17.5400	    13.1760	     9.2316	     9.8190	    11.5814	    10.5743	     3.1052	     7.8888	   -10.0708	     6.6299	
[Epoch Header]
[Trial Type]	13
[Accept]	1
[Correct]	0
[RT]	 0.000
[Resp]	0
[Epoch Data]
    -7.4692	   -12.0850	   -15.6937	    -3.5248	    -9.3155	    -4.3640	    -8.0566	    -4.6997	    -4.4479	    -5.2872	
    -6.9656	   -11.3297	   -14.8544	    -4.3640	    -8.4763	    -5.1193	    -7.6370	    -5.0354	    -4.3640	    -5.6229	
    -6.7978	   -10.9100	   -14.1830	    -5.2872	    -7.6370	    -5.8746	    -7.0496	    -5.4550	    -4.2801	    -5.9586	
    -7.0496	   -10.6583	   -13.5956	    -6.3782	    -6.8817	    -6.7139	    -6.3782	    -5.8746	    -4.1962	    -6.2103	
    -7.7209	   -10.6583	   -13.0920	    -7.3853	    -6.1264	    -7.5531	    -5.7068	    -6.2103	    -4.1122	    -6.2943	
    -8.4763	   -10.7422	   -12.5885	    -8.4763	    -5.3711	    -8.2245	    -4.8676	    -6.5460	    -4.0283	    -6.3782	
    -9.3155	   -10.7422	   -12.0850	    -9.3994	    -4.5319	    -8.8959	    -4.0283	    -6.7978	    -3.9444	    -6.2103	
   -10.0708	   -10.6583	   -11.4975	   -10.1547	    -3.6926	    -9.3155	    -3.1052	    -6.8817	    -3.8605	    -5.9586	
   -10.5743	   -10.3226	   -10.7422	   -10.6583	    -2.8534	    -9.5673	    -2.2659	    -6.7978	    -3.6087	    -5.4550	
   -10.7422	    -9.6512	    -9.9030	   -10.9100	    -1.9302	    -9.6512	    -1.4267	    -6.7139	    -3.2730	    -4.7836	
   -10.4904	    -8.8120	    -8.8959	   -10.8261	    -1.1749	    -9.6512	    -0.8392	    -6.4621	    -2.9373	    -4.1962	
    -9.9869	    -7.7209	    -7.8888	   -10.5743	    -0.5035	    -9.4833	    -0.4196	    -6.2103	    -2.6855	    -3.6087	
    -9.2316	    -6.6299	    -6.7978	   -10.0708	     0.0000	    -9.2316	    -0.3357	    -5.9586	    -2.5177	    -3.1891	
    -8.3923	    -5.4550	    -5.8746	    -9.4833	     0.3357	    -8.8120	    -0.5035	    -5.6229	    -2.4338	    -3.0212	
    -7.3853	    -4.4479	    -5.1193	    -8.7280	     0.5875	    -8.4763	    -0.8392	    -5.3711	    -2.5177	    -3.1891	
    -6.5460	    -3.6087	    -4.5319	    -7.9727	     0.6714	    -8.0566	    -1.4267	    -5.1193	    -2.6016	    -3.6926	
    -5.7068	    -2.9373	    -4.2801	    -7.3013	     0.5875	    -7.7209	    -2.0981	    -5.0354	    -2.8534	    -4.5319	
    -5.1193	    -2.6016	    -4.2801	    -6.7978	     0.5035	    -7.4692	    -2.8534	    -5.1193	    -3.1891	    -5.4550	
    -4.6997	    -2.4338	    -4.4479	    -6.5460	     0.3357	    -7.3853	    -3.5248	    -5.2872	    -3.5248	    -6.4621	
    -4.5319	    -2.5177	    -4.8676	    -6.3782	     0.1678	    -7.3853	    -4.1122	    -5.5389	    -3.7766	    -7.3853	
    -4.4479	    -2.7695	    -5.3711	    -6.5460	     0.0839	    -7.4692	    -4.4479	    -5.8746	    -3.9444	    -8.1406	
    -4.6158	    -3.1052	    -5.8746	    -6.8817	     0.1678	    -7.7209	    -4.6997	    -6.2943	    -4.1962	    -8.7280	
    -4.7836	    -3.5248	    -6.3782	    -7.3013	     0.5035	    -7.9727	    -4.6158	    -6.6299	    -4.3640	    -8.9798	
    -5.1193	    -3.9444	    -6.7139	    -7.8888	     1.0071	    -8.2245	    -4.2801	    -6.9656	    -4.5319	    -8.9798	
    -5.4550	    -4.2801	    -6.7978	    -8.4763	     1.7624	    -8.6441	    -3.6926	    -7.3013	    -4.7836	    -8.8120	
    -5.8746	    -4.6158	    -6.7978	    -9.0637	     2.6016	    -8.9798	    -2.8534	    -7.6370	    -5.0354	    -8.3923	
    -6.2103	    -4.7836	    -6.7139	    -9.7351	     3.4409	    -9.4833	    -1.9302	    -7.9727	    -5.2872	    -7.8888	
    -6.6299	    -5.0354	    -6.5460	   -10.4065	     4.1122	    -9.9869	    -1.0071	    -8.3084	    -5.5389	    -7.2174	
    -7.0496	    -5.2032	    -6.4621	   -11.0779	     4.6158	   -10.5743	    -0.2518	    -8.7280	    -5.7907	    -6.6299	
    -7.3853	    -5.2872	    -6.3782	   -11.7493	     4.6997	   -11.2457	     0.3357	    -9.1476	    -6.0425	    -6.0425	
    -7.5531	    -5.3711	    -6.3782	   -12.3367	     4.5319	   -11.9171	     0.6714	    -9.6512	    -6.2943	    -5.7068	
    -7.6370	    -5.3711	    -6.3782	   -12.8403	     4.1962	   -12.5885	     0.6714	   -10.0708	    -6.4621	    -5.5389	
    -7.6370	    -5.2872	    -6.4621	   -13.2599	     3.6087	   -13.2599	     0.4196	   -10.6583	    -6.7139	    -5.7907	
    -7.4692	    -5.2032	    -6.5460	   -13.5956	     2.8534	   -13.8474	    -0.1678	   -11.2457	    -7.0496	    -6.2103	
    -7.2174	    -5.0354	    -6.7139	   -14.0152	     2.0981	   -14.5187	    -1.0910	   -11.9171	    -7.4692	    -6.9656	
    -6.9656	    -5.0354	    -6.9656	   -14.3509	     1.4267	   -15.1901	    -2.2659	   -12.6724	    -7.9727	    -7.8049	
    -6.6299	    -5.0354	    -7.1335	   -14.6866	     0.9232	   -15.7776	    -3.5248	   -13.3438	    -8.5602	    -8.6441	
    -6.2943	    -4.9515	    -7.3013	   -14.9384	     0.7553	   -16.2811	    -4.6997	   -13.9313	    -9.0637	    -9.3994	
    -5.7907	    -4.9515	    -7.3013	   -15.1062	     0.8392	   -16.6168	    -5.7907	   -14.4348	    -9.3994	    -9.9030	
    -5.3711	    -4.7836	    -7.1335	   -15.1062	     1.0910	   -16.7007	    -6.4621	   -14.6027	    -9.5673	   -10.1547	
    -4.8676	    -4.6997	    -6.8817	   -15.0223	     1.5945	   -16.6168	    -6.8817	   -14.6866	    -9.4833	   -10.2386	
    -4.3640	    -4.4479	    -6.5460	   -14.7705	     2.1820	   -16.2811	    -6.7978	   -14.4348	    -9.1476	   -10.0708	
    -3.8605	    -4.1962	    -6.0425	   -14.5187	     2.7695	   -15.7776	    -6.2943	   -14.0991	    -8.5602	    -9.7351	
    -3.4409	    -3.9444	    -5.5389	   -14.1830	     3.4409	   -15.1901	    -5.4550	   -13.5956	    -7.9727	    -9.3155	
    -3.0212	    -3.6926	    -5.1193	   -13.8474	     4.0283	   -14.5187	    -4.3640	   -13.0920	    -7.2174	    -8.8120	
    -2.7695	    -3.4409	    -4.6158	   -13.5117	     4.5319	   -13.8474	    -3.1052	   -12.5046	    -6.5460	    -8.3923	
    -2.5177	    -3.1891	    -4.2801	   -13.1760	     4.9515	   -13.2599	    -1.7624	   -12.0010	    -5.9586	    -8.1406	
    -2.4338	    -3.0212	    -3.9444	   -12.8403	     5.2032	   -12.7563	    -0.5035	   -11.6653	    -5.5389	    -7.9727	
    -2.4338	    -2.9373	    -3.8605	   -12.5046	     5.4550	   -12.3367	     0.6714	   -11.3297	    -5.2872	    -7.9727	
    -2.6016	    -2.9373	    -3.8605	   -12.2528	     5.4550	   -12.0010	     1.5945	   -11.1618	    -5.2032	    -8.2245	
    -2.9373	    -3.1052	    -4.0283	   -12.0010	     5.4550	   -11.8332	     2.2659	   -11.1618	    -5.3711	    -8.5602	
    -3.3569	    -3.4409	    -4.4479	   -11.7493	     5.2032	   -11.7493	     2.6016	   -11.2457	    -5.6229	    -9.0637	
    -3.8605	    -3.8605	    -5.0354	   -11.5814	     4.8676	   -11.7493	     2.6016	   -11.4136	    -6.0425	    -9.6512	
    -4.5319	    -4.5319	    -5.7907	   -11.4975	     4.2801	   -11.8332	     2.2659	   -11.5814	    -6.4621	   -10.0708	
    -5.2032	    -5.2872	    -6.7139	   -11.4136	     3.4409	   -12.0010	     1.5945	   -11.8332	    -6.7139	   -10.4904	
    -6.0425	    -6.2943	    -7.8049	   -11.4136	     2.4338	   -12.2528	     0.5875	   -12.0850	    -6.9656	   -10.6583	
    -6.9656	    -7.3013	    -8.9798	   -11.4975	     1.2589	   -12.5885	    -0.5035	   -12.2528	    -7.0496	   -10.7422	
    -7.8888	    -8.3923	   -10.1547	   -11.5814	     0.0839	   -12.8403	    -1.6785	   -12.3367	    -6.9656	   -10.5743	
    -8.8120	    -9.5673	   -11.3297	   -11.6653	    -1.0910	   -13.0081	    -2.7695	   -12.3367	    -6.7978	   -10.3226	
    -9.8190	   -10.7422	   -12.5046	   -11.6653	    -2.0981	   -13.0081	    -3.6926	   -12.2528	    -6.3782	    -9.9030	
   -10.8261	   -11.9171	   -13.5117	   -11.6653	    -2.9373	   -12.9242	    -4.4479	   -12.0010	    -5.9586	    -9.3155	
   -11.9171	   -13.1760	   -14.5187	   -11.6653	    -3.6087	   -12.7563	    -4.8676	   -11.6653	    -5.4550	    -8.7280	
   -13.0920	   -14.3509	   -15.3580	   -11.6653	    -3.9444	   -12.5046	    -4.8676	   -11.3297	    -4.9515	    -8.0566	
   -14.3509	   -15.5258	   -16.1133	   -11.7493	    -3.9444	   -12.1689	    -4.6158	   -10.9100	    -4.4479	    -7.3853	
   -15.6937	   -16.7007	   -16.7847	   -11.8332	    -3.6087	   -11.8332	    -4.1122	   -10.4904	    -4.1122	    -6.7139	
   -16.9525	   -17.7078	   -17.3721	   -11.9171	    -3.0212	   -11.4975	    -3.2730	   -10.0708	    -3.7766	    -5.9586	
   -18.2114	   -18.7149	   -17.8757	   -11.9171	    -2.1820	   -11.1618	    -2.2659	    -9.7351	    -3.5248	    -5.3711	
   -19.3024	   -19.6381	   -18.3792	   -11.9171	    -1.1749	   -10.8261	    -1.2589	    -9.4833	    -3.3569	    -4.8676	
   -20.3934	   -20.3934	   -18.8828	   -11.9171	    -0.1678	   -10.4904	    -0.2518	    -9.3155	    -3.4409	    -4.5319	
   -21.3165	   -21.1487	   -19.3024	   -11.8332	     0.8392	   -10.2386	     0.7553	    -9.2316	    -3.6926	    -4.4479	
   -21.9879	   -21.7361	   -19.7220	   -11.6653	     1.6785	    -9.9869	     1.5945	    -9.2316	    -4.0283	    -4.6158	
   -22.5754	   -22.2397	   -20.0577	   -11.5814	     2.3499	    -9.8190	     2.1820	    -9.3155	    -4.4479	    -4.9515	
   -22.9111	   -22.6593	   -20.3934	   -11.4136	     2.6855	    -9.6512	     2.5177	    -9.4833	    -4.9515	    -5.3711	
   -23.1628	   -22.9950	   -20.7291	   -11.4136	     2.6016	    -9.7351	     2.5177	    -9.8190	    -5.4550	    -5.8746	
   -23.3307	   -23.2468	   -20.9808	   -11.4975	     2.0981	    -9.9869	     2.0981	   -10.2386	    -5.9586	    -6.5460	
   -23.4146	   -23.4985	   -21.2326	   -11.6653	     1.1749	   -10.4065	     1.4267	   -10.8261	    -6.4621	    -7.2174	
   -23.4146	   -23.6664	   -21.4844	   -12.0010	    -0.0839	   -10.9940	     0.4196	   -11.4975	    -7.0496	    -7.8888	
   -23.4146	   -23.8342	   -21.7361	   -12.4207	    -1.5106	   -11.6653	    -0.6714	   -12.1689	    -7.4692	    -8.4763	
   -23.4146	   -24.0021	   -21.9040	   -12.8403	    -3.0212	   -12.3367	    -1.8463	   -12.7563	    -7.8049	    -8.8959	
   -23.4985	   -24.1699	   -22.0718	   -13.3438	    -4.4479	   -13.0920	    -2.9373	   -13.2599	    -8.0566	    -8.9798	
   -23.5825	   -24.4217	   -22.2397	   -13.8474	    -5.6229	   -13.8474	    -3.9444	   -13.7634	    -8.0566	    -8.7280	
   -23.9182	   -24.6735	   -22.4075	   -14.4348	    -6.5460	   -14.6027	    -4.7836	   -14.0991	    -7.8049	    -8.2245	
   -24.2538	   -25.0092	   -22.5754	   -15.0223	    -7.1335	   -15.1901	    -5.3711	   -14.3509	    -7.4692	    -7.4692	
   -24.5895	   -25.1770	   -22.6593	   -15.6097	    -7.2174	   -15.7776	    -5.6229	   -14.5187	    -6.9656	    -6.5460	
   -24.9252	   -25.3448	   -22.5754	   -16.0294	    -6.8817	   -16.1133	    -5.5389	   -14.6027	    -6.3782	    -5.5389	
   -25.1770	   -25.2609	   -22.3236	   -16.2811	    -6.1264	   -16.2811	    -5.1193	   -14.4348	    -5.6229	    -4.5319	
   -25.3448	   -25.0931	   -21.9040	   -16.3651	    -5.2032	   -16.2811	    -4.4479	   -14.1830	    -4.8676	    -3.5248	
   -25.3448	   -24.7574	   -21.4005	   -16.2811	    -4.1122	   -16.0294	    -3.7766	   -13.8474	    -4.1122	    -2.7695	
   -25.3448	   -24.3378	   -20.8969	   -16.1133	    -3.1891	   -15.7776	    -3.0212	   -13.5956	    -3.5248	    -2.2659	
   -25.1770	   -23.9182	   -20.3934	   -15.8615	    -2.3499	   -15.4419	    -2.5177	   -13.4277	    -3.2730	    -2.0142	
   -25.0931	   -23.4985	   -19.9738	   -15.6937	    -1.8463	   -15.2740	    -2.2659	   -13.4277	    -3.2730	    -2.2659	
   -25.0092	   -23.1628	   -19.8059	   -15.6097	    -1.5945	   -15.2740	    -2.2659	   -13.5956	    -3.6926	    -2.9373	
   -24.9252	   -22.9111	   -19.8059	   -15.6937	    -1.6785	   -15.3580	    -2.5177	   -14.0152	    -4.3640	    -3.8605	
   -24.8413	   -22.7432	   -19.9738	   -15.8615	    -2.0142	   -15.6097	    -3.1052	   -14.4348	    -5.2032	    -5.1193	
   -24.8413	   -22.6593	   -20.2255	   -16.0294	    -2.5177	   -15.7776	    -3.7766	   -14.9384	    -6.1264	    -6.3782	
   -24.7574	   -22.5754	   -20.4773	   -16.2811	    -3.1891	   -16.0294	    -4.5319	   -15.2740	    -7.0496	    -7.7209	
   -24.7574	   -22.4075	   -20.6451	   -16.4490	    -3.7766	   -16.1972	    -5.1193	   -15.5258	    -7.8888	    -8.8959	
   -24.6735	   -22.2397	   -20.7291	   -16.5329	    -4.2801	   -16.2811	    -5.6229	   -15.6937	    -8.6441	    -9.8190	
   -24.5895	   -21.9879	   -20.5612	   -16.5329	    -4.6158	   -16.2811	    -5.9586	   -15.6937	    -9.0637	   -10.4065	
   -24.4217	   -21.6522	   -20.2255	   -16.5329	    -4.7836	   -16.2811	    -6.0425	   -15.6097	    -9.3994	   -10.7422	
   -24.3378	   -21.3165	   -19.7220	   -16.5329	    -4.6158	   -16.1972	    -5.9586	   -15.4419	    -9.3994	   -10.7422	
   -24.2538	   -20.8969	   -19.0506	   -16.5329	    -4.1962	   -16.1133	    -5.6229	   -15.1062	    -9.1476	   -10.5743	
   -24.1699	   -20.3934	   -18.2114	   -16.5329	    -3.5248	   -15.8615	    -5.0354	   -14.6866	    -8.7280	   -10.0708	
   -24.0021	   -19.7220	   -17.2043	   -16.3651	    -2.4338	   -15.5258	    -4.2801	   -14.1830	    -8.0566	    -9.3155	
   -23.6664	   -19.0506	   -16.0294	   -16.0294	    -1.0910	   -15.0223	    -3.2730	   -13.5117	    -7.2174	    -8.3923	
   -23.3307	   -18.2114	   -14.8544	   -15.6097	     0.4196	   -14.3509	    -2.1820	   -12.8403	    -6.2103	    -7.4692	
   -22.8271	   -17.3721	   -13.6795	   -15.1062	     2.1820	   -13.6795	    -1.0910	   -12.1689	    -5.2872	    -6.5460	
   -22.2397	   -16.5329	   -12.5885	   -14.6027	     3.9444	   -13.0920	     0.0000	   -11.6653	    -4.5319	    -5.8746	
   -21.5683	   -15.7776	   -11.5814	   -14.0991	     5.6229	   -12.5885	     0.8392	   -11.3297	    -3.8605	    -5.3711	
   -20.8130	   -14.9384	   -10.6583	   -13.5956	     7.2174	   -12.0850	     1.5106	   -11.0779	    -3.5248	    -5.0354	
   -19.9738	   -14.0991	    -9.8190	   -13.0920	     8.6441	   -11.7493	     1.8463	   -10.9940	    -3.2730	    -4.9515	
   -18.8828	   -13.2599	    -9.0637	   -12.5885	     9.8190	   -11.4136	     1.8463	   -10.9100	    -3.1891	    -4.9515	
   -17.7917	   -12.3367	    -8.4763	   -12.0010	    10.7422	   -11.1618	     1.5106	   -10.9940	    -3.2730	    -5.0354	
   -16.6168	   -11.4975	    -7.9727	   -11.4136	    11.2457	   -10.9100	     0.6714	   -11.1618	    -3.5248	    -5.2872	
   -15.3580	   -10.7422	    -7.6370	   -10.9940	    11.2457	   -10.8261	    -0.5035	   -11.4136	    -3.9444	    -5.6229	
   -14.1830	   -10.0708	    -7.4692	   -10.6583	    10.9100	   -10.9100	    -1.9302	   -11.8332	    -4.4479	    -6.0425	
   -13.0920	    -9.6512	    -7.4692	   -10.4904	    10.3226	   -11.1618	    -3.5248	   -12.3367	    -5.1193	    -6.6299	
   -12.0850	    -9.2316	    -7.5531	   -10.4904	     9.3994	   -11.5814	    -5.1193	   -12.9242	    -5.7907	    -7.2174	
   -11.1618	    -9.0637	    -7.8049	   -10.5743	     8.4763	   -12.0010	    -6.5460	   -13.5117	    -6.5460	    -7.8888	
   -10.4065	    -8.8959	    -7.9727	   -10.7422	     7.5531	   -12.5885	    -7.6370	   -14.1830	    -7.2174	    -8.5602	
    -9.8190	    -8.8959	    -8.3084	   -10.9940	     6.7139	   -13.1760	    -8.4763	   -14.7705	    -7.8888	    -9.0637	
    -9.3994	    -8.9798	    -8.6441	   -11.3297	     5.9586	   -13.7634	    -8.8959	   -15.3580	    -8.3923	    -9.3994	
    -9.1476	    -9.0637	    -8.9798	   -11.6653	     5.2032	   -14.3509	    -8.8120	   -15.7776	    -8.7280	    -9.5673	
    -8.8959	    -9.0637	    -9.1476	   -11.9171	     4.6997	   -14.7705	    -8.3084	   -16.0294	    -8.8959	    -9.3155	
    -8.8120	    -8.9798	    -9.3155	   -12.1689	     4.2801	   -15.0223	    -7.3853	   -15.9454	    -8.8959	    -8.8120	
    -8.6441	    -8.8120	    -9.3155	   -12.2528	     4.1122	   -15.1062	    -6.0425	   -15.7776	    -8.7280	    -8.0566	
    -8.4763	    -8.5602	    -9.1476	   -12.2528	     4.0283	   -14.9384	    -4.5319	   -15.2740	    -8.3923	    -7.2174	
    -8.3084	    -8.2245	    -8.8959	   -12.2528	     4.1122	   -14.7705	    -2.8534	   -14.7705	    -7.9727	    -6.3782	
    -7.9727	    -7.8049	    -8.5602	   -12.2528	     4.2801	   -14.4348	    -1.1749	   -14.0991	    -7.5531	    -5.6229	
    -7.6370	    -7.3853	    -8.2245	   -12.2528	     4.5319	   -14.0991	     0.2518	   -13.5117	    -7.2174	    -5.0354	
    -7.3013	    -7.0496	    -7.8888	   -12.4207	     4.7836	   -13.8474	     1.3428	   -13.0920	    -6.8817	    -4.7836	
    -6.8817	    -6.7139	    -7.6370	   -12.6724	     5.0354	   -13.7634	     2.0142	   -12.8403	    -6.7978	    -4.8676	
    -6.5460	    -6.5460	    -7.4692	   -13.0920	     5.0354	   -13.7634	     2.2659	   -12.8403	    -6.8817	    -5.2032	
    -6.2943	    -6.5460	    -7.4692	   -13.5956	     5.0354	   -13.9313	     2.0142	   -13.0920	    -7.0496	    -5.8746	
    -6.1264	    -6.6299	    -7.6370	   -14.1830	     4.7836	   -14.2670	     1.4267	   -13.5117	    -7.3853	    -6.7139	
    -6.1264	    -6.7978	    -7.8888	   -14.8544	     4.4479	   -14.7705	     0.4196	   -14.0991	    -7.8049	    -7.6370	
    -6.1264	    -7.0496	    -8.1406	   -15.5258	     4.0283	   -15.2740	    -0.7553	   -14.6866	    -8.3084	    -8.7280	
    -6.1264	    -7.3013	    -8.3923	   -16.1133	     3.5248	   -15.7776	    -2.0142	   -15.3580	    -8.8120	    -9.7351	
    -6.2943	    -7.6370	    -8.5602	   -16.6168	     3.0212	   -16.2811	    -3.2730	   -15.9454	    -9.3155	   -10.5743	
    -6.4621	    -7.8888	    -8.7280	   -17.0364	     2.6016	   -16.7847	    -4.2801	   -16.4490	    -9.8190	   -11.1618	
    -6.7139	    -8.2245	    -8.8120	   -17.3721	     2.1820	   -17.2043	    -5.1193	   -16.7847	   -10.0708	   -11.4136	
    -7.1335	    -8.5602	    -8.8120	   -17.6239	     2.0142	   -17.6239	    -5.4550	   -16.9525	   -10.2386	   -11.1618	
    -7.7209	    -8.9798	    -8.8120	   -17.7917	     2.0142	   -17.8757	    -5.5389	   -17.0364	   -10.1547	   -10.5743	
    -8.4763	    -9.3994	    -8.7280	   -17.8757	     2.2659	   -18.0435	    -5.1193	   -16.7847	    -9.7351	    -9.5673	
    -9.3155	    -9.9030	    -8.7280	   -17.7917	     2.7695	   -17.9596	    -4.3640	   -16.4490	    -9.1476	    -8.3084	
   -10.2386	   -10.4904	    -8.7280	   -17.5400	     3.3569	   -17.7078	    -3.2730	   -15.8615	    -8.3084	    -6.7978	
   -11.1618	   -10.9940	    -8.6441	   -17.2043	     4.1962	   -17.2043	    -2.0142	   -15.0223	    -7.2174	    -5.3711	
   -12.1689	   -11.5814	    -8.7280	   -16.6168	     5.0354	   -16.5329	    -0.5875	   -14.1830	    -6.1264	    -3.9444	
   -13.0081	   -12.0850	    -8.8120	   -15.9454	     5.7907	   -15.6937	     0.7553	   -13.2599	    -5.0354	    -2.6855	
   -13.8474	   -12.5885	    -8.8959	   -15.1901	     6.4621	   -14.8544	     2.0142	   -12.3367	    -4.0283	    -1.6785	
   -14.4348	   -13.0081	    -9.1476	   -14.3509	     6.9656	   -13.9313	     3.1891	   -11.4975	    -3.1052	    -0.8392	
   -14.8544	   -13.3438	    -9.3994	   -13.3438	     7.3013	   -13.0081	     4.1122	   -10.7422	    -2.3499	    -0.2518	
   -15.0223	   -13.6795	    -9.6512	   -12.3367	     7.5531	   -12.0010	     4.7836	    -9.9869	    -1.7624	     0.2518	
   -14.9384	   -13.8474	    -9.9030	   -11.2457	     7.7209	   -11.0779	     5.2872	    -9.3155	    -1.2589	     0.5035	
   -14.6027	   -14.0152	   -10.1547	   -10.1547	     7.8049	   -10.2386	     5.4550	    -8.8120	    -0.9232	     0.5875	
   -14.0991	   -14.0991	   -10.4904	    -9.1476	     7.8049	    -9.4833	     5.2872	    -8.3923	    -0.6714	     0.6714	
   -13.5117	   -14.1830	   -10.7422	    -8.2245	     7.7209	    -8.8120	     4.8676	    -8.0566	    -0.5875	     0.6714	
   -12.8403	   -14.2670	   -11.0779	    -7.3853	     7.6370	    -8.3084	     4.1962	    -7.8049	    -0.5035	     0.6714	
   -12.2528	   -14.3509	   -11.4136	    -6.7139	     7.5531	    -7.8888	     3.3569	    -7.6370	    -0.5035	     0.7553	
   -11.7493	   -14.5187	   -11.8332	    -6.2103	     7.5531	    -7.5531	     2.4338	    -7.4692	    -0.5035	     0.9232	
   -11.3297	   -14.6866	   -12.1689	    -5.7907	     7.4692	    -7.3013	     1.4267	    -7.3013	    -0.4196	     1.2589	
   -10.9940	   -14.9384	   -12.5046	    -5.5389	     7.5531	    -7.0496	     0.5875	    -7.0496	    -0.2518	     1.6785	
   -10.8261	   -15.0223	   -12.6724	    -5.2872	     7.8049	    -6.7978	    -0.1678	    -6.6299	     0.0000	     2.2659	
   -10.6583	   -15.0223	   -12.6724	    -5.2032	     8.2245	    -6.4621	    -0.5035	    -6.1264	     0.4196	     3.1052	
   -10.4904	   -14.9384	   -12.4207	    -5.0354	     8.8959	    -6.1264	    -0.4196	    -5.5389	     0.9232	     3.9444	
   -10.4065	   -14.7705	   -12.0850	    -4.9515	     9.6512	    -5.7907	     0.0000	    -4.8676	     1.3428	     4.7836	
   -10.4065	   -14.5187	   -11.6653	    -4.7836	    10.5743	    -5.5389	     0.7553	    -4.2801	     1.7624	     5.5389	
   -10.4904	   -14.2670	   -11.2457	    -4.6997	    11.3297	    -5.2872	     1.6785	    -3.8605	     2.0981	     6.1264	
   -10.6583	   -14.0991	   -10.9100	    -4.6158	    12.0010	    -5.0354	     2.7695	    -3.5248	     2.2659	     6.3782	
   -10.8261	   -13.9313	   -10.6583	    -4.4479	    12.4207	    -4.9515	     3.8605	    -3.3569	     2.2659	     6.2943	
   -10.9100	   -13.7634	   -10.4065	    -4.2801	    12.5885	    -4.7836	     4.9515	    -3.1891	     2.1820	     5.9586	
   -10.9100	   -13.6795	   -10.2386	    -3.9444	    12.5885	    -4.6997	     5.7907	    -3.1891	     2.0142	     5.3711	
   -10.8261	   -13.5117	   -10.0708	    -3.6087	    12.3367	    -4.6158	     6.4621	    -3.2730	     1.7624	     4.4479	
   -10.5743	   -13.3438	   -10.0708	    -3.1891	    11.8332	    -4.5319	     6.7978	    -3.3569	     1.3428	     3.3569	
   -10.1547	   -13.0920	   -10.0708	    -2.8534	    11.2457	    -4.5319	     6.7978	    -3.6087	     0.7553	     2.0142	
    -9.5673	   -12.9242	   -10.0708	    -2.4338	    10.5743	    -4.5319	     6.5460	    -3.9444	     0.0839	     0.5035	
    -8.8959	   -12.6724	   -10.0708	    -2.0981	     9.9030	    -4.6158	     6.1264	    -4.3640	    -0.6714	    -1.0071	
    -7.9727	   -12.3367	   -10.0708	    -1.8463	     9.3155	    -4.6997	     5.6229	    -4.7836	    -1.3428	    -2.4338	
    -7.0496	   -11.8332	    -9.9030	    -1.5106	     8.8120	    -4.7836	     5.0354	    -5.2872	    -2.0142	    -3.6087	
    -5.9586	   -11.2457	    -9.6512	    -1.2589	     8.3923	    -4.8676	     4.5319	    -5.7068	    -2.5177	    -4.4479	
    -4.8676	   -10.5743	    -9.2316	    -1.0910	     8.0566	    -5.0354	     4.1122	    -6.1264	    -2.7695	    -5.0354	
    -3.8605	    -9.8190	    -8.8120	    -1.0071	     7.8888	    -5.2032	     3.8605	    -6.4621	    -2.8534	    -5.2032	
    -2.7695	    -8.9798	    -8.2245	    -0.9232	     7.7209	    -5.3711	     3.7766	    -6.7978	    -2.7695	    -5.0354	
    -1.8463	    -8.0566	    -7.6370	    -0.9232	     7.7209	    -5.5389	     3.8605	    -6.9656	    -2.5177	    -4.5319	
    -0.9232	    -7.0496	    -6.9656	    -0.8392	     7.8049	    -5.7068	     4.0283	    -6.9656	    -2.1820	    -3.7766	
     0.0000	    -5.9586	    -6.2103	    -0.7553	     8.0566	    -5.7068	     4.4479	    -6.8817	    -1.7624	    -2.7695	
     0.8392	    -4.9515	    -5.4550	    -0.5035	     8.4763	    -5.6229	     4.8676	    -6.6299	    -1.2589	    -1.6785	
     1.5945	    -3.8605	    -4.7836	    -0.0839	     8.9798	    -5.2872	     5.2872	    -6.2943	    -0.8392	    -0.6714	
     2.4338	    -2.7695	    -4.0283	     0.5035	     9.4833	    -4.6997	     5.7068	    -5.7907	    -0.3357	     0.1678	
     3.2730	    -1.7624	    -3.3569	     1.3428	    10.0708	    -3.9444	     6.0425	    -5.1193	     0.0000	     0.7553	
     4.1122	    -0.8392	    -2.7695	     2.3499	    10.4904	    -2.9373	     6.1264	    -4.4479	     0.2518	     1.0910	
     4.8676	     0.0000	    -2.1820	     3.4409	    10.7422	    -1.8463	     6.0425	    -3.6087	     0.4196	     1.0910	
     5.7068	     0.7553	    -1.7624	     4.6997	    10.9100	    -0.8392	     5.7068	    -2.9373	     0.3357	     0.8392	
     6.3782	     1.2589	    -1.4267	     5.8746	    10.7422	     0.1678	     5.1193	    -2.3499	     0.1678	     0.3357	
     6.8817	     1.5945	    -1.2589	     6.8817	    10.4065	     1.0071	     4.3640	    -1.9302	    -0.1678	    -0.2518	
     7.3853	     1.7624	    -1.1749	     7.8049	    10.0708	     1.6785	     3.5248	    -1.7624	    -0.5875	    -0.6714	
     7.7209	     1.7624	    -1.2589	     8.5602	     9.6512	     2.0981	     2.6855	    -1.7624	    -0.9232	    -1.0071	
     7.9727	     1.7624	    -1.3428	     9.1476	     9.3155	     2.4338	     1.9302	    -1.7624	    -1.0910	    -1.0910	
     8.2245	     1.6785	    -1.4267	     9.5673	     9.0637	     2.6855	     1.4267	    -1.9302	    -1.1749	    -1.0071	
     8.3923	     1.5945	    -1.5106	     9.8190	     8.9798	     2.8534	     1.1749	    -2.0142	    -1.0910	    -0.7553	
     8.3923	     1.5106	    -1.5945	     9.8190	     8.9798	     2.9373	     1.1749	    -1.9302	    -0.9232	    -0.4196	
     8.3923	     1.5106	    -1.6785	     9.8190	     9.1476	     3.0212	     1.4267	    -1.8463	    -0.5875	     0.0000	
     8.3084	     1.5106	    -1.5106	     9.5673	     9.3994	     3.1891	     2.0142	    -1.5106	    -0.0839	     0.6714	
     8.2245	     1.6785	    -1.2589	     9.3994	     9.9030	     3.3569	     2.7695	    -1.0910	     0.5035	     1.5945	
     8.1406	     1.9302	    -0.9232	     9.1476	    10.4904	     3.5248	     3.7766	    -0.5035	     1.2589	     2.6855	
     8.1406	     2.3499	    -0.3357	     8.8120	    11.2457	     3.6926	     4.8676	     0.0839	     2.0981	     3.9444	
     8.1406	     2.8534	     0.2518	     8.5602	    12.0010	     3.8605	     6.0425	     0.7553	     3.1052	     5.2872	
     8.1406	     3.3569	     0.9232	     8.3084	    12.7563	     4.0283	     7.2174	     1.4267	     4.1122	     6.6299	
     8.3084	     3.9444	     1.5945	     8.1406	    13.5117	     4.1962	     8.3923	     2.0142	     5.1193	     7.9727	
     8.4763	     4.5319	     2.2659	     7.9727	    14.1830	     4.2801	     9.4833	     2.6016	     6.0425	     9.0637	
     8.8120	     5.1193	     2.9373	     8.0566	    14.7705	     4.3640	    10.4065	     3.1891	     6.9656	    10.0708	
     9.2316	     5.7907	     3.5248	     8.2245	    15.2740	     4.5319	    11.1618	     3.6926	     7.7209	    10.7422	
     9.8190	     6.3782	     4.1122	     8.5602	    15.6097	     4.7836	    11.5814	     4.1962	     8.3084	    11.2457	
    10.5743	     7.0496	     4.6158	     8.9798	    15.7776	     5.0354	    11.6653	     4.6997	     8.6441	    11.4136	
    11.3297	     7.6370	     5.0354	     9.4833	    15.7776	     5.3711	    11.4136	     5.0354	     8.8120	    11.3297	
    12.2528	     8.1406	     5.2872	     9.9869	    15.6097	     5.7907	    10.9100	     5.4550	     8.8120	    11.0779	
    13.1760	     8.5602	     5.5389	    10.5743	    15.3580	     6.2943	    10.2386	     5.7907	     8.6441	    10.6583	
    14.0991	     8.9798	     5.7068	    11.1618	    15.0223	     6.7978	     9.4833	     6.1264	     8.4763	    10.1547	
    14.9384	     9.3155	     5.7907	    11.6653	    14.6866	     7.3853	     8.8120	     6.4621	     8.3923	     9.6512	
    15.6097	     9.4833	     5.8746	    12.1689	    14.4348	     8.0566	     8.3084	     6.7978	     8.4763	     9.3155	
    15.9454	     9.6512	     5.8746	    12.5885	    14.2670	     8.6441	     7.9727	     7.1335	     8.7280	     8.9798	
    16.1133	     9.5673	     5.8746	    12.8403	    14.2670	     9.1476	     7.8049	     7.3853	     9.0637	     8.7280	
    15.8615	     9.3994	     5.8746	    13.0081	    14.3509	     9.5673	     7.7209	     7.6370	     9.4833	     8.5602	
    15.3580	     9.0637	     5.8746	    13.0920	    14.6027	     9.9869	     7.8888	     7.8888	    10.0708	     8.5602	
    14.6866	     8.8120	     6.0425	    13.1760	    15.1062	    10.2386	     8.3084	     8.2245	    10.6583	     8.8120	
    13.9313	     8.4763	     6.2943	    13.1760	    15.7776	    10.5743	     8.8959	     8.5602	    11.4136	     9.2316	
    13.0920	     8.2245	     6.7139	    13.1760	    16.6168	    10.8261	     9.5673	     8.9798	    12.2528	     9.9869	
    12.3367	     8.1406	     7.2174	    13.2599	    17.4561	    10.9940	    10.4065	     9.4833	    13.1760	    10.9940	
    11.6653	     8.0566	     7.7209	    13.2599	    18.2953	    11.1618	    11.1618	     9.9869	    14.1830	    12.1689	
    11.0779	     8.0566	     8.2245	    13.2599	    18.9667	    11.1618	    11.8332	    10.4904	    15.1062	    13.4277	
    10.6583	     7.9727	     8.7280	    13.2599	    19.5541	    11.1618	    12.2528	    10.9100	    15.9454	    14.6866	
    10.2386	     7.9727	     9.0637	    13.1760	    19.8898	    11.0779	    12.5046	    11.2457	    16.6168	    15.6937	
     9.9869	     7.8888	     9.3155	    13.0920	    20.0577	    10.9100	    12.5885	    11.4975	    17.2043	    16.5329	
     9.7351	     7.8049	     9.3994	    13.0081	    19.9738	    10.7422	    12.4207	    11.5814	    17.4561	    17.0364	
     9.6512	     7.5531	     9.3155	    12.8403	    19.7220	    10.4904	    12.1689	    11.4975	    17.5400	    17.2043	
     9.5673	     7.3013	     9.0637	    12.5885	    19.3024	    10.2386	    11.8332	    11.2457	    17.3721	    17.0364	
     9.4833	     6.9656	     8.7280	    12.2528	    18.7988	     9.9030	    11.4975	    10.9100	    17.0364	    16.7007	
     9.4833	     6.5460	     8.3084	    11.9171	    18.2114	     9.5673	    11.4136	    10.4065	    16.5329	    16.0294	
     9.3994	     6.1264	     7.7209	    11.4975	    17.7078	     9.1476	    11.4136	     9.7351	    15.9454	    15.3580	
     9.3155	     5.6229	     7.1335	    10.9940	    17.2043	     8.7280	    11.6653	     9.0637	    15.2740	    14.5187	
     9.1476	     5.2032	     6.5460	    10.4065	    16.8686	     8.2245	    12.1689	     8.3923	    14.6866	    13.8474	
     8.8959	     4.7836	     5.9586	     9.8190	    16.7007	     7.8049	    12.7563	     7.7209	    14.1830	    13.2599	
     8.5602	     4.3640	     5.4550	     9.1476	    16.7007	     7.3853	    13.5117	     7.1335	    13.7634	    13.0081	
     8.1406	     4.0283	     5.0354	     8.4763	    16.9525	     6.9656	    14.2670	     6.5460	    13.4277	    12.9242	
     7.8049	     3.8605	     4.7836	     7.8049	    17.5400	     6.5460	    15.1062	     6.1264	    13.2599	    13.1760	
     7.4692	     3.8605	     4.6997	     7.2174	    18.2953	     6.1264	    15.9454	     5.7068	    13.1760	    13.6795	
     7.3013	     4.0283	     4.7836	     6.6299	    19.2184	     5.7068	    16.7847	     5.4550	    13.0920	    14.3509	
     7.1335	     4.3640	     5.0354	     6.1264	    20.2255	     5.2872	    17.4561	     5.1193	    12.9242	    14.8544	
     7.0496	     4.6997	     5.4550	     5.6229	    21.1487	     4.8676	    18.0435	     4.6997	    12.5885	    15.2740	
     7.1335	     5.1193	     5.8746	     5.1193	    21.9040	     4.3640	    18.3792	     4.2801	    12.0010	    15.3580	
     7.2174	     5.5389	     6.3782	     4.6997	    22.4915	     3.8605	    18.3792	     3.7766	    11.0779	    15.0223	
     7.3853	     5.9586	     6.8817	     4.2801	    22.8271	     3.3569	    18.2953	     3.1891	     9.9030	    14.3509	
     7.5531	     6.2103	     7.2174	     3.9444	    22.9950	     2.8534	    17.9596	     2.5177	     8.5602	    13.4277	
     7.8049	     6.4621	     7.5531	     3.7766	    23.0789	     2.3499	    17.5400	     1.8463	     7.1335	    12.2528	
     8.0566	     6.6299	     7.7209	     3.6926	    22.9950	     2.0142	    17.0364	     1.2589	     5.7068	    11.0779	
     8.3084	     6.7139	     7.8049	     3.7766	    22.8271	     1.6785	    16.5329	     0.7553	     4.4479	     9.8190	
     8.5602	     6.7139	     7.7209	     3.9444	    22.5754	     1.5945	    16.1133	     0.4196	     3.4409	     8.6441	
     8.6441	     6.6299	     7.5531	     4.1962	    22.2397	     1.5106	    15.7776	     0.1678	     2.6855	     7.6370	
     8.7280	     6.3782	     7.3013	     4.4479	    21.8201	     1.4267	    15.3580	     0.0000	     2.0981	     6.7139	
     8.5602	     6.0425	     6.7978	     4.6158	    21.3165	     1.3428	    15.0223	    -0.2518	     1.6785	     5.7907	
     8.1406	     5.3711	     6.1264	     4.6158	    20.7291	     1.0910	    14.6027	    -0.5035	     1.4267	     5.0354	
     7.3853	     4.5319	     5.2032	     4.4479	    20.0577	     0.5875	    14.0152	    -0.9232	     1.1749	     4.4479	
     6.4621	     3.5248	     4.1122	     4.0283	    19.3024	     0.0000	    13.4277	    -1.4267	     1.0071	     3.8605	
     5.2032	     2.2659	     2.9373	     3.4409	    18.4631	    -0.6714	    12.7563	    -1.9302	     0.9232	     3.4409	
     3.7766	     1.0071	     1.5945	     2.8534	    17.7078	    -1.4267	    12.0850	    -2.4338	     0.9232	     3.1052	
     2.2659	    -0.4196	     0.2518	     2.1820	    16.9525	    -2.0981	    11.4136	    -2.9373	     0.9232	     2.8534	
     0.5875	    -1.8463	    -1.1749	     1.5106	    16.1972	    -2.6855	    10.6583	    -3.2730	     0.9232	     2.6855	
    -1.0910	    -3.2730	    -2.6016	     0.9232	    15.3580	    -3.1891	     9.9030	    -3.6087	     0.9232	     2.5177	
    -2.7695	    -4.6997	    -3.9444	     0.4196	    14.6027	    -3.6087	     9.1476	    -3.8605	     0.8392	     2.3499	
    -4.2801	    -5.9586	    -5.2032	     0.0839	    13.7634	    -3.8605	     8.3084	    -3.9444	     0.6714	     2.2659	
    -5.7068	    -7.1335	    -6.2103	     0.0000	    13.0920	    -3.9444	     7.5531	    -4.0283	     0.5035	     2.1820	
    -6.7139	    -8.1406	    -7.0496	     0.2518	    12.5046	    -3.7766	     6.7139	    -4.0283	     0.2518	     2.1820	
    -7.4692	    -8.8120	    -7.6370	     0.7553	    11.9171	    -3.4409	     5.8746	    -3.9444	     0.0839	     2.1820	
    -7.8049	    -9.2316	    -7.9727	     1.4267	    11.4975	    -3.0212	     5.0354	    -3.7766	    -0.0839	     2.0142	
    -7.8049	    -9.4833	    -8.0566	     2.2659	    11.1618	    -2.4338	     4.1122	    -3.5248	    -0.2518	     1.8463	
    -7.4692	    -9.4833	    -8.1406	     3.1891	    10.8261	    -1.7624	     3.1891	    -3.1891	    -0.3357	     1.4267	
    -6.9656	    -9.3994	    -8.0566	     4.1962	    10.6583	    -1.0071	     2.1820	    -2.8534	    -0.3357	     1.0910	
    -6.2943	    -9.2316	    -7.9727	     5.1193	    10.4904	    -0.3357	     1.2589	    -2.3499	    -0.2518	     0.6714	
    -5.5389	    -8.9798	    -7.9727	     6.0425	    10.4065	     0.3357	     0.4196	    -1.7624	    -0.0839	     0.4196	
    -4.7836	    -8.8120	    -7.9727	     6.8817	    10.4065	     1.0071	    -0.3357	    -1.1749	     0.2518	     0.3357	
    -4.0283	    -8.5602	    -7.9727	     7.6370	    10.3226	     1.6785	    -0.8392	    -0.5035	     0.7553	     0.4196	
    -3.2730	    -8.3084	    -7.8888	     8.3084	    10.4065	     2.3499	    -1.1749	     0.1678	     1.2589	     0.7553	
    -2.6016	    -7.8888	    -7.7209	     8.9798	    10.5743	     3.1052	    -1.1749	     0.9232	     1.9302	     1.3428	
    -1.8463	    -7.3853	    -7.3013	     9.4833	    10.8261	     3.7766	    -0.8392	     1.7624	     2.6016	     2.0981	
    -1.1749	    -6.7139	    -6.7139	     9.9030	    11.1618	     4.5319	    -0.2518	     2.5177	     3.4409	     3.1052	
    -0.5035	    -5.8746	    -5.9586	    10.3226	    11.5814	     5.2032	     0.6714	     3.2730	     4.1962	     4.2801	
     0.1678	    -4.9515	    -5.1193	    10.4904	    12.0850	     5.7907	     1.7624	     4.0283	     4.9515	     5.4550	
     0.5875	    -4.1122	    -4.2801	    10.6583	    12.6724	     6.2943	     2.8534	     4.5319	     5.6229	     6.5460	
     0.9232	    -3.3569	    -3.4409	    10.5743	    13.1760	     6.5460	     4.0283	     4.8676	     6.1264	     7.3853	
     1.1749	    -2.6855	    -2.7695	    10.4904	    13.5956	     6.7139	     4.9515	     5.1193	     6.3782	     7.8888	
     1.2589	    -2.1820	    -2.1820	    10.4065	    14.0991	     6.7139	     5.7068	     5.2032	     6.5460	     8.0566	
     1.1749	    -1.7624	    -1.7624	    10.3226	    14.4348	     6.6299	     6.2103	     5.1193	     6.5460	     7.7209	
     1.1749	    -1.5106	    -1.5106	    10.3226	    14.8544	     6.5460	     6.2943	     5.0354	     6.3782	     7.0496	
     1.0910	    -1.3428	    -1.4267	    10.4065	    15.1062	     6.4621	     5.9586	     4.9515	     6.1264	     6.1264	
     1.0910	    -1.2589	    -1.4267	    10.6583	    15.2740	     6.4621	     5.2872	     4.8676	     5.8746	     5.1193	
     1.0071	    -1.1749	    -1.5945	    10.9940	    15.2740	     6.4621	     4.2801	     4.7836	     5.5389	     4.1122	
     1.0910	    -1.0910	    -1.6785	    11.3297	    15.2740	     6.5460	     3.1052	     4.6997	     5.2032	     3.2730	
     1.1749	    -1.0910	    -1.8463	    11.6653	    15.1901	     6.7139	     1.8463	     4.7836	     4.9515	     2.6016	
     1.2589	    -1.0910	    -2.0142	    12.0010	    15.0223	     6.8817	     0.5035	     4.8676	     4.7836	     2.1820	
     1.3428	    -1.0910	    -2.0981	    12.2528	    14.9384	     7.1335	    -0.6714	     5.0354	     4.6997	     2.0981	
     1.5106	    -1.0910	    -2.0981	    12.5046	    14.9384	     7.3853	    -1.6785	     5.2032	     4.7836	     2.1820	
     1.5945	    -1.0910	    -2.0142	    12.5885	    14.9384	     7.6370	    -2.2659	     5.4550	     5.0354	     2.4338	
     1.6785	    -1.0910	    -1.8463	    12.6724	    15.0223	     7.8888	    -2.6016	     5.7068	     5.3711	     2.7695	
     1.7624	    -1.0910	    -1.5106	    12.7563	    15.2740	     8.2245	    -2.4338	     6.0425	     5.8746	     3.2730	
     1.8463	    -0.9232	    -1.1749	    12.9242	    15.4419	     8.5602	    -1.9302	     6.4621	     6.6299	     3.7766	
     2.0142	    -0.6714	    -0.6714	    13.0920	    15.7776	     8.9798	    -1.0910	     6.9656	     7.5531	     4.3640	
     2.1820	    -0.3357	    -0.0839	    13.5117	    16.1133	     9.6512	     0.0000	     7.6370	     8.6441	     4.8676	
     2.4338	     0.0839	     0.5875	    14.0152	    16.3651	    10.3226	     1.1749	     8.3923	     9.9030	     5.2872	
     2.7695	     0.6714	     1.1749	    14.6866	    16.7007	    11.2457	     2.3499	     9.3994	    11.2457	     5.7907	
     3.1052	     1.2589	     1.6785	    15.5258	    16.9525	    12.2528	     3.3569	    10.3226	    12.5885	     6.2103	
     3.5248	     1.8463	     2.1820	    16.5329	    17.2043	    13.3438	     4.1962	    11.4136	    13.9313	     6.4621	
     3.9444	     2.3499	     2.5177	    17.6239	    17.2882	    14.3509	     4.7836	    12.3367	    15.1062	     6.6299	
     4.5319	     2.8534	     2.6855	    18.6310	    17.2882	    15.2740	     5.0354	    13.0920	    16.0294	     6.5460	
     5.0354	     3.3569	     2.7695	    19.5541	    17.1204	    16.0294	     4.8676	    13.6795	    16.6168	     6.1264	
     5.7068	     3.6926	     2.6855	    20.2255	    16.9525	    16.4490	     4.5319	    14.0152	    16.7847	     5.5389	
     6.3782	     4.0283	     2.6016	    20.6451	    16.7007	    16.6168	     3.9444	    14.0991	    16.7007	     4.6997	
     7.0496	     4.3640	     2.5177	    20.8969	    16.5329	    16.5329	     3.2730	    14.0152	    16.3651	     3.7766	
     7.8888	     4.7836	     2.6016	    20.7291	    16.3651	    16.1972	     2.5177	    13.7634	    15.7776	     2.9373	
     8.7280	     5.2032	     2.7695	    20.3934	    16.3651	    15.6097	     1.9302	    13.3438	    15.1062	     2.1820	
     9.5673	     5.7068	     3.0212	    19.8059	    16.5329	    14.8544	     1.5945	    13.0081	    14.3509	     1.5945	
    10.4065	     6.3782	     3.5248	    19.1345	    17.0364	    14.0152	     1.5945	    12.5885	    13.5956	     1.2589	
    11.2457	     7.0496	     4.1122	    18.2953	    17.7078	    13.1760	     2.0142	    12.1689	    12.9242	     1.1749	
    12.0850	     7.8049	     4.8676	    17.3721	    18.6310	    12.5046	     2.8534	    11.8332	    12.4207	     1.3428	
    12.9242	     8.6441	     5.7907	    16.6168	    19.8059	    11.8332	     4.1962	    11.5814	    12.0010	     1.8463	
    13.6795	     9.5673	     6.8817	    15.8615	    21.0648	    11.4136	     5.9586	    11.4136	    11.8332	     2.5177	
    14.4348	    10.5743	     8.0566	    15.2740	    22.4915	    11.1618	     7.8888	    11.4975	    11.8332	     3.6087	
    15.1062	    11.5814	     9.2316	    14.8544	    23.7503	    11.0779	     9.9869	    11.6653	    12.0850	     4.8676	
    15.6937	    12.5046	    10.4065	    14.6027	    24.9252	    11.1618	    11.9171	    12.0010	    12.4207	     6.2943	
    16.1972	    13.2599	    11.4975	    14.3509	    25.9323	    11.3297	    13.6795	    12.3367	    12.7563	     7.7209	
    16.6168	    13.9313	    12.3367	    14.1830	    26.6876	    11.4975	    15.1901	    12.7563	    13.1760	     9.1476	
    16.8686	    14.3509	    13.0920	    14.0991	    27.1912	    11.7493	    16.1972	    13.1760	    13.5956	    10.3226	
    17.0364	    14.6866	    13.5117	    14.0152	    27.4429	    11.8332	    16.8686	    13.4277	    13.8474	    11.2457	
    17.0364	    14.6866	    13.7634	    13.8474	    27.4429	    11.8332	    17.0364	    13.5117	    13.9313	    11.8332	
    16.8686	    14.5187	    13.6795	    13.6795	    27.1912	    11.6653	    16.7007	    13.3438	    13.7634	    12.0010	
    16.5329	    14.0991	    13.3438	    13.3438	    26.6037	    11.3297	    15.8615	    12.9242	    13.3438	    11.8332	
    16.1133	    13.5117	    12.7563	    13.0081	    25.9323	    10.9100	    14.7705	    12.4207	    12.7563	    11.2457	
    15.5258	    12.7563	    12.0010	    12.6724	    25.0931	    10.4065	    13.3438	    11.7493	    12.0010	    10.5743	
    15.0223	    12.0010	    11.1618	    12.3367	    24.2538	     9.9030	    11.9171	    11.1618	    11.3297	     9.8190	
    14.4348	    11.2457	    10.4065	    12.0850	    23.4985	     9.4833	    10.5743	    10.5743	    10.6583	     9.0637	
    13.8474	    10.4904	     9.6512	    11.9171	    22.9111	     9.2316	     9.3994	    10.1547	    10.2386	     8.4763	
    13.4277	     9.9869	     8.9798	    11.8332	    22.4075	     9.0637	     8.4763	     9.9030	    10.0708	     8.1406	
    12.9242	     9.4833	     8.4763	    11.8332	    22.0718	     8.9798	     7.8888	     9.8190	    10.2386	     7.9727	
    12.5046	     9.2316	     8.1406	    11.8332	    21.9040	     8.9798	     7.6370	     9.7351	    10.6583	     7.9727	
    12.1689	     9.0637	     7.9727	    11.8332	    21.9040	     9.0637	     7.8049	     9.7351	    11.2457	     8.2245	
    11.8332	     9.1476	     8.0566	    11.8332	    22.1558	     9.1476	     8.2245	     9.8190	    12.0850	     8.6441	
    11.5814	     9.2316	     8.2245	    11.7493	    22.5754	     9.3155	     8.8120	     9.9030	    13.0081	     9.3155	
    11.3297	     9.3994	     8.4763	    11.7493	    23.0789	     9.4833	     9.5673	     9.9030	    14.0152	     9.9869	
    11.2457	     9.6512	     8.8120	    11.7493	    23.5825	     9.6512	    10.2386	     9.9869	    15.0223	    10.7422	
    11.2457	     9.9030	     9.2316	    11.8332	    24.0021	     9.9030	    10.7422	    10.1547	    16.0294	    11.4975	
    11.4975	    10.2386	     9.6512	    12.0850	    24.4217	    10.3226	    11.0779	    10.4065	    17.0364	    12.0850	
    11.9171	    10.6583	    10.0708	    12.5885	    24.6735	    10.8261	    11.2457	    10.8261	    17.9596	    12.5885	
    12.5046	    11.0779	    10.4065	    13.1760	    24.9252	    11.4975	    11.1618	    11.4136	    18.8828	    12.9242	
    13.1760	    11.4975	    10.6583	    13.9313	    24.9252	    12.1689	    10.7422	    12.0010	    19.6381	    13.0920	
    13.8474	    11.6653	    10.5743	    14.6866	    24.7574	    12.7563	    10.0708	    12.5046	    20.2255	    13.0081	
    14.3509	    11.6653	    10.2386	    15.3580	    24.3378	    13.2599	     9.1476	    12.9242	    20.4773	    12.6724	
    14.6027	    11.3297	     9.6512	    15.9454	    23.6664	    13.5117	     8.0566	    13.1760	    20.3934	    12.2528	
    14.7705	    10.9100	     8.8120	    16.2811	    22.9111	    13.6795	     6.8817	    13.2599	    20.1416	    11.7493	
    14.6866	    10.2386	     7.8049	    16.5329	    21.9040	    13.5956	     5.7907	    13.1760	    19.5541	    11.4136	
    14.4348	     9.4833	     6.7978	    16.6168	    20.8969	    13.4277	     4.6997	    13.0081	    18.8828	    11.0779	
    14.0152	     8.6441	     5.6229	    16.5329	    19.7220	    13.1760	     3.6926	    12.7563	    18.2114	    10.9940	
    13.5117	     7.7209	     4.5319	    16.2811	    18.6310	    12.8403	     2.9373	    12.3367	    17.4561	    11.0779	
    12.7563	     6.7978	     3.5248	    15.8615	    17.5400	    12.4207	     2.4338	    11.9171	    16.8686	    11.2457	
    12.0010	     5.8746	     2.6016	    15.4419	    16.6168	    12.0850	     2.1820	    11.4975	    16.3651	    11.5814	
    11.2457	     5.1193	     1.9302	    14.9384	    16.0294	    11.7493	     2.2659	    11.1618	    15.9454	    11.9171	
    10.4904	     4.4479	     1.3428	    14.5187	    15.6097	    11.4975	     2.6855	    10.9940	    15.7776	    12.4207	
     9.8190	     3.8605	     1.0071	    14.1830	    15.4419	    11.4136	     3.3569	    10.9100	    15.7776	    12.9242	
     9.1476	     3.4409	     0.8392	    13.8474	    15.5258	    11.4136	     4.1962	    10.9100	    15.9454	    13.5117	
     8.6441	     3.1052	     0.8392	    13.5956	    15.7776	    11.4136	     5.1193	    10.9940	    16.2811	    14.0152	
     8.2245	     2.8534	     0.9232	    13.5117	    16.1133	    11.4136	     6.0425	    11.1618	    16.6168	    14.4348	
     7.8888	     2.6855	     1.0071	    13.4277	    16.5329	    11.4975	     6.8817	    11.3297	    17.0364	    14.6027	
     7.7209	     2.6016	     1.2589	    13.5117	    16.9525	    11.5814	     7.6370	    11.4975	    17.3721	    14.6027	
     7.6370	     2.5177	     1.4267	    13.7634	    17.3721	    11.6653	     8.1406	    11.6653	    17.5400	    14.4348	
     7.5531	     2.4338	     1.5945	    14.0991	    17.7078	    11.7493	     8.3923	    11.8332	    17.6239	    13.8474	
     7.5531	     2.3499	     1.5945	    14.4348	    17.9596	    11.8332	     8.3923	    11.8332	    17.6239	    13.0920	
     7.5531	     2.1820	     1.4267	    14.7705	    18.0435	    11.8332	     8.2245	    11.6653	    17.3721	    12.1689	
     7.5531	     1.8463	     1.1749	    15.0223	    18.0435	    11.7493	     7.7209	    11.4136	    16.9525	    11.0779	
     7.4692	     1.5945	     0.7553	    15.1901	    17.8757	    11.6653	     7.0496	    11.0779	    16.4490	     9.9030	
     7.3013	     1.1749	     0.3357	    15.1062	    17.5400	    11.4136	     6.2103	    10.7422	    15.8615	     8.8120	
     7.0496	     0.7553	    -0.3357	    15.0223	    17.2043	    11.0779	     5.2872	    10.3226	    15.1901	     7.8049	
     6.6299	     0.2518	    -1.0071	    14.6866	    16.7007	    10.7422	     4.3640	     9.9869	    14.5187	     6.9656	
     6.1264	    -0.2518	    -1.8463	    14.2670	    16.0294	    10.3226	     3.3569	     9.5673	    13.9313	     6.3782	
     5.3711	    -0.9232	    -2.6855	    13.6795	    15.1901	     9.8190	     2.4338	     9.2316	    13.2599	     5.8746	
     4.4479	    -1.5945	    -3.6087	    13.0081	    14.1830	     9.2316	     1.5945	     8.8959	    12.5885	     5.6229	
     3.4409	    -2.3499	    -4.4479	    12.1689	    13.1760	     8.6441	     0.9232	     8.5602	    12.0010	     5.5389	
     2.3499	    -3.0212	    -5.2032	    11.3297	    12.1689	     8.0566	     0.3357	     8.3084	    11.4975	     5.4550	
     1.3428	    -3.6926	    -5.7068	    10.4904	    11.3297	     7.5531	     0.0839	     8.1406	    10.9940	     5.5389	
     0.5035	    -4.1962	    -5.9586	     9.7351	    10.8261	     7.0496	     0.0000	     7.9727	    10.7422	     5.6229	
    -0.1678	    -4.4479	    -5.9586	     9.0637	    10.5743	     6.7139	     0.1678	     7.8888	    10.5743	     5.7907	
    -0.5035	    -4.4479	    -5.7907	     8.6441	    10.6583	     6.4621	     0.4196	     7.8888	    10.5743	     5.7907	
    -0.5875	    -4.1962	    -5.2872	     8.4763	    10.9940	     6.4621	     0.7553	     7.9727	    10.7422	     5.7068	
    -0.4196	    -3.6087	    -4.6158	     8.4763	    11.4975	     6.6299	     1.1749	     8.1406	    11.0779	     5.5389	
     0.1678	    -2.8534	    -3.7766	     8.7280	    12.0850	     6.9656	     1.5945	     8.4763	    11.4136	     5.2032	
     0.8392	    -2.0142	    -3.0212	     9.1476	    12.6724	     7.3013	     1.8463	     8.7280	    11.7493	     4.7836	
     1.6785	    -1.1749	    -2.3499	     9.5673	    13.0081	     7.6370	     1.9302	     8.8959	    11.9171	     4.2801	
     2.5177	    -0.4196	    -1.9302	     9.9030	    13.0081	     7.8049	     1.6785	     8.8959	    11.9171	     3.7766	
     3.2730	     0.1678	    -1.6785	    10.2386	    12.7563	     7.8888	     1.1749	     8.8120	    11.8332	     3.1891	
     4.1122	     0.5875	    -1.5945	    10.4904	    12.2528	     7.8888	     0.4196	     8.6441	    11.4975	     2.7695	
     4.7836	     0.9232	    -1.6785	    10.6583	    11.7493	     7.8888	    -0.4196	     8.4763	    11.1618	     2.4338	
     5.5389	     1.1749	    -1.6785	    10.8261	    11.1618	     7.9727	    -1.3428	     8.3084	    10.7422	     2.2659	
     6.2943	     1.5106	    -1.6785	    11.1618	    10.6583	     8.0566	    -2.1820	     8.2245	    10.4065	     2.1820	
     7.0496	     1.8463	    -1.5945	    11.4975	    10.4065	     8.3084	    -2.9373	     8.2245	    10.1547	     2.2659	
[Epoch Header]
[Trial Type]	13
[Accept]	1
[Correct]	0
[RT]	 0.000
[Resp]	0
[Epoch Data]
    -8.2245	   -11.7493	   -12.8403	    -5.9586	   -19.6381	    -4.9515	    -9.2316	    -4.4479	    -2.3499	    -3.3569	
    -7.8888	   -10.9940	   -11.7493	    -5.7907	   -18.5471	    -4.3640	    -7.6370	    -3.6926	    -1.2589	    -2.7695	
    -7.4692	   -10.2386	   -10.7422	    -5.7068	   -17.3721	    -3.9444	    -6.2103	    -3.1052	    -0.5875	    -2.6016	
    -7.1335	    -9.6512	    -9.9030	    -5.5389	   -16.2811	    -3.6926	    -5.0354	    -2.7695	    -0.2518	    -2.8534	
    -6.7978	    -9.1476	    -9.2316	    -5.4550	   -15.2740	    -3.5248	    -4.0283	    -2.5177	    -0.3357	    -3.4409	
    -6.4621	    -8.6441	    -8.6441	    -5.4550	   -14.3509	    -3.5248	    -3.2730	    -2.5177	    -0.7553	    -4.1962	
    -6.1264	    -8.2245	    -8.1406	    -5.4550	   -13.3438	    -3.5248	    -2.6855	    -2.6016	    -1.3428	    -5.0354	
    -5.7907	    -7.7209	    -7.7209	    -5.3711	   -12.4207	    -3.6926	    -2.1820	    -2.7695	    -2.0142	    -5.7907	
    -5.4550	    -7.3013	    -7.3013	    -5.3711	   -11.4136	    -3.7766	    -1.6785	    -2.9373	    -2.7695	    -6.3782	
    -5.2032	    -6.7978	    -6.8817	    -5.3711	   -10.4065	    -3.7766	    -1.0910	    -3.0212	    -3.5248	    -6.7978	
    -4.9515	    -6.3782	    -6.4621	    -5.3711	    -9.3155	    -3.8605	    -0.5875	    -3.1052	    -4.1962	    -6.8817	
    -4.8676	    -6.0425	    -6.1264	    -5.6229	    -8.3923	    -4.0283	    -0.0839	    -3.2730	    -4.6997	    -6.8817	
    -5.0354	    -5.8746	    -5.9586	    -6.0425	    -7.5531	    -4.2801	     0.3357	    -3.4409	    -5.2032	    -6.6299	
    -5.3711	    -5.9586	    -6.0425	    -6.7139	    -6.8817	    -4.6997	     0.5875	    -3.6087	    -5.5389	    -6.2943	
    -6.0425	    -6.2943	    -6.2943	    -7.6370	    -6.5460	    -5.2872	     0.8392	    -3.9444	    -5.7907	    -5.7907	
    -6.8817	    -6.7978	    -6.7978	    -8.7280	    -6.3782	    -5.8746	     0.8392	    -4.2801	    -5.8746	    -5.2872	
    -7.8888	    -7.4692	    -7.3853	    -9.9030	    -6.4621	    -6.6299	     0.9232	    -4.5319	    -5.8746	    -4.6158	
    -8.9798	    -8.2245	    -7.9727	   -11.0779	    -6.7139	    -7.3853	     0.8392	    -4.8676	    -5.7068	    -3.9444	
   -10.1547	    -8.9798	    -8.5602	   -12.1689	    -7.0496	    -8.0566	     0.7553	    -5.0354	    -5.5389	    -3.1891	
   -11.2457	    -9.7351	    -8.9798	   -13.1760	    -7.3013	    -8.5602	     0.7553	    -5.2032	    -5.2032	    -2.5177	
   -12.1689	   -10.4065	    -9.2316	   -13.9313	    -7.5531	    -8.9798	     0.7553	    -5.2032	    -4.8676	    -1.7624	
   -12.9242	   -10.8261	    -9.3155	   -14.4348	    -7.6370	    -9.1476	     0.8392	    -5.1193	    -4.4479	    -1.0071	
   -13.3438	   -11.0779	    -9.0637	   -14.7705	    -7.5531	    -9.1476	     1.0071	    -5.0354	    -4.0283	    -0.2518	
   -13.5956	   -11.0779	    -8.6441	   -14.8544	    -7.3853	    -9.0637	     1.1749	    -4.7836	    -3.6087	     0.3357	
   -13.5956	   -10.9940	    -8.1406	   -14.7705	    -7.1335	    -8.8959	     1.2589	    -4.6158	    -3.2730	     0.7553	
   -13.4277	   -10.8261	    -7.6370	   -14.6866	    -6.8817	    -8.7280	     1.0910	    -4.4479	    -3.0212	     1.0071	
   -13.3438	   -10.6583	    -7.1335	   -14.6027	    -6.7139	    -8.6441	     0.7553	    -4.4479	    -2.9373	     1.0071	
   -13.3438	   -10.5743	    -6.9656	   -14.6866	    -6.7139	    -8.8120	     0.1678	    -4.6158	    -2.9373	     0.7553	
   -13.5117	   -10.7422	    -6.8817	   -14.9384	    -6.9656	    -9.1476	    -0.5875	    -4.9515	    -3.0212	     0.2518	
   -13.9313	   -10.9940	    -7.1335	   -15.3580	    -7.3013	    -9.7351	    -1.4267	    -5.4550	    -3.2730	    -0.3357	
   -14.5187	   -11.4975	    -7.6370	   -15.8615	    -7.8888	   -10.4065	    -2.3499	    -6.0425	    -3.5248	    -1.0071	
   -15.2740	   -12.0850	    -8.3084	   -16.4490	    -8.6441	   -11.1618	    -3.1891	    -6.7139	    -3.9444	    -1.6785	
   -16.1133	   -12.7563	    -8.9798	   -17.1204	    -9.3994	   -11.9171	    -3.9444	    -7.4692	    -4.4479	    -2.4338	
   -17.0364	   -13.3438	    -9.7351	   -17.6239	   -10.1547	   -12.5885	    -4.2801	    -8.0566	    -5.0354	    -3.1891	
   -17.7917	   -13.9313	   -10.2386	   -18.0435	   -10.7422	   -13.0920	    -4.2801	    -8.6441	    -5.5389	    -3.8605	
   -18.4631	   -14.2670	   -10.6583	   -18.1274	   -10.9940	   -13.4277	    -3.7766	    -8.9798	    -5.9586	    -4.4479	
   -18.8828	   -14.4348	   -10.7422	   -18.0435	   -10.9940	   -13.4277	    -2.7695	    -9.0637	    -6.2103	    -4.8676	
   -19.0506	   -14.4348	   -10.5743	   -17.6239	   -10.5743	   -13.1760	    -1.4267	    -8.8959	    -6.2943	    -5.1193	
   -18.9667	   -14.1830	   -10.1547	   -16.8686	    -9.9030	   -12.6724	     0.1678	    -8.4763	    -6.0425	    -5.1193	
   -18.5471	   -13.6795	    -9.6512	   -15.8615	    -8.8120	   -11.9171	     1.8463	    -7.8049	    -5.7068	    -5.0354	
   -17.9596	   -13.0920	    -8.9798	   -14.6027	    -7.6370	   -10.9100	     3.4409	    -6.9656	    -5.1193	    -4.8676	
   -17.0364	   -12.3367	    -8.2245	   -13.1760	    -6.2943	    -9.9030	     4.7836	    -6.0425	    -4.4479	    -4.6997	
   -15.8615	   -11.4975	    -7.5531	   -11.5814	    -5.0354	    -8.8120	     5.8746	    -5.1193	    -3.8605	    -4.6158	
   -14.4348	   -10.5743	    -6.7978	    -9.9869	    -3.7766	    -7.7209	     6.7139	    -4.2801	    -3.3569	    -4.6997	
   -12.9242	    -9.5673	    -6.1264	    -8.3084	    -2.6855	    -6.7139	     7.3013	    -3.5248	    -2.9373	    -5.0354	
   -11.2457	    -8.4763	    -5.4550	    -6.7978	    -1.7624	    -5.9586	     7.6370	    -3.0212	    -2.8534	    -5.6229	
    -9.5673	    -7.4692	    -4.8676	    -5.4550	    -1.1749	    -5.3711	     7.7209	    -2.6855	    -3.1052	    -6.3782	
    -8.0566	    -6.5460	    -4.3640	    -4.3640	    -0.7553	    -5.0354	     7.5531	    -2.6016	    -3.6087	    -7.4692	
    -6.7139	    -5.8746	    -4.1122	    -3.6087	    -0.6714	    -5.0354	     7.0496	    -2.9373	    -4.4479	    -8.5602	
    -5.7068	    -5.3711	    -3.9444	    -3.1891	    -0.8392	    -5.2872	     6.4621	    -3.4409	    -5.5389	    -9.8190	
    -4.8676	    -5.1193	    -4.0283	    -3.1052	    -1.3428	    -5.7907	     5.6229	    -4.1962	    -6.7139	   -10.9100	
    -4.3640	    -5.0354	    -4.2801	    -3.2730	    -1.9302	    -6.3782	     4.6158	    -5.1193	    -7.9727	   -11.8332	
    -4.0283	    -5.1193	    -4.5319	    -3.6926	    -2.6855	    -7.1335	     3.5248	    -6.0425	    -9.0637	   -12.4207	
    -3.8605	    -5.2032	    -4.8676	    -4.1122	    -3.5248	    -7.7209	     2.5177	    -6.9656	    -9.9869	   -12.6724	
    -3.7766	    -5.2032	    -5.1193	    -4.6158	    -4.2801	    -8.2245	     1.5945	    -7.7209	   -10.5743	   -12.5046	
    -3.6926	    -5.2032	    -5.3711	    -4.9515	    -4.9515	    -8.5602	     0.9232	    -8.2245	   -10.8261	   -12.0850	
    -3.6926	    -5.2032	    -5.5389	    -5.2872	    -5.4550	    -8.8120	     0.5035	    -8.5602	   -10.7422	   -11.4136	
    -3.6926	    -5.1193	    -5.6229	    -5.5389	    -5.9586	    -8.8120	     0.1678	    -8.7280	   -10.4065	   -10.5743	
    -3.7766	    -5.0354	    -5.8746	    -5.7907	    -6.4621	    -8.8120	     0.0000	    -8.7280	    -9.8190	    -9.8190	
    -3.9444	    -5.0354	    -6.0425	    -5.8746	    -7.0496	    -8.6441	    -0.1678	    -8.6441	    -9.1476	    -9.1476	
    -4.1122	    -5.0354	    -6.2943	    -5.9586	    -7.5531	    -8.4763	    -0.2518	    -8.3923	    -8.4763	    -8.6441	
    -4.1962	    -5.0354	    -6.4621	    -5.9586	    -8.1406	    -8.3084	    -0.5035	    -8.2245	    -7.7209	    -8.2245	
    -4.1122	    -5.1193	    -6.6299	    -5.8746	    -8.7280	    -8.1406	    -0.7553	    -7.9727	    -7.1335	    -8.0566	
    -3.9444	    -5.1193	    -6.7978	    -5.7907	    -9.2316	    -7.9727	    -1.0071	    -7.8049	    -6.7139	    -7.9727	
    -3.6926	    -5.1193	    -6.8817	    -5.6229	    -9.6512	    -7.8888	    -1.2589	    -7.7209	    -6.3782	    -8.1406	
    -3.2730	    -5.1193	    -7.0496	    -5.5389	    -9.9869	    -7.8888	    -1.5945	    -7.7209	    -6.2943	    -8.3923	
    -2.7695	    -5.2032	    -7.1335	    -5.5389	   -10.2386	    -8.0566	    -1.9302	    -7.8049	    -6.3782	    -8.7280	
    -2.3499	    -5.2032	    -7.3013	    -5.6229	   -10.4904	    -8.3084	    -2.3499	    -8.0566	    -6.6299	    -9.2316	
    -1.8463	    -5.2872	    -7.4692	    -5.8746	   -10.6583	    -8.7280	    -2.6016	    -8.4763	    -6.9656	    -9.7351	
    -1.2589	    -5.2872	    -7.5531	    -6.1264	   -10.6583	    -9.2316	    -2.8534	    -8.8959	    -7.3853	   -10.2386	
    -0.7553	    -5.2032	    -7.5531	    -6.4621	   -10.6583	    -9.6512	    -3.0212	    -9.3155	    -7.8888	   -10.6583	
    -0.1678	    -4.9515	    -7.3853	    -6.7978	   -10.5743	   -10.1547	    -3.0212	    -9.8190	    -8.4763	   -11.0779	
     0.3357	    -4.6158	    -7.1335	    -7.2174	   -10.4904	   -10.5743	    -2.9373	   -10.2386	    -9.1476	   -11.4975	
     0.7553	    -4.1962	    -6.7978	    -7.6370	   -10.4065	   -10.9940	    -2.8534	   -10.7422	    -9.9030	   -11.9171	
     1.0910	    -3.6926	    -6.2943	    -8.1406	   -10.2386	   -11.4136	    -2.7695	   -11.1618	   -10.7422	   -12.4207	
     1.2589	    -3.1891	    -5.7907	    -8.7280	   -10.1547	   -11.7493	    -2.7695	   -11.5814	   -11.4975	   -13.0081	
     1.4267	    -2.5177	    -5.1193	    -9.2316	    -9.9030	   -12.0010	    -2.8534	   -12.0010	   -12.2528	   -13.5117	
     1.5106	    -1.9302	    -4.4479	    -9.7351	    -9.5673	   -12.2528	    -2.9373	   -12.1689	   -12.8403	   -13.9313	
     1.4267	    -1.3428	    -3.8605	   -10.1547	    -9.1476	   -12.3367	    -3.1052	   -12.3367	   -13.1760	   -14.1830	
     1.2589	    -0.7553	    -3.2730	   -10.4904	    -8.5602	   -12.3367	    -3.3569	   -12.2528	   -13.3438	   -14.3509	
     0.9232	    -0.4196	    -2.7695	   -10.6583	    -7.9727	   -12.1689	    -3.4409	   -12.0850	   -13.2599	   -14.2670	
     0.5875	    -0.1678	    -2.5177	   -10.6583	    -7.3853	   -12.0010	    -3.5248	   -11.9171	   -13.0920	   -14.0991	
     0.1678	    -0.2518	    -2.3499	   -10.5743	    -6.8817	   -11.7493	    -3.4409	   -11.5814	   -12.8403	   -13.8474	
    -0.3357	    -0.4196	    -2.4338	   -10.4065	    -6.5460	   -11.4136	    -3.1891	   -11.2457	   -12.5046	   -13.5956	
    -0.8392	    -0.8392	    -2.6016	   -10.1547	    -6.4621	   -11.1618	    -2.7695	   -10.9100	   -12.1689	   -13.3438	
    -1.3428	    -1.4267	    -3.0212	    -9.8190	    -6.5460	   -10.8261	    -2.3499	   -10.6583	   -11.9171	   -13.3438	
    -1.8463	    -2.1820	    -3.6087	    -9.3994	    -6.7978	   -10.5743	    -1.7624	   -10.4904	   -11.8332	   -13.3438	
    -2.4338	    -3.0212	    -4.2801	    -9.0637	    -7.1335	   -10.3226	    -1.1749	   -10.3226	   -11.7493	   -13.5117	
    -2.8534	    -3.8605	    -5.0354	    -8.7280	    -7.7209	   -10.0708	    -0.6714	   -10.2386	   -11.6653	   -13.7634	
    -3.3569	    -4.7836	    -5.7907	    -8.4763	    -8.3084	    -9.8190	    -0.2518	   -10.1547	   -11.5814	   -14.0152	
    -3.9444	    -5.7068	    -6.5460	    -8.2245	    -8.9798	    -9.6512	     0.0839	   -10.0708	   -11.4975	   -14.1830	
    -4.5319	    -6.5460	    -7.3013	    -8.0566	    -9.6512	    -9.5673	     0.1678	    -9.9869	   -11.3297	   -14.3509	
    -5.2032	    -7.4692	    -7.9727	    -8.0566	   -10.4065	    -9.5673	     0.1678	    -9.9030	   -11.1618	   -14.5187	
    -5.8746	    -8.3084	    -8.5602	    -8.1406	   -11.1618	    -9.6512	     0.0000	    -9.8190	   -11.0779	   -14.7705	
    -6.7139	    -9.0637	    -9.1476	    -8.3923	   -11.8332	    -9.8190	    -0.2518	    -9.9030	   -10.9940	   -15.0223	
    -7.4692	    -9.7351	    -9.5673	    -8.7280	   -12.5046	    -9.9869	    -0.5035	    -9.9030	   -10.9100	   -15.2740	
    -8.2245	   -10.2386	    -9.8190	    -9.1476	   -12.9242	   -10.0708	    -0.6714	    -9.9030	   -10.7422	   -15.5258	
    -8.8959	   -10.5743	    -9.9030	    -9.5673	   -13.1760	   -10.1547	    -0.7553	    -9.8190	   -10.4904	   -15.6097	
    -9.4833	   -10.7422	    -9.9030	    -9.9030	   -13.3438	   -10.1547	    -0.7553	    -9.6512	    -9.9869	   -15.4419	
    -9.9030	   -10.7422	    -9.7351	   -10.3226	   -13.2599	   -10.0708	    -0.5875	    -9.4833	    -9.3155	   -15.0223	
   -10.2386	   -10.5743	    -9.4833	   -10.5743	   -13.0920	    -9.8190	    -0.3357	    -9.1476	    -8.5602	   -14.4348	
   -10.4065	   -10.2386	    -9.0637	   -10.6583	   -12.8403	    -9.5673	     0.0839	    -8.8120	    -7.7209	   -13.5956	
   -10.4065	    -9.8190	    -8.4763	   -10.5743	   -12.4207	    -9.1476	     0.5035	    -8.3923	    -6.8817	   -12.6724	
   -10.1547	    -9.3155	    -7.8049	   -10.3226	   -11.8332	    -8.5602	     0.9232	    -7.9727	    -6.0425	   -11.6653	
    -9.8190	    -8.6441	    -7.1335	    -9.9030	   -11.3297	    -8.0566	     1.2589	    -7.5531	    -5.3711	   -10.8261	
    -9.3155	    -8.0566	    -6.3782	    -9.4833	   -10.8261	    -7.4692	     1.5106	    -7.2174	    -4.8676	   -10.2386	
    -8.8959	    -7.5531	    -5.7907	    -9.0637	   -10.4065	    -7.0496	     1.5945	    -7.0496	    -4.6158	    -9.8190	
    -8.4763	    -7.3013	    -5.3711	    -8.7280	   -10.1547	    -6.7978	     1.5106	    -7.0496	    -4.6997	    -9.7351	
    -8.2245	    -7.2174	    -5.1193	    -8.5602	   -10.0708	    -6.7978	     1.1749	    -7.2174	    -4.9515	    -9.8190	
    -8.1406	    -7.3853	    -5.0354	    -8.6441	   -10.1547	    -6.9656	     0.8392	    -7.4692	    -5.2872	   -10.0708	
    -8.2245	    -7.7209	    -5.2032	    -8.8120	   -10.4065	    -7.3013	     0.4196	    -7.7209	    -5.7068	   -10.3226	
    -8.4763	    -8.1406	    -5.4550	    -9.0637	   -10.6583	    -7.7209	     0.0839	    -8.0566	    -6.1264	   -10.6583	
    -8.7280	    -8.6441	    -5.7907	    -9.4833	   -10.9100	    -8.1406	    -0.0839	    -8.3084	    -6.3782	   -10.9100	
    -9.0637	    -9.1476	    -6.1264	    -9.8190	   -11.1618	    -8.4763	     0.0000	    -8.3923	    -6.3782	   -11.0779	
    -9.2316	    -9.4833	    -6.2943	    -9.9869	   -11.1618	    -8.7280	     0.2518	    -8.3084	    -6.2943	   -10.9940	
    -9.2316	    -9.5673	    -6.3782	   -10.0708	   -11.0779	    -8.7280	     0.8392	    -8.0566	    -5.9586	   -10.8261	
    -9.0637	    -9.3994	    -6.2103	    -9.9869	   -10.9100	    -8.5602	     1.5945	    -7.6370	    -5.4550	   -10.4065	
    -8.8120	    -8.9798	    -5.9586	    -9.7351	   -10.6583	    -8.3084	     2.3499	    -7.0496	    -4.9515	    -9.9030	
    -8.3923	    -8.4763	    -5.6229	    -9.3155	   -10.4065	    -7.8888	     3.0212	    -6.5460	    -4.4479	    -9.3155	
    -7.8888	    -7.8888	    -5.2872	    -8.7280	   -10.1547	    -7.3853	     3.6087	    -5.9586	    -4.1122	    -8.8120	
    -7.3853	    -7.2174	    -4.9515	    -8.1406	    -9.9030	    -6.8817	     3.8605	    -5.5389	    -3.9444	    -8.4763	
    -6.8817	    -6.6299	    -4.6997	    -7.4692	    -9.6512	    -6.4621	     4.0283	    -5.1193	    -3.8605	    -8.2245	
    -6.3782	    -6.0425	    -4.5319	    -6.7978	    -9.3994	    -6.1264	     3.8605	    -4.7836	    -4.0283	    -8.1406	
    -5.8746	    -5.7068	    -4.5319	    -6.1264	    -9.2316	    -5.7907	     3.5248	    -4.5319	    -4.2801	    -8.2245	
    -5.4550	    -5.4550	    -4.6997	    -5.4550	    -9.0637	    -5.6229	     2.9373	    -4.4479	    -4.6997	    -8.3923	
    -5.0354	    -5.4550	    -5.0354	    -4.9515	    -8.9798	    -5.5389	     2.1820	    -4.4479	    -5.2872	    -8.5602	
    -4.6997	    -5.5389	    -5.5389	    -4.5319	    -9.0637	    -5.5389	     1.3428	    -4.5319	    -5.7907	    -8.8120	
    -4.1962	    -5.7068	    -6.0425	    -4.1122	    -9.1476	    -5.5389	     0.4196	    -4.6158	    -6.2943	    -8.9798	
    -3.7766	    -5.8746	    -6.5460	    -3.8605	    -9.2316	    -5.7068	    -0.5035	    -4.6997	    -6.6299	    -9.0637	
    -3.1891	    -6.0425	    -6.9656	    -3.6087	    -9.3994	    -5.7907	    -1.2589	    -4.8676	    -6.7978	    -9.1476	
    -2.7695	    -6.2103	    -7.3013	    -3.5248	    -9.4833	    -6.0425	    -2.0142	    -5.0354	    -6.7978	    -8.9798	
    -2.4338	    -6.2943	    -7.5531	    -3.5248	    -9.5673	    -6.2943	    -2.6855	    -5.2872	    -6.6299	    -8.7280	
    -2.2659	    -6.4621	    -7.8888	    -3.7766	    -9.6512	    -6.7139	    -3.1891	    -5.6229	    -6.3782	    -8.3923	
    -2.2659	    -6.7139	    -8.1406	    -4.1122	    -9.7351	    -7.1335	    -3.6087	    -5.9586	    -6.0425	    -7.8888	
    -2.6016	    -7.0496	    -8.3923	    -4.6158	    -9.7351	    -7.5531	    -3.8605	    -6.3782	    -5.6229	    -7.2174	
    -3.0212	    -7.3853	    -8.5602	    -5.1193	    -9.7351	    -7.9727	    -3.8605	    -6.7139	    -5.1193	    -6.5460	
    -3.6087	    -7.6370	    -8.7280	    -5.6229	    -9.7351	    -8.2245	    -3.6926	    -6.8817	    -4.6158	    -5.7068	
    -4.1122	    -7.8049	    -8.7280	    -5.7907	    -9.5673	    -8.3084	    -3.3569	    -6.8817	    -3.9444	    -4.7836	
    -4.5319	    -7.7209	    -8.4763	    -5.7907	    -9.3994	    -8.0566	    -2.6855	    -6.5460	    -3.1891	    -3.7766	
    -4.7836	    -7.4692	    -8.1406	    -5.3711	    -9.1476	    -7.5531	    -1.9302	    -5.9586	    -2.2659	    -2.7695	
    -4.7836	    -7.0496	    -7.7209	    -4.6997	    -8.9798	    -6.7139	    -1.0910	    -5.2032	    -1.3428	    -1.7624	
    -4.6158	    -6.4621	    -7.0496	    -3.6926	    -8.8120	    -5.7068	    -0.1678	    -4.2801	    -0.3357	    -0.9232	
    -4.2801	    -5.7907	    -6.3782	    -2.6855	    -8.6441	    -4.6158	     0.6714	    -3.2730	     0.5875	    -0.1678	
    -3.6926	    -5.0354	    -5.6229	    -1.5106	    -8.5602	    -3.5248	     1.4267	    -2.3499	     1.4267	     0.4196	
    -3.0212	    -4.3640	    -4.9515	    -0.4196	    -8.5602	    -2.4338	     2.0142	    -1.5106	     2.0981	     0.8392	
    -2.3499	    -3.8605	    -4.4479	     0.5035	    -8.5602	    -1.5945	     2.3499	    -0.9232	     2.5177	     0.9232	
    -1.6785	    -3.5248	    -4.1122	     1.2589	    -8.6441	    -0.9232	     2.5177	    -0.5035	     2.7695	     0.8392	
    -1.1749	    -3.4409	    -4.1122	     1.6785	    -8.8120	    -0.5875	     2.3499	    -0.5035	     2.6016	     0.4196	
    -0.7553	    -3.6087	    -4.4479	     1.8463	    -9.1476	    -0.5035	     2.0981	    -0.6714	     2.1820	    -0.1678	
    -0.5035	    -3.9444	    -4.8676	     1.7624	    -9.4833	    -0.6714	     1.5945	    -1.1749	     1.5106	    -1.0910	
    -0.4196	    -4.4479	    -5.5389	     1.3428	    -9.9869	    -1.0071	     1.0071	    -1.7624	     0.7553	    -2.2659	
    -0.4196	    -4.9515	    -6.2103	     0.7553	   -10.4065	    -1.5945	     0.3357	    -2.4338	    -0.1678	    -3.6087	
    -0.5875	    -5.5389	    -6.8817	     0.0839	   -10.8261	    -2.1820	    -0.1678	    -3.1052	    -1.0910	    -5.0354	
    -0.8392	    -6.0425	    -7.4692	    -0.5875	   -11.0779	    -2.6855	    -0.5875	    -3.6926	    -1.8463	    -6.5460	
    -1.0910	    -6.3782	    -7.9727	    -1.2589	   -11.0779	    -3.1891	    -0.6714	    -4.1122	    -2.5177	    -7.9727	
    -1.4267	    -6.6299	    -8.2245	    -1.7624	   -10.9940	    -3.5248	    -0.5875	    -4.2801	    -3.0212	    -9.2316	
    -1.6785	    -6.7139	    -8.3084	    -2.0981	   -10.6583	    -3.6087	    -0.0839	    -4.2801	    -3.2730	   -10.3226	
    -1.9302	    -6.7139	    -8.2245	    -2.2659	   -10.1547	    -3.6087	     0.5875	    -4.1962	    -3.3569	   -11.0779	
    -2.1820	    -6.5460	    -7.9727	    -2.3499	    -9.5673	    -3.4409	     1.4267	    -3.8605	    -3.2730	   -11.4975	
    -2.3499	    -6.2943	    -7.6370	    -2.2659	    -8.9798	    -3.1891	     2.3499	    -3.6087	    -3.1891	   -11.5814	
    -2.5177	    -6.0425	    -7.3013	    -2.1820	    -8.4763	    -3.0212	     3.2730	    -3.3569	    -3.1052	   -11.5814	
    -2.6016	    -5.7907	    -6.9656	    -2.0142	    -8.0566	    -2.9373	     4.1122	    -3.1891	    -3.1052	   -11.3297	
    -2.6016	    -5.4550	    -6.6299	    -1.8463	    -7.7209	    -2.8534	     4.6158	    -3.1891	    -3.2730	   -11.0779	
    -2.6016	    -5.2032	    -6.4621	    -1.6785	    -7.6370	    -2.9373	     4.7836	    -3.1891	    -3.4409	   -10.7422	
    -2.6016	    -5.0354	    -6.3782	    -1.5106	    -7.8049	    -3.0212	     4.5319	    -3.3569	    -3.6926	   -10.4065	
    -2.5177	    -4.9515	    -6.4621	    -1.3428	    -8.1406	    -3.2730	     3.8605	    -3.6087	    -4.0283	   -10.2386	
    -2.4338	    -4.9515	    -6.6299	    -1.2589	    -8.6441	    -3.5248	     2.7695	    -4.0283	    -4.3640	   -10.1547	
    -2.3499	    -5.0354	    -6.9656	    -1.2589	    -9.2316	    -3.7766	     1.3428	    -4.4479	    -4.6997	   -10.2386	
    -2.2659	    -5.1193	    -7.3013	    -1.2589	    -9.9030	    -4.1122	    -0.4196	    -4.8676	    -5.1193	   -10.4065	
    -2.2659	    -5.2872	    -7.7209	    -1.2589	   -10.6583	    -4.3640	    -2.3499	    -5.2872	    -5.4550	   -10.7422	
    -2.1820	    -5.4550	    -8.1406	    -1.3428	   -11.3297	    -4.6997	    -4.2801	    -5.6229	    -5.9586	   -11.0779	
    -2.1820	    -5.5389	    -8.4763	    -1.2589	   -11.9171	    -4.8676	    -6.1264	    -5.9586	    -6.2943	   -11.4136	
    -2.2659	    -5.6229	    -8.6441	    -1.1749	   -12.3367	    -4.9515	    -7.7209	    -6.1264	    -6.6299	   -11.6653	
    -2.1820	    -5.5389	    -8.7280	    -0.9232	   -12.5885	    -4.7836	    -8.8120	    -6.1264	    -6.7139	   -11.6653	
    -2.0981	    -5.2872	    -8.4763	    -0.5035	   -12.5885	    -4.4479	    -9.2316	    -5.8746	    -6.4621	   -11.3297	
    -1.9302	    -4.9515	    -8.1406	     0.0839	   -12.2528	    -3.8605	    -9.0637	    -5.3711	    -6.0425	   -10.6583	
    -1.6785	    -4.3640	    -7.4692	     0.9232	   -11.6653	    -3.1052	    -8.2245	    -4.6997	    -5.3711	    -9.7351	
    -1.3428	    -3.6926	    -6.7978	     1.8463	   -10.8261	    -2.0981	    -6.7978	    -3.8605	    -4.5319	    -8.6441	
    -0.9232	    -3.0212	    -5.9586	     2.7695	    -9.8190	    -1.0071	    -5.1193	    -2.9373	    -3.6087	    -7.4692	
    -0.5035	    -2.2659	    -5.2032	     3.6926	    -8.8120	     0.0839	    -3.2730	    -2.0981	    -2.7695	    -6.4621	
     0.0839	    -1.5945	    -4.4479	     4.6997	    -7.8888	     1.0910	    -1.4267	    -1.1749	    -2.1820	    -5.6229	
     0.7553	    -0.8392	    -3.6087	     5.6229	    -6.9656	     2.0981	     0.3357	    -0.4196	    -1.7624	    -5.1193	
     1.5945	    -0.1678	    -2.8534	     6.6299	    -6.1264	     3.1052	     1.7624	     0.1678	    -1.5945	    -5.0354	
     2.6016	     0.5875	    -2.0142	     7.6370	    -5.4550	     4.0283	     2.8534	     0.7553	    -1.6785	    -5.3711	
     3.7766	     1.4267	    -1.2589	     8.6441	    -4.8676	     4.9515	     3.6087	     1.2589	    -1.9302	    -5.9586	
     5.1193	     2.1820	    -0.5035	     9.7351	    -4.4479	     5.7907	     4.0283	     1.6785	    -2.2659	    -6.8817	
     6.4621	     2.8534	     0.0839	    10.6583	    -4.2801	     6.5460	     4.1122	     2.0142	    -2.6855	    -7.9727	
     7.7209	     3.4409	     0.5035	    11.4975	    -4.4479	     7.1335	     3.7766	     2.2659	    -3.2730	    -9.2316	
     8.8120	     3.8605	     0.6714	    12.0850	    -4.7836	     7.6370	     3.1891	     2.4338	    -3.8605	   -10.5743	
     9.6512	     4.1122	     0.6714	    12.5885	    -5.2032	     7.9727	     2.5177	     2.5177	    -4.5319	   -11.8332	
    10.2386	     4.1962	     0.5035	    12.9242	    -5.7907	     8.1406	     1.6785	     2.4338	    -5.1193	   -12.9242	
    10.5743	     4.1962	     0.1678	    13.0081	    -6.2943	     8.2245	     0.9232	     2.3499	    -5.6229	   -13.7634	
    10.5743	     4.0283	    -0.2518	    13.0920	    -6.7139	     8.1406	     0.3357	     2.1820	    -5.9586	   -14.3509	
    10.4904	     3.8605	    -0.6714	    13.0081	    -7.0496	     7.8888	     0.0000	     2.0981	    -6.2103	   -14.6866	
    10.1547	     3.6926	    -1.0071	    12.8403	    -7.2174	     7.6370	    -0.0839	     2.0142	    -6.2103	   -14.7705	
     9.7351	     3.6087	    -1.1749	    12.7563	    -7.0496	     7.3853	     0.1678	     2.0142	    -5.9586	   -14.6027	
     9.3994	     3.6087	    -1.0910	    12.5885	    -6.7139	     7.1335	     0.8392	     2.0981	    -5.4550	   -14.1830	
     8.9798	     3.6087	    -0.8392	    12.5046	    -6.0425	     6.8817	     1.7624	     2.3499	    -4.6997	   -13.5956	
     8.6441	     3.8605	    -0.3357	    12.4207	    -5.2872	     6.6299	     3.0212	     2.6016	    -3.9444	   -12.9242	
     8.3084	     4.0283	     0.2518	    12.2528	    -4.4479	     6.4621	     4.3640	     2.7695	    -3.0212	   -12.1689	
     8.1406	     4.2801	     0.9232	    12.0850	    -3.6087	     6.2103	     5.7068	     2.9373	    -2.2659	   -11.4136	
     7.8888	     4.5319	     1.5106	    11.9171	    -2.8534	     5.9586	     6.8817	     3.0212	    -1.5106	   -10.6583	
     7.7209	     4.6997	     2.0142	    11.7493	    -2.2659	     5.7068	     7.8049	     3.0212	    -1.0071	    -9.9869	
     7.5531	     4.7836	     2.3499	    11.5814	    -2.0142	     5.4550	     8.3084	     2.8534	    -0.7553	    -9.4833	
     7.3013	     4.7836	     2.5177	    11.4136	    -2.0981	     5.2032	     8.5602	     2.6016	    -0.7553	    -9.2316	
     7.2174	     4.6997	     2.6016	    11.2457	    -2.5177	     4.9515	     8.3923	     2.3499	    -0.9232	    -9.2316	
     7.1335	     4.5319	     2.4338	    11.1618	    -3.1891	     4.6997	     7.9727	     2.0142	    -1.3428	    -9.4833	
     7.0496	     4.2801	     2.1820	    11.1618	    -4.1962	     4.4479	     7.3013	     1.6785	    -1.9302	    -9.9030	
     7.1335	     4.1122	     2.0142	    11.0779	    -5.2872	     4.1962	     6.5460	     1.2589	    -2.6016	   -10.4904	
     7.2174	     4.0283	     1.7624	    11.0779	    -6.2943	     3.9444	     5.7068	     0.8392	    -3.4409	   -11.1618	
     7.3853	     3.8605	     1.6785	    10.9940	    -7.3013	     3.6087	     4.9515	     0.4196	    -4.2801	   -11.8332	
     7.4692	     3.7766	     1.5106	    10.7422	    -8.0566	     3.1891	     4.1122	    -0.0839	    -5.2032	   -12.5885	
     7.5531	     3.6926	     1.4267	    10.3226	    -8.6441	     2.6016	     3.2730	    -0.7553	    -6.0425	   -13.2599	
     7.3853	     3.5248	     1.2589	     9.6512	    -8.9798	     1.9302	     2.5177	    -1.4267	    -6.8817	   -13.9313	
     7.1335	     3.2730	     1.1749	     8.7280	    -9.0637	     1.0071	     1.7624	    -2.1820	    -7.5531	   -14.3509	
     6.7139	     3.0212	     1.0910	     7.7209	    -8.8959	     0.0839	     1.2589	    -2.8534	    -7.9727	   -14.6866	
     6.2943	     2.8534	     1.0910	     6.6299	    -8.4763	    -0.8392	     0.9232	    -3.5248	    -8.0566	   -14.6866	
     5.7907	     2.7695	     1.2589	     5.5389	    -7.8888	    -1.6785	     0.9232	    -4.0283	    -7.8888	   -14.4348	
     5.4550	     2.8534	     1.5945	     4.6158	    -7.2174	    -2.3499	     1.2589	    -4.2801	    -7.3853	   -14.0152	
     5.2032	     3.1052	     2.0142	     3.8605	    -6.3782	    -2.7695	     1.8463	    -4.3640	    -6.6299	   -13.3438	
     5.1193	     3.5248	     2.5177	     3.4409	    -5.5389	    -3.0212	     2.6016	    -4.1962	    -5.7068	   -12.5046	
     5.2872	     4.0283	     3.1052	     3.1891	    -4.5319	    -2.9373	     3.5248	    -3.7766	    -4.6997	   -11.4975	
     5.7068	     4.6997	     3.6926	     3.2730	    -3.5248	    -2.6855	     4.4479	    -3.1891	    -3.6087	   -10.4904	
     6.2943	     5.4550	     4.2801	     3.6087	    -2.5177	    -2.0981	     5.3711	    -2.4338	    -2.6855	    -9.4833	
     7.0496	     6.1264	     4.8676	     4.1962	    -1.5945	    -1.4267	     6.2103	    -1.5945	    -1.8463	    -8.5602	
     7.8049	     6.7978	     5.2872	     4.9515	    -0.8392	    -0.5035	     6.8817	    -0.6714	    -1.0910	    -7.7209	
     8.6441	     7.3853	     5.5389	     5.7907	    -0.2518	     0.4196	     7.3853	     0.2518	    -0.5035	    -7.0496	
     9.3155	     7.8049	     5.7068	     6.6299	     0.1678	     1.5106	     7.8049	     1.0910	     0.0839	    -6.6299	
     9.9869	     8.1406	     5.7907	     7.4692	     0.4196	     2.5177	     8.0566	     1.9302	     0.7553	    -6.2103	
    10.4904	     8.3923	     5.8746	     8.3084	     0.6714	     3.6087	     8.3923	     2.7695	     1.4267	    -6.0425	
    10.9100	     8.6441	     5.9586	     9.0637	     0.8392	     4.6158	     8.7280	     3.5248	     2.0981	    -5.9586	
    11.2457	     8.8120	     6.1264	     9.6512	     1.0071	     5.5389	     9.1476	     4.1962	     2.8534	    -5.8746	
    11.4136	     8.9798	     6.3782	    10.0708	     1.2589	     6.3782	     9.6512	     4.8676	     3.6926	    -5.7068	
    11.6653	     9.1476	     6.7139	    10.4065	     1.5945	     7.1335	    10.1547	     5.4550	     4.5319	    -5.5389	
    11.8332	     9.4833	     7.2174	    10.7422	     2.0981	     7.7209	    10.8261	     6.1264	     5.4550	    -5.1193	
    12.0850	     9.9869	     7.8049	    10.9100	     2.7695	     8.3923	    11.6653	     6.7978	     6.3782	    -4.4479	
    12.5046	    10.5743	     8.5602	    11.0779	     3.6087	     8.8959	    12.5885	     7.4692	     7.3013	    -3.6087	
    12.9242	    11.3297	     9.3155	    11.2457	     4.6158	     9.3155	    13.6795	     8.0566	     8.3084	    -2.4338	
    13.3438	    12.0850	    10.0708	    11.2457	     5.6229	     9.4833	    14.7705	     8.6441	     9.2316	    -1.1749	
    13.7634	    12.7563	    10.6583	    11.1618	     6.4621	     9.4833	    15.8615	     8.9798	     9.9869	     0.0000	
    14.0152	    13.2599	    10.9940	    10.8261	     7.2174	     9.2316	    16.8686	     9.1476	    10.4904	     1.0910	
    14.0152	    13.5117	    11.0779	    10.2386	     7.5531	     8.6441	    17.6239	     8.9798	    10.6583	     1.8463	
    13.9313	    13.5117	    10.9100	     9.4833	     7.4692	     7.8049	    17.9596	     8.5602	    10.5743	     2.2659	
    13.5956	    13.2599	    10.3226	     8.5602	     6.9656	     6.8817	    17.9596	     7.9727	    10.1547	     2.2659	
    13.1760	    12.6724	     9.5673	     7.5531	     5.9586	     5.7907	    17.3721	     7.2174	     9.4833	     1.9302	
    12.5046	    11.9171	     8.5602	     6.4621	     4.6158	     4.7836	    16.2811	     6.2943	     8.5602	     1.2589	
    11.8332	    10.9940	     7.3853	     5.4550	     2.9373	     3.7766	    14.7705	     5.4550	     7.5531	     0.3357	
    11.1618	     9.9030	     6.1264	     4.5319	     1.0071	     2.7695	    12.9242	     4.5319	     6.4621	    -0.5875	
    10.4065	     8.8120	     4.8676	     3.6926	    -0.9232	     1.9302	    10.9100	     3.7766	     5.4550	    -1.4267	
     9.5673	     7.7209	     3.6087	     2.9373	    -2.8534	     1.2589	     8.8120	     3.0212	     4.6158	    -2.1820	
     8.8120	     6.5460	     2.5177	     2.3499	    -4.6997	     0.6714	     6.8817	     2.5177	     3.8605	    -2.7695	
     7.9727	     5.5389	     1.5106	     1.8463	    -6.2943	     0.2518	     5.2032	     2.0142	     3.2730	    -3.1891	
     7.0496	     4.5319	     0.5875	     1.4267	    -7.5531	    -0.1678	     3.7766	     1.6785	     2.8534	    -3.3569	
     6.0425	     3.6087	    -0.2518	     1.0071	    -8.6441	    -0.4196	     2.6855	     1.3428	     2.6016	    -3.3569	
     5.0354	     2.7695	    -0.9232	     0.5035	    -9.3155	    -0.7553	     2.0142	     1.0910	     2.4338	    -3.1052	
     3.9444	     2.0981	    -1.4267	     0.1678	    -9.7351	    -0.9232	     1.7624	     0.9232	     2.4338	    -2.7695	
     3.0212	     1.5106	    -1.8463	    -0.1678	    -9.8190	    -1.0910	     1.9302	     0.7553	     2.5177	    -2.2659	
     2.1820	     1.1749	    -2.0142	    -0.3357	    -9.4833	    -1.0910	     2.3499	     0.7553	     2.7695	    -1.5106	
     1.5945	     1.0910	    -1.9302	    -0.3357	    -8.8120	    -1.0071	     3.0212	     0.8392	     3.1891	    -0.5875	
     1.2589	     1.1749	    -1.7624	    -0.1678	    -7.8888	    -0.7553	     3.8605	     1.0910	     3.6087	     0.5035	
     1.1749	     1.3428	    -1.4267	     0.1678	    -6.7139	    -0.3357	     4.6158	     1.3428	     4.1122	     1.5945	
     1.2589	     1.7624	    -0.9232	     0.5875	    -5.5389	     0.0839	     5.2872	     1.6785	     4.6158	     2.6855	
     1.6785	     2.1820	    -0.4196	     1.1749	    -4.2801	     0.5875	     5.8746	     1.9302	     4.8676	     3.5248	
     2.1820	     2.6855	     0.0839	     1.7624	    -3.2730	     1.0910	     6.2103	     2.0981	     4.8676	     4.1122	
     2.8534	     3.1891	     0.5035	     2.4338	    -2.4338	     1.5106	     6.3782	     2.1820	     4.6997	     4.4479	
     3.6926	     3.6926	     0.9232	     3.1052	    -1.8463	     1.9302	     6.2943	     2.0981	     4.1962	     4.3640	
     4.5319	     4.1962	     1.1749	     3.7766	    -1.5106	     2.3499	     6.2103	     2.0142	     3.4409	     3.9444	
     5.4550	     4.6158	     1.4267	     4.5319	    -1.4267	     2.6855	     5.9586	     1.8463	     2.6855	     3.2730	
     6.3782	     4.9515	     1.5945	     5.2872	    -1.4267	     3.1052	     5.7068	     1.5945	     1.9302	     2.4338	
     7.1335	     5.2872	     1.6785	     6.1264	    -1.6785	     3.5248	     5.4550	     1.4267	     1.3428	     1.5106	
     7.8888	     5.4550	     1.7624	     6.9656	    -1.9302	     4.0283	     5.2872	     1.3428	     1.0071	     0.5875	
     8.4763	     5.4550	     1.6785	     7.8049	    -2.2659	     4.5319	     5.2032	     1.3428	     1.0071	    -0.1678	
     8.8959	     5.3711	     1.5106	     8.5602	    -2.6855	     5.1193	     5.2032	     1.4267	     1.2589	    -0.7553	
     9.0637	     5.2872	     1.4267	     9.3155	    -3.0212	     5.7068	     5.2872	     1.6785	     1.9302	    -0.9232	
     9.2316	     5.1193	     1.3428	    10.0708	    -3.1891	     6.3782	     5.5389	     2.0981	     2.9373	    -0.7553	
     9.3155	     5.1193	     1.5106	    10.7422	    -3.1052	     7.1335	     6.0425	     2.6855	     4.1962	    -0.1678	
     9.4833	     5.2872	     1.8463	    11.4975	    -2.8534	     7.8888	     6.8817	     3.5248	     5.6229	     0.7553	
     9.7351	     5.7068	     2.5177	    12.1689	    -2.4338	     8.6441	     7.8049	     4.4479	     7.1335	     1.9302	
    10.0708	     6.2943	     3.2730	    12.8403	    -1.8463	     9.3994	     8.9798	     5.5389	     8.6441	     3.2730	
    10.4065	     6.9656	     4.1962	    13.5117	    -1.2589	    10.1547	    10.0708	     6.7139	     9.9869	     4.4479	
    10.8261	     7.7209	     5.0354	    14.0991	    -0.8392	    10.7422	    10.9940	     7.7209	    11.0779	     5.5389	
    11.2457	     8.3923	     5.8746	    14.6027	    -0.5035	    11.3297	    11.6653	     8.5602	    11.8332	     6.1264	
    11.5814	     8.8959	     6.4621	    15.0223	    -0.5035	    11.6653	    12.0010	     9.0637	    12.1689	     6.3782	
    11.7493	     9.3155	     6.7139	    15.2740	    -0.6714	    11.9171	    11.9171	     9.3994	    12.1689	     6.0425	
    11.9171	     9.4833	     6.7978	    15.4419	    -1.0910	    12.0010	    11.4975	     9.3994	    11.7493	     5.3711	
    12.0010	     9.4833	     6.5460	    15.4419	    -1.6785	    12.0010	    10.8261	     9.2316	    11.0779	     4.2801	
    12.0010	     9.2316	     6.0425	    15.3580	    -2.3499	    11.8332	     9.9869	     8.8959	    10.3226	     3.0212	
    11.9171	     8.8959	     5.3711	    15.1901	    -3.1891	    11.5814	     8.8959	     8.4763	     9.4833	     1.6785	
    11.7493	     8.3923	     4.5319	    14.8544	    -4.0283	    11.1618	     7.8049	     7.8888	     8.7280	     0.4196	
    11.5814	     7.7209	     3.6087	    14.4348	    -4.8676	    10.7422	     6.6299	     7.3013	     7.9727	    -0.7553	
    11.3297	     7.0496	     2.6016	    13.9313	    -5.6229	    10.2386	     5.4550	     6.7978	     7.3013	    -1.7624	
    10.9940	     6.3782	     1.6785	    13.3438	    -6.2943	     9.6512	     4.3640	     6.2103	     6.8817	    -2.5177	
    10.6583	     5.7068	     0.8392	    12.7563	    -6.7978	     9.0637	     3.4409	     5.7907	     6.5460	    -3.0212	
    10.2386	     5.1193	     0.1678	    12.1689	    -6.9656	     8.6441	     2.7695	     5.4550	     6.5460	    -3.1891	
     9.6512	     4.6158	    -0.3357	    11.7493	    -6.8817	     8.2245	     2.3499	     5.2872	     6.6299	    -3.0212	
     9.1476	     4.2801	    -0.5875	    11.4136	    -6.5460	     8.0566	     2.3499	     5.3711	     7.0496	    -2.5177	
     8.4763	     4.1962	    -0.5875	    11.1618	    -5.8746	     8.0566	     2.6855	     5.6229	     7.5531	    -1.6785	
     7.9727	     4.1962	    -0.3357	    11.1618	    -4.9515	     8.3084	     3.3569	     5.9586	     8.2245	    -0.6714	
     7.4692	     4.3640	     0.1678	    11.2457	    -3.8605	     8.6441	     4.3640	     6.5460	     8.8959	     0.5875	
     7.1335	     4.6997	     0.8392	    11.4975	    -2.7695	     9.0637	     5.4550	     7.1335	     9.4833	     1.8463	
     6.8817	     5.2032	     1.6785	    11.8332	    -1.6785	     9.6512	     6.7139	     7.7209	     9.9869	     2.9373	
     6.7978	     5.7068	     2.5177	    12.1689	    -0.7553	    10.1547	     7.8888	     8.2245	    10.2386	     3.9444	
     6.8817	     6.1264	     3.3569	    12.5046	     0.0000	    10.5743	     8.8120	     8.5602	    10.1547	     4.5319	
     6.9656	     6.5460	     3.9444	    12.7563	     0.4196	    10.8261	     9.3994	     8.6441	     9.9030	     4.8676	
     7.1335	     6.8817	     4.4479	    12.8403	     0.4196	    10.8261	     9.5673	     8.5602	     9.3155	     4.7836	
     7.3853	     7.0496	     4.6997	    12.6724	     0.0839	    10.7422	     9.3155	     8.3084	     8.4763	     4.3640	
     7.6370	     7.1335	     4.7836	    12.4207	    -0.5035	    10.4065	     8.6441	     7.8049	     7.5531	     3.6926	
     7.9727	     7.2174	     4.6997	    12.0850	    -1.1749	     9.9869	     7.8888	     7.1335	     6.4621	     2.6855	
     8.3923	     7.3013	     4.6997	    11.6653	    -1.9302	     9.4833	     6.9656	     6.4621	     5.5389	     1.5945	
     8.8959	     7.4692	     4.6997	    11.1618	    -2.4338	     8.9798	     6.1264	     5.7907	     4.6997	     0.4196	
     9.4833	     7.6370	     4.7836	    10.7422	    -2.6855	     8.5602	     5.5389	     5.2032	     4.0283	    -0.7553	
    10.0708	     7.8888	     4.9515	    10.3226	    -2.6016	     8.1406	     5.2872	     4.7836	     3.6087	    -1.8463	
    10.7422	     8.2245	     5.2032	     9.9869	    -2.2659	     7.8888	     5.3711	     4.4479	     3.5248	    -2.6855	
    11.3297	     8.6441	     5.5389	     9.6512	    -1.5106	     7.8049	     5.7907	     4.3640	     3.6926	    -3.2730	
    11.9171	     9.0637	     5.9586	     9.4833	    -0.5035	     7.8049	     6.5460	     4.3640	     4.1122	    -3.6087	
    12.3367	     9.4833	     6.3782	     9.2316	     0.5875	     7.8888	     7.6370	     4.5319	     4.6158	    -3.6087	
    12.6724	     9.9030	     6.8817	     8.9798	     1.8463	     7.9727	     8.8959	     4.8676	     5.2872	    -3.5248	
    13.0081	    10.3226	     7.3013	     8.8120	     3.1891	     8.0566	    10.3226	     5.1193	     5.8746	    -3.2730	
    13.1760	    10.6583	     7.7209	     8.5602	     4.3640	     8.1406	    11.8332	     5.3711	     6.2943	    -2.9373	
    13.2599	    10.9940	     8.0566	     8.2245	     5.5389	     8.0566	    13.1760	     5.4550	     6.5460	    -2.7695	
    13.3438	    11.1618	     8.3084	     7.8049	     6.4621	     7.8049	    14.3509	     5.4550	     6.5460	    -2.6016	
    13.2599	    11.3297	     8.4763	     7.4692	     7.2174	     7.4692	    15.1901	     5.2872	     6.3782	    -2.6016	
    13.2599	    11.3297	     8.5602	     7.0496	     7.6370	     7.0496	    15.5258	     4.9515	     6.0425	    -2.8534	
    13.0920	    11.1618	     8.4763	     6.5460	     7.8049	     6.4621	    15.4419	     4.4479	     5.5389	    -3.1891	
    12.8403	    10.9100	     8.2245	     6.0425	     7.6370	     5.7068	    14.9384	     3.8605	     4.9515	    -3.7766	
    12.4207	    10.4065	     7.8888	     5.4550	     7.1335	     4.7836	    13.9313	     3.1891	     4.1962	    -4.5319	
    11.8332	     9.7351	     7.4692	     4.8676	     6.3782	     3.9444	    12.5885	     2.4338	     3.4409	    -5.3711	
    11.1618	     8.9798	     6.8817	     4.2801	     5.3711	     3.0212	    11.1618	     1.5945	     2.6855	    -6.0425	
    10.4065	     8.1406	     6.2943	     3.8605	     4.2801	     2.2659	     9.7351	     0.9232	     2.0142	    -6.6299	
     9.7351	     7.3013	     5.7068	     3.5248	     3.3569	     1.6785	     8.5602	     0.3357	     1.4267	    -6.9656	
     9.1476	     6.7139	     5.2032	     3.4409	     2.5177	     1.3428	     7.7209	    -0.0839	     1.0910	    -6.8817	
     8.7280	     6.2103	     4.9515	     3.5248	     1.9302	     1.1749	     7.3853	    -0.1678	     1.0071	    -6.3782	
     8.3923	     6.0425	     4.7836	     3.6926	     1.5945	     1.2589	     7.5531	    -0.0839	     1.1749	    -5.5389	
     8.3084	     5.9586	     4.8676	     3.9444	     1.5945	     1.5106	     8.2245	     0.1678	     1.5106	    -4.4479	
     8.2245	     6.0425	     5.1193	     4.1962	     1.9302	     1.7624	     9.3155	     0.4196	     2.0142	    -3.1891	
     8.1406	     6.2103	     5.4550	     4.2801	     2.4338	     1.9302	    10.7422	     0.7553	     2.6855	    -1.8463	
     7.9727	     6.4621	     5.8746	     4.3640	     3.1052	     2.0981	    12.3367	     1.0910	     3.2730	    -0.5875	
     7.7209	     6.5460	     6.2943	     4.2801	     3.9444	     2.2659	    14.0152	     1.3428	     3.9444	     0.5035	
     7.4692	     6.7139	     6.7139	     4.1962	     4.7836	     2.2659	    15.6937	     1.5945	     4.4479	     1.5106	
     7.1335	     6.7978	     7.1335	     4.1122	     5.6229	     2.3499	    17.2882	     1.8463	     5.0354	     2.2659	
     6.8817	     6.8817	     7.4692	     4.0283	     6.4621	     2.4338	    18.7149	     2.1820	     5.4550	     2.9373	
     6.7139	     7.0496	     7.8888	     4.1122	     7.2174	     2.6016	    20.0577	     2.5177	     5.8746	     3.4409	
     6.6299	     7.3013	     8.2245	     4.3640	     7.9727	     2.7695	    21.3165	     2.8534	     6.1264	     3.7766	
     6.7139	     7.6370	     8.6441	     4.6997	     8.5602	     3.1891	    22.3236	     3.3569	     6.3782	     3.9444	
     6.9656	     7.9727	     8.9798	     5.2032	     8.9798	     3.6087	    23.0789	     3.7766	     6.5460	     3.9444	
     7.2174	     8.3084	     9.2316	     5.8746	     9.1476	     4.1122	    23.4985	     4.1962	     6.4621	     3.6926	
     7.5531	     8.5602	     9.3155	     6.4621	     9.1476	     4.6997	    23.4985	     4.5319	     6.3782	     3.1891	
     7.8049	     8.7280	     9.2316	     7.1335	     8.8959	     5.2032	    23.1628	     4.7836	     6.0425	     2.5177	
     7.9727	     8.7280	     8.9798	     7.7209	     8.3923	     5.6229	    22.4075	     4.7836	     5.5389	     1.5945	
     8.0566	     8.7280	     8.5602	     8.2245	     7.7209	     6.0425	    21.4005	     4.6997	     4.9515	     0.5035	
     8.0566	     8.5602	     8.1406	     8.6441	     6.8817	     6.3782	    20.1416	     4.5319	     4.2801	    -0.6714	
     7.9727	     8.4763	     7.5531	     8.9798	     5.9586	     6.5460	    18.8828	     4.2801	     3.6926	    -2.0142	
     7.7209	     8.2245	     7.0496	     9.1476	     5.0354	     6.6299	    17.5400	     4.0283	     3.0212	    -3.2730	
     7.3853	     7.9727	     6.5460	     9.1476	     4.1122	     6.5460	    16.4490	     3.6926	     2.6016	    -4.2801	
     6.9656	     7.7209	     6.1264	     9.0637	     3.3569	     6.5460	    15.5258	     3.4409	     2.2659	    -5.0354	
     6.5460	     7.5531	     5.7907	     8.9798	     2.9373	     6.4621	    14.8544	     3.1891	     2.0981	    -5.2872	
     6.0425	     7.4692	     5.5389	     8.8120	     2.6855	     6.3782	    14.4348	     3.1052	     2.2659	    -5.1193	
     5.7068	     7.3853	     5.4550	     8.7280	     2.8534	     6.3782	    14.3509	     3.1052	     2.5177	    -4.5319	
     5.3711	     7.3853	     5.4550	     8.6441	     3.1891	     6.4621	    14.4348	     3.1891	     2.9373	    -3.7766	
     5.2032	     7.3853	     5.5389	     8.5602	     3.6926	     6.4621	    14.7705	     3.3569	     3.4409	    -2.8534	
     5.1193	     7.3853	     5.6229	     8.5602	     4.1962	     6.5460	    15.1062	     3.5248	     3.9444	    -2.0142	
     5.2032	     7.4692	     5.7068	     8.6441	     4.6997	     6.5460	    15.5258	     3.6926	     4.3640	    -1.2589	
     5.4550	     7.6370	     5.7068	     8.7280	     5.0354	     6.6299	    15.7776	     3.8605	     4.6158	    -0.5875	
     5.8746	     7.7209	     5.7907	     8.8120	     5.2872	     6.7139	    15.8615	     4.0283	     4.8676	     0.0000	
     6.3782	     7.8888	     5.7907	     8.9798	     5.2872	     6.7978	    15.6937	     4.0283	     4.8676	     0.3357	
     7.0496	     8.0566	     5.6229	     9.0637	     5.0354	     6.7978	    15.2740	     4.0283	     4.7836	     0.4196	
     7.8049	     8.1406	     5.3711	     9.0637	     4.6158	     6.7139	    14.6027	     3.8605	     4.4479	     0.4196	
     8.5602	     8.2245	     5.1193	     8.9798	     4.1122	     6.5460	    13.6795	     3.6087	     4.1122	     0.2518	
     9.3155	     8.3084	     4.7836	     8.8120	     3.6926	     6.3782	    12.6724	     3.3569	     3.8605	     0.0839	
    10.0708	     8.3923	     4.5319	     8.7280	     3.3569	     6.2103	    11.6653	     3.1891	     3.6926	    -0.0839	
    10.8261	     8.6441	     4.4479	     8.7280	     3.2730	     6.2103	    10.8261	     3.1052	     3.6926	    -0.2518	
    11.4975	     8.8959	     4.5319	     8.8120	     3.4409	     6.2103	    10.1547	     3.1052	     3.7766	    -0.2518	
    12.1689	     9.3155	     4.6997	     9.0637	     3.8605	     6.3782	     9.7351	     3.3569	     4.1122	    -0.2518	
    12.7563	     9.7351	     5.2032	     9.4833	     4.6158	     6.7978	     9.6512	     3.6926	     4.6158	     0.0000	
    13.3438	    10.4065	     5.8746	    10.0708	     5.6229	     7.3853	     9.9869	     4.2801	     5.2032	     0.4196	
    13.9313	    11.1618	     6.6299	    10.8261	     6.7978	     8.1406	    10.7422	     5.0354	     5.9586	     1.0071	
    14.4348	    12.0010	     7.5531	    11.6653	     8.0566	     9.0637	    11.8332	     5.9586	     6.8817	     1.8463	
    14.8544	    12.9242	     8.4763	    12.5046	     9.2316	     9.9030	    13.0920	     6.9656	     7.7209	     2.8534	
    15.1062	    13.6795	     9.3155	    13.2599	    10.3226	    10.8261	    14.5187	     7.9727	     8.5602	     3.8605	
    15.3580	    14.4348	     9.9869	    13.9313	    11.1618	    11.4975	    15.8615	     8.8120	     9.2316	     4.8676	
    15.4419	    14.9384	    10.4065	    14.5187	    11.6653	    12.0850	    17.1204	     9.5673	     9.7351	     5.7907	
    15.3580	    15.2740	    10.6583	    14.9384	    11.7493	    12.5885	    18.1274	    10.1547	     9.9869	     6.3782	
    15.2740	    15.4419	    10.6583	    15.3580	    11.4136	    12.8403	    18.8828	    10.4904	     9.9869	     6.7139	
    15.1901	    15.4419	    10.4904	    15.6937	    10.6583	    13.0920	    19.3024	    10.7422	     9.8190	     6.7978	
    15.0223	    15.3580	    10.1547	    16.1133	     9.5673	    13.3438	    19.3024	    10.8261	     9.5673	     6.6299	
    14.9384	    15.1901	     9.7351	    16.7007	     8.2245	    13.6795	    18.8828	    10.8261	     9.1476	     6.1264	
    14.9384	    14.8544	     9.1476	    17.3721	     6.7978	    13.9313	    18.0435	    10.7422	     8.7280	     5.4550	
    14.8544	    14.4348	     8.5602	    18.0435	     5.2872	    14.3509	    16.9525	    10.7422	     8.3084	     4.6997	
    14.6866	    14.0152	     7.8888	    18.8828	     3.8605	    14.7705	    15.6937	    10.7422	     8.0566	     3.7766	
    14.5187	    13.3438	     7.1335	    19.6381	     2.6855	    15.2740	    14.3509	    10.8261	     7.8888	     2.8534	
    14.2670	    12.6724	     6.3782	    20.4773	     1.8463	    15.7776	    13.0081	    10.9940	     7.8888	     2.0981	
    13.8474	    11.8332	     5.6229	    21.1487	     1.2589	    16.2811	    11.7493	    11.0779	     7.8888	     1.3428	
    13.4277	    10.9940	     4.8676	    21.7361	     1.0071	    16.7007	    10.7422	    11.1618	     7.9727	     0.7553	
    12.9242	    10.0708	     4.1962	    22.1558	     1.0071	    16.9525	     9.9869	    11.2457	     8.0566	     0.2518	
    12.5046	     9.2316	     3.7766	    22.3236	     1.2589	    17.1204	     9.6512	    11.2457	     8.2245	     0.0000	
    12.0010	     8.6441	     3.5248	    22.3236	     1.7624	    17.1204	     9.6512	    11.2457	     8.3923	     0.0000	
    11.6653	     8.2245	     3.5248	    22.1558	     2.5177	    16.9525	     9.9869	    11.2457	     8.6441	     0.1678	
    11.4136	     7.9727	     3.6926	    21.8201	     3.4409	    16.7847	    10.4904	    11.2457	     8.9798	     0.5875	
    11.2457	     7.8888	     4.0283	    21.3165	     4.4479	    16.3651	    11.2457	    11.2457	     9.3155	     1.2589	
    10.9940	     7.9727	     4.5319	    20.6451	     5.4550	    15.9454	    12.0010	    11.2457	     9.6512	     2.0981	
    10.9100	     8.1406	     5.0354	    19.9738	     6.3782	    15.4419	    12.6724	    11.1618	     9.9030	     3.0212	
[Epoch Header]
[Trial Type]	13
[Accept]	1
[Correct]	0
[RT]	 0.000
[Resp]	0
[Epoch Data]
   -11.3297	    -9.6512	    -7.3013	   -15.6097	   -22.7432	   -10.6583	     2.6855	    -6.0425	    -1.6785	    -1.5945	
   -11.5814	    -9.7351	    -7.3013	   -15.6097	   -22.4075	   -10.7422	     2.1820	    -5.9586	    -1.8463	    -1.1749	
   -11.7493	    -9.7351	    -7.3013	   -15.6937	   -21.6522	   -10.7422	     1.9302	    -5.8746	    -2.0142	    -0.6714	
   -11.9171	    -9.6512	    -7.0496	   -15.6937	   -20.7291	   -10.7422	     2.0142	    -5.7907	    -2.1820	    -0.1678	
   -12.0850	    -9.5673	    -6.7978	   -15.7776	   -19.6381	   -10.6583	     2.3499	    -5.8746	    -2.4338	     0.1678	
   -12.3367	    -9.5673	    -6.5460	   -15.8615	   -18.6310	   -10.6583	     2.8534	    -5.9586	    -2.6855	     0.5875	
   -12.6724	    -9.5673	    -6.2943	   -16.1133	   -17.7917	   -10.7422	     3.4409	    -6.2103	    -3.0212	     0.8392	
   -13.0081	    -9.5673	    -6.0425	   -16.4490	   -17.2043	   -10.7422	     3.8605	    -6.4621	    -3.1891	     1.1749	
   -13.5117	    -9.6512	    -5.9586	   -16.7007	   -16.8686	   -10.8261	     4.1122	    -6.7139	    -3.2730	     1.5106	
   -13.9313	    -9.8190	    -5.9586	   -16.9525	   -16.9525	   -10.8261	     4.0283	    -6.8817	    -3.1891	     1.8463	
   -14.3509	    -9.9030	    -5.9586	   -17.0364	   -17.2043	   -10.7422	     3.6087	    -6.8817	    -2.9373	     2.1820	
   -14.6866	   -10.0708	    -6.1264	   -16.9525	   -17.7078	   -10.6583	     2.8534	    -6.7978	    -2.5177	     2.3499	
   -15.0223	   -10.3226	    -6.3782	   -16.7847	   -18.3792	   -10.5743	     1.7624	    -6.7139	    -2.1820	     2.3499	
   -15.2740	   -10.4904	    -6.7139	   -16.5329	   -19.1345	   -10.4904	     0.4196	    -6.5460	    -1.8463	     2.2659	
   -15.3580	   -10.6583	    -7.0496	   -16.2811	   -19.8898	   -10.4904	    -1.0910	    -6.4621	    -1.5106	     2.0142	
   -15.4419	   -10.7422	    -7.3853	   -16.0294	   -20.5612	   -10.5743	    -2.5177	    -6.3782	    -1.3428	     1.7624	
   -15.3580	   -10.8261	    -7.6370	   -15.7776	   -21.0648	   -10.6583	    -3.9444	    -6.3782	    -1.2589	     1.4267	
   -15.1062	   -10.7422	    -7.8049	   -15.6097	   -21.4005	   -10.8261	    -5.1193	    -6.5460	    -1.2589	     1.0071	
   -14.8544	   -10.7422	    -7.9727	   -15.6097	   -21.5683	   -11.0779	    -6.1264	    -6.7139	    -1.3428	     0.5035	
   -14.5187	   -10.7422	    -8.1406	   -15.7776	   -21.5683	   -11.3297	    -6.9656	    -7.0496	    -1.5945	    -0.0839	
   -14.2670	   -10.8261	    -8.3923	   -16.0294	   -21.5683	   -11.6653	    -7.4692	    -7.4692	    -1.8463	    -0.8392	
   -14.0152	   -10.9100	    -8.7280	   -16.4490	   -21.5683	   -12.0850	    -7.8888	    -7.8888	    -2.1820	    -1.6785	
   -13.8474	   -11.1618	    -8.9798	   -17.0364	   -21.5683	   -12.4207	    -7.9727	    -8.2245	    -2.5177	    -2.4338	
   -13.6795	   -11.4136	    -9.3155	   -17.5400	   -21.5683	   -12.7563	    -7.8049	    -8.4763	    -2.6855	    -3.0212	
   -13.5956	   -11.5814	    -9.4833	   -18.0435	   -21.4844	   -12.9242	    -7.3013	    -8.4763	    -2.6855	    -3.3569	
   -13.4277	   -11.7493	    -9.5673	   -18.2953	   -21.4844	   -12.9242	    -6.6299	    -8.3084	    -2.4338	    -3.3569	
   -13.2599	   -11.6653	    -9.4833	   -18.2953	   -21.3165	   -12.7563	    -5.6229	    -7.8049	    -1.9302	    -2.9373	
   -13.0081	   -11.5814	    -9.2316	   -18.0435	   -21.1487	   -12.2528	    -4.4479	    -7.1335	    -1.2589	    -2.1820	
   -12.5885	   -11.2457	    -8.8120	   -17.4561	   -20.8969	   -11.6653	    -3.1891	    -6.1264	    -0.4196	    -1.1749	
   -12.1689	   -10.8261	    -8.3923	   -16.6168	   -20.5612	   -10.8261	    -1.9302	    -5.0354	     0.5875	    -0.1678	
   -11.5814	   -10.4065	    -7.8888	   -15.5258	   -20.3094	    -9.9030	    -0.7553	    -3.9444	     1.4267	     0.9232	
   -11.0779	    -9.9030	    -7.5531	   -14.3509	   -20.1416	    -9.0637	     0.1678	    -2.8534	     2.2659	     1.9302	
   -10.4065	    -9.5673	    -7.3013	   -13.0920	   -20.0577	    -8.2245	     0.8392	    -1.8463	     2.9373	     2.8534	
    -9.9030	    -9.2316	    -7.3013	   -11.9171	   -20.1416	    -7.4692	     1.1749	    -1.0910	     3.2730	     3.6087	
    -9.3155	    -9.0637	    -7.4692	   -10.7422	   -20.3094	    -6.9656	     1.1749	    -0.5035	     3.4409	     4.1962	
    -8.8120	    -8.9798	    -7.8049	    -9.7351	   -20.4773	    -6.4621	     0.8392	    -0.0839	     3.3569	     4.6997	
    -8.3084	    -9.0637	    -8.1406	    -8.7280	   -20.4773	    -6.0425	     0.4196	     0.1678	     3.1052	     5.1193	
    -7.7209	    -9.1476	    -8.4763	    -7.8888	   -20.4773	    -5.7068	    -0.0839	     0.2518	     2.8534	     5.6229	
    -7.2174	    -9.3155	    -8.8959	    -7.0496	   -20.2255	    -5.2872	    -0.5875	     0.3357	     2.6016	     6.0425	
    -6.7978	    -9.5673	    -9.3155	    -6.2943	   -19.8898	    -5.0354	    -1.0910	     0.2518	     2.4338	     6.5460	
    -6.3782	    -9.8190	    -9.6512	    -5.6229	   -19.4702	    -4.6997	    -1.4267	     0.1678	     2.4338	     7.0496	
    -6.0425	   -10.0708	    -9.9869	    -5.0354	   -18.8828	    -4.4479	    -1.5106	     0.1678	     2.6016	     7.6370	
    -5.7907	   -10.1547	   -10.1547	    -4.4479	   -18.2953	    -4.1122	    -1.3428	     0.1678	     2.9373	     8.2245	
    -5.3711	   -10.0708	   -10.0708	    -3.8605	   -17.7078	    -3.7766	    -0.9232	     0.2518	     3.6087	     8.9798	
    -4.8676	    -9.7351	    -9.7351	    -3.1891	   -16.9525	    -3.2730	    -0.2518	     0.5875	     4.4479	     9.8190	
    -4.1962	    -9.0637	    -9.1476	    -2.4338	   -16.1972	    -2.5177	     0.5875	     1.1749	     5.6229	    10.7422	
    -3.3569	    -8.2245	    -8.3084	    -1.5106	   -15.3580	    -1.6785	     1.5945	     1.8463	     6.8817	    11.5814	
    -2.4338	    -7.1335	    -7.3013	    -0.4196	   -14.6027	    -0.7553	     2.5177	     2.6855	     8.1406	    12.3367	
    -1.4267	    -5.9586	    -6.1264	     0.6714	   -13.8474	     0.2518	     3.3569	     3.5248	     9.3155	    12.7563	
    -0.3357	    -4.7836	    -5.0354	     1.7624	   -13.1760	     1.2589	     4.0283	     4.3640	    10.1547	    12.8403	
     0.5875	    -3.6926	    -3.9444	     2.8534	   -12.6724	     2.1820	     4.3640	     5.0354	    10.7422	    12.5885	
     1.5106	    -2.6855	    -3.0212	     3.8605	   -12.3367	     3.0212	     4.4479	     5.6229	    10.9940	    11.9171	
     2.1820	    -1.8463	    -2.3499	     4.8676	   -12.3367	     3.8605	     4.1122	     6.0425	    10.9100	    10.9100	
     2.7695	    -1.2589	    -1.8463	     5.7068	   -12.5885	     4.4479	     3.4409	     6.2943	    10.5743	     9.7351	
     3.1052	    -0.9232	    -1.5945	     6.5460	   -13.0081	     5.1193	     2.4338	     6.3782	    10.0708	     8.3923	
     3.3569	    -0.7553	    -1.5106	     7.3013	   -13.6795	     5.6229	     1.2589	     6.5460	     9.4833	     7.1335	
     3.5248	    -0.7553	    -1.5945	     7.9727	   -14.3509	     6.1264	     0.0839	     6.5460	     8.8959	     5.9586	
     3.6087	    -0.8392	    -1.6785	     8.5602	   -15.1062	     6.5460	    -1.0910	     6.6299	     8.4763	     5.0354	
     3.5248	    -1.0071	    -1.8463	     9.0637	   -15.7776	     6.7978	    -2.0142	     6.6299	     8.2245	     4.2801	
     3.2730	    -1.3428	    -2.0142	     9.3994	   -16.3651	     6.9656	    -2.6855	     6.5460	     7.9727	     3.6926	
     2.9373	    -1.6785	    -2.2659	     9.5673	   -16.7847	     7.0496	    -3.1052	     6.4621	     7.8888	     3.2730	
     2.3499	    -2.0981	    -2.4338	     9.5673	   -17.1204	     6.9656	    -3.1891	     6.3782	     7.8888	     3.1052	
     1.7624	    -2.4338	    -2.6016	     9.3994	   -17.2043	     6.7978	    -2.9373	     6.2943	     7.9727	     3.1891	
     1.0910	    -2.7695	    -2.6855	     9.1476	   -16.9525	     6.7139	    -2.2659	     6.2103	     8.1406	     3.6087	
     0.3357	    -3.0212	    -2.6016	     8.8120	   -16.3651	     6.5460	    -1.3428	     6.2103	     8.3084	     4.1962	
    -0.3357	    -3.1891	    -2.5177	     8.3084	   -15.5258	     6.3782	    -0.0839	     6.1264	     8.3084	     5.0354	
    -0.9232	    -3.2730	    -2.2659	     7.8049	   -14.5187	     6.2103	     1.3428	     6.0425	     8.2245	     6.0425	
    -1.5106	    -3.3569	    -2.0142	     7.1335	   -13.4277	     5.9586	     2.8534	     6.0425	     7.9727	     7.0496	
    -1.8463	    -3.3569	    -1.7624	     6.4621	   -12.3367	     5.6229	     4.2801	     5.9586	     7.5531	     8.1406	
    -2.1820	    -3.2730	    -1.4267	     5.7068	   -11.3297	     5.3711	     5.5389	     5.9586	     7.0496	     9.1476	
    -2.2659	    -3.1052	    -1.0910	     4.9515	   -10.4065	     5.1193	     6.5460	     5.9586	     6.5460	     9.9869	
    -2.2659	    -2.8534	    -0.6714	     4.2801	    -9.7351	     4.8676	     7.3013	     6.0425	     6.0425	    10.7422	
    -2.0142	    -2.5177	    -0.2518	     3.6087	    -9.0637	     4.6158	     7.8049	     6.2103	     5.6229	    11.2457	
    -1.6785	    -2.0981	     0.1678	     2.9373	    -8.6441	     4.4479	     7.9727	     6.3782	     5.2872	    11.4975	
    -1.2589	    -1.6785	     0.5875	     2.2659	    -8.3923	     4.1122	     7.8049	     6.4621	     5.0354	    11.5814	
    -0.6714	    -1.1749	     1.0910	     1.5106	    -8.3084	     3.7766	     7.5531	     6.4621	     4.7836	    11.4975	
    -0.0839	    -0.6714	     1.5106	     0.5875	    -8.3084	     3.2730	     7.0496	     6.4621	     4.6158	    11.3297	
     0.5035	    -0.1678	     1.8463	    -0.4196	    -8.3084	     2.6855	     6.5460	     6.2103	     4.5319	    11.0779	
     1.0910	     0.2518	     2.1820	    -1.5945	    -8.4763	     2.0142	     6.0425	     5.9586	     4.5319	    10.7422	
     1.5106	     0.5875	     2.3499	    -2.8534	    -8.4763	     1.1749	     5.4550	     5.4550	     4.5319	    10.4065	
     1.8463	     0.7553	     2.3499	    -4.1962	    -8.5602	     0.3357	     4.9515	     4.9515	     4.5319	    10.0708	
     1.9302	     0.8392	     2.2659	    -5.6229	    -8.5602	    -0.5875	     4.2801	     4.2801	     4.5319	     9.6512	
     1.8463	     0.7553	     1.9302	    -7.1335	    -8.4763	    -1.5945	     3.6926	     3.5248	     4.4479	     9.2316	
     1.5945	     0.5875	     1.5945	    -8.7280	    -8.4763	    -2.6016	     3.0212	     2.6855	     4.2801	     8.8120	
     1.1749	     0.2518	     1.1749	   -10.2386	    -8.4763	    -3.5248	     2.5177	     1.9302	     4.0283	     8.2245	
     0.6714	     0.0000	     0.8392	   -11.6653	    -8.3923	    -4.4479	     2.0981	     1.2589	     3.7766	     7.7209	
     0.2518	    -0.2518	     0.5875	   -12.8403	    -8.3084	    -5.1193	     1.9302	     0.6714	     3.5248	     7.1335	
    -0.1678	    -0.4196	     0.5035	   -13.6795	    -8.1406	    -5.6229	     1.8463	     0.2518	     3.2730	     6.6299	
    -0.5035	    -0.5875	     0.5035	   -14.1830	    -7.9727	    -5.7907	     1.9302	     0.0839	     3.2730	     6.1264	
    -0.6714	    -0.5875	     0.6714	   -14.1830	    -7.7209	    -5.7068	     2.0981	     0.0839	     3.3569	     5.7907	
    -0.7553	    -0.5035	     0.9232	   -13.8474	    -7.3853	    -5.3711	     2.1820	     0.3357	     3.6087	     5.3711	
    -0.7553	    -0.5035	     1.1749	   -13.0920	    -7.2174	    -4.7836	     2.0981	     0.6714	     3.8605	     4.8676	
    -0.6714	    -0.4196	     1.3428	   -12.0850	    -7.1335	    -4.1962	     1.6785	     1.0910	     4.0283	     4.3640	
    -0.5875	    -0.4196	     1.4267	   -10.8261	    -7.3013	    -3.5248	     1.0071	     1.3428	     4.1122	     3.6087	
    -0.5035	    -0.4196	     1.5106	    -9.5673	    -7.6370	    -2.9373	     0.0000	     1.5945	     3.8605	     2.6016	
    -0.3357	    -0.5035	     1.4267	    -8.3084	    -8.2245	    -2.4338	    -1.2589	     1.6785	     3.4409	     1.4267	
    -0.2518	    -0.6714	     1.3428	    -7.1335	    -8.8120	    -2.0142	    -2.5177	     1.6785	     2.7695	     0.1678	
    -0.1678	    -0.7553	     1.1749	    -6.1264	    -9.4833	    -1.7624	    -3.7766	     1.5106	     1.8463	    -1.1749	
    -0.0839	    -0.8392	     1.0910	    -5.2032	   -10.1547	    -1.5945	    -4.7836	     1.2589	     0.8392	    -2.4338	
     0.0000	    -0.9232	     1.0071	    -4.4479	   -10.6583	    -1.6785	    -5.6229	     0.8392	    -0.1678	    -3.4409	
     0.0839	    -1.0071	     0.9232	    -3.9444	   -11.1618	    -1.8463	    -6.1264	     0.3357	    -1.1749	    -4.0283	
     0.0839	    -0.9232	     0.9232	    -3.6926	   -11.4136	    -2.0981	    -6.4621	    -0.2518	    -2.0981	    -4.2801	
     0.1678	    -0.7553	     1.0071	    -3.4409	   -11.4975	    -2.4338	    -6.3782	    -0.8392	    -2.7695	    -3.9444	
     0.3357	    -0.4196	     1.2589	    -3.2730	   -11.3297	    -2.6855	    -6.0425	    -1.3428	    -3.1052	    -3.2730	
     0.6714	     0.1678	     1.7624	    -3.0212	   -10.8261	    -2.7695	    -5.3711	    -1.6785	    -3.1052	    -2.0981	
     1.0910	     1.0071	     2.5177	    -2.6016	   -10.0708	    -2.6855	    -4.3640	    -1.6785	    -2.8534	    -0.6714	
     1.5945	     1.9302	     3.3569	    -2.0981	    -8.9798	    -2.4338	    -3.1052	    -1.5945	    -2.2659	     0.9232	
     2.2659	     3.0212	     4.3640	    -1.5945	    -7.7209	    -2.0142	    -1.7624	    -1.2589	    -1.5106	     2.5177	
     2.9373	     4.1962	     5.3711	    -1.0071	    -6.3782	    -1.5106	    -0.3357	    -0.7553	    -0.6714	     3.9444	
     3.7766	     5.3711	     6.4621	    -0.3357	    -5.0354	    -1.0071	     1.0910	    -0.1678	     0.2518	     5.1193	
     4.6997	     6.5460	     7.4692	     0.2518	    -3.7766	    -0.4196	     2.4338	     0.4196	     1.0910	     6.0425	
     5.6229	     7.6370	     8.3084	     0.8392	    -2.7695	     0.0000	     3.6087	     1.0071	     1.8463	     6.5460	
     6.7139	     8.6441	     9.0637	     1.3428	    -1.9302	     0.5035	     4.6158	     1.5106	     2.5177	     6.8817	
     7.8049	     9.5673	     9.7351	     1.9302	    -1.2589	     0.9232	     5.2872	     2.0142	     3.1052	     6.8817	
     8.9798	    10.3226	    10.2386	     2.5177	    -0.8392	     1.3428	     5.7907	     2.4338	     3.6087	     6.7139	
    10.0708	    10.9940	    10.6583	     3.0212	    -0.4196	     1.7624	     5.9586	     2.8534	     4.1962	     6.5460	
    11.1618	    11.5814	    10.9940	     3.5248	     0.0000	     2.1820	     5.9586	     3.2730	     4.6997	     6.2103	
    12.0850	    12.0010	    11.2457	     3.8605	     0.3357	     2.5177	     5.7068	     3.6087	     5.1193	     5.8746	
    12.7563	    12.1689	    11.3297	     4.0283	     0.6714	     2.7695	     5.3711	     3.9444	     5.5389	     5.6229	
    13.0920	    12.0850	    11.2457	     4.0283	     0.9232	     2.9373	     5.0354	     4.1122	     5.8746	     5.2872	
    13.0081	    11.7493	    10.9940	     3.7766	     1.0910	     2.9373	     4.6997	     4.1962	     6.0425	     5.0354	
    12.6724	    11.1618	    10.5743	     3.3569	     1.1749	     2.7695	     4.4479	     4.1962	     6.2103	     4.8676	
    12.0850	    10.3226	     9.9869	     2.9373	     1.1749	     2.5177	     4.4479	     4.2801	     6.3782	     4.8676	
    11.4136	     9.4833	     9.4833	     2.4338	     1.1749	     2.3499	     4.6997	     4.2801	     6.6299	     5.1193	
    10.5743	     8.7280	     8.9798	     2.1820	     1.2589	     2.2659	     5.2032	     4.5319	     6.9656	     5.7068	
     9.8190	     8.0566	     8.7280	     2.0981	     1.3428	     2.2659	     5.9586	     4.8676	     7.3853	     6.6299	
     9.2316	     7.6370	     8.6441	     2.3499	     1.5106	     2.6016	     6.8817	     5.3711	     7.8049	     7.8049	
     8.8120	     7.3853	     8.7280	     2.9373	     1.6785	     3.1052	     7.9727	     5.9586	     8.3084	     9.1476	
     8.4763	     7.3853	     8.9798	     3.8605	     1.8463	     3.8605	     9.1476	     6.7139	     8.8120	    10.4065	
     8.4763	     7.6370	     9.3994	     5.0354	     2.0142	     4.7836	    10.2386	     7.5531	     9.2316	    11.5814	
     8.5602	     7.9727	     9.9030	     6.3782	     2.2659	     5.8746	    11.0779	     8.4763	     9.5673	    12.4207	
     8.8959	     8.4763	    10.3226	     7.8888	     2.4338	     7.0496	    11.7493	     9.3155	     9.8190	    12.8403	
     9.3994	     8.9798	    10.6583	     9.4833	     2.6016	     8.1406	    12.0010	    10.0708	     9.9030	    12.8403	
     9.9030	     9.3155	    10.7422	    10.9100	     2.6855	     9.1476	    11.8332	    10.7422	     9.9030	    12.3367	
    10.4065	     9.5673	    10.6583	    12.0850	     2.6855	     9.9030	    11.1618	    11.0779	     9.6512	    11.4975	
    10.9100	     9.7351	    10.3226	    13.0920	     2.6016	    10.4904	    10.0708	    11.2457	     9.2316	    10.3226	
    11.4136	     9.7351	     9.8190	    13.8474	     2.3499	    10.8261	     8.6441	    11.2457	     8.7280	     9.0637	
    11.7493	     9.6512	     9.1476	    14.4348	     2.0981	    10.9940	     7.0496	    10.9940	     8.2245	     7.7209	
    12.0010	     9.5673	     8.4763	    14.7705	     1.8463	    10.9940	     5.3711	    10.7422	     7.8049	     6.6299	
    12.2528	     9.4833	     7.8049	    15.0223	     1.5945	    10.9100	     3.9444	    10.4065	     7.5531	     5.7907	
    12.3367	     9.3994	     7.3013	    15.1062	     1.3428	    10.9100	     2.7695	    10.0708	     7.4692	     5.2872	
    12.2528	     9.3155	     6.9656	    15.1062	     1.0910	    10.8261	     2.0981	     9.9030	     7.5531	     5.1193	
    12.0850	     9.3155	     6.8817	    15.1062	     1.0071	    10.7422	     1.9302	     9.8190	     7.8888	     5.2872	
    11.8332	     9.3155	     6.8817	    14.9384	     0.9232	    10.7422	     2.2659	     9.9030	     8.4763	     5.9586	
    11.5814	     9.3994	     7.1335	    14.8544	     1.0910	    10.7422	     3.0212	    10.1547	     9.2316	     6.9656	
    11.2457	     9.5673	     7.4692	    14.7705	     1.3428	    10.9100	     4.1122	    10.5743	    10.1547	     8.3084	
    10.9100	     9.7351	     7.9727	    14.6866	     1.7624	    10.9940	     5.3711	    11.0779	    11.1618	     9.9030	
    10.5743	     9.9030	     8.4763	    14.6027	     2.3499	    11.1618	     6.4621	    11.6653	    12.2528	    11.6653	
    10.2386	    10.0708	     8.9798	    14.5187	     2.9373	    11.2457	     7.4692	    12.2528	    13.1760	    13.3438	
     9.9030	    10.2386	     9.3994	    14.3509	     3.6087	    11.3297	     8.0566	    12.7563	    14.0152	    14.9384	
     9.6512	    10.2386	     9.7351	    14.3509	     4.1122	    11.3297	     8.2245	    13.0920	    14.7705	    16.1972	
     9.3994	    10.1547	     9.8190	    14.2670	     4.4479	    11.3297	     8.0566	    13.3438	    15.1901	    17.2043	
     9.0637	     9.9030	     9.8190	    14.2670	     4.5319	    11.2457	     7.4692	    13.4277	    15.5258	    17.7917	
     8.8120	     9.3994	     9.5673	    14.2670	     4.2801	    11.0779	     6.7139	    13.3438	    15.5258	    17.9596	
     8.4763	     8.7280	     9.0637	    14.1830	     3.7766	    10.8261	     5.6229	    13.0920	    15.3580	    17.7917	
     8.1406	     7.8888	     8.3084	    14.0991	     3.0212	    10.4904	     4.4479	    12.7563	    14.9384	    17.1204	
     7.7209	     6.8817	     7.3853	    14.0152	     2.0142	    10.1547	     3.1891	    12.2528	    14.2670	    16.1133	
     7.3013	     5.8746	     6.3782	    13.7634	     0.9232	     9.7351	     2.0142	    11.6653	    13.4277	    14.8544	
     6.8817	     4.7836	     5.3711	    13.4277	    -0.3357	     9.2316	     0.8392	    10.9940	    12.4207	    13.4277	
     6.3782	     3.7766	     4.2801	    13.0081	    -1.5945	     8.8120	    -0.2518	    10.3226	    11.3297	    12.0850	
     5.8746	     2.8534	     3.2730	    12.5046	    -2.6855	     8.3084	    -1.1749	     9.6512	    10.2386	    10.8261	
     5.3711	     2.0981	     2.4338	    12.0850	    -3.6926	     7.9727	    -1.7624	     9.2316	     9.2316	     9.8190	
     5.0354	     1.5106	     1.8463	    11.6653	    -4.3640	     7.7209	    -2.0142	     8.8959	     8.3923	     9.2316	
     4.7836	     1.1749	     1.5106	    11.4136	    -4.6997	     7.7209	    -1.8463	     8.8959	     7.8888	     8.9798	
     4.6997	     1.1749	     1.5106	    11.3297	    -4.6158	     7.8888	    -1.1749	     9.1476	     7.6370	     9.2316	
     4.8676	     1.4267	     1.8463	    11.4136	    -4.0283	     8.3084	     0.0000	     9.5673	     7.7209	     9.9030	
     5.1193	     1.9302	     2.4338	    11.6653	    -3.1052	     8.8120	     1.5106	    10.2386	     8.1406	    10.8261	
     5.6229	     2.6016	     3.1891	    12.0010	    -1.9302	     9.3994	     3.1052	    10.9940	     8.6441	    11.9171	
     6.1264	     3.2730	     4.0283	    12.3367	    -0.7553	     9.9030	     4.6997	    11.6653	     9.1476	    12.9242	
     6.7139	     4.0283	     4.8676	    12.6724	     0.5035	    10.2386	     6.0425	    12.2528	     9.6512	    13.7634	
     7.3853	     4.6997	     5.6229	    12.9242	     1.5945	    10.4904	     7.1335	    12.7563	    10.0708	    14.4348	
     8.0566	     5.3711	     6.2103	    13.0920	     2.4338	    10.5743	     7.8049	    13.1760	    10.3226	    14.6866	
     8.8120	     5.9586	     6.7139	    13.2599	     3.1052	    10.5743	     8.1406	    13.4277	    10.4904	    14.6027	
     9.5673	     6.4621	     7.0496	    13.2599	     3.5248	    10.5743	     8.0566	    13.5117	    10.4904	    14.1830	
    10.3226	     6.8817	     7.1335	    13.1760	     3.6087	    10.4065	     7.6370	    13.4277	    10.3226	    13.2599	
    10.9100	     7.0496	     7.0496	    13.0081	     3.4409	    10.3226	     6.7978	    13.1760	     9.9030	    12.0010	
    11.4136	     7.0496	     6.7978	    12.7563	     3.1891	    10.1547	     5.7907	    12.7563	     9.3994	    10.4904	
    11.7493	     7.0496	     6.3782	    12.5046	     2.7695	     9.9869	     4.6997	    12.3367	     8.7280	     8.7280	
    12.0010	     6.8817	     5.9586	    12.2528	     2.4338	     9.9030	     3.6087	    11.8332	     8.0566	     6.9656	
    12.2528	     6.7139	     5.5389	    12.0850	     2.1820	     9.9030	     2.6016	    11.4975	     7.4692	     5.2032	
    12.4207	     6.6299	     5.2872	    12.0010	     2.0142	     9.9869	     1.6785	    11.1618	     6.9656	     3.6926	
    12.5046	     6.6299	     5.0354	    11.9171	     2.0981	    10.0708	     1.0910	    10.9100	     6.7139	     2.4338	
    12.5885	     6.7139	     5.0354	    11.9171	     2.3499	    10.2386	     0.6714	    10.8261	     6.7139	     1.5945	
    12.6724	     6.9656	     5.2032	    11.9171	     2.8534	    10.4065	     0.5035	    10.7422	     6.7978	     1.1749	
    12.7563	     7.3013	     5.5389	    11.8332	     3.5248	    10.5743	     0.5035	    10.7422	     7.0496	     1.1749	
    12.7563	     7.8888	     6.0425	    11.6653	     4.2801	    10.6583	     0.8392	    10.8261	     7.4692	     1.6785	
    12.8403	     8.4763	     6.6299	    11.4136	     5.0354	    10.6583	     1.1749	    10.8261	     7.8888	     2.4338	
    12.8403	     9.1476	     7.3013	    10.9940	     5.7068	    10.5743	     1.5945	    10.9100	     8.3084	     3.4409	
    12.8403	     9.8190	     7.9727	    10.5743	     6.2103	    10.3226	     2.0981	    10.9100	     8.6441	     4.5319	
    12.9242	    10.4904	     8.5602	    10.0708	     6.6299	     9.9869	     2.4338	    10.9100	     8.8959	     5.6229	
    13.0920	    11.1618	     9.2316	     9.6512	     6.7139	     9.7351	     2.7695	    10.9100	     9.0637	     6.5460	
    13.2599	    11.9171	     9.8190	     9.2316	     6.6299	     9.3994	     2.9373	    10.9100	     9.1476	     7.2174	
    13.5117	    12.5046	    10.3226	     9.0637	     6.3782	     9.2316	     2.9373	    10.9940	     8.9798	     7.7209	
    13.8474	    13.0081	    10.7422	     8.8120	     5.7907	     8.9798	     2.6855	    11.0779	     8.8120	     7.8888	
    14.0991	    13.4277	    11.0779	     8.6441	     5.0354	     8.7280	     2.1820	    11.0779	     8.3923	     7.8888	
    14.2670	    13.5956	    11.1618	     8.3923	     4.1962	     8.3923	     1.5945	    10.9940	     7.8888	     7.6370	
    14.3509	    13.5956	    11.1618	     8.0566	     3.2730	     7.9727	     0.9232	    10.8261	     7.3853	     7.3853	
    14.4348	    13.5117	    11.0779	     7.7209	     2.5177	     7.4692	     0.2518	    10.5743	     6.8817	     7.1335	
    14.5187	    13.3438	    10.9940	     7.3853	     1.8463	     7.0496	    -0.3357	    10.3226	     6.4621	     6.8817	
    14.5187	    13.0920	    10.8261	     6.9656	     1.5106	     6.7139	    -0.7553	    10.0708	     6.1264	     6.7978	
    14.5187	    12.8403	    10.6583	     6.6299	     1.3428	     6.3782	    -0.8392	     9.9030	     5.9586	     6.9656	
    14.5187	    12.7563	    10.5743	     6.4621	     1.5106	     6.2943	    -0.7553	     9.9030	     6.0425	     7.3853	
    14.5187	    12.6724	    10.6583	     6.3782	     2.0142	     6.2943	    -0.2518	     9.9869	     6.3782	     8.0566	
    14.6866	    12.9242	    10.9940	     6.4621	     2.7695	     6.6299	     0.6714	    10.3226	     7.0496	     9.1476	
    14.9384	    13.3438	    11.6653	     6.8817	     3.7766	     7.3013	     1.9302	    10.9100	     7.8888	    10.4904	
    15.2740	    14.0152	    12.5885	     7.4692	     5.1193	     8.1406	     3.5248	    11.7493	     9.0637	    12.0850	
    15.6937	    14.8544	    13.8474	     8.3084	     6.6299	     9.1476	     5.4550	    12.7563	    10.3226	    13.8474	
    16.2811	    15.8615	    15.1901	     9.3994	     8.1406	    10.4065	     7.4692	    13.9313	    11.5814	    15.5258	
    16.7847	    16.8686	    16.6168	    10.4904	     9.4833	    11.6653	     9.3994	    15.0223	    12.7563	    16.9525	
    17.2882	    17.7917	    17.9596	    11.6653	    10.6583	    12.8403	    11.1618	    16.0294	    13.7634	    18.1274	
    17.7078	    18.5471	    19.1345	    12.8403	    11.5814	    13.9313	    12.5885	    16.9525	    14.5187	    18.7988	
    18.1274	    19.1345	    20.0577	    13.9313	    12.1689	    14.9384	    13.5956	    17.7078	    15.1062	    19.1345	
    18.4631	    19.5541	    20.7291	    14.8544	    12.5046	    15.6937	    14.0991	    18.2114	    15.4419	    19.0506	
    18.7988	    19.8059	    21.0648	    15.6097	    12.5046	    16.2811	    14.1830	    18.5471	    15.5258	    18.6310	
    19.1345	    19.8898	    21.1487	    16.1972	    12.4207	    16.6168	    13.7634	    18.7149	    15.5258	    18.0435	
    19.3863	    19.8898	    20.9808	    16.6168	    12.2528	    16.7847	    13.0920	    18.7149	    15.2740	    17.2882	
    19.5541	    19.7220	    20.5612	    16.7847	    11.9171	    16.7847	    12.0850	    18.5471	    14.9384	    16.3651	
    19.6381	    19.3863	    19.9738	    16.7847	    11.6653	    16.6168	    10.9100	    18.2953	    14.5187	    15.4419	
    19.6381	    18.9667	    19.2184	    16.7847	    11.4136	    16.3651	     9.5673	    18.0435	    14.0991	    14.4348	
    19.5541	    18.5471	    18.4631	    16.7007	    11.1618	    16.1972	     8.3084	    17.8757	    13.5956	    13.5117	
    19.3863	    18.0435	    17.7078	    16.7007	    10.9100	    16.1133	     7.1335	    17.7078	    13.0920	    12.6724	
    19.1345	    17.6239	    16.9525	    16.7007	    10.7422	    16.1972	     5.9586	    17.6239	    12.7563	    11.9171	
    18.7988	    17.1204	    16.1972	    16.7847	    10.5743	    16.2811	     5.0354	    17.7078	    12.4207	    11.2457	
    18.2953	    16.6168	    15.5258	    16.8686	    10.3226	    16.4490	     4.2801	    17.7078	    12.2528	    10.6583	
    17.7078	    16.1972	    15.0223	    16.9525	    10.0708	    16.5329	     3.7766	    17.7917	    12.0850	    10.3226	
    17.1204	    15.7776	    14.6027	    16.9525	     9.9030	    16.7007	     3.5248	    17.9596	    12.1689	    10.2386	
    16.4490	    15.4419	    14.2670	    16.9525	     9.7351	    16.7007	     3.6926	    18.1274	    12.2528	    10.4904	
    15.8615	    15.1901	    14.1830	    16.9525	     9.6512	    16.7847	     4.1122	    18.3792	    12.5885	    11.1618	
    15.2740	    15.1062	    14.2670	    16.9525	     9.5673	    16.8686	     4.6997	    18.6310	    13.0920	    12.0850	
    14.8544	    14.9384	    14.4348	    16.9525	     9.5673	    16.8686	     5.4550	    18.9667	    13.6795	    13.2599	
    14.3509	    14.8544	    14.6027	    16.9525	     9.3994	    16.9525	     6.1264	    19.2184	    14.2670	    14.5187	
    13.9313	    14.6027	    14.6866	    16.8686	     9.2316	    16.8686	     6.7139	    19.3863	    14.6866	    15.6097	
    13.4277	    14.2670	    14.7705	    16.7847	     8.8959	    16.7847	     7.0496	    19.3863	    15.0223	    16.4490	
    12.9242	    13.8474	    14.6027	    16.6168	     8.3923	    16.5329	     7.0496	    19.3024	    15.1901	    16.9525	
    12.4207	    13.2599	    14.4348	    16.2811	     7.8049	    16.1972	     6.8817	    19.0506	    15.1062	    17.1204	
    12.0010	    12.5885	    14.0152	    16.0294	     7.1335	    15.8615	     6.4621	    18.7149	    14.9384	    16.9525	
    11.5814	    11.9171	    13.5956	    15.6937	     6.3782	    15.5258	     6.0425	    18.2114	    14.6027	    16.6168	
    11.4136	    11.3297	    13.1760	    15.3580	     5.7068	    15.1901	     5.6229	    17.7917	    14.1830	    16.1133	
    11.3297	    10.8261	    12.7563	    15.1062	     5.1193	    14.9384	     5.2872	    17.3721	    13.8474	    15.6097	
    11.4975	    10.4904	    12.5046	    15.0223	     4.7836	    14.6866	     5.2872	    17.0364	    13.5956	    15.2740	
    11.8332	    10.3226	    12.2528	    14.8544	     4.5319	    14.5187	     5.4550	    16.7847	    13.4277	    15.1062	
    12.0850	    10.1547	    12.1689	    14.6866	     4.4479	    14.2670	     5.7907	    16.5329	    13.2599	    15.1062	
    12.3367	    10.0708	    12.0850	    14.3509	     4.4479	    13.9313	     6.2103	    16.1972	    13.0081	    15.2740	
    12.5046	     9.9869	    12.0850	    13.7634	     4.4479	    13.3438	     6.6299	    15.7776	    12.5885	    15.5258	
    12.5046	     9.9030	    12.0850	    13.0920	     4.4479	    12.5885	     7.0496	    15.1901	    12.0850	    15.6937	
    12.3367	     9.8190	    12.0850	    12.1689	     4.5319	    11.6653	     7.3013	    14.4348	    11.4136	    15.7776	
    12.0010	     9.7351	    12.0010	    11.1618	     4.6158	    10.6583	     7.5531	    13.5956	    10.7422	    15.7776	
    11.5814	     9.6512	    12.0010	    10.1547	     4.8676	     9.5673	     7.6370	    12.5885	     9.9869	    15.4419	
    11.2457	     9.5673	    11.8332	     9.0637	     5.2032	     8.3923	     7.6370	    11.5814	     9.3994	    15.0223	
    10.9100	     9.5673	    11.6653	     8.0566	     5.5389	     7.3013	     7.5531	    10.4904	     8.8120	    14.3509	
    10.5743	     9.4833	    11.4136	     7.0496	     5.9586	     6.2103	     7.2174	     9.3994	     8.3084	    13.5117	
    10.4065	     9.3994	    11.1618	     6.1264	     6.2943	     5.2032	     6.7139	     8.3084	     7.8049	    12.5046	
    10.3226	     9.3155	    10.9100	     5.4550	     6.5460	     4.2801	     6.1264	     7.3013	     7.3853	    11.4136	
    10.4065	     9.3155	    10.6583	     4.9515	     6.6299	     3.6087	     5.3711	     6.4621	     7.0496	    10.2386	
    10.6583	     9.3994	    10.5743	     4.7836	     6.6299	     3.1052	     4.5319	     5.8746	     6.7139	     9.0637	
    11.0779	     9.6512	    10.5743	     4.8676	     6.6299	     2.8534	     3.7766	     5.5389	     6.4621	     7.9727	
    11.6653	     9.9869	    10.6583	     5.2032	     6.5460	     2.8534	     3.0212	     5.3711	     6.2103	     7.0496	
    12.2528	    10.3226	    10.8261	     5.7068	     6.5460	     3.1052	     2.5177	     5.4550	     6.0425	     6.1264	
    12.8403	    10.6583	    10.9100	     6.2943	     6.5460	     3.5248	     2.1820	     5.7068	     6.0425	     5.4550	
    13.1760	    10.8261	    10.9940	     6.8817	     6.5460	     3.9444	     2.0142	     5.9586	     6.0425	     4.8676	
    13.2599	    10.8261	    10.8261	     7.3853	     6.5460	     4.3640	     2.0981	     6.2103	     6.0425	     4.4479	
    13.0081	    10.5743	    10.4904	     7.5531	     6.5460	     4.5319	     2.3499	     6.3782	     6.0425	     4.1962	
    12.3367	     9.9869	     9.9869	     7.4692	     6.3782	     4.6158	     2.6855	     6.3782	     6.1264	     4.1962	
    11.4136	     9.2316	     9.2316	     7.0496	     6.2103	     4.3640	     3.1891	     6.2103	     6.0425	     4.3640	
    10.1547	     8.3084	     8.3923	     6.3782	     5.8746	     3.7766	     3.6087	     5.7907	     5.8746	     4.6158	
     8.7280	     7.2174	     7.4692	     5.3711	     5.5389	     2.9373	     4.0283	     5.2872	     5.6229	     4.9515	
     7.2174	     5.9586	     6.3782	     4.1122	     5.1193	     1.9302	     4.2801	     4.6158	     5.2032	     5.3711	
     5.7068	     4.7836	     5.3711	     2.7695	     4.5319	     0.7553	     4.3640	     3.8605	     4.6158	     5.8746	
     4.1962	     3.5248	     4.2801	     1.4267	     3.8605	    -0.5035	     4.1962	     2.9373	     4.0283	     6.2103	
     2.9373	     2.3499	     3.1891	     0.0839	     3.1052	    -1.7624	     3.8605	     2.0142	     3.1891	     6.4621	
     1.7624	     1.2589	     2.1820	    -1.0910	     2.1820	    -2.9373	     3.2730	     1.0071	     2.3499	     6.5460	
     0.8392	     0.3357	     1.3428	    -2.0981	     1.2589	    -4.0283	     2.4338	     0.1678	     1.4267	     6.3782	
     0.2518	    -0.4196	     0.6714	    -2.7695	     0.2518	    -4.8676	     1.4267	    -0.6714	     0.5035	     5.8746	
     0.0000	    -1.0071	     0.0839	    -3.1891	    -0.7553	    -5.6229	     0.3357	    -1.3428	    -0.3357	     5.2872	
     0.0839	    -1.2589	    -0.2518	    -3.2730	    -1.7624	    -6.0425	    -0.8392	    -1.8463	    -1.0910	     4.5319	
     0.5035	    -1.3428	    -0.4196	    -3.1052	    -2.6855	    -6.3782	    -2.0142	    -2.3499	    -1.6785	     3.6926	
     1.1749	    -1.1749	    -0.5035	    -2.6855	    -3.6087	    -6.4621	    -3.1891	    -2.6016	    -2.1820	     2.8534	
     2.0142	    -0.8392	    -0.4196	    -2.0981	    -4.3640	    -6.2943	    -4.1962	    -2.7695	    -2.4338	     2.1820	
     3.0212	    -0.4196	    -0.1678	    -1.3428	    -5.0354	    -5.9586	    -5.0354	    -2.6855	    -2.6016	     1.6785	
     4.0283	     0.1678	     0.1678	    -0.5035	    -5.5389	    -5.4550	    -5.7068	    -2.5177	    -2.6016	     1.2589	
     5.1193	     0.7553	     0.5875	     0.4196	    -5.7907	    -4.7836	    -6.2103	    -2.0981	    -2.5177	     1.1749	
     6.0425	     1.4267	     1.0910	     1.3428	    -5.8746	    -4.0283	    -6.3782	    -1.6785	    -2.2659	     1.0910	
     6.7978	     1.9302	     1.5945	     2.1820	    -5.7907	    -3.2730	    -6.2943	    -1.2589	    -2.0142	     1.1749	
     7.3853	     2.3499	     2.0981	     2.7695	    -5.5389	    -2.5177	    -5.9586	    -0.8392	    -1.7624	     1.0910	
     7.7209	     2.6855	     2.5177	     3.2730	    -5.1193	    -1.9302	    -5.3711	    -0.5875	    -1.6785	     0.9232	
     7.8049	     2.8534	     2.8534	     3.4409	    -4.6997	    -1.5106	    -4.5319	    -0.4196	    -1.8463	     0.5035	
     7.6370	     2.8534	     2.9373	     3.3569	    -4.1962	    -1.3428	    -3.6926	    -0.4196	    -2.1820	    -0.0839	
     7.1335	     2.6016	     2.8534	     3.0212	    -3.9444	    -1.4267	    -2.7695	    -0.7553	    -2.8534	    -0.8392	
     6.3782	     2.0981	     2.5177	     2.3499	    -3.8605	    -1.7624	    -2.0142	    -1.2589	    -3.6087	    -1.5945	
     5.5389	     1.4267	     1.9302	     1.5945	    -3.8605	    -2.3499	    -1.4267	    -1.9302	    -4.3640	    -2.5177	
     4.6997	     0.8392	     1.3428	     0.8392	    -4.0283	    -2.8534	    -1.0910	    -2.6016	    -5.0354	    -3.2730	
     4.1122	     0.4196	     0.9232	     0.3357	    -3.9444	    -3.2730	    -0.8392	    -3.1052	    -5.4550	    -3.9444	
     3.8605	     0.4196	     0.8392	     0.2518	    -3.7766	    -3.3569	    -0.6714	    -3.2730	    -5.4550	    -4.4479	
     4.1122	     0.9232	     1.0071	     0.5875	    -3.3569	    -3.0212	    -0.5875	    -3.1052	    -5.0354	    -4.7836	
     4.6997	     1.6785	     1.5106	     1.2589	    -2.6855	    -2.4338	    -0.5875	    -2.6855	    -4.2801	    -4.8676	
     5.6229	     2.7695	     2.2659	     2.3499	    -2.0981	    -1.5106	    -0.6714	    -1.9302	    -3.3569	    -4.7836	
     6.7139	     4.0283	     3.0212	     3.5248	    -1.5106	    -0.5035	    -0.9232	    -1.0071	    -2.2659	    -4.5319	
     7.8049	     5.2032	     3.8605	     4.7836	    -1.0910	     0.6714	    -1.2589	     0.0000	    -1.0910	    -4.1122	
     8.8959	     6.3782	     4.6997	     6.0425	    -0.8392	     1.8463	    -1.7624	     1.0910	     0.0000	    -3.4409	
     9.9030	     7.4692	     5.3711	     7.3013	    -0.7553	     3.0212	    -2.2659	     2.2659	     1.0071	    -2.6016	
    10.8261	     8.3923	     5.9586	     8.3084	    -0.8392	     4.1962	    -2.8534	     3.3569	     2.0142	    -1.5945	
    11.4975	     9.0637	     6.4621	     9.2316	    -1.0910	     5.2032	    -3.3569	     4.3640	     3.0212	    -0.4196	
    11.9171	     9.5673	     6.7978	     9.8190	    -1.4267	     6.1264	    -3.8605	     5.2032	     3.8605	     0.9232	
    12.0850	     9.7351	     6.9656	    10.1547	    -1.8463	     6.7139	    -4.1962	     5.9586	     4.6158	     2.3499	
    11.9171	     9.7351	     6.9656	    10.2386	    -2.3499	     7.1335	    -4.4479	     6.5460	     5.2032	     3.7766	
    11.4136	     9.4833	     6.8817	     9.9869	    -2.6855	     7.3013	    -4.6158	     6.8817	     5.7907	     5.0354	
    10.7422	     8.9798	     6.6299	     9.4833	    -3.1052	     7.2174	    -4.5319	     7.0496	     6.2103	     6.1264	
     9.9869	     8.3923	     6.2943	     8.8959	    -3.2730	     6.8817	    -4.2801	     7.0496	     6.5460	     6.9656	
     9.2316	     7.8049	     5.9586	     8.1406	    -3.3569	     6.3782	    -3.7766	     6.9656	     6.7139	     7.4692	
     8.4763	     7.2174	     5.7068	     7.3853	    -3.1891	     5.8746	    -3.1052	     6.8817	     6.7978	     7.7209	
     7.9727	     6.7139	     5.5389	     6.7978	    -2.8534	     5.3711	    -2.3499	     6.7978	     6.7978	     7.7209	
     7.7209	     6.4621	     5.5389	     6.3782	    -2.4338	     4.8676	    -1.4267	     6.7978	     6.6299	     7.5531	
     7.6370	     6.2103	     5.6229	     6.1264	    -2.0142	     4.5319	    -0.5875	     6.7978	     6.3782	     7.3013	
     7.5531	     5.9586	     5.6229	     5.9586	    -1.6785	     4.2801	     0.0000	     6.7978	     6.0425	     6.7978	
     7.4692	     5.6229	     5.5389	     5.8746	    -1.5106	     4.1122	     0.3357	     6.7139	     5.5389	     6.2103	
     7.3013	     5.1193	     5.2032	     5.7068	    -1.5945	     3.8605	     0.4196	     6.5460	     4.9515	     5.4550	
     6.8817	     4.4479	     4.7836	     5.3711	    -2.0142	     3.5248	     0.0839	     6.1264	     4.1122	     4.5319	
     6.2943	     3.6087	     4.1122	     4.9515	    -2.6016	     3.0212	    -0.4196	     5.6229	     3.1891	     3.4409	
     5.4550	     2.6855	     3.3569	     4.3640	    -3.3569	     2.5177	    -1.1749	     5.0354	     2.1820	     2.4338	
     4.5319	     1.5106	     2.4338	     3.6926	    -4.1962	     1.8463	    -1.9302	     4.3640	     1.0910	     1.4267	
     3.4409	     0.3357	     1.5106	     2.7695	    -5.1193	     1.0910	    -2.7695	     3.6087	     0.1678	     0.5875	
     2.1820	    -0.8392	     0.5875	     1.8463	    -5.9586	     0.2518	    -3.4409	     2.7695	    -0.7553	     0.0000	
     1.0071	    -2.0142	    -0.3357	     0.7553	    -6.7139	    -0.6714	    -3.9444	     1.9302	    -1.5945	    -0.4196	
    -0.2518	    -3.0212	    -1.2589	    -0.4196	    -7.2174	    -1.5945	    -4.2801	     1.0910	    -2.1820	    -0.5035	
    -1.4267	    -3.9444	    -2.0142	    -1.5945	    -7.5531	    -2.5177	    -4.2801	     0.1678	    -2.6016	    -0.5035	
    -2.3499	    -4.6997	    -2.6016	    -2.6855	    -7.5531	    -3.4409	    -4.0283	    -0.6714	    -2.8534	    -0.1678	
    -3.1052	    -5.1193	    -2.9373	    -3.6926	    -7.3013	    -4.2801	    -3.5248	    -1.3428	    -2.7695	     0.3357	
    -3.6926	    -5.3711	    -3.1891	    -4.5319	    -6.7978	    -4.8676	    -2.8534	    -1.8463	    -2.5177	     0.9232	
    -3.9444	    -5.3711	    -3.1891	    -5.2032	    -6.2103	    -5.3711	    -2.0981	    -2.2659	    -2.0981	     1.5945	
    -4.0283	    -5.2872	    -3.1891	    -5.6229	    -5.5389	    -5.6229	    -1.3428	    -2.3499	    -1.5945	     2.2659	
    -3.9444	    -5.1193	    -3.0212	    -5.9586	    -5.0354	    -5.7907	    -0.6714	    -2.3499	    -1.0071	     2.6855	
    -3.6087	    -4.7836	    -2.8534	    -6.0425	    -4.5319	    -5.7907	    -0.2518	    -2.2659	    -0.5875	     3.0212	
    -3.1891	    -4.3640	    -2.5177	    -5.9586	    -4.1962	    -5.7068	     0.0839	    -2.0142	    -0.2518	     3.1052	
    -2.5177	    -3.8605	    -2.1820	    -5.7907	    -3.9444	    -5.4550	     0.2518	    -1.7624	     0.0000	     3.0212	
    -1.7624	    -3.2730	    -1.8463	    -5.3711	    -3.6926	    -5.2032	     0.1678	    -1.5945	     0.1678	     2.6855	
    -0.9232	    -2.6016	    -1.3428	    -5.0354	    -3.5248	    -4.8676	     0.0000	    -1.4267	     0.1678	     2.2659	
    -0.1678	    -2.0142	    -0.9232	    -4.6158	    -3.3569	    -4.6158	    -0.3357	    -1.3428	     0.1678	     1.7624	
     0.5035	    -1.5106	    -0.5875	    -4.2801	    -3.2730	    -4.4479	    -0.8392	    -1.2589	     0.2518	     1.3428	
     0.9232	    -1.1749	    -0.3357	    -4.0283	    -3.1891	    -4.3640	    -1.3428	    -1.3428	     0.2518	     0.9232	
     1.0910	    -1.0071	    -0.2518	    -3.9444	    -3.2730	    -4.4479	    -2.0142	    -1.5106	     0.3357	     0.5875	
     0.9232	    -1.1749	    -0.4196	    -4.0283	    -3.5248	    -4.6158	    -2.7695	    -1.7624	     0.4196	     0.4196	
     0.5035	    -1.5106	    -0.6714	    -4.2801	    -3.8605	    -4.9515	    -3.4409	    -2.0142	     0.4196	     0.4196	
    -0.0839	    -1.9302	    -1.0071	    -4.6997	    -4.2801	    -5.2032	    -3.9444	    -2.1820	     0.6714	     0.7553	
    -0.6714	    -2.3499	    -1.3428	    -4.9515	    -4.5319	    -5.3711	    -4.2801	    -2.2659	     1.0071	     1.4267	
    -1.2589	    -2.6855	    -1.5106	    -5.1193	    -4.6997	    -5.3711	    -4.3640	    -2.0981	     1.5945	     2.5177	
    -1.7624	    -2.8534	    -1.5106	    -5.1193	    -4.6997	    -5.1193	    -4.1122	    -1.5945	     2.3499	     3.9444	
    -2.0981	    -2.8534	    -1.3428	    -4.9515	    -4.5319	    -4.6158	    -3.5248	    -1.0071	     3.2730	     5.6229	
    -2.1820	    -2.5177	    -1.0071	    -4.4479	    -4.1962	    -3.9444	    -2.8534	    -0.1678	     4.3640	     7.3013	
    -2.0142	    -2.0981	    -0.5035	    -3.8605	    -3.8605	    -3.0212	    -1.9302	     0.8392	     5.3711	     8.9798	
    -1.6785	    -1.4267	     0.0000	    -2.9373	    -3.4409	    -2.0142	    -0.9232	     1.8463	     6.4621	    10.4904	
    -1.1749	    -0.6714	     0.5875	    -2.0142	    -3.1052	    -1.0071	     0.0839	     2.9373	     7.3853	    11.6653	
    -0.5035	     0.0839	     1.0910	    -0.9232	    -2.7695	     0.0839	     1.0910	     3.9444	     8.1406	    12.5046	
     0.2518	     0.7553	     1.5106	     0.1678	    -2.5177	     1.0071	     2.0142	     4.8676	     8.8120	    13.0920	
     1.0071	     1.3428	     1.7624	     1.0910	    -2.2659	     1.7624	     2.7695	     5.5389	     9.2316	    13.1760	
     1.6785	     1.6785	     1.8463	     1.8463	    -2.1820	     2.2659	     3.3569	     6.0425	     9.3155	    12.9242	
     2.2659	     1.8463	     1.8463	     2.3499	    -2.1820	     2.3499	     3.6087	     6.2103	     9.2316	    12.3367	
     2.6855	     1.7624	     1.6785	     2.6016	    -2.1820	     2.1820	     3.5248	     6.1264	     8.8120	    11.4136	
     2.9373	     1.5945	     1.4267	     2.5177	    -2.1820	     1.6785	     3.1891	     5.7068	     8.1406	    10.1547	
     3.1052	     1.3428	     1.1749	     2.2659	    -2.0981	     1.0071	     2.6855	     5.1193	     7.3853	     8.8959	
     3.2730	     1.0910	     0.9232	     1.8463	    -2.0142	     0.2518	     2.0981	     4.4479	     6.4621	     7.5531	
     3.4409	     0.8392	     0.7553	     1.3428	    -1.9302	    -0.4196	     1.4267	     3.6926	     5.6229	     6.2943	
     3.4409	     0.5875	     0.5875	     0.7553	    -1.7624	    -1.0071	     0.9232	     3.0212	     4.7836	     5.2032	
     3.5248	     0.5035	     0.5035	     0.2518	    -1.5945	    -1.5106	     0.5035	     2.3499	     4.0283	     4.3640	
     3.5248	     0.4196	     0.5875	    -0.2518	    -1.4267	    -1.8463	     0.5035	     1.9302	     3.5248	     3.7766	
     3.6087	     0.5875	     0.8392	    -0.6714	    -1.0910	    -1.9302	     0.7553	     1.5945	     3.1891	     3.5248	
     3.6926	     0.8392	     1.2589	    -0.8392	    -0.5875	    -1.8463	     1.5106	     1.5106	     3.1052	     3.6926	
     3.8605	     1.3428	     1.7624	    -0.8392	     0.0839	    -1.5945	     2.5177	     1.6785	     3.1052	     4.1122	
     4.1122	     1.9302	     2.4338	    -0.6714	     0.7553	    -1.0910	     3.7766	     2.0142	     3.2730	     4.8676	
     4.4479	     2.6855	     3.1052	    -0.3357	     1.5106	    -0.5035	     5.0354	     2.5177	     3.4409	     5.7068	
     4.7836	     3.3569	     3.7766	     0.1678	     2.1820	     0.0839	     6.1264	     3.0212	     3.6926	     6.6299	
     5.2032	     4.1122	     4.3640	     0.7553	     2.6855	     0.8392	     6.9656	     3.6087	     3.8605	     7.4692	
     5.6229	     4.7836	     4.7836	     1.4267	     3.1052	     1.5106	     7.4692	     4.1122	     4.0283	     8.2245	
     6.1264	     5.3711	     5.1193	     2.2659	     3.2730	     2.2659	     7.4692	     4.6158	     4.2801	     8.7280	
     6.6299	     5.8746	     5.3711	     3.1052	     3.2730	     2.9373	     7.1335	     5.1193	     4.5319	     9.0637	
     7.1335	     6.2943	     5.4550	     4.0283	     3.1891	     3.6087	     6.4621	     5.5389	     4.7836	     9.1476	
     7.6370	     6.6299	     5.4550	     5.0354	     2.9373	     4.2801	     5.5389	     5.9586	     5.1193	     9.0637	
     8.2245	     6.8817	     5.5389	     6.1264	     2.6855	     4.9515	     4.6158	     6.4621	     5.4550	     8.8959	
     8.8120	     7.2174	     5.5389	     7.2174	     2.6016	     5.7068	     3.7766	     6.9656	     5.7907	     8.6441	
     9.3994	     7.6370	     5.7068	     8.3923	     2.5177	     6.3782	     3.1891	     7.6370	     6.2943	     8.3084	
    10.1547	     8.1406	     6.0425	     9.4833	     2.6855	     7.1335	     2.9373	     8.3084	     6.7978	     7.9727	
    10.9940	     8.8120	     6.5460	    10.4904	     3.1052	     7.8888	     3.0212	     8.9798	     7.3853	     7.8888	
    11.8332	     9.5673	     7.1335	    11.4136	     3.6087	     8.6441	     3.5248	     9.8190	     8.0566	     7.8888	
    12.6724	    10.4904	     7.8888	    12.1689	     4.2801	     9.3994	     4.4479	    10.6583	     8.8959	     8.2245	
    13.5956	    11.4975	     8.7280	    12.8403	     5.1193	    10.1547	     5.7068	    11.4975	     9.9030	     8.8120	
    14.5187	    12.6724	     9.7351	    13.5117	     6.1264	    10.9100	     7.2174	    12.4207	    11.0779	     9.7351	
    15.3580	    13.8474	    10.8261	    14.0991	     7.3013	    11.7493	     8.8959	    13.4277	    12.4207	    11.0779	
    16.1972	    14.9384	    11.9171	    14.6866	     8.4763	    12.5885	    10.7422	    14.5187	    13.7634	    12.5046	
    16.9525	    16.0294	    13.0081	    15.1901	     9.7351	    13.4277	    12.5046	    15.5258	    15.1901	    14.0991	
    17.5400	    17.0364	    14.0152	    15.6097	    10.9100	    14.2670	    14.1830	    16.4490	    16.4490	    15.6937	
    18.0435	    17.7917	    14.8544	    15.8615	    11.9171	    15.0223	    15.6097	    17.2043	    17.6239	    17.1204	
    18.3792	    18.3792	    15.6097	    16.0294	    12.6724	    15.6097	    16.7847	    17.7917	    18.6310	    18.2114	
    18.6310	    18.7149	    16.0294	    15.9454	    13.1760	    16.0294	    17.5400	    18.2114	    19.3024	    18.9667	
    18.7988	    18.7988	    16.2811	    15.6937	    13.4277	    16.2811	    17.9596	    18.3792	    19.6381	    19.2184	
    18.7988	    18.6310	    16.1972	    15.2740	    13.2599	    16.2811	    17.9596	    18.2953	    19.7220	    19.0506	
    18.5471	    18.1274	    15.7776	    14.6027	    12.6724	    16.0294	    17.6239	    18.0435	    19.3863	    18.5471	
    18.1274	    17.4561	    15.0223	    13.6795	    11.7493	    15.6097	    16.8686	    17.5400	    18.7988	    17.6239	
    17.5400	    16.4490	    14.0991	    12.6724	    10.5743	    14.9384	    15.9454	    16.8686	    17.9596	    16.5329	
    16.8686	    15.4419	    13.0920	    11.5814	     9.2316	    14.0991	    14.6866	    16.1972	    17.0364	    15.3580	
    16.1133	    14.4348	    12.0850	    10.4904	     7.9727	    13.2599	    13.4277	    15.4419	    16.1133	    14.1830	
    15.3580	    13.4277	    11.1618	     9.4833	     6.8817	    12.4207	    12.1689	    14.8544	    15.2740	    13.2599	
    14.6027	    12.5885	    10.4904	     8.5602	     6.1264	    11.6653	    11.0779	    14.3509	    14.6027	    12.4207	
[Epoch Header]
[Trial Type]	13
[Accept]	1
[Correct]	0
[RT]	 0.000
[Resp]	0
[Epoch Data]
   -10.0708	    -9.0637	    -4.4479	   -15.6097	     1.0071	   -14.4348	    -5.2872	   -12.5046	    -7.3013	    -2.7695	
   -10.7422	    -9.8190	    -5.2032	   -15.3580	     0.2518	   -14.6027	    -5.7068	   -13.0081	    -8.1406	    -3.1052	
   -11.4136	   -10.5743	    -6.0425	   -15.2740	    -0.7553	   -14.8544	    -6.3782	   -13.5956	    -9.0637	    -3.6926	
   -12.0850	   -11.4136	    -6.9656	   -15.3580	    -1.9302	   -15.3580	    -7.2174	   -14.2670	   -10.0708	    -4.3640	
   -12.5885	   -12.0850	    -7.8049	   -15.6937	    -3.1052	   -15.9454	    -8.0566	   -15.0223	   -10.9940	    -5.2032	
   -13.0081	   -12.6724	    -8.5602	   -16.1133	    -4.2801	   -16.6168	    -8.8120	   -15.7776	   -11.9171	    -6.1264	
   -13.4277	   -13.1760	    -9.2316	   -16.5329	    -5.2872	   -17.3721	    -9.3994	   -16.4490	   -12.6724	    -6.9656	
   -13.7634	   -13.5956	    -9.7351	   -17.1204	    -6.1264	   -18.1274	    -9.7351	   -17.0364	   -13.2599	    -7.8049	
   -14.1830	   -13.9313	   -10.2386	   -17.7078	    -6.7978	   -18.7988	    -9.7351	   -17.5400	   -13.6795	    -8.4763	
   -14.5187	   -14.1830	   -10.5743	   -18.2953	    -7.2174	   -19.4702	    -9.5673	   -17.8757	   -13.9313	    -8.8120	
   -14.9384	   -14.4348	   -10.8261	   -18.7988	    -7.4692	   -19.9738	    -9.1476	   -18.0435	   -13.8474	    -8.8959	
   -15.4419	   -14.6866	   -11.0779	   -19.2184	    -7.6370	   -20.3094	    -8.4763	   -18.1274	   -13.5956	    -8.6441	
   -15.8615	   -14.8544	   -11.2457	   -19.6381	    -7.5531	   -20.6451	    -7.5531	   -17.9596	   -13.0920	    -8.1406	
   -16.2811	   -15.0223	   -11.3297	   -19.8898	    -7.4692	   -20.8130	    -6.5460	   -17.7917	   -12.5046	    -7.3853	
   -16.7007	   -15.2740	   -11.4975	   -20.1416	    -7.3013	   -20.8969	    -5.4550	   -17.5400	   -11.8332	    -6.6299	
   -17.0364	   -15.4419	   -11.5814	   -20.3934	    -7.0496	   -20.8969	    -4.3640	   -17.2882	   -11.2457	    -5.7907	
   -17.3721	   -15.6097	   -11.6653	   -20.4773	    -6.7978	   -20.8969	    -3.3569	   -17.1204	   -10.6583	    -5.0354	
   -17.5400	   -15.6937	   -11.6653	   -20.4773	    -6.4621	   -20.8130	    -2.5177	   -16.8686	   -10.2386	    -4.4479	
   -17.6239	   -15.6937	   -11.6653	   -20.3934	    -6.1264	   -20.7291	    -1.8463	   -16.7847	    -9.9869	    -4.0283	
   -17.5400	   -15.6097	   -11.6653	   -20.2255	    -5.7068	   -20.5612	    -1.5106	   -16.7007	    -9.9869	    -3.8605	
   -17.2882	   -15.5258	   -11.5814	   -19.9738	    -5.2872	   -20.5612	    -1.4267	   -16.7007	   -10.2386	    -4.0283	
   -16.9525	   -15.3580	   -11.5814	   -19.7220	    -4.9515	   -20.5612	    -1.5945	   -16.7847	   -10.7422	    -4.4479	
   -16.6168	   -15.2740	   -11.4975	   -19.5541	    -4.6158	   -20.5612	    -2.1820	   -17.0364	   -11.4136	    -5.1193	
   -16.1972	   -15.1901	   -11.5814	   -19.3863	    -4.3640	   -20.7291	    -2.9373	   -17.3721	   -12.2528	    -6.0425	
   -15.8615	   -15.1062	   -11.6653	   -19.3024	    -4.1962	   -20.8969	    -4.0283	   -17.7917	   -13.0081	    -6.8817	
   -15.6097	   -15.1901	   -11.7493	   -19.3863	    -4.1122	   -21.0648	    -5.1193	   -18.1274	   -13.6795	    -7.8049	
   -15.4419	   -15.3580	   -11.9171	   -19.4702	    -3.9444	   -21.1487	    -6.2103	   -18.4631	   -14.1830	    -8.4763	
   -15.3580	   -15.6097	   -12.0010	   -19.6381	    -3.8605	   -21.2326	    -7.2174	   -18.7988	   -14.5187	    -8.9798	
   -15.3580	   -15.9454	   -12.1689	   -19.8898	    -3.6926	   -21.2326	    -7.9727	   -18.9667	   -14.6027	    -9.1476	
   -15.5258	   -16.1972	   -12.2528	   -20.0577	    -3.4409	   -21.1487	    -8.4763	   -18.9667	   -14.5187	    -8.9798	
   -15.7776	   -16.5329	   -12.2528	   -20.1416	    -3.1052	   -20.8130	    -8.7280	   -18.8828	   -14.1830	    -8.5602	
   -16.1133	   -16.7007	   -12.1689	   -20.2255	    -2.6016	   -20.4773	    -8.4763	   -18.5471	   -13.6795	    -7.8049	
   -16.5329	   -16.9525	   -12.0850	   -20.1416	    -2.0981	   -19.9738	    -7.9727	   -18.1274	   -12.9242	    -6.8817	
   -16.9525	   -17.0364	   -11.8332	   -20.0577	    -1.5106	   -19.3863	    -7.1335	   -17.5400	   -12.0850	    -5.8746	
   -17.4561	   -17.2043	   -11.6653	   -19.8898	    -0.9232	   -18.7988	    -6.1264	   -16.8686	   -11.2457	    -4.8676	
   -17.9596	   -17.3721	   -11.4975	   -19.7220	    -0.5035	   -18.2114	    -4.9515	   -16.1972	   -10.3226	    -4.0283	
   -18.5471	   -17.4561	   -11.4136	   -19.4702	    -0.2518	   -17.7078	    -3.8605	   -15.5258	    -9.4833	    -3.3569	
   -18.9667	   -17.5400	   -11.2457	   -19.3024	    -0.0839	   -17.2043	    -2.9373	   -14.8544	    -8.6441	    -2.8534	
   -19.3024	   -17.6239	   -11.1618	   -18.9667	    -0.0839	   -16.7847	    -2.1820	   -14.1830	    -7.9727	    -2.6016	
   -19.5541	   -17.6239	   -11.0779	   -18.7149	    -0.1678	   -16.3651	    -1.8463	   -13.5956	    -7.3853	    -2.6016	
   -19.7220	   -17.6239	   -11.0779	   -18.4631	    -0.5035	   -16.1133	    -1.9302	   -13.0081	    -7.0496	    -2.9373	
   -19.6381	   -17.5400	   -11.1618	   -18.2114	    -0.9232	   -15.9454	    -2.4338	   -12.5885	    -6.7978	    -3.5248	
   -19.5541	   -17.4561	   -11.3297	   -18.0435	    -1.5106	   -15.9454	    -3.2730	   -12.3367	    -6.7978	    -4.1962	
   -19.2184	   -17.3721	   -11.5814	   -17.8757	    -2.1820	   -16.0294	    -4.3640	   -12.0850	    -6.9656	    -5.0354	
   -18.8828	   -17.2043	   -11.7493	   -17.7078	    -2.8534	   -16.1133	    -5.7068	   -11.9171	    -7.3013	    -5.8746	
   -18.3792	   -17.0364	   -11.9171	   -17.6239	    -3.6087	   -16.1972	    -6.9656	   -11.8332	    -7.6370	    -6.6299	
   -17.7917	   -16.7847	   -12.0850	   -17.5400	    -4.2801	   -16.2811	    -8.1406	   -11.8332	    -8.0566	    -7.2174	
   -17.2043	   -16.4490	   -12.0850	   -17.4561	    -4.8676	   -16.3651	    -9.1476	   -11.8332	    -8.5602	    -7.5531	
   -16.7007	   -16.1133	   -12.0010	   -17.4561	    -5.3711	   -16.4490	    -9.9869	   -11.9171	    -8.8959	    -7.5531	
   -16.1972	   -15.6937	   -11.7493	   -17.5400	    -5.6229	   -16.4490	   -10.4065	   -11.9171	    -9.2316	    -7.2174	
   -15.6937	   -15.1062	   -11.2457	   -17.6239	    -5.7907	   -16.4490	   -10.4065	   -11.8332	    -9.3155	    -6.5460	
   -15.1901	   -14.4348	   -10.5743	   -17.7078	    -5.6229	   -16.2811	   -10.0708	   -11.7493	    -9.2316	    -5.6229	
   -14.6027	   -13.5956	    -9.6512	   -17.7917	    -5.2032	   -15.9454	    -9.3155	   -11.4136	    -8.9798	    -4.4479	
   -14.0991	   -12.6724	    -8.6441	   -17.7078	    -4.5319	   -15.5258	    -8.1406	   -11.0779	    -8.4763	    -3.1052	
   -13.5956	   -11.7493	    -7.4692	   -17.5400	    -3.6926	   -15.0223	    -6.7978	   -10.5743	    -7.8888	    -1.8463	
   -13.1760	   -10.7422	    -6.2103	   -17.2882	    -2.7695	   -14.5187	    -5.3711	   -10.0708	    -7.1335	    -0.6714	
   -12.7563	    -9.8190	    -5.1193	   -17.0364	    -1.8463	   -13.9313	    -3.9444	    -9.5673	    -6.3782	     0.2518	
   -12.5046	    -8.9798	    -4.0283	   -16.7007	    -0.8392	   -13.3438	    -2.6855	    -8.9798	    -5.7068	     0.8392	
   -12.1689	    -8.2245	    -3.1052	   -16.3651	     0.0000	   -12.7563	    -1.5945	    -8.3923	    -5.1193	     1.1749	
   -11.8332	    -7.5531	    -2.3499	   -15.9454	     0.8392	   -12.2528	    -0.9232	    -7.8888	    -4.6158	     1.1749	
   -11.4136	    -6.9656	    -1.7624	   -15.5258	     1.5106	   -11.8332	    -0.6714	    -7.3853	    -4.3640	     1.0071	
   -10.9940	    -6.4621	    -1.3428	   -15.1062	     2.1820	   -11.4136	    -0.6714	    -6.9656	    -4.2801	     0.5875	
   -10.4065	    -6.0425	    -1.0910	   -14.6866	     2.6855	   -11.0779	    -1.0071	    -6.7139	    -4.3640	     0.1678	
    -9.8190	    -5.5389	    -1.0071	   -14.1830	     3.1052	   -10.8261	    -1.5945	    -6.4621	    -4.4479	    -0.2518	
    -9.0637	    -5.1193	    -0.9232	   -13.6795	     3.5248	   -10.6583	    -2.2659	    -6.2943	    -4.5319	    -0.5035	
    -8.3084	    -4.7836	    -0.8392	   -13.1760	     3.8605	   -10.4904	    -3.0212	    -6.2103	    -4.6158	    -0.6714	
    -7.6370	    -4.4479	    -0.9232	   -12.7563	     4.1122	   -10.4065	    -3.6926	    -6.2103	    -4.5319	    -0.7553	
    -7.0496	    -4.1962	    -1.0071	   -12.4207	     4.3640	   -10.3226	    -4.2801	    -6.2103	    -4.4479	    -0.6714	
    -6.6299	    -4.0283	    -1.0910	   -12.2528	     4.6158	   -10.3226	    -4.6997	    -6.2103	    -4.1122	    -0.5875	
    -6.2943	    -3.9444	    -1.2589	   -12.0850	     4.9515	   -10.3226	    -4.7836	    -6.2103	    -3.6926	    -0.4196	
    -6.0425	    -3.8605	    -1.2589	   -12.0850	     5.3711	   -10.3226	    -4.6158	    -6.1264	    -3.1052	    -0.0839	
    -5.8746	    -3.7766	    -1.1749	   -12.0850	     5.9586	   -10.1547	    -4.1122	    -5.9586	    -2.3499	     0.2518	
    -5.8746	    -3.6087	    -0.9232	   -12.0010	     6.6299	    -9.9869	    -3.1891	    -5.6229	    -1.5106	     0.6714	
    -5.7907	    -3.4409	    -0.5875	   -12.0010	     7.3853	    -9.5673	    -2.0142	    -5.1193	    -0.5875	     1.0910	
    -5.6229	    -3.1052	    -0.0839	   -11.8332	     8.1406	    -9.0637	    -0.5875	    -4.5319	     0.4196	     1.5945	
    -5.4550	    -2.7695	     0.4196	   -11.5814	     8.8120	    -8.3923	     0.9232	    -3.7766	     1.4267	     2.0981	
    -5.1193	    -2.2659	     1.0910	   -11.1618	     9.3155	    -7.5531	     2.6016	    -3.0212	     2.2659	     2.6016	
    -4.7836	    -1.8463	     1.6785	   -10.6583	     9.6512	    -6.6299	     4.1962	    -2.2659	     3.1052	     3.0212	
    -4.2801	    -1.3428	     2.2659	    -9.9869	     9.8190	    -5.6229	     5.6229	    -1.5106	     3.6926	     3.4409	
    -3.7766	    -0.8392	     2.7695	    -9.2316	     9.6512	    -4.6158	     6.8817	    -0.8392	     4.1122	     3.7766	
    -3.1891	    -0.4196	     3.1891	    -8.4763	     9.3155	    -3.6087	     7.8049	    -0.4196	     4.3640	     3.9444	
    -2.6855	    -0.1678	     3.4409	    -7.8049	     8.6441	    -2.8534	     8.2245	    -0.1678	     4.2801	     4.0283	
    -2.3499	     0.0000	     3.5248	    -7.2174	     7.7209	    -2.3499	     8.1406	    -0.1678	     4.1122	     3.9444	
    -2.0981	     0.0000	     3.3569	    -6.8817	     6.7139	    -2.0981	     7.6370	    -0.4196	     3.6087	     3.6087	
    -1.9302	    -0.0839	     3.0212	    -6.7978	     5.7068	    -2.1820	     6.7139	    -0.8392	     2.9373	     3.1052	
    -2.0142	    -0.4196	     2.5177	    -6.9656	     4.6997	    -2.6016	     5.4550	    -1.5106	     1.9302	     2.3499	
    -2.2659	    -0.9232	     1.9302	    -7.3853	     3.6926	    -3.4409	     3.9444	    -2.4338	     0.7553	     1.4267	
    -2.6855	    -1.5106	     1.1749	    -8.1406	     2.8534	    -4.5319	     2.3499	    -3.5248	    -0.6714	     0.3357	
    -3.3569	    -2.2659	     0.2518	    -9.1476	     2.0142	    -5.9586	     0.7553	    -4.7836	    -2.2659	    -0.7553	
    -4.1962	    -3.1052	    -0.6714	   -10.3226	     1.1749	    -7.3853	    -0.6714	    -6.1264	    -3.9444	    -1.6785	
    -5.2032	    -4.0283	    -1.5106	   -11.5814	     0.3357	    -8.9798	    -1.8463	    -7.5531	    -5.5389	    -2.5177	
    -6.2103	    -4.8676	    -2.3499	   -12.8403	    -0.5035	   -10.4065	    -2.6016	    -8.8120	    -6.9656	    -3.1891	
    -7.3013	    -5.7068	    -3.1052	   -14.0991	    -1.1749	   -11.7493	    -2.9373	   -10.0708	    -8.2245	    -3.6087	
    -8.3084	    -6.4621	    -3.6926	   -15.1901	    -1.8463	   -12.9242	    -2.8534	   -11.0779	    -9.2316	    -3.8605	
    -9.3155	    -7.1335	    -4.1962	   -16.1133	    -2.3499	   -13.8474	    -2.4338	   -11.9171	    -9.9030	    -3.9444	
   -10.0708	    -7.8049	    -4.6158	   -16.8686	    -2.7695	   -14.6027	    -1.8463	   -12.5046	   -10.3226	    -3.7766	
   -10.8261	    -8.3923	    -4.8676	   -17.3721	    -3.0212	   -15.0223	    -1.0910	   -12.9242	   -10.4065	    -3.5248	
   -11.4136	    -8.8959	    -5.1193	   -17.7078	    -3.1891	   -15.3580	    -0.5035	   -13.1760	   -10.3226	    -3.1891	
   -11.9171	    -9.3994	    -5.3711	   -17.8757	    -3.1891	   -15.5258	    -0.1678	   -13.4277	    -9.9869	    -2.9373	
   -12.3367	    -9.8190	    -5.6229	   -17.8757	    -3.1052	   -15.5258	    -0.0839	   -13.5956	    -9.6512	    -2.7695	
   -12.5885	   -10.4065	    -6.0425	   -17.7917	    -3.0212	   -15.6097	    -0.3357	   -13.7634	    -9.2316	    -2.7695	
   -12.8403	   -10.9100	    -6.4621	   -17.7078	    -2.8534	   -15.6097	    -1.0071	   -13.9313	    -8.9798	    -3.1891	
   -13.0920	   -11.4975	    -7.0496	   -17.5400	    -2.6855	   -15.6937	    -1.9302	   -14.2670	    -8.7280	    -3.8605	
   -13.1760	   -12.0850	    -7.7209	   -17.4561	    -2.5177	   -15.7776	    -3.0212	   -14.5187	    -8.6441	    -4.7836	
   -13.3438	   -12.7563	    -8.5602	   -17.3721	    -2.3499	   -15.8615	    -4.1962	   -14.8544	    -8.7280	    -6.0425	
   -13.4277	   -13.4277	    -9.3994	   -17.2882	    -2.4338	   -16.0294	    -5.3711	   -15.1062	    -8.9798	    -7.5531	
   -13.5956	   -14.1830	   -10.4065	   -17.2882	    -2.6016	   -16.1972	    -6.5460	   -15.3580	    -9.3155	    -9.1476	
   -13.7634	   -14.9384	   -11.4136	   -17.2882	    -2.9373	   -16.3651	    -7.6370	   -15.6937	    -9.6512	   -10.7422	
   -13.9313	   -15.6937	   -12.5046	   -17.2882	    -3.4409	   -16.6168	    -8.6441	   -15.8615	   -10.0708	   -12.1689	
   -14.2670	   -16.5329	   -13.6795	   -17.2882	    -4.1962	   -16.7847	    -9.5673	   -16.1133	   -10.4904	   -13.4277	
   -14.6866	   -17.3721	   -14.8544	   -17.2043	    -5.0354	   -17.0364	   -10.3226	   -16.1972	   -10.8261	   -14.5187	
   -15.1062	   -18.1274	   -15.9454	   -17.2043	    -5.9586	   -17.1204	   -10.9940	   -16.1972	   -10.9940	   -15.1901	
   -15.5258	   -18.7988	   -16.8686	   -17.1204	    -6.8817	   -17.0364	   -11.4975	   -16.1133	   -11.0779	   -15.6097	
   -15.9454	   -19.3863	   -17.6239	   -16.9525	    -7.6370	   -16.9525	   -11.8332	   -15.8615	   -10.9940	   -15.6937	
   -16.1972	   -19.7220	   -18.1274	   -16.7007	    -8.3084	   -16.6168	   -11.8332	   -15.4419	   -10.7422	   -15.4419	
   -16.2811	   -19.8059	   -18.3792	   -16.3651	    -8.7280	   -16.1972	   -11.7493	   -14.9384	   -10.2386	   -14.7705	
   -16.1133	   -19.6381	   -18.2953	   -15.9454	    -8.9798	   -15.6097	   -11.4136	   -14.2670	    -9.7351	   -13.8474	
   -15.6937	   -19.2184	   -18.0435	   -15.3580	    -8.9798	   -15.0223	   -11.0779	   -13.5117	    -9.2316	   -12.6724	
   -15.1062	   -18.5471	   -17.5400	   -14.6866	    -8.8959	   -14.1830	   -10.6583	   -12.6724	    -8.6441	   -11.4136	
   -14.2670	   -17.7917	   -16.9525	   -13.9313	    -8.6441	   -13.3438	   -10.3226	   -11.8332	    -8.2245	   -10.1547	
   -13.3438	   -16.8686	   -16.3651	   -13.0920	    -8.3923	   -12.5046	   -10.2386	   -11.0779	    -7.9727	    -9.0637	
   -12.3367	   -15.9454	   -15.8615	   -12.3367	    -8.3084	   -11.6653	   -10.3226	   -10.3226	    -7.8888	    -8.1406	
   -11.4136	   -15.1901	   -15.4419	   -11.5814	    -8.3923	   -10.9940	   -10.6583	    -9.8190	    -8.0566	    -7.5531	
   -10.6583	   -14.6866	   -15.2740	   -10.9940	    -8.7280	   -10.4065	   -11.1618	    -9.3994	    -8.4763	    -7.3013	
    -9.9869	   -14.2670	   -15.1901	   -10.4904	    -9.2316	   -10.0708	   -11.8332	    -9.2316	    -8.9798	    -7.3013	
    -9.4833	   -14.0152	   -15.1901	   -10.1547	    -9.8190	    -9.8190	   -12.5046	    -9.1476	    -9.5673	    -7.5531	
    -9.0637	   -13.8474	   -15.1901	    -9.8190	   -10.4904	    -9.6512	   -13.0920	    -9.0637	   -10.0708	    -7.8888	
    -8.7280	   -13.6795	   -15.1062	    -9.4833	   -10.9940	    -9.4833	   -13.5956	    -9.0637	   -10.3226	    -8.2245	
    -8.4763	   -13.5117	   -15.0223	    -9.2316	   -11.4136	    -9.3994	   -13.9313	    -8.9798	   -10.4065	    -8.5602	
    -8.4763	   -13.3438	   -14.7705	    -9.0637	   -11.6653	    -9.3155	   -14.1830	    -8.8959	   -10.2386	    -8.7280	
    -8.5602	   -13.2599	   -14.5187	    -8.8120	   -11.6653	    -9.2316	   -14.1830	    -8.8120	    -9.9869	    -8.8959	
    -8.7280	   -13.1760	   -14.1830	    -8.6441	   -11.3297	    -9.0637	   -14.0152	    -8.6441	    -9.4833	    -8.8959	
    -8.9798	   -13.0081	   -13.7634	    -8.4763	   -10.8261	    -8.8120	   -13.5956	    -8.4763	    -8.8959	    -8.6441	
    -9.3155	   -12.7563	   -13.1760	    -8.2245	   -10.1547	    -8.3923	   -12.9242	    -8.1406	    -8.2245	    -8.3084	
    -9.5673	   -12.5046	   -12.4207	    -7.9727	    -9.2316	    -7.9727	   -12.0850	    -7.8049	    -7.3853	    -7.7209	
    -9.7351	   -12.0850	   -11.5814	    -7.5531	    -8.2245	    -7.4692	   -10.9940	    -7.3013	    -6.5460	    -6.8817	
    -9.7351	   -11.5814	   -10.6583	    -7.0496	    -7.2174	    -6.8817	    -9.7351	    -6.7978	    -5.6229	    -6.0425	
    -9.5673	   -10.9940	    -9.6512	    -6.4621	    -6.2103	    -6.2943	    -8.3084	    -6.1264	    -4.7836	    -5.2032	
    -9.2316	   -10.2386	    -8.6441	    -5.8746	    -5.2872	    -5.7907	    -6.9656	    -5.5389	    -3.9444	    -4.4479	
    -8.7280	    -9.3994	    -7.7209	    -5.2032	    -4.4479	    -5.2872	    -5.7068	    -5.0354	    -3.1891	    -3.9444	
    -8.0566	    -8.6441	    -6.7978	    -4.5319	    -3.6926	    -4.9515	    -4.7836	    -4.6158	    -2.6855	    -3.6926	
    -7.3853	    -7.8888	    -5.9586	    -3.9444	    -3.1052	    -4.6158	    -4.1122	    -4.3640	    -2.4338	    -3.7766	
    -6.6299	    -7.1335	    -5.3711	    -3.5248	    -2.6855	    -4.4479	    -3.7766	    -4.2801	    -2.3499	    -4.1962	
    -5.9586	    -6.4621	    -4.7836	    -3.2730	    -2.2659	    -4.3640	    -3.6926	    -4.2801	    -2.5177	    -4.6997	
    -5.2872	    -5.8746	    -4.3640	    -3.1891	    -1.9302	    -4.3640	    -3.8605	    -4.5319	    -2.6855	    -5.2872	
    -4.6997	    -5.3711	    -3.9444	    -3.1891	    -1.5106	    -4.4479	    -4.1962	    -4.7836	    -3.0212	    -5.7907	
    -4.2801	    -4.9515	    -3.6926	    -3.4409	    -1.1749	    -4.6158	    -4.6158	    -5.1193	    -3.4409	    -6.3782	
    -3.9444	    -4.6997	    -3.4409	    -3.7766	    -0.9232	    -4.8676	    -5.0354	    -5.5389	    -3.8605	    -6.8817	
    -3.8605	    -4.6158	    -3.3569	    -4.2801	    -0.8392	    -5.2872	    -5.5389	    -6.0425	    -4.3640	    -7.3853	
    -3.8605	    -4.6158	    -3.3569	    -4.8676	    -0.8392	    -5.7907	    -5.9586	    -6.6299	    -4.9515	    -7.8049	
    -3.8605	    -4.6997	    -3.4409	    -5.5389	    -1.0071	    -6.2943	    -6.2943	    -7.2174	    -5.4550	    -8.2245	
    -4.0283	    -4.7836	    -3.3569	    -6.2103	    -1.2589	    -6.8817	    -6.4621	    -7.8049	    -5.9586	    -8.6441	
    -4.1122	    -4.7836	    -3.1891	    -6.7978	    -1.5106	    -7.3853	    -6.5460	    -8.3084	    -6.3782	    -8.8959	
    -4.1962	    -4.6997	    -2.9373	    -7.3013	    -1.8463	    -7.8888	    -6.4621	    -8.7280	    -6.7139	    -9.0637	
    -4.1962	    -4.4479	    -2.6016	    -7.5531	    -2.1820	    -8.2245	    -6.2943	    -9.0637	    -7.0496	    -9.1476	
    -4.1122	    -4.1962	    -2.1820	    -7.7209	    -2.4338	    -8.4763	    -6.0425	    -9.3155	    -7.3853	    -9.2316	
    -4.0283	    -3.8605	    -1.6785	    -7.8049	    -2.6016	    -8.6441	    -5.7907	    -9.4833	    -7.7209	    -9.3155	
    -3.8605	    -3.4409	    -1.1749	    -7.6370	    -2.6855	    -8.6441	    -5.6229	    -9.5673	    -8.0566	    -9.2316	
    -3.5248	    -2.9373	    -0.5875	    -7.3013	    -2.6016	    -8.4763	    -5.4550	    -9.4833	    -8.3923	    -9.1476	
    -3.1052	    -2.4338	     0.0000	    -6.7978	    -2.2659	    -8.0566	    -5.2872	    -9.3994	    -8.7280	    -8.9798	
    -2.6016	    -1.8463	     0.5875	    -6.1264	    -1.8463	    -7.6370	    -5.2032	    -9.1476	    -8.9798	    -8.8120	
    -2.0142	    -1.2589	     1.1749	    -5.4550	    -1.2589	    -7.1335	    -5.1193	    -8.8959	    -9.0637	    -8.6441	
    -1.5106	    -0.7553	     1.5945	    -4.7836	    -0.7553	    -6.5460	    -5.2032	    -8.6441	    -9.1476	    -8.5602	
    -0.9232	    -0.2518	     1.9302	    -4.1122	    -0.3357	    -6.0425	    -5.2032	    -8.2245	    -8.8959	    -8.3923	
    -0.4196	     0.2518	     2.2659	    -3.4409	     0.0000	    -5.3711	    -5.2032	    -7.8049	    -8.3923	    -8.2245	
     0.1678	     0.7553	     2.6016	    -2.7695	     0.2518	    -4.7836	    -5.1193	    -7.1335	    -7.6370	    -7.9727	
     0.5875	     1.1749	     2.8534	    -2.0142	     0.5035	    -4.0283	    -5.0354	    -6.3782	    -6.6299	    -7.5531	
     1.0071	     1.6785	     3.1891	    -1.3428	     0.5035	    -3.3569	    -4.9515	    -5.6229	    -5.3711	    -6.9656	
     1.2589	     2.0981	     3.3569	    -0.7553	     0.5035	    -2.6855	    -4.9515	    -4.7836	    -4.1122	    -6.2943	
     1.4267	     2.3499	     3.6087	    -0.2518	     0.4196	    -2.0142	    -4.8676	    -3.9444	    -2.7695	    -5.5389	
     1.5106	     2.6016	     3.6926	     0.1678	     0.3357	    -1.5106	    -4.8676	    -3.1052	    -1.6785	    -4.7836	
     1.4267	     2.7695	     3.8605	     0.4196	     0.3357	    -1.0071	    -4.6158	    -2.4338	    -0.6714	    -4.0283	
     1.3428	     2.8534	     4.1122	     0.5875	     0.4196	    -0.6714	    -4.2801	    -1.8463	     0.0839	    -3.3569	
     1.2589	     2.9373	     4.2801	     0.6714	     0.7553	    -0.4196	    -3.6926	    -1.3428	     0.5035	    -2.8534	
     1.0910	     2.9373	     4.6158	     0.6714	     1.2589	    -0.2518	    -2.9373	    -0.9232	     0.7553	    -2.3499	
     0.9232	     2.8534	     4.8676	     0.5875	     1.9302	    -0.0839	    -2.0142	    -0.5875	     0.8392	    -1.9302	
     0.8392	     2.6855	     5.1193	     0.3357	     2.7695	     0.0000	    -1.0071	    -0.4196	     0.7553	    -1.6785	
     0.7553	     2.5177	     5.2872	     0.1678	     3.6087	     0.0000	     0.0000	    -0.3357	     0.4196	    -1.5106	
     0.7553	     2.3499	     5.4550	    -0.0839	     4.3640	     0.0000	     0.7553	    -0.3357	     0.0839	    -1.4267	
     0.9232	     2.1820	     5.5389	    -0.1678	     5.0354	     0.0839	     1.2589	    -0.3357	    -0.3357	    -1.3428	
     1.1749	     2.0981	     5.4550	    -0.2518	     5.4550	     0.1678	     1.4267	    -0.4196	    -0.7553	    -1.3428	
     1.5106	     2.0142	     5.3711	    -0.1678	     5.7068	     0.3357	     1.3428	    -0.4196	    -1.1749	    -1.4267	
     1.9302	     2.0142	     5.2032	     0.0000	     5.7068	     0.4196	     0.8392	    -0.4196	    -1.5106	    -1.6785	
     2.4338	     2.0142	     4.9515	     0.1678	     5.6229	     0.5035	     0.1678	    -0.4196	    -1.8463	    -2.0142	
     3.0212	     2.0981	     4.6997	     0.4196	     5.2872	     0.5035	    -0.6714	    -0.4196	    -2.0981	    -2.5177	
     3.6087	     2.2659	     4.5319	     0.7553	     4.8676	     0.5035	    -1.5945	    -0.3357	    -2.2659	    -3.1052	
     4.1962	     2.4338	     4.4479	     1.0071	     4.4479	     0.5035	    -2.4338	    -0.2518	    -2.4338	    -3.8605	
     4.6997	     2.5177	     4.4479	     1.2589	     3.9444	     0.5035	    -3.1052	    -0.1678	    -2.4338	    -4.4479	
     5.2032	     2.6855	     4.5319	     1.5106	     3.4409	     0.5035	    -3.5248	    -0.0839	    -2.4338	    -5.0354	
     5.5389	     2.8534	     4.6997	     1.7624	     3.0212	     0.5875	    -3.6926	     0.0839	    -2.2659	    -5.3711	
     5.7907	     2.9373	     4.9515	     2.0142	     2.6016	     0.6714	    -3.6087	     0.1678	    -2.0981	    -5.5389	
     6.0425	     3.0212	     5.2032	     2.2659	     2.4338	     0.8392	    -3.1891	     0.3357	    -1.7624	    -5.5389	
     6.2103	     3.1891	     5.5389	     2.5177	     2.3499	     1.0910	    -2.5177	     0.5875	    -1.3428	    -5.2872	
     6.3782	     3.4409	     5.8746	     2.6855	     2.5177	     1.3428	    -1.5945	     0.8392	    -0.8392	    -4.8676	
     6.4621	     3.5248	     6.1264	     2.8534	     2.7695	     1.6785	    -0.5875	     1.0071	    -0.3357	    -4.2801	
     6.4621	     3.6087	     6.2103	     2.9373	     3.1052	     1.8463	     0.5035	     1.1749	     0.1678	    -3.7766	
     6.3782	     3.4409	     6.0425	     2.9373	     3.4409	     2.0142	     1.4267	     1.2589	     0.5035	    -3.2730	
     6.1264	     3.1052	     5.7068	     2.8534	     3.6926	     2.0981	     2.0981	     1.0910	     0.6714	    -2.8534	
     5.7907	     2.6016	     5.2032	     2.6016	     3.6926	     2.0142	     2.5177	     0.8392	     0.6714	    -2.6855	
     5.3711	     1.9302	     4.4479	     2.2659	     3.6087	     1.7624	     2.5177	     0.4196	     0.5035	    -2.6855	
     4.9515	     1.1749	     3.6087	     1.9302	     3.2730	     1.5106	     2.2659	    -0.1678	     0.1678	    -2.9373	
     4.6158	     0.4196	     2.6855	     1.5945	     2.7695	     1.2589	     1.6785	    -0.7553	    -0.2518	    -3.4409	
     4.4479	    -0.2518	     1.7624	     1.4267	     2.0981	     0.9232	     0.7553	    -1.4267	    -0.7553	    -4.0283	
     4.2801	    -0.8392	     0.8392	     1.2589	     1.2589	     0.6714	    -0.1678	    -1.9302	    -1.1749	    -4.6997	
     4.1962	    -1.3428	    -0.0839	     1.3428	     0.4196	     0.5035	    -1.2589	    -2.4338	    -1.5106	    -5.3711	
     4.1122	    -1.8463	    -1.0071	     1.4267	    -0.4196	     0.4196	    -2.3499	    -2.7695	    -1.7624	    -6.1264	
     3.8605	    -2.4338	    -2.0142	     1.5945	    -1.2589	     0.3357	    -3.3569	    -3.0212	    -2.0142	    -6.7978	
     3.4409	    -3.0212	    -3.0212	     1.7624	    -2.1820	     0.1678	    -4.1962	    -3.1891	    -2.2659	    -7.4692	
     2.7695	    -3.7766	    -4.0283	     1.8463	    -3.0212	     0.0000	    -4.8676	    -3.2730	    -2.5177	    -7.9727	
     2.0142	    -4.5319	    -5.1193	     1.8463	    -3.8605	    -0.2518	    -5.2872	    -3.3569	    -2.7695	    -8.3923	
     1.0071	    -5.3711	    -6.1264	     1.7624	    -4.6158	    -0.4196	    -5.4550	    -3.4409	    -2.8534	    -8.5602	
     0.0839	    -6.0425	    -7.0496	     1.5945	    -5.2872	    -0.6714	    -5.4550	    -3.4409	    -2.8534	    -8.4763	
    -0.8392	    -6.7139	    -7.6370	     1.5106	    -5.7068	    -0.7553	    -5.2032	    -3.2730	    -2.6016	    -8.0566	
    -1.6785	    -7.1335	    -8.0566	     1.5106	    -5.9586	    -0.6714	    -4.9515	    -3.0212	    -2.2659	    -7.3853	
    -2.2659	    -7.3853	    -8.1406	     1.5106	    -6.0425	    -0.5035	    -4.5319	    -2.6855	    -1.7624	    -6.5460	
    -2.6855	    -7.3853	    -7.9727	     1.6785	    -5.9586	    -0.2518	    -4.2801	    -2.2659	    -1.0910	    -5.5389	
    -2.9373	    -7.3013	    -7.5531	     1.9302	    -5.6229	     0.0839	    -4.0283	    -1.7624	    -0.5035	    -4.6158	
    -2.7695	    -6.9656	    -6.9656	     2.2659	    -5.2872	     0.5875	    -3.9444	    -1.3428	     0.0839	    -3.6926	
    -2.4338	    -6.4621	    -6.1264	     2.6855	    -4.9515	     1.0910	    -3.9444	    -0.8392	     0.5035	    -2.8534	
    -1.8463	    -5.7068	    -5.2872	     3.2730	    -4.6158	     1.5945	    -4.0283	    -0.5035	     0.7553	    -2.3499	
    -1.0910	    -4.9515	    -4.3640	     3.8605	    -4.3640	     2.0981	    -4.2801	    -0.2518	     0.7553	    -2.1820	
    -0.0839	    -4.1122	    -3.5248	     4.4479	    -4.1962	     2.4338	    -4.5319	    -0.1678	     0.4196	    -2.4338	
     1.0071	    -3.1891	    -2.7695	     4.9515	    -4.1122	     2.7695	    -4.7836	    -0.1678	    -0.0839	    -2.9373	
     2.1820	    -2.2659	    -1.9302	     5.5389	    -3.9444	     3.0212	    -4.9515	    -0.2518	    -0.7553	    -3.7766	
     3.4409	    -1.2589	    -1.1749	     6.0425	    -3.7766	     3.2730	    -4.9515	    -0.4196	    -1.4267	    -4.6997	
     4.7836	    -0.3357	    -0.3357	     6.4621	    -3.4409	     3.4409	    -4.7836	    -0.5035	    -2.0981	    -5.6229	
     6.0425	     0.5875	     0.4196	     6.8817	    -3.1052	     3.6087	    -4.5319	    -0.5875	    -2.7695	    -6.4621	
     7.1335	     1.4267	     1.0910	     7.1335	    -2.6855	     3.6926	    -4.1122	    -0.6714	    -3.2730	    -7.0496	
     7.9727	     2.0142	     1.6785	     7.1335	    -2.3499	     3.6087	    -3.6087	    -0.7553	    -3.6087	    -7.3013	
     8.4763	     2.4338	     2.0981	     7.0496	    -2.0981	     3.5248	    -3.0212	    -0.7553	    -3.8605	    -7.3013	
     8.7280	     2.6855	     2.3499	     6.7978	    -1.8463	     3.3569	    -2.4338	    -0.8392	    -3.9444	    -6.9656	
     8.6441	     2.7695	     2.5177	     6.4621	    -1.5945	     3.1891	    -1.6785	    -0.7553	    -3.7766	    -6.3782	
     8.3923	     2.7695	     2.6855	     6.1264	    -1.3428	     3.1052	    -0.8392	    -0.6714	    -3.3569	    -5.4550	
     8.0566	     2.7695	     2.7695	     5.7907	    -1.0071	     3.1052	     0.0839	    -0.5035	    -2.8534	    -4.5319	
     7.6370	     2.6855	     2.8534	     5.5389	    -0.7553	     3.1891	     1.0071	    -0.3357	    -2.1820	    -3.4409	
     7.2174	     2.7695	     3.0212	     5.2872	    -0.3357	     3.2730	     1.9302	    -0.0839	    -1.5106	    -2.3499	
     6.9656	     2.9373	     3.1891	     5.1193	     0.0000	     3.2730	     2.6855	     0.0839	    -0.8392	    -1.4267	
     6.8817	     3.1891	     3.5248	     4.8676	     0.5035	     3.2730	     3.3569	     0.1678	    -0.3357	    -0.6714	
     6.8817	     3.5248	     3.9444	     4.6158	     0.9232	     3.1052	     3.7766	     0.1678	     0.0000	    -0.3357	
     7.0496	     3.9444	     4.2801	     4.3640	     1.4267	     2.8534	     3.9444	     0.0000	     0.0839	    -0.2518	
     7.3013	     4.2801	     4.6997	     4.0283	     1.9302	     2.3499	     3.6926	    -0.3357	    -0.1678	    -0.6714	
     7.6370	     4.6158	     5.0354	     3.5248	     2.3499	     1.7624	     3.2730	    -0.7553	    -0.5035	    -1.3428	
     7.9727	     4.8676	     5.2872	     2.8534	     2.7695	     1.0071	     2.4338	    -1.3428	    -1.0910	    -2.1820	
     8.3084	     5.0354	     5.4550	     2.0981	     3.1052	     0.1678	     1.5106	    -2.0142	    -1.8463	    -3.0212	
     8.4763	     5.0354	     5.5389	     1.2589	     3.3569	    -0.7553	     0.5035	    -2.6855	    -2.5177	    -3.8605	
     8.6441	     5.0354	     5.7068	     0.4196	     3.6087	    -1.7624	    -0.5035	    -3.3569	    -3.1891	    -4.4479	
     8.5602	     4.8676	     5.7068	    -0.5035	     3.8605	    -2.6855	    -1.4267	    -4.1122	    -3.7766	    -4.8676	
     8.3923	     4.6158	     5.7068	    -1.5106	     4.1122	    -3.6087	    -2.0981	    -4.6997	    -4.1962	    -5.0354	
     7.9727	     4.1962	     5.6229	    -2.5177	     4.2801	    -4.4479	    -2.5177	    -5.2872	    -4.4479	    -4.9515	
     7.3013	     3.7766	     5.5389	    -3.6087	     4.4479	    -5.3711	    -2.6855	    -5.7907	    -4.5319	    -4.6997	
     6.4621	     3.1891	     5.2032	    -4.8676	     4.5319	    -6.2103	    -2.6016	    -6.2943	    -4.4479	    -4.1962	
     5.2872	     2.5177	     4.8676	    -6.1264	     4.5319	    -7.0496	    -2.2659	    -6.7978	    -4.2801	    -3.5248	
     3.9444	     1.7624	     4.4479	    -7.3853	     4.4479	    -7.8049	    -1.8463	    -7.2174	    -3.9444	    -2.6855	
     2.5177	     0.9232	     4.0283	    -8.6441	     4.1962	    -8.5602	    -1.2589	    -7.6370	    -3.6087	    -1.8463	
     0.8392	     0.0839	     3.5248	    -9.8190	     3.9444	    -9.2316	    -0.7553	    -7.9727	    -3.2730	    -1.0071	
    -0.7553	    -0.6714	     3.1052	   -10.9100	     3.6087	    -9.7351	    -0.2518	    -8.2245	    -2.8534	    -0.0839	
    -2.3499	    -1.4267	     2.6855	   -11.7493	     3.3569	   -10.1547	     0.0839	    -8.4763	    -2.4338	     0.7553	
    -3.8605	    -2.0981	     2.3499	   -12.3367	     3.1891	   -10.4904	     0.3357	    -8.5602	    -2.0981	     1.5106	
    -5.2872	    -2.6855	     1.9302	   -12.8403	     3.0212	   -10.6583	     0.3357	    -8.6441	    -1.7624	     2.2659	
    -6.6299	    -3.2730	     1.5106	   -13.0920	     2.8534	   -10.7422	     0.0839	    -8.7280	    -1.5106	     2.7695	
    -7.8049	    -3.8605	     1.0910	   -13.1760	     2.6855	   -10.8261	    -0.3357	    -8.8120	    -1.4267	     3.0212	
    -8.8120	    -4.4479	     0.5875	   -13.1760	     2.5177	   -10.8261	    -1.0071	    -8.8959	    -1.4267	     3.0212	
    -9.7351	    -5.0354	     0.0000	   -13.0920	     2.2659	   -10.8261	    -1.8463	    -8.9798	    -1.4267	     2.8534	
   -10.6583	    -5.7907	    -0.6714	   -12.8403	     1.9302	   -10.6583	    -2.8534	    -9.0637	    -1.5106	     2.6016	
   -11.4136	    -6.5460	    -1.3428	   -12.5885	     1.5945	   -10.4065	    -3.8605	    -9.0637	    -1.5106	     2.2659	
   -12.1689	    -7.3853	    -2.0142	   -12.1689	     1.0910	   -10.1547	    -4.8676	    -8.8959	    -1.3428	     1.9302	
   -12.9242	    -8.2245	    -2.6016	   -11.7493	     0.6714	    -9.7351	    -5.7907	    -8.6441	    -1.1749	     1.6785	
   -13.5956	    -9.0637	    -3.2730	   -11.2457	     0.0839	    -9.3155	    -6.4621	    -8.3084	    -0.8392	     1.6785	
   -14.2670	    -9.9030	    -3.8605	   -10.7422	    -0.4196	    -8.8959	    -6.7978	    -7.8049	    -0.4196	     1.7624	
   -14.9384	   -10.5743	    -4.3640	   -10.2386	    -0.9232	    -8.5602	    -6.8817	    -7.3013	     0.0839	     2.0981	
   -15.5258	   -11.1618	    -4.7836	    -9.7351	    -1.3428	    -8.1406	    -6.5460	    -6.6299	     0.6714	     2.6016	
   -15.9454	   -11.5814	    -5.0354	    -9.1476	    -1.6785	    -7.6370	    -5.8746	    -5.8746	     1.2589	     3.2730	
   -16.2811	   -11.7493	    -5.1193	    -8.3923	    -1.8463	    -7.0496	    -4.7836	    -4.9515	     2.0142	     4.2801	
   -16.4490	   -11.7493	    -5.1193	    -7.6370	    -1.9302	    -6.2943	    -3.4409	    -4.0283	     2.7695	     5.4550	
   -16.4490	   -11.5814	    -4.9515	    -6.7978	    -1.9302	    -5.4550	    -1.9302	    -3.0212	     3.6926	     6.7139	
   -16.2811	   -11.2457	    -4.6158	    -5.8746	    -1.8463	    -4.5319	    -0.4196	    -2.0142	     4.6158	     8.0566	
   -15.8615	   -10.7422	    -4.1122	    -4.8676	    -1.6785	    -3.5248	     1.1749	    -1.0910	     5.5389	     9.3155	
   -15.3580	   -10.1547	    -3.6087	    -3.9444	    -1.5106	    -2.5177	     2.6855	    -0.2518	     6.3782	    10.4904	
   -14.6866	    -9.4833	    -2.9373	    -2.9373	    -1.1749	    -1.5106	     4.1122	     0.5875	     7.1335	    11.4975	
   -13.8474	    -8.7280	    -2.3499	    -1.9302	    -0.7553	    -0.5875	     5.3711	     1.2589	     7.7209	    12.1689	
   -12.9242	    -8.0566	    -1.6785	    -1.0071	    -0.1678	     0.2518	     6.3782	     1.8463	     8.1406	    12.6724	
   -11.9171	    -7.3853	    -1.0910	    -0.1678	     0.5035	     0.8392	     7.1335	     2.2659	     8.3084	    12.7563	
   -10.9940	    -6.9656	    -0.6714	     0.5035	     1.2589	     1.2589	     7.7209	     2.5177	     8.3084	    12.5046	
   -10.2386	    -6.6299	    -0.4196	     1.0071	     2.0981	     1.4267	     7.9727	     2.5177	     8.1406	    12.0010	
    -9.4833	    -6.3782	    -0.1678	     1.3428	     3.0212	     1.4267	     8.1406	     2.5177	     7.8888	    11.3297	
    -8.7280	    -6.2103	     0.0000	     1.5945	     4.0283	     1.3428	     8.1406	     2.3499	     7.5531	    10.4904	
    -8.0566	    -5.9586	     0.1678	     1.6785	     4.9515	     1.1749	     8.0566	     2.1820	     7.3853	     9.6512	
    -7.3013	    -5.7068	     0.3357	     1.7624	     5.9586	     1.0910	     7.8888	     2.0142	     7.2174	     8.8120	
    -6.5460	    -5.2872	     0.6714	     1.9302	     6.8817	     1.0071	     7.7209	     1.9302	     7.3013	     8.2245	
    -5.6229	    -4.6997	     1.0910	     2.0981	     7.7209	     1.0910	     7.5531	     2.0142	     7.3853	     7.8049	
    -4.6158	    -4.0283	     1.6785	     2.3499	     8.5602	     1.2589	     7.5531	     2.1820	     7.7209	     7.5531	
    -3.5248	    -3.1052	     2.4338	     2.6855	     9.3155	     1.5945	     7.8049	     2.5177	     8.1406	     7.6370	
    -2.2659	    -2.0142	     3.3569	     3.1891	     9.9869	     2.0142	     8.2245	     3.0212	     8.6441	     7.9727	
    -1.0071	    -0.8392	     4.4479	     3.8605	    10.6583	     2.6855	     8.8120	     3.6926	     9.3155	     8.5602	
     0.3357	     0.5035	     5.6229	     4.6158	    11.2457	     3.4409	     9.7351	     4.5319	    10.1547	     9.2316	
     1.7624	     1.9302	     6.8817	     5.6229	    11.7493	     4.3640	    10.8261	     5.4550	    11.0779	    10.0708	
     3.1891	     3.3569	     8.1406	     6.6299	    12.2528	     5.2872	    11.9171	     6.3782	    12.0010	    10.9100	
     4.6158	     4.7836	     9.3155	     7.6370	    12.6724	     6.2943	    13.0081	     7.3853	    13.0081	    11.7493	
     6.0425	     6.2103	    10.4904	     8.6441	    13.0081	     7.1335	    13.9313	     8.1406	    13.7634	    12.3367	
     7.3853	     7.3853	    11.4136	     9.5673	    13.3438	     7.8888	    14.6027	     8.8120	    14.3509	    12.6724	
     8.5602	     8.3923	    12.2528	    10.2386	    13.5117	     8.4763	    14.8544	     9.2316	    14.6027	    12.6724	
     9.5673	     9.1476	    12.7563	    10.6583	    13.5956	     8.8120	    14.6866	     9.3155	    14.5187	    12.4207	
    10.3226	     9.6512	    13.0081	    10.9100	    13.5117	     8.8120	    14.0991	     9.1476	    14.0152	    11.7493	
    10.9100	     9.9030	    13.0920	    10.8261	    13.2599	     8.6441	    13.2599	     8.6441	    13.1760	    10.9100	
    11.2457	     9.9030	    12.9242	    10.5743	    12.9242	     8.3084	    12.0850	     8.0566	    12.0850	     9.9030	
    11.4136	     9.8190	    12.6724	    10.2386	    12.5885	     7.8888	    10.8261	     7.3013	    10.8261	     8.8959	
    11.4975	     9.5673	    12.3367	     9.8190	    12.1689	     7.4692	     9.4833	     6.5460	     9.6512	     8.0566	
    11.4136	     9.3155	    11.9171	     9.3994	    11.8332	     7.0496	     8.2245	     5.7907	     8.5602	     7.3013	
    11.3297	     9.1476	    11.5814	     8.9798	    11.4975	     6.6299	     7.0496	     5.1193	     7.8049	     6.9656	
    11.2457	     8.9798	    11.3297	     8.5602	    11.3297	     6.3782	     6.2103	     4.6158	     7.3853	     6.9656	
    11.0779	     8.8959	    11.2457	     8.3084	    11.2457	     6.2103	     5.5389	     4.3640	     7.2174	     7.3853	
    10.8261	     8.8959	    11.1618	     7.9727	    11.3297	     6.1264	     5.2872	     4.1962	     7.5531	     8.2245	
    10.5743	     9.0637	    11.2457	     7.7209	    11.4975	     6.1264	     5.2032	     4.2801	     8.0566	     9.2316	
    10.3226	     9.2316	    11.4136	     7.4692	    11.7493	     6.1264	     5.4550	     4.4479	     8.8959	    10.4904	
    10.0708	     9.3994	    11.5814	     7.0496	    12.0010	     6.0425	     5.7907	     4.6158	     9.8190	    11.6653	
     9.7351	     9.5673	    11.7493	     6.6299	    12.2528	     5.9586	     6.2103	     4.7836	    10.8261	    12.9242	
     9.4833	     9.7351	    11.8332	     6.2103	    12.5046	     5.8746	     6.6299	     4.9515	    11.7493	    13.8474	
     9.3155	     9.9030	    11.9171	     5.7907	    12.6724	     5.7068	     6.9656	     4.9515	    12.5885	    14.6027	
     9.1476	     9.9869	    11.9171	     5.2872	    12.7563	     5.4550	     7.2174	     4.9515	    13.2599	    15.0223	
     8.9798	    10.0708	    11.8332	     4.8676	    12.5885	     5.2032	     7.3013	     4.7836	    13.5956	    15.1062	
     8.8959	     9.9869	    11.5814	     4.3640	    12.2528	     4.8676	     7.2174	     4.4479	    13.6795	    14.6866	
     8.8120	     9.8190	    11.2457	     3.8605	    11.6653	     4.3640	     6.9656	     4.0283	    13.3438	    14.0152	
     8.6441	     9.5673	    10.7422	     3.1891	    10.8261	     3.6926	     6.5460	     3.4409	    12.7563	    13.0920	
     8.3923	     9.1476	    10.1547	     2.4338	     9.7351	     2.8534	     5.9586	     2.6855	    11.8332	    11.9171	
     8.1406	     8.7280	     9.4833	     1.5945	     8.5602	     1.9302	     5.2872	     2.0142	    10.7422	    10.8261	
     7.8888	     8.1406	     8.8959	     0.7553	     7.1335	     0.9232	     4.5319	     1.2589	     9.5673	     9.6512	
     7.4692	     7.6370	     8.2245	    -0.1678	     5.7907	    -0.0839	     3.7766	     0.5035	     8.3923	     8.4763	
     7.1335	     7.0496	     7.5531	    -1.0071	     4.3640	    -1.0071	     2.9373	    -0.1678	     7.2174	     7.3853	
     6.6299	     6.3782	     6.8817	    -1.8463	     3.0212	    -1.8463	     2.0981	    -0.7553	     6.1264	     6.3782	
     6.1264	     5.7068	     6.2103	    -2.6016	     1.7624	    -2.4338	     1.3428	    -1.1749	     5.2032	     5.5389	
     5.5389	     5.0354	     5.6229	    -3.2730	     0.7553	    -2.9373	     0.7553	    -1.5106	     4.4479	     4.9515	
     4.9515	     4.3640	     5.1193	    -3.8605	     0.1678	    -3.1891	     0.5035	    -1.6785	     3.9444	     4.4479	
     4.4479	     3.8605	     4.7836	    -4.3640	    -0.1678	    -3.1891	     0.5035	    -1.5945	     3.6926	     4.2801	
     3.9444	     3.5248	     4.6997	    -4.6158	     0.0000	    -3.1052	     0.8392	    -1.4267	     3.6087	     4.1962	
     3.6087	     3.2730	     4.6997	    -4.7836	     0.4196	    -2.9373	     1.4267	    -1.1749	     3.6926	     4.1962	
     3.3569	     3.2730	     4.8676	    -4.7836	     1.0910	    -2.7695	     2.1820	    -0.8392	     3.7766	     4.1122	
     3.1052	     3.2730	     5.1193	    -4.6997	     1.9302	    -2.5177	     2.9373	    -0.5035	     3.8605	     4.0283	
     3.0212	     3.3569	     5.3711	    -4.6158	     2.7695	    -2.2659	     3.5248	    -0.2518	     3.7766	     3.8605	
     2.8534	     3.5248	     5.6229	    -4.3640	     3.5248	    -2.1820	     3.8605	     0.0000	     3.6087	     3.6087	
     2.6855	     3.6087	     5.7068	    -4.1122	     4.2801	    -2.0142	     3.9444	     0.0000	     3.3569	     3.2730	
     2.5177	     3.5248	     5.7068	    -3.8605	     4.7836	    -2.0142	     3.6926	     0.0000	     2.8534	     2.7695	
     2.3499	     3.4409	     5.4550	    -3.6926	     5.0354	    -2.0981	     2.9373	    -0.2518	     2.3499	     2.0981	
     2.0142	     3.1052	     5.0354	    -3.6087	     5.1193	    -2.1820	     1.9302	    -0.5875	     1.6785	     1.2589	
     1.5945	     2.6855	     4.4479	    -3.6087	     5.0354	    -2.3499	     0.5875	    -1.0071	     1.0910	     0.4196	
     1.1749	     2.1820	     3.6926	    -3.6087	     4.6997	    -2.5177	    -0.9232	    -1.4267	     0.5035	    -0.5875	
     0.7553	     1.5945	     2.9373	    -3.6926	     4.3640	    -2.6016	    -2.4338	    -1.8463	     0.1678	    -1.5106	
     0.2518	     0.9232	     2.1820	    -3.7766	     3.8605	    -2.6855	    -3.8605	    -2.0981	     0.0000	    -2.2659	
    -0.2518	     0.3357	     1.3428	    -3.8605	     3.2730	    -2.6016	    -5.0354	    -2.2659	     0.1678	    -2.9373	
    -0.7553	    -0.2518	     0.7553	    -3.8605	     2.6855	    -2.4338	    -6.0425	    -2.1820	     0.5035	    -3.3569	
    -1.1749	    -0.6714	     0.3357	    -3.7766	     2.1820	    -2.0981	    -6.7139	    -2.0142	     1.1749	    -3.5248	
    -1.5945	    -1.0071	     0.0839	    -3.5248	     1.6785	    -1.6785	    -6.9656	    -1.5945	     1.9302	    -3.4409	
    -1.9302	    -1.1749	     0.0839	    -3.2730	     1.3428	    -1.0910	    -6.8817	    -1.0910	     2.8534	    -3.1052	
    -2.2659	    -1.3428	     0.2518	    -2.9373	     1.0071	    -0.4196	    -6.4621	    -0.4196	     3.8605	    -2.6016	
    -2.6855	    -1.3428	     0.5875	    -2.5177	     0.7553	     0.2518	    -5.7907	     0.2518	     4.7836	    -2.0142	
    -3.1052	    -1.4267	     1.0071	    -2.0981	     0.5875	     0.8392	    -5.0354	     0.8392	     5.6229	    -1.2589	
    -3.4409	    -1.4267	     1.4267	    -1.7624	     0.5035	     1.4267	    -4.1122	     1.4267	     6.3782	    -0.5875	
    -3.8605	    -1.4267	     1.8463	    -1.3428	     0.4196	     1.9302	    -3.2730	     1.9302	     6.8817	     0.1678	
    -4.1122	    -1.5106	     2.1820	    -1.0910	     0.3357	     2.2659	    -2.5177	     2.2659	     7.1335	     0.7553	
    -4.3640	    -1.5945	     2.2659	    -0.9232	     0.2518	     2.2659	    -1.9302	     2.3499	     7.1335	     1.0910	
    -4.6158	    -1.7624	     2.1820	    -0.8392	     0.0839	     2.1820	    -1.7624	     2.1820	     6.8817	     1.2589	
    -4.7836	    -2.0981	     1.8463	    -0.9232	    -0.3357	     1.7624	    -1.9302	     1.8463	     6.2103	     1.0910	
    -4.8676	    -2.5177	     1.2589	    -1.0910	    -1.0071	     1.1749	    -2.6016	     1.2589	     5.2872	     0.6714	
    -5.0354	    -3.1052	     0.4196	    -1.3428	    -1.9302	     0.4196	    -3.6087	     0.5035	     4.0283	     0.0000	
    -5.1193	    -3.7766	    -0.5875	    -1.5945	    -3.0212	    -0.3357	    -4.9515	    -0.3357	     2.6855	    -0.7553	
    -5.2032	    -4.4479	    -1.7624	    -1.6785	    -4.2801	    -1.0071	    -6.4621	    -1.0910	     1.3428	    -1.5945	
    -5.2872	    -5.2032	    -2.9373	    -1.7624	    -5.6229	    -1.5945	    -8.0566	    -1.7624	     0.0839	    -2.2659	
    -5.2872	    -5.8746	    -4.0283	    -1.6785	    -7.0496	    -2.0142	    -9.5673	    -2.2659	    -0.8392	    -2.8534	
    -5.2872	    -6.5460	    -5.1193	    -1.5106	    -8.4763	    -2.1820	   -11.0779	    -2.6016	    -1.5945	    -3.2730	
    -5.2872	    -7.0496	    -6.1264	    -1.3428	    -9.7351	    -2.2659	   -12.3367	    -2.8534	    -2.1820	    -3.5248	
    -5.2872	    -7.5531	    -6.9656	    -1.1749	   -10.8261	    -2.2659	   -13.4277	    -2.9373	    -2.5177	    -3.5248	
    -5.2872	    -7.8888	    -7.6370	    -0.9232	   -11.6653	    -2.1820	   -14.2670	    -3.0212	    -2.6855	    -3.4409	
    -5.2032	    -8.0566	    -7.9727	    -0.7553	   -12.0010	    -2.0142	   -14.6866	    -3.0212	    -2.7695	    -3.1052	
    -5.0354	    -8.0566	    -8.0566	    -0.5875	   -12.0010	    -1.7624	   -14.7705	    -3.0212	    -2.6855	    -2.6855	
    -4.8676	    -7.7209	    -7.7209	    -0.3357	   -11.4136	    -1.4267	   -14.4348	    -2.9373	    -2.6016	    -2.2659	
    -4.5319	    -7.3013	    -7.1335	    -0.0839	   -10.4904	    -1.0910	   -13.8474	    -2.7695	    -2.4338	    -1.8463	
    -4.1122	    -6.7139	    -6.3782	     0.2518	    -9.2316	    -0.6714	   -13.0081	    -2.6016	    -2.1820	    -1.5945	
    -3.6926	    -6.0425	    -5.5389	     0.5875	    -7.8049	    -0.1678	   -12.0010	    -2.3499	    -1.9302	    -1.5106	
    -3.1052	    -5.2872	    -4.6158	     1.0910	    -6.3782	     0.4196	   -10.9940	    -1.9302	    -1.5945	    -1.6785	
    -2.3499	    -4.4479	    -3.7766	     1.6785	    -4.9515	     1.1749	   -10.0708	    -1.5106	    -1.1749	    -2.0142	
    -1.5106	    -3.6087	    -2.8534	     2.4338	    -3.7766	     2.0142	    -9.2316	    -0.9232	    -0.7553	    -2.5177	
    -0.4196	    -2.6855	    -2.0981	     3.3569	    -2.7695	     2.9373	    -8.6441	    -0.1678	    -0.1678	    -3.0212	
     0.8392	    -1.6785	    -1.2589	     4.3640	    -2.0142	     3.8605	    -8.2245	     0.5875	     0.5035	    -3.5248	
     2.1820	    -0.6714	    -0.5035	     5.4550	    -1.4267	     4.8676	    -8.0566	     1.5106	     1.1749	    -3.9444	
     3.6087	     0.3357	     0.1678	     6.4621	    -1.0910	     5.8746	    -8.1406	     2.3499	     1.9302	    -4.3640	
     5.0354	     1.2589	     0.7553	     7.4692	    -0.9232	     6.7139	    -8.5602	     3.1891	     2.6855	    -4.6997	
     6.3782	     2.0981	     1.2589	     8.3084	    -0.8392	     7.4692	    -9.0637	     3.8605	     3.3569	    -4.9515	
     7.5531	     2.7695	     1.5945	     8.9798	    -0.7553	     7.9727	    -9.7351	     4.3640	     3.8605	    -5.0354	
     8.5602	     3.2730	     1.9302	     9.3994	    -0.7553	     8.3084	   -10.4904	     4.7836	     4.3640	    -5.0354	
     9.2316	     3.6926	     2.0981	     9.5673	    -0.8392	     8.3923	   -11.1618	     4.9515	     4.6997	    -4.9515	
     9.7351	     3.8605	     2.1820	     9.3994	    -0.8392	     8.3084	   -11.7493	     5.0354	     4.9515	    -4.7836	
     9.9869	     4.0283	     2.2659	     9.0637	    -0.7553	     8.1406	   -12.0850	     4.9515	     5.1193	    -4.5319	
    10.0708	     4.1122	     2.3499	     8.5602	    -0.5875	     7.8049	   -12.1689	     4.7836	     5.2872	    -4.1962	
     9.9869	     4.1962	     2.5177	     7.8888	    -0.2518	     7.4692	   -11.9171	     4.6158	     5.4550	    -3.6926	
     9.8190	     4.2801	     2.7695	     7.1335	     0.2518	     7.1335	   -11.3297	     4.5319	     5.7068	    -3.1052	
     9.6512	     4.4479	     3.2730	     6.4621	     1.0071	     6.8817	   -10.6583	     4.3640	     5.9586	    -2.3499	
     9.6512	     4.7836	     3.9444	     5.8746	     1.8463	     6.6299	    -9.8190	     4.3640	     6.2943	    -1.4267	
     9.7351	     5.2872	     4.7836	     5.5389	     2.8534	     6.5460	    -8.9798	     4.5319	     6.7139	    -0.3357	
     9.9869	     5.9586	     5.7068	     5.3711	     3.9444	     6.6299	    -8.1406	     4.7836	     7.1335	     0.8392	
    10.4904	     6.7139	     6.6299	     5.5389	     4.9515	     6.8817	    -7.3853	     5.1193	     7.5531	     2.0981	
    11.1618	     7.5531	     7.6370	     5.9586	     5.8746	     7.1335	    -6.7978	     5.6229	     7.9727	     3.2730	
    11.8332	     8.3923	     8.4763	     6.4621	     6.5460	     7.5531	    -6.4621	     6.0425	     8.2245	     4.3640	
[Epoch Header]
[Trial Type]	13
[Accept]	1
[Correct]	0
[RT]	 0.000
[Resp]	0
[Epoch Data]
     4.0283	     1.3428	     3.1052	    -6.6299	     3.7766	    -6.8817	    -0.8392	    -8.8120	    -4.7836	   -12.8403	
     3.1891	     0.2518	     2.0981	    -6.8817	     2.4338	    -7.2174	    -1.8463	    -9.1476	    -4.8676	   -13.1760	
     2.1820	    -0.8392	     1.0910	    -7.3853	     1.0910	    -7.6370	    -2.7695	    -9.7351	    -5.3711	   -13.5117	
     1.0910	    -1.9302	     0.1678	    -7.9727	    -0.0839	    -8.2245	    -3.2730	   -10.4904	    -6.0425	   -13.5956	
     0.0839	    -2.9373	    -0.5875	    -8.4763	    -1.0910	    -8.8120	    -3.5248	   -11.1618	    -6.7978	   -13.4277	
    -0.8392	    -3.6926	    -1.0910	    -8.9798	    -1.7624	    -9.3155	    -3.3569	   -11.6653	    -7.4692	   -13.0081	
    -1.5945	    -4.1122	    -1.3428	    -9.3155	    -2.0981	    -9.5673	    -2.8534	   -12.0850	    -7.8888	   -12.2528	
    -2.0981	    -4.3640	    -1.3428	    -9.4833	    -2.2659	    -9.7351	    -2.1820	   -12.3367	    -8.1406	   -11.3297	
    -2.3499	    -4.2801	    -1.2589	    -9.4833	    -2.3499	    -9.7351	    -1.3428	   -12.4207	    -8.1406	   -10.4065	
    -2.4338	    -4.1122	    -1.0910	    -9.3155	    -2.3499	    -9.6512	    -0.6714	   -12.4207	    -8.1406	    -9.5673	
    -2.3499	    -3.8605	    -0.9232	    -9.1476	    -2.5177	    -9.4833	    -0.1678	   -12.4207	    -7.9727	    -9.0637	
    -2.0981	    -3.5248	    -0.8392	    -8.8120	    -2.7695	    -9.3155	     0.0000	   -12.3367	    -7.8888	    -8.9798	
    -1.7624	    -3.1052	    -0.7553	    -8.4763	    -3.1052	    -9.1476	    -0.0839	   -12.3367	    -7.8888	    -9.2316	
    -1.2589	    -2.6855	    -0.6714	    -8.1406	    -3.5248	    -9.0637	    -0.5035	   -12.2528	    -7.8049	    -9.8190	
    -0.8392	    -2.2659	    -0.6714	    -7.7209	    -3.9444	    -9.0637	    -1.0910	   -12.3367	    -7.8049	   -10.7422	
    -0.4196	    -1.8463	    -0.7553	    -7.3853	    -4.2801	    -9.0637	    -1.8463	   -12.4207	    -7.8888	   -11.8332	
     0.0000	    -1.5945	    -0.8392	    -7.0496	    -4.6158	    -9.0637	    -2.7695	   -12.5046	    -7.9727	   -12.8403	
     0.1678	    -1.3428	    -0.9232	    -6.7978	    -4.8676	    -9.1476	    -3.6087	   -12.6724	    -8.1406	   -13.7634	
     0.3357	    -1.2589	    -1.0910	    -6.6299	    -4.8676	    -9.2316	    -4.2801	   -12.8403	    -8.3923	   -14.4348	
     0.3357	    -1.2589	    -1.2589	    -6.4621	    -4.6997	    -9.3155	    -4.7836	   -12.9242	    -8.5602	   -14.7705	
     0.1678	    -1.3428	    -1.4267	    -6.3782	    -4.2801	    -9.3994	    -4.8676	   -13.0081	    -8.6441	   -14.6866	
     0.0000	    -1.5106	    -1.5945	    -6.2103	    -3.6926	    -9.4833	    -4.6158	   -13.0081	    -8.7280	   -14.2670	
    -0.3357	    -1.6785	    -1.5945	    -6.1264	    -2.9373	    -9.4833	    -3.9444	   -12.9242	    -8.6441	   -13.5956	
    -0.6714	    -1.8463	    -1.5945	    -6.0425	    -2.0981	    -9.3994	    -2.8534	   -12.7563	    -8.4763	   -12.6724	
    -1.0910	    -2.0142	    -1.5106	    -5.7907	    -1.1749	    -9.1476	    -1.3428	   -12.4207	    -8.1406	   -11.5814	
    -1.5106	    -2.1820	    -1.2589	    -5.4550	    -0.0839	    -8.8120	     0.5035	   -11.9171	    -7.6370	   -10.4065	
    -1.9302	    -2.2659	    -0.9232	    -5.0354	     1.0910	    -8.2245	     2.5177	   -11.2457	    -6.8817	    -9.1476	
    -2.3499	    -2.2659	    -0.4196	    -4.4479	     2.2659	    -7.5531	     4.6158	   -10.4065	    -6.0425	    -7.8888	
    -2.6016	    -2.2659	     0.1678	    -3.6087	     3.3569	    -6.6299	     6.4621	    -9.4833	    -4.9515	    -6.7139	
    -2.8534	    -2.0981	     0.6714	    -2.6855	     4.3640	    -5.5389	     7.9727	    -8.5602	    -3.7766	    -5.7068	
    -3.0212	    -2.0142	     1.1749	    -1.6785	     5.0354	    -4.4479	     8.9798	    -7.5531	    -2.6016	    -5.0354	
    -3.1052	    -1.9302	     1.4267	    -0.6714	     5.3711	    -3.4409	     9.3994	    -6.6299	    -1.5106	    -4.6158	
    -3.1891	    -1.9302	     1.5106	     0.2518	     5.3711	    -2.5177	     9.0637	    -5.9586	    -0.7553	    -4.6997	
    -3.2730	    -2.0981	     1.2589	     1.0071	     4.8676	    -1.8463	     7.9727	    -5.5389	    -0.2518	    -5.2032	
    -3.3569	    -2.3499	     0.7553	     1.3428	     3.9444	    -1.5106	     6.2103	    -5.3711	    -0.1678	    -6.2943	
    -3.5248	    -2.7695	     0.0839	     1.4267	     2.7695	    -1.5106	     3.8605	    -5.5389	    -0.5035	    -7.6370	
    -3.6087	    -3.1052	    -0.7553	     1.0910	     1.5106	    -1.7624	     1.2589	    -5.9586	    -1.0910	    -9.3155	
    -3.7766	    -3.5248	    -1.5945	     0.5875	     0.2518	    -2.2659	    -1.5106	    -6.6299	    -1.8463	   -10.9100	
    -3.7766	    -3.7766	    -2.4338	    -0.1678	    -0.8392	    -2.7695	    -4.1122	    -7.2174	    -2.6855	   -12.4207	
    -3.8605	    -4.0283	    -3.1052	    -0.9232	    -1.7624	    -3.3569	    -6.3782	    -7.8888	    -3.3569	   -13.5956	
    -3.8605	    -4.1962	    -3.6926	    -1.7624	    -2.2659	    -3.8605	    -8.0566	    -8.4763	    -3.8605	   -14.4348	
    -3.8605	    -4.1962	    -4.1122	    -2.5177	    -2.6016	    -4.1962	    -9.0637	    -8.8959	    -4.1122	   -14.6866	
    -3.7766	    -4.1122	    -4.2801	    -3.1052	    -2.6016	    -4.3640	    -9.3994	    -9.0637	    -4.1962	   -14.5187	
    -3.6087	    -3.7766	    -4.2801	    -3.4409	    -2.4338	    -4.3640	    -8.9798	    -9.0637	    -3.9444	   -13.8474	
    -3.3569	    -3.3569	    -4.0283	    -3.5248	    -2.0142	    -4.1122	    -7.9727	    -8.8120	    -3.4409	   -12.8403	
    -3.0212	    -2.6855	    -3.5248	    -3.3569	    -1.5945	    -3.6087	    -6.5460	    -8.3923	    -2.8534	   -11.4136	
    -2.6016	    -1.9302	    -2.9373	    -3.0212	    -1.0910	    -2.9373	    -4.8676	    -7.7209	    -2.1820	    -9.9030	
    -2.1820	    -1.0910	    -2.0981	    -2.4338	    -0.5875	    -2.2659	    -3.1052	    -6.9656	    -1.5106	    -8.2245	
    -1.6785	    -0.2518	    -1.3428	    -1.7624	    -0.2518	    -1.5106	    -1.4267	    -6.2103	    -0.9232	    -6.5460	
    -1.1749	     0.4196	    -0.6714	    -1.0071	     0.0000	    -0.7553	    -0.0839	    -5.5389	    -0.5035	    -5.1193	
    -0.8392	     1.0071	    -0.0839	    -0.2518	    -0.0839	    -0.1678	     0.8392	    -5.0354	    -0.3357	    -3.8605	
    -0.6714	     1.3428	     0.0839	     0.3357	    -0.3357	     0.2518	     1.1749	    -4.6997	    -0.5035	    -2.9373	
    -0.6714	     1.2589	     0.0000	     0.6714	    -0.8392	     0.4196	     0.9232	    -4.6997	    -0.9232	    -2.4338	
    -0.9232	     0.8392	    -0.4196	     0.7553	    -1.5945	     0.3357	     0.1678	    -4.9515	    -1.5945	    -2.3499	
    -1.5106	     0.1678	    -1.0910	     0.5035	    -2.4338	    -0.1678	    -1.0071	    -5.5389	    -2.5177	    -2.6016	
    -2.1820	    -0.7553	    -2.0142	     0.0000	    -3.3569	    -0.8392	    -2.5177	    -6.2943	    -3.6087	    -3.2730	
    -2.8534	    -1.8463	    -2.9373	    -0.7553	    -4.1122	    -1.6785	    -4.0283	    -7.3013	    -4.7836	    -4.1122	
    -3.6087	    -2.8534	    -3.7766	    -1.5945	    -4.7836	    -2.6016	    -5.4550	    -8.2245	    -5.9586	    -5.2032	
    -4.2801	    -3.7766	    -4.5319	    -2.4338	    -5.2032	    -3.4409	    -6.5460	    -9.1476	    -6.9656	    -6.2943	
    -4.7836	    -4.5319	    -5.2032	    -3.2730	    -5.5389	    -4.1962	    -7.2174	    -9.9030	    -7.8888	    -7.4692	
    -5.2032	    -5.2032	    -5.6229	    -4.0283	    -5.7068	    -4.8676	    -7.4692	   -10.4904	    -8.4763	    -8.4763	
    -5.3711	    -5.5389	    -5.9586	    -4.6997	    -5.7907	    -5.3711	    -7.3853	   -10.7422	    -8.8959	    -9.2316	
    -5.4550	    -5.7907	    -6.1264	    -5.2032	    -5.7907	    -5.7907	    -6.9656	   -10.7422	    -8.8959	    -9.7351	
    -5.2032	    -5.7068	    -6.0425	    -5.5389	    -5.5389	    -5.9586	    -6.1264	   -10.4065	    -8.5602	    -9.9030	
    -4.7836	    -5.3711	    -5.7068	    -5.6229	    -5.1193	    -5.9586	    -5.0354	    -9.8190	    -7.8888	    -9.7351	
    -4.0283	    -4.8676	    -5.2872	    -5.5389	    -4.5319	    -5.7068	    -3.6926	    -8.8959	    -6.9656	    -9.3155	
    -3.1891	    -4.1122	    -4.6158	    -5.2032	    -3.7766	    -5.2872	    -2.3499	    -7.9727	    -5.7907	    -8.8120	
    -2.2659	    -3.2730	    -3.9444	    -4.6997	    -3.0212	    -4.6997	    -1.0071	    -6.8817	    -4.5319	    -8.3923	
    -1.2589	    -2.3499	    -3.2730	    -4.1122	    -2.3499	    -4.1122	     0.1678	    -5.8746	    -3.2730	    -8.1406	
    -0.3357	    -1.5106	    -2.6855	    -3.5248	    -1.7624	    -3.4409	     1.0910	    -4.8676	    -2.0981	    -8.0566	
     0.5035	    -0.7553	    -2.1820	    -2.9373	    -1.2589	    -2.7695	     1.7624	    -4.0283	    -0.9232	    -8.0566	
     1.2589	    -0.0839	    -1.8463	    -2.4338	    -0.8392	    -2.1820	     2.0142	    -3.2730	     0.0839	    -8.1406	
     1.9302	     0.4196	    -1.5106	    -2.0142	    -0.5035	    -1.5945	     1.9302	    -2.6855	     0.9232	    -8.2245	
     2.5177	     0.9232	    -1.3428	    -1.5945	    -0.2518	    -1.0910	     1.5945	    -2.0981	     1.5945	    -8.3084	
     3.0212	     1.2589	    -1.1749	    -1.3428	    -0.0839	    -0.5875	     0.9232	    -1.6785	     2.0981	    -8.3084	
     3.3569	     1.5106	    -1.0071	    -1.0910	     0.2518	    -0.1678	     0.1678	    -1.3428	     2.4338	    -8.2245	
     3.6926	     1.7624	    -0.7553	    -0.8392	     0.5875	     0.1678	    -0.7553	    -0.9232	     2.6855	    -7.8888	
     3.9444	     1.9302	    -0.5875	    -0.7553	     1.0910	     0.5035	    -1.5106	    -0.5875	     2.7695	    -7.4692	
     4.0283	     2.1820	    -0.3357	    -0.6714	     1.5945	     0.7553	    -2.2659	    -0.2518	     2.6855	    -6.8817	
     4.1122	     2.2659	    -0.0839	    -0.6714	     2.2659	     1.0071	    -2.6855	     0.0000	     2.4338	    -6.2103	
     4.1122	     2.4338	     0.1678	    -0.6714	     2.9373	     1.1749	    -2.7695	     0.1678	     2.0981	    -5.4550	
     4.0283	     2.6855	     0.5035	    -0.7553	     3.6087	     1.3428	    -2.5177	     0.4196	     1.6785	    -4.6158	
     4.0283	     2.9373	     0.8392	    -0.8392	     4.3640	     1.5945	    -1.9302	     0.6714	     1.1749	    -3.6926	
     3.9444	     3.2730	     1.2589	    -0.8392	     5.1193	     1.9302	    -1.0071	     1.0071	     0.7553	    -2.6855	
     3.8605	     3.6926	     1.7624	    -0.7553	     5.8746	     2.2659	     0.2518	     1.3428	     0.3357	    -1.5106	
     3.7766	     4.1122	     2.2659	    -0.5875	     6.6299	     2.6855	     1.6785	     1.6785	     0.1678	    -0.2518	
     3.6926	     4.6158	     2.8534	    -0.3357	     7.2174	     3.1052	     3.1052	     2.0981	     0.0839	     1.0071	
     3.5248	     5.0354	     3.3569	    -0.0839	     7.7209	     3.5248	     4.3640	     2.3499	     0.1678	     2.1820	
     3.2730	     5.4550	     3.8605	     0.1678	     7.9727	     3.7766	     5.4550	     2.6016	     0.3357	     3.1891	
     2.9373	     5.7068	     4.1962	     0.2518	     7.8888	     3.8605	     6.2103	     2.5177	     0.5875	     3.9444	
     2.4338	     5.7907	     4.3640	     0.3357	     7.4692	     3.8605	     6.4621	     2.2659	     0.6714	     4.1962	
     1.9302	     5.6229	     4.3640	     0.2518	     6.7978	     3.5248	     6.3782	     1.8463	     0.5875	     4.1122	
     1.3428	     5.3711	     4.1962	    -0.0839	     5.9586	     3.0212	     5.7907	     1.1749	     0.4196	     3.6087	
     0.8392	     4.9515	     4.0283	    -0.4196	     4.9515	     2.4338	     4.9515	     0.3357	     0.0839	     2.7695	
     0.3357	     4.5319	     3.7766	    -0.9232	     4.0283	     1.7624	     3.9444	    -0.5035	    -0.5035	     1.6785	
    -0.1678	     3.9444	     3.5248	    -1.4267	     3.1052	     1.0071	     2.9373	    -1.4267	    -1.0910	     0.4196	
    -0.5035	     3.4409	     3.2730	    -2.0142	     2.4338	     0.2518	     1.9302	    -2.3499	    -1.7624	    -0.9232	
    -0.6714	     2.9373	     3.0212	    -2.6016	     1.8463	    -0.4196	     1.0910	    -3.1891	    -2.4338	    -2.0981	
    -0.8392	     2.5177	     2.8534	    -3.1052	     1.5106	    -1.0071	     0.5035	    -3.8605	    -2.9373	    -3.1891	
    -0.7553	     2.2659	     2.6855	    -3.6087	     1.3428	    -1.5106	     0.2518	    -4.3640	    -3.2730	    -4.0283	
    -0.6714	     2.0142	     2.5177	    -4.0283	     1.2589	    -1.8463	     0.3357	    -4.6997	    -3.3569	    -4.6997	
    -0.5875	     1.7624	     2.3499	    -4.5319	     1.2589	    -2.2659	     0.5875	    -4.9515	    -3.3569	    -5.1193	
    -0.6714	     1.5106	     2.1820	    -5.0354	     1.3428	    -2.6016	     1.0071	    -5.1193	    -3.1052	    -5.2872	
    -0.8392	     1.1749	     1.8463	    -5.5389	     1.5106	    -3.0212	     1.5106	    -5.2872	    -2.7695	    -5.3711	
    -1.3428	     0.6714	     1.4267	    -6.1264	     1.5945	    -3.4409	     2.0142	    -5.3711	    -2.4338	    -5.2872	
    -2.0142	     0.0839	     0.9232	    -6.7139	     1.7624	    -3.9444	     2.6016	    -5.5389	    -2.0142	    -5.1193	
    -2.7695	    -0.5875	     0.4196	    -7.3013	     1.9302	    -4.4479	     3.1052	    -5.6229	    -1.5945	    -4.8676	
    -3.6926	    -1.3428	    -0.1678	    -7.8888	     2.0981	    -5.0354	     3.6087	    -5.7068	    -1.1749	    -4.4479	
    -4.6997	    -2.1820	    -0.8392	    -8.3923	     2.1820	    -5.7068	     3.9444	    -5.8746	    -0.9232	    -3.9444	
    -5.7068	    -3.1052	    -1.5106	    -8.8120	     2.2659	    -6.2943	     4.0283	    -5.9586	    -0.7553	    -3.3569	
    -6.6299	    -3.9444	    -2.2659	    -9.2316	     2.0981	    -6.9656	     3.8605	    -6.1264	    -0.7553	    -2.7695	
    -7.4692	    -4.8676	    -2.9373	    -9.5673	     1.7624	    -7.5531	     3.4409	    -6.2943	    -0.8392	    -2.2659	
    -8.0566	    -5.6229	    -3.6926	    -9.7351	     1.2589	    -8.0566	     2.6855	    -6.5460	    -1.1749	    -2.0142	
    -8.5602	    -6.2943	    -4.4479	    -9.8190	     0.5035	    -8.4763	     1.6785	    -6.7978	    -1.5945	    -1.8463	
    -8.7280	    -6.7139	    -5.0354	    -9.6512	    -0.3357	    -8.6441	     0.5035	    -7.1335	    -2.0981	    -1.8463	
    -8.6441	    -6.9656	    -5.5389	    -9.3994	    -1.1749	    -8.7280	    -0.6714	    -7.4692	    -2.7695	    -2.0142	
    -8.3084	    -7.0496	    -5.8746	    -8.9798	    -1.9302	    -8.7280	    -1.8463	    -7.7209	    -3.5248	    -2.3499	
    -7.8049	    -6.8817	    -6.0425	    -8.4763	    -2.4338	    -8.5602	    -2.8534	    -7.9727	    -4.2801	    -2.6855	
    -7.1335	    -6.4621	    -6.0425	    -7.9727	    -2.7695	    -8.3084	    -3.6087	    -8.2245	    -4.9515	    -3.1052	
    -6.2943	    -5.7907	    -5.8746	    -7.4692	    -2.7695	    -8.0566	    -4.1122	    -8.3923	    -5.6229	    -3.4409	
    -5.3711	    -5.0354	    -5.3711	    -6.9656	    -2.3499	    -7.7209	    -4.1122	    -8.4763	    -6.1264	    -3.6087	
    -4.2801	    -4.0283	    -4.7836	    -6.5460	    -1.5945	    -7.3013	    -3.7766	    -8.3923	    -6.3782	    -3.5248	
    -3.1891	    -2.9373	    -3.9444	    -6.1264	    -0.5875	    -6.8817	    -3.0212	    -8.2245	    -6.3782	    -3.1052	
    -2.0981	    -1.7624	    -2.9373	    -5.8746	     0.6714	    -6.4621	    -1.9302	    -7.9727	    -6.2103	    -2.3499	
    -1.0071	    -0.5035	    -1.7624	    -5.6229	     2.0981	    -5.9586	    -0.5875	    -7.5531	    -5.7068	    -1.4267	
    -0.0839	     0.6714	    -0.5875	    -5.4550	     3.6087	    -5.5389	     1.0071	    -7.1335	    -5.0354	    -0.3357	
     0.7553	     1.6785	     0.5875	    -5.2872	     5.0354	    -5.1193	     2.5177	    -6.6299	    -4.3640	     0.7553	
     1.3428	     2.5177	     1.5945	    -5.2032	     6.2103	    -4.7836	     3.9444	    -6.2103	    -3.6087	     1.5945	
     1.6785	     3.1891	     2.3499	    -5.2872	     7.1335	    -4.6158	     5.1193	    -5.9586	    -3.0212	     2.1820	
     1.8463	     3.5248	     2.8534	    -5.3711	     7.7209	    -4.6158	     6.0425	    -5.8746	    -2.5177	     2.5177	
     1.7624	     3.6087	     3.0212	    -5.4550	     8.0566	    -4.6997	     6.5460	    -5.8746	    -2.1820	     2.6016	
     1.5106	     3.4409	     2.8534	    -5.5389	     7.9727	    -4.9515	     6.7978	    -6.0425	    -2.0142	     2.3499	
     1.1749	     3.1052	     2.5177	    -5.6229	     7.5531	    -5.2032	     6.6299	    -6.3782	    -2.0981	     1.9302	
     0.7553	     2.6016	     1.9302	    -5.5389	     6.7978	    -5.4550	     6.2103	    -6.7978	    -2.4338	     1.2589	
     0.3357	     2.0142	     1.2589	    -5.3711	     5.8746	    -5.7907	     5.6229	    -7.2174	    -2.9373	     0.5035	
    -0.0839	     1.3428	     0.5035	    -5.0354	     4.7836	    -5.9586	     4.9515	    -7.6370	    -3.6087	    -0.4196	
    -0.4196	     0.7553	    -0.1678	    -4.6997	     3.6087	    -6.2103	     4.1962	    -8.0566	    -4.4479	    -1.3428	
    -0.8392	     0.0839	    -0.8392	    -4.3640	     2.6016	    -6.2943	     3.5248	    -8.4763	    -5.2872	    -2.0981	
    -1.1749	    -0.5035	    -1.3428	    -4.0283	     1.6785	    -6.2943	     2.9373	    -8.7280	    -6.1264	    -2.7695	
    -1.5106	    -0.9232	    -1.6785	    -3.6926	     1.0071	    -6.2943	     2.5177	    -8.8120	    -6.7139	    -3.2730	
    -1.8463	    -1.2589	    -1.8463	    -3.3569	     0.7553	    -6.2103	     2.1820	    -8.8120	    -7.0496	    -3.5248	
    -2.0981	    -1.4267	    -1.7624	    -3.0212	     0.8392	    -5.9586	     2.1820	    -8.6441	    -7.1335	    -3.4409	
    -2.2659	    -1.5106	    -1.5945	    -2.7695	     1.3428	    -5.6229	     2.3499	    -8.2245	    -6.7978	    -3.1891	
    -2.4338	    -1.4267	    -1.2589	    -2.6016	     2.0981	    -5.2032	     2.6855	    -7.6370	    -6.1264	    -2.6016	
    -2.6016	    -1.3428	    -0.8392	    -2.3499	     3.1052	    -4.7836	     3.2730	    -6.9656	    -5.1193	    -1.8463	
    -2.7695	    -1.1749	    -0.5035	    -2.1820	     4.1122	    -4.2801	     3.9444	    -6.2103	    -3.9444	    -0.9232	
    -2.8534	    -1.0910	    -0.1678	    -2.0142	     5.0354	    -3.7766	     4.6158	    -5.4550	    -2.6855	     0.0000	
    -3.0212	    -0.9232	     0.0000	    -1.7624	     5.7068	    -3.2730	     5.2032	    -4.6997	    -1.5106	     0.8392	
    -3.1052	    -0.8392	     0.1678	    -1.5945	     6.2103	    -2.7695	     5.7068	    -4.0283	    -0.5035	     1.5106	
    -3.0212	    -0.7553	     0.1678	    -1.2589	     6.5460	    -2.3499	     6.0425	    -3.3569	     0.2518	     2.0981	
    -2.8534	    -0.6714	     0.2518	    -0.7553	     6.5460	    -1.7624	     6.1264	    -2.6855	     0.8392	     2.5177	
    -2.4338	    -0.5035	     0.2518	    -0.1678	     6.3782	    -1.1749	     5.8746	    -2.0981	     1.1749	     2.8534	
    -1.8463	    -0.3357	     0.1678	     0.5035	     6.0425	    -0.5875	     5.4550	    -1.5106	     1.2589	     2.9373	
    -1.0910	    -0.0839	     0.1678	     1.1749	     5.6229	     0.0839	     4.6997	    -1.0071	     1.0910	     2.9373	
    -0.1678	     0.2518	     0.0839	     1.9302	     5.0354	     0.6714	     3.8605	    -0.5875	     0.7553	     2.8534	
     0.8392	     0.5875	     0.0839	     2.6855	     4.5319	     1.2589	     2.8534	    -0.2518	     0.3357	     2.6855	
     1.9302	     1.0071	     0.0839	     3.3569	     4.0283	     1.8463	     1.8463	     0.0000	    -0.0839	     2.6016	
     3.0212	     1.4267	     0.0839	     3.9444	     3.6087	     2.1820	     0.9232	     0.1678	    -0.5875	     2.5177	
     4.0283	     1.8463	     0.0839	     4.3640	     3.2730	     2.5177	     0.1678	     0.3357	    -1.0071	     2.5177	
     4.8676	     2.1820	     0.0839	     4.6158	     3.0212	     2.6855	    -0.5035	     0.4196	    -1.3428	     2.5177	
     5.5389	     2.5177	     0.0839	     4.6997	     2.7695	     2.7695	    -0.9232	     0.5035	    -1.4267	     2.6855	
     6.1264	     2.7695	     0.0839	     4.6158	     2.6016	     2.8534	    -1.0910	     0.6714	    -1.4267	     2.9373	
     6.5460	     3.0212	     0.1678	     4.5319	     2.6855	     2.9373	    -0.9232	     0.7553	    -1.1749	     3.3569	
     6.8817	     3.2730	     0.3357	     4.4479	     2.8534	     3.0212	    -0.3357	     0.9232	    -0.8392	     3.8605	
     7.1335	     3.6087	     0.5875	     4.2801	     3.2730	     3.1891	     0.5035	     1.0910	    -0.3357	     4.4479	
     7.3853	     4.0283	     1.0910	     4.1122	     3.8605	     3.3569	     1.6785	     1.2589	     0.1678	     5.1193	
     7.6370	     4.6158	     1.5945	     3.9444	     4.5319	     3.5248	     3.0212	     1.4267	     0.6714	     5.7068	
     7.8888	     5.2032	     2.3499	     3.8605	     5.2032	     3.7766	     4.4479	     1.5945	     1.1749	     6.2943	
     8.2245	     5.8746	     3.1052	     3.8605	     5.7907	     3.9444	     5.7907	     1.7624	     1.5945	     6.6299	
     8.6441	     6.7139	     3.9444	     3.9444	     6.2103	     4.1962	     6.8817	     1.8463	     1.9302	     6.7978	
     9.1476	     7.4692	     4.7836	     4.1962	     6.3782	     4.4479	     7.6370	     1.9302	     2.0981	     6.7139	
     9.6512	     8.2245	     5.5389	     4.5319	     6.2103	     4.6997	     7.8888	     2.0142	     2.0981	     6.2103	
    10.2386	     8.9798	     6.2103	     4.8676	     5.7907	     4.9515	     7.7209	     1.9302	     1.8463	     5.2872	
    10.6583	     9.4833	     6.6299	     5.2032	     5.2032	     5.1193	     7.2174	     1.8463	     1.2589	     4.0283	
    11.1618	     9.9030	     6.9656	     5.5389	     4.5319	     5.1193	     6.3782	     1.5945	     0.5035	     2.5177	
    11.5814	    10.2386	     7.2174	     5.7907	     3.8605	     5.0354	     5.3711	     1.2589	    -0.3357	     0.8392	
    12.0010	    10.4904	     7.3853	     5.9586	     3.5248	     4.8676	     4.5319	     0.9232	    -1.3428	    -0.7553	
    12.4207	    10.7422	     7.7209	     6.1264	     3.4409	     4.7836	     3.8605	     0.6714	    -2.1820	    -2.2659	
    12.8403	    10.9940	     7.9727	     6.2943	     3.6926	     4.6997	     3.4409	     0.5035	    -2.9373	    -3.3569	
    13.2599	    11.1618	     8.3923	     6.3782	     4.2801	     4.6158	     3.3569	     0.4196	    -3.5248	    -4.0283	
    13.5117	    11.2457	     8.6441	     6.4621	     5.1193	     4.5319	     3.5248	     0.4196	    -3.9444	    -4.1962	
    13.6795	    11.2457	     8.9798	     6.5460	     6.0425	     4.5319	     3.8605	     0.5035	    -4.1962	    -3.9444	
    13.6795	    11.2457	     9.1476	     6.5460	     6.9656	     4.5319	     4.3640	     0.6714	    -4.1962	    -3.2730	
    13.5117	    11.0779	     9.2316	     6.4621	     7.8049	     4.6158	     4.9515	     0.8392	    -4.1122	    -2.2659	
    13.1760	    10.9100	     9.3155	     6.3782	     8.4763	     4.6158	     5.6229	     1.0071	    -3.8605	    -1.0910	
    12.7563	    10.7422	     9.3155	     6.2943	     8.8959	     4.6997	     6.2103	     1.1749	    -3.6087	     0.0839	
    12.1689	    10.4904	     9.2316	     6.2103	     9.0637	     4.6997	     6.7139	     1.4267	    -3.3569	     1.0910	
    11.5814	    10.1547	     9.1476	     6.1264	     9.0637	     4.7836	     7.0496	     1.6785	    -3.1052	     1.9302	
    10.9100	     9.9030	     9.0637	     6.2103	     8.8959	     4.8676	     7.2174	     1.9302	    -2.9373	     2.6016	
    10.3226	     9.7351	     9.0637	     6.2943	     8.7280	     5.0354	     7.2174	     2.2659	    -2.6855	     2.9373	
     9.9869	     9.6512	     9.1476	     6.6299	     8.4763	     5.2032	     6.9656	     2.6855	    -2.6016	     3.1052	
     9.8190	     9.6512	     9.1476	     7.0496	     8.3084	     5.5389	     6.6299	     3.0212	    -2.5177	     3.0212	
     9.8190	     9.7351	     9.2316	     7.4692	     7.9727	     5.8746	     6.0425	     3.3569	    -2.5177	     2.6855	
    10.0708	     9.8190	     9.1476	     7.9727	     7.6370	     6.2103	     5.2032	     3.6087	    -2.6016	     2.1820	
    10.4904	     9.8190	     9.0637	     8.4763	     7.2174	     6.4621	     4.3640	     3.7766	    -2.6016	     1.5106	
    11.0779	     9.9030	     8.8120	     8.8959	     6.6299	     6.5460	     3.3569	     3.7766	    -2.6016	     0.7553	
    11.7493	     9.9030	     8.4763	     9.1476	     5.8746	     6.5460	     2.4338	     3.6926	    -2.6855	     0.0000	
    12.3367	     9.8190	     7.9727	     9.2316	     5.0354	     6.2943	     1.5106	     3.4409	    -2.6855	    -0.6714	
    12.9242	     9.6512	     7.4692	     9.0637	     4.1962	     5.8746	     0.5875	     3.0212	    -2.7695	    -1.1749	
    13.4277	     9.3994	     6.7978	     8.7280	     3.1891	     5.2872	    -0.2518	     2.5177	    -2.8534	    -1.5945	
    13.6795	     9.1476	     6.2103	     8.3084	     2.3499	     4.6158	    -0.9232	     1.9302	    -3.0212	    -1.8463	
    13.8474	     8.7280	     5.5389	     7.8049	     1.5106	     3.9444	    -1.4267	     1.2589	    -3.1891	    -2.0142	
    13.7634	     8.3084	     4.8676	     7.2174	     0.8392	     3.2730	    -1.7624	     0.6714	    -3.4409	    -2.0981	
    13.5956	     7.9727	     4.2801	     6.6299	     0.4196	     2.6855	    -1.8463	     0.0839	    -3.6087	    -2.1820	
    13.2599	     7.6370	     3.8605	     6.0425	     0.1678	     2.1820	    -1.6785	    -0.4196	    -3.8605	    -2.2659	
    12.8403	     7.4692	     3.6087	     5.6229	     0.1678	     1.7624	    -1.1749	    -0.7553	    -4.0283	    -2.2659	
    12.3367	     7.3013	     3.5248	     5.2872	     0.3357	     1.5106	    -0.4196	    -1.0910	    -4.1962	    -2.2659	
    11.8332	     7.3013	     3.6087	     4.9515	     0.7553	     1.3428	     0.4196	    -1.2589	    -4.3640	    -2.2659	
    11.4136	     7.3853	     3.8605	     4.6997	     1.2589	     1.2589	     1.4267	    -1.4267	    -4.6158	    -2.2659	
    11.0779	     7.5531	     4.1122	     4.3640	     1.9302	     1.0910	     2.3499	    -1.5106	    -4.8676	    -2.3499	
    10.9100	     7.8049	     4.4479	     4.1122	     2.6016	     1.0910	     3.1891	    -1.5945	    -5.2032	    -2.4338	
    10.8261	     7.9727	     4.8676	     3.9444	     3.2730	     1.0071	     3.8605	    -1.6785	    -5.5389	    -2.6016	
    10.9100	     8.2245	     5.2032	     3.8605	     3.9444	     1.0910	     4.4479	    -1.6785	    -5.8746	    -2.8534	
    11.0779	     8.4763	     5.4550	     3.9444	     4.4479	     1.3428	     4.6997	    -1.6785	    -6.2943	    -3.1052	
    11.2457	     8.6441	     5.6229	     4.1122	     4.9515	     1.6785	     4.7836	    -1.5945	    -6.6299	    -3.4409	
    11.4136	     8.6441	     5.7068	     4.3640	     5.2032	     2.0142	     4.6997	    -1.5106	    -7.0496	    -3.6926	
    11.5814	     8.6441	     5.7068	     4.6997	     5.2872	     2.4338	     4.3640	    -1.3428	    -7.3013	    -4.0283	
    11.5814	     8.4763	     5.5389	     5.0354	     5.1193	     2.7695	     3.8605	    -1.2589	    -7.4692	    -4.2801	
    11.4975	     8.2245	     5.2872	     5.3711	     4.6158	     3.0212	     3.2730	    -1.0910	    -7.5531	    -4.5319	
    11.2457	     7.8888	     5.0354	     5.5389	     4.0283	     3.1891	     2.6016	    -1.0071	    -7.4692	    -4.6997	
    10.8261	     7.4692	     4.6997	     5.7068	     3.2730	     3.1891	     2.0142	    -0.9232	    -7.2174	    -4.8676	
    10.4065	     7.0496	     4.3640	     5.8746	     2.4338	     3.1891	     1.5945	    -0.8392	    -6.7978	    -4.8676	
     9.9869	     6.6299	     4.1962	     5.9586	     1.8463	     3.1891	     1.5106	    -0.5875	    -6.2103	    -4.6997	
     9.5673	     6.4621	     4.1962	     6.2103	     1.5106	     3.2730	     1.5945	    -0.2518	    -5.3711	    -4.2801	
     9.3994	     6.3782	     4.3640	     6.4621	     1.5106	     3.6087	     2.0142	     0.2518	    -4.2801	    -3.5248	
     9.2316	     6.5460	     4.7836	     6.8817	     1.8463	     4.0283	     2.6855	     0.9232	    -3.1052	    -2.5177	
     9.2316	     6.7978	     5.2872	     7.3853	     2.4338	     4.5319	     3.5248	     1.6785	    -1.8463	    -1.2589	
     9.3155	     7.2174	     5.8746	     7.8888	     3.1891	     5.2032	     4.2801	     2.4338	    -0.5875	     0.0000	
     9.5673	     7.7209	     6.5460	     8.4763	     4.1122	     5.9586	     5.1193	     3.1891	     0.6714	     1.3428	
     9.9030	     8.3084	     7.2174	     9.0637	     5.0354	     6.7139	     5.8746	     3.9444	     1.8463	     2.6855	
    10.3226	     8.8959	     7.8888	     9.5673	     5.9586	     7.3853	     6.4621	     4.6158	     2.8534	     4.0283	
    10.8261	     9.3994	     8.5602	    10.1547	     6.7139	     8.0566	     6.9656	     5.1193	     3.8605	     5.2032	
    11.2457	     9.7351	     8.9798	    10.4904	     7.3013	     8.6441	     7.3013	     5.5389	     4.6158	     6.2103	
    11.4975	     9.9030	     9.1476	    10.7422	     7.4692	     8.9798	     7.3013	     5.7068	     5.2872	     7.0496	
    11.6653	     9.8190	     9.1476	    10.8261	     7.4692	     9.1476	     7.1335	     5.7068	     5.7907	     7.8049	
    11.7493	     9.5673	     8.8959	    10.7422	     7.1335	     9.1476	     6.7139	     5.6229	     6.2103	     8.3923	
    11.6653	     9.1476	     8.4763	    10.6583	     6.7139	     9.0637	     6.2103	     5.5389	     6.5460	     8.8120	
    11.7493	     8.8120	     8.0566	    10.4904	     6.3782	     8.9798	     5.7907	     5.4550	     6.9656	     9.2316	
    11.7493	     8.5602	     7.6370	    10.4904	     6.0425	     8.9798	     5.4550	     5.5389	     7.4692	     9.4833	
    11.9171	     8.3923	     7.3853	    10.4904	     5.9586	     8.9798	     5.3711	     5.7068	     8.0566	     9.8190	
    12.1689	     8.3923	     7.3013	    10.5743	     6.0425	     9.1476	     5.4550	     6.1264	     8.7280	    10.2386	
    12.4207	     8.4763	     7.2174	    10.8261	     6.2103	     9.3994	     5.7907	     6.7139	     9.5673	    10.6583	
    12.7563	     8.6441	     7.3853	    11.0779	     6.5460	     9.8190	     6.4621	     7.4692	    10.4065	    11.2457	
    13.0920	     8.9798	     7.5531	    11.4136	     6.9656	    10.3226	     7.2174	     8.3084	    11.3297	    11.9171	
    13.4277	     9.3994	     7.8888	    11.8332	     7.4692	    10.9100	     8.2245	     9.3155	    12.2528	    12.5885	
    13.6795	     9.8190	     8.2245	    12.3367	     7.8888	    11.5814	     9.2316	    10.3226	    13.1760	    13.3438	
    13.8474	    10.2386	     8.6441	    12.7563	     8.3084	    12.2528	    10.2386	    11.3297	    14.0152	    14.0991	
    13.9313	    10.4904	     8.8959	    13.1760	     8.5602	    12.9242	    11.0779	    12.1689	    14.7705	    14.8544	
    13.8474	    10.6583	     9.1476	    13.5117	     8.7280	    13.4277	    11.5814	    12.8403	    15.2740	    15.4419	
    13.6795	    10.7422	     9.2316	    13.7634	     8.6441	    13.8474	    11.7493	    13.3438	    15.5258	    15.9454	
    13.4277	    10.6583	     9.2316	    13.8474	     8.4763	    14.1830	    11.4975	    13.5956	    15.5258	    16.1133	
    13.0081	    10.4065	     9.1476	    13.8474	     8.2245	    14.3509	    10.9100	    13.5956	    15.1901	    16.0294	
    12.6724	    10.1547	     8.9798	    13.8474	     7.8049	    14.3509	     9.9869	    13.5117	    14.6866	    15.6937	
    12.2528	     9.7351	     8.7280	    13.6795	     7.3013	    14.2670	     8.9798	    13.2599	    13.9313	    15.1062	
    11.8332	     9.3994	     8.4763	    13.4277	     6.8817	    14.0991	     7.8888	    12.8403	    13.0920	    14.4348	
    11.4975	     8.9798	     8.1406	    13.1760	     6.4621	    13.8474	     6.9656	    12.5046	    12.0850	    13.5956	
    11.2457	     8.6441	     7.8888	    13.0081	     6.1264	    13.5956	     6.1264	    12.0850	    11.1618	    12.6724	
    11.0779	     8.4763	     7.6370	    12.8403	     5.7907	    13.3438	     5.5389	    11.6653	    10.2386	    11.7493	
    11.0779	     8.3084	     7.4692	    12.6724	     5.7068	    13.0920	     5.2032	    11.3297	     9.3994	    10.9100	
    11.0779	     8.2245	     7.4692	    12.5885	     5.7068	    12.9242	     5.1193	    11.0779	     8.7280	    10.0708	
    11.3297	     8.3084	     7.5531	    12.5046	     5.9586	    12.8403	     5.2872	    10.9100	     8.1406	     9.3155	
    11.6653	     8.6441	     7.8049	    12.4207	     6.3782	    12.7563	     5.7068	    10.9100	     7.8888	     8.6441	
    12.1689	     9.0637	     8.3084	    12.4207	     7.0496	    12.8403	     6.3782	    11.0779	     7.8049	     8.1406	
    12.7563	     9.7351	     9.0637	    12.4207	     7.9727	    12.9242	     7.3853	    11.3297	     8.0566	     7.8049	
    13.4277	    10.5743	     9.9869	    12.3367	     9.0637	    13.0920	     8.5602	    11.6653	     8.4763	     7.5531	
    14.0991	    11.4136	    10.9940	    12.3367	    10.1547	    13.2599	     9.8190	    12.0010	     8.9798	     7.5531	
    14.7705	    12.3367	    12.0850	    12.2528	    11.2457	    13.3438	    11.2457	    12.3367	     9.7351	     7.7209	
    15.2740	    13.1760	    13.0081	    12.1689	    12.0850	    13.5117	    12.5885	    12.5885	    10.4904	     8.0566	
    15.6937	    13.9313	    13.8474	    12.0850	    12.6724	    13.5956	    13.8474	    12.7563	    11.1618	     8.5602	
    16.0294	    14.6027	    14.6027	    12.2528	    13.0920	    13.7634	    15.0223	    12.8403	    11.9171	     9.2316	
    16.4490	    15.2740	    15.2740	    12.5046	    13.2599	    14.0152	    15.9454	    13.0081	    12.5046	     9.9869	
    16.7847	    15.8615	    15.7776	    12.9242	    13.2599	    14.2670	    16.6168	    13.0920	    12.9242	    10.8261	
    17.0364	    16.1972	    16.0294	    13.4277	    13.0920	    14.5187	    16.8686	    13.0920	    13.0920	    11.4975	
    17.0364	    16.1972	    15.9454	    13.6795	    12.5885	    14.5187	    16.6168	    12.9242	    13.0081	    11.9171	
    16.7847	    15.7776	    15.4419	    13.6795	    11.8332	    14.0991	    15.7776	    12.3367	    12.4207	    12.0850	
    16.1133	    14.9384	    14.5187	    13.2599	    10.6583	    13.3438	    14.2670	    11.4136	    11.4975	    11.9171	
    14.9384	    13.5956	    13.0920	    12.3367	     9.1476	    12.0850	    12.3367	    10.0708	    10.0708	    11.4136	
    13.4277	    11.9171	    11.3297	    10.9940	     7.3853	    10.4065	     9.9869	     8.3923	     8.3923	    10.6583	
    11.6653	     9.9869	     9.3994	     9.3155	     5.6229	     8.4763	     7.5531	     6.4621	     6.4621	     9.6512	
     9.8190	     7.9727	     7.3013	     7.5531	     3.8605	     6.4621	     5.2032	     4.5319	     4.5319	     8.4763	
     7.9727	     6.0425	     5.4550	     5.7068	     2.2659	     4.4479	     3.0212	     2.6855	     2.6855	     7.3013	
     6.2943	     4.3640	     3.7766	     4.0283	     1.0071	     2.6855	     1.2589	     1.0071	     1.0071	     6.2943	
     4.8676	     3.0212	     2.4338	     2.6016	     0.0839	     1.2589	     0.0000	    -0.3357	    -0.2518	     5.6229	
     3.6087	     2.0142	     1.4267	     1.5106	    -0.5035	     0.1678	    -0.7553	    -1.3428	    -1.1749	     5.2032	
     2.6855	     1.2589	     0.7553	     0.7553	    -0.9232	    -0.5875	    -1.0071	    -2.0142	    -1.5945	     5.2032	
     1.9302	     0.7553	     0.4196	     0.2518	    -1.0071	    -1.0071	    -0.8392	    -2.3499	    -1.6785	     5.4550	
     1.2589	     0.3357	     0.1678	    -0.1678	    -1.0910	    -1.2589	    -0.3357	    -2.5177	    -1.5106	     5.7907	
     0.6714	    -0.1678	     0.0000	    -0.4196	    -1.0910	    -1.4267	     0.1678	    -2.6855	    -1.1749	     6.1264	
     0.0000	    -0.5875	    -0.1678	    -0.5875	    -1.0910	    -1.5106	     0.7553	    -2.7695	    -0.8392	     6.3782	
    -0.5875	    -1.0071	    -0.3357	    -0.7553	    -1.0910	    -1.6785	     1.1749	    -2.8534	    -0.5035	     6.4621	
    -1.0071	    -1.4267	    -0.4196	    -0.8392	    -1.0910	    -1.7624	     1.5945	    -3.0212	    -0.1678	     6.3782	
    -1.3428	    -1.7624	    -0.5035	    -0.9232	    -1.0910	    -1.8463	     1.8463	    -3.1891	    -0.0839	     6.1264	
    -1.5106	    -1.9302	    -0.5875	    -0.9232	    -1.0910	    -2.0142	     1.8463	    -3.3569	    -0.0839	     5.6229	
    -1.5106	    -2.0142	    -0.5875	    -0.8392	    -1.0910	    -2.0981	     1.6785	    -3.6926	    -0.3357	     4.9515	
    -1.2589	    -2.0142	    -0.5875	    -0.7553	    -1.1749	    -2.2659	     1.3428	    -4.1122	    -0.6714	     4.0283	
    -0.9232	    -1.8463	    -0.6714	    -0.7553	    -1.2589	    -2.5177	     0.7553	    -4.6158	    -1.1749	     3.1052	
    -0.5875	    -1.7624	    -0.7553	    -0.8392	    -1.4267	    -2.7695	     0.0000	    -5.2032	    -1.8463	     2.0142	
    -0.1678	    -1.5945	    -0.9232	    -1.0910	    -1.5945	    -3.1052	    -0.7553	    -5.8746	    -2.5177	     0.9232	
     0.1678	    -1.4267	    -1.0910	    -1.4267	    -1.8463	    -3.5248	    -1.6785	    -6.6299	    -3.2730	    -0.0839	
     0.4196	    -1.3428	    -1.4267	    -1.9302	    -2.1820	    -4.0283	    -2.5177	    -7.3853	    -4.0283	    -1.0071	
     0.5035	    -1.4267	    -1.8463	    -2.6016	    -2.6016	    -4.6158	    -3.3569	    -8.1406	    -4.8676	    -1.8463	
     0.4196	    -1.5106	    -2.2659	    -3.3569	    -3.0212	    -5.2032	    -4.1122	    -8.8959	    -5.7068	    -2.5177	
     0.2518	    -1.6785	    -2.6855	    -4.1962	    -3.4409	    -5.8746	    -4.6997	    -9.4833	    -6.4621	    -3.1052	
     0.0839	    -1.6785	    -2.9373	    -4.9515	    -3.7766	    -6.4621	    -5.1193	    -9.8190	    -7.0496	    -3.4409	
     0.0000	    -1.5106	    -3.0212	    -5.5389	    -3.8605	    -6.8817	    -5.1193	    -9.9030	    -7.3853	    -3.4409	
     0.0000	    -1.0910	    -2.6855	    -5.9586	    -3.7766	    -7.0496	    -4.9515	    -9.5673	    -7.3853	    -3.1052	
     0.2518	    -0.5875	    -2.1820	    -6.1264	    -3.4409	    -7.1335	    -4.5319	    -9.1476	    -7.2174	    -2.4338	
     0.5875	     0.0839	    -1.4267	    -6.1264	    -3.0212	    -6.9656	    -4.0283	    -8.4763	    -6.7978	    -1.5106	
     1.0071	     0.7553	    -0.5875	    -6.0425	    -2.6016	    -6.7139	    -3.6087	    -7.8049	    -6.2943	    -0.5035	
     1.4267	     1.4267	     0.2518	    -5.8746	    -2.1820	    -6.3782	    -3.2730	    -7.2174	    -5.7907	     0.5035	
     1.8463	     2.0142	     1.0071	    -5.5389	    -1.8463	    -5.9586	    -3.1052	    -6.6299	    -5.2872	     1.3428	
     2.2659	     2.4338	     1.7624	    -5.2032	    -1.6785	    -5.5389	    -3.1891	    -6.1264	    -4.9515	     1.9302	
     2.5177	     2.7695	     2.1820	    -4.7836	    -1.5945	    -5.1193	    -3.5248	    -5.7068	    -4.6158	     2.0981	
     2.6855	     2.8534	     2.4338	    -4.3640	    -1.8463	    -4.7836	    -4.1122	    -5.4550	    -4.5319	     1.8463	
     2.6855	     2.7695	     2.3499	    -3.9444	    -2.3499	    -4.4479	    -4.8676	    -5.3711	    -4.6158	     1.2589	
     2.4338	     2.3499	     1.9302	    -3.6087	    -3.1052	    -4.2801	    -5.7907	    -5.3711	    -4.7836	     0.3357	
     2.0142	     1.7624	     1.2589	    -3.4409	    -4.0283	    -4.1962	    -6.7139	    -5.4550	    -4.9515	    -0.7553	
     1.4267	     1.0071	     0.4196	    -3.2730	    -5.0354	    -4.1122	    -7.4692	    -5.6229	    -5.2872	    -1.9302	
     0.6714	     0.0839	    -0.5035	    -3.2730	    -6.1264	    -4.1122	    -8.1406	    -5.7907	    -5.5389	    -3.0212	
    -0.1678	    -1.0071	    -1.5106	    -3.4409	    -7.2174	    -4.2801	    -8.6441	    -6.0425	    -5.7907	    -3.9444	
    -1.0910	    -2.1820	    -2.6016	    -3.6926	    -8.2245	    -4.5319	    -8.9798	    -6.3782	    -6.0425	    -4.7836	
    -2.0981	    -3.3569	    -3.6087	    -4.1122	    -9.2316	    -4.8676	    -9.2316	    -6.7978	    -6.2103	    -5.3711	
    -3.1891	    -4.5319	    -4.6158	    -4.6158	   -10.0708	    -5.2872	    -9.3155	    -7.2174	    -6.4621	    -5.6229	
    -4.1122	    -5.5389	    -5.3711	    -5.2032	   -10.7422	    -5.8746	    -9.3994	    -7.6370	    -6.6299	    -5.6229	
    -4.9515	    -6.3782	    -6.0425	    -5.7907	   -11.1618	    -6.3782	    -9.3155	    -8.0566	    -6.7978	    -5.2872	
    -5.5389	    -6.9656	    -6.4621	    -6.4621	   -11.3297	    -6.9656	    -9.1476	    -8.3923	    -6.8817	    -4.7836	
    -5.9586	    -7.2174	    -6.7139	    -6.9656	   -11.1618	    -7.4692	    -8.8959	    -8.5602	    -6.8817	    -4.0283	
    -6.2103	    -7.3853	    -6.7978	    -7.3013	   -10.7422	    -7.8888	    -8.4763	    -8.6441	    -6.8817	    -3.1891	
    -6.2103	    -7.3013	    -6.7139	    -7.5531	   -10.1547	    -8.1406	    -7.9727	    -8.6441	    -6.7978	    -2.4338	
    -6.0425	    -7.1335	    -6.6299	    -7.6370	    -9.4833	    -8.3084	    -7.4692	    -8.4763	    -6.8817	    -1.7624	
    -5.7907	    -6.9656	    -6.4621	    -7.5531	    -8.7280	    -8.3084	    -6.9656	    -8.3084	    -6.9656	    -1.3428	
    -5.5389	    -6.7978	    -6.3782	    -7.3853	    -8.1406	    -8.1406	    -6.5460	    -8.1406	    -7.1335	    -1.1749	
    -5.2032	    -6.7139	    -6.2943	    -7.0496	    -7.6370	    -7.8888	    -6.2103	    -7.8888	    -7.4692	    -1.2589	
    -4.9515	    -6.6299	    -6.2943	    -6.5460	    -7.3013	    -7.4692	    -5.9586	    -7.7209	    -7.6370	    -1.3428	
    -4.6997	    -6.6299	    -6.3782	    -5.9586	    -7.0496	    -7.0496	    -5.7068	    -7.4692	    -7.8049	    -1.5106	
    -4.3640	    -6.6299	    -6.4621	    -5.2872	    -6.8817	    -6.4621	    -5.5389	    -7.1335	    -7.8049	    -1.5106	
    -4.0283	    -6.5460	    -6.5460	    -4.4479	    -6.7978	    -5.7907	    -5.2872	    -6.7139	    -7.5531	    -1.4267	
    -3.7766	    -6.5460	    -6.6299	    -3.6087	    -6.7978	    -5.1193	    -5.0354	    -6.1264	    -7.0496	    -1.1749	
    -3.6926	    -6.6299	    -6.7978	    -2.7695	    -6.8817	    -4.3640	    -4.8676	    -5.5389	    -6.2943	    -0.8392	
    -3.6926	    -6.7978	    -7.0496	    -1.9302	    -7.0496	    -3.6926	    -4.7836	    -4.9515	    -5.4550	    -0.2518	
    -3.7766	    -6.9656	    -7.3853	    -1.1749	    -7.3013	    -2.9373	    -4.6997	    -4.3640	    -4.5319	     0.4196	
    -4.0283	    -7.1335	    -7.5531	    -0.4196	    -7.5531	    -2.1820	    -4.6158	    -3.6926	    -3.4409	     1.2589	
    -4.2801	    -7.3013	    -7.7209	     0.2518	    -7.7209	    -1.3428	    -4.4479	    -2.9373	    -2.3499	     2.2659	
    -4.4479	    -7.1335	    -7.5531	     1.0910	    -7.5531	    -0.3357	    -4.1122	    -2.0142	    -1.0910	     3.4409	
    -4.3640	    -6.7978	    -7.1335	     2.0981	    -7.2174	     0.8392	    -3.6087	    -1.0071	     0.2518	     4.9515	
    -4.0283	    -6.1264	    -6.3782	     3.1891	    -6.4621	     2.1820	    -2.7695	     0.2518	     1.5945	     6.5460	
    -3.4409	    -5.1193	    -5.2872	     4.3640	    -5.4550	     3.5248	    -1.8463	     1.5106	     2.9373	     8.1406	
    -2.6855	    -3.8605	    -4.0283	     5.5389	    -4.2801	     4.8676	    -0.7553	     2.7695	     4.1962	     9.7351	
    -1.7624	    -2.5177	    -2.6855	     6.7139	    -3.0212	     6.1264	     0.2518	     4.0283	     5.3711	    11.1618	
    -0.6714	    -1.1749	    -1.4267	     7.7209	    -1.7624	     7.1335	     1.2589	     5.1193	     6.2943	    12.2528	
     0.4196	     0.2518	    -0.1678	     8.5602	    -0.6714	     7.9727	     2.0981	     6.1264	     7.0496	    12.9242	
     1.5945	     1.5106	     0.9232	     9.3155	     0.1678	     8.5602	     2.6855	     6.9656	     7.5531	    13.3438	
     2.6855	     2.6855	     1.9302	     9.8190	     0.8392	     8.9798	     3.1052	     7.5531	     7.8888	    13.2599	
     3.7766	     3.6087	     2.6855	    10.2386	     1.2589	     9.2316	     3.3569	     8.0566	     8.0566	    13.0081	
     4.6997	     4.3640	     3.2730	    10.5743	     1.5106	     9.3994	     3.4409	     8.3923	     7.9727	    12.4207	
     5.5389	     4.8676	     3.6926	    10.7422	     1.4267	     9.4833	     3.4409	     8.4763	     7.8049	    11.6653	
     6.2103	     5.1193	     3.8605	    10.8261	     1.2589	     9.5673	     3.3569	     8.4763	     7.6370	    10.8261	
     6.7139	     5.1193	     3.9444	    10.9100	     0.9232	     9.5673	     3.3569	     8.3923	     7.3853	     9.9869	
     7.0496	     4.9515	     4.0283	    10.9100	     0.5035	     9.6512	     3.4409	     8.3084	     7.2174	     9.1476	
     7.3013	     4.7836	     4.0283	    10.9940	     0.1678	     9.8190	     3.7766	     8.2245	     7.2174	     8.4763	
     7.4692	     4.5319	     4.0283	    11.0779	    -0.0839	    10.0708	     4.2801	     8.1406	     7.3853	     7.9727	
     7.5531	     4.4479	     4.1962	    11.2457	    -0.1678	    10.3226	     5.0354	     8.2245	     7.7209	     7.6370	
     7.6370	     4.4479	     4.5319	    11.4136	     0.0839	    10.6583	     5.9586	     8.4763	     8.1406	     7.4692	
     7.7209	     4.6997	     5.1193	    11.6653	     0.6714	    11.1618	     7.1335	     8.7280	     8.6441	     7.5531	
     7.9727	     5.2032	     5.7907	    11.9171	     1.5945	    11.6653	     8.4763	     9.2316	     9.2316	     7.8888	
     8.2245	     5.8746	     6.7139	    12.2528	     2.6855	    12.2528	     9.8190	     9.7351	     9.8190	     8.3084	
     8.5602	     6.6299	     7.7209	    12.5885	     4.0283	    12.9242	    11.1618	    10.3226	    10.4065	     8.9798	
     8.8959	     7.4692	     8.7280	    13.0081	     5.4550	    13.5956	    12.3367	    10.9100	    10.8261	     9.6512	
     9.1476	     8.1406	     9.6512	    13.2599	     6.7139	    14.1830	    13.1760	    11.4136	    11.1618	    10.3226	
     9.3155	     8.7280	    10.4065	    13.5117	     7.8049	    14.5187	    13.6795	    11.8332	    11.3297	    10.9100	
     9.3155	     9.0637	    10.8261	    13.5956	     8.6441	    14.7705	    13.7634	    11.9171	    11.2457	    11.2457	
     9.2316	     9.2316	    10.9940	    13.4277	     9.2316	    14.6866	    13.3438	    11.8332	    10.9100	    11.1618	
     9.0637	     9.1476	    10.9940	    13.1760	     9.4833	    14.3509	    12.5885	    11.5814	    10.3226	    10.7422	
     8.9798	     8.9798	    10.7422	    12.7563	     9.5673	    13.9313	    11.4975	    11.0779	     9.4833	     9.9869	
     8.8959	     8.8120	    10.3226	    12.3367	     9.3155	    13.2599	    10.3226	    10.4065	     8.5602	     8.9798	
     8.8959	     8.4763	     9.8190	    11.8332	     8.8959	    12.5046	     8.9798	     9.7351	     7.6370	     7.8888	
     8.8959	     8.1406	     9.3155	    11.2457	     8.3084	    11.6653	     7.8049	     8.9798	     6.6299	     6.7139	
     8.8959	     7.8888	     8.8120	    10.6583	     7.6370	    10.9100	     6.7978	     8.2245	     5.6229	     5.4550	
     8.8959	     7.5531	     8.3923	    10.1547	     6.9656	    10.0708	     6.0425	     7.5531	     4.6997	     4.2801	
     8.9798	     7.3853	     8.0566	     9.6512	     6.3782	     9.3994	     5.6229	     6.9656	     3.8605	     3.2730	
     9.1476	     7.3013	     7.8888	     9.2316	     5.8746	     8.8120	     5.5389	     6.5460	     3.2730	     2.4338	
     9.3155	     7.3853	     7.9727	     8.8959	     5.7068	     8.3923	     5.8746	     6.2943	     2.7695	     2.0142	
     9.4833	     7.7209	     8.3084	     8.8120	     5.7907	     8.2245	     6.6299	     6.2103	     2.5177	     1.9302	
     9.8190	     8.2245	     8.8120	     8.7280	     6.1264	     8.2245	     7.6370	     6.2943	     2.5177	     2.3499	
    10.0708	     8.7280	     9.4833	     8.8120	     6.7978	     8.3923	     8.7280	     6.5460	     2.6016	     3.0212	
    10.4065	     9.3994	    10.2386	     8.8959	     7.6370	     8.7280	     9.9030	     6.9656	     2.8534	     4.0283	
    10.6583	     9.9869	    10.9940	     9.0637	     8.5602	     9.0637	    10.9940	     7.3853	     3.1891	     5.2032	
    10.9940	    10.5743	    11.6653	     9.2316	     9.3994	     9.4833	    11.8332	     7.8049	     3.5248	     6.5460	
    11.3297	    11.0779	    12.3367	     9.3994	    10.1547	     9.9030	    12.4207	     8.1406	     3.9444	     7.7209	
    11.5814	    11.4975	    12.7563	     9.4833	    10.6583	    10.3226	    12.6724	     8.4763	     4.2801	     8.7280	
    11.7493	    11.7493	    13.0920	     9.5673	    10.9100	    10.5743	    12.5046	     8.7280	     4.6158	     9.4833	
    11.9171	    11.8332	    13.1760	     9.4833	    10.9100	    10.6583	    12.0010	     8.7280	     4.8676	     9.9030	
    12.0010	    11.7493	    13.0081	     9.3155	    10.5743	    10.5743	    11.1618	     8.5602	     5.0354	     9.9030	
    11.9171	    11.4975	    12.6724	     8.9798	     9.9869	    10.3226	     9.9869	     8.2245	     4.9515	     9.5673	
    11.7493	    10.9940	    12.0850	     8.4763	     9.1476	     9.7351	     8.6441	     7.6370	     4.6158	     8.7280	
    11.3297	    10.3226	    11.3297	     7.8049	     8.0566	     8.9798	     7.2174	     6.7978	     4.0283	     7.5531	
    10.9100	     9.5673	    10.4904	     6.9656	     6.7978	     7.9727	     5.8746	     5.9586	     3.2730	     6.0425	
    10.3226	     8.8120	     9.6512	     6.2103	     5.4550	     6.8817	     4.6158	     5.0354	     2.4338	     4.4479	
     9.7351	     8.0566	     8.8120	     5.3711	     4.1122	     5.8746	     3.6087	     4.1962	     1.5945	     2.9373	
     9.1476	     7.4692	     8.1406	     4.6997	     2.7695	     5.0354	     2.8534	     3.5248	     0.9232	     1.6785	
     8.6441	     7.0496	     7.6370	     4.1962	     1.5945	     4.3640	     2.5177	     3.1052	     0.5875	     0.7553	
[Epoch Header]
[Trial Type]	13
[Accept]	1
[Correct]	0
[RT]	 0.000
[Resp]	0
[Epoch Data]
   -19.9738	   -18.2114	   -16.1972	   -22.0718	   -13.7634	   -19.3024	    -5.2872	   -15.8615	   -13.9313	    -5.9586	
   -19.2184	   -17.3721	   -15.6937	   -21.7361	   -13.2599	   -18.8828	    -4.9515	   -15.6097	   -13.8474	    -4.4479	
   -18.3792	   -16.6168	   -15.1062	   -21.3165	   -12.6724	   -18.4631	    -4.8676	   -15.3580	   -13.8474	    -3.1891	
   -17.4561	   -15.7776	   -14.5187	   -20.8130	   -12.0010	   -17.9596	    -5.0354	   -15.1901	   -13.9313	    -2.2659	
   -16.4490	   -15.0223	   -13.9313	   -20.3934	   -11.4136	   -17.6239	    -5.4550	   -15.1901	   -14.0152	    -1.7624	
   -15.5258	   -14.3509	   -13.4277	   -19.9738	   -10.8261	   -17.3721	    -6.0425	   -15.2740	   -14.1830	    -1.7624	
   -14.6027	   -13.8474	   -13.0081	   -19.8059	   -10.5743	   -17.3721	    -6.8817	   -15.5258	   -14.4348	    -2.1820	
   -13.8474	   -13.5117	   -12.7563	   -19.8059	   -10.4904	   -17.5400	    -7.8049	   -15.9454	   -14.6866	    -2.9373	
   -13.2599	   -13.3438	   -12.7563	   -20.0577	   -10.7422	   -17.8757	    -8.7280	   -16.4490	   -15.0223	    -3.8605	
   -12.8403	   -13.3438	   -12.8403	   -20.3094	   -11.1618	   -18.3792	    -9.5673	   -16.8686	   -15.2740	    -4.7836	
   -12.5046	   -13.4277	   -12.9242	   -20.6451	   -11.7493	   -18.7988	   -10.1547	   -17.2882	   -15.4419	    -5.6229	
   -12.3367	   -13.5956	   -13.0920	   -20.8130	   -12.2528	   -18.9667	   -10.4904	   -17.4561	   -15.5258	    -6.2103	
   -12.0850	   -13.5956	   -13.0081	   -20.7291	   -12.5885	   -18.9667	   -10.4904	   -17.2882	   -15.4419	    -6.3782	
   -11.8332	   -13.4277	   -12.7563	   -20.3934	   -12.7563	   -18.5471	    -9.9869	   -16.7847	   -15.0223	    -6.0425	
   -11.4136	   -13.0920	   -12.1689	   -19.7220	   -12.5885	   -17.7917	    -9.2316	   -15.9454	   -14.4348	    -5.3711	
   -10.8261	   -12.5046	   -11.4136	   -18.7988	   -12.1689	   -16.7007	    -8.2245	   -14.8544	   -13.5956	    -4.1962	
   -10.0708	   -11.6653	   -10.4904	   -17.6239	   -11.5814	   -15.4419	    -6.9656	   -13.5956	   -12.5885	    -2.8534	
    -9.3155	   -10.8261	    -9.5673	   -16.4490	   -10.9940	   -14.0991	    -5.6229	   -12.3367	   -11.5814	    -1.5106	
    -8.4763	    -9.9030	    -8.5602	   -15.2740	   -10.3226	   -12.7563	    -4.2801	   -11.1618	   -10.6583	    -0.1678	
    -7.5531	    -8.8959	    -7.6370	   -14.0991	    -9.5673	   -11.5814	    -3.0212	   -10.1547	    -9.8190	     1.0071	
    -6.4621	    -7.8049	    -6.7139	   -13.0081	    -8.8120	   -10.4065	    -1.7624	    -9.1476	    -9.0637	     1.8463	
    -5.3711	    -6.7139	    -5.7907	   -11.9171	    -8.0566	    -9.4833	    -0.7553	    -8.3923	    -8.3923	     2.5177	
    -4.1962	    -5.5389	    -4.8676	   -10.8261	    -7.3013	    -8.5602	     0.0839	    -7.6370	    -7.8888	     2.7695	
    -2.9373	    -4.3640	    -3.9444	    -9.9030	    -6.6299	    -7.8049	     0.5875	    -7.1335	    -7.3853	     2.8534	
    -1.6785	    -3.2730	    -3.1891	    -8.9798	    -6.0425	    -7.2174	     0.7553	    -6.7139	    -7.0496	     2.6855	
    -0.6714	    -2.4338	    -2.6855	    -8.1406	    -5.7068	    -6.7978	     0.5875	    -6.4621	    -6.7978	     2.3499	
     0.2518	    -1.7624	    -2.3499	    -7.4692	    -5.6229	    -6.3782	     0.0000	    -6.2103	    -6.5460	     2.0142	
     0.9232	    -1.3428	    -2.1820	    -6.7978	    -5.7907	    -6.0425	    -0.6714	    -5.9586	    -6.2943	     1.7624	
     1.4267	    -1.0910	    -2.2659	    -6.1264	    -5.9586	    -5.5389	    -1.5106	    -5.6229	    -5.9586	     1.5945	
     1.7624	    -1.0071	    -2.3499	    -5.3711	    -6.2103	    -5.0354	    -2.1820	    -5.0354	    -5.3711	     1.6785	
     1.8463	    -1.0910	    -2.5177	    -4.6997	    -6.3782	    -4.3640	    -2.8534	    -4.1962	    -4.6997	     1.9302	
     1.8463	    -1.3428	    -2.6855	    -4.0283	    -6.5460	    -3.6087	    -3.3569	    -3.2730	    -3.8605	     2.4338	
     1.6785	    -1.5945	    -2.9373	    -3.3569	    -6.6299	    -2.8534	    -3.6926	    -2.2659	    -2.9373	     2.9373	
     1.2589	    -2.0981	    -3.1052	    -2.7695	    -6.6299	    -2.0981	    -3.8605	    -1.1749	    -1.9302	     3.6087	
     0.7553	    -2.5177	    -3.3569	    -2.3499	    -6.5460	    -1.4267	    -3.9444	    -0.2518	    -1.0071	     4.2801	
     0.0839	    -3.1052	    -3.6087	    -2.0142	    -6.4621	    -0.8392	    -3.9444	     0.5875	    -0.0839	     4.9515	
    -0.7553	    -3.6087	    -3.7766	    -1.9302	    -6.2103	    -0.4196	    -3.7766	     1.2589	     0.6714	     5.6229	
    -1.5945	    -4.1962	    -4.0283	    -1.9302	    -6.0425	    -0.2518	    -3.6926	     1.7624	     1.2589	     6.2103	
    -2.5177	    -4.6997	    -4.2801	    -2.0981	    -5.7907	    -0.1678	    -3.5248	     2.0981	     1.7624	     6.6299	
    -3.4409	    -5.2032	    -4.4479	    -2.3499	    -5.4550	    -0.1678	    -3.3569	     2.3499	     1.9302	     6.7978	
    -4.1962	    -5.6229	    -4.5319	    -2.6855	    -5.2032	    -0.2518	    -3.3569	     2.4338	     2.0142	     6.7978	
    -4.8676	    -5.9586	    -4.6158	    -2.9373	    -4.8676	    -0.3357	    -3.5248	     2.4338	     1.9302	     6.6299	
    -5.3711	    -6.2103	    -4.6158	    -3.2730	    -4.6158	    -0.4196	    -3.8605	     2.3499	     1.7624	     6.2943	
    -5.7068	    -6.4621	    -4.6158	    -3.4409	    -4.6158	    -0.4196	    -4.6158	     2.2659	     1.4267	     5.8746	
    -5.9586	    -6.7139	    -4.7836	    -3.6087	    -4.6997	    -0.4196	    -5.6229	     2.0981	     0.9232	     5.2872	
    -6.1264	    -6.9656	    -4.9515	    -3.7766	    -5.0354	    -0.4196	    -6.8817	     1.9302	     0.4196	     4.6997	
    -6.2943	    -7.3013	    -5.3711	    -3.7766	    -5.5389	    -0.3357	    -8.3923	     1.9302	    -0.1678	     4.1122	
    -6.4621	    -7.7209	    -5.7907	    -3.6926	    -6.1264	    -0.2518	    -9.9030	     1.9302	    -0.7553	     3.5248	
    -6.6299	    -8.1406	    -6.3782	    -3.4409	    -6.7978	     0.0000	   -11.3297	     2.1820	    -1.2589	     3.1052	
    -6.9656	    -8.6441	    -7.0496	    -3.1891	    -7.5531	     0.3357	   -12.5046	     2.4338	    -1.5945	     2.6855	
    -7.4692	    -9.2316	    -7.8049	    -2.8534	    -8.2245	     0.6714	   -13.3438	     2.8534	    -1.9302	     2.4338	
    -8.0566	    -9.9030	    -8.6441	    -2.5177	    -8.9798	     1.0910	   -13.8474	     3.2730	    -2.1820	     2.2659	
    -8.8959	   -10.5743	    -9.4833	    -2.3499	    -9.6512	     1.3428	   -14.0152	     3.6087	    -2.2659	     2.1820	
    -9.7351	   -11.2457	   -10.2386	    -2.0981	   -10.4065	     1.5945	   -13.6795	     4.0283	    -2.2659	     2.2659	
   -10.6583	   -11.8332	   -10.7422	    -1.9302	   -10.9100	     1.7624	   -12.9242	     4.4479	    -2.0142	     2.6016	
   -11.5814	   -12.2528	   -11.0779	    -1.7624	   -11.3297	     2.0142	   -11.8332	     4.9515	    -1.5106	     3.1052	
   -12.4207	   -12.5885	   -11.0779	    -1.5106	   -11.6653	     2.2659	   -10.4904	     5.5389	    -0.8392	     3.8605	
   -13.0920	   -12.7563	   -10.9100	    -1.2589	   -11.7493	     2.5177	    -9.1476	     6.0425	    -0.0839	     4.6158	
   -13.7634	   -12.8403	   -10.5743	    -0.9232	   -11.6653	     2.8534	    -7.8049	     6.5460	     0.7553	     5.3711	
   -14.4348	   -12.9242	   -10.2386	    -0.6714	   -11.4975	     3.1891	    -6.7139	     6.9656	     1.5945	     6.1264	
   -15.0223	   -13.0081	    -9.9030	    -0.4196	   -11.3297	     3.4409	    -5.7907	     7.3013	     2.2659	     6.6299	
   -15.5258	   -13.0920	    -9.7351	    -0.2518	   -11.0779	     3.6087	    -5.2032	     7.5531	     2.8534	     7.0496	
   -15.9454	   -13.1760	    -9.6512	    -0.1678	   -10.8261	     3.6926	    -4.8676	     7.7209	     3.2730	     7.3013	
   -16.2811	   -13.2599	    -9.6512	    -0.1678	   -10.6583	     3.5248	    -4.6997	     7.8049	     3.5248	     7.3853	
   -16.4490	   -13.2599	    -9.7351	    -0.3357	   -10.4065	     3.2730	    -4.7836	     7.7209	     3.5248	     7.3853	
   -16.5329	   -13.3438	    -9.8190	    -0.5035	   -10.1547	     2.9373	    -4.9515	     7.5531	     3.3569	     7.3013	
   -16.4490	   -13.2599	    -9.9869	    -0.7553	    -9.8190	     2.3499	    -5.2032	     7.1335	     3.0212	     7.1335	
   -16.2811	   -13.2599	   -10.0708	    -1.1749	    -9.4833	     1.7624	    -5.3711	     6.6299	     2.6016	     6.7139	
   -15.9454	   -13.0920	    -9.9869	    -1.6785	    -8.9798	     1.0071	    -5.6229	     5.8746	     2.0142	     6.1264	
   -15.6097	   -12.8403	    -9.9030	    -2.2659	    -8.4763	     0.2518	    -5.6229	     5.1193	     1.4267	     5.3711	
   -15.1901	   -12.5046	    -9.5673	    -2.9373	    -7.8049	    -0.5035	    -5.5389	     4.1962	     0.7553	     4.4479	
   -14.6866	   -12.0010	    -9.1476	    -3.6926	    -7.2174	    -1.2589	    -5.1193	     3.1891	     0.1678	     3.4409	
   -14.1830	   -11.4975	    -8.5602	    -4.5319	    -6.4621	    -2.0981	    -4.6158	     2.2659	    -0.4196	     2.3499	
   -13.6795	   -10.9100	    -7.8888	    -5.3711	    -5.7907	    -2.7695	    -3.8605	     1.3428	    -1.0071	     1.4267	
   -13.1760	   -10.2386	    -7.0496	    -6.1264	    -5.0354	    -3.3569	    -2.8534	     0.5035	    -1.5106	     0.6714	
   -12.5885	    -9.3994	    -6.0425	    -6.7139	    -4.2801	    -3.7766	    -1.7624	    -0.2518	    -1.8463	     0.1678	
   -12.0850	    -8.6441	    -5.0354	    -7.2174	    -3.5248	    -4.1122	    -0.5035	    -0.7553	    -2.0981	     0.0000	
   -11.5814	    -7.8049	    -3.9444	    -7.5531	    -2.7695	    -4.1962	     0.6714	    -1.1749	    -2.2659	     0.0839	
   -11.1618	    -6.9656	    -2.8534	    -7.7209	    -2.0142	    -4.1962	     1.9302	    -1.4267	    -2.3499	     0.3357	
   -10.6583	    -6.2103	    -1.8463	    -7.7209	    -1.2589	    -3.9444	     3.0212	    -1.4267	    -2.4338	     0.6714	
   -10.2386	    -5.4550	    -0.9232	    -7.5531	    -0.4196	    -3.6087	     3.9444	    -1.2589	    -2.3499	     1.2589	
    -9.6512	    -4.7836	     0.0000	    -7.3013	     0.3357	    -3.1052	     4.7836	    -0.9232	    -2.1820	     1.9302	
    -9.0637	    -4.1122	     0.6714	    -6.9656	     1.1749	    -2.5177	     5.4550	    -0.4196	    -2.0981	     2.5177	
    -8.4763	    -3.6087	     1.1749	    -6.6299	     1.8463	    -1.9302	     5.9586	     0.2518	    -1.9302	     3.0212	
    -7.8888	    -3.2730	     1.4267	    -6.2943	     2.3499	    -1.4267	     6.1264	     0.8392	    -2.0142	     3.2730	
    -7.3853	    -3.1052	     1.3428	    -6.0425	     2.6016	    -1.0071	     6.2103	     1.2589	    -2.2659	     3.2730	
    -7.0496	    -3.1891	     1.0071	    -5.8746	     2.6855	    -0.7553	     6.0425	     1.5945	    -2.7695	     2.9373	
    -6.7978	    -3.3569	     0.4196	    -5.7068	     2.5177	    -0.6714	     5.7068	     1.6785	    -3.3569	     2.3499	
    -6.6299	    -3.7766	    -0.3357	    -5.7068	     2.2659	    -0.7553	     5.2872	     1.6785	    -4.1962	     1.5945	
    -6.6299	    -4.1962	    -1.2589	    -5.7907	     1.8463	    -0.9232	     4.8676	     1.5106	    -5.0354	     0.8392	
    -6.6299	    -4.6997	    -2.1820	    -5.9586	     1.3428	    -1.2589	     4.3640	     1.2589	    -5.7907	     0.0000	
    -6.7978	    -5.2032	    -3.0212	    -6.2103	     0.8392	    -1.6785	     3.9444	     0.9232	    -6.4621	    -0.6714	
    -7.0496	    -5.7068	    -3.7766	    -6.5460	     0.3357	    -2.0981	     3.6087	     0.5875	    -6.8817	    -1.1749	
    -7.3013	    -6.0425	    -4.2801	    -6.8817	     0.0839	    -2.5177	     3.5248	     0.3357	    -7.0496	    -1.4267	
    -7.4692	    -6.2103	    -4.5319	    -7.1335	    -0.0839	    -2.7695	     3.6926	     0.2518	    -6.8817	    -1.3428	
    -7.5531	    -6.2943	    -4.6158	    -7.3853	     0.0000	    -3.0212	     4.0283	     0.3357	    -6.3782	    -1.0071	
    -7.6370	    -6.1264	    -4.4479	    -7.5531	     0.2518	    -3.1052	     4.6158	     0.5035	    -5.5389	    -0.3357	
    -7.5531	    -5.9586	    -4.1962	    -7.6370	     0.5875	    -3.1052	     5.2872	     0.8392	    -4.5319	     0.5035	
    -7.3853	    -5.7907	    -3.9444	    -7.6370	     1.0910	    -3.1052	     5.9586	     1.1749	    -3.4409	     1.5106	
    -7.3013	    -5.6229	    -3.6926	    -7.6370	     1.5106	    -3.1891	     6.5460	     1.3428	    -2.3499	     2.6016	
    -7.0496	    -5.5389	    -3.4409	    -7.6370	     1.7624	    -3.2730	     7.1335	     1.4267	    -1.2589	     3.6087	
    -6.8817	    -5.4550	    -3.3569	    -7.6370	     1.8463	    -3.4409	     7.4692	     1.2589	    -0.4196	     4.4479	
    -6.5460	    -5.3711	    -3.3569	    -7.7209	     1.6785	    -3.6926	     7.5531	     0.7553	     0.1678	     5.0354	
    -6.2103	    -5.3711	    -3.5248	    -7.9727	     1.1749	    -4.1962	     7.3013	     0.0000	     0.3357	     5.2872	
    -5.8746	    -5.3711	    -3.7766	    -8.3084	     0.2518	    -4.8676	     6.7978	    -0.9232	     0.0839	     5.1193	
    -5.5389	    -5.3711	    -4.0283	    -8.8959	    -0.8392	    -5.7907	     5.9586	    -2.0981	    -0.5035	     4.6158	
    -5.2032	    -5.4550	    -4.4479	    -9.5673	    -2.1820	    -6.8817	     4.8676	    -3.4409	    -1.5106	     3.6926	
    -4.9515	    -5.6229	    -4.8676	   -10.3226	    -3.6087	    -8.1406	     3.5248	    -4.8676	    -2.7695	     2.5177	
    -4.7836	    -5.8746	    -5.2032	   -11.1618	    -4.9515	    -9.3994	     2.0981	    -6.2943	    -4.2801	     1.0910	
    -4.6997	    -6.2103	    -5.6229	   -12.0010	    -6.2103	   -10.5743	     0.6714	    -7.6370	    -5.8746	    -0.4196	
    -4.7836	    -6.5460	    -6.0425	   -12.8403	    -7.1335	   -11.7493	    -0.6714	    -8.9798	    -7.6370	    -1.9302	
    -4.9515	    -6.9656	    -6.4621	   -13.5117	    -7.8049	   -12.7563	    -1.9302	   -10.1547	    -9.3994	    -3.2730	
    -5.2032	    -7.3013	    -6.7139	   -14.0991	    -8.1406	   -13.5117	    -2.9373	   -11.0779	   -11.0779	    -4.4479	
    -5.4550	    -7.5531	    -6.8817	   -14.5187	    -7.9727	   -14.0991	    -3.6087	   -11.9171	   -12.5046	    -5.3711	
    -5.6229	    -7.6370	    -6.7978	   -14.6866	    -7.5531	   -14.4348	    -3.9444	   -12.5046	   -13.7634	    -6.0425	
    -5.7068	    -7.6370	    -6.6299	   -14.6027	    -6.8817	   -14.6027	    -4.0283	   -12.9242	   -14.6866	    -6.3782	
    -5.8746	    -7.5531	    -6.4621	   -14.3509	    -6.2103	   -14.5187	    -3.9444	   -13.1760	   -15.4419	    -6.6299	
    -6.1264	    -7.4692	    -6.2103	   -14.0152	    -5.6229	   -14.3509	    -3.6926	   -13.4277	   -16.1133	    -6.7978	
    -6.4621	    -7.4692	    -6.1264	   -13.6795	    -5.3711	   -14.1830	    -3.5248	   -13.5956	   -16.7007	    -6.9656	
    -6.8817	    -7.5531	    -6.1264	   -13.2599	    -5.3711	   -13.9313	    -3.4409	   -13.7634	   -17.2882	    -7.2174	
    -7.2174	    -7.5531	    -6.2103	   -12.7563	    -5.7907	   -13.7634	    -3.5248	   -13.9313	   -17.7917	    -7.6370	
    -7.5531	    -7.6370	    -6.3782	   -12.2528	    -6.3782	   -13.5117	    -3.8605	   -14.0991	   -18.3792	    -8.1406	
    -7.6370	    -7.6370	    -6.5460	   -11.7493	    -7.2174	   -13.1760	    -4.2801	   -14.2670	   -18.8828	    -8.8120	
    -7.6370	    -7.4692	    -6.7978	   -11.0779	    -8.1406	   -12.8403	    -4.8676	   -14.3509	   -19.3863	    -9.5673	
    -7.3853	    -7.3013	    -6.9656	   -10.4065	    -9.0637	   -12.4207	    -5.5389	   -14.3509	   -19.7220	   -10.4065	
    -6.8817	    -6.9656	    -7.0496	    -9.7351	    -9.9030	   -12.0010	    -6.2103	   -14.2670	   -20.0577	   -11.2457	
    -6.2943	    -6.6299	    -6.9656	    -8.9798	   -10.4904	   -11.4136	    -6.8817	   -14.0152	   -20.1416	   -11.9171	
    -5.5389	    -6.2103	    -6.8817	    -8.2245	   -10.9940	   -10.9100	    -7.4692	   -13.5956	   -20.0577	   -12.4207	
    -4.8676	    -5.7907	    -6.7139	    -7.6370	   -11.2457	   -10.4065	    -7.8049	   -13.0920	   -19.8059	   -12.6724	
    -4.1122	    -5.3711	    -6.4621	    -7.1335	   -11.3297	    -9.9030	    -7.9727	   -12.5046	   -19.3863	   -12.7563	
    -3.4409	    -4.9515	    -6.0425	    -6.7139	   -11.2457	    -9.3994	    -7.9727	   -11.8332	   -18.7149	   -12.5046	
    -2.8534	    -4.4479	    -5.6229	    -6.4621	   -10.9940	    -8.8959	    -7.6370	   -11.0779	   -17.7078	   -11.9171	
    -2.1820	    -3.8605	    -5.1193	    -6.2103	   -10.5743	    -8.3923	    -7.1335	   -10.2386	   -16.5329	   -11.0779	
    -1.6785	    -3.2730	    -4.5319	    -6.0425	    -9.9030	    -7.8888	    -6.4621	    -9.3155	   -15.1901	    -9.8190	
    -1.1749	    -2.6855	    -3.8605	    -5.9586	    -9.1476	    -7.2174	    -5.6229	    -8.3084	   -13.6795	    -8.3084	
    -0.7553	    -2.0142	    -3.1891	    -5.7907	    -8.3084	    -6.6299	    -4.7836	    -7.2174	   -12.0010	    -6.5460	
    -0.5035	    -1.5106	    -2.6016	    -5.7068	    -7.4692	    -5.9586	    -3.9444	    -6.1264	   -10.4065	    -4.6158	
    -0.4196	    -1.0071	    -2.0981	    -5.5389	    -6.7139	    -5.2872	    -3.1891	    -5.1193	    -8.8959	    -2.6016	
    -0.4196	    -0.6714	    -1.7624	    -5.3711	    -6.1264	    -4.6997	    -2.6855	    -4.1122	    -7.4692	    -0.5875	
    -0.6714	    -0.5035	    -1.5106	    -5.1193	    -5.7907	    -4.1962	    -2.3499	    -3.2730	    -6.2943	     1.1749	
    -0.9232	    -0.3357	    -1.4267	    -4.8676	    -5.7068	    -3.6926	    -2.2659	    -2.5177	    -5.3711	     2.7695	
    -1.1749	    -0.2518	    -1.4267	    -4.5319	    -5.7068	    -3.3569	    -2.3499	    -1.7624	    -4.6158	     4.1122	
    -1.4267	    -0.2518	    -1.5106	    -4.1122	    -5.7907	    -3.0212	    -2.6016	    -1.2589	    -4.0283	     5.1193	
    -1.5945	    -0.1678	    -1.5945	    -3.6926	    -5.8746	    -2.7695	    -2.9373	    -0.7553	    -3.6926	     5.8746	
    -1.6785	    -0.1678	    -1.6785	    -3.3569	    -5.9586	    -2.6016	    -3.3569	    -0.4196	    -3.5248	     6.2943	
    -1.5945	    -0.1678	    -1.8463	    -2.9373	    -6.0425	    -2.5177	    -3.8605	    -0.1678	    -3.4409	     6.5460	
    -1.5106	    -0.1678	    -2.0142	    -2.6016	    -5.9586	    -2.5177	    -4.3640	     0.0000	    -3.4409	     6.6299	
    -1.3428	    -0.2518	    -2.0981	    -2.3499	    -5.8746	    -2.5177	    -4.9515	     0.0000	    -3.5248	     6.6299	
    -1.1749	    -0.4196	    -2.2659	    -2.0981	    -5.7068	    -2.5177	    -5.5389	    -0.0839	    -3.7766	     6.3782	
    -1.0071	    -0.5035	    -2.4338	    -1.9302	    -5.5389	    -2.5177	    -6.1264	    -0.2518	    -3.9444	     6.1264	
    -0.8392	    -0.6714	    -2.5177	    -1.9302	    -5.3711	    -2.5177	    -6.6299	    -0.5035	    -4.2801	     5.7068	
    -0.5875	    -0.7553	    -2.5177	    -1.9302	    -5.0354	    -2.5177	    -6.9656	    -0.9232	    -4.5319	     5.2032	
    -0.3357	    -0.6714	    -2.3499	    -2.0981	    -4.6158	    -2.6016	    -6.9656	    -1.3428	    -4.7836	     4.7836	
    -0.0839	    -0.5035	    -2.0142	    -2.3499	    -4.1962	    -2.6855	    -6.7139	    -1.7624	    -5.0354	     4.3640	
     0.1678	    -0.2518	    -1.5945	    -2.6855	    -3.6087	    -2.8534	    -6.0425	    -2.2659	    -5.1193	     4.0283	
     0.4196	     0.2518	    -0.9232	    -3.1052	    -3.0212	    -3.0212	    -4.9515	    -2.7695	    -5.2032	     3.9444	
     0.7553	     0.7553	    -0.0839	    -3.6087	    -2.3499	    -3.1891	    -3.4409	    -3.2730	    -5.1193	     4.0283	
     1.0910	     1.4267	     0.7553	    -4.1122	    -1.8463	    -3.5248	    -1.7624	    -3.6087	    -4.9515	     4.1962	
     1.4267	     2.1820	     1.7624	    -4.7836	    -1.5106	    -3.9444	     0.0000	    -3.9444	    -4.9515	     4.4479	
     1.8463	     2.8534	     2.6855	    -5.4550	    -1.3428	    -4.4479	     1.7624	    -4.1962	    -5.0354	     4.6158	
     2.2659	     3.6087	     3.6926	    -6.0425	    -1.2589	    -5.0354	     3.4409	    -4.4479	    -5.2872	     4.5319	
     2.8534	     4.3640	     4.6158	    -6.5460	    -1.1749	    -5.5389	     4.7836	    -4.6997	    -5.8746	     4.1962	
     3.5248	     5.1193	     5.5389	    -6.8817	    -1.0071	    -5.9586	     5.9586	    -4.9515	    -6.6299	     3.5248	
     4.3640	     5.8746	     6.3782	    -7.0496	    -0.6714	    -6.2103	     6.7139	    -5.1193	    -7.6370	     2.6016	
     5.2032	     6.5460	     7.1335	    -6.8817	    -0.2518	    -6.2943	     7.0496	    -5.3711	    -8.8120	     1.3428	
     6.0425	     7.0496	     7.7209	    -6.4621	     0.3357	    -6.2103	     6.8817	    -5.5389	   -10.0708	    -0.1678	
     6.7978	     7.3853	     8.0566	    -5.8746	     1.0071	    -5.8746	     6.3782	    -5.5389	   -11.1618	    -1.6785	
     7.3853	     7.6370	     8.2245	    -5.1193	     1.6785	    -5.3711	     5.3711	    -5.4550	   -12.0010	    -3.0212	
     7.9727	     7.8049	     8.3084	    -4.1122	     2.3499	    -4.6158	     4.1962	    -5.1193	   -12.5046	    -4.1122	
     8.3923	     7.8888	     8.2245	    -2.9373	     2.7695	    -3.6926	     2.7695	    -4.5319	   -12.5046	    -4.7836	
     8.7280	     7.8888	     8.1406	    -1.7624	     3.1891	    -2.6016	     1.4267	    -3.7766	   -12.0850	    -4.9515	
     8.9798	     7.8888	     7.9727	    -0.4196	     3.3569	    -1.4267	     0.1678	    -2.8534	   -11.1618	    -4.6158	
     9.1476	     7.8888	     7.8888	     0.8392	     3.4409	    -0.2518	    -0.7553	    -1.7624	    -9.9030	    -3.7766	
     9.0637	     7.8049	     7.7209	     2.0981	     3.3569	     0.9232	    -1.3428	    -0.6714	    -8.3084	    -2.5177	
     8.8959	     7.7209	     7.6370	     3.2730	     3.1891	     2.0981	    -1.5945	     0.5035	    -6.6299	    -1.0071	
     8.5602	     7.4692	     7.5531	     4.2801	     2.9373	     3.1052	    -1.5106	     1.5945	    -4.9515	     0.6714	
     8.1406	     7.1335	     7.3853	     5.1193	     2.6855	     4.0283	    -1.0910	     2.7695	    -3.2730	     2.3499	
     7.5531	     6.7978	     7.3013	     5.8746	     2.5177	     4.8676	    -0.5035	     3.8605	    -1.6785	     4.0283	
     6.9656	     6.3782	     7.2174	     6.6299	     2.5177	     5.7068	     0.2518	     4.8676	    -0.2518	     5.6229	
     6.3782	     5.9586	     7.1335	     7.3013	     2.6016	     6.5460	     1.0910	     5.9586	     1.2589	     7.1335	
     5.8746	     5.6229	     7.0496	     7.9727	     2.9373	     7.3853	     1.8463	     7.0496	     2.6016	     8.5602	
     5.4550	     5.2032	     6.8817	     8.7280	     3.3569	     8.2245	     2.5177	     8.1406	     3.8605	     9.8190	
     5.1193	     4.8676	     6.7139	     9.4833	     3.8605	     8.9798	     2.8534	     9.1476	     4.9515	    10.9100	
     4.8676	     4.6158	     6.4621	    10.2386	     4.2801	     9.6512	     3.0212	     9.9869	     5.9586	    11.7493	
     4.6997	     4.2801	     6.1264	    10.9940	     4.7836	    10.3226	     3.0212	    10.8261	     6.7139	    12.2528	
     4.7836	     4.1122	     5.8746	    11.8332	     5.1193	    10.9100	     2.7695	    11.4975	     7.3013	    12.5885	
     5.0354	     4.0283	     5.5389	    12.6724	     5.5389	    11.4136	     2.4338	    12.0850	     7.7209	    12.7563	
     5.4550	     4.0283	     5.2872	    13.5956	     5.9586	    12.0850	     2.1820	    12.6724	     8.1406	    12.8403	
     6.1264	     4.1962	     5.2032	    14.6027	     6.2943	    12.6724	     1.9302	    13.2599	     8.6441	    12.9242	
     6.7978	     4.5319	     5.2032	    15.6097	     6.6299	    13.3438	     1.8463	    13.8474	     9.1476	    13.1760	
     7.5531	     4.7836	     5.2032	    16.6168	     6.8817	    14.0991	     1.8463	    14.4348	     9.7351	    13.5117	
     8.1406	     5.1193	     5.2872	    17.4561	     6.9656	    14.6866	     2.0142	    14.9384	    10.3226	    13.9313	
     8.6441	     5.3711	     5.2872	    18.1274	     6.8817	    15.2740	     2.3499	    15.4419	    10.9940	    14.4348	
     8.8959	     5.6229	     5.2872	    18.7149	     6.7139	    15.7776	     2.8534	    15.8615	    11.6653	    15.0223	
     8.9798	     5.7907	     5.2872	    19.1345	     6.4621	    16.1972	     3.6087	    16.2811	    12.2528	    15.6097	
     9.0637	     5.8746	     5.3711	    19.4702	     6.2103	    16.6168	     4.4479	    16.7007	    12.9242	    16.3651	
     8.9798	     6.0425	     5.5389	    19.8059	     6.0425	    17.1204	     5.5389	    17.0364	    13.4277	    17.1204	
     8.8959	     6.2103	     5.7068	    19.9738	     5.8746	    17.4561	     6.6299	    17.3721	    13.9313	    17.8757	
     8.8959	     6.3782	     5.9586	    20.2255	     5.7068	    17.8757	     7.7209	    17.7078	    14.2670	    18.5471	
     8.8959	     6.7139	     6.2943	    20.3934	     5.6229	    18.2114	     8.8120	    17.9596	    14.6866	    19.2184	
     9.1476	     7.1335	     6.6299	    20.6451	     5.6229	    18.5471	     9.8190	    18.2114	    14.9384	    19.7220	
     9.5673	     7.6370	     7.0496	    20.8969	     5.6229	    18.9667	    10.7422	    18.5471	    15.2740	    19.9738	
    10.1547	     8.3923	     7.6370	    21.3165	     5.7907	    19.3863	    11.4975	    18.7988	    15.5258	    20.1416	
    10.9940	     9.1476	     8.2245	    21.6522	     5.8746	    19.8059	    12.0010	    19.0506	    15.6937	    19.8898	
    11.9171	     9.9030	     8.7280	    22.0718	     5.9586	    20.0577	    12.2528	    19.3024	    15.6097	    19.3024	
    12.9242	    10.6583	     9.2316	    22.3236	     5.9586	    20.3094	    12.0010	    19.3863	    15.2740	    18.4631	
    13.8474	    11.3297	     9.6512	    22.4915	     5.8746	    20.3094	    11.4136	    19.3024	    14.6866	    17.2043	
    14.8544	    11.9171	     9.9869	    22.4915	     5.7907	    20.2255	    10.4904	    19.2184	    13.9313	    15.8615	
    15.6937	    12.4207	    10.1547	    22.3236	     5.7068	    19.9738	     9.3994	    18.9667	    13.2599	    14.4348	
    16.5329	    12.9242	    10.3226	    21.9879	     5.7068	    19.7220	     8.1406	    18.7149	    12.5885	    13.2599	
    17.2043	    13.4277	    10.4904	    21.7361	     5.7907	    19.3863	     6.9656	    18.5471	    12.1689	    12.3367	
    17.8757	    13.9313	    10.7422	    21.4844	     5.9586	    19.2184	     5.9586	    18.2953	    12.0850	    12.0010	
    18.3792	    14.5187	    11.0779	    21.3165	     6.3782	    19.1345	     5.2872	    18.2114	    12.2528	    12.2528	
    18.8828	    15.1062	    11.5814	    21.2326	     6.9656	    19.3024	     5.0354	    18.2953	    12.7563	    13.0081	
    19.2184	    15.6097	    12.1689	    21.4005	     7.7209	    19.5541	     5.2032	    18.3792	    13.4277	    14.3509	
    19.5541	    16.1972	    12.9242	    21.5683	     8.6441	    19.9738	     5.7068	    18.5471	    14.3509	    15.9454	
    19.7220	    16.6168	    13.5956	    21.8201	     9.4833	    20.4773	     6.4621	    18.8828	    15.3580	    17.7917	
    19.7220	    16.9525	    14.1830	    22.0718	    10.2386	    21.0648	     7.3853	    19.2184	    16.4490	    19.6381	
    19.5541	    17.1204	    14.6866	    22.4075	    10.8261	    21.7361	     8.2245	    19.5541	    17.5400	    21.3165	
    19.3024	    17.2043	    15.1062	    22.7432	    11.2457	    22.4915	     8.9798	    20.1416	    18.6310	    22.9111	
    18.9667	    17.2043	    15.2740	    23.1628	    11.4136	    23.2468	     9.3994	    20.7291	    19.5541	    24.1699	
    18.6310	    17.1204	    15.3580	    23.5825	    11.4136	    24.0021	     9.5673	    21.4005	    20.3934	    25.0931	
    18.3792	    17.1204	    15.3580	    24.0860	    11.2457	    24.8413	     9.3155	    22.1558	    21.0648	    25.5966	
    18.2114	    17.1204	    15.1901	    24.6735	    11.0779	    25.5966	     8.6441	    22.9950	    21.6522	    25.8484	
    18.1274	    17.2043	    15.0223	    25.3448	    10.8261	    26.4359	     7.7209	    23.8342	    21.9879	    25.8484	
    18.2953	    17.3721	    14.8544	    26.1002	    10.7422	    27.2751	     6.6299	    24.6735	    22.3236	    25.6805	
    18.7149	    17.7078	    14.6866	    26.9394	    10.7422	    28.1982	     5.4550	    25.5127	    22.5754	    25.3448	
    19.2184	    18.0435	    14.6866	    27.7786	    10.9940	    28.9536	     4.2801	    26.4359	    22.8271	    25.0092	
    19.8059	    18.3792	    14.6866	    28.6179	    11.2457	    29.7089	     3.2730	    27.1912	    23.0789	    24.6735	
    20.4773	    18.7988	    14.7705	    29.2892	    11.5814	    30.2124	     2.5177	    27.9465	    23.3307	    24.2538	
    21.2326	    19.2184	    14.8544	    29.8767	    11.9171	    30.6320	     2.0981	    28.4500	    23.5825	    23.8342	
    21.9879	    19.7220	    15.0223	    30.2124	    12.3367	    30.8838	     2.0142	    28.8696	    23.8342	    23.3307	
    22.7432	    20.2255	    15.2740	    30.4642	    12.6724	    30.9677	     2.3499	    29.0375	    24.0860	    22.9111	
    23.5825	    20.8969	    15.6937	    30.5481	    13.0920	    30.9677	     3.1891	    29.2053	    24.4217	    22.5754	
    24.3378	    21.7361	    16.2811	    30.5481	    13.5117	    30.8838	     4.2801	    29.3732	    24.6735	    22.3236	
    25.0931	    22.5754	    17.0364	    30.3802	    13.8474	    30.7159	     5.6229	    29.4571	    25.0092	    22.1558	
    25.7645	    23.4146	    17.7917	    30.0446	    14.0991	    30.4642	     7.0496	    29.5410	    25.1770	    22.2397	
    26.2680	    24.2538	    18.5471	    29.5410	    14.1830	    30.2124	     8.5602	    29.4571	    25.2609	    22.3236	
    26.6037	    25.0092	    19.3024	    29.0375	    14.1830	    29.7928	    10.0708	    29.3732	    25.1770	    22.5754	
    26.8555	    25.6805	    19.8898	    28.4500	    14.0152	    29.2892	    11.5814	    29.1214	    24.9252	    22.7432	
    26.9394	    26.2680	    20.4773	    27.9465	    13.8474	    28.7857	    12.9242	    28.7018	    24.5056	    22.9111	
    27.0233	    26.7715	    20.9808	    27.3590	    13.5117	    28.1982	    14.1830	    28.1143	    23.8342	    22.9111	
    26.9394	    27.1072	    21.2326	    26.8555	    13.2599	    27.6108	    15.0223	    27.3590	    23.0789	    22.7432	
    26.8555	    27.3590	    21.3165	    26.4359	    12.8403	    26.9394	    15.5258	    26.3519	    22.0718	    22.4075	
    26.6876	    27.3590	    21.2326	    25.8484	    12.3367	    26.2680	    15.5258	    25.0931	    20.8130	    21.8201	
    26.4359	    27.2751	    20.8969	    25.3448	    11.7493	    25.3448	    15.0223	    23.7503	    19.4702	    20.9808	
    26.1841	    26.9394	    20.3934	    24.6735	    10.9940	    24.4217	    14.0152	    22.2397	    17.9596	    19.9738	
    25.8484	    26.5198	    19.7220	    23.9182	    10.1547	    23.3307	    12.5885	    20.6451	    16.3651	    18.7149	
    25.3448	    25.9323	    18.9667	    23.0789	     9.2316	    22.2397	    10.9100	    19.0506	    14.6866	    17.3721	
    24.8413	    25.1770	    18.1274	    22.1558	     8.3084	    20.9808	     8.9798	    17.5400	    13.0081	    15.9454	
    24.1699	    24.2538	    17.2043	    21.0648	     7.3013	    19.7220	     7.1335	    16.1133	    11.4136	    14.5187	
    23.4985	    23.3307	    16.2811	    20.0577	     6.3782	    18.4631	     5.2872	    14.7705	     9.8190	    13.2599	
    22.8271	    22.4075	    15.5258	    19.0506	     5.6229	    17.3721	     3.7766	    13.6795	     8.4763	    12.0850	
    22.2397	    21.6522	    15.0223	    18.1274	     5.1193	    16.5329	     2.6855	    12.8403	     7.3853	    11.3297	
    21.6522	    20.9808	    14.7705	    17.4561	     4.9515	    16.0294	     2.0981	    12.4207	     6.7139	    10.9940	
    21.2326	    20.5612	    14.6866	    17.0364	     5.0354	    15.7776	     2.0142	    12.2528	     6.3782	    10.9940	
    20.8130	    20.3094	    14.8544	    16.8686	     5.2872	    15.7776	     2.3499	    12.4207	     6.3782	    11.4136	
    20.4773	    20.2255	    15.1062	    16.8686	     5.7907	    16.1133	     2.9373	    12.7563	     6.5460	    12.0010	
    20.1416	    20.1416	    15.3580	    16.9525	     6.2943	    16.6168	     3.8605	    13.2599	     6.8817	    12.8403	
    19.8059	    20.1416	    15.6097	    17.1204	     6.7978	    17.1204	     4.7836	    13.7634	     7.1335	    13.5956	
    19.4702	    20.2255	    15.7776	    17.2882	     7.2174	    17.7078	     5.6229	    14.2670	     7.3853	    14.1830	
    19.2184	    20.1416	    15.9454	    17.4561	     7.4692	    18.1274	     6.3782	    14.6027	     7.4692	    14.6027	
    18.9667	    20.0577	    15.9454	    17.4561	     7.6370	    18.3792	     6.7978	    14.6866	     7.3013	    14.6027	
    18.7149	    19.8059	    15.8615	    17.2882	     7.6370	    18.4631	     6.7978	    14.5187	     6.8817	    14.1830	
    18.4631	    19.4702	    15.6937	    16.8686	     7.4692	    18.2114	     6.5460	    14.0991	     6.2943	    13.2599	
    18.1274	    18.9667	    15.2740	    16.2811	     7.2174	    17.7078	     5.9586	    13.4277	     5.4550	    12.0850	
    17.7078	    18.2953	    14.8544	    15.5258	     6.9656	    16.8686	     5.1193	    12.5885	     4.5319	    10.4904	
    17.2882	    17.5400	    14.2670	    14.6866	     6.7139	    15.8615	     4.1962	    11.5814	     3.5248	     8.7280	
    16.7007	    16.7007	    13.5956	    13.6795	     6.4621	    14.6866	     3.1891	    10.5743	     2.6016	     6.8817	
    16.0294	    15.7776	    12.8403	    12.7563	     6.2103	    13.4277	     2.2659	     9.5673	     1.8463	     5.1193	
    15.1901	    14.6866	    12.0850	    11.8332	     6.0425	    12.2528	     1.3428	     8.7280	     1.3428	     3.6087	
    14.2670	    13.4277	    11.2457	    10.9940	     5.8746	    11.2457	     0.6714	     7.8888	     0.9232	     2.2659	
    13.2599	    12.1689	    10.3226	    10.2386	     5.7068	    10.3226	     0.0839	     7.2174	     0.7553	     1.2589	
    12.0850	    10.8261	     9.4833	     9.5673	     5.6229	     9.4833	    -0.2518	     6.7139	     0.7553	     0.5875	
    10.7422	     9.4833	     8.7280	     9.0637	     5.6229	     8.8959	    -0.4196	     6.3782	     0.8392	     0.1678	
     9.3155	     8.2245	     7.9727	     8.5602	     5.7068	     8.3923	    -0.3357	     6.2943	     1.0071	     0.0839	
     7.8888	     6.9656	     7.3853	     8.1406	     5.7907	     8.1406	    -0.1678	     6.3782	     1.2589	     0.2518	
     6.5460	     5.9586	     6.9656	     7.8049	     5.9586	     7.8888	     0.2518	     6.6299	     1.5106	     0.5035	
     5.2872	     5.1193	     6.6299	     7.5531	     6.1264	     7.8049	     0.6714	     6.9656	     1.6785	     0.9232	
     4.2801	     4.4479	     6.4621	     7.3853	     6.2943	     7.8049	     1.2589	     7.3853	     1.7624	     1.4267	
     3.4409	     4.0283	     6.3782	     7.3013	     6.4621	     7.8049	     1.7624	     7.8049	     1.8463	     1.8463	
     2.9373	     3.6926	     6.3782	     7.2174	     6.6299	     7.8049	     2.1820	     8.1406	     1.8463	     2.2659	
     2.6855	     3.6087	     6.3782	     7.0496	     6.7139	     7.7209	     2.3499	     8.3084	     1.7624	     2.5177	
     2.6855	     3.5248	     6.2103	     6.9656	     6.7139	     7.5531	     2.3499	     8.3084	     1.6785	     2.6016	
     2.7695	     3.4409	     5.9586	     6.7139	     6.6299	     7.2174	     1.9302	     8.1406	     1.4267	     2.5177	
     2.9373	     3.1891	     5.5389	     6.2943	     6.2103	     6.7139	     1.1749	     7.7209	     0.9232	     2.0981	
     3.1052	     2.8534	     4.8676	     5.7907	     5.7068	     6.0425	     0.1678	     7.0496	     0.3357	     1.4267	
     3.1052	     2.3499	     3.9444	     5.1193	     5.0354	     5.2032	    -1.1749	     6.2103	    -0.4196	     0.5875	
     3.1052	     1.6785	     3.0212	     4.4479	     4.1962	     4.3640	    -2.5177	     5.3711	    -1.3428	    -0.2518	
     2.8534	     1.0071	     2.0981	     3.6926	     3.2730	     3.5248	    -3.7766	     4.4479	    -2.1820	    -1.0071	
     2.5177	     0.3357	     1.1749	     3.0212	     2.3499	     2.7695	    -4.9515	     3.6926	    -2.9373	    -1.5106	
     2.0142	    -0.3357	     0.4196	     2.3499	     1.4267	     2.0142	    -5.8746	     2.9373	    -3.6087	    -1.9302	
     1.3428	    -1.0071	    -0.2518	     1.6785	     0.5875	     1.3428	    -6.5460	     2.3499	    -4.1962	    -2.0142	
     0.4196	    -1.6785	    -0.8392	     1.0910	    -0.1678	     0.7553	    -6.8817	     1.7624	    -4.5319	    -1.9302	
    -0.5035	    -2.2659	    -1.2589	     0.5035	    -0.9232	     0.3357	    -6.8817	     1.4267	    -4.7836	    -1.5945	
    -1.4267	    -2.6855	    -1.4267	     0.0839	    -1.5945	     0.0000	    -6.5460	     1.1749	    -4.7836	    -1.0071	
    -2.2659	    -2.9373	    -1.5945	    -0.2518	    -2.0981	    -0.0839	    -5.8746	     1.0910	    -4.5319	    -0.2518	
    -2.8534	    -3.0212	    -1.5106	    -0.4196	    -2.6016	     0.0000	    -4.9515	     1.2589	    -4.1962	     0.5875	
    -3.2730	    -2.8534	    -1.3428	    -0.4196	    -3.0212	     0.2518	    -3.9444	     1.5106	    -3.6087	     1.4267	
    -3.3569	    -2.4338	    -1.0071	    -0.2518	    -3.2730	     0.5875	    -3.0212	     1.8463	    -3.1052	     2.0981	
    -3.2730	    -1.9302	    -0.6714	     0.0000	    -3.6087	     1.0071	    -2.2659	     2.0981	    -2.6016	     2.6016	
    -2.9373	    -1.4267	    -0.3357	     0.2518	    -3.8605	     1.3428	    -1.8463	     2.3499	    -2.2659	     2.6855	
    -2.5177	    -0.8392	    -0.1678	     0.5035	    -4.1962	     1.5106	    -1.9302	     2.3499	    -2.0981	     2.2659	
    -2.0981	    -0.4196	    -0.0839	     0.5875	    -4.6158	     1.4267	    -2.4338	     2.0981	    -2.2659	     1.4267	
    -1.6785	    -0.2518	    -0.2518	     0.5035	    -5.1193	     1.0910	    -3.4409	     1.5945	    -2.7695	     0.0839	
    -1.4267	    -0.2518	    -0.7553	     0.2518	    -5.7907	     0.5035	    -4.9515	     0.8392	    -3.5248	    -1.5945	
    -1.4267	    -0.5035	    -1.5106	    -0.2518	    -6.6299	    -0.2518	    -6.7139	    -0.1678	    -4.5319	    -3.5248	
    -1.5106	    -1.0071	    -2.5177	    -0.9232	    -7.4692	    -1.2589	    -8.7280	    -1.2589	    -5.7068	    -5.5389	
    -1.7624	    -1.6785	    -3.6087	    -1.5945	    -8.2245	    -2.2659	   -10.7422	    -2.5177	    -6.8817	    -7.3853	
    -2.0981	    -2.3499	    -4.6158	    -2.2659	    -8.9798	    -3.2730	   -12.5885	    -3.6926	    -8.0566	    -8.9798	
    -2.5177	    -3.1891	    -5.6229	    -2.9373	    -9.5673	    -4.1962	   -14.2670	    -4.7836	    -9.0637	   -10.2386	
    -3.0212	    -3.9444	    -6.5460	    -3.4409	    -9.9869	    -4.9515	   -15.6097	    -5.7068	    -9.9030	   -11.0779	
    -3.6087	    -4.7836	    -7.3013	    -4.0283	   -10.2386	    -5.6229	   -16.7007	    -6.4621	   -10.5743	   -11.5814	
    -4.2801	    -5.5389	    -7.8888	    -4.4479	   -10.4904	    -6.0425	   -17.4561	    -7.0496	   -11.0779	   -11.6653	
    -5.0354	    -6.3782	    -8.3923	    -4.8676	   -10.5743	    -6.3782	   -17.9596	    -7.4692	   -11.3297	   -11.4975	
    -5.8746	    -7.1335	    -8.8959	    -5.2872	   -10.6583	    -6.5460	   -18.2953	    -7.7209	   -11.4136	   -10.9940	
    -6.7978	    -7.8888	    -9.2316	    -5.7068	   -10.7422	    -6.6299	   -18.4631	    -7.8049	   -11.3297	   -10.4065	
    -7.7209	    -8.5602	    -9.5673	    -6.2103	   -10.8261	    -6.6299	   -18.6310	    -7.7209	   -11.0779	    -9.7351	
    -8.7280	    -9.2316	    -9.9869	    -6.7139	   -11.0779	    -6.7139	   -18.9667	    -7.6370	   -10.8261	    -9.0637	
    -9.7351	    -9.9030	   -10.3226	    -7.2174	   -11.4975	    -6.7139	   -19.3024	    -7.4692	   -10.4904	    -8.5602	
   -10.5743	   -10.4904	   -10.6583	    -7.7209	   -12.0010	    -6.8817	   -19.8059	    -7.3013	   -10.1547	    -8.1406	
   -11.2457	   -10.9100	   -10.9100	    -8.2245	   -12.6724	    -6.9656	   -20.3934	    -7.0496	    -9.8190	    -7.8049	
   -11.6653	   -11.2457	   -11.1618	    -8.5602	   -13.3438	    -7.0496	   -20.9808	    -6.7139	    -9.4833	    -7.5531	
   -11.7493	   -11.3297	   -11.2457	    -8.6441	   -13.9313	    -7.0496	   -21.7361	    -6.3782	    -9.1476	    -7.3853	
   -11.4975	   -11.2457	   -11.1618	    -8.5602	   -14.5187	    -6.9656	   -22.4915	    -6.0425	    -8.9798	    -7.2174	
   -10.9940	   -10.9940	   -10.9940	    -8.3923	   -14.8544	    -6.8817	   -23.3307	    -5.7907	    -8.8959	    -7.0496	
   -10.3226	   -10.6583	   -10.7422	    -8.0566	   -15.0223	    -6.7978	   -24.1699	    -5.5389	    -8.8959	    -6.8817	
    -9.4833	   -10.2386	   -10.4904	    -7.6370	   -15.0223	    -6.6299	   -24.8413	    -5.2872	    -8.9798	    -6.7978	
    -8.5602	    -9.8190	   -10.2386	    -7.2174	   -14.9384	    -6.5460	   -25.4288	    -5.2032	    -9.0637	    -6.6299	
    -7.7209	    -9.4833	   -10.0708	    -6.8817	   -14.6866	    -6.5460	   -25.9323	    -5.1193	    -9.3155	    -6.4621	
    -6.9656	    -9.1476	    -9.9869	    -6.5460	   -14.3509	    -6.6299	   -26.1002	    -5.1193	    -9.4833	    -6.2943	
    -6.3782	    -8.8959	    -9.9869	    -6.2943	   -14.0152	    -6.7139	   -26.0162	    -5.2032	    -9.5673	    -6.0425	
    -5.8746	    -8.7280	   -10.0708	    -6.1264	   -13.6795	    -6.7978	   -25.5966	    -5.2872	    -9.4833	    -5.6229	
    -5.4550	    -8.5602	   -10.1547	    -5.9586	   -13.2599	    -6.7978	   -24.8413	    -5.2872	    -9.2316	    -5.0354	
    -5.0354	    -8.3084	   -10.1547	    -5.7068	   -12.6724	    -6.7139	   -23.6664	    -5.2032	    -8.7280	    -4.2801	
    -4.6158	    -7.9727	    -9.9030	    -5.4550	   -12.0010	    -6.5460	   -22.1558	    -5.0354	    -7.9727	    -3.2730	
    -4.1962	    -7.4692	    -9.5673	    -5.2032	   -11.1618	    -6.2103	   -20.3094	    -4.6997	    -7.0496	    -2.1820	
    -3.7766	    -6.7978	    -8.9798	    -4.9515	   -10.2386	    -5.7068	   -18.2953	    -4.2801	    -5.8746	    -0.9232	
    -3.2730	    -6.0425	    -8.3084	    -4.6997	    -9.1476	    -5.2032	   -16.0294	    -3.7766	    -4.7836	     0.2518	
    -2.7695	    -5.2872	    -7.6370	    -4.4479	    -8.1406	    -4.7836	   -13.9313	    -3.2730	    -3.6087	     1.2589	
    -2.3499	    -4.5319	    -6.9656	    -4.2801	    -7.1335	    -4.2801	   -11.8332	    -2.6855	    -2.6855	     2.1820	
    -1.8463	    -3.8605	    -6.2103	    -4.1122	    -6.2103	    -3.7766	    -9.9869	    -2.0142	    -1.8463	     2.9373	
    -1.3428	    -3.1052	    -5.5389	    -3.8605	    -5.3711	    -3.1891	    -8.4763	    -1.1749	    -1.0910	     3.6087	
    -0.8392	    -2.5177	    -4.9515	    -3.4409	    -4.6997	    -2.6016	    -7.3013	    -0.3357	    -0.4196	     4.1962	
    -0.2518	    -1.9302	    -4.4479	    -2.9373	    -4.1962	    -1.9302	    -6.5460	     0.5875	     0.0839	     4.6997	
     0.1678	    -1.5106	    -4.1122	    -2.3499	    -4.0283	    -1.1749	    -6.2943	     1.5106	     0.4196	     5.0354	
     0.5875	    -1.2589	    -3.8605	    -1.6785	    -4.0283	    -0.5035	    -6.4621	     2.2659	     0.6714	     5.2032	
     0.9232	    -1.0910	    -3.7766	    -1.0071	    -4.1122	     0.1678	    -6.9656	     3.0212	     0.8392	     5.2032	
     1.2589	    -1.0071	    -3.6926	    -0.2518	    -4.3640	     0.9232	    -7.7209	     3.5248	     1.0071	     5.0354	
     1.4267	    -0.9232	    -3.6926	     0.4196	    -4.5319	     1.5945	    -8.5602	     4.0283	     1.1749	     4.8676	
     1.6785	    -0.9232	    -3.6087	     1.1749	    -4.5319	     2.1820	    -9.3994	     4.4479	     1.5106	     4.6158	
     1.7624	    -0.9232	    -3.4409	     1.7624	    -4.3640	     2.7695	   -10.1547	     4.7836	     2.0142	     4.6158	
     1.8463	    -0.9232	    -3.2730	     2.4338	    -3.9444	     3.2730	   -10.5743	     5.1193	     2.7695	     4.7836	
     1.9302	    -0.9232	    -2.9373	     3.0212	    -3.3569	     3.6926	   -10.5743	     5.3711	     3.7766	     5.3711	
     1.9302	    -0.9232	    -2.6855	     3.5248	    -2.6855	     4.1122	   -10.3226	     5.6229	     5.0354	     6.2103	
     1.7624	    -0.9232	    -2.3499	     3.9444	    -1.9302	     4.5319	    -9.7351	     5.7068	     6.3782	     7.4692	
     1.5106	    -1.0071	    -2.0981	     4.3640	    -1.2589	     4.9515	    -8.9798	     5.7907	     7.8888	     8.8959	
     1.0910	    -1.2589	    -1.9302	     4.6158	    -0.8392	     5.2872	    -8.0566	     5.8746	     9.3155	    10.5743	
     0.5035	    -1.5106	    -1.9302	     4.8676	    -0.6714	     5.5389	    -7.1335	     5.8746	    10.5743	    12.2528	
    -0.1678	    -1.8463	    -1.9302	     5.0354	    -0.6714	     5.8746	    -6.2943	     6.1264	    11.8332	    13.8474	
    -0.8392	    -2.1820	    -1.9302	     5.2032	    -0.7553	     6.2103	    -5.4550	     6.4621	    12.8403	    15.3580	
    -1.4267	    -2.5177	    -1.9302	     5.3711	    -0.8392	     6.4621	    -4.6158	     6.9656	    13.6795	    16.7007	
    -2.0142	    -2.6855	    -1.8463	     5.4550	    -0.9232	     6.7139	    -3.9444	     7.5531	    14.2670	    17.6239	
    -2.6016	    -2.9373	    -1.7624	     5.4550	    -1.0071	     6.9656	    -3.5248	     8.1406	    14.4348	    18.2953	
    -3.2730	    -3.2730	    -1.7624	     5.3711	    -0.8392	     6.9656	    -3.2730	     8.5602	    14.3509	    18.6310	
    -3.8605	    -3.6087	    -1.8463	     5.2032	    -0.5875	     6.9656	    -3.1891	     8.9798	    13.8474	    18.6310	
    -4.4479	    -3.9444	    -1.9302	     4.9515	    -0.0839	     6.7978	    -3.1891	     9.1476	    13.0920	    18.3792	
    -5.0354	    -4.3640	    -2.0981	     4.6158	     0.6714	     6.5460	    -3.2730	     9.2316	    12.0850	    17.9596	
    -5.4550	    -4.6997	    -2.2659	     4.2801	     1.5106	     6.2103	    -3.1891	     9.2316	    10.9940	    17.4561	
    -5.8746	    -5.0354	    -2.4338	     3.8605	     2.3499	     5.8746	    -3.0212	     9.0637	     9.8190	    17.1204	
    -6.2103	    -5.2872	    -2.5177	     3.5248	     3.1891	     5.4550	    -2.6855	     8.8120	     8.7280	    16.7847	
    -6.5460	    -5.6229	    -2.6855	     3.0212	     3.7766	     4.8676	    -2.0981	     8.3923	     7.8049	    16.6168	
    -6.7978	    -5.8746	    -2.8534	     2.6016	     4.1962	     4.2801	    -1.3428	     7.8888	     7.0496	    16.6168	
    -7.0496	    -6.1264	    -3.0212	     2.0981	     4.4479	     3.6926	    -0.3357	     7.3853	     6.5460	    16.8686	
    -7.3013	    -6.2943	    -3.1891	     1.5945	     4.6997	     3.0212	     0.9232	     6.8817	     6.3782	    17.2043	
    -7.5531	    -6.3782	    -3.1052	     1.1749	     4.9515	     2.4338	     2.4338	     6.4621	     6.5460	    17.7078	
    -7.7209	    -6.3782	    -3.0212	     0.8392	     5.2872	     1.9302	     4.0283	     6.2943	     7.0496	    18.3792	
    -7.8888	    -6.2103	    -2.7695	     0.5035	     5.7068	     1.5106	     5.6229	     6.1264	     7.7209	    19.1345	
    -8.0566	    -5.9586	    -2.4338	     0.2518	     6.2103	     1.1749	     7.1335	     6.1264	     8.4763	    19.8059	
    -8.2245	    -5.7068	    -2.0142	     0.0000	     6.6299	     0.9232	     8.3923	     6.1264	     9.2316	    20.3094	
    -8.3923	    -5.2872	    -1.5945	    -0.2518	     6.9656	     0.7553	     9.3994	     6.1264	     9.9030	    20.7291	
    -8.3923	    -4.7836	    -1.1749	    -0.5035	     7.3013	     0.6714	     9.9869	     6.2103	    10.4904	    20.8130	
    -8.2245	    -4.1122	    -0.5875	    -0.6714	     7.6370	     0.7553	    10.4065	     6.2103	    10.9100	    20.7291	
    -7.8888	    -3.3569	     0.0000	    -0.8392	     7.9727	     0.9232	    10.4904	     6.1264	    11.0779	    20.4773	
    -7.3853	    -2.5177	     0.6714	    -1.0071	     8.1406	     1.0071	    10.3226	     5.9586	    11.0779	    19.9738	
    -6.7139	    -1.8463	     1.1749	    -1.3428	     8.2245	     1.0071	     9.8190	     5.5389	    10.8261	    19.3024	
    -6.1264	    -1.2589	     1.5106	    -1.7624	     8.1406	     0.8392	     9.0637	     4.9515	    10.2386	    18.4631	
    -5.5389	    -0.8392	     1.6785	    -2.4338	     7.8049	     0.4196	     8.0566	     4.0283	     9.3155	    17.3721	
    -5.1193	    -0.7553	     1.5106	    -3.4409	     7.3013	    -0.3357	     6.8817	     2.9373	     8.2245	    16.0294	
    -4.8676	    -0.8392	     1.1749	    -4.6158	     6.6299	    -1.3428	     5.6229	     1.5945	     6.8817	    14.6027	
    -4.7836	    -1.0910	     0.6714	    -5.9586	     5.7907	    -2.5177	     4.4479	     0.3357	     5.4550	    13.1760	
    -4.7836	    -1.5106	     0.0839	    -7.3853	     4.9515	    -3.7766	     3.3569	    -1.0071	     3.9444	    11.6653	
    -4.7836	    -1.8463	    -0.5035	    -8.8959	     4.1962	    -5.1193	     2.4338	    -2.1820	     2.6016	    10.2386	
    -4.8676	    -2.0981	    -0.8392	   -10.4065	     3.5248	    -6.4621	     1.8463	    -3.2730	     1.2589	     8.9798	
    -4.8676	    -2.1820	    -1.0071	   -11.7493	     3.1052	    -7.6370	     1.5106	    -4.1122	     0.1678	     7.9727	
    -4.9515	    -2.0981	    -0.9232	   -12.9242	     2.8534	    -8.7280	     1.4267	    -4.8676	    -0.7553	     7.1335	
    -4.9515	    -1.9302	    -0.6714	   -13.9313	     2.8534	    -9.5673	     1.5106	    -5.3711	    -1.5106	     6.6299	
    -4.9515	    -1.6785	    -0.2518	   -14.6866	     3.0212	   -10.2386	     1.6785	    -5.7068	    -2.0142	     6.3782	
    -5.0354	    -1.4267	     0.1678	   -15.3580	     3.1052	   -10.7422	     1.8463	    -6.0425	    -2.3499	     6.4621	
    -5.1193	    -1.1749	     0.5875	   -15.8615	     3.2730	   -11.1618	     1.9302	    -6.2103	    -2.5177	     6.7139	
    -5.2032	    -1.0071	     0.8392	   -16.1972	     3.1891	   -11.5814	     1.8463	    -6.3782	    -2.7695	     7.2174	
[Epoch Header]
[Trial Type]	13
[Accept]	1
[Correct]	0
[RT]	 0.000
[Resp]	0
[Epoch Data]
   -12.4207	   -12.1689	    -8.5602	    10.8261	    -0.6714	     7.9727	     0.5875	     7.3013	     9.6512	    16.9525	
   -10.3226	   -10.7422	    -7.3853	    11.4975	     0.3357	     8.3084	     1.0071	     7.7209	     9.9869	    16.6168	
    -8.4763	    -9.4833	    -6.5460	    12.0010	     1.1749	     8.5602	     1.2589	     7.8049	    10.1547	    15.9454	
    -6.8817	    -8.4763	    -5.8746	    12.1689	     1.7624	     8.5602	     1.2589	     7.7209	    10.0708	    15.1062	
    -5.6229	    -7.7209	    -5.3711	    12.0010	     2.0981	     8.3084	     1.0910	     7.3853	     9.7351	    14.0991	
    -4.5319	    -7.0496	    -5.0354	    11.6653	     2.1820	     7.9727	     0.9232	     6.8817	     9.3155	    13.2599	
    -3.6926	    -6.5460	    -4.7836	    11.1618	     2.2659	     7.5531	     0.7553	     6.2943	     8.8120	    12.5885	
    -2.9373	    -6.1264	    -4.5319	    10.5743	     2.2659	     7.0496	     0.6714	     5.7068	     8.3923	    12.2528	
    -2.2659	    -5.6229	    -4.2801	     9.9030	     2.2659	     6.6299	     0.8392	     5.1193	     8.1406	    12.0850	
    -1.7624	    -5.1193	    -3.9444	     9.1476	     2.3499	     6.2103	     1.2589	     4.6158	     7.8888	    12.1689	
    -1.3428	    -4.6158	    -3.6087	     8.3923	     2.5177	     5.8746	     1.7624	     4.1122	     7.8049	    12.3367	
    -1.0071	    -4.1122	    -3.2730	     7.5531	     2.6855	     5.4550	     2.4338	     3.6087	     7.5531	    12.5885	
    -0.9232	    -3.6087	    -2.9373	     6.6299	     2.6855	     5.0354	     3.0212	     3.0212	     7.3013	    12.7563	
    -1.0071	    -3.2730	    -2.7695	     5.6229	     2.6855	     4.5319	     3.5248	     2.4338	     7.0496	    12.8403	
    -1.1749	    -3.0212	    -2.6855	     4.6158	     2.5177	     4.0283	     3.8605	     1.7624	     6.6299	    12.7563	
    -1.4267	    -2.8534	    -2.6855	     3.6087	     2.0981	     3.4409	     4.0283	     1.0910	     6.1264	    12.5885	
    -1.7624	    -2.7695	    -2.7695	     2.7695	     1.5945	     2.8534	     4.0283	     0.5035	     5.5389	    12.2528	
    -2.0142	    -2.6855	    -3.0212	     2.0142	     0.9232	     2.3499	     3.6926	     0.0000	     4.9515	    11.8332	
    -2.3499	    -2.7695	    -3.3569	     1.4267	     0.1678	     1.9302	     3.1891	    -0.4196	     4.2801	    11.2457	
    -2.6016	    -2.9373	    -3.8605	     0.9232	    -0.6714	     1.5945	     2.4338	    -0.5875	     3.6926	    10.5743	
    -2.8534	    -3.2730	    -4.4479	     0.6714	    -1.4267	     1.4267	     1.5945	    -0.6714	     3.1891	     9.9030	
    -3.1052	    -3.6087	    -5.0354	     0.5035	    -2.0142	     1.2589	     0.6714	    -0.6714	     2.6855	     9.2316	
    -3.2730	    -4.0283	    -5.7068	     0.4196	    -2.5177	     1.2589	    -0.1678	    -0.5035	     2.3499	     8.5602	
    -3.4409	    -4.4479	    -6.2943	     0.4196	    -2.7695	     1.2589	    -1.0071	    -0.3357	     2.0142	     7.8888	
    -3.6087	    -4.9515	    -6.7978	     0.5035	    -2.8534	     1.3428	    -1.6785	    -0.0839	     1.8463	     7.3013	
    -3.7766	    -5.4550	    -7.3013	     0.5035	    -2.8534	     1.4267	    -2.2659	     0.1678	     1.8463	     6.7139	
    -3.8605	    -5.9586	    -7.6370	     0.5035	    -2.7695	     1.5945	    -2.6855	     0.3357	     1.9302	     6.3782	
    -3.9444	    -6.2943	    -7.8888	     0.5035	    -2.6016	     1.6785	    -2.8534	     0.6714	     2.1820	     6.2103	
    -3.9444	    -6.5460	    -7.8888	     0.5875	    -2.4338	     1.8463	    -2.8534	     1.0071	     2.6855	     6.3782	
    -3.8605	    -6.5460	    -7.7209	     0.6714	    -2.0981	     2.0981	    -2.5177	     1.5106	     3.4409	     6.9656	
    -3.7766	    -6.3782	    -7.3013	     0.8392	    -1.5945	     2.4338	    -1.9302	     2.1820	     4.4479	     7.9727	
    -3.5248	    -5.9586	    -6.5460	     1.0071	    -0.9232	     2.8534	    -1.0910	     3.0212	     5.6229	     9.2316	
    -3.2730	    -5.4550	    -5.5389	     1.2589	    -0.0839	     3.4409	    -0.1678	     3.8605	     6.9656	    10.8261	
    -3.0212	    -4.8676	    -4.5319	     1.4267	     0.8392	     3.9444	     0.8392	     4.7836	     8.3084	    12.4207	
    -2.8534	    -4.3640	    -3.5248	     1.4267	     1.7624	     4.2801	     1.7624	     5.5389	     9.3994	    13.9313	
    -2.9373	    -3.9444	    -2.6855	     1.2589	     2.6855	     4.5319	     2.5177	     6.1264	    10.3226	    15.1062	
    -3.1052	    -3.7766	    -2.0981	     0.8392	     3.3569	     4.4479	     2.9373	     6.3782	    10.7422	    15.9454	
    -3.6087	    -3.8605	    -1.8463	     0.1678	     3.8605	     4.1962	     3.0212	     6.3782	    10.8261	    16.3651	
    -4.1962	    -4.1962	    -1.9302	    -0.6714	     4.1122	     3.6087	     2.7695	     5.9586	    10.4904	    16.3651	
    -4.9515	    -4.6997	    -2.2659	    -1.7624	     4.1962	     2.7695	     2.1820	     5.2872	     9.8190	    15.8615	
    -5.8746	    -5.5389	    -3.0212	    -2.8534	     3.9444	     1.6785	     1.3428	     4.3640	     8.8120	    15.1062	
    -6.7139	    -6.4621	    -3.8605	    -4.0283	     3.4409	     0.5875	     0.4196	     3.1891	     7.5531	    14.0152	
    -7.6370	    -7.4692	    -4.9515	    -5.2872	     2.7695	    -0.6714	    -0.5875	     1.8463	     6.2103	    12.7563	
    -8.5602	    -8.4763	    -5.9586	    -6.5460	     2.0142	    -1.8463	    -1.5945	     0.5035	     4.8676	    11.3297	
    -9.3994	    -9.5673	    -7.0496	    -7.7209	     1.2589	    -2.9373	    -2.4338	    -0.7553	     3.6087	     9.9869	
   -10.1547	   -10.4904	    -7.9727	    -8.8120	     0.5035	    -3.8605	    -2.9373	    -1.8463	     2.5177	     8.7280	
   -10.8261	   -11.4136	    -8.7280	    -9.7351	    -0.0839	    -4.6158	    -3.2730	    -2.7695	     1.5945	     7.7209	
   -11.4136	   -12.0850	    -9.3155	   -10.5743	    -0.4196	    -5.1193	    -3.1891	    -3.3569	     1.0071	     7.0496	
   -12.0010	   -12.6724	    -9.6512	   -11.1618	    -0.5035	    -5.3711	    -2.7695	    -3.6087	     0.5875	     6.7139	
   -12.5046	   -13.0920	    -9.8190	   -11.6653	    -0.2518	    -5.4550	    -1.9302	    -3.4409	     0.5875	     6.8817	
   -12.9242	   -13.2599	    -9.6512	   -12.0010	     0.1678	    -5.2872	    -0.8392	    -3.0212	     0.8392	     7.4692	
   -13.2599	   -13.2599	    -9.3994	   -12.1689	     0.8392	    -5.0354	     0.5035	    -2.1820	     1.4267	     8.3923	
   -13.4277	   -13.0920	    -8.8959	   -12.2528	     1.7624	    -4.6997	     2.0142	    -1.1749	     2.4338	     9.7351	
   -13.4277	   -12.7563	    -8.2245	   -12.1689	     2.6016	    -4.1962	     3.6926	     0.0000	     3.7766	    11.2457	
   -13.2599	   -12.2528	    -7.3853	   -12.0850	     3.6087	    -3.6926	     5.2872	     1.1749	     5.3711	    12.9242	
   -12.9242	   -11.5814	    -6.4621	   -11.8332	     4.5319	    -3.1052	     6.9656	     2.3499	     7.0496	    14.5187	
   -12.5046	   -10.8261	    -5.4550	   -11.5814	     5.3711	    -2.5177	     8.4763	     3.3569	     8.7280	    15.7776	
   -11.9171	   -10.0708	    -4.5319	   -11.3297	     6.1264	    -2.0142	     9.7351	     4.1962	    10.1547	    16.6168	
   -11.4975	    -9.3994	    -3.6926	   -11.1618	     6.6299	    -1.6785	    10.6583	     4.6158	    11.2457	    17.0364	
   -11.1618	    -8.8959	    -3.1891	   -11.0779	     6.7978	    -1.5106	    11.1618	     4.8676	    11.9171	    16.8686	
   -11.0779	    -8.7280	    -2.9373	   -11.0779	     6.7139	    -1.5106	    11.0779	     4.6997	    12.1689	    16.1972	
   -11.1618	    -8.7280	    -3.0212	   -11.1618	     6.3782	    -1.6785	    10.5743	     4.3640	    12.0010	    15.2740	
   -11.3297	    -8.9798	    -3.2730	   -11.1618	     5.7907	    -1.7624	     9.7351	     3.9444	    11.5814	    14.2670	
   -11.6653	    -9.2316	    -3.6926	   -11.0779	     5.2032	    -1.7624	     8.8120	     3.6087	    11.0779	    13.2599	
   -11.9171	    -9.5673	    -4.1122	   -10.7422	     4.5319	    -1.5945	     7.8049	     3.4409	    10.4904	    12.5885	
   -12.1689	    -9.9030	    -4.5319	   -10.1547	     3.9444	    -1.2589	     6.9656	     3.4409	    10.0708	    12.1689	
   -12.3367	   -10.0708	    -4.8676	    -9.3994	     3.4409	    -0.6714	     6.2943	     3.6926	     9.8190	    12.0850	
   -12.4207	   -10.1547	    -5.1193	    -8.4763	     3.1052	     0.0839	     5.9586	     4.2801	     9.8190	    12.4207	
   -12.4207	   -10.0708	    -5.1193	    -7.3853	     2.8534	     1.0071	     5.7907	     4.9515	     9.9869	    13.1760	
   -12.3367	    -9.7351	    -5.0354	    -6.1264	     2.8534	     2.0142	     6.0425	     5.9586	    10.4904	    14.2670	
   -12.0850	    -9.1476	    -4.6158	    -4.7836	     3.1052	     3.0212	     6.5460	     7.0496	    11.2457	    15.6937	
   -11.6653	    -8.3084	    -3.9444	    -3.5248	     3.6087	     4.1122	     7.3013	     8.1406	    12.2528	    17.2882	
   -11.0779	    -7.3013	    -3.1891	    -2.1820	     4.4479	     5.1193	     8.3084	     9.3155	    13.2599	    18.9667	
   -10.4065	    -6.2103	    -2.2659	    -1.0910	     5.4550	     6.0425	     9.3155	    10.2386	    14.1830	    20.5612	
    -9.7351	    -5.2032	    -1.3428	    -0.0839	     6.6299	     6.7139	    10.2386	    10.9100	    15.0223	    21.8201	
    -9.0637	    -4.1962	    -0.5035	     0.7553	     7.8049	     7.2174	    10.9940	    11.4136	    15.6097	    22.7432	
    -8.3923	    -3.2730	     0.1678	     1.5106	     8.8959	     7.4692	    11.4136	    11.4975	    15.8615	    23.2468	
    -7.7209	    -2.5177	     0.8392	     2.1820	     9.8190	     7.6370	    11.4975	    11.4975	    15.8615	    23.2468	
    -6.8817	    -1.8463	     1.3428	     2.7695	    10.6583	     7.7209	    11.3297	    11.2457	    15.5258	    22.7432	
    -6.0425	    -1.3428	     1.7624	     3.5248	    11.2457	     7.7209	    10.8261	    10.8261	    15.0223	    21.8201	
    -5.2032	    -0.9232	     2.0142	     4.2801	    11.5814	     7.8049	    10.1547	    10.4065	    14.2670	    20.6451	
    -4.2801	    -0.5875	     2.0981	     5.0354	    11.7493	     7.8888	     9.3994	     9.9869	    13.4277	    19.1345	
    -3.4409	    -0.5035	     2.0142	     5.8746	    11.8332	     8.0566	     8.6441	     9.5673	    12.5885	    17.5400	
    -2.6016	    -0.5035	     1.8463	     6.7978	    11.6653	     8.3084	     8.0566	     9.2316	    11.6653	    15.8615	
    -1.8463	    -0.5875	     1.5945	     7.7209	    11.4975	     8.7280	     7.6370	     9.0637	    10.9940	    14.3509	
    -1.0071	    -0.5035	     1.5106	     8.8959	    11.2457	     9.2316	     7.5531	     8.9798	    10.4904	    13.1760	
    -0.1678	    -0.3357	     1.5106	    10.0708	    11.0779	     9.9869	     7.8049	     9.1476	    10.2386	    12.2528	
     0.8392	     0.0000	     1.8463	    11.4136	    10.9940	    10.8261	     8.4763	     9.3994	    10.4065	    11.7493	
     1.8463	     0.5035	     2.2659	    12.7563	    10.9940	    11.8332	     9.5673	     9.9030	    10.7422	    11.6653	
     2.8534	     1.0910	     2.8534	    14.0991	    11.0779	    12.7563	    10.8261	    10.4065	    11.3297	    11.7493	
     3.7766	     1.6785	     3.4409	    15.3580	    11.1618	    13.5956	    12.1689	    10.9100	    12.0850	    12.0850	
     4.5319	     2.1820	     4.0283	    16.3651	    11.2457	    14.3509	    13.4277	    11.3297	    12.7563	    12.4207	
     5.1193	     2.6016	     4.4479	    17.1204	    11.3297	    14.8544	    14.3509	    11.6653	    13.3438	    12.6724	
     5.5389	     2.7695	     4.6997	    17.7078	    11.4136	    15.1901	    14.9384	    11.9171	    13.7634	    12.7563	
     5.7907	     2.8534	     4.7836	    17.9596	    11.4136	    15.2740	    15.0223	    12.0850	    14.0152	    12.6724	
     6.0425	     2.8534	     4.6158	    18.2114	    11.3297	    15.2740	    14.7705	    12.1689	    14.0991	    12.5885	
     6.2103	     2.8534	     4.4479	    18.2953	    11.2457	    15.1901	    14.0152	    12.2528	    14.1830	    12.5885	
     6.2943	     2.7695	     4.1122	    18.3792	    11.1618	    14.9384	    12.9242	    12.2528	    14.2670	    12.6724	
     6.3782	     2.6855	     3.7766	    18.4631	    10.9100	    14.6866	    11.5814	    12.2528	    14.2670	    12.8403	
     6.2943	     2.5177	     3.1891	    18.4631	    10.4065	    14.3509	     9.9030	    12.1689	    14.0991	    13.0081	
     6.0425	     2.0981	     2.5177	    18.3792	     9.5673	    13.8474	     7.9727	    11.8332	    13.8474	    13.1760	
     5.5389	     1.4267	     1.5945	    18.2114	     8.3923	    13.3438	     5.7907	    11.3297	    13.3438	    13.0920	
     4.9515	     0.6714	     0.5875	    17.8757	     6.8817	    12.7563	     3.5248	    10.6583	    12.6724	    12.9242	
     4.1962	    -0.0839	    -0.5035	    17.6239	     5.2872	    12.1689	     1.2589	     9.9030	    11.9171	    12.6724	
     3.5248	    -0.9232	    -1.5945	    17.2882	     3.5248	    11.6653	    -0.8392	     9.1476	    11.0779	    12.4207	
     2.8534	    -1.5945	    -2.4338	    16.9525	     1.9302	    11.1618	    -2.5177	     8.4763	    10.4065	    12.1689	
     2.3499	    -2.0981	    -3.1891	    16.6168	     0.4196	    10.9100	    -3.8605	     7.8888	     9.7351	    11.9171	
     2.0981	    -2.4338	    -3.6926	    16.4490	    -0.8392	    10.7422	    -4.6997	     7.4692	     9.2316	    11.6653	
     1.8463	    -2.6016	    -4.0283	    16.2811	    -1.8463	    10.7422	    -5.1193	     7.2174	     8.8120	    11.4975	
     1.8463	    -2.6016	    -4.1122	    16.2811	    -2.6016	    10.8261	    -5.2032	     7.1335	     8.3923	    11.3297	
     1.8463	    -2.5177	    -4.1122	    16.2811	    -3.1052	    10.9940	    -4.9515	     6.9656	     7.8888	    10.9940	
     1.9302	    -2.3499	    -3.9444	    16.2811	    -3.4409	    11.1618	    -4.6158	     6.8817	     7.3013	    10.5743	
     2.0142	    -2.0142	    -3.6926	    16.4490	    -3.6926	    11.3297	    -4.1962	     6.7978	     6.6299	    10.0708	
     2.0981	    -1.7624	    -3.3569	    16.7007	    -3.7766	    11.5814	    -3.7766	     6.7139	     6.1264	     9.5673	
     2.3499	    -1.4267	    -3.0212	    16.9525	    -3.7766	    11.8332	    -3.2730	     6.7139	     5.7068	     9.1476	
     2.6855	    -1.0071	    -2.6855	    17.3721	    -3.7766	    12.0850	    -2.9373	     6.7139	     5.4550	     8.7280	
     3.0212	    -0.6714	    -2.3499	    17.7078	    -3.6087	    12.2528	    -2.6016	     6.7139	     5.2872	     8.3084	
     3.3569	    -0.2518	    -2.0981	    18.1274	    -3.5248	    12.4207	    -2.5177	     6.7978	     5.2872	     7.8888	
     3.7766	     0.0839	    -1.9302	    18.4631	    -3.2730	    12.5046	    -2.5177	     6.7978	     5.2872	     7.3853	
     4.2801	     0.4196	    -1.7624	    18.7988	    -2.9373	    12.5885	    -2.7695	     6.8817	     5.2872	     6.7139	
     4.7836	     0.7553	    -1.6785	    19.1345	    -2.5177	    12.6724	    -3.0212	     7.0496	     5.3711	     5.8746	
     5.2872	     1.0910	    -1.5106	    19.4702	    -1.9302	    12.8403	    -3.2730	     7.3013	     5.4550	     5.0354	
     5.8746	     1.4267	    -1.4267	    19.8898	    -1.2589	    13.0081	    -3.5248	     7.6370	     5.6229	     4.0283	
     6.3782	     1.6785	    -1.3428	    20.3094	    -0.5875	    13.2599	    -3.7766	     8.0566	     5.8746	     3.1052	
     6.8817	     2.0142	    -1.2589	    20.6451	     0.0000	    13.5117	    -3.8605	     8.4763	     6.1264	     2.1820	
     7.3853	     2.2659	    -1.0910	    21.0648	     0.5875	    13.8474	    -3.9444	     8.9798	     6.4621	     1.3428	
     7.8049	     2.5177	    -1.0071	    21.4844	     1.0910	    14.2670	    -3.8605	     9.5673	     6.8817	     0.6714	
     8.2245	     2.7695	    -0.7553	    21.9040	     1.5945	    14.6866	    -3.6926	    10.2386	     7.3853	     0.3357	
     8.6441	     3.1052	    -0.5035	    22.3236	     2.0142	    15.1062	    -3.3569	    10.9100	     7.9727	     0.4196	
     8.9798	     3.5248	    -0.1678	    22.6593	     2.6016	    15.6097	    -2.7695	    11.5814	     8.6441	     0.9232	
     9.2316	     3.9444	     0.3357	    22.9950	     3.1052	    16.0294	    -2.0142	    12.2528	     9.3994	     1.7624	
     9.4833	     4.4479	     0.8392	    23.2468	     3.6926	    16.4490	    -1.0910	    12.8403	    10.2386	     2.8534	
     9.6512	     4.8676	     1.3428	    23.4985	     4.3640	    16.7847	    -0.1678	    13.3438	    10.9940	     4.1962	
     9.8190	     5.3711	     2.0142	    23.7503	     5.0354	    17.1204	     0.7553	    13.9313	    11.6653	     5.5389	
    10.0708	     5.9586	     2.7695	    23.9182	     5.7907	    17.4561	     1.7624	    14.3509	    12.3367	     6.8817	
    10.4065	     6.5460	     3.5248	    24.1699	     6.6299	    17.7917	     2.6855	    14.8544	    12.8403	     8.0566	
    10.9100	     7.3013	     4.4479	    24.4217	     7.4692	    18.1274	     3.5248	    15.3580	    13.3438	     9.1476	
    11.4975	     8.0566	     5.4550	    24.7574	     8.2245	    18.5471	     4.1962	    15.7776	    13.6795	    10.0708	
    12.2528	     8.7280	     6.3782	    25.0931	     8.9798	    18.9667	     4.7836	    16.1972	    13.9313	    10.9100	
    13.0081	     9.4833	     7.2174	    25.3448	     9.6512	    19.3024	     5.1193	    16.4490	    14.0152	    11.4975	
    13.8474	     9.9869	     7.9727	    25.4288	    10.1547	    19.6381	     5.3711	    16.7007	    14.0152	    12.0010	
    14.5187	    10.4065	     8.5602	    25.4288	    10.5743	    19.7220	     5.3711	    16.7847	    13.7634	    12.1689	
    15.1062	    10.5743	     8.8959	    25.1770	    10.7422	    19.7220	     5.2872	    16.7007	    13.4277	    12.1689	
    15.6097	    10.5743	     9.1476	    24.7574	    10.9100	    19.4702	     5.0354	    16.4490	    12.9242	    12.0850	
    15.8615	    10.4065	     9.2316	    24.1699	    10.9940	    19.0506	     4.6158	    16.1133	    12.4207	    11.7493	
    16.0294	    10.1547	     9.3155	    23.4146	    11.0779	    18.4631	     4.2801	    15.6937	    11.9171	    11.4136	
    16.1133	     9.9030	     9.3155	    22.4915	    11.1618	    17.7078	     3.8605	    15.1901	    11.4975	    11.0779	
    16.0294	     9.5673	     9.3994	    21.4005	    11.2457	    16.9525	     3.6087	    14.6027	    11.2457	    10.8261	
    15.8615	     9.3155	     9.3994	    20.3094	    11.4136	    16.0294	     3.5248	    14.0152	    11.0779	    10.6583	
    15.6097	     9.1476	     9.4833	    19.2184	    11.4975	    15.1901	     3.6087	    13.5117	    10.9940	    10.6583	
    15.2740	     8.9798	     9.6512	    18.2114	    11.5814	    14.4348	     4.0283	    13.0081	    11.0779	    10.9100	
    14.8544	     8.8120	     9.8190	    17.2882	    11.6653	    13.8474	     4.6158	    12.5885	    11.2457	    11.3297	
    14.3509	     8.6441	     9.9869	    16.5329	    11.5814	    13.3438	     5.5389	    12.2528	    11.4136	    11.7493	
    13.8474	     8.5602	    10.0708	    15.9454	    11.5814	    12.9242	     6.6299	    11.9171	    11.4975	    12.1689	
    13.3438	     8.3923	    10.1547	    15.4419	    11.4136	    12.5046	     7.8049	    11.4975	    11.5814	    12.5046	
    12.8403	     8.2245	    10.1547	    15.0223	    11.2457	    12.0850	     9.1476	    11.0779	    11.4136	    12.5885	
    12.3367	     7.9727	    10.0708	    14.6866	    11.0779	    11.6653	    10.3226	    10.6583	    11.0779	    12.5046	
    11.8332	     7.7209	     9.8190	    14.3509	    10.8261	    11.1618	    11.2457	    10.1547	    10.5743	    12.1689	
    11.4136	     7.3853	     9.4833	    14.1830	    10.6583	    10.6583	    12.0010	     9.5673	     9.9030	    11.4975	
    11.0779	     6.9656	     8.9798	    13.9313	    10.4065	    10.0708	    12.5046	     8.8959	     9.0637	    10.6583	
    10.8261	     6.5460	     8.3923	    13.6795	    10.2386	     9.4833	    12.6724	     8.2245	     8.1406	     9.6512	
    10.7422	     6.2103	     7.8888	    13.4277	    10.1547	     8.8959	    12.6724	     7.5531	     7.2174	     8.4763	
    10.9100	     5.9586	     7.3853	    13.1760	    10.2386	     8.4763	    12.5885	     6.9656	     6.3782	     7.3853	
    11.2457	     5.8746	     7.0496	    13.0081	    10.4904	     8.0566	    12.4207	     6.5460	     5.7068	     6.4621	
    11.9171	     6.0425	     6.9656	    12.8403	    10.9940	     7.8888	    12.3367	     6.2943	     5.2872	     5.7068	
    12.6724	     6.3782	     7.1335	    12.8403	    11.5814	     7.8888	    12.2528	     6.2943	     5.0354	     5.2032	
    13.5956	     6.9656	     7.4692	    12.8403	    12.3367	     8.0566	    12.2528	     6.2943	     4.9515	     4.9515	
    14.5187	     7.6370	     7.8888	    12.8403	    13.0920	     8.3084	    12.3367	     6.4621	     5.0354	     5.0354	
    15.2740	     8.3923	     8.5602	    12.8403	    13.7634	     8.5602	    12.5046	     6.7139	     5.2872	     5.2872	
    15.9454	     9.0637	     9.2316	    12.7563	    14.5187	     8.8120	    12.6724	     6.8817	     5.7068	     5.8746	
    16.4490	     9.8190	     9.9030	    12.6724	    15.1062	     8.9798	    13.0081	     7.2174	     6.3782	     6.6299	
    16.7847	    10.4065	    10.6583	    12.5046	    15.6097	     9.1476	    13.3438	     7.4692	     7.0496	     7.4692	
    16.8686	    10.9100	    11.3297	    12.2528	    16.1133	     9.1476	    13.7634	     7.8049	     7.7209	     8.3923	
    16.7847	    11.2457	    11.9171	    11.9171	    16.4490	     9.1476	    14.1830	     8.0566	     8.3923	     9.2316	
    16.5329	    11.4975	    12.4207	    11.4975	    16.7007	     8.9798	    14.4348	     8.3084	     8.9798	     9.8190	
    16.1133	    11.5814	    12.8403	    11.1618	    16.8686	     8.6441	    14.6027	     8.3923	     9.3155	    10.1547	
    15.6937	    11.5814	    13.0081	    10.7422	    16.8686	     8.3084	    14.5187	     8.3923	     9.5673	    10.3226	
    15.2740	    11.4975	    13.0920	    10.4065	    16.7847	     7.9727	    14.3509	     8.3084	     9.6512	    10.2386	
    14.8544	    11.3297	    13.0081	    10.1547	    16.5329	     7.5531	    13.8474	     8.1406	     9.5673	     9.9030	
    14.5187	    11.0779	    12.8403	     9.9869	    16.2811	     7.2174	    13.2599	     7.8049	     9.3155	     9.4833	
    14.2670	    10.8261	    12.5046	     9.8190	    16.0294	     6.8817	    12.4207	     7.4692	     8.9798	     8.9798	
    14.1830	    10.5743	    12.2528	     9.8190	    15.7776	     6.6299	    11.6653	     7.1335	     8.5602	     8.4763	
    14.1830	    10.4904	    12.0010	     9.8190	    15.5258	     6.3782	    10.8261	     6.7978	     8.0566	     7.9727	
    14.3509	    10.4065	    11.8332	     9.9030	    15.3580	     6.2943	    10.1547	     6.4621	     7.5531	     7.5531	
    14.6866	    10.4065	    11.7493	    10.0708	    15.2740	     6.2103	     9.5673	     6.2103	     7.0496	     7.1335	
    15.0223	    10.5743	    11.7493	    10.1547	    15.1062	     6.2943	     9.0637	     6.0425	     6.6299	     6.9656	
    15.5258	    10.7422	    11.8332	    10.3226	    14.9384	     6.4621	     8.7280	     5.9586	     6.2103	     6.8817	
    16.1133	    10.9940	    12.0010	    10.4065	    14.7705	     6.7139	     8.4763	     5.8746	     5.9586	     6.9656	
    16.7007	    11.4136	    12.2528	    10.6583	    14.6027	     7.0496	     8.4763	     5.9586	     5.7907	     7.3013	
    17.3721	    11.9171	    12.5885	    10.9100	    14.5187	     7.5531	     8.6441	     6.2103	     5.8746	     7.8888	
    18.1274	    12.5885	    13.0081	    11.2457	    14.3509	     8.0566	     9.1476	     6.5460	     6.0425	     8.6441	
    18.7988	    13.2599	    13.5117	    11.6653	    14.3509	     8.6441	     9.7351	     7.0496	     6.4621	     9.4833	
    19.4702	    13.9313	    14.0152	    12.1689	    14.1830	     9.1476	    10.5743	     7.5531	     6.8817	    10.3226	
    19.8898	    14.3509	    14.3509	    12.5046	    14.0152	     9.6512	    11.3297	     8.0566	     7.2174	    10.9940	
    20.1416	    14.6027	    14.6027	    12.8403	    13.6795	     9.9030	    12.0850	     8.3923	     7.4692	    11.3297	
    20.2255	    14.6027	    14.6027	    13.0081	    13.3438	     9.9869	    12.6724	     8.6441	     7.4692	    11.2457	
    20.1416	    14.4348	    14.5187	    13.2599	    12.9242	     9.9869	    13.0081	     8.8120	     7.3013	    10.9940	
    19.8898	    14.0991	    14.2670	    13.5117	    12.5046	     9.9869	    13.0081	     8.8959	     7.1335	    10.4904	
    19.7220	    13.6795	    13.9313	    13.9313	    12.1689	    10.0708	    12.7563	     9.0637	     6.7978	     9.9030	
    19.4702	    13.2599	    13.5117	    14.5187	    11.8332	    10.2386	    12.3367	     9.1476	     6.3782	     9.1476	
    19.3863	    12.7563	    13.0081	    15.2740	    11.4975	    10.4904	    11.5814	     9.3155	     5.9586	     8.3923	
    19.3863	    12.4207	    12.5885	    16.0294	    11.1618	    10.8261	    10.7422	     9.3155	     5.3711	     7.5531	
    19.4702	    12.1689	    12.0850	    16.9525	    10.8261	    11.1618	     9.9030	     9.3994	     4.8676	     6.7978	
    19.7220	    12.0010	    11.7493	    17.7917	    10.5743	    11.5814	     9.1476	     9.4833	     4.3640	     5.9586	
    20.0577	    12.0010	    11.4975	    18.7149	    10.4065	    12.0010	     8.5602	     9.4833	     3.9444	     5.2872	
    20.5612	    12.1689	    11.3297	    19.5541	    10.3226	    12.4207	     8.2245	     9.5673	     3.6926	     4.6997	
    20.9808	    12.3367	    11.2457	    20.3094	    10.3226	    12.7563	     8.0566	     9.5673	     3.6087	     4.2801	
    21.4005	    12.5046	    11.1618	    20.8130	    10.4065	    13.0081	     8.0566	     9.3994	     3.5248	     4.0283	
    21.6522	    12.5885	    11.0779	    21.0648	    10.5743	    13.0920	     8.1406	     9.1476	     3.6087	     3.8605	
    21.5683	    12.5046	    10.9100	    21.0648	    10.6583	    13.0081	     8.3084	     8.7280	     3.6087	     3.8605	
    21.3165	    12.4207	    10.7422	    20.8130	    10.9100	    12.7563	     8.4763	     8.2245	     3.6926	     3.8605	
    20.8969	    12.1689	    10.4904	    20.3934	    11.1618	    12.5046	     8.6441	     7.6370	     3.8605	     4.0283	
    20.3094	    11.9171	    10.3226	    19.8898	    11.4975	    12.2528	     8.8120	     7.1335	     4.1122	     4.1962	
    19.8059	    11.8332	    10.2386	    19.5541	    12.0010	    12.2528	     9.0637	     6.7978	     4.4479	     4.3640	
    19.3863	    11.8332	    10.4065	    19.3024	    12.6724	    12.3367	     9.3155	     6.7978	     4.9515	     4.5319	
    19.1345	    12.0010	    10.6583	    19.3024	    13.5117	    12.6724	     9.4833	     7.1335	     5.5389	     4.5319	
    19.0506	    12.2528	    11.0779	    19.4702	    14.3509	    13.1760	     9.5673	     7.6370	     6.1264	     4.4479	
    19.2184	    12.6724	    11.6653	    19.8898	    15.0223	    13.7634	     9.4833	     8.3923	     6.6299	     4.1962	
    19.5541	    13.0920	    12.1689	    20.3094	    15.6097	    14.5187	     9.0637	     9.2316	     7.1335	     3.8605	
    19.8898	    13.5117	    12.5885	    20.8130	    15.9454	    15.1901	     8.4763	    10.0708	     7.5531	     3.4409	
    20.1416	    13.7634	    12.8403	    21.2326	    15.9454	    15.7776	     7.6370	    10.8261	     7.8888	     3.0212	
    20.3094	    13.8474	    12.9242	    21.5683	    15.6937	    16.1972	     6.7139	    11.4136	     8.0566	     2.6016	
    20.3094	    13.7634	    12.8403	    21.7361	    15.1901	    16.4490	     5.7068	    11.6653	     8.1406	     2.0981	
    20.1416	    13.4277	    12.5885	    21.8201	    14.4348	    16.6168	     4.6997	    11.7493	     8.0566	     1.6785	
    19.8059	    13.0081	    12.2528	    21.6522	    13.5956	    16.5329	     3.8605	    11.4975	     7.8049	     1.0910	
    19.2184	    12.5046	    11.7493	    21.4005	    12.5885	    16.2811	     3.1891	    11.1618	     7.3853	     0.5875	
    18.6310	    11.8332	    11.0779	    21.0648	    11.5814	    15.9454	     2.7695	    10.6583	     6.9656	     0.1678	
    17.7917	    11.0779	    10.4065	    20.4773	    10.4904	    15.4419	     2.5177	    10.1547	     6.4621	    -0.0839	
    17.0364	    10.4065	     9.7351	    19.8898	     9.3994	    14.8544	     2.4338	     9.5673	     6.0425	    -0.0839	
    16.1972	     9.6512	     9.0637	    19.1345	     8.3923	    14.2670	     2.5177	     8.9798	     5.6229	     0.0839	
    15.4419	     9.1476	     8.5602	    18.3792	     7.5531	    13.5956	     2.8534	     8.4763	     5.2032	     0.5875	
    14.7705	     8.6441	     8.2245	    17.6239	     6.9656	    13.0081	     3.2730	     8.0566	     4.9515	     1.2589	
    14.2670	     8.3923	     7.9727	    16.9525	     6.4621	    12.5046	     3.7766	     7.8049	     4.7836	     2.1820	
    13.8474	     8.2245	     7.9727	    16.3651	     6.2943	    12.0850	     4.3640	     7.7209	     4.6158	     3.1891	
    13.6795	     8.2245	     8.1406	    16.0294	     6.2943	    11.8332	     4.9515	     7.7209	     4.6158	     4.1962	
    13.5956	     8.3923	     8.3923	    15.8615	     6.4621	    11.6653	     5.5389	     7.8888	     4.6158	     5.2032	
    13.5956	     8.6441	     8.8120	    15.9454	     6.8817	    11.8332	     6.0425	     8.2245	     4.6997	     6.0425	
    13.8474	     8.8959	     9.2316	    16.2811	     7.3853	    12.0850	     6.5460	     8.8120	     4.7836	     6.8817	
    14.1830	     9.2316	     9.6512	    16.8686	     7.9727	    12.5885	     6.8817	     9.3994	     5.0354	     7.5531	
    14.5187	     9.3994	     9.9030	    17.4561	     8.4763	    13.0081	     7.1335	    10.0708	     5.2032	     8.1406	
    14.6866	     9.3994	     9.9869	    18.0435	     8.8120	    13.4277	     7.2174	    10.5743	     5.3711	     8.6441	
    14.6866	     9.0637	     9.6512	    18.4631	     8.8959	    13.5117	     7.0496	    10.8261	     5.3711	     8.8120	
    14.5187	     8.5602	     9.0637	    18.5471	     8.7280	    13.4277	     6.7139	    10.9100	     5.2032	     8.8120	
    14.0991	     7.8049	     8.2245	    18.4631	     8.3923	    13.0081	     6.2943	    10.6583	     4.8676	     8.4763	
    13.5117	     6.8817	     7.2174	    18.1274	     7.8888	    12.5046	     5.7907	    10.2386	     4.5319	     7.8888	
    12.8403	     5.9586	     6.2103	    17.6239	     7.3013	    11.9171	     5.4550	     9.7351	     4.1962	     7.2174	
    12.2528	     5.1193	     5.2872	    17.2043	     6.8817	    11.4136	     5.2032	     9.3155	     4.1122	     6.5460	
    11.7493	     4.4479	     4.6158	    16.8686	     6.7139	    11.0779	     5.3711	     9.0637	     4.2801	     6.0425	
    11.4975	     4.0283	     4.1122	    16.6168	     6.7139	    10.9100	     5.7907	     8.9798	     4.8676	     5.7907	
    11.4136	     3.9444	     3.8605	    16.5329	     6.9656	    10.9940	     6.5460	     9.0637	     5.7907	     5.8746	
    11.4975	     4.1122	     3.9444	    16.6168	     7.4692	    11.2457	     7.5531	     9.4833	     7.0496	     6.2943	
    11.8332	     4.5319	     4.1962	    16.7847	     8.0566	    11.6653	     8.7280	    10.0708	     8.5602	     6.9656	
    12.1689	     5.0354	     4.5319	    17.0364	     8.6441	    12.1689	     9.8190	    10.7422	    10.2386	     7.8049	
    12.4207	     5.4550	     4.9515	    17.2882	     9.1476	    12.6724	    10.7422	    11.4136	    11.9171	     8.7280	
    12.5885	     5.7907	     5.2032	    17.4561	     9.4833	    13.1760	    11.3297	    12.0010	    13.4277	     9.5673	
    12.5885	     5.9586	     5.3711	    17.5400	     9.4833	    13.5117	    11.4975	    12.5885	    14.7705	    10.3226	
    12.4207	     5.8746	     5.3711	    17.5400	     9.3155	    13.7634	    11.2457	    12.9242	    15.8615	    10.8261	
    12.0850	     5.6229	     5.2032	    17.3721	     8.9798	    13.9313	    10.4904	    13.1760	    16.6168	    11.0779	
    11.5814	     5.1193	     4.8676	    17.0364	     8.3923	    13.8474	     9.3994	    13.2599	    17.1204	    10.9940	
    11.0779	     4.3640	     4.4479	    16.5329	     7.6370	    13.6795	     7.8888	    13.1760	    17.2882	    10.6583	
    10.4065	     3.4409	     3.6926	    15.9454	     6.7978	    13.2599	     6.1264	    12.7563	    17.0364	    10.0708	
     9.7351	     2.4338	     2.8534	    15.0223	     5.7068	    12.5046	     4.2801	    12.0010	    16.3651	     9.0637	
     8.9798	     1.3428	     1.8463	    14.0152	     4.4479	    11.4975	     2.3499	    10.9940	    15.3580	     7.8049	
     8.3084	     0.3357	     0.7553	    12.8403	     3.1052	    10.3226	     0.5035	     9.7351	    13.9313	     6.3782	
     7.7209	    -0.6714	    -0.2518	    11.6653	     1.8463	     9.0637	    -1.0071	     8.3923	    12.4207	     4.9515	
     7.3013	    -1.3428	    -1.0910	    10.4904	     0.5875	     7.8049	    -2.2659	     7.0496	    10.8261	     3.5248	
     7.0496	    -1.7624	    -1.6785	     9.3994	    -0.4196	     6.5460	    -3.0212	     5.7068	     9.3155	     2.3499	
     7.1335	    -1.8463	    -1.8463	     8.4763	    -1.1749	     5.5389	    -3.3569	     4.6158	     7.8888	     1.5945	
     7.3853	    -1.5945	    -1.5945	     7.8049	    -1.5945	     4.7836	    -3.1891	     3.7766	     6.8817	     1.2589	
     7.7209	    -1.0071	    -1.0910	     7.2174	    -1.6785	     4.1962	    -2.6855	     3.1052	     6.0425	     1.5106	
     8.1406	    -0.2518	    -0.3357	     6.8817	    -1.5945	     3.8605	    -1.9302	     2.7695	     5.5389	     2.1820	
     8.5602	     0.5035	     0.5035	     6.5460	    -1.2589	     3.6087	    -0.9232	     2.6016	     5.3711	     3.2730	
     8.7280	     1.2589	     1.2589	     6.3782	    -0.9232	     3.5248	     0.1678	     2.6855	     5.5389	     4.6997	
     8.8120	     1.9302	     1.8463	     6.2103	    -0.5875	     3.5248	     1.3428	     3.0212	     5.8746	     6.3782	
     8.7280	     2.4338	     2.3499	     6.1264	    -0.3357	     3.6926	     2.4338	     3.5248	     6.5460	     8.0566	
     8.5602	     2.7695	     2.6016	     6.1264	    -0.1678	     3.8605	     3.4409	     4.1122	     7.3013	     9.7351	
     8.3084	     2.9373	     2.6016	     6.2943	     0.0000	     4.1122	     4.3640	     4.8676	     8.1406	    11.2457	
     8.0566	     3.0212	     2.5177	     6.6299	     0.0839	     4.4479	     5.1193	     5.5389	     8.8959	    12.4207	
     7.8049	     2.9373	     2.2659	     6.9656	     0.0839	     4.7836	     5.6229	     6.2103	     9.5673	    13.1760	
     7.5531	     2.6016	     1.8463	     7.3013	     0.0000	     5.1193	     5.7907	     6.7139	     9.9869	    13.5956	
     7.2174	     2.0981	     1.1749	     7.5531	    -0.2518	     5.2872	     5.6229	     6.9656	    10.1547	    13.5956	
     6.7978	     1.3428	     0.3357	     7.6370	    -0.6714	     5.3711	     5.1193	     7.0496	    10.0708	    13.2599	
     6.2943	     0.3357	    -0.7553	     7.6370	    -1.2589	     5.2872	     4.2801	     6.8817	     9.7351	    12.7563	
     5.6229	    -0.7553	    -2.0142	     7.4692	    -2.0142	     5.0354	     3.2730	     6.4621	     9.1476	    12.0010	
     4.8676	    -1.9302	    -3.2730	     7.2174	    -2.8534	     4.6997	     2.1820	     5.9586	     8.3923	    11.2457	
     4.0283	    -3.1052	    -4.5319	     6.8817	    -3.7766	     4.1962	     1.1749	     5.3711	     7.4692	    10.4065	
     3.1891	    -4.1962	    -5.7068	     6.4621	    -4.5319	     3.7766	     0.2518	     4.6158	     6.6299	     9.5673	
     2.3499	    -5.2032	    -6.7978	     5.9586	    -5.2872	     3.1891	    -0.4196	     3.9444	     5.7068	     8.8120	
     1.5106	    -5.9586	    -7.6370	     5.3711	    -5.7907	     2.6855	    -0.8392	     3.2730	     5.0354	     8.3084	
     0.6714	    -6.6299	    -8.2245	     4.7836	    -6.0425	     2.2659	    -1.0071	     2.7695	     4.5319	     7.9727	
    -0.0839	    -7.0496	    -8.5602	     4.2801	    -6.1264	     1.8463	    -0.7553	     2.3499	     4.3640	     7.8888	
    -0.7553	    -7.2174	    -8.6441	     3.6926	    -5.9586	     1.5106	    -0.1678	     2.1820	     4.4479	     8.1406	
    -1.2589	    -7.2174	    -8.4763	     3.2730	    -5.4550	     1.2589	     0.6714	     2.2659	     4.9515	     8.6441	
    -1.6785	    -7.0496	    -8.0566	     2.8534	    -4.7836	     1.0910	     1.8463	     2.5177	     5.6229	     9.3994	
    -1.9302	    -6.7139	    -7.4692	     2.6855	    -3.9444	     1.0910	     3.1052	     2.8534	     6.4621	    10.1547	
    -2.0142	    -6.3782	    -6.7139	     2.5177	    -3.0212	     1.1749	     4.3640	     3.3569	     7.3853	    10.9940	
    -2.0981	    -5.8746	    -6.0425	     2.6016	    -2.0981	     1.4267	     5.4550	     3.8605	     8.2245	    11.7493	
    -2.0981	    -5.4550	    -5.3711	     2.6855	    -1.2589	     1.6785	     6.3782	     4.3640	     8.8959	    12.2528	
    -2.0142	    -5.0354	    -4.6997	     2.8534	    -0.5875	     2.0981	     6.8817	     4.7836	     9.3994	    12.4207	
    -1.9302	    -4.7836	    -4.2801	     3.1052	    -0.1678	     2.4338	     7.0496	     5.0354	     9.6512	    12.1689	
    -1.8463	    -4.6158	    -3.9444	     3.2730	    -0.0839	     2.6855	     6.7978	     5.2872	     9.5673	    11.5814	
    -1.8463	    -4.5319	    -3.8605	     3.4409	    -0.2518	     2.9373	     6.1264	     5.2872	     9.3155	    10.6583	
    -1.8463	    -4.6997	    -3.9444	     3.4409	    -0.6714	     3.0212	     5.2032	     5.2032	     8.8120	     9.3994	
    -1.9302	    -5.0354	    -4.1962	     3.4409	    -1.2589	     2.9373	     3.9444	     4.9515	     8.1406	     7.8888	
    -2.0142	    -5.4550	    -4.6158	     3.4409	    -2.0981	     2.6855	     2.6016	     4.5319	     7.3853	     6.2943	
    -2.2659	    -6.0425	    -5.1193	     3.2730	    -3.0212	     2.4338	     1.3428	     3.9444	     6.5460	     4.6158	
    -2.5177	    -6.7139	    -5.7068	     3.0212	    -4.0283	     2.0142	     0.1678	     3.2730	     5.7068	     3.1052	
    -2.9373	    -7.3853	    -6.3782	     2.7695	    -5.0354	     1.5106	    -0.8392	     2.5177	     4.8676	     1.7624	
    -3.3569	    -8.0566	    -7.1335	     2.4338	    -5.8746	     1.0071	    -1.5106	     1.7624	     4.1122	     0.9232	
    -3.7766	    -8.7280	    -7.7209	     2.0981	    -6.6299	     0.5035	    -1.8463	     1.0071	     3.5248	     0.5035	
    -4.1962	    -9.3155	    -8.3084	     1.8463	    -7.1335	     0.0839	    -1.9302	     0.2518	     3.1052	     0.5035	
    -4.5319	    -9.7351	    -8.7280	     1.5945	    -7.3853	    -0.2518	    -1.6785	    -0.4196	     2.9373	     0.8392	
    -4.8676	    -9.9030	    -8.8959	     1.3428	    -7.4692	    -0.5875	    -1.1749	    -1.0071	     2.8534	     1.4267	
    -4.9515	    -9.9869	    -8.9798	     1.1749	    -7.2174	    -0.8392	    -0.5035	    -1.4267	     2.8534	     2.1820	
    -5.0354	    -9.8190	    -8.8120	     1.0910	    -6.7978	    -0.9232	     0.3357	    -1.7624	     2.9373	     3.0212	
    -4.8676	    -9.4833	    -8.4763	     1.0910	    -6.2103	    -1.0071	     1.2589	    -2.0142	     3.1052	     3.7766	
    -4.6158	    -8.9798	    -8.0566	     1.0910	    -5.6229	    -1.0071	     2.0981	    -2.0981	     3.1891	     4.4479	
    -4.2801	    -8.3923	    -7.5531	     1.1749	    -4.9515	    -1.0071	     2.7695	    -2.0981	     3.1891	     4.8676	
    -3.8605	    -7.7209	    -7.1335	     1.2589	    -4.4479	    -0.9232	     3.2730	    -2.0142	     3.0212	     5.1193	
    -3.3569	    -7.1335	    -6.7139	     1.4267	    -4.0283	    -0.9232	     3.3569	    -1.9302	     2.6016	     5.2032	
    -2.8534	    -6.6299	    -6.3782	     1.5945	    -3.8605	    -0.8392	     3.0212	    -1.8463	     2.0981	     4.9515	
    -2.3499	    -6.2103	    -6.1264	     1.7624	    -3.9444	    -0.8392	     2.3499	    -1.7624	     1.3428	     4.5319	
    -1.8463	    -5.8746	    -6.0425	     1.9302	    -4.2801	    -0.8392	     1.4267	    -1.8463	     0.5035	     4.0283	
    -1.5106	    -5.7907	    -6.0425	     2.0981	    -4.8676	    -0.8392	     0.1678	    -2.0142	    -0.4196	     3.3569	
    -1.3428	    -5.7907	    -6.2103	     2.0981	    -5.7068	    -1.0071	    -1.2589	    -2.2659	    -1.5106	     2.6016	
    -1.3428	    -6.0425	    -6.6299	     2.0142	    -6.7978	    -1.1749	    -2.7695	    -2.6016	    -2.5177	     1.8463	
    -1.5945	    -6.6299	    -7.2174	     1.6785	    -8.1406	    -1.5106	    -4.2801	    -3.0212	    -3.3569	     1.2589	
    -2.0981	    -7.3013	    -7.9727	     1.1749	    -9.4833	    -1.9302	    -5.6229	    -3.6087	    -4.0283	     0.7553	
    -2.8534	    -8.1406	    -8.7280	     0.5035	   -10.9100	    -2.4338	    -6.7978	    -4.1122	    -4.4479	     0.5875	
    -3.7766	    -9.0637	    -9.5673	    -0.1678	   -12.0850	    -2.9373	    -7.6370	    -4.5319	    -4.3640	     0.6714	
    -4.6158	    -9.8190	   -10.3226	    -0.8392	   -13.0920	    -3.3569	    -8.1406	    -4.7836	    -3.9444	     1.0910	
    -5.4550	   -10.4904	   -10.8261	    -1.5106	   -13.6795	    -3.6926	    -8.3923	    -4.7836	    -3.1891	     1.5945	
    -6.1264	   -10.9100	   -11.2457	    -2.0142	   -14.0152	    -3.9444	    -8.3923	    -4.6997	    -2.2659	     2.2659	
    -6.7139	   -11.0779	   -11.4975	    -2.4338	   -14.0152	    -4.1122	    -8.1406	    -4.3640	    -1.2589	     2.9373	
    -7.1335	   -11.2457	   -11.5814	    -2.7695	   -13.7634	    -4.1962	    -7.8888	    -4.1122	    -0.2518	     3.4409	
    -7.3853	   -11.2457	   -11.5814	    -3.1052	   -13.3438	    -4.3640	    -7.6370	    -3.7766	     0.5875	     3.6926	
    -7.4692	   -11.1618	   -11.4136	    -3.3569	   -12.8403	    -4.4479	    -7.3013	    -3.6087	     1.1749	     3.6926	
    -7.3853	   -10.9940	   -11.2457	    -3.4409	   -12.2528	    -4.5319	    -6.9656	    -3.4409	     1.5945	     3.3569	
    -7.0496	   -10.6583	   -10.9100	    -3.4409	   -11.5814	    -4.6158	    -6.5460	    -3.2730	     1.8463	     2.8534	
    -6.4621	   -10.1547	   -10.4065	    -3.2730	   -10.9100	    -4.4479	    -6.1264	    -3.0212	     2.0142	     2.1820	
    -5.6229	    -9.4833	    -9.8190	    -2.8534	   -10.1547	    -4.1122	    -5.6229	    -2.7695	     2.1820	     1.3428	
    -4.5319	    -8.7280	    -9.2316	    -2.2659	    -9.4833	    -3.6926	    -5.2032	    -2.3499	     2.3499	     0.5035	
    -3.3569	    -7.9727	    -8.6441	    -1.5945	    -8.8959	    -3.1052	    -4.9515	    -1.9302	     2.6855	    -0.2518	
    -2.1820	    -7.2174	    -8.0566	    -0.9232	    -8.3923	    -2.4338	    -4.7836	    -1.3428	     3.1052	    -0.8392	
    -0.9232	    -6.4621	    -7.6370	    -0.1678	    -7.9727	    -1.7624	    -4.7836	    -0.7553	     3.6926	    -1.2589	
     0.2518	    -5.7907	    -7.2174	     0.4196	    -7.5531	    -1.1749	    -4.9515	    -0.1678	     4.2801	    -1.3428	
     1.2589	    -5.2032	    -6.8817	     1.0071	    -7.3013	    -0.6714	    -5.2032	     0.3357	     5.0354	    -1.1749	
     2.0981	    -4.7836	    -6.6299	     1.4267	    -7.0496	    -0.2518	    -5.4550	     0.7553	     5.7907	    -0.7553	
     2.7695	    -4.4479	    -6.4621	     1.8463	    -6.8817	     0.0839	    -5.7068	     1.0910	     6.4621	    -0.0839	
     3.1891	    -4.2801	    -6.4621	     2.0981	    -6.7139	     0.3357	    -5.9586	     1.2589	     6.9656	     0.6714	
     3.2730	    -4.2801	    -6.4621	     2.2659	    -6.6299	     0.5035	    -6.0425	     1.3428	     7.3853	     1.5945	
     3.1891	    -4.4479	    -6.4621	     2.3499	    -6.5460	     0.6714	    -6.1264	     1.3428	     7.7209	     2.6016	
     2.8534	    -4.5319	    -6.5460	     2.4338	    -6.5460	     0.9232	    -6.1264	     1.3428	     7.9727	     3.6087	
     2.5177	    -4.6997	    -6.5460	     2.6016	    -6.5460	     1.0910	    -6.0425	     1.3428	     8.0566	     4.6158	
     2.1820	    -4.8676	    -6.5460	     2.8534	    -6.4621	     1.4267	    -5.9586	     1.5106	     8.0566	     5.5389	
     2.0142	    -4.8676	    -6.4621	     3.2730	    -6.4621	     1.8463	    -5.9586	     1.7624	     7.9727	     6.2103	
     1.9302	    -4.6997	    -6.3782	     3.7766	    -6.4621	     2.2659	    -6.1264	     2.0142	     7.8049	     6.6299	
     2.0142	    -4.5319	    -6.1264	     4.3640	    -6.5460	     2.7695	    -6.3782	     2.3499	     7.3853	     6.6299	
     2.3499	    -4.1962	    -5.9586	     5.0354	    -6.7139	     3.2730	    -6.7978	     2.6016	     6.8817	     6.2943	
     2.7695	    -3.8605	    -5.7068	     5.7068	    -6.9656	     3.7766	    -7.3853	     2.8534	     6.2943	     5.7068	
     3.2730	    -3.5248	    -5.3711	     6.4621	    -7.3853	     4.1122	    -8.1406	     3.1052	     5.7068	     4.9515	
     3.8605	    -3.1052	    -5.1193	     7.0496	    -7.8049	     4.3640	    -8.9798	     3.2730	     5.0354	     4.0283	
     4.4479	    -2.7695	    -4.9515	     7.5531	    -8.3923	     4.6158	    -9.9869	     3.2730	     4.3640	     3.1052	
     5.0354	    -2.4338	    -4.7836	     8.0566	    -8.9798	     4.7836	   -11.0779	     3.3569	     3.8605	     2.1820	
     5.6229	    -2.0142	    -4.5319	     8.3923	    -9.5673	     4.8676	   -12.0850	     3.4409	     3.5248	     1.5106	
     6.2103	    -1.6785	    -4.2801	     8.7280	   -10.0708	     5.0354	   -12.9242	     3.5248	     3.2730	     1.0071	
     6.7978	    -1.2589	    -4.0283	     8.9798	   -10.4904	     5.2032	   -13.5117	     3.6087	     3.1891	     0.8392	
     7.3013	    -0.8392	    -3.7766	     9.1476	   -10.8261	     5.3711	   -13.9313	     3.8605	     3.3569	     1.0071	
     7.6370	    -0.5035	    -3.5248	     9.2316	   -10.9100	     5.6229	   -14.0152	     4.1962	     3.6926	     1.4267	
     7.8888	    -0.2518	    -3.1891	     9.3994	   -10.7422	     5.9586	   -13.7634	     4.5319	     4.1122	     2.1820	
     7.9727	    -0.0839	    -2.9373	     9.4833	   -10.3226	     6.2943	   -13.1760	     4.8676	     4.7836	     3.0212	
     7.8888	     0.0000	    -2.7695	     9.5673	    -9.6512	     6.6299	   -12.2528	     5.2872	     5.4550	     4.0283	
     7.7209	     0.0000	    -2.5177	     9.7351	    -8.7280	     7.0496	   -10.9100	     5.7907	     6.2103	     5.0354	
     7.3853	     0.0000	    -2.3499	     9.9030	    -7.7209	     7.3853	    -9.3155	     6.1264	     7.0496	     5.9586	
     6.9656	    -0.1678	    -2.1820	     9.9869	    -6.5460	     7.7209	    -7.4692	     6.4621	     7.8049	     6.7139	
     6.4621	    -0.4196	    -2.0142	    10.0708	    -5.3711	     7.8888	    -5.5389	     6.5460	     8.4763	     7.1335	
     5.9586	    -0.6714	    -1.8463	    10.0708	    -4.3640	     7.9727	    -3.6087	     6.5460	     8.9798	     7.3853	
     5.3711	    -1.0071	    -1.7624	    10.0708	    -3.4409	     7.9727	    -1.8463	     6.3782	     9.4833	     7.2174	
     4.8676	    -1.2589	    -1.5945	    10.0708	    -2.6855	     7.8888	    -0.3357	     6.1264	     9.7351	     6.8817	
     4.5319	    -1.5106	    -1.5106	    10.1547	    -2.0981	     7.8049	     1.0071	     5.8746	     9.9869	     6.2943	
     4.3640	    -1.5945	    -1.4267	    10.2386	    -1.6785	     7.8049	     2.0142	     5.6229	    10.0708	     5.5389	
     4.2801	    -1.6785	    -1.3428	    10.4065	    -1.4267	     7.8049	     2.8534	     5.4550	    10.0708	     4.8676	
     4.4479	    -1.5945	    -1.3428	    10.5743	    -1.1749	     7.8049	     3.3569	     5.2032	     9.9869	     4.1962	
     4.6158	    -1.5106	    -1.2589	    10.8261	    -1.0071	     7.8888	     3.6926	     5.0354	     9.6512	     3.6926	
     4.9515	    -1.3428	    -1.2589	    11.0779	    -0.8392	     7.8888	     3.7766	     4.9515	     9.2316	     3.2730	
     5.2872	    -1.0910	    -1.1749	    11.2457	    -0.7553	     7.9727	     3.6087	     4.7836	     8.6441	     3.1052	
     5.6229	    -0.9232	    -1.0910	    11.4136	    -0.6714	     8.0566	     3.2730	     4.6997	     7.8888	     3.1052	
     5.9586	    -0.8392	    -1.0071	    11.4975	    -0.5875	     8.1406	     2.9373	     4.5319	     7.2174	     3.4409	
     6.1264	    -0.7553	    -0.9232	    11.5814	    -0.5875	     8.2245	     2.5177	     4.5319	     6.6299	     4.0283	
     6.2103	    -0.7553	    -0.8392	    11.6653	    -0.6714	     8.3084	     2.0981	     4.5319	     6.2943	     4.8676	
     6.1264	    -0.8392	    -0.6714	    11.6653	    -0.7553	     8.4763	     1.8463	     4.6158	     6.2103	     5.9586	
     5.8746	    -0.9232	    -0.5875	    11.7493	    -0.9232	     8.5602	     1.6785	     4.6997	     6.3782	     7.1335	
     5.6229	    -0.9232	    -0.4196	    11.7493	    -1.0910	     8.7280	     1.5945	     4.8676	     6.7978	     8.3923	
     5.4550	    -0.8392	    -0.2518	    11.9171	    -1.4267	     8.9798	     1.6785	     5.1193	     7.3013	     9.4833	
     5.3711	    -0.5035	     0.0839	    12.2528	    -1.5945	     9.3155	     1.8463	     5.5389	     7.9727	    10.5743	
     5.5389	     0.0839	     0.5875	    12.7563	    -1.8463	     9.8190	     2.0142	     6.1264	     8.7280	    11.5814	
     5.9586	     1.0071	     1.1749	    13.5117	    -1.9302	    10.4904	     2.2659	     6.9656	     9.4833	    12.5046	
     6.7139	     2.0981	     1.9302	    14.4348	    -1.8463	    11.3297	     2.5177	     7.9727	    10.3226	    13.1760	
     7.6370	     3.2730	     2.7695	    15.4419	    -1.6785	    12.2528	     2.6855	     8.9798	    11.1618	    13.7634	
     8.6441	     4.5319	     3.5248	    16.3651	    -1.4267	    13.0081	     2.6855	     9.9869	    11.7493	    14.0991	
     9.5673	     5.5389	     4.0283	    17.1204	    -1.2589	    13.5956	     2.4338	    10.7422	    12.1689	    14.2670	
[Epoch Header]
[Trial Type]	13
[Accept]	1
[Correct]	0
[RT]	 0.000
[Resp]	0
[Epoch Data]
   -13.5117	   -13.9313	   -15.5258	   -14.4348	    -8.5602	   -13.0920	   -13.5956	   -13.0920	   -12.7563	   -13.3438	
   -13.0920	   -13.8474	   -15.4419	   -13.6795	    -8.5602	   -12.1689	   -13.5956	   -12.2528	   -11.6653	   -12.0010	
   -12.5046	   -13.5117	   -15.1062	   -12.7563	    -8.4763	   -11.0779	   -13.1760	   -11.2457	   -10.3226	   -10.2386	
   -11.8332	   -13.0081	   -14.6027	   -11.7493	    -8.3084	    -9.9030	   -12.5885	   -10.0708	    -8.8120	    -8.3923	
   -11.0779	   -12.4207	   -14.0152	   -10.6583	    -8.1406	    -8.6441	   -11.7493	    -8.8120	    -7.3013	    -6.6299	
   -10.3226	   -11.8332	   -13.4277	    -9.5673	    -8.1406	    -7.3013	   -10.9100	    -7.5531	    -5.8746	    -4.9515	
    -9.6512	   -11.3297	   -12.9242	    -8.5602	    -8.3084	    -6.1264	   -10.1547	    -6.3782	    -4.6997	    -3.6926	
    -9.0637	   -10.9100	   -12.5885	    -7.6370	    -8.7280	    -5.1193	    -9.6512	    -5.4550	    -3.7766	    -2.7695	
    -8.6441	   -10.6583	   -12.4207	    -6.8817	    -9.3994	    -4.1962	    -9.3994	    -4.6158	    -3.2730	    -2.4338	
    -8.4763	   -10.5743	   -12.5046	    -6.2103	   -10.4065	    -3.6087	    -9.4833	    -4.1122	    -3.1052	    -2.6016	
    -8.3923	   -10.6583	   -12.6724	    -5.7068	   -11.4136	    -3.2730	    -9.9030	    -3.8605	    -3.4409	    -3.1052	
    -8.3084	   -10.8261	   -13.0081	    -5.3711	   -12.5046	    -3.1052	   -10.4904	    -3.8605	    -3.9444	    -3.8605	
    -8.3084	   -10.9100	   -13.3438	    -5.0354	   -13.3438	    -3.1052	   -11.3297	    -3.9444	    -4.6997	    -4.6997	
    -8.0566	   -10.9100	   -13.5956	    -4.6997	   -13.8474	    -3.1891	   -12.1689	    -4.1962	    -5.5389	    -5.3711	
    -7.7209	   -10.7422	   -13.6795	    -4.3640	   -14.0152	    -3.2730	   -13.0081	    -4.3640	    -6.2943	    -5.9586	
    -7.1335	   -10.3226	   -13.5117	    -4.0283	   -13.7634	    -3.4409	   -13.6795	    -4.6158	    -6.8817	    -6.2103	
    -6.3782	    -9.7351	   -13.1760	    -3.6087	   -13.1760	    -3.5248	   -14.1830	    -4.8676	    -7.3853	    -6.2943	
    -5.4550	    -8.8959	   -12.5885	    -3.2730	   -12.3367	    -3.5248	   -14.5187	    -5.0354	    -7.6370	    -6.2103	
    -4.4479	    -7.9727	   -11.8332	    -2.9373	   -11.3297	    -3.5248	   -14.5187	    -5.2032	    -7.6370	    -5.9586	
    -3.3569	    -6.9656	   -10.9100	    -2.6016	   -10.2386	    -3.5248	   -14.3509	    -5.2032	    -7.4692	    -5.6229	
    -2.3499	    -5.7907	    -9.8190	    -2.2659	    -9.0637	    -3.3569	   -13.8474	    -4.9515	    -7.1335	    -5.2872	
    -1.2589	    -4.5319	    -8.5602	    -2.0142	    -7.7209	    -3.1891	   -13.0081	    -4.6158	    -6.6299	    -5.0354	
    -0.2518	    -3.2730	    -7.1335	    -1.5945	    -6.2103	    -2.8534	   -11.7493	    -3.9444	    -6.0425	    -4.7836	
     0.7553	    -1.9302	    -5.6229	    -1.2589	    -4.6158	    -2.3499	   -10.1547	    -3.1891	    -5.3711	    -4.5319	
     1.5945	    -0.6714	    -4.1122	    -0.8392	    -3.0212	    -1.8463	    -8.3084	    -2.2659	    -4.6997	    -4.2801	
     2.3499	     0.4196	    -2.6855	    -0.5035	    -1.4267	    -1.3428	    -6.2103	    -1.3428	    -4.1122	    -3.9444	
     2.8534	     1.3428	    -1.5106	    -0.1678	     0.0000	    -0.8392	    -4.1962	    -0.5875	    -3.6926	    -3.5248	
     3.0212	     1.9302	    -0.5875	     0.0000	     1.2589	    -0.5035	    -2.2659	     0.0000	    -3.2730	    -3.0212	
     3.0212	     2.2659	     0.0000	     0.0000	     2.2659	    -0.3357	    -0.6714	     0.2518	    -3.0212	    -2.5177	
     2.6855	     2.2659	     0.2518	    -0.1678	     2.9373	    -0.4196	     0.5875	     0.3357	    -2.9373	    -2.0142	
     2.2659	     2.0142	     0.2518	    -0.4196	     3.4409	    -0.5875	     1.3428	     0.0000	    -2.9373	    -1.7624	
     1.5945	     1.5106	    -0.0839	    -0.7553	     3.5248	    -1.0071	     1.5945	    -0.4196	    -3.0212	    -1.7624	
     0.9232	     0.9232	    -0.5875	    -1.0910	     3.4409	    -1.5106	     1.4267	    -1.0910	    -3.1891	    -1.9302	
     0.2518	     0.1678	    -1.1749	    -1.4267	     3.1052	    -1.9302	     0.8392	    -1.7624	    -3.3569	    -2.3499	
    -0.3357	    -0.5875	    -1.9302	    -1.6785	     2.6855	    -2.3499	    -0.0839	    -2.4338	    -3.5248	    -3.0212	
    -0.9232	    -1.2589	    -2.7695	    -1.8463	     2.0142	    -2.6855	    -1.2589	    -3.0212	    -3.6926	    -3.7766	
    -1.4267	    -2.0142	    -3.6087	    -1.9302	     1.3428	    -3.0212	    -2.6016	    -3.6087	    -3.7766	    -4.6158	
    -1.8463	    -2.7695	    -4.5319	    -2.0142	     0.5035	    -3.1891	    -3.9444	    -4.1122	    -3.9444	    -5.4550	
    -2.3499	    -3.5248	    -5.5389	    -2.0981	    -0.3357	    -3.4409	    -5.2872	    -4.5319	    -4.0283	    -6.1264	
    -2.9373	    -4.2801	    -6.5460	    -2.3499	    -1.2589	    -3.6926	    -6.5460	    -4.8676	    -4.1122	    -6.6299	
    -3.5248	    -5.1193	    -7.5531	    -2.7695	    -2.2659	    -4.1122	    -7.6370	    -5.2032	    -4.2801	    -6.8817	
    -4.2801	    -5.8746	    -8.4763	    -3.3569	    -3.2730	    -4.6997	    -8.6441	    -5.5389	    -4.3640	    -6.9656	
    -5.1193	    -6.7139	    -9.3994	    -4.1122	    -4.3640	    -5.2032	    -9.3994	    -5.8746	    -4.5319	    -6.8817	
    -5.8746	    -7.4692	   -10.2386	    -4.7836	    -5.3711	    -5.7068	    -9.8190	    -6.1264	    -4.6997	    -6.5460	
    -6.6299	    -8.2245	   -10.8261	    -5.5389	    -6.3782	    -6.1264	   -10.1547	    -6.2943	    -4.7836	    -5.9586	
    -7.3013	    -8.8120	   -11.3297	    -6.0425	    -7.3013	    -6.2943	   -10.1547	    -6.2943	    -4.9515	    -5.2872	
    -7.8049	    -9.3155	   -11.6653	    -6.4621	    -8.0566	    -6.2943	   -10.0708	    -6.2103	    -5.0354	    -4.4479	
    -8.0566	    -9.6512	   -11.8332	    -6.6299	    -8.5602	    -6.1264	    -9.9030	    -6.0425	    -5.0354	    -3.6087	
    -8.1406	    -9.8190	   -11.9171	    -6.5460	    -8.7280	    -5.7907	    -9.6512	    -5.7907	    -5.1193	    -2.7695	
    -7.9727	    -9.8190	   -11.8332	    -6.2943	    -8.7280	    -5.2872	    -9.3994	    -5.5389	    -5.2032	    -2.0981	
    -7.6370	    -9.7351	   -11.5814	    -5.9586	    -8.4763	    -4.7836	    -9.3155	    -5.2032	    -5.3711	    -1.5106	
    -7.0496	    -9.4833	   -11.4136	    -5.3711	    -8.2245	    -4.3640	    -9.2316	    -4.8676	    -5.5389	    -1.2589	
    -6.3782	    -9.3155	   -11.2457	    -4.8676	    -7.9727	    -3.9444	    -9.2316	    -4.6158	    -5.8746	    -1.3428	
    -5.7068	    -9.0637	   -11.0779	    -4.2801	    -7.7209	    -3.6926	    -9.3155	    -4.3640	    -6.2103	    -1.5945	
    -5.0354	    -8.8959	   -10.9940	    -3.8605	    -7.6370	    -3.6087	    -9.4833	    -4.1962	    -6.5460	    -2.1820	
    -4.4479	    -8.8959	   -10.9940	    -3.5248	    -7.5531	    -3.6926	    -9.6512	    -4.1962	    -6.9656	    -2.8534	
    -4.0283	    -8.8959	   -10.9940	    -3.3569	    -7.5531	    -3.8605	    -9.9030	    -4.1962	    -7.3853	    -3.6926	
    -3.8605	    -9.1476	   -11.1618	    -3.4409	    -7.5531	    -4.3640	   -10.1547	    -4.4479	    -7.8049	    -4.6158	
    -4.0283	    -9.4833	   -11.3297	    -3.6926	    -7.5531	    -4.9515	   -10.4904	    -4.7836	    -8.2245	    -5.5389	
    -4.4479	    -9.9869	   -11.6653	    -4.1962	    -7.5531	    -5.7068	   -10.8261	    -5.3711	    -8.7280	    -6.3782	
    -5.2032	   -10.6583	   -12.0850	    -4.9515	    -7.6370	    -6.6299	   -11.2457	    -6.0425	    -9.2316	    -7.3013	
    -6.2943	   -11.4136	   -12.5046	    -5.7907	    -7.7209	    -7.5531	   -11.6653	    -6.7978	    -9.8190	    -7.9727	
    -7.4692	   -12.1689	   -13.0081	    -6.6299	    -7.8888	    -8.4763	   -12.1689	    -7.4692	   -10.2386	    -8.5602	
    -8.8120	   -13.0081	   -13.4277	    -7.4692	    -8.1406	    -9.2316	   -12.5885	    -8.2245	   -10.4904	    -8.8120	
   -10.1547	   -13.7634	   -13.7634	    -8.2245	    -8.3923	    -9.9030	   -13.0081	    -8.7280	   -10.5743	    -8.7280	
   -11.3297	   -14.3509	   -14.0152	    -8.7280	    -8.6441	   -10.3226	   -13.3438	    -9.2316	   -10.4904	    -8.3923	
   -12.2528	   -14.7705	   -14.1830	    -8.9798	    -8.8959	   -10.5743	   -13.5117	    -9.4833	   -10.1547	    -7.8049	
   -13.0081	   -15.0223	   -14.1830	    -9.0637	    -9.0637	   -10.5743	   -13.4277	    -9.6512	    -9.6512	    -7.0496	
   -13.4277	   -15.0223	   -14.0991	    -8.8959	    -9.1476	   -10.4065	   -13.1760	    -9.5673	    -8.9798	    -6.1264	
   -13.5117	   -14.9384	   -13.9313	    -8.5602	    -9.2316	   -10.0708	   -12.6724	    -9.4833	    -8.3084	    -5.2032	
   -13.5117	   -14.7705	   -13.7634	    -8.1406	    -9.2316	    -9.7351	   -12.0850	    -9.3155	    -7.5531	    -4.4479	
   -13.3438	   -14.6027	   -13.6795	    -7.7209	    -9.2316	    -9.3155	   -11.4975	    -9.1476	    -7.0496	    -3.8605	
   -13.1760	   -14.5187	   -13.7634	    -7.3853	    -9.3155	    -9.1476	   -10.9940	    -9.2316	    -6.7978	    -3.6087	
   -13.0920	   -14.6866	   -14.0991	    -7.3853	    -9.5673	    -9.0637	   -10.7422	    -9.4833	    -6.7978	    -3.8605	
   -13.0920	   -14.9384	   -14.6027	    -7.5531	    -9.9030	    -9.2316	   -10.6583	    -9.9030	    -7.1335	    -4.5319	
   -13.1760	   -15.3580	   -15.1901	    -7.8888	   -10.2386	    -9.5673	   -10.9100	   -10.4904	    -7.6370	    -5.5389	
   -13.3438	   -15.8615	   -15.7776	    -8.4763	   -10.6583	    -9.9869	   -11.2457	   -11.1618	    -8.2245	    -6.7139	
   -13.5956	   -16.3651	   -16.4490	    -9.2316	   -11.0779	   -10.4065	   -11.6653	   -11.7493	    -8.8120	    -7.8888	
   -13.8474	   -16.7847	   -16.9525	   -10.0708	   -11.4975	   -10.8261	   -12.1689	   -12.1689	    -9.3155	    -8.9798	
   -14.1830	   -17.1204	   -17.3721	   -10.9100	   -11.9171	   -11.1618	   -12.6724	   -12.4207	    -9.6512	    -9.9030	
   -14.4348	   -17.4561	   -17.7078	   -11.7493	   -12.3367	   -11.3297	   -13.0920	   -12.4207	    -9.8190	   -10.4904	
   -14.6866	   -17.6239	   -17.7917	   -12.5046	   -12.6724	   -11.2457	   -13.4277	   -12.0850	    -9.8190	   -10.7422	
   -14.8544	   -17.7078	   -17.7078	   -13.0081	   -12.8403	   -10.9940	   -13.5117	   -11.4975	    -9.5673	   -10.6583	
   -15.0223	   -17.6239	   -17.4561	   -13.4277	   -13.0081	   -10.4904	   -13.4277	   -10.7422	    -9.2316	   -10.2386	
   -15.0223	   -17.4561	   -17.0364	   -13.6795	   -13.0081	    -9.7351	   -13.1760	    -9.7351	    -8.7280	    -9.5673	
   -14.9384	   -17.1204	   -16.5329	   -13.6795	   -12.9242	    -8.8959	   -12.8403	    -8.7280	    -8.1406	    -8.8120
[truncated: 3,878,227 more chars]
