# Supplementary material for: Task-related functional connectivity in autism spectrum conditions: an EEG study using wavelet transform coherence
Source: Mol Autism. 2013 Jan 12;4:1. doi: 10.1186/2040-2392-4-1 (PMC3558480; doi:10.1186/2040-2392-4-1)
Supplement: Additional file 2 — Raw EEG data for the chair task (part 2). [file 2040-2392-4-1-S2.zip › ID21_chairs_attending_chairs.dat]

[Subject]	
[Date]	03/06/2009
[Time]	18:24:50
[Channels]	10
[Rate]	1000.000000
[Type]	Epoch
[Headers]	Yes
[Points]	401
[Xmin]	0.00000
[Sweeps]	87
[Accepted]	87
[Rejected]	0
[Domain]	Time
[Rows]	Points
[Electrode Labels]
[      P8]	[     TP8]	[      T8]	[      P7]	[     FT8]	[     TP7]	[      F8]	[      T7]	[     FT7]	[      F7]	
[Electrode XUnits]
[ Default]	[ Default]	[ Default]	[ Default]	[ Default]	[ Default]	[ Default]	[ Default]	[ Default]	[ Default]	
[Electrode YUnits]
[ Default]	[ Default]	[ Default]	[ Default]	[ Default]	[ Default]	[ Default]	[ Default]	[ Default]	[ Default]	
[Epoch Header]
[Trial Type]	23
[Accept]	1
[Correct]	0
[RT]	 0.000
[Resp]	0
[Epoch Data]
     1.8463	     2.3499	     3.7766	     9.9030	     0.9232	    10.1547	     1.5945	     8.6441	     7.3853	     8.9798	
     1.3428	     2.0981	     3.6926	     9.6512	     0.7553	     9.7351	     1.5106	     8.0566	     7.1335	     8.8120	
     0.8392	     1.8463	     3.6087	     9.3155	     0.7553	     9.3155	     1.5945	     7.3853	     6.9656	     8.8120	
     0.4196	     1.6785	     3.6926	     9.0637	     0.9232	     8.9798	     1.9302	     6.7978	     6.8817	     8.9798	
     0.0000	     1.5945	     3.8605	     8.8959	     1.2589	     8.7280	     2.5177	     6.2103	     6.8817	     9.4833	
    -0.4196	     1.5106	     4.1962	     8.7280	     1.7624	     8.4763	     3.3569	     5.7907	     6.9656	    10.0708	
    -0.8392	     1.4267	     4.5319	     8.5602	     2.2659	     8.2245	     4.1962	     5.3711	     7.0496	    10.7422	
    -1.4267	     1.0910	     4.6997	     8.2245	     2.6016	     7.8049	     4.8676	     4.8676	     6.9656	    11.3297	
    -2.4338	     0.5035	     4.5319	     7.6370	     2.6855	     7.0496	     5.2032	     4.1122	     6.6299	    11.4975	
    -3.6926	    -0.5035	     3.9444	     6.7978	     2.3499	     6.0425	     5.1193	     3.1052	     5.9586	    11.3297	
    -5.2872	    -1.9302	     3.0212	     5.5389	     1.6785	     4.7836	     4.6158	     1.7624	     4.9515	    10.7422	
    -7.1335	    -3.6087	     1.6785	     3.9444	     0.5875	     3.1052	     3.6087	     0.0839	     3.5248	     9.5673	
    -9.1476	    -5.6229	     0.0000	     2.0981	    -0.8392	     1.1749	     2.2659	    -1.8463	     1.7624	     7.8888	
   -11.3297	    -7.7209	    -1.9302	    -0.0839	    -2.5177	    -0.9232	     0.5035	    -4.0283	    -0.3357	     5.8746	
   -13.5117	    -9.8190	    -3.9444	    -2.4338	    -4.3640	    -3.3569	    -1.5106	    -6.4621	    -2.6016	     3.3569	
   -15.6937	   -11.8332	    -5.8746	    -4.9515	    -6.2103	    -5.7907	    -3.6087	    -9.0637	    -5.0354	     0.7553	
   -17.7078	   -13.6795	    -7.6370	    -7.3853	    -7.8888	    -8.2245	    -5.5389	   -11.4975	    -7.3853	    -1.9302	
   -19.3863	   -15.1901	    -9.1476	    -9.6512	    -9.2316	   -10.4065	    -7.3013	   -13.7634	    -9.4833	    -4.4479	
   -20.7291	   -16.1972	   -10.1547	   -11.4975	   -10.1547	   -12.2528	    -8.5602	   -15.6097	   -11.3297	    -6.5460	
   -21.7361	   -16.8686	   -10.7422	   -13.0081	   -10.6583	   -13.5956	    -9.3155	   -16.9525	   -12.5885	    -8.2245	
   -22.3236	   -17.1204	   -10.9100	   -13.9313	   -10.7422	   -14.5187	    -9.5673	   -17.7917	   -13.4277	    -9.2316	
   -22.6593	   -17.0364	   -10.7422	   -14.2670	   -10.4904	   -15.0223	    -9.3994	   -18.1274	   -13.7634	    -9.7351	
   -22.6593	   -16.6168	   -10.2386	   -14.0991	    -9.9030	   -14.9384	    -8.8120	   -18.0435	   -13.5956	    -9.6512	
   -22.4075	   -15.9454	    -9.4833	   -13.4277	    -9.0637	   -14.6027	    -7.8049	   -17.3721	   -13.0081	    -9.0637	
   -21.9040	   -15.1062	    -8.4763	   -12.3367	    -7.9727	   -13.7634	    -6.6299	   -16.3651	   -12.0850	    -7.9727	
   -21.2326	   -14.0152	    -7.2174	   -10.9100	    -6.7978	   -12.5885	    -5.2032	   -14.8544	   -10.8261	    -6.4621	
   -20.3934	   -12.8403	    -5.8746	    -9.1476	    -5.4550	   -11.2457	    -3.6087	   -13.1760	    -9.3994	    -4.6997	
   -19.5541	   -11.7493	    -4.6158	    -7.4692	    -4.1962	    -9.8190	    -2.1820	   -11.3297	    -7.8888	    -2.8534	
   -18.7988	   -10.8261	    -3.4409	    -5.9586	    -3.1891	    -8.4763	    -1.0071	    -9.6512	    -6.5460	    -1.1749	
   -18.2953	   -10.2386	    -2.6016	    -4.8676	    -2.4338	    -7.4692	    -0.1678	    -8.3084	    -5.5389	     0.1678	
   -18.0435	    -9.8190	    -2.0981	    -4.1122	    -2.0142	    -6.7139	     0.2518	    -7.2174	    -4.8676	     1.0071	
   -17.8757	    -9.5673	    -1.6785	    -3.6926	    -1.7624	    -6.1264	     0.3357	    -6.4621	    -4.5319	     1.4267	
   -17.6239	    -9.3155	    -1.4267	    -3.3569	    -1.6785	    -5.6229	     0.2518	    -5.8746	    -4.3640	     1.5106	
   -17.2882	    -8.9798	    -1.2589	    -3.1052	    -1.5945	    -5.2032	     0.0839	    -5.3711	    -4.2801	     1.4267	
   -16.7847	    -8.5602	    -0.9232	    -2.8534	    -1.5106	    -4.6997	    -0.1678	    -5.0354	    -4.2801	     1.0910	
   -16.1133	    -7.8888	    -0.5875	    -2.5177	    -1.4267	    -4.1962	    -0.4196	    -4.6158	    -4.2801	     0.5875	
   -15.1062	    -7.1335	    -0.1678	    -2.1820	    -1.1749	    -3.6087	    -0.6714	    -4.2801	    -4.2801	     0.0839	
   -13.9313	    -6.1264	     0.3357	    -1.7624	    -0.8392	    -3.0212	    -0.6714	    -3.9444	    -4.1122	    -0.3357	
   -12.4207	    -4.9515	     1.0910	    -1.2589	    -0.3357	    -2.3499	    -0.5035	    -3.5248	    -3.8605	    -0.5875	
   -10.7422	    -3.6087	     1.9302	    -0.6714	     0.3357	    -1.5945	    -0.0839	    -3.0212	    -3.5248	    -0.5875	
    -8.9798	    -2.1820	     2.8534	     0.0000	     1.0910	    -0.8392	     0.5875	    -2.5177	    -2.9373	    -0.3357	
    -7.0496	    -0.6714	     3.9444	     0.6714	     2.0142	    -0.0839	     1.5106	    -2.0142	    -2.3499	     0.0839	
    -5.2032	     0.7553	     5.0354	     1.2589	     3.0212	     0.5875	     2.5177	    -1.5106	    -1.6785	     0.8392	
    -3.5248	     2.1820	     6.0425	     1.9302	     4.0283	     1.0910	     3.6087	    -1.0910	    -1.0910	     1.5945	
    -1.9302	     3.3569	     6.9656	     2.4338	     4.8676	     1.5106	     4.6997	    -0.8392	    -0.5875	     2.4338	
    -0.6714	     4.3640	     7.7209	     2.7695	     5.6229	     1.6785	     5.6229	    -0.8392	    -0.3357	     3.1891	
     0.2518	     4.9515	     8.0566	     2.9373	     6.0425	     1.5106	     6.3782	    -1.1749	    -0.3357	     3.6926	
     0.8392	     5.1193	     8.0566	     2.6855	     6.0425	     0.9232	     6.7139	    -1.8463	    -0.8392	     3.8605	
     1.0910	     5.0354	     7.7209	     2.1820	     5.7907	     0.1678	     6.7978	    -2.7695	    -1.5945	     3.6087	
     1.1749	     4.6997	     7.1335	     1.5106	     5.2032	    -0.8392	     6.6299	    -3.9444	    -2.6855	     3.0212	
     1.2589	     4.2801	     6.4621	     0.7553	     4.4479	    -1.9302	     6.1264	    -5.2032	    -3.9444	     2.0981	
     1.3428	     3.8605	     5.7907	     0.0000	     3.5248	    -3.0212	     5.4550	    -6.4621	    -5.2872	     0.8392	
     1.6785	     3.6087	     5.2032	    -0.6714	     2.6016	    -4.1122	     4.6158	    -7.7209	    -6.7139	    -0.6714	
     2.0981	     3.4409	     4.6158	    -1.1749	     1.5945	    -5.1193	     3.5248	    -8.8959	    -8.0566	    -2.3499	
     2.6855	     3.3569	     4.1122	    -1.5945	     0.5875	    -5.9586	     2.3499	    -9.9869	    -9.3994	    -4.1962	
     3.5248	     3.4409	     3.6926	    -1.7624	    -0.4196	    -6.7139	     1.0910	   -10.9100	   -10.5743	    -6.0425	
     4.4479	     3.6926	     3.4409	    -1.7624	    -1.3428	    -7.2174	     0.0000	   -11.5814	   -11.4975	    -7.7209	
     5.5389	     4.1122	     3.4409	    -1.5945	    -1.9302	    -7.4692	    -0.8392	   -12.0010	   -12.1689	    -9.0637	
     6.7978	     4.7836	     3.6087	    -1.2589	    -2.2659	    -7.3853	    -1.4267	   -12.0850	   -12.4207	    -9.9030	
     8.1406	     5.6229	     4.1122	    -0.7553	    -2.2659	    -7.0496	    -1.5106	   -11.8332	   -12.1689	   -10.3226	
     9.4833	     6.5460	     4.7836	    -0.1678	    -1.9302	    -6.4621	    -1.3428	   -11.2457	   -11.5814	   -10.1547	
    10.7422	     7.5531	     5.5389	     0.5035	    -1.3428	    -5.7068	    -0.7553	   -10.4904	   -10.6583	    -9.4833	
    11.9171	     8.4763	     6.4621	     1.1749	    -0.5875	    -4.8676	     0.0000	    -9.4833	    -9.5673	    -8.4763	
    13.0081	     9.3994	     7.3013	     1.9302	     0.2518	    -3.8605	     0.9232	    -8.4763	    -8.2245	    -7.1335	
    13.9313	    10.1547	     8.2245	     2.7695	     1.1749	    -2.8534	     2.0142	    -7.3013	    -6.8817	    -5.5389	
    14.7705	    10.9940	     9.1476	     3.6926	     2.2659	    -1.7624	     3.2730	    -6.0425	    -5.4550	    -3.7766	
    15.4419	    11.6653	    10.0708	     4.6997	     3.2730	    -0.6714	     4.6158	    -4.6997	    -3.9444	    -1.8463	
    16.1133	    12.4207	    10.9940	     5.7907	     4.3640	     0.4196	     5.9586	    -3.3569	    -2.4338	     0.0839	
    16.6168	    13.0081	    11.7493	     6.7978	     5.3711	     1.5106	     7.2174	    -2.0142	    -1.0910	     1.9302	
    16.8686	    13.5956	    12.4207	     7.7209	     6.2103	     2.4338	     8.3084	    -0.8392	     0.1678	     3.5248	
    16.9525	    13.9313	    12.8403	     8.5602	     6.8817	     3.1891	     9.1476	     0.0000	     1.0910	     4.8676	
    16.7007	    14.0152	    12.9242	     9.1476	     7.2174	     3.6926	     9.5673	     0.6714	     1.6785	     5.7068	
    16.1972	    13.7634	    12.6724	     9.4833	     7.2174	     3.8605	     9.5673	     0.9232	     1.9302	     6.0425	
    15.4419	    13.3438	    12.1689	     9.6512	     6.8817	     3.7766	     9.0637	     0.9232	     1.8463	     5.9586	
    14.6027	    12.6724	    11.4136	     9.7351	     6.2943	     3.5248	     8.3084	     0.6714	     1.5106	     5.5389	
    13.6795	    12.0010	    10.5743	     9.8190	     5.6229	     3.1891	     7.4692	     0.3357	     1.0071	     4.8676	
    12.9242	    11.3297	     9.8190	     9.9030	     4.8676	     2.9373	     6.5460	     0.0000	     0.5875	     4.1122	
    12.2528	    10.7422	     9.0637	    10.0708	     4.1962	     2.6855	     5.7068	    -0.2518	     0.1678	     3.4409	
    11.7493	    10.1547	     8.3084	    10.1547	     3.6087	     2.6016	     4.9515	    -0.5035	    -0.2518	     2.7695	
    11.1618	     9.5673	     7.6370	    10.2386	     3.0212	     2.4338	     4.2801	    -0.7553	    -0.5875	     2.2659	
    10.4904	     8.8120	     6.8817	    10.1547	     2.4338	     2.2659	     3.6087	    -1.0071	    -1.0071	     1.6785	
     9.5673	     7.8049	     5.9586	     9.7351	     1.6785	     1.9302	     3.0212	    -1.5106	    -1.5106	     1.1749	
     8.4763	     6.6299	     4.8676	     9.0637	     0.9232	     1.4267	     2.5177	    -2.0142	    -2.0981	     0.7553	
     7.2174	     5.3711	     3.8605	     8.1406	     0.2518	     0.8392	     2.0142	    -2.6016	    -2.6855	     0.4196	
     5.8746	     4.0283	     2.7695	     7.1335	    -0.4196	     0.3357	     1.7624	    -3.1052	    -3.1052	     0.3357	
     4.5319	     2.7695	     1.9302	     6.0425	    -0.9232	    -0.1678	     1.6785	    -3.4409	    -3.4409	     0.3357	
     3.2730	     1.5945	     1.1749	     5.1193	    -1.2589	    -0.4196	     1.7624	    -3.6087	    -3.5248	     0.5875	
     2.0981	     0.6714	     0.6714	     4.3640	    -1.4267	    -0.4196	     2.0142	    -3.4409	    -3.3569	     1.0910	
     1.0910	    -0.1678	     0.1678	     3.8605	    -1.5945	    -0.2518	     2.1820	    -3.1891	    -3.1052	     1.5106	
     0.1678	    -1.0071	    -0.2518	     3.6926	    -1.7624	     0.1678	     2.2659	    -2.7695	    -2.8534	     1.9302	
    -0.5875	    -1.6785	    -0.7553	     3.7766	    -2.0981	     0.5875	     2.0981	    -2.2659	    -2.6016	     2.0981	
    -1.2589	    -2.3499	    -1.3428	     4.1122	    -2.6016	     1.1749	     1.6785	    -1.8463	    -2.4338	     2.0142	
    -1.8463	    -3.0212	    -1.9302	     4.7836	    -3.1891	     1.7624	     0.9232	    -1.3428	    -2.3499	     1.7624	
    -2.1820	    -3.5248	    -2.5177	     5.7068	    -3.8605	     2.4338	     0.1678	    -0.8392	    -2.3499	     1.3428	
    -2.3499	    -3.8605	    -3.0212	     6.8817	    -4.5319	     3.1891	    -0.7553	    -0.3357	    -2.2659	     0.9232	
    -2.1820	    -4.0283	    -3.3569	     8.3084	    -5.1193	     3.9444	    -1.5945	     0.2518	    -2.0981	     0.5035	
    -1.8463	    -4.0283	    -3.5248	     9.9030	    -5.5389	     4.8676	    -2.3499	     0.9232	    -1.8463	     0.3357	
    -1.4267	    -3.9444	    -3.6087	    11.5814	    -5.7907	     5.7068	    -2.9373	     1.5945	    -1.5106	     0.2518	
    -0.9232	    -3.7766	    -3.6087	    13.0920	    -6.0425	     6.5460	    -3.4409	     2.1820	    -1.0071	     0.3357	
    -0.5035	    -3.5248	    -3.6087	    14.3509	    -6.1264	     7.2174	    -3.7766	     2.7695	    -0.4196	     0.6714	
    -0.1678	    -3.3569	    -3.6087	    15.3580	    -6.2103	     7.8049	    -3.9444	     3.2730	     0.2518	     1.1749	
     0.0000	    -3.2730	    -3.5248	    16.0294	    -6.1264	     8.3084	    -3.9444	     3.6926	     1.0910	     1.9302	
     0.1678	    -3.1052	    -3.3569	    16.5329	    -5.7907	     8.7280	    -3.6087	     4.1962	     2.0142	     2.9373	
     0.2518	    -2.8534	    -3.0212	    16.8686	    -5.2872	     9.2316	    -3.0212	     4.7836	     3.1891	     4.1962	
     0.3357	    -2.5177	    -2.5177	    17.2043	    -4.4479	     9.8190	    -2.0142	     5.5389	     4.4479	     5.7068	
     0.4196	    -2.0142	    -1.8463	    17.4561	    -3.4409	    10.4904	    -0.8392	     6.2943	     5.7907	     7.3013	
     0.4196	    -1.5945	    -1.1749	    17.6239	    -2.2659	    11.1618	     0.4196	     7.1335	     7.0496	     8.9798	
     0.2518	    -1.2589	    -0.5035	    17.7078	    -1.1749	    11.7493	     1.6785	     7.7209	     8.1406	    10.4065	
    -0.0839	    -1.1749	    -0.0839	    17.5400	    -0.3357	    12.0010	     2.6016	     8.0566	     8.8120	    11.4136	
    -0.8392	    -1.4267	     0.0000	    17.0364	     0.1678	    12.0010	     3.1052	     8.0566	     9.0637	    12.0010	
    -1.8463	    -2.0142	    -0.3357	    16.3651	     0.1678	    11.6653	     3.0212	     7.5531	     8.7280	    12.0010	
    -3.1891	    -2.9373	    -1.0910	    15.5258	    -0.3357	    11.0779	     2.4338	     6.7139	     7.9727	    11.3297	
    -4.6997	    -4.1122	    -2.0981	    14.5187	    -1.2589	    10.2386	     1.2589	     5.5389	     6.7139	    10.1547	
    -6.2943	    -5.5389	    -3.3569	    13.6795	    -2.5177	     9.3155	    -0.2518	     4.1962	     5.2032	     8.5602	
    -7.8049	    -6.9656	    -4.6997	    12.9242	    -3.9444	     8.3923	    -1.9302	     2.7695	     3.6087	     6.7978	
    -9.0637	    -8.2245	    -5.9586	    12.5046	    -5.4550	     7.6370	    -3.6926	     1.5106	     2.0981	     5.0354	
   -10.0708	    -9.2316	    -7.0496	    12.3367	    -6.7139	     7.0496	    -5.2032	     0.5035	     0.7553	     3.3569	
   -10.8261	   -10.0708	    -7.8049	    12.4207	    -7.7209	     6.7139	    -6.3782	    -0.2518	    -0.2518	     2.0142	
   -11.3297	   -10.5743	    -8.3084	    12.5885	    -8.5602	     6.4621	    -7.2174	    -0.7553	    -0.9232	     0.9232	
   -11.6653	   -10.9100	    -8.5602	    12.8403	    -8.9798	     6.2943	    -7.7209	    -1.0071	    -1.4267	     0.0839	
   -11.8332	   -10.9940	    -8.5602	    12.9242	    -9.1476	     6.1264	    -7.8888	    -1.1749	    -1.5945	    -0.3357	
   -11.7493	   -10.9100	    -8.2245	    13.0081	    -9.0637	     5.9586	    -7.6370	    -1.0910	    -1.5106	    -0.5035	
   -11.4136	   -10.5743	    -7.6370	    12.9242	    -8.6441	     5.8746	    -6.9656	    -0.8392	    -1.1749	    -0.1678	
   -10.7422	    -9.9030	    -6.7139	    13.0081	    -7.8049	     5.9586	    -5.7907	    -0.2518	    -0.4196	     0.6714	
    -9.7351	    -8.8959	    -5.2872	    13.0920	    -6.5460	     6.2943	    -4.2801	     0.6714	     0.6714	     1.9302	
    -8.3923	    -7.4692	    -3.6087	    13.4277	    -4.8676	     6.7978	    -2.2659	     1.9302	     2.0981	     3.6087	
    -6.7978	    -5.7907	    -1.5106	    13.9313	    -3.0212	     7.6370	    -0.0839	     3.5248	     3.7766	     5.7068	
    -4.9515	    -3.8605	     0.6714	    14.5187	    -0.9232	     8.6441	     2.1820	     5.2032	     5.6229	     7.9727	
    -3.0212	    -1.7624	     2.8534	    15.1901	     1.0910	     9.7351	     4.4479	     6.9656	     7.3853	    10.1547	
    -1.1749	     0.2518	     4.8676	    15.7776	     2.9373	    10.7422	     6.3782	     8.6441	     9.0637	    12.1689	
     0.6714	     2.0981	     6.7139	    16.2811	     4.5319	    11.5814	     7.8888	     9.9869	    10.4065	    13.8474	
     2.2659	     3.7766	     8.1406	    16.5329	     5.7068	    12.1689	     8.8959	    11.0779	    11.3297	    14.9384	
     3.6087	     5.1193	     9.2316	    16.5329	     6.4621	    12.5046	     9.3155	    11.6653	    11.8332	    15.4419	
     4.6997	     6.1264	     9.9030	    16.1972	     6.6299	    12.4207	     9.1476	    11.8332	    11.8332	    15.3580	
     5.5389	     6.7139	     9.9869	    15.6097	     6.3782	    12.0010	     8.3923	    11.5814	    11.3297	    14.6027	
     6.0425	     6.9656	     9.6512	    14.7705	     5.5389	    11.2457	     7.1335	    10.8261	    10.3226	    13.3438	
     6.2943	     6.8817	     8.9798	    13.8474	     4.3640	    10.2386	     5.4550	     9.7351	     8.9798	    11.5814	
     6.5460	     6.6299	     8.2245	    12.9242	     2.9373	     9.1476	     3.6087	     8.5602	     7.4692	     9.6512	
     6.8817	     6.4621	     7.3853	    12.3367	     1.5945	     8.2245	     1.9302	     7.3013	     6.0425	     7.8049	
     7.3853	     6.3782	     6.7978	    12.0010	     0.4196	     7.4692	     0.4196	     6.2943	     4.8676	     6.2103	
     8.0566	     6.4621	     6.3782	    11.9171	    -0.4196	     7.0496	    -0.6714	     5.5389	     4.0283	     5.1193	
     8.8120	     6.7978	     6.2103	    12.1689	    -0.9232	     6.8817	    -1.3428	     5.0354	     3.5248	     4.5319	
     9.5673	     7.1335	     6.2103	    12.5885	    -1.0910	     6.8817	    -1.5945	     4.6997	     3.3569	     4.4479	
    10.3226	     7.6370	     6.3782	    13.0081	    -0.8392	     7.1335	    -1.3428	     4.6158	     3.5248	     4.7836	
    10.9940	     8.1406	     6.7978	    13.4277	    -0.3357	     7.4692	    -0.8392	     4.6997	     3.9444	     5.4550	
    11.4975	     8.6441	     7.3013	    13.7634	     0.4196	     7.8049	     0.0839	     4.8676	     4.4479	     6.4621	
    11.7493	     9.1476	     7.8049	    13.9313	     1.3428	     8.1406	     1.1749	     5.1193	     5.0354	     7.5531	
    11.7493	     9.3994	     8.3923	    13.7634	     2.2659	     8.2245	     2.2659	     5.2872	     5.4550	     8.6441	
    11.5814	     9.4833	     8.8120	    13.2599	     3.0212	     8.2245	     3.3569	     5.2872	     5.7907	     9.5673	
    11.2457	     9.4833	     9.1476	    12.5046	     3.7766	     7.9727	     4.2801	     5.2032	     5.9586	    10.2386	
    10.7422	     9.3994	     9.4833	    11.5814	     4.3640	     7.7209	     5.0354	     5.1193	     5.9586	    10.6583	
    10.4065	     9.3155	     9.9030	    10.7422	     4.9515	     7.3853	     5.6229	     4.9515	     5.7907	    10.9100	
    10.0708	     9.3155	    10.2386	     9.9030	     5.4550	     7.1335	     6.0425	     4.8676	     5.7068	    10.9940	
     9.9869	     9.3994	    10.6583	     9.3155	     5.8746	     7.0496	     6.2943	     4.9515	     5.6229	    10.9100	
     9.9869	     9.4833	    10.9940	     9.0637	     6.2103	     7.0496	     6.2943	     5.0354	     5.6229	    10.7422	
    10.1547	     9.6512	    11.4136	     9.1476	     6.4621	     7.2174	     6.2103	     5.2872	     5.6229	    10.4904	
    10.4065	     9.9030	    11.7493	     9.4833	     6.6299	     7.5531	     6.1264	     5.6229	     5.8746	    10.2386	
    10.8261	    10.1547	    12.1689	    10.1547	     6.7978	     7.9727	     6.0425	     6.1264	     6.2103	    10.0708	
    11.1618	    10.4065	    12.5046	    10.9940	     6.9656	     8.4763	     5.9586	     6.6299	     6.5460	     9.9030	
    11.4136	    10.5743	    12.7563	    11.8332	     7.0496	     8.8959	     5.8746	     7.0496	     6.9656	     9.7351	
    11.4975	    10.5743	    12.8403	    12.5046	     7.1335	     9.2316	     5.8746	     7.4692	     7.3013	     9.6512	
    11.4975	    10.4904	    12.9242	    13.0920	     7.2174	     9.4833	     5.9586	     7.8049	     7.6370	     9.6512	
    11.4975	    10.4904	    13.0920	    13.6795	     7.5531	     9.8190	     6.2943	     8.3084	     8.0566	     9.9030	
    11.5814	    10.7422	    13.4277	    14.4348	     8.1406	    10.4065	     7.0496	     8.9798	     8.7280	    10.6583	
    11.9171	    11.1618	    14.0991	    15.3580	     9.0637	    11.2457	     8.1406	    10.0708	     9.7351	    11.9171	
    12.3367	    11.8332	    15.0223	    16.5329	    10.3226	    12.4207	     9.5673	    11.4975	    11.0779	    13.5117	
    12.8403	    12.6724	    16.0294	    17.7917	    11.7493	    13.8474	    11.1618	    13.0081	    12.5046	    15.5258	
    13.2599	    13.4277	    17.0364	    19.1345	    13.1760	    15.2740	    12.6724	    14.6866	    14.0991	    17.5400	
    13.6795	    14.1830	    17.9596	    20.4773	    14.4348	    16.7847	    14.0152	    16.3651	    15.5258	    19.5541	
    14.0152	    14.8544	    18.7988	    21.8201	    15.5258	    18.2114	    15.1901	    18.0435	    16.9525	    21.4844	
    14.4348	    15.6097	    19.5541	    23.2468	    16.5329	    19.7220	    16.1133	    19.6381	    18.2953	    23.2468	
    14.9384	    16.2811	    20.2255	    24.6735	    17.3721	    21.2326	    16.8686	    21.2326	    19.5541	    24.6735	
    15.4419	    16.9525	    20.7291	    25.9323	    17.9596	    22.5754	    17.2882	    22.4915	    20.6451	    25.7645	
    15.8615	    17.2882	    20.8969	    26.8555	    18.2114	    23.5825	    17.2043	    23.4146	    21.3165	    26.2680	
    15.8615	    17.2043	    20.5612	    27.3590	    17.7917	    24.0021	    16.6168	    23.7503	    21.3165	    26.0162	
    15.4419	    16.5329	    19.6381	    27.1072	    16.7007	    23.7503	    15.3580	    23.2468	    20.5612	    24.8413	
    14.5187	    15.2740	    18.1274	    26.1841	    14.9384	    22.7432	    13.4277	    21.9879	    19.0506	    22.8271	
    13.1760	    13.5117	    16.0294	    24.8413	    12.6724	    21.2326	    10.9940	    20.1416	    16.8686	    20.2255	
    11.5814	    11.4975	    13.6795	    23.0789	    10.0708	    19.3024	     8.3084	    17.9596	    14.3509	    17.2043	
     9.9030	     9.2316	    11.1618	    21.2326	     7.3013	    17.2882	     5.5389	    15.5258	    11.6653	    14.1830	
     8.1406	     7.0496	     8.7280	    19.4702	     4.6997	    15.2740	     3.0212	    13.1760	     9.0637	    11.3297	
     6.6299	     4.9515	     6.5460	    17.7917	     2.3499	    13.4277	     0.9232	    10.9940	     6.7139	     8.8120	
     5.2872	     3.1891	     4.6158	    16.4490	     0.4196	    11.8332	    -0.7553	     9.2316	     4.7836	     6.8817	
     4.2801	     1.8463	     3.2730	    15.3580	    -0.9232	    10.6583	    -1.6785	     7.8888	     3.3569	     5.5389	
     3.6926	     1.0910	     2.5177	    14.6866	    -1.5945	     9.9869	    -1.9302	     7.1335	     2.5177	     4.8676	
     3.5248	     0.8392	     2.3499	    14.2670	    -1.5945	     9.7351	    -1.5106	     6.9656	     2.2659	     4.9515	
     3.7766	     1.0910	     2.7695	    14.0991	    -1.0071	     9.8190	    -0.5035	     7.2174	     2.6016	     5.6229	
     4.1962	     1.6785	     3.5248	    14.0152	     0.0839	    10.0708	     0.8392	     7.8049	     3.2730	     6.6299	
     4.8676	     2.5177	     4.6158	    14.0152	     1.4267	    10.4904	     2.4338	     8.5602	     4.1122	     7.8888	
     5.5389	     3.4409	     5.7068	    13.9313	     2.8534	    10.9100	     3.9444	     9.3155	     5.0354	     9.1476	
     6.2103	     4.3640	     6.7139	    13.8474	     4.1122	    11.2457	     5.2032	     9.9869	     5.8746	    10.1547	
     6.7978	     5.2032	     7.5531	    13.7634	     5.2032	    11.3297	     6.0425	    10.4065	     6.5460	    10.9100	
     7.2174	     5.7068	     8.0566	    13.5956	     5.7907	    11.3297	     6.3782	    10.4904	     6.8817	    11.1618	
     7.3013	     5.8746	     8.1406	    13.3438	     6.0425	    11.0779	     6.1264	    10.3226	     6.8817	    10.9940	
     7.2174	     5.7068	     7.8049	    13.0920	     5.7068	    10.5743	     5.3711	     9.7351	     6.5460	    10.3226	
     6.8817	     5.2032	     7.1335	    12.8403	     5.0354	     9.9869	     4.1122	     8.8120	     5.7907	     9.2316	
     6.3782	     4.4479	     6.1264	    12.6724	     3.9444	     9.1476	     2.3499	     7.6370	     4.8676	     7.8888	
     5.7907	     3.4409	     4.9515	    12.5046	     2.5177	     8.3084	     0.4196	     6.3782	     3.6926	     6.2103	
     5.1193	     2.4338	     3.6926	    12.4207	     1.0910	     7.4692	    -1.5106	     5.0354	     2.5177	     4.5319	
     4.4479	     1.3428	     2.3499	    12.5046	    -0.4196	     6.7139	    -3.4409	     3.7766	     1.3428	     2.9373	
     3.9444	     0.3357	     1.2589	    12.8403	    -1.7624	     6.1264	    -5.0354	     2.6855	     0.3357	     1.6785	
     3.6087	    -0.5035	     0.3357	    13.3438	    -2.8534	     5.8746	    -6.2103	     2.0142	    -0.4196	     0.7553	
     3.5248	    -1.0071	    -0.1678	    14.2670	    -3.5248	     6.0425	    -6.8817	     1.6785	    -0.7553	     0.4196	
     3.7766	    -1.1749	    -0.2518	    15.4419	    -3.6926	     6.6299	    -6.8817	     2.0142	    -0.5035	     0.7553	
     4.3640	    -0.9232	     0.0839	    16.9525	    -3.3569	     7.7209	    -6.2943	     2.6855	     0.0839	     1.6785	
     5.2032	    -0.4196	     0.8392	    18.5471	    -2.7695	     9.1476	    -5.2032	     3.8605	     1.0910	     2.9373	
     6.1264	     0.3357	     1.7624	    20.1416	    -1.8463	    10.6583	    -3.8605	     5.1193	     2.1820	     4.4479	
     7.0496	     1.1749	     2.6855	    21.5683	    -1.0071	    12.0850	    -2.4338	     6.4621	     3.3569	     5.9586	
     7.8049	     1.9302	     3.6087	    22.6593	    -0.1678	    13.3438	    -1.1749	     7.5531	     4.2801	     7.1335	
     8.4763	     2.6855	     4.3640	    23.4146	     0.5875	    14.4348	    -0.0839	     8.4763	     4.9515	     7.9727	
     8.9798	     3.2730	     4.9515	    24.0021	     1.0910	    15.1901	     0.7553	     9.1476	     5.3711	     8.3084	
     9.4833	     3.7766	     5.3711	    24.4217	     1.4267	    15.6937	     1.1749	     9.5673	     5.4550	     8.2245	
     9.9030	     4.1962	     5.7068	    24.8413	     1.6785	    16.1972	     1.3428	     9.9030	     5.2872	     7.7209	
    10.2386	     4.6158	     5.9586	    25.3448	     1.8463	    16.5329	     1.1749	    10.0708	     4.9515	     6.7978	
    10.6583	     4.9515	     6.1264	    25.9323	     1.8463	    16.7847	     0.7553	    10.0708	     4.4479	     5.6229	
    11.0779	     5.2032	     6.1264	    26.4359	     1.7624	    16.8686	     0.0839	     9.9869	     3.7766	     4.2801	
    11.4136	     5.2872	     6.0425	    26.6876	     1.5945	    16.8686	    -0.8392	     9.7351	     3.0212	     2.6855	
    11.5814	     5.2872	     5.7907	    26.6876	     1.2589	    16.6168	    -1.9302	     9.3155	     2.0981	     1.0910	
    11.6653	     5.2032	     5.4550	    26.2680	     0.9232	    16.0294	    -3.0212	     8.7280	     1.1749	    -0.5875	
    11.5814	     4.9515	     5.0354	    25.3448	     0.5035	    15.2740	    -4.1122	     7.9727	     0.1678	    -2.1820	
    11.4136	     4.6997	     4.6158	    23.9182	     0.0000	    14.1830	    -5.0354	     7.1335	    -0.8392	    -3.6926	
    10.9940	     4.3640	     4.1962	    22.1558	    -0.4196	    13.0081	    -5.7907	     6.1264	    -1.8463	    -4.9515	
    10.6583	     4.1122	     3.8605	    20.2255	    -0.6714	    11.6653	    -6.2103	     5.2032	    -2.6855	    -5.7907	
    10.2386	     3.9444	     3.6926	    18.2953	    -0.7553	    10.5743	    -6.2943	     4.4479	    -3.2730	    -6.3782	
     9.9869	     3.9444	     3.7766	    16.6168	    -0.5875	     9.6512	    -5.8746	     4.0283	    -3.6087	    -6.3782	
     9.8190	     4.1962	     4.1122	    15.2740	    -0.0839	     9.1476	    -5.0354	     3.8605	    -3.5248	    -6.0425	
     9.8190	     4.6158	     4.7836	    14.2670	     0.6714	     8.9798	    -3.8605	     3.9444	    -3.1891	    -5.2032	
    10.0708	     5.2032	     5.6229	    13.5956	     1.5945	     9.0637	    -2.5177	     4.3640	    -2.6016	    -4.1122	
    10.3226	     5.8746	     6.5460	    13.2599	     2.6855	     9.3994	    -1.0071	     4.9515	    -1.8463	    -2.7695	
    10.8261	     6.6299	     7.7209	    13.1760	     3.8605	     9.9869	     0.5875	     5.7068	    -0.8392	    -1.3428	
    11.4975	     7.5531	     8.9798	    13.5117	     5.1193	    10.8261	     2.0142	     6.6299	     0.2518	     0.1678	
    12.4207	     8.7280	    10.3226	    14.1830	     6.4621	    11.9171	     3.4409	     7.8049	     1.5945	     1.7624	
    13.5956	     9.9869	    11.8332	    15.2740	     7.8049	    13.1760	     4.7836	     9.0637	     3.0212	     3.3569	
    14.9384	    11.4136	    13.4277	    16.7007	     9.3155	    14.6866	     6.1264	    10.5743	     4.6997	     5.0354	
    16.5329	    13.0081	    15.1062	    18.4631	    10.8261	    16.3651	     7.3853	    12.2528	     6.4621	     6.7139	
    18.0435	    14.6027	    16.6168	    20.2255	    12.2528	    17.9596	     8.5602	    13.9313	     8.3084	     8.3084	
    19.4702	    16.0294	    18.0435	    21.9040	    13.5956	    19.3863	     9.4833	    15.3580	     9.9869	     9.7351	
    20.4773	    17.0364	    19.0506	    23.0789	    14.5187	    20.3934	    10.1547	    16.4490	    11.2457	    10.7422	
    20.8130	    17.4561	    19.4702	    23.4146	    14.9384	    20.6451	    10.3226	    16.8686	    11.9171	    11.3297	
    20.4773	    17.2882	    19.2184	    22.9950	    14.7705	    20.0577	    10.0708	    16.5329	    11.9171	    11.3297	
    19.4702	    16.3651	    18.4631	    21.6522	    14.0152	    18.7988	     9.3155	    15.5258	    11.2457	    10.8261	
    17.9596	    14.9384	    17.2043	    19.7220	    12.8403	    16.9525	     8.3084	    13.9313	    10.1547	    10.1547	
    16.0294	    13.2599	    15.7776	    17.3721	    11.4136	    14.8544	     7.1335	    12.0850	     8.7280	     9.3994	
    14.0152	    11.4136	    14.1830	    14.9384	     9.9869	    12.6724	     6.1264	    10.1547	     7.3013	     8.8120	
    12.0850	     9.7351	    12.7563	    12.5885	     8.7280	    10.6583	     5.3711	     8.4763	     6.0425	     8.4763	
    10.3226	     8.3923	    11.5814	    10.6583	     7.7209	     9.0637	     4.9515	     7.0496	     5.0354	     8.3923	
     8.9798	     7.3013	    10.7422	     9.1476	     7.1335	     7.8888	     4.8676	     6.1264	     4.4479	     8.7280	
     7.8888	     6.6299	    10.2386	     8.0566	     6.8817	     7.2174	     5.0354	     5.5389	     4.1122	     9.2316	
     7.1335	     6.2943	     9.9030	     7.4692	     6.7978	     6.7978	     5.3711	     5.2032	     3.9444	     9.8190	
     6.5460	     6.0425	     9.7351	     7.0496	     6.8817	     6.6299	     5.7068	     5.1193	     3.8605	    10.3226	
     6.1264	     5.8746	     9.5673	     6.7978	     6.8817	     6.4621	     5.8746	     5.0354	     3.6926	    10.5743	
     5.6229	     5.7068	     9.2316	     6.5460	     6.8817	     6.3782	     5.7907	     4.8676	     3.4409	    10.4904	
     5.2032	     5.5389	     8.8959	     6.3782	     6.6299	     6.1264	     5.4550	     4.6158	     3.1052	     9.9869	
     4.8676	     5.3711	     8.4763	     6.3782	     6.4621	     6.0425	     4.9515	     4.3640	     2.6855	     9.3994	
     4.7836	     5.3711	     8.2245	     6.4621	     6.3782	     6.0425	     4.4479	     4.2801	     2.4338	     8.6441	
     4.8676	     5.5389	     8.2245	     6.9656	     6.3782	     6.2103	     4.1122	     4.3640	     2.4338	     8.0566	
     5.3711	     6.0425	     8.4763	     7.6370	     6.7139	     6.7139	     3.8605	     4.6997	     2.6855	     7.6370	
     6.0425	     6.7139	     9.0637	     8.6441	     7.1335	     7.3853	     3.9444	     5.2032	     3.1052	     7.4692	
     6.9656	     7.3853	     9.7351	     9.7351	     7.7209	     8.1406	     4.1122	     5.8746	     3.6087	     7.4692	
     7.7209	     8.0566	    10.3226	    10.7422	     8.1406	     8.8120	     4.3640	     6.3782	     4.1122	     7.3853	
     8.3084	     8.3923	    10.7422	    11.4975	     8.3084	     9.1476	     4.3640	     6.7139	     4.2801	     7.3013	
     8.5602	     8.3923	    10.8261	    11.7493	     8.1406	     9.1476	     4.1962	     6.6299	     4.0283	     6.9656	
     8.3084	     7.9727	    10.4904	    11.5814	     7.6370	     8.7280	     3.8605	     6.1264	     3.4409	     6.4621	
     7.6370	     7.1335	     9.9030	    10.9100	     6.8817	     7.8888	     3.2730	     5.2872	     2.4338	     5.7907	
     6.6299	     5.9586	     9.0637	     9.8190	     5.9586	     6.7139	     2.6855	     4.2801	     1.3428	     5.0354	
     5.5389	     4.7836	     8.2245	     8.4763	     5.1193	     5.5389	     2.0981	     3.1052	     0.0839	     4.4479	
     4.4479	     3.6087	     7.4692	     7.1335	     4.4479	     4.3640	     1.7624	     2.0981	    -0.9232	     3.9444	
     3.4409	     2.6016	     6.8817	     5.8746	     3.9444	     3.3569	     1.5945	     1.3428	    -1.7624	     3.6926	
     2.6855	     1.8463	     6.4621	     4.9515	     3.6926	     2.6855	     1.6785	     0.7553	    -2.2659	     3.6926	
     2.1820	     1.2589	     6.2943	     4.2801	     3.6926	     2.2659	     1.9302	     0.5035	    -2.6016	     3.7766	
     1.8463	     0.8392	     6.2103	     3.9444	     3.7766	     2.0981	     2.0981	     0.3357	    -2.7695	     3.8605	
     1.6785	     0.5035	     6.1264	     3.8605	     3.7766	     2.0981	     2.2659	     0.2518	    -3.0212	     3.7766	
     1.5106	     0.2518	     5.9586	     3.8605	     3.6087	     2.0981	     2.0142	     0.0839	    -3.3569	     3.3569	
     1.2589	    -0.1678	     5.5389	     4.0283	     3.1891	     2.0142	     1.4267	    -0.3357	    -3.8605	     2.6016	
     0.9232	    -0.6714	     4.9515	     4.1122	     2.5177	     1.8463	     0.5035	    -0.9232	    -4.6158	     1.3428	
     0.4196	    -1.3428	     4.0283	     4.1962	     1.5106	     1.3428	    -0.8392	    -1.7624	    -5.6229	    -0.3357	
    -0.1678	    -2.0981	     2.9373	     4.1122	     0.1678	     0.6714	    -2.5177	    -2.9373	    -6.8817	    -2.3499	
    -1.0071	    -3.1052	     1.5106	     3.8605	    -1.5106	    -0.2518	    -4.5319	    -4.3640	    -8.3923	    -4.6997	
    -2.0142	    -4.3640	    -0.2518	     3.3569	    -3.4409	    -1.4267	    -6.7978	    -6.0425	   -10.2386	    -7.3013	
    -3.1891	    -5.7068	    -2.1820	     2.6855	    -5.5389	    -2.8534	    -9.1476	    -7.9727	   -12.1689	    -9.9030	
    -4.5319	    -7.3013	    -4.2801	     1.9302	    -7.7209	    -4.4479	   -11.5814	    -9.9030	   -14.0991	   -12.4207	
    -5.8746	    -8.8959	    -6.3782	     1.0910	    -9.8190	    -6.0425	   -13.7634	   -11.8332	   -15.9454	   -14.6027	
    -7.2174	   -10.4065	    -8.3923	     0.2518	   -11.6653	    -7.5531	   -15.6097	   -13.5117	   -17.4561	   -16.3651	
    -8.4763	   -11.7493	   -10.1547	    -0.3357	   -13.1760	    -8.8120	   -16.9525	   -14.8544	   -18.6310	   -17.4561	
    -9.3994	   -12.7563	   -11.4136	    -0.7553	   -14.1830	    -9.6512	   -17.6239	   -15.6937	   -19.2184	   -17.9596	
    -9.9030	   -13.4277	   -12.1689	    -0.8392	   -14.5187	   -10.1547	   -17.7078	   -15.9454	   -19.2184	   -17.6239	
    -9.9869	   -13.5117	   -12.3367	    -0.5035	   -14.2670	   -10.0708	   -17.0364	   -15.6097	   -18.6310	   -16.5329	
    -9.6512	   -13.1760	   -12.0010	     0.1678	   -13.4277	    -9.4833	   -15.8615	   -14.8544	   -17.5400	   -14.8544	
    -8.8120	   -12.4207	   -11.1618	     1.1749	   -12.1689	    -8.4763	   -14.1830	   -13.5117	   -15.9454	   -12.7563	
    -7.5531	   -11.1618	    -9.8190	     2.6016	   -10.5743	    -6.9656	   -12.1689	   -11.7493	   -14.0152	   -10.2386	
    -5.8746	    -9.5673	    -8.1406	     4.2801	    -8.6441	    -5.2032	    -9.9030	    -9.7351	   -11.7493	    -7.5531	
    -3.9444	    -7.7209	    -6.2943	     6.2943	    -6.6299	    -3.1891	    -7.6370	    -7.4692	    -9.4833	    -4.9515	
    -1.7624	    -5.7068	    -4.3640	     8.3923	    -4.6997	    -1.0910	    -5.4550	    -5.2872	    -7.1335	    -2.5177	
     0.4196	    -3.7766	    -2.4338	    10.4904	    -2.9373	     0.9232	    -3.4409	    -3.1891	    -5.0354	    -0.4196	
     2.5177	    -1.8463	    -0.7553	    12.4207	    -1.4267	     2.6855	    -1.8463	    -1.3428	    -3.1891	     1.1749	
     4.3640	    -0.2518	     0.6714	    13.9313	    -0.2518	     4.1122	    -0.5035	     0.1678	    -1.7624	     2.4338	
     5.8746	     1.0071	     1.8463	    15.0223	     0.5875	     5.1193	     0.4196	     1.1749	    -0.6714	     3.1891	
     6.9656	     1.9302	     2.6016	    15.6937	     1.0910	     5.7068	     1.0910	     1.6785	    -0.0839	     3.5248	
     7.5531	     2.3499	     3.0212	    15.6937	     1.2589	     5.7068	     1.3428	     1.5945	     0.0839	     3.4409	
     7.4692	     2.1820	     2.8534	    15.0223	     1.0071	     5.1193	     1.1749	     0.9232	    -0.2518	     2.8534	
     6.8817	     1.4267	     2.1820	    13.6795	     0.3357	     3.9444	     0.5875	    -0.3357	    -1.0910	     1.9302	
     5.7068	     0.1678	     1.0071	    11.7493	    -0.7553	     2.2659	    -0.2518	    -2.0142	    -2.2659	     0.7553	
     4.1962	    -1.5106	    -0.5035	     9.4833	    -2.0142	     0.3357	    -1.3428	    -4.0283	    -3.8605	    -0.5875	
     2.5177	    -3.3569	    -2.1820	     7.1335	    -3.3569	    -1.6785	    -2.5177	    -6.1264	    -5.4550	    -1.9302	
     0.9232	    -5.1193	    -3.8605	     4.8676	    -4.6997	    -3.6087	    -3.6087	    -8.0566	    -6.9656	    -3.0212	
    -0.5875	    -6.7139	    -5.2872	     2.9373	    -5.7907	    -5.2872	    -4.3640	    -9.6512	    -8.3084	    -3.8605	
    -1.6785	    -7.9727	    -6.3782	     1.5106	    -6.5460	    -6.4621	    -4.9515	   -10.7422	    -9.3155	    -4.3640	
    -2.3499	    -8.6441	    -7.0496	     0.7553	    -6.8817	    -7.0496	    -5.0354	   -11.3297	    -9.8190	    -4.4479	
    -2.4338	    -8.7280	    -7.2174	     0.6714	    -6.7978	    -7.0496	    -4.7836	   -11.2457	    -9.8190	    -4.1122	
    -1.9302	    -8.2245	    -6.7139	     1.2589	    -6.2103	    -6.3782	    -4.0283	   -10.5743	    -9.2316	    -3.4409	
    -0.7553	    -6.8817	    -5.5389	     2.6016	    -5.1193	    -5.1193	    -2.9373	    -9.3155	    -8.2245	    -2.4338	
     1.0071	    -5.0354	    -3.7766	     4.5319	    -3.6087	    -3.3569	    -1.5945	    -7.6370	    -6.7978	    -1.1749	
     3.0212	    -2.8534	    -1.7624	     6.7978	    -1.9302	    -1.2589	    -0.1678	    -5.7068	    -5.2032	     0.0000	
     5.2872	    -0.5035	     0.2518	     9.1476	    -0.2518	     0.7553	     1.0071	    -3.8605	    -3.6087	     1.0071	
     7.3013	     1.6785	     2.0981	    11.2457	     1.0910	     2.6016	     1.7624	    -2.3499	    -2.3499	     1.6785	
     9.1476	     3.5248	     3.5248	    13.0081	     2.0142	     4.0283	     2.0981	    -1.1749	    -1.5106	     1.9302	
    10.6583	     5.0354	     4.6158	    14.4348	     2.5177	     5.0354	     2.0142	    -0.4196	    -1.0910	     1.7624	
    12.0010	     6.2943	     5.3711	    15.6097	     2.8534	     5.7907	     1.6785	     0.0839	    -0.8392	     1.3428	
    13.1760	     7.3853	     5.9586	    16.6168	     3.0212	     6.4621	     1.2589	     0.4196	    -0.7553	     1.0071	
    14.3509	     8.3084	     6.5460	    17.6239	     3.2730	     6.9656	     0.9232	     0.8392	    -0.5875	     0.7553	
    15.4419	     9.2316	     6.9656	    18.5471	     3.6087	     7.4692	     0.7553	     1.2589	    -0.2518	     0.7553	
    16.3651	     9.9869	     7.3853	    19.3863	     4.0283	     7.9727	     0.8392	     1.6785	     0.0839	     1.0071	
    17.1204	    10.6583	     7.7209	    20.0577	     4.4479	     8.3084	     1.0910	     2.0981	     0.5035	     1.4267	
    17.6239	    11.0779	     8.0566	    20.4773	     4.8676	     8.5602	     1.5106	     2.5177	     0.9232	     2.0142	
    17.7917	    11.4136	     8.3084	    20.5612	     5.3711	     8.5602	     2.0981	     2.7695	     1.3428	     2.7695	
    17.7078	    11.6653	     8.7280	    20.3934	     5.8746	     8.5602	     2.8534	     3.0212	     1.6785	     3.6087	
    17.5400	    11.8332	     9.1476	    20.0577	     6.4621	     8.3923	     3.6926	     3.1891	     2.0981	     4.6158	
    17.2043	    12.0850	     9.6512	    19.3863	     7.1335	     8.0566	     4.5319	     3.3569	     2.5177	     5.5389	
    16.7847	    12.2528	    10.2386	    18.4631	     7.8049	     7.7209	     5.4550	     3.3569	     2.8534	     6.4621	
    16.2811	    12.4207	    10.9100	    17.4561	     8.5602	     7.2174	     6.2943	     3.3569	     3.1052	     7.2174	
    15.9454	    12.6724	    11.5814	    16.3651	     9.2316	     6.7139	     7.1335	     3.1891	     3.2730	     7.8049	
    15.6937	    13.0081	    12.4207	    15.3580	     9.9869	     6.2943	     7.8049	     3.0212	     3.4409	     8.1406	
    15.5258	    13.4277	    13.2599	    14.4348	    10.6583	     5.8746	     8.3923	     2.8534	     3.4409	     8.2245	
    15.6097	    13.9313	    14.0152	    13.6795	    11.2457	     5.4550	     8.8959	     2.6016	     3.3569	     8.0566	
    15.7776	    14.3509	    14.7705	    13.0081	    11.6653	     5.1193	     9.0637	     2.1820	     3.1052	     7.6370	
    16.0294	    14.7705	    15.2740	    12.4207	    12.0010	     4.6997	     9.0637	     1.6785	     2.6855	     6.9656	
    16.1972	    15.0223	    15.6097	    11.9171	    12.0850	     4.1122	     8.8120	     1.0910	     2.0142	     6.1264	
    16.2811	    15.1062	    15.6937	    11.3297	    12.0850	     3.5248	     8.4763	     0.4196	     1.1749	     5.1193	
    16.3651	    15.1062	    15.6937	    10.8261	    12.0010	     2.8534	     8.0566	    -0.2518	     0.2518	     4.1962	
    16.3651	    15.1062	    15.5258	    10.3226	    12.0010	     2.3499	     7.6370	    -0.8392	    -0.5875	     3.4409	
    16.3651	    15.0223	    15.3580	     9.9030	    12.0010	     1.8463	     7.4692	    -1.2589	    -1.1749	     2.9373	
    16.2811	    14.8544	    15.1901	     9.4833	    12.1689	     1.5106	     7.5531	    -1.4267	    -1.5945	     2.8534	
    16.1133	    14.6866	    15.0223	     8.9798	    12.3367	     1.1749	     7.7209	    -1.5106	    -1.7624	     3.0212	
    15.7776	    14.3509	    14.8544	     8.3084	    12.5046	     0.7553	     8.0566	    -1.5106	    -1.8463	     3.4409	
    15.1901	    13.7634	    14.5187	     7.3013	    12.5885	     0.1678	     8.3923	    -1.5945	    -1.9302	     3.8605	
    14.3509	    13.0081	    14.0991	     6.0425	    12.5046	    -0.5875	     8.6441	    -1.9302	    -2.1820	     4.2801	
    13.3438	    12.0010	    13.5117	     4.5319	    12.3367	    -1.5945	     8.8959	    -2.4338	    -2.5177	     4.4479	
    12.0850	    10.9100	    12.8403	     2.9373	    11.9171	    -2.6016	     8.9798	    -3.1052	    -3.0212	     4.4479	
    10.8261	     9.8190	    12.1689	     1.5945	    11.5814	    -3.6926	     9.0637	    -3.8605	    -3.6926	     4.3640	
     9.5673	     8.8120	    11.6653	     0.5035	    11.1618	    -4.6158	     9.0637	    -4.6997	    -4.2801	     4.0283	
     8.5602	     8.0566	    11.2457	    -0.1678	    10.8261	    -5.2872	     9.0637	    -5.3711	    -4.8676	     3.6087	
     7.7209	     7.5531	    11.0779	    -0.2518	    10.6583	    -5.5389	     8.9798	    -5.8746	    -5.2872	     3.1891	
     7.1335	     7.3013	    11.0779	     0.1678	    10.5743	    -5.4550	     8.8959	    -6.2103	    -5.5389	     2.6855	
     6.8817	     7.3013	    11.2457	     1.0071	    10.5743	    -5.0354	     8.8120	    -6.2943	    -5.6229	     2.1820	
     6.7978	     7.4692	    11.4975	     2.0981	    10.5743	    -4.2801	     8.6441	    -6.2103	    -5.5389	     1.6785	
     6.8817	     7.7209	    11.6653	     3.4409	    10.5743	    -3.4409	     8.3084	    -5.9586	    -5.2872	     1.1749	
     7.0496	     7.8888	    11.7493	     4.8676	    10.4065	    -2.5177	     7.8888	    -5.7068	    -5.0354	     0.6714	
     7.1335	     8.0566	    11.7493	     6.2103	    10.2386	    -1.5106	     7.3853	    -5.2872	    -4.6997	     0.2518	
     7.3013	     8.0566	    11.6653	     7.4692	    10.0708	    -0.5875	     6.8817	    -4.8676	    -4.3640	    -0.0839	
     7.3853	     8.0566	    11.5814	     8.6441	     9.9030	     0.2518	     6.4621	    -4.2801	    -3.8605	    -0.1678	
     7.5531	     8.1406	    11.4975	     9.6512	     9.7351	     1.0910	     6.2943	    -3.6926	    -3.2730	    -0.0839	
     7.6370	     8.1406	    11.4975	    10.4065	     9.7351	     1.7624	     6.2943	    -3.0212	    -2.6016	     0.3357	
     7.7209	     8.1406	    11.5814	    10.9940	     9.9030	     2.4338	     6.6299	    -2.2659	    -1.9302	     0.9232	
     7.8049	     8.1406	    11.6653	    11.2457	    10.1547	     2.9373	     7.0496	    -1.5945	    -1.2589	     1.6785	
     7.8888	     8.1406	    11.8332	    11.3297	    10.4065	     3.2730	     7.5531	    -1.0071	    -0.5875	     2.6016	
     7.8888	     8.1406	    11.9171	    11.3297	    10.6583	     3.5248	     8.1406	    -0.4196	    -0.0839	     3.4409	
     7.8888	     8.0566	    11.9171	    11.0779	    10.9100	     3.6926	     8.5602	     0.0000	     0.3357	     4.1962	
     7.8888	     7.8888	    11.9171	    10.7422	    10.9940	     3.7766	     8.8120	     0.2518	     0.5875	     4.7836	
     7.8049	     7.7209	    11.7493	    10.3226	    10.9100	     3.6926	     8.8120	     0.4196	     0.6714	     5.1193	
     7.6370	     7.3853	    11.4975	     9.7351	    10.6583	     3.4409	     8.5602	     0.3357	     0.5035	     5.2032	
     7.4692	     7.0496	    11.0779	     8.9798	    10.2386	     3.0212	     8.0566	     0.0000	     0.0839	     4.8676	
     7.1335	     6.5460	    10.4904	     8.0566	     9.5673	     2.4338	     7.1335	    -0.6714	    -0.5875	     4.1962	
     6.6299	     5.8746	     9.6512	     6.9656	     8.6441	     1.6785	     5.8746	    -1.6785	    -1.5106	     3.1052	
     6.0425	     5.1193	     8.6441	     5.7907	     7.4692	     0.7553	     4.2801	    -2.9373	    -2.7695	     1.5945	
     5.2872	     4.1122	     7.4692	     4.6158	     6.0425	    -0.2518	     2.3499	    -4.5319	    -4.3640	    -0.3357	
     4.5319	     3.0212	     5.9586	     3.5248	     4.4479	    -1.3428	     0.3357	    -6.1264	    -6.0425	    -2.4338	
     3.6087	     1.9302	     4.4479	     2.6016	     2.6855	    -2.3499	    -1.7624	    -7.8049	    -7.7209	    -4.6158	
     2.8534	     0.7553	     2.9373	     1.8463	     1.0071	    -3.2730	    -3.7766	    -9.2316	    -9.3155	    -6.7139	
     2.2659	    -0.1678	     1.5945	     1.5106	    -0.5035	    -3.9444	    -5.4550	   -10.4065	   -10.5743	    -8.3923	
     1.9302	    -0.8392	     0.5035	     1.5106	    -1.7624	    -4.2801	    -6.7139	   -11.1618	   -11.4975	    -9.6512	
     1.9302	    -1.1749	    -0.1678	     1.9302	    -2.5177	    -4.1962	    -7.3853	   -11.3297	   -11.7493	   -10.3226	
     2.3499	    -1.0910	    -0.2518	     2.7695	    -2.7695	    -3.6087	    -7.3853	   -10.9940	   -11.4975	   -10.1547	
     3.1052	    -0.5035	     0.0839	     4.0283	    -2.3499	    -2.6016	    -6.6299	    -9.9869	   -10.5743	    -9.2316	
     4.1962	     0.4196	     1.0071	     5.4550	    -1.4267	    -1.2589	    -5.2872	    -8.4763	    -9.1476	    -7.5531	
     5.4550	     1.6785	     2.1820	     7.0496	    -0.0839	     0.3357	    -3.5248	    -6.6299	    -7.3013	    -5.2872	
     6.7139	     3.0212	     3.6087	     8.5602	     1.4267	     2.0142	    -1.5106	    -4.6997	    -5.2872	    -2.7695	
     7.8049	     4.1962	     4.9515	     9.8190	     2.9373	     3.4409	     0.5035	    -2.9373	    -3.3569	    -0.2518	
     8.6441	     5.2032	     6.0425	    10.7422	     4.3640	     4.5319	     2.2659	    -1.4267	    -1.6785	     2.0142	
     9.1476	     5.9586	     6.9656	    11.1618	     5.3711	     5.2872	     3.6926	    -0.3357	    -0.3357	     3.9444	
     9.3994	     6.3782	     7.5531	    11.3297	     6.1264	     5.6229	     4.6997	     0.2518	     0.5035	     5.2872	
     9.4833	     6.5460	     7.8888	    11.1618	     6.5460	     5.6229	     5.2872	     0.5035	     1.0071	     6.1264	
     9.3994	     6.6299	     8.0566	    10.8261	     6.7978	     5.4550	     5.5389	     0.5035	     1.1749	     6.3782	
     9.3155	     6.7978	     8.2245	    10.4904	     6.8817	     5.2032	     5.5389	     0.4196	     1.0910	     6.3782	
     9.3994	     6.8817	     8.3923	    10.3226	     6.8817	     5.0354	     5.3711	     0.2518	     1.0071	     6.0425	
     9.6512	     7.1335	     8.6441	    10.2386	     6.9656	     4.8676	     5.1193	     0.0839	     0.8392	     5.5389	
    10.0708	     7.4692	     8.8959	    10.4065	     6.9656	     4.8676	     4.7836	     0.0000	     0.7553	     4.9515	
    10.5743	     7.8888	     9.1476	    10.6583	     6.9656	     4.9515	     4.4479	     0.0839	     0.6714	     4.3640	
    11.1618	     8.3923	     9.4833	    11.0779	     6.9656	     5.1193	     4.1122	     0.2518	     0.6714	     3.7766	
    11.6653	     8.7280	     9.7351	    11.4136	     6.8817	     5.2872	     3.6926	     0.4196	     0.6714	     3.2730	
    12.1689	     9.0637	     9.8190	    11.7493	     6.6299	     5.4550	     3.3569	     0.6714	     0.6714	     2.7695	
    12.5046	     9.3155	     9.9030	    12.0850	     6.3782	     5.5389	     3.0212	     0.8392	     0.6714	     2.4338	
[Epoch Header]
[Trial Type]	23
[Accept]	1
[Correct]	0
[RT]	 0.000
[Resp]	0
[Epoch Data]
   -18.0435	   -12.6724	    -9.8190	   -13.7634	    -7.5531	   -15.9454	    -8.1406	   -11.5814	    -6.7139	    -6.7978	
   -18.7988	   -13.5117	   -10.6583	   -15.5258	    -8.4763	   -17.2882	    -9.1476	   -12.9242	    -7.6370	    -7.8888	
   -19.3863	   -14.0991	   -11.3297	   -16.8686	    -9.2316	   -18.2114	    -9.8190	   -13.7634	    -8.2245	    -8.6441	
   -19.6381	   -14.5187	   -11.7493	   -17.7078	    -9.5673	   -18.8828	   -10.0708	   -14.2670	    -8.5602	    -8.8959	
   -19.7220	   -14.7705	   -11.9171	   -18.2953	    -9.7351	   -19.1345	   -10.0708	   -14.3509	    -8.5602	    -8.8120	
   -19.6381	   -14.8544	   -11.9171	   -18.5471	    -9.6512	   -19.1345	    -9.8190	   -14.1830	    -8.3923	    -8.4763	
   -19.4702	   -14.9384	   -11.7493	   -18.5471	    -9.4833	   -18.9667	    -9.4833	   -13.8474	    -8.0566	    -7.8049	
   -19.3024	   -14.9384	   -11.6653	   -18.5471	    -9.2316	   -18.7149	    -8.9798	   -13.4277	    -7.7209	    -7.0496	
   -19.2184	   -15.1062	   -11.5814	   -18.4631	    -9.0637	   -18.4631	    -8.5602	   -13.0081	    -7.3013	    -6.2103	
   -19.1345	   -15.2740	   -11.5814	   -18.3792	    -8.9798	   -18.2114	    -8.2245	   -12.5885	    -6.9656	    -5.3711	
   -19.2184	   -15.4419	   -11.7493	   -18.3792	    -9.0637	   -18.1274	    -8.0566	   -12.3367	    -6.7978	    -4.7836	
   -19.3863	   -15.6937	   -11.9171	   -18.3792	    -9.2316	   -18.1274	    -8.0566	   -12.2528	    -6.7978	    -4.3640	
   -19.4702	   -15.8615	   -12.1689	   -18.2953	    -9.4833	   -18.1274	    -8.2245	   -12.2528	    -6.8817	    -4.2801	
   -19.5541	   -16.0294	   -12.5046	   -18.0435	    -9.9030	   -18.1274	    -8.5602	   -12.3367	    -7.1335	    -4.4479	
   -19.5541	   -16.1133	   -12.8403	   -17.7078	   -10.3226	   -18.0435	    -9.0637	   -12.5046	    -7.3853	    -4.9515	
   -19.5541	   -16.2811	   -13.3438	   -17.2882	   -10.8261	   -17.9596	    -9.8190	   -12.6724	    -7.8049	    -5.7068	
   -19.4702	   -16.3651	   -13.8474	   -16.7007	   -11.4975	   -17.8757	   -10.6583	   -12.9242	    -8.3923	    -6.7139	
   -19.3863	   -16.5329	   -14.5187	   -16.1972	   -12.2528	   -17.7917	   -11.8332	   -13.3438	    -9.0637	    -8.0566	
   -19.3863	   -16.8686	   -15.2740	   -15.8615	   -13.1760	   -17.9596	   -13.0920	   -13.8474	    -9.8190	    -9.4833	
   -19.4702	   -17.2043	   -16.1133	   -15.6097	   -14.1830	   -18.2114	   -14.4348	   -14.5187	   -10.7422	   -10.9940	
   -19.5541	   -17.5400	   -16.9525	   -15.5258	   -15.1901	   -18.5471	   -15.7776	   -15.1901	   -11.6653	   -12.5046	
   -19.5541	   -17.7917	   -17.6239	   -15.5258	   -16.1133	   -18.9667	   -16.9525	   -15.7776	   -12.5885	   -13.8474	
   -19.4702	   -17.9596	   -18.1274	   -15.4419	   -16.7007	   -19.1345	   -17.7917	   -16.1972	   -13.1760	   -14.7705	
   -19.0506	   -17.8757	   -18.3792	   -15.1901	   -17.0364	   -19.1345	   -18.1274	   -16.2811	   -13.4277	   -15.1062	
   -18.5471	   -17.6239	   -18.2114	   -14.8544	   -16.9525	   -18.9667	   -18.0435	   -15.9454	   -13.2599	   -14.9384	
   -17.7078	   -17.1204	   -17.7917	   -14.3509	   -16.5329	   -18.4631	   -17.3721	   -15.3580	   -12.7563	   -14.2670	
   -16.7847	   -16.4490	   -17.0364	   -13.8474	   -15.7776	   -17.7917	   -16.2811	   -14.4348	   -11.9171	   -13.1760	
   -15.7776	   -15.6097	   -16.1133	   -13.2599	   -14.7705	   -17.0364	   -14.9384	   -13.3438	   -10.9100	   -11.6653	
   -14.6866	   -14.6866	   -15.0223	   -12.5885	   -13.5956	   -16.1972	   -13.3438	   -12.1689	    -9.7351	   -10.0708	
   -13.6795	   -13.7634	   -13.8474	   -12.0010	   -12.3367	   -15.2740	   -11.7493	   -10.9940	    -8.6441	    -8.4763	
   -12.6724	   -12.9242	   -12.7563	   -11.4136	   -11.2457	   -14.5187	   -10.2386	    -9.9869	    -7.7209	    -7.0496	
   -11.8332	   -12.1689	   -11.8332	   -10.8261	   -10.3226	   -13.7634	    -9.1476	    -9.1476	    -6.9656	    -5.9586	
   -11.0779	   -11.4975	   -11.0779	   -10.3226	    -9.6512	   -13.2599	    -8.3084	    -8.4763	    -6.5460	    -5.2872	
   -10.4904	   -10.9100	   -10.5743	    -9.9030	    -9.3155	   -12.8403	    -7.9727	    -7.9727	    -6.2943	    -5.0354	
    -9.9030	   -10.4065	   -10.1547	    -9.5673	    -9.1476	   -12.5046	    -8.0566	    -7.7209	    -6.3782	    -5.2032	
    -9.3994	    -9.9869	    -9.9869	    -9.2316	    -9.3155	   -12.3367	    -8.5602	    -7.5531	    -6.6299	    -5.7907	
    -8.9798	    -9.6512	    -9.9869	    -9.0637	    -9.6512	   -12.2528	    -9.3155	    -7.6370	    -6.9656	    -6.7139	
    -8.6441	    -9.4833	   -10.0708	    -8.8959	   -10.1547	   -12.2528	   -10.4065	    -7.8049	    -7.5531	    -7.8888	
    -8.3084	    -9.3155	   -10.3226	    -8.6441	   -10.8261	   -12.3367	   -11.5814	    -8.0566	    -8.1406	    -9.2316	
    -7.9727	    -9.2316	   -10.6583	    -8.3084	   -11.5814	   -12.3367	   -12.7563	    -8.3084	    -8.6441	   -10.4904	
    -7.5531	    -9.1476	   -10.8261	    -7.8888	   -12.1689	   -12.3367	   -13.7634	    -8.4763	    -9.1476	   -11.6653	
    -7.2174	    -8.9798	   -10.9940	    -7.3013	   -12.5885	   -12.1689	   -14.5187	    -8.5602	    -9.3994	   -12.5885	
    -6.7978	    -8.7280	   -10.9940	    -6.6299	   -12.8403	   -11.8332	   -15.0223	    -8.5602	    -9.5673	   -13.0920	
    -6.3782	    -8.3923	   -10.9100	    -6.0425	   -12.9242	   -11.5814	   -15.1901	    -8.4763	    -9.5673	   -13.2599	
    -6.2103	    -8.2245	   -10.7422	    -5.6229	   -12.8403	   -11.4136	   -15.1062	    -8.3923	    -9.3994	   -13.1760	
    -6.1264	    -8.0566	   -10.5743	    -5.5389	   -12.5885	   -11.4136	   -14.6866	    -8.3923	    -9.2316	   -12.7563	
    -6.2943	    -7.9727	   -10.4904	    -5.7068	   -12.3367	   -11.4975	   -14.0991	    -8.4763	    -9.0637	   -12.1689	
    -6.7139	    -7.9727	   -10.3226	    -6.1264	   -12.0010	   -11.7493	   -13.3438	    -8.5602	    -8.8120	   -11.4136	
    -7.3013	    -8.1406	   -10.2386	    -6.7978	   -11.6653	   -12.0850	   -12.4207	    -8.7280	    -8.6441	   -10.5743	
    -8.0566	    -8.3923	   -10.1547	    -7.5531	   -11.4136	   -12.5046	   -11.4975	    -8.9798	    -8.5602	    -9.7351	
    -8.9798	    -8.7280	   -10.1547	    -8.3923	   -11.1618	   -12.9242	   -10.6583	    -9.2316	    -8.4763	    -8.8959	
   -10.0708	    -9.1476	   -10.2386	    -9.1476	   -11.0779	   -13.2599	    -9.9030	    -9.4833	    -8.4763	    -8.3084	
   -11.1618	    -9.6512	   -10.3226	    -9.8190	   -11.0779	   -13.5956	    -9.3155	    -9.7351	    -8.6441	    -7.9727	
   -12.1689	   -10.1547	   -10.4904	   -10.4065	   -11.1618	   -13.9313	    -8.9798	   -10.0708	    -8.8959	    -7.8049	
   -13.0920	   -10.6583	   -10.6583	   -10.9100	   -11.4136	   -14.2670	    -8.8959	   -10.4904	    -9.2316	    -8.0566	
   -13.9313	   -11.2457	   -10.9100	   -11.3297	   -11.7493	   -14.6866	    -9.1476	   -10.9940	    -9.8190	    -8.6441	
   -14.7705	   -11.8332	   -11.2457	   -11.9171	   -12.2528	   -15.2740	    -9.7351	   -11.8332	   -10.7422	    -9.6512	
   -15.6097	   -12.6724	   -11.8332	   -12.7563	   -13.0081	   -16.1133	   -10.6583	   -12.9242	   -11.8332	   -10.9940	
   -16.4490	   -13.5117	   -12.5885	   -13.6795	   -13.8474	   -17.2043	   -11.9171	   -14.1830	   -13.1760	   -12.6724	
   -17.2043	   -14.3509	   -13.3438	   -14.6866	   -14.6866	   -18.3792	   -13.1760	   -15.6097	   -14.6027	   -14.6027	
   -17.8757	   -15.1062	   -14.0152	   -15.6937	   -15.4419	   -19.4702	   -14.5187	   -17.0364	   -16.0294	   -16.4490	
   -18.3792	   -15.6097	   -14.5187	   -16.5329	   -15.9454	   -20.4773	   -15.5258	   -18.2953	   -17.2043	   -18.0435	
   -18.6310	   -15.9454	   -14.7705	   -17.2043	   -16.1133	   -21.3165	   -16.1972	   -19.3024	   -18.0435	   -19.3024	
   -18.7149	   -15.9454	   -14.6866	   -17.7917	   -15.9454	   -21.9040	   -16.4490	   -20.0577	   -18.6310	   -20.1416	
   -18.6310	   -15.6937	   -14.4348	   -18.1274	   -15.4419	   -22.2397	   -16.1972	   -20.6451	   -18.8828	   -20.4773	
   -18.4631	   -15.3580	   -13.9313	   -18.4631	   -14.6027	   -22.5754	   -15.4419	   -20.9808	   -18.8828	   -20.3934	
   -18.2953	   -14.8544	   -13.4277	   -18.9667	   -13.5956	   -22.7432	   -14.3509	   -21.2326	   -18.7988	   -19.9738	
   -18.2953	   -14.5187	   -12.8403	   -19.5541	   -12.4207	   -22.9950	   -13.0920	   -21.4844	   -18.6310	   -19.3863	
   -18.4631	   -14.2670	   -12.4207	   -20.3934	   -11.4136	   -23.3307	   -11.7493	   -21.7361	   -18.4631	   -18.7149	
   -18.7988	   -14.1830	   -12.1689	   -21.4005	   -10.4065	   -23.9182	   -10.4904	   -22.0718	   -18.4631	   -18.0435	
   -19.3024	   -14.3509	   -12.0850	   -22.6593	    -9.6512	   -24.5895	    -9.3994	   -22.5754	   -18.6310	   -17.5400	
   -19.9738	   -14.6866	   -12.0850	   -23.9182	    -9.1476	   -25.3448	    -8.5602	   -23.0789	   -18.9667	   -17.2882	
   -20.5612	   -15.1062	   -12.2528	   -25.0931	    -8.6441	   -26.0162	    -7.9727	   -23.5825	   -19.3863	   -17.1204	
   -20.8969	   -15.3580	   -12.2528	   -25.9323	    -8.3084	   -26.5198	    -7.5531	   -23.9182	   -19.7220	   -17.1204	
   -20.9808	   -15.4419	   -12.1689	   -26.3519	    -7.8888	   -26.8555	    -7.3013	   -24.1699	   -20.0577	   -17.2043	
   -20.7291	   -15.4419	   -12.0010	   -26.2680	    -7.5531	   -26.8555	    -7.1335	   -24.1699	   -20.3094	   -17.2882	
   -20.3094	   -15.2740	   -11.8332	   -25.8484	    -7.2174	   -26.6876	    -7.1335	   -24.0860	   -20.4773	   -17.5400	
   -19.6381	   -15.0223	   -11.5814	   -25.1770	    -6.9656	   -26.3519	    -7.3013	   -23.9182	   -20.6451	   -17.7917	
   -18.9667	   -14.7705	   -11.3297	   -24.4217	    -6.8817	   -26.0162	    -7.5531	   -23.7503	   -20.8130	   -18.2114	
   -18.3792	   -14.5187	   -11.1618	   -23.5825	    -6.7978	   -25.6805	    -7.8049	   -23.5825	   -20.9808	   -18.6310	
   -17.7078	   -14.2670	   -10.9940	   -22.7432	    -6.7978	   -25.3448	    -8.0566	   -23.4146	   -21.0648	   -18.9667	
   -17.1204	   -14.0152	   -10.7422	   -21.9879	    -6.7978	   -25.0092	    -8.2245	   -23.1628	   -20.9808	   -19.2184	
   -16.5329	   -13.7634	   -10.5743	   -21.3165	    -6.7978	   -24.6735	    -8.2245	   -22.9111	   -20.8969	   -19.2184	
   -16.1133	   -13.5117	   -10.3226	   -20.7291	    -6.6299	   -24.4217	    -8.1406	   -22.5754	   -20.5612	   -19.0506	
   -15.8615	   -13.2599	   -10.1547	   -20.3094	    -6.4621	   -24.1699	    -7.8888	   -22.1558	   -20.1416	   -18.5471	
   -15.6937	   -13.0920	    -9.9030	   -20.0577	    -6.2943	   -23.9182	    -7.6370	   -21.7361	   -19.6381	   -17.9596	
   -15.6937	   -13.0920	    -9.8190	   -20.0577	    -6.1264	   -23.7503	    -7.3853	   -21.2326	   -19.1345	   -17.1204	
   -16.0294	   -13.1760	    -9.8190	   -20.1416	    -6.0425	   -23.6664	    -7.1335	   -20.8130	   -18.6310	   -16.3651	
   -16.4490	   -13.4277	    -9.9030	   -20.4773	    -6.1264	   -23.6664	    -7.1335	   -20.4773	   -18.2114	   -15.6097	
   -17.1204	   -13.8474	   -10.2386	   -20.8969	    -6.3782	   -23.8342	    -7.3013	   -20.1416	   -17.9596	   -15.0223	
   -17.8757	   -14.4348	   -10.7422	   -21.3165	    -6.8817	   -24.0860	    -7.7209	   -20.0577	   -17.8757	   -14.7705	
   -18.7988	   -15.1901	   -11.4136	   -21.6522	    -7.5531	   -24.3378	    -8.3923	   -20.0577	   -17.9596	   -14.6866	
   -19.5541	   -15.8615	   -12.0850	   -21.8201	    -8.3084	   -24.5895	    -9.2316	   -20.1416	   -18.1274	   -14.8544	
   -20.1416	   -16.4490	   -12.6724	   -21.8201	    -9.1476	   -24.6735	   -10.2386	   -20.2255	   -18.2114	   -15.2740	
   -20.4773	   -16.9525	   -13.2599	   -21.4844	    -9.9869	   -24.6735	   -11.3297	   -20.2255	   -18.3792	   -15.8615	
   -20.4773	   -17.2882	   -13.6795	   -20.9808	   -10.7422	   -24.5056	   -12.4207	   -20.3094	   -18.4631	   -16.5329	
   -20.2255	   -17.4561	   -14.0152	   -20.3094	   -11.4975	   -24.3378	   -13.5956	   -20.3094	   -18.5471	   -17.3721	
   -19.8059	   -17.4561	   -14.3509	   -19.5541	   -12.2528	   -24.0021	   -14.7705	   -20.3934	   -18.5471	   -18.3792	
   -19.3024	   -17.4561	   -14.6866	   -18.7988	   -13.0081	   -23.7503	   -15.9454	   -20.5612	   -18.7149	   -19.3863	
   -18.6310	   -17.4561	   -15.0223	   -18.2114	   -13.7634	   -23.4985	   -17.1204	   -20.7291	   -18.7988	   -20.4773	
   -18.0435	   -17.3721	   -15.3580	   -17.6239	   -14.3509	   -23.3307	   -18.1274	   -20.8969	   -18.9667	   -21.5683	
   -17.3721	   -17.2043	   -15.5258	   -17.1204	   -14.8544	   -22.9950	   -18.9667	   -20.9808	   -18.9667	   -22.4075	
   -16.6168	   -16.9525	   -15.6937	   -16.6168	   -15.1901	   -22.7432	   -19.5541	   -20.9808	   -18.9667	   -22.9950	
   -15.9454	   -16.7007	   -15.6937	   -16.1133	   -15.2740	   -22.3236	   -19.8059	   -20.8969	   -18.7149	   -23.3307	
   -15.1901	   -16.2811	   -15.5258	   -15.5258	   -15.1901	   -21.8201	   -19.7220	   -20.5612	   -18.3792	   -23.1628	
   -14.3509	   -15.6937	   -15.1901	   -14.8544	   -14.8544	   -21.2326	   -19.3024	   -20.0577	   -17.8757	   -22.6593	
   -13.5117	   -15.1062	   -14.7705	   -14.0991	   -14.3509	   -20.5612	   -18.6310	   -19.3863	   -17.2882	   -21.8201	
   -12.7563	   -14.3509	   -14.0991	   -13.2599	   -13.5956	   -19.7220	   -17.6239	   -18.5471	   -16.5329	   -20.7291	
   -11.9171	   -13.5956	   -13.4277	   -12.3367	   -12.7563	   -18.8828	   -16.4490	   -17.7078	   -15.6937	   -19.3863	
   -11.2457	   -12.8403	   -12.6724	   -11.4975	   -11.9171	   -18.0435	   -15.2740	   -16.7847	   -14.9384	   -18.1274	
   -10.5743	   -12.2528	   -12.0010	   -10.7422	   -11.0779	   -17.2043	   -14.0991	   -15.8615	   -14.2670	   -16.8686	
   -10.1547	   -11.6653	   -11.4975	   -10.0708	   -10.4065	   -16.5329	   -13.0081	   -15.1901	   -13.7634	   -15.9454	
    -9.7351	   -11.2457	   -11.0779	    -9.4833	    -9.9869	   -15.9454	   -12.2528	   -14.6866	   -13.5117	   -15.3580	
    -9.3994	   -10.8261	   -10.7422	    -8.9798	    -9.6512	   -15.5258	   -11.8332	   -14.4348	   -13.5117	   -15.1901	
    -8.9798	   -10.4904	   -10.5743	    -8.5602	    -9.5673	   -15.1062	   -11.6653	   -14.2670	   -13.5956	   -15.3580	
    -8.4763	   -10.1547	   -10.4065	    -8.2245	    -9.5673	   -14.8544	   -11.7493	   -14.3509	   -13.8474	   -15.8615	
    -7.9727	    -9.7351	   -10.2386	    -7.8049	    -9.5673	   -14.6027	   -12.0850	   -14.4348	   -14.1830	   -16.5329	
    -7.3013	    -9.3155	   -10.0708	    -7.4692	    -9.6512	   -14.4348	   -12.5046	   -14.5187	   -14.5187	   -17.2882	
    -6.5460	    -8.8120	    -9.9869	    -7.0496	    -9.8190	   -14.1830	   -13.0920	   -14.6866	   -14.7705	   -18.0435	
    -5.8746	    -8.3084	    -9.8190	    -6.7139	    -9.9869	   -14.0991	   -13.7634	   -14.7705	   -14.9384	   -18.7149	
    -5.2872	    -7.8888	    -9.7351	    -6.3782	   -10.1547	   -14.0152	   -14.4348	   -14.8544	   -15.1062	   -19.2184	
    -4.7836	    -7.5531	    -9.6512	    -6.2103	   -10.3226	   -13.9313	   -15.1062	   -15.0223	   -15.1901	   -19.5541	
    -4.5319	    -7.3013	    -9.7351	    -6.0425	   -10.5743	   -14.0152	   -15.6097	   -15.1062	   -15.1901	   -19.6381	
    -4.5319	    -7.2174	    -9.8190	    -6.0425	   -10.8261	   -14.0991	   -16.1133	   -15.1901	   -15.2740	   -19.4702	
    -4.8676	    -7.3853	   -10.1547	    -6.2103	   -11.1618	   -14.3509	   -16.4490	   -15.3580	   -15.3580	   -19.2184	
    -5.4550	    -7.7209	   -10.4904	    -6.5460	   -11.4975	   -14.6866	   -16.7007	   -15.5258	   -15.5258	   -18.7149	
    -6.2103	    -8.2245	   -10.9940	    -7.0496	   -11.8332	   -15.1062	   -16.7847	   -15.7776	   -15.6097	   -18.1274	
    -7.2174	    -8.8959	   -11.4975	    -7.7209	   -12.1689	   -15.6097	   -16.6168	   -15.9454	   -15.7776	   -17.3721	
    -8.2245	    -9.4833	   -11.8332	    -8.4763	   -12.2528	   -16.0294	   -16.3651	   -16.1133	   -15.8615	   -16.5329	
    -9.1476	    -9.9869	   -12.0850	    -9.3155	   -12.2528	   -16.3651	   -15.8615	   -16.1972	   -15.7776	   -15.6097	
    -9.9869	   -10.4065	   -12.0850	   -10.0708	   -12.0010	   -16.6168	   -15.1901	   -16.1972	   -15.6097	   -14.6866	
   -10.5743	   -10.5743	   -11.9171	   -10.8261	   -11.6653	   -16.7847	   -14.5187	   -16.1133	   -15.3580	   -13.8474	
   -10.9940	   -10.4904	   -11.4975	   -11.4975	   -11.0779	   -16.8686	   -13.7634	   -16.0294	   -15.0223	   -13.1760	
   -11.0779	   -10.2386	   -10.9940	   -12.0010	   -10.4904	   -16.7847	   -13.0920	   -15.8615	   -14.6027	   -12.5885	
   -10.9100	    -9.8190	   -10.3226	   -12.4207	    -9.8190	   -16.7007	   -12.5885	   -15.6097	   -14.1830	   -12.2528	
   -10.5743	    -9.3155	    -9.5673	   -12.6724	    -9.1476	   -16.4490	   -12.1689	   -15.4419	   -13.7634	   -12.1689	
   -10.0708	    -8.7280	    -8.9798	   -12.7563	    -8.5602	   -16.1972	   -12.0010	   -15.1901	   -13.4277	   -12.2528	
    -9.5673	    -8.2245	    -8.4763	   -12.8403	    -8.1406	   -15.9454	   -12.0010	   -15.0223	   -13.1760	   -12.5046	
    -9.1476	    -7.8888	    -8.1406	   -12.8403	    -7.8888	   -15.7776	   -12.1689	   -14.8544	   -13.0920	   -13.0081	
    -8.9798	    -7.7209	    -8.0566	   -12.7563	    -7.8049	   -15.6937	   -12.5046	   -14.8544	   -13.1760	   -13.5956	
    -9.0637	    -7.8888	    -8.3084	   -12.7563	    -7.8888	   -15.7776	   -12.9242	   -14.8544	   -13.3438	   -14.2670	
    -9.4833	    -8.2245	    -8.7280	   -12.7563	    -8.1406	   -15.8615	   -13.2599	   -14.8544	   -13.5956	   -14.9384	
   -10.0708	    -8.8120	    -9.3994	   -12.7563	    -8.4763	   -16.1133	   -13.5956	   -14.9384	   -13.8474	   -15.5258	
   -10.8261	    -9.5673	   -10.1547	   -12.8403	    -8.8120	   -16.3651	   -13.7634	   -15.0223	   -14.0991	   -16.0294	
   -11.6653	   -10.2386	   -10.8261	   -13.0081	    -9.0637	   -16.6168	   -13.5956	   -14.9384	   -14.3509	   -16.1972	
   -12.5046	   -10.9100	   -11.3297	   -13.1760	    -9.1476	   -16.7847	   -13.0920	   -14.7705	   -14.3509	   -16.1133	
   -13.0920	   -11.3297	   -11.5814	   -13.3438	    -8.8959	   -16.8686	   -12.1689	   -14.4348	   -14.0991	   -15.7776	
   -13.5956	   -11.4136	   -11.5814	   -13.5117	    -8.3923	   -16.8686	   -10.9100	   -13.9313	   -13.7634	   -15.1062	
   -13.8474	   -11.3297	   -11.2457	   -13.6795	    -7.7209	   -16.7847	    -9.3994	   -13.4277	   -13.3438	   -14.3509	
   -13.9313	   -11.0779	   -10.6583	   -13.8474	    -6.8817	   -16.7007	    -7.8049	   -12.9242	   -12.9242	   -13.5956	
   -13.8474	   -10.6583	   -10.0708	   -13.9313	    -6.0425	   -16.6168	    -6.2103	   -12.5885	   -12.5885	   -12.9242	
   -13.7634	   -10.3226	    -9.4833	   -13.9313	    -5.3711	   -16.6168	    -4.8676	   -12.2528	   -12.4207	   -12.5046	
   -13.6795	    -9.9869	    -8.9798	   -13.7634	    -4.9515	   -16.6168	    -3.8605	   -12.1689	   -12.5046	   -12.3367	
   -13.6795	    -9.9030	    -8.8120	   -13.5956	    -4.7836	   -16.7007	    -3.3569	   -12.3367	   -12.7563	   -12.5885	
   -13.8474	   -10.0708	    -8.8959	   -13.5117	    -5.1193	   -17.0364	    -3.4409	   -12.7563	   -13.3438	   -13.2599	
   -14.1830	   -10.6583	    -9.4833	   -13.5956	    -5.9586	   -17.5400	    -4.1122	   -13.5117	   -14.1830	   -14.3509	
   -14.7705	   -11.5814	   -10.4065	   -13.8474	    -7.1335	   -18.3792	    -5.3711	   -14.5187	   -15.2740	   -15.7776	
   -15.6097	   -12.7563	   -11.6653	   -14.3509	    -8.7280	   -19.3863	    -7.1335	   -15.8615	   -16.5329	   -17.4561	
   -16.4490	   -14.0991	   -13.1760	   -15.0223	   -10.5743	   -20.5612	    -9.1476	   -17.3721	   -17.8757	   -19.1345	
   -17.2882	   -15.5258	   -14.6866	   -15.7776	   -12.3367	   -21.7361	   -11.2457	   -18.8828	   -19.0506	   -20.7291	
   -18.0435	   -16.7007	   -16.0294	   -16.5329	   -14.0152	   -22.9111	   -13.3438	   -20.3094	   -20.1416	   -22.0718	
   -18.6310	   -17.7078	   -17.2882	   -17.2043	   -15.4419	   -23.7503	   -15.1062	   -21.4844	   -20.8969	   -23.0789	
   -18.9667	   -18.4631	   -18.2114	   -17.7917	   -16.5329	   -24.4217	   -16.6168	   -22.3236	   -21.2326	   -23.5825	
   -19.0506	   -18.8828	   -18.7988	   -18.2114	   -17.2882	   -24.8413	   -17.6239	   -22.8271	   -21.3165	   -23.5825	
   -18.7988	   -18.8828	   -19.1345	   -18.2953	   -17.7078	   -24.8413	   -18.1274	   -22.9111	   -20.8969	   -22.9950	
   -18.2114	   -18.5471	   -18.9667	   -18.1274	   -17.6239	   -24.4217	   -18.1274	   -22.4915	   -20.1416	   -21.9040	
   -17.2882	   -17.7917	   -18.3792	   -17.5400	   -17.0364	   -23.5825	   -17.4561	   -21.4844	   -18.8828	   -20.2255	
   -15.9454	   -16.5329	   -17.2882	   -16.4490	   -16.1133	   -22.1558	   -16.3651	   -20.0577	   -17.2043	   -18.0435	
   -14.2670	   -14.9384	   -15.8615	   -14.9384	   -14.7705	   -20.3094	   -14.6866	   -18.0435	   -15.1062	   -15.4419	
   -12.4207	   -13.0920	   -14.0152	   -13.0920	   -13.0920	   -18.1274	   -12.8403	   -15.6937	   -12.7563	   -12.5885	
   -10.4065	   -11.0779	   -12.0850	   -10.9940	   -11.4136	   -15.6937	   -10.9100	   -13.1760	   -10.2386	    -9.7351	
    -8.3923	    -8.9798	   -10.1547	    -8.7280	    -9.6512	   -13.2599	    -9.0637	   -10.5743	    -7.7209	    -6.9656	
    -6.4621	    -7.0496	    -8.3084	    -6.5460	    -8.1406	   -10.9100	    -7.5531	    -8.1406	    -5.4550	    -4.5319	
    -4.6997	    -5.3711	    -6.7139	    -4.4479	    -6.9656	    -8.7280	    -6.4621	    -5.8746	    -3.4409	    -2.6016	
    -3.2730	    -3.9444	    -5.4550	    -2.6016	    -6.0425	    -6.9656	    -5.8746	    -4.1122	    -1.8463	    -1.2589	
    -2.0981	    -2.9373	    -4.6158	    -1.1749	    -5.6229	    -5.6229	    -5.7907	    -2.7695	    -0.6714	    -0.5875	
    -1.3428	    -2.2659	    -4.1122	    -0.0839	    -5.6229	    -4.6997	    -6.2103	    -1.9302	     0.0000	    -0.4196	
    -0.9232	    -2.0981	    -4.1122	     0.6714	    -6.0425	    -4.1962	    -7.0496	    -1.5106	     0.3357	    -0.8392	
    -0.8392	    -2.2659	    -4.5319	     1.0071	    -6.7978	    -4.1962	    -8.2245	    -1.5945	     0.1678	    -1.7624	
    -1.0910	    -2.7695	    -5.2032	     1.0910	    -7.8049	    -4.5319	    -9.5673	    -2.0142	    -0.2518	    -2.9373	
    -1.5945	    -3.5248	    -6.1264	     0.9232	    -8.8959	    -5.0354	   -10.9940	    -2.6855	    -0.9232	    -4.2801	
    -2.3499	    -4.4479	    -7.2174	     0.5875	   -10.1547	    -5.7907	   -12.4207	    -3.6087	    -1.6785	    -5.7068	
    -3.1891	    -5.5389	    -8.3923	     0.2518	   -11.3297	    -6.4621	   -13.7634	    -4.4479	    -2.5177	    -6.9656	
    -4.1122	    -6.7139	    -9.5673	     0.0000	   -12.4207	    -7.1335	   -14.7705	    -5.2872	    -3.2730	    -8.0566	
    -5.1193	    -7.7209	   -10.5743	    -0.3357	   -13.1760	    -7.7209	   -15.5258	    -5.9586	    -3.8605	    -8.7280	
    -6.0425	    -8.6441	   -11.4136	    -0.6714	   -13.7634	    -8.0566	   -15.9454	    -6.4621	    -4.3640	    -9.0637	
    -6.9656	    -9.3994	   -12.0850	    -1.1749	   -14.0152	    -8.3923	   -16.1133	    -6.7978	    -4.6158	    -9.0637	
    -7.8888	   -10.0708	   -12.5885	    -1.9302	   -14.0991	    -8.7280	   -15.9454	    -7.0496	    -4.8676	    -8.7280	
    -8.8120	   -10.6583	   -12.9242	    -3.1052	   -14.0152	    -9.1476	   -15.6937	    -7.3013	    -5.1193	    -8.3084	
    -9.6512	   -11.0779	   -13.1760	    -4.5319	   -13.7634	    -9.7351	   -15.2740	    -7.5531	    -5.2872	    -7.7209	
   -10.4904	   -11.4975	   -13.3438	    -6.3782	   -13.3438	   -10.4065	   -14.8544	    -7.8049	    -5.4550	    -7.0496	
   -11.0779	   -11.6653	   -13.3438	    -8.2245	   -12.8403	   -11.0779	   -14.3509	    -8.1406	    -5.5389	    -6.4621	
   -11.4136	   -11.7493	   -13.1760	   -10.0708	   -12.2528	   -11.7493	   -13.8474	    -8.3084	    -5.5389	    -5.8746	
   -11.4975	   -11.5814	   -12.8403	   -11.5814	   -11.5814	   -12.2528	   -13.4277	    -8.4763	    -5.5389	    -5.3711	
   -11.2457	   -11.2457	   -12.4207	   -12.6724	   -10.9940	   -12.5046	   -13.0920	    -8.5602	    -5.3711	    -4.9515	
   -10.7422	   -10.7422	   -11.8332	   -13.1760	   -10.3226	   -12.6724	   -12.9242	    -8.5602	    -5.2872	    -4.6997	
    -9.9030	   -10.1547	   -11.2457	   -13.1760	    -9.8190	   -12.5885	   -12.7563	    -8.5602	    -5.1193	    -4.5319	
    -8.9798	    -9.3994	   -10.5743	   -12.7563	    -9.2316	   -12.3367	   -12.6724	    -8.4763	    -4.8676	    -4.5319	
    -7.9727	    -8.5602	    -9.9030	   -11.9171	    -8.7280	   -12.0010	   -12.5885	    -8.3084	    -4.6997	    -4.5319	
    -6.9656	    -7.8049	    -9.1476	   -10.7422	    -8.2245	   -11.4975	   -12.4207	    -8.2245	    -4.5319	    -4.6158	
    -5.9586	    -6.9656	    -8.4763	    -9.4833	    -7.7209	   -10.9940	   -12.1689	    -7.9727	    -4.2801	    -4.6158	
    -5.2032	    -6.3782	    -7.9727	    -8.1406	    -7.3013	   -10.4065	   -11.7493	    -7.7209	    -4.1122	    -4.5319	
    -4.6997	    -5.9586	    -7.5531	    -6.8817	    -6.8817	    -9.9030	   -11.2457	    -7.4692	    -3.8605	    -4.4479	
    -4.5319	    -5.7068	    -7.3013	    -5.7907	    -6.5460	    -9.4833	   -10.7422	    -7.2174	    -3.6926	    -4.1962	
    -4.6158	    -5.7068	    -7.2174	    -4.9515	    -6.2943	    -9.1476	   -10.1547	    -6.9656	    -3.4409	    -3.9444	
    -4.9515	    -5.8746	    -7.2174	    -4.2801	    -6.1264	    -8.8959	    -9.4833	    -6.6299	    -3.2730	    -3.5248	
    -5.2872	    -6.1264	    -7.2174	    -3.6926	    -5.8746	    -8.5602	    -8.6441	    -6.2943	    -2.9373	    -3.0212	
    -5.7068	    -6.3782	    -7.1335	    -3.1891	    -5.6229	    -8.2245	    -7.7209	    -5.7068	    -2.4338	    -2.1820	
    -5.8746	    -6.3782	    -6.8817	    -2.6855	    -5.1193	    -7.7209	    -6.5460	    -4.9515	    -1.6785	    -1.1749	
    -5.9586	    -6.2943	    -6.4621	    -2.2659	    -4.4479	    -7.1335	    -5.2872	    -4.1122	    -0.8392	     0.0000	
    -5.7907	    -6.0425	    -5.9586	    -1.8463	    -3.7766	    -6.4621	    -3.9444	    -3.0212	     0.1678	     1.1749	
    -5.5389	    -5.6229	    -5.3711	    -1.5106	    -3.1052	    -5.7907	    -2.7695	    -2.0142	     1.1749	     2.3499	
    -5.2872	    -5.2872	    -4.7836	    -1.3428	    -2.4338	    -5.1193	    -1.7624	    -1.0071	     2.1820	     3.2730	
    -4.9515	    -4.8676	    -4.1962	    -1.2589	    -1.8463	    -4.6158	    -1.0071	    -0.1678	     3.0212	     4.0283	
    -4.5319	    -4.4479	    -3.6926	    -1.3428	    -1.4267	    -4.1122	    -0.5035	     0.5035	     3.6926	     4.3640	
    -4.1962	    -4.1962	    -3.2730	    -1.4267	    -1.0910	    -3.8605	    -0.3357	     0.9232	     4.1122	     4.4479	
    -3.8605	    -3.9444	    -3.0212	    -1.5945	    -1.0071	    -3.6926	    -0.5035	     1.2589	     4.3640	     4.2801	
    -3.6087	    -3.7766	    -3.0212	    -1.7624	    -1.0071	    -3.6087	    -0.8392	     1.2589	     4.4479	     3.7766	
    -3.5248	    -3.7766	    -3.1052	    -1.9302	    -1.2589	    -3.6926	    -1.4267	     1.0910	     4.2801	     3.1052	
    -3.4409	    -3.8605	    -3.3569	    -2.1820	    -1.5945	    -3.9444	    -2.0981	     0.7553	     3.9444	     2.2659	
    -3.6087	    -4.1122	    -3.7766	    -2.4338	    -2.0142	    -4.2801	    -2.8534	     0.3357	     3.4409	     1.3428	
    -3.8605	    -4.6158	    -4.2801	    -2.7695	    -2.4338	    -4.7836	    -3.5248	    -0.2518	     2.8534	     0.5035	
    -4.4479	    -5.2032	    -4.9515	    -3.2730	    -3.0212	    -5.2872	    -4.1122	    -0.9232	     2.2659	    -0.3357	
    -5.1193	    -6.0425	    -5.7068	    -3.9444	    -3.5248	    -5.9586	    -4.5319	    -1.6785	     1.6785	    -1.0910	
    -5.9586	    -6.8817	    -6.4621	    -4.6997	    -4.0283	    -6.6299	    -4.7836	    -2.2659	     1.1749	    -1.5106	
    -6.7978	    -7.7209	    -7.0496	    -5.4550	    -4.2801	    -7.0496	    -4.7836	    -2.6855	     0.9232	    -1.6785	
    -7.4692	    -8.3084	    -7.4692	    -6.0425	    -4.2801	    -7.3013	    -4.4479	    -2.8534	     0.9232	    -1.5106	
    -7.8888	    -8.6441	    -7.4692	    -6.3782	    -3.9444	    -7.1335	    -3.7766	    -2.6016	     1.2589	    -0.8392	
    -7.8888	    -8.5602	    -7.1335	    -6.3782	    -3.2730	    -6.7139	    -2.6855	    -1.9302	     2.0142	     0.1678	
    -7.5531	    -8.0566	    -6.3782	    -6.1264	    -2.2659	    -5.8746	    -1.4267	    -0.9232	     3.0212	     1.5106	
    -6.9656	    -7.3013	    -5.3711	    -5.7068	    -1.0910	    -4.9515	    -0.0839	     0.3357	     4.1122	     2.9373	
    -6.2103	    -6.2943	    -4.1962	    -5.0354	     0.1678	    -3.8605	     1.2589	     1.5945	     5.2872	     4.3640	
    -5.2872	    -5.2032	    -3.0212	    -4.2801	     1.4267	    -2.8534	     2.3499	     2.7695	     6.2103	     5.4550	
    -4.2801	    -4.1122	    -1.9302	    -3.4409	     2.4338	    -1.9302	     3.1891	     3.7766	     6.8817	     6.2103	
    -3.3569	    -3.0212	    -0.9232	    -2.6016	     3.2730	    -1.0910	     3.6926	     4.5319	     7.2174	     6.5460	
    -2.5177	    -2.0142	    -0.1678	    -1.6785	     3.8605	    -0.5035	     3.8605	     4.9515	     7.3013	     6.5460	
    -1.7624	    -1.2589	     0.3357	    -0.9232	     4.1962	    -0.1678	     3.7766	     5.0354	     7.0496	     6.0425	
    -1.0910	    -0.6714	     0.5875	    -0.2518	     4.1962	    -0.0839	     3.4409	     4.7836	     6.5460	     5.2032	
    -0.6714	    -0.3357	     0.5035	     0.2518	     3.8605	    -0.1678	     2.8534	     4.1962	     5.7907	     4.1122	
    -0.5035	    -0.2518	     0.1678	     0.5875	     3.3569	    -0.5875	     2.1820	     3.3569	     4.8676	     2.8534	
    -0.5035	    -0.3357	    -0.3357	     0.7553	     2.6855	    -1.0071	     1.4267	     2.2659	     3.7766	     1.5945	
    -0.5875	    -0.5875	    -0.9232	     0.7553	     2.0142	    -1.5945	     0.7553	     1.1749	     2.6855	     0.3357	
    -0.8392	    -0.9232	    -1.5106	     0.7553	     1.3428	    -2.1820	     0.2518	     0.1678	     1.7624	    -0.5875	
    -1.1749	    -1.1749	    -2.0142	     0.8392	     0.8392	    -2.6016	    -0.0839	    -0.6714	     1.0071	    -1.2589	
    -1.4267	    -1.4267	    -2.2659	     0.9232	     0.5875	    -2.8534	    -0.0839	    -1.2589	     0.5875	    -1.4267	
    -1.5945	    -1.4267	    -2.3499	     1.2589	     0.5875	    -2.9373	     0.1678	    -1.5106	     0.4196	    -1.2589	
    -1.6785	    -1.3428	    -2.1820	     1.6785	     0.8392	    -2.7695	     0.7553	    -1.4267	     0.6714	    -0.5875	
    -1.5945	    -1.0910	    -1.8463	     2.2659	     1.2589	    -2.3499	     1.5106	    -1.0910	     1.1749	     0.3357	
    -1.4267	    -0.8392	    -1.4267	     3.0212	     1.7624	    -1.7624	     2.3499	    -0.5035	     1.8463	     1.5106	
    -1.1749	    -0.5035	    -1.0071	     3.6926	     2.1820	    -1.1749	     3.1052	     0.1678	     2.6016	     2.6855	
    -1.0071	    -0.3357	    -0.5875	     4.3640	     2.5177	    -0.5035	     3.6926	     0.8392	     3.3569	     3.6926	
    -0.7553	    -0.1678	    -0.3357	     4.9515	     2.6855	     0.0000	     4.0283	     1.4267	     3.9444	     4.5319	
    -0.5875	    -0.0839	    -0.2518	     5.2872	     2.6016	     0.4196	     3.9444	     1.8463	     4.3640	     4.9515	
    -0.4196	    -0.1678	    -0.3357	     5.4550	     2.2659	     0.6714	     3.6087	     2.0981	     4.4479	     4.9515	
    -0.4196	    -0.2518	    -0.5035	     5.4550	     1.7624	     0.7553	     2.8534	     2.0981	     4.3640	     4.5319	
    -0.4196	    -0.3357	    -0.7553	     5.2872	     1.0071	     0.6714	     1.7624	     1.8463	     4.0283	     3.6926	
    -0.4196	    -0.5035	    -1.0910	     5.0354	     0.1678	     0.4196	     0.5035	     1.4267	     3.4409	     2.5177	
    -0.5035	    -0.5035	    -1.5106	     4.6997	    -0.7553	     0.0839	    -0.8392	     0.9232	     2.6016	     1.0910	
    -0.5035	    -0.4196	    -1.7624	     4.3640	    -1.5106	    -0.3357	    -2.1820	     0.2518	     1.7624	    -0.4196	
    -0.4196	    -0.2518	    -1.9302	     4.0283	    -2.1820	    -0.6714	    -3.4409	    -0.3357	     0.9232	    -2.0142	
    -0.4196	    -0.0839	    -2.0981	     3.7766	    -2.6855	    -1.0910	    -4.5319	    -1.0071	     0.0000	    -3.4409	
    -0.4196	     0.0839	    -2.1820	     3.3569	    -3.1052	    -1.5106	    -5.3711	    -1.6785	    -0.9232	    -4.8676	
    -0.5875	     0.1678	    -2.2659	     2.8534	    -3.3569	    -2.0142	    -6.0425	    -2.3499	    -1.7624	    -6.0425	
    -0.8392	     0.1678	    -2.2659	     2.3499	    -3.4409	    -2.5177	    -6.4621	    -3.0212	    -2.6016	    -6.9656	
    -1.0910	     0.0839	    -2.3499	     1.7624	    -3.4409	    -2.9373	    -6.7139	    -3.6926	    -3.2730	    -7.7209	
    -1.3428	     0.0000	    -2.2659	     1.3428	    -3.1891	    -3.2730	    -6.6299	    -4.1122	    -3.8605	    -8.0566	
    -1.5106	     0.0839	    -2.0142	     1.0910	    -2.8534	    -3.4409	    -6.2943	    -4.2801	    -4.1962	    -8.0566	
    -1.5106	     0.2518	    -1.5945	     1.0071	    -2.1820	    -3.2730	    -5.7907	    -4.1962	    -4.2801	    -7.7209	
    -1.4267	     0.5875	    -1.0071	     1.1749	    -1.4267	    -3.0212	    -5.0354	    -3.8605	    -4.1962	    -7.1335	
    -1.2589	     0.9232	    -0.3357	     1.4267	    -0.5875	    -2.6016	    -4.2801	    -3.4409	    -3.9444	    -6.4621	
    -1.0071	     1.3428	     0.4196	     1.6785	     0.1678	    -2.1820	    -3.6087	    -2.9373	    -3.6926	    -5.7068	
    -0.8392	     1.6785	     1.0071	     1.8463	     0.9232	    -1.7624	    -3.1891	    -2.5177	    -3.6087	    -5.2032	
    -0.7553	     1.9302	     1.4267	     1.8463	     1.3428	    -1.5945	    -3.0212	    -2.2659	    -3.6926	    -5.0354	
    -0.9232	     1.9302	     1.6785	     1.6785	     1.5106	    -1.6785	    -3.2730	    -2.3499	    -4.0283	    -5.2032	
    -1.2589	     1.6785	     1.5106	     1.3428	     1.3428	    -1.9302	    -3.9444	    -2.6016	    -4.6158	    -5.8746	
    -1.6785	     1.1749	     1.1749	     0.8392	     0.8392	    -2.4338	    -4.8676	    -3.1052	    -5.5389	    -6.9656	
    -2.2659	     0.5875	     0.5875	     0.2518	     0.0839	    -3.1052	    -6.1264	    -3.7766	    -6.5460	    -8.4763	
    -2.7695	     0.0000	    -0.1678	    -0.2518	    -0.8392	    -3.7766	    -7.4692	    -4.5319	    -7.7209	   -10.0708	
    -3.1891	    -0.5035	    -0.7553	    -0.6714	    -1.6785	    -4.4479	    -8.7280	    -5.2872	    -8.8120	   -11.8332	
    -3.5248	    -0.8392	    -1.3428	    -0.9232	    -2.4338	    -4.9515	    -9.9030	    -5.8746	    -9.8190	   -13.4277	
    -3.6087	    -1.0071	    -1.5945	    -0.8392	    -3.0212	    -5.2872	   -10.6583	    -6.3782	   -10.6583	   -14.8544	
    -3.5248	    -0.8392	    -1.6785	    -0.5875	    -3.2730	    -5.3711	   -11.0779	    -6.6299	   -11.1618	   -15.9454	
    -3.2730	    -0.5035	    -1.4267	    -0.0839	    -3.2730	    -5.2032	   -11.0779	    -6.7139	   -11.4975	   -16.6168	
    -2.9373	    -0.0839	    -1.0910	     0.5875	    -3.0212	    -4.8676	   -10.6583	    -6.6299	   -11.5814	   -16.9525	
    -2.6016	     0.4196	    -0.6714	     1.3428	    -2.6016	    -4.3640	    -9.9030	    -6.3782	   -11.4136	   -16.8686	
    -2.1820	     0.9232	    -0.0839	     1.9302	    -2.0142	    -3.8605	    -8.8959	    -6.0425	   -11.1618	   -16.3651	
    -2.0142	     1.3428	     0.4196	     2.4338	    -1.3428	    -3.4409	    -7.7209	    -5.6229	   -10.6583	   -15.6937	
    -1.9302	     1.6785	     0.8392	     2.5177	    -0.6714	    -3.0212	    -6.4621	    -5.1193	   -10.1547	   -14.6866	
    -2.0142	     1.7624	     1.0910	     2.3499	    -0.0839	    -2.8534	    -5.3711	    -4.6997	    -9.6512	   -13.5956	
    -2.3499	     1.5945	     1.1749	     1.7624	     0.3357	    -2.8534	    -4.3640	    -4.3640	    -9.1476	   -12.5046	
    -2.7695	     1.2589	     1.0910	     0.8392	     0.5875	    -3.1052	    -3.6087	    -4.1122	    -8.7280	   -11.4975	
    -3.3569	     0.7553	     0.8392	    -0.2518	     0.6714	    -3.5248	    -3.0212	    -4.0283	    -8.3084	   -10.6583	
    -3.9444	     0.1678	     0.5035	    -1.5106	     0.5875	    -4.1122	    -2.7695	    -4.0283	    -8.0566	    -9.9869	
    -4.4479	    -0.3357	     0.0839	    -2.6855	     0.4196	    -4.7836	    -2.8534	    -4.1962	    -7.8888	    -9.5673	
    -4.9515	    -0.9232	    -0.3357	    -3.8605	     0.1678	    -5.5389	    -3.0212	    -4.4479	    -7.8049	    -9.3994	
    -5.2032	    -1.3428	    -0.7553	    -4.8676	    -0.1678	    -6.2943	    -3.5248	    -4.7836	    -7.8888	    -9.4833	
    -5.4550	    -1.6785	    -1.1749	    -5.7068	    -0.5035	    -7.0496	    -4.0283	    -5.2872	    -7.9727	    -9.8190	
    -5.5389	    -2.0142	    -1.4267	    -6.3782	    -0.9232	    -7.8049	    -4.6158	    -5.7907	    -8.1406	   -10.1547	
    -5.6229	    -2.1820	    -1.6785	    -6.7978	    -1.2589	    -8.4763	    -5.2032	    -6.2943	    -8.3923	   -10.6583	
    -5.6229	    -2.2659	    -1.9302	    -7.1335	    -1.5106	    -9.1476	    -5.7068	    -6.7978	    -8.5602	   -11.0779	
    -5.6229	    -2.4338	    -2.1820	    -7.2174	    -1.7624	    -9.6512	    -5.9586	    -7.3013	    -8.7280	   -11.4975	
    -5.7907	    -2.6016	    -2.4338	    -7.3853	    -1.9302	   -10.2386	    -6.2103	    -7.8049	    -8.8959	   -11.7493	
    -6.0425	    -2.9373	    -2.8534	    -7.5531	    -2.1820	   -10.8261	    -6.2103	    -8.3923	    -9.0637	   -11.8332	
    -6.5460	    -3.3569	    -3.4409	    -7.8049	    -2.4338	   -11.4136	    -6.2103	    -8.9798	    -9.2316	   -11.8332	
    -7.3013	    -3.9444	    -4.0283	    -8.1406	    -2.6855	   -12.0010	    -6.1264	    -9.5673	    -9.4833	   -11.7493	
    -8.1406	    -4.5319	    -4.6997	    -8.5602	    -2.8534	   -12.6724	    -5.8746	   -10.1547	    -9.5673	   -11.4136	
    -9.0637	    -5.2032	    -5.2872	    -8.9798	    -3.0212	   -13.1760	    -5.4550	   -10.5743	    -9.5673	   -10.9100	
    -9.8190	    -5.7068	    -5.7068	    -9.3994	    -3.0212	   -13.5117	    -4.7836	   -10.8261	    -9.3994	   -10.2386	
   -10.4065	    -6.1264	    -5.8746	    -9.6512	    -2.8534	   -13.6795	    -4.0283	   -10.8261	    -8.9798	    -9.3155	
   -10.8261	    -6.2943	    -5.9586	    -9.8190	    -2.5177	   -13.5117	    -3.1052	   -10.6583	    -8.4763	    -8.1406	
   -10.9940	    -6.3782	    -5.7907	    -9.7351	    -2.0981	   -13.2599	    -2.0981	   -10.2386	    -7.8049	    -7.0496	
   -10.9940	    -6.2943	    -5.5389	    -9.3994	    -1.5945	   -12.7563	    -1.2589	    -9.6512	    -7.0496	    -5.9586	
   -10.8261	    -6.1264	    -5.2872	    -8.8959	    -1.1749	   -12.2528	    -0.5035	    -9.0637	    -6.3782	    -5.0354	
   -10.4904	    -5.9586	    -5.1193	    -8.3084	    -0.8392	   -11.6653	     0.0000	    -8.4763	    -5.7907	    -4.4479	
   -10.1547	    -5.8746	    -5.0354	    -7.5531	    -0.7553	   -11.0779	     0.0839	    -7.9727	    -5.4550	    -4.2801	
    -9.8190	    -5.8746	    -5.1193	    -6.7978	    -0.8392	   -10.6583	    -0.0839	    -7.6370	    -5.2872	    -4.4479	
    -9.3994	    -5.9586	    -5.3711	    -6.0425	    -1.2589	   -10.3226	    -0.6714	    -7.3853	    -5.2872	    -4.8676	
    -8.9798	    -6.1264	    -5.6229	    -5.3711	    -1.8463	   -10.0708	    -1.5106	    -7.3013	    -5.4550	    -5.6229	
    -8.5602	    -6.3782	    -6.0425	    -4.9515	    -2.5177	   -10.0708	    -2.4338	    -7.3013	    -5.7068	    -6.5460	
    -8.2245	    -6.6299	    -6.4621	    -4.7836	    -3.3569	   -10.2386	    -3.5248	    -7.4692	    -6.0425	    -7.4692	
    -8.0566	    -6.9656	    -7.0496	    -4.9515	    -4.2801	   -10.5743	    -4.6997	    -7.8049	    -6.4621	    -8.3923	
    -8.0566	    -7.4692	    -7.6370	    -5.5389	    -5.2872	   -11.2457	    -5.8746	    -8.3084	    -6.9656	    -9.3994	
    -8.2245	    -8.0566	    -8.3923	    -6.5460	    -6.2943	   -12.0850	    -7.0496	    -8.9798	    -7.5531	   -10.2386	
    -8.6441	    -8.8120	    -9.1476	    -7.8049	    -7.2174	   -13.0920	    -8.1406	    -9.7351	    -8.1406	   -10.9100	
    -9.1476	    -9.3994	    -9.8190	    -9.0637	    -8.0566	   -13.9313	    -8.9798	   -10.4904	    -8.6441	   -11.3297	
    -9.4833	    -9.9030	   -10.2386	   -10.1547	    -8.4763	   -14.6027	    -9.3994	   -10.9940	    -8.9798	   -11.2457	
    -9.5673	    -9.9869	   -10.3226	   -10.9100	    -8.5602	   -14.9384	    -9.3994	   -11.1618	    -8.8959	   -10.7422	
    -9.3155	    -9.8190	   -10.0708	   -11.1618	    -8.2245	   -14.8544	    -8.9798	   -10.9100	    -8.5602	    -9.8190	
    -8.8959	    -9.3155	    -9.5673	   -11.0779	    -7.5531	   -14.5187	    -8.3084	   -10.4904	    -7.9727	    -8.6441	
    -8.3923	    -8.6441	    -8.9798	   -10.8261	    -6.7978	   -14.0152	    -7.4692	    -9.9030	    -7.3013	    -7.3013	
    -7.9727	    -8.0566	    -8.3923	   -10.4904	    -6.1264	   -13.5117	    -6.7978	    -9.3994	    -6.7139	    -6.1264	
    -7.7209	    -7.6370	    -7.9727	   -10.2386	    -5.6229	   -13.1760	    -6.3782	    -9.0637	    -6.2943	    -5.2872	
    -7.7209	    -7.3853	    -7.8049	   -10.0708	    -5.3711	   -13.0081	    -6.2103	    -8.9798	    -6.1264	    -4.7836	
    -7.8888	    -7.3013	    -7.8049	    -9.9030	    -5.2872	   -12.9242	    -6.3782	    -9.0637	    -6.2103	    -4.6997	
    -8.0566	    -7.3853	    -7.8049	    -9.8190	    -5.3711	   -12.9242	    -6.7139	    -9.2316	    -6.4621	    -5.0354	
    -8.2245	    -7.3853	    -7.9727	    -9.6512	    -5.6229	   -13.0081	    -7.3013	    -9.6512	    -6.7978	    -5.6229	
    -8.4763	    -7.5531	    -8.2245	    -9.5673	    -5.8746	   -13.1760	    -8.0566	   -10.0708	    -7.2174	    -6.5460	
    -8.6441	    -7.7209	    -8.5602	    -9.4833	    -6.2103	   -13.4277	    -8.9798	   -10.6583	    -7.8888	    -7.7209	
    -8.9798	    -8.0566	    -8.8959	    -9.4833	    -6.7139	   -13.7634	    -9.9869	   -11.3297	    -8.5602	    -8.9798	
    -9.3994	    -8.3923	    -9.3155	    -9.5673	    -7.1335	   -14.2670	   -11.0779	   -12.0850	    -9.3155	   -10.3226	
    -9.9030	    -8.8120	    -9.7351	    -9.6512	    -7.6370	   -14.6866	   -12.0850	   -12.7563	    -9.9869	   -11.5814	
   -10.4065	    -9.2316	   -10.0708	    -9.7351	    -8.0566	   -15.0223	   -12.8403	   -13.2599	   -10.5743	   -12.6724	
   -11.0779	    -9.7351	   -10.4904	    -9.8190	    -8.3923	   -15.3580	   -13.5117	   -13.5956	   -11.0779	   -13.3438	
   -11.6653	   -10.1547	   -10.8261	    -9.8190	    -8.6441	   -15.5258	   -13.9313	   -13.7634	   -11.3297	   -13.7634	
   -12.3367	   -10.6583	   -11.1618	    -9.7351	    -8.8959	   -15.6937	   -14.0991	   -13.6795	   -11.3297	   -13.7634	
   -12.8403	   -11.0779	   -11.4136	    -9.7351	    -8.9798	   -15.6097	   -13.9313	   -13.4277	   -11.1618	   -13.4277	
   -13.2599	   -11.3297	   -11.5814	    -9.5673	    -8.9798	   -15.4419	   -13.5956	   -12.9242	   -10.7422	   -12.5885	
   -13.5117	   -11.5814	   -11.6653	    -9.3994	    -8.8120	   -15.1062	   -13.0081	   -12.2528	   -10.0708	   -11.5814	
   -13.6795	   -11.6653	   -11.5814	    -9.3994	    -8.6441	   -14.8544	   -12.2528	   -11.4136	    -9.3994	   -10.3226	
   -13.7634	   -11.7493	   -11.5814	    -9.4833	    -8.5602	   -14.6027	   -11.4975	   -10.6583	    -8.7280	    -9.0637	
   -13.8474	   -11.9171	   -11.6653	    -9.7351	    -8.5602	   -14.4348	   -10.7422	   -10.0708	    -8.0566	    -7.8888	
   -13.8474	   -12.0010	   -11.6653	   -10.0708	    -8.5602	   -14.3509	   -10.1547	    -9.4833	    -7.6370	    -6.8817	
   -13.7634	   -12.0010	   -11.7493	   -10.4904	    -8.5602	   -14.3509	    -9.7351	    -9.1476	    -7.2174	    -6.2103	
   -13.5956	   -12.0010	   -11.6653	   -10.7422	    -8.5602	   -14.3509	    -9.4833	    -8.8120	    -6.8817	    -5.7068	
   -13.1760	   -11.7493	   -11.4975	   -10.9940	    -8.5602	   -14.3509	    -9.3155	    -8.6441	    -6.7139	    -5.4550	
   -12.5885	   -11.4136	   -11.2457	   -11.0779	    -8.3923	   -14.2670	    -9.3155	    -8.5602	    -6.4621	    -5.4550	
   -12.0010	   -10.9940	   -10.9100	   -11.0779	    -8.3084	   -14.2670	    -9.4833	    -8.6441	    -6.3782	    -5.7068	
   -11.3297	   -10.4904	   -10.6583	   -11.0779	    -8.2245	   -14.4348	    -9.8190	    -8.8959	    -6.4621	    -6.2103	
   -10.7422	   -10.0708	   -10.4065	   -11.2457	    -8.2245	   -14.6027	   -10.2386	    -9.3994	    -6.6299	    -6.8817	
   -10.1547	    -9.7351	   -10.3226	   -11.4136	    -8.3084	   -14.9384	   -10.8261	   -10.0708	    -6.9656	    -7.7209	
    -9.8190	    -9.5673	   -10.4065	   -11.6653	    -8.4763	   -15.3580	   -11.4975	   -10.9100	    -7.3853	    -8.5602	
    -9.5673	    -9.4833	   -10.5743	   -12.0010	    -8.7280	   -15.7776	   -12.1689	   -11.6653	    -7.8049	    -9.3155	
    -9.4833	    -9.4833	   -10.7422	   -12.2528	    -8.9798	   -16.1133	   -12.7563	   -12.3367	    -8.1406	    -9.9030	
    -9.4833	    -9.4833	   -10.9940	   -12.4207	    -9.2316	   -16.2811	   -13.1760	   -12.8403	    -8.3084	   -10.0708	
    -9.4833	    -9.5673	   -11.0779	   -12.5046	    -9.3994	   -16.3651	   -13.3438	   -13.0920	    -8.3084	    -9.9869	
    -9.6512	    -9.6512	   -11.1618	   -12.5046	    -9.3994	   -16.1972	   -13.2599	   -13.0920	    -8.1406	    -9.4833	
    -9.8190	    -9.6512	   -11.0779	   -12.3367	    -9.3155	   -15.9454	   -12.8403	   -12.8403	    -7.8049	    -8.8120	
    -9.9869	    -9.7351	   -10.9940	   -12.0850	    -9.0637	   -15.5258	   -12.2528	   -12.4207	    -7.3853	    -7.8049	
   -10.1547	    -9.7351	   -10.8261	   -11.8332	    -8.7280	   -15.0223	   -11.5814	   -11.9171	    -6.9656	    -6.7978	
   -10.4065	    -9.8190	   -10.5743	   -11.4136	    -8.3084	   -14.4348	   -10.7422	   -11.2457	    -6.5460	    -5.7068	
   -10.4904	    -9.8190	   -10.3226	   -10.9100	    -7.8888	   -13.8474	    -9.9030	   -10.5743	    -6.1264	    -4.7836	
   -10.5743	    -9.9030	   -10.0708	   -10.3226	    -7.5531	   -13.2599	    -9.1476	    -9.9030	    -5.7907	    -4.0283	
   -10.4904	    -9.9030	    -9.8190	    -9.7351	    -7.2174	   -12.5885	    -8.5602	    -9.2316	    -5.6229	    -3.5248	
   -10.4065	    -9.9030	    -9.6512	    -9.0637	    -6.9656	   -12.0010	    -8.2245	    -8.6441	    -5.4550	    -3.3569	
   -10.2386	    -9.9030	    -9.5673	    -8.3084	    -6.8817	   -11.4136	    -8.0566	    -8.1406	    -5.4550	    -3.4409	
    -9.9869	    -9.7351	    -9.3994	    -7.5531	    -6.7978	   -10.8261	    -7.9727	    -7.7209	    -5.5389	    -3.8605	
    -9.6512	    -9.5673	    -9.3155	    -6.7978	    -6.7978	   -10.3226	    -8.0566	    -7.3013	    -5.6229	    -4.4479	
    -9.2316	    -9.3994	    -9.1476	    -5.9586	    -6.8817	    -9.8190	    -8.2245	    -7.0496	    -5.7907	    -5.2032	
    -8.8120	    -9.1476	    -8.9798	    -5.2032	    -6.8817	    -9.3994	    -8.4763	    -6.8817	    -6.0425	    -6.0425	
    -8.3923	    -8.8120	    -8.8120	    -4.3640	    -6.8817	    -8.9798	    -8.6441	    -6.7139	    -6.2103	    -6.8817	
    -8.0566	    -8.5602	    -8.5602	    -3.5248	    -6.7978	    -8.6441	    -8.8120	    -6.6299	    -6.2943	    -7.6370	
    -7.6370	    -8.2245	    -8.3084	    -2.6855	    -6.5460	    -8.3084	    -8.8120	    -6.4621	    -6.3782	    -8.2245	
    -7.3013	    -7.8888	    -8.0566	    -2.0142	    -6.1264	    -8.0566	    -8.6441	    -6.2103	    -6.3782	    -8.5602	
    -7.0496	    -7.6370	    -7.7209	    -1.5106	    -5.6229	    -7.8049	    -8.3084	    -5.9586	    -6.2103	    -8.5602	
    -6.9656	    -7.4692	    -7.4692	    -1.2589	    -4.9515	    -7.7209	    -7.7209	    -5.7068	    -6.0425	    -8.3084	
    -6.8817	    -7.3013	    -7.2174	    -1.3428	    -4.1962	    -7.7209	    -6.8817	    -5.5389	    -5.7907	    -7.8888	
    -6.9656	    -7.2174	    -6.8817	    -1.7624	    -3.3569	    -7.8049	    -5.9586	    -5.2872	    -5.4550	    -7.1335	
    -6.9656	    -7.1335	    -6.6299	    -2.4338	    -2.5177	    -7.9727	    -4.7836	    -5.1193	    -5.1193	    -6.2943	
    -6.9656	    -7.0496	    -6.2943	    -3.1891	    -1.6785	    -8.0566	    -3.5248	    -4.8676	    -4.6997	    -5.2032	
    -6.8817	    -6.8817	    -5.8746	    -3.9444	    -0.8392	    -8.0566	    -2.1820	    -4.6158	    -4.2801	    -4.1122	
    -6.7139	    -6.6299	    -5.3711	    -4.5319	    -0.0839	    -7.9727	    -0.8392	    -4.1962	    -3.7766	    -3.0212	
    -6.3782	    -6.2943	    -4.8676	    -4.8676	     0.6714	    -7.6370	     0.5035	    -3.6926	    -3.1891	    -2.0142	
    -5.8746	    -5.7907	    -4.2801	    -5.0354	     1.3428	    -7.2174	     1.5945	    -3.1052	    -2.6855	    -1.1749	
    -5.2032	    -5.1193	    -3.6087	    -4.9515	     2.0142	    -6.7139	     2.6016	    -2.5177	    -2.1820	    -0.5035	
    -4.2801	    -4.3640	    -2.7695	    -4.6997	     2.6855	    -6.0425	     3.4409	    -1.8463	    -1.6785	    -0.0839	
    -3.2730	    -3.4409	    -1.9302	    -4.2801	     3.2730	    -5.3711	     4.0283	    -1.1749	    -1.2589	     0.0839	
    -2.1820	    -2.5177	    -1.0910	    -3.8605	     3.9444	    -4.7836	     4.5319	    -0.5875	    -0.8392	     0.0839	
    -1.0910	    -1.5945	    -0.2518	    -3.5248	     4.5319	    -4.2801	     4.8676	    -0.0839	    -0.6714	    -0.1678	
    -0.0839	    -0.8392	     0.5035	    -3.3569	     4.9515	    -4.0283	     4.9515	     0.2518	    -0.5035	    -0.6714	
     0.6714	    -0.2518	     1.0910	    -3.3569	     5.2872	    -3.9444	     4.9515	     0.4196	    -0.5875	    -1.1749	
     1.1749	     0.0839	     1.4267	    -3.6087	     5.4550	    -4.1962	     4.8676	     0.5035	    -0.7553	    -1.8463	
[Epoch Header]
[Trial Type]	23
[Accept]	1
[Correct]	0
[RT]	 0.000
[Resp]	0
[Epoch Data]
     6.2103	    10.2386	     0.5875	    -2.0142	     3.9444	     2.9373	     4.2801	     7.7209	     7.3853	     1.1749	
     6.2943	    10.4065	     0.7553	    -1.3428	     3.8605	     3.0212	     4.0283	     7.5531	     7.0496	     0.6714	
     6.2103	    10.3226	     0.6714	    -0.7553	     3.5248	     2.9373	     3.5248	     7.0496	     6.5460	    -0.1678	
     5.9586	    10.0708	     0.3357	    -0.3357	     2.9373	     2.6016	     2.7695	     6.2943	     5.7907	    -1.0910	
     5.4550	     9.6512	    -0.0839	    -0.1678	     2.3499	     2.1820	     2.0142	     5.2872	     4.8676	    -2.0981	
     4.7836	     9.0637	    -0.5875	    -0.1678	     1.6785	     1.5945	     1.1749	     4.1962	     3.8605	    -3.0212	
     3.9444	     8.3923	    -1.1749	    -0.5035	     0.9232	     0.8392	     0.3357	     2.9373	     2.7695	    -3.9444	
     2.8534	     7.5531	    -1.7624	    -1.1749	     0.3357	    -0.1678	    -0.3357	     1.5945	     1.6785	    -4.6158	
     1.5945	     6.6299	    -2.4338	    -2.2659	    -0.2518	    -1.2589	    -0.8392	     0.1678	     0.6714	    -5.1193	
     0.3357	     5.7068	    -3.0212	    -3.6087	    -0.7553	    -2.5177	    -1.0910	    -1.1749	    -0.2518	    -5.3711	
    -1.0071	     4.6997	    -3.5248	    -5.2032	    -1.0071	    -3.7766	    -1.1749	    -2.4338	    -1.0071	    -5.3711	
    -2.3499	     3.8605	    -3.9444	    -6.8817	    -1.1749	    -4.9515	    -1.0071	    -3.5248	    -1.5106	    -5.1193	
    -3.6087	     3.0212	    -4.1122	    -8.6441	    -1.0910	    -6.0425	    -0.5035	    -4.3640	    -1.8463	    -4.6997	
    -4.6997	     2.4338	    -4.1962	   -10.3226	    -0.8392	    -6.9656	     0.0839	    -5.1193	    -2.0142	    -4.0283	
    -5.6229	     1.9302	    -4.1962	   -11.8332	    -0.5035	    -7.8049	     0.8392	    -5.6229	    -1.9302	    -3.2730	
    -6.4621	     1.5945	    -4.0283	   -13.0920	    -0.0839	    -8.3923	     1.6785	    -5.8746	    -1.7624	    -2.5177	
    -7.0496	     1.4267	    -3.7766	   -14.1830	     0.4196	    -8.8120	     2.3499	    -6.0425	    -1.5106	    -1.8463	
    -7.6370	     1.3428	    -3.4409	   -15.0223	     0.8392	    -9.1476	     3.0212	    -6.1264	    -1.2589	    -1.3428	
    -8.1406	     1.2589	    -3.2730	   -15.6097	     1.1749	    -9.4833	     3.4409	    -6.1264	    -1.0071	    -1.0910	
    -8.6441	     1.0910	    -3.2730	   -16.1972	     1.3428	    -9.7351	     3.6087	    -6.2103	    -0.8392	    -1.0071	
    -9.3155	     0.8392	    -3.3569	   -16.7007	     1.3428	   -10.1547	     3.5248	    -6.3782	    -0.8392	    -1.2589	
    -9.9869	     0.4196	    -3.7766	   -17.2882	     1.0910	   -10.6583	     3.1891	    -6.6299	    -1.0071	    -1.6785	
   -10.8261	    -0.1678	    -4.2801	   -17.7917	     0.6714	   -11.1618	     2.6855	    -6.9656	    -1.1749	    -2.2659	
   -11.7493	    -0.9232	    -4.9515	   -18.2953	     0.1678	   -11.6653	     2.0142	    -7.3013	    -1.4267	    -2.9373	
   -12.7563	    -1.7624	    -5.6229	   -18.7988	    -0.3357	   -12.0850	     1.3428	    -7.5531	    -1.6785	    -3.5248	
   -13.8474	    -2.6855	    -6.3782	   -19.2184	    -0.9232	   -12.5046	     0.7553	    -7.7209	    -1.8463	    -3.9444	
   -15.0223	    -3.6087	    -7.1335	   -19.5541	    -1.3428	   -12.7563	     0.2518	    -7.8888	    -1.8463	    -4.2801	
   -16.2811	    -4.6158	    -7.8049	   -19.8059	    -1.5945	   -12.8403	     0.0000	    -7.8049	    -1.7624	    -4.2801	
   -17.4561	    -5.5389	    -8.2245	   -19.8059	    -1.6785	   -12.7563	     0.0000	    -7.6370	    -1.5106	    -4.0283	
   -18.6310	    -6.2943	    -8.4763	   -19.5541	    -1.3428	   -12.5046	     0.4196	    -7.1335	    -1.0071	    -3.3569	
   -19.6381	    -6.7139	    -8.3923	   -19.0506	    -0.7553	   -11.9171	     1.1749	    -6.3782	    -0.2518	    -2.4338	
   -20.5612	    -6.9656	    -8.0566	   -18.2114	     0.1678	   -11.0779	     2.3499	    -5.3711	     0.6714	    -1.1749	
   -21.4005	    -6.9656	    -7.4692	   -17.1204	     1.2589	    -9.9869	     3.8605	    -4.1962	     1.7624	     0.3357	
   -22.1558	    -6.7978	    -6.7139	   -15.8615	     2.5177	    -8.8120	     5.4550	    -2.8534	     3.0212	     1.9302	
   -22.8271	    -6.5460	    -5.8746	   -14.5187	     3.7766	    -7.5531	     7.1335	    -1.4267	     4.1962	     3.4409	
   -23.4146	    -6.2103	    -5.0354	   -13.0920	     4.8676	    -6.2103	     8.6441	    -0.0839	     5.2872	     4.8676	
   -23.9182	    -5.8746	    -4.3640	   -11.6653	     5.7907	    -4.9515	     9.9030	     1.1749	     6.2943	     5.9586	
   -24.2538	    -5.5389	    -3.6926	   -10.1547	     6.4621	    -3.7766	    10.8261	     2.2659	     7.1335	     6.7139	
   -24.6735	    -5.3711	    -3.3569	    -8.8120	     6.7978	    -2.6016	    11.3297	     3.1052	     7.7209	     7.1335	
   -25.0092	    -5.3711	    -3.1891	    -7.5531	     6.7139	    -1.6785	    11.3297	     3.6926	     7.9727	     7.0496	
   -25.4288	    -5.6229	    -3.3569	    -6.5460	     6.2943	    -0.9232	    10.9100	     4.1122	     8.0566	     6.6299	
   -25.9323	    -6.1264	    -3.8605	    -5.8746	     5.4550	    -0.5035	     9.9869	     4.1962	     7.8888	     5.7907	
   -26.5198	    -6.7139	    -4.5319	    -5.4550	     4.3640	    -0.2518	     8.7280	     4.0283	     7.4692	     4.7836	
   -27.1072	    -7.5531	    -5.4550	    -5.3711	     3.0212	    -0.2518	     7.2174	     3.7766	     6.8817	     3.5248	
   -27.6947	    -8.3923	    -6.5460	    -5.3711	     1.6785	    -0.4196	     5.6229	     3.5248	     6.3782	     2.3499	
   -28.2822	    -9.3155	    -7.6370	    -5.4550	     0.4196	    -0.5875	     4.0283	     3.2730	     5.8746	     1.3428	
   -28.7018	   -10.0708	    -8.6441	    -5.4550	    -0.7553	    -0.5875	     2.6016	     3.2730	     5.5389	     0.5875	
   -29.0375	   -10.7422	    -9.5673	    -5.3711	    -1.6785	    -0.5035	     1.4267	     3.4409	     5.5389	     0.2518	
   -29.2892	   -11.2457	   -10.3226	    -5.0354	    -2.3499	    -0.2518	     0.5035	     3.8605	     5.7068	     0.3357	
   -29.3732	   -11.5814	   -10.8261	    -4.6997	    -2.7695	     0.2518	    -0.0839	     4.4479	     6.1264	     0.7553	
   -29.2892	   -11.7493	   -11.2457	    -4.1962	    -2.9373	     0.7553	    -0.4196	     5.2032	     6.7139	     1.5106	
   -29.2053	   -11.7493	   -11.4136	    -3.7766	    -2.9373	     1.4267	    -0.4196	     5.9586	     7.4692	     2.6016	
   -28.9536	   -11.5814	   -11.4136	    -3.4409	    -2.7695	     2.0142	    -0.2518	     6.7139	     8.2245	     3.6926	
   -28.7018	   -11.3297	   -11.2457	    -3.2730	    -2.5177	     2.5177	     0.0000	     7.4692	     8.9798	     4.7836	
   -28.2822	   -10.9100	   -10.9940	    -3.2730	    -2.1820	     2.9373	     0.3357	     8.0566	     9.6512	     5.8746	
   -27.6947	   -10.3226	   -10.6583	    -3.2730	    -1.8463	     3.3569	     0.7553	     8.3923	    10.1547	     6.6299	
   -26.9394	    -9.6512	   -10.1547	    -3.3569	    -1.5106	     3.6087	     1.0071	     8.6441	    10.4904	     7.1335	
   -25.9323	    -8.8120	    -9.4833	    -3.4409	    -1.1749	     3.7766	     1.2589	     8.7280	    10.5743	     7.3853	
   -24.8413	    -7.8888	    -8.8959	    -3.3569	    -0.8392	     3.9444	     1.4267	     8.6441	    10.4904	     7.2174	
   -23.5825	    -6.8817	    -8.1406	    -3.2730	    -0.5875	     4.0283	     1.4267	     8.3923	    10.3226	     6.7978	
   -22.1558	    -5.7907	    -7.3853	    -3.0212	    -0.4196	     4.0283	     1.3428	     8.0566	     9.9030	     6.1264	
   -20.5612	    -4.6158	    -6.6299	    -2.6855	    -0.1678	     4.0283	     1.3428	     7.8049	     9.5673	     5.3711	
   -18.7988	    -3.3569	    -5.7068	    -2.2659	     0.1678	     4.1962	     1.4267	     7.5531	     9.2316	     4.5319	
   -16.8686	    -1.9302	    -4.6997	    -1.6785	     0.6714	     4.3640	     1.6785	     7.4692	     8.9798	     3.8605	
   -14.8544	    -0.5035	    -3.6087	    -0.9232	     1.2589	     4.6997	     2.0981	     7.4692	     8.8120	     3.4409	
   -12.6724	     0.9232	    -2.5177	    -0.1678	     1.9302	     5.1193	     2.6855	     7.7209	     8.8120	     3.1891	
   -10.6583	     2.2659	    -1.5106	     0.5875	     2.6855	     5.5389	     3.3569	     7.9727	     8.8959	     3.1052	
    -8.8120	     3.3569	    -0.7553	     1.1749	     3.1891	     5.7068	     4.0283	     8.1406	     8.8959	     3.1891	
    -7.2174	     4.1122	    -0.2518	     1.4267	     3.6087	     5.7907	     4.6997	     8.1406	     8.8120	     3.3569	
    -6.0425	     4.5319	     0.0000	     1.4267	     3.7766	     5.5389	     5.2872	     7.9727	     8.5602	     3.4409	
    -5.0354	     4.7836	     0.0839	     1.1749	     3.8605	     5.1193	     5.8746	     7.6370	     8.2245	     3.6087	
    -4.1122	     4.9515	     0.0839	     0.6714	     4.0283	     4.6158	     6.4621	     7.3013	     7.9727	     3.7766	
    -3.1052	     5.2032	     0.3357	     0.2518	     4.2801	     4.1962	     7.3013	     6.9656	     7.7209	     4.0283	
    -1.8463	     5.7907	     0.7553	    -0.0839	     4.8676	     3.9444	     8.2245	     6.7978	     7.7209	     4.5319	
    -0.2518	     6.7978	     1.5945	    -0.1678	     5.7068	     4.0283	     9.4833	     6.8817	     7.9727	     5.2032	
     1.7624	     8.1406	     2.7695	     0.0839	     6.7978	     4.2801	    10.7422	     7.1335	     8.3923	     5.9586	
     4.0283	     9.7351	     4.1962	     0.5875	     8.0566	     4.8676	    12.0850	     7.6370	     8.9798	     6.6299	
     6.4621	    11.4975	     5.6229	     1.3428	     9.3155	     5.5389	    13.2599	     8.2245	     9.5673	     7.3013	
     8.8120	    13.2599	     6.9656	     2.1820	    10.4065	     6.2103	    14.0152	     8.8120	    10.0708	     7.5531	
    11.0779	    14.7705	     8.0566	     3.1052	    11.1618	     6.7139	    14.4348	     9.1476	    10.4065	     7.4692	
    13.0081	    15.8615	     8.6441	     3.8605	    11.4136	     7.0496	    14.1830	     9.3155	    10.4065	     6.9656	
    14.5187	    16.6168	     8.8120	     4.4479	    11.1618	     7.2174	    13.4277	     9.1476	    10.0708	     5.9586	
    15.6097	    16.9525	     8.5602	     4.7836	    10.4065	     7.0496	    12.1689	     8.8120	     9.4833	     4.6997	
    16.1972	    16.7847	     7.8888	     4.9515	     9.3155	     6.7139	    10.4065	     8.2245	     8.6441	     3.1891	
    16.2811	    16.2811	     6.9656	     4.8676	     7.8049	     6.2943	     8.3923	     7.5531	     7.7209	     1.6785	
    15.9454	    15.4419	     5.6229	     4.5319	     6.1264	     5.7068	     6.2103	     6.7978	     6.6299	     0.1678	
    15.1901	    14.3509	     4.1962	     4.0283	     4.2801	     5.0354	     4.0283	     5.9586	     5.6229	    -1.1749	
    14.0991	    13.0920	     2.6016	     3.4409	     2.4338	     4.2801	     1.9302	     5.1193	     4.6158	    -2.1820	
    12.8403	    11.6653	     1.0071	     2.6016	     0.6714	     3.5248	     0.0000	     4.3640	     3.8605	    -2.9373	
    11.4975	    10.3226	    -0.5035	     1.7624	    -1.0071	     2.8534	    -1.5106	     3.6926	     3.1891	    -3.2730	
    10.2386	     9.1476	    -1.8463	     0.8392	    -2.3499	     2.2659	    -2.6855	     3.1052	     2.8534	    -3.2730	
     9.0637	     8.1406	    -2.9373	     0.0000	    -3.4409	     1.7624	    -3.5248	     2.6016	     2.6855	    -3.0212	
     8.1406	     7.3013	    -3.8605	    -0.8392	    -4.2801	     1.3428	    -3.9444	     2.1820	     2.6016	    -2.5177	
     7.3853	     6.6299	    -4.5319	    -1.5106	    -4.8676	     1.0071	    -4.1962	     1.8463	     2.6016	    -2.0142	
     6.7139	     6.2103	    -5.0354	    -2.0981	    -5.3711	     0.6714	    -4.1962	     1.5945	     2.6855	    -1.5106	
     6.3782	     5.9586	    -5.3711	    -2.4338	    -5.6229	     0.4196	    -4.1962	     1.2589	     2.6016	    -1.0910	
     6.1264	     5.7907	    -5.5389	    -2.6016	    -5.7907	     0.2518	    -4.1962	     1.0910	     2.6016	    -0.7553	
     6.2103	     5.8746	    -5.5389	    -2.4338	    -5.7907	     0.2518	    -4.1122	     1.0071	     2.6016	    -0.6714	
     6.5460	     6.1264	    -5.2872	    -2.0981	    -5.6229	     0.4196	    -4.0283	     1.0071	     2.6855	    -0.5875	
     7.1335	     6.6299	    -4.9515	    -1.5106	    -5.2872	     0.7553	    -3.8605	     1.2589	     2.8534	    -0.6714	
     7.8888	     7.2174	    -4.4479	    -0.7553	    -4.7836	     1.1749	    -3.6926	     1.5945	     3.0212	    -0.8392	
     8.8120	     7.9727	    -3.6926	     0.0000	    -4.1122	     1.6785	    -3.5248	     1.9302	     3.3569	    -1.0910	
     9.8190	     8.8959	    -2.9373	     0.8392	    -3.3569	     2.1820	    -3.1891	     2.4338	     3.6087	    -1.3428	
    10.7422	     9.7351	    -2.0981	     1.5106	    -2.5177	     2.6855	    -2.8534	     2.8534	     3.8605	    -1.6785	
    11.4975	    10.5743	    -1.2589	     2.0981	    -1.7624	     3.0212	    -2.5177	     3.1891	     4.0283	    -2.0142	
    12.0850	    11.1618	    -0.5875	     2.4338	    -1.0910	     3.2730	    -2.1820	     3.5248	     4.1122	    -2.3499	
    12.2528	    11.4975	    -0.1678	     2.5177	    -0.5875	     3.2730	    -1.9302	     3.6087	     4.1122	    -2.6855	
    12.0010	    11.4975	     0.0000	     2.3499	    -0.2518	     3.1052	    -1.7624	     3.6087	     3.8605	    -3.0212	
    11.4975	    11.1618	    -0.0839	     1.9302	     0.0000	     2.6855	    -1.5106	     3.5248	     3.6087	    -3.1052	
    10.6583	    10.7422	    -0.1678	     1.3428	     0.1678	     2.2659	    -1.2589	     3.3569	     3.3569	    -3.1052	
     9.7351	    10.0708	    -0.3357	     0.7553	     0.4196	     1.7624	    -0.7553	     3.2730	     3.1891	    -2.7695	
     8.7280	     9.4833	    -0.4196	     0.1678	     0.6714	     1.4267	    -0.0839	     3.3569	     3.1052	    -2.1820	
     7.6370	     8.8959	    -0.5035	    -0.4196	     1.0071	     1.0910	     0.6714	     3.4409	     3.1891	    -1.3428	
     6.5460	     8.2245	    -0.5035	    -0.9232	     1.2589	     0.8392	     1.5106	     3.6087	     3.3569	    -0.5035	
     5.3711	     7.6370	    -0.5035	    -1.4267	     1.5106	     0.6714	     2.3499	     3.7766	     3.5248	     0.4196	
     4.1962	     7.0496	    -0.5875	    -1.8463	     1.5945	     0.5035	     2.9373	     3.9444	     3.6926	     1.1749	
     2.9373	     6.3782	    -0.7553	    -2.2659	     1.6785	     0.3357	     3.3569	     3.8605	     3.7766	     1.7624	
     1.6785	     5.6229	    -1.0071	    -2.5177	     1.5106	     0.2518	     3.4409	     3.6926	     3.6926	     2.0142	
     0.3357	     4.8676	    -1.3428	    -2.8534	     1.1749	     0.0839	     3.2730	     3.3569	     3.4409	     2.0142	
    -1.0910	     4.0283	    -1.9302	    -3.1891	     0.6714	    -0.1678	     2.7695	     2.8534	     3.0212	     1.5945	
    -2.5177	     3.1052	    -2.6016	    -3.5248	     0.0000	    -0.5035	     1.9302	     2.0981	     2.5177	     0.9232	
    -4.1122	     2.0142	    -3.5248	    -4.0283	    -0.9232	    -1.0071	     0.8392	     1.2589	     1.7624	     0.0000	
    -5.7068	     0.7553	    -4.6158	    -4.5319	    -2.0142	    -1.5945	    -0.4196	     0.2518	     1.0071	    -1.1749	
    -7.4692	    -0.5875	    -5.7907	    -5.2032	    -3.1052	    -2.2659	    -1.7624	    -0.6714	     0.1678	    -2.3499	
    -9.1476	    -2.0142	    -6.9656	    -5.7907	    -4.2801	    -2.9373	    -3.0212	    -1.5945	    -0.5875	    -3.4409	
   -10.8261	    -3.4409	    -8.2245	    -6.2103	    -5.3711	    -3.4409	    -4.1962	    -2.3499	    -1.2589	    -4.3640	
   -12.5046	    -4.8676	    -9.3155	    -6.5460	    -6.3782	    -3.9444	    -5.1193	    -2.9373	    -1.6785	    -5.0354	
   -14.0991	    -6.1264	   -10.4065	    -6.6299	    -7.2174	    -4.1962	    -5.7907	    -3.2730	    -1.9302	    -5.3711	
   -15.6937	    -7.3853	   -11.3297	    -6.5460	    -7.8049	    -4.2801	    -6.2943	    -3.3569	    -1.9302	    -5.2872	
   -17.2882	    -8.4763	   -12.0850	    -6.2943	    -8.3084	    -4.1962	    -6.4621	    -3.2730	    -1.8463	    -4.9515	
   -18.7988	    -9.4833	   -12.7563	    -5.8746	    -8.5602	    -4.0283	    -6.4621	    -3.0212	    -1.5106	    -4.2801	
   -20.2255	   -10.2386	   -13.1760	    -5.4550	    -8.6441	    -3.6926	    -6.2103	    -2.6016	    -1.0071	    -3.4409	
   -21.5683	   -10.7422	   -13.4277	    -4.8676	    -8.5602	    -3.1891	    -5.6229	    -1.9302	    -0.3357	    -2.2659	
   -22.5754	   -10.9940	   -13.4277	    -4.1122	    -8.2245	    -2.5177	    -4.9515	    -1.0910	     0.5875	    -1.0071	
   -23.3307	   -10.9100	   -13.1760	    -3.3569	    -7.6370	    -1.7624	    -4.0283	    -0.0839	     1.5945	     0.4196	
   -23.9182	   -10.6583	   -12.7563	    -2.6016	    -7.0496	    -0.8392	    -3.1052	     1.0071	     2.6855	     1.7624	
   -24.1699	   -10.2386	   -12.1689	    -1.7624	    -6.2943	     0.0839	    -2.2659	     2.1820	     3.7766	     3.1052	
   -24.1699	    -9.5673	   -11.5814	    -0.9232	    -5.6229	     1.0910	    -1.5106	     3.2730	     4.8676	     4.1962	
   -23.8342	    -8.8959	   -10.9100	    -0.0839	    -4.8676	     2.0142	    -0.9232	     4.2801	     5.8746	     5.0354	
   -23.2468	    -7.9727	   -10.3226	     0.8392	    -4.2801	     3.0212	    -0.5035	     5.2872	     6.7978	     5.5389	
   -22.4075	    -7.0496	    -9.6512	     1.8463	    -3.6926	     3.9444	    -0.2518	     6.1264	     7.6370	     5.8746	
   -21.3165	    -6.1264	    -9.0637	     2.8534	    -3.1052	     4.8676	    -0.0839	     6.9656	     8.3084	     5.9586	
   -20.0577	    -5.2032	    -8.4763	     3.8605	    -2.6855	     5.6229	    -0.0839	     7.7209	     8.8120	     5.7907	
   -18.7988	    -4.3640	    -8.0566	     4.8676	    -2.4338	     6.3782	    -0.2518	     8.3084	     9.1476	     5.4550	
   -17.6239	    -3.6926	    -7.7209	     5.7068	    -2.2659	     6.8817	    -0.4196	     8.6441	     9.2316	     5.0354	
   -16.6168	    -3.1891	    -7.4692	     6.3782	    -2.2659	     7.2174	    -0.5875	     8.8959	     9.1476	     4.4479	
   -15.7776	    -2.9373	    -7.3853	     6.8817	    -2.3499	     7.3853	    -0.7553	     8.8959	     8.8959	     4.0283	
   -15.1901	    -2.7695	    -7.3853	     7.1335	    -2.4338	     7.5531	    -0.6714	     8.8120	     8.7280	     3.6926	
   -14.8544	    -2.7695	    -7.3853	     7.3013	    -2.4338	     7.6370	    -0.4196	     8.8120	     8.5602	     3.6087	
   -14.6866	    -2.8534	    -7.3853	     7.3013	    -2.4338	     7.7209	     0.0000	     8.8120	     8.4763	     3.8605	
   -14.6027	    -3.0212	    -7.3853	     7.3013	    -2.3499	     7.9727	     0.6714	     8.8959	     8.6441	     4.3640	
   -14.6866	    -3.1052	    -7.2174	     7.2174	    -2.1820	     8.2245	     1.5106	     9.1476	     8.8959	     5.1193	
   -14.6866	    -3.1052	    -7.0496	     7.1335	    -1.9302	     8.5602	     2.4338	     9.4833	     9.3994	     6.0425	
   -14.6027	    -3.1052	    -6.7978	     7.1335	    -1.5945	     9.0637	     3.3569	    10.0708	     9.9869	     7.1335	
   -14.3509	    -2.8534	    -6.3782	     7.3013	    -1.1749	     9.6512	     4.1962	    10.7422	    10.7422	     8.3084	
   -13.9313	    -2.4338	    -5.8746	     7.6370	    -0.6714	    10.3226	     4.9515	    11.4975	    11.5814	     9.3994	
   -13.1760	    -1.8463	    -5.2872	     8.0566	    -0.1678	    11.0779	     5.6229	    12.3367	    12.4207	    10.4065	
   -12.2528	    -1.1749	    -4.6158	     8.5602	     0.3357	    11.8332	     6.1264	    13.1760	    13.1760	    11.2457	
   -11.2457	    -0.4196	    -3.9444	     8.9798	     0.7553	    12.5046	     6.2943	    13.9313	    13.8474	    11.7493	
   -10.1547	     0.2518	    -3.4409	     9.3155	     1.0071	    12.9242	     6.1264	    14.4348	    14.2670	    11.8332	
    -9.0637	     0.9232	    -3.0212	     9.4833	     1.0910	    13.1760	     5.7068	    14.7705	    14.4348	    11.6653	
    -7.9727	     1.4267	    -2.7695	     9.3994	     1.0910	    13.2599	     5.1193	    14.8544	    14.3509	    11.1618	
    -6.8817	     1.9302	    -2.6016	     9.3155	     1.0071	    13.1760	     4.2801	    14.7705	    14.0991	    10.4904	
    -5.7068	     2.4338	    -2.4338	     9.0637	     0.9232	    13.0081	     3.5248	    14.5187	    13.6795	     9.7351	
    -4.6158	     2.9373	    -2.3499	     8.8120	     0.8392	    12.8403	     2.6855	    14.1830	    13.1760	     8.8959	
    -3.4409	     3.5248	    -2.1820	     8.5602	     0.8392	    12.5885	     2.0142	    13.8474	    12.5885	     8.3084	
    -2.2659	     4.1122	    -1.9302	     8.4763	     1.0071	    12.4207	     1.5945	    13.5956	    12.1689	     7.8049	
    -1.0910	     4.8676	    -1.5106	     8.4763	     1.4267	    12.3367	     1.5106	    13.4277	    11.9171	     7.6370	
     0.1678	     5.7068	    -0.8392	     8.6441	     2.0981	    12.5046	     1.7624	    13.5956	    11.9171	     7.8888	
     1.5106	     6.7978	     0.0000	     8.9798	     3.0212	    12.9242	     2.5177	    14.0991	    12.2528	     8.5602	
     2.9373	     7.9727	     1.1749	     9.5673	     4.2801	    13.5117	     3.6087	    14.8544	    12.8403	     9.5673	
     4.4479	     9.3994	     2.5177	    10.3226	     5.7068	    14.3509	     5.1193	    15.9454	    13.8474	    10.9100	
     5.9586	    10.8261	     4.1122	    11.1618	     7.3853	    15.3580	     6.7978	    17.2043	    14.9384	    12.5046	
     7.4692	    12.3367	     5.7068	    12.0850	     9.0637	    16.3651	     8.5602	    18.5471	    16.1972	    14.1830	
     8.8120	    13.7634	     7.2174	    12.9242	    10.6583	    17.3721	    10.3226	    19.8059	    17.3721	    15.7776	
     9.9030	    14.9384	     8.6441	    13.5956	    12.0010	    18.2114	    11.9171	    20.9808	    18.3792	    17.2882	
    10.8261	    16.0294	     9.9030	    14.2670	    13.1760	    18.8828	    13.2599	    21.9879	    19.2184	    18.3792	
    11.4975	    16.7847	    10.8261	    14.6866	    14.0152	    19.3024	    14.1830	    22.6593	    19.7220	    19.1345	
    11.9171	    17.2882	    11.4136	    14.9384	    14.5187	    19.5541	    14.7705	    22.9950	    19.9738	    19.5541	
    12.1689	    17.6239	    11.8332	    15.1062	    14.6027	    19.6381	    14.8544	    23.0789	    19.9738	    19.4702	
    12.2528	    17.6239	    11.8332	    15.0223	    14.4348	    19.4702	    14.6027	    22.8271	    19.7220	    19.0506	
    12.0850	    17.2882	    11.5814	    14.8544	    13.9313	    19.1345	    14.0152	    22.2397	    19.2184	    18.2953	
    11.5814	    16.7847	    11.0779	    14.3509	    13.1760	    18.6310	    13.0920	    21.3165	    18.5471	    17.2882	
    10.9100	    15.9454	    10.3226	    13.6795	    12.1689	    17.8757	    12.0010	    20.2255	    17.6239	    16.0294	
     9.9869	    14.8544	     9.3155	    12.8403	    11.0779	    16.9525	    10.7422	    18.8828	    16.6168	    14.6027	
     8.8959	    13.6795	     8.1406	    11.8332	     9.8190	    15.9454	     9.5673	    17.5400	    15.5258	    13.2599	
     7.8049	    12.4207	     7.0496	    10.7422	     8.7280	    14.8544	     8.5602	    16.1972	    14.5187	    12.0850	
     6.7978	    11.2457	     5.9586	     9.5673	     7.8049	    13.8474	     7.7209	    14.9384	    13.6795	    11.1618	
     5.9586	    10.2386	     5.0354	     8.5602	     7.0496	    13.0081	     7.3853	    14.0152	    13.0920	    10.6583	
     5.2872	     9.4833	     4.4479	     7.8049	     6.6299	    12.4207	     7.3013	    13.4277	    12.7563	    10.5743	
     4.8676	     9.0637	     4.0283	     7.2174	     6.5460	    12.0850	     7.6370	    13.1760	    12.7563	    10.8261	
     4.5319	     8.7280	     3.7766	     6.8817	     6.6299	    12.0010	     8.1406	    13.1760	    12.9242	    11.4975	
     4.3640	     8.6441	     3.6926	     6.7139	     6.8817	    12.0850	     8.8959	    13.4277	    13.3438	    12.2528	
     4.2801	     8.6441	     3.7766	     6.7139	     7.1335	    12.1689	     9.6512	    13.7634	    13.7634	    13.1760	
     4.1962	     8.6441	     3.7766	     6.7139	     7.3013	    12.2528	    10.2386	    14.0152	    14.0991	    13.9313	
     4.0283	     8.6441	     3.6926	     6.5460	     7.3853	    12.2528	    10.6583	    14.1830	    14.3509	    14.4348	
     3.8605	     8.6441	     3.6087	     6.2943	     7.3013	    12.0010	    10.7422	    14.1830	    14.3509	    14.5187	
     3.6087	     8.6441	     3.4409	     5.8746	     7.0496	    11.5814	    10.5743	    13.8474	    14.0152	    14.1830	
     3.3569	     8.4763	     3.1052	     5.2032	     6.6299	    10.9100	     9.9869	    13.2599	    13.4277	    13.4277	
     3.1052	     8.3923	     2.6855	     4.4479	     6.0425	     9.9869	     9.1476	    12.3367	    12.5046	    12.1689	
     2.9373	     8.3084	     2.2659	     3.6087	     5.4550	     8.9798	     8.0566	    11.1618	    11.4136	    10.6583	
     2.8534	     8.2245	     1.8463	     2.7695	     4.7836	     7.9727	     6.8817	     9.9030	    10.1547	     8.8959	
     2.9373	     8.1406	     1.5106	     2.0981	     4.1962	     6.8817	     5.7068	     8.5602	     8.8120	     7.0496	
     3.0212	     8.1406	     1.1749	     1.4267	     3.6087	     5.8746	     4.5319	     7.2174	     7.3853	     5.2032	
     3.2730	     8.2245	     0.9232	     0.8392	     3.1891	     4.7836	     3.5248	     5.7907	     6.0425	     3.5248	
     3.5248	     8.2245	     0.6714	     0.0839	     2.7695	     3.6926	     2.6855	     4.4479	     4.6997	     1.9302	
     3.7766	     8.3084	     0.5875	    -0.7553	     2.5177	     2.6016	     2.0142	     3.1052	     3.3569	     0.5875	
     4.1122	     8.3084	     0.5035	    -1.7624	     2.3499	     1.4267	     1.6785	     1.7624	     2.0981	    -0.5035	
     4.3640	     8.3923	     0.5035	    -2.9373	     2.3499	     0.2518	     1.5945	     0.5875	     0.9232	    -1.2589	
     4.6158	     8.5602	     0.6714	    -4.1122	     2.5177	    -0.8392	     1.8463	    -0.3357	     0.0000	    -1.5945	
     5.0354	     8.8959	     1.0071	    -5.1193	     2.8534	    -1.5945	     2.4338	    -1.0071	    -0.5875	    -1.5945	
     5.5389	     9.4833	     1.5945	    -5.8746	     3.4409	    -2.0142	     3.3569	    -1.2589	    -0.9232	    -1.1749	
     6.1264	    10.1547	     2.3499	    -6.1264	     4.1122	    -2.0981	     4.5319	    -1.0910	    -0.7553	    -0.4196	
     6.7978	    10.9100	     3.1052	    -5.9586	     4.8676	    -1.8463	     5.7068	    -0.6714	    -0.4196	     0.5035	
     7.4692	    11.7493	     3.7766	    -5.4550	     5.5389	    -1.3428	     6.7978	     0.0000	     0.1678	     1.4267	
     8.1406	    12.4207	     4.3640	    -4.6997	     6.0425	    -0.6714	     7.5531	     0.7553	     0.7553	     2.1820	
     8.6441	    13.0081	     4.8676	    -3.7766	     6.2943	     0.0839	     8.0566	     1.4267	     1.2589	     2.6855	
     9.0637	    13.4277	     5.1193	    -2.7695	     6.2943	     0.8392	     8.0566	     2.0981	     1.6785	     2.9373	
     9.3994	    13.7634	     5.2032	    -1.7624	     6.0425	     1.5106	     7.7209	     2.6016	     2.0142	     2.7695	
     9.5673	    13.8474	     5.0354	    -0.8392	     5.4550	     2.1820	     6.9656	     3.0212	     2.0981	     2.3499	
     9.5673	    13.6795	     4.6158	     0.0000	     4.6997	     2.6016	     5.7907	     3.1891	     2.0142	     1.5945	
     9.3994	    13.3438	     3.9444	     0.5035	     3.6926	     2.8534	     4.3640	     3.2730	     1.7624	     0.5875	
     9.0637	    12.7563	     3.1052	     0.8392	     2.6016	     2.8534	     2.7695	     3.1052	     1.3428	    -0.5875	
     8.4763	    12.0850	     2.0981	     0.7553	     1.3428	     2.6855	     1.0071	     2.7695	     0.8392	    -1.8463	
     7.8888	    11.3297	     1.0071	     0.5035	     0.0839	     2.3499	    -0.6714	     2.3499	     0.1678	    -3.1052	
     7.3013	    10.4904	     0.0000	     0.0839	    -1.0071	     1.9302	    -2.1820	     1.9302	    -0.4196	    -4.1962	
     6.7978	     9.8190	    -1.0071	    -0.5035	    -2.0142	     1.4267	    -3.5248	     1.4267	    -1.0910	    -5.0354	
     6.3782	     9.2316	    -1.7624	    -1.0071	    -2.7695	     1.0071	    -4.4479	     1.0910	    -1.5945	    -5.5389	
     6.1264	     8.8959	    -2.3499	    -1.4267	    -3.2730	     0.7553	    -4.9515	     0.7553	    -1.9302	    -5.7068	
     6.1264	     8.8120	    -2.5177	    -1.6785	    -3.3569	     0.6714	    -5.1193	     0.6714	    -2.0981	    -5.5389	
     6.3782	     8.9798	    -2.4338	    -1.5945	    -3.1052	     0.8392	    -4.7836	     0.7553	    -2.0981	    -5.0354	
     6.7978	     9.4833	    -1.9302	    -1.2589	    -2.5177	     1.1749	    -4.0283	     1.0071	    -1.8463	    -4.1962	
     7.3853	    10.2386	    -1.1749	    -0.8392	    -1.7624	     1.7624	    -2.9373	     1.4267	    -1.5106	    -3.2730	
     8.1406	    11.1618	    -0.2518	    -0.2518	    -0.7553	     2.3499	    -1.7624	     1.8463	    -1.0071	    -2.2659	
     8.8120	    12.0850	     0.7553	     0.2518	     0.2518	     2.9373	    -0.5035	     2.3499	    -0.5875	    -1.3428	
     9.4833	    13.0081	     1.6785	     0.7553	     1.0910	     3.5248	     0.5035	     2.6855	    -0.3357	    -0.6714	
     9.9869	    13.9313	     2.6016	     1.0910	     1.9302	     3.9444	     1.3428	     2.9373	    -0.1678	    -0.2518	
    10.5743	    14.6866	     3.3569	     1.5106	     2.6016	     4.3640	     1.9302	     3.1052	    -0.1678	    -0.1678	
    11.1618	    15.4419	     4.0283	     1.8463	     3.1052	     4.6997	     2.2659	     3.2730	    -0.1678	    -0.2518	
    11.8332	    16.1972	     4.6997	     2.3499	     3.5248	     5.1193	     2.3499	     3.4409	    -0.1678	    -0.5035	
    12.5885	    16.9525	     5.2032	     2.9373	     3.8605	     5.5389	     2.3499	     3.7766	    -0.0839	    -0.7553	
    13.4277	    17.6239	     5.7907	     3.6926	     4.1962	     6.1264	     2.3499	     4.1122	     0.0839	    -0.9232	
    14.3509	    18.3792	     6.2103	     4.5319	     4.4479	     6.7139	     2.2659	     4.4479	     0.3357	    -1.0910	
    15.2740	    19.0506	     6.7139	     5.4550	     4.7836	     7.3853	     2.2659	     4.9515	     0.6714	    -1.1749	
    16.1972	    19.7220	     7.1335	     6.5460	     5.0354	     8.1406	     2.4338	     5.5389	     1.1749	    -1.0910	
    17.1204	    20.3094	     7.5531	     7.6370	     5.3711	     8.9798	     2.7695	     6.2103	     1.8463	    -0.7553	
    17.9596	    20.8130	     8.0566	     8.8120	     5.8746	     9.9030	     3.2730	     7.0496	     2.6855	    -0.2518	
    18.7149	    21.4005	     8.5602	    10.0708	     6.3782	    10.9940	     4.1122	     7.9727	     3.6926	     0.6714	
    19.3863	    21.9040	     9.1476	    11.3297	     7.1335	    12.2528	     5.2032	     9.1476	     4.9515	     1.9302	
    20.0577	    22.4915	     9.9030	    12.5885	     7.9727	    13.5956	     6.4621	    10.4904	     6.3782	     3.4409	
    20.4773	    23.0789	    10.6583	    13.9313	     8.9798	    15.0223	     8.0566	    11.9171	     7.9727	     5.2032	
    20.8969	    23.5825	    11.4975	    15.1062	    10.0708	    16.4490	     9.6512	    13.5117	     9.7351	     7.2174	
    21.2326	    24.0860	    12.3367	    16.2811	    11.1618	    17.8757	    11.4136	    15.0223	    11.4975	     9.3155	
    21.4005	    24.5056	    13.1760	    17.2882	    12.2528	    19.2184	    13.0920	    16.4490	    13.1760	    11.4136	
    21.5683	    24.9252	    13.9313	    18.1274	    13.1760	    20.3934	    14.5187	    17.7917	    14.8544	    13.2599	
    21.6522	    25.2609	    14.5187	    18.8828	    13.9313	    21.3165	    15.6937	    18.8828	    16.1972	    14.9384	
    21.7361	    25.4288	    14.8544	    19.3863	    14.4348	    21.9879	    16.4490	    19.8059	    17.3721	    16.1972	
    21.5683	    25.5127	    15.0223	    19.6381	    14.6027	    22.3236	    16.7007	    20.3934	    18.2114	    17.0364	
    21.3165	    25.3448	    14.8544	    19.7220	    14.4348	    22.4915	    16.4490	    20.6451	    18.6310	    17.3721	
    20.7291	    24.8413	    14.2670	    19.6381	    13.8474	    22.2397	    15.6097	    20.5612	    18.7149	    17.2882	
    19.9738	    24.0021	    13.4277	    19.1345	    12.9242	    21.6522	    14.3509	    20.1416	    18.4631	    16.7007	
    19.0506	    22.9111	    12.1689	    18.4631	    11.6653	    20.8969	    12.6724	    19.4702	    17.8757	    15.7776	
    17.9596	    21.6522	    10.7422	    17.5400	    10.3226	    19.8059	    10.8261	    18.5471	    17.0364	    14.6027	
    16.9525	    20.3094	     9.3155	    16.5329	     8.8959	    18.7988	     8.9798	    17.6239	    16.2811	    13.4277	
    16.0294	    19.0506	     8.0566	    15.5258	     7.6370	    17.7917	     7.3853	    16.7847	    15.5258	    12.4207	
    15.3580	    18.0435	     7.0496	    14.6027	     6.6299	    16.8686	     6.0425	    16.1133	    14.9384	    11.6653	
    14.7705	    17.2043	     6.3782	    13.7634	     5.8746	    16.1133	     5.2032	    15.6097	    14.5187	    11.3297	
    14.3509	    16.6168	     5.9586	    13.0081	     5.3711	    15.6097	     4.6997	    15.3580	    14.3509	    11.2457	
    14.0152	    16.1972	     5.7068	    12.3367	     5.2032	    15.2740	     4.6158	    15.2740	    14.3509	    11.4975	
    13.7634	    15.9454	     5.7907	    11.8332	     5.2032	    15.1062	     4.8676	    15.4419	    14.4348	    12.1689	
    13.4277	    15.7776	     5.9586	    11.4975	     5.3711	    15.0223	     5.3711	    15.6097	    14.6866	    13.0081	
    13.0920	    15.6097	     6.1264	    11.1618	     5.6229	    15.1062	     6.0425	    15.9454	    15.0223	    13.9313	
    12.5885	    15.4419	     6.3782	    10.8261	     5.9586	    15.1901	     6.7139	    16.2811	    15.3580	    14.9384	
    11.9171	    15.1901	     6.4621	    10.4065	     6.2103	    15.1062	     7.3853	    16.4490	    15.5258	    15.8615	
    11.1618	    14.8544	     6.3782	     9.9030	     6.3782	    14.9384	     7.8888	    16.4490	    15.6937	    16.5329	
    10.2386	    14.4348	     6.2943	     9.2316	     6.4621	    14.6027	     8.2245	    16.3651	    15.6097	    17.0364	
     9.3994	    14.1830	     6.2103	     8.5602	     6.6299	    14.1830	     8.4763	    16.1133	    15.4419	    17.2882	
     8.7280	    14.0152	     6.1264	     7.8888	     6.7139	    13.7634	     8.5602	    15.7776	    15.1901	    17.2043	
     8.1406	    13.9313	     6.1264	     7.3013	     6.7978	    13.2599	     8.4763	    15.3580	    14.8544	    16.8686	
     7.8049	    14.0152	     6.2103	     6.8817	     6.7978	    12.5885	     8.3084	    14.7705	    14.2670	    16.1972	
     7.5531	    14.0991	     6.2103	     6.3782	     6.6299	    11.9171	     7.8049	    14.0152	    13.5956	    15.1901	
     7.4692	    14.2670	     6.2103	     5.7907	     6.3782	    11.0779	     7.1335	    13.0081	    12.6724	    13.9313	
     7.4692	    14.3509	     6.2103	     5.2032	     6.1264	    10.0708	     6.3782	    11.9171	    11.5814	    12.5885	
     7.5531	    14.5187	     6.2103	     4.5319	     5.7907	     8.9798	     5.6229	    10.7422	    10.4904	    11.1618	
     7.7209	    14.6866	     6.2943	     3.7766	     5.5389	     7.8888	     4.9515	     9.4833	     9.3994	     9.8190	
     7.8888	    14.7705	     6.3782	     2.9373	     5.3711	     6.7978	     4.4479	     8.3084	     8.4763	     8.7280	
     7.9727	    14.8544	     6.5460	     2.0981	     5.2032	     5.7907	     4.1962	     7.3013	     7.6370	     7.8888	
     8.1406	    14.9384	     6.7139	     1.1749	     5.2032	     4.8676	     4.1122	     6.3782	     7.0496	     7.3013	
     8.2245	    14.9384	     6.8817	     0.4196	     5.3711	     4.1122	     4.3640	     5.5389	     6.6299	     7.0496	
     8.3084	    14.9384	     7.1335	    -0.3357	     5.7068	     3.5248	     4.8676	     5.0354	     6.4621	     7.2174	
     8.3923	    15.0223	     7.5531	    -0.8392	     6.2103	     3.1891	     5.6229	     4.6997	     6.4621	     7.6370	
     8.5602	    15.1901	     7.9727	    -1.1749	     6.8817	     3.0212	     6.5460	     4.6158	     6.7139	     8.3084	
     8.7280	    15.3580	     8.5602	    -1.2589	     7.7209	     3.1052	     7.6370	     4.7836	     7.0496	     9.2316	
     8.8959	    15.6097	     9.0637	    -1.2589	     8.5602	     3.3569	     8.7280	     5.0354	     7.4692	    10.2386	
     9.0637	    15.8615	     9.6512	    -1.0910	     9.3994	     3.6087	     9.7351	     5.3711	     7.9727	    11.1618	
     9.1476	    16.0294	    10.1547	    -0.9232	    10.1547	     3.9444	    10.5743	     5.7068	     8.3923	    11.9171	
     9.2316	    16.2811	    10.5743	    -0.6714	    10.8261	     4.2801	    11.2457	     6.0425	     8.6441	    12.5046	
     9.3994	    16.5329	    10.9100	    -0.2518	    11.3297	     4.5319	    11.5814	     6.2943	     8.8959	    12.7563	
     9.6512	    16.7847	    11.2457	     0.1678	    11.7493	     4.8676	    11.7493	     6.4621	     8.8959	    12.6724	
     9.9030	    17.1204	    11.4136	     0.6714	    11.9171	     5.1193	    11.7493	     6.5460	     8.8120	    12.2528	
    10.1547	    17.2882	    11.4975	     1.0910	    12.0010	     5.2872	    11.4136	     6.3782	     8.5602	    11.4136	
    10.4904	    17.3721	    11.4136	     1.4267	    11.7493	     5.2032	    10.8261	     6.0425	     7.9727	    10.3226	
    10.6583	    17.3721	    11.0779	     1.4267	    11.3297	     4.9515	     9.9869	     5.3711	     7.1335	     8.8959	
    10.6583	    17.2043	    10.6583	     1.2589	    10.7422	     4.3640	     8.9798	     4.6158	     6.1264	     7.2174	
    10.7422	    17.0364	    10.0708	     0.9232	     9.9869	     3.6926	     7.9727	     3.6926	     5.0354	     5.6229	
    10.7422	    16.7847	     9.5673	     0.5035	     9.3155	     3.0212	     6.9656	     2.8534	     4.0283	     4.0283	
    10.7422	    16.4490	     8.9798	     0.0839	     8.6441	     2.2659	     6.1264	     2.0981	     3.1052	     2.7695	
    10.6583	    16.1972	     8.5602	    -0.2518	     8.0566	     1.7624	     5.4550	     1.5945	     2.4338	     1.8463	
    10.6583	    15.9454	     8.0566	    -0.5035	     7.6370	     1.3428	     4.9515	     1.3428	     1.9302	     1.3428	
    10.4904	    15.6937	     7.7209	    -0.6714	     7.3853	     1.0910	     4.6997	     1.2589	     1.6785	     1.1749	
    10.4065	    15.5258	     7.3853	    -0.6714	     7.2174	     1.1749	     4.6158	     1.4267	     1.7624	     1.4267	
    10.4065	    15.5258	     7.3013	    -0.4196	     7.3013	     1.5106	     4.7836	     1.9302	     2.1820	     2.0981	
    10.5743	    15.6937	     7.4692	     0.0000	     7.5531	     2.2659	     5.2032	     2.6855	     2.8534	     3.0212	
    10.9100	    16.1133	     7.8049	     0.7553	     8.0566	     3.1891	     5.7907	     3.7766	     3.7766	     4.1962	
    11.4975	    16.7007	     8.3084	     1.6785	     8.7280	     4.4479	     6.5460	     5.0354	     4.8676	     5.5389	
    12.2528	    17.5400	     8.9798	     2.7695	     9.4833	     5.7907	     7.3013	     6.3782	     6.1264	     6.7978	
    13.1760	    18.4631	     9.7351	     3.9444	    10.1547	     7.2174	     8.0566	     7.7209	     7.3013	     7.9727	
    14.0991	    19.3863	    10.4904	     5.1193	    10.7422	     8.5602	     8.5602	     8.9798	     8.3084	     8.8120	
    15.1062	    20.3934	    11.1618	     6.3782	    11.1618	     9.9030	     8.8120	    10.1547	     9.1476	     9.3155	
    16.0294	    21.2326	    11.6653	     7.5531	    11.3297	    10.9940	     8.7280	    11.0779	     9.6512	     9.3994	
    16.9525	    21.9040	    11.9171	     8.5602	    11.1618	    11.9171	     8.3084	    11.7493	     9.9030	     9.1476	
    17.7078	    22.4075	    12.0010	     9.5673	    10.7422	    12.6724	     7.6370	    12.2528	     9.9869	     8.5602	
    18.4631	    22.7432	    12.0010	    10.4904	    10.1547	    13.3438	     6.8817	    12.7563	     9.9030	     7.8049	
    19.1345	    23.1628	    12.0010	    11.4975	     9.6512	    14.0152	     6.1264	    13.1760	     9.9030	     7.0496	
    19.8898	    23.4985	    12.0010	    12.6724	     9.3155	    14.7705	     5.6229	    13.8474	    10.0708	     6.5460	
    20.7291	    23.9182	    12.2528	    13.8474	     9.1476	    15.6937	     5.5389	    14.6866	    10.4065	     6.3782	
    21.6522	    24.5056	    12.6724	    15.2740	     9.3155	    16.8686	     5.7907	    15.7776	    11.1618	     6.6299	
    22.6593	    25.2609	    13.3438	    16.7007	     9.9030	    18.1274	     6.5460	    17.1204	    12.2528	     7.4692	
    23.8342	    26.2680	    14.2670	    18.2953	    10.8261	    19.6381	     7.8049	    18.7988	    13.6795	     8.8959	
    25.0092	    27.2751	    15.4419	    19.8898	    12.0010	    21.2326	     9.3994	    20.5612	    15.3580	    10.7422	
    26.1002	    28.3661	    16.7007	    21.4005	    13.4277	    22.7432	    11.3297	    22.4075	    17.1204	    12.9242	
    26.9394	    29.2892	    17.8757	    22.5754	    14.8544	    24.0860	    13.2599	    24.0021	    18.7988	    15.1901	
    27.3590	    29.8767	    18.7149	    23.3307	    16.0294	    25.0931	    15.0223	    25.3448	    20.2255	    17.2882	
    27.4429	    30.0446	    19.3024	    23.5825	    16.9525	    25.5966	    16.5329	    26.1002	    21.2326	    19.0506	
    27.1072	    29.8767	    19.4702	    23.4146	    17.5400	    25.6805	    17.5400	    26.4359	    21.7361	    20.3934	
    26.4359	    29.3732	    19.3024	    22.7432	    17.7078	    25.4288	    18.1274	    26.2680	    21.9040	    21.1487	
    25.6805	    28.6179	    18.8828	    21.8201	    17.6239	    24.7574	    18.2953	    25.6805	    21.5683	    21.4005	
    24.7574	    27.7786	    18.2953	    20.7291	    17.2043	    23.8342	    18.0435	    24.7574	    20.8969	    21.0648	
    23.7503	    26.7715	    17.6239	    19.5541	    16.5329	    22.6593	    17.2882	    23.4985	    19.9738	    20.3094	
    22.9111	    25.8484	    16.7847	    18.3792	    15.7776	    21.4005	    16.2811	    21.9879	    18.7149	    18.9667	
    21.9879	    24.9252	    15.9454	    17.2043	    14.7705	    19.9738	    15.0223	    20.3934	    17.2882	    17.3721	
    21.2326	    24.0021	    15.0223	    16.1133	    13.6795	    18.5471	    13.5956	    18.7149	    15.6937	    15.4419	
    20.5612	    23.1628	    14.0991	    15.1062	    12.5885	    17.1204	    12.0010	    16.9525	    14.0152	    13.4277	
    19.9738	    22.3236	    13.0920	    14.0991	    11.4136	    15.6937	    10.4904	    15.2740	    12.3367	    11.4136	
    19.3024	    21.4005	    12.0010	    13.1760	    10.2386	    14.2670	     8.9798	    13.6795	    10.6583	     9.4833	
    18.5471	    20.3934	    10.8261	    12.2528	     8.9798	    12.9242	     7.5531	    12.0850	     9.1476	     7.7209	
    17.7917	    19.3024	     9.5673	    11.2457	     7.8049	    11.5814	     6.2943	    10.7422	     7.7209	     6.2943	
    16.9525	    18.2114	     8.3923	    10.3226	     6.6299	    10.3226	     5.2872	     9.4833	     6.5460	     5.1193	
    16.1972	    17.2882	     7.3013	     9.4833	     5.6229	     9.3155	     4.6158	     8.4763	     5.6229	     4.4479	
    15.5258	    16.4490	     6.5460	     8.8959	     4.9515	     8.5602	     4.3640	     7.8888	     5.1193	     4.2801	
    15.1062	    16.0294	     6.2103	     8.4763	     4.6158	     8.1406	     4.6158	     7.5531	     5.0354	     4.6158	
    14.9384	    15.9454	     6.2103	     8.3923	     4.6997	     8.0566	     5.2872	     7.7209	     5.3711	     5.4550	
    14.9384	    16.1972	     6.5460	     8.4763	     5.2032	     8.2245	     6.2943	     8.1406	     6.0425	     6.6299	
    15.1901	    16.7847	     7.1335	     8.6441	     5.8746	     8.6441	     7.5531	     8.7280	     6.9656	     7.9727	
    15.6097	    17.4561	     7.8888	     8.9798	     6.6299	     9.2316	     8.8120	     9.3994	     7.9727	     9.3155	
    16.1133	    18.2953	     8.7280	     9.3155	     7.4692	     9.7351	     9.9030	    10.1547	     8.8959	    10.5743	
    16.7847	    19.2184	     9.5673	     9.7351	     8.2245	    10.3226	    10.8261	    10.7422	     9.8190	    11.5814	
    17.5400	    20.2255	    10.4065	    10.1547	     8.9798	    10.8261	    11.4975	    11.3297	    10.5743	    12.3367	
    18.5471	    21.3165	    11.2457	    10.7422	     9.6512	    11.3297	    11.9171	    11.8332	    11.1618	    12.7563	
    19.5541	    22.4075	    11.9171	    11.4136	    10.3226	    11.9171	    12.1689	    12.3367	    11.6653	    12.9242	
    20.6451	    23.4146	    12.5885	    12.0850	    10.7422	    12.4207	    12.1689	    12.6724	    11.9171	    12.7563	
    21.5683	    24.2538	    13.0920	    12.6724	    11.0779	    12.7563	    11.9171	    12.8403	    12.0010	    12.4207	
    22.4915	    24.9252	    13.3438	    13.1760	    11.2457	    13.0920	    11.4975	    12.8403	    11.8332	    11.7493	
    23.1628	    25.3448	    13.5117	    13.5117	    11.2457	    13.2599	    10.9940	    12.6724	    11.5814	    10.9940	
    23.6664	    25.5966	    13.4277	    13.7634	    11.0779	    13.4277	    10.4904	    12.5046	    11.1618	    10.3226	
    24.0021	    25.6805	    13.3438	    13.8474	    10.8261	    13.4277	     9.9869	    12.2528	    10.7422	     9.6512	
    24.0860	    25.5966	    13.2599	    13.8474	    10.5743	    13.5117	     9.6512	    12.0010	    10.4065	     9.2316	
    24.1699	    25.4288	    13.0920	    13.7634	    10.4065	    13.5117	     9.4833	    11.7493	    10.1547	     9.0637	
    24.0021	    25.2609	    12.9242	    13.5956	    10.2386	    13.4277	     9.3994	    11.5814	     9.9869	     9.1476	
    23.5825	    24.8413	    12.6724	    13.1760	    10.0708	    13.2599	     9.3994	    11.4136	     9.9030	     9.4833	
    22.9950	    24.3378	    12.3367	    12.5046	     9.8190	    13.0081	     9.3994	    11.0779	     9.8190	     9.8190	
    22.0718	    23.6664	    11.8332	    11.6653	     9.4833	    12.5046	     9.3994	    10.7422	     9.7351	    10.2386	
    20.9808	    22.7432	    11.1618	    10.7422	     9.0637	    11.9171	     9.2316	    10.2386	     9.4833	    10.5743	
    19.6381	    21.7361	    10.3226	     9.5673	     8.5602	    11.2457	     9.0637	     9.6512	     9.1476	    10.6583	
    18.2114	    20.6451	     9.4833	     8.4763	     7.9727	    10.4904	     8.6441	     9.0637	     8.6441	    10.6583	
    16.7847	    19.6381	     8.6441	     7.3013	     7.3013	     9.7351	     8.2245	     8.3923	     8.0566	    10.3226	
    15.4419	    18.6310	     7.8049	     6.2943	     6.7139	     8.9798	     7.6370	     7.8049	     7.3853	     9.7351	
    14.1830	    17.7917	     7.0496	     5.3711	     6.0425	     8.2245	     6.8817	     7.2174	     6.5460	     8.8959	
    13.0920	    17.2043	     6.4621	     4.6158	     5.3711	     7.7209	     6.1264	     6.7139	     5.7907	     7.8888	
    12.4207	    16.7847	     6.0425	     4.1962	     4.8676	     7.2174	     5.3711	     6.2943	     4.9515	     6.7978	
    11.9171	    16.6168	     5.7068	     3.9444	     4.3640	     6.9656	     4.5319	     5.9586	     4.2801	     5.5389	
    11.6653	    16.6168	     5.5389	     3.8605	     3.8605	     6.7978	     3.7766	     5.7068	     3.6087	     4.2801	
    11.5814	    16.5329	     5.3711	     3.8605	     3.4409	     6.5460	     2.9373	     5.5389	     2.9373	     3.0212	
    11.4975	    16.4490	     5.1193	     3.7766	     2.8534	     6.2943	     2.0981	     5.2032	     2.1820	     1.6785	
    11.3297	    16.2811	     4.7836	     3.6926	     2.1820	     5.8746	     1.1749	     4.7836	     1.4267	     0.4196	
    11.1618	    15.8615	     4.3640	     3.5248	     1.5106	     5.4550	     0.3357	     4.2801	     0.7553	    -0.6714	
    10.9100	    15.4419	     3.9444	     3.3569	     0.8392	     4.9515	    -0.4196	     3.8605	     0.1678	    -1.5106	
    10.8261	    15.0223	     3.6087	     3.2730	     0.2518	     4.5319	    -0.8392	     3.5248	    -0.1678	    -1.9302	
    10.8261	    14.7705	     3.3569	     3.3569	    -0.0839	     4.3640	    -0.9232	     3.5248	    -0.1678	    -1.7624	
    11.1618	    14.6866	     3.3569	     3.6926	    -0.0839	     4.4479	    -0.6714	     3.7766	     0.3357	    -1.0910	
    11.6653	    14.8544	     3.6926	     4.3640	     0.2518	     4.9515	     0.0839	     4.3640	     1.1749	     0.0839	
    12.3367	    15.2740	     4.2801	     5.2872	     0.8392	     5.7068	     1.1749	     5.2872	     2.2659	     1.6785	
    13.0081	    15.7776	     4.9515	     6.2943	     1.6785	     6.6299	     2.4338	     6.2943	     3.6926	     3.5248	
    13.6795	    16.2811	     5.7907	     7.3013	     2.6016	     7.7209	     3.8605	     7.3853	     5.0354	     5.3711	
    14.0991	    16.6168	     6.3782	     8.1406	     3.3569	     8.6441	     5.1193	     8.3923	     6.2943	     6.9656	
    14.2670	    16.7847	     6.7978	     8.6441	     3.9444	     9.3155	     6.0425	     9.0637	     7.2174	     8.2245	
    13.9313	    16.4490	     6.8817	     8.7280	     4.1122	     9.6512	     6.5460	     9.3994	     7.7209	     8.9798	
    13.2599	    15.7776	     6.4621	     8.3923	     3.9444	     9.5673	     6.5460	     9.3155	     7.7209	     9.0637	
    12.0850	    14.6866	     5.6229	     7.5531	     3.3569	     9.0637	     6.0425	     8.7280	     7.2174	     8.6441	
    10.6583	    13.2599	     4.3640	     6.3782	     2.3499	     8.1406	     5.0354	     7.8049	     6.2943	     7.6370	
     9.0637	    11.5814	     2.8534	     4.8676	     1.0910	     6.9656	     3.6926	     6.6299	     5.0354	     6.2943	
[Epoch Header]
[Trial Type]	23
[Accept]	1
[Correct]	0
[RT]	 0.000
[Resp]	0
[Epoch Data]
    -8.4763	    -4.3640	    -3.0212	    -2.3499	    -2.6016	    -0.6714	    -0.3357	    -0.6714	    -3.7766	    -1.6785	
    -7.6370	    -4.0283	    -3.2730	    -1.8463	    -3.0212	    -0.9232	    -1.0071	    -1.2589	    -4.5319	    -2.3499	
    -6.7978	    -3.6087	    -3.3569	    -1.4267	    -3.1052	    -1.1749	    -1.1749	    -1.6785	    -5.2032	    -2.6016	
    -5.8746	    -3.0212	    -3.1891	    -1.0910	    -2.8534	    -1.3428	    -1.0071	    -1.9302	    -5.6229	    -2.5177	
    -4.9515	    -2.4338	    -2.9373	    -0.7553	    -2.4338	    -1.5106	    -0.5035	    -2.0142	    -5.8746	    -2.1820	
    -4.1122	    -1.6785	    -2.5177	    -0.5035	    -1.8463	    -1.5106	     0.1678	    -1.9302	    -5.9586	    -1.5945	
    -3.2730	    -1.0910	    -2.0981	    -0.3357	    -1.2589	    -1.5106	     0.9232	    -1.7624	    -5.9586	    -0.9232	
    -2.5177	    -0.5035	    -1.7624	    -0.3357	    -0.6714	    -1.5106	     1.6785	    -1.5945	    -5.9586	    -0.3357	
    -1.8463	    -0.0839	    -1.5106	    -0.3357	    -0.2518	    -1.5106	     2.2659	    -1.4267	    -5.9586	     0.1678	
    -1.3428	     0.1678	    -1.3428	    -0.4196	     0.0000	    -1.5945	     2.6016	    -1.4267	    -6.0425	     0.4196	
    -0.9232	     0.3357	    -1.2589	    -0.5875	     0.1678	    -1.6785	     2.8534	    -1.4267	    -6.2103	     0.4196	
    -0.5875	     0.4196	    -1.2589	    -0.6714	     0.0839	    -1.7624	     2.7695	    -1.5945	    -6.4621	     0.2518	
    -0.2518	     0.5035	    -1.3428	    -0.7553	     0.0000	    -1.8463	     2.6016	    -1.8463	    -6.7978	    -0.1678	
     0.0839	     0.5875	    -1.4267	    -0.6714	    -0.1678	    -1.8463	     2.2659	    -2.0981	    -7.2174	    -0.7553	
     0.4196	     0.5875	    -1.5106	    -0.5035	    -0.3357	    -1.8463	     1.7624	    -2.3499	    -7.5531	    -1.3428	
     0.7553	     0.6714	    -1.5945	    -0.2518	    -0.5035	    -1.8463	     1.2589	    -2.6855	    -7.8888	    -2.0142	
     1.0071	     0.6714	    -1.7624	     0.0000	    -0.8392	    -1.9302	     0.5875	    -3.1052	    -8.3084	    -2.8534	
     1.1749	     0.5875	    -2.0981	     0.1678	    -1.1749	    -2.1820	    -0.2518	    -3.6926	    -8.8959	    -3.6926	
     1.0910	     0.3357	    -2.5177	     0.1678	    -1.6785	    -2.5177	    -1.2589	    -4.4479	    -9.5673	    -4.6158	
     0.9232	    -0.1678	    -3.1891	     0.0000	    -2.4338	    -3.1052	    -2.2659	    -5.4550	   -10.3226	    -5.5389	
     0.5035	    -0.6714	    -3.9444	    -0.3357	    -3.1891	    -3.8605	    -3.2730	    -6.4621	   -11.2457	    -6.3782	
     0.0000	    -1.2589	    -4.6997	    -0.7553	    -3.9444	    -4.6158	    -4.1962	    -7.5531	   -12.0850	    -7.1335	
    -0.5035	    -1.7624	    -5.2872	    -1.1749	    -4.5319	    -5.4550	    -4.7836	    -8.4763	   -12.8403	    -7.5531	
    -0.9232	    -2.0142	    -5.7907	    -1.5945	    -4.8676	    -6.1264	    -5.0354	    -9.2316	   -13.3438	    -7.6370	
    -1.2589	    -2.1820	    -6.1264	    -2.0142	    -5.0354	    -6.7139	    -4.9515	    -9.8190	   -13.6795	    -7.3853	
    -1.5106	    -2.1820	    -6.2103	    -2.5177	    -4.8676	    -7.2174	    -4.5319	   -10.1547	   -13.7634	    -6.8817	
    -1.7624	    -2.0142	    -6.1264	    -3.1891	    -4.5319	    -7.7209	    -3.8605	   -10.3226	   -13.5956	    -6.2103	
    -1.9302	    -1.8463	    -5.9586	    -4.0283	    -4.1122	    -8.1406	    -3.1052	   -10.4904	   -13.4277	    -5.3711	
    -2.0142	    -1.5945	    -5.7068	    -4.9515	    -3.5248	    -8.5602	    -2.3499	   -10.5743	   -13.0920	    -4.6997	
    -2.0981	    -1.3428	    -5.3711	    -6.0425	    -2.9373	    -9.0637	    -1.6785	   -10.6583	   -12.7563	    -4.1122	
    -2.2659	    -1.1749	    -5.1193	    -7.2174	    -2.4338	    -9.5673	    -1.1749	   -10.7422	   -12.5046	    -3.6926	
    -2.4338	    -1.0910	    -4.8676	    -8.3923	    -2.0142	   -10.0708	    -0.9232	   -10.9100	   -12.3367	    -3.6926	
    -2.6855	    -1.1749	    -4.8676	    -9.6512	    -1.8463	   -10.6583	    -1.0071	   -11.2457	   -12.3367	    -4.0283	
    -3.1891	    -1.5106	    -5.2032	   -10.9940	    -2.0981	   -11.4136	    -1.5106	   -11.6653	   -12.5046	    -4.6997	
    -3.9444	    -2.0981	    -5.7907	   -12.2528	    -2.6016	   -12.1689	    -2.2659	   -12.3367	   -12.9242	    -5.7068	
    -4.7836	    -2.9373	    -6.5460	   -13.4277	    -3.3569	   -12.9242	    -3.1891	   -12.9242	   -13.4277	    -6.7978	
    -5.6229	    -3.7766	    -7.4692	   -14.4348	    -4.1962	   -13.5956	    -4.1962	   -13.5117	   -13.8474	    -7.8888	
    -6.3782	    -4.6158	    -8.3084	   -15.1901	    -5.0354	   -14.0152	    -5.1193	   -14.0152	   -14.1830	    -8.8120	
    -7.0496	    -5.2872	    -9.0637	   -15.6097	    -5.7068	   -14.2670	    -5.7907	   -14.1830	   -14.2670	    -9.4833	
    -7.6370	    -5.8746	    -9.6512	   -15.6097	    -6.2943	   -14.2670	    -6.1264	   -14.0991	   -14.1830	    -9.7351	
    -8.0566	    -6.2943	    -9.9869	   -15.3580	    -6.5460	   -13.9313	    -6.2943	   -13.7634	   -13.7634	    -9.5673	
    -8.3923	    -6.4621	   -10.0708	   -14.7705	    -6.5460	   -13.3438	    -6.0425	   -13.0920	   -13.0920	    -8.9798	
    -8.5602	    -6.5460	    -9.9869	   -13.9313	    -6.3782	   -12.4207	    -5.5389	   -12.1689	   -12.0850	    -8.0566	
    -8.6441	    -6.3782	    -9.5673	   -12.7563	    -5.8746	   -11.3297	    -4.6997	   -10.9100	   -10.9100	    -6.7139	
    -8.7280	    -6.1264	    -8.9798	   -11.4136	    -5.1193	    -9.9869	    -3.6926	    -9.3994	    -9.4833	    -5.2032	
    -8.6441	    -5.7907	    -8.2245	    -9.9869	    -4.2801	    -8.4763	    -2.6016	    -7.8049	    -7.9727	    -3.6087	
    -8.5602	    -5.3711	    -7.4692	    -8.5602	    -3.3569	    -6.8817	    -1.4267	    -6.1264	    -6.3782	    -1.9302	
    -8.5602	    -5.0354	    -6.7139	    -7.3013	    -2.5177	    -5.4550	    -0.4196	    -4.5319	    -5.0354	    -0.5035	
    -8.6441	    -4.8676	    -6.1264	    -6.2103	    -1.8463	    -4.1962	     0.3357	    -3.1891	    -3.8605	     0.6714	
    -8.8959	    -4.7836	    -5.7068	    -5.5389	    -1.3428	    -3.1891	     0.7553	    -2.0142	    -3.1052	     1.4267	
    -9.2316	    -4.9515	    -5.5389	    -5.2872	    -1.0910	    -2.6016	     0.7553	    -1.2589	    -2.6855	     1.6785	
    -9.9030	    -5.3711	    -5.6229	    -5.3711	    -1.2589	    -2.4338	     0.2518	    -0.8392	    -2.6855	     1.3428	
   -10.7422	    -6.0425	    -6.1264	    -5.9586	    -1.8463	    -2.6855	    -0.6714	    -0.9232	    -3.1891	     0.5035	
   -12.0010	    -7.1335	    -6.9656	    -6.7978	    -2.7695	    -3.3569	    -2.0142	    -1.3428	    -4.1122	    -0.7553	
   -13.4277	    -8.4763	    -8.0566	    -7.8049	    -4.0283	    -4.3640	    -3.6087	    -2.0981	    -5.2032	    -2.3499	
   -15.0223	    -9.9869	    -9.3994	    -8.8959	    -5.4550	    -5.4550	    -5.2872	    -2.9373	    -6.4621	    -4.1122	
   -16.5329	   -11.4975	   -10.7422	    -9.8190	    -6.8817	    -6.4621	    -6.8817	    -3.7766	    -7.6370	    -5.7068	
   -18.0435	   -13.0081	   -12.0010	   -10.4904	    -8.1406	    -7.3013	    -8.3084	    -4.5319	    -8.6441	    -7.1335	
   -19.3863	   -14.3509	   -13.1760	   -10.9100	    -9.1476	    -7.9727	    -9.3155	    -5.2032	    -9.3155	    -8.1406	
   -20.5612	   -15.4419	   -14.0152	   -11.0779	    -9.9030	    -8.3084	    -9.9030	    -5.5389	    -9.6512	    -8.6441	
   -21.4844	   -16.2811	   -14.6027	   -10.9940	   -10.2386	    -8.3084	   -10.0708	    -5.7068	    -9.6512	    -8.6441	
   -22.0718	   -16.7007	   -14.7705	   -10.5743	   -10.1547	    -7.9727	    -9.7351	    -5.5389	    -9.1476	    -8.1406	
   -22.3236	   -16.7847	   -14.5187	    -9.9030	    -9.5673	    -7.3013	    -8.8959	    -5.1193	    -8.2245	    -7.0496	
   -22.1558	   -16.4490	   -13.9313	    -8.8959	    -8.6441	    -6.2943	    -7.5531	    -4.2801	    -6.9656	    -5.4550	
   -21.6522	   -15.6937	   -12.9242	    -7.7209	    -7.3013	    -4.9515	    -5.8746	    -3.1891	    -5.4550	    -3.5248	
   -20.9808	   -14.6866	   -11.7493	    -6.4621	    -5.8746	    -3.5248	    -4.0283	    -1.9302	    -3.7766	    -1.3428	
   -20.1416	   -13.5956	   -10.4904	    -5.0354	    -4.2801	    -2.0981	    -2.1820	    -0.6714	    -2.0981	     0.7553	
   -19.3024	   -12.5046	    -9.3155	    -3.6926	    -2.9373	    -0.6714	    -0.4196	     0.5875	    -0.5875	     2.7695	
   -18.4631	   -11.4136	    -8.2245	    -2.3499	    -1.7624	     0.5035	     1.0071	     1.6785	     0.6714	     4.3640	
   -17.7078	   -10.5743	    -7.3853	    -1.0910	    -0.9232	     1.5106	     2.0142	     2.6016	     1.5945	     5.5389	
   -16.9525	    -9.8190	    -6.7139	     0.0839	    -0.4196	     2.2659	     2.5177	     3.1891	     2.0981	     6.1264	
   -16.2811	    -9.2316	    -6.2943	     0.9232	    -0.3357	     2.7695	     2.6016	     3.4409	     2.2659	     6.2103	
   -15.6937	    -8.8120	    -6.1264	     1.5106	    -0.5035	     3.0212	     2.0981	     3.4409	     2.0981	     5.8746	
   -15.1901	    -8.6441	    -6.2103	     1.7624	    -1.0910	     2.9373	     1.2589	     3.1052	     1.5945	     5.0354	
   -14.6866	    -8.5602	    -6.3782	     1.7624	    -1.7624	     2.6016	     0.0839	     2.4338	     0.7553	     3.8605	
   -14.0152	    -8.5602	    -6.6299	     1.5106	    -2.6016	     2.1820	    -1.2589	     1.7624	    -0.1678	     2.5177	
   -13.2599	    -8.4763	    -6.8817	     1.2589	    -3.3569	     1.7624	    -2.4338	     1.0071	    -1.0910	     1.0910	
   -12.2528	    -8.2245	    -6.9656	     1.0071	    -3.9444	     1.4267	    -3.4409	     0.3357	    -1.9302	    -0.0839	
   -11.0779	    -7.8049	    -6.7978	     0.9232	    -4.2801	     1.2589	    -4.1962	    -0.0839	    -2.5177	    -1.0910	
    -9.5673	    -7.1335	    -6.4621	     1.0910	    -4.2801	     1.2589	    -4.4479	    -0.2518	    -2.7695	    -1.6785	
    -8.0566	    -6.2943	    -6.0425	     1.4267	    -4.0283	     1.5106	    -4.4479	    -0.2518	    -2.9373	    -2.0142	
    -6.4621	    -5.3711	    -5.3711	     1.9302	    -3.6087	     1.8463	    -4.1962	     0.0000	    -2.8534	    -2.0142	
    -4.8676	    -4.3640	    -4.6997	     2.6016	    -2.9373	     2.2659	    -3.6087	     0.3357	    -2.6016	    -1.7624	
    -3.3569	    -3.3569	    -4.0283	     3.2730	    -2.2659	     2.7695	    -2.9373	     0.8392	    -2.3499	    -1.3428	
    -1.9302	    -2.3499	    -3.2730	     4.0283	    -1.5945	     3.3569	    -2.1820	     1.3428	    -2.0142	    -0.6714	
    -0.5875	    -1.4267	    -2.6855	     4.7836	    -0.9232	     3.8605	    -1.3428	     1.8463	    -1.7624	     0.0000	
     0.5875	    -0.5035	    -2.0981	     5.4550	    -0.3357	     4.2801	    -0.5035	     2.4338	    -1.5106	     0.6714	
     1.6785	     0.2518	    -1.6785	     6.1264	     0.2518	     4.6997	     0.3357	     2.8534	    -1.3428	     1.2589	
     2.7695	     1.0071	    -1.3428	     6.7139	     0.6714	     5.0354	     1.0071	     3.3569	    -1.2589	     1.6785	
     3.7766	     1.6785	    -0.9232	     7.3853	     1.0910	     5.3711	     1.5945	     3.6926	    -1.2589	     1.9302	
     4.8676	     2.4338	    -0.5875	     8.0566	     1.4267	     5.7907	     2.0981	     4.1122	    -1.3428	     2.0142	
     5.8746	     3.0212	    -0.2518	     8.6441	     1.6785	     6.1264	     2.3499	     4.3640	    -1.5106	     1.7624	
     6.7978	     3.5248	    -0.1678	     9.2316	     1.5945	     6.2943	     2.3499	     4.5319	    -1.8463	     1.2589	
     7.4692	     3.6926	    -0.2518	     9.4833	     1.2589	     6.2943	     1.9302	     4.3640	    -2.4338	     0.4196	
     7.8049	     3.6087	    -0.7553	     9.5673	     0.5035	     6.0425	     1.0071	     3.9444	    -3.2730	    -0.8392	
     7.7209	     3.0212	    -1.5945	     9.2316	    -0.5875	     5.3711	    -0.2518	     3.1891	    -4.3640	    -2.3499	
     7.3013	     2.1820	    -2.7695	     8.4763	    -2.0142	     4.4479	    -1.9302	     2.1820	    -5.6229	    -3.9444	
     6.5460	     1.0910	    -4.1962	     7.4692	    -3.6087	     3.1891	    -3.6926	     0.9232	    -6.8817	    -5.6229	
     5.5389	    -0.2518	    -5.7068	     6.2943	    -5.2032	     1.9302	    -5.4550	    -0.3357	    -8.1406	    -7.1335	
     4.2801	    -1.5945	    -7.3013	     4.9515	    -6.7978	     0.5875	    -7.0496	    -1.5106	    -9.2316	    -8.3084	
     3.0212	    -2.8534	    -8.7280	     3.6087	    -8.0566	    -0.6714	    -8.3084	    -2.5177	    -9.9869	    -8.9798	
     1.7624	    -3.9444	    -9.8190	     2.4338	    -8.8959	    -1.5945	    -9.0637	    -3.2730	   -10.3226	    -9.0637	
     0.7553	    -4.7836	   -10.5743	     1.4267	    -9.3155	    -2.2659	    -9.3155	    -3.6926	   -10.2386	    -8.5602	
     0.0000	    -5.3711	   -10.9100	     0.8392	    -9.2316	    -2.5177	    -9.0637	    -3.6926	    -9.7351	    -7.3853	
    -0.5035	    -5.5389	   -10.9100	     0.5035	    -8.8120	    -2.5177	    -8.3923	    -3.4409	    -8.8959	    -5.8746	
    -0.6714	    -5.5389	   -10.5743	     0.5875	    -8.1406	    -2.0981	    -7.3853	    -2.9373	    -7.8049	    -4.0283	
    -0.6714	    -5.2872	   -10.0708	     0.8392	    -7.2174	    -1.5945	    -6.2103	    -2.2659	    -6.6299	    -2.0142	
    -0.5035	    -4.9515	    -9.4833	     1.2589	    -6.3782	    -0.9232	    -5.0354	    -1.5945	    -5.3711	    -0.1678	
    -0.1678	    -4.5319	    -8.8120	     1.8463	    -5.5389	    -0.2518	    -3.8605	    -1.0071	    -4.2801	     1.4267	
     0.2518	    -4.0283	    -8.1406	     2.3499	    -4.9515	     0.2518	    -2.9373	    -0.5035	    -3.4409	     2.6855	
     0.7553	    -3.6087	    -7.5531	     2.8534	    -4.4479	     0.6714	    -2.3499	    -0.2518	    -2.8534	     3.5248	
     1.2589	    -3.2730	    -7.1335	     3.1052	    -4.2801	     0.7553	    -2.0142	    -0.1678	    -2.6016	     3.7766	
     1.6785	    -2.9373	    -6.8817	     3.2730	    -4.3640	     0.6714	    -2.0981	    -0.4196	    -2.6855	     3.6087	
     2.0142	    -2.8534	    -6.7978	     3.1052	    -4.6158	     0.3357	    -2.5177	    -0.8392	    -3.1052	     3.0212	
     2.2659	    -2.7695	    -6.8817	     2.6855	    -5.1193	    -0.2518	    -3.2730	    -1.5106	    -3.6926	     2.0981	
     2.2659	    -2.9373	    -7.1335	     2.0142	    -5.7907	    -1.1749	    -4.2801	    -2.3499	    -4.5319	     0.8392	
     2.2659	    -3.1891	    -7.6370	     1.0910	    -6.5460	    -2.1820	    -5.4550	    -3.3569	    -5.5389	    -0.6714	
     2.0981	    -3.6087	    -8.2245	     0.0000	    -7.4692	    -3.4409	    -6.7978	    -4.4479	    -6.6299	    -2.1820	
     1.9302	    -4.1122	    -8.8120	    -1.1749	    -8.3084	    -4.6997	    -8.0566	    -5.6229	    -7.8049	    -3.7766	
     1.5945	    -4.6158	    -9.5673	    -2.4338	    -9.1476	    -6.0425	    -9.2316	    -6.7139	    -8.8959	    -5.2032	
     1.2589	    -5.2032	   -10.2386	    -3.6926	    -9.9030	    -7.3013	   -10.3226	    -7.7209	    -9.9869	    -6.4621	
     0.8392	    -5.7907	   -10.8261	    -4.8676	   -10.4904	    -8.3923	   -11.0779	    -8.5602	   -10.8261	    -7.4692	
     0.5035	    -6.1264	   -11.2457	    -5.7907	   -10.8261	    -9.3155	   -11.6653	    -9.2316	   -11.4975	    -8.1406	
     0.3357	    -6.2943	   -11.3297	    -6.4621	   -10.9100	    -9.9030	   -11.8332	    -9.5673	   -11.8332	    -8.4763	
     0.3357	    -6.1264	   -11.1618	    -6.7978	   -10.6583	    -9.9869	   -11.6653	    -9.5673	   -11.7493	    -8.3084	
     0.6714	    -5.6229	   -10.6583	    -6.6299	   -10.1547	    -9.7351	   -11.1618	    -9.1476	   -11.4136	    -7.7209	
     1.1749	    -4.7836	    -9.9030	    -6.0425	    -9.3994	    -9.1476	   -10.4065	    -8.3923	   -10.7422	    -6.8817	
     2.0142	    -3.6926	    -8.8959	    -5.0354	    -8.4763	    -8.1406	    -9.4833	    -7.3853	    -9.7351	    -5.8746	
     2.9373	    -2.4338	    -7.8049	    -3.8605	    -7.4692	    -6.9656	    -8.4763	    -6.2943	    -8.7280	    -4.7836	
     4.0283	    -1.1749	    -6.6299	    -2.6016	    -6.5460	    -5.7068	    -7.6370	    -5.1193	    -7.7209	    -3.7766	
     5.0354	     0.1678	    -5.5389	    -1.4267	    -5.7907	    -4.4479	    -7.0496	    -4.0283	    -6.8817	    -3.1052	
     5.9586	     1.3428	    -4.6158	    -0.3357	    -5.2032	    -3.3569	    -6.7139	    -3.1891	    -6.2103	    -2.7695	
     6.7978	     2.3499	    -3.8605	     0.5035	    -4.7836	    -2.5177	    -6.6299	    -2.5177	    -5.8746	    -2.8534	
     7.4692	     3.1052	    -3.4409	     1.0910	    -4.6997	    -1.9302	    -6.9656	    -2.2659	    -5.8746	    -3.2730	
     7.9727	     3.6926	    -3.1891	     1.4267	    -4.7836	    -1.5106	    -7.4692	    -2.1820	    -6.1264	    -4.0283	
     8.3084	     4.1122	    -3.0212	     1.5945	    -4.9515	    -1.3428	    -8.1406	    -2.1820	    -6.5460	    -4.9515	
     8.6441	     4.3640	    -3.0212	     1.7624	    -5.2032	    -1.1749	    -8.8120	    -2.3499	    -7.0496	    -5.8746	
     8.8959	     4.6997	    -2.9373	     1.9302	    -5.3711	    -1.0071	    -9.3155	    -2.3499	    -7.3853	    -6.6299	
     9.1476	     4.9515	    -2.8534	     2.1820	    -5.4550	    -0.8392	    -9.6512	    -2.3499	    -7.5531	    -7.0496	
     9.3155	     5.1193	    -2.6855	     2.4338	    -5.4550	    -0.5035	    -9.6512	    -2.0981	    -7.5531	    -7.2174	
     9.4833	     5.3711	    -2.4338	     2.8534	    -5.3711	    -0.0839	    -9.4833	    -1.6785	    -7.3013	    -6.8817	
     9.6512	     5.6229	    -2.1820	     3.3569	    -5.1193	     0.4196	    -9.0637	    -1.0071	    -6.7978	    -6.2103	
     9.7351	     5.7907	    -1.8463	     3.9444	    -4.7836	     1.1749	    -8.3084	    -0.1678	    -6.0425	    -5.1193	
     9.7351	     5.9586	    -1.4267	     4.5319	    -4.3640	     2.0142	    -7.3853	     0.9232	    -5.1193	    -3.6926	
     9.7351	     6.2103	    -0.9232	     5.1193	    -3.8605	     2.9373	    -6.2103	     2.0981	    -3.9444	    -2.0981	
     9.7351	     6.4621	    -0.3357	     5.7907	    -3.1891	     4.0283	    -4.8676	     3.5248	    -2.7695	    -0.2518	
     9.6512	     6.6299	     0.3357	     6.2943	    -2.5177	     5.1193	    -3.4409	     4.8676	    -1.5106	     1.5945	
     9.5673	     6.7978	     0.8392	     6.7978	    -1.8463	     6.1264	    -2.0981	     6.1264	    -0.3357	     3.2730	
     9.3155	     6.8817	     1.3428	     7.2174	    -1.2589	     6.9656	    -0.9232	     7.3013	     0.6714	     4.6997	
     8.9798	     6.8817	     1.6785	     7.4692	    -0.8392	     7.7209	     0.0000	     8.0566	     1.3428	     5.6229	
     8.5602	     6.7139	     1.8463	     7.6370	    -0.5035	     8.1406	     0.6714	     8.5602	     1.6785	     6.0425	
     8.0566	     6.4621	     1.8463	     7.7209	    -0.3357	     8.3923	     0.9232	     8.6441	     1.6785	     5.8746	
     7.5531	     6.0425	     1.6785	     7.7209	    -0.4196	     8.3923	     1.0071	     8.4763	     1.3428	     5.2032	
     7.1335	     5.7068	     1.4267	     7.5531	    -0.5035	     8.2245	     0.8392	     8.0566	     0.7553	     4.1962	
     6.7139	     5.2872	     1.0910	     7.3853	    -0.5875	     7.9727	     0.5875	     7.3853	     0.0000	     2.9373	
     6.2943	     5.0354	     0.8392	     7.1335	    -0.7553	     7.6370	     0.3357	     6.6299	    -0.7553	     1.5945	
     5.9586	     4.6997	     0.6714	     6.7139	    -0.8392	     7.1335	     0.1678	     5.7907	    -1.5106	     0.3357	
     5.6229	     4.4479	     0.4196	     6.2943	    -0.9232	     6.6299	     0.0000	     4.8676	    -2.2659	    -0.9232	
     5.2032	     4.1122	     0.1678	     5.7068	    -0.9232	     6.0425	    -0.0839	     3.9444	    -3.0212	    -1.9302	
     4.7836	     3.6926	    -0.0839	     5.2032	    -1.0071	     5.4550	    -0.0839	     3.0212	    -3.6087	    -2.6855	
     4.2801	     3.3569	    -0.4196	     4.6997	    -1.0071	     4.9515	    -0.0839	     2.2659	    -4.1122	    -3.1891	
     3.7766	     2.8534	    -0.7553	     4.2801	    -1.0071	     4.4479	     0.0839	     1.5106	    -4.5319	    -3.4409	
     3.2730	     2.4338	    -1.0071	     4.1122	    -1.0071	     4.0283	     0.4196	     1.0071	    -4.7836	    -3.3569	
     2.7695	     2.0142	    -1.2589	     4.1122	    -0.9232	     3.7766	     0.8392	     0.6714	    -4.8676	    -2.9373	
     2.2659	     1.6785	    -1.3428	     4.3640	    -0.6714	     3.7766	     1.4267	     0.5875	    -4.6997	    -2.3499	
     1.8463	     1.5106	    -1.3428	     4.8676	    -0.3357	     3.9444	     2.1820	     0.7553	    -4.3640	    -1.4267	
     1.5106	     1.4267	    -1.1749	     5.6229	     0.1678	     4.3640	     3.0212	     1.2589	    -3.8605	    -0.4196	
     1.4267	     1.5106	    -0.8392	     6.7139	     0.7553	     5.0354	     4.0283	     2.0142	    -3.1052	     0.7553	
     1.4267	     1.7624	    -0.3357	     7.8888	     1.4267	     5.8746	     4.9515	     2.9373	    -2.2659	     1.9302	
     1.5945	     2.1820	     0.2518	     9.2316	     2.0981	     6.8817	     5.7907	     4.0283	    -1.3428	     2.9373	
     1.9302	     2.6855	     0.8392	    10.5743	     2.6855	     7.8049	     6.3782	     5.0354	    -0.4196	     3.7766	
     2.0981	     3.0212	     1.2589	    11.5814	     3.1052	     8.5602	     6.7139	     5.9586	     0.2518	     4.2801	
     2.0981	     3.0212	     1.3428	    12.0850	     3.1891	     8.9798	     6.5460	     6.4621	     0.5875	     4.2801	
     1.7624	     2.7695	     1.0910	    11.9171	     2.8534	     8.8959	     5.8746	     6.4621	     0.5035	     3.7766	
     1.1749	     2.1820	     0.5035	    11.1618	     2.0981	     8.3084	     4.7836	     6.0425	     0.0000	     2.9373	
     0.3357	     1.3428	    -0.3357	     9.9030	     1.1749	     7.3853	     3.5248	     5.2032	    -0.8392	     1.6785	
    -0.5035	     0.4196	    -1.3428	     8.3084	     0.0839	     6.2103	     2.1820	     4.1962	    -1.9302	     0.3357	
    -1.2589	    -0.4196	    -2.2659	     6.7139	    -0.8392	     5.0354	     0.9232	     3.1891	    -2.8534	    -0.8392	
    -1.7624	    -1.0910	    -3.0212	     5.2872	    -1.5945	     4.1122	     0.0000	     2.2659	    -3.6926	    -1.7624	
    -2.0142	    -1.5945	    -3.6087	     4.1122	    -2.0981	     3.3569	    -0.6714	     1.6785	    -4.2801	    -2.3499	
    -2.2659	    -2.0142	    -4.0283	     3.1052	    -2.2659	     2.8534	    -1.0071	     1.2589	    -4.6158	    -2.5177	
    -2.3499	    -2.2659	    -4.1962	     2.4338	    -2.3499	     2.6016	    -1.0910	     1.0071	    -4.7836	    -2.3499	
    -2.3499	    -2.3499	    -4.2801	     2.0981	    -2.0981	     2.4338	    -0.9232	     1.0910	    -4.6158	    -1.7624	
    -2.1820	    -2.1820	    -4.0283	     2.0142	    -1.5106	     2.6016	    -0.2518	     1.3428	    -4.2801	    -0.8392	
    -1.8463	    -1.8463	    -3.4409	     2.2659	    -0.5875	     3.0212	     0.7553	     1.9302	    -3.5248	     0.5035	
    -1.1749	    -1.0910	    -2.4338	     2.9373	     0.6714	     3.7766	     2.1820	     2.7695	    -2.4338	     2.0981	
    -0.1678	     0.0000	    -1.1749	     4.0283	     2.1820	     4.7836	     3.8605	     4.0283	    -1.0910	     4.0283	
     1.0910	     1.3428	     0.4196	     5.3711	     3.8605	     6.0425	     5.8746	     5.4550	     0.5875	     6.1264	
     2.6855	     2.9373	     2.0981	     7.0496	     5.6229	     7.5531	     7.8888	     7.1335	     2.3499	     8.2245	
     4.3640	     4.6997	     3.8605	     8.8120	     7.3853	     9.0637	     9.8190	     8.9798	     4.1962	    10.2386	
     6.1264	     6.4621	     5.6229	    10.6583	     8.9798	    10.6583	    11.4975	    10.6583	     5.9586	    12.0010	
     7.8888	     8.0566	     7.0496	    12.3367	    10.3226	    12.0010	    12.7563	    12.2528	     7.6370	    13.4277	
     9.5673	     9.4833	     8.3084	    13.7634	    11.2457	    13.1760	    13.6795	    13.5956	     8.9798	    14.4348	
    10.9940	    10.6583	     9.1476	    15.0223	    11.9171	    14.0991	    14.1830	    14.6866	    10.1547	    15.1062	
    12.2528	    11.5814	     9.7351	    15.9454	    12.2528	    14.7705	    14.2670	    15.5258	    10.9940	    15.4419	
    13.3438	    12.1689	    10.0708	    16.6168	    12.3367	    15.1901	    14.0991	    16.1133	    11.5814	    15.4419	
    14.1830	    12.5885	    10.2386	    17.0364	    12.1689	    15.3580	    13.6795	    16.4490	    11.9171	    15.2740	
    14.7705	    12.7563	    10.1547	    17.2043	    11.7493	    15.4419	    13.0920	    16.5329	    12.0850	    14.9384	
    15.0223	    12.6724	     9.8190	    17.2043	    11.2457	    15.2740	    12.3367	    16.4490	    12.0010	    14.4348	
    15.1062	    12.4207	     9.3155	    16.9525	    10.4904	    14.8544	    11.5814	    16.1133	    11.6653	    13.8474	
    14.8544	    12.0010	     8.6441	    16.5329	     9.6512	    14.3509	    10.7422	    15.5258	    11.1618	    13.1760	
    14.4348	    11.4136	     7.8888	    15.9454	     8.7280	    13.5956	     9.9869	    14.8544	    10.4904	    12.6724	
    13.8474	    10.7422	     7.1335	    15.2740	     7.9727	    12.8403	     9.3994	    14.1830	     9.8190	    12.2528	
    13.2599	    10.1547	     6.4621	    14.6027	     7.2174	    12.0850	     8.9798	    13.4277	     9.1476	    12.0010	
    12.5885	     9.6512	     5.8746	    13.8474	     6.6299	    11.2457	     8.7280	    12.5885	     8.3923	    11.9171	
    11.9171	     9.1476	     5.3711	    13.0081	     6.0425	    10.3226	     8.4763	    11.7493	     7.7209	    11.8332	
    11.1618	     8.6441	     4.8676	    12.0010	     5.4550	     9.2316	     8.1406	    10.6583	     6.7978	    11.7493	
    10.4065	     8.0566	     4.3640	    10.7422	     4.7836	     7.9727	     7.7209	     9.4833	     5.7907	    11.4975	
     9.5673	     7.3853	     3.6087	     9.3155	     4.0283	     6.5460	     7.0496	     7.9727	     4.4479	    10.9100	
     8.7280	     6.7139	     2.8534	     7.8049	     3.1052	     4.9515	     6.2103	     6.2943	     3.0212	    10.0708	
     7.9727	     5.9586	     2.0142	     6.2103	     2.0981	     3.2730	     5.2032	     4.6158	     1.4267	     8.8959	
     7.3013	     5.2872	     1.0910	     4.7836	     1.0910	     1.6785	     4.0283	     2.8534	    -0.0839	     7.5531	
     6.7978	     4.6158	     0.2518	     3.5248	     0.0839	     0.1678	     2.8534	     1.1749	    -1.5945	     6.1264	
     6.3782	     4.0283	    -0.5875	     2.5177	    -0.9232	    -1.0910	     1.5945	    -0.2518	    -2.9373	     4.6158	
     6.2943	     3.5248	    -1.2589	     1.8463	    -1.7624	    -2.1820	     0.5035	    -1.5106	    -4.0283	     3.1891	
     6.2943	     3.1891	    -1.8463	     1.4267	    -2.5177	    -2.9373	    -0.5035	    -2.4338	    -4.8676	     1.9302	
     6.4621	     2.9373	    -2.2659	     1.1749	    -3.1052	    -3.5248	    -1.3428	    -3.1891	    -5.4550	     0.7553	
     6.6299	     2.8534	    -2.6016	     1.1749	    -3.6087	    -3.7766	    -2.0142	    -3.6926	    -5.7907	    -0.0839	
     6.8817	     2.6855	    -2.7695	     1.2589	    -3.9444	    -3.9444	    -2.5177	    -3.9444	    -5.8746	    -0.6714	
     7.1335	     2.6016	    -2.9373	     1.3428	    -4.2801	    -3.9444	    -2.8534	    -3.9444	    -5.7907	    -0.9232	
     7.3013	     2.4338	    -3.1052	     1.4267	    -4.4479	    -3.8605	    -2.9373	    -3.8605	    -5.4550	    -0.9232	
     7.3853	     2.3499	    -3.1891	     1.4267	    -4.5319	    -3.6087	    -2.9373	    -3.6087	    -4.8676	    -0.5875	
     7.3853	     2.0981	    -3.1891	     1.4267	    -4.4479	    -3.3569	    -2.6855	    -3.2730	    -4.1962	     0.0839	
     7.3013	     1.9302	    -3.1891	     1.3428	    -4.1962	    -2.9373	    -2.2659	    -2.6855	    -3.2730	     1.0071	
     7.1335	     1.7624	    -3.1052	     1.1749	    -3.7766	    -2.5177	    -1.5945	    -2.0142	    -2.3499	     2.0981	
     6.9656	     1.5945	    -2.9373	     1.0910	    -3.2730	    -1.9302	    -0.8392	    -1.2589	    -1.2589	     3.3569	
     6.7139	     1.4267	    -2.7695	     1.0910	    -2.6016	    -1.2589	     0.0000	    -0.4196	    -0.1678	     4.6158	
     6.5460	     1.3428	    -2.5177	     1.0910	    -1.9302	    -0.5875	     0.9232	     0.5035	     0.8392	     5.8746	
     6.4621	     1.3428	    -2.2659	     1.1749	    -1.1749	     0.0839	     1.8463	     1.3428	     1.7624	     7.0496	
     6.4621	     1.5106	    -2.0142	     1.3428	    -0.4196	     0.7553	     2.6855	     2.1820	     2.5177	     7.8888	
     6.5460	     1.6785	    -1.7624	     1.6785	     0.2518	     1.4267	     3.3569	     2.8534	     3.1052	     8.4763	
     6.7978	     1.9302	    -1.4267	     2.1820	     0.7553	     2.0981	     3.9444	     3.4409	     3.4409	     8.7280	
     7.1335	     2.2659	    -1.1749	     2.7695	     1.1749	     2.7695	     4.3640	     3.9444	     3.6926	     8.8120	
     7.5531	     2.6016	    -1.0071	     3.5248	     1.5106	     3.2730	     4.4479	     4.2801	     3.6926	     8.5602	
     8.0566	     2.9373	    -0.8392	     4.2801	     1.5945	     3.7766	     4.3640	     4.5319	     3.6087	     8.0566	
     8.5602	     3.2730	    -0.7553	     5.0354	     1.5945	     4.2801	     4.1962	     4.7836	     3.3569	     7.4692	
     9.0637	     3.6087	    -0.5875	     5.7907	     1.5945	     4.6997	     3.8605	     4.9515	     3.1891	     6.8817	
     9.5673	     3.9444	    -0.5035	     6.6299	     1.5945	     5.2032	     3.5248	     5.2032	     3.0212	     6.4621	
    10.0708	     4.1962	    -0.4196	     7.3013	     1.5945	     5.7068	     3.2730	     5.5389	     2.9373	     6.1264	
    10.3226	     4.2801	    -0.4196	     7.9727	     1.5945	     6.1264	     2.9373	     5.7907	     2.9373	     5.8746	
    10.4904	     4.1122	    -0.5875	     8.3923	     1.4267	     6.3782	     2.6855	     6.0425	     2.8534	     5.7907	
    10.3226	     3.7766	    -0.8392	     8.6441	     1.3428	     6.5460	     2.5177	     6.2103	     2.8534	     5.7907	
    10.1547	     3.4409	    -1.1749	     8.6441	     1.1749	     6.6299	     2.5177	     6.2943	     2.7695	     5.9586	
     9.9030	     3.0212	    -1.3428	     8.6441	     1.1749	     6.6299	     2.6016	     6.3782	     2.7695	     6.2943	
     9.6512	     2.7695	    -1.3428	     8.5602	     1.4267	     6.7139	     3.0212	     6.6299	     2.8534	     6.8817	
     9.5673	     2.7695	    -1.0910	     8.3923	     1.7624	     6.7978	     3.5248	     6.8817	     3.1052	     7.5531	
     9.5673	     2.8534	    -0.6714	     8.3084	     2.3499	     6.9656	     4.2801	     7.2174	     3.3569	     8.3084	
     9.7351	     3.0212	    -0.1678	     8.1406	     2.8534	     7.1335	     4.9515	     7.6370	     3.7766	     8.9798	
     9.9030	     3.2730	     0.4196	     8.0566	     3.3569	     7.3013	     5.5389	     7.9727	     4.0283	     9.5673	
    10.0708	     3.5248	     0.8392	     7.9727	     3.6926	     7.5531	     5.9586	     8.2245	     4.2801	     9.9030	
    10.3226	     3.6926	     1.1749	     8.0566	     3.8605	     7.6370	     6.1264	     8.4763	     4.3640	     9.8190	
    10.4904	     3.8605	     1.3428	     8.0566	     3.6926	     7.7209	     5.9586	     8.4763	     4.1962	     9.3994	
    10.5743	     3.7766	     1.3428	     8.0566	     3.2730	     7.6370	     5.4550	     8.3084	     3.7766	     8.6441	
    10.4065	     3.5248	     0.9232	     7.8888	     2.6016	     7.3013	     4.6158	     7.8888	     3.0212	     7.3853	
     9.9869	     3.0212	     0.2518	     7.5531	     1.5106	     6.6299	     3.3569	     7.1335	     2.0142	     5.7907	
     9.3155	     2.1820	    -0.7553	     6.8817	     0.1678	     5.7068	     1.8463	     6.0425	     0.5875	     3.8605	
     8.3084	     1.1749	    -1.9302	     5.9586	    -1.2589	     4.4479	     0.1678	     4.6997	    -1.0071	     1.7624	
     7.0496	    -0.0839	    -3.3569	     4.7836	    -2.8534	     3.0212	    -1.5106	     3.1891	    -2.6855	    -0.2518	
     5.7068	    -1.4267	    -4.7836	     3.5248	    -4.3640	     1.5106	    -3.1891	     1.6785	    -4.3640	    -2.1820	
     4.2801	    -2.6855	    -6.1264	     2.2659	    -5.6229	     0.0000	    -4.5319	     0.1678	    -5.8746	    -3.7766	
     3.0212	    -3.6926	    -7.2174	     1.1749	    -6.6299	    -1.3428	    -5.4550	    -1.0910	    -7.0496	    -4.9515	
     2.0142	    -4.4479	    -7.9727	     0.3357	    -7.1335	    -2.3499	    -5.8746	    -2.0981	    -7.7209	    -5.4550	
     1.5106	    -4.7836	    -8.2245	    -0.0839	    -7.1335	    -3.0212	    -5.6229	    -2.5177	    -7.8888	    -5.4550	
     1.3428	    -4.6158	    -7.9727	    -0.0839	    -6.6299	    -3.1052	    -4.8676	    -2.5177	    -7.5531	    -4.7836	
     1.7624	    -3.9444	    -7.1335	     0.3357	    -5.6229	    -2.7695	    -3.4409	    -2.0981	    -6.6299	    -3.5248	
     2.5177	    -2.9373	    -5.9586	     1.0910	    -4.2801	    -2.0142	    -1.6785	    -1.1749	    -5.3711	    -1.9302	
     3.5248	    -1.5945	    -4.5319	     2.1820	    -2.7695	    -1.0071	     0.2518	    -0.0839	    -3.8605	    -0.0839	
     4.6158	    -0.0839	    -2.9373	     3.1891	    -1.1749	     0.0000	     2.0981	     1.0910	    -2.2659	     1.6785	
     5.7907	     1.4267	    -1.4267	     4.2801	     0.2518	     1.0910	     3.7766	     2.2659	    -0.9232	     3.1891	
     6.7978	     2.9373	    -0.0839	     5.2032	     1.4267	     2.0142	     5.0354	     3.2730	     0.2518	     4.4479	
     7.7209	     4.2801	     1.0910	     6.1264	     2.3499	     2.8534	     5.8746	     4.0283	     1.1749	     5.2032	
     8.5602	     5.6229	     2.0142	     6.9656	     3.0212	     3.5248	     6.2943	     4.6158	     1.8463	     5.5389	
     9.3994	     6.7978	     2.8534	     7.8888	     3.4409	     4.1962	     6.3782	     5.1193	     2.3499	     5.6229	
    10.3226	     7.9727	     3.6087	     8.9798	     3.6926	     4.9515	     6.2943	     5.4550	     2.7695	     5.5389	
    11.2457	     8.9798	     4.1962	    10.1547	     3.8605	     5.7068	     5.9586	     5.8746	     3.1052	     5.2872	
    12.2528	     9.9869	     4.7836	    11.4136	     3.9444	     6.4621	     5.5389	     6.2103	     3.3569	     4.9515	
    13.2599	    10.8261	     5.2032	    12.7563	     3.9444	     7.2174	     5.1193	     6.4621	     3.6087	     4.6158	
    14.1830	    11.4136	     5.6229	    14.0152	     3.9444	     7.9727	     4.7836	     6.7139	     3.6926	     4.2801	
    15.0223	    11.9171	     5.8746	    15.1901	     3.8605	     8.6441	     4.3640	     6.9656	     3.8605	     4.1122	
    15.7776	    12.2528	     6.0425	    16.1972	     3.7766	     9.3155	     4.1122	     7.2174	     3.9444	     4.0283	
    16.4490	    12.5046	     6.2103	    16.9525	     3.6926	     9.8190	     3.9444	     7.3853	     4.0283	     4.0283	
    16.8686	    12.6724	     6.2943	    17.4561	     3.6926	    10.1547	     3.9444	     7.5531	     4.1122	     4.2801	
    17.2043	    12.8403	     6.3782	    17.7078	     3.8605	    10.4904	     4.0283	     7.7209	     4.2801	     4.6158	
    17.4561	    13.0081	     6.5460	    17.7917	     4.1122	    10.6583	     4.2801	     7.8888	     4.4479	     5.2032	
    17.6239	    13.2599	     6.8817	    17.6239	     4.6158	    10.8261	     4.8676	     8.1406	     4.7836	     5.8746	
    17.7917	    13.6795	     7.3853	    17.4561	     5.2872	    11.0779	     5.6229	     8.4763	     5.2032	     6.7978	
    18.0435	    14.3509	     8.0566	    17.3721	     6.2943	    11.3297	     6.7139	     8.9798	     5.7907	     7.8888	
    18.5471	    15.1901	     9.0637	    17.3721	     7.4692	    11.8332	     7.9727	     9.5673	     6.6299	     9.0637	
    19.2184	    16.3651	    10.3226	    17.7078	     8.8959	    12.4207	     9.4833	    10.4065	     7.4692	    10.2386	
    20.1416	    17.7078	    11.7493	    18.2953	    10.4065	    13.1760	    10.9940	    11.2457	     8.3923	    11.3297	
    21.2326	    19.2184	    13.3438	    19.0506	    11.9171	    14.0152	    12.4207	    12.1689	     9.3155	    12.2528	
    22.4915	    20.6451	    14.7705	    20.0577	    13.4277	    14.9384	    13.5956	    12.9242	     9.9869	    12.9242	
    23.7503	    21.9879	    16.1133	    21.0648	    14.7705	    15.6937	    14.6027	    13.5956	    10.4904	    13.1760	
    24.9252	    23.1628	    17.2882	    21.9879	    15.8615	    16.2811	    15.1901	    14.0152	    10.8261	    13.0920	
    26.0162	    24.1699	    18.1274	    22.6593	    16.7847	    16.7007	    15.5258	    14.1830	    10.9100	    12.6724	
    26.9394	    24.8413	    18.8828	    23.0789	    17.4561	    16.8686	    15.6097	    14.2670	    10.7422	    12.1689	
    27.7786	    25.3448	    19.3024	    23.1628	    17.9596	    16.8686	    15.6097	    14.0991	    10.5743	    11.4136	
    28.3661	    25.5966	    19.6381	    22.9111	    18.2114	    16.7007	    15.3580	    13.8474	    10.2386	    10.7422	
    28.7857	    25.7645	    19.8059	    22.4075	    18.2953	    16.3651	    15.1901	    13.5117	     9.9869	    10.1547	
    29.2053	    25.7645	    19.8898	    21.9040	    18.3792	    16.1133	    15.0223	    13.2599	     9.8190	     9.8190	
    29.5410	    25.8484	    20.0577	    21.4005	    18.5471	    15.9454	    15.1062	    13.2599	     9.8190	     9.7351	
    29.9606	    26.1002	    20.3934	    21.2326	    18.7988	    16.1133	    15.4419	    13.5117	    10.0708	    10.1547	
    30.4642	    26.5198	    20.8969	    21.4005	    19.3024	    16.5329	    16.0294	    14.1830	    10.7422	    10.9100	
    30.9677	    27.0233	    21.5683	    21.8201	    19.8898	    17.2882	    16.9525	    15.1062	    11.5814	    12.1689	
    31.5552	    27.6947	    22.3236	    22.3236	    20.5612	    18.1274	    17.9596	    16.1972	    12.5885	    13.5117	
    32.0587	    28.1982	    22.9950	    22.9111	    21.1487	    19.0506	    19.0506	    17.2882	    13.6795	    15.0223	
    32.3944	    28.6179	    23.4985	    23.2468	    21.5683	    19.7220	    19.8898	    18.2953	    14.6866	    16.2811	
    32.4783	    28.9536	    23.8342	    23.4146	    21.7361	    20.3094	    20.4773	    19.1345	    15.3580	    17.3721	
    32.4783	    28.9536	    23.8342	    23.4146	    21.5683	    20.5612	    20.7291	    19.7220	    15.8615	    18.0435	
    32.3105	    28.8696	    23.6664	    23.1628	    21.1487	    20.5612	    20.5612	    20.1416	    16.1133	    18.3792	
    32.0587	    28.7018	    23.3307	    22.8271	    20.4773	    20.4773	    20.0577	    20.3094	    16.1972	    18.3792	
    31.7230	    28.3661	    22.8271	    22.4915	    19.6381	    20.2255	    19.3024	    20.3934	    16.1133	    18.0435	
    31.4713	    28.0304	    22.3236	    22.1558	    18.5471	    20.0577	    18.2114	    20.4773	    16.0294	    17.6239	
    31.2195	    27.6108	    21.6522	    21.9879	    17.4561	    19.8898	    17.0364	    20.5612	    15.9454	    17.2043	
    31.0516	    27.2751	    21.0648	    22.0718	    16.3651	    19.8059	    15.7776	    20.7291	    15.9454	    16.7847	
    30.9677	    26.8555	    20.3934	    22.4075	    15.2740	    19.8898	    14.5187	    20.8969	    16.0294	    16.4490	
    30.8838	    26.5198	    19.8059	    22.9111	    14.2670	    20.1416	    13.3438	    21.2326	    16.1133	    16.2811	
    30.7999	    26.1841	    19.2184	    23.6664	    13.4277	    20.5612	    12.2528	    21.6522	    16.3651	    16.2811	
    30.6320	    25.8484	    18.7149	    24.5895	    12.6724	    21.0648	    11.4136	    22.1558	    16.7847	    16.6168	
    30.4642	    25.5966	    18.3792	    25.5966	    12.2528	    21.6522	    10.9100	    22.7432	    17.2882	    17.2043	
    30.2963	    25.3448	    18.0435	    26.5198	    12.0010	    22.3236	    10.6583	    23.3307	    17.7917	    18.0435	
    30.0446	    25.0931	    17.8757	    27.3590	    11.9171	    22.9950	    10.7422	    23.9182	    18.3792	    19.1345	
    29.6249	    24.9252	    17.7078	    27.9465	    12.0010	    23.4985	    11.0779	    24.3378	    18.8828	    20.3094	
    29.2892	    24.7574	    17.7078	    28.3661	    12.2528	    23.9182	    11.7493	    24.8413	    19.4702	    21.6522	
    28.8696	    24.5056	    17.7917	    28.5339	    12.6724	    24.2538	    12.5885	    25.1770	    19.8898	    22.9950	
    28.4500	    24.4217	    18.0435	    28.5339	    13.1760	    24.5056	    13.5956	    25.5127	    20.3934	    24.3378	
    28.1982	    24.2538	    18.2953	    28.3661	    13.7634	    24.7574	    14.6866	    25.8484	    20.8969	    25.6805	
    27.9465	    24.2538	    18.6310	    28.1982	    14.3509	    24.8413	    15.8615	    26.1002	    21.3165	    26.8555	
    27.8625	    24.4217	    19.0506	    27.9465	    14.8544	    24.9252	    16.9525	    26.2680	    21.8201	    27.9465	
    27.9465	    24.5895	    19.4702	    27.6108	    15.4419	    25.0092	    17.9596	    26.4359	    22.2397	    28.7018	
    28.0304	    24.8413	    19.8898	    27.3590	    15.8615	    25.0092	    18.7988	    26.4359	    22.5754	    29.2053	
    28.1982	    25.0931	    20.1416	    27.0233	    16.1133	    24.9252	    19.3024	    26.3519	    22.7432	    29.4571	
    28.2822	    25.2609	    20.1416	    26.5198	    16.1972	    24.6735	    19.3863	    26.1002	    22.7432	    29.2053	
    28.1143	    25.0931	    19.8059	    25.8484	    15.8615	    24.0860	    19.0506	    25.5127	    22.4075	    28.5339	
    27.7786	    24.7574	    19.1345	    24.8413	    15.1901	    23.2468	    18.2953	    24.5895	    21.7361	    27.3590	
    27.1072	    24.0860	    18.0435	    23.4985	    14.2670	    22.0718	    17.2043	    23.3307	    20.7291	    25.8484	
    26.2680	    23.1628	    16.7847	    21.9040	    13.0920	    20.5612	    15.7776	    21.8201	    19.3863	    24.0021	
    25.1770	    22.0718	    15.3580	    20.1416	    11.8332	    18.9667	    14.2670	    20.1416	    17.9596	    21.9879	
    24.0021	    21.0648	    13.9313	    18.3792	    10.6583	    17.2043	    12.8403	    18.4631	    16.5329	    20.1416	
    22.9111	    20.0577	    12.6724	    16.7007	     9.6512	    15.6937	    11.7493	    17.0364	    15.2740	    18.6310	
    21.9879	    19.3024	    11.7493	    15.3580	     9.0637	    14.3509	    10.9940	    15.8615	    14.2670	    17.6239	
    21.3165	    18.7988	    11.2457	    14.4348	     8.8120	    13.4277	    10.7422	    15.1901	    13.6795	    17.1204	
    20.9808	    18.5471	    11.0779	    14.0152	     8.9798	    12.8403	    10.9100	    14.7705	    13.5117	    17.1204	
    20.8130	    18.6310	    11.2457	    13.8474	     9.3994	    12.6724	    11.5814	    14.7705	    13.6795	    17.7078	
    20.8969	    18.8828	    11.7493	    14.0991	    10.1547	    12.7563	    12.5885	    15.1062	    14.0152	    18.6310	
    21.0648	    19.2184	    12.4207	    14.5187	    10.9940	    13.0920	    13.7634	    15.5258	    14.6027	    19.7220	
    21.4005	    19.7220	    13.0920	    15.0223	    11.9171	    13.5117	    15.0223	    16.1972	    15.1901	    20.8969	
    21.8201	    20.1416	    13.7634	    15.5258	    12.8403	    14.0991	    16.1972	    16.8686	    15.6937	    22.0718	
    22.3236	    20.6451	    14.4348	    16.0294	    13.5956	    14.6027	    17.2882	    17.6239	    16.1972	    23.0789	
    22.7432	    21.0648	    15.0223	    16.5329	    14.2670	    15.1901	    18.2114	    18.2114	    16.5329	    23.7503	
    23.1628	    21.4844	    15.4419	    16.9525	    14.7705	    15.6097	    18.7988	    18.7988	    16.7007	    24.0860	
    23.4985	    21.6522	    15.6097	    17.2882	    15.0223	    15.9454	    19.0506	    19.2184	    16.7007	    24.0860	
    23.6664	    21.7361	    15.6937	    17.5400	    14.9384	    16.1972	    18.9667	    19.4702	    16.4490	    23.6664	
    23.8342	    21.7361	    15.6097	    17.7917	    14.7705	    16.3651	    18.7149	    19.6381	    16.1133	    22.9111	
    23.8342	    21.7361	    15.4419	    18.0435	    14.4348	    16.5329	    18.2114	    19.8059	    15.7776	    22.0718	
    23.8342	    21.6522	    15.2740	    18.3792	    14.0991	    16.7007	    17.7078	    19.8898	    15.4419	    21.2326	
    23.7503	    21.5683	    15.1901	    18.7988	    13.7634	    16.9525	    17.1204	    19.9738	    15.1901	    20.3934	
    23.6664	    21.4844	    15.1062	    19.2184	    13.4277	    17.2043	    16.6168	    20.1416	    14.9384	    19.6381	
    23.4146	    21.4005	    15.0223	    19.6381	    13.1760	    17.4561	    16.1972	    20.2255	    14.7705	    18.9667	
    23.1628	    21.2326	    14.9384	    19.9738	    13.0081	    17.6239	    15.8615	    20.2255	    14.6866	    18.5471	
    22.8271	    20.9808	    14.9384	    20.2255	    12.8403	    17.7917	    15.6097	    20.2255	    14.6027	    18.2953	
    22.4075	    20.8130	    15.0223	    20.4773	    12.8403	    17.9596	    15.6097	    20.2255	    14.6866	    18.3792	
    22.1558	    20.8130	    15.1901	    20.7291	    13.0081	    18.1274	    15.7776	    20.3094	    14.9384	    18.7149	
    21.9879	    20.8969	    15.6937	    20.9808	    13.3438	    18.5471	    16.2811	    20.5612	    15.3580	    19.3863	
    21.9040	    21.1487	    16.2811	    21.4005	    13.9313	    18.9667	    17.0364	    20.8969	    15.9454	    20.3934	
    21.9879	    21.5683	    16.9525	    21.8201	    14.6866	    19.5541	    17.9596	    21.3165	    16.6168	    21.5683	
    22.0718	    21.9040	    17.7078	    22.2397	    15.3580	    20.0577	    18.7988	    21.6522	    17.3721	    22.7432	
    22.1558	    22.2397	    18.2953	    22.4915	    15.8615	    20.4773	    19.5541	    21.9040	    17.9596	    23.6664	
    21.9879	    22.4075	    18.6310	    22.6593	    16.1133	    20.7291	    20.0577	    21.9040	    18.3792	    24.3378	
    21.6522	    22.3236	    18.7988	    22.6593	    16.1133	    20.7291	    20.1416	    21.6522	    18.4631	    24.5895	
    21.0648	    22.0718	    18.6310	    22.4915	    15.7776	    20.6451	    19.8898	    21.1487	    18.2114	    24.4217	
    20.3094	    21.6522	    18.2953	    22.3236	    15.1901	    20.3094	    19.2184	    20.3934	    17.7078	    23.7503	
    19.5541	    20.9808	    17.7917	    21.9879	    14.4348	    19.8059	    18.3792	    19.3863	    16.8686	    22.7432	
    18.6310	    20.3094	    17.1204	    21.5683	    13.5117	    19.1345	    17.2882	    18.2953	    15.8615	    21.4005	
    17.7917	    19.6381	    16.4490	    21.0648	    12.5885	    18.4631	    16.1133	    17.1204	    14.6866	    19.8059	
    17.0364	    18.9667	    15.7776	    20.5612	    11.7493	    17.6239	    14.9384	    15.8615	    13.4277	    18.1274	
    16.3651	    18.4631	    15.1901	    19.9738	    11.0779	    16.7847	    14.0152	    14.6866	    12.1689	    16.4490	
    15.9454	    17.9596	    14.7705	    19.3863	    10.6583	    16.0294	    13.2599	    13.6795	    11.0779	    15.0223	
    15.6937	    17.7078	    14.5187	    18.9667	    10.4904	    15.3580	    12.8403	    12.7563	    10.1547	    13.7634	
    15.6097	    17.5400	    14.5187	    18.6310	    10.5743	    14.8544	    12.8403	    12.1689	     9.4833	    12.9242	
    15.6937	    17.5400	    14.6866	    18.3792	    11.0779	    14.4348	    13.1760	    11.8332	     9.1476	    12.5046	
    16.0294	    17.7078	    15.1901	    18.2953	    11.8332	    14.3509	    14.0152	    11.7493	     9.1476	    12.5885	
    16.5329	    18.1274	    15.9454	    18.3792	    13.0081	    14.4348	    15.3580	    12.0010	     9.4833	    13.0920	
    17.2882	    18.8828	    16.9525	    18.6310	    14.5187	    14.7705	    17.0364	    12.6724	    10.2386	    14.0991	
    18.1274	    19.7220	    18.2114	    19.0506	    16.2811	    15.3580	    19.1345	    13.5956	    11.1618	    15.4419	
    18.9667	    20.7291	    19.6381	    19.4702	    18.1274	    16.0294	    21.2326	    14.6866	    12.2528	    16.9525	
    19.7220	    21.6522	    20.8969	    19.8898	    19.8898	    16.7007	    23.3307	    15.7776	    13.3438	    18.3792	
    20.2255	    22.3236	    21.9040	    20.2255	    21.4005	    17.3721	    25.0931	    16.7847	    14.1830	    19.6381	
    20.5612	    22.8271	    22.6593	    20.3934	    22.6593	    17.8757	    26.5198	    17.6239	    14.8544	    20.5612	
    20.6451	    23.0789	    23.1628	    20.6451	    23.4146	    18.2953	    27.4429	    18.2953	    15.3580	    21.2326	
    20.6451	    23.1628	    23.3307	    20.9808	    24.0021	    18.7149	    27.8625	    18.7988	    15.6937	    21.5683	
    20.5612	    23.1628	    23.3307	    21.4844	    24.1699	    19.2184	    27.9465	    19.3024	    15.9454	    21.6522	
    20.4773	    23.0789	    23.1628	    22.1558	    24.2538	    19.8059	    27.7786	    19.8898	    16.1133	    21.6522	
    20.3934	    22.9950	    22.8271	    22.9950	    24.0021	    20.4773	    27.1912	    20.3934	    16.2811	    21.4005	
    20.3934	    22.7432	    22.4075	    23.9182	    23.5825	    21.2326	    26.4359	    20.8969	    16.4490	    21.0648	
    20.2255	    22.4075	    21.8201	    24.9252	    22.9950	    21.9879	    25.4288	    21.4005	    16.6168	    20.5612	
    20.0577	    21.9879	    21.1487	    26.0162	    22.2397	    22.7432	    24.3378	    21.8201	    16.6168	    20.0577	
    19.8059	    21.5683	    20.3934	    26.9394	    21.4005	    23.4146	    23.2468	    22.2397	    16.7007	    19.4702	
    19.5541	    21.0648	    19.7220	    27.8625	    20.5612	    24.0860	    22.1558	    22.5754	    16.7007	    19.0506	
    19.3863	    20.6451	    19.0506	    28.7018	    19.7220	    24.6735	    21.2326	    22.9950	    16.7847	    18.8828	
    19.1345	    20.3094	    18.4631	    29.4571	    19.0506	    25.2609	    20.4773	    23.4985	    17.0364	    18.8828	
[Epoch Header]
[Trial Type]	23
[Accept]	1
[Correct]	0
[RT]	 0.000
[Resp]	0
[Epoch Data]
   -14.0152	   -12.1689	   -15.7776	    -9.3994	   -12.9242	    -5.4550	    -9.3994	    -3.9444	    -3.4409	    -4.9515	
   -13.7634	   -12.0010	   -15.5258	    -9.9869	   -13.0081	    -6.2943	   -10.1547	    -4.7836	    -4.4479	    -6.2943	
   -13.5956	   -12.0010	   -15.3580	   -10.4065	   -13.0920	    -6.9656	   -10.8261	    -5.6229	    -5.3711	    -7.3853	
   -13.4277	   -12.0010	   -15.2740	   -10.8261	   -13.1760	    -7.7209	   -11.3297	    -6.3782	    -6.2103	    -8.3084	
   -13.3438	   -11.9171	   -15.1062	   -11.1618	   -13.2599	    -8.3923	   -11.7493	    -6.9656	    -6.7978	    -8.8959	
   -13.1760	   -11.9171	   -14.9384	   -11.4136	   -13.1760	    -8.8959	   -11.8332	    -7.3853	    -7.1335	    -9.1476	
   -13.0920	   -11.7493	   -14.6866	   -11.4975	   -12.9242	    -9.2316	   -11.6653	    -7.5531	    -7.1335	    -8.9798	
   -12.8403	   -11.4136	   -14.2670	   -11.4136	   -12.5046	    -9.3994	   -11.1618	    -7.4692	    -6.7978	    -8.4763	
   -12.5885	   -10.9100	   -13.6795	   -11.2457	   -11.8332	    -9.3994	   -10.3226	    -7.0496	    -6.2103	    -7.5531	
   -12.3367	   -10.3226	   -12.9242	   -10.9100	   -10.9940	    -9.1476	    -9.3155	    -6.5460	    -5.4550	    -6.3782	
   -12.1689	    -9.7351	   -12.0850	   -10.5743	   -10.0708	    -8.8120	    -8.1406	    -5.8746	    -4.5319	    -5.1193	
   -11.9171	    -9.0637	   -11.2457	   -10.0708	    -8.9798	    -8.3923	    -6.8817	    -5.2032	    -3.6926	    -3.7766	
   -11.6653	    -8.3084	   -10.2386	    -9.5673	    -7.8888	    -7.8888	    -5.6229	    -4.3640	    -2.7695	    -2.5177	
   -11.3297	    -7.4692	    -9.1476	    -8.9798	    -6.7139	    -7.2174	    -4.2801	    -3.6087	    -1.9302	    -1.3428	
   -10.7422	    -6.4621	    -7.9727	    -8.1406	    -5.4550	    -6.3782	    -3.0212	    -2.7695	    -1.0071	    -0.2518	
    -9.9869	    -5.2872	    -6.6299	    -7.3013	    -4.1962	    -5.6229	    -1.7624	    -1.9302	    -0.2518	     0.5875	
    -9.1476	    -4.1122	    -5.3711	    -6.5460	    -3.0212	    -4.9515	    -0.6714	    -1.2589	     0.3357	     1.0910	
    -8.3084	    -3.1052	    -4.1962	    -5.9586	    -2.0142	    -4.4479	     0.0839	    -0.8392	     0.6714	     1.2589	
    -7.7209	    -2.2659	    -3.3569	    -5.7068	    -1.3428	    -4.3640	     0.5875	    -0.8392	     0.5875	     1.0071	
    -7.3853	    -1.8463	    -2.8534	    -5.8746	    -1.0071	    -4.7836	     0.7553	    -1.1749	     0.1678	     0.2518	
    -7.3853	    -1.7624	    -2.6855	    -6.3782	    -1.0071	    -5.4550	     0.5875	    -2.0142	    -0.7553	    -0.8392	
    -7.6370	    -2.0142	    -2.9373	    -7.2174	    -1.2589	    -6.5460	     0.1678	    -3.1891	    -1.9302	    -2.1820	
    -8.2245	    -2.6016	    -3.4409	    -8.2245	    -1.7624	    -7.8049	    -0.4196	    -4.5319	    -3.2730	    -3.6087	
    -8.9798	    -3.3569	    -4.1122	    -9.2316	    -2.3499	    -9.0637	    -1.0071	    -5.9586	    -4.6158	    -4.9515	
    -9.8190	    -4.1962	    -4.8676	   -10.1547	    -2.9373	   -10.2386	    -1.5945	    -7.3013	    -5.8746	    -6.0425	
   -10.7422	    -5.1193	    -5.6229	   -10.9100	    -3.5248	   -11.2457	    -2.0142	    -8.4763	    -6.8817	    -6.7978	
   -11.6653	    -5.9586	    -6.2943	   -11.5814	    -3.8605	   -12.0010	    -2.1820	    -9.4833	    -7.6370	    -7.0496	
   -12.5046	    -6.7978	    -6.7978	   -12.0010	    -4.1122	   -12.5046	    -2.0981	   -10.1547	    -8.0566	    -6.9656	
   -13.2599	    -7.5531	    -7.1335	   -12.4207	    -4.1122	   -12.7563	    -1.7624	   -10.4904	    -8.1406	    -6.4621	
   -13.8474	    -8.0566	    -7.2174	   -12.6724	    -3.9444	   -12.7563	    -1.0910	   -10.5743	    -7.9727	    -5.6229	
   -14.2670	    -8.3084	    -6.9656	   -12.8403	    -3.5248	   -12.5885	    -0.2518	   -10.3226	    -7.4692	    -4.4479	
   -14.4348	    -8.3084	    -6.5460	   -12.9242	    -2.9373	   -12.2528	     0.7553	    -9.8190	    -6.7139	    -3.1891	
   -14.3509	    -7.9727	    -5.7907	   -12.8403	    -2.1820	   -11.7493	     1.9302	    -9.0637	    -5.7907	    -1.7624	
   -14.0152	    -7.3853	    -4.7836	   -12.5885	    -1.3428	   -11.1618	     3.1891	    -8.2245	    -4.7836	    -0.4196	
   -13.5117	    -6.6299	    -3.6926	   -12.3367	    -0.4196	   -10.4904	     4.3640	    -7.2174	    -3.7766	     0.7553	
   -12.7563	    -5.7068	    -2.6016	   -11.9171	     0.5035	    -9.8190	     5.4550	    -6.2943	    -2.8534	     1.6785	
   -11.9171	    -4.6997	    -1.5106	   -11.4975	     1.3428	    -9.2316	     6.2943	    -5.4550	    -2.0981	     2.3499	
   -11.0779	    -3.6926	    -0.5875	   -11.1618	     2.0142	    -8.7280	     6.9656	    -4.6997	    -1.5106	     2.6855	
   -10.3226	    -2.7695	     0.1678	   -10.8261	     2.5177	    -8.3923	     7.3013	    -4.1122	    -1.1749	     2.6855	
    -9.7351	    -2.0981	     0.6714	   -10.6583	     2.9373	    -8.1406	     7.3853	    -3.6926	    -1.0071	     2.4338	
    -9.2316	    -1.5106	     1.0071	   -10.5743	     3.1052	    -8.0566	     7.3013	    -3.5248	    -1.0071	     2.0142	
    -8.8959	    -1.0910	     1.1749	   -10.6583	     3.2730	    -8.0566	     7.1335	    -3.3569	    -1.0071	     1.5945	
    -8.6441	    -0.9232	     1.2589	   -10.7422	     3.3569	    -8.1406	     6.8817	    -3.3569	    -1.1749	     1.0910	
    -8.4763	    -0.7553	     1.2589	   -10.9940	     3.5248	    -8.3084	     6.6299	    -3.4409	    -1.3428	     0.6714	
    -8.3923	    -0.8392	     1.1749	   -11.3297	     3.6087	    -8.4763	     6.4621	    -3.6087	    -1.5106	     0.4196	
    -8.3084	    -0.9232	     1.0910	   -11.6653	     3.6926	    -8.6441	     6.4621	    -3.6926	    -1.5945	     0.3357	
    -8.2245	    -1.0910	     1.0071	   -12.0010	     3.9444	    -8.7280	     6.5460	    -3.7766	    -1.5945	     0.5035	
    -8.0566	    -1.1749	     1.0910	   -12.1689	     4.2801	    -8.8120	     6.7978	    -3.7766	    -1.5106	     1.0071	
    -7.8049	    -1.1749	     1.2589	   -12.2528	     4.7836	    -8.7280	     7.3013	    -3.6087	    -1.2589	     1.6785	
    -7.3853	    -0.9232	     1.5945	   -12.1689	     5.3711	    -8.4763	     7.9727	    -3.2730	    -0.9232	     2.6855	
    -6.8817	    -0.6714	     2.0142	   -11.9171	     6.0425	    -8.1406	     8.6441	    -2.7695	    -0.3357	     3.7766	
    -6.2943	    -0.2518	     2.4338	   -11.4975	     6.6299	    -7.6370	     9.2316	    -2.1820	     0.3357	     5.0354	
    -5.7068	     0.2518	     2.8534	   -10.9940	     7.2174	    -7.1335	     9.8190	    -1.5945	     0.9232	     6.2103	
    -5.2032	     0.7553	     3.2730	   -10.4065	     7.5531	    -6.6299	    10.1547	    -1.0071	     1.5106	     7.2174	
    -4.7836	     1.0910	     3.4409	    -9.9030	     7.7209	    -6.2103	    10.1547	    -0.6714	     1.9302	     7.8888	
    -4.5319	     1.3428	     3.4409	    -9.4833	     7.6370	    -5.9586	     9.8190	    -0.5035	     2.0142	     8.2245	
    -4.6158	     1.4267	     3.1052	    -9.2316	     7.1335	    -6.0425	     9.0637	    -0.7553	     1.6785	     7.9727	
    -5.0354	     1.1749	     2.4338	    -9.3155	     6.2943	    -6.4621	     7.8888	    -1.3428	     1.0071	     7.1335	
    -5.7068	     0.5875	     1.5106	    -9.6512	     5.0354	    -7.1335	     6.2943	    -2.2659	    -0.0839	     5.8746	
    -6.4621	    -0.0839	     0.3357	   -10.2386	     3.6087	    -8.1406	     4.5319	    -3.5248	    -1.4267	     4.1962	
    -7.3013	    -0.8392	    -0.9232	   -10.9940	     2.0981	    -9.2316	     2.6855	    -4.8676	    -2.9373	     2.2659	
    -8.1406	    -1.5106	    -2.0981	   -11.7493	     0.5035	   -10.3226	     1.0071	    -6.1264	    -4.4479	     0.3357	
    -8.7280	    -2.1820	    -3.0212	   -12.3367	    -0.8392	   -11.3297	    -0.5875	    -7.3853	    -5.7907	    -1.3428	
    -9.0637	    -2.6016	    -3.7766	   -12.8403	    -2.0981	   -12.0850	    -1.7624	    -8.3084	    -6.9656	    -2.7695	
    -9.1476	    -2.8534	    -4.2801	   -13.0081	    -3.0212	   -12.5885	    -2.6016	    -8.9798	    -7.7209	    -3.7766	
    -9.0637	    -2.9373	    -4.5319	   -12.9242	    -3.6087	   -12.7563	    -3.0212	    -9.3155	    -8.1406	    -4.3640	
    -8.7280	    -2.7695	    -4.4479	   -12.5046	    -3.9444	   -12.5046	    -2.9373	    -9.2316	    -8.1406	    -4.3640	
    -8.2245	    -2.4338	    -4.1122	   -11.7493	    -3.9444	   -11.9171	    -2.5177	    -8.6441	    -7.7209	    -3.8605	
    -7.5531	    -1.9302	    -3.6087	   -10.6583	    -3.6087	   -10.9940	    -1.7624	    -7.7209	    -6.9656	    -3.0212	
    -6.9656	    -1.3428	    -2.9373	    -9.2316	    -3.1052	    -9.7351	    -0.6714	    -6.5460	    -5.9586	    -1.7624	
    -6.2943	    -0.7553	    -2.2659	    -7.7209	    -2.4338	    -8.3084	     0.5035	    -5.0354	    -4.6158	    -0.4196	
    -5.7907	    -0.2518	    -1.6785	    -6.0425	    -1.7624	    -6.7139	     1.6785	    -3.3569	    -3.2730	     1.0910	
    -5.3711	     0.0839	    -1.2589	    -4.4479	    -1.1749	    -5.1193	     2.6855	    -1.6785	    -1.9302	     2.4338	
    -5.0354	     0.2518	    -1.0071	    -3.0212	    -0.7553	    -3.6087	     3.4409	    -0.1678	    -0.7553	     3.5248	
    -4.9515	     0.2518	    -1.0071	    -1.8463	    -0.5035	    -2.4338	     3.8605	     1.1749	     0.1678	     4.1962	
    -5.1193	     0.0000	    -1.2589	    -1.1749	    -0.6714	    -1.5945	     3.8605	     2.1820	     0.7553	     4.4479	
    -5.4550	    -0.5035	    -1.7624	    -0.9232	    -1.0910	    -1.2589	     3.5248	     2.8534	     1.0071	     4.1962	
    -5.9586	    -1.2589	    -2.5177	    -1.2589	    -1.7624	    -1.2589	     2.7695	     3.1052	     0.9232	     3.5248	
    -6.7139	    -2.1820	    -3.5248	    -2.0981	    -2.7695	    -1.6785	     1.6785	     3.0212	     0.5035	     2.5177	
    -7.5531	    -3.2730	    -4.6158	    -3.2730	    -3.9444	    -2.4338	     0.3357	     2.6016	    -0.1678	     1.2589	
    -8.4763	    -4.3640	    -5.7907	    -4.6997	    -5.2872	    -3.4409	    -1.0071	     2.0142	    -0.9232	    -0.0839	
    -9.3994	    -5.5389	    -7.0496	    -6.1264	    -6.5460	    -4.3640	    -2.4338	     1.2589	    -1.6785	    -1.3428	
   -10.2386	    -6.5460	    -8.0566	    -7.5531	    -7.8049	    -5.3711	    -3.6926	     0.6714	    -2.3499	    -2.4338	
   -10.9100	    -7.3853	    -9.0637	    -8.6441	    -8.8959	    -6.1264	    -4.6997	     0.0839	    -2.7695	    -3.1891	
   -11.4975	    -8.1406	    -9.8190	    -9.3994	    -9.8190	    -6.7139	    -5.5389	    -0.3357	    -3.0212	    -3.4409	
   -11.7493	    -8.5602	   -10.3226	    -9.8190	   -10.4065	    -6.9656	    -5.9586	    -0.5875	    -2.9373	    -3.3569	
   -11.7493	    -8.7280	   -10.5743	    -9.8190	   -10.6583	    -6.8817	    -6.0425	    -0.5875	    -2.5177	    -2.6855	
   -11.4136	    -8.5602	   -10.4904	    -9.3994	   -10.4904	    -6.4621	    -5.7068	    -0.2518	    -1.8463	    -1.4267	
   -10.6583	    -8.0566	   -10.0708	    -8.5602	    -9.9869	    -5.7068	    -4.9515	     0.3357	    -0.8392	     0.1678	
    -9.6512	    -7.1335	    -9.3155	    -7.3853	    -9.1476	    -4.6158	    -3.9444	     1.0910	     0.4196	     2.0981	
    -8.3923	    -6.0425	    -8.3084	    -6.0425	    -8.1406	    -3.4409	    -2.6855	     2.0981	     1.7624	     4.2801	
    -7.0496	    -4.6997	    -7.2174	    -4.6997	    -6.9656	    -2.1820	    -1.5106	     3.0212	     3.0212	     6.2943	
    -5.7907	    -3.3569	    -6.2103	    -3.4409	    -5.9586	    -1.0910	    -0.3357	     3.8605	     4.1122	     8.1406	
    -4.5319	    -2.0142	    -5.2032	    -2.3499	    -5.0354	    -0.1678	     0.5035	     4.5319	     4.9515	     9.4833	
    -3.4409	    -0.7553	    -4.2801	    -1.4267	    -4.2801	     0.5035	     1.0910	     4.8676	     5.4550	    10.4065	
    -2.5177	     0.3357	    -3.5248	    -0.7553	    -3.6926	     0.9232	     1.3428	     4.9515	     5.6229	    10.7422	
    -1.6785	     1.2589	    -2.9373	    -0.3357	    -3.3569	     1.0071	     1.2589	     4.7836	     5.3711	    10.5743	
    -0.9232	     2.0142	    -2.5177	    -0.0839	    -3.1891	     0.9232	     0.8392	     4.2801	     4.8676	     9.9030	
    -0.3357	     2.6016	    -2.2659	    -0.0839	    -3.2730	     0.5875	     0.1678	     3.4409	     4.0283	     8.7280	
     0.1678	     2.8534	    -2.2659	    -0.1678	    -3.5248	     0.0000	    -0.8392	     2.4338	     2.8534	     7.0496	
     0.4196	     2.9373	    -2.5177	    -0.4196	    -4.0283	    -0.7553	    -2.0981	     1.2589	     1.5106	     5.1193	
     0.5875	     2.7695	    -2.9373	    -0.8392	    -4.7836	    -1.7624	    -3.5248	    -0.1678	     0.0000	     2.9373	
     0.5035	     2.3499	    -3.5248	    -1.2589	    -5.6229	    -2.7695	    -4.9515	    -1.6785	    -1.6785	     0.5875	
     0.3357	     1.7624	    -4.3640	    -1.9302	    -6.5460	    -3.9444	    -6.3782	    -3.1891	    -3.3569	    -1.7624	
    -0.0839	     0.9232	    -5.2032	    -2.6016	    -7.5531	    -5.2032	    -7.8049	    -4.6997	    -5.0354	    -3.9444	
    -0.6714	    -0.0839	    -6.1264	    -3.5248	    -8.5602	    -6.5460	    -8.9798	    -6.2103	    -6.6299	    -5.8746	
    -1.3428	    -1.0910	    -7.0496	    -4.4479	    -9.4833	    -7.7209	    -9.9030	    -7.5531	    -7.9727	    -7.3853	
    -2.0981	    -2.0142	    -7.7209	    -5.3711	   -10.1547	    -8.8120	   -10.4904	    -8.6441	    -9.1476	    -8.5602	
    -2.7695	    -2.8534	    -8.3084	    -6.2103	   -10.4904	    -9.6512	   -10.7422	    -9.3994	    -9.9030	    -9.1476	
    -3.3569	    -3.4409	    -8.4763	    -6.8817	   -10.5743	   -10.2386	   -10.4904	    -9.9030	   -10.3226	    -9.2316	
    -3.7766	    -3.7766	    -8.3923	    -7.4692	   -10.2386	   -10.4904	    -9.8190	    -9.9869	   -10.4065	    -8.9798	
    -4.0283	    -3.8605	    -8.0566	    -7.8049	    -9.6512	   -10.4904	    -8.8959	    -9.8190	   -10.1547	    -8.3084	
    -4.1962	    -3.6926	    -7.5531	    -7.9727	    -8.8120	   -10.3226	    -7.7209	    -9.3994	    -9.6512	    -7.5531	
    -4.1122	    -3.3569	    -6.8817	    -7.8888	    -7.8049	    -9.9030	    -6.4621	    -8.8959	    -9.0637	    -6.7139	
    -3.9444	    -2.9373	    -6.0425	    -7.6370	    -6.7139	    -9.3994	    -5.2032	    -8.2245	    -8.4763	    -5.8746	
    -3.6926	    -2.3499	    -5.2872	    -7.3013	    -5.6229	    -8.8120	    -4.1122	    -7.5531	    -7.8049	    -5.2872	
    -3.3569	    -1.8463	    -4.6158	    -6.7978	    -4.6997	    -8.2245	    -3.2730	    -6.8817	    -7.3013	    -4.8676	
    -3.0212	    -1.4267	    -4.1122	    -6.2943	    -3.9444	    -7.7209	    -2.6855	    -6.3782	    -6.8817	    -4.7836	
    -2.7695	    -1.2589	    -3.9444	    -5.8746	    -3.5248	    -7.3853	    -2.5177	    -6.1264	    -6.7978	    -5.0354	
    -2.6855	    -1.3428	    -4.0283	    -5.5389	    -3.3569	    -7.2174	    -2.6855	    -5.9586	    -6.8817	    -5.6229	
    -2.6855	    -1.5945	    -4.2801	    -5.3711	    -3.3569	    -7.1335	    -3.0212	    -6.0425	    -7.1335	    -6.3782	
    -2.7695	    -1.9302	    -4.6997	    -5.2032	    -3.3569	    -7.1335	    -3.4409	    -6.1264	    -7.3853	    -7.1335	
    -2.8534	    -2.2659	    -5.0354	    -5.0354	    -3.4409	    -7.1335	    -3.7766	    -6.2943	    -7.6370	    -7.8888	
    -2.9373	    -2.6016	    -5.2872	    -4.8676	    -3.3569	    -7.0496	    -3.8605	    -6.2943	    -7.8049	    -8.3923	
    -3.0212	    -2.7695	    -5.4550	    -4.6997	    -3.1891	    -6.8817	    -3.6926	    -6.2103	    -7.7209	    -8.6441	
    -3.1052	    -3.0212	    -5.5389	    -4.6158	    -2.8534	    -6.7139	    -3.3569	    -5.9586	    -7.4692	    -8.5602	
    -3.2730	    -3.2730	    -5.6229	    -4.6997	    -2.5177	    -6.6299	    -2.8534	    -5.7907	    -7.0496	    -8.2245	
    -3.4409	    -3.4409	    -5.5389	    -4.9515	    -2.0981	    -6.5460	    -2.0981	    -5.4550	    -6.5460	    -7.6370	
    -3.6926	    -3.6926	    -5.4550	    -5.2872	    -1.5945	    -6.5460	    -1.2589	    -5.2032	    -6.0425	    -6.8817	
    -4.0283	    -3.8605	    -5.3711	    -5.8746	    -1.0910	    -6.5460	    -0.4196	    -4.9515	    -5.5389	    -5.9586	
    -4.2801	    -3.9444	    -5.2032	    -6.5460	    -0.5875	    -6.7139	     0.4196	    -4.6997	    -5.0354	    -5.0354	
    -4.6158	    -3.9444	    -5.1193	    -7.3013	    -0.1678	    -6.9656	     1.2589	    -4.4479	    -4.6997	    -4.1962	
    -4.7836	    -3.9444	    -4.8676	    -8.0566	     0.2518	    -7.1335	     1.9302	    -4.2801	    -4.3640	    -3.5248	
    -4.8676	    -3.6926	    -4.6158	    -8.7280	     0.5875	    -7.3013	     2.5177	    -4.1122	    -4.1122	    -3.1052	
    -4.7836	    -3.3569	    -4.2801	    -9.1476	     0.9232	    -7.3853	     3.0212	    -3.8605	    -3.8605	    -2.7695	
    -4.6158	    -2.9373	    -3.8605	    -9.2316	     1.1749	    -7.3853	     3.2730	    -3.5248	    -3.6926	    -2.7695	
    -4.2801	    -2.4338	    -3.4409	    -9.0637	     1.3428	    -7.2174	     3.2730	    -3.1891	    -3.5248	    -2.8534	
    -3.7766	    -1.8463	    -3.0212	    -8.5602	     1.4267	    -6.7978	     3.1891	    -2.7695	    -3.4409	    -3.1891	
    -3.2730	    -1.3428	    -2.6855	    -7.6370	     1.3428	    -6.2943	     2.8534	    -2.3499	    -3.3569	    -3.6087	
    -2.8534	    -0.9232	    -2.5177	    -6.5460	     1.1749	    -5.7068	     2.3499	    -1.9302	    -3.2730	    -4.1122	
    -2.4338	    -0.6714	    -2.5177	    -5.3711	     0.7553	    -5.2032	     1.7624	    -1.6785	    -3.2730	    -4.6997	
    -2.1820	    -0.6714	    -2.7695	    -4.1122	     0.1678	    -4.6997	     1.0071	    -1.5106	    -3.4409	    -5.3711	
    -2.1820	    -1.0071	    -3.2730	    -3.1052	    -0.6714	    -4.3640	     0.0000	    -1.6785	    -3.6926	    -6.1264	
    -2.4338	    -1.5945	    -4.1122	    -2.3499	    -1.6785	    -4.2801	    -1.0071	    -2.0142	    -4.1122	    -6.8817	
    -2.8534	    -2.3499	    -5.1193	    -1.8463	    -2.8534	    -4.3640	    -2.0142	    -2.5177	    -4.4479	    -7.4692	
    -3.3569	    -3.1891	    -6.1264	    -1.6785	    -3.9444	    -4.4479	    -2.8534	    -3.0212	    -4.7836	    -7.8888	
    -3.7766	    -3.9444	    -6.9656	    -1.5945	    -4.7836	    -4.6158	    -3.4409	    -3.4409	    -4.8676	    -7.8888	
    -4.1122	    -4.5319	    -7.6370	    -1.6785	    -5.3711	    -4.6158	    -3.6087	    -3.6926	    -4.6997	    -7.4692	
    -4.1962	    -4.7836	    -7.8888	    -1.7624	    -5.4550	    -4.4479	    -3.3569	    -3.6087	    -4.1122	    -6.6299	
    -3.9444	    -4.6997	    -7.6370	    -1.7624	    -5.1193	    -4.1122	    -2.5177	    -3.1052	    -3.2730	    -5.2872	
    -3.5248	    -4.2801	    -7.0496	    -1.5945	    -4.3640	    -3.5248	    -1.4267	    -2.4338	    -2.0981	    -3.6087	
    -2.8534	    -3.6087	    -6.1264	    -1.1749	    -3.3569	    -2.6855	     0.0000	    -1.4267	    -0.6714	    -1.6785	
    -2.0142	    -2.6855	    -4.9515	    -0.5875	    -2.0981	    -1.7624	     1.5106	    -0.3357	     0.7553	     0.2518	
    -1.1749	    -1.7624	    -3.7766	     0.1678	    -0.8392	    -0.7553	     2.9373	     0.7553	     2.0981	     2.0142	
    -0.3357	    -0.8392	    -2.6016	     0.9232	     0.2518	     0.0839	     4.0283	     1.7624	     3.1891	     3.4409	
     0.1678	    -0.0839	    -1.6785	     1.5945	     1.0910	     0.7553	     4.6997	     2.4338	     3.9444	     4.4479	
     0.5035	     0.4196	    -1.0910	     2.0981	     1.5106	     1.1749	     4.9515	     2.8534	     4.3640	     4.8676	
     0.3357	     0.5035	    -0.8392	     2.3499	     1.5106	     1.2589	     4.6997	     2.9373	     4.3640	     4.7836	
    -0.0839	     0.3357	    -1.0910	     2.1820	     1.0910	     1.0071	     3.9444	     2.6855	     3.9444	     4.1962	
    -0.8392	    -0.2518	    -1.6785	     1.7624	     0.3357	     0.4196	     2.7695	     2.1820	     3.2730	     3.1891	
    -1.7624	    -1.0910	    -2.5177	     1.0910	    -0.7553	    -0.3357	     1.2589	     1.4267	     2.3499	     2.0142	
    -2.8534	    -1.9302	    -3.5248	     0.1678	    -1.8463	    -1.2589	    -0.2518	     0.6714	     1.3428	     0.7553	
    -3.8605	    -2.8534	    -4.5319	    -0.7553	    -3.0212	    -2.1820	    -1.7624	    -0.0839	     0.3357	    -0.5035	
    -4.7836	    -3.6926	    -5.5389	    -1.6785	    -4.1122	    -3.0212	    -3.1052	    -0.6714	    -0.5035	    -1.5106	
    -5.5389	    -4.3640	    -6.3782	    -2.5177	    -4.9515	    -3.6926	    -4.1122	    -1.0910	    -1.1749	    -2.1820	
    -6.0425	    -4.8676	    -6.9656	    -3.1052	    -5.6229	    -4.1122	    -4.7836	    -1.1749	    -1.4267	    -2.5177	
    -6.3782	    -5.0354	    -7.3013	    -3.5248	    -5.9586	    -4.3640	    -5.1193	    -1.0071	    -1.4267	    -2.3499	
    -6.3782	    -5.0354	    -7.3013	    -3.6087	    -6.0425	    -4.2801	    -5.0354	    -0.5035	    -1.0910	    -1.8463	
    -6.2103	    -4.7836	    -6.9656	    -3.3569	    -5.7907	    -3.9444	    -4.5319	     0.1678	    -0.5035	    -1.0071	
    -5.7068	    -4.1962	    -6.4621	    -2.8534	    -5.3711	    -3.2730	    -3.7766	     1.0910	     0.2518	     0.0839	
    -5.0354	    -3.3569	    -5.6229	    -2.0142	    -4.6997	    -2.5177	    -2.7695	     2.0142	     1.2589	     1.3428	
    -4.1962	    -2.4338	    -4.6158	    -1.0071	    -3.8605	    -1.5945	    -1.5945	     3.0212	     2.2659	     2.6016	
    -3.2730	    -1.4267	    -3.6087	     0.0839	    -2.9373	    -0.6714	    -0.4196	     3.9444	     3.2730	     3.8605	
    -2.3499	    -0.4196	    -2.6016	     1.2589	    -2.0142	     0.3357	     0.7553	     4.6997	     4.1962	     4.8676	
    -1.5106	     0.5875	    -1.5945	     2.3499	    -1.0910	     1.1749	     1.6785	     5.2032	     4.9515	     5.7068	
    -0.6714	     1.4267	    -0.7553	     3.3569	    -0.3357	     2.0142	     2.4338	     5.6229	     5.5389	     6.2943	
     0.0000	     2.1820	     0.0000	     4.2801	     0.2518	     2.7695	     3.0212	     5.7907	     5.9586	     6.5460	
     0.5875	     2.7695	     0.5875	     5.0354	     0.7553	     3.2730	     3.2730	     5.8746	     6.2103	     6.6299	
     0.9232	     3.1891	     0.9232	     5.6229	     1.0071	     3.6926	     3.1891	     5.7068	     6.2103	     6.3782	
     1.0910	     3.3569	     1.0910	     5.7907	     1.0910	     3.7766	     2.9373	     5.3711	     6.0425	     5.8746	
     0.9232	     3.3569	     1.0071	     5.7068	     0.9232	     3.6926	     2.4338	     4.9515	     5.6229	     5.1193	
     0.6714	     3.1891	     0.7553	     5.3711	     0.6714	     3.3569	     1.8463	     4.3640	     5.1193	     4.3640	
     0.2518	     2.8534	     0.4196	     4.7836	     0.3357	     2.8534	     1.1749	     3.6926	     4.6158	     3.6926	
    -0.1678	     2.6016	     0.0839	     4.0283	     0.0839	     2.3499	     0.6714	     3.1052	     4.1962	     3.1052	
    -0.5875	     2.2659	    -0.2518	     3.1891	    -0.0839	     1.8463	     0.4196	     2.6016	     3.8605	     2.8534	
    -1.0071	     2.0142	    -0.5875	     2.3499	    -0.1678	     1.3428	     0.3357	     2.3499	     3.6087	     2.8534	
    -1.4267	     1.8463	    -0.7553	     1.5945	     0.0000	     0.9232	     0.5875	     2.1820	     3.6087	     3.1052	
    -1.7624	     1.6785	    -0.7553	     0.9232	     0.2518	     0.6714	     1.0910	     2.2659	     3.7766	     3.7766	
    -2.0142	     1.5945	    -0.5875	     0.4196	     0.6714	     0.5035	     1.8463	     2.6016	     4.1122	     4.6158	
    -2.0981	     1.5945	    -0.2518	     0.0839	     1.4267	     0.5875	     2.9373	     3.0212	     4.6158	     5.7907	
    -2.0981	     1.7624	     0.2518	    -0.0839	     2.2659	     0.8392	     4.1122	     3.6926	     5.2872	     7.0496	
    -2.0981	     2.0142	     0.8392	    -0.1678	     3.1891	     1.0910	     5.3711	     4.2801	     5.9586	     8.3084	
    -2.0142	     2.3499	     1.4267	    -0.1678	     4.1122	     1.5106	     6.5460	     4.9515	     6.5460	     9.4833	
    -1.8463	     2.6855	     2.0142	     0.0000	     5.0354	     1.9302	     7.6370	     5.4550	     7.0496	    10.4065	
    -1.6785	     3.0212	     2.6016	     0.3357	     5.7907	     2.3499	     8.5602	     5.9586	     7.3013	    10.9940	
    -1.4267	     3.5248	     3.1052	     0.7553	     6.4621	     2.7695	     9.2316	     6.2943	     7.4692	    11.2457	
    -1.0071	     4.0283	     3.6087	     1.4267	     7.0496	     3.2730	     9.7351	     6.6299	     7.4692	    11.1618	
    -0.5875	     4.6158	     4.0283	     2.1820	     7.4692	     3.6926	     9.9869	     6.7139	     7.3013	    10.6583	
    -0.0839	     5.1193	     4.4479	     2.9373	     7.6370	     3.9444	     9.9030	     6.7139	     6.9656	     9.9030	
     0.4196	     5.6229	     4.6158	     3.5248	     7.6370	     4.1122	     9.5673	     6.4621	     6.3782	     8.8120	
     0.7553	     5.8746	     4.6158	     4.0283	     7.3013	     4.1122	     8.9798	     6.0425	     5.6229	     7.5531	
     0.9232	     5.9586	     4.4479	     4.1962	     6.7139	     3.8605	     8.1406	     5.3711	     4.7836	     6.1264	
     0.9232	     5.8746	     4.0283	     4.1122	     5.9586	     3.3569	     7.1335	     4.5319	     3.7766	     4.6158	
     0.8392	     5.5389	     3.4409	     3.6926	     5.0354	     2.6016	     6.0425	     3.5248	     2.7695	     3.1891	
     0.7553	     5.0354	     2.7695	     3.0212	     3.9444	     1.7624	     4.9515	     2.5177	     1.7624	     1.8463	
     0.5035	     4.4479	     2.0142	     2.1820	     2.8534	     0.7553	     3.9444	     1.4267	     0.7553	     0.6714	
     0.2518	     3.7766	     1.2589	     1.2589	     1.8463	    -0.1678	     3.1052	     0.5035	    -0.0839	    -0.2518	
     0.0839	     3.1891	     0.5875	     0.4196	     1.0071	    -1.0071	     2.5177	    -0.3357	    -0.8392	    -0.7553	
     0.0000	     2.7695	     0.1678	    -0.2518	     0.4196	    -1.6785	     2.2659	    -0.9232	    -1.2589	    -1.0071	
     0.0839	     2.5177	     0.0000	    -0.5875	     0.0839	    -2.0142	     2.3499	    -1.0910	    -1.4267	    -0.7553	
     0.4196	     2.6016	     0.0839	    -0.5875	     0.1678	    -2.0142	     2.7695	    -0.9232	    -1.1749	    -0.1678	
     0.8392	     2.9373	     0.5035	    -0.1678	     0.5035	    -1.5945	     3.6087	    -0.4196	    -0.6714	     0.7553	
     1.5106	     3.6087	     1.1749	     0.5035	     1.2589	    -0.9232	     4.6158	     0.4196	     0.1678	     1.9302	
     2.4338	     4.5319	     2.0981	     1.4267	     2.2659	    -0.0839	     5.7907	     1.4267	     1.2589	     3.2730	
     3.4409	     5.6229	     3.1052	     2.4338	     3.3569	     0.8392	     7.0496	     2.5177	     2.3499	     4.6158	
     4.5319	     6.7139	     4.1962	     3.3569	     4.4479	     1.6785	     8.1406	     3.4409	     3.4409	     5.7068	
     5.5389	     7.8888	     5.2032	     3.9444	     5.4550	     2.2659	     8.9798	     4.1122	     4.3640	     6.4621	
     6.3782	     8.8120	     6.0425	     4.1962	     6.2943	     2.5177	     9.3994	     4.3640	     4.9515	     6.7978	
     6.9656	     9.4833	     6.6299	     4.0283	     6.7978	     2.4338	     9.4833	     4.1962	     5.1193	     6.6299	
     7.2174	     9.9030	     6.8817	     3.4409	     7.0496	     1.8463	     9.0637	     3.5248	     4.9515	     6.0425	
     7.2174	     9.9869	     6.9656	     2.5177	     6.9656	     1.0071	     8.3923	     2.6016	     4.4479	     5.0354	
     6.9656	     9.8190	     6.7139	     1.5106	     6.6299	    -0.0839	     7.3013	     1.3428	     3.6926	     3.8605	
     6.4621	     9.4833	     6.3782	     0.3357	     6.0425	    -1.2589	     6.1264	     0.0000	     2.7695	     2.5177	
     5.8746	     9.0637	     5.8746	    -0.8392	     5.2872	    -2.6016	     4.8676	    -1.4267	     1.6785	     1.2589	
     5.2032	     8.4763	     5.3711	    -2.0142	     4.4479	    -3.8605	     3.6926	    -2.7695	     0.6714	     0.0000	
     4.5319	     7.9727	     4.7836	    -3.0212	     3.5248	    -5.0354	     2.6016	    -4.0283	    -0.3357	    -1.0071	
     3.8605	     7.4692	     4.3640	    -3.9444	     2.7695	    -6.1264	     1.5945	    -5.1193	    -1.2589	    -1.7624	
     3.3569	     7.0496	     4.0283	    -4.6997	     2.0142	    -6.9656	     0.9232	    -5.9586	    -2.0142	    -2.2659	
     2.9373	     6.7978	     3.8605	    -5.2032	     1.5106	    -7.5531	     0.4196	    -6.5460	    -2.6016	    -2.4338	
     2.7695	     6.7978	     3.8605	    -5.5389	     1.1749	    -7.8888	     0.1678	    -6.9656	    -2.9373	    -2.3499	
     2.7695	     6.9656	     4.0283	    -5.7068	     1.0910	    -8.0566	     0.1678	    -7.1335	    -3.1891	    -2.0142	
     2.9373	     7.2174	     4.2801	    -5.7907	     1.1749	    -8.0566	     0.3357	    -7.1335	    -3.1891	    -1.5945	
     3.1891	     7.5531	     4.6158	    -5.8746	     1.4267	    -7.8888	     0.5875	    -7.0496	    -3.1052	    -1.0071	
     3.4409	     7.9727	     4.9515	    -5.9586	     1.6785	    -7.8049	     0.7553	    -6.8817	    -2.9373	    -0.5875	
     3.6926	     8.3084	     5.1193	    -6.0425	     2.0142	    -7.6370	     0.8392	    -6.7978	    -2.8534	    -0.2518	
     3.8605	     8.5602	     5.2032	    -6.1264	     2.2659	    -7.4692	     0.7553	    -6.6299	    -2.7695	    -0.1678	
     3.9444	     8.7280	     5.2032	    -6.1264	     2.4338	    -7.3013	     0.5035	    -6.4621	    -2.7695	    -0.3357	
     4.1122	     8.8120	     5.1193	    -5.9586	     2.6016	    -7.0496	     0.1678	    -6.2943	    -2.7695	    -0.5875	
     4.2801	     8.8959	     4.9515	    -5.7068	     2.6855	    -6.7978	    -0.2518	    -6.1264	    -2.7695	    -1.0071	
     4.5319	     8.9798	     4.8676	    -5.2872	     2.8534	    -6.4621	    -0.6714	    -5.7907	    -2.6855	    -1.4267	
     4.8676	     9.2316	     4.8676	    -4.6997	     3.0212	    -6.0425	    -0.9232	    -5.4550	    -2.5177	    -1.7624	
     5.2872	     9.4833	     4.9515	    -4.0283	     3.3569	    -5.4550	    -0.9232	    -4.9515	    -2.2659	    -2.0142	
     5.8746	     9.8190	     5.2032	    -3.2730	     3.8605	    -4.8676	    -0.7553	    -4.2801	    -1.8463	    -2.0142	
     6.3782	    10.1547	     5.5389	    -2.6016	     4.3640	    -4.1962	    -0.3357	    -3.6087	    -1.4267	    -1.7624	
     6.8817	    10.4904	     5.8746	    -2.0142	     4.9515	    -3.6087	     0.3357	    -2.8534	    -0.8392	    -1.3428	
     7.2174	    10.7422	     6.2103	    -1.5106	     5.4550	    -3.1052	     1.0910	    -2.1820	    -0.2518	    -0.7553	
     7.3853	    10.8261	     6.5460	    -1.2589	     5.9586	    -2.6016	     2.0142	    -1.4267	     0.3357	     0.0000	
     7.4692	    10.8261	     6.7139	    -1.0071	     6.2943	    -2.2659	     2.8534	    -0.8392	     0.8392	     0.8392	
     7.3013	    10.7422	     6.8817	    -0.9232	     6.6299	    -1.9302	     3.7766	    -0.1678	     1.3428	     1.8463	
     7.0496	    10.4904	     6.9656	    -0.7553	     6.8817	    -1.5945	     4.6997	     0.4196	     1.9302	     2.8534	
     6.7139	    10.1547	     6.9656	    -0.5875	     7.0496	    -1.2589	     5.5389	     1.0910	     2.4338	     3.8605	
     6.2943	     9.7351	     6.7978	    -0.4196	     7.1335	    -0.9232	     6.2943	     1.6785	     2.8534	     4.6997	
     5.7907	     9.3155	     6.6299	    -0.3357	     7.0496	    -0.5875	     6.7978	     2.1820	     3.2730	     5.4550	
     5.2872	     8.7280	     6.2943	    -0.2518	     6.8817	    -0.3357	     7.1335	     2.6855	     3.5248	     5.8746	
     4.6997	     8.0566	     5.7907	    -0.2518	     6.5460	    -0.1678	     7.2174	     2.9373	     3.6087	     6.0425	
     4.0283	     7.3013	     5.2032	    -0.3357	     6.0425	    -0.1678	     6.8817	     3.0212	     3.4409	     5.7907	
     3.4409	     6.5460	     4.4479	    -0.5035	     5.3711	    -0.1678	     6.3782	     2.9373	     3.0212	     5.1193	
     2.8534	     5.7907	     3.6926	    -0.7553	     4.6158	    -0.4196	     5.5389	     2.7695	     2.4338	     4.2801	
     2.2659	     5.0354	     2.7695	    -1.0071	     3.7766	    -0.6714	     4.5319	     2.4338	     1.7624	     3.1052	
     1.8463	     4.3640	     1.9302	    -1.3428	     2.8534	    -1.0910	     3.3569	     1.9302	     0.9232	     1.8463	
     1.3428	     3.6087	     1.0910	    -1.8463	     1.9302	    -1.5945	     2.0981	     1.3428	     0.0000	     0.5035	
     0.9232	     3.0212	     0.2518	    -2.3499	     1.0910	    -2.1820	     0.9232	     0.7553	    -0.9232	    -0.9232	
     0.5035	     2.4338	    -0.4196	    -2.9373	     0.2518	    -2.8534	    -0.2518	     0.0839	    -1.7624	    -2.1820	
     0.1678	     1.9302	    -0.9232	    -3.6087	    -0.3357	    -3.3569	    -1.0910	    -0.5035	    -2.4338	    -3.1891	
     0.0000	     1.6785	    -1.1749	    -4.0283	    -0.5875	    -3.7766	    -1.5945	    -0.9232	    -2.8534	    -3.8605	
    -0.0839	     1.6785	    -1.0910	    -4.1122	    -0.5875	    -3.8605	    -1.6785	    -1.0910	    -2.8534	    -4.0283	
     0.0839	     1.9302	    -0.6714	    -3.9444	    -0.1678	    -3.6926	    -1.1749	    -0.9232	    -2.6016	    -3.7766	
     0.4196	     2.4338	     0.0000	    -3.2730	     0.6714	    -3.1052	    -0.2518	    -0.4196	    -2.0142	    -3.0212	
     0.8392	     3.1052	     1.0071	    -2.3499	     1.6785	    -2.3499	     1.0071	     0.4196	    -1.1749	    -1.9302	
     1.2589	     3.8605	     2.0981	    -1.0910	     2.9373	    -1.3428	     2.6016	     1.3428	    -0.1678	    -0.5875	
     1.6785	     4.6997	     3.1891	     0.2518	     4.1122	    -0.2518	     4.1962	     2.3499	     0.8392	     0.7553	
     2.0142	     5.4550	     4.1962	     1.6785	     5.2872	     0.8392	     5.7068	     3.3569	     1.8463	     2.1820	
     2.1820	     6.1264	     5.1193	     2.9373	     6.2943	     1.8463	     6.9656	     4.2801	     2.6855	     3.3569	
     2.3499	     6.7139	     5.7907	     4.1122	     7.0496	     2.6855	     7.9727	     5.0354	     3.3569	     4.2801	
     2.4338	     7.0496	     6.2943	     5.0354	     7.6370	     3.3569	     8.5602	     5.5389	     3.7766	     4.9515	
     2.3499	     7.3013	     6.6299	     5.6229	     8.0566	     3.8605	     8.8120	     5.7907	     3.9444	     5.2032	
     2.2659	     7.3853	     6.7978	     5.8746	     8.1406	     4.0283	     8.7280	     5.6229	     3.8605	     5.0354	
     2.0142	     7.3013	     6.6299	     5.7068	     8.0566	     3.8605	     8.2245	     5.2032	     3.5248	     4.5319	
     1.7624	     7.0496	     6.3782	     5.1193	     7.7209	     3.3569	     7.4692	     4.5319	     2.8534	     3.7766	
     1.5106	     6.7139	     5.9586	     4.2801	     7.3013	     2.6855	     6.5460	     3.5248	     2.0142	     2.7695	
     1.2589	     6.3782	     5.4550	     3.2730	     6.7978	     1.7624	     5.6229	     2.4338	     1.1749	     1.6785	
     1.1749	     6.0425	     5.0354	     2.1820	     6.3782	     0.8392	     4.7836	     1.3428	     0.3357	     0.6714	
     1.1749	     5.7907	     4.6997	     1.1749	     6.0425	    -0.0839	     4.0283	     0.2518	    -0.4196	    -0.2518	
     1.2589	     5.6229	     4.3640	     0.2518	     5.7068	    -0.9232	     3.6087	    -0.6714	    -1.0071	    -0.9232	
     1.3428	     5.5389	     4.1122	    -0.5875	     5.3711	    -1.7624	     3.2730	    -1.4267	    -1.5106	    -1.2589	
     1.3428	     5.2872	     3.8605	    -1.2589	     5.0354	    -2.4338	     3.1052	    -2.0142	    -1.8463	    -1.4267	
     1.3428	     5.1193	     3.6087	    -1.8463	     4.6997	    -3.0212	     3.1052	    -2.5177	    -2.0981	    -1.4267	
     1.2589	     4.8676	     3.2730	    -2.1820	     4.4479	    -3.4409	     3.1891	    -2.8534	    -2.2659	    -1.0910	
     1.0071	     4.6158	     3.0212	    -2.4338	     4.1122	    -3.8605	     3.3569	    -3.0212	    -2.4338	    -0.6714	
     0.7553	     4.3640	     2.6855	    -2.6016	     3.8605	    -4.1962	     3.5248	    -3.1052	    -2.5177	    -0.0839	
     0.4196	     4.0283	     2.2659	    -2.6855	     3.6926	    -4.3640	     3.7766	    -3.1891	    -2.6855	     0.5035	
    -0.0839	     3.6926	     1.9302	    -2.7695	     3.4409	    -4.6158	     3.9444	    -3.1891	    -2.7695	     1.1749	
    -0.5035	     3.3569	     1.5945	    -2.7695	     3.3569	    -4.7836	     4.0283	    -3.2730	    -3.0212	     1.6785	
    -0.9232	     3.1052	     1.2589	    -2.6855	     3.2730	    -4.8676	     4.1122	    -3.2730	    -3.2730	     1.9302	
    -1.2589	     2.9373	     1.0910	    -2.6016	     3.2730	    -4.8676	     4.1122	    -3.3569	    -3.4409	     2.0981	
    -1.2589	     3.1052	     1.1749	    -2.1820	     3.4409	    -4.7836	     4.1962	    -3.2730	    -3.6087	     2.0981	
    -1.0071	     3.5248	     1.4267	    -1.6785	     3.7766	    -4.4479	     4.1962	    -3.1052	    -3.6926	     1.8463	
    -0.3357	     4.1962	     1.9302	    -0.8392	     4.1962	    -3.9444	     4.1962	    -2.8534	    -3.6087	     1.5945	
     0.6714	     5.0354	     2.6016	     0.2518	     4.6158	    -3.3569	     4.1962	    -2.5177	    -3.4409	     1.0910	
     1.9302	     6.0425	     3.3569	     1.3428	     5.1193	    -2.6855	     4.1962	    -2.2659	    -3.2730	     0.5875	
     3.1891	     7.0496	     4.1122	     2.4338	     5.4550	    -2.0981	     4.1122	    -1.9302	    -3.1891	     0.0839	
     4.4479	     7.9727	     4.7836	     3.3569	     5.7068	    -1.6785	     3.9444	    -1.7624	    -3.1052	    -0.5875	
     5.4550	     8.6441	     5.2872	     4.1122	     5.7907	    -1.4267	     3.6926	    -1.6785	    -3.1052	    -1.1749	
     6.1264	     8.9798	     5.5389	     4.3640	     5.7068	    -1.3428	     3.4409	    -1.7624	    -3.1891	    -1.6785	
     6.2943	     8.8959	     5.3711	     4.2801	     5.4550	    -1.5945	     3.1052	    -2.0981	    -3.4409	    -2.0981	
     6.0425	     8.4763	     4.9515	     3.8605	     4.9515	    -2.0142	     2.8534	    -2.5177	    -3.6926	    -2.4338	
     5.2872	     7.5531	     4.1122	     3.1052	     4.3640	    -2.6016	     2.6016	    -3.0212	    -3.9444	    -2.5177	
     4.1122	     6.3782	     3.1052	     2.1820	     3.6087	    -3.2730	     2.4338	    -3.5248	    -4.1962	    -2.4338	
     2.7695	     5.0354	     1.9302	     1.0910	     2.9373	    -4.0283	     2.3499	    -4.0283	    -4.3640	    -2.0981	
     1.1749	     3.4409	     0.6714	     0.0839	     2.1820	    -4.6158	     2.2659	    -4.4479	    -4.4479	    -1.5945	
    -0.4196	     1.9302	    -0.5035	    -0.9232	     1.4267	    -5.1193	     2.2659	    -4.6997	    -4.3640	    -0.9232	
    -1.9302	     0.5035	    -1.6785	    -1.7624	     0.8392	    -5.4550	     2.3499	    -4.6997	    -4.1962	    -0.1678	
    -3.1052	    -0.6714	    -2.6016	    -2.4338	     0.2518	    -5.6229	     2.3499	    -4.6158	    -3.8605	     0.5875	
    -4.1122	    -1.5945	    -3.4409	    -2.8534	    -0.1678	    -5.5389	     2.3499	    -4.2801	    -3.3569	     1.4267	
    -4.6997	    -2.1820	    -3.9444	    -3.0212	    -0.5035	    -5.2872	     2.1820	    -3.7766	    -2.8534	     2.0981	
    -5.0354	    -2.5177	    -4.3640	    -3.0212	    -0.8392	    -4.8676	     1.9302	    -3.1891	    -2.2659	     2.6016	
    -5.0354	    -2.6855	    -4.6997	    -2.6855	    -1.2589	    -4.2801	     1.5106	    -2.5177	    -1.7624	     2.9373	
    -4.9515	    -2.6855	    -4.8676	    -2.1820	    -1.5945	    -3.5248	     1.0071	    -1.8463	    -1.2589	     3.0212	
    -4.6158	    -2.6016	    -5.0354	    -1.4267	    -2.0981	    -2.7695	     0.3357	    -1.0910	    -0.8392	     2.9373	
    -4.1962	    -2.5177	    -5.2872	    -0.5875	    -2.6855	    -1.9302	    -0.5035	    -0.3357	    -0.5035	     2.6855	
    -3.7766	    -2.4338	    -5.4550	     0.5035	    -3.2730	    -1.0071	    -1.3428	     0.3357	    -0.2518	     2.4338	
    -3.3569	    -2.4338	    -5.7907	     1.5945	    -3.8605	    -0.0839	    -2.2659	     1.0071	    -0.0839	     2.0981	
    -2.8534	    -2.5177	    -6.0425	     2.6855	    -4.4479	     0.7553	    -3.1052	     1.5106	     0.0000	     1.7624	
    -2.4338	    -2.6016	    -6.3782	     3.6087	    -5.1193	     1.4267	    -3.9444	     1.8463	     0.0000	     1.5106	
    -2.0142	    -2.7695	    -6.7978	     4.2801	    -5.7907	     1.9302	    -4.6997	     2.0142	    -0.0839	     1.3428	
    -1.7624	    -3.1052	    -7.3013	     4.6997	    -6.4621	     2.2659	    -5.4550	     2.0142	    -0.2518	     1.1749	
    -1.5945	    -3.3569	    -7.8049	     4.8676	    -7.0496	     2.3499	    -6.0425	     1.8463	    -0.5035	     1.1749	
    -1.5106	    -3.6926	    -8.2245	     4.7836	    -7.5531	     2.2659	    -6.4621	     1.6785	    -0.6714	     1.3428	
    -1.4267	    -3.8605	    -8.4763	     4.6158	    -7.7209	     2.1820	    -6.5460	     1.5106	    -0.7553	     1.6785	
    -1.2589	    -3.7766	    -8.3923	     4.4479	    -7.7209	     2.0981	    -6.3782	     1.5945	    -0.6714	     2.1820	
    -0.9232	    -3.3569	    -7.9727	     4.4479	    -7.2174	     2.2659	    -5.7068	     1.8463	    -0.3357	     3.0212	
    -0.3357	    -2.6016	    -7.2174	     4.6997	    -6.4621	     2.6016	    -4.6997	     2.3499	     0.3357	     4.1962	
     0.4196	    -1.5106	    -6.0425	     5.2872	    -5.2032	     3.2730	    -3.2730	     3.1891	     1.3428	     5.5389	
     1.5945	     0.0839	    -4.4479	     6.2103	    -3.6087	     4.2801	    -1.4267	     4.3640	     2.6016	     7.0496	
     3.1052	     1.9302	    -2.5177	     7.4692	    -1.7624	     5.6229	     0.5875	     5.7907	     4.0283	     8.6441	
     4.7836	     4.1122	    -0.3357	     8.9798	     0.3357	     7.0496	     2.6855	     7.3853	     5.6229	    10.1547	
     6.7139	     6.3782	     1.8463	    10.5743	     2.5177	     8.6441	     4.6997	     9.0637	     7.3013	    11.5814	
     8.5602	     8.6441	     4.0283	    12.2528	     4.5319	    10.2386	     6.4621	    10.6583	     8.8959	    12.8403	
    10.3226	    10.7422	     5.9586	    13.8474	     6.4621	    11.7493	     8.0566	    12.2528	    10.3226	    13.9313	
    11.8332	    12.5885	     7.7209	    15.4419	     8.1406	    13.1760	     9.2316	    13.6795	    11.7493	    14.6866	
    13.0920	    14.1830	     9.2316	    16.8686	     9.5673	    14.4348	    10.2386	    14.9384	    12.9242	    15.3580	
    14.0152	    15.4419	    10.4904	    18.1274	    10.7422	    15.5258	    10.9940	    16.0294	    14.0152	    15.8615	
    14.5187	    16.3651	    11.4136	    19.2184	    11.7493	    16.5329	    11.4975	    17.0364	    14.9384	    16.2811	
    14.7705	    16.9525	    12.0850	    19.9738	    12.5046	    17.2882	    12.0010	    17.9596	    15.7776	    16.7007	
    14.6866	    17.2882	    12.5046	    20.5612	    13.0920	    17.9596	    12.4207	    18.7988	    16.6168	    17.1204	
    14.4348	    17.3721	    12.8403	    20.9808	    13.6795	    18.4631	    12.9242	    19.5541	    17.3721	    17.7917	
    14.0152	    17.3721	    13.0920	    21.2326	    14.2670	    18.9667	    13.5117	    20.3934	    18.2114	    18.6310	
    13.7634	    17.3721	    13.4277	    21.5683	    14.9384	    19.5541	    14.3509	    21.3165	    19.1345	    19.7220	
    13.5117	    17.4561	    13.9313	    21.9040	    15.7776	    20.1416	    15.4419	    22.4075	    20.1416	    21.1487	
    13.4277	    17.6239	    14.4348	    22.3236	    16.7007	    20.8969	    16.6168	    23.5825	    21.3165	    22.7432	
    13.5117	    17.8757	    15.1062	    22.8271	    17.7078	    21.7361	    17.8757	    24.7574	    22.5754	    24.4217	
    13.5956	    18.2953	    15.7776	    23.4146	    18.7988	    22.4915	    19.0506	    25.9323	    23.7503	    26.0162	
    13.7634	    18.7149	    16.4490	    24.0021	    19.7220	    23.2468	    20.1416	    27.0233	    24.7574	    27.4429	
    13.9313	    19.1345	    17.0364	    24.5056	    20.5612	    23.9182	    20.8969	    27.8625	    25.5127	    28.5339	
    14.0991	    19.5541	    17.5400	    25.0092	    21.1487	    24.4217	    21.4005	    28.4500	    26.0162	    29.2053	
    14.2670	    19.8898	    17.9596	    25.3448	    21.5683	    24.8413	    21.5683	    28.7018	    26.2680	    29.3732	
    14.3509	    20.1416	    18.1274	    25.6805	    21.7361	    25.0092	    21.3165	    28.7018	    26.1841	    29.0375	
    14.3509	    20.2255	    18.2114	    25.8484	    21.7361	    25.0931	    20.8969	    28.4500	    25.8484	    28.2822	
    14.1830	    20.1416	    18.0435	    25.9323	    21.4005	    25.0092	    20.1416	    28.0304	    25.1770	    27.1912	
    13.9313	    19.8898	    17.7078	    25.9323	    20.9808	    24.7574	    19.3024	    27.3590	    24.4217	    25.7645	
    13.6795	    19.5541	    17.2882	    25.9323	    20.4773	    24.4217	    18.3792	    26.6876	    23.5825	    24.3378	
    13.2599	    19.1345	    16.8686	    25.7645	    19.9738	    24.0860	    17.6239	    26.0162	    22.7432	    22.9111	
    12.9242	    18.7149	    16.5329	    25.5127	    19.5541	    23.7503	    16.9525	    25.4288	    21.9040	    21.5683	
    12.5885	    18.4631	    16.2811	    25.1770	    19.3024	    23.3307	    16.5329	    24.8413	    21.2326	    20.5612	
    12.3367	    18.2953	    16.1972	    24.7574	    19.1345	    22.9950	    16.4490	    24.3378	    20.8130	    19.8898	
    12.1689	    18.3792	    16.3651	    24.2538	    19.2184	    22.6593	    16.7007	    24.0021	    20.5612	    19.5541	
    12.1689	    18.7149	    16.7007	    23.6664	    19.5541	    22.3236	    17.2882	    23.8342	    20.5612	    19.6381	
    12.2528	    19.1345	    17.2043	    22.9950	    20.0577	    22.0718	    18.1274	    23.7503	    20.7291	    20.1416	
    12.4207	    19.8059	    17.8757	    22.2397	    20.6451	    21.8201	    19.1345	    23.8342	    21.1487	    20.8969	
    12.5885	    20.4773	    18.5471	    21.4005	    21.3165	    21.5683	    20.3094	    24.0021	    21.5683	    21.8201	
    12.7563	    21.0648	    19.2184	    20.3934	    21.8201	    21.2326	    21.4005	    24.0860	    21.9879	    22.7432	
    12.9242	    21.6522	    19.8059	    19.4702	    22.3236	    20.8969	    22.3236	    24.1699	    22.4075	    23.5825	
    13.1760	    22.1558	    20.2255	    18.5471	    22.5754	    20.4773	    23.0789	    24.1699	    22.7432	    24.2538	
    13.3438	    22.4915	    20.6451	    17.7917	    22.8271	    20.2255	    23.5825	    24.2538	    22.9950	    24.7574	
    13.6795	    22.9111	    20.8969	    17.2882	    22.9111	    19.9738	    23.8342	    24.3378	    23.1628	    25.0092	
    14.0152	    23.2468	    21.2326	    17.1204	    22.9111	    19.9738	    23.8342	    24.5895	    23.3307	    25.0092	
    14.5187	    23.5825	    21.4005	    17.1204	    22.8271	    20.0577	    23.5825	    24.7574	    23.4985	    24.8413	
    15.0223	    23.8342	    21.4844	    17.2043	    22.6593	    20.2255	    23.0789	    24.9252	    23.4985	    24.3378	
    15.4419	    23.9182	    21.3165	    17.4561	    22.3236	    20.3094	    22.3236	    25.0092	    23.4146	    23.6664	
    15.8615	    23.8342	    21.0648	    17.6239	    21.8201	    20.3934	    21.4844	    25.0092	    23.1628	    22.8271	
    16.0294	    23.5825	    20.6451	    17.7078	    21.3165	    20.3094	    20.4773	    24.8413	    22.7432	    21.8201	
    16.1972	    23.2468	    20.1416	    17.7917	    20.7291	    20.2255	    19.4702	    24.5895	    22.2397	    20.8969	
    16.1972	    22.8271	    19.6381	    17.7917	    20.1416	    20.0577	    18.6310	    24.2538	    21.8201	    20.0577	
    16.1133	    22.3236	    19.0506	    17.7078	    19.7220	    19.8059	    17.9596	    24.0021	    21.4005	    19.3863	
    16.0294	    21.8201	    18.5471	    17.5400	    19.3024	    19.5541	    17.4561	    23.6664	    21.0648	    18.9667	
    15.8615	    21.3165	    18.1274	    17.3721	    19.0506	    19.3024	    17.2043	    23.4146	    20.8130	    18.8828	
    15.6937	    20.8969	    17.7078	    17.2043	    18.8828	    19.0506	    17.1204	    23.0789	    20.6451	    19.0506	
    15.6097	    20.4773	    17.3721	    16.9525	    18.7988	    18.9667	    17.2043	    22.9111	    20.7291	    19.5541	
    15.5258	    20.2255	    17.2043	    16.7847	    18.7988	    18.8828	    17.4561	    22.7432	    20.8130	    20.1416	
    15.4419	    19.8898	    17.0364	    16.7007	    18.8828	    18.8828	    17.7917	    22.5754	    21.0648	    20.8130	
    15.4419	    19.6381	    16.8686	    16.5329	    18.8828	    18.9667	    18.1274	    22.4915	    21.3165	    21.5683	
    15.3580	    19.3024	    16.6168	    16.4490	    18.7988	    18.9667	    18.3792	    22.2397	    21.4844	    22.1558	
    15.3580	    18.9667	    16.2811	    16.4490	    18.5471	    19.0506	    18.4631	    21.9879	    21.5683	    22.5754	
    15.2740	    18.4631	    15.8615	    16.4490	    18.1274	    19.0506	    18.3792	    21.7361	    21.5683	    22.7432	
    15.2740	    17.9596	    15.2740	    16.6168	    17.5400	    19.0506	    18.0435	    21.3165	    21.4005	    22.5754	
    15.1062	    17.3721	    14.5187	    16.7007	    16.7007	    18.9667	    17.3721	    20.8130	    20.9808	    21.9879	
    14.9384	    16.7007	    13.5956	    16.8686	    15.6097	    18.7988	    16.4490	    20.1416	    20.3934	    21.1487	
    14.6027	    15.8615	    12.5046	    16.9525	    14.3509	    18.4631	    15.1901	    19.3863	    19.6381	    19.8898	
    14.0991	    14.9384	    11.1618	    16.8686	    12.7563	    17.9596	    13.5956	    18.3792	    18.6310	    18.2953	
    13.4277	    13.7634	     9.6512	    16.6168	    10.9940	    17.2882	    11.6653	    17.2043	    17.3721	    16.5329	
    12.5885	    12.5885	     7.9727	    16.2811	     9.1476	    16.3651	     9.5673	    15.9454	    16.0294	    14.6027	
[Epoch Header]
[Trial Type]	23
[Accept]	1
[Correct]	0
[RT]	 0.000
[Resp]	0
[Epoch Data]
   -17.7917	   -16.4490	   -14.5187	   -13.6795	   -11.7493	   -10.6583	   -12.1689	    -5.3711	    -4.2801	    -5.3711	
   -18.8828	   -17.5400	   -15.6937	   -13.0081	   -12.9242	   -10.7422	   -13.2599	    -5.8746	    -5.0354	    -6.7139	
   -19.8898	   -18.5471	   -16.7007	   -12.1689	   -13.9313	   -10.6583	   -14.1830	    -6.2943	    -5.7068	    -7.8888	
   -20.6451	   -19.3024	   -17.6239	   -11.2457	   -14.7705	   -10.4065	   -14.8544	    -6.5460	    -6.2103	    -8.8120	
   -21.2326	   -19.8898	   -18.2953	   -10.0708	   -15.3580	    -9.9869	   -15.1901	    -6.7139	    -6.4621	    -9.3994	
   -21.6522	   -20.3094	   -18.6310	    -8.8959	   -15.6097	    -9.3994	   -15.1901	    -6.6299	    -6.3782	    -9.4833	
   -21.9879	   -20.4773	   -18.7988	    -7.7209	   -15.5258	    -8.6441	   -14.8544	    -6.2943	    -5.9586	    -9.2316	
   -22.2397	   -20.5612	   -18.7149	    -6.5460	   -15.1901	    -7.7209	   -14.1830	    -5.7907	    -5.3711	    -8.4763	
   -22.4915	   -20.4773	   -18.2953	    -5.5389	   -14.6027	    -6.7978	   -13.1760	    -5.0354	    -4.5319	    -7.3853	
   -22.7432	   -20.3094	   -17.7917	    -4.6158	   -13.8474	    -5.7907	   -12.0850	    -4.1962	    -3.6087	    -6.0425	
   -23.0789	   -20.1416	   -17.2043	    -3.8605	   -13.0081	    -4.8676	   -10.8261	    -3.2730	    -2.6855	    -4.6158	
   -23.4146	   -19.9738	   -16.6168	    -3.2730	   -12.0850	    -4.0283	    -9.6512	    -2.3499	    -1.7624	    -3.1891	
   -23.8342	   -19.7220	   -15.9454	    -2.7695	   -11.2457	    -3.1891	    -8.4763	    -1.4267	    -0.8392	    -1.8463	
   -24.1699	   -19.4702	   -15.2740	    -2.3499	   -10.4065	    -2.4338	    -7.3853	    -0.5875	    -0.1678	    -0.7553	
   -24.3378	   -19.0506	   -14.5187	    -1.9302	    -9.5673	    -1.6785	    -6.5460	     0.2518	     0.5035	     0.1678	
   -24.2538	   -18.5471	   -13.6795	    -1.3428	    -8.7280	    -0.9232	    -5.7907	     1.0071	     1.0910	     0.7553	
   -23.8342	   -17.7917	   -12.8403	    -0.6714	    -7.9727	    -0.0839	    -5.2032	     1.8463	     1.6785	     1.1749	
   -23.1628	   -16.7847	   -11.8332	     0.1678	    -7.2174	     0.8392	    -4.7836	     2.6016	     2.1820	     1.4267	
   -22.0718	   -15.6937	   -10.7422	     1.1749	    -6.5460	     1.8463	    -4.4479	     3.4409	     2.7695	     1.5106	
   -20.8130	   -14.5187	    -9.5673	     2.3499	    -5.7907	     2.9373	    -4.1962	     4.3640	     3.2730	     1.4267	
   -19.2184	   -13.1760	    -8.3923	     3.6926	    -5.1193	     4.0283	    -4.1122	     5.2032	     3.8605	     1.4267	
   -17.6239	   -11.8332	    -7.2174	     5.1193	    -4.3640	     5.2032	    -3.9444	     6.1264	     4.3640	     1.3428	
   -15.9454	   -10.4904	    -6.0425	     6.4621	    -3.6926	     6.2943	    -3.8605	     6.9656	     4.9515	     1.2589	
   -14.3509	    -9.2316	    -4.9515	     7.7209	    -3.0212	     7.3013	    -3.6926	     7.7209	     5.3711	     1.2589	
   -13.0081	    -8.2245	    -4.0283	     8.6441	    -2.4338	     7.9727	    -3.6926	     8.3084	     5.7068	     1.1749	
   -11.9171	    -7.3853	    -3.2730	     9.2316	    -2.0142	     8.3923	    -3.6087	     8.5602	     5.8746	     1.0910	
   -11.1618	    -6.7978	    -2.7695	     9.2316	    -1.6785	     8.4763	    -3.6087	     8.5602	     5.7907	     0.9232	
   -10.7422	    -6.3782	    -2.5177	     8.8959	    -1.5106	     8.1406	    -3.6087	     8.3084	     5.4550	     0.7553	
   -10.4065	    -6.1264	    -2.2659	     8.1406	    -1.2589	     7.5531	    -3.5248	     7.8049	     5.0354	     0.6714	
   -10.1547	    -5.7907	    -2.0142	     7.1335	    -0.9232	     6.8817	    -3.1891	     7.3013	     4.5319	     0.6714	
    -9.8190	    -5.3711	    -1.5945	     6.0425	    -0.4196	     6.1264	    -2.6855	     6.7978	     4.1962	     0.8392	
    -9.3994	    -4.7836	    -1.0071	     5.0354	     0.3357	     5.5389	    -2.0142	     6.3782	     3.9444	     1.2589	
    -8.8120	    -4.0283	    -0.2518	     4.1122	     1.1749	     4.9515	    -1.0910	     6.1264	     3.8605	     1.6785	
    -8.0566	    -3.2730	     0.5875	     3.2730	     2.0142	     4.5319	    -0.2518	     5.7907	     3.7766	     2.1820	
    -7.3013	    -2.5177	     1.3428	     2.6016	     2.8534	     4.1122	     0.5875	     5.5389	     3.6926	     2.4338	
    -6.5460	    -1.9302	     1.8463	     1.8463	     3.3569	     3.6087	     1.0910	     5.0354	     3.4409	     2.3499	
    -6.0425	    -1.5945	     2.0981	     1.0910	     3.5248	     2.9373	     1.0910	     4.2801	     2.8534	     1.7624	
    -5.6229	    -1.5945	     1.8463	     0.2518	     3.1891	     2.0981	     0.7553	     3.2730	     1.9302	     0.6714	
    -5.4550	    -1.9302	     1.1749	    -0.6714	     2.4338	     1.0910	    -0.1678	     2.0142	     0.6714	    -1.0071	
    -5.4550	    -2.5177	     0.1678	    -1.5945	     1.3428	    -0.0839	    -1.4267	     0.5875	    -0.8392	    -2.9373	
    -5.6229	    -3.3569	    -1.0910	    -2.6016	    -0.0839	    -1.3428	    -3.0212	    -1.0910	    -2.5177	    -5.2032	
    -5.9586	    -4.2801	    -2.5177	    -3.5248	    -1.6785	    -2.6855	    -4.7836	    -2.6855	    -4.2801	    -7.5531	
    -6.2943	    -5.2872	    -3.9444	    -4.3640	    -3.3569	    -3.9444	    -6.5460	    -4.2801	    -5.9586	    -9.8190	
    -6.7139	    -6.3782	    -5.3711	    -5.1193	    -4.9515	    -5.1193	    -8.3084	    -5.7068	    -7.5531	   -11.8332	
    -7.1335	    -7.3853	    -6.7139	    -5.8746	    -6.3782	    -6.2103	    -9.8190	    -6.9656	    -8.9798	   -13.5956	
    -7.5531	    -8.3923	    -7.8888	    -6.4621	    -7.7209	    -7.2174	   -11.0779	    -7.9727	   -10.1547	   -14.8544	
    -7.9727	    -9.2316	    -8.8959	    -6.9656	    -8.7280	    -7.9727	   -11.9171	    -8.7280	   -10.9100	   -15.6097	
    -8.2245	    -9.9030	    -9.5673	    -7.3853	    -9.4833	    -8.5602	   -12.3367	    -9.0637	   -11.3297	   -15.7776	
    -8.2245	   -10.2386	    -9.8190	    -7.5531	    -9.7351	    -8.7280	   -12.2528	    -8.9798	   -11.1618	   -15.2740	
    -7.8888	   -10.1547	    -9.5673	    -7.5531	    -9.5673	    -8.6441	   -11.5814	    -8.3923	   -10.5743	   -14.1830	
    -7.3013	    -9.6512	    -8.9798	    -7.3853	    -8.8959	    -8.2245	   -10.4065	    -7.3853	    -9.4833	   -12.5885	
    -6.3782	    -8.8120	    -7.8888	    -7.2174	    -7.8049	    -7.4692	    -8.8120	    -6.0425	    -7.9727	   -10.5743	
    -5.1193	    -7.6370	    -6.5460	    -6.8817	    -6.4621	    -6.5460	    -7.1335	    -4.4479	    -6.2943	    -8.3923	
    -3.6926	    -6.2103	    -4.9515	    -6.6299	    -4.9515	    -5.5389	    -5.3711	    -2.7695	    -4.5319	    -6.2103	
    -2.0981	    -4.6997	    -3.2730	    -6.2943	    -3.4409	    -4.4479	    -3.6087	    -1.1749	    -2.8534	    -4.2801	
    -0.3357	    -3.0212	    -1.5945	    -5.7907	    -1.9302	    -3.4409	    -2.1820	     0.4196	    -1.2589	    -2.6016	
     1.4267	    -1.3428	     0.0000	    -5.2032	    -0.5875	    -2.3499	    -1.0071	     1.7624	     0.0839	    -1.2589	
     3.1891	     0.1678	     1.3428	    -4.5319	     0.5035	    -1.4267	    -0.1678	     2.9373	     1.0910	    -0.3357	
     4.8676	     1.5945	     2.6016	    -3.7766	     1.2589	    -0.5875	     0.2518	     3.7766	     1.9302	     0.1678	
     6.4621	     2.8534	     3.5248	    -2.9373	     1.8463	     0.0839	     0.4196	     4.3640	     2.4338	     0.3357	
     7.8049	     3.8605	     4.1962	    -2.0981	     2.1820	     0.5875	     0.3357	     4.7836	     2.7695	     0.2518	
     8.8959	     4.6158	     4.6997	    -1.2589	     2.3499	     1.0071	     0.0000	     5.0354	     2.9373	    -0.0839	
     9.8190	     5.2032	     5.0354	    -0.4196	     2.4338	     1.3428	    -0.2518	     5.1193	     3.0212	    -0.4196	
    10.5743	     5.6229	     5.2032	     0.4196	     2.5177	     1.5945	    -0.5035	     5.1193	     3.1052	    -0.6714	
    11.0779	     5.9586	     5.3711	     1.0910	     2.6855	     1.8463	    -0.6714	     5.1193	     3.2730	    -0.7553	
    11.4136	     6.0425	     5.4550	     1.5106	     2.8534	     1.9302	    -0.6714	     5.0354	     3.4409	    -0.7553	
    11.4975	     6.1264	     5.4550	     1.6785	     3.1052	     1.8463	    -0.4196	     4.8676	     3.6087	    -0.5875	
    11.3297	     6.0425	     5.4550	     1.5945	     3.4409	     1.6785	    -0.0839	     4.6997	     3.7766	    -0.1678	
    10.9940	     5.8746	     5.4550	     1.0910	     3.8605	     1.2589	     0.5035	     4.3640	     3.9444	     0.3357	
    10.4065	     5.7068	     5.4550	     0.2518	     4.2801	     0.7553	     1.1749	     3.9444	     4.0283	     0.8392	
     9.7351	     5.3711	     5.4550	    -0.8392	     4.6158	     0.0000	     1.9302	     3.4409	     4.0283	     1.4267	
     8.8120	     4.9515	     5.2872	    -2.0981	     4.8676	    -1.0071	     2.6016	     2.6855	     3.7766	     1.8463	
     7.7209	     4.4479	     5.0354	    -3.5248	     4.9515	    -2.0981	     3.1891	     1.8463	     3.3569	     2.0142	
     6.6299	     3.7766	     4.6997	    -4.9515	     4.9515	    -3.2730	     3.5248	     0.8392	     2.7695	     2.0142	
     5.5389	     3.1891	     4.3640	    -6.3782	     4.6997	    -4.4479	     3.6926	    -0.1678	     2.0981	     1.7624	
     4.5319	     2.6016	     3.9444	    -7.4692	     4.4479	    -5.5389	     3.7766	    -1.1749	     1.3428	     1.2589	
     3.7766	     2.1820	     3.6926	    -8.3923	     4.1122	    -6.4621	     3.6926	    -2.0981	     0.5035	     0.5875	
     3.1891	     1.8463	     3.4409	    -8.8959	     3.8605	    -7.1335	     3.6087	    -2.9373	    -0.1678	    -0.1678	
     2.7695	     1.5945	     3.2730	    -9.1476	     3.6087	    -7.6370	     3.3569	    -3.6087	    -0.9232	    -0.9232	
     2.5177	     1.3428	     3.1052	    -9.1476	     3.2730	    -7.9727	     3.1052	    -4.2801	    -1.5945	    -1.8463	
     2.2659	     1.0910	     2.8534	    -9.0637	     2.8534	    -8.3084	     2.6855	    -4.8676	    -2.2659	    -2.8534	
     2.0142	     0.8392	     2.4338	    -8.9798	     2.2659	    -8.6441	     2.1820	    -5.5389	    -3.0212	    -3.9444	
     1.6785	     0.4196	     1.9302	    -8.8120	     1.6785	    -9.0637	     1.5106	    -6.2103	    -3.8605	    -5.0354	
     1.2589	    -0.1678	     1.3428	    -8.8120	     1.0071	    -9.3994	     0.8392	    -6.8817	    -4.6158	    -6.1264	
     0.8392	    -0.7553	     0.5875	    -8.8120	     0.1678	    -9.8190	     0.0839	    -7.4692	    -5.3711	    -7.1335	
     0.1678	    -1.5106	    -0.1678	    -8.8120	    -0.6714	   -10.2386	    -0.5875	    -8.1406	    -6.0425	    -7.8888	
    -0.5035	    -2.3499	    -1.0910	    -8.8959	    -1.5106	   -10.6583	    -1.2589	    -8.6441	    -6.5460	    -8.4763	
    -1.3428	    -3.1891	    -1.9302	    -9.0637	    -2.3499	   -11.0779	    -1.9302	    -9.0637	    -6.8817	    -8.8120	
    -2.2659	    -4.1962	    -2.8534	    -9.1476	    -3.1891	   -11.3297	    -2.6016	    -9.3994	    -7.0496	    -8.8959	
    -3.2730	    -5.1193	    -3.6926	    -9.1476	    -4.0283	   -11.4975	    -3.1052	    -9.5673	    -7.0496	    -8.7280	
    -4.3640	    -6.0425	    -4.5319	    -9.0637	    -4.7836	   -11.4975	    -3.6087	    -9.5673	    -6.8817	    -8.3084	
    -5.3711	    -6.8817	    -5.3711	    -8.8959	    -5.4550	   -11.3297	    -4.0283	    -9.3155	    -6.5460	    -7.6370	
    -6.3782	    -7.6370	    -6.0425	    -8.6441	    -6.0425	   -10.9940	    -4.4479	    -8.8120	    -6.0425	    -6.8817	
    -7.3853	    -8.3084	    -6.7139	    -8.3923	    -6.5460	   -10.5743	    -4.8676	    -8.2245	    -5.4550	    -6.0425	
    -8.3084	    -8.8959	    -7.3013	    -7.9727	    -7.0496	    -9.9869	    -5.2872	    -7.5531	    -4.6997	    -5.2872	
    -9.2316	    -9.4833	    -7.8888	    -7.5531	    -7.5531	    -9.3994	    -5.8746	    -6.7978	    -4.0283	    -4.6997	
   -10.1547	    -9.9869	    -8.5602	    -7.0496	    -8.1406	    -8.7280	    -6.5460	    -6.1264	    -3.3569	    -4.2801	
   -10.9940	   -10.5743	    -9.2316	    -6.5460	    -8.8120	    -8.1406	    -7.4692	    -5.4550	    -2.7695	    -4.1962	
   -12.0010	   -11.2457	    -9.9869	    -5.9586	    -9.5673	    -7.4692	    -8.5602	    -4.8676	    -2.4338	    -4.3640	
   -13.0081	   -12.0010	   -10.9100	    -5.2872	   -10.4904	    -6.9656	    -9.9030	    -4.4479	    -2.1820	    -4.8676	
   -14.0991	   -12.9242	   -12.0010	    -4.6997	   -11.4975	    -6.4621	   -11.2457	    -4.1122	    -2.0981	    -5.6229	
   -15.2740	   -13.9313	   -13.0920	    -4.0283	   -12.5046	    -5.9586	   -12.6724	    -3.8605	    -2.1820	    -6.4621	
   -16.4490	   -15.0223	   -14.0991	    -3.3569	   -13.5117	    -5.4550	   -14.0152	    -3.6087	    -2.2659	    -7.3013	
   -17.5400	   -16.0294	   -15.1062	    -2.6855	   -14.4348	    -4.9515	   -15.1901	    -3.3569	    -2.3499	    -7.9727	
   -18.5471	   -17.0364	   -15.9454	    -2.0142	   -15.1901	    -4.4479	   -16.0294	    -3.1052	    -2.4338	    -8.3923	
   -19.4702	   -17.9596	   -16.7847	    -1.4267	   -15.7776	    -3.8605	   -16.7007	    -2.7695	    -2.3499	    -8.5602	
   -20.3094	   -18.8828	   -17.4561	    -1.0071	   -16.2811	    -3.3569	   -17.0364	    -2.3499	    -2.1820	    -8.4763	
   -21.1487	   -19.8059	   -18.0435	    -0.5875	   -16.6168	    -2.6855	   -17.2043	    -1.9302	    -1.9302	    -8.0566	
   -21.9879	   -20.5612	   -18.6310	    -0.3357	   -16.8686	    -2.0981	   -17.1204	    -1.3428	    -1.5945	    -7.3853	
   -22.6593	   -21.2326	   -19.0506	    -0.1678	   -17.0364	    -1.4267	   -16.8686	    -0.6714	    -1.1749	    -6.4621	
   -23.1628	   -21.7361	   -19.3024	     0.0839	   -16.9525	    -0.5875	   -16.4490	     0.2518	    -0.5035	    -5.3711	
   -23.4146	   -21.9040	   -19.3024	     0.5875	   -16.7007	     0.4196	   -15.7776	     1.3428	     0.3357	    -4.1122	
   -23.2468	   -21.7361	   -19.0506	     1.2589	   -16.1972	     1.6785	   -14.9384	     2.7695	     1.3428	    -2.6855	
   -22.6593	   -21.1487	   -18.3792	     2.3499	   -15.4419	     3.2730	   -14.0152	     4.3640	     2.6016	    -1.1749	
   -21.6522	   -20.2255	   -17.4561	     3.7766	   -14.6027	     5.0354	   -13.0081	     6.2103	     4.0283	     0.1678	
   -20.3094	   -18.9667	   -16.4490	     5.4550	   -13.6795	     6.8817	   -12.0010	     8.0566	     5.3711	     1.4267	
   -18.7988	   -17.6239	   -15.3580	     7.2174	   -12.8403	     8.6441	   -11.3297	     9.7351	     6.5460	     2.1820	
   -17.2882	   -16.3651	   -14.4348	     8.8120	   -12.2528	    10.2386	   -10.9100	    11.1618	     7.3013	     2.5177	
   -15.8615	   -15.2740	   -13.7634	    10.3226	   -12.0010	    11.4136	   -10.9100	    12.2528	     7.7209	     2.1820	
   -14.6866	   -14.4348	   -13.3438	    11.4975	   -12.0850	    12.1689	   -11.3297	    12.7563	     7.7209	     1.4267	
   -13.6795	   -13.8474	   -13.2599	    12.2528	   -12.4207	    12.5046	   -12.0850	    12.8403	     7.2174	     0.0839	
   -12.8403	   -13.5117	   -13.3438	    12.6724	   -13.0081	    12.4207	   -13.0081	    12.5046	     6.4621	    -1.5106	
   -12.0010	   -13.1760	   -13.5117	    12.6724	   -13.6795	    12.0850	   -14.0152	    11.9171	     5.5389	    -3.1891	
   -11.2457	   -12.8403	   -13.5956	    12.5046	   -14.2670	    11.4975	   -14.7705	    11.0779	     4.4479	    -4.7836	
   -10.2386	   -12.4207	   -13.5117	    12.0850	   -14.6027	    10.8261	   -15.2740	    10.0708	     3.5248	    -6.2103	
    -9.1476	   -11.7493	   -13.1760	    11.5814	   -14.6027	    10.2386	   -15.4419	     9.1476	     2.6855	    -7.2174	
    -7.8049	   -10.9100	   -12.5885	    11.0779	   -14.3509	     9.6512	   -15.1901	     8.3923	     2.0142	    -7.8049	
    -6.2103	    -9.8190	   -11.7493	    10.8261	   -13.5956	     9.2316	   -14.4348	     7.8049	     1.7624	    -7.9727	
    -4.3640	    -8.4763	   -10.4904	    10.8261	   -12.4207	     9.1476	   -13.3438	     7.5531	     1.7624	    -7.5531	
    -2.4338	    -6.7978	    -8.9798	    11.1618	   -10.9100	     9.3994	   -11.8332	     7.6370	     2.1820	    -6.6299	
    -0.2518	    -4.9515	    -7.2174	    11.7493	    -8.9798	     9.9030	    -9.9869	     8.0566	     2.9373	    -5.3711	
     1.8463	    -3.1052	    -5.3711	    12.5046	    -6.9656	    10.5743	    -8.1406	     8.6441	     3.8605	    -3.9444	
     3.9444	    -1.2589	    -3.5248	    13.2599	    -5.0354	    11.2457	    -6.3782	     9.2316	     4.6997	    -2.5177	
     5.7907	     0.3357	    -1.9302	    14.0152	    -3.2730	    11.7493	    -4.8676	     9.7351	     5.3711	    -1.3428	
     7.3853	     1.7624	    -0.5035	    14.5187	    -1.8463	    12.0850	    -3.7766	     9.9869	     5.7907	    -0.5875	
     8.6441	     2.7695	     0.5035	    14.7705	    -0.8392	    12.1689	    -3.1052	     9.9869	     5.8746	    -0.3357	
     9.7351	     3.6087	     1.2589	    14.7705	    -0.3357	    12.0010	    -2.9373	     9.7351	     5.6229	    -0.6714	
    10.5743	     4.1122	     1.6785	    14.6027	    -0.1678	    11.6653	    -3.2730	     9.2316	     5.1193	    -1.4267	
    11.1618	     4.2801	     1.7624	    14.2670	    -0.3357	    10.9940	    -3.9444	     8.3923	     4.1962	    -2.6016	
    11.4136	     4.1122	     1.4267	    13.6795	    -1.0071	    10.0708	    -5.0354	     7.3013	     3.1052	    -4.1122	
    11.4136	     3.6926	     0.8392	    12.7563	    -1.9302	     8.9798	    -6.2943	     6.0425	     1.6785	    -5.8746	
    10.9940	     2.9373	    -0.1678	    11.4975	    -3.1052	     7.5531	    -7.8049	     4.5319	     0.0839	    -7.8888	
    10.3226	     1.8463	    -1.3428	     9.9869	    -4.5319	     5.8746	    -9.3155	     2.7695	    -1.6785	    -9.9030	
     9.3155	     0.6714	    -2.7695	     8.1406	    -5.9586	     4.1122	   -10.8261	     1.0910	    -3.4409	   -11.8332	
     8.1406	    -0.6714	    -4.2801	     6.2103	    -7.3853	     2.2659	   -12.0850	    -0.6714	    -5.0354	   -13.5956	
     6.9656	    -1.9302	    -5.6229	     4.2801	    -8.7280	     0.5035	   -13.0920	    -2.1820	    -6.3782	   -14.8544	
     5.7907	    -3.1052	    -6.8817	     2.5177	    -9.7351	    -1.0071	   -13.6795	    -3.4409	    -7.4692	   -15.6937	
     4.7836	    -4.1122	    -7.8888	     1.0071	   -10.4904	    -2.2659	   -13.8474	    -4.3640	    -8.0566	   -15.9454	
     4.0283	    -4.7836	    -8.3923	    -0.0839	   -10.7422	    -3.1052	   -13.5956	    -4.8676	    -8.1406	   -15.6097	
     3.6087	    -5.0354	    -8.5602	    -0.6714	   -10.6583	    -3.4409	   -12.9242	    -4.7836	    -7.8049	   -14.6866	
     3.4409	    -4.9515	    -8.3084	    -0.8392	   -10.0708	    -3.3569	   -11.8332	    -4.3640	    -7.0496	   -13.1760	
     3.6926	    -4.5319	    -7.7209	    -0.5875	    -9.2316	    -2.8534	   -10.5743	    -3.5248	    -5.8746	   -11.3297	
     4.1122	    -3.8605	    -6.7978	    -0.0839	    -8.1406	    -2.0142	    -9.1476	    -2.3499	    -4.5319	    -9.3155	
     4.7836	    -3.0212	    -5.7068	     0.6714	    -6.8817	    -1.0071	    -7.7209	    -1.0910	    -3.0212	    -7.2174	
     5.5389	    -2.0142	    -4.5319	     1.5106	    -5.7068	     0.0839	    -6.4621	     0.3357	    -1.5106	    -5.2872	
     6.3782	    -1.0071	    -3.3569	     2.3499	    -4.6158	     1.1749	    -5.4550	     1.7624	    -0.0839	    -3.7766	
     7.0496	    -0.0839	    -2.4338	     3.1052	    -3.8605	     2.1820	    -4.7836	     3.0212	     1.0910	    -2.6016	
     7.6370	     0.5875	    -1.6785	     3.7766	    -3.3569	     2.9373	    -4.5319	     4.0283	     2.0142	    -2.0142	
     7.9727	     1.0910	    -1.3428	     4.1122	    -3.2730	     3.4409	    -4.6997	     4.6997	     2.4338	    -2.0142	
     8.2245	     1.2589	    -1.3428	     4.3640	    -3.5248	     3.7766	    -5.2872	     5.1193	     2.6016	    -2.4338	
     8.3084	     1.2589	    -1.5106	     4.6158	    -4.0283	     3.9444	    -6.0425	     5.3711	     2.4338	    -3.2730	
     8.5602	     1.2589	    -1.7624	     4.9515	    -4.5319	     4.1122	    -6.8817	     5.4550	     2.2659	    -4.1962	
     8.9798	     1.4267	    -1.8463	     5.5389	    -4.9515	     4.3640	    -7.5531	     5.6229	     2.0142	    -5.1193	
     9.5673	     1.7624	    -1.7624	     6.3782	    -5.2032	     4.8676	    -7.9727	     5.7907	     1.8463	    -5.7907	
    10.3226	     2.1820	    -1.4267	     7.4692	    -5.2032	     5.4550	    -8.1406	     6.0425	     1.8463	    -6.2943	
    11.1618	     2.7695	    -1.0071	     8.5602	    -4.9515	     6.0425	    -7.9727	     6.3782	     1.9302	    -6.5460	
    11.9171	     3.1891	    -0.5035	     9.6512	    -4.6997	     6.5460	    -7.5531	     6.5460	     1.9302	    -6.6299	
    12.4207	     3.5248	     0.0000	    10.4904	    -4.2801	     6.9656	    -6.9656	     6.6299	     2.0142	    -6.4621	
    12.8403	     3.6926	     0.4196	    11.0779	    -3.7766	     7.2174	    -6.1264	     6.6299	     2.0142	    -6.1264	
    13.0920	     3.8605	     0.8392	    11.4136	    -3.1891	     7.3853	    -5.2032	     6.5460	     2.0981	    -5.6229	
    13.1760	     3.9444	     1.2589	    11.4136	    -2.5177	     7.3853	    -4.1962	     6.5460	     2.2659	    -5.0354	
    13.1760	     4.0283	     1.6785	    11.1618	    -1.7624	     7.3853	    -3.1052	     6.4621	     2.4338	    -4.1962	
    13.1760	     4.1122	     2.0981	    10.7422	    -0.9232	     7.3013	    -2.0142	     6.4621	     2.6855	    -3.3569	
    13.0920	     4.1962	     2.4338	    10.2386	    -0.0839	     7.1335	    -1.0071	     6.5460	     3.0212	    -2.6016	
    12.9242	     4.4479	     2.7695	     9.6512	     0.6714	     6.9656	    -0.1678	     6.6299	     3.2730	    -1.9302	
    12.8403	     4.6158	     3.0212	     9.1476	     1.2589	     6.7978	     0.5035	     6.6299	     3.4409	    -1.5106	
    12.5885	     4.8676	     3.1052	     8.5602	     1.7624	     6.4621	     0.7553	     6.4621	     3.3569	    -1.5945	
    12.3367	     4.8676	     3.0212	     7.8888	     1.8463	     5.8746	     0.6714	     6.1264	     3.0212	    -2.0981	
    11.9171	     4.7836	     2.6855	     7.1335	     1.6785	     5.0354	     0.1678	     5.5389	     2.2659	    -3.1052	
    11.3297	     4.4479	     2.1820	     6.2103	     1.1749	     4.0283	    -0.6714	     4.6158	     1.1749	    -4.6158	
    10.7422	     3.9444	     1.5106	     5.2032	     0.5035	     2.7695	    -1.5945	     3.4409	    -0.0839	    -6.3782	
    10.1547	     3.5248	     0.9232	     4.3640	    -0.1678	     1.5945	    -2.6016	     2.2659	    -1.4267	    -8.2245	
     9.7351	     3.1891	     0.4196	     3.6926	    -0.6714	     0.5035	    -3.4409	     1.2589	    -2.6855	    -9.9869	
     9.4833	     2.9373	     0.2518	     3.3569	    -1.0071	    -0.4196	    -4.0283	     0.3357	    -3.7766	   -11.4975	
     9.3155	     2.8534	     0.1678	     3.1891	    -1.0910	    -1.0071	    -4.4479	    -0.3357	    -4.6158	   -12.6724	
     9.2316	     2.8534	     0.3357	     3.2730	    -1.0071	    -1.3428	    -4.5319	    -0.8392	    -5.2032	   -13.4277	
     9.1476	     2.8534	     0.5035	     3.4409	    -0.8392	    -1.5945	    -4.4479	    -1.1749	    -5.6229	   -13.7634	
     8.8959	     2.8534	     0.6714	     3.6926	    -0.5035	    -1.5945	    -4.1122	    -1.4267	    -5.7907	   -13.8474	
     8.5602	     2.6855	     0.9232	     3.9444	    -0.2518	    -1.5106	    -3.6926	    -1.5106	    -5.7907	   -13.5117	
     8.0566	     2.4338	     1.0071	     4.1122	     0.0839	    -1.4267	    -3.1891	    -1.5106	    -5.6229	   -13.0081	
     7.3853	     2.0142	     0.9232	     4.1122	     0.1678	    -1.2589	    -2.6855	    -1.5106	    -5.3711	   -12.3367	
     6.4621	     1.5106	     0.7553	     4.0283	     0.2518	    -1.0910	    -2.2659	    -1.4267	    -5.0354	   -11.4975	
     5.5389	     0.9232	     0.5035	     3.8605	     0.0839	    -0.9232	    -1.8463	    -1.2589	    -4.6158	   -10.6583	
     4.5319	     0.2518	     0.0839	     3.6926	    -0.1678	    -0.6714	    -1.5106	    -1.0071	    -4.1122	    -9.7351	
     3.6087	    -0.3357	    -0.2518	     3.5248	    -0.4196	    -0.3357	    -1.2589	    -0.6714	    -3.6087	    -8.9798	
     2.8534	    -0.9232	    -0.5875	     3.4409	    -0.6714	     0.0000	    -1.0910	    -0.2518	    -3.0212	    -8.2245	
     2.0981	    -1.4267	    -0.9232	     3.3569	    -1.0071	     0.3357	    -1.0910	     0.0839	    -2.4338	    -7.7209	
     1.4267	    -1.8463	    -1.3428	     3.1891	    -1.4267	     0.5875	    -1.2589	     0.3357	    -2.0142	    -7.5531	
     0.8392	    -2.2659	    -1.7624	     3.0212	    -1.8463	     0.6714	    -1.6785	     0.3357	    -1.8463	    -7.6370	
     0.2518	    -2.7695	    -2.3499	     2.7695	    -2.5177	     0.5035	    -2.3499	     0.0000	    -1.9302	    -8.1406	
    -0.2518	    -3.2730	    -2.9373	     2.4338	    -3.2730	     0.1678	    -3.1891	    -0.5035	    -2.2659	    -8.9798	
    -0.8392	    -3.7766	    -3.6926	     1.9302	    -4.0283	    -0.4196	    -4.1962	    -1.1749	    -2.7695	    -9.9030	
    -1.2589	    -4.2801	    -4.4479	     1.5106	    -4.9515	    -1.0910	    -5.2872	    -1.9302	    -3.5248	   -10.9940	
    -1.6785	    -4.7836	    -5.1193	     1.0910	    -5.7907	    -1.8463	    -6.2943	    -2.7695	    -4.1962	   -12.0850	
    -2.0142	    -5.2032	    -5.7907	     0.6714	    -6.5460	    -2.5177	    -7.2174	    -3.5248	    -4.9515	   -13.0081	
    -2.1820	    -5.6229	    -6.4621	     0.3357	    -7.1335	    -3.1891	    -7.9727	    -4.1962	    -5.6229	   -13.7634	
    -2.4338	    -6.0425	    -6.9656	     0.0000	    -7.6370	    -3.8605	    -8.5602	    -4.7836	    -6.1264	   -14.2670	
    -2.6016	    -6.4621	    -7.4692	    -0.2518	    -7.8888	    -4.3640	    -8.8120	    -5.2032	    -6.5460	   -14.4348	
    -2.8534	    -6.7978	    -7.9727	    -0.5035	    -8.0566	    -4.7836	    -8.8120	    -5.4550	    -6.8817	   -14.4348	
    -3.1891	    -7.2174	    -8.3084	    -0.7553	    -8.0566	    -5.1193	    -8.6441	    -5.6229	    -7.0496	   -14.0991	
    -3.5248	    -7.5531	    -8.6441	    -0.9232	    -7.9727	    -5.3711	    -8.3084	    -5.6229	    -7.1335	   -13.5956	
    -3.9444	    -7.8888	    -8.8959	    -1.1749	    -7.7209	    -5.5389	    -7.8888	    -5.6229	    -7.0496	   -13.0081	
    -4.3640	    -8.1406	    -9.0637	    -1.5106	    -7.4692	    -5.7068	    -7.4692	    -5.4550	    -6.9656	   -12.4207	
    -4.8676	    -8.4763	    -9.2316	    -1.9302	    -7.3013	    -5.7907	    -7.1335	    -5.3711	    -6.7978	   -11.8332	
    -5.2872	    -8.6441	    -9.3155	    -2.4338	    -7.1335	    -5.8746	    -6.8817	    -5.2872	    -6.7139	   -11.4136	
    -5.6229	    -8.8120	    -9.3994	    -2.9373	    -6.9656	    -5.8746	    -6.8817	    -5.2872	    -6.7139	   -11.2457	
    -5.8746	    -8.8120	    -9.3155	    -3.3569	    -6.9656	    -5.8746	    -6.9656	    -5.2872	    -6.7139	   -11.2457	
    -5.8746	    -8.6441	    -9.1476	    -3.6926	    -7.0496	    -5.7907	    -7.3013	    -5.2872	    -6.7978	   -11.4136	
    -5.7068	    -8.3923	    -8.9798	    -3.9444	    -7.1335	    -5.6229	    -7.6370	    -5.2872	    -6.8817	   -11.6653	
    -5.3711	    -8.0566	    -8.7280	    -4.1122	    -7.3013	    -5.3711	    -8.0566	    -5.3711	    -6.9656	   -12.0010	
    -4.8676	    -7.5531	    -8.3923	    -4.0283	    -7.4692	    -5.0354	    -8.5602	    -5.2872	    -7.0496	   -12.3367	
    -4.3640	    -7.0496	    -7.9727	    -3.8605	    -7.6370	    -4.6158	    -8.9798	    -5.2032	    -7.0496	   -12.5885	
    -3.6926	    -6.5460	    -7.6370	    -3.6087	    -7.7209	    -4.1962	    -9.3994	    -5.0354	    -6.9656	   -12.6724	
    -3.1052	    -5.9586	    -7.2174	    -3.1891	    -7.7209	    -3.6926	    -9.6512	    -4.6997	    -6.7139	   -12.5046	
    -2.6016	    -5.5389	    -6.7978	    -2.8534	    -7.6370	    -3.1891	    -9.7351	    -4.3640	    -6.3782	   -12.1689	
    -2.1820	    -5.1193	    -6.3782	    -2.4338	    -7.3853	    -2.6855	    -9.7351	    -3.8605	    -5.8746	   -11.4975	
    -1.9302	    -4.8676	    -6.0425	    -2.1820	    -7.0496	    -2.1820	    -9.3994	    -3.2730	    -5.2032	   -10.5743	
    -1.8463	    -4.7836	    -5.7068	    -1.9302	    -6.5460	    -1.6785	    -8.8959	    -2.6016	    -4.3640	    -9.3994	
    -2.0142	    -4.6997	    -5.3711	    -1.8463	    -5.9586	    -1.1749	    -8.1406	    -1.7624	    -3.4409	    -7.9727	
    -2.1820	    -4.7836	    -5.0354	    -1.7624	    -5.2032	    -0.5875	    -7.2174	    -0.8392	    -2.4338	    -6.4621	
    -2.4338	    -4.8676	    -4.6997	    -1.6785	    -4.3640	     0.0000	    -6.2103	     0.0839	    -1.4267	    -4.8676	
    -2.7695	    -5.0354	    -4.3640	    -1.5945	    -3.5248	     0.5035	    -5.2032	     1.0071	    -0.5035	    -3.3569	
    -3.1052	    -5.2872	    -4.1962	    -1.5945	    -2.8534	     1.0071	    -4.2801	     1.8463	     0.2518	    -2.0142	
    -3.3569	    -5.4550	    -4.0283	    -1.5106	    -2.3499	     1.3428	    -3.5248	     2.6016	     0.7553	    -0.9232	
    -3.5248	    -5.7068	    -3.9444	    -1.4267	    -1.9302	     1.5945	    -3.1052	     3.1052	     1.0910	    -0.2518	
    -3.6087	    -5.8746	    -3.9444	    -1.2589	    -1.7624	     1.7624	    -2.8534	     3.5248	     1.2589	     0.0839	
    -3.5248	    -5.8746	    -3.8605	    -0.8392	    -1.7624	     1.9302	    -2.8534	     3.6926	     1.2589	     0.0839	
    -3.1891	    -5.7907	    -3.7766	    -0.3357	    -1.7624	     2.0142	    -3.0212	     3.7766	     1.1749	    -0.2518	
    -2.7695	    -5.5389	    -3.6926	     0.4196	    -1.9302	     2.1820	    -3.2730	     3.7766	     1.0071	    -0.7553	
    -2.1820	    -5.1193	    -3.5248	     1.2589	    -2.0142	     2.3499	    -3.6087	     3.6087	     0.7553	    -1.4267	
    -1.4267	    -4.6158	    -3.1891	     2.1820	    -2.0981	     2.5177	    -3.8605	     3.4409	     0.5035	    -2.1820	
    -0.6714	    -3.8605	    -2.6855	     3.1052	    -2.0142	     2.6016	    -4.0283	     3.1052	     0.2518	    -2.9373	
     0.1678	    -3.0212	    -2.0981	     4.0283	    -1.7624	     2.7695	    -3.9444	     2.7695	     0.0000	    -3.6087	
     1.0071	    -2.1820	    -1.4267	     4.8676	    -1.4267	     2.8534	    -3.7766	     2.4338	    -0.2518	    -4.1962	
     1.7624	    -1.3428	    -0.6714	     5.5389	    -0.8392	     2.8534	    -3.4409	     2.0981	    -0.5035	    -4.6158	
     2.3499	    -0.5875	     0.0000	     5.9586	    -0.2518	     2.7695	    -2.9373	     1.6785	    -0.6714	    -4.7836	
     2.7695	     0.0839	     0.6714	     6.1264	     0.4196	     2.5177	    -2.2659	     1.2589	    -0.8392	    -4.7836	
     3.1052	     0.7553	     1.3428	     6.0425	     1.1749	     2.3499	    -1.5106	     0.8392	    -1.0071	    -4.6158	
     3.4409	     1.3428	     2.0142	     5.7068	     1.9302	     2.0981	    -0.5875	     0.5875	    -1.1749	    -4.2801	
     3.6087	     1.9302	     2.6855	     5.2872	     2.7695	     1.8463	     0.5035	     0.3357	    -1.1749	    -3.6926	
     3.8605	     2.5177	     3.2730	     4.7836	     3.6087	     1.5945	     1.5945	     0.1678	    -1.1749	    -3.1052	
     4.1122	     3.0212	     3.8605	     4.1122	     4.2801	     1.4267	     2.6855	     0.0839	    -1.0910	    -2.4338	
     4.2801	     3.4409	     4.3640	     3.4409	     4.9515	     1.1749	     3.6087	    -0.0839	    -1.0071	    -1.8463	
     4.3640	     3.7766	     4.6997	     2.6016	     5.3711	     0.8392	     4.4479	    -0.3357	    -1.0910	    -1.4267	
     4.4479	     4.0283	     4.9515	     1.8463	     5.5389	     0.4196	     4.9515	    -0.6714	    -1.1749	    -1.3428	
     4.5319	     4.1122	     4.9515	     1.0910	     5.6229	     0.0000	     5.2032	    -1.0910	    -1.3428	    -1.5106	
     4.4479	     4.1122	     4.7836	     0.3357	     5.3711	    -0.4196	     5.0354	    -1.5106	    -1.6785	    -2.0142	
     4.3640	     3.8605	     4.4479	    -0.3357	     4.9515	    -0.9232	     4.6158	    -2.1820	    -2.1820	    -2.7695	
     4.1122	     3.3569	     3.7766	    -1.0910	     4.1962	    -1.5945	     3.7766	    -2.9373	    -2.8534	    -3.9444	
     3.6926	     2.6855	     2.8534	    -2.0142	     3.2730	    -2.3499	     2.6855	    -3.8605	    -3.6926	    -5.2032	
     3.1052	     1.7624	     1.6785	    -3.1052	     2.0142	    -3.3569	     1.1749	    -4.9515	    -4.6997	    -6.7139	
     2.4338	     0.7553	     0.4196	    -4.3640	     0.6714	    -4.4479	    -0.4196	    -6.1264	    -5.7907	    -8.2245	
     1.5106	    -0.5035	    -1.0910	    -5.8746	    -0.8392	    -5.7907	    -2.2659	    -7.4692	    -6.9656	    -9.7351	
     0.5035	    -1.7624	    -2.6855	    -7.6370	    -2.5177	    -7.2174	    -4.1962	    -8.8120	    -8.1406	   -11.1618	
    -0.7553	    -3.2730	    -4.3640	    -9.3994	    -4.2801	    -8.8120	    -6.0425	   -10.1547	    -9.3994	   -12.4207	
    -2.1820	    -4.7836	    -6.0425	   -11.2457	    -6.0425	   -10.3226	    -7.9727	   -11.4136	   -10.4904	   -13.5117	
    -3.8605	    -6.4621	    -7.8049	   -13.0920	    -7.8049	   -11.8332	    -9.7351	   -12.6724	   -11.5814	   -14.2670	
    -5.6229	    -8.2245	    -9.5673	   -14.7705	    -9.3994	   -13.2599	   -11.3297	   -13.7634	   -12.5046	   -14.7705	
    -7.3853	    -9.9030	   -11.1618	   -16.2811	   -10.9100	   -14.5187	   -12.6724	   -14.7705	   -13.3438	   -14.9384	
    -9.2316	   -11.4975	   -12.6724	   -17.4561	   -12.1689	   -15.6097	   -13.6795	   -15.5258	   -14.0152	   -14.8544	
   -10.9100	   -13.0081	   -13.9313	   -18.4631	   -13.2599	   -16.4490	   -14.5187	   -16.1133	   -14.5187	   -14.5187	
   -12.3367	   -14.2670	   -15.0223	   -19.0506	   -14.0152	   -17.0364	   -15.0223	   -16.4490	   -14.7705	   -14.0152	
   -13.4277	   -15.2740	   -15.6937	   -19.3024	   -14.4348	   -17.2882	   -15.2740	   -16.5329	   -14.8544	   -13.3438	
   -14.1830	   -15.8615	   -16.1972	   -19.0506	   -14.6866	   -17.1204	   -15.2740	   -16.2811	   -14.6027	   -12.5885	
   -14.6027	   -16.1972	   -16.3651	   -18.3792	   -14.6027	   -16.7007	   -15.0223	   -15.7776	   -14.1830	   -11.7493	
   -14.5187	   -16.1972	   -16.2811	   -17.2882	   -14.3509	   -15.9454	   -14.7705	   -14.9384	   -13.5117	   -10.9940	
   -14.0991	   -15.8615	   -16.0294	   -15.9454	   -13.9313	   -14.9384	   -14.3509	   -14.0152	   -12.8403	   -10.4065	
   -13.4277	   -15.4419	   -15.6937	   -14.4348	   -13.5117	   -13.9313	   -14.0152	   -13.0081	   -12.1689	    -9.9869	
   -12.5885	   -14.8544	   -15.2740	   -13.0081	   -13.0081	   -12.8403	   -13.5956	   -11.9171	   -11.4975	    -9.9030	
   -11.4975	   -14.1830	   -14.8544	   -11.5814	   -12.5885	   -11.7493	   -13.2599	   -10.9100	   -10.8261	    -9.8190	
   -10.2386	   -13.3438	   -14.2670	   -10.1547	   -12.0010	   -10.5743	   -12.7563	    -9.8190	   -10.2386	    -9.9030	
    -8.8120	   -12.3367	   -13.5956	    -8.8120	   -11.3297	    -9.3155	   -12.1689	    -8.6441	    -9.4833	    -9.9030	
    -7.2174	   -11.0779	   -12.6724	    -7.3853	   -10.4904	    -8.0566	   -11.3297	    -7.3013	    -8.6441	    -9.7351	
    -5.5389	    -9.7351	   -11.5814	    -5.9586	    -9.4833	    -6.7139	   -10.2386	    -5.8746	    -7.6370	    -9.3994	
    -3.8605	    -8.3084	   -10.3226	    -4.5319	    -8.3084	    -5.3711	    -8.9798	    -4.4479	    -6.5460	    -8.7280	
    -2.1820	    -6.8817	    -8.9798	    -3.1891	    -7.0496	    -4.0283	    -7.5531	    -2.9373	    -5.4550	    -7.8888	
    -0.6714	    -5.5389	    -7.6370	    -2.0142	    -5.7907	    -2.7695	    -5.9586	    -1.5945	    -4.2801	    -6.7978	
     0.5875	    -4.4479	    -6.3782	    -0.9232	    -4.4479	    -1.7624	    -4.3640	    -0.3357	    -3.1891	    -5.5389	
     1.5106	    -3.6087	    -5.3711	    -0.2518	    -3.3569	    -0.9232	    -2.9373	     0.5875	    -2.1820	    -4.2801	
     2.0981	    -3.1052	    -4.6158	     0.2518	    -2.5177	    -0.4196	    -1.6785	     1.2589	    -1.3428	    -3.0212	
     2.2659	    -3.0212	    -4.1962	     0.3357	    -1.9302	    -0.1678	    -0.6714	     1.5106	    -0.6714	    -1.8463	
     2.1820	    -3.1891	    -4.1122	     0.1678	    -1.6785	    -0.1678	     0.0000	     1.5106	    -0.2518	    -0.7553	
     1.8463	    -3.6926	    -4.2801	    -0.0839	    -1.7624	    -0.4196	     0.4196	     1.1749	     0.0000	     0.0839	
     1.1749	    -4.4479	    -4.7836	    -0.5875	    -2.1820	    -0.7553	     0.4196	     0.6714	     0.0000	     0.7553	
     0.3357	    -5.3711	    -5.5389	    -1.0910	    -2.8534	    -1.1749	     0.1678	    -0.0839	    -0.1678	     1.0071	
    -0.5875	    -6.3782	    -6.3782	    -1.5945	    -3.8605	    -1.7624	    -0.5035	    -0.9232	    -0.5875	     0.9232	
    -1.6785	    -7.3853	    -7.3853	    -2.1820	    -5.1193	    -2.4338	    -1.4267	    -1.9302	    -1.3428	     0.5035	
    -2.8534	    -8.5602	    -8.5602	    -2.8534	    -6.6299	    -3.2730	    -2.7695	    -3.1052	    -2.2659	    -0.4196	
    -4.1122	    -9.8190	    -9.9030	    -3.6087	    -8.3923	    -4.2801	    -4.4479	    -4.3640	    -3.5248	    -1.7624	
    -5.4550	   -11.1618	   -11.3297	    -4.4479	   -10.3226	    -5.5389	    -6.3782	    -5.8746	    -5.0354	    -3.5248	
    -6.9656	   -12.6724	   -13.0081	    -5.4550	   -12.4207	    -6.8817	    -8.5602	    -7.4692	    -6.7139	    -5.6229	
    -8.3923	   -14.0991	   -14.6866	    -6.5460	   -14.4348	    -8.3084	   -10.8261	    -8.9798	    -8.4763	    -7.7209	
    -9.6512	   -15.4419	   -16.1972	    -7.4692	   -16.3651	    -9.5673	   -12.9242	   -10.4065	   -10.0708	    -9.8190	
   -10.6583	   -16.5329	   -17.4561	    -8.1406	   -17.8757	   -10.4904	   -14.6866	   -11.4975	   -11.3297	   -11.4975	
   -11.2457	   -17.2043	   -18.2953	    -8.3923	   -18.7988	   -11.0779	   -15.9454	   -12.0850	   -12.0850	   -12.5885	
   -11.3297	   -17.3721	   -18.5471	    -8.2245	   -19.1345	   -10.9940	   -16.5329	   -12.0850	   -12.2528	   -13.0081	
   -10.9100	   -16.9525	   -18.1274	    -7.5531	   -18.7988	   -10.4904	   -16.3651	   -11.4975	   -11.8332	   -12.6724	
    -9.9869	   -15.9454	   -17.1204	    -6.3782	   -17.7917	    -9.3155	   -15.4419	   -10.3226	   -10.7422	   -11.5814	
    -8.4763	   -14.4348	   -15.5258	    -4.6158	   -16.1133	    -7.6370	   -13.9313	    -8.6441	    -9.0637	    -9.8190	
    -6.5460	   -12.4207	   -13.3438	    -2.4338	   -13.8474	    -5.5389	   -11.7493	    -6.3782	    -6.8817	    -7.3853	
    -4.2801	   -10.0708	   -10.7422	     0.2518	   -11.2457	    -3.0212	    -9.2316	    -3.8605	    -4.2801	    -4.6158	
    -1.7624	    -7.4692	    -7.8888	     3.1052	    -8.3923	    -0.3357	    -6.4621	    -1.0910	    -1.5106	    -1.6785	
     0.8392	    -4.7836	    -5.0354	     6.0425	    -5.6229	     2.3499	    -3.6926	     1.5945	     1.1749	     1.2589	
     3.2730	    -2.1820	    -2.3499	     8.7280	    -3.0212	     4.8676	    -1.1749	     4.1962	     3.6926	     3.8605	
     5.5389	     0.0839	     0.0839	    10.9100	    -0.7553	     6.9656	     1.0071	     6.3782	     5.7907	     5.9586	
     7.3013	     1.9302	     1.9302	    12.5885	     0.8392	     8.4763	     2.5177	     7.9727	     7.3013	     7.3853	
     8.6441	     3.2730	     3.2730	    13.5117	     1.8463	     9.3994	     3.3569	     8.8959	     8.1406	     8.0566	
     9.4833	     3.9444	     3.9444	    13.6795	     2.1820	     9.6512	     3.4409	     9.0637	     8.3084	     7.8049	
     9.7351	     4.1122	     3.9444	    13.1760	     1.8463	     9.1476	     2.8534	     8.6441	     7.8049	     6.8817	
     9.6512	     3.7766	     3.5248	    12.2528	     1.0910	     8.3084	     1.7624	     7.7209	     6.7139	     5.4550	
     9.2316	     3.1891	     2.7695	    10.9940	     0.0000	     7.0496	     0.3357	     6.3782	     5.2872	     3.6087	
     8.6441	     2.3499	     1.7624	     9.7351	    -1.2589	     5.6229	    -1.3428	     4.9515	     3.7766	     1.5945	
     7.8888	     1.4267	     0.6714	     8.3923	    -2.5177	     4.1962	    -2.9373	     3.4409	     2.1820	    -0.4196	
     7.0496	     0.5035	    -0.4196	     7.1335	    -3.6087	     2.7695	    -4.3640	     2.0142	     0.5875	    -2.1820	
     6.2103	    -0.3357	    -1.4267	     5.7907	    -4.5319	     1.3428	    -5.5389	     0.7553	    -0.6714	    -3.6087	
     5.2872	    -1.1749	    -2.3499	     4.3640	    -5.2032	     0.0839	    -6.3782	    -0.3357	    -1.7624	    -4.6158	
     4.4479	    -1.8463	    -2.9373	     2.9373	    -5.5389	    -1.0071	    -6.7139	    -1.1749	    -2.6016	    -5.1193	
     3.6926	    -2.2659	    -3.2730	     1.5106	    -5.4550	    -1.9302	    -6.6299	    -1.6785	    -3.0212	    -5.1193	
     3.1052	    -2.5177	    -3.3569	     0.2518	    -5.1193	    -2.6016	    -6.1264	    -1.9302	    -3.1052	    -4.6158	
     2.6855	    -2.4338	    -3.1052	    -0.8392	    -4.5319	    -3.1052	    -5.2032	    -1.9302	    -2.8534	    -3.6926	
     2.4338	    -2.2659	    -2.7695	    -1.7624	    -3.7766	    -3.3569	    -4.1122	    -1.6785	    -2.5177	    -2.6855	
     2.2659	    -2.0981	    -2.3499	    -2.5177	    -3.1052	    -3.4409	    -3.1052	    -1.4267	    -2.0981	    -1.5945	
     2.0981	    -1.8463	    -2.0981	    -3.1891	    -2.5177	    -3.5248	    -2.0981	    -1.1749	    -1.6785	    -0.5875	
     1.9302	    -1.7624	    -1.8463	    -3.6926	    -2.1820	    -3.6926	    -1.4267	    -1.0071	    -1.4267	     0.0839	
     1.7624	    -1.6785	    -1.7624	    -4.1962	    -2.0142	    -3.7766	    -1.0071	    -0.9232	    -1.3428	     0.5035	
     1.7624	    -1.5106	    -1.6785	    -4.6158	    -2.0142	    -3.8605	    -0.8392	    -0.9232	    -1.3428	     0.6714	
     1.7624	    -1.3428	    -1.5106	    -4.8676	    -2.0142	    -3.9444	    -0.8392	    -1.0071	    -1.4267	     0.5875	
     2.0142	    -1.0910	    -1.3428	    -5.0354	    -2.0981	    -3.9444	    -1.0910	    -1.0910	    -1.5106	     0.2518	
     2.2659	    -0.8392	    -1.1749	    -5.0354	    -2.1820	    -3.9444	    -1.5106	    -1.0910	    -1.6785	    -0.3357	
     2.6855	    -0.5035	    -1.0910	    -5.0354	    -2.2659	    -3.9444	    -2.0142	    -1.1749	    -1.9302	    -1.0071	
     3.1052	    -0.2518	    -1.0071	    -4.9515	    -2.5177	    -3.9444	    -2.6855	    -1.3428	    -2.1820	    -1.9302	
     3.5248	     0.0000	    -1.0071	    -4.8676	    -2.6855	    -4.0283	    -3.3569	    -1.5106	    -2.5177	    -2.8534	
     3.8605	     0.0839	    -1.0910	    -4.7836	    -3.0212	    -4.1122	    -4.0283	    -1.6785	    -2.9373	    -3.7766	
     4.1122	     0.1678	    -1.2589	    -4.6997	    -3.1891	    -4.2801	    -4.6997	    -1.8463	    -3.3569	    -4.6997	
     4.2801	     0.0839	    -1.4267	    -4.6158	    -3.4409	    -4.3640	    -5.2872	    -2.0142	    -3.7766	    -5.4550	
     4.3640	     0.0000	    -1.6785	    -4.5319	    -3.6087	    -4.5319	    -5.7068	    -2.1820	    -4.1122	    -6.0425	
     4.3640	    -0.0839	    -1.8463	    -4.4479	    -3.6087	    -4.6158	    -6.0425	    -2.1820	    -4.4479	    -6.3782	
     4.3640	    -0.1678	    -1.9302	    -4.3640	    -3.5248	    -4.6997	    -6.0425	    -2.1820	    -4.6158	    -6.5460	
     4.2801	    -0.0839	    -1.8463	    -4.1962	    -3.2730	    -4.6158	    -5.7907	    -2.0142	    -4.6997	    -6.2943	
     4.3640	     0.1678	    -1.5945	    -3.8605	    -2.7695	    -4.3640	    -5.2032	    -1.5945	    -4.5319	    -5.7907	
     4.6158	     0.5875	    -1.0910	    -3.4409	    -2.0142	    -3.9444	    -4.3640	    -1.0910	    -4.1122	    -4.9515	
     5.0354	     1.2589	    -0.3357	    -2.8534	    -1.0910	    -3.2730	    -3.1891	    -0.4196	    -3.4409	    -3.9444	
     5.6229	     2.0142	     0.5875	    -2.1820	     0.0000	    -2.6016	    -1.9302	     0.3357	    -2.6855	    -2.8534	
     6.1264	     2.7695	     1.5106	    -1.5106	     1.0071	    -1.8463	    -0.6714	     1.0071	    -1.8463	    -1.7624	
     6.7139	     3.5248	     2.4338	    -0.8392	     1.9302	    -1.1749	     0.4196	     1.5945	    -1.1749	    -1.0071	
     7.3013	     4.1962	     3.1891	    -0.3357	     2.6855	    -0.5035	     1.2589	     2.0981	    -0.5875	    -0.4196	
     7.8049	     4.7836	     3.8605	     0.1678	     3.2730	     0.0000	     1.6785	     2.3499	    -0.1678	    -0.1678	
     8.2245	     5.1193	     4.2801	     0.5875	     3.6087	     0.4196	     1.7624	     2.5177	     0.0839	    -0.1678	
     8.4763	     5.2872	     4.4479	     0.9232	     3.6926	     0.7553	     1.5106	     2.6016	     0.2518	    -0.4196	
     8.7280	     5.2872	     4.3640	     1.3428	     3.5248	     1.0071	     1.0071	     2.6016	     0.3357	    -0.7553	
     8.8120	     5.2032	     4.1122	     1.8463	     3.1891	     1.3428	     0.3357	     2.6855	     0.5035	    -1.0910	
     8.7280	     4.9515	     3.6926	     2.3499	     2.8534	     1.5945	    -0.3357	     2.6855	     0.6714	    -1.4267	
     8.4763	     4.6158	     3.1052	     2.9373	     2.3499	     1.9302	    -1.0910	     2.8534	     0.9232	    -1.6785	
     8.1406	     4.1962	     2.5177	     3.5248	     1.9302	     2.2659	    -1.6785	     3.0212	     1.1749	    -1.7624	
     7.6370	     3.6926	     1.8463	     3.9444	     1.4267	     2.5177	    -2.1820	     3.2730	     1.5945	    -1.6785	
     7.0496	     3.0212	     1.0910	     4.1962	     0.8392	     2.6855	    -2.5177	     3.4409	     1.9302	    -1.4267	
     6.2943	     2.2659	     0.3357	     4.1962	     0.1678	     2.7695	    -2.7695	     3.6087	     2.2659	    -0.9232	
     5.4550	     1.4267	    -0.3357	     3.9444	    -0.4196	     2.6855	    -2.8534	     3.7766	     2.6016	    -0.3357	
     4.6158	     0.5875	    -0.9232	     3.6087	    -0.9232	     2.6016	    -2.8534	     3.9444	     3.0212	     0.4196	
     3.8605	    -0.0839	    -1.3428	     3.1052	    -1.3428	     2.5177	    -2.6016	     4.1122	     3.3569	     1.3428	
     3.2730	    -0.6714	    -1.5945	     2.5177	    -1.5106	     2.5177	    -2.2659	     4.3640	     3.8605	     2.3499	
     3.0212	    -1.0071	    -1.5106	     2.0981	    -1.5106	     2.6016	    -1.6785	     4.7836	     4.5319	     3.5248	
     3.0212	    -1.0910	    -1.2589	     1.8463	    -1.2589	     2.8534	    -1.0071	     5.2032	     5.2032	     4.6997	
     3.2730	    -0.9232	    -0.7553	     1.7624	    -0.8392	     3.2730	    -0.3357	     5.7907	     5.9586	     5.7068	
     3.7766	    -0.5875	    -0.1678	     1.8463	    -0.2518	     3.7766	     0.3357	     6.3782	     6.6299	     6.6299	
     4.4479	    -0.0839	     0.5035	     2.0981	     0.1678	     4.3640	     0.8392	     6.8817	     7.2174	     7.1335	
     5.1193	     0.3357	     1.0071	     2.3499	     0.5875	     4.8676	     1.0910	     7.2174	     7.5531	     7.3013	
     5.7068	     0.7553	     1.3428	     2.6016	     0.7553	     5.2032	     1.0071	     7.3013	     7.6370	     6.9656	
     6.2103	     0.9232	     1.4267	     2.8534	     0.6714	     5.3711	     0.6714	     7.1335	     7.3013	     6.2103	
     6.6299	     1.0071	     1.2589	     3.0212	     0.3357	     5.3711	     0.0000	     6.7978	     6.7139	     5.2032	
     6.8817	     0.9232	     0.9232	     3.1052	    -0.1678	     5.2032	    -0.9232	     6.2103	     5.9586	     3.8605	
     7.0496	     0.7553	     0.5035	     3.1052	    -0.7553	     4.9515	    -1.8463	     5.5389	     4.9515	     2.4338	
     7.2174	     0.5875	     0.0839	     3.1052	    -1.3428	     4.6158	    -2.8534	     4.8676	     4.0283	     1.0910	
     7.3853	     0.4196	    -0.3357	     3.1052	    -1.8463	     4.2801	    -3.6926	     4.2801	     3.1891	     0.0000	
     7.5531	     0.4196	    -0.6714	     3.1891	    -2.2659	     4.0283	    -4.2801	     3.8605	     2.5177	    -0.7553	
     7.8888	     0.5035	    -0.7553	     3.3569	    -2.4338	     3.9444	    -4.5319	     3.6926	     2.0981	    -1.1749	
     8.2245	     0.7553	    -0.7553	     3.6926	    -2.4338	     3.9444	    -4.5319	     3.7766	     1.9302	    -1.0910	
     8.5602	     1.0910	    -0.5875	     3.9444	    -2.3499	     4.1122	    -4.1962	     3.9444	     1.9302	    -0.6714	
     8.8120	     1.5106	    -0.2518	     4.2801	    -2.0981	     4.2801	    -3.6087	     4.2801	     2.0981	     0.0000	
     9.0637	     1.8463	     0.0839	     4.5319	    -1.7624	     4.5319	    -2.9373	     4.5319	     2.3499	     0.6714	
     9.1476	     2.2659	     0.5035	     4.6997	    -1.4267	     4.8676	    -2.1820	     4.8676	     2.6016	     1.5106	
     9.3155	     2.6855	     1.0071	     4.9515	    -1.0071	     5.2032	    -1.2589	     5.2872	     2.9373	     2.3499	
     9.4833	     3.2730	     1.5945	     5.2872	    -0.5035	     5.7068	    -0.3357	     5.7907	     3.3569	     3.1891	
     9.9869	     4.0283	     2.4338	     5.9586	     0.1678	     6.3782	     0.6714	     6.3782	     4.0283	     4.0283	
    10.7422	     4.9515	     3.5248	     6.9656	     0.9232	     7.3853	     1.7624	     7.2174	     4.7836	     4.8676	
    11.7493	     6.1264	     4.6997	     8.3084	     1.8463	     8.6441	     2.7695	     8.2245	     5.7068	     5.7068	
    13.0920	     7.4692	     6.0425	    10.0708	     2.8534	    10.0708	     3.6087	     9.3155	     6.6299	     6.4621	
    14.6027	     8.8959	     7.3013	    12.0010	     3.6926	    11.4975	     4.2801	    10.4065	     7.5531	     6.9656	
    16.1972	    10.2386	     8.4763	    14.0152	     4.4479	    12.9242	     4.6997	    11.4136	     8.3923	     7.3013	
    17.6239	    11.4136	     9.3155	    15.8615	     4.9515	    14.0152	     4.7836	    12.1689	     8.9798	     7.3853	
    18.7149	    12.2528	     9.9030	    17.4561	     5.2032	    14.8544	     4.4479	    12.6724	     9.3155	     7.1335	
[Epoch Header]
[Trial Type]	23
[Accept]	1
[Correct]	0
[RT]	 0.000
[Resp]	0
[Epoch Data]
     6.3782	    -1.0071	    -2.9373	    -1.2589	    -4.3640	     3.5248	    -5.2872	    -2.0142	    -3.4409	    -2.7695	
     6.5460	    -0.5035	    -2.3499	    -1.0071	    -3.6087	     3.9444	    -4.1962	    -1.1749	    -2.5177	    -1.6785	
     6.8817	     0.2518	    -1.5106	    -0.5875	    -2.5177	     4.6997	    -2.7695	    -0.0839	    -1.3428	    -0.1678	
     7.3853	     1.1749	    -0.3357	     0.0839	    -1.1749	     5.6229	    -1.0071	     1.2589	     0.0839	     1.5106	
     7.9727	     2.1820	     0.8392	     0.7553	     0.1678	     6.6299	     0.8392	     2.5177	     1.4267	     3.1891	
     8.4763	     3.1052	     1.9302	     1.3428	     1.5106	     7.5531	     2.5177	     3.7766	     2.6855	     4.7836	
     8.9798	     3.8605	     2.9373	     1.8463	     2.6016	     8.3084	     3.9444	     4.6997	     3.6087	     6.0425	
     9.2316	     4.4479	     3.6926	     2.1820	     3.4409	     8.8959	     4.9515	     5.2872	     4.1962	     6.8817	
     9.3155	     4.8676	     4.2801	     2.3499	     3.9444	     9.3155	     5.6229	     5.7068	     4.5319	     7.3013	
     9.3155	     5.0354	     4.6158	     2.5177	     4.1962	     9.5673	     5.7907	     5.7907	     4.5319	     7.3853	
     9.1476	     5.1193	     4.6997	     2.5177	     4.1122	     9.6512	     5.7068	     5.7907	     4.3640	     7.0496	
     8.8959	     5.1193	     4.6997	     2.5177	     3.8605	     9.6512	     5.2872	     5.5389	     4.0283	     6.5460	
     8.5602	     4.8676	     4.4479	     2.3499	     3.3569	     9.3994	     4.6997	     5.1193	     3.6087	     5.7907	
     7.9727	     4.4479	     3.9444	     2.0142	     2.6855	     8.9798	     3.7766	     4.6158	     2.9373	     4.8676	
     7.1335	     3.6926	     3.2730	     1.2589	     1.8463	     8.3084	     2.6855	     3.7766	     2.1820	     3.7766	
     6.1264	     2.8534	     2.4338	     0.2518	     0.8392	     7.3853	     1.5106	     2.8534	     1.3428	     2.6016	
     4.8676	     1.6785	     1.4267	    -1.0071	    -0.2518	     6.3782	     0.2518	     1.8463	     0.4196	     1.5106	
     3.4409	     0.5035	     0.3357	    -2.6016	    -1.3428	     5.2032	    -0.9232	     0.8392	    -0.4196	     0.6714	
     2.0142	    -0.7553	    -0.7553	    -4.2801	    -2.2659	     4.0283	    -1.9302	    -0.0839	    -1.0910	     0.0839	
     0.5035	    -1.9302	    -1.7624	    -5.8746	    -3.1052	     3.0212	    -2.6855	    -0.8392	    -1.5945	    -0.1678	
    -0.9232	    -2.9373	    -2.5177	    -7.3853	    -3.6926	     2.2659	    -3.0212	    -1.2589	    -1.7624	     0.0000	
    -2.1820	    -3.8605	    -3.1052	    -8.6441	    -4.0283	     1.6785	    -3.1052	    -1.4267	    -1.6785	     0.5035	
    -3.3569	    -4.5319	    -3.5248	    -9.5673	    -4.1122	     1.4267	    -2.7695	    -1.3428	    -1.2589	     1.3428	
    -4.2801	    -4.9515	    -3.7766	   -10.0708	    -3.9444	     1.5106	    -2.1820	    -1.0071	    -0.6714	     2.3499	
    -5.0354	    -5.2032	    -3.8605	   -10.2386	    -3.6926	     1.8463	    -1.5106	    -0.4196	     0.0839	     3.3569	
    -5.5389	    -5.2872	    -3.7766	    -9.9030	    -3.2730	     2.4338	    -0.7553	     0.2518	     0.8392	     4.4479	
    -5.8746	    -5.2032	    -3.6087	    -9.1476	    -2.7695	     3.2730	     0.0000	     1.0071	     1.6785	     5.3711	
    -6.0425	    -4.9515	    -3.3569	    -7.9727	    -2.2659	     4.2801	     0.6714	     1.9302	     2.4338	     6.0425	
    -5.9586	    -4.6158	    -2.9373	    -6.3782	    -1.6785	     5.5389	     1.2589	     2.8534	     3.1891	     6.6299	
    -5.6229	    -4.0283	    -2.3499	    -4.4479	    -1.0071	     6.9656	     1.7624	     3.7766	     3.8605	     6.9656	
    -5.0354	    -3.1891	    -1.6785	    -2.0981	    -0.1678	     8.5602	     2.1820	     4.8676	     4.5319	     7.1335	
    -4.2801	    -2.3499	    -0.8392	     0.5035	     0.7553	    10.3226	     2.6855	     6.0425	     5.2872	     7.3013	
    -3.2730	    -1.2589	     0.1678	     3.2730	     1.7624	    12.1689	     3.1891	     7.3013	     6.0425	     7.4692	
    -2.2659	    -0.1678	     1.2589	     6.1264	     2.7695	    14.0152	     3.7766	     8.6441	     6.7978	     7.6370	
    -1.3428	     0.9232	     2.4338	     8.9798	     3.8605	    15.8615	     4.3640	     9.9030	     7.6370	     7.8888	
    -0.4196	     1.8463	     3.6087	    11.5814	     4.9515	    17.5400	     4.9515	    11.1618	     8.3923	     8.2245	
     0.2518	     2.7695	     4.7836	    13.7634	     5.9586	    18.9667	     5.6229	    12.2528	     9.1476	     8.5602	
     0.7553	     3.4409	     5.7907	    15.3580	     6.8817	    20.0577	     6.3782	    13.1760	     9.8190	     8.9798	
     1.0910	     4.0283	     6.7978	    16.3651	     7.8049	    20.8130	     7.2174	    13.9313	    10.3226	     9.5673	
     1.2589	     4.5319	     7.8049	    16.7007	     8.6441	    21.3165	     8.2245	    14.5187	    10.9100	    10.2386	
     1.3428	     5.0354	     8.8120	    16.7007	     9.6512	    21.5683	     9.3994	    15.0223	    11.4136	    11.0779	
     1.4267	     5.5389	     9.8190	    16.2811	    10.7422	    21.7361	    10.7422	    15.5258	    12.0850	    12.0850	
     1.5945	     6.2103	    10.9100	    15.8615	    11.9171	    21.9879	    12.1689	    16.1133	    12.7563	    13.2599	
     1.7624	     6.8817	    12.0010	    15.3580	    13.0920	    22.1558	    13.5956	    16.7007	    13.4277	    14.4348	
     1.8463	     7.5531	    12.9242	    14.9384	    14.1830	    22.4075	    14.9384	    17.2043	    14.0152	    15.5258	
     1.8463	     7.9727	    13.6795	    14.6027	    15.0223	    22.4915	    15.8615	    17.5400	    14.4348	    16.3651	
     1.6785	     8.2245	    14.0991	    14.3509	    15.5258	    22.5754	    16.4490	    17.7078	    14.6027	    16.7007	
     1.4267	     8.3084	    14.1830	    14.1830	    15.6937	    22.4075	    16.5329	    17.6239	    14.3509	    16.6168	
     1.1749	     8.1406	    14.0152	    14.0991	    15.5258	    22.2397	    16.1133	    17.2882	    13.7634	    15.9454	
     0.9232	     7.7209	    13.5117	    14.0991	    15.0223	    21.8201	    15.2740	    16.7007	    12.9242	    14.8544	
     0.6714	     7.2174	    12.8403	    14.0152	    14.1830	    21.3165	    14.0152	    15.9454	    11.7493	    13.2599	
     0.5035	     6.7139	    12.0010	    13.9313	    13.1760	    20.7291	    12.5885	    15.0223	    10.4065	    11.4136	
     0.5035	     6.2103	    11.1618	    13.9313	    12.0850	    20.0577	    10.9940	    14.0152	     9.0637	     9.3994	
     0.7553	     5.8746	    10.4065	    13.9313	    11.0779	    19.3863	     9.3994	    13.0920	     7.7209	     7.4692	
     1.2589	     5.7068	     9.9030	    14.0991	    10.1547	    18.9667	     8.0566	    12.4207	     6.6299	     5.7068	
     2.0142	     5.9586	     9.6512	    14.6027	     9.6512	    18.7149	     7.0496	    12.0850	     5.8746	     4.4479	
     3.1891	     6.5460	     9.8190	    15.3580	     9.4833	    18.8828	     6.5460	    12.1689	     5.5389	     3.6926	
     4.6158	     7.5531	    10.4065	    16.4490	     9.8190	    19.3024	     6.5460	    12.6724	     5.7907	     3.6087	
     6.3782	     8.8120	    11.3297	    17.7917	    10.5743	    20.1416	     7.1335	    13.5117	     6.3782	     4.1962	
     8.3084	    10.3226	    12.5885	    19.3024	    11.5814	    21.1487	     8.1406	    14.6866	     7.4692	     5.2872	
    10.2386	    11.9171	    14.0152	    20.7291	    12.9242	    22.2397	     9.4833	    16.0294	     8.6441	     6.7139	
    12.0010	    13.5117	    15.4419	    22.0718	    14.2670	    23.3307	    10.9940	    17.2882	     9.9030	     8.3084	
    13.5956	    14.8544	    16.7847	    23.1628	    15.6097	    24.3378	    12.4207	    18.3792	    10.9940	     9.9030	
    14.9384	    16.1133	    17.9596	    24.0021	    16.7847	    25.0092	    13.8474	    19.2184	    12.0010	    11.3297	
    15.9454	    17.1204	    19.0506	    24.5895	    17.7917	    25.5127	    15.0223	    19.8059	    12.6724	    12.5046	
    16.7847	    17.9596	    19.8898	    25.0092	    18.6310	    25.7645	    16.0294	    20.1416	    13.0920	    13.2599	
    17.4561	    18.6310	    20.5612	    25.0931	    19.2184	    25.7645	    16.7847	    20.0577	    13.1760	    13.6795	
    17.9596	    19.1345	    21.0648	    25.0092	    19.5541	    25.5966	    17.1204	    19.6381	    13.0081	    13.6795	
    18.2953	    19.4702	    21.4005	    24.7574	    19.6381	    25.0931	    17.1204	    18.9667	    12.5046	    13.1760	
    18.5471	    19.6381	    21.4844	    24.3378	    19.4702	    24.4217	    16.8686	    17.8757	    11.6653	    12.1689	
    18.6310	    19.5541	    21.4005	    23.6664	    19.0506	    23.5825	    16.1972	    16.6168	    10.5743	    10.7422	
    18.7149	    19.3863	    20.9808	    22.9111	    18.3792	    22.6593	    15.1901	    15.1062	     9.2316	     8.9798	
    18.6310	    19.0506	    20.4773	    22.0718	    17.4561	    21.5683	    14.0991	    13.5117	     7.7209	     7.0496	
    18.5471	    18.6310	    19.8059	    21.2326	    16.5329	    20.4773	    13.0081	    12.0010	     6.2103	     5.0354	
    18.4631	    18.2953	    19.1345	    20.3934	    15.6937	    19.5541	    11.9171	    10.5743	     4.7836	     3.1052	
    18.3792	    17.8757	    18.4631	    19.6381	    14.8544	    18.6310	    10.9940	     9.3155	     3.6087	     1.5106	
    18.2114	    17.4561	    17.8757	    18.7988	    14.2670	    17.9596	    10.2386	     8.2245	     2.6016	     0.2518	
    17.8757	    16.9525	    17.2043	    17.8757	    13.7634	    17.2882	     9.8190	     7.3853	     1.8463	    -0.6714	
    17.3721	    16.3651	    16.5329	    16.7847	    13.2599	    16.5329	     9.4833	     6.6299	     1.2589	    -1.1749	
    16.6168	    15.6937	    15.8615	    15.4419	    12.9242	    15.7776	     9.3994	     5.8746	     0.8392	    -1.3428	
    15.6937	    14.8544	    15.1901	    13.8474	    12.5885	    15.0223	     9.3994	     5.2032	     0.5035	    -1.2589	
    14.7705	    14.0152	    14.6027	    12.1689	    12.2528	    14.1830	     9.5673	     4.6158	     0.2518	    -0.8392	
    13.7634	    13.1760	    14.0991	    10.4065	    12.0850	    13.3438	     9.8190	     4.0283	     0.0839	    -0.3357	
    12.7563	    12.4207	    13.5956	     8.7280	    12.0010	    12.5885	    10.1547	     3.5248	     0.0839	     0.3357	
    11.8332	    11.7493	    13.2599	     7.1335	    11.9171	    11.8332	    10.5743	     3.1052	     0.0000	     1.0910	
    10.9940	    11.1618	    12.9242	     5.6229	    11.8332	    11.0779	    10.8261	     2.7695	     0.0000	     1.7624	
    10.3226	    10.6583	    12.6724	     4.2801	    11.7493	    10.4065	    11.0779	     2.4338	     0.0000	     2.3499	
     9.7351	    10.3226	    12.5046	     3.1052	    11.7493	     9.7351	    11.2457	     2.0981	     0.0000	     2.7695	
     9.3155	     9.9869	    12.2528	     2.0981	    11.6653	     9.1476	    11.2457	     1.8463	     0.0000	     2.9373	
     8.8959	     9.6512	    12.0850	     1.2589	    11.4975	     8.6441	    10.9940	     1.5945	     0.0000	     2.9373	
     8.5602	     9.3155	    11.6653	     0.4196	    11.3297	     8.0566	    10.5743	     1.3428	    -0.0839	     2.6855	
     8.0566	     8.8959	    11.1618	    -0.4196	    10.9100	     7.4692	     9.9030	     0.9232	    -0.2518	     2.1820	
     7.5531	     8.3084	    10.5743	    -1.3428	    10.4065	     6.7978	     9.0637	     0.4196	    -0.5035	     1.4267	
     6.8817	     7.6370	     9.8190	    -2.4338	     9.8190	     6.0425	     8.0566	    -0.2518	    -0.8392	     0.5035	
     6.1264	     6.9656	     8.9798	    -3.5248	     9.0637	     5.2032	     6.9656	    -0.8392	    -1.2589	    -0.5035	
     5.4550	     6.2943	     8.2245	    -4.5319	     8.4763	     4.4479	     5.9586	    -1.4267	    -1.5106	    -1.3428	
     4.7836	     5.6229	     7.5531	    -5.4550	     7.8888	     3.8605	     5.1193	    -1.8463	    -1.7624	    -2.0981	
     4.1122	     5.0354	     6.9656	    -6.2103	     7.3013	     3.2730	     4.3640	    -2.1820	    -1.9302	    -2.6855	
     3.5248	     4.4479	     6.2943	    -6.7978	     6.8817	     2.9373	     3.7766	    -2.2659	    -1.9302	    -2.9373	
     2.9373	     3.8605	     5.7907	    -7.1335	     6.4621	     2.6855	     3.3569	    -2.1820	    -1.9302	    -2.9373	
     2.4338	     3.4409	     5.2872	    -7.3013	     6.2103	     2.5177	     3.1052	    -2.0142	    -1.7624	    -2.6855	
     2.0142	     3.0212	     4.9515	    -7.3013	     6.0425	     2.5177	     3.1052	    -1.6785	    -1.4267	    -2.1820	
     1.5945	     2.7695	     4.7836	    -7.1335	     5.9586	     2.6016	     3.1891	    -1.2589	    -1.0071	    -1.5106	
     1.3428	     2.5177	     4.6158	    -6.8817	     6.0425	     2.7695	     3.4409	    -0.7553	    -0.5875	    -0.6714	
     1.0910	     2.4338	     4.6158	    -6.6299	     6.0425	     2.9373	     3.7766	    -0.2518	    -0.0839	     0.1678	
     0.7553	     2.2659	     4.6158	    -6.4621	     6.1264	     3.0212	     4.0283	     0.0839	     0.2518	     0.9232	
     0.4196	     2.0142	     4.5319	    -6.4621	     6.0425	     2.9373	     4.1122	     0.1678	     0.4196	     1.3428	
     0.0000	     1.7624	     4.3640	    -6.6299	     5.7907	     2.6855	     3.9444	    -0.0839	     0.2518	     1.4267	
    -0.5035	     1.3428	     4.1122	    -6.8817	     5.4550	     2.2659	     3.5248	    -0.5035	    -0.0839	     1.2589	
    -1.0910	     0.9232	     3.6926	    -7.2174	     4.8676	     1.6785	     2.8534	    -1.2589	    -0.7553	     0.5875	
    -1.7624	     0.3357	     3.2730	    -7.6370	     4.1122	     1.0071	     1.9302	    -2.1820	    -1.5945	    -0.3357	
    -2.4338	    -0.2518	     2.6855	    -7.9727	     3.3569	     0.2518	     0.8392	    -3.2730	    -2.6016	    -1.5945	
    -3.1052	    -0.9232	     2.0981	    -8.3923	     2.5177	    -0.4196	    -0.3357	    -4.4479	    -3.6926	    -2.9373	
    -3.6087	    -1.5106	     1.5106	    -8.6441	     1.6785	    -1.0910	    -1.5106	    -5.5389	    -4.6997	    -4.3640	
    -4.0283	    -2.0142	     1.0071	    -8.7280	     0.9232	    -1.5945	    -2.5177	    -6.4621	    -5.6229	    -5.5389	
    -4.1962	    -2.3499	     0.6714	    -8.7280	     0.4196	    -1.8463	    -3.2730	    -7.2174	    -6.3782	    -6.5460	
    -4.1962	    -2.6016	     0.5035	    -8.5602	     0.0000	    -1.9302	    -3.7766	    -7.7209	    -6.7978	    -7.2174	
    -3.9444	    -2.6855	     0.3357	    -8.3084	    -0.1678	    -1.8463	    -3.9444	    -7.9727	    -6.9656	    -7.5531	
    -3.6087	    -2.6016	     0.3357	    -7.9727	    -0.2518	    -1.6785	    -3.9444	    -7.9727	    -6.9656	    -7.5531	
    -3.1891	    -2.4338	     0.4196	    -7.7209	    -0.1678	    -1.3428	    -3.6087	    -7.8049	    -6.7978	    -7.2174	
    -2.6855	    -2.0981	     0.5875	    -7.3853	     0.0000	    -1.0071	    -3.1891	    -7.5531	    -6.4621	    -6.6299	
    -2.1820	    -1.7624	     0.7553	    -7.0496	     0.1678	    -0.5035	    -2.5177	    -7.0496	    -5.9586	    -5.7907	
    -1.5945	    -1.2589	     1.1749	    -6.5460	     0.5875	     0.0839	    -1.5945	    -6.4621	    -5.2872	    -4.7836	
    -1.0071	    -0.7553	     1.5945	    -5.8746	     1.0071	     0.9232	    -0.5875	    -5.5389	    -4.4479	    -3.4409	
    -0.4196	    -0.1678	     2.0981	    -4.9515	     1.5945	     2.0142	     0.5035	    -4.4479	    -3.4409	    -2.0142	
     0.0000	     0.3357	     2.5177	    -3.8605	     2.1820	     3.2730	     1.5106	    -3.1891	    -2.4338	    -0.5875	
     0.3357	     0.8392	     2.9373	    -2.5177	     2.6016	     4.6158	     2.3499	    -1.8463	    -1.3428	     0.6714	
     0.5875	     1.0910	     3.1891	    -1.0071	     3.0212	     6.0425	     2.8534	    -0.5875	    -0.4196	     1.6785	
     0.5875	     1.2589	     3.2730	     0.5875	     3.1891	     7.3853	     3.0212	     0.5875	     0.3357	     2.3499	
     0.6714	     1.3428	     3.2730	     2.1820	     3.2730	     8.7280	     2.8534	     1.6785	     0.9232	     2.6855	
     0.6714	     1.3428	     3.1052	     3.6926	     3.1052	     9.9030	     2.3499	     2.6016	     1.3428	     2.6855	
     0.8392	     1.2589	     2.8534	     5.2032	     2.8534	    10.9940	     1.6785	     3.3569	     1.5945	     2.3499	
     1.0071	     1.2589	     2.6016	     6.4621	     2.5177	    11.9171	     0.7553	     4.0283	     1.6785	     1.8463	
     1.3428	     1.1749	     2.3499	     7.6370	     2.1820	    12.7563	    -0.1678	     4.5319	     1.7624	     1.2589	
     1.6785	     1.1749	     2.1820	     8.5602	     1.7624	    13.4277	    -1.1749	     4.8676	     1.6785	     0.5875	
     2.0981	     1.2589	     1.9302	     9.2316	     1.5106	    13.9313	    -2.0142	     5.1193	     1.6785	    -0.0839	
     2.6016	     1.4267	     1.8463	     9.8190	     1.2589	    14.3509	    -2.6016	     5.3711	     1.6785	    -0.5875	
     3.1052	     1.6785	     1.9302	    10.3226	     1.2589	    14.6866	    -3.0212	     5.6229	     1.7624	    -0.8392	
     3.6926	     2.1820	     2.1820	    10.7422	     1.3428	    15.1062	    -3.0212	     5.9586	     2.0142	    -0.7553	
     4.4479	     2.7695	     2.6016	    11.3297	     1.7624	    15.5258	    -2.6855	     6.3782	     2.5177	    -0.3357	
     5.2032	     3.5248	     3.2730	    11.9171	     2.2659	    16.1133	    -1.9302	     7.0496	     3.1891	     0.4196	
     5.9586	     4.3640	     4.0283	    12.6724	     2.9373	    16.7847	    -1.0071	     7.7209	     4.0283	     1.5106	
     6.7139	     5.1193	     4.7836	    13.4277	     3.6926	    17.3721	     0.1678	     8.4763	     4.9515	     2.7695	
     7.2174	     5.7068	     5.3711	    14.0152	     4.3640	    17.8757	     1.1749	     9.1476	     5.7068	     3.9444	
     7.5531	     6.1264	     5.8746	    14.3509	     4.8676	    18.1274	     2.1820	     9.5673	     6.3782	     5.0354	
     7.5531	     6.2103	     6.1264	    14.4348	     5.2032	    18.1274	     2.8534	     9.7351	     6.7139	     5.9586	
     7.3013	     5.9586	     6.1264	    14.1830	     5.2872	    17.8757	     3.2730	     9.6512	     6.7978	     6.3782	
     6.7978	     5.5389	     5.8746	    13.5956	     5.1193	    17.2882	     3.2730	     9.2316	     6.5460	     6.4621	
     6.1264	     4.7836	     5.3711	    12.6724	     4.6997	    16.4490	     3.0212	     8.5602	     6.0425	     6.1264	
     5.2032	     3.9444	     4.6158	    11.4975	     4.0283	    15.3580	     2.3499	     7.7209	     5.2032	     5.3711	
     4.2801	     2.9373	     3.8605	    10.2386	     3.1891	    14.0991	     1.4267	     6.6299	     4.1962	     4.1962	
     3.2730	     1.8463	     2.9373	     8.8120	     2.2659	    12.9242	     0.3357	     5.5389	     3.0212	     2.7695	
     2.4338	     0.9232	     2.1820	     7.5531	     1.4267	    11.7493	    -0.7553	     4.5319	     1.9302	     1.3428	
     1.8463	     0.1678	     1.5106	     6.5460	     0.7553	    10.8261	    -1.6785	     3.6926	     1.0071	     0.0839	
     1.5106	    -0.3357	     1.1749	     5.8746	     0.3357	    10.2386	    -2.3499	     3.1052	     0.3357	    -1.0071	
     1.4267	    -0.5035	     1.1749	     5.6229	     0.3357	     9.9869	    -2.6855	     2.8534	    -0.0839	    -1.6785	
     1.6785	    -0.3357	     1.5106	     5.7907	     0.6714	    10.0708	    -2.5177	     3.0212	    -0.0839	    -1.8463	
     2.1820	     0.0839	     2.1820	     6.2103	     1.4267	    10.4904	    -1.8463	     3.4409	     0.2518	    -1.5106	
     2.8534	     0.7553	     3.1052	     6.9656	     2.6016	    11.0779	    -0.6714	     4.1122	     0.8392	    -0.7553	
     3.6087	     1.6785	     4.2801	     7.8049	     3.9444	    11.8332	     0.8392	     4.8676	     1.6785	     0.3357	
     4.4479	     2.6855	     5.5389	     8.5602	     5.5389	    12.5046	     2.6016	     5.6229	     2.5177	     1.6785	
     5.1193	     3.6087	     6.7978	     9.1476	     7.0496	    13.0920	     4.4479	     6.2103	     3.2730	     2.9373	
     5.6229	     4.4479	     7.8049	     9.3994	     8.4763	    13.4277	     6.2103	     6.5460	     3.9444	     4.1962	
     5.9586	     5.1193	     8.6441	     9.3994	     9.7351	    13.5956	     7.8049	     6.7139	     4.3640	     5.2032	
     6.2103	     5.6229	     9.3155	     9.1476	    10.8261	    13.6795	     9.2316	     6.6299	     4.6997	     6.0425	
     6.3782	     5.9586	     9.7351	     8.8959	    11.7493	    13.6795	    10.4065	     6.4621	     4.9515	     6.6299	
     6.5460	     6.2943	    10.0708	     8.7280	    12.4207	    13.7634	    11.3297	     6.2943	     5.1193	     7.0496	
     6.7139	     6.3782	    10.2386	     8.5602	    12.9242	    13.8474	    12.0010	     6.1264	     5.2872	     7.2174	
     6.7139	     6.3782	    10.2386	     8.5602	    13.0920	    14.0152	    12.1689	     5.8746	     5.2872	     7.1335	
     6.6299	     6.2103	     9.9869	     8.4763	    12.9242	    14.0152	    11.9171	     5.5389	     5.2872	     6.7139	
     6.2943	     5.7907	     9.4833	     8.2245	    12.4207	    13.9313	    11.3297	     5.1193	     5.0354	     5.9586	
     5.8746	     5.2032	     8.8959	     7.8888	    11.6653	    13.5956	    10.3226	     4.5319	     4.6158	     5.0354	
     5.3711	     4.5319	     8.1406	     7.3013	    10.7422	    13.0920	     9.2316	     3.7766	     4.0283	     4.0283	
     4.8676	     3.8605	     7.3853	     6.5460	     9.8190	    12.5046	     8.0566	     3.1052	     3.3569	     2.9373	
     4.3640	     3.2730	     6.7139	     5.7068	     8.9798	    11.8332	     7.0496	     2.3499	     2.7695	     1.9302	
     4.0283	     2.8534	     6.2103	     4.8676	     8.2245	    11.0779	     6.2103	     1.6785	     2.1820	     1.1749	
     3.6926	     2.5177	     5.7907	     4.0283	     7.6370	    10.3226	     5.6229	     1.1749	     1.7624	     0.6714	
     3.4409	     2.2659	     5.4550	     3.2730	     7.2174	     9.5673	     5.2032	     0.6714	     1.4267	     0.4196	
     3.2730	     2.0142	     5.2032	     2.5177	     6.8817	     8.9798	     5.0354	     0.3357	     1.1749	     0.5035	
     3.1052	     1.7624	     5.0354	     2.0142	     6.7139	     8.4763	     5.0354	     0.1678	     1.0910	     0.7553	
     3.0212	     1.6785	     4.9515	     1.6785	     6.7139	     8.1406	     5.2872	     0.2518	     1.2589	     1.3428	
     3.0212	     1.5945	     4.9515	     1.5945	     6.8817	     8.0566	     5.6229	     0.4196	     1.5106	     2.0981	
     3.0212	     1.6785	     5.0354	     1.8463	     7.1335	     8.2245	     6.2103	     0.8392	     1.9302	     3.1052	
     3.1891	     1.8463	     5.2872	     2.1820	     7.5531	     8.5602	     6.7978	     1.4267	     2.4338	     4.1122	
     3.3569	     2.0142	     5.6229	     2.6855	     8.0566	     8.9798	     7.3853	     2.0981	     3.0212	     5.1193	
     3.6087	     2.3499	     5.9586	     3.2730	     8.4763	     9.4833	     7.9727	     2.7695	     3.6087	     6.0425	
     3.8605	     2.6855	     6.2943	     3.7766	     8.8959	     9.9869	     8.3923	     3.5248	     4.1122	     6.7139	
     4.2801	     3.1052	     6.7139	     4.3640	     9.3155	    10.4904	     8.7280	     4.1962	     4.5319	     7.2174	
     4.8676	     3.6926	     7.1335	     5.0354	     9.7351	    11.0779	     8.8959	     4.8676	     4.8676	     7.3853	
     5.5389	     4.2801	     7.6370	     5.7068	     9.9869	    11.7493	     8.9798	     5.4550	     5.1193	     7.3013	
     6.2943	     4.9515	     8.1406	     6.5460	    10.1547	    12.3367	     8.8120	     6.0425	     5.2872	     6.9656	
     7.1335	     5.6229	     8.5602	     7.3853	    10.1547	    12.9242	     8.5602	     6.4621	     5.2032	     6.3782	
     7.9727	     6.1264	     8.8120	     8.2245	     9.9869	    13.4277	     8.1406	     6.7139	     5.0354	     5.5389	
     8.6441	     6.5460	     8.9798	     8.8959	     9.6512	    13.5956	     7.4692	     6.7139	     4.5319	     4.4479	
     9.1476	     6.6299	     8.8959	     9.2316	     9.1476	    13.5956	     6.7139	     6.4621	     3.7766	     3.1891	
     9.3994	     6.4621	     8.5602	     9.1476	     8.3923	    13.0920	     5.8746	     5.8746	     2.7695	     1.8463	
     9.3155	     6.1264	     8.0566	     8.6441	     7.5531	    12.3367	     4.9515	     5.0354	     1.6785	     0.5035	
     9.0637	     5.4550	     7.3853	     7.6370	     6.7139	    11.1618	     4.1962	     4.0283	     0.4196	    -0.6714	
     8.5602	     4.6997	     6.6299	     6.2103	     5.8746	     9.8190	     3.4409	     2.8534	    -0.7553	    -1.6785	
     8.0566	     3.9444	     5.8746	     4.6997	     5.1193	     8.4763	     3.0212	     1.8463	    -1.7624	    -2.2659	
     7.4692	     3.2730	     5.3711	     3.1052	     4.6997	     7.2174	     2.9373	     0.9232	    -2.4338	    -2.4338	
     6.9656	     2.8534	     5.0354	     1.7624	     4.6158	     6.2943	     3.1891	     0.3357	    -2.7695	    -2.2659	
     6.6299	     2.6016	     4.9515	     0.6714	     4.6997	     5.6229	     3.7766	     0.0000	    -2.7695	    -1.6785	
     6.5460	     2.6016	     5.0354	     0.0000	     5.1193	     5.2872	     4.6158	    -0.0839	    -2.4338	    -0.7553	
     6.5460	     2.7695	     5.3711	    -0.2518	     5.7068	     5.2872	     5.5389	     0.0839	    -1.8463	     0.3357	
     6.7978	     3.1891	     5.8746	    -0.1678	     6.3782	     5.6229	     6.6299	     0.3357	    -1.0910	     1.5106	
     7.2174	     3.8605	     6.5460	     0.3357	     7.1335	     6.2943	     7.7209	     0.7553	    -0.2518	     2.6855	
     7.8049	     4.6158	     7.2174	     1.1749	     7.8888	     7.0496	     8.5602	     1.2589	     0.5875	     3.6926	
     8.5602	     5.3711	     7.8049	     2.1820	     8.4763	     7.9727	     9.2316	     1.6785	     1.2589	     4.4479	
     9.1476	     5.9586	     8.2245	     3.2730	     8.8120	     8.8120	     9.3994	     1.9302	     1.7624	     4.7836	
     9.5673	     6.2943	     8.2245	     4.3640	     8.7280	     9.4833	     9.2316	     2.0981	     1.9302	     4.6158	
     9.6512	     6.2943	     7.8888	     5.2872	     8.1406	     9.8190	     8.4763	     1.9302	     1.6785	     4.0283	
     9.4833	     5.8746	     7.1335	     5.9586	     7.3013	     9.9869	     7.3853	     1.5106	     1.1749	     2.9373	
     8.9798	     5.1193	     6.0425	     6.3782	     6.0425	     9.8190	     5.9586	     0.9232	     0.4196	     1.5106	
     8.2245	     4.1122	     4.7836	     6.5460	     4.6997	     9.4833	     4.3640	     0.1678	    -0.5875	    -0.0839	
     7.3013	     2.8534	     3.3569	     6.4621	     3.1891	     8.8959	     2.7695	    -0.6714	    -1.5945	    -1.6785	
     6.3782	     1.5945	     2.0142	     6.2103	     1.7624	     8.3923	     1.2589	    -1.4267	    -2.6016	    -3.1891	
     5.4550	     0.4196	     0.6714	     5.8746	     0.4196	     7.8049	    -0.0839	    -2.0981	    -3.4409	    -4.4479	
     4.7836	    -0.6714	    -0.4196	     5.4550	    -0.6714	     7.3013	    -1.0910	    -2.5177	    -4.0283	    -5.2872	
     4.3640	    -1.4267	    -1.1749	     5.1193	    -1.4267	     7.0496	    -1.6785	    -2.6016	    -4.2801	    -5.7068	
     4.1962	    -1.9302	    -1.6785	     4.9515	    -1.8463	     6.9656	    -1.8463	    -2.4338	    -4.2801	    -5.6229	
     4.2801	    -2.0981	    -1.8463	     4.8676	    -1.9302	     7.1335	    -1.6785	    -2.0142	    -3.9444	    -5.1193	
     4.6158	    -2.0981	    -1.7624	     4.8676	    -1.7624	     7.3853	    -1.1749	    -1.3428	    -3.3569	    -4.1962	
     4.9515	    -1.9302	    -1.5945	     4.8676	    -1.4267	     7.7209	    -0.5035	    -0.5875	    -2.6855	    -3.1891	
     5.2872	    -1.7624	    -1.4267	     4.8676	    -1.0910	     8.0566	     0.0839	     0.0839	    -2.0142	    -2.0981	
     5.6229	    -1.5945	    -1.1749	     4.8676	    -0.7553	     8.3084	     0.5875	     0.7553	    -1.3428	    -1.0910	
     5.8746	    -1.3428	    -1.0071	     4.9515	    -0.4196	     8.5602	     0.9232	     1.2589	    -0.8392	    -0.2518	
     6.1264	    -1.0910	    -0.8392	     5.2032	    -0.1678	     8.8959	     1.0910	     1.6785	    -0.5035	     0.3357	
     6.4621	    -0.8392	    -0.6714	     5.5389	     0.0000	     9.2316	     1.1749	     2.0981	    -0.0839	     0.6714	
     6.7978	    -0.5035	    -0.4196	     6.1264	     0.1678	     9.6512	     1.0071	     2.4338	     0.1678	     0.8392	
     7.1335	     0.0000	    -0.1678	     6.7139	     0.3357	    10.0708	     0.7553	     2.8534	     0.5875	     0.9232	
     7.5531	     0.4196	     0.1678	     7.3853	     0.5035	    10.6583	     0.5035	     3.2730	     0.9232	     0.9232	
     8.0566	     0.9232	     0.5035	     8.0566	     0.6714	    11.2457	     0.1678	     3.7766	     1.3428	     0.8392	
     8.5602	     1.4267	     0.7553	     8.7280	     0.8392	    11.7493	    -0.1678	     4.2801	     1.7624	     0.8392	
     9.0637	     1.7624	     1.0071	     9.2316	     1.0071	    12.3367	    -0.4196	     4.7836	     2.2659	     0.7553	
     9.4833	     2.0142	     1.1749	     9.6512	     1.0910	    12.7563	    -0.6714	     5.2872	     2.6855	     0.8392	
     9.7351	     2.1820	     1.1749	     9.9030	     1.0910	    13.1760	    -0.8392	     5.7907	     3.1052	     1.0071	
     9.9030	     2.0981	     1.0910	     9.9869	     1.0071	    13.4277	    -1.0071	     6.2943	     3.6087	     1.3428	
     9.9030	     1.9302	     0.9232	     9.7351	     0.9232	    13.5117	    -1.0071	     6.6299	     3.9444	     1.7624	
     9.6512	     1.5106	     0.6714	     9.3155	     0.8392	    13.5117	    -0.9232	     6.8817	     4.1962	     2.2659	
     9.2316	     1.0910	     0.2518	     8.6441	     0.6714	    13.2599	    -0.8392	     6.8817	     4.3640	     2.8534	
     8.6441	     0.5875	    -0.0839	     7.8049	     0.5875	    12.8403	    -0.5875	     6.7978	     4.3640	     3.5248	
     7.9727	     0.0839	    -0.4196	     6.8817	     0.5035	    12.3367	    -0.2518	     6.5460	     4.2801	     4.1122	
     7.3013	    -0.4196	    -0.6714	     5.8746	     0.5875	    11.7493	     0.0839	     6.2103	     4.0283	     4.6997	
     6.5460	    -0.7553	    -0.9232	     4.7836	     0.5875	    11.0779	     0.3357	     5.6229	     3.6087	     5.1193	
     5.8746	    -1.0910	    -1.0910	     3.8605	     0.6714	    10.3226	     0.6714	     4.9515	     3.0212	     5.2872	
     5.3711	    -1.3428	    -1.2589	     3.0212	     0.7553	     9.5673	     0.8392	     4.1122	     2.2659	     5.2872	
     4.9515	    -1.4267	    -1.2589	     2.4338	     0.8392	     8.9798	     1.0071	     3.1891	     1.4267	     4.9515	
     4.7836	    -1.3428	    -1.1749	     2.2659	     1.0071	     8.4763	     1.1749	     2.3499	     0.6714	     4.4479	
     4.8676	    -1.0910	    -0.8392	     2.4338	     1.2589	     8.2245	     1.3428	     1.5945	    -0.0839	     3.7766	
     5.2872	    -0.5875	    -0.4196	     2.9373	     1.5945	     8.1406	     1.5106	     1.0071	    -0.6714	     3.0212	
     5.8746	     0.0839	     0.2518	     3.6087	     2.0142	     8.1406	     1.6785	     0.5875	    -1.2589	     2.1820	
     6.5460	     0.8392	     1.0071	     4.3640	     2.4338	     8.2245	     2.0142	     0.1678	    -1.7624	     1.2589	
     7.3853	     1.7624	     1.8463	     5.0354	     3.0212	     8.2245	     2.3499	    -0.2518	    -2.1820	     0.3357	
     8.3084	     2.6855	     2.8534	     5.4550	     3.6926	     8.2245	     2.7695	    -0.5035	    -2.5177	    -0.4196	
     9.2316	     3.6926	     3.8605	     5.7068	     4.5319	     8.2245	     3.3569	    -0.7553	    -2.7695	    -1.0071	
    10.1547	     4.7836	     4.9515	     5.8746	     5.4550	     8.2245	     4.1962	    -0.8392	    -2.7695	    -1.3428	
    11.1618	     5.8746	     6.2103	     5.9586	     6.6299	     8.3084	     5.2872	    -0.7553	    -2.6016	    -1.2589	
    12.2528	     6.9656	     7.5531	     6.1264	     7.8888	     8.4763	     6.7139	    -0.4196	    -2.0981	    -0.8392	
    13.4277	     8.2245	     8.8959	     6.4621	     9.3155	     8.8959	     8.3084	     0.0839	    -1.4267	     0.0000	
    14.6027	     9.3994	    10.4065	     6.8817	    10.9100	     9.4833	    10.1547	     0.8392	    -0.5035	     1.2589	
    15.8615	    10.6583	    11.8332	     7.3853	    12.5046	    10.1547	    12.0010	     1.6785	     0.5035	     2.6855	
    16.9525	    11.7493	    13.2599	     7.9727	    14.0152	    10.9100	    13.8474	     2.6016	     1.5106	     4.1962	
    17.7917	    12.6724	    14.4348	     8.3084	    15.3580	    11.4136	    15.5258	     3.3569	     2.3499	     5.6229	
    18.3792	    13.3438	    15.3580	     8.3084	    16.3651	    11.6653	    16.7847	     3.8605	     2.9373	     6.7139	
    18.5471	    13.5956	    15.8615	     7.8888	    16.9525	    11.4975	    17.6239	     3.9444	     3.1052	     7.4692	
    18.2953	    13.4277	    15.9454	     6.9656	    17.0364	    10.9100	    17.8757	     3.5248	     2.8534	     7.6370	
    17.6239	    12.9242	    15.6097	     5.7068	    16.6168	     9.9030	    17.5400	     2.7695	     2.1820	     7.3013	
    16.5329	    12.0010	    14.9384	     4.1122	    15.7776	     8.5602	    16.6168	     1.6785	     1.1749	     6.4621	
    15.1901	    10.9100	    13.8474	     2.2659	    14.5187	     7.1335	    15.2740	     0.3357	    -0.1678	     5.2032	
    13.6795	     9.4833	    12.4207	     0.4196	    12.8403	     5.5389	    13.4277	    -1.1749	    -1.7624	     3.5248	
    12.0010	     7.8888	    10.8261	    -1.5106	    10.9100	     3.7766	    11.3297	    -2.8534	    -3.5248	     1.5945	
    10.2386	     6.1264	     8.9798	    -3.4409	     8.8120	     2.0981	     8.8959	    -4.6158	    -5.3711	    -0.5035	
     8.4763	     4.3640	     7.0496	    -5.1193	     6.7139	     0.5875	     6.5460	    -6.2943	    -7.2174	    -2.6855	
     6.7978	     2.6855	     5.2032	    -6.5460	     4.6158	    -0.7553	     4.2801	    -7.8888	    -8.8120	    -4.6997	
     5.3711	     1.1749	     3.6087	    -7.6370	     2.8534	    -1.8463	     2.2659	    -9.1476	   -10.1547	    -6.3782	
     4.1962	    -0.0839	     2.1820	    -8.3084	     1.3428	    -2.6016	     0.5875	   -10.1547	   -11.1618	    -7.6370	
     3.1891	    -1.1749	     1.0910	    -8.5602	     0.2518	    -3.0212	    -0.5875	   -10.7422	   -11.6653	    -8.3923	
     2.4338	    -1.9302	     0.1678	    -8.6441	    -0.5875	    -3.2730	    -1.4267	   -11.0779	   -11.8332	    -8.7280	
     1.7624	    -2.6016	    -0.5035	    -8.4763	    -1.1749	    -3.1891	    -1.7624	   -11.0779	   -11.6653	    -8.6441	
     1.1749	    -3.1052	    -0.9232	    -8.0566	    -1.4267	    -2.9373	    -1.7624	   -10.8261	   -11.1618	    -8.1406	
     0.6714	    -3.4409	    -1.1749	    -7.4692	    -1.5106	    -2.5177	    -1.4267	   -10.3226	   -10.4065	    -7.3013	
     0.3357	    -3.6087	    -1.2589	    -6.6299	    -1.3428	    -1.6785	    -0.6714	    -9.3994	    -9.3994	    -6.0425	
     0.3357	    -3.5248	    -0.9232	    -5.4550	    -0.8392	    -0.5875	     0.3357	    -8.1406	    -8.0566	    -4.3640	
     0.5035	    -3.1052	    -0.4196	    -4.0283	    -0.0839	     0.8392	     1.6785	    -6.5460	    -6.3782	    -2.5177	
     1.0071	    -2.5177	     0.4196	    -2.2659	     0.9232	     2.5177	     3.1891	    -4.6158	    -4.5319	    -0.4196	
     1.7624	    -1.5945	     1.4267	    -0.2518	     2.1820	     4.5319	     4.6158	    -2.5177	    -2.6016	     1.5945	
     2.6016	    -0.6714	     2.4338	     1.8463	     3.3569	     6.6299	     5.9586	    -0.3357	    -0.6714	     3.5248	
     3.4409	     0.2518	     3.3569	     3.9444	     4.3640	     8.5602	     6.8817	     1.6785	     1.0071	     4.9515	
     4.0283	     0.8392	     3.9444	     5.8746	     5.0354	    10.3226	     7.3853	     3.4409	     2.3499	     5.9586	
     4.4479	     1.2589	     4.1962	     7.5531	     5.3711	    11.8332	     7.3013	     4.8676	     3.3569	     6.3782	
     4.6158	     1.3428	     4.1122	     8.9798	     5.2872	    13.0081	     6.8817	     5.8746	     3.9444	     6.2943	
     4.6997	     1.2589	     3.8605	    10.1547	     4.9515	    13.8474	     6.1264	     6.5460	     4.2801	     5.7907	
     4.7836	     1.0071	     3.3569	    11.0779	     4.4479	    14.5187	     5.2032	     7.1335	     4.4479	     5.2032	
     4.7836	     0.7553	     2.9373	    11.8332	     3.8605	    15.0223	     4.2801	     7.4692	     4.4479	     4.5319	
     4.7836	     0.5035	     2.4338	    12.4207	     3.2730	    15.3580	     3.5248	     7.7209	     4.4479	     4.0283	
     4.7836	     0.1678	     1.9302	    12.6724	     2.7695	    15.5258	     2.8534	     7.8049	     4.4479	     3.6087	
     4.6158	    -0.3357	     1.3428	    12.6724	     2.2659	    15.4419	     2.3499	     7.7209	     4.3640	     3.3569	
     4.2801	    -0.9232	     0.8392	    12.2528	     1.8463	    15.1062	     2.0142	     7.4692	     4.2801	     3.3569	
     3.7766	    -1.5106	     0.2518	    11.5814	     1.4267	    14.6027	     2.0142	     7.0496	     4.2801	     3.6087	
     3.1891	    -2.0981	    -0.1678	    10.7422	     1.3428	    14.0152	     2.1820	     6.6299	     4.2801	     4.1122	
     2.6855	    -2.5177	    -0.3357	     9.8190	     1.4267	    13.5117	     2.7695	     6.2943	     4.5319	     4.8676	
     2.2659	    -2.6855	    -0.1678	     9.0637	     1.8463	    13.1760	     3.6087	     6.2103	     4.9515	     6.0425	
     2.0142	    -2.6016	     0.1678	     8.3923	     2.6855	    13.0081	     4.7836	     6.2943	     5.7068	     7.3853	
     1.9302	    -2.2659	     0.8392	     8.0566	     3.6926	    13.1760	     6.2103	     6.6299	     6.6299	     8.9798	
     2.0981	    -1.7624	     1.6785	     7.8888	     4.8676	    13.5956	     7.5531	     7.1335	     7.6370	    10.4904	
     2.3499	    -1.1749	     2.5177	     7.9727	     5.9586	    14.0152	     8.8120	     7.6370	     8.6441	    11.9171	
     2.6855	    -0.5035	     3.3569	     8.1406	     6.9656	    14.5187	     9.7351	     8.1406	     9.4833	    12.9242	
     3.1052	     0.0839	     4.0283	     8.3084	     7.7209	    14.8544	    10.2386	     8.4763	     9.9869	    13.4277	
     3.5248	     0.5035	     4.5319	     8.3923	     8.0566	    15.0223	    10.3226	     8.6441	    10.2386	    13.4277	
     3.8605	     0.7553	     4.6997	     8.3084	     8.0566	    14.8544	     9.9030	     8.4763	     9.9869	    12.8403	
     4.1122	     0.9232	     4.6158	     7.9727	     7.6370	    14.4348	     9.0637	     7.9727	     9.3994	    11.8332	
     4.3640	     0.9232	     4.3640	     7.5531	     6.9656	    13.8474	     7.8888	     7.3013	     8.4763	    10.4904	
     4.5319	     0.8392	     3.9444	     7.1335	     6.1264	    13.0920	     6.6299	     6.5460	     7.3853	     8.8959	
     4.6997	     0.7553	     3.5248	     6.7139	     5.1193	    12.2528	     5.2032	     5.7068	     6.2103	     7.2174	
     4.9515	     0.6714	     3.1052	     6.4621	     4.1962	    11.5814	     3.9444	     4.9515	     5.0354	     5.6229	
     5.2872	     0.7553	     2.7695	     6.4621	     3.4409	    11.0779	     2.8534	     4.3640	     4.1122	     4.3640	
     5.7068	     1.0071	     2.7695	     6.7978	     2.9373	    10.9940	     2.1820	     4.1962	     3.5248	     3.5248	
     6.4621	     1.5106	     3.0212	     7.7209	     2.9373	    11.2457	     1.9302	     4.3640	     3.4409	     3.2730	
     7.3853	     2.4338	     3.6087	     9.0637	     3.3569	    12.0010	     2.2659	     5.1193	     3.7766	     3.6926	
     8.6441	     3.6087	     4.6158	    10.9100	     4.2801	    13.2599	     3.1891	     6.2943	     4.6997	     4.6997	
    10.0708	     5.0354	     5.9586	    13.0081	     5.6229	    14.9384	     4.6158	     7.8049	     5.9586	     6.2103	
    11.5814	     6.6299	     7.4692	    15.2740	     7.3013	    16.8686	     6.3782	     9.6512	     7.5531	     8.0566	
    13.0081	     8.3084	     9.1476	    17.4561	     9.0637	    18.8828	     8.3084	    11.4136	     9.3994	    10.0708	
    14.4348	     9.8190	    10.6583	    19.3024	    10.8261	    20.7291	    10.2386	    13.1760	    11.0779	    12.0010	
    15.5258	    11.2457	    12.0010	    20.8130	    12.4207	    22.3236	    11.9171	    14.6866	    12.6724	    13.7634	
    16.5329	    12.4207	    13.1760	    21.9040	    13.6795	    23.6664	    13.4277	    15.8615	    13.9313	    15.1062	
    17.2882	    13.3438	    14.0991	    22.4915	    14.7705	    24.5895	    14.5187	    16.6168	    14.8544	    16.0294	
    17.8757	    14.0991	    14.7705	    22.6593	    15.4419	    25.1770	    15.1901	    17.1204	    15.4419	    16.5329	
    18.2953	    14.6027	    15.2740	    22.5754	    15.8615	    25.4288	    15.5258	    17.2882	    15.6937	    16.5329	
    18.6310	    14.8544	    15.5258	    22.3236	    16.0294	    25.3448	    15.5258	    17.1204	    15.6097	    16.1972	
    18.7988	    15.0223	    15.6097	    21.9040	    15.9454	    25.0931	    15.2740	    16.7847	    15.2740	    15.5258	
    18.8828	    14.9384	    15.5258	    21.4005	    15.6097	    24.5895	    14.7705	    16.2811	    14.6027	    14.5187	
    18.7988	    14.7705	    15.2740	    20.8130	    15.1062	    24.0021	    14.0991	    15.6097	    13.7634	    13.4277	
    18.5471	    14.4348	    15.0223	    20.2255	    14.5187	    23.2468	    13.4277	    14.7705	    12.8403	    12.2528	
    18.2114	    14.0991	    14.7705	    19.7220	    13.9313	    22.4915	    12.7563	    14.0152	    11.8332	    11.1618	
    17.7917	    13.6795	    14.4348	    19.1345	    13.3438	    21.8201	    12.2528	    13.1760	    10.9100	    10.1547	
    17.3721	    13.1760	    14.1830	    18.5471	    12.7563	    21.0648	    11.9171	    12.5046	    10.0708	     9.4833	
    16.7847	    12.6724	    13.9313	    17.9596	    12.3367	    20.3934	    11.7493	    11.9171	     9.3994	     9.0637	
    16.1972	    12.1689	    13.7634	    17.2043	    12.0010	    19.8059	    11.8332	    11.4136	     8.8959	     8.8959	
    15.5258	    11.6653	    13.5117	    16.3651	    11.7493	    19.2184	    12.1689	    10.9940	     8.4763	     8.9798	
    14.7705	    11.0779	    13.3438	    15.3580	    11.5814	    18.6310	    12.5046	    10.6583	     8.2245	     9.2316	
    14.0152	    10.4065	    13.0920	    14.1830	    11.4136	    17.9596	    13.0081	    10.4065	     8.0566	     9.6512	
    13.0920	     9.7351	    12.6724	    12.9242	    11.2457	    17.3721	    13.4277	    10.1547	     7.9727	    10.0708	
    12.0850	     8.8959	    12.1689	    11.5814	    11.0779	    16.7007	    13.7634	     9.9869	     7.8888	    10.4904	
    11.1618	     8.0566	    11.6653	    10.2386	    10.8261	    16.0294	    14.0152	     9.9030	     7.8049	    10.8261	
    10.2386	     7.3013	    10.9940	     8.9798	    10.4904	    15.4419	    14.0991	     9.8190	     7.7209	    11.0779	
     9.5673	     6.5460	    10.4065	     7.8888	    10.2386	    14.9384	    14.0991	     9.8190	     7.6370	    11.1618	
     8.9798	     5.9586	     9.9030	     6.9656	     9.9869	    14.5187	    14.0991	     9.9030	     7.6370	    11.1618	
     8.7280	     5.5389	     9.3994	     6.3782	     9.7351	    14.2670	    13.9313	    10.0708	     7.7209	    10.9940	
     8.6441	     5.2872	     9.0637	     6.1264	     9.5673	    14.1830	    13.6795	    10.3226	     7.8049	    10.7422	
     8.8120	     5.1193	     8.7280	     6.2103	     9.3155	    14.2670	    13.2599	    10.5743	     7.8888	    10.3226	
     9.1476	     5.1193	     8.3923	     6.6299	     9.1476	    14.5187	    12.7563	    10.8261	     8.0566	     9.9030	
     9.5673	     5.1193	     8.2245	     7.3853	     8.8959	    14.8544	    12.0850	    11.0779	     8.1406	     9.3155	
    10.0708	     5.2032	     7.9727	     8.3084	     8.6441	    15.1901	    11.4975	    11.3297	     8.2245	     8.8120	
    10.5743	     5.3711	     7.8049	     9.3994	     8.3923	    15.6097	    10.8261	    11.4136	     8.3923	     8.3923	
    10.9940	     5.5389	     7.5531	    10.4904	     8.1406	    16.0294	    10.1547	    11.4975	     8.3923	     8.0566	
    11.3297	     5.6229	     7.3013	    11.4975	     7.8888	    16.2811	     9.6512	    11.4136	     8.4763	     7.8049	
    11.4975	     5.6229	     7.0496	    12.4207	     7.7209	    16.5329	     9.2316	    11.3297	     8.4763	     7.8049	
    11.4136	     5.6229	     6.7978	    13.1760	     7.5531	    16.7007	     8.9798	    11.1618	     8.5602	     7.8888	
    11.1618	     5.5389	     6.4621	    13.7634	     7.3853	    16.7847	     8.8959	    10.9100	     8.5602	     8.1406	
    10.7422	     5.2872	     6.2103	    14.1830	     7.3013	    16.8686	     8.8959	    10.6583	     8.5602	     8.4763	
    10.0708	     4.9515	     5.9586	    14.3509	     7.2174	    16.7847	     8.8959	    10.3226	     8.5602	     8.8959	
     9.3155	     4.5319	     5.7068	    14.0991	     7.0496	    16.5329	     8.9798	     9.9030	     8.3923	     9.1476	
     8.2245	     3.7766	     5.2032	    13.5117	     6.7139	    16.0294	     8.8120	     9.2316	     7.9727	     9.2316	
     7.0496	     2.8534	     4.6158	    12.4207	     6.2103	    15.2740	     8.4763	     8.3084	     7.3853	     9.0637	
     5.7907	     1.8463	     3.8605	    11.0779	     5.4550	    14.2670	     7.8888	     7.1335	     6.4621	     8.5602	
     4.5319	     0.7553	     3.0212	     9.3994	     4.5319	    13.0081	     7.0496	     5.7907	     5.3711	     7.7209	
     3.3569	    -0.4196	     2.0981	     7.5531	     3.5248	    11.6653	     6.0425	     4.3640	     4.1122	     6.5460	
     2.2659	    -1.5106	     1.1749	     5.7907	     2.4338	    10.2386	     4.8676	     2.8534	     2.7695	     5.2032	
     1.3428	    -2.6016	     0.1678	     4.0283	     1.2589	     8.7280	     3.5248	     1.2589	     1.4267	     3.6087	
     0.5875	    -3.5248	    -0.7553	     2.4338	     0.0839	     7.3853	     2.1820	    -0.2518	     0.0000	     1.9302	
     0.0839	    -4.2801	    -1.5945	     1.1749	    -1.0071	     6.1264	     0.8392	    -1.6785	    -1.3428	     0.1678	
    -0.2518	    -4.8676	    -2.3499	     0.2518	    -1.9302	     5.0354	    -0.4196	    -2.8534	    -2.5177	    -1.4267	
    -0.4196	    -5.2032	    -2.8534	    -0.3357	    -2.6855	     4.1962	    -1.4267	    -3.8605	    -3.5248	    -2.8534	
    -0.3357	    -5.4550	    -3.1891	    -0.7553	    -3.2730	     3.5248	    -2.2659	    -4.6158	    -4.3640	    -4.0283	
    -0.2518	    -5.4550	    -3.4409	    -0.9232	    -3.6087	     3.0212	    -2.8534	    -5.2032	    -5.0354	    -4.9515	
    -0.0839	    -5.4550	    -3.5248	    -1.0071	    -3.8605	     2.6855	    -3.1891	    -5.7068	    -5.5389	    -5.6229	
     0.0839	    -5.4550	    -3.5248	    -1.0910	    -3.8605	     2.3499	    -3.2730	    -5.9586	    -5.7907	    -5.8746	
     0.1678	    -5.3711	    -3.4409	    -1.0910	    -3.7766	     2.0981	    -3.1052	    -6.1264	    -5.8746	    -5.8746	
     0.2518	    -5.2032	    -3.2730	    -1.0071	    -3.5248	     2.0142	    -2.6855	    -6.1264	    -5.7907	    -5.6229	
     0.2518	    -5.1193	    -3.0212	    -1.0071	    -3.1891	     1.8463	    -2.0981	    -6.0425	    -5.7068	    -5.1193	
     0.0839	    -5.1193	    -2.8534	    -1.0910	    -2.8534	     1.6785	    -1.4267	    -5.9586	    -5.4550	    -4.6158	
    -0.0839	    -5.2032	    -2.7695	    -1.2589	    -2.5177	     1.5106	    -0.7553	    -5.8746	    -5.3711	    -4.1122	
    -0.4196	    -5.3711	    -2.7695	    -1.5106	    -2.3499	     1.2589	    -0.2518	    -5.7907	    -5.2032	    -3.6926	
    -0.6714	    -5.4550	    -2.6855	    -1.7624	    -2.1820	     1.0910	     0.2518	    -5.7068	    -5.2032	    -3.3569	
    -0.7553	    -5.3711	    -2.5177	    -1.9302	    -2.0142	     1.0071	     0.5875	    -5.5389	    -5.1193	    -3.1891	
    -0.5035	    -5.1193	    -2.1820	    -1.8463	    -1.7624	     1.0910	     1.0071	    -5.2032	    -4.8676	    -3.0212	
     0.0000	    -4.5319	    -1.6785	    -1.5106	    -1.4267	     1.5106	     1.3428	    -4.6997	    -4.6158	    -2.9373	
     0.8392	    -3.7766	    -1.0910	    -0.9232	    -1.0910	     2.1820	     1.5945	    -4.0283	    -4.1962	    -2.8534	
     1.7624	    -2.9373	    -0.4196	    -0.2518	    -0.6714	     2.9373	     1.7624	    -3.2730	    -3.7766	    -2.9373	
     2.6855	    -2.1820	     0.0839	     0.5875	    -0.4196	     3.6926	     1.7624	    -2.5177	    -3.2730	    -3.0212	
     3.5248	    -1.5106	     0.5035	     1.4267	    -0.2518	     4.5319	     1.5945	    -1.8463	    -2.9373	    -3.2730	
     4.2801	    -0.9232	     0.7553	     2.0981	    -0.2518	     5.2032	     1.2589	    -1.1749	    -2.6016	    -3.6087	
     4.7836	    -0.6714	     0.6714	     2.6855	    -0.4196	     5.7907	     0.7553	    -0.6714	    -2.4338	    -3.9444	
     5.1193	    -0.5035	     0.5035	     3.0212	    -0.6714	     6.1264	     0.0839	    -0.3357	    -2.2659	    -4.2801	
     5.2872	    -0.6714	     0.0839	     3.1052	    -1.1749	     6.2943	    -0.5875	    -0.0839	    -2.1820	    -4.6158	
     5.2032	    -0.9232	    -0.5035	     2.9373	    -1.6785	     6.2943	    -1.3428	    -0.0839	    -2.1820	    -4.7836	
     4.9515	    -1.3428	    -1.0910	     2.6016	    -2.2659	     6.2103	    -1.9302	    -0.0839	    -2.0981	    -4.7836	
     4.6158	    -1.6785	    -1.6785	     2.1820	    -2.7695	     6.0425	    -2.4338	    -0.0839	    -2.0142	    -4.6158	
     4.2801	    -2.0142	    -2.0981	     1.9302	    -3.1891	     5.9586	    -2.7695	     0.0000	    -1.8463	    -4.1962	
[Epoch Header]
[Trial Type]	23
[Accept]	1
[Correct]	0
[RT]	 0.000
[Resp]	0
[Epoch Data]
   -11.4136	   -14.4348	   -11.7493	   -16.5329	    -7.3853	   -19.3024	    -3.4409	   -18.5471	   -14.4348	   -10.4904	
   -11.7493	   -14.6866	   -12.0010	   -16.4490	    -7.4692	   -19.2184	    -3.1891	   -18.7149	   -14.3509	   -10.0708	
   -12.0850	   -14.8544	   -12.2528	   -16.4490	    -7.6370	   -19.2184	    -3.1891	   -18.9667	   -14.3509	    -9.9869	
   -12.5046	   -15.1062	   -12.6724	   -16.3651	    -7.9727	   -19.3024	    -3.4409	   -19.2184	   -14.5187	   -10.1547	
   -13.0081	   -15.4419	   -13.0920	   -16.3651	    -8.4763	   -19.3863	    -4.1122	   -19.5541	   -14.7705	   -10.6583	
   -13.4277	   -15.8615	   -13.6795	   -16.3651	    -9.1476	   -19.5541	    -5.1193	   -19.9738	   -15.2740	   -11.4975	
   -13.9313	   -16.3651	   -14.2670	   -16.5329	    -9.9869	   -19.8059	    -6.2943	   -20.3934	   -15.9454	   -12.5046	
   -14.3509	   -16.8686	   -15.0223	   -16.6168	   -10.9100	   -20.0577	    -7.6370	   -20.8969	   -16.5329	   -13.6795	
   -14.6027	   -17.2882	   -15.6937	   -16.7007	   -11.7493	   -20.2255	    -8.8959	   -21.2326	   -17.2043	   -14.8544	
   -14.7705	   -17.7078	   -16.2811	   -16.7007	   -12.5885	   -20.3094	   -10.0708	   -21.4844	   -17.6239	   -15.7776	
   -14.8544	   -18.0435	   -16.8686	   -16.6168	   -13.2599	   -20.3094	   -11.0779	   -21.4844	   -17.8757	   -16.4490	
   -14.7705	   -18.2953	   -17.3721	   -16.4490	   -13.9313	   -20.1416	   -11.8332	   -21.4005	   -17.8757	   -16.8686	
   -14.7705	   -18.5471	   -17.8757	   -16.1972	   -14.5187	   -19.8898	   -12.4207	   -21.1487	   -17.7078	   -16.9525	
   -14.7705	   -18.7988	   -18.2953	   -15.8615	   -15.1062	   -19.6381	   -12.8403	   -20.8130	   -17.2882	   -16.7007	
   -14.7705	   -19.0506	   -18.7988	   -15.5258	   -15.5258	   -19.2184	   -13.0081	   -20.3934	   -16.7847	   -16.1133	
   -14.8544	   -19.2184	   -19.1345	   -15.1062	   -15.8615	   -18.7149	   -12.9242	   -19.7220	   -16.0294	   -15.1901	
   -14.8544	   -19.2184	   -19.3863	   -14.6866	   -16.0294	   -18.0435	   -12.5046	   -18.9667	   -15.0223	   -14.0152	
   -14.8544	   -19.1345	   -19.4702	   -14.1830	   -15.9454	   -17.2882	   -11.8332	   -17.9596	   -13.9313	   -12.5885	
   -14.6866	   -18.9667	   -19.4702	   -13.5956	   -15.6937	   -16.3651	   -10.9940	   -16.7847	   -12.6724	   -10.9100	
   -14.4348	   -18.6310	   -19.2184	   -12.8403	   -15.2740	   -15.2740	   -10.0708	   -15.5258	   -11.3297	    -9.2316	
   -14.0991	   -18.2114	   -18.9667	   -12.0010	   -14.6866	   -14.0991	    -9.0637	   -14.2670	    -9.9869	    -7.5531	
   -13.5956	   -17.7078	   -18.5471	   -10.9100	   -14.0991	   -12.7563	    -8.0566	   -12.8403	    -8.6441	    -5.9586	
   -12.8403	   -17.0364	   -17.9596	    -9.6512	   -13.4277	   -11.2457	    -7.2174	   -11.4136	    -7.3853	    -4.5319	
   -12.0010	   -16.3651	   -17.3721	    -8.2245	   -12.6724	    -9.7351	    -6.4621	    -9.9869	    -6.1264	    -3.3569	
   -10.9940	   -15.5258	   -16.6168	    -6.7139	   -12.0850	    -8.1406	    -5.8746	    -8.5602	    -4.9515	    -2.3499	
    -9.9030	   -14.7705	   -15.9454	    -5.2032	   -11.4975	    -6.5460	    -5.4550	    -7.2174	    -3.9444	    -1.7624	
    -8.8959	   -14.0991	   -15.1901	    -3.6926	   -11.0779	    -5.1193	    -5.2872	    -6.0425	    -3.0212	    -1.3428	
    -7.8888	   -13.5117	   -14.6027	    -2.3499	   -10.8261	    -3.8605	    -5.2032	    -5.0354	    -2.4338	    -1.3428	
    -6.9656	   -13.0920	   -14.1830	    -1.2589	   -10.6583	    -2.8534	    -5.3711	    -4.2801	    -2.0981	    -1.5106	
    -6.1264	   -12.7563	   -13.7634	    -0.4196	   -10.6583	    -2.0981	    -5.6229	    -3.6926	    -1.8463	    -1.8463	
    -5.4550	   -12.5046	   -13.4277	     0.0839	   -10.6583	    -1.6785	    -5.9586	    -3.2730	    -1.8463	    -2.2659	
    -4.8676	   -12.2528	   -13.1760	     0.4196	   -10.5743	    -1.3428	    -6.1264	    -2.9373	    -1.8463	    -2.6016	
    -4.3640	   -12.0850	   -12.8403	     0.5035	   -10.4904	    -1.0910	    -6.2103	    -2.6016	    -1.8463	    -2.7695	
    -3.8605	   -11.8332	   -12.5046	     0.5035	   -10.2386	    -1.0071	    -6.1264	    -2.2659	    -1.7624	    -2.6855	
    -3.4409	   -11.4975	   -12.0850	     0.4196	    -9.8190	    -0.8392	    -5.8746	    -1.8463	    -1.5106	    -2.4338	
    -3.0212	   -10.9940	   -11.5814	     0.3357	    -9.2316	    -0.5875	    -5.2872	    -1.1749	    -1.0910	    -1.7624	
    -2.5177	   -10.4065	   -10.9100	     0.3357	    -8.4763	    -0.1678	    -4.5319	    -0.4196	    -0.5035	    -0.9232	
    -2.0142	    -9.6512	   -10.1547	     0.4196	    -7.5531	     0.3357	    -3.6926	     0.4196	     0.2518	     0.1678	
    -1.5106	    -8.8959	    -9.3994	     0.5875	    -6.5460	     0.9232	    -2.6855	     1.4267	     1.1749	     1.4267	
    -1.0071	    -8.1406	    -8.6441	     0.8392	    -5.5389	     1.5945	    -1.7624	     2.4338	     2.0981	     2.7695	
    -0.6714	    -7.4692	    -7.9727	     1.1749	    -4.6997	     2.2659	    -0.9232	     3.4409	     2.9373	     3.9444	
    -0.3357	    -6.9656	    -7.5531	     1.5106	    -4.1122	     2.8534	    -0.4196	     4.2801	     3.6087	     4.9515	
    -0.2518	    -6.7139	    -7.3013	     1.8463	    -3.8605	     3.3569	    -0.2518	     4.8676	     3.9444	     5.5389	
    -0.3357	    -6.7139	    -7.3013	     2.0981	    -3.9444	     3.6087	    -0.5035	     5.1193	     4.1122	     5.7068	
    -0.5875	    -6.9656	    -7.5531	     2.1820	    -4.2801	     3.6926	    -1.0910	     5.0354	     3.8605	     5.4550	
    -1.0071	    -7.4692	    -8.0566	     2.1820	    -4.9515	     3.4409	    -1.9302	     4.6997	     3.2730	     4.7836	
    -1.5106	    -8.0566	    -8.6441	     2.0981	    -5.7907	     3.0212	    -3.1052	     4.0283	     2.5177	     3.7766	
    -2.0981	    -8.7280	    -9.3155	     1.9302	    -6.6299	     2.5177	    -4.2801	     3.1891	     1.5945	     2.5177	
    -2.5177	    -9.2316	    -9.8190	     1.7624	    -7.3853	     1.9302	    -5.3711	     2.3499	     0.7553	     1.3428	
    -2.9373	    -9.6512	   -10.1547	     1.6785	    -7.8888	     1.5106	    -6.2103	     1.5106	     0.0000	     0.1678	
    -3.1052	    -9.9030	   -10.3226	     1.6785	    -8.2245	     1.1749	    -6.7978	     0.7553	    -0.5035	    -0.7553	
    -3.1891	    -9.9030	   -10.2386	     1.8463	    -8.1406	     1.0910	    -6.9656	     0.2518	    -0.7553	    -1.2589	
    -3.1052	    -9.7351	    -9.9030	     2.0142	    -7.8888	     1.0910	    -6.7978	     0.0000	    -0.7553	    -1.5106	
    -2.9373	    -9.4833	    -9.4833	     2.1820	    -7.3013	     1.1749	    -6.2943	    -0.1678	    -0.5875	    -1.4267	
    -2.9373	    -9.3155	    -8.9798	     2.1820	    -6.7139	     1.2589	    -5.6229	    -0.1678	    -0.4196	    -1.0910	
    -3.0212	    -9.1476	    -8.5602	     2.0981	    -6.0425	     1.1749	    -4.7836	    -0.1678	    -0.1678	    -0.5875	
    -3.4409	    -9.3155	    -8.3084	     1.7624	    -5.5389	     1.0071	    -4.0283	    -0.3357	     0.0000	    -0.0839	
    -4.1122	    -9.6512	    -8.2245	     1.2589	    -5.2032	     0.6714	    -3.4409	    -0.5035	    -0.0839	     0.5035	
    -5.1193	   -10.2386	    -8.4763	     0.6714	    -5.0354	     0.0839	    -3.0212	    -0.9232	    -0.2518	     0.8392	
    -6.2943	   -11.0779	    -8.8959	     0.0000	    -5.1193	    -0.5875	    -2.8534	    -1.4267	    -0.5875	     1.1749	
    -7.5531	   -12.0010	    -9.3994	    -0.6714	    -5.3711	    -1.3428	    -2.9373	    -2.0142	    -1.0071	     1.3428	
    -8.8120	   -12.9242	   -10.0708	    -1.3428	    -5.6229	    -2.0142	    -3.1891	    -2.6855	    -1.5106	     1.2589	
    -9.9869	   -13.9313	   -10.7422	    -1.8463	    -5.9586	    -2.7695	    -3.6087	    -3.4409	    -2.0981	     1.0071	
   -11.0779	   -14.7705	   -11.4975	    -2.4338	    -6.4621	    -3.5248	    -4.2801	    -4.1962	    -2.7695	     0.5035	
   -12.1689	   -15.6937	   -12.3367	    -3.0212	    -6.9656	    -4.2801	    -5.1193	    -5.1193	    -3.6087	    -0.4196	
   -13.2599	   -16.7007	   -13.2599	    -3.6926	    -7.6370	    -5.1193	    -6.1264	    -6.2103	    -4.6158	    -1.5945	
   -14.2670	   -17.7078	   -14.3509	    -4.5319	    -8.4763	    -6.1264	    -7.2174	    -7.3853	    -5.7068	    -3.1052	
   -15.1901	   -18.6310	   -15.3580	    -5.3711	    -9.3994	    -7.1335	    -8.4763	    -8.6441	    -6.8817	    -4.7836	
   -15.9454	   -19.5541	   -16.4490	    -6.2103	   -10.3226	    -8.1406	    -9.6512	    -9.9869	    -8.1406	    -6.5460	
   -16.5329	   -20.3094	   -17.3721	    -6.9656	   -11.1618	    -9.1476	   -10.6583	   -11.2457	    -9.3994	    -8.3084	
   -16.9525	   -20.9808	   -18.1274	    -7.7209	   -11.9171	   -10.0708	   -11.5814	   -12.5046	   -10.5743	    -9.9869	
   -17.2043	   -21.4844	   -18.7149	    -8.5602	   -12.5046	   -10.9940	   -12.3367	   -13.6795	   -11.6653	   -11.4136	
   -17.4561	   -21.8201	   -19.1345	    -9.3155	   -13.0081	   -11.9171	   -12.7563	   -14.7705	   -12.6724	   -12.5046	
   -17.5400	   -22.0718	   -19.3863	   -10.0708	   -13.2599	   -12.6724	   -12.8403	   -15.6097	   -13.5117	   -13.1760	
   -17.6239	   -22.0718	   -19.3024	   -10.7422	   -13.2599	   -13.3438	   -12.5885	   -16.1972	   -14.0991	   -13.4277	
   -17.5400	   -21.8201	   -19.0506	   -11.0779	   -12.9242	   -13.5956	   -11.8332	   -16.4490	   -14.2670	   -13.1760	
   -17.3721	   -21.4005	   -18.4631	   -11.1618	   -12.3367	   -13.5956	   -10.8261	   -16.2811	   -14.0152	   -12.5046	
   -17.0364	   -20.7291	   -17.7078	   -10.9940	   -11.4975	   -13.3438	    -9.3994	   -15.7776	   -13.5117	   -11.4136	
   -16.7007	   -20.0577	   -16.8686	   -10.6583	   -10.5743	   -12.7563	    -7.9727	   -15.0223	   -12.7563	   -10.0708	
   -16.3651	   -19.3024	   -15.9454	   -10.1547	    -9.7351	   -12.1689	    -6.4621	   -14.0991	   -11.8332	    -8.7280	
   -16.0294	   -18.6310	   -15.1901	    -9.7351	    -8.8959	   -11.5814	    -5.2032	   -13.2599	   -10.9940	    -7.4692	
   -15.6937	   -18.0435	   -14.4348	    -9.2316	    -8.2245	   -10.9940	    -4.1122	   -12.4207	   -10.3226	    -6.4621	
   -15.2740	   -17.5400	   -13.8474	    -8.8120	    -7.8049	   -10.5743	    -3.4409	   -11.7493	    -9.8190	    -5.7907	
   -14.9384	   -17.0364	   -13.3438	    -8.3923	    -7.4692	   -10.2386	    -3.1052	   -11.1618	    -9.4833	    -5.4550	
   -14.4348	   -16.6168	   -12.9242	    -7.8888	    -7.3013	    -9.9869	    -3.1052	   -10.9100	    -9.4833	    -5.4550	
   -13.9313	   -16.1972	   -12.6724	    -7.3853	    -7.3013	    -9.8190	    -3.3569	   -10.8261	    -9.7351	    -5.8746	
   -13.2599	   -15.7776	   -12.5046	    -6.9656	    -7.4692	    -9.8190	    -3.9444	   -11.0779	   -10.2386	    -6.5460	
   -12.5885	   -15.4419	   -12.4207	    -6.5460	    -7.8049	    -9.9030	    -4.6997	   -11.4136	   -10.8261	    -7.4692	
   -11.9171	   -15.1062	   -12.4207	    -6.2103	    -8.3084	   -10.1547	    -5.5389	   -12.0010	   -11.6653	    -8.5602	
   -11.2457	   -14.8544	   -12.5885	    -6.0425	    -8.8959	   -10.4904	    -6.4621	   -12.8403	   -12.5885	    -9.8190	
   -10.8261	   -14.7705	   -12.8403	    -6.0425	    -9.7351	   -11.0779	    -7.5531	   -13.7634	   -13.5956	   -11.0779	
   -10.5743	   -14.9384	   -13.4277	    -6.3782	   -10.6583	   -11.7493	    -8.7280	   -14.8544	   -14.7705	   -12.5046	
   -10.5743	   -15.2740	   -14.1830	    -6.9656	   -11.9171	   -12.6724	   -10.0708	   -16.1972	   -16.0294	   -13.9313	
   -10.9940	   -15.9454	   -15.1901	    -7.8049	   -13.2599	   -13.7634	   -11.4136	   -17.5400	   -17.3721	   -15.3580	
   -11.5814	   -16.7847	   -16.3651	    -8.8120	   -14.6866	   -14.9384	   -12.8403	   -18.9667	   -18.7149	   -16.7007	
   -12.2528	   -17.7917	   -17.5400	    -9.9869	   -16.1133	   -16.0294	   -14.1830	   -20.3094	   -19.8898	   -17.8757	
   -13.0920	   -18.7988	   -18.7149	   -10.9100	   -17.3721	   -17.0364	   -15.3580	   -21.4844	   -20.9808	   -18.7988	
   -13.7634	   -19.7220	   -19.8059	   -11.7493	   -18.4631	   -17.7917	   -16.3651	   -22.3236	   -21.7361	   -19.3863	
   -14.3509	   -20.4773	   -20.6451	   -12.2528	   -19.3024	   -18.2953	   -16.9525	   -22.8271	   -22.2397	   -19.6381	
   -14.7705	   -20.9808	   -21.2326	   -12.4207	   -19.8059	   -18.4631	   -17.3721	   -23.0789	   -22.4915	   -19.6381	
   -14.9384	   -21.3165	   -21.5683	   -12.4207	   -20.0577	   -18.4631	   -17.5400	   -23.0789	   -22.4915	   -19.3863	
   -14.8544	   -21.3165	   -21.5683	   -12.0850	   -20.0577	   -18.1274	   -17.4561	   -22.7432	   -22.2397	   -19.0506	
   -14.5187	   -20.9808	   -21.4005	   -11.4136	   -19.7220	   -17.5400	   -17.2043	   -22.1558	   -21.7361	   -18.6310	
   -13.7634	   -20.3934	   -20.8130	   -10.5743	   -19.2184	   -16.7007	   -16.8686	   -21.3165	   -21.1487	   -18.1274	
   -12.7563	   -19.4702	   -20.1416	    -9.4833	   -18.5471	   -15.6937	   -16.3651	   -20.3934	   -20.3934	   -17.7078	
   -11.4136	   -18.3792	   -19.2184	    -8.2245	   -17.7078	   -14.4348	   -15.9454	   -19.2184	   -19.5541	   -17.2043	
   -10.0708	   -17.2043	   -18.3792	    -6.7978	   -16.9525	   -13.2599	   -15.5258	   -18.0435	   -18.7149	   -16.7847	
    -8.7280	   -16.1133	   -17.5400	    -5.3711	   -16.1972	   -12.0010	   -15.1901	   -16.8686	   -17.9596	   -16.4490	
    -7.4692	   -15.1062	   -16.8686	    -3.9444	   -15.6937	   -10.8261	   -14.9384	   -15.7776	   -17.2043	   -16.1972	
    -6.3782	   -14.2670	   -16.3651	    -2.6855	   -15.1901	    -9.6512	   -14.7705	   -14.6866	   -16.4490	   -15.8615	
    -5.4550	   -13.5956	   -15.9454	    -1.5106	   -14.8544	    -8.7280	   -14.6866	   -13.6795	   -15.6937	   -15.5258	
    -4.6997	   -13.0920	   -15.6097	    -0.6714	   -14.6027	    -7.8049	   -14.5187	   -12.7563	   -15.0223	   -15.0223	
    -4.1962	   -12.8403	   -15.4419	    -0.0839	   -14.3509	    -7.2174	   -14.2670	   -11.9171	   -14.3509	   -14.4348	
    -3.8605	   -12.6724	   -15.4419	     0.1678	   -14.1830	    -6.7978	   -14.0991	   -11.3297	   -13.7634	   -13.7634	
    -3.8605	   -12.8403	   -15.5258	     0.0000	   -14.1830	    -6.7139	   -13.8474	   -10.9100	   -13.2599	   -13.1760	
    -4.1122	   -13.1760	   -15.7776	    -0.5035	   -14.1830	    -6.8817	   -13.6795	   -10.6583	   -12.9242	   -12.5885	
    -4.4479	   -13.5956	   -16.0294	    -1.0910	   -14.1830	    -7.1335	   -13.3438	   -10.4904	   -12.7563	   -12.0850	
    -4.7836	   -14.0152	   -16.1972	    -1.6785	   -14.0991	    -7.4692	   -12.8403	   -10.2386	   -12.4207	   -11.4975	
    -5.0354	   -14.3509	   -16.2811	    -2.1820	   -13.8474	    -7.5531	   -12.2528	    -9.9030	   -12.0850	   -10.8261	
    -5.2872	   -14.5187	   -16.1133	    -2.5177	   -13.4277	    -7.6370	   -11.4975	    -9.4833	   -11.6653	   -10.1547	
    -5.4550	   -14.6027	   -15.8615	    -2.6855	   -12.9242	    -7.5531	   -10.6583	    -9.0637	   -11.2457	    -9.6512	
    -5.7068	   -14.6866	   -15.5258	    -2.7695	   -12.5046	    -7.4692	    -9.9869	    -8.6441	   -10.9100	    -9.3155	
    -5.9586	   -14.7705	   -15.3580	    -2.8534	   -12.1689	    -7.3853	    -9.4833	    -8.3084	   -10.7422	    -9.2316	
    -6.2943	   -14.9384	   -15.2740	    -3.0212	   -12.0850	    -7.3853	    -9.3155	    -8.2245	   -10.8261	    -9.5673	
    -6.7139	   -15.2740	   -15.4419	    -3.1891	   -12.0850	    -7.4692	    -9.4833	    -8.3084	   -11.0779	   -10.2386	
    -7.2174	   -15.6097	   -15.7776	    -3.5248	   -12.4207	    -7.7209	    -9.9030	    -8.6441	   -11.5814	   -11.2457	
    -7.8049	   -16.1972	   -16.2811	    -3.9444	   -12.9242	    -8.1406	   -10.6583	    -9.1476	   -12.2528	   -12.5046	
    -8.3923	   -16.7007	   -16.9525	    -4.5319	   -13.5956	    -8.7280	   -11.5814	    -9.9030	   -13.1760	   -14.0152	
    -8.9798	   -17.2882	   -17.7078	    -5.1193	   -14.2670	    -9.3994	   -12.5885	   -10.7422	   -14.1830	   -15.4419	
    -9.4833	   -17.7917	   -18.3792	    -5.7068	   -14.7705	    -9.9869	   -13.3438	   -11.4975	   -15.1062	   -16.7007	
    -9.8190	   -17.9596	   -18.7149	    -6.1264	   -15.1062	   -10.4904	   -13.8474	   -12.0850	   -15.7776	   -17.6239	
    -9.8190	   -17.8757	   -18.7149	    -6.2943	   -14.9384	   -10.7422	   -13.8474	   -12.4207	   -16.1133	   -17.9596	
    -9.5673	   -17.3721	   -18.3792	    -6.2103	   -14.2670	   -10.7422	   -13.2599	   -12.3367	   -15.9454	   -17.7917	
    -9.0637	   -16.5329	   -17.4561	    -5.7907	   -13.1760	   -10.4904	   -12.1689	   -12.0010	   -15.4419	   -17.0364	
    -8.3923	   -15.4419	   -16.2811	    -5.2872	   -11.7493	   -10.0708	   -10.6583	   -11.3297	   -14.6027	   -15.7776	
    -7.5531	   -14.1830	   -14.7705	    -4.6997	   -10.0708	    -9.5673	    -8.8120	   -10.6583	   -13.6795	   -14.1830	
    -6.8817	   -12.8403	   -13.1760	    -4.1962	    -8.3084	    -9.0637	    -6.7139	    -9.9869	   -12.6724	   -12.4207	
    -6.2943	   -11.7493	   -11.5814	    -4.0283	    -6.5460	    -8.8120	    -4.6997	    -9.5673	   -11.9171	   -10.8261	
    -5.9586	   -10.8261	   -10.1547	    -4.1962	    -5.0354	    -8.8959	    -2.9373	    -9.3994	   -11.3297	    -9.3155	
    -5.7907	   -10.1547	    -8.9798	    -4.6997	    -3.7766	    -9.1476	    -1.3428	    -9.5673	   -11.1618	    -8.2245	
    -5.8746	    -9.7351	    -7.9727	    -5.4550	    -2.7695	    -9.6512	    -0.1678	   -10.0708	   -11.1618	    -7.4692	
    -5.9586	    -9.3994	    -7.1335	    -6.2103	    -2.0981	   -10.3226	     0.5875	   -10.6583	   -11.4136	    -6.9656	
    -6.1264	    -9.2316	    -6.5460	    -6.9656	    -1.5945	   -10.9100	     1.0910	   -11.3297	   -11.8332	    -6.8817	
    -6.0425	    -8.9798	    -5.9586	    -7.4692	    -1.3428	   -11.4136	     1.2589	   -12.0010	   -12.2528	    -7.0496	
    -5.8746	    -8.6441	    -5.4550	    -7.6370	    -1.1749	   -11.8332	     1.1749	   -12.6724	   -12.6724	    -7.3853	
    -5.5389	    -8.3084	    -5.1193	    -7.7209	    -1.0910	   -12.0010	     0.8392	   -13.1760	   -13.0081	    -7.9727	
    -5.0354	    -7.8888	    -4.7836	    -7.4692	    -1.1749	   -12.0850	     0.3357	   -13.5956	   -13.4277	    -8.5602	
    -4.4479	    -7.4692	    -4.5319	    -7.1335	    -1.2589	   -12.0010	    -0.2518	   -13.8474	   -13.6795	    -9.2316	
    -3.7766	    -7.0496	    -4.2801	    -6.6299	    -1.4267	   -11.8332	    -0.9232	   -14.0991	   -13.9313	    -9.9030	
    -3.0212	    -6.6299	    -4.1122	    -6.1264	    -1.5945	   -11.5814	    -1.5945	   -14.0991	   -14.0991	   -10.4904	
    -2.2659	    -6.2103	    -4.0283	    -5.5389	    -1.6785	   -11.1618	    -2.1820	   -14.0991	   -14.0991	   -10.8261	
    -1.5945	    -5.8746	    -3.8605	    -4.9515	    -1.7624	   -10.7422	    -2.5177	   -13.8474	   -13.9313	   -10.9100	
    -1.0071	    -5.6229	    -3.7766	    -4.3640	    -1.6785	   -10.2386	    -2.6855	   -13.5956	   -13.6795	   -10.7422	
    -0.6714	    -5.4550	    -3.7766	    -3.8605	    -1.5945	    -9.7351	    -2.6016	   -13.0920	   -13.1760	   -10.3226	
    -0.3357	    -5.2872	    -3.6926	    -3.4409	    -1.3428	    -9.2316	    -2.3499	   -12.5885	   -12.5046	    -9.5673	
    -0.1678	    -5.1193	    -3.6087	    -3.0212	    -1.0910	    -8.6441	    -1.8463	   -11.9171	   -11.7493	    -8.5602	
     0.0000	    -4.9515	    -3.4409	    -2.6016	    -0.5875	    -8.1406	    -1.1749	   -11.1618	   -10.8261	    -7.3853	
     0.1678	    -4.7836	    -3.1891	    -2.1820	    -0.0839	    -7.5531	    -0.3357	   -10.2386	    -9.8190	    -6.0425	
     0.4196	    -4.5319	    -2.9373	    -1.8463	     0.5035	    -7.0496	     0.5035	    -9.3155	    -8.8120	    -4.6158	
     0.6714	    -4.2801	    -2.5177	    -1.5945	     1.2589	    -6.4621	     1.4267	    -8.3923	    -7.7209	    -3.1891	
     1.0071	    -3.8605	    -2.0981	    -1.2589	     2.0142	    -5.9586	     2.2659	    -7.4692	    -6.7139	    -1.8463	
     1.4267	    -3.3569	    -1.5106	    -0.9232	     2.7695	    -5.3711	     3.1052	    -6.5460	    -5.7907	    -0.6714	
     1.9302	    -2.8534	    -1.0071	    -0.5875	     3.5248	    -4.8676	     3.7766	    -5.7068	    -5.0354	     0.2518	
     2.6016	    -2.2659	    -0.4196	    -0.0839	     4.1122	    -4.2801	     4.2801	    -5.0354	    -4.4479	     0.8392	
     3.1052	    -1.7624	    -0.0839	     0.3357	     4.4479	    -3.8605	     4.4479	    -4.6997	    -4.1962	     1.0071	
     3.6087	    -1.5106	     0.0839	     0.6714	     4.4479	    -3.6926	     4.2801	    -4.6158	    -4.2801	     0.6714	
     3.8605	    -1.4267	    -0.0839	     0.8392	     4.1122	    -3.7766	     3.7766	    -4.9515	    -4.7836	    -0.1678	
     3.8605	    -1.6785	    -0.5875	     0.7553	     3.4409	    -4.1122	     3.0212	    -5.6229	    -5.7068	    -1.4267	
     3.6926	    -2.0981	    -1.1749	     0.3357	     2.5177	    -4.6997	     2.0142	    -6.5460	    -6.7978	    -2.8534	
     3.2730	    -2.6855	    -2.0142	    -0.2518	     1.4267	    -5.6229	     0.9232	    -7.7209	    -8.2245	    -4.5319	
     2.7695	    -3.4409	    -2.9373	    -1.1749	     0.1678	    -6.6299	    -0.1678	    -8.9798	    -9.6512	    -6.2103	
     2.0142	    -4.1962	    -3.9444	    -2.2659	    -1.0071	    -7.8049	    -1.2589	   -10.4065	   -11.2457	    -7.8049	
     1.2589	    -5.1193	    -4.8676	    -3.5248	    -2.0981	    -9.0637	    -2.1820	   -11.8332	   -12.7563	    -9.3155	
     0.3357	    -5.8746	    -5.7068	    -4.7836	    -3.1052	   -10.2386	    -2.8534	   -13.0920	   -14.0991	   -10.4904	
    -0.4196	    -6.6299	    -6.3782	    -6.0425	    -3.8605	   -11.3297	    -3.2730	   -14.2670	   -15.3580	   -11.4136	
    -1.1749	    -7.0496	    -6.7978	    -7.1335	    -4.3640	   -12.2528	    -3.4409	   -15.1062	   -16.2811	   -12.0010	
    -1.7624	    -7.3853	    -6.9656	    -7.9727	    -4.6158	   -13.0081	    -3.2730	   -15.7776	   -16.9525	   -12.0850	
    -2.1820	    -7.4692	    -6.8817	    -8.5602	    -4.6158	   -13.5117	    -2.8534	   -16.1133	   -17.2882	   -11.9171	
    -2.5177	    -7.4692	    -6.6299	    -8.9798	    -4.4479	   -13.8474	    -2.3499	   -16.2811	   -17.4561	   -11.4136	
    -2.8534	    -7.4692	    -6.4621	    -9.1476	    -4.2801	   -14.0152	    -1.7624	   -16.2811	   -17.4561	   -10.8261	
    -3.1891	    -7.4692	    -6.2943	    -9.3155	    -4.1122	   -14.1830	    -1.3428	   -16.2811	   -17.3721	   -10.3226	
    -3.6087	    -7.5531	    -6.2103	    -9.3994	    -4.1122	   -14.3509	    -1.1749	   -16.2811	   -17.3721	    -9.9030	
    -4.0283	    -7.7209	    -6.2943	    -9.3994	    -4.1962	   -14.5187	    -1.2589	   -16.3651	   -17.3721	    -9.6512	
    -4.4479	    -7.9727	    -6.5460	    -9.3155	    -4.5319	   -14.6866	    -1.5945	   -16.6168	   -17.5400	    -9.7351	
    -4.6997	    -8.3084	    -6.9656	    -9.0637	    -4.9515	   -14.6866	    -2.2659	   -16.8686	   -17.7078	   -10.0708	
    -4.8676	    -8.6441	    -7.4692	    -8.7280	    -5.4550	   -14.6866	    -3.1891	   -17.1204	   -17.9596	   -10.4904	
    -4.8676	    -8.8959	    -7.9727	    -8.1406	    -6.0425	   -14.5187	    -4.1962	   -17.3721	   -18.1274	   -11.0779	
    -4.6158	    -9.1476	    -8.4763	    -7.5531	    -6.5460	   -14.2670	    -5.2032	   -17.5400	   -18.2953	   -11.6653	
    -4.2801	    -9.3994	    -8.8959	    -6.7978	    -7.1335	   -14.0152	    -6.2103	   -17.6239	   -18.3792	   -12.2528	
    -3.9444	    -9.5673	    -9.3155	    -6.0425	    -7.5531	   -13.6795	    -7.2174	   -17.6239	   -18.4631	   -12.6724	
    -3.6087	    -9.7351	    -9.7351	    -5.4550	    -8.0566	   -13.4277	    -8.0566	   -17.7078	   -18.5471	   -13.0920	
    -3.4409	    -9.9869	   -10.1547	    -5.2032	    -8.5602	   -13.2599	    -8.8120	   -17.7917	   -18.5471	   -13.3438	
    -3.3569	   -10.2386	   -10.4904	    -5.1193	    -8.9798	   -13.2599	    -9.4833	   -17.9596	   -18.5471	   -13.4277	
    -3.3569	   -10.4904	   -10.8261	    -5.2872	    -9.3155	   -13.3438	    -9.9030	   -18.0435	   -18.3792	   -13.3438	
    -3.2730	   -10.4904	   -10.9100	    -5.5389	    -9.3994	   -13.3438	    -9.9869	   -17.9596	   -18.0435	   -12.9242	
    -3.1891	   -10.3226	   -10.7422	    -5.6229	    -9.1476	   -13.0920	    -9.7351	   -17.6239	   -17.4561	   -12.0850	
    -2.8534	    -9.8190	   -10.2386	    -5.4550	    -8.6441	   -12.5046	    -9.0637	   -16.9525	   -16.4490	   -10.9100	
    -2.2659	    -9.0637	    -9.4833	    -4.7836	    -7.8888	   -11.4975	    -8.1406	   -15.8615	   -15.1062	    -9.3155	
    -1.5106	    -8.1406	    -8.4763	    -3.6926	    -6.8817	   -10.1547	    -6.9656	   -14.3509	   -13.4277	    -7.4692	
    -0.5875	    -7.0496	    -7.3853	    -2.2659	    -5.7907	    -8.5602	    -5.7907	   -12.5885	   -11.5814	    -5.4550	
     0.5035	    -5.8746	    -6.2103	    -0.3357	    -4.6997	    -6.6299	    -4.5319	   -10.4904	    -9.5673	    -3.3569	
     1.6785	    -4.6997	    -5.1193	     1.7624	    -3.6087	    -4.5319	    -3.5248	    -8.3084	    -7.5531	    -1.3428	
     2.8534	    -3.6087	    -4.1122	     4.1122	    -2.7695	    -2.4338	    -2.6855	    -6.1264	    -5.5389	     0.5035	
     4.1122	    -2.6016	    -3.2730	     6.3782	    -2.0981	    -0.3357	    -2.0981	    -4.0283	    -3.7766	     2.0142	
     5.2032	    -1.8463	    -2.6855	     8.5602	    -1.6785	     1.5106	    -1.8463	    -2.1820	    -2.2659	     3.1052	
     6.1264	    -1.3428	    -2.3499	    10.4904	    -1.5945	     3.1052	    -1.9302	    -0.6714	    -1.1749	     3.6926	
     6.7978	    -1.0910	    -2.4338	    11.9171	    -1.8463	     4.2801	    -2.4338	     0.4196	    -0.4196	     3.7766	
     7.1335	    -1.1749	    -2.7695	    12.8403	    -2.5177	     4.9515	    -3.1052	     1.0071	    -0.0839	     3.4409	
     7.1335	    -1.5945	    -3.4409	    13.0920	    -3.4409	     5.1193	    -4.1122	     1.1749	    -0.1678	     2.7695	
     6.7139	    -2.2659	    -4.3640	    12.7563	    -4.5319	     4.7836	    -5.2032	     0.8392	    -0.5875	     1.7624	
     6.0425	    -3.1891	    -5.5389	    11.8332	    -5.8746	     4.1122	    -6.3782	     0.2518	    -1.2589	     0.6714	
     5.1193	    -4.2801	    -6.7139	    10.5743	    -7.2174	     3.2730	    -7.4692	    -0.5035	    -1.9302	    -0.3357	
     4.0283	    -5.5389	    -7.9727	     9.0637	    -8.5602	     2.3499	    -8.4763	    -1.3428	    -2.6855	    -1.1749	
     2.7695	    -6.7978	    -9.2316	     7.4692	    -9.7351	     1.3428	    -9.3155	    -2.0981	    -3.2730	    -1.7624	
     1.5106	    -7.9727	   -10.4065	     5.9586	   -10.7422	     0.5875	    -9.9030	    -2.6855	    -3.6087	    -1.8463	
     0.2518	    -9.0637	   -11.4136	     4.6997	   -11.4975	     0.0000	   -10.2386	    -3.0212	    -3.6087	    -1.5945	
    -0.8392	    -9.9869	   -12.1689	     3.6926	   -11.9171	    -0.2518	   -10.3226	    -3.1052	    -3.3569	    -0.9232	
    -1.6785	   -10.6583	   -12.6724	     3.1891	   -12.0850	    -0.1678	   -10.1547	    -2.7695	    -2.7695	     0.0839	
    -2.2659	   -11.0779	   -12.9242	     3.0212	   -12.0850	     0.2518	    -9.7351	    -2.0981	    -1.9302	     1.3428	
    -2.6016	   -11.3297	   -12.9242	     3.1891	   -11.8332	     0.8392	    -9.2316	    -1.2589	    -0.9232	     2.6855	
    -2.6855	   -11.3297	   -12.8403	     3.5248	   -11.4136	     1.5106	    -8.6441	    -0.3357	     0.1678	     3.9444	
    -2.6016	   -11.2457	   -12.5885	     4.0283	   -10.9940	     2.1820	    -8.1406	     0.5035	     1.1749	     5.0354	
    -2.2659	   -10.9940	   -12.3367	     4.5319	   -10.5743	     2.7695	    -7.6370	     1.3428	     2.0142	     5.8746	
    -1.8463	   -10.7422	   -12.0850	     5.0354	   -10.2386	     3.3569	    -7.2174	     2.0142	     2.6855	     6.2103	
    -1.1749	   -10.3226	   -11.7493	     5.6229	    -9.9030	     3.7766	    -6.9656	     2.5177	     3.1052	     6.2103	
    -0.4196	    -9.9030	   -11.4975	     6.2943	    -9.6512	     4.1962	    -6.7978	     2.8534	     3.3569	     5.8746	
     0.4196	    -9.3994	   -11.1618	     7.0496	    -9.3994	     4.5319	    -6.7139	     3.1052	     3.4409	     5.2032	
     1.3428	    -8.8959	   -10.8261	     7.8888	    -9.2316	     4.8676	    -6.6299	     3.2730	     3.3569	     4.3640	
     2.3499	    -8.2245	   -10.4904	     8.8120	    -8.9798	     5.2872	    -6.4621	     3.5248	     3.2730	     3.5248	
     3.3569	    -7.5531	    -9.9869	     9.9030	    -8.6441	     5.7068	    -6.2103	     3.7766	     3.2730	     2.6855	
     4.3640	    -6.7978	    -9.4833	    11.1618	    -8.3084	     6.2943	    -5.7907	     4.1122	     3.2730	     2.0142	
     5.2872	    -6.0425	    -8.8120	    12.4207	    -7.8049	     6.9656	    -5.2872	     4.6158	     3.3569	     1.6785	
     6.2103	    -5.2872	    -8.1406	    13.7634	    -7.2174	     7.7209	    -4.6158	     5.2032	     3.6926	     1.5945	
     7.0496	    -4.4479	    -7.3853	    15.1062	    -6.5460	     8.5602	    -3.6926	     6.0425	     4.1962	     2.0142	
     7.8888	    -3.5248	    -6.3782	    16.5329	    -5.5389	     9.6512	    -2.5177	     7.1335	     5.0354	     2.8534	
     8.8120	    -2.4338	    -5.2032	    17.8757	    -4.3640	    10.8261	    -1.0910	     8.4763	     6.0425	     4.1122	
     9.7351	    -1.1749	    -3.7766	    19.1345	    -2.9373	    12.1689	     0.5035	     9.9869	     7.3853	     5.7907	
    10.6583	     0.1678	    -2.3499	    20.3094	    -1.4267	    13.4277	     2.2659	    11.5814	     8.8120	     7.6370	
    11.4975	     1.4267	    -0.9232	    21.0648	     0.0839	    14.5187	     3.9444	    13.0920	    10.2386	     9.5673	
    12.0010	     2.5177	     0.4196	    21.4005	     1.4267	    15.3580	     5.3711	    14.4348	    11.4136	    11.4136	
    12.2528	     3.3569	     1.3428	    21.0648	     2.5177	    15.7776	     6.4621	    15.2740	    12.3367	    12.7563	
    12.1689	     3.7766	     2.0142	    20.3094	     3.1891	    15.6937	     7.0496	    15.6937	    12.7563	    13.6795	
    11.8332	     3.9444	     2.2659	    19.0506	     3.3569	    15.1901	     7.0496	    15.5258	    12.6724	    13.8474	
    11.2457	     3.7766	     2.1820	    17.6239	     3.1891	    14.2670	     6.5460	    14.8544	    12.1689	    13.4277	
    10.4904	     3.3569	     1.8463	    16.0294	     2.6016	    13.1760	     5.6229	    13.7634	    11.2457	    12.4207	
     9.6512	     2.8534	     1.2589	    14.5187	     1.7624	    11.9171	     4.2801	    12.4207	     9.9869	    10.9100	
     8.8120	     2.1820	     0.5035	    13.1760	     0.6714	    10.5743	     2.6855	    10.7422	     8.5602	     9.0637	
     7.9727	     1.4267	    -0.3357	    11.8332	    -0.5035	     9.3155	     1.0071	     8.9798	     6.8817	     6.8817	
     7.0496	     0.6714	    -1.2589	    10.5743	    -1.8463	     7.8888	    -0.7553	     7.0496	     5.1193	     4.6158	
     6.1264	    -0.0839	    -2.1820	     9.3155	    -3.1891	     6.4621	    -2.5177	     5.0354	     3.3569	     2.3499	
     5.2032	    -0.9232	    -3.1052	     7.8888	    -4.3640	     5.0354	    -4.0283	     3.1052	     1.5945	     0.2518	
     4.2801	    -1.6785	    -3.8605	     6.5460	    -5.4550	     3.6087	    -5.2872	     1.3428	     0.0839	    -1.5106	
     3.5248	    -2.2659	    -4.4479	     5.2032	    -6.1264	     2.3499	    -6.1264	    -0.0839	    -1.1749	    -2.7695	
     3.1052	    -2.5177	    -4.6158	     4.1122	    -6.3782	     1.3428	    -6.4621	    -1.1749	    -1.9302	    -3.4409	
     2.9373	    -2.4338	    -4.2801	     3.3569	    -6.0425	     0.7553	    -6.1264	    -1.6785	    -2.1820	    -3.3569	
     3.1891	    -2.0142	    -3.6087	     3.0212	    -5.2032	     0.5035	    -5.2032	    -1.6785	    -1.9302	    -2.7695	
     3.6926	    -1.1749	    -2.5177	     3.1891	    -3.9444	     0.7553	    -3.6926	    -1.0910	    -1.2589	    -1.5945	
     4.4479	    -0.0839	    -1.0910	     3.7766	    -2.3499	     1.5106	    -1.8463	    -0.0839	    -0.0839	     0.0000	
     5.5389	     1.2589	     0.5875	     4.6997	    -0.5035	     2.6016	     0.3357	     1.2589	     1.4267	     1.9302	
     6.7139	     2.6855	     2.3499	     6.0425	     1.4267	     3.8605	     2.5177	     2.8534	     3.0212	     3.8605	
     7.9727	     4.1122	     4.0283	     7.5531	     3.3569	     5.3711	     4.5319	     4.5319	     4.6158	     5.6229	
     9.0637	     5.4550	     5.6229	     9.1476	     5.0354	     6.8817	     6.2943	     6.0425	     6.0425	     7.1335	
    10.0708	     6.6299	     6.8817	    10.6583	     6.3782	     8.1406	     7.6370	     7.3013	     7.2174	     8.1406	
    10.9100	     7.5531	     7.8049	    12.0010	     7.3853	     9.2316	     8.5602	     8.1406	     7.9727	     8.5602	
    11.3297	     8.1406	     8.3923	    12.9242	     7.9727	     9.9869	     8.8120	     8.4763	     8.2245	     8.4763	
    11.4975	     8.3923	     8.5602	    13.5117	     8.1406	    10.2386	     8.6441	     8.4763	     8.0566	     7.8049	
    11.4136	     8.3084	     8.3923	    13.5956	     7.8888	    10.1547	     7.9727	     7.9727	     7.5531	     6.6299	
    10.9100	     7.8888	     7.8888	    13.3438	     7.3013	     9.7351	     6.9656	     7.3013	     6.6299	     5.2032	
    10.3226	     7.3013	     7.2174	    12.7563	     6.6299	     9.1476	     5.7907	     6.3782	     5.6229	     3.6926	
     9.5673	     6.5460	     6.4621	    12.0010	     5.8746	     8.3923	     4.6158	     5.5389	     4.6158	     2.1820	
     8.8120	     5.8746	     5.7068	    11.1618	     5.2032	     7.8049	     3.5248	     4.8676	     3.7766	     0.8392	
     8.1406	     5.2032	     5.1193	    10.4904	     4.6158	     7.3853	     2.6016	     4.5319	     3.1891	    -0.0839	
     7.6370	     4.6158	     4.6158	    10.0708	     4.2801	     7.1335	     1.9302	     4.4479	     2.8534	    -0.5035	
     7.2174	     4.1962	     4.2801	     9.8190	     4.1122	     7.1335	     1.5945	     4.6158	     2.8534	    -0.5875	
     6.8817	     3.8605	     4.0283	     9.7351	     4.0283	     7.2174	     1.5106	     4.9515	     2.9373	    -0.3357	
     6.6299	     3.5248	     3.8605	     9.7351	     4.1122	     7.3853	     1.6785	     5.3711	     3.1052	     0.1678	
     6.3782	     3.2730	     3.7766	     9.6512	     4.1122	     7.4692	     1.9302	     5.7907	     3.3569	     0.8392	
     6.1264	     2.9373	     3.6926	     9.5673	     4.1122	     7.4692	     2.2659	     6.0425	     3.4409	     1.5106	
     5.8746	     2.7695	     3.6087	     9.3155	     4.1962	     7.4692	     2.6855	     6.2943	     3.5248	     2.2659	
     5.7907	     2.6855	     3.6926	     9.0637	     4.2801	     7.3013	     3.1891	     6.3782	     3.6087	     2.9373	
     5.8746	     2.6855	     3.7766	     8.8120	     4.4479	     7.1335	     3.6926	     6.4621	     3.6087	     3.5248	
     6.0425	     2.8534	     3.9444	     8.6441	     4.6997	     6.9656	     4.1962	     6.3782	     3.6087	     3.9444	
     6.3782	     3.0212	     4.1962	     8.4763	     4.8676	     6.7978	     4.6158	     6.1264	     3.5248	     4.1962	
     6.7978	     3.2730	     4.3640	     8.3084	     5.0354	     6.5460	     4.7836	     5.7068	     3.1891	     4.0283	
     7.2174	     3.4409	     4.5319	     8.1406	     5.0354	     6.1264	     4.7836	     5.1193	     2.6855	     3.5248	
     7.6370	     3.6087	     4.5319	     8.0566	     4.9515	     5.7068	     4.6158	     4.2801	     2.0981	     2.7695	
     8.0566	     3.7766	     4.6158	     8.0566	     4.8676	     5.3711	     4.3640	     3.4409	     1.3428	     1.8463	
     8.6441	     4.1122	     4.7836	     8.1406	     4.8676	     5.1193	     4.1962	     2.6855	     0.7553	     0.8392	
     9.3155	     4.5319	     5.1193	     8.5602	     5.0354	     5.0354	     4.1122	     2.0981	     0.2518	     0.0839	
    10.1547	     5.1193	     5.6229	     9.0637	     5.3711	     5.2032	     4.2801	     1.6785	     0.0000	    -0.5035	
    10.9940	     5.7068	     6.2943	     9.6512	     5.8746	     5.4550	     4.5319	     1.5106	    -0.0839	    -0.8392	
    11.7493	     6.2943	     6.9656	    10.1547	     6.4621	     5.7068	     4.9515	     1.5106	     0.0000	    -0.9232	
    12.4207	     6.7978	     7.5531	    10.5743	     7.0496	     5.9586	     5.3711	     1.5106	     0.1678	    -0.8392	
    12.8403	     7.1335	     7.9727	    10.8261	     7.5531	     6.0425	     5.8746	     1.5945	     0.4196	    -0.5035	
    13.0920	     7.3853	     8.3923	    10.8261	     8.1406	     6.0425	     6.4621	     1.6785	     0.6714	    -0.1678	
    13.1760	     7.4692	     8.5602	    10.6583	     8.5602	     5.9586	     7.0496	     1.8463	     0.9232	     0.3357	
    13.0081	     7.3853	     8.6441	    10.3226	     8.8120	     5.7907	     7.5531	     1.9302	     1.0910	     0.9232	
    12.5885	     7.1335	     8.4763	     9.8190	     8.9798	     5.5389	     7.9727	     2.0142	     1.2589	     1.4267	
    12.0850	     6.7139	     8.1406	     9.1476	     8.8959	     5.2032	     8.2245	     2.0981	     1.3428	     1.9302	
    11.4975	     6.2103	     7.6370	     8.6441	     8.6441	     4.9515	     8.3084	     2.0981	     1.3428	     2.2659	
    10.9940	     5.7068	     7.1335	     8.3084	     8.2245	     4.7836	     8.2245	     2.2659	     1.4267	     2.6016	
    10.5743	     5.2032	     6.6299	     8.2245	     7.8049	     4.8676	     7.9727	     2.5177	     1.5106	     2.8534	
    10.3226	     4.8676	     6.2103	     8.5602	     7.3013	     5.2032	     7.6370	     2.8534	     1.6785	     3.0212	
    10.3226	     4.6158	     5.8746	     9.0637	     6.7978	     5.7068	     7.1335	     3.3569	     1.9302	     3.1052	
    10.4065	     4.4479	     5.6229	     9.8190	     6.2103	     6.2943	     6.4621	     3.7766	     2.0981	     3.0212	
    10.4904	     4.3640	     5.2872	    10.4904	     5.5389	     6.8817	     5.7068	     4.1962	     2.2659	     2.7695	
    10.5743	     4.1122	     4.8676	    11.1618	     4.6997	     7.3013	     4.6997	     4.4479	     2.3499	     2.4338	
    10.6583	     3.8605	     4.3640	    11.5814	     3.8605	     7.5531	     3.5248	     4.4479	     2.3499	     1.8463	
    10.5743	     3.5248	     3.7766	    11.7493	     2.8534	     7.6370	     2.3499	     4.3640	     2.1820	     1.0910	
    10.4065	     3.2730	     3.2730	    11.7493	     1.9302	     7.6370	     1.2589	     4.1122	     1.9302	     0.4196	
    10.3226	     2.9373	     2.7695	    11.6653	     1.1749	     7.5531	     0.3357	     3.9444	     1.7624	    -0.0839	
    10.3226	     2.7695	     2.4338	    11.5814	     0.6714	     7.5531	    -0.3357	     3.8605	     1.8463	    -0.3357	
    10.4904	     2.7695	     2.3499	    11.6653	     0.4196	     7.6370	    -0.5875	     3.9444	     2.0142	    -0.3357	
    10.7422	     2.9373	     2.4338	    11.8332	     0.5035	     7.8888	    -0.4196	     4.1962	     2.5177	     0.1678	
    11.0779	     3.2730	     2.6855	    12.1689	     0.7553	     8.2245	     0.0839	     4.6997	     3.1052	     0.9232	
    11.3297	     3.6087	     3.0212	    12.5046	     1.2589	     8.5602	     0.8392	     5.3711	     3.8605	     1.9302	
    11.4975	     3.8605	     3.3569	    12.7563	     1.8463	     8.8959	     1.7624	     5.9586	     4.6158	     2.9373	
    11.4136	     3.9444	     3.6087	    12.8403	     2.2659	     9.1476	     2.7695	     6.5460	     5.2872	     4.0283	
    11.1618	     3.8605	     3.6087	    12.7563	     2.6016	     9.1476	     3.5248	     6.8817	     5.7068	     4.8676	
    10.5743	     3.5248	     3.2730	    12.5046	     2.6016	     8.9798	     4.1122	     7.0496	     5.8746	     5.5389	
     9.8190	     2.9373	     2.7695	    12.1689	     2.4338	     8.6441	     4.4479	     7.1335	     5.7907	     5.9586	
     8.9798	     2.1820	     2.0142	    11.7493	     2.0981	     8.3084	     4.5319	     7.0496	     5.6229	     6.0425	
     8.0566	     1.4267	     1.1749	    11.4136	     1.5106	     7.9727	     4.2801	     6.8817	     5.2872	     5.8746	
     7.2174	     0.5035	     0.2518	    11.1618	     0.8392	     7.5531	     3.7766	     6.6299	     4.7836	     5.3711	
     6.3782	    -0.4196	    -0.7553	    10.8261	     0.0000	     7.2174	     2.9373	     6.2943	     4.1962	     4.6158	
     5.4550	    -1.4267	    -1.8463	    10.3226	    -1.0071	     6.6299	     1.8463	     5.8746	     3.4409	     3.6087	
     4.3640	    -2.6016	    -3.1891	     9.6512	    -2.2659	     5.9586	     0.3357	     5.1193	     2.5177	     2.3499	
     3.1891	    -3.9444	    -4.6158	     8.6441	    -3.7766	     4.9515	    -1.3428	     4.1962	     1.3428	     0.7553	
     1.8463	    -5.4550	    -6.1264	     7.4692	    -5.4550	     3.7766	    -3.3569	     3.1052	     0.0839	    -1.0071	
     0.3357	    -7.0496	    -7.8049	     6.0425	    -7.2174	     2.5177	    -5.4550	     1.8463	    -1.2589	    -2.7695	
    -1.0910	    -8.6441	    -9.3155	     4.5319	    -8.9798	     1.1749	    -7.4692	     0.6714	    -2.4338	    -4.3640	
    -2.3499	   -10.0708	   -10.7422	     3.2730	   -10.4065	     0.0839	    -9.2316	    -0.3357	    -3.4409	    -5.6229	
    -3.3569	   -11.2457	   -11.8332	     2.3499	   -11.4975	    -0.7553	   -10.5743	    -1.0071	    -4.0283	    -6.2943	
    -4.0283	   -12.0850	   -12.5885	     1.8463	   -12.1689	    -1.0910	   -11.4136	    -1.2589	    -4.1962	    -6.4621	
    -4.2801	   -12.5046	   -12.9242	     1.8463	   -12.3367	    -1.0071	   -11.5814	    -1.0910	    -3.8605	    -6.0425	
    -4.1122	   -12.4207	   -12.7563	     2.2659	   -11.9171	    -0.5035	   -11.1618	    -0.5035	    -3.1052	    -4.9515	
    -3.6087	   -12.0010	   -12.1689	     3.1052	   -10.9940	     0.2518	   -10.1547	     0.5035	    -1.9302	    -3.2730	
    -2.6855	   -11.1618	   -11.1618	     4.1122	    -9.7351	     1.3428	    -8.6441	     1.7624	    -0.4196	    -1.2589	
    -1.5945	    -9.9869	    -9.9030	     5.2032	    -8.2245	     2.6016	    -6.7978	     3.1891	     1.2589	     1.1749	
    -0.4196	    -8.6441	    -8.4763	     6.3782	    -6.6299	     3.8605	    -4.8676	     4.6997	     3.0212	     3.6926	
     0.8392	    -7.3013	    -7.0496	     7.3853	    -5.0354	     5.0354	    -3.0212	     6.1264	     4.7836	     6.1264	
     1.9302	    -6.0425	    -5.7068	     8.3084	    -3.6926	     6.0425	    -1.5106	     7.3853	     6.2943	     8.2245	
     2.8534	    -4.9515	    -4.6158	     8.8959	    -2.6855	     6.7978	    -0.5035	     8.2245	     7.4692	     9.9030	
     3.4409	    -4.1962	    -4.0283	     9.2316	    -2.1820	     7.2174	    -0.0839	     8.6441	     8.2245	    10.9940	
     3.7766	    -3.9444	    -3.7766	     9.1476	    -2.2659	     7.2174	    -0.4196	     8.5602	     8.5602	    11.4975	
     3.6926	    -4.0283	    -4.1122	     8.7280	    -2.8534	     6.7978	    -1.3428	     7.8888	     8.3084	    11.2457	
     3.2730	    -4.5319	    -4.7836	     7.9727	    -3.8605	     6.0425	    -2.7695	     6.8817	     7.5531	    10.4065	
     2.7695	    -5.2872	    -5.7907	     7.0496	    -5.2032	     5.0354	    -4.5319	     5.4550	     6.5460	     9.1476	
     2.0981	    -6.2943	    -6.9656	     6.0425	    -6.7139	     3.8605	    -6.3782	     3.8605	     5.2872	     7.6370	
     1.4267	    -7.3013	    -8.1406	     4.9515	    -8.2245	     2.6016	    -8.1406	     2.2659	     3.8605	     5.9586	
     0.7553	    -8.3084	    -9.2316	     3.7766	    -9.6512	     1.2589	    -9.7351	     0.5875	     2.3499	     4.1962	
     0.0839	    -9.3155	   -10.2386	     2.5177	   -10.8261	    -0.1678	   -10.9940	    -1.0071	     0.9232	     2.5177	
    -0.5035	   -10.1547	   -11.0779	     1.2589	   -11.7493	    -1.5106	   -11.9171	    -2.4338	    -0.5035	     1.0910	
    -1.0071	   -10.8261	   -11.7493	     0.0839	   -12.3367	    -2.8534	   -12.4207	    -3.7766	    -1.7624	     0.0000	
    -1.5106	   -11.4136	   -12.1689	    -1.1749	   -12.6724	    -4.0283	   -12.5046	    -4.7836	    -2.7695	    -0.8392	
    -2.0142	   -11.8332	   -12.4207	    -2.2659	   -12.6724	    -5.1193	   -12.2528	    -5.7068	    -3.6926	    -1.2589	
    -2.5177	   -12.2528	   -12.5046	    -3.1891	   -12.5046	    -6.1264	   -11.7493	    -6.3782	    -4.3640	    -1.5106	
    -3.1891	   -12.5885	   -12.5885	    -3.9444	   -12.2528	    -6.8817	   -11.1618	    -6.8817	    -4.9515	    -1.5106	
    -3.8605	   -12.9242	   -12.5885	    -4.5319	   -11.9171	    -7.4692	   -10.4904	    -7.2174	    -5.3711	    -1.3428	
    -4.6158	   -13.2599	   -12.5046	    -4.8676	   -11.5814	    -7.9727	    -9.9030	    -7.5531	    -5.7068	    -1.2589	
    -5.2872	   -13.4277	   -12.3367	    -4.8676	   -11.2457	    -8.2245	    -9.3155	    -7.6370	    -5.9586	    -1.1749	
    -5.7907	   -13.4277	   -12.0010	    -4.5319	   -10.8261	    -8.2245	    -8.7280	    -7.7209	    -6.0425	    -1.1749	
    -5.9586	   -13.0920	   -11.4975	    -3.8605	   -10.2386	    -7.9727	    -8.2245	    -7.5531	    -6.0425	    -1.1749	
    -5.6229	   -12.3367	   -10.6583	    -2.6016	    -9.4833	    -7.3013	    -7.4692	    -7.0496	    -5.7068	    -1.0910	
    -4.9515	   -11.2457	    -9.4833	    -0.9232	    -8.4763	    -6.2103	    -6.7139	    -6.2943	    -5.0354	    -0.9232	
    -3.7766	    -9.7351	    -7.9727	     1.0910	    -7.2174	    -4.8676	    -5.7068	    -5.2872	    -4.1962	    -0.5875	
    -2.3499	    -8.1406	    -6.3782	     3.3569	    -5.7907	    -3.2730	    -4.5319	    -4.1122	    -3.1052	    -0.0839	
    -0.7553	    -6.3782	    -4.6997	     5.6229	    -4.3640	    -1.5945	    -3.3569	    -2.7695	    -1.8463	     0.5875	
     0.9232	    -4.6158	    -3.1052	     7.8049	    -2.7695	     0.0839	    -2.0981	    -1.4267	    -0.5875	     1.2589	
     2.6016	    -2.8534	    -1.5106	     9.7351	    -1.2589	     1.6785	    -0.6714	    -0.0839	     0.6714	     2.0981	
     4.1962	    -1.2589	     0.0839	    11.3297	     0.3357	     3.1052	     0.6714	     1.2589	     2.0142	     3.1052	
     5.7068	     0.2518	     1.5106	    12.5046	     1.8463	     4.4479	     2.1820	     2.5177	     3.3569	     4.1962	
     6.9656	     1.5945	     2.7695	    13.3438	     3.3569	     5.5389	     3.6087	     3.6087	     4.6997	     5.4550	
     8.0566	     2.7695	     3.9444	    13.7634	     4.6997	     6.3782	     5.1193	     4.6997	     5.9586	     6.7139	
     8.8959	     3.6926	     4.9515	    13.9313	     5.9586	     7.1335	     6.5460	     5.6229	     7.1335	     8.1406	
     9.6512	     4.5319	     5.8746	    13.8474	     7.1335	     7.7209	     7.9727	     6.4621	     8.3084	     9.6512	
    10.2386	     5.2032	     6.6299	    13.6795	     8.3084	     8.2245	     9.3994	     7.3013	     9.3155	    11.1618	
    10.7422	     5.7907	     7.3853	    13.4277	     9.3155	     8.6441	    10.6583	     8.0566	    10.2386	    12.5885	
    10.9940	     6.1264	     7.8888	    13.0920	    10.1547	     8.8959	    11.8332	     8.6441	    10.9100	    13.8474	
    11.1618	     6.2943	     8.2245	    12.7563	    10.7422	     8.9798	    12.6724	     9.1476	    11.4136	    14.8544	
    11.0779	     6.2103	     8.2245	    12.4207	    10.9940	     8.8120	    13.1760	     9.3155	    11.5814	    15.4419	
    10.8261	     5.8746	     7.9727	    12.0010	    10.9100	     8.5602	    13.2599	     9.3155	    11.4136	    15.6097	
    10.4065	     5.2872	     7.4692	    11.5814	    10.4904	     8.0566	    12.9242	     9.1476	    10.9100	    15.2740	
     9.8190	     4.6158	     6.7978	    11.0779	     9.8190	     7.4692	    12.2528	     8.6441	    10.1547	    14.5187	
     9.3155	     3.8605	     5.9586	    10.5743	     8.9798	     6.7978	    11.2457	     8.1406	     9.2316	    13.4277	
     8.7280	     3.1052	     5.1193	    10.0708	     8.0566	     6.1264	    10.1547	     7.4692	     8.3084	    12.1689	
     8.2245	     2.5177	     4.3640	     9.6512	     7.2174	     5.5389	     8.8959	     6.8817	     7.3013	    10.9100	
     7.8888	     2.0142	     3.7766	     9.3155	     6.4621	     5.0354	     7.8049	     6.3782	     6.4621	     9.6512	
     7.7209	     1.5945	     3.2730	     8.9798	     5.8746	     4.6158	     6.7978	     5.9586	     5.7907	     8.5602	
     7.6370	     1.4267	     3.0212	     8.8959	     5.4550	     4.3640	     6.1264	     5.8746	     5.3711	     7.8049	
     7.7209	     1.3428	     2.9373	     8.9798	     5.2872	     4.3640	     5.6229	     5.8746	     5.2032	     7.3013	
     7.8888	     1.3428	     3.0212	     9.3155	     5.2872	     4.6158	     5.4550	     6.2103	     5.3711	     7.2174	
     8.1406	     1.4267	     3.2730	     9.7351	     5.4550	     5.0354	     5.6229	     6.7139	     5.7068	     7.5531	
     8.4763	     1.5945	     3.6087	    10.3226	     5.8746	     5.7068	     6.0425	     7.4692	     6.3782	     8.2245	
     8.8959	     1.9302	     4.1122	    11.1618	     6.3782	     6.6299	     6.7978	     8.3923	     7.3013	     9.3155	
     9.3994	     2.3499	     4.7836	    12.1689	     7.1335	     7.8049	     7.8049	     9.4833	     8.4763	    10.8261	
     9.9869	     2.9373	     5.6229	    13.2599	     8.0566	     9.1476	     9.1476	    10.7422	     9.9869	    12.7563	
    10.7422	     3.6926	     6.7139	    14.6027	     9.1476	    10.7422	    10.7422	    12.2528	    11.6653	    14.9384	
    11.4975	     4.6997	     7.9727	    16.0294	    10.4904	    12.4207	    12.5885	    13.9313	    13.5956	    17.4561	
    12.2528	     5.7068	     9.3155	    17.3721	    11.8332	    14.1830	    14.5187	    15.5258	    15.5258	    20.0577	
    13.0081	     6.7978	    10.6583	    18.6310	    13.2599	    15.7776	    16.4490	    17.2043	    17.3721	    22.5754	
[Epoch Header]
[Trial Type]	23
[Accept]	1
[Correct]	0
[RT]	 0.000
[Resp]	0
[Epoch Data]
    -1.4267	    -9.8190	    -7.1335	     1.6785	    -2.3499	     1.8463	    -4.5319	     3.7766	     6.0425	    10.6583	
     0.1678	    -8.0566	    -5.2872	     4.0283	    -0.5035	     4.0283	    -2.2659	     5.8746	     8.2245	    13.1760	
     1.8463	    -6.2943	    -3.4409	     6.2943	     1.2589	     6.1264	    -0.2518	     7.9727	    10.2386	    15.4419	
     3.4409	    -4.5319	    -1.7624	     8.5602	     2.6855	     8.1406	     1.4267	     9.9030	    12.0850	    17.3721	
     4.8676	    -3.0212	    -0.2518	    10.5743	     3.8605	     9.9869	     2.6855	    11.5814	    13.6795	    18.8828	
     6.1264	    -1.7624	     0.9232	    12.5046	     4.6158	    11.5814	     3.4409	    13.0081	    14.7705	    19.8059	
     7.1335	    -0.7553	     1.7624	    14.1830	     5.0354	    12.9242	     3.6926	    14.0991	    15.6097	    20.1416	
     7.8888	     0.0000	     2.3499	    15.6937	     5.1193	    14.0152	     3.5248	    14.9384	    16.0294	    19.9738	
     8.4763	     0.5875	     2.6016	    16.8686	     4.9515	    14.7705	     2.9373	    15.4419	    16.1972	    19.4702	
     8.8959	     0.9232	     2.7695	    17.7078	     4.6158	    15.2740	     2.1820	    15.6937	    16.0294	    18.6310	
     9.1476	     1.1749	     2.6855	    18.0435	     4.1962	    15.4419	     1.2589	    15.6097	    15.6937	    17.5400	
     9.2316	     1.3428	     2.6016	    17.7917	     3.8605	    15.2740	     0.3357	    15.4419	    15.1901	    16.4490	
     9.2316	     1.4267	     2.3499	    17.2043	     3.4409	    14.8544	    -0.5875	    14.9384	    14.5187	    15.3580	
     9.0637	     1.3428	     2.0981	    16.1133	     3.1052	    14.1830	    -1.4267	    14.3509	    13.8474	    14.2670	
     8.8120	     1.2589	     1.8463	    14.6866	     2.8534	    13.2599	    -2.0981	    13.6795	    13.0920	    13.4277	
     8.3923	     1.0910	     1.5945	    13.1760	     2.6855	    12.2528	    -2.6016	    12.9242	    12.4207	    12.7563	
     7.9727	     0.8392	     1.2589	    11.6653	     2.6016	    11.2457	    -2.9373	    12.1689	    11.8332	    12.2528	
     7.4692	     0.5035	     1.0071	    10.2386	     2.6855	    10.3226	    -3.0212	    11.4975	    11.3297	    12.0850	
     6.8817	     0.2518	     0.8392	     8.9798	     2.7695	     9.4833	    -2.8534	    10.9940	    10.9940	    12.0850	
     6.4621	     0.0000	     0.7553	     8.0566	     3.0212	     8.8959	    -2.4338	    10.6583	    10.8261	    12.3367	
     6.0425	    -0.1678	     0.7553	     7.3853	     3.2730	     8.3923	    -1.8463	    10.4904	    10.8261	    12.7563	
     5.7068	    -0.3357	     0.7553	     7.0496	     3.5248	     8.1406	    -1.1749	    10.4065	    10.9100	    13.1760	
     5.4550	    -0.5035	     0.8392	     6.8817	     3.7766	     7.9727	    -0.5035	    10.4065	    10.9940	    13.5956	
     5.2872	    -0.6714	     0.8392	     6.9656	     3.9444	     7.8888	     0.0000	    10.4065	    11.0779	    13.8474	
     5.1193	    -0.8392	     0.8392	     7.1335	     4.0283	     7.8888	     0.3357	    10.3226	    11.0779	    13.8474	
     5.1193	    -1.0071	     0.7553	     7.5531	     4.0283	     7.9727	     0.4196	    10.2386	    10.9100	    13.5956	
     5.1193	    -1.1749	     0.5875	     7.9727	     3.8605	     7.9727	     0.3357	     9.9869	    10.6583	    13.1760	
     5.0354	    -1.4267	     0.3357	     8.5602	     3.6926	     8.0566	    -0.0839	     9.7351	    10.3226	    12.5046	
     4.9515	    -1.7624	     0.0000	     9.1476	     3.2730	     8.0566	    -0.6714	     9.3155	     9.9030	    11.7493	
     4.6158	    -2.2659	    -0.5875	     9.6512	     2.6016	     7.9727	    -1.4267	     8.8120	     9.3994	    10.7422	
     4.1962	    -2.8534	    -1.2589	    10.0708	     1.8463	     7.8049	    -2.4338	     8.3084	     8.8120	     9.8190	
     3.5248	    -3.6087	    -2.1820	    10.1547	     0.9232	     7.4692	    -3.4409	     7.7209	     8.2245	     8.8959	
     2.6855	    -4.3640	    -3.1052	    10.0708	    -0.0839	     7.0496	    -4.4479	     7.1335	     7.6370	     8.0566	
     1.8463	    -5.2032	    -4.0283	     9.6512	    -1.0071	     6.5460	    -5.2872	     6.6299	     7.2174	     7.5531	
     1.0910	    -5.9586	    -4.8676	     9.1476	    -1.6785	     6.1264	    -5.7068	     6.3782	     7.0496	     7.3853	
     0.4196	    -6.4621	    -5.3711	     8.4763	    -2.0142	     5.7068	    -5.7907	     6.2943	     7.0496	     7.5531	
    -0.0839	    -6.7978	    -5.6229	     7.8049	    -1.9302	     5.5389	    -5.4550	     6.4621	     7.3013	     8.2245	
    -0.2518	    -6.7139	    -5.5389	     7.2174	    -1.5106	     5.5389	    -4.6158	     6.8817	     7.8049	     9.1476	
    -0.3357	    -6.4621	    -5.1193	     6.7139	    -0.7553	     5.7068	    -3.4409	     7.4692	     8.4763	    10.4065	
    -0.2518	    -6.1264	    -4.4479	     6.2943	     0.1678	     5.9586	    -2.0142	     8.2245	     9.3155	    11.7493	
    -0.1678	    -5.6229	    -3.7766	     5.9586	     1.2589	     6.3782	    -0.5035	     8.8959	    10.0708	    13.0081	
     0.0000	    -5.2032	    -3.0212	     5.7907	     2.2659	     6.7978	     0.8392	     9.6512	    10.8261	    14.1830	
     0.1678	    -4.8676	    -2.4338	     5.7068	     3.1891	     7.2174	     2.0142	    10.2386	    11.4136	    15.0223	
     0.3357	    -4.4479	    -1.8463	     5.7907	     3.8605	     7.8049	     2.9373	    10.9100	    11.9171	    15.6097	
     0.5875	    -4.1122	    -1.3428	     6.1264	     4.4479	     8.3923	     3.5248	    11.4975	    12.2528	    15.8615	
     1.0071	    -3.7766	    -0.8392	     6.6299	     4.7836	     9.0637	     3.7766	    12.0010	    12.4207	    15.7776	
     1.4267	    -3.3569	    -0.5035	     7.2174	     4.9515	     9.7351	     3.6926	    12.5046	    12.5885	    15.3580	
     2.0142	    -2.9373	    -0.1678	     7.9727	     4.9515	    10.4904	     3.3569	    12.9242	    12.5046	    14.6866	
     2.5177	    -2.5177	     0.0839	     8.7280	     4.7836	    11.0779	     2.6855	    13.3438	    12.4207	    13.8474	
     3.1052	    -2.1820	     0.2518	     9.5673	     4.5319	    11.6653	     1.8463	    13.5956	    12.2528	    12.7563	
     3.5248	    -1.8463	     0.2518	    10.2386	     4.1122	    12.0850	     0.8392	    13.7634	    11.9171	    11.5814	
     3.7766	    -1.6785	     0.1678	    10.7422	     3.6087	    12.3367	    -0.2518	    13.7634	    11.4136	    10.4065	
     3.7766	    -1.7624	    -0.0839	    11.1618	     3.0212	    12.3367	    -1.3428	    13.5956	    10.8261	     9.2316	
     3.6087	    -1.9302	    -0.4196	    11.3297	     2.3499	    12.1689	    -2.4338	    13.2599	    10.1547	     8.0566	
     3.1052	    -2.3499	    -1.0071	    11.2457	     1.6785	    11.7493	    -3.4409	    12.8403	     9.3994	     7.1335	
     2.4338	    -2.9373	    -1.5106	    11.1618	     1.0071	    11.2457	    -4.1962	    12.2528	     8.5602	     6.3782	
     1.5945	    -3.6087	    -2.0981	    10.9100	     0.5035	    10.6583	    -4.6997	    11.6653	     7.8049	     5.7907	
     0.8392	    -4.1962	    -2.5177	    10.7422	     0.1678	    10.0708	    -4.9515	    11.1618	     7.1335	     5.5389	
     0.2518	    -4.6158	    -2.6855	    10.7422	     0.0839	     9.5673	    -4.7836	    10.7422	     6.6299	     5.4550	
    -0.1678	    -4.8676	    -2.6016	    10.9940	     0.2518	     9.2316	    -4.1962	    10.4904	     6.2943	     5.7907	
    -0.2518	    -4.8676	    -2.2659	    11.3297	     0.7553	     9.1476	    -3.3569	    10.4065	     6.2943	     6.2943	
     0.0000	    -4.6158	    -1.5945	    11.9171	     1.5106	     9.2316	    -2.2659	    10.4904	     6.4621	     6.9656	
     0.5035	    -4.0283	    -0.6714	    12.5885	     2.4338	     9.4833	    -1.0910	    10.7422	     6.7978	     7.8049	
     1.0910	    -3.2730	     0.3357	    13.1760	     3.4409	     9.7351	     0.0839	    10.9100	     7.1335	     8.5602	
     1.7624	    -2.4338	     1.4267	    13.5956	     4.4479	     9.9869	     1.0910	    10.9940	     7.4692	     9.0637	
     2.5177	    -1.5945	     2.5177	    13.6795	     5.3711	     9.9869	     1.8463	    10.9100	     7.6370	     9.3155	
     3.1891	    -0.7553	     3.3569	    13.4277	     6.0425	     9.8190	     2.2659	    10.5743	     7.6370	     9.1476	
     3.6926	     0.0000	     4.0283	    12.8403	     6.4621	     9.3994	     2.2659	     9.9869	     7.3013	     8.5602	
     4.1122	     0.5035	     4.3640	    11.9171	     6.6299	     8.7280	     1.9302	     9.0637	     6.7139	     7.6370	
     4.2801	     0.8392	     4.4479	    10.6583	     6.4621	     7.8049	     1.2589	     7.9727	     5.9586	     6.3782	
     4.3640	     1.0071	     4.1962	     9.1476	     6.0425	     6.6299	     0.3357	     6.6299	     4.8676	     4.8676	
     4.1122	     0.9232	     3.6926	     7.3853	     5.4550	     5.2872	    -0.7553	     5.1193	     3.6926	     3.2730	
     3.7766	     0.5875	     3.0212	     5.6229	     4.6997	     3.8605	    -1.9302	     3.5248	     2.3499	     1.6785	
     3.1891	     0.0839	     2.1820	     3.6926	     3.7766	     2.2659	    -3.1052	     1.8463	     1.0071	     0.1678	
     2.5177	    -0.5035	     1.2589	     1.6785	     2.8534	     0.6714	    -4.1122	     0.1678	    -0.4196	    -1.0910	
     1.7624	    -1.2589	     0.3357	    -0.1678	     1.9302	    -0.9232	    -4.9515	    -1.3428	    -1.6785	    -2.1820	
     1.0071	    -1.9302	    -0.5035	    -2.0142	     1.0071	    -2.4338	    -5.5389	    -2.7695	    -2.8534	    -2.9373	
     0.2518	    -2.5177	    -1.1749	    -3.5248	     0.3357	    -3.8605	    -5.7907	    -3.9444	    -3.7766	    -3.3569	
    -0.2518	    -2.9373	    -1.5106	    -4.6997	     0.0000	    -4.9515	    -5.7068	    -4.8676	    -4.4479	    -3.3569	
    -0.5035	    -3.1052	    -1.5106	    -5.6229	     0.0000	    -5.7907	    -5.1193	    -5.4550	    -4.8676	    -2.9373	
    -0.4196	    -2.9373	    -1.1749	    -6.0425	     0.3357	    -6.2103	    -4.1962	    -5.7068	    -4.8676	    -2.2659	
     0.0839	    -2.3499	    -0.4196	    -6.0425	     1.1749	    -6.2943	    -2.8534	    -5.5389	    -4.5319	    -1.2589	
     0.8392	    -1.4267	     0.6714	    -5.6229	     2.2659	    -5.9586	    -1.3428	    -5.1193	    -4.0283	    -0.0839	
     1.9302	    -0.2518	     1.9302	    -4.8676	     3.6087	    -5.3711	     0.3357	    -4.5319	    -3.2730	     1.0910	
     3.1052	     1.0071	     3.2730	    -3.8605	     5.0354	    -4.5319	     1.9302	    -3.7766	    -2.5177	     2.0981	
     4.2801	     2.2659	     4.4479	    -2.7695	     6.2943	    -3.7766	     3.1891	    -3.1052	    -1.8463	     2.7695
[truncated: 3,829,618 more chars]
