# Supplementary material for: Task-related functional connectivity in autism spectrum conditions: an EEG study using wavelet transform coherence
Source: Mol Autism. 2013 Jan 12;4:1. doi: 10.1186/2040-2392-4-1 (PMC3558480; doi:10.1186/2040-2392-4-1)
Supplement: Additional file 2 — Raw EEG data for the chair task (part 2). [file 2040-2392-4-1-S2.zip › ID23_chairs_attending_chairs.dat]

[Subject]	
[Date]	03/08/2009
[Time]	13:55:59
[Channels]	10
[Rate]	1000.000000
[Type]	Epoch
[Headers]	Yes
[Points]	401
[Xmin]	0.00000
[Sweeps]	86
[Accepted]	86
[Rejected]	0
[Domain]	Time
[Rows]	Points
[Electrode Labels]
[      P8]	[     TP8]	[      T8]	[      P7]	[     FT8]	[     TP7]	[      F8]	[      T7]	[     FT7]	[      F7]	
[Electrode XUnits]
[ Default]	[ Default]	[ Default]	[ Default]	[ Default]	[ Default]	[ Default]	[ Default]	[ Default]	[ Default]	
[Electrode YUnits]
[ Default]	[ Default]	[ Default]	[ Default]	[ Default]	[ Default]	[ Default]	[ Default]	[ Default]	[ Default]	
[Epoch Header]
[Trial Type]	13
[Accept]	1
[Correct]	0
[RT]	 0.000
[Resp]	0
[Epoch Data]
   -13.8474	   -11.3297	    -4.2801	    -2.7695	    -1.9302	    -1.2589	    -5.5389	    -4.1962	    -3.3569	    -8.2245	
   -13.1760	   -10.3226	    -3.2730	    -1.8463	    -1.1749	    -0.0839	    -4.5319	    -2.7695	    -0.7553	    -5.3711	
   -12.5046	    -9.3994	    -2.4338	    -0.9232	    -0.3357	     1.0071	    -3.7766	    -1.3428	     1.5106	    -2.9373	
   -11.8332	    -8.3923	    -1.4267	    -0.0839	     0.7553	     2.0142	    -3.1891	     0.0000	     3.1891	    -1.1749	
   -11.0779	    -7.3853	    -0.2518	     0.7553	     2.0142	     2.9373	    -2.6855	     1.0910	     4.0283	    -0.2518	
   -10.4065	    -6.3782	     1.0071	     1.4267	     3.3569	     3.6087	    -2.3499	     1.8463	     4.1122	    -0.2518	
    -9.7351	    -5.6229	     2.1820	     2.0142	     4.5319	     4.0283	    -2.1820	     2.2659	     3.5248	    -1.1749	
    -9.3155	    -5.1193	     3.1052	     2.2659	     5.3711	     4.1122	    -2.3499	     2.2659	     2.3499	    -2.9373	
    -9.2316	    -5.0354	     3.6087	     2.1820	     5.5389	     3.8605	    -2.7695	     1.9302	     0.5035	    -5.2872	
    -9.4833	    -5.3711	     3.6087	     1.7624	     4.9515	     3.1891	    -3.6087	     1.2589	    -1.6785	    -7.8888	
   -10.1547	    -6.2103	     3.0212	     0.9232	     3.6926	     2.2659	    -4.6997	     0.1678	    -4.1962	   -10.3226	
   -11.1618	    -7.3013	     1.9302	    -0.2518	     1.9302	     1.0071	    -6.0425	    -1.0910	    -6.5460	   -12.4207	
   -12.3367	    -8.6441	     0.5035	    -1.6785	    -0.1678	    -0.2518	    -7.4692	    -2.3499	    -8.5602	   -13.8474	
   -13.5956	    -9.9869	    -1.1749	    -3.1891	    -2.5177	    -1.5945	    -8.8959	    -3.4409	    -9.9030	   -14.4348	
   -14.7705	   -11.3297	    -3.1052	    -4.7836	    -4.9515	    -2.8534	   -10.2386	    -4.2801	   -10.6583	   -14.4348	
   -15.8615	   -12.6724	    -5.3711	    -6.3782	    -7.7209	    -4.1962	   -11.4975	    -4.8676	   -10.6583	   -13.7634	
   -16.7007	   -13.7634	    -7.6370	    -7.8888	   -10.4904	    -5.3711	   -12.5046	    -5.0354	   -10.1547	   -12.6724	
   -17.2043	   -14.6866	    -9.5673	    -9.0637	   -13.0081	    -6.2943	   -13.0920	    -4.9515	    -9.1476	   -11.0779	
   -17.3721	   -15.1062	   -10.9100	    -9.9869	   -14.6027	    -6.9656	   -13.0081	    -4.4479	    -7.6370	    -8.9798	
   -17.1204	   -14.9384	   -11.4136	   -10.4904	   -15.1901	    -7.1335	   -12.1689	    -3.6926	    -5.7068	    -6.5460	
   -16.5329	   -14.3509	   -10.9940	   -10.4904	   -14.6027	    -6.8817	   -10.7422	    -2.6855	    -3.6926	    -3.9444	
   -15.6937	   -13.3438	    -9.8190	   -10.1547	   -13.0081	    -6.2943	    -8.8959	    -1.5945	    -1.6785	    -1.5106	
   -14.8544	   -12.2528	    -8.3084	    -9.5673	   -10.6583	    -5.3711	    -6.8817	    -0.4196	     0.0839	     0.5035	
   -14.0991	   -11.1618	    -6.6299	    -8.8120	    -7.9727	    -4.4479	    -5.0354	     0.5875	     1.4267	     1.9302	
   -13.5117	   -10.2386	    -5.1193	    -8.1406	    -5.2032	    -3.4409	    -3.5248	     1.3428	     2.3499	     2.6016	
   -13.1760	    -9.5673	    -3.7766	    -7.6370	    -2.7695	    -2.6855	    -2.4338	     1.6785	     2.7695	     2.5177	
   -13.0920	    -9.1476	    -2.8534	    -7.3013	    -0.9232	    -2.1820	    -1.9302	     1.5106	     2.5177	     1.7624	
   -13.2599	    -9.0637	    -2.3499	    -7.2174	     0.3357	    -1.9302	    -1.9302	     0.9232	     1.9302	     0.3357	
   -13.5117	    -9.1476	    -2.1820	    -7.2174	     0.8392	    -1.9302	    -2.2659	    -0.1678	     1.0071	    -1.4267	
   -13.8474	    -9.3155	    -2.1820	    -7.3013	     0.9232	    -2.0981	    -2.8534	    -1.5106	     0.0839	    -3.1891	
   -14.2670	    -9.5673	    -2.4338	    -7.3853	     0.5875	    -2.2659	    -3.5248	    -3.0212	    -0.7553	    -4.6997	
   -14.6027	    -9.8190	    -2.6855	    -7.3853	     0.0000	    -2.3499	    -4.1122	    -4.3640	    -1.2589	    -5.7907	
   -14.9384	    -9.9869	    -3.0212	    -7.1335	    -0.6714	    -2.3499	    -4.6997	    -5.3711	    -1.5106	    -6.4621	
   -15.1062	   -10.1547	    -3.3569	    -6.7978	    -1.3428	    -2.1820	    -5.1193	    -5.7907	    -1.5106	    -6.6299	
   -15.1901	   -10.1547	    -3.5248	    -6.3782	    -1.8463	    -1.8463	    -5.3711	    -5.7907	    -1.4267	    -6.3782	
   -15.1901	   -10.0708	    -3.6926	    -5.8746	    -2.0981	    -1.4267	    -5.4550	    -5.4550	    -1.5106	    -5.7907	
   -15.0223	    -9.8190	    -3.6926	    -5.3711	    -2.0981	    -0.9232	    -5.2032	    -4.8676	    -1.8463	    -4.9515	
   -14.7705	    -9.4833	    -3.6926	    -4.8676	    -1.8463	    -0.5875	    -4.7836	    -4.2801	    -2.5177	    -3.9444	
   -14.4348	    -9.0637	    -3.5248	    -4.5319	    -1.5106	    -0.4196	    -4.2801	    -3.7766	    -3.5248	    -2.8534	
   -14.0152	    -8.4763	    -3.1891	    -4.1962	    -1.0071	    -0.5035	    -3.5248	    -3.3569	    -4.4479	    -1.6785	
   -13.5956	    -7.8888	    -2.7695	    -4.0283	    -0.4196	    -0.6714	    -2.6855	    -3.1052	    -5.1193	    -0.5035	
   -13.1760	    -7.3013	    -2.2659	    -3.8605	     0.2518	    -1.0071	    -1.9302	    -2.9373	    -5.2872	     0.5875	
   -12.7563	    -6.8817	    -1.8463	    -3.6926	     0.9232	    -1.2589	    -1.3428	    -2.9373	    -5.0354	     1.5106	
   -12.5046	    -6.6299	    -1.5945	    -3.6087	     1.4267	    -1.5945	    -1.0071	    -3.1052	    -4.4479	     2.1820	
   -12.4207	    -6.7139	    -1.5945	    -3.5248	     1.5106	    -1.9302	    -1.0910	    -3.3569	    -3.6087	     2.4338	
   -12.4207	    -7.0496	    -1.7624	    -3.4409	     1.2589	    -2.2659	    -1.5945	    -3.7766	    -2.6016	     2.2659	
   -12.4207	    -7.4692	    -2.0142	    -3.5248	     0.5875	    -2.6016	    -2.4338	    -4.1962	    -1.6785	     1.7624	
   -12.4207	    -7.8888	    -2.3499	    -3.6087	    -0.5035	    -2.8534	    -3.4409	    -4.5319	    -0.7553	     1.0071	
   -12.4207	    -8.3084	    -2.6855	    -4.0283	    -1.9302	    -3.1052	    -4.5319	    -4.7836	     0.0000	     0.1678	
   -12.5046	    -8.7280	    -3.1052	    -4.6158	    -3.6087	    -3.4409	    -5.6229	    -5.0354	     0.4196	    -0.8392	
   -12.5885	    -9.2316	    -3.6926	    -5.5389	    -5.4550	    -3.9444	    -6.6299	    -5.2872	     0.4196	    -2.0142	
   -12.8403	    -9.8190	    -4.5319	    -6.7978	    -7.4692	    -4.6158	    -7.6370	    -5.7068	    -0.1678	    -3.3569	
   -13.2599	   -10.4904	    -5.4550	    -8.1406	    -9.3155	    -5.4550	    -8.4763	    -6.2943	    -1.3428	    -4.8676	
   -13.8474	   -11.2457	    -6.3782	    -9.5673	   -10.9100	    -6.3782	    -9.0637	    -6.9656	    -3.1052	    -6.5460	
   -14.3509	   -11.9171	    -7.2174	   -10.9940	   -11.8332	    -7.3013	    -9.1476	    -7.7209	    -5.1193	    -8.1406	
   -14.8544	   -12.3367	    -7.7209	   -12.1689	   -12.0010	    -8.1406	    -8.7280	    -8.3084	    -6.9656	    -9.4833	
   -15.1062	   -12.3367	    -7.6370	   -13.1760	   -11.0779	    -8.7280	    -7.5531	    -8.6441	    -8.4763	   -10.2386	
   -15.0223	   -11.9171	    -6.8817	   -13.7634	    -9.2316	    -9.0637	    -5.6229	    -8.8120	    -9.3994	   -10.3226	
   -14.6866	   -10.9940	    -5.4550	   -14.0152	    -6.5460	    -9.2316	    -3.1052	    -8.8120	    -9.8190	    -9.9030	
   -13.9313	    -9.7351	    -3.6087	   -14.0152	    -3.1052	    -9.1476	    -0.0839	    -8.8120	    -9.9030	    -9.0637	
   -13.0081	    -8.1406	    -1.4267	   -13.7634	     0.7553	    -9.0637	     3.1891	    -8.7280	    -9.7351	    -7.8888	
   -12.0010	    -6.5460	     0.7553	   -13.3438	     4.6997	    -8.8959	     6.4621	    -8.7280	    -9.3994	    -6.7139	
   -10.9940	    -5.1193	     2.6016	   -12.9242	     8.3084	    -8.7280	     9.2316	    -8.8120	    -9.0637	    -5.4550	
   -10.2386	    -4.0283	     3.9444	   -12.5885	    10.9940	    -8.7280	    10.9940	    -8.8959	    -8.7280	    -4.5319	
    -9.8190	    -3.5248	     4.5319	   -12.5046	    12.2528	    -8.8120	    11.4975	    -9.1476	    -8.8120	    -3.8605	
    -9.8190	    -3.6087	     4.1962	   -12.6724	    11.9171	    -9.2316	    10.3226	    -9.4833	    -9.2316	    -3.7766	
   -10.3226	    -4.3640	     3.0212	   -13.0920	     9.9030	    -9.8190	     7.5531	   -10.1547	   -10.0708	    -4.1122	
   -11.2457	    -5.7907	     1.0071	   -13.8474	     6.6299	   -10.5743	     3.6087	   -10.9100	   -11.0779	    -4.9515	
   -12.3367	    -7.6370	    -1.4267	   -14.7705	     2.6016	   -11.4975	    -0.9232	   -11.8332	   -12.0850	    -6.1264	
   -13.5956	    -9.7351	    -4.1962	   -15.6937	    -1.5106	   -12.4207	    -5.3711	   -12.8403	   -13.0081	    -7.3853	
   -14.7705	   -11.8332	    -6.7139	   -16.5329	    -5.1193	   -13.2599	    -9.3155	   -13.7634	   -13.7634	    -8.6441	
   -15.6937	   -13.5956	    -8.8120	   -17.2043	    -8.1406	   -14.0991	   -12.4207	   -14.5187	   -14.3509	    -9.7351	
   -16.4490	   -15.0223	   -10.5743	   -17.6239	   -10.4065	   -14.8544	   -14.6027	   -15.1062	   -14.7705	   -10.6583	
   -16.9525	   -16.1972	   -11.8332	   -17.8757	   -12.0850	   -15.4419	   -16.0294	   -15.2740	   -14.9384	   -11.2457	
   -17.2043	   -17.0364	   -12.9242	   -17.7917	   -13.4277	   -15.6937	   -16.8686	   -14.9384	   -14.6866	   -11.4136	
   -17.3721	   -17.7078	   -13.7634	   -17.3721	   -14.4348	   -15.5258	   -17.2043	   -14.1830	   -13.9313	   -11.0779	
   -17.3721	   -18.2114	   -14.3509	   -16.6168	   -15.1901	   -15.1062	   -17.1204	   -13.0920	   -12.7563	   -10.3226	
   -17.2882	   -18.4631	   -14.7705	   -15.5258	   -15.7776	   -14.2670	   -16.7847	   -12.0850	   -11.2457	    -9.2316	
   -17.1204	   -18.4631	   -14.8544	   -14.1830	   -16.1133	   -13.2599	   -16.3651	   -11.1618	    -9.3994	    -8.2245	
   -16.7007	   -18.2953	   -14.6866	   -12.5885	   -16.1133	   -12.0850	   -15.6937	   -10.4904	    -7.5531	    -7.1335	
   -16.1972	   -17.8757	   -14.1830	   -10.9940	   -15.8615	   -10.9100	   -14.9384	   -10.1547	    -5.7068	    -6.2943	
   -15.6097	   -17.3721	   -13.5956	    -9.3155	   -15.1901	    -9.6512	   -14.0152	    -9.8190	    -4.0283	    -5.6229	
   -14.9384	   -16.7007	   -12.7563	    -7.4692	   -14.1830	    -8.5602	   -12.8403	    -9.4833	    -2.6016	    -5.0354	
   -14.1830	   -16.0294	   -11.7493	    -5.7907	   -12.7563	    -7.4692	   -11.4975	    -8.9798	    -1.3428	    -4.6158	
   -13.4277	   -15.2740	   -10.5743	    -4.1122	   -10.9940	    -6.5460	   -10.0708	    -8.1406	    -0.3357	    -4.4479	
   -12.7563	   -14.6027	    -9.3994	    -2.6855	    -9.0637	    -5.7068	    -8.7280	    -7.2174	     0.0839	    -4.6158	
   -12.2528	   -14.0152	    -8.1406	    -1.5106	    -7.1335	    -5.1193	    -7.5531	    -6.3782	    -0.3357	    -5.2032	
   -11.9171	   -13.6795	    -6.9656	    -0.6714	    -5.2872	    -4.7836	    -6.6299	    -5.7068	    -1.5945	    -6.2943	
   -11.7493	   -13.4277	    -6.1264	    -0.2518	    -3.6926	    -4.5319	    -6.1264	    -5.3711	    -3.7766	    -7.8888	
   -11.6653	   -13.4277	    -5.7068	    -0.2518	    -2.6855	    -4.5319	    -5.9586	    -5.3711	    -6.5460	    -9.7351	
   -11.7493	   -13.6795	    -5.7907	    -0.6714	    -2.5177	    -4.7836	    -6.2943	    -5.5389	    -9.5673	   -11.6653	
   -11.9171	   -14.0152	    -6.3782	    -1.4267	    -3.1891	    -5.2872	    -7.1335	    -5.7907	   -12.3367	   -13.5956	
   -12.1689	   -14.6027	    -7.5531	    -2.5177	    -4.6997	    -5.9586	    -8.2245	    -6.2943	   -14.6866	   -15.2740	
   -12.5046	   -15.1901	    -9.0637	    -3.9444	    -6.7978	    -6.7978	    -9.4833	    -6.8817	   -16.2811	   -16.5329	
   -12.8403	   -15.8615	   -10.7422	    -5.5389	    -8.9798	    -7.8049	   -10.7422	    -7.4692	   -17.1204	   -17.2882	
   -13.1760	   -16.5329	   -12.1689	    -7.0496	   -10.9100	    -8.7280	   -11.6653	    -8.2245	   -17.1204	   -17.3721	
   -13.3438	   -16.9525	   -13.1760	    -8.3923	   -12.2528	    -9.3994	   -12.2528	    -8.8120	   -16.3651	   -16.9525	
   -13.3438	   -17.1204	   -13.6795	    -9.3155	   -12.9242	    -9.8190	   -12.4207	    -9.2316	   -15.0223	   -15.9454	
   -13.1760	   -16.9525	   -13.6795	    -9.7351	   -13.0920	    -9.8190	   -12.0850	    -9.3155	   -13.2599	   -14.5187	
   -12.8403	   -16.4490	   -13.1760	    -9.4833	   -12.7563	    -9.3155	   -11.3297	    -9.1476	   -11.2457	   -12.7563	
   -12.0850	   -15.5258	   -12.3367	    -8.6441	   -12.0850	    -8.3923	   -10.2386	    -8.6441	    -9.2316	   -10.7422	
   -11.0779	   -14.3509	   -11.1618	    -7.3853	   -11.1618	    -7.0496	    -8.9798	    -7.8888	    -7.3853	    -8.7280	
    -9.8190	   -12.8403	    -9.6512	    -5.7907	   -10.1547	    -5.4550	    -7.7209	    -6.8817	    -5.9586	    -6.7978	
    -8.2245	   -11.1618	    -8.0566	    -4.1122	    -9.1476	    -3.8605	    -6.5460	    -5.7068	    -5.0354	    -5.4550	
    -6.4621	    -9.3155	    -6.3782	    -2.5177	    -8.2245	    -2.2659	    -5.8746	    -4.5319	    -4.9515	    -4.6997	
    -4.6997	    -7.5531	    -4.7836	    -1.0910	    -7.3853	    -0.8392	    -5.6229	    -3.4409	    -5.4550	    -4.6158	
    -3.0212	    -5.9586	    -3.4409	     0.0000	    -6.7978	     0.2518	    -5.8746	    -2.5177	    -6.2103	    -5.0354	
    -1.5945	    -4.6158	    -2.3499	     0.8392	    -6.4621	     1.0910	    -6.7139	    -1.7624	    -6.8817	    -5.6229	
    -0.5875	    -3.6087	    -1.5945	     1.3428	    -6.3782	     1.5945	    -7.8888	    -1.1749	    -7.2174	    -6.2103	
     0.0839	    -3.0212	    -1.1749	     1.6785	    -6.5460	     1.8463	    -9.3994	    -0.8392	    -7.2174	    -6.7978	
     0.2518	    -2.7695	    -1.1749	     1.9302	    -7.1335	     1.8463	   -11.1618	    -0.6714	    -7.0496	    -7.4692	
     0.0839	    -2.9373	    -1.5106	     1.9302	    -8.0566	     1.6785	   -13.0081	    -0.8392	    -6.7978	    -8.1406	
    -0.3357	    -3.4409	    -2.1820	     1.9302	    -9.2316	     1.2589	   -14.8544	    -1.4267	    -6.7139	    -8.8120	
    -1.0071	    -4.1962	    -3.1891	     1.8463	   -10.4065	     0.5875	   -16.4490	    -2.2659	    -6.5460	    -9.4833	
    -1.8463	    -5.1193	    -4.5319	     1.6785	   -11.4975	    -0.0839	   -17.7917	    -3.1891	    -6.3782	    -9.9030	
    -2.6016	    -6.2943	    -5.9586	     1.6785	   -12.2528	    -0.5875	   -18.5471	    -4.0283	    -6.0425	   -10.0708	
    -3.2730	    -7.4692	    -7.2174	     1.7624	   -12.4207	    -0.9232	   -18.6310	    -4.6158	    -5.4550	    -9.7351	
    -3.6926	    -8.4763	    -8.2245	     2.0981	   -12.0010	    -0.8392	   -18.0435	    -4.6997	    -4.6997	    -8.9798	
    -3.8605	    -9.1476	    -8.6441	     2.6855	   -10.8261	    -0.4196	   -16.7007	    -4.4479	    -3.8605	    -7.8888	
    -3.6926	    -9.3994	    -8.4763	     3.3569	    -9.1476	     0.3357	   -14.7705	    -3.8605	    -3.1891	    -6.7978	
    -3.2730	    -9.1476	    -7.6370	     4.1962	    -7.1335	     1.3428	   -12.4207	    -3.1891	    -2.6855	    -5.7907	
    -2.5177	    -8.5602	    -6.3782	     5.1193	    -5.2032	     2.4338	   -10.0708	    -2.4338	    -2.2659	    -4.9515	
    -1.7624	    -7.6370	    -4.9515	     5.8746	    -3.6087	     3.4409	    -7.9727	    -1.5945	    -1.6785	    -4.2801	
    -0.9232	    -6.7139	    -3.5248	     6.5460	    -2.6016	     4.3640	    -6.3782	    -0.7553	    -0.9232	    -3.6926	
    -0.3357	    -5.7907	    -2.2659	     6.8817	    -2.0142	     5.0354	    -5.4550	     0.0000	     0.1678	    -3.1891	
     0.0839	    -5.1193	    -1.4267	     6.8817	    -1.8463	     5.2872	    -5.1193	     0.6714	     1.3428	    -2.6855	
     0.1678	    -4.7836	    -0.8392	     6.2943	    -1.9302	     4.9515	    -5.4550	     1.0071	     2.2659	    -2.4338	
     0.0000	    -4.7836	    -0.6714	     5.2032	    -1.9302	     4.0283	    -6.1264	     1.0071	     2.6016	    -2.6016	
    -0.4196	    -5.0354	    -0.9232	     3.6087	    -2.0142	     2.4338	    -7.2174	     0.5875	     2.0981	    -3.1891	
    -1.0910	    -5.6229	    -1.4267	     1.5945	    -2.3499	     0.3357	    -8.7280	    -0.4196	     0.5875	    -4.3640	
    -1.8463	    -6.5460	    -2.4338	    -0.5875	    -3.0212	    -2.1820	   -10.4904	    -1.8463	    -2.0981	    -5.9586	
    -2.6855	    -7.6370	    -3.8605	    -2.9373	    -4.2801	    -4.7836	   -12.6724	    -3.6926	    -5.7068	    -7.9727	
    -3.5248	    -8.8959	    -5.5389	    -5.1193	    -6.1264	    -7.3013	   -15.0223	    -5.7907	    -9.5673	   -10.1547	
    -4.2801	   -10.2386	    -7.3853	    -7.0496	    -8.3084	    -9.4833	   -17.6239	    -7.7209	   -13.1760	   -12.0850	
    -4.7836	   -11.3297	    -9.1476	    -8.6441	   -10.6583	   -11.2457	   -20.1416	    -9.4833	   -16.1133	   -13.6795	
    -5.0354	   -12.1689	   -10.6583	    -9.7351	   -12.9242	   -12.4207	   -22.4075	   -10.7422	   -18.1274	   -14.6027	
    -5.0354	   -12.5885	   -11.7493	   -10.3226	   -15.0223	   -13.0920	   -24.3378	   -11.5814	   -19.3024	   -14.8544	
    -4.7836	   -12.5885	   -12.5046	   -10.4904	   -16.7847	   -13.2599	   -25.5966	   -12.0850	   -19.6381	   -14.6027	
    -4.3640	   -12.4207	   -12.9242	   -10.3226	   -18.1274	   -13.0920	   -26.2680	   -12.2528	   -19.4702	   -14.0152	
    -4.0283	   -12.0010	   -13.1760	    -9.9869	   -18.9667	   -12.8403	   -26.1841	   -12.1689	   -18.7988	   -13.1760	
    -3.8605	   -11.7493	   -13.2599	    -9.5673	   -19.2184	   -12.5046	   -25.5127	   -12.0850	   -17.8757	   -12.4207	
    -3.7766	   -11.4975	   -13.4277	    -9.1476	   -19.1345	   -12.1689	   -24.5895	   -11.9171	   -16.7007	   -11.8332	
    -4.0283	   -11.4975	   -13.5117	    -8.7280	   -18.7988	   -11.9171	   -23.5825	   -11.7493	   -15.4419	   -11.4136	
    -4.2801	   -11.6653	   -13.5956	    -8.2245	   -18.3792	   -11.5814	   -22.6593	   -11.4136	   -13.9313	   -11.1618	
    -4.6997	   -11.9171	   -13.6795	    -7.7209	   -17.9596	   -11.3297	   -21.9040	   -10.9100	   -12.4207	   -11.0779	
    -5.0354	   -12.2528	   -13.8474	    -7.1335	   -17.6239	   -10.9100	   -21.4844	   -10.4065	   -10.9100	   -11.0779	
    -5.4550	   -12.5885	   -14.0152	    -6.5460	   -17.4561	   -10.5743	   -21.3165	    -9.8190	    -9.7351	   -11.2457	
    -5.8746	   -13.0920	   -14.3509	    -6.0425	   -17.7078	   -10.3226	   -21.5683	    -9.4833	    -9.0637	   -11.4975	
    -6.5460	   -13.8474	   -14.9384	    -5.7068	   -18.2114	   -10.3226	   -22.2397	    -9.4833	    -8.9798	   -11.9171	
    -7.3853	   -14.7705	   -15.7776	    -5.6229	   -19.0506	   -10.4904	   -23.1628	    -9.9030	    -9.6512	   -12.3367	
    -8.5602	   -15.9454	   -16.9525	    -5.8746	   -20.2255	   -10.9100	   -24.2538	   -10.8261	   -10.9940	   -12.8403	
    -9.9869	   -17.3721	   -18.2953	    -6.4621	   -21.4844	   -11.7493	   -25.4288	   -12.1689	   -12.8403	   -13.4277	
   -11.6653	   -18.9667	   -19.8898	    -7.3853	   -22.9111	   -12.8403	   -26.4359	   -13.8474	   -14.9384	   -14.0152	
   -13.5117	   -20.5612	   -21.3165	    -8.5602	   -24.0860	   -14.0152	   -27.1912	   -15.5258	   -16.8686	   -14.4348	
   -15.1901	   -21.8201	   -22.4075	    -9.9030	   -24.8413	   -15.2740	   -27.4429	   -16.9525	   -18.2114	   -14.4348	
   -16.5329	   -22.6593	   -22.9111	   -10.9940	   -25.0931	   -16.1972	   -27.1072	   -17.7917	   -18.9667	   -14.0152	
   -17.3721	   -22.8271	   -22.7432	   -11.7493	   -24.5895	   -16.7007	   -26.1002	   -18.0435	   -18.7988	   -13.1760	
   -17.7078	   -22.3236	   -21.8201	   -12.0850	   -23.5825	   -16.7007	   -24.5056	   -17.6239	   -17.8757	   -11.8332	
   -17.4561	   -21.3165	   -20.3094	   -11.8332	   -22.0718	   -16.1133	   -22.4915	   -16.5329	   -16.1972	   -10.1547	
   -16.7847	   -19.8898	   -18.4631	   -11.1618	   -20.3934	   -15.1062	   -20.3094	   -15.0223	   -14.0152	    -8.2245	
   -15.8615	   -18.2953	   -16.5329	   -10.2386	   -18.7149	   -13.8474	   -18.1274	   -13.2599	   -11.4975	    -6.2103	
   -15.0223	   -16.7847	   -14.7705	    -9.2316	   -17.2043	   -12.5046	   -16.1133	   -11.3297	    -8.8120	    -4.2801	
   -14.1830	   -15.5258	   -13.3438	    -8.3084	   -15.8615	   -11.1618	   -14.4348	    -9.5673	    -6.2943	    -2.5177	
   -13.5956	   -14.6027	   -12.2528	    -7.5531	   -14.7705	    -9.9869	   -13.1760	    -8.1406	    -4.0283	    -1.0071	
   -13.1760	   -14.0991	   -11.5814	    -6.9656	   -13.9313	    -8.9798	   -12.3367	    -7.3013	    -2.3499	     0.0839	
   -13.0081	   -13.8474	   -11.0779	    -6.5460	   -13.0920	    -8.3084	   -11.8332	    -6.9656	    -1.1749	     0.6714	
   -13.0920	   -13.8474	   -10.9100	    -6.2943	   -12.2528	    -7.8049	   -11.7493	    -7.1335	    -0.6714	     0.7553	
   -13.3438	   -14.0152	   -10.8261	    -6.2943	   -11.4975	    -7.5531	   -11.9171	    -7.7209	    -0.7553	     0.0839	
   -13.6795	   -14.3509	   -10.9940	    -6.5460	   -10.7422	    -7.5531	   -12.3367	    -8.6441	    -1.4267	    -1.1749	
   -14.1830	   -14.8544	   -11.3297	    -7.1335	   -10.2386	    -7.7209	   -13.0081	    -9.5673	    -2.6016	    -2.9373	
   -14.7705	   -15.5258	   -11.9171	    -7.9727	   -10.0708	    -8.1406	   -13.7634	   -10.5743	    -4.1122	    -5.0354	
   -15.3580	   -16.2811	   -12.6724	    -9.0637	   -10.3226	    -8.6441	   -14.6027	   -11.4136	    -5.6229	    -7.1335	
   -15.8615	   -17.0364	   -13.5117	   -10.2386	   -10.8261	    -9.0637	   -15.2740	   -12.0010	    -7.0496	    -8.8959	
   -16.2811	   -17.7078	   -14.2670	   -11.3297	   -11.4975	    -9.3994	   -15.6937	   -12.4207	    -8.2245	   -10.2386	
   -16.6168	   -18.1274	   -14.6866	   -12.3367	   -12.0850	    -9.5673	   -15.7776	   -12.5046	    -8.9798	   -10.9940	
   -16.7007	   -18.2953	   -14.6866	   -13.1760	   -12.4207	    -9.3994	   -15.4419	   -12.2528	    -9.3155	   -11.0779	
   -16.7007	   -18.2114	   -14.3509	   -13.5956	   -12.4207	    -9.1476	   -14.6027	   -11.6653	    -9.1476	   -10.6583	
   -16.7007	   -17.8757	   -13.5956	   -13.8474	   -12.0010	    -8.7280	   -13.5117	   -10.8261	    -8.4763	    -9.6512	
   -16.7007	   -17.4561	   -12.6724	   -13.8474	   -11.3297	    -8.3084	   -12.1689	    -9.7351	    -7.3853	    -8.3084	
   -16.7847	   -17.1204	   -11.7493	   -13.7634	   -10.4065	    -8.0566	   -10.7422	    -8.6441	    -5.9586	    -6.7139	
   -16.9525	   -16.7007	   -10.9100	   -13.6795	    -9.5673	    -8.1406	    -9.4833	    -7.5531	    -4.6158	    -5.2032	
   -17.2043	   -16.4490	   -10.2386	   -13.6795	    -8.7280	    -8.4763	    -8.3084	    -6.7978	    -3.6926	    -3.9444	
   -17.4561	   -16.1972	    -9.9030	   -13.7634	    -8.2245	    -9.1476	    -7.5531	    -6.3782	    -3.5248	    -3.1052	
   -17.6239	   -16.0294	    -9.8190	   -13.8474	    -8.0566	   -10.0708	    -7.3013	    -6.4621	    -4.2801	    -2.8534	
   -17.7078	   -16.0294	   -10.0708	   -13.8474	    -8.2245	   -10.9940	    -7.4692	    -6.9656	    -5.8746	    -3.1052	
   -17.7917	   -16.0294	   -10.4065	   -13.7634	    -8.7280	   -11.8332	    -8.0566	    -7.8049	    -7.8049	    -3.7766	
   -17.6239	   -16.0294	   -10.9100	   -13.5117	    -9.3994	   -12.5046	    -8.9798	    -8.7280	    -9.8190	    -4.6997	
   -17.4561	   -16.1133	   -11.4975	   -13.0081	   -10.3226	   -12.8403	   -10.3226	    -9.5673	   -11.4136	    -5.7068	
   -17.1204	   -16.1972	   -12.0010	   -12.4207	   -11.4975	   -12.9242	   -11.9171	   -10.1547	   -12.5885	    -6.7139	
   -16.7007	   -16.2811	   -12.5046	   -11.7493	   -12.7563	   -12.8403	   -13.6795	   -10.4065	   -13.2599	    -7.8049	
   -16.2811	   -16.2811	   -12.7563	   -10.9940	   -14.0152	   -12.5046	   -15.6097	   -10.4904	   -13.5117	    -8.7280	
   -15.6937	   -16.1133	   -12.8403	   -10.2386	   -15.1062	   -12.0010	   -17.3721	   -10.2386	   -13.5117	    -9.5673	
   -15.1062	   -15.7776	   -12.5885	    -9.4833	   -15.8615	   -11.4136	   -18.7988	    -9.9030	   -13.2599	   -10.1547	
   -14.4348	   -15.2740	   -12.0010	    -8.7280	   -16.1972	   -10.7422	   -19.8898	    -9.3155	   -12.7563	   -10.5743	
   -13.5956	   -14.6027	   -11.1618	    -7.8888	   -16.1133	    -9.9030	   -20.4773	    -8.5602	   -12.2528	   -10.7422	
   -12.6724	   -13.7634	   -10.1547	    -6.8817	   -15.7776	    -8.9798	   -20.6451	    -7.7209	   -11.5814	   -10.6583	
   -11.4975	   -12.6724	    -9.0637	    -5.7068	   -15.4419	    -7.8049	   -20.3094	    -6.7139	   -10.9940	   -10.2386	
   -10.1547	   -11.3297	    -7.8888	    -4.4479	   -15.0223	    -6.4621	   -19.7220	    -5.5389	   -10.1547	    -9.3994	
    -8.6441	    -9.8190	    -6.6299	    -3.0212	   -14.6027	    -4.9515	   -18.6310	    -4.1962	    -8.9798	    -8.0566	
    -7.0496	    -8.1406	    -5.2872	    -1.4267	   -14.0991	    -3.2730	   -17.2882	    -2.6855	    -7.4692	    -6.2103	
    -5.3711	    -6.2943	    -3.9444	     0.3357	   -13.5117	    -1.4267	   -15.6097	    -1.0910	    -5.5389	    -3.9444	
    -3.6087	    -4.5319	    -2.5177	     2.0142	   -12.5885	     0.3357	   -13.5956	     0.5875	    -3.3569	    -1.4267	
    -2.0981	    -2.7695	    -1.2589	     3.7766	   -11.4136	     2.0981	   -11.5814	     2.2659	    -1.0071	     1.0910	
    -0.7553	    -1.2589	    -0.0839	     5.3711	   -10.0708	     3.6087	    -9.7351	     3.8605	     1.1749	     3.3569	
     0.2518	    -0.0839	     0.8392	     6.7139	    -8.5602	     4.9515	    -8.0566	     5.2872	     3.1891	     5.2872	
     0.9232	     0.6714	     1.4267	     7.8888	    -6.9656	     6.0425	    -6.8817	     6.3782	     4.7836	     6.6299	
     1.1749	     0.9232	     1.5945	     8.6441	    -5.5389	     6.7978	    -6.2103	     7.2174	     5.8746	     7.3853	
     0.9232	     0.6714	     1.4267	     9.1476	    -4.3640	     7.2174	    -6.1264	     7.6370	     6.5460	     7.4692	
     0.3357	     0.0000	     0.8392	     9.3155	    -3.6087	     7.3013	    -6.6299	     7.7209	     6.7139	     7.0496	
    -0.5875	    -1.0071	     0.1678	     9.0637	    -3.2730	     7.1335	    -7.5531	     7.5531	     6.4621	     6.1264	
    -1.5945	    -2.0142	    -0.6714	     8.6441	    -3.3569	     6.7139	    -8.7280	     7.1335	     5.9586	     4.9515	
    -2.6855	    -3.1052	    -1.3428	     8.0566	    -3.5248	     6.2943	    -9.9869	     6.6299	     5.3711	     3.6087	
    -3.6087	    -4.0283	    -1.9302	     7.3853	    -3.8605	     5.7068	   -11.1618	     6.2103	     4.7836	     2.3499	
    -4.3640	    -4.6997	    -2.1820	     6.7978	    -3.9444	     5.2872	   -12.0850	     5.8746	     4.3640	     1.3428	
    -4.8676	    -5.2032	    -2.2659	     6.2943	    -3.9444	     4.9515	   -12.5885	     5.7068	     3.9444	     0.5035	
    -5.0354	    -5.2872	    -2.0142	     5.9586	    -3.5248	     4.6997	   -12.6724	     5.6229	     3.7766	     0.1678	
    -4.8676	    -5.1193	    -1.4267	     5.8746	    -2.6016	     4.6997	   -12.0850	     5.7068	     3.6926	     0.1678	
    -4.2801	    -4.4479	    -0.4196	     6.0425	    -1.2589	     4.9515	   -10.8261	     5.9586	     3.7766	     0.6714	
    -3.3569	    -3.4409	     1.0071	     6.5460	     0.5035	     5.4550	    -8.9798	     6.2943	     4.1122	     1.7624	
    -2.1820	    -2.1820	     2.6016	     7.3853	     2.5177	     6.2943	    -6.6299	     6.7139	     4.6158	     3.1891	
    -0.6714	    -0.5875	     4.2801	     8.4763	     4.4479	     7.3853	    -4.1122	     7.3013	     5.4550	     5.0354	
     0.9232	     1.0071	     5.9586	     9.7351	     6.0425	     8.6441	    -1.5945	     7.9727	     6.7139	     7.1335	
     2.5177	     2.6016	     7.5531	    10.9940	     7.3013	     9.9030	     0.5875	     8.8120	     8.3084	     9.2316	
     4.0283	     4.1962	     8.8959	    12.2528	     8.1406	    11.1618	     2.3499	     9.7351	    10.1547	    11.1618	
     5.5389	     5.7068	    10.1547	    13.5117	     8.4763	    12.1689	     3.6087	    10.5743	    12.0010	    12.8403	
     6.8817	     6.9656	    11.0779	    14.6866	     8.3923	    13.0081	     4.2801	    11.2457	    13.8474	    14.0152	
     8.1406	     8.0566	    11.6653	    15.8615	     7.8888	    13.5956	     4.4479	    11.8332	    15.3580	    14.6866	
     9.2316	     8.9798	    12.0850	    16.9525	     7.1335	    13.9313	     4.1122	    12.3367	    16.6168	    14.8544	
    10.2386	     9.6512	    12.1689	    18.0435	     6.2103	    14.2670	     3.4409	    12.8403	    17.5400	    14.6027	
    11.3297	    10.2386	    12.1689	    19.3024	     5.2872	    14.6866	     2.5177	    13.5956	    18.0435	    14.0991	
    12.3367	    10.8261	    12.0010	    20.7291	     4.3640	    15.2740	     1.4267	    14.4348	    18.2114	    13.4277	
    13.4277	    11.3297	    11.7493	    22.4075	     3.5248	    16.2811	     0.3357	    15.4419	    18.0435	    12.9242	
    14.4348	    11.8332	    11.4136	    24.3378	     2.8534	    17.6239	    -0.6714	    16.6168	    17.7078	    12.5885	
    15.6097	    12.4207	    11.1618	    26.5198	     2.5177	    19.3024	    -1.5106	    17.8757	    17.2882	    12.7563	
    16.7007	    13.0081	    11.1618	    28.7018	     2.5177	    21.2326	    -2.0981	    19.2184	    16.7847	    13.2599	
    17.8757	    13.5956	    11.4136	    30.9677	     3.0212	    23.2468	    -2.1820	    20.4773	    16.4490	    14.3509	
    18.9667	    14.2670	    12.0850	    33.1497	     4.0283	    25.3448	    -1.9302	    21.9040	    16.6168	    15.9454	
    20.0577	    15.0223	    13.1760	    35.2478	     5.2032	    27.4429	    -1.3428	    23.4146	    17.5400	    18.0435	
    21.1487	    15.7776	    14.4348	    37.1780	     6.6299	    29.3732	    -0.3357	    25.0092	    19.1345	    20.4773	
    22.0718	    16.5329	    15.7776	    38.8565	     7.9727	    31.1356	     0.8392	    26.7715	    21.2326	    22.9950	
    22.9111	    17.2882	    17.0364	    40.3671	     9.2316	    32.6462	     2.2659	    28.5339	    23.4985	    25.3448	
    23.6664	    18.0435	    18.2953	    41.7938	    10.3226	    33.9890	     3.6926	    30.2963	    25.6805	    27.2751	
    24.4217	    18.9667	    19.4702	    43.0527	    11.3297	    35.0800	     5.2032	    31.8909	    27.6108	    28.7018	
    25.1770	    19.8898	    20.6451	    44.3115	    12.4207	    36.0870	     6.6299	    33.4015	    29.0375	    29.4571	
    26.0162	    20.8969	    21.8201	    45.6543	    13.5956	    37.0102	     7.9727	    34.6603	    29.9606	    29.6249	
    26.9394	    21.9040	    22.7432	    46.9131	    15.0223	    38.0173	     8.9798	    35.5835	    30.2963	    29.2892	
    27.8625	    22.6593	    23.4985	    48.0881	    16.4490	    38.9404	     9.6512	    36.1710	    30.0446	    28.4500	
    28.6179	    23.2468	    24.0021	    49.0952	    17.9596	    39.6957	     9.9030	    36.5067	    29.5410	    27.2751	
    29.3732	    23.5825	    24.3378	    49.8505	    19.2184	    40.2832	     9.7351	    36.6745	    28.8696	    26.0162	
    30.0446	    23.6664	    24.3378	    50.2701	    20.2255	    40.7028	     9.2316	    36.7584	    28.2822	    24.7574	
    30.6320	    23.6664	    24.2538	    50.4379	    20.9808	    40.9546	     8.6441	    36.8423	    27.8625	    23.5825	
    31.1356	    23.5825	    24.0021	    50.4379	    21.5683	    41.0385	     8.1406	    36.9263	    27.5269	    22.4915	
    31.6391	    23.5825	    23.8342	    50.1862	    21.9879	    41.0385	     7.7209	    37.0941	    27.4429	    21.6522	
    32.2266	    23.7503	    23.8342	    49.9344	    22.3236	    41.0385	     7.7209	    37.2620	    27.6108	    21.2326	
    32.8140	    24.1699	    23.8342	    49.6826	    22.4915	    41.0385	     8.0566	    37.5977	    28.1982	    21.2326	
    33.4854	    24.6735	    23.9182	    49.5148	    22.4075	    41.2064	     8.7280	    38.0173	    29.2053	    21.8201	
    34.1568	    25.3448	    24.0021	    49.5148	    21.9040	    41.3742	     9.4833	    38.4369	    30.4642	    22.8271	
    34.8282	    26.1002	    24.0021	    49.5987	    20.8969	    41.6260	    10.3226	    38.7726	    31.7230	    24.2538	
    35.4156	    26.8555	    24.0021	    49.8505	    19.5541	    41.9617	    10.9940	    38.9404	    32.5623	    25.6805	
    35.9192	    27.5269	    23.8342	    50.0183	    18.2114	    42.2974	    11.5814	    38.8565	    32.8140	    27.1072	
    36.1710	    28.1143	    23.8342	    50.1862	    16.9525	    42.6331	    12.0850	    38.4369	    32.3105	    28.1982	
    36.3388	    28.6179	    23.7503	    50.2701	    16.1133	    42.8009	    12.5885	    37.5977	    31.2195	    28.8696	
    36.3388	    28.9536	    23.7503	    50.1022	    15.6097	    42.8009	    13.0081	    36.5906	    29.7089	    29.2053	
    36.0870	    29.0375	    23.5825	    49.6826	    15.3580	    42.4652	    13.1760	    35.3317	    28.1143	    29.1214	
    35.4996	    28.7857	    23.3307	    48.8434	    15.1062	    41.7099	    13.0920	    33.9890	    26.5198	    28.5339	
    34.5764	    28.1982	    22.8271	    47.6685	    14.6866	    40.6189	    12.5885	    32.5623	    25.0092	    27.5269	
    33.3176	    27.1072	    21.9879	    46.0739	    14.0152	    38.9404	    11.6653	    30.9677	    23.4985	    26.1002	
    31.7230	    25.6805	    20.8969	    44.1437	    13.0920	    36.7584	    10.3226	    29.2892	    21.9879	    24.3378	
    29.7928	    23.9182	    19.4702	    41.8777	    11.9171	    34.2407	     8.6441	    27.4429	    20.5612	    22.4075	
    27.6108	    21.9040	    17.8757	    39.5279	    10.4904	    31.6391	     6.7978	    25.5966	    19.3024	    20.3934	
    25.3448	    19.8059	    16.1133	    37.0941	     8.8959	    29.1214	     4.7836	    23.9182	    18.2114	    18.5471	
    23.0789	    17.6239	    14.3509	    34.8282	     7.1335	    26.9394	     2.7695	    22.4915	    17.2882	    16.9525	
    20.8130	    15.4419	    12.5885	    32.7301	     5.2872	    25.0931	     0.8392	    21.3165	    16.7007	    15.6937	
    18.7988	    13.4277	    10.9100	    30.9677	     3.2730	    23.6664	    -0.8392	    20.4773	    16.4490	    14.8544	
    16.9525	    11.5814	     9.3155	    29.4571	     1.5106	    22.6593	    -2.1820	    19.8898	    16.4490	    14.5187	
    15.2740	     9.9030	     7.8888	    28.2822	     0.0000	    21.9879	    -3.1052	    19.6381	    16.7007	    14.6866	
    13.9313	     8.3923	     6.7139	    27.3590	    -1.0910	    21.5683	    -3.5248	    19.6381	    17.2043	    15.1062	
    12.8403	     7.1335	     5.6229	    26.6876	    -1.7624	    21.4844	    -3.4409	    19.8059	    17.6239	    15.9454	
    12.0010	     6.1264	     4.6158	    26.1841	    -2.0142	    21.5683	    -3.0212	    19.9738	    17.7917	    16.7847	
    11.4136	     5.2032	     3.6087	    25.8484	    -2.0981	    21.7361	    -2.4338	    20.2255	    17.6239	    17.6239	
    10.9100	     4.4479	     2.6016	    25.6805	    -2.0981	    21.9879	    -1.7624	    20.3094	    17.1204	    18.2953	
    10.5743	     3.8605	     1.7624	    25.5127	    -2.0981	    22.3236	    -1.0071	    20.4773	    16.4490	    18.8828	
    10.3226	     3.4409	     1.0071	    25.4288	    -2.0981	    22.7432	    -0.5035	    20.6451	    15.8615	    19.3024	
    10.0708	     3.1052	     0.5875	    25.4288	    -2.0981	    23.1628	    -0.0839	    20.9808	    15.6097	    19.5541	
     9.9869	     3.0212	     0.4196	    25.5127	    -2.1820	    23.6664	     0.0000	    21.4005	    15.4419	    19.5541	
     9.9030	     3.1052	     0.4196	    25.6805	    -2.3499	    24.0860	    -0.1678	    21.7361	    15.4419	    19.0506	
     9.9030	     3.1891	     0.6714	    25.6805	    -2.6016	    24.3378	    -0.6714	    21.9879	    15.2740	    18.1274	
     9.9030	     3.2730	     0.9232	    25.6805	    -3.0212	    24.2538	    -1.4267	    21.9040	    14.7705	    16.7007	
     9.9030	     3.5248	     1.1749	    25.5966	    -3.2730	    23.8342	    -2.4338	    21.6522	    14.0991	    14.9384	
    10.0708	     3.7766	     1.5945	    25.4288	    -3.3569	    23.2468	    -3.5248	    21.0648	    13.4277	    13.0920	
    10.4065	     4.1962	     2.0981	    25.2609	    -3.0212	    22.5754	    -4.4479	    20.3934	    12.7563	    11.2457	
    10.8261	     4.8676	     2.8534	    25.0931	    -2.2659	    21.8201	    -5.1193	    19.4702	    12.1689	     9.6512	
    11.4136	     5.6229	     3.6926	    24.8413	    -1.0910	    21.0648	    -5.3711	    18.3792	    11.5814	     8.3084	
    12.0010	     6.4621	     4.6158	    24.4217	     0.2518	    20.2255	    -5.2872	    17.0364	    10.9100	     7.3013	
    12.5885	     7.2174	     5.5389	    24.0021	     1.6785	    19.4702	    -4.8676	    15.5258	    10.1547	     6.6299	
    13.0920	     7.8888	     6.3782	    23.4146	     2.9373	    18.7988	    -4.1122	    14.0991	     9.3994	     6.3782	
    13.5117	     8.4763	     7.1335	    22.9111	     4.0283	    18.2953	    -3.0212	    12.9242	     8.7280	     6.4621	
    13.9313	     9.1476	     7.8049	    22.5754	     5.0354	    18.1274	    -1.7624	    12.2528	     8.3084	     7.0496	
    14.3509	     9.8190	     8.5602	    22.4075	     5.7907	    18.2953	    -0.2518	    12.1689	     8.3084	     7.8888	
    14.8544	    10.5743	     9.1476	    22.5754	     6.3782	    18.7988	     1.2589	    12.6724	     8.5602	     9.1476	
    15.3580	    11.3297	     9.6512	    22.9950	     6.6299	    19.6381	     2.7695	    13.5117	     9.3155	    10.5743	
    15.8615	    12.0850	     9.9030	    23.5825	     6.6299	    20.5612	     4.1122	    14.6027	    10.2386	    12.0010	
    16.3651	    12.6724	    10.0708	    24.3378	     6.4621	    21.5683	     5.2032	    15.7776	    11.3297	    13.4277	
    16.8686	    13.3438	    10.1547	    25.1770	     6.2943	    22.5754	     6.1264	    16.8686	    12.3367	    14.6866	
    17.3721	    13.8474	    10.3226	    26.0162	     6.3782	    23.4985	     6.7978	    17.5400	    13.0920	    15.5258	
    17.7917	    14.3509	    10.7422	    26.7715	     6.6299	    24.2538	     7.1335	    17.7917	    13.4277	    16.0294	
    18.2953	    14.6866	    11.0779	    27.4429	     6.9656	    24.6735	     7.1335	    17.5400	    13.4277	    15.9454	
    18.6310	    14.9384	    11.4975	    27.8625	     7.3013	    24.8413	     6.6299	    16.7847	    12.9242	    15.4419	
    18.9667	    15.1062	    11.8332	    27.9465	     7.5531	    24.7574	     5.8746	    15.8615	    12.0850	    14.6027	
    19.2184	    15.1901	    12.0850	    27.8625	     7.7209	    24.2538	     5.0354	    14.8544	    11.2457	    13.5117	
    19.3863	    15.2740	    12.4207	    27.4429	     7.8888	    23.4985	     4.1122	    13.8474	    10.3226	    12.4207	
    19.4702	    15.4419	    12.6724	    26.6876	     8.1406	    22.3236	     3.2730	    12.8403	     9.5673	    11.2457	
    19.4702	    15.4419	    13.0081	    25.5966	     8.2245	    20.8969	     2.5177	    11.9171	     8.8120	    10.3226	
    19.3024	    15.4419	    13.2599	    24.1699	     8.2245	    19.1345	     1.7624	    10.9100	     8.3084	     9.6512	
    18.8828	    15.2740	    13.4277	    22.4915	     8.0566	    17.2043	     1.2589	    10.0708	     7.9727	     9.2316	
    18.2953	    15.0223	    13.5956	    20.5612	     7.9727	    15.3580	     0.9232	     9.3155	     7.9727	     9.2316	
    17.7078	    14.8544	    13.8474	    18.7988	     8.1406	    13.8474	     1.0071	     8.8120	     8.3084	     9.7351	
    17.1204	    14.7705	    14.2670	    17.3721	     8.8120	    12.7563	     1.6785	     8.8120	     9.2316	    10.8261	
    16.7007	    14.9384	    15.0223	    16.4490	    10.0708	    12.2528	     2.8534	     9.3994	    10.4904	    12.3367	
    16.5329	    15.4419	    16.1133	    16.1133	    11.6653	    12.4207	     4.5319	    10.4065	    12.3367	    14.1830	
    16.7847	    16.1972	    17.2882	    16.4490	    13.5117	    13.1760	     6.5460	    11.9171	    14.4348	    16.2811	
    17.2882	    17.2043	    18.5471	    17.2882	    15.3580	    14.4348	     8.5602	    13.7634	    16.8686	    18.4631	
    18.1274	    18.2953	    19.7220	    18.7149	    16.8686	    16.1133	    10.4065	    15.6937	    19.3024	    20.3934	
    19.1345	    19.5541	    20.7291	    20.4773	    17.9596	    18.0435	    12.0010	    17.7078	    21.5683	    21.9879	
    20.2255	    20.7291	    21.4844	    22.4075	    18.4631	    20.0577	    13.0081	    19.4702	    23.3307	    22.9950	
    21.4005	    21.7361	    21.9040	    24.3378	    18.2953	    21.9879	    13.5956	    20.8130	    24.5056	    23.3307	
    22.5754	    22.7432	    22.0718	    26.2680	    17.6239	    23.6664	    13.5956	    21.7361	    24.7574	    22.9111	
    23.5825	    23.4146	    22.0718	    27.8625	    16.4490	    24.8413	    13.1760	    22.0718	    24.0021	    21.9040	
    24.3378	    24.0021	    21.9040	    28.9536	    14.9384	    25.5127	    12.3367	    21.8201	    22.4075	    20.3934	
    24.8413	    24.1699	    21.5683	    29.6249	    13.1760	    25.6805	    11.1618	    21.0648	    20.0577	    18.5471	
    25.0092	    24.0860	    20.9808	    29.7928	    11.4136	    25.2609	     9.8190	    19.8898	    17.3721	    16.6168	
    24.8413	    23.6664	    20.2255	    29.3732	     9.7351	    24.4217	     8.5602	    18.6310	    14.6866	    14.6866	
    24.4217	    22.9950	    19.4702	    28.5339	     8.5602	    23.4146	     7.3853	    17.2882	    12.5046	    13.0920	
    23.7503	    22.0718	    18.7149	    27.3590	     7.9727	    22.3236	     6.5460	    16.0294	    10.8261	    11.9171	
    22.7432	    20.9808	    18.0435	    26.0162	     8.0566	    21.1487	     6.0425	    15.0223	     9.7351	    11.2457	
    21.4844	    19.6381	    17.4561	    24.5056	     8.8120	    20.1416	     5.7907	    14.0991	     9.2316	    10.9940	
    20.0577	    18.2114	    16.9525	    23.0789	    10.1547	    19.1345	     5.8746	    13.4277	     9.1476	    11.1618	
    18.4631	    16.8686	    16.5329	    21.6522	    11.8332	    18.2953	     6.2103	    13.0081	     9.5673	    11.6653	
    16.9525	    15.6097	    16.2811	    20.3934	    13.5956	    17.6239	     6.7139	    12.6724	    10.2386	    12.5885	
    15.5258	    14.6027	    16.2811	    19.3024	    15.2740	    17.1204	     7.4692	    12.6724	    11.2457	    13.7634	
    14.3509	    13.9313	    16.3651	    18.5471	    16.7847	    16.8686	     8.3923	    13.0081	    12.4207	    15.1901	
    13.4277	    13.5956	    16.6168	    18.1274	    17.9596	    16.7847	     9.5673	    13.5117	    13.8474	    16.8686	
    12.8403	    13.5956	    17.0364	    17.8757	    18.6310	    16.7847	    10.6583	    14.3509	    15.3580	    18.4631	
    12.5046	    13.8474	    17.4561	    17.9596	    18.7988	    16.9525	    11.6653	    15.2740	    17.0364	    20.0577	
    12.3367	    14.2670	    17.7917	    18.2114	    18.3792	    17.0364	    12.3367	    16.2811	    18.6310	    21.2326	
    12.3367	    14.6866	    17.9596	    18.6310	    17.6239	    17.2043	    12.5885	    17.2043	    20.0577	    21.8201	
    12.2528	    14.8544	    17.9596	    18.9667	    16.5329	    17.2882	    12.4207	    17.9596	    20.9808	    21.8201	
    12.0010	    14.7705	    17.5400	    19.1345	    15.1901	    17.2043	    11.7493	    18.2953	    21.2326	    21.1487	
    11.4136	    14.2670	    16.7847	    18.9667	    13.7634	    17.0364	    10.6583	    18.1274	    20.7291	    19.8059	
    10.6583	    13.5117	    15.6097	    18.6310	    12.0850	    16.6168	     9.3994	    17.4561	    19.3863	    18.0435	
     9.7351	    12.4207	    14.2670	    17.8757	    10.4904	    15.9454	     7.8888	    16.3651	    17.2882	    16.0294	
     8.7280	    11.2457	    12.7563	    16.9525	     8.9798	    15.1901	     6.4621	    14.8544	    14.7705	    13.9313	
     7.7209	    10.1547	    11.4975	    15.8615	     7.7209	    14.2670	     5.2032	    13.0920	    12.0850	    11.9171	
     6.8817	     9.2316	    10.4065	    14.7705	     6.8817	    13.1760	     4.2801	    11.3297	     9.5673	    10.0708	
     6.2103	     8.4763	     9.6512	    13.8474	     6.5460	    12.1689	     3.9444	     9.6512	     7.3853	     8.7280	
     5.8746	     8.1406	     9.3994	    13.2599	     6.7139	    11.4136	     4.1122	     8.3923	     5.9586	     7.9727	
     5.8746	     8.2245	     9.5673	    13.0920	     7.5531	    10.9940	     4.9515	     7.8049	     5.3711	     7.9727	
     6.3782	     8.8120	    10.3226	    13.5117	     8.8120	    11.1618	     6.4621	     7.8888	     5.6229	     8.5602	
     7.1335	     9.7351	    11.4136	    14.3509	    10.4065	    11.9171	     8.4763	     8.7280	     6.3782	     9.7351	
     8.2245	    11.0779	    12.8403	    15.6097	    12.2528	    13.0920	    10.7422	     9.9869	     7.6370	    11.4136	
     9.3994	    12.5046	    14.4348	    17.0364	    14.0991	    14.5187	    13.0081	    11.4975	     8.9798	    13.3438	
    10.6583	    13.9313	    16.0294	    18.3792	    15.6937	    15.9454	    15.1062	    13.0081	    10.4904	    15.4419	
    11.7493	    15.2740	    17.3721	    19.5541	    16.8686	    17.2882	    16.7007	    14.3509	    12.0010	    17.5400	
    12.7563	    16.3651	    18.4631	    20.3934	    17.7078	    18.3792	    17.7078	    15.2740	    13.4277	    19.3024	
    13.5956	    17.1204	    19.3024	    20.8969	    17.9596	    19.1345	    17.9596	    15.9454	    14.6866	    20.7291	
    14.0991	    17.4561	    19.6381	    21.1487	    17.7917	    19.6381	    17.6239	    16.1133	    15.6097	    21.6522	
    14.3509	    17.3721	    19.6381	    21.1487	    17.1204	    19.8059	    16.6168	    16.0294	    16.1972	    21.9879	
    14.3509	    16.8686	    19.3024	    20.8969	    16.1133	    19.7220	    15.1062	    15.6937	    16.3651	    21.7361	
    14.0991	    16.1133	    18.7149	    20.3934	    14.9384	    19.4702	    13.4277	    15.1901	    16.1972	    21.0648	
    13.5956	    15.1062	    18.0435	    19.7220	    13.7634	    18.7988	    11.4975	    14.3509	    15.6097	    19.8898	
    12.8403	    14.0152	    17.2882	    18.8828	    12.5885	    17.8757	     9.7351	    13.2599	    14.8544	    18.4631	
    11.9171	    12.8403	    16.5329	    17.8757	    11.5814	    16.7007	     8.0566	    11.8332	    13.9313	    16.9525	
    10.9100	    11.5814	    15.7776	    16.7007	    10.8261	    15.2740	     6.7139	    10.2386	    13.0081	    15.6097	
     9.8190	    10.4065	    15.1062	    15.6097	    10.2386	    13.8474	     5.7907	     8.7280	    12.2528	    14.5187	
     8.8120	     9.3155	    14.4348	    14.6027	     9.9869	    12.4207	     5.2872	     7.3853	    11.7493	    13.8474	
     7.8049	     8.3084	    13.8474	    13.8474	     9.9869	    11.3297	     5.2872	     6.4621	    11.6653	    13.6795	
     7.0496	     7.5531	    13.4277	    13.4277	    10.1547	    10.5743	     5.8746	     6.0425	    12.0010	    13.9313	
     6.4621	     7.0496	    13.1760	    13.4277	    10.4065	    10.2386	     6.7139	     6.2103	    12.6724	    14.6866	
     6.0425	     6.7978	    13.0920	    13.6795	    10.6583	    10.2386	     7.8049	     6.7139	    13.5956	    15.6937	
     5.8746	     6.7139	    13.0920	    14.0991	    10.6583	    10.4904	     8.8959	     7.6370	    14.6866	    16.7847	
     5.7068	     6.7978	    13.0081	    14.6866	    10.4065	    10.9100	     9.8190	     8.5602	    15.5258	    17.8757	
     5.7068	     6.8817	    12.7563	    15.3580	     9.8190	    11.4136	    10.4065	     9.4833	    15.9454	    18.5471	
     5.7068	     6.7978	    12.3367	    15.9454	     9.2316	    11.8332	    10.7422	    10.2386	    15.6937	    18.7988	
     5.7068	     6.7978	    11.8332	    16.3651	     8.8120	    12.1689	    10.7422	    10.5743	    14.6027	    18.5471	
     5.7907	     6.7139	    11.3297	    16.5329	     8.7280	    12.3367	    10.4904	    10.5743	    12.6724	    17.7917	
     5.9586	     6.6299	    10.9100	    16.4490	     8.9798	    12.3367	    10.0708	    10.1547	    10.2386	    16.6168	
     6.1264	     6.5460	    10.5743	    16.1133	     9.1476	    12.0850	     9.2316	     9.5673	     7.6370	    15.1062	
     6.2103	     6.3782	    10.0708	    15.6097	     9.0637	    11.8332	     8.0566	     8.7280	     5.1193	    13.4277	
     6.3782	     6.1264	     9.5673	    15.0223	     8.6441	    11.4975	     6.5460	     7.9727	     3.1052	    11.6653	
     6.4621	     5.8746	     8.8120	    14.5187	     7.9727	    11.2457	     4.8676	     7.3013	     1.6785	     9.9869	
     6.7139	     5.5389	     8.1406	    14.1830	     7.2174	    11.1618	     3.1052	     6.7978	     0.7553	     8.3923	
     7.0496	     5.3711	     7.5531	    14.0991	     6.7139	    11.2457	     1.6785	     6.5460	     0.3357	     7.0496	
     7.5531	     5.2872	     7.1335	    14.2670	     6.4621	    11.6653	     0.5035	     6.5460	     0.1678	     6.0425	
     8.0566	     5.4550	     7.1335	    14.6027	     6.3782	    12.2528	    -0.3357	     6.7139	     0.3357	     5.2032	
     8.7280	     5.8746	     7.3013	    15.0223	     6.5460	    12.9242	    -0.7553	     7.0496	     0.6714	     4.6997	
     9.3994	     6.3782	     7.6370	    15.6097	     6.7978	    13.6795	    -0.8392	     7.5531	     1.1749	     4.4479	
     9.9869	     7.0496	     8.2245	    16.1133	     7.1335	    14.2670	    -0.5035	     8.2245	     1.7624	     4.5319	
    10.5743	     7.8049	     8.8120	    16.5329	     7.4692	    14.6866	     0.0839	     8.9798	     2.5177	     4.8676	
    11.0779	     8.5602	     9.4833	    16.9525	     7.8888	    14.7705	     1.0910	     9.8190	     3.4409	     5.4550	
    11.4136	     9.3994	    10.2386	    17.2043	     8.5602	    14.6866	     2.2659	    10.6583	     4.6997	     6.2943	
    11.6653	    10.0708	    11.1618	    17.4561	     9.3155	    14.3509	     3.6087	    11.6653	     6.1264	     7.4692	
[Epoch Header]
[Trial Type]	13
[Accept]	1
[Correct]	0
[RT]	 0.000
[Resp]	0
[Epoch Data]
    -2.1820	    -6.6299	    -7.7209	    -0.4196	    -9.5673	    -2.6016	   -11.2457	    -3.7766	    -3.0212	    -5.7068	
    -2.3499	    -7.0496	    -8.1406	    -0.6714	    -8.9798	    -2.6855	   -10.8261	    -3.5248	    -3.2730	    -6.3782	
    -2.3499	    -7.0496	    -7.9727	    -0.6714	    -7.7209	    -2.5177	    -9.9030	    -3.0212	    -2.9373	    -6.2943	
    -2.1820	    -6.6299	    -7.3853	    -0.5035	    -5.8746	    -2.0981	    -8.3923	    -2.3499	    -2.0981	    -5.5389	
    -1.9302	    -5.9586	    -6.3782	    -0.0839	    -3.5248	    -1.5945	    -6.4621	    -1.3428	    -0.8392	    -4.1962	
    -1.5106	    -5.0354	    -5.0354	     0.5035	    -0.9232	    -0.9232	    -4.2801	    -0.2518	     0.7553	    -2.3499	
    -1.0910	    -4.1122	    -3.6087	     1.1749	     1.6785	    -0.2518	    -1.9302	     1.0071	     2.6016	    -0.2518	
    -0.6714	    -3.1891	    -2.1820	     1.7624	     4.1122	     0.5035	     0.2518	     2.3499	     4.6158	     1.9302	
    -0.3357	    -2.4338	    -1.0071	     2.3499	     6.1264	     1.0910	     2.0981	     3.6087	     6.5460	     3.9444	
    -0.1678	    -1.9302	    -0.0839	     2.7695	     7.5531	     1.5945	     3.4409	     4.6997	     8.3084	     5.6229	
    -0.2518	    -1.7624	     0.3357	     2.9373	     8.3084	     1.8463	     4.0283	     5.3711	     9.5673	     6.7139	
    -0.5875	    -1.9302	     0.3357	     2.9373	     8.3084	     1.8463	     3.6926	     5.6229	    10.0708	     7.0496	
    -1.1749	    -2.4338	    -0.1678	     2.6016	     7.5531	     1.5106	     2.5177	     5.2872	     9.4833	     6.5460	
    -2.0981	    -3.3569	    -1.0910	     2.0142	     6.0425	     0.9232	     0.5875	     4.3640	     7.7209	     5.1193	
    -3.2730	    -4.6158	    -2.5177	     1.2589	     3.7766	     0.0839	    -2.0142	     2.8534	     5.0354	     2.7695	
    -4.6158	    -6.0425	    -4.3640	     0.2518	     1.0071	    -1.0071	    -5.0354	     0.9232	     1.6785	    -0.0839	
    -6.1264	    -7.6370	    -6.5460	    -0.7553	    -1.9302	    -2.1820	    -8.0566	    -1.1749	    -1.7624	    -3.1891	
    -7.5531	    -9.3155	    -8.7280	    -1.6785	    -4.7836	    -3.3569	   -10.8261	    -3.1891	    -4.8676	    -6.1264	
    -8.8120	   -10.7422	   -10.9100	    -2.3499	    -7.3853	    -4.2801	   -13.1760	    -4.8676	    -7.3013	    -8.5602	
    -9.9030	   -12.0010	   -12.8403	    -2.7695	    -9.4833	    -5.0354	   -14.8544	    -6.1264	    -8.9798	   -10.4065	
   -10.7422	   -12.9242	   -14.3509	    -2.8534	   -11.1618	    -5.6229	   -15.9454	    -6.9656	    -9.9869	   -11.4975	
   -11.4136	   -13.5956	   -15.6097	    -2.7695	   -12.5046	    -6.1264	   -16.4490	    -7.4692	   -10.3226	   -11.9171	
   -11.8332	   -14.0991	   -16.4490	    -2.5177	   -13.5117	    -6.3782	   -16.4490	    -7.4692	   -10.1547	   -11.6653	
   -12.0850	   -14.2670	   -16.9525	    -2.1820	   -14.1830	    -6.4621	   -15.9454	    -7.1335	    -9.4833	   -10.8261	
   -12.1689	   -14.2670	   -17.1204	    -1.6785	   -14.4348	    -6.3782	   -15.1062	    -6.3782	    -8.3923	    -9.5673	
   -12.1689	   -14.0152	   -16.9525	    -1.1749	   -14.2670	    -5.9586	   -13.9313	    -5.3711	    -7.0496	    -7.8888	
   -12.0010	   -13.6795	   -16.5329	    -0.5875	   -13.7634	    -5.3711	   -12.5885	    -4.1122	    -5.4550	    -6.1264	
   -11.7493	   -13.1760	   -15.9454	     0.0000	   -13.2599	    -4.6158	   -11.2457	    -2.6855	    -3.6926	    -4.2801	
   -11.4975	   -12.7563	   -15.2740	     0.5035	   -12.8403	    -3.7766	   -10.1547	    -1.3428	    -2.0142	    -2.6016	
   -11.1618	   -12.2528	   -14.7705	     1.0071	   -12.6724	    -2.9373	    -9.3155	     0.0000	    -0.5035	    -1.2589	
   -10.8261	   -11.8332	   -14.2670	     1.5106	   -12.7563	    -2.0981	    -8.8959	     1.1749	     0.7553	    -0.1678	
   -10.4065	   -11.4975	   -14.0152	     2.0142	   -13.1760	    -1.3428	    -8.8120	     1.9302	     1.5945	     0.5035	
   -10.0708	   -11.2457	   -13.8474	     2.3499	   -13.7634	    -0.7553	    -9.0637	     2.2659	     2.0142	     0.6714	
    -9.6512	   -10.9940	   -13.8474	     2.5177	   -14.3509	    -0.4196	    -9.5673	     1.9302	     1.8463	     0.4196	
    -9.3155	   -10.9100	   -13.9313	     2.3499	   -15.0223	    -0.5035	   -10.1547	     0.9232	     1.1749	    -0.1678	
    -8.9798	   -10.6583	   -13.8474	     2.0142	   -15.3580	    -0.8392	   -10.9100	    -0.5875	     0.1678	    -1.1749	
    -8.5602	   -10.4065	   -13.5117	     1.5106	   -15.3580	    -1.4267	   -11.4975	    -2.3499	    -1.0910	    -2.3499	
    -8.0566	    -9.9030	   -12.8403	     1.0071	   -14.9384	    -2.0981	   -12.0010	    -4.0283	    -2.4338	    -3.6926	
    -7.4692	    -9.2316	   -12.0010	     0.5875	   -14.0152	    -2.6855	   -12.3367	    -5.5389	    -3.6087	    -4.9515	
    -6.7978	    -8.5602	   -10.9940	     0.2518	   -12.7563	    -3.1891	   -12.5046	    -6.5460	    -4.6158	    -6.2103	
    -6.2943	    -7.8888	    -9.9030	     0.0839	   -11.3297	    -3.3569	   -12.4207	    -7.1335	    -5.2872	    -7.2174	
    -5.8746	    -7.3853	    -9.1476	     0.0000	    -9.9869	    -3.4409	   -12.2528	    -7.3013	    -5.7068	    -7.8888	
    -5.7068	    -7.0496	    -8.6441	     0.0839	    -8.8959	    -3.2730	   -11.9171	    -7.0496	    -5.6229	    -8.0566	
    -5.6229	    -6.8817	    -8.5602	     0.1678	    -8.0566	    -2.9373	   -11.2457	    -6.4621	    -5.2032	    -7.7209	
    -5.7907	    -7.0496	    -8.8959	     0.2518	    -7.5531	    -2.5177	   -10.4065	    -5.6229	    -4.3640	    -6.8817	
    -6.0425	    -7.4692	    -9.5673	     0.3357	    -7.2174	    -2.0142	    -9.3994	    -4.6997	    -3.2730	    -5.6229	
    -6.3782	    -7.9727	   -10.4065	     0.4196	    -7.1335	    -1.6785	    -8.2245	    -3.7766	    -2.0142	    -4.1122	
    -6.8817	    -8.4763	   -11.2457	     0.5035	    -7.0496	    -1.3428	    -7.0496	    -2.9373	    -0.9232	    -2.6016	
    -7.3013	    -9.0637	   -12.0010	     0.4196	    -6.9656	    -1.0910	    -6.0425	    -2.3499	    -0.0839	    -1.2589	
    -7.8888	    -9.6512	   -12.5046	     0.4196	    -6.9656	    -1.0071	    -5.2872	    -1.8463	     0.4196	    -0.2518	
    -8.4763	   -10.3226	   -12.9242	     0.2518	    -6.9656	    -1.0071	    -4.8676	    -1.5945	     0.5035	     0.2518	
    -9.1476	   -10.9940	   -13.3438	     0.1678	    -7.1335	    -1.0071	    -4.9515	    -1.5106	     0.3357	     0.4196	
    -9.8190	   -11.8332	   -13.7634	    -0.0839	    -7.3853	    -1.1749	    -5.3711	    -1.5106	    -0.1678	     0.0839	
   -10.5743	   -12.7563	   -14.2670	    -0.3357	    -7.8049	    -1.3428	    -6.2103	    -1.6785	    -0.7553	    -0.6714	
   -11.3297	   -13.5956	   -14.8544	    -0.5875	    -8.3084	    -1.6785	    -7.2174	    -1.9302	    -1.4267	    -1.6785	
   -11.9171	   -14.4348	   -15.4419	    -0.8392	    -8.8120	    -1.9302	    -8.3923	    -2.1820	    -2.0142	    -2.8534	
   -12.3367	   -15.1062	   -15.8615	    -0.9232	    -9.1476	    -2.2659	    -9.4833	    -2.4338	    -2.4338	    -4.0283	
   -12.5046	   -15.5258	   -16.1133	    -0.9232	    -9.3155	    -2.4338	   -10.3226	    -2.5177	    -2.7695	    -5.0354	
   -12.4207	   -15.6937	   -16.1972	    -0.6714	    -9.2316	    -2.5177	   -10.9100	    -2.5177	    -2.7695	    -5.6229	
   -11.9171	   -15.4419	   -15.8615	    -0.1678	    -8.8959	    -2.4338	   -11.1618	    -2.3499	    -2.5177	    -5.7907	
   -11.1618	   -14.9384	   -15.3580	     0.6714	    -8.3923	    -2.0981	   -10.9940	    -1.9302	    -1.8463	    -5.4550	
   -10.0708	   -14.0991	   -14.7705	     1.7624	    -7.8049	    -1.5106	   -10.4065	    -1.2589	    -0.7553	    -4.5319	
    -8.8120	   -13.0920	   -13.9313	     3.2730	    -7.1335	    -0.5035	    -9.3994	    -0.1678	     0.7553	    -3.1052	
    -7.3013	   -11.9171	   -13.0081	     5.0354	    -6.4621	     0.9232	    -7.9727	     1.2589	     2.6016	    -1.1749	
    -5.6229	   -10.5743	   -11.8332	     7.1335	    -5.3711	     2.7695	    -6.0425	     3.1052	     4.6997	     1.0910	
    -3.7766	    -8.8959	   -10.2386	     9.4833	    -3.9444	     4.8676	    -3.6926	     5.1193	     7.1335	     3.6087	
    -1.7624	    -7.0496	    -8.3084	    11.9171	    -2.0981	     7.3013	    -1.0910	     7.3013	     9.6512	     6.2943	
     0.3357	    -4.8676	    -5.9586	    14.5187	    -0.0839	     9.7351	     1.6785	     9.5673	    12.3367	     8.9798	
     2.5177	    -2.6016	    -3.5248	    17.0364	     1.7624	    12.1689	     4.1122	    11.9171	    15.0223	    11.5814	
     4.6158	    -0.3357	    -1.1749	    19.3863	     3.3569	    14.2670	     6.1264	    14.0152	    17.4561	    13.7634	
     6.5460	     1.7624	     0.9232	    21.4005	     4.4479	    15.9454	     7.5531	    15.8615	    19.3863	    15.5258	
     8.2245	     3.6087	     2.5177	    22.9111	     4.9515	    17.0364	     8.1406	    17.2043	    20.4773	    16.6168	
     9.5673	     5.0354	     3.6926	    23.8342	     5.0354	    17.6239	     8.0566	    17.9596	    20.4773	    16.8686	
    10.4904	     6.0425	     4.2801	    24.2538	     4.6158	    17.6239	     7.3013	    18.1274	    19.3863	    16.4490	
    11.1618	     6.6299	     4.3640	    24.1699	     3.8605	    17.2043	     6.1264	    17.7917	    17.5400	    15.3580	
    11.6653	     6.9656	     4.1962	    23.7503	     2.9373	    16.6168	     4.5319	    17.1204	    15.1901	    13.8474	
    11.9171	     7.0496	     3.8605	    23.2468	     1.9302	    16.0294	     2.9373	    16.3651	    13.0081	    12.3367	
    12.1689	     7.2174	     3.5248	    22.7432	     1.0071	    15.6097	     1.5106	    15.8615	    11.3297	    10.9940	
    12.4207	     7.4692	     3.4409	    22.4075	     0.4196	    15.3580	     0.4196	    15.6937	    10.4065	     9.9869	
    12.6724	     7.8888	     3.6087	    22.0718	     0.2518	    15.1901	    -0.1678	    15.7776	    10.0708	     9.4833	
    13.0920	     8.4763	     4.0283	    21.8201	     0.5875	    15.2740	    -0.1678	    16.1133	    10.3226	     9.3994	
    13.5117	     9.1476	     4.7836	    21.4844	     1.5945	    15.3580	     0.5035	    16.6168	    10.9100	     9.8190	
    14.0152	    10.0708	     5.7068	    21.1487	     3.1891	    15.4419	     1.7624	    17.0364	    11.8332	    10.4904	
    14.5187	    10.9940	     6.7978	    20.7291	     5.2872	    15.4419	     3.4409	    17.2882	    12.6724	    11.3297	
    15.0223	    12.0010	     8.0566	    20.1416	     7.7209	    15.3580	     5.5389	    17.2043	    13.2599	    12.1689	
    15.3580	    12.9242	     9.2316	    19.4702	    10.3226	    15.0223	     7.7209	    16.6168	    13.5956	    12.8403	
    15.6937	    13.7634	    10.3226	    18.5471	    12.5885	    14.3509	     9.6512	    15.6097	    13.5117	    13.0920	
    15.7776	    14.3509	    11.2457	    17.3721	    14.3509	    13.4277	    11.4136	    14.1830	    12.9242	    13.0920	
    15.7776	    14.7705	    11.9171	    16.1972	    15.6097	    12.2528	    12.6724	    12.5046	    12.0850	    12.7563	
    15.7776	    15.0223	    12.4207	    14.8544	    16.2811	    10.8261	    13.5117	    10.6583	    10.9940	    12.0010	
    15.6937	    15.2740	    12.8403	    13.5117	    16.5329	     9.3155	    13.9313	     8.8120	     9.7351	    10.9100	
    15.6097	    15.5258	    13.2599	    12.1689	    16.4490	     7.6370	    13.9313	     6.9656	     8.3084	     9.5673	
    15.5258	    15.7776	    13.6795	    10.8261	    16.1972	     5.9586	    13.5117	     5.2032	     6.9656	     7.9727	
    15.6097	    15.9454	    14.0991	     9.5673	    15.7776	     4.2801	    12.7563	     3.4409	     5.5389	     6.1264	
    15.6937	    16.0294	    14.4348	     8.3923	    15.1901	     2.7695	    11.6653	     1.9302	     4.1962	     4.1122	
    15.6937	    15.9454	    14.6027	     7.3013	    14.5187	     1.2589	    10.3226	     0.5875	     2.8534	     2.1820	
    15.6937	    15.6937	    14.4348	     6.2943	    13.8474	     0.0000	     8.8120	    -0.5875	     1.6785	     0.4196	
    15.5258	    15.1901	    14.0152	     5.2872	    13.0920	    -1.1749	     7.2174	    -1.5945	     0.5875	    -1.2589	
    15.0223	    14.3509	    13.0081	     4.1962	    12.3367	    -2.0981	     5.7907	    -2.5177	    -0.3357	    -2.6016	
    14.2670	    13.0920	    11.6653	     3.1891	    11.5814	    -3.0212	     4.5319	    -3.2730	    -1.2589	    -3.6926	
    13.3438	    11.6653	     9.9869	     2.1820	    10.9940	    -3.7766	     3.5248	    -3.8605	    -2.0142	    -4.3640	
    12.1689	    10.0708	     8.3923	     1.2589	    10.6583	    -4.2801	     3.0212	    -4.2801	    -2.6016	    -4.7836	
    10.9100	     8.6441	     7.0496	     0.6714	    10.5743	    -4.4479	     2.9373	    -4.4479	    -3.0212	    -4.6997	
     9.6512	     7.3853	     6.2103	     0.2518	    10.9100	    -4.3640	     3.2730	    -4.2801	    -3.2730	    -4.1122	
     8.5602	     6.3782	     5.7907	     0.2518	    11.2457	    -3.9444	     3.8605	    -3.7766	    -3.1052	    -3.1891	
     7.5531	     5.6229	     5.6229	     0.4196	    11.5814	    -3.1891	     4.6158	    -3.0212	    -2.6855	    -1.9302	
     6.5460	     4.9515	     5.6229	     0.8392	    11.4136	    -2.3499	     5.2032	    -2.0981	    -2.0981	    -0.4196	
     5.7068	     4.3640	     5.4550	     1.2589	    10.5743	    -1.4267	     5.4550	    -1.1749	    -1.2589	     1.0910	
     4.8676	     3.8605	     4.9515	     1.7624	     8.8959	    -0.5875	     5.2032	    -0.3357	    -0.4196	     2.5177	
     4.1962	     3.2730	     4.1122	     2.2659	     6.2943	     0.1678	     4.4479	     0.3357	     0.3357	     3.6926	
     3.5248	     2.6016	     2.9373	     2.7695	     3.1891	     0.7553	     3.1052	     0.7553	     0.8392	     4.3640	
     2.8534	     1.7624	     1.5106	     3.1052	    -0.0839	     1.0910	     1.2589	     0.9232	     1.1749	     4.6158	
     2.0981	     0.9232	     0.0839	     3.1891	    -3.1891	     1.1749	    -0.9232	     0.8392	     1.1749	     4.3640	
     1.3428	    -0.1678	    -1.3428	     3.0212	    -5.9586	     0.9232	    -3.3569	     0.2518	     0.9232	     3.6087	
     0.5035	    -1.2589	    -2.7695	     2.5177	    -8.2245	     0.2518	    -5.7907	    -0.5875	     0.3357	     2.3499	
    -0.5035	    -2.5177	    -4.0283	     1.5945	    -9.9869	    -0.9232	    -8.2245	    -1.8463	    -0.4196	     0.7553	
    -1.5106	    -3.6926	    -5.2872	     0.4196	   -11.2457	    -2.4338	   -10.3226	    -3.3569	    -1.3428	    -1.0910	
    -2.4338	    -4.7836	    -6.2943	    -0.9232	   -12.0010	    -4.2801	   -12.1689	    -4.7836	    -2.1820	    -2.8534	
    -3.2730	    -5.7907	    -7.2174	    -2.2659	   -12.0850	    -6.0425	   -13.4277	    -6.1264	    -2.7695	    -4.4479	
    -4.0283	    -6.6299	    -7.9727	    -3.4409	   -11.5814	    -7.7209	   -14.0991	    -7.0496	    -3.0212	    -5.6229	
    -4.6158	    -7.3013	    -8.5602	    -4.3640	   -10.4904	    -9.0637	   -14.2670	    -7.7209	    -2.9373	    -6.2943	
    -5.1193	    -7.8888	    -8.9798	    -5.0354	    -8.9798	    -9.9869	   -13.7634	    -7.9727	    -2.5177	    -6.5460	
    -5.4550	    -8.3084	    -9.2316	    -5.3711	    -7.3013	   -10.4904	   -12.8403	    -8.1406	    -2.0142	    -6.4621	
    -5.7907	    -8.7280	    -9.3155	    -5.5389	    -5.5389	   -10.7422	   -11.4136	    -8.1406	    -1.5945	    -6.1264	
    -6.1264	    -8.9798	    -9.3155	    -5.5389	    -4.0283	   -10.7422	    -9.8190	    -8.1406	    -1.3428	    -5.6229	
    -6.3782	    -9.3155	    -9.2316	    -5.4550	    -2.6855	   -10.6583	    -8.1406	    -8.0566	    -1.5106	    -5.0354	
    -6.7139	    -9.5673	    -9.1476	    -5.2872	    -1.7624	   -10.4904	    -6.5460	    -7.8888	    -2.1820	    -4.5319	
    -6.9656	    -9.8190	    -9.0637	    -5.0354	    -1.1749	   -10.4065	    -5.1193	    -7.8049	    -3.1891	    -4.0283	
    -7.2174	   -10.0708	    -9.0637	    -4.6158	    -0.8392	   -10.2386	    -3.9444	    -7.5531	    -4.2801	    -3.6926	
    -7.3853	   -10.2386	    -9.0637	    -4.1122	    -0.9232	    -9.9869	    -3.2730	    -7.2174	    -5.3711	    -3.4409	
    -7.4692	   -10.4065	    -9.0637	    -3.5248	    -1.2589	    -9.6512	    -3.0212	    -6.7139	    -6.0425	    -3.3569	
    -7.5531	   -10.6583	    -9.2316	    -2.8534	    -1.9302	    -9.2316	    -3.1891	    -6.2103	    -6.3782	    -3.3569	
    -7.6370	   -10.9940	    -9.5673	    -2.3499	    -2.8534	    -8.9798	    -3.8605	    -5.8746	    -6.5460	    -3.6926	
    -7.8888	   -11.4975	   -10.1547	    -2.0142	    -4.1122	    -8.8959	    -4.9515	    -5.9586	    -6.6299	    -4.3640	
    -8.2245	   -12.2528	   -10.8261	    -2.0981	    -5.3711	    -9.2316	    -6.1264	    -6.5460	    -7.0496	    -5.3711	
    -8.7280	   -13.0920	   -11.6653	    -2.5177	    -6.6299	    -9.9869	    -7.4692	    -7.7209	    -7.7209	    -6.7139	
    -9.3994	   -14.0152	   -12.5046	    -3.3569	    -7.7209	   -11.0779	    -8.6441	    -9.3155	    -8.7280	    -8.3084	
   -10.0708	   -14.9384	   -13.4277	    -4.2801	    -8.6441	   -12.2528	    -9.5673	   -11.1618	    -9.9030	    -9.9869	
   -10.9100	   -15.9454	   -14.1830	    -5.2872	    -9.3155	   -13.4277	   -10.2386	   -12.8403	   -10.9940	   -11.4975	
   -11.6653	   -16.7847	   -14.9384	    -6.2103	    -9.7351	   -14.5187	   -10.5743	   -14.2670	   -11.9171	   -12.5885	
   -12.5046	   -17.6239	   -15.5258	    -7.0496	    -9.9030	   -15.3580	   -10.4904	   -15.3580	   -12.5046	   -13.3438	
   -13.3438	   -18.2953	   -15.9454	    -7.8888	    -9.7351	   -16.1133	   -10.1547	   -16.0294	   -12.8403	   -13.6795	
   -14.0991	   -18.7149	   -16.0294	    -8.7280	    -9.3994	   -16.7847	    -9.4833	   -16.4490	   -12.9242	   -13.4277	
   -14.8544	   -18.9667	   -15.8615	    -9.6512	    -8.8959	   -17.3721	    -8.7280	   -16.7007	   -12.8403	   -12.8403	
   -15.6097	   -19.0506	   -15.5258	   -10.7422	    -8.3923	   -17.9596	    -7.8888	   -16.6168	   -12.5046	   -11.8332	
   -16.2811	   -18.9667	   -15.1062	   -11.7493	    -7.9727	   -18.4631	    -7.2174	   -16.4490	   -12.0010	   -10.4904	
   -16.9525	   -18.8828	   -14.6866	   -12.8403	    -7.8888	   -18.7988	    -6.7139	   -16.0294	   -11.4136	    -9.0637	
   -17.4561	   -18.7149	   -14.5187	   -13.8474	    -8.1406	   -19.0506	    -6.4621	   -15.4419	   -10.8261	    -7.5531	
   -18.0435	   -18.6310	   -14.5187	   -14.6866	    -8.8120	   -19.1345	    -6.5460	   -14.7705	   -10.2386	    -6.2943	
   -18.5471	   -18.7149	   -15.0223	   -15.5258	   -10.0708	   -19.1345	    -6.9656	   -14.1830	    -9.8190	    -5.3711	
   -19.0506	   -19.1345	   -15.9454	   -16.1972	   -11.6653	   -19.0506	    -7.8888	   -13.7634	    -9.5673	    -4.8676	
   -19.7220	   -19.9738	   -17.3721	   -16.8686	   -13.6795	   -18.9667	    -9.1476	   -13.5956	    -9.5673	    -4.8676	
   -20.4773	   -21.1487	   -19.2184	   -17.5400	   -15.6937	   -19.0506	   -10.7422	   -13.7634	    -9.7351	    -5.2872	
   -21.4005	   -22.7432	   -21.1487	   -18.1274	   -17.6239	   -19.2184	   -12.5046	   -14.1830	   -10.2386	    -6.1264	
   -22.4075	   -24.3378	   -23.0789	   -18.7988	   -19.1345	   -19.5541	   -14.3509	   -15.0223	   -10.9940	    -7.3013	
   -23.4985	   -26.0162	   -24.7574	   -19.4702	   -20.1416	   -19.9738	   -16.1133	   -15.9454	   -11.8332	    -8.5602	
   -24.4217	   -27.4429	   -26.1002	   -20.1416	   -20.7291	   -20.6451	   -17.5400	   -16.9525	   -12.6724	    -9.7351	
   -25.2609	   -28.6179	   -27.1072	   -20.8130	   -20.9808	   -21.4005	   -18.7149	   -17.8757	   -13.4277	   -10.6583	
   -26.0162	   -29.5410	   -27.6947	   -21.4005	   -21.1487	   -22.2397	   -19.5541	   -18.6310	   -13.9313	   -11.3297	
   -26.5198	   -30.2124	   -28.1143	   -21.9879	   -21.1487	   -23.0789	   -19.9738	   -19.0506	   -14.0991	   -11.5814	
   -26.7715	   -30.5481	   -28.1982	   -22.4915	   -21.0648	   -23.8342	   -19.8898	   -19.3024	   -13.9313	   -11.4136	
   -26.8555	   -30.5481	   -28.0304	   -22.8271	   -20.7291	   -24.4217	   -19.3863	   -19.1345	   -13.4277	   -10.8261	
   -26.6876	   -30.1285	   -27.4429	   -22.9950	   -19.9738	   -24.7574	   -18.2114	   -18.7149	   -12.5885	    -9.9869	
   -26.2680	   -29.3732	   -26.5198	   -22.9950	   -18.7988	   -24.7574	   -16.5329	   -18.1274	   -11.4975	    -8.8120	
   -25.5966	   -28.4500	   -25.3448	   -22.8271	   -17.2882	   -24.4217	   -14.5187	   -17.2882	   -10.2386	    -7.4692	
   -24.9252	   -27.2751	   -24.0860	   -22.6593	   -15.5258	   -23.9182	   -12.1689	   -16.4490	    -8.9798	    -6.0425	
   -24.2538	   -26.2680	   -22.9111	   -22.5754	   -13.7634	   -23.4146	    -9.8190	   -15.6937	    -7.7209	    -4.6158	
   -23.7503	   -25.3448	   -21.9879	   -22.5754	   -12.2528	   -22.9111	    -7.6370	   -15.0223	    -6.6299	    -3.3569	
   -23.3307	   -24.5895	   -21.2326	   -22.6593	   -11.0779	   -22.5754	    -5.7907	   -14.5187	    -5.7907	    -2.2659	
   -23.0789	   -24.0860	   -20.6451	   -22.8271	   -10.2386	   -22.3236	    -4.4479	   -14.1830	    -5.2032	    -1.5106	
   -22.9111	   -23.5825	   -20.1416	   -22.9950	    -9.8190	   -22.1558	    -3.6926	   -14.0152	    -4.8676	    -1.0910	
   -22.8271	   -23.3307	   -19.8898	   -23.2468	    -9.7351	   -22.1558	    -3.4409	   -14.0991	    -4.8676	    -1.0910	
   -22.9950	   -23.1628	   -19.8059	   -23.5825	    -9.9869	   -22.2397	    -3.7766	   -14.3509	    -5.2032	    -1.5945	
   -23.2468	   -23.2468	   -19.8898	   -24.0860	   -10.6583	   -22.6593	    -4.6997	   -14.9384	    -5.7068	    -2.3499	
   -23.6664	   -23.4985	   -20.2255	   -24.7574	   -11.5814	   -23.3307	    -5.9586	   -15.7776	    -6.5460	    -3.4409	
   -24.3378	   -24.0021	   -20.8130	   -25.5966	   -12.5885	   -24.1699	    -7.5531	   -16.7007	    -7.3853	    -4.6997	
   -25.0931	   -24.6735	   -21.4844	   -26.5198	   -13.6795	   -25.0931	    -9.3155	   -17.6239	    -8.1406	    -5.9586	
   -25.8484	   -25.4288	   -22.2397	   -27.4429	   -14.6866	   -26.0162	   -10.8261	   -18.5471	    -8.7280	    -7.0496	
   -26.6876	   -26.1002	   -22.9111	   -28.2822	   -15.5258	   -26.6876	   -12.1689	   -19.1345	    -8.9798	    -7.7209	
   -27.3590	   -26.7715	   -23.4985	   -28.8696	   -16.0294	   -27.1912	   -13.1760	   -19.3863	    -8.8120	    -7.9727	
   -27.9465	   -27.2751	   -24.0021	   -29.2892	   -16.3651	   -27.4429	   -13.7634	   -19.3024	    -8.0566	    -7.6370	
   -28.3661	   -27.5269	   -24.1699	   -29.4571	   -16.2811	   -27.2751	   -13.7634	   -18.7988	    -6.7978	    -6.7978	
   -28.5339	   -27.5269	   -24.0021	   -29.2892	   -15.6937	   -26.8555	   -13.2599	   -17.7917	    -4.9515	    -5.3711	
   -28.4500	   -27.0233	   -23.4146	   -28.7857	   -14.7705	   -26.1002	   -12.2528	   -16.4490	    -2.7695	    -3.4409	
   -28.0304	   -26.2680	   -22.3236	   -28.0304	   -13.3438	   -25.0092	   -10.6583	   -14.7705	    -0.3357	    -1.2589	
   -27.4429	   -25.1770	   -20.9808	   -26.9394	   -11.5814	   -23.6664	    -8.8120	   -13.0081	     1.9302	     0.9232	
   -26.6876	   -23.9182	   -19.3024	   -25.6805	    -9.8190	   -22.2397	    -6.7978	   -11.3297	     3.6926	     3.0212	
   -25.9323	   -22.5754	   -17.5400	   -24.3378	    -8.1406	   -20.8969	    -4.9515	    -9.9869	     4.6997	     4.5319	
   -25.1770	   -21.3165	   -15.9454	   -23.0789	    -6.8817	   -19.7220	    -3.3569	    -9.1476	     4.7836	     5.4550	
   -24.5895	   -20.2255	   -14.5187	   -21.8201	    -6.0425	   -18.7149	    -2.1820	    -8.9798	     3.8605	     5.7068	
   -24.1699	   -19.3024	   -13.4277	   -20.8130	    -5.8746	   -18.0435	    -1.5106	    -9.3994	     2.5177	     5.4550	
   -23.8342	   -18.6310	   -12.8403	   -19.8059	    -6.2943	   -17.4561	    -1.3428	    -9.9869	     1.0910	     4.7836	
   -23.4985	   -18.1274	   -12.7563	   -18.9667	    -7.3853	   -16.9525	    -1.7624	   -10.6583	    -0.0839	     3.9444	
   -23.3307	   -17.8757	   -13.1760	   -18.1274	    -8.8959	   -16.4490	    -2.6855	   -11.2457	    -0.9232	     2.9373	
   -23.0789	   -17.7917	   -14.0991	   -17.2882	   -10.7422	   -15.9454	    -3.9444	   -11.7493	    -1.4267	     1.9302	
   -22.8271	   -17.7917	   -15.2740	   -16.5329	   -12.4207	   -15.3580	    -5.2872	   -12.2528	    -1.8463	     0.9232	
   -22.6593	   -17.9596	   -16.5329	   -15.7776	   -13.8474	   -14.6866	    -6.7139	   -12.6724	    -2.0981	     0.0839	
   -22.4075	   -18.0435	   -17.6239	   -14.9384	   -14.6027	   -13.9313	    -7.8049	   -13.0081	    -2.4338	    -0.6714	
   -22.1558	   -18.1274	   -18.3792	   -14.0991	   -14.6866	   -13.0081	    -8.5602	   -13.1760	    -2.6855	    -1.2589	
   -21.8201	   -18.0435	   -18.6310	   -13.1760	   -14.0991	   -12.0010	    -8.8959	   -13.0920	    -2.9373	    -1.5106	
   -21.4005	   -17.7917	   -18.3792	   -12.0850	   -12.9242	   -10.8261	    -8.8120	   -12.7563	    -3.1052	    -1.5106	
   -20.8969	   -17.2882	   -17.4561	   -10.9100	   -11.1618	    -9.4833	    -8.1406	   -12.0850	    -3.1891	    -1.1749	
   -20.3094	   -16.5329	   -16.1133	    -9.5673	    -9.0637	    -8.1406	    -7.0496	   -11.0779	    -3.0212	    -0.5035	
   -19.5541	   -15.6097	   -14.3509	    -8.2245	    -6.6299	    -6.8817	    -5.5389	    -9.7351	    -2.5177	     0.5875	
   -18.7988	   -14.5187	   -12.4207	    -6.7978	    -4.2801	    -5.7068	    -3.8605	    -8.0566	    -1.5945	     1.9302	
   -18.0435	   -13.3438	   -10.4904	    -5.4550	    -2.0981	    -4.8676	    -2.1820	    -6.1264	    -0.2518	     3.4409	
   -17.2882	   -12.3367	    -8.8959	    -4.1122	    -0.4196	    -4.1962	    -0.6714	    -4.1962	     1.2589	     5.1193	
   -16.7007	   -11.4975	    -7.8049	    -3.0212	     0.7553	    -3.6087	     0.5035	    -2.1820	     2.8534	     6.7139	
   -16.2811	   -10.9940	    -7.3013	    -1.9302	     1.5106	    -3.1891	     1.4267	    -0.4196	     4.3640	     8.0566	
   -15.9454	   -10.8261	    -7.3853	    -1.0910	     1.7624	    -2.6855	     2.0142	     1.1749	     5.6229	     9.1476	
   -15.7776	   -10.8261	    -7.8888	    -0.3357	     1.6785	    -2.1820	     2.2659	     2.3499	     6.5460	     9.9030	
   -15.6937	   -11.1618	    -8.8120	     0.1678	     1.4267	    -1.8463	     2.2659	     3.1891	     7.0496	    10.0708	
   -15.6097	   -11.5814	    -9.9869	     0.4196	     0.8392	    -1.6785	     1.9302	     3.6087	     7.1335	     9.9030	
   -15.5258	   -12.0010	   -11.1618	     0.4196	     0.0839	    -1.7624	     1.3428	     3.5248	     6.8817	     9.3155	
   -15.3580	   -12.4207	   -12.1689	     0.1678	    -0.8392	    -2.0142	     0.5035	     3.1891	     6.4621	     8.4763	
   -15.1062	   -12.6724	   -12.9242	    -0.0839	    -1.8463	    -2.3499	    -0.4196	     2.7695	     5.8746	     7.4692	
   -14.7705	   -12.7563	   -13.3438	    -0.4196	    -2.8534	    -2.6016	    -1.4267	     2.4338	     5.2872	     6.4621	
   -14.3509	   -12.5885	   -13.4277	    -0.5035	    -3.9444	    -2.6855	    -2.4338	     2.1820	     4.8676	     5.6229	
   -13.9313	   -12.3367	   -13.1760	    -0.4196	    -4.8676	    -2.4338	    -3.2730	     2.2659	     4.6158	     4.8676	
   -13.4277	   -11.8332	   -12.7563	    -0.0839	    -5.6229	    -2.0142	    -3.8605	     2.6016	     4.6158	     4.4479	
   -12.9242	   -11.3297	   -12.0850	     0.4196	    -5.7907	    -1.4267	    -3.9444	     3.1891	     4.7836	     4.4479	
   -12.4207	   -10.5743	   -11.0779	     1.0910	    -5.5389	    -0.6714	    -3.5248	     4.0283	     5.2872	     4.7836	
   -11.9171	    -9.6512	    -9.9030	     2.0142	    -4.6997	     0.2518	    -2.5177	     5.0354	     6.1264	     5.5389	
   -11.3297	    -8.7280	    -8.5602	     2.9373	    -3.3569	     1.2589	    -1.0910	     6.1264	     7.1335	     6.7139	
   -10.8261	    -7.6370	    -7.0496	     3.9444	    -1.6785	     2.1820	     0.7553	     7.2174	     8.3084	     8.2245	
   -10.4065	    -6.6299	    -5.6229	     4.8676	     0.1678	     3.0212	     2.6855	     8.2245	     9.5673	     9.9869	
   -10.0708	    -5.7907	    -4.1962	     5.5389	     2.0981	     3.6926	     4.6997	     9.0637	    10.7422	    11.7493	
    -9.9869	    -5.1193	    -3.0212	     5.9586	     3.7766	     4.0283	     6.3782	     9.5673	    11.8332	    13.3438	
    -9.9869	    -4.6997	    -2.0142	     6.0425	     5.2872	     4.1962	     7.8049	     9.9030	    12.6724	    14.6866	
   -10.0708	    -4.3640	    -1.2589	     5.8746	     6.4621	     4.0283	     8.7280	     9.9869	    13.2599	    15.6097	
   -10.1547	    -4.1962	    -0.6714	     5.4550	     7.3013	     3.6087	     9.2316	     9.8190	    13.5956	    16.1133	
   -10.2386	    -4.1122	    -0.3357	     4.7836	     7.6370	     3.0212	     9.3155	     9.4833	    13.5956	    16.1133	
   -10.4065	    -4.2801	    -0.2518	     3.6926	     7.3853	     2.0981	     8.8120	     8.8120	    13.3438	    15.6097	
   -10.5743	    -4.6158	    -0.5875	     2.3499	     6.4621	     0.9232	     7.8049	     7.7209	    12.5885	    14.5187	
   -10.8261	    -5.1193	    -1.2589	     0.6714	     4.8676	    -0.5035	     6.3782	     6.2103	    11.4975	    13.0081	
   -11.0779	    -5.7907	    -2.3499	    -1.0910	     2.6855	    -2.0981	     4.6997	     4.2801	    10.1547	    11.1618	
   -11.3297	    -6.5460	    -3.6087	    -2.8534	     0.0839	    -3.6926	     2.8534	     2.0981	     8.5602	     9.2316	
   -11.4975	    -7.3013	    -4.9515	    -4.4479	    -2.5177	    -5.2032	     1.0910	    -0.1678	     7.0496	     7.3853	
   -11.6653	    -7.9727	    -6.2103	    -5.6229	    -4.6997	    -6.4621	    -0.4196	    -2.0142	     5.7907	     5.7068	
   -11.7493	    -8.5602	    -7.2174	    -6.3782	    -6.2103	    -7.3013	    -1.4267	    -3.5248	     4.6997	     4.5319	
   -11.8332	    -9.0637	    -7.9727	    -6.6299	    -6.8817	    -7.6370	    -1.9302	    -4.3640	     3.8605	     3.6926	
   -11.7493	    -9.4833	    -8.4763	    -6.3782	    -6.7139	    -7.5531	    -2.0142	    -4.7836	     3.0212	     3.2730	
   -11.6653	    -9.9030	    -8.7280	    -5.7907	    -5.8746	    -7.0496	    -1.7624	    -4.8676	     2.0981	     3.1052	
   -11.4975	   -10.2386	    -8.8120	    -4.7836	    -4.6158	    -6.2103	    -1.1749	    -4.6997	     1.0910	     3.2730	
   -11.3297	   -10.4065	    -8.8120	    -3.5248	    -3.1052	    -5.2032	    -0.3357	    -4.3640	     0.1678	     3.6087	
   -11.0779	   -10.4904	    -8.7280	    -2.1820	    -1.5945	    -4.0283	     0.5875	    -3.6926	    -0.3357	     4.1962	
   -10.7422	   -10.3226	    -8.4763	    -0.9232	    -0.3357	    -3.0212	     1.5106	    -2.8534	    -0.3357	     5.0354	
   -10.2386	    -9.9030	    -8.0566	     0.0839	     0.6714	    -2.1820	     2.4338	    -1.8463	    -0.0839	     5.8746	
    -9.5673	    -9.1476	    -7.4692	     0.7553	     1.3428	    -1.5945	     3.1052	    -0.8392	     0.4196	     6.7139	
    -8.8959	    -8.2245	    -6.7139	     1.0910	     1.7624	    -1.4267	     3.6087	     0.1678	     1.0071	     7.3853	
    -8.0566	    -7.2174	    -5.8746	     1.1749	     1.9302	    -1.5106	     3.8605	     1.0071	     1.4267	     7.7209	
    -7.2174	    -6.2103	    -5.0354	     1.0910	     2.0142	    -1.7624	     3.7766	     1.7624	     1.8463	     7.7209	
    -6.3782	    -5.2872	    -4.3640	     0.8392	     1.8463	    -2.0981	     3.4409	     2.3499	     2.1820	     7.3013	
    -5.7068	    -4.7836	    -4.0283	     0.5035	     1.5106	    -2.4338	     2.7695	     2.7695	     2.4338	     6.4621	
    -5.2872	    -4.6158	    -4.1122	     0.0000	     1.0910	    -2.9373	     1.8463	     2.8534	     2.5177	     5.2872	
    -5.0354	    -4.9515	    -4.6158	    -0.6714	     0.4196	    -3.6087	     0.6714	     2.6855	     2.3499	     3.8605	
    -5.0354	    -5.6229	    -5.4550	    -1.4267	    -0.3357	    -4.2801	    -0.7553	     2.1820	     2.0142	     2.2659	
    -5.2872	    -6.6299	    -6.4621	    -2.3499	    -1.2589	    -5.1193	    -2.3499	     1.5106	     1.3428	     0.5875	
    -5.6229	    -7.8049	    -7.5531	    -3.2730	    -2.1820	    -5.7907	    -3.9444	     0.5875	     0.5035	    -1.0071	
    -6.0425	    -8.8959	    -8.4763	    -4.0283	    -3.0212	    -6.3782	    -5.4550	    -0.3357	    -0.5035	    -2.2659	
    -6.4621	    -9.8190	    -9.2316	    -4.6158	    -3.8605	    -6.7139	    -6.7139	    -1.2589	    -1.5106	    -3.2730	
    -6.7978	   -10.5743	    -9.8190	    -4.7836	    -4.5319	    -6.7139	    -7.6370	    -1.7624	    -2.3499	    -3.7766	
    -7.0496	   -10.9100	   -10.0708	    -4.6997	    -5.1193	    -6.3782	    -8.1406	    -2.0142	    -2.7695	    -3.7766	
    -7.2174	   -11.0779	   -10.1547	    -4.1962	    -5.4550	    -5.7907	    -8.2245	    -1.6785	    -2.6016	    -3.2730	
    -7.3013	   -10.9940	   -10.0708	    -3.4409	    -5.7068	    -4.8676	    -7.8049	    -0.9232	    -1.8463	    -2.0981	
    -7.4692	   -10.7422	    -9.8190	    -2.5177	    -5.7907	    -3.7766	    -7.1335	     0.1678	    -0.6714	    -0.5875	
    -7.7209	   -10.4065	    -9.3155	    -1.4267	    -5.6229	    -2.6016	    -6.1264	     1.5106	     0.7553	     1.0910	
    -8.0566	    -9.9869	    -8.7280	    -0.4196	    -5.2872	    -1.4267	    -5.0354	     2.8534	     2.1820	     2.8534	
    -8.3923	    -9.5673	    -8.0566	     0.5875	    -4.7836	    -0.3357	    -3.9444	     4.1122	     3.5248	     4.3640	
    -8.7280	    -9.1476	    -7.3013	     1.3428	    -4.0283	     0.5875	    -2.9373	     5.2032	     4.5319	     5.5389	
    -9.0637	    -8.8120	    -6.6299	     1.9302	    -3.2730	     1.2589	    -2.2659	     5.9586	     5.2032	     6.2103	
    -9.2316	    -8.4763	    -5.9586	     2.3499	    -2.6016	     1.6785	    -1.9302	     6.2943	     5.3711	     6.2943	
    -9.3994	    -8.3084	    -5.5389	     2.4338	    -2.3499	     1.8463	    -2.1820	     6.2943	     5.1193	     5.7907	
    -9.3994	    -8.3084	    -5.4550	     2.1820	    -2.6016	     1.5945	    -2.9373	     5.8746	     4.4479	     4.6997	
    -9.4833	    -8.5602	    -5.7907	     1.5945	    -3.5248	     1.0910	    -4.3640	     5.1193	     3.3569	     3.1052	
    -9.6512	    -9.0637	    -6.6299	     0.7553	    -5.2032	     0.2518	    -6.2943	     4.1122	     2.0142	     1.1749	
    -9.9869	    -9.9030	    -7.9727	    -0.4196	    -7.5531	    -1.0071	    -8.4763	     2.8534	     0.5035	    -1.0071	
   -10.4065	   -11.0779	    -9.8190	    -1.8463	   -10.4065	    -2.5177	   -10.7422	     1.4267	    -1.1749	    -3.2730	
   -11.0779	   -12.5046	   -12.1689	    -3.4409	   -13.5117	    -4.1962	   -12.8403	    -0.0839	    -2.8534	    -5.5389	
   -11.8332	   -14.0152	   -14.6027	    -5.0354	   -16.3651	    -6.0425	   -14.6027	    -1.7624	    -4.6158	    -7.5531	
   -12.5885	   -15.4419	   -16.7847	    -6.6299	   -18.5471	    -7.8888	   -15.7776	    -3.6087	    -6.2103	    -9.3155	
   -13.1760	   -16.6168	   -18.4631	    -7.9727	   -19.8059	    -9.4833	   -16.1972	    -5.3711	    -7.6370	   -10.7422	
   -13.5117	   -17.2882	   -19.3863	    -8.9798	   -19.8059	   -10.7422	   -15.9454	    -7.1335	    -8.7280	   -11.5814	
   -13.5956	   -17.5400	   -19.4702	    -9.5673	   -18.5471	   -11.5814	   -14.8544	    -8.5602	    -9.3994	   -11.9171	
   -13.2599	   -17.2043	   -18.7988	    -9.6512	   -16.3651	   -12.0010	   -13.1760	    -9.4833	    -9.5673	   -11.7493	
   -12.5046	   -16.3651	   -17.4561	    -9.3155	   -13.5117	   -11.8332	   -10.9940	    -9.9030	    -9.1476	   -11.0779	
   -11.4975	   -15.0223	   -15.6937	    -8.6441	   -10.2386	   -11.3297	    -8.5602	    -9.5673	    -8.1406	    -9.9030	
   -10.1547	   -13.4277	   -13.5117	    -7.6370	    -6.9656	   -10.4904	    -6.1264	    -8.8120	    -6.7978	    -8.5602	
    -8.5602	   -11.5814	   -11.2457	    -6.4621	    -4.0283	    -9.5673	    -3.9444	    -7.7209	    -5.2872	    -7.3013	
    -6.9656	    -9.6512	    -9.0637	    -5.2872	    -1.5106	    -8.8120	    -2.2659	    -6.6299	    -3.7766	    -6.2103	
    -5.3711	    -7.8049	    -7.1335	    -4.3640	     0.4196	    -8.3084	    -1.0910	    -5.7068	    -2.6855	    -5.5389	
    -3.9444	    -6.2103	    -5.5389	    -3.6087	     1.6785	    -8.2245	    -0.7553	    -5.1193	    -2.0142	    -5.5389	
    -2.7695	    -4.9515	    -4.5319	    -3.1891	     2.1820	    -8.5602	    -1.0071	    -4.9515	    -2.0981	    -6.1264	
    -1.9302	    -4.1962	    -4.1122	    -3.1052	     2.0142	    -9.3155	    -1.9302	    -5.4550	    -2.8534	    -7.3853	
    -1.3428	    -3.8605	    -4.2801	    -3.4409	     1.2589	   -10.4904	    -3.3569	    -6.5460	    -4.4479	    -9.1476	
    -1.1749	    -4.0283	    -5.0354	    -4.1122	     0.0839	   -11.8332	    -5.0354	    -8.1406	    -6.7139	   -11.3297	
    -1.1749	    -4.5319	    -6.1264	    -5.0354	    -1.4267	   -13.4277	    -6.7978	   -10.1547	    -9.5673	   -13.6795	
    -1.5106	    -5.2872	    -7.4692	    -6.2103	    -3.0212	   -15.1062	    -8.4763	   -12.1689	   -12.6724	   -16.0294	
    -1.8463	    -6.1264	    -8.7280	    -7.4692	    -4.6158	   -16.6168	    -9.9030	   -14.0152	   -15.4419	   -18.1274	
    -2.2659	    -6.8817	    -9.8190	    -8.6441	    -6.0425	   -17.7917	   -10.9940	   -15.5258	   -17.7078	   -19.7220	
    -2.5177	    -7.3853	   -10.6583	    -9.5673	    -7.3013	   -18.4631	   -11.7493	   -16.3651	   -19.1345	   -20.7291	
    -2.6855	    -7.6370	   -11.2457	   -10.0708	    -8.3923	   -18.7149	   -12.0010	   -16.7007	   -19.8898	   -21.0648	
    -2.6855	    -7.5531	   -11.5814	   -10.2386	    -9.1476	   -18.4631	   -11.8332	   -16.4490	   -19.8898	   -20.8130	
    -2.4338	    -7.2174	   -11.4975	    -9.9869	    -9.5673	   -17.7917	   -11.1618	   -15.7776	   -19.4702	   -20.0577	
    -1.9302	    -6.5460	   -11.1618	    -9.3994	    -9.4833	   -16.7847	    -9.9869	   -14.7705	   -18.7149	   -18.8828	
    -1.2589	    -5.5389	   -10.4065	    -8.4763	    -8.8959	   -15.4419	    -8.5602	   -13.4277	   -17.6239	   -17.3721	
    -0.4196	    -4.4479	    -9.3155	    -7.3853	    -7.9727	   -13.9313	    -6.7978	   -11.9171	   -16.2811	   -15.6937	
     0.4196	    -3.2730	    -8.0566	    -6.0425	    -6.7978	   -12.3367	    -5.1193	   -10.3226	   -14.6866	   -14.0152	
     1.1749	    -2.1820	    -6.7139	    -4.6997	    -5.6229	   -10.8261	    -3.6087	    -8.7280	   -13.0920	   -12.4207	
     1.8463	    -1.3428	    -5.4550	    -3.3569	    -4.6158	    -9.3155	    -2.5177	    -7.2174	   -11.5814	   -11.0779	
     2.2659	    -0.6714	    -4.4479	    -2.2659	    -3.7766	    -8.0566	    -1.9302	    -6.0425	   -10.3226	   -10.1547	
     2.4338	    -0.4196	    -3.6926	    -1.4267	    -3.3569	    -7.0496	    -1.9302	    -5.1193	    -9.3994	    -9.7351	
     2.1820	    -0.5035	    -3.3569	    -1.0071	    -3.2730	    -6.4621	    -2.6016	    -4.6997	    -8.8959	    -9.7351	
     1.6785	    -0.9232	    -3.4409	    -1.0071	    -3.6926	    -6.2943	    -3.7766	    -4.6158	    -8.8959	   -10.2386	
     0.9232	    -1.6785	    -3.8605	    -1.4267	    -4.4479	    -6.3782	    -5.2872	    -4.8676	    -9.1476	   -11.0779	
     0.0000	    -2.5177	    -4.4479	    -2.1820	    -5.5389	    -6.7978	    -6.9656	    -5.3711	    -9.6512	   -12.0850	
    -1.0071	    -3.5248	    -5.2032	    -3.1052	    -6.6299	    -7.3013	    -8.5602	    -5.9586	   -10.2386	   -13.1760	
    -2.0981	    -4.4479	    -5.8746	    -4.0283	    -7.5531	    -7.8888	    -9.9869	    -6.5460	   -10.8261	   -14.0991	
    -3.1052	    -5.3711	    -6.4621	    -4.9515	    -8.0566	    -8.3923	   -10.9940	    -7.0496	   -11.1618	   -14.6866	
    -4.1962	    -6.2103	    -6.9656	    -5.7068	    -8.0566	    -8.8959	   -11.5814	    -7.4692	   -11.3297	   -15.0223	
    -5.2032	    -6.9656	    -7.3013	    -6.2943	    -7.4692	    -9.3155	   -11.6653	    -7.7209	   -11.0779	   -14.8544	
    -6.2103	    -7.6370	    -7.4692	    -6.7139	    -6.3782	    -9.5673	   -11.3297	    -7.7209	   -10.6583	   -14.2670	
    -7.0496	    -8.1406	    -7.4692	    -6.9656	    -4.9515	    -9.5673	   -10.5743	    -7.5531	    -9.8190	   -13.2599	
    -7.8888	    -8.4763	    -7.3853	    -7.0496	    -3.3569	    -9.4833	    -9.4833	    -7.1335	    -8.7280	   -11.9171	
    -8.4763	    -8.6441	    -7.2174	    -6.9656	    -1.9302	    -9.2316	    -8.1406	    -6.6299	    -7.5531	   -10.2386	
    -8.9798	    -8.6441	    -7.0496	    -6.7139	    -0.8392	    -8.8959	    -6.6299	    -6.1264	    -6.2943	    -8.4763	
    -9.3994	    -8.6441	    -7.0496	    -6.5460	    -0.1678	    -8.6441	    -5.1193	    -5.7068	    -5.2872	    -6.7139	
    -9.6512	    -8.5602	    -7.0496	    -6.2943	     0.2518	    -8.3923	    -3.6926	    -5.4550	    -4.5319	    -5.2872	
    -9.8190	    -8.5602	    -7.3013	    -6.2943	     0.2518	    -8.3923	    -2.3499	    -5.4550	    -4.1962	    -4.3640	
    -9.9869	    -8.5602	    -7.6370	    -6.3782	     0.1678	    -8.6441	    -1.3428	    -5.8746	    -4.3640	    -3.9444	
   -10.1547	    -8.6441	    -8.0566	    -6.7139	    -0.2518	    -9.0637	    -0.7553	    -6.4621	    -4.9515	    -4.1122	
   -10.2386	    -8.8959	    -8.7280	    -7.3013	    -1.0071	    -9.7351	    -0.5875	    -7.3013	    -5.8746	    -4.8676	
   -10.4904	    -9.3994	    -9.4833	    -8.0566	    -2.1820	   -10.5743	    -0.9232	    -8.3084	    -6.9656	    -5.8746	
   -10.8261	    -9.9869	   -10.4065	    -9.0637	    -3.6926	   -11.6653	    -1.8463	    -9.3994	    -8.1406	    -7.2174	
   -11.3297	   -10.8261	   -11.3297	   -10.2386	    -5.4550	   -13.0081	    -3.1052	   -10.6583	    -9.3994	    -8.7280	
   -11.8332	   -11.6653	   -12.2528	   -11.4975	    -7.3853	   -14.5187	    -4.6997	   -12.0010	   -10.7422	   -10.2386	
   -12.4207	   -12.5046	   -13.0920	   -12.9242	    -9.2316	   -16.2811	    -6.3782	   -13.4277	   -12.0850	   -11.8332	
   -13.0920	   -13.3438	   -13.8474	   -14.3509	   -10.8261	   -18.1274	    -7.9727	   -15.0223	   -13.5117	   -13.3438	
   -13.6795	   -14.0991	   -14.6027	   -15.6097	   -12.0850	   -19.8898	    -9.3994	   -16.5329	   -14.7705	   -14.6027	
   -14.3509	   -14.8544	   -15.2740	   -16.7847	   -12.9242	   -21.4844	   -10.5743	   -18.0435	   -15.9454	   -15.5258	
   -14.8544	   -15.5258	   -15.8615	   -17.7078	   -13.4277	   -22.7432	   -11.4136	   -19.4702	   -16.8686	   -16.1133	
   -15.2740	   -16.0294	   -16.1972	   -18.2114	   -13.5117	   -23.5825	   -11.8332	   -20.5612	   -17.5400	   -16.1972	
   -15.5258	   -16.2811	   -16.1972	   -18.3792	   -13.2599	   -23.9182	   -11.8332	   -21.3165	   -17.7917	   -15.7776	
   -15.5258	   -16.2811	   -15.8615	   -18.0435	   -12.5046	   -23.8342	   -11.3297	   -21.5683	   -17.5400	   -14.8544	
   -15.3580	   -16.0294	   -15.0223	   -17.4561	   -11.2457	   -23.3307	   -10.3226	   -21.2326	   -16.7007	   -13.5117	
   -15.1062	   -15.5258	   -13.9313	   -16.7007	    -9.7351	   -22.4915	    -8.8959	   -20.6451	   -15.4419	   -11.8332	
   -14.6866	   -14.7705	   -12.5885	   -15.6937	    -8.0566	   -21.4844	    -7.3013	   -19.7220	   -13.9313	    -9.9869	
   -14.2670	   -13.9313	   -11.1618	   -14.7705	    -6.2943	   -20.4773	    -5.6229	   -18.7149	   -12.3367	    -8.2245	
   -13.8474	   -13.0920	    -9.8190	   -13.8474	    -4.7836	   -19.3863	    -4.0283	   -17.7078	   -10.7422	    -6.6299	
   -13.3438	   -12.1689	    -8.5602	   -13.0081	    -3.4409	   -18.2953	    -2.7695	   -16.7007	    -9.3994	    -5.3711	
   -12.9242	   -11.3297	    -7.5531	   -12.2528	    -2.5177	   -17.2043	    -1.8463	   -15.7776	    -8.2245	    -4.6158	
   -12.5046	   -10.5743	    -6.9656	   -11.6653	    -2.0981	   -16.1972	    -1.4267	   -14.9384	    -7.3853	    -4.2801	
   -12.0850	   -10.1547	    -6.7978	   -11.2457	    -2.2659	   -15.3580	    -1.5945	   -14.2670	    -6.8817	    -4.5319	
   -11.6653	    -9.9030	    -7.2174	   -10.9940	    -3.0212	   -14.5187	    -2.3499	   -13.7634	    -6.7139	    -5.2032	
   -11.3297	    -9.8190	    -7.9727	   -10.9100	    -4.3640	   -13.9313	    -3.6087	   -13.4277	    -6.8817	    -6.3782	
   -10.9940	    -9.9869	    -8.8959	   -11.0779	    -6.1264	   -13.5117	    -5.2872	   -13.3438	    -7.4692	    -7.8888	
   -10.7422	   -10.2386	    -9.9030	   -11.3297	    -7.9727	   -13.2599	    -7.2174	   -13.3438	    -8.3084	    -9.5673	
   -10.4065	   -10.4904	   -10.8261	   -11.7493	    -9.7351	   -13.1760	    -9.1476	   -13.4277	    -9.2316	   -11.3297	
   -10.1547	   -10.6583	   -11.4975	   -12.1689	   -10.9940	   -13.1760	   -10.8261	   -13.5117	   -10.2386	   -12.9242	
    -9.8190	   -10.8261	   -11.8332	   -12.5885	   -11.6653	   -13.3438	   -12.1689	   -13.5117	   -11.2457	   -14.2670	
    -9.3994	   -10.8261	   -11.9171	   -12.8403	   -11.4975	   -13.5117	   -12.9242	   -13.3438	   -12.2528	   -15.2740	
    -8.9798	   -10.7422	   -11.7493	   -12.9242	   -10.6583	   -13.5956	   -13.2599	   -13.0081	   -13.3438	   -15.8615	
    -8.4763	   -10.4904	   -11.1618	   -12.7563	    -9.2316	   -13.5956	   -13.0081	   -12.5885	   -14.4348	   -16.0294	
    -7.8888	   -10.0708	   -10.4065	   -12.2528	    -7.3853	   -13.2599	   -12.2528	   -11.9171	   -15.2740	   -15.6097	
    -7.2174	    -9.4833	    -9.3155	   -11.3297	    -5.3711	   -12.6724	   -11.2457	   -11.1618	   -15.6937	   -14.6866	
    -6.4621	    -8.7280	    -8.1406	   -10.1547	    -3.4409	   -11.6653	    -9.9869	   -10.2386	   -15.5258	   -13.1760	
    -5.6229	    -7.9727	    -7.0496	    -8.7280	    -2.0142	   -10.4904	    -8.6441	    -9.2316	   -14.6866	   -11.4136	
    -4.9515	    -7.2174	    -6.0425	    -7.2174	    -1.0910	    -9.1476	    -7.4692	    -8.2245	   -13.5956	    -9.5673	
    -4.3640	    -6.5460	    -5.3711	    -5.7068	    -0.8392	    -7.7209	    -6.5460	    -7.3853	   -12.2528	    -7.8888	
    -3.8605	    -5.9586	    -5.1193	    -4.4479	    -1.4267	    -6.4621	    -5.9586	    -6.6299	   -11.1618	    -6.6299	
    -3.6087	    -5.6229	    -5.2872	    -3.4409	    -2.6855	    -5.3711	    -5.8746	    -6.2103	   -10.2386	    -6.0425	
    -3.6087	    -5.5389	    -5.8746	    -2.7695	    -4.4479	    -4.5319	    -6.2943	    -5.9586	    -9.8190	    -6.1264	
    -3.6926	    -5.7068	    -6.7139	    -2.4338	    -6.4621	    -4.0283	    -7.2174	    -5.9586	    -9.8190	    -6.9656	
    -4.0283	    -6.1264	    -7.6370	    -2.5177	    -8.4763	    -3.7766	    -8.3923	    -6.2103	   -10.2386	    -8.4763	
    -4.5319	    -6.7978	    -8.6441	    -2.8534	   -10.3226	    -3.7766	    -9.9030	    -6.6299	   -10.9940	   -10.4065	
    -5.1193	    -7.5531	    -9.5673	    -3.5248	   -11.9171	    -4.0283	   -11.4136	    -7.1335	   -12.0010	   -12.5885	
    -5.7907	    -8.3923	   -10.4065	    -4.3640	   -13.2599	    -4.4479	   -13.0081	    -7.7209	   -12.9242	   -14.6866	
    -6.3782	    -9.2316	   -11.2457	    -5.2872	   -14.3509	    -5.0354	   -14.5187	    -8.2245	   -13.8474	   -16.5329	
    -6.9656	   -10.0708	   -11.8332	    -6.1264	   -15.1901	    -5.6229	   -15.8615	    -8.6441	   -14.6027	   -18.0435	
    -7.3853	   -10.8261	   -12.4207	    -6.8817	   -15.7776	    -6.2943	   -16.9525	    -9.0637	   -15.1062	   -19.1345	
    -7.6370	   -11.4136	   -12.9242	    -7.4692	   -16.1972	    -6.9656	   -17.7917	    -9.3155	   -15.4419	   -19.7220	
    -7.8049	   -11.9171	   -13.2599	    -7.7209	   -16.4490	    -7.5531	   -18.2953	    -9.5673	   -15.6097	   -19.8059	
    -7.8888	   -12.1689	   -13.5956	    -7.7209	   -16.3651	    -7.8888	   -18.3792	    -9.7351	   -15.5258	   -19.4702	
    -7.8049	   -12.1689	   -13.5956	    -7.3853	   -16.0294	    -7.8888	   -17.9596	    -9.7351	   -15.1062	   -18.5471	
    -7.5531	   -11.9171	   -13.4277	    -6.7139	   -15.2740	    -7.6370	   -17.1204	    -9.5673	   -14.4348	   -17.2882	
    -7.2174	   -11.4975	   -13.0081	    -5.7907	   -14.3509	    -6.9656	   -15.8615	    -9.0637	   -13.4277	   -15.5258	
    -6.7978	   -10.9100	   -12.4207	    -4.8676	   -13.2599	    -6.2943	   -14.3509	    -8.3084	   -12.1689	   -13.6795	
    -6.4621	   -10.4065	   -11.9171	    -4.0283	   -12.4207	    -5.4550	   -12.9242	    -7.4692	   -10.7422	   -11.8332	
    -6.2943	   -10.0708	   -11.4136	    -3.2730	   -11.8332	    -4.8676	   -11.7493	    -6.6299	    -9.3994	   -10.0708	
    -6.2943	    -9.8190	   -11.0779	    -2.7695	   -11.5814	    -4.2801	   -10.9940	    -5.8746	    -8.0566	    -8.7280	
    -6.2943	    -9.6512	   -10.6583	    -2.4338	   -11.6653	    -3.8605	   -10.7422	    -5.2032	    -6.9656	    -7.7209	
    -6.4621	    -9.4833	   -10.3226	    -2.0981	   -11.9171	    -3.3569	   -10.9100	    -4.5319	    -5.9586	    -7.2174	
    -6.4621	    -9.3155	    -9.9030	    -1.8463	   -12.3367	    -2.9373	   -11.4975	    -3.8605	    -5.2032	    -7.1335	
    -6.4621	    -9.2316	    -9.4833	    -1.5106	   -12.7563	    -2.4338	   -12.4207	    -3.3569	    -4.6997	    -7.5531	
    -6.3782	    -9.1476	    -9.1476	    -1.0071	   -13.0920	    -2.0142	   -13.5956	    -2.8534	    -4.5319	    -8.3084	
    -6.2103	    -8.9798	    -8.8120	    -0.5035	   -13.2599	    -1.5106	   -14.8544	    -2.6016	    -4.6158	    -9.4833	
    -5.8746	    -8.7280	    -8.5602	     0.1678	   -13.2599	    -1.0910	   -16.1133	    -2.5177	    -5.0354	   -10.9100	
    -5.3711	    -8.4763	    -8.3923	     0.8392	   -13.1760	    -0.7553	   -17.2043	    -2.5177	    -5.7907	   -12.5046	
    -4.7836	    -8.1406	    -8.3923	     1.6785	   -13.0081	    -0.4196	   -18.0435	    -2.7695	    -6.7978	   -13.9313	
    -4.0283	    -7.7209	    -8.3923	     2.6016	   -12.6724	     0.0000	   -18.4631	    -3.0212	    -7.8049	   -15.1062	
    -3.1052	    -7.2174	    -8.3084	     3.5248	   -12.0010	     0.4196	   -18.3792	    -3.1891	    -8.6441	   -15.8615	
[Epoch Header]
[Trial Type]	13
[Accept]	1
[Correct]	0
[RT]	 0.000
[Resp]	0
[Epoch Data]
    -0.1678	     7.3013	     8.3923	     2.0981	    10.5743	     1.1749	    10.2386	     3.8605	     2.3499	     4.9515	
    -0.9232	     6.4621	     7.9727	     1.5945	    10.8261	     0.6714	     8.8120	     3.6087	     1.4267	     3.8605	
    -1.6785	     5.5389	     7.3853	     1.0071	    10.5743	     0.0839	     7.1335	     3.2730	     0.7553	     2.7695	
    -2.4338	     4.6997	     6.7139	     0.2518	     9.9869	    -0.3357	     5.2872	     2.8534	     0.3357	     1.7624	
    -3.0212	     3.9444	     6.0425	    -0.5035	     9.0637	    -0.7553	     3.5248	     2.5177	     0.1678	     1.0071	
    -3.5248	     3.2730	     5.2872	    -1.0071	     8.0566	    -1.0910	     2.0142	     2.1820	     0.0839	     0.5875	
    -3.7766	     2.8534	     4.6997	    -1.2589	     7.1335	    -1.1749	     1.0071	     1.9302	     0.1678	     0.4196	
    -3.8605	     2.6855	     4.2801	    -1.2589	     6.5460	    -1.2589	     0.5875	     1.5945	     0.0839	     0.5035	
    -3.7766	     2.8534	     4.1962	    -0.9232	     6.2103	    -1.2589	     0.8392	     1.3428	    -0.0839	     0.7553	
    -3.3569	     3.2730	     4.4479	    -0.4196	     6.2103	    -1.2589	     1.5945	     0.9232	    -0.2518	     1.1749	
    -2.8534	     3.9444	     4.9515	     0.1678	     6.7139	    -1.4267	     3.0212	     0.5035	    -0.5035	     1.8463	
    -2.0981	     4.8676	     5.7068	     0.8392	     7.4692	    -1.5945	     4.7836	     0.0839	    -0.5035	     2.7695	
    -1.3428	     5.7068	     6.5460	     1.5106	     8.4763	    -1.7624	     6.7139	     0.0000	    -0.2518	     3.8605	
    -0.6714	     6.5460	     7.4692	     2.0981	     9.6512	    -1.7624	     8.7280	     0.1678	     0.3357	     5.1193	
    -0.0839	     7.3013	     8.3084	     2.5177	    10.8261	    -1.5945	    10.6583	     0.5875	     1.0910	     6.2943	
     0.4196	     7.8888	     9.0637	     2.8534	    11.9171	    -1.3428	    12.1689	     1.1749	     1.7624	     7.2174	
     0.7553	     8.2245	     9.6512	     2.8534	    12.7563	    -1.0910	    13.2599	     1.6785	     2.3499	     7.7209	
     0.8392	     8.3923	    10.1547	     2.6016	    13.3438	    -1.0071	    13.9313	     2.0981	     2.6016	     7.8049	
     0.7553	     8.3923	    10.4904	     2.0981	    13.6795	    -1.0071	    14.0991	     2.1820	     2.5177	     7.3013	
     0.5035	     8.1406	    10.6583	     1.1749	    13.7634	    -1.3428	    13.7634	     1.9302	     2.0142	     6.3782	
     0.0839	     7.8049	    10.7422	    -0.0839	    13.7634	    -1.9302	    13.0920	     1.2589	     1.1749	     4.9515	
    -0.4196	     7.3013	    10.7422	    -1.4267	    13.5956	    -2.7695	    12.2528	     0.3357	     0.0839	     3.3569	
    -1.0071	     6.8817	    10.6583	    -2.8534	    13.3438	    -3.6926	    11.4136	    -0.8392	    -1.1749	     1.6785	
    -1.5106	     6.4621	    10.5743	    -4.1962	    13.0081	    -4.5319	    10.6583	    -2.0142	    -2.2659	     0.0839	
    -2.0142	     6.0425	    10.3226	    -5.2872	    12.5046	    -5.3711	    10.0708	    -3.1052	    -3.2730	    -1.0910	
    -2.4338	     5.6229	     9.8190	    -6.2103	    11.8332	    -6.0425	     9.7351	    -4.0283	    -3.9444	    -2.0142	
    -2.9373	     5.1193	     9.0637	    -6.9656	    11.0779	    -6.6299	     9.6512	    -4.6997	    -4.3640	    -2.3499	
    -3.4409	     4.6158	     8.1406	    -7.4692	    10.3226	    -7.0496	     9.8190	    -5.1193	    -4.3640	    -2.2659	
    -3.8605	     4.1962	     7.2174	    -7.7209	     9.8190	    -7.3853	    10.2386	    -5.2032	    -4.1122	    -1.6785	
    -4.1962	     3.8605	     6.2943	    -7.7209	     9.3994	    -7.3853	    10.9940	    -5.0354	    -3.4409	    -0.5875	
    -4.4479	     3.6087	     5.6229	    -7.5531	     9.0637	    -7.1335	    11.9171	    -4.5319	    -2.4338	     0.8392	
    -4.6158	     3.6087	     5.0354	    -7.1335	     8.6441	    -6.7139	    12.7563	    -3.7766	    -1.2589	     2.6016	
    -4.6997	     3.6087	     4.6997	    -6.6299	     7.8049	    -6.0425	    13.4277	    -2.8534	     0.0839	     4.4479	
    -4.8676	     3.7766	     4.4479	    -6.0425	     6.7139	    -5.3711	    13.7634	    -1.8463	     1.2589	     6.1264	
    -5.0354	     3.8605	     4.2801	    -5.3711	     5.4550	    -4.6158	    13.8474	    -0.9232	     2.3499	     7.4692	
    -5.1193	     3.9444	     4.2801	    -4.7836	     4.2801	    -3.9444	    13.6795	    -0.0839	     3.1052	     8.4763	
    -5.2872	     4.1122	     4.3640	    -4.2801	     3.4409	    -3.4409	    13.3438	     0.5875	     3.6087	     8.9798	
    -5.4550	     4.1962	     4.5319	    -3.8605	     3.1052	    -3.0212	    12.9242	     1.0071	     3.7766	     8.8959	
    -5.5389	     4.2801	     4.6997	    -3.6926	     3.1891	    -2.8534	    12.3367	     1.1749	     3.6087	     8.4763	
    -5.6229	     4.1962	     4.7836	    -3.6926	     3.5248	    -2.8534	    11.4975	     1.0071	     3.1891	     7.5531	
    -5.7068	     4.0283	     4.6997	    -3.9444	     4.0283	    -3.1891	    10.5743	     0.5875	     2.6016	     6.2943	
    -5.8746	     3.7766	     4.3640	    -4.2801	     4.3640	    -3.6087	     9.4833	     0.0000	     2.0142	     4.8676	
    -5.9586	     3.3569	     4.0283	    -4.7836	     4.6158	    -4.0283	     8.3084	    -0.6714	     1.5106	     3.3569	
    -6.0425	     3.0212	     3.6087	    -5.2032	     4.7836	    -4.5319	     7.3013	    -1.1749	     1.2589	     2.0981	
    -5.9586	     2.8534	     3.4409	    -5.5389	     5.0354	    -4.8676	     6.5460	    -1.5106	     1.3428	     1.1749	
    -5.8746	     2.7695	     3.4409	    -5.7907	     5.3711	    -5.1193	     6.1264	    -1.5945	     1.7624	     0.6714	
    -5.7907	     2.8534	     3.6087	    -6.0425	     5.9586	    -5.2872	     6.1264	    -1.5106	     2.6855	     0.7553	
    -5.6229	     3.1052	     3.9444	    -6.1264	     6.7139	    -5.2872	     6.5460	    -1.1749	     3.8605	     1.3428	
    -5.5389	     3.3569	     4.3640	    -6.2943	     7.6370	    -5.2032	     7.3013	    -0.7553	     5.2872	     2.3499	
    -5.4550	     3.6926	     4.7836	    -6.3782	     8.5602	    -5.1193	     8.3084	    -0.1678	     6.6299	     3.6087	
    -5.4550	     4.0283	     5.2032	    -6.3782	     9.4833	    -5.0354	     9.3994	     0.3357	     7.6370	     4.9515	
    -5.4550	     4.2801	     5.5389	    -6.4621	    10.2386	    -4.8676	    10.4065	     0.7553	     8.1406	     6.0425	
    -5.6229	     4.3640	     5.7068	    -6.2943	    10.7422	    -4.5319	    11.3297	     1.0910	     7.9727	     6.7978	
    -5.7907	     4.2801	     5.7907	    -6.0425	    10.8261	    -4.1962	    12.0850	     1.2589	     7.0496	     7.2174	
    -6.1264	     4.0283	     5.6229	    -5.6229	    10.7422	    -3.6926	    12.5885	     1.3428	     5.7068	     7.2174	
    -6.4621	     3.6087	     5.4550	    -5.0354	    10.4904	    -3.1052	    12.8403	     1.4267	     4.2801	     6.9656	
    -6.7978	     3.1891	     5.2872	    -4.3640	    10.0708	    -2.5177	    12.9242	     1.5945	     3.1052	     6.6299	
    -7.0496	     2.8534	     5.1193	    -3.6926	     9.6512	    -2.0981	    12.8403	     1.9302	     2.3499	     6.1264	
    -7.2174	     2.4338	     4.9515	    -3.0212	     9.0637	    -1.7624	    12.4207	     2.3499	     1.9302	     5.5389	
    -7.2174	     2.0981	     4.7836	    -2.5177	     8.5602	    -1.5945	    11.6653	     2.8534	     1.8463	     4.7836	
    -7.1335	     1.8463	     4.6158	    -2.0981	     8.0566	    -1.4267	    10.7422	     3.4409	     1.9302	     3.8605	
    -6.9656	     1.7624	     4.6158	    -1.7624	     7.8049	    -1.3428	     9.5673	     3.9444	     2.0981	     2.7695	
    -6.7139	     1.6785	     4.6997	    -1.5945	     7.8049	    -1.2589	     8.4763	     4.3640	     2.1820	     1.5106	
    -6.2943	     1.7624	     4.8676	    -1.4267	     8.1406	    -1.0910	     7.3853	     4.5319	     1.9302	     0.0839	
    -5.7068	     2.0142	     5.2872	    -1.3428	     8.8120	    -1.0071	     6.4621	     4.4479	     1.3428	    -1.3428	
    -5.1193	     2.2659	     5.7068	    -1.3428	     9.6512	    -1.0071	     5.7907	     3.9444	     0.4196	    -2.7695	
    -4.3640	     2.6016	     6.1264	    -1.4267	    10.4065	    -1.1749	     5.2872	     3.1052	    -0.8392	    -4.0283	
    -3.5248	     3.1052	     6.5460	    -1.5106	    10.9100	    -1.5106	     4.9515	     2.1820	    -2.0142	    -4.8676	
    -2.6855	     3.6926	     6.9656	    -1.5945	    11.1618	    -1.8463	     4.8676	     1.3428	    -2.8534	    -5.2032	
    -1.6785	     4.4479	     7.3853	    -1.4267	    10.9940	    -2.0981	     5.0354	     1.0071	    -3.0212	    -4.8676	
    -0.5035	     5.3711	     7.9727	    -1.0910	    10.7422	    -2.0142	     5.3711	     1.1749	    -2.5177	    -4.0283	
     0.6714	     6.5460	     8.6441	    -0.3357	    10.4904	    -1.5106	     5.9586	     1.9302	    -1.5106	    -2.6016	
     1.9302	     7.8049	     9.5673	     0.7553	    10.4065	    -0.6714	     6.6299	     3.1891	     0.0000	    -0.9232	
     3.1891	     9.1476	    10.5743	     2.0981	    10.4065	     0.5875	     7.4692	     4.6997	     1.6785	     0.9232	
     4.4479	    10.3226	    11.6653	     3.6087	    10.6583	     2.0981	     8.3084	     6.2943	     3.4409	     2.6855	
     5.6229	    11.4136	    12.7563	     5.3711	    10.8261	     3.7766	     9.0637	     7.8888	     5.1193	     4.2801	
     6.7139	    12.4207	    13.6795	     7.1335	    10.9940	     5.4550	     9.6512	     9.3994	     6.7139	     5.7068	
     7.6370	    13.1760	    14.3509	     8.8959	    10.9940	     7.0496	     9.9869	    10.7422	     8.1406	     6.7978	
     8.3923	    13.7634	    14.7705	    10.5743	    10.7422	     8.4763	     9.9869	    11.8332	     9.2316	     7.4692	
     8.9798	    14.0991	    14.9384	    12.0850	    10.2386	     9.6512	     9.6512	    12.6724	    10.0708	     7.8049	
     9.4833	    14.1830	    14.7705	    13.4277	     9.5673	    10.6583	     8.9798	    13.2599	    10.5743	     7.8888	
     9.8190	    14.1830	    14.5187	    14.6027	     8.8120	    11.5814	     8.2245	    13.8474	    10.8261	     7.6370	
    10.2386	    14.1830	    14.2670	    15.6937	     8.3923	    12.4207	     7.6370	    14.4348	    10.9940	     7.3853	
    10.8261	    14.2670	    14.1830	    16.7847	     8.4763	    13.2599	     7.3013	    15.1062	    11.0779	     7.2174	
    11.5814	    14.6866	    14.3509	    18.0435	     9.1476	    14.2670	     7.4692	    15.8615	    11.3297	     7.3013	
    12.5885	    15.3580	    14.8544	    19.3863	    10.6583	    15.4419	     8.2245	    16.8686	    11.8332	     7.8049	
    13.8474	    16.3651	    15.7776	    21.0648	    12.9242	    16.8686	     9.4833	    17.9596	    12.5885	     8.6441	
    15.2740	    17.7078	    17.1204	    22.9111	    15.6097	    18.4631	    11.3297	    19.1345	    13.6795	     9.9869	
    17.0364	    19.3863	    18.7988	    25.0092	    18.5471	    20.3094	    13.5956	    20.4773	    15.0223	    11.6653	
    18.9667	    21.4005	    20.7291	    27.2751	    21.4005	    22.2397	    16.1133	    21.9879	    16.7007	    13.7634	
    20.9808	    23.4985	    22.7432	    29.4571	    23.9182	    24.1699	    18.7988	    23.5825	    18.7149	    16.1133	
    22.9950	    25.5966	    24.5895	    31.5552	    26.0162	    26.0162	    21.4844	    25.1770	    20.9808	    18.6310	
    24.9252	    27.6108	    26.2680	    33.3176	    27.5269	    27.6947	    24.0860	    26.6876	    23.3307	    21.1487	
    26.6876	    29.4571	    27.6947	    34.7443	    28.7018	    29.0375	    26.3519	    28.0304	    25.6805	    23.5825	
    28.1982	    30.8838	    28.7018	    35.6674	    29.3732	    30.1285	    28.2822	    29.2053	    27.8625	    25.7645	
    29.3732	    31.9748	    29.3732	    36.0870	    29.6249	    30.8838	    29.7089	    30.0446	    29.7928	    27.5269	
    30.1285	    32.6462	    29.7089	    36.1710	    29.5410	    31.3873	    30.3802	    30.6320	    31.3034	    28.7018	
    30.6320	    32.8979	    29.6249	    36.0031	    29.1214	    31.4713	    30.3802	    30.9677	    32.3944	    29.2053	
    30.7159	    32.6462	    29.0375	    35.5835	    28.3661	    31.2195	    29.6249	    30.8838	    32.8140	    29.0375	
    30.4642	    31.8909	    27.9465	    34.9121	    27.1072	    30.5481	    28.1143	    30.3802	    32.5623	    28.0304	
    29.9606	    30.7159	    26.3519	    33.9890	    25.5127	    29.4571	    25.8484	    29.4571	    31.4713	    26.2680	
    29.1214	    29.1214	    24.4217	    32.9819	    23.5825	    27.9465	    23.1628	    28.1143	    29.4571	    23.8342	
    28.1982	    27.4429	    22.4075	    31.8909	    21.4844	    26.2680	    20.2255	    26.2680	    26.5198	    20.8130	
    27.1912	    25.6805	    20.3094	    30.7159	    19.4702	    24.5056	    17.3721	    24.1699	    22.9111	    17.6239	
    26.1002	    24.0021	    18.5471	    29.3732	    17.5400	    22.6593	    14.7705	    21.9040	    18.8828	    14.3509	
    25.0931	    22.4075	    16.9525	    28.0304	    15.9454	    20.9808	    12.5046	    19.5541	    14.8544	    11.4136	
    24.0021	    20.9808	    15.6097	    26.6876	    14.7705	    19.3863	    10.7422	    17.2882	    11.3297	     8.8959	
    22.9950	    19.7220	    14.6027	    25.1770	    13.8474	    18.0435	     9.3994	    15.3580	     8.4763	     7.0496	
    22.0718	    18.7149	    13.9313	    23.8342	    13.3438	    16.7847	     8.7280	    13.7634	     6.6299	     5.8746	
    21.2326	    17.9596	    13.5956	    22.4915	    13.1760	    15.8615	     8.4763	    12.6724	     5.7068	     5.4550	
    20.6451	    17.5400	    13.5117	    21.4005	    13.3438	    15.2740	     8.8120	    12.0850	     5.5389	     5.6229	
    20.1416	    17.4561	    13.6795	    20.4773	    13.7634	    14.8544	     9.3994	    11.8332	     6.0425	     6.3782	
    19.8059	    17.4561	    13.8474	    19.8059	    14.0991	    14.6866	    10.3226	    12.0010	     6.8817	     7.3853	
    19.4702	    17.5400	    14.0152	    19.2184	    14.2670	    14.6027	    11.0779	    12.4207	     7.8049	     8.4763	
    19.1345	    17.6239	    13.9313	    18.7988	    13.9313	    14.6027	    11.7493	    12.8403	     8.5602	     9.3994	
    18.7988	    17.6239	    13.5117	    18.5471	    13.1760	    14.5187	    12.0010	    13.1760	     8.9798	     9.9030	
    18.2953	    17.3721	    12.9242	    18.2953	    12.0010	    14.3509	    11.9171	    13.4277	     8.8120	     9.9030	
    17.7078	    16.9525	    12.0850	    18.0435	    10.5743	    14.0152	    11.4136	    13.3438	     8.1406	     9.3155	
    16.8686	    16.1133	    11.0779	    17.7078	     8.9798	    13.3438	    10.4904	    12.9242	     7.0496	     8.2245	
    15.7776	    14.9384	     9.9030	    17.2882	     7.2174	    12.5046	     9.0637	    12.2528	     5.7068	     6.6299	
    14.4348	    13.4277	     8.3923	    16.7007	     5.2032	    11.4975	     7.3853	    11.1618	     4.1962	     4.6997	
    12.9242	    11.4136	     6.7139	    15.9454	     3.1052	    10.2386	     5.4550	     9.7351	     2.6016	     2.6016	
    11.2457	     9.2316	     4.7836	    15.1062	     0.9232	     8.8959	     3.4409	     7.9727	     1.0071	     0.5035	
     9.3994	     6.7978	     2.8534	    13.9313	    -1.0071	     7.4692	     1.5106	     5.7907	    -0.7553	    -1.4267	
     7.5531	     4.3640	     0.9232	    12.5885	    -2.6855	     5.8746	    -0.2518	     3.4409	    -2.4338	    -3.1891	
     5.7907	     2.0981	    -0.8392	    10.9940	    -3.7766	     4.2801	    -1.6785	     0.9232	    -4.1122	    -4.5319	
     4.1122	     0.0839	    -2.3499	     9.3155	    -4.1962	     2.7695	    -2.6855	    -1.4267	    -5.4550	    -5.4550	
     2.6016	    -1.5945	    -3.4409	     7.7209	    -4.0283	     1.5945	    -3.1052	    -3.4409	    -6.4621	    -5.8746	
     1.3428	    -2.7695	    -4.2801	     6.3782	    -3.3569	     0.7553	    -3.1052	    -4.7836	    -6.8817	    -5.7907	
     0.3357	    -3.6087	    -4.7836	     5.3711	    -2.4338	     0.3357	    -2.6016	    -5.4550	    -6.7139	    -5.1193	
    -0.4196	    -4.1122	    -5.0354	     4.7836	    -1.5945	     0.5035	    -1.7624	    -5.4550	    -5.9586	    -4.0283	
    -0.9232	    -4.3640	    -5.2872	     4.6997	    -0.9232	     1.0910	    -0.6714	    -4.8676	    -4.7836	    -2.7695	
    -1.1749	    -4.3640	    -5.3711	     4.8676	    -0.5875	     1.9302	     0.5035	    -3.9444	    -3.4409	    -1.5106	
    -1.2589	    -4.1962	    -5.4550	     5.2872	    -0.4196	     2.8534	     1.6785	    -2.7695	    -2.0981	    -0.3357	
    -1.2589	    -3.9444	    -5.3711	     5.7907	    -0.5035	     3.6087	     2.6016	    -1.5945	    -0.7553	     0.5875	
    -1.0910	    -3.5248	    -5.2032	     6.2943	    -0.6714	     4.1962	     3.3569	    -0.4196	     0.4196	     1.1749	
    -0.8392	    -3.1052	    -4.9515	     6.7978	    -0.9232	     4.4479	     3.6926	     0.5875	     1.3428	     1.4267	
    -0.5035	    -2.6016	    -4.5319	     7.1335	    -1.2589	     4.3640	     3.6926	     1.3428	     1.9302	     1.2589	
    -0.1678	    -2.0981	    -4.1122	     7.3853	    -1.5945	     4.1122	     3.1891	     1.6785	     2.0981	     0.5875	
     0.0839	    -1.6785	    -3.6926	     7.3853	    -1.8463	     3.6087	     2.2659	     1.6785	     1.7624	    -0.5035	
     0.2518	    -1.4267	    -3.3569	     7.3013	    -2.0981	     3.1052	     1.0071	     1.3428	     1.0071	    -2.0142	
     0.2518	    -1.3428	    -3.1891	     7.0496	    -2.2659	     2.6016	    -0.5035	     0.6714	    -0.1678	    -3.6087	
     0.0839	    -1.5106	    -3.2730	     6.7139	    -2.5177	     2.0981	    -2.1820	    -0.2518	    -1.7624	    -5.4550	
    -0.1678	    -1.9302	    -3.6926	     6.2103	    -2.7695	     1.5106	    -3.8605	    -1.2589	    -3.4409	    -7.1335	
    -0.6714	    -2.6016	    -4.5319	     5.6229	    -3.1891	     1.0910	    -5.4550	    -2.4338	    -5.2032	    -8.7280	
    -1.2589	    -3.4409	    -5.6229	     4.9515	    -3.6926	     0.6714	    -6.8817	    -3.3569	    -6.7139	   -10.0708	
    -1.9302	    -4.3640	    -6.8817	     4.3640	    -4.2801	     0.3357	    -8.0566	    -4.1122	    -7.8888	   -10.9940	
    -2.5177	    -5.1193	    -7.9727	     3.7766	    -4.8676	     0.1678	    -8.8959	    -4.4479	    -8.3923	   -11.4975	
    -3.0212	    -5.6229	    -8.7280	     3.1891	    -5.4550	     0.1678	    -9.3155	    -4.3640	    -8.3084	   -11.4136	
    -3.1891	    -5.7907	    -9.0637	     2.8534	    -5.8746	     0.2518	    -9.3155	    -3.8605	    -7.5531	   -10.7422	
    -3.1891	    -5.5389	    -8.8959	     2.5177	    -6.1264	     0.3357	    -8.9798	    -2.9373	    -6.1264	    -9.6512	
    -2.9373	    -4.9515	    -8.3923	     2.2659	    -6.0425	     0.5035	    -8.2245	    -1.7624	    -4.2801	    -8.0566	
    -2.5177	    -4.1962	    -7.4692	     2.0981	    -5.5389	     0.6714	    -7.0496	    -0.3357	    -2.0142	    -6.1264	
    -1.8463	    -3.1891	    -6.2103	     2.0142	    -4.3640	     0.9232	    -5.4550	     1.1749	     0.4196	    -4.1962	
    -1.1749	    -2.0981	    -4.7836	     2.0142	    -2.6855	     1.3428	    -3.6087	     2.6855	     2.8534	    -2.1820	
    -0.4196	    -0.9232	    -3.1891	     2.1820	    -0.6714	     1.8463	    -1.5945	     3.9444	     4.8676	    -0.5035	
     0.3357	     0.1678	    -1.5945	     2.2659	     1.5106	     2.2659	     0.2518	     4.7836	     6.2943	     0.7553	
     0.9232	     1.1749	     0.0000	     2.1820	     3.4409	     2.6016	     1.8463	     5.0354	     6.7978	     1.1749	
     1.3428	     2.0142	     1.3428	     1.8463	     5.0354	     2.5177	     2.9373	     4.6158	     6.1264	     0.8392	
     1.4267	     2.5177	     2.4338	     1.1749	     6.0425	     2.0142	     3.4409	     3.3569	     4.1962	    -0.4196	
     1.2589	     2.6016	     3.1052	     0.0839	     6.4621	     1.0071	     3.4409	     1.4267	     1.2589	    -2.5177	
     0.8392	     2.5177	     3.3569	    -1.3428	     6.2943	    -0.4196	     2.9373	    -1.0910	    -2.2659	    -5.1193	
     0.2518	     2.1820	     3.3569	    -3.0212	     5.7907	    -2.2659	     2.2659	    -3.8605	    -5.8746	    -7.8888	
    -0.3357	     1.7624	     3.1052	    -4.6997	     4.9515	    -4.1962	     1.3428	    -6.5460	    -9.0637	   -10.5743	
    -1.0071	     1.3428	     2.7695	    -6.2103	     3.9444	    -6.0425	     0.5035	    -8.8959	   -11.8332	   -13.0081	
    -1.5945	     1.0910	     2.3499	    -7.4692	     2.7695	    -7.6370	    -0.1678	   -10.8261	   -13.9313	   -14.8544	
    -1.9302	     0.9232	     1.9302	    -8.4763	     1.5945	    -9.0637	    -0.6714	   -12.2528	   -15.4419	   -16.1972	
    -2.0981	     1.0910	     1.6785	    -9.1476	     0.6714	   -10.0708	    -0.9232	   -13.1760	   -16.3651	   -16.9525	
    -1.9302	     1.5945	     1.6785	    -9.4833	     0.1678	   -10.6583	    -0.6714	   -13.5117	   -16.6168	   -16.9525	
    -1.5106	     2.4338	     1.9302	    -9.4833	     0.3357	   -10.9100	     0.0000	   -13.3438	   -16.1972	   -16.1972	
    -0.7553	     3.5248	     2.6016	    -9.1476	     1.3428	   -10.6583	     1.1749	   -12.5885	   -15.1062	   -14.7705	
     0.1678	     4.7836	     3.6087	    -8.4763	     2.8534	   -10.0708	     2.7695	   -11.4975	   -13.4277	   -12.9242	
     1.1749	     6.1264	     4.6997	    -7.6370	     4.7836	    -9.1476	     4.6158	   -10.0708	   -11.4975	   -10.6583	
     2.1820	     7.3013	     5.8746	    -6.5460	     6.7139	    -7.9727	     6.3782	    -8.3923	    -9.3155	    -8.3923	
     3.1052	     8.3084	     7.0496	    -5.4550	     8.6441	    -6.6299	     8.1406	    -6.5460	    -7.1335	    -6.2943	
     3.9444	     8.9798	     8.0566	    -4.2801	    10.2386	    -5.2872	     9.5673	    -4.6997	    -5.1193	    -4.6158	
     4.5319	     9.3994	     8.8120	    -3.1052	    11.5814	    -3.8605	    10.6583	    -3.0212	    -3.4409	    -3.4409	
     5.0354	     9.6512	     9.3994	    -2.0981	    12.5046	    -2.6016	    11.3297	    -1.6785	    -2.2659	    -2.9373	
     5.2872	     9.6512	     9.7351	    -1.2589	    12.8403	    -1.6785	    11.4136	    -0.6714	    -1.8463	    -3.2730	
     5.4550	     9.3994	     9.7351	    -0.8392	    12.7563	    -1.1749	    11.0779	    -0.3357	    -2.0981	    -4.2801	
     5.3711	     9.0637	     9.4833	    -0.8392	    12.0850	    -1.1749	    10.1547	    -0.6714	    -3.1891	    -5.9586	
     5.2032	     8.6441	     8.8959	    -1.2589	    10.9940	    -1.5945	     8.8959	    -1.6785	    -4.8676	    -7.9727	
     4.8676	     8.0566	     8.1406	    -1.9302	     9.6512	    -2.5177	     7.3853	    -3.2730	    -6.8817	   -10.2386	
     4.3640	     7.3853	     7.1335	    -2.9373	     8.0566	    -3.7766	     5.7907	    -5.3711	    -9.1476	   -12.4207	
     3.8605	     6.6299	     6.0425	    -4.1122	     6.3782	    -5.2872	     4.3640	    -7.5531	   -11.2457	   -14.4348	
     3.1891	     5.7907	     5.0354	    -5.3711	     4.8676	    -6.7978	     3.1052	    -9.7351	   -13.0920	   -16.0294	
     2.5177	     5.0354	     4.1122	    -6.7139	     3.6087	    -8.1406	     2.2659	   -11.5814	   -14.5187	   -17.2043	
     1.8463	     4.3640	     3.4409	    -7.8888	     2.6855	    -9.2316	     1.9302	   -12.9242	   -15.4419	   -17.8757	
     1.1749	     3.8605	     3.1052	    -8.9798	     2.3499	    -9.9030	     2.0981	   -13.8474	   -15.8615	   -18.0435	
     0.5875	     3.5248	     3.1052	    -9.7351	     2.4338	   -10.2386	     2.6855	   -14.1830	   -15.7776	   -17.6239	
     0.1678	     3.2730	     3.2730	   -10.2386	     3.0212	   -10.0708	     3.6926	   -14.1830	   -15.2740	   -16.7007	
    -0.0839	     3.2730	     3.6087	   -10.3226	     3.8605	    -9.5673	     4.9515	   -13.6795	   -14.4348	   -15.4419	
    -0.2518	     3.3569	     4.0283	   -10.0708	     4.8676	    -8.6441	     6.2943	   -12.9242	   -13.3438	   -13.9313	
    -0.2518	     3.6087	     4.4479	    -9.3994	     6.0425	    -7.4692	     7.6370	   -12.0010	   -12.1689	   -12.3367	
     0.0000	     4.0283	     4.8676	    -8.4763	     7.1335	    -6.2103	     8.8120	   -10.9940	   -11.0779	   -10.8261	
     0.2518	     4.4479	     5.2032	    -7.4692	     8.1406	    -4.7836	     9.9030	    -9.9869	   -10.1547	    -9.6512	
     0.6714	     4.8676	     5.4550	    -6.4621	     9.0637	    -3.6087	    10.7422	    -9.1476	    -9.5673	    -8.8120	
     1.0071	     5.2872	     5.6229	    -5.7068	     9.8190	    -2.6016	    11.3297	    -8.4763	    -9.2316	    -8.4763	
     1.2589	     5.5389	     5.7068	    -5.1193	    10.3226	    -2.0142	    11.4975	    -8.1406	    -9.3155	    -8.7280	
     1.2589	     5.6229	     5.6229	    -4.8676	    10.4904	    -1.8463	    11.3297	    -7.9727	    -9.7351	    -9.4833	
     1.0071	     5.4550	     5.4550	    -5.0354	    10.4065	    -2.1820	    10.7422	    -8.1406	   -10.4904	   -10.7422	
     0.3357	     5.0354	     5.0354	    -5.5389	     9.9030	    -2.9373	     9.8190	    -8.5602	   -11.5814	   -12.5046	
    -0.5875	     4.2801	     4.3640	    -6.3782	     9.0637	    -4.0283	     8.5602	    -9.2316	   -12.8403	   -14.5187	
    -1.6785	     3.3569	     3.5248	    -7.3853	     7.9727	    -5.2032	     7.1335	   -10.0708	   -14.2670	   -16.6168	
    -3.0212	     2.2659	     2.6855	    -8.4763	     6.7139	    -6.5460	     5.5389	   -10.9940	   -15.6937	   -18.7149	
    -4.3640	     1.1749	     1.8463	    -9.6512	     5.2872	    -7.8049	     3.9444	   -11.8332	   -16.9525	   -20.4773	
    -5.6229	     0.1678	     1.0910	   -10.8261	     3.8605	    -8.8959	     2.4338	   -12.5885	   -17.7917	   -21.6522	
    -6.7978	    -0.6714	     0.5035	   -11.8332	     2.5177	    -9.9030	     1.0910	   -13.0920	   -18.2114	   -22.2397	
    -7.8049	    -1.3428	     0.0000	   -12.6724	     1.4267	   -10.7422	     0.2518	   -13.2599	   -18.0435	   -21.9879	
    -8.5602	    -1.8463	    -0.3357	   -13.2599	     0.9232	   -11.3297	    -0.0839	   -13.0081	   -17.2043	   -21.0648	
    -9.1476	    -2.1820	    -0.6714	   -13.5956	     1.0071	   -11.5814	     0.1678	   -12.4207	   -15.6937	   -19.4702	
    -9.5673	    -2.4338	    -0.8392	   -13.6795	     1.5106	   -11.7493	     1.0071	   -11.6653	   -13.7634	   -17.3721	
    -9.9869	    -2.7695	    -1.2589	   -13.5117	     2.3499	   -11.6653	     2.0142	   -10.6583	   -11.4975	   -15.0223	
   -10.3226	    -3.1891	    -1.7624	   -13.2599	     3.0212	   -11.4136	     3.0212	    -9.7351	    -9.2316	   -12.6724	
   -10.6583	    -3.6087	    -2.4338	   -12.9242	     3.4409	   -11.1618	     3.7766	    -8.9798	    -6.9656	   -10.4904	
   -10.9100	    -4.1122	    -3.0212	   -12.5046	     3.5248	   -10.9100	     4.2801	    -8.2245	    -5.1193	    -8.6441	
   -11.1618	    -4.6158	    -3.6087	   -12.0850	     3.2730	   -10.5743	     4.3640	    -7.7209	    -3.6926	    -7.3013	
   -11.3297	    -5.2032	    -4.1962	   -11.5814	     2.7695	   -10.3226	     4.0283	    -7.4692	    -3.1052	    -6.5460	
   -11.6653	    -5.8746	    -4.8676	   -11.0779	     1.8463	   -10.1547	     3.3569	    -7.5531	    -3.5248	    -6.5460	
   -12.0010	    -6.7139	    -5.6229	   -10.7422	     0.7553	   -10.1547	     2.2659	    -7.9727	    -4.9515	    -7.2174	
   -12.4207	    -7.7209	    -6.5460	   -10.4904	    -0.5875	   -10.3226	     1.0071	    -8.8120	    -7.3853	    -8.6441	
   -13.0081	    -8.8120	    -7.4692	   -10.3226	    -1.9302	   -10.6583	    -0.4196	    -9.9030	   -10.4065	   -10.4904	
   -13.5956	    -9.9030	    -8.3923	   -10.2386	    -3.1891	   -11.0779	    -1.8463	   -11.0779	   -13.4277	   -12.5046	
   -14.0991	   -10.9100	    -9.1476	   -10.0708	    -4.4479	   -11.4975	    -3.1891	   -12.1689	   -16.1972	   -14.4348	
   -14.6027	   -11.7493	    -9.8190	    -9.9030	    -5.5389	   -11.8332	    -4.2801	   -13.0081	   -18.2953	   -16.1133	
   -14.8544	   -12.4207	   -10.2386	    -9.6512	    -6.4621	   -12.0010	    -5.0354	   -13.6795	   -19.7220	   -17.2043	
   -15.0223	   -12.8403	   -10.4065	    -9.2316	    -7.1335	   -11.9171	    -5.3711	   -13.9313	   -20.3094	   -17.6239	
   -15.0223	   -13.0081	   -10.4065	    -8.7280	    -7.3013	   -11.5814	    -5.2872	   -13.8474	   -20.1416	   -17.3721	
   -14.6866	   -12.7563	   -10.0708	    -7.9727	    -7.0496	   -10.9100	    -4.5319	   -13.3438	   -19.2184	   -16.3651	
   -14.0991	   -12.1689	    -9.4833	    -7.0496	    -6.2103	    -9.9030	    -3.3569	   -12.3367	   -17.6239	   -14.8544	
   -13.1760	   -11.2457	    -8.6441	    -6.0425	    -5.0354	    -8.5602	    -1.7624	   -10.9100	   -15.6097	   -12.7563	
   -12.0850	   -10.0708	    -7.7209	    -4.9515	    -3.5248	    -7.0496	     0.0839	    -9.2316	   -13.1760	   -10.4065	
   -10.7422	    -8.7280	    -6.7139	    -3.7766	    -2.0142	    -5.3711	     2.0142	    -7.3013	   -10.6583	    -7.8888	
    -9.3994	    -7.3853	    -5.7907	    -2.6016	    -0.5035	    -3.6087	     3.6926	    -5.2872	    -8.1406	    -5.4550	
    -8.0566	    -6.0425	    -4.8676	    -1.4267	     0.8392	    -1.9302	     5.1193	    -3.3569	    -5.7068	    -3.2730	
    -6.8817	    -4.9515	    -4.1122	    -0.2518	     1.7624	    -0.3357	     6.0425	    -1.4267	    -3.5248	    -1.4267	
    -5.7907	    -4.0283	    -3.5248	     1.0071	     2.3499	     1.1749	     6.3782	     0.1678	    -1.7624	    -0.0839	
    -4.9515	    -3.3569	    -3.1891	     2.1820	     2.4338	     2.5177	     5.9586	     1.4267	    -0.4196	     0.5875	
    -4.4479	    -3.0212	    -2.9373	     3.1891	     2.0142	     3.6087	     5.0354	     2.1820	     0.2518	     0.5875	
    -4.1122	    -2.9373	    -3.0212	     4.0283	     1.0071	     4.3640	     3.5248	     2.4338	     0.2518	    -0.0839	
    -4.1962	    -3.1891	    -3.3569	     4.6158	    -0.2518	     4.7836	     1.5945	     1.9302	    -0.3357	    -1.2589	
    -4.4479	    -3.7766	    -3.8605	     4.8676	    -1.7624	     4.8676	    -0.4196	     0.9232	    -1.4267	    -2.7695	
    -4.8676	    -4.5319	    -4.6158	     4.8676	    -3.3569	     4.6997	    -2.5177	    -0.5035	    -2.8534	    -4.5319	
    -5.4550	    -5.3711	    -5.5389	     4.6997	    -4.8676	     4.3640	    -4.3640	    -2.0142	    -4.4479	    -6.2943	
    -6.1264	    -6.3782	    -6.5460	     4.3640	    -6.1264	     3.7766	    -5.8746	    -3.4409	    -5.8746	    -7.8049	
    -6.7978	    -7.3013	    -7.7209	     3.8605	    -7.3853	     3.1891	    -7.1335	    -4.6158	    -7.0496	    -8.8959	
    -7.4692	    -8.2245	    -8.8959	     3.2730	    -8.3923	     2.3499	    -7.9727	    -5.4550	    -7.8888	    -9.6512	
    -8.0566	    -8.9798	    -9.9869	     2.5177	    -9.3155	     1.5106	    -8.3923	    -5.8746	    -8.3923	    -9.9030	
    -8.4763	    -9.4833	   -10.9100	     1.7624	    -9.9030	     0.5875	    -8.3923	    -5.8746	    -8.3923	    -9.5673	
    -8.7280	    -9.7351	   -11.4136	     1.0910	   -10.0708	    -0.0839	    -7.8888	    -5.5389	    -7.9727	    -8.8120	
    -8.7280	    -9.5673	   -11.4136	     0.7553	    -9.6512	    -0.4196	    -6.8817	    -4.7836	    -7.1335	    -7.4692	
    -8.3923	    -8.9798	   -10.7422	     0.7553	    -8.5602	    -0.3357	    -5.3711	    -3.6926	    -5.9586	    -5.7907	
    -7.8049	    -8.0566	    -9.4833	     1.1749	    -6.7978	     0.1678	    -3.4409	    -2.4338	    -4.6997	    -3.8605	
    -6.8817	    -6.7978	    -7.8049	     1.7624	    -4.4479	     0.9232	    -1.2589	    -1.0910	    -3.3569	    -1.9302	
    -5.6229	    -5.3711	    -5.7907	     2.6016	    -1.5106	     1.8463	     1.0071	     0.1678	    -2.0981	     0.0000	
    -4.2801	    -3.6926	    -3.6087	     3.5248	     1.5945	     2.8534	     3.1891	     1.3428	    -0.9232	     1.6785	
    -2.8534	    -1.9302	    -1.5106	     4.2801	     4.6997	     3.7766	     5.2032	     2.3499	     0.0000	     3.0212	
    -1.4267	    -0.3357	     0.4196	     4.8676	     7.3013	     4.4479	     6.7139	     2.9373	     0.7553	     3.7766	
    -0.1678	     1.0071	     1.8463	     5.1193	     8.8959	     4.6997	     7.4692	     3.0212	     1.0071	     3.9444	
     0.7553	     1.9302	     2.6855	     4.9515	     9.4833	     4.5319	     7.4692	     2.5177	     0.8392	     3.4409	
     1.4267	     2.4338	     2.9373	     4.3640	     8.9798	     4.0283	     6.7139	     1.5945	     0.0839	     2.1820	
     1.7624	     2.5177	     2.6855	     3.4409	     7.7209	     3.1052	     5.3711	     0.2518	    -1.0910	     0.4196	
     1.8463	     2.2659	     2.1820	     2.2659	     6.0425	     2.0981	     3.6926	    -1.2589	    -2.5177	    -1.7624	
     1.8463	     1.8463	     1.3428	     1.0910	     4.2801	     1.0071	     1.9302	    -2.7695	    -4.0283	    -3.9444	
     1.5945	     1.2589	     0.2518	     0.0000	     2.3499	     0.0839	     0.0839	    -4.1962	    -5.4550	    -6.0425	
     1.2589	     0.5875	    -1.0071	    -1.0071	     0.4196	    -0.7553	    -1.5945	    -5.4550	    -6.7139	    -7.8049	
     0.8392	    -0.2518	    -2.4338	    -1.8463	    -1.5106	    -1.5106	    -3.0212	    -6.5460	    -7.5531	    -9.0637	
     0.3357	    -1.0071	    -3.8605	    -2.4338	    -3.2730	    -2.0142	    -4.2801	    -7.3013	    -7.9727	    -9.7351	
    -0.1678	    -1.5945	    -5.0354	    -2.8534	    -4.7836	    -2.2659	    -5.1193	    -7.6370	    -7.8888	    -9.6512	
    -0.5035	    -2.0142	    -5.9586	    -3.0212	    -5.9586	    -2.3499	    -5.5389	    -7.5531	    -7.2174	    -9.0637	
    -0.7553	    -2.0981	    -6.3782	    -2.8534	    -6.7139	    -2.2659	    -5.6229	    -7.1335	    -6.1264	    -7.9727	
    -0.8392	    -1.9302	    -6.5460	    -2.3499	    -7.2174	    -1.8463	    -5.3711	    -6.4621	    -4.6997	    -6.4621	
    -0.7553	    -1.5945	    -6.3782	    -1.6785	    -7.3853	    -1.3428	    -4.9515	    -5.4550	    -3.1891	    -4.8676	
    -0.5035	    -1.0910	    -5.9586	    -0.7553	    -7.3013	    -0.5875	    -4.2801	    -4.2801	    -1.5945	    -3.1891	
    -0.0839	    -0.5035	    -5.3711	     0.4196	    -6.9656	     0.4196	    -3.6087	    -3.0212	    -0.0839	    -1.6785	
     0.4196	     0.0839	    -4.6997	     1.5945	    -6.5460	     1.5106	    -2.9373	    -1.7624	     1.0910	    -0.3357	
     0.9232	     0.5875	    -4.0283	     2.7695	    -6.0425	     2.6016	    -2.4338	    -0.5875	     2.0142	     0.5875	
     1.4267	     0.9232	    -3.5248	     3.7766	    -5.7068	     3.6087	    -2.2659	     0.3357	     2.3499	     1.1749	
     1.7624	     1.0071	    -3.2730	     4.5319	    -5.4550	     4.3640	    -2.5177	     0.7553	     2.0142	     1.0910	
     1.9302	     0.8392	    -3.2730	     4.8676	    -5.3711	     4.6997	    -3.1052	     0.8392	     0.9232	     0.4196	
     1.9302	     0.3357	    -3.5248	     4.6997	    -5.4550	     4.6997	    -4.0283	     0.3357	    -0.9232	    -0.7553	
     1.7624	    -0.2518	    -3.8605	     4.2801	    -5.7907	     4.1962	    -5.2872	    -0.4196	    -3.1891	    -2.4338	
     1.4267	    -1.0071	    -4.4479	     3.5248	    -6.2943	     3.4409	    -6.6299	    -1.4267	    -5.6229	    -4.2801	
     1.0910	    -1.7624	    -5.0354	     2.7695	    -6.9656	     2.5177	    -7.9727	    -2.3499	    -7.6370	    -6.1264	
     0.6714	    -2.4338	    -5.7907	     2.0142	    -7.8049	     1.6785	    -9.2316	    -3.1052	    -9.3155	    -7.7209	
     0.3357	    -3.0212	    -6.4621	     1.4267	    -8.7280	     1.0910	   -10.1547	    -3.6087	   -10.3226	    -8.9798	
     0.0000	    -3.5248	    -6.9656	     1.1749	    -9.4833	     0.7553	   -10.8261	    -3.8605	   -10.8261	    -9.7351	
    -0.1678	    -3.6926	    -7.2174	     1.1749	   -10.0708	     0.8392	   -10.9100	    -3.6087	   -10.6583	    -9.9030	
    -0.2518	    -3.6087	    -7.1335	     1.6785	   -10.2386	     1.4267	   -10.4065	    -2.9373	    -9.9030	    -9.3155	
    -0.0839	    -3.2730	    -6.7139	     2.5177	    -9.8190	     2.3499	    -9.3155	    -1.8463	    -8.3923	    -7.9727	
     0.3357	    -2.6016	    -6.0425	     3.6087	    -8.8120	     3.4409	    -7.6370	    -0.2518	    -6.2943	    -6.0425	
     0.7553	    -1.8463	    -5.2032	     4.7836	    -7.3013	     4.6997	    -5.3711	     1.5106	    -3.8605	    -3.6087	
     1.3428	    -1.0071	    -4.2801	     5.9586	    -5.1193	     5.7068	    -2.8534	     3.1891	    -1.3428	    -0.9232	
     1.8463	    -0.0839	    -3.3569	     6.8817	    -2.6016	     6.3782	    -0.1678	     4.6158	     1.0071	     1.6785	
     2.1820	     0.6714	    -2.4338	     7.3853	     0.1678	     6.5460	     2.3499	     5.6229	     2.9373	     3.9444	
     2.4338	     1.4267	    -1.5106	     7.4692	     2.7695	     6.2943	     4.6158	     5.8746	     4.3640	     5.7907	
     2.4338	     1.9302	    -0.5035	     7.0496	     5.1193	     5.6229	     6.2943	     5.5389	     5.1193	     7.0496	
     2.1820	     2.2659	     0.3357	     6.2943	     6.8817	     4.6997	     7.4692	     4.6997	     5.2872	     7.5531	
     1.7624	     2.3499	     1.0071	     5.2872	     8.0566	     3.6087	     7.8888	     3.4409	     4.9515	     7.3853	
     1.0910	     2.1820	     1.3428	     4.1122	     8.5602	     2.5177	     7.8049	     2.0142	     4.2801	     6.6299	
     0.2518	     1.7624	     1.4267	     2.8534	     8.4763	     1.4267	     7.1335	     0.5035	     3.1891	     5.2872	
    -0.7553	     1.0071	     1.2589	     1.7624	     7.9727	     0.5035	     6.1264	    -0.9232	     1.8463	     3.5248	
    -1.9302	     0.0839	     0.7553	     0.8392	     6.9656	    -0.2518	     4.8676	    -2.2659	     0.2518	     1.3428	
    -3.1052	    -0.9232	    -0.0839	     0.1678	     5.5389	    -0.8392	     3.5248	    -3.3569	    -1.3428	    -0.8392	
    -4.1962	    -2.0981	    -1.1749	    -0.2518	     3.7766	    -1.2589	     2.2659	    -4.2801	    -2.8534	    -2.9373	
    -5.2872	    -3.2730	    -2.5177	    -0.4196	     1.9302	    -1.4267	     1.1749	    -4.8676	    -4.0283	    -4.6158	
    -6.2943	    -4.5319	    -3.7766	    -0.4196	     0.1678	    -1.5106	     0.4196	    -5.1193	    -4.7836	    -5.6229	
    -7.2174	    -5.5389	    -4.9515	    -0.0839	    -1.0910	    -1.5106	     0.2518	    -5.0354	    -5.0354	    -5.9586	
    -7.8888	    -6.3782	    -5.7068	     0.4196	    -1.6785	    -1.1749	     0.7553	    -4.6158	    -4.6158	    -5.5389	
    -8.3923	    -6.8817	    -5.9586	     1.1749	    -1.5106	    -0.6714	     1.6785	    -3.7766	    -3.7766	    -4.3640	
    -8.6441	    -6.9656	    -5.7068	     2.1820	    -0.7553	     0.0839	     3.1052	    -2.6016	    -2.4338	    -2.6855	
    -8.7280	    -6.7139	    -5.1193	     3.1891	     0.3357	     1.0910	     4.7836	    -1.2589	    -0.8392	    -0.7553	
    -8.7280	    -6.2943	    -4.2801	     4.2801	     1.6785	     2.2659	     6.2943	     0.3357	     0.8392	     1.3428	
    -8.7280	    -5.6229	    -3.3569	     5.2032	     2.9373	     3.3569	     7.6370	     1.8463	     2.5177	     3.2730	
    -8.7280	    -5.0354	    -2.5177	     5.9586	     4.1122	     4.3640	     8.5602	     3.1891	     4.0283	     4.9515	
    -8.8120	    -4.5319	    -1.8463	     6.4621	     4.8676	     5.2032	     8.9798	     4.3640	     5.2032	     6.1264	
    -8.8959	    -4.1122	    -1.4267	     6.7139	     5.2872	     5.8746	     8.8959	     5.1193	     6.0425	     6.7139	
    -9.0637	    -4.1122	    -1.5106	     6.8817	     5.1193	     6.2943	     8.1406	     5.5389	     6.3782	     6.7139	
    -9.2316	    -4.3640	    -2.0981	     6.7978	     4.2801	     6.3782	     6.7139	     5.6229	     6.2943	     6.0425	
    -9.3994	    -4.9515	    -3.2730	     6.7139	     2.7695	     6.2943	     4.7836	     5.2872	     5.6229	     4.7836	
    -9.4833	    -5.7907	    -4.7836	     6.5460	     0.7553	     5.9586	     2.4338	     4.6997	     4.6158	     3.1052	
    -9.4833	    -6.7139	    -6.3782	     6.3782	    -1.5106	     5.6229	    -0.0839	     3.9444	     3.1891	     1.0910	
    -9.3155	    -7.4692	    -7.8888	     6.2103	    -3.7766	     5.2872	    -2.6016	     3.1891	     1.5945	    -1.0071	
    -8.8959	    -7.8888	    -9.0637	     6.2943	    -5.7068	     5.0354	    -4.6997	     2.5177	    -0.0839	    -2.9373	
    -8.3923	    -8.0566	    -9.7351	     6.4621	    -7.1335	     4.9515	    -6.3782	     2.0981	    -1.4267	    -4.5319	
    -7.7209	    -7.8888	    -9.9869	     6.7978	    -8.1406	     5.2032	    -7.6370	     1.9302	    -2.4338	    -5.5389	
    -6.8817	    -7.4692	    -9.8190	     7.3853	    -8.7280	     5.7068	    -8.3084	     2.1820	    -2.7695	    -5.9586	
    -6.0425	    -6.7978	    -9.3994	     8.1406	    -9.0637	     6.5460	    -8.6441	     2.8534	    -2.4338	    -5.7068	
    -5.0354	    -5.9586	    -8.8120	     9.1476	    -9.3155	     7.7209	    -8.6441	     3.9444	    -1.4267	    -4.7836	
    -4.0283	    -4.8676	    -8.0566	    10.3226	    -9.3155	     9.2316	    -8.3084	     5.4550	     0.1678	    -3.2730	
    -3.0212	    -3.6087	    -7.0496	    11.8332	    -9.2316	    10.9100	    -7.8049	     7.1335	     1.9302	    -1.3428	
    -1.8463	    -2.1820	    -5.9586	    13.4277	    -8.8959	    12.7563	    -6.9656	     8.9798	     3.6087	     0.7553	
    -0.5875	    -0.6714	    -4.6997	    15.1901	    -8.2245	    14.5187	    -5.9586	    10.7422	     4.9515	     2.8534	
     0.7553	     0.9232	    -3.2730	    16.8686	    -6.9656	    16.1972	    -4.7836	    12.1689	     5.7907	     4.7836	
     2.0981	     2.5177	    -1.8463	    18.4631	    -5.3711	    17.5400	    -3.4409	    13.4277	     6.1264	     6.2943	
     3.3569	     4.0283	    -0.4196	    19.9738	    -3.4409	    18.7149	    -2.2659	    14.3509	     6.1264	     7.3853	
     4.5319	     5.2872	     0.8392	    21.1487	    -1.5106	    19.5541	    -1.4267	    15.0223	     6.1264	     7.9727	
     5.5389	     6.2943	     1.9302	    22.0718	     0.0839	    20.2255	    -1.0910	    15.6937	     6.2103	     8.0566	
     6.2943	     6.9656	     2.7695	    22.6593	     1.2589	    20.6451	    -1.2589	    16.1972	     6.3782	     7.7209	
     6.7978	     7.3013	     3.1891	    22.9111	     1.8463	    20.9808	    -2.0142	    16.5329	     6.6299	     6.9656	
     7.0496	     7.3013	     3.2730	    22.8271	     2.0142	    21.1487	    -3.1052	    16.7847	     6.8817	     5.7907	
     7.0496	     6.9656	     3.0212	    22.4075	     1.6785	    21.1487	    -4.4479	    16.7007	     6.9656	     4.3640	
     6.9656	     6.4621	     2.2659	    21.7361	     1.0910	    20.8969	    -5.9586	    16.4490	     6.9656	     2.8534	
     6.7978	     5.7907	     1.2589	    20.8130	     0.1678	    20.3934	    -7.3853	    15.9454	     6.7139	     1.3428	
     6.6299	     5.0354	     0.1678	    19.8059	    -0.9232	    19.6381	    -8.6441	    15.0223	     6.2103	    -0.2518	
     6.4621	     4.4479	    -0.9232	    18.7988	    -1.9302	    18.6310	    -9.6512	    13.8474	     5.3711	    -1.5945	
     6.3782	     4.1122	    -1.7624	    17.7917	    -2.8534	    17.4561	   -10.1547	    12.4207	     4.3640	    -2.6855	
     6.5460	     3.9444	    -2.2659	    16.8686	    -3.5248	    16.1133	   -10.3226	    10.8261	     3.1891	    -3.3569	
     6.8817	     4.1962	    -2.4338	    16.1972	    -3.9444	    14.8544	    -9.9030	     9.3155	     2.0981	    -3.6087	
     7.4692	     4.8676	    -2.0981	    15.7776	    -4.1122	    13.9313	    -9.0637	     8.0566	     1.3428	    -3.3569	
     8.3084	     5.8746	    -1.3428	    15.7776	    -3.9444	    13.3438	    -7.8049	     7.3013	     1.0071	    -2.5177	
     9.3155	     7.2174	    -0.2518	    16.1133	    -3.3569	    13.4277	    -6.2103	     7.3013	     1.3428	    -1.2589	
    10.5743	     8.8959	     1.2589	    16.7847	    -2.3499	    13.9313	    -4.2801	     7.8888	     2.0981	     0.3357	
    11.8332	    10.6583	     2.9373	    17.7078	    -1.0071	    14.8544	    -2.3499	     8.8959	     3.2730	     2.1820	
    13.0920	    12.5046	     4.6997	    18.7988	     0.5035	    15.9454	    -0.5875	    10.1547	     4.6158	     3.9444	
    14.3509	    14.3509	     6.5460	    20.0577	     2.0981	    17.2043	     1.0910	    11.5814	     6.1264	     5.7068	
    15.5258	    16.0294	     8.3084	    21.4844	     3.6087	    18.6310	     2.3499	    13.0081	     7.5531	     7.1335	
    16.6168	    17.5400	     9.9030	    22.9111	     4.9515	    19.8898	     3.1891	    14.3509	     8.8120	     8.2245	
    17.5400	    18.7149	    11.0779	    24.3378	     5.8746	    21.1487	     3.6087	    15.5258	     9.8190	     8.8959	
    18.3792	    19.4702	    11.9171	    25.7645	     6.4621	    22.2397	     3.6087	    16.5329	    10.5743	     9.1476	
    18.9667	    19.6381	    12.2528	    26.9394	     6.6299	    23.0789	     3.2730	    17.2043	    10.9940	     8.9798	
    19.2184	    19.3024	    12.0850	    27.8625	     6.2103	    23.6664	     2.5177	    17.6239	    11.0779	     8.4763	
    19.1345	    18.2953	    11.4136	    28.4500	     5.3711	    23.9182	     1.5945	    17.7917	    10.8261	     7.6370	
    18.5471	    16.9525	    10.2386	    28.7857	     4.1122	    23.8342	     0.4196	    17.6239	    10.2386	     6.6299	
    17.6239	    15.2740	     8.8120	    28.7018	     2.5177	    23.4985	    -0.7553	    17.1204	     9.3155	     5.4550	
    16.4490	    13.4277	     7.3013	    28.2822	     0.7553	    22.8271	    -2.0142	    16.1972	     8.1406	     4.1962	
    15.0223	    11.6653	     5.7907	    27.5269	    -1.0910	    21.9040	    -3.1891	    15.1062	     6.7139	     2.8534	
    13.5117	    10.0708	     4.3640	    26.5198	    -2.6855	    20.8130	    -4.1122	    13.8474	     5.2872	     1.7624	
    12.0010	     8.6441	     3.0212	    25.4288	    -4.0283	    19.8059	    -4.7836	    12.4207	     4.0283	     0.9232	
    10.6583	     7.5531	     1.9302	    24.2538	    -4.7836	    18.7988	    -5.0354	    11.1618	     3.1052	     0.5035	
     9.4833	     6.7139	     1.1749	    23.2468	    -4.8676	    17.8757	    -4.6997	    10.0708	     2.6016	     0.5875	
     8.4763	     6.2943	     0.8392	    22.2397	    -4.0283	    17.2882	    -3.7766	     9.2316	     2.6016	     1.0910	
     7.8888	     6.2943	     0.9232	    21.4844	    -2.5177	    16.8686	    -2.3499	     8.8120	     3.0212	     2.0142	
     7.6370	     6.5460	     1.4267	    21.0648	    -0.3357	    16.8686	    -0.5875	     8.6441	     3.7766	     3.1052	
     7.7209	     7.2174	     2.3499	    20.8969	     2.0981	    17.1204	     1.1749	     8.8959	     4.8676	     4.3640	
     8.2245	     8.0566	     3.4409	    21.1487	     4.3640	    17.7078	     2.8534	     9.3994	     6.0425	     5.6229	
     8.8959	     9.0637	     4.6158	    21.5683	     6.3782	    18.5471	     4.1122	    10.1547	     7.1335	     6.6299	
     9.8190	     9.9869	     5.7068	    22.1558	     7.7209	    19.4702	     4.9515	    10.9100	     8.1406	     7.3853	
    10.7422	    10.8261	     6.6299	    22.9111	     8.4763	    20.3934	     5.1193	    11.5814	     8.8959	     7.8049	
    11.6653	    11.4136	     7.3013	    23.6664	     8.5602	    21.1487	     4.7836	    12.1689	     9.3994	     7.7209	
    12.5885	    11.8332	     7.8049	    24.2538	     8.1406	    21.5683	     4.0283	    12.5885	     9.6512	     7.3013	
    13.3438	    12.1689	     8.1406	    24.7574	     7.3853	    21.6522	     2.8534	    12.8403	     9.6512	     6.5460	
    14.0152	    12.4207	     8.4763	    25.0092	     6.5460	    21.4005	     1.5945	    12.9242	     9.6512	     5.6229	
    14.6027	    12.5885	     8.8120	    25.0931	     5.6229	    20.8969	     0.2518	    12.9242	     9.5673	     4.6158	
    15.1062	    12.8403	     9.1476	    25.1770	     4.7836	    20.3094	    -0.9232	    12.9242	     9.4833	     3.6087	
    15.5258	    13.0081	     9.4833	    25.1770	     4.0283	    19.7220	    -1.7624	    12.8403	     9.3155	     2.6855	
    15.8615	    13.2599	     9.9030	    25.1770	     3.6926	    19.2184	    -2.2659	    12.8403	     8.9798	     1.8463	
    16.1972	    13.4277	    10.3226	    25.2609	     3.7766	    18.8828	    -2.2659	    12.9242	     8.4763	     1.1749	
    16.3651	    13.6795	    10.7422	    25.3448	     4.3640	    18.7988	    -1.7624	    13.0920	     7.7209	     0.5875	
    16.5329	    13.9313	    11.1618	    25.5966	     5.5389	    18.8828	    -0.6714	    13.5117	     6.7139	     0.2518	
    16.6168	    14.2670	    11.5814	    25.9323	     7.0496	    19.1345	     0.8392	    14.0152	     5.6229	     0.1678	
    16.7007	    14.5187	    11.9171	    26.3519	     8.8120	    19.6381	     2.6016	    14.6027	     4.6997	     0.3357	
    16.6168	    14.6866	    12.0850	    26.8555	    10.4065	    20.1416	     4.4479	    15.3580	     4.1122	     0.7553	
    16.5329	    14.8544	    12.0010	    27.2751	    11.7493	    20.6451	     6.1264	    16.1133	     4.0283	     1.3428	
    16.3651	    14.7705	    11.7493	    27.6947	    12.5046	    20.9808	     7.3853	    16.8686	     4.3640	     1.9302	
    16.1133	    14.6866	    11.3297	    28.0304	    12.5046	    21.1487	     8.0566	    17.4561	     4.8676	     2.3499	
    15.7776	    14.3509	    10.6583	    28.1982	    11.7493	    20.9808	     8.0566	    17.6239	     5.4550	     2.4338	
    15.5258	    13.9313	     9.8190	    28.2822	    10.2386	    20.4773	     7.3853	    17.3721	     5.7907	     2.0981	
    15.1901	    13.4277	     8.8120	    28.1143	     8.1406	    19.6381	     6.0425	    16.7007	     5.8746	     1.2589	
    14.8544	    12.7563	     7.8049	    27.7786	     5.7068	    18.5471	     4.2801	    15.5258	     5.6229	     0.0000	
    14.5187	    12.0010	     6.7139	    27.3590	     3.1891	    17.3721	     2.0981	    14.0152	     4.8676	    -1.7624	
[Epoch Header]
[Trial Type]	13
[Accept]	1
[Correct]	0
[RT]	 0.000
[Resp]	0
[Epoch Data]
   -16.5329	   -16.0294	   -11.7493	   -23.1628	    -7.8888	   -19.0506	    -6.4621	   -16.5329	   -16.1133	   -13.5117	
   -16.3651	   -15.2740	   -10.9100	   -22.9111	    -7.0496	   -18.7988	    -4.5319	   -16.2811	   -14.8544	   -11.5814	
   -16.1972	   -14.5187	   -10.2386	   -22.8271	    -6.7139	   -18.7149	    -2.9373	   -16.4490	   -13.9313	    -9.8190	
   -16.1972	   -13.8474	    -9.8190	   -22.9111	    -6.8817	   -18.9667	    -1.8463	   -16.9525	   -13.3438	    -8.3084	
   -16.2811	   -13.4277	    -9.6512	   -23.2468	    -7.4692	   -19.5541	    -1.1749	   -17.8757	   -13.0920	    -7.2174	
   -16.5329	   -13.2599	    -9.7351	   -23.7503	    -8.3084	   -20.3934	    -0.9232	   -18.8828	   -13.0920	    -6.5460	
   -16.8686	   -13.3438	   -10.1547	   -24.2538	    -9.2316	   -21.2326	    -1.1749	   -19.8898	   -13.2599	    -6.3782	
   -17.2043	   -13.5956	   -10.6583	   -24.7574	   -10.3226	   -22.1558	    -1.7624	   -20.6451	   -13.4277	    -6.5460	
   -17.6239	   -14.0152	   -11.4136	   -25.2609	   -11.4975	   -22.9111	    -2.6855	   -21.3165	   -13.5117	    -7.1335	
   -17.9596	   -14.5187	   -12.0850	   -25.6805	   -12.8403	   -23.5825	    -3.9444	   -21.8201	   -13.6795	    -8.1406	
   -18.2953	   -15.1062	   -12.8403	   -26.1841	   -14.1830	   -24.0021	    -5.4550	   -22.2397	   -13.8474	    -9.3155	
   -18.5471	   -15.6937	   -13.5117	   -26.6037	   -15.4419	   -24.3378	    -7.1335	   -22.5754	   -14.0152	   -10.7422	
   -18.7149	   -16.1133	   -14.0991	   -26.9394	   -16.4490	   -24.5895	    -8.7280	   -22.7432	   -14.2670	   -12.1689	
   -18.7988	   -16.5329	   -14.4348	   -27.1912	   -16.9525	   -24.5895	   -10.1547	   -22.8271	   -14.6027	   -13.5956	
   -18.7988	   -16.7847	   -14.7705	   -27.2751	   -16.8686	   -24.4217	   -11.1618	   -22.8271	   -15.1062	   -14.9384	
   -18.6310	   -16.9525	   -14.8544	   -27.1912	   -16.3651	   -24.1699	   -11.7493	   -22.6593	   -15.8615	   -16.0294	
   -18.3792	   -16.9525	   -15.0223	   -27.0233	   -15.4419	   -23.8342	   -11.8332	   -22.4915	   -16.9525	   -16.9525	
   -17.9596	   -16.9525	   -15.0223	   -26.6037	   -14.2670	   -23.5825	   -11.4975	   -22.2397	   -18.2114	   -17.6239	
   -17.4561	   -16.7007	   -14.9384	   -26.1002	   -13.0920	   -23.3307	   -10.6583	   -21.8201	   -19.4702	   -17.7917	
   -16.7007	   -16.2811	   -14.6027	   -25.3448	   -11.7493	   -22.9950	    -9.4833	   -21.2326	   -20.2255	   -17.3721	
   -15.8615	   -15.6097	   -14.0152	   -24.4217	   -10.3226	   -22.5754	    -8.0566	   -20.3934	   -20.3094	   -16.4490	
   -14.7705	   -14.6866	   -13.0920	   -23.3307	    -8.8120	   -21.9879	    -6.3782	   -19.3863	   -19.7220	   -15.1062	
   -13.6795	   -13.6795	   -12.0010	   -21.9879	    -7.3013	   -21.2326	    -4.6158	   -18.2114	   -18.7149	   -13.5117	
   -12.5046	   -12.6724	   -10.8261	   -20.5612	    -5.9586	   -20.3094	    -3.1891	   -17.0364	   -17.4561	   -12.0010	
   -11.5814	   -11.7493	    -9.7351	   -19.1345	    -4.8676	   -19.3024	    -2.0981	   -16.1133	   -16.2811	   -10.7422	
   -10.7422	   -10.9940	    -8.7280	   -17.7917	    -4.1962	   -18.2953	    -1.5106	   -15.3580	   -15.3580	    -9.9869	
   -10.2386	   -10.4904	    -8.0566	   -16.5329	    -3.8605	   -17.3721	    -1.5106	   -14.9384	   -14.6866	    -9.8190	
    -9.9869	   -10.3226	    -7.6370	   -15.6097	    -3.9444	   -16.7007	    -2.0981	   -14.8544	   -14.4348	   -10.2386	
    -9.9869	   -10.4904	    -7.4692	   -14.9384	    -4.4479	   -16.1972	    -3.2730	   -15.0223	   -14.5187	   -11.3297	
   -10.3226	   -10.9100	    -7.6370	   -14.6027	    -5.2872	   -15.9454	    -4.9515	   -15.5258	   -14.9384	   -12.7563	
   -10.8261	   -11.5814	    -8.0566	   -14.4348	    -6.2103	   -15.9454	    -6.7978	   -16.1133	   -15.6097	   -14.5187	
   -11.4136	   -12.4207	    -8.6441	   -14.4348	    -7.3013	   -16.1133	    -8.7280	   -16.9525	   -16.3651	   -16.2811	
   -12.0010	   -13.3438	    -9.4833	   -14.5187	    -8.3084	   -16.2811	   -10.5743	   -17.7078	   -17.2043	   -17.9596	
   -12.5046	   -14.3509	   -10.4065	   -14.6866	    -9.3155	   -16.5329	   -12.1689	   -18.4631	   -17.9596	   -19.3863	
   -12.9242	   -15.4419	   -11.4975	   -14.8544	   -10.1547	   -16.7847	   -13.4277	   -19.0506	   -18.6310	   -20.5612	
   -13.2599	   -16.4490	   -12.6724	   -15.1062	   -10.9100	   -17.0364	   -14.2670	   -19.6381	   -19.3024	   -21.3165	
   -13.5956	   -17.4561	   -13.7634	   -15.4419	   -11.5814	   -17.3721	   -14.6866	   -20.0577	   -19.8898	   -21.7361	
   -13.9313	   -18.2114	   -14.7705	   -15.7776	   -12.1689	   -17.7917	   -14.6866	   -20.4773	   -20.3934	   -21.6522	
   -14.1830	   -18.7149	   -15.3580	   -16.2811	   -12.6724	   -18.1274	   -14.3509	   -20.6451	   -20.8130	   -21.2326	
   -14.4348	   -18.9667	   -15.6937	   -16.7007	   -13.1760	   -18.4631	   -13.7634	   -20.8130	   -21.0648	   -20.3934	
   -14.6027	   -18.8828	   -15.6937	   -17.2043	   -13.5956	   -18.7149	   -12.8403	   -20.8130	   -21.1487	   -19.2184	
   -14.7705	   -18.5471	   -15.5258	   -17.6239	   -13.9313	   -19.0506	   -11.9171	   -20.6451	   -21.0648	   -17.7917	
   -14.8544	   -18.0435	   -15.2740	   -18.1274	   -14.4348	   -19.3024	   -10.9100	   -20.4773	   -20.6451	   -16.1972	
   -14.9384	   -17.4561	   -15.0223	   -18.6310	   -14.9384	   -19.6381	    -9.9869	   -20.3094	   -20.0577	   -14.6866	
   -14.8544	   -16.7847	   -14.6866	   -18.9667	   -15.4419	   -19.9738	    -9.3155	   -20.0577	   -19.3863	   -13.2599	
   -14.6866	   -16.0294	   -14.2670	   -19.3024	   -15.8615	   -20.2255	    -8.8120	   -19.7220	   -18.6310	   -12.2528	
   -14.3509	   -15.1901	   -13.7634	   -19.3863	   -15.9454	   -20.3934	    -8.6441	   -19.3024	   -17.9596	   -11.5814	
   -14.0152	   -14.4348	   -13.0920	   -19.2184	   -15.7776	   -20.4773	    -8.8120	   -18.8828	   -17.4561	   -11.4975	
   -13.5956	   -13.6795	   -12.4207	   -18.9667	   -15.4419	   -20.3094	    -9.3155	   -18.4631	   -17.1204	   -11.9171	
   -13.2599	   -13.0081	   -11.7493	   -18.5471	   -15.1062	   -20.1416	   -10.0708	   -18.1274	   -17.1204	   -12.8403	
   -12.9242	   -12.5885	   -11.2457	   -18.0435	   -14.9384	   -19.8898	   -11.0779	   -17.9596	   -17.3721	   -14.2670	
   -12.6724	   -12.3367	   -10.9940	   -17.5400	   -14.9384	   -19.6381	   -12.2528	   -17.9596	   -17.9596	   -15.9454	
   -12.4207	   -12.1689	   -10.9940	   -17.1204	   -15.1901	   -19.3863	   -13.3438	   -18.2953	   -18.7149	   -17.8757	
   -12.1689	   -12.1689	   -11.1618	   -16.7847	   -15.6937	   -19.1345	   -14.4348	   -18.9667	   -19.6381	   -19.6381	
   -11.8332	   -12.1689	   -11.4975	   -16.6168	   -16.2811	   -18.8828	   -15.2740	   -19.8059	   -20.5612	   -21.2326	
   -11.3297	   -12.0010	   -11.6653	   -16.4490	   -16.7007	   -18.6310	   -15.6937	   -20.7291	   -21.4005	   -22.4075	
   -10.7422	   -11.5814	   -11.5814	   -16.2811	   -16.6168	   -18.2114	   -15.5258	   -21.5683	   -21.9040	   -22.9111	
    -9.9869	   -10.8261	   -11.0779	   -16.1133	   -15.7776	   -17.7078	   -14.7705	   -22.1558	   -21.9040	   -22.7432	
    -9.0637	    -9.7351	    -9.9869	   -15.8615	   -14.1830	   -17.0364	   -13.2599	   -22.2397	   -21.4005	   -21.9040	
    -8.0566	    -8.3084	    -8.4763	   -15.5258	   -11.8332	   -16.1133	   -11.1618	   -21.9879	   -20.3094	   -20.3934	
    -6.9656	    -6.7139	    -6.6299	   -15.1062	    -9.1476	   -15.1901	    -8.8120	   -21.3165	   -18.8828	   -18.3792	
    -5.9586	    -5.1193	    -4.6997	   -14.6027	    -6.3782	   -14.1830	    -6.2103	   -20.3934	   -17.2882	   -16.0294	
    -5.0354	    -3.5248	    -2.9373	   -14.1830	    -3.7766	   -13.3438	    -3.8605	   -19.3024	   -15.6937	   -13.7634	
    -4.3640	    -2.2659	    -1.3428	   -13.8474	    -1.5945	   -12.8403	    -1.8463	   -18.3792	   -14.4348	   -11.6653	
    -3.7766	    -1.1749	    -0.0839	   -13.7634	     0.0839	   -12.6724	    -0.2518	   -17.6239	   -13.5956	    -9.9869	
    -3.4409	    -0.5035	     0.7553	   -13.8474	     1.2589	   -12.9242	     0.8392	   -17.1204	   -13.3438	    -8.8959	
    -3.1891	     0.0000	     1.3428	   -14.0991	     2.0142	   -13.5956	     1.4267	   -16.8686	   -13.4277	    -8.3923	
    -3.0212	     0.2518	     1.5945	   -14.5187	     2.3499	   -14.3509	     1.5945	   -16.7847	   -13.7634	    -8.4763	
    -3.0212	     0.2518	     1.6785	   -14.9384	     2.3499	   -15.1062	     1.2589	   -16.7847	   -14.1830	    -8.8959	
    -2.9373	     0.1678	     1.6785	   -15.3580	     2.0981	   -15.8615	     0.5875	   -16.7007	   -14.4348	    -9.5673	
    -2.8534	     0.0000	     1.5945	   -15.8615	     1.6785	   -16.3651	    -0.3357	   -16.7007	   -14.6027	   -10.4904	
    -2.8534	    -0.2518	     1.5106	   -16.1972	     1.1749	   -16.7007	    -1.3428	   -16.6168	   -14.5187	   -11.3297	
    -2.7695	    -0.5875	     1.3428	   -16.5329	     0.5875	   -16.8686	    -2.3499	   -16.4490	   -14.2670	   -12.0850	
    -2.6855	    -0.8392	     1.2589	   -16.6168	     0.1678	   -16.8686	    -3.1891	   -16.1972	   -13.6795	   -12.5885	
    -2.6016	    -1.0910	     1.2589	   -16.6168	    -0.0839	   -16.5329	    -3.7766	   -15.7776	   -12.8403	   -12.6724	
    -2.5177	    -1.3428	     1.3428	   -16.2811	    -0.1678	   -15.9454	    -4.0283	   -15.1062	   -11.7493	   -12.2528	
    -2.5177	    -1.4267	     1.5106	   -15.6937	    -0.0839	   -15.1062	    -3.8605	   -14.3509	   -10.4065	   -11.4975	
    -2.5177	    -1.5945	     1.7624	   -14.8544	     0.1678	   -14.0152	    -3.3569	   -13.5117	    -8.9798	   -10.4065	
    -2.6016	    -1.6785	     2.0142	   -13.9313	     0.5875	   -12.8403	    -2.5177	   -12.5046	    -7.6370	    -9.0637	
    -2.7695	    -1.7624	     2.2659	   -12.8403	     1.0071	   -11.5814	    -1.5106	   -11.4975	    -6.5460	    -7.6370	
    -2.9373	    -1.9302	     2.5177	   -11.7493	     1.5945	   -10.2386	    -0.4196	   -10.5743	    -5.8746	    -6.2103	
    -3.1052	    -1.9302	     2.7695	   -10.6583	     2.0981	    -9.0637	     0.6714	    -9.8190	    -5.7907	    -5.0354	
    -3.2730	    -1.9302	     3.1052	    -9.6512	     2.5177	    -8.0566	     1.5106	    -9.2316	    -6.2943	    -4.0283	
    -3.3569	    -1.8463	     3.4409	    -8.8959	     2.8534	    -7.3853	     2.1820	    -8.8120	    -7.1335	    -3.3569	
    -3.4409	    -1.7624	     3.7766	    -8.2245	     2.9373	    -6.9656	     2.5177	    -8.5602	    -8.1406	    -3.1052	
    -3.6087	    -1.6785	     4.0283	    -7.9727	     2.7695	    -6.9656	     2.5177	    -8.4763	    -9.1476	    -3.1052	
    -3.8605	    -1.8463	     4.0283	    -8.0566	     2.0981	    -7.3853	     2.0981	    -8.5602	    -9.9030	    -3.5248	
    -4.3640	    -2.2659	     3.6926	    -8.5602	     0.9232	    -8.0566	     1.2589	    -8.8959	   -10.6583	    -4.2801	
    -5.0354	    -3.1052	     2.8534	    -9.5673	    -0.9232	    -9.0637	    -0.0839	    -9.5673	   -11.4975	    -5.4550	
    -6.1264	    -4.2801	     1.5945	   -10.8261	    -3.1052	   -10.3226	    -1.7624	   -10.5743	   -12.5046	    -6.9656	
    -7.3013	    -5.7068	     0.0000	   -12.4207	    -5.3711	   -11.8332	    -3.6926	   -11.9171	   -13.5956	    -8.7280	
    -8.5602	    -7.3013	    -1.5945	   -14.1830	    -7.3013	   -13.4277	    -5.6229	   -13.5117	   -14.6866	   -10.4904	
    -9.5673	    -8.7280	    -3.0212	   -15.7776	    -8.7280	   -15.0223	    -7.3013	   -15.1062	   -15.6937	   -12.1689	
   -10.4065	    -9.9030	    -4.1122	   -17.2882	    -9.5673	   -16.5329	    -8.7280	   -16.6168	   -16.3651	   -13.5956	
   -10.9100	   -10.8261	    -4.9515	   -18.4631	    -9.9869	   -17.8757	    -9.8190	   -17.9596	   -16.6168	   -14.5187	
   -11.1618	   -11.4975	    -5.5389	   -19.2184	   -10.0708	   -18.8828	   -10.4904	   -18.7988	   -16.3651	   -14.9384	
   -11.1618	   -11.8332	    -5.9586	   -19.5541	    -9.8190	   -19.4702	   -10.6583	   -19.0506	   -15.6937	   -14.6866	
   -10.9100	   -12.0010	    -6.2943	   -19.3863	    -9.2316	   -19.6381	   -10.4065	   -18.7988	   -14.4348	   -13.8474	
   -10.4904	   -11.9171	    -6.3782	   -18.7988	    -8.3923	   -19.3024	    -9.6512	   -17.8757	   -12.8403	   -12.4207	
    -9.7351	   -11.6653	    -6.2943	   -17.7917	    -7.2174	   -18.5471	    -8.4763	   -16.3651	   -10.9100	   -10.5743	
    -8.8959	   -11.1618	    -6.0425	   -16.5329	    -5.7907	   -17.4561	    -6.9656	   -14.6027	    -8.8120	    -8.3923	
    -8.0566	   -10.4904	    -5.5389	   -15.2740	    -4.2801	   -16.1972	    -5.3711	   -12.5885	    -6.8817	    -6.1264	
    -7.0496	    -9.7351	    -4.7836	   -13.9313	    -2.7695	   -14.7705	    -3.7766	   -10.5743	    -5.0354	    -3.9444	
    -6.1264	    -8.8120	    -3.7766	   -12.7563	    -1.2589	   -13.4277	    -2.3499	    -8.6441	    -3.4409	    -2.0142	
    -5.1193	    -7.8888	    -2.6016	   -11.6653	     0.1678	   -12.0850	    -1.0910	    -6.8817	    -2.0981	    -0.3357	
    -4.1962	    -7.0496	    -1.4267	   -10.7422	     1.2589	   -10.8261	    -0.3357	    -5.2872	    -0.9232	     0.9232	
    -3.3569	    -6.2943	    -0.4196	    -9.9030	     2.0142	    -9.7351	     0.0839	    -4.0283	    -0.0839	     1.7624	
    -2.5177	    -5.7907	     0.3357	    -9.2316	     2.1820	    -8.7280	    -0.0839	    -3.1891	     0.4196	     2.0142	
    -2.0142	    -5.6229	     0.6714	    -8.8120	     1.7624	    -8.0566	    -0.8392	    -2.8534	     0.4196	     1.6785	
    -1.6785	    -5.7907	     0.3357	    -8.7280	     0.5875	    -7.7209	    -2.1820	    -3.1891	    -0.1678	     0.8392	
    -1.6785	    -6.2943	    -0.5035	    -8.8120	    -1.1749	    -7.7209	    -4.0283	    -4.1122	    -1.2589	    -0.5875	
    -1.8463	    -6.9656	    -1.6785	    -9.1476	    -3.3569	    -8.0566	    -6.2103	    -5.5389	    -2.7695	    -2.3499	
    -2.1820	    -7.7209	    -3.1052	    -9.4833	    -5.7068	    -8.5602	    -8.4763	    -7.2174	    -4.5319	    -4.2801	
    -2.4338	    -8.3923	    -4.4479	    -9.8190	    -7.8888	    -9.1476	   -10.6583	    -8.8120	    -6.1264	    -6.2103	
    -2.6016	    -8.8120	    -5.5389	    -9.9869	    -9.5673	    -9.6512	   -12.4207	   -10.0708	    -7.5531	    -7.9727	
    -2.6016	    -8.9798	    -6.3782	   -10.0708	   -10.8261	   -10.1547	   -13.7634	   -11.0779	    -8.7280	    -9.3994	
    -2.3499	    -8.8120	    -6.7139	    -9.9869	   -11.4136	   -10.5743	   -14.5187	   -11.6653	    -9.5673	   -10.4904	
    -1.9302	    -8.3923	    -6.7139	    -9.7351	   -11.4136	   -10.9940	   -14.6027	   -11.9171	   -10.0708	   -11.1618	
    -1.1749	    -7.5531	    -6.2103	    -9.3994	   -10.9940	   -11.2457	   -14.0152	   -11.6653	   -10.0708	   -11.1618	
    -0.0839	    -6.3782	    -5.3711	    -8.8959	   -10.0708	   -11.2457	   -13.0081	   -10.9940	    -9.6512	   -10.4904	
     1.2589	    -4.9515	    -4.1122	    -8.1406	    -8.7280	   -10.9940	   -11.4975	    -9.9030	    -8.7280	    -9.3155	
     2.8534	    -3.3569	    -2.6016	    -7.1335	    -7.1335	   -10.2386	    -9.7351	    -8.4763	    -7.5531	    -7.8049	
     4.5319	    -1.5945	    -0.9232	    -5.8746	    -5.4550	    -9.1476	    -7.8049	    -6.7139	    -6.0425	    -5.9586	
     6.2943	     0.3357	     0.9232	    -4.3640	    -3.6926	    -7.5531	    -6.0425	    -4.7836	    -4.4479	    -4.1122	
     8.0566	     2.1820	     2.8534	    -2.6016	    -2.1820	    -5.7068	    -4.4479	    -2.7695	    -2.9373	    -2.3499	
     9.6512	     3.8605	     4.7836	    -0.7553	    -1.0071	    -3.6926	    -3.4409	    -0.9232	    -1.5945	    -1.0071	
    10.9940	     5.2872	     6.3782	     1.0910	    -0.2518	    -1.6785	    -2.9373	     0.6714	    -0.5035	    -0.0839	
    12.0850	     6.3782	     7.6370	     2.9373	     0.0000	     0.1678	    -3.0212	     2.0142	     0.1678	     0.2518	
    12.7563	     6.9656	     8.4763	     4.5319	    -0.1678	     1.8463	    -3.6926	     2.8534	     0.4196	     0.0839	
    13.0920	     7.1335	     8.8959	     5.8746	    -0.3357	     3.1052	    -4.7836	     3.2730	     0.2518	    -0.6714	
    13.0920	     7.0496	     8.9798	     6.9656	    -0.4196	     4.1122	    -6.0425	     3.4409	    -0.1678	    -1.8463	
    13.0081	     6.7139	     8.9798	     7.8049	    -0.1678	     4.8676	    -7.2174	     3.3569	    -0.7553	    -3.1891	
    12.7563	     6.3782	     8.8959	     8.3923	     0.4196	     5.2872	    -8.3923	     3.0212	    -1.4267	    -4.6158	
    12.5046	     5.9586	     8.7280	     8.6441	     1.0071	     5.3711	    -9.3994	     2.6855	    -1.9302	    -5.8746	
    12.1689	     5.5389	     8.3923	     8.5602	     1.5106	     5.2872	   -10.1547	     2.1820	    -2.3499	    -6.8817	
    11.7493	     5.1193	     8.0566	     8.3084	     1.7624	     5.0354	   -10.7422	     1.7624	    -2.5177	    -7.4692	
    11.4136	     4.7836	     7.5531	     7.8888	     1.7624	     4.7836	   -10.9940	     1.3428	    -2.4338	    -7.7209	
    10.9940	     4.4479	     7.1335	     7.3853	     1.5106	     4.5319	   -10.9100	     1.1749	    -2.0142	    -7.4692	
    10.7422	     4.3640	     6.7139	     7.0496	     1.1749	     4.4479	   -10.3226	     1.2589	    -1.1749	    -6.7139	
    10.4904	     4.3640	     6.5460	     6.8817	     0.9232	     4.6997	    -9.3155	     1.7624	     0.0839	    -5.4550	
    10.4904	     4.5319	     6.6299	     6.9656	     0.8392	     5.1193	    -7.9727	     2.5177	     1.8463	    -3.7766	
    10.5743	     4.8676	     6.9656	     7.1335	     1.0071	     5.6229	    -6.2103	     3.6087	     3.7766	    -1.7624	
    10.6583	     5.2032	     7.4692	     7.3853	     1.4267	     6.2103	    -4.3640	     4.7836	     5.9586	     0.3357	
    10.7422	     5.5389	     8.0566	     7.5531	     1.9302	     6.6299	    -2.6016	     5.8746	     8.1406	     2.3499	
    10.5743	     5.7907	     8.4763	     7.4692	     2.3499	     6.9656	    -0.9232	     6.7978	     9.9869	     4.1122	
    10.3226	     5.7907	     8.7280	     7.2174	     2.6016	     6.9656	     0.2518	     7.4692	    11.4136	     5.4550	
     9.7351	     5.5389	     8.6441	     6.6299	     2.6855	     6.7139	     1.0071	     7.6370	    12.1689	     6.1264	
     8.8120	     4.9515	     8.1406	     5.7068	     2.3499	     6.0425	     1.1749	     7.3013	    12.0850	     6.1264	
     7.5531	     4.0283	     7.1335	     4.4479	     1.5945	     5.1193	     0.5875	     6.3782	    10.9100	     5.3711	
     6.0425	     2.6016	     5.6229	     2.9373	     0.4196	     3.9444	    -0.5035	     4.9515	     8.5602	     3.8605	
     4.2801	     0.9232	     3.8605	     1.2589	    -1.0910	     2.4338	    -1.9302	     3.1052	     5.3711	     1.9302	
     2.5177	    -0.8392	     2.0981	    -0.4196	    -2.7695	     0.9232	    -3.6087	     0.9232	     1.6785	    -0.3357	
     0.7553	    -2.6855	     0.3357	    -2.1820	    -4.3640	    -0.5875	    -5.2032	    -1.1749	    -1.9302	    -2.6016	
    -0.7553	    -4.2801	    -1.0910	    -3.7766	    -5.7907	    -2.0142	    -6.5460	    -3.0212	    -4.9515	    -4.5319	
    -2.1820	    -5.6229	    -2.1820	    -5.2872	    -6.9656	    -3.1891	    -7.4692	    -4.5319	    -7.0496	    -5.9586	
    -3.2730	    -6.7978	    -2.9373	    -6.7139	    -7.9727	    -4.1962	    -7.9727	    -5.5389	    -8.2245	    -6.8817	
    -4.1962	    -7.8049	    -3.5248	    -7.9727	    -8.6441	    -5.0354	    -8.0566	    -6.0425	    -8.6441	    -7.1335	
    -5.0354	    -8.4763	    -3.6926	    -8.9798	    -9.0637	    -5.5389	    -7.6370	    -6.1264	    -8.2245	    -6.7978	
    -5.6229	    -9.0637	    -3.6926	    -9.8190	    -9.2316	    -5.7907	    -6.6299	    -5.7907	    -7.2174	    -5.7907	
    -6.0425	    -9.3155	    -3.3569	   -10.3226	    -8.8959	    -5.7068	    -5.2032	    -5.1193	    -5.7068	    -4.1962	
    -6.3782	    -9.3155	    -2.7695	   -10.4904	    -8.2245	    -5.2872	    -3.3569	    -4.1962	    -3.8605	    -2.1820	
    -6.5460	    -9.1476	    -2.0142	   -10.4065	    -7.2174	    -4.6997	    -1.3428	    -3.1052	    -1.8463	     0.0839	
    -6.5460	    -8.8120	    -1.0910	   -10.1547	    -5.9586	    -4.1122	     0.5875	    -2.0142	     0.0839	     2.4338	
    -6.5460	    -8.3923	    -0.2518	    -9.9030	    -4.5319	    -3.5248	     2.3499	    -1.2589	     1.7624	     4.4479	
    -6.4621	    -8.0566	     0.4196	    -9.7351	    -3.1052	    -3.2730	     3.6926	    -0.7553	     3.1052	     6.0425	
    -6.4621	    -7.9727	     0.7553	    -9.9030	    -1.7624	    -3.4409	     4.4479	    -0.6714	     3.9444	     7.0496	
    -6.5460	    -8.0566	     0.7553	   -10.3226	    -0.5035	    -4.0283	     4.6997	    -0.9232	     4.1962	     7.3013	
    -6.7139	    -8.3923	     0.4196	   -10.9940	     0.3357	    -5.1193	     4.3640	    -1.6785	     4.1122	     6.8817	
    -6.9656	    -8.8959	    -0.1678	   -11.9171	     0.9232	    -6.6299	     3.5248	    -2.7695	     3.4409	     5.8746	
    -7.3013	    -9.5673	    -0.7553	   -12.9242	     1.0071	    -8.3084	     2.5177	    -4.2801	     2.4338	     4.3640	
    -7.6370	   -10.2386	    -1.3428	   -14.0152	     0.8392	   -10.0708	     1.3428	    -6.1264	     1.0071	     2.5177	
    -7.8888	   -10.8261	    -1.7624	   -15.1062	     0.3357	   -11.8332	     0.1678	    -8.2245	    -0.6714	     0.5035	
    -8.1406	   -11.3297	    -2.1820	   -16.1972	    -0.2518	   -13.5956	    -0.9232	   -10.4904	    -2.5177	    -1.5106	
    -8.2245	   -11.7493	    -2.3499	   -17.2043	    -0.8392	   -15.1901	    -1.7624	   -12.7563	    -4.3640	    -3.4409	
    -8.3084	   -12.0010	    -2.4338	   -18.1274	    -1.1749	   -16.6168	    -2.2659	   -14.6866	    -6.0425	    -4.9515	
    -8.3923	   -12.0850	    -2.2659	   -19.0506	    -1.1749	   -17.8757	    -2.4338	   -16.1133	    -7.3013	    -6.1264	
    -8.3084	   -11.9171	    -2.0142	   -19.8059	    -0.9232	   -18.9667	    -2.0981	   -16.9525	    -8.0566	    -6.7139	
    -8.0566	   -11.5814	    -1.5945	   -20.3934	    -0.1678	   -19.6381	    -1.3428	   -17.2882	    -8.3923	    -6.7978	
    -7.7209	   -11.0779	    -1.0910	   -20.7291	     1.0071	   -19.9738	    -0.0839	   -17.1204	    -8.3084	    -6.2103	
    -7.2174	   -10.4065	    -0.4196	   -20.7291	     2.6855	   -19.8898	     1.5106	   -16.4490	    -7.7209	    -5.2032	
    -6.5460	    -9.4833	     0.3357	   -20.3094	     4.6158	   -19.3863	     3.3569	   -15.5258	    -6.7978	    -3.7766	
    -5.5389	    -8.3084	     1.3428	   -19.5541	     6.5460	   -18.5471	     5.3711	   -14.3509	    -5.5389	    -2.0142	
    -4.2801	    -6.9656	     2.3499	   -18.4631	     8.3923	   -17.3721	     7.3013	   -13.0081	    -4.1122	    -0.1678	
    -2.8534	    -5.5389	     3.3569	   -17.2043	     9.8190	   -16.1133	     8.9798	   -11.6653	    -2.6016	     1.6785	
    -1.1749	    -3.8605	     4.4479	   -15.8615	    10.5743	   -14.7705	    10.1547	   -10.4065	    -1.0910	     3.2730	
     0.6714	    -2.1820	     5.4550	   -14.5187	    10.8261	   -13.5117	    10.9100	    -9.1476	     0.2518	     4.5319	
     2.6016	    -0.4196	     6.4621	   -13.1760	    10.6583	   -12.2528	    11.0779	    -8.0566	     1.4267	     5.3711	
     4.5319	     1.3428	     7.5531	   -11.8332	    10.1547	   -11.0779	    10.9100	    -6.9656	     2.3499	     5.7068	
     6.3782	     2.9373	     8.4763	   -10.4904	     9.2316	    -9.9030	    10.2386	    -5.9586	     3.1052	     5.5389	
     8.0566	     4.2801	     9.2316	    -9.2316	     8.0566	    -8.7280	     9.1476	    -4.9515	     3.5248	     4.9515	
     9.3994	     5.2872	     9.5673	    -8.0566	     6.5460	    -7.6370	     7.6370	    -4.0283	     3.7766	     4.0283	
    10.3226	     5.8746	     9.3994	    -6.8817	     4.7836	    -6.7139	     5.8746	    -3.2730	     3.6926	     2.8534	
    10.7422	     5.9586	     8.7280	    -5.8746	     2.9373	    -5.8746	     3.9444	    -2.6016	     3.4409	     1.5945	
    10.7422	     5.5389	     7.4692	    -5.1193	     0.9232	    -5.2872	     1.9302	    -2.2659	     2.8534	     0.3357	
    10.1547	     4.6158	     5.7907	    -4.5319	    -1.0071	    -4.9515	    -0.0839	    -2.1820	     2.0142	    -0.9232	
     9.2316	     3.1891	     3.8605	    -4.2801	    -3.0212	    -4.8676	    -2.0981	    -2.4338	     0.9232	    -2.0142	
     7.8888	     1.5106	     1.7624	    -4.3640	    -4.8676	    -5.0354	    -3.9444	    -3.0212	    -0.3357	    -2.8534	
     6.2943	    -0.3357	    -0.2518	    -4.5319	    -6.5460	    -5.3711	    -5.7068	    -3.7766	    -1.5106	    -3.4409	
     4.6997	    -2.1820	    -2.0142	    -4.6997	    -7.9727	    -5.6229	    -7.0496	    -4.4479	    -2.4338	    -3.6087	
     3.1891	    -3.8605	    -3.4409	    -4.7836	    -8.9798	    -5.7907	    -8.0566	    -4.9515	    -2.8534	    -3.1891	
     1.7624	    -5.2872	    -4.6158	    -4.6158	    -9.6512	    -5.7068	    -8.5602	    -5.2032	    -2.7695	    -2.3499	
     0.5875	    -6.4621	    -5.4550	    -4.2801	   -10.0708	    -5.2872	    -8.8120	    -5.0354	    -2.1820	    -1.1749	
    -0.4196	    -7.3013	    -6.1264	    -3.6926	   -10.1547	    -4.6997	    -8.7280	    -4.6997	    -1.2589	     0.2518	
    -1.0910	    -7.8888	    -6.5460	    -3.1052	   -10.2386	    -3.9444	    -8.5602	    -4.1122	    -0.1678	     1.5945	
    -1.5106	    -8.3084	    -6.8817	    -2.4338	   -10.4065	    -3.1052	    -8.4763	    -3.4409	     0.8392	     2.7695	
    -1.7624	    -8.6441	    -7.1335	    -1.7624	   -10.6583	    -2.2659	    -8.5602	    -2.8534	     1.6785	     3.5248	
    -1.8463	    -8.8959	    -7.3013	    -1.2589	   -11.1618	    -1.5945	    -9.0637	    -2.5177	     2.0981	     3.7766	
    -1.7624	    -9.3155	    -7.6370	    -0.9232	   -12.0010	    -1.0910	    -9.9869	    -2.3499	     2.0142	     3.4409	
    -1.7624	    -9.8190	    -8.0566	    -0.8392	   -13.1760	    -0.7553	   -11.3297	    -2.4338	     1.4267	     2.4338	
    -1.6785	   -10.4904	    -8.6441	    -0.9232	   -14.6027	    -0.8392	   -13.0920	    -2.8534	     0.5035	     0.8392	
    -1.5106	   -11.1618	    -9.3155	    -1.2589	   -16.1972	    -1.0910	   -14.9384	    -3.4409	    -0.6714	    -1.0071	
    -1.3428	   -11.8332	    -9.8190	    -1.5945	   -17.6239	    -1.5945	   -16.7007	    -4.0283	    -1.8463	    -3.1052	
    -0.9232	   -12.2528	   -10.1547	    -2.0142	   -18.7149	    -2.2659	   -18.1274	    -4.4479	    -2.7695	    -5.2032	
    -0.2518	   -12.3367	   -10.1547	    -2.3499	   -19.2184	    -2.9373	   -19.0506	    -4.6158	    -3.2730	    -6.9656	
     0.5035	   -12.0850	    -9.9030	    -2.5177	   -19.0506	    -3.5248	   -19.3863	    -4.4479	    -3.4409	    -8.4763	
     1.4267	   -11.4975	    -9.3994	    -2.4338	   -18.2953	    -3.9444	   -19.2184	    -4.0283	    -3.3569	    -9.4833	
     2.4338	   -10.8261	    -8.8120	    -2.2659	   -16.9525	    -4.0283	   -18.5471	    -3.4409	    -3.2730	   -10.0708	
     3.2730	    -9.9869	    -8.1406	    -1.9302	   -15.2740	    -3.9444	   -17.5400	    -2.6855	    -3.2730	   -10.2386	
     4.1122	    -9.0637	    -7.4692	    -1.4267	   -13.2599	    -3.6087	   -16.2811	    -2.0142	    -3.5248	    -9.9869	
     4.8676	    -8.1406	    -6.6299	    -0.9232	   -11.2457	    -3.0212	   -14.9384	    -1.3428	    -3.9444	    -9.3155	
     5.5389	    -7.0496	    -5.7068	    -0.4196	    -9.2316	    -2.3499	   -13.6795	    -0.6714	    -4.2801	    -8.3923	
     6.2103	    -5.7907	    -4.6158	     0.1678	    -7.3853	    -1.5106	   -12.5046	     0.0000	    -4.2801	    -7.2174	
     6.9656	    -4.4479	    -3.2730	     0.6714	    -5.7068	    -0.5875	   -11.5814	     0.6714	    -3.9444	    -5.7907	
     7.8049	    -3.0212	    -1.8463	     1.1749	    -4.1122	     0.3357	   -10.8261	     1.2589	    -3.3569	    -4.3640	
     8.6441	    -1.5945	    -0.3357	     1.5945	    -2.6855	     1.1749	   -10.3226	     1.5945	    -2.7695	    -3.1891	
     9.5673	    -0.2518	     1.0910	     1.9302	    -1.5106	     1.9302	    -9.9030	     1.6785	    -2.3499	    -2.2659	
    10.3226	     0.9232	     2.2659	     2.0142	    -0.6714	     2.3499	    -9.8190	     1.2589	    -2.3499	    -2.0142	
    10.9100	     1.6785	     3.1052	     1.7624	    -0.4196	     2.4338	   -10.0708	     0.5035	    -2.7695	    -2.3499	
    11.1618	     2.0981	     3.3569	     1.1749	    -0.9232	     2.2659	   -10.8261	    -0.5035	    -3.5248	    -3.2730	
    11.1618	     2.0142	     3.0212	     0.4196	    -2.1820	     1.6785	   -12.0850	    -1.6785	    -4.6158	    -4.7836	
    10.9100	     1.5945	     2.2659	    -0.6714	    -4.0283	     0.8392	   -13.6795	    -2.9373	    -5.8746	    -6.7139	
    10.4904	     0.9232	     1.1749	    -1.7624	    -6.1264	    -0.1678	   -15.4419	    -4.2801	    -7.3013	    -8.8959	
     9.9869	     0.1678	     0.1678	    -2.9373	    -8.2245	    -1.3428	   -17.1204	    -5.6229	    -8.7280	   -11.0779	
     9.6512	    -0.5035	    -0.7553	    -3.9444	    -9.9869	    -2.5177	   -18.7149	    -6.9656	   -10.0708	   -13.0920	
     9.4833	    -1.0071	    -1.3428	    -4.6158	   -11.4136	    -3.5248	   -19.8898	    -8.2245	   -11.1618	   -14.7705	
     9.5673	    -1.3428	    -1.7624	    -5.0354	   -12.5046	    -4.3640	   -20.7291	    -9.3155	   -12.0010	   -15.9454	
     9.7351	    -1.5106	    -1.8463	    -5.1193	   -13.3438	    -4.8676	   -21.1487	    -9.9869	   -12.4207	   -16.6168	
    10.2386	    -1.3428	    -1.7624	    -4.8676	   -13.8474	    -5.0354	   -21.0648	   -10.1547	   -12.4207	   -16.7007	
    10.8261	    -0.9232	    -1.2589	    -4.1962	   -13.9313	    -4.7836	   -20.3934	    -9.9030	   -12.0010	   -16.1972	
    11.6653	    -0.1678	    -0.4196	    -3.1891	   -13.5117	    -4.1962	   -19.3024	    -9.1476	   -11.0779	   -15.1901	
    12.7563	     0.9232	     0.6714	    -1.8463	   -12.4207	    -3.1891	   -17.7078	    -7.9727	    -9.8190	   -13.6795	
    13.9313	     2.2659	     2.0142	    -0.4196	   -10.9100	    -1.9302	   -15.8615	    -6.4621	    -8.3923	   -11.9171	
    15.1062	     3.6926	     3.3569	     1.1749	    -9.2316	    -0.5875	   -13.8474	    -4.7836	    -6.7978	    -9.9869	
    16.1972	     5.1193	     4.6997	     2.6855	    -7.3853	     0.8392	   -11.9171	    -3.1052	    -5.2032	    -8.0566	
    17.2043	     6.4621	     5.9586	     4.1962	    -5.7907	     2.2659	   -10.2386	    -1.4267	    -3.6087	    -6.2943	
    18.1274	     7.6370	     6.9656	     5.6229	    -4.4479	     3.6926	    -8.9798	     0.1678	    -2.2659	    -4.7836	
    18.7149	     8.6441	     7.7209	     6.9656	    -3.6087	     5.0354	    -8.3084	     1.5945	    -1.0910	    -3.6926	
    19.1345	     9.3155	     8.1406	     8.1406	    -3.3569	     6.2103	    -8.2245	     2.7695	    -0.1678	    -2.9373	
    19.2184	     9.4833	     7.9727	     9.0637	    -3.6926	     7.1335	    -8.8959	     3.6087	     0.4196	    -2.6855	
    18.8828	     9.1476	     7.2174	     9.7351	    -4.6158	     7.7209	   -10.2386	     4.1962	     0.6714	    -2.9373	
    18.2953	     8.2245	     6.0425	     9.9030	    -5.8746	     7.9727	   -12.0010	     4.2801	     0.5875	    -3.6087	
    17.3721	     6.9656	     4.4479	     9.6512	    -7.2174	     7.8049	   -14.0991	     4.0283	     0.1678	    -4.6997	
    16.2811	     5.2872	     2.6855	     8.8959	    -8.3923	     7.3853	   -16.1972	     3.4409	    -0.5035	    -6.0425	
    15.0223	     3.5248	     1.0910	     7.8888	    -9.1476	     6.7978	   -18.1274	     2.6855	    -1.3428	    -7.5531	
    13.9313	     1.8463	    -0.3357	     6.7978	    -9.5673	     6.2103	   -19.8059	     1.8463	    -2.0981	    -8.9798	
    12.9242	     0.5035	    -1.4267	     5.7907	    -9.5673	     5.7068	   -20.9808	     1.0910	    -2.9373	   -10.3226	
    12.1689	    -0.5875	    -2.0142	     4.9515	    -9.3155	     5.3711	   -21.6522	     0.4196	    -3.5248	   -11.3297	
    11.6653	    -1.0910	    -2.1820	     4.5319	    -9.0637	     5.3711	   -21.9040	     0.0000	    -4.0283	   -12.0010	
    11.5814	    -1.2589	    -2.0142	     4.4479	    -8.7280	     5.6229	   -21.7361	    -0.0839	    -4.2801	   -12.1689	
    11.6653	    -1.0071	    -1.5106	     4.7836	    -8.3923	     6.2103	   -21.2326	     0.0839	    -4.2801	   -11.8332	
    12.0850	    -0.4196	    -0.6714	     5.3711	    -8.0566	     6.9656	   -20.3094	     0.5035	    -4.1962	   -11.1618	
    12.5885	     0.2518	     0.2518	     6.2943	    -7.6370	     7.7209	   -19.2184	     1.1749	    -3.8605	   -10.1547	
    13.0920	     1.0071	     1.1749	     7.2174	    -7.0496	     8.4763	   -17.9596	     2.0142	    -3.5248	    -9.0637	
    13.6795	     1.8463	     2.1820	     8.1406	    -6.3782	     9.0637	   -16.6168	     3.0212	    -2.9373	    -7.9727	
    14.0991	     2.5177	     3.0212	     8.8959	    -5.5389	     9.4833	   -15.4419	     4.0283	    -2.3499	    -6.9656	
    14.4348	     3.0212	     3.6087	     9.5673	    -4.8676	     9.5673	   -14.5187	     4.9515	    -1.6785	    -6.2103	
    14.6027	     3.3569	     3.9444	     9.9030	    -4.3640	     9.3994	   -13.9313	     5.7068	    -1.0910	    -5.7907	
    14.5187	     3.4409	     4.0283	     9.9869	    -4.1962	     8.9798	   -13.7634	     6.2103	    -0.6714	    -5.7907	
    14.2670	     3.2730	     3.6926	     9.7351	    -4.6158	     8.2245	   -14.0991	     6.2943	    -0.5035	    -6.1264	
    13.8474	     2.8534	     3.0212	     9.1476	    -5.7068	     7.2174	   -15.0223	     6.0425	    -0.6714	    -6.9656	
    13.3438	     2.1820	     2.0142	     8.3084	    -7.3853	     5.9586	   -16.3651	     5.5389	    -1.0910	    -8.2245	
    12.6724	     1.3428	     0.6714	     7.3013	    -9.6512	     4.6997	   -17.9596	     4.7836	    -1.6785	    -9.6512	
    12.1689	     0.4196	    -0.7553	     6.2943	   -12.0850	     3.5248	   -19.7220	     3.9444	    -2.2659	   -11.1618	
    11.8332	    -0.4196	    -2.0981	     5.4550	   -14.3509	     2.6016	   -21.3165	     3.2730	    -2.6855	   -12.5885	
    11.5814	    -1.0910	    -3.2730	     4.8676	   -16.1972	     2.0142	   -22.7432	     2.8534	    -2.7695	   -13.6795	
    11.5814	    -1.5106	    -4.1122	     4.6158	   -17.5400	     1.8463	   -23.7503	     2.6855	    -2.6855	   -14.3509	
    11.6653	    -1.7624	    -4.6158	     4.6997	   -18.3792	     1.9302	   -24.3378	     2.6855	    -2.2659	   -14.6027	
    11.8332	    -1.8463	    -4.6997	     5.0354	   -18.6310	     2.2659	   -24.5056	     2.7695	    -1.8463	   -14.4348	
    12.0850	    -1.5945	    -4.5319	     5.5389	   -18.2953	     2.7695	   -24.2538	     2.6855	    -1.4267	   -13.9313	
    12.4207	    -1.2589	    -3.9444	     6.1264	   -17.4561	     3.2730	   -23.5825	     2.5177	    -1.3428	   -13.0920	
    12.7563	    -0.6714	    -3.1052	     6.7978	   -16.1972	     3.7766	   -22.5754	     1.9302	    -1.7624	   -12.0850	
    13.0920	    -0.0839	    -2.1820	     7.3853	   -14.6866	     4.1122	   -21.2326	     1.0910	    -2.6016	   -11.0779	
    13.4277	     0.5035	    -1.2589	     7.9727	   -13.0920	     4.3640	   -19.7220	     0.1678	    -3.8605	   -10.1547	
    13.5956	     1.0910	    -0.3357	     8.3084	   -11.5814	     4.5319	   -18.1274	    -0.6714	    -5.2032	    -9.3155	
    13.6795	     1.5106	     0.5035	     8.6441	   -10.3226	     4.6158	   -16.7007	    -1.3428	    -6.2103	    -8.6441	
    13.6795	     1.9302	     1.1749	     8.9798	    -9.3155	     4.7836	   -15.5258	    -1.6785	    -6.8817	    -8.2245	
    13.6795	     2.1820	     1.6785	     9.2316	    -8.6441	     4.8676	   -14.6866	    -1.7624	    -7.2174	    -7.9727	
    13.5956	     2.4338	     2.1820	     9.3994	    -8.3923	     4.9515	   -14.1830	    -1.8463	    -7.3013	    -8.0566	
    13.5956	     2.5177	     2.4338	     9.5673	    -8.5602	     4.9515	   -14.0991	    -1.7624	    -7.3013	    -8.3923	
    13.5956	     2.6016	     2.6016	     9.7351	    -9.0637	     4.8676	   -14.4348	    -1.7624	    -7.3013	    -8.9798	
    13.5956	     2.6855	     2.7695	     9.8190	    -9.7351	     4.6997	   -14.9384	    -1.8463	    -7.3853	    -9.8190	
    13.7634	     2.7695	     2.9373	     9.9869	   -10.4065	     4.6158	   -15.6097	    -1.8463	    -7.3013	   -10.5743	
    14.0152	     2.9373	     3.1052	    10.3226	   -10.6583	     4.6158	   -16.1972	    -1.6785	    -7.2174	   -11.2457	
    14.3509	     3.2730	     3.4409	    10.7422	   -10.5743	     4.8676	   -16.6168	    -1.5106	    -6.9656	   -11.7493	
    14.9384	     3.6087	     3.7766	    11.2457	    -9.9030	     5.2872	   -16.6168	    -1.0910	    -6.6299	   -12.0010	
    15.5258	     4.0283	     4.1122	    11.9171	    -8.8120	     5.8746	   -16.1972	    -0.5875	    -6.2943	   -12.0850	
    16.2811	     4.4479	     4.3640	    12.5885	    -7.5531	     6.6299	   -15.3580	     0.0000	    -5.8746	   -11.9171	
    17.0364	     4.8676	     4.6158	    13.3438	    -6.1264	     7.4692	   -14.2670	     0.7553	    -5.2872	   -11.5814	
    17.7917	     5.4550	     4.9515	    14.1830	    -4.6997	     8.4763	   -12.7563	     1.6785	    -4.5319	   -10.9940	
    18.7149	     6.2103	     5.5389	    15.0223	    -3.2730	     9.6512	   -11.0779	     2.9373	    -3.4409	   -10.1547	
    19.6381	     7.0496	     6.3782	    15.9454	    -1.6785	    11.0779	    -9.2316	     4.3640	    -2.0142	    -8.8959	
    20.5612	     8.0566	     7.4692	    17.0364	    -0.1678	    12.5885	    -7.3013	     6.0425	    -0.2518	    -7.3013	
    21.4005	     9.0637	     8.6441	    18.0435	     1.3428	    14.1830	    -5.4550	     7.7209	     1.7624	    -5.4550	
    22.0718	     9.9869	     9.7351	    18.9667	     2.7695	    15.6937	    -3.8605	     9.2316	     3.7766	    -3.6926	
    22.5754	    10.7422	    10.5743	    19.6381	     3.9444	    16.9525	    -2.6855	    10.4065	     5.5389	    -2.0142	
    22.9111	    11.2457	    11.0779	    20.0577	     4.7836	    17.7917	    -1.8463	    11.0779	     6.9656	    -0.8392	
    22.9950	    11.4136	    11.1618	    20.1416	     5.2032	    18.1274	    -1.5106	    11.3297	     7.8049	    -0.0839	
    22.9111	    11.3297	    10.8261	    19.8898	     5.0354	    17.9596	    -1.7624	    11.1618	     8.1406	     0.0839	
    22.6593	    10.9940	    10.1547	    19.3024	     4.4479	    17.2043	    -2.4338	    10.4904	     7.8888	    -0.3357	
    22.2397	    10.4904	     9.1476	    18.5471	     3.5248	    16.1133	    -3.5248	     9.6512	     7.0496	    -1.2589	
    21.7361	     9.7351	     7.9727	    17.7078	     2.4338	    14.7705	    -4.6997	     8.7280	     5.7907	    -2.5177	
    21.1487	     8.9798	     6.7978	    16.7847	     1.2589	    13.3438	    -6.0425	     7.7209	     4.1962	    -4.0283	
    20.6451	     8.2245	     5.7907	    15.9454	     0.1678	    12.1689	    -7.2174	     6.8817	     2.4338	    -5.5389	
    20.0577	     7.5531	     4.9515	    15.1901	    -0.8392	    11.1618	    -8.3084	     6.1264	     0.7553	    -6.9656	
    19.3863	     6.8817	     4.2801	    14.5187	    -1.9302	    10.4904	    -9.2316	     5.6229	    -0.5875	    -8.0566	
    18.6310	     6.1264	     3.6087	    13.8474	    -3.2730	     9.9869	    -9.9869	     5.2872	    -1.5945	    -8.8120	
    17.7917	     5.3711	     2.9373	    13.1760	    -4.7836	     9.6512	   -10.6583	     5.1193	    -2.0142	    -9.1476	
    16.8686	     4.5319	     2.2659	    12.5885	    -6.3782	     9.4833	   -11.0779	     5.3711	    -1.9302	    -8.9798	
    15.8615	     3.6926	     1.5945	    12.1689	    -7.8049	     9.6512	   -11.2457	     5.8746	    -1.3428	    -8.3084	
    14.9384	     3.0212	     1.1749	    12.0010	    -8.8120	    10.0708	   -10.9100	     6.7139	    -0.2518	    -7.1335	
    14.1830	     2.6016	     1.0071	    12.0010	    -9.3994	    10.7422	   -10.2386	     7.8888	     1.2589	    -5.5389	
    13.5956	     2.4338	     1.2589	    12.2528	    -9.4833	    11.7493	    -9.2316	     9.3994	     3.1052	    -3.6926	
    13.1760	     2.6016	     1.7624	    12.7563	    -9.2316	    12.8403	    -8.1406	    10.9940	     5.1193	    -1.5945	
    13.0081	     3.0212	     2.5177	    13.3438	    -8.7280	    14.0152	    -6.9656	    12.6724	     7.2174	     0.4196	
    13.0920	     3.6926	     3.4409	    14.0152	    -8.2245	    15.1062	    -5.8746	    14.2670	     9.1476	     2.2659	
    13.2599	     4.3640	     4.3640	    14.6027	    -7.8049	    16.1133	    -5.1193	    15.6097	    10.8261	     3.9444	
    13.6795	     5.0354	     5.1193	    15.1062	    -7.4692	    16.8686	    -4.6997	    16.7847	    12.3367	     5.1193	
    14.0152	     5.6229	     5.7068	    15.4419	    -7.1335	    17.2043	    -4.5319	    17.5400	    13.3438	     5.8746	
    14.2670	     5.9586	     5.8746	    15.4419	    -6.7978	    17.2882	    -4.6997	    17.8757	    14.0152	     6.1264	
    14.4348	     6.1264	     5.7907	    15.1901	    -6.4621	    16.9525	    -5.0354	    17.7917	    14.1830	     5.7907	
    14.3509	     5.9586	     5.3711	    14.6866	    -6.0425	    16.2811	    -5.7068	    17.2882	    13.8474	     4.9515	
    14.1830	     5.6229	     4.7836	    13.9313	    -5.6229	    15.4419	    -6.5460	    16.2811	    13.1760	     3.7766	
    13.8474	     5.2032	     4.1122	    12.9242	    -5.3711	    14.3509	    -7.5531	    14.9384	    12.1689	     2.3499	
    13.4277	     4.7836	     3.5248	    11.8332	    -5.2032	    13.1760	    -8.6441	    13.3438	    10.9940	     0.8392	
    12.9242	     4.2801	     3.0212	    10.6583	    -5.1193	    12.0010	    -9.6512	    11.4975	     9.7351	    -0.5875	
    12.2528	     3.7766	     2.6855	     9.5673	    -5.0354	    10.8261	   -10.5743	     9.7351	     8.7280	    -1.6785	
    11.6653	     3.3569	     2.5177	     8.5602	    -4.7836	     9.9030	   -11.0779	     8.3084	     7.9727	    -2.4338	
    11.0779	     3.1052	     2.6855	     7.8049	    -4.1962	     9.2316	   -10.9940	     7.3013	     7.6370	    -2.7695	
    10.6583	     3.0212	     3.1891	     7.3013	    -3.1891	     8.9798	   -10.4065	     6.8817	     7.6370	    -2.5177	
    10.4065	     3.2730	     4.1122	     7.0496	    -1.8463	     9.0637	    -9.0637	     6.7978	     7.8049	    -1.8463	
    10.4904	     3.8605	     5.3711	     7.2174	    -0.1678	     9.5673	    -7.3013	     7.1335	     7.9727	    -0.7553	
    10.8261	     4.6997	     6.7978	     7.5531	     1.6785	    10.3226	    -5.2032	     7.4692	     7.8888	     0.4196	
    11.4136	     5.7068	     8.2245	     8.1406	     3.4409	    11.2457	    -2.8534	     7.8888	     7.5531	     1.7624	
    12.0850	     6.7978	     9.4833	     8.8120	     5.0354	    12.3367	    -0.5875	     8.3084	     7.1335	     3.1052	
    12.9242	     7.8888	    10.4065	     9.6512	     6.2943	    13.5117	     1.5945	     8.8120	     6.9656	     4.4479	
    13.7634	     8.8120	    10.9940	    10.6583	     7.1335	    14.6866	     3.4409	     9.3994	     7.0496	     5.7068	
    14.6027	     9.5673	    11.3297	    11.5814	     7.6370	    15.6937	     4.8676	     9.9869	     7.4692	     6.7139	
    15.2740	    10.1547	    11.4975	    12.5046	     7.7209	    16.3651	     5.7907	    10.5743	     7.9727	     7.3013	
    15.8615	    10.4065	    11.4975	    13.2599	     7.6370	    16.7007	     6.2103	    10.9940	     8.4763	     7.4692	
    16.2811	    10.5743	    11.4975	    13.6795	     7.3013	    16.5329	     6.1264	    11.1618	     8.8120	     7.2174	
    16.4490	    10.4904	    11.4975	    13.8474	     6.9656	    15.9454	     5.7068	    10.9100	     8.8959	     6.5460	
    16.4490	    10.2386	    11.4136	    13.5956	     6.5460	    14.9384	     4.8676	    10.4904	     8.5602	     5.5389	
    16.2811	     9.9030	    11.4136	    13.0920	     6.1264	    13.6795	     3.9444	     9.6512	     7.9727	     4.2801	
    15.9454	     9.3994	    11.3297	    12.3367	     5.7068	    12.1689	     2.8534	     8.6441	     7.1335	     2.8534	
    15.5258	     8.9798	    11.2457	    11.1618	     5.3711	    10.4904	     1.8463	     7.3853	     5.8746	     1.5106	
    14.8544	     8.4763	    11.1618	     9.8190	     5.0354	     8.7280	     0.9232	     6.0425	     4.4479	     0.2518	
    14.0991	     7.9727	    11.2457	     8.3084	     4.8676	     7.1335	     0.2518	     4.5319	     2.9373	    -0.6714	
    13.3438	     7.6370	    11.3297	     6.7978	     4.7836	     5.7907	    -0.0839	     3.2730	     1.6785	    -1.1749	
    12.5046	     7.3013	    11.4136	     5.3711	     4.6997	     4.7836	     0.0000	     2.1820	     0.7553	    -1.2589	
    11.9171	     7.2174	    11.4975	     4.1962	     4.6158	     4.1962	     0.5035	     1.5945	     0.4196	    -0.7553	
    11.4975	     7.3013	    11.5814	     3.5248	     4.5319	     4.0283	     1.4267	     1.5106	     0.6714	     0.3357	
    11.3297	     7.4692	    11.5814	     3.2730	     4.5319	     4.3640	     2.6016	     1.8463	     1.5106	     1.6785	
    11.4136	     7.8049	    11.4975	     3.5248	     4.5319	     5.2032	     3.9444	     2.6855	     2.7695	     3.2730	
    11.7493	     8.2245	    11.4975	     4.2801	     4.7836	     6.3782	     5.2872	     3.8605	     4.1962	     4.8676	
    12.3367	     8.7280	    11.5814	     5.5389	     5.2032	     7.8888	     6.4621	     5.3711	     5.7907	     6.2943	
    13.1760	     9.3994	    11.8332	     7.0496	     5.6229	     9.4833	     7.4692	     7.0496	     7.3013	     7.3853	
    14.0991	    10.0708	    12.2528	     8.8120	     5.9586	    11.1618	     7.9727	     8.7280	     8.6441	     7.9727	
    15.0223	    10.7422	    12.6724	    10.4904	     6.2103	    12.6724	     8.0566	    10.2386	     9.6512	     8.1406	
    15.9454	    11.4136	    13.1760	    12.0850	     6.3782	    13.9313	     7.5531	    11.5814	    10.2386	     7.8049	
    16.7007	    11.8332	    13.5956	    13.3438	     6.5460	    14.7705	     6.7978	    12.5046	    10.4904	     6.9656	
    17.2882	    12.1689	    13.9313	    14.3509	     6.7978	    15.2740	     5.7068	    13.0920	    10.1547	     5.6229	
    17.7917	    12.4207	    14.1830	    14.9384	     6.9656	    15.2740	     4.4479	    13.1760	     9.4833	     4.1122	
    18.1274	    12.5046	    14.3509	    15.1901	     7.1335	    15.0223	     3.1052	    13.0081	     8.4763	     2.3499	
    18.3792	    12.5885	    14.3509	    15.2740	     7.1335	    14.6027	     1.7624	    12.5046	     7.3013	     0.6714	
    18.5471	    12.5046	    14.1830	    15.1062	     6.7978	    14.0152	     0.3357	    12.0010	     6.2103	    -0.8392	
    18.6310	    12.4207	    14.0152	    14.9384	     6.3782	    13.5117	    -0.8392	    11.4975	     5.2032	    -1.9302	
    18.6310	    12.2528	    13.8474	    14.8544	     5.7907	    13.1760	    -1.6785	    11.0779	     4.6158	    -2.6016	
    18.6310	    12.1689	    13.6795	    14.9384	     5.3711	    13.0920	    -2.1820	    10.8261	     4.3640	    -2.7695	
    18.6310	    12.2528	    13.6795	    15.1901	     5.2032	    13.1760	    -2.0142	    10.8261	     4.4479	    -2.4338	
    18.7988	    12.5046	    13.9313	    15.6097	     5.4550	    13.5956	    -1.3428	    11.0779	     4.9515	    -1.7624	
    19.0506	    12.8403	    14.5187	    16.2811	     6.1264	    14.0991	    -0.1678	    11.4136	     5.6229	    -0.8392	
    19.3863	    13.4277	    15.2740	    17.0364	     7.1335	    14.7705	     1.2589	    11.7493	     6.5460	     0.2518	
    19.8059	    14.0152	    16.1133	    17.7078	     8.3084	    15.3580	     2.7695	    11.9171	     7.3013	     1.3428	
    20.1416	    14.5187	    16.9525	    18.2953	     9.4833	    15.7776	     4.1962	    11.7493	     7.9727	     2.2659	
    20.3934	    14.8544	    17.6239	    18.7149	    10.4065	    16.0294	     5.2032	    11.4136	     8.3923	     3.0212	
    20.5612	    15.0223	    18.0435	    18.8828	    10.8261	    16.1133	     5.7907	    10.9100	     8.5602	     3.4409	
    20.4773	    14.9384	    18.0435	    18.8828	    10.7422	    15.9454	     5.8746	    10.3226	     8.5602	     3.4409	
    20.1416	    14.4348	    17.5400	    18.6310	     9.8190	    15.6097	     5.3711	     9.7351	     8.3084	     2.9373	
    19.4702	    13.5956	    16.3651	    18.1274	     8.3084	    15.1062	     4.2801	     9.0637	     7.8049	     1.9302	
    18.4631	    12.4207	    14.7705	    17.3721	     6.1264	    14.4348	     2.6855	     8.2245	     6.8817	     0.4196	
    17.2882	    10.8261	    12.6724	    16.4490	     3.6087	    13.6795	     0.6714	     7.3853	     5.7907	    -1.4267	
    15.9454	     9.0637	    10.5743	    15.4419	     1.0910	    12.8403	    -1.4267	     6.4621	     4.5319	    -3.4409	
    14.6027	     7.3013	     8.4763	    14.3509	    -1.3428	    12.0010	    -3.6087	     5.5389	     3.1891	    -5.5389	
    13.2599	     5.6229	     6.8817	    13.3438	    -3.2730	    11.2457	    -5.5389	     4.6997	     2.0142	    -7.3853	
    12.2528	     4.2801	     5.6229	    12.4207	    -4.6997	    10.7422	    -7.0496	     4.1122	     1.0910	    -8.8959	
    11.4975	     3.3569	     4.9515	    11.7493	    -5.3711	    10.3226	    -8.1406	     3.8605	     0.6714	    -9.9030	
    11.0779	     2.8534	     4.6997	    11.4975	    -5.5389	    10.2386	    -8.4763	     3.9444	     0.6714	   -10.2386	
    10.9940	     2.7695	     4.8676	    11.4975	    -5.2872	    10.4065	    -8.2245	     4.4479	     1.0910	   -10.0708	
    11.3297	     3.1052	     5.2872	    11.9171	    -4.9515	    10.6583	    -7.4692	     5.2032	     1.5106	    -9.3155	
    12.0010	     3.7766	     5.8746	    12.5885	    -4.5319	    11.1618	    -6.2943	     6.1264	     1.7624	    -8.2245	
    12.8403	     4.6997	     6.4621	    13.6795	    -4.3640	    11.7493	    -4.8676	     7.2174	     1.9302	    -7.0496	
[Epoch Header]
[Trial Type]	13
[Accept]	1
[Correct]	0
[RT]	 0.000
[Resp]	0
[Epoch Data]
     3.9444	    -7.7209	    -9.6512	     0.6714	    -8.8959	    -5.2032	    -9.7351	   -11.7493	   -14.3509	   -12.9242	
     3.1891	    -9.0637	   -10.9100	     0.2518	   -10.4065	    -5.1193	   -10.9940	   -12.0010	   -14.9384	   -13.5956	
     2.4338	   -10.2386	   -12.0850	    -0.2518	   -12.1689	    -5.1193	   -11.9171	   -12.0850	   -15.1062	   -13.7634	
     1.6785	   -11.1618	   -13.2599	    -1.0910	   -13.9313	    -5.1193	   -12.4207	   -12.0850	   -15.0223	   -13.4277	
     0.8392	   -12.0010	   -14.1830	    -2.0142	   -15.5258	    -5.1193	   -12.5046	   -12.0010	   -14.6027	   -12.7563	
     0.0839	   -12.5885	   -14.8544	    -3.1891	   -16.7847	    -5.2032	   -12.1689	   -11.7493	   -13.8474	   -11.5814	
    -0.6714	   -13.0081	   -15.1901	    -4.3640	   -17.4561	    -5.3711	   -11.3297	   -11.3297	   -12.7563	   -10.1547	
    -1.3428	   -13.2599	   -15.1062	    -5.6229	   -17.4561	    -5.5389	   -10.1547	   -10.8261	   -11.4136	    -8.3923	
    -1.9302	   -13.3438	   -14.7705	    -6.7978	   -16.8686	    -5.8746	    -8.7280	   -10.1547	    -9.9030	    -6.5460	
    -2.4338	   -13.2599	   -14.1830	    -7.9727	   -15.7776	    -6.2943	    -7.1335	    -9.3994	    -8.3084	    -4.6158	
    -2.7695	   -13.0920	   -13.5956	    -9.0637	   -14.2670	    -6.7978	    -5.5389	    -8.5602	    -6.7139	    -2.9373	
    -3.0212	   -12.8403	   -13.0081	   -10.0708	   -12.5046	    -7.3013	    -4.1962	    -7.6370	    -5.2032	    -1.5106	
    -3.1052	   -12.5885	   -12.5046	   -10.9100	   -10.7422	    -7.8049	    -3.1052	    -6.7978	    -3.7766	    -0.4196	
    -3.1891	   -12.4207	   -12.2528	   -11.8332	    -9.2316	    -8.2245	    -2.5177	    -6.0425	    -2.6016	     0.1678	
    -3.2730	   -12.4207	   -12.1689	   -12.6724	    -8.0566	    -8.6441	    -2.4338	    -5.5389	    -1.5945	     0.2518	
    -3.3569	   -12.5046	   -12.3367	   -13.5956	    -7.3853	    -9.0637	    -2.8534	    -5.1193	    -0.9232	    -0.0839	
    -3.5248	   -12.6724	   -12.5885	   -14.5187	    -7.2174	    -9.4833	    -3.6087	    -4.9515	    -0.4196	    -0.8392	
    -3.6087	   -12.9242	   -12.9242	   -15.4419	    -7.3013	    -9.9030	    -4.5319	    -4.9515	    -0.2518	    -1.8463	
    -3.6926	   -13.1760	   -13.2599	   -16.3651	    -7.5531	   -10.2386	    -5.4550	    -5.1193	    -0.2518	    -3.1052	
    -3.6926	   -13.4277	   -13.5117	   -17.1204	    -7.8888	   -10.6583	    -6.3782	    -5.4550	    -0.6714	    -4.3640	
    -3.6926	   -13.5956	   -13.7634	   -17.8757	    -8.2245	   -11.0779	    -7.1335	    -5.9586	    -1.5106	    -5.7068	
    -3.7766	   -13.7634	   -14.0152	   -18.5471	    -8.6441	   -11.4136	    -7.6370	    -6.6299	    -2.8534	    -6.8817	
    -3.7766	   -13.8474	   -14.1830	   -18.9667	    -8.9798	   -11.8332	    -7.8049	    -7.5531	    -4.6158	    -7.8888	
    -3.8605	   -13.7634	   -14.1830	   -19.3024	    -9.0637	   -12.1689	    -7.6370	    -8.6441	    -6.6299	    -8.5602	
    -3.7766	   -13.4277	   -13.7634	   -19.3024	    -8.9798	   -12.4207	    -7.1335	    -9.8190	    -8.4763	    -8.8120	
    -3.6087	   -12.7563	   -12.9242	   -19.0506	    -8.4763	   -12.5046	    -6.1264	   -10.9940	    -9.9030	    -8.4763	
    -3.2730	   -11.8332	   -11.6653	   -18.4631	    -7.6370	   -12.4207	    -4.6997	   -11.8332	   -10.5743	    -7.5531	
    -2.7695	   -10.5743	   -10.0708	   -17.6239	    -6.5460	   -12.0850	    -3.1052	   -12.3367	   -10.3226	    -6.2103	
    -2.1820	    -9.3155	    -8.3923	   -16.6168	    -5.3711	   -11.5814	    -1.4267	   -12.4207	    -9.3994	    -4.4479	
    -1.5106	    -7.9727	    -6.7139	   -15.5258	    -4.2801	   -10.9100	     0.1678	   -12.0850	    -7.9727	    -2.6016	
    -0.9232	    -6.7139	    -5.2032	   -14.4348	    -3.3569	   -10.0708	     1.5945	   -11.3297	    -6.2103	    -0.7553	
    -0.3357	    -5.6229	    -4.0283	   -13.2599	    -2.6016	    -9.1476	     2.7695	   -10.3226	    -4.4479	     0.8392	
     0.0839	    -4.6997	    -3.1891	   -12.2528	    -2.0142	    -8.3084	     3.6087	    -9.3155	    -2.9373	     2.0142	
     0.4196	    -4.1122	    -2.6855	   -11.4136	    -1.5106	    -7.5531	     4.1122	    -8.4763	    -1.8463	     2.6016	
     0.5875	    -3.6926	    -2.5177	   -10.8261	    -1.0910	    -7.0496	     4.2801	    -7.8888	    -1.4267	     2.5177	
     0.4196	    -3.7766	    -2.8534	   -10.5743	    -0.8392	    -6.7978	     4.0283	    -7.6370	    -1.7624	     1.5945	
     0.0000	    -4.1122	    -3.5248	   -10.6583	    -0.7553	    -6.9656	     3.4409	    -7.8888	    -2.7695	    -0.0839	
    -0.6714	    -4.8676	    -4.6158	   -11.0779	    -1.0071	    -7.3013	     2.6016	    -8.3923	    -4.2801	    -2.1820	
    -1.6785	    -5.8746	    -5.7907	   -11.6653	    -1.3428	    -7.8049	     1.5945	    -9.1476	    -5.8746	    -4.5319	
    -2.7695	    -7.0496	    -7.0496	   -12.2528	    -1.7624	    -8.3084	     0.5875	    -9.7351	    -7.3013	    -6.6299	
    -3.9444	    -8.2245	    -8.2245	   -12.7563	    -2.2659	    -8.6441	    -0.4196	   -10.1547	    -8.3923	    -8.3923	
    -5.0354	    -9.3155	    -9.2316	   -13.0920	    -2.7695	    -8.8120	    -1.2589	   -10.4065	    -8.9798	    -9.5673	
    -6.0425	   -10.3226	   -10.1547	   -13.1760	    -3.2730	    -8.8959	    -1.9302	   -10.4065	    -9.2316	   -10.1547	
    -6.9656	   -11.1618	   -10.8261	   -13.0920	    -3.9444	    -8.8120	    -2.5177	   -10.1547	    -9.2316	   -10.0708	
    -7.7209	   -11.7493	   -11.2457	   -12.8403	    -4.6158	    -8.6441	    -2.9373	    -9.7351	    -8.8959	    -9.5673	
    -8.3923	   -12.1689	   -11.4975	   -12.3367	    -5.3711	    -8.3923	    -3.1052	    -9.1476	    -8.3084	    -8.4763	
    -8.9798	   -12.3367	   -11.4136	   -11.5814	    -6.0425	    -7.9727	    -3.0212	    -8.3084	    -7.6370	    -6.9656	
    -9.4833	   -12.3367	   -11.2457	   -10.7422	    -6.5460	    -7.4692	    -2.6855	    -7.3853	    -6.7978	    -5.2032	
    -9.9869	   -12.4207	   -10.9100	    -9.9030	    -6.9656	    -6.9656	    -2.1820	    -6.4621	    -5.7907	    -3.3569	
   -10.5743	   -12.4207	   -10.7422	    -9.0637	    -7.3853	    -6.2943	    -1.5945	    -5.6229	    -4.6997	    -1.5106	
   -11.1618	   -12.5885	   -10.7422	    -8.3084	    -7.8888	    -5.7907	    -1.0910	    -4.8676	    -3.7766	     0.0839	
   -11.9171	   -12.9242	   -10.8261	    -7.8049	    -8.2245	    -5.3711	    -0.7553	    -4.3640	    -2.9373	     1.2589	
   -12.5046	   -13.1760	   -10.9100	    -7.4692	    -8.2245	    -5.2872	    -0.6714	    -4.1962	    -2.4338	     1.9302	
   -13.0920	   -13.4277	   -10.9940	    -7.3853	    -8.0566	    -5.4550	    -0.9232	    -4.2801	    -2.2659	     2.0142	
   -13.5117	   -13.7634	   -11.0779	    -7.4692	    -7.6370	    -5.9586	    -1.3428	    -4.6997	    -2.4338	     1.5945	
   -13.8474	   -14.0991	   -11.2457	    -7.7209	    -7.3013	    -6.7139	    -2.0981	    -5.2872	    -2.8534	     0.6714	
   -14.0991	   -14.5187	   -11.4975	    -7.8888	    -7.1335	    -7.5531	    -3.0212	    -6.0425	    -3.4409	    -0.6714	
   -14.1830	   -15.0223	   -11.8332	    -8.0566	    -7.1335	    -8.3923	    -4.1122	    -6.7139	    -4.2801	    -2.1820	
   -14.2670	   -15.5258	   -12.2528	    -8.1406	    -7.2174	    -8.9798	    -5.2872	    -7.3013	    -5.0354	    -3.7766	
   -14.2670	   -16.0294	   -12.7563	    -8.1406	    -7.3013	    -9.5673	    -6.2943	    -7.8888	    -5.8746	    -5.2032	
   -14.3509	   -16.6168	   -13.1760	    -8.2245	    -7.4692	    -9.9869	    -7.1335	    -8.3084	    -6.6299	    -6.4621	
   -14.3509	   -17.0364	   -13.5117	    -8.3084	    -7.6370	   -10.3226	    -7.7209	    -8.7280	    -7.3013	    -7.4692	
   -14.4348	   -17.2882	   -13.5956	    -8.4763	    -7.7209	   -10.6583	    -8.1406	    -9.0637	    -7.7209	    -7.9727	
   -14.4348	   -17.2882	   -13.4277	    -8.6441	    -7.6370	   -10.9100	    -8.2245	    -9.2316	    -7.8888	    -8.1406	
   -14.3509	   -17.0364	   -12.9242	    -8.7280	    -7.4692	   -10.9100	    -7.8888	    -9.0637	    -7.6370	    -7.7209	
   -14.0152	   -16.4490	   -12.1689	    -8.6441	    -6.9656	   -10.8261	    -7.1335	    -8.6441	    -6.8817	    -6.7139	
   -13.4277	   -15.5258	   -11.1618	    -8.3923	    -6.2943	   -10.4065	    -5.9586	    -7.8888	    -5.7068	    -5.2872	
   -12.5885	   -14.3509	    -9.9869	    -8.0566	    -5.3711	    -9.9030	    -4.4479	    -6.8817	    -4.1962	    -3.5248	
   -11.5814	   -13.0081	    -8.7280	    -7.6370	    -4.2801	    -9.3155	    -2.7695	    -5.7907	    -2.5177	    -1.6785	
   -10.4065	   -11.4975	    -7.3853	    -7.2174	    -3.1052	    -8.8120	    -1.0071	    -4.8676	    -0.7553	     0.1678	
    -8.9798	    -9.9030	    -6.0425	    -6.8817	    -1.8463	    -8.3923	     0.6714	    -4.1122	     0.7553	     1.8463	
    -7.5531	    -8.3084	    -4.6997	    -6.6299	    -0.6714	    -8.1406	     2.0142	    -3.7766	     2.0981	     3.1052	
    -6.1264	    -6.8817	    -3.6087	    -6.5460	     0.3357	    -8.0566	     2.9373	    -3.9444	     2.8534	     3.8605	
    -4.6997	    -5.7068	    -2.9373	    -6.6299	     0.8392	    -8.0566	     3.2730	    -4.5319	     3.1052	     4.1122	
    -3.4409	    -4.9515	    -2.7695	    -6.7139	     0.9232	    -8.3084	     2.9373	    -5.6229	     2.5177	     3.6926	
    -2.4338	    -4.6997	    -3.2730	    -7.0496	     0.3357	    -8.5602	     2.0142	    -7.0496	     1.1749	     2.6016	
    -1.7624	    -4.7836	    -4.1962	    -7.3853	    -0.7553	    -8.9798	     0.5875	    -8.7280	    -0.9232	     0.9232	
    -1.2589	    -5.2872	    -5.4550	    -7.8049	    -2.2659	    -9.4833	    -1.2589	   -10.4065	    -3.6926	    -1.2589	
    -0.9232	    -5.9586	    -6.7139	    -8.3084	    -4.1122	   -10.0708	    -3.2730	   -12.0010	    -6.8817	    -3.6926	
    -0.7553	    -6.7139	    -7.8888	    -8.7280	    -5.9586	   -10.5743	    -5.2872	   -13.4277	   -10.0708	    -6.2943	
    -0.5875	    -7.3013	    -8.8120	    -9.1476	    -7.7209	   -10.9940	    -7.1335	   -14.4348	   -12.8403	    -8.6441	
    -0.4196	    -7.8888	    -9.5673	    -9.4833	    -9.3155	   -11.2457	    -8.4763	   -15.0223	   -14.7705	   -10.4904	
    -0.2518	    -8.2245	    -9.9869	    -9.7351	   -10.4904	   -11.3297	    -9.3155	   -15.2740	   -15.8615	   -11.6653	
    -0.0839	    -8.3923	   -10.0708	    -9.9030	   -11.0779	   -11.2457	    -9.4833	   -14.9384	   -16.0294	   -12.1689	
     0.1678	    -8.2245	    -9.8190	    -9.9869	   -10.9100	   -10.9940	    -8.9798	   -14.2670	   -15.4419	   -11.8332	
     0.4196	    -7.7209	    -9.0637	    -9.8190	    -9.9869	   -10.4065	    -7.8049	   -13.1760	   -14.2670	   -10.9100	
     0.7553	    -6.9656	    -7.9727	    -9.4833	    -8.3084	    -9.5673	    -6.1264	   -11.8332	   -12.5046	    -9.3994	
     1.1749	    -5.9586	    -6.5460	    -8.8959	    -6.0425	    -8.5602	    -4.0283	   -10.2386	   -10.4065	    -7.5531	
     1.5945	    -4.8676	    -4.9515	    -8.0566	    -3.5248	    -7.3013	    -1.8463	    -8.6441	    -8.1406	    -5.7068	
     1.8463	    -3.8605	    -3.4409	    -7.2174	    -1.0910	    -5.9586	     0.1678	    -7.0496	    -5.9586	    -3.8605	
     2.0981	    -2.9373	    -2.0142	    -6.2103	     1.0910	    -4.6997	     1.8463	    -5.7068	    -4.0283	    -2.3499	
     2.1820	    -2.1820	    -0.9232	    -5.1193	     2.8534	    -3.4409	     3.1052	    -4.6158	    -2.3499	    -1.3428	
     2.1820	    -1.7624	    -0.1678	    -4.1122	     3.9444	    -2.2659	     3.6926	    -3.7766	    -1.1749	    -0.8392	
     2.1820	    -1.5106	     0.1678	    -3.1052	     4.2801	    -1.3428	     3.6087	    -3.1891	    -0.5875	    -0.8392	
     2.1820	    -1.5945	     0.0000	    -2.1820	     3.6926	    -0.5035	     2.8534	    -3.0212	    -0.5035	    -1.3428	
     2.1820	    -1.9302	    -0.8392	    -1.4267	     2.0981	    -0.0839	     1.3428	    -3.1052	    -1.0071	    -2.3499	
     2.0981	    -2.6016	    -2.1820	    -1.0071	    -0.3357	     0.0000	    -0.8392	    -3.5248	    -2.0981	    -3.7766	
     2.0142	    -3.3569	    -3.8605	    -1.0910	    -3.3569	    -0.4196	    -3.3569	    -4.3640	    -3.6926	    -5.5389	
     1.8463	    -4.2801	    -5.5389	    -1.5945	    -6.4621	    -1.2589	    -6.1264	    -5.3711	    -5.3711	    -7.3013	
     1.6785	    -5.2032	    -7.1335	    -2.6016	    -9.3155	    -2.5177	    -8.6441	    -6.4621	    -6.9656	    -8.8959	
     1.5106	    -5.9586	    -8.3084	    -4.0283	   -11.6653	    -4.1962	   -10.9100	    -7.5531	    -8.4763	   -10.3226	
     1.3428	    -6.6299	    -9.2316	    -5.8746	   -13.3438	    -6.0425	   -12.5885	    -8.6441	    -9.8190	   -11.4136	
     1.0910	    -7.1335	    -9.9030	    -7.8888	   -14.4348	    -8.0566	   -13.7634	    -9.7351	   -10.9100	   -12.0850	
     0.8392	    -7.6370	   -10.4065	    -9.9030	   -14.9384	    -9.9869	   -14.3509	   -10.6583	   -11.8332	   -12.4207	
     0.6714	    -8.1406	   -10.7422	   -11.8332	   -14.8544	   -11.6653	   -14.3509	   -11.4975	   -12.5885	   -12.4207	
     0.5035	    -8.4763	   -10.9100	   -13.3438	   -14.4348	   -12.8403	   -13.8474	   -12.0010	   -12.9242	   -11.9171	
     0.4196	    -8.8120	   -10.9100	   -14.3509	   -13.6795	   -13.4277	   -13.0081	   -12.1689	   -12.7563	   -10.9940	
     0.4196	    -8.9798	   -10.6583	   -14.7705	   -12.5885	   -13.5117	   -12.0010	   -11.9171	   -12.2528	    -9.7351	
     0.5035	    -8.9798	   -10.3226	   -14.6027	   -11.4975	   -13.0081	   -10.8261	   -11.4136	   -11.4136	    -8.3084	
     0.6714	    -8.8959	    -9.7351	   -14.0152	   -10.2386	   -12.2528	    -9.7351	   -10.6583	   -10.3226	    -6.8817	
     0.9232	    -8.5602	    -8.9798	   -12.9242	    -9.1476	   -11.0779	    -8.6441	    -9.6512	    -9.2316	    -5.5389	
     1.1749	    -8.0566	    -8.1406	   -11.5814	    -8.2245	    -9.8190	    -7.7209	    -8.5602	    -8.0566	    -4.4479	
     1.5945	    -7.3853	    -7.2174	    -9.9869	    -7.4692	    -8.3923	    -6.9656	    -7.4692	    -7.0496	    -3.6087	
     2.0981	    -6.6299	    -6.3782	    -8.3084	    -7.0496	    -7.0496	    -6.4621	    -6.4621	    -6.2103	    -3.1891	
     2.6016	    -5.9586	    -5.7068	    -6.7139	    -7.0496	    -5.9586	    -6.2943	    -5.5389	    -5.5389	    -3.1052	
     2.9373	    -5.3711	    -5.2872	    -5.2872	    -7.3853	    -5.0354	    -6.4621	    -4.8676	    -5.1193	    -3.4409	
     3.1891	    -5.0354	    -5.2032	    -4.2801	    -7.9727	    -4.5319	    -7.0496	    -4.3640	    -5.0354	    -4.1122	
     3.1891	    -4.9515	    -5.5389	    -3.6926	    -8.7280	    -4.2801	    -7.8888	    -4.1122	    -5.0354	    -5.1193	
     3.0212	    -5.2032	    -6.2103	    -3.5248	    -9.4833	    -4.3640	    -8.9798	    -3.9444	    -5.2032	    -6.1264	
     2.6855	    -5.7068	    -7.2174	    -3.6926	   -10.1547	    -4.6997	   -10.0708	    -3.9444	    -5.4550	    -7.2174	
     2.2659	    -6.3782	    -8.3084	    -4.1962	   -10.8261	    -5.0354	   -11.1618	    -3.8605	    -5.7068	    -8.1406	
     1.7624	    -7.0496	    -9.3994	    -4.8676	   -11.3297	    -5.4550	   -12.0010	    -3.8605	    -5.8746	    -8.8959	
     1.4267	    -7.8049	   -10.4065	    -5.6229	   -11.6653	    -5.7907	   -12.5046	    -3.8605	    -5.8746	    -9.3155	
     1.1749	    -8.3923	   -11.0779	    -6.2103	   -11.9171	    -6.0425	   -12.6724	    -3.8605	    -5.7907	    -9.4833	
     1.0910	    -8.8120	   -11.5814	    -6.5460	   -11.8332	    -6.1264	   -12.3367	    -3.8605	    -5.4550	    -9.3994	
     1.0910	    -8.9798	   -11.6653	    -6.6299	   -11.5814	    -6.2103	   -11.5814	    -4.0283	    -5.0354	    -8.9798	
     1.2589	    -8.9798	   -11.5814	    -6.5460	   -11.0779	    -6.2103	   -10.4904	    -4.3640	    -4.4479	    -8.4763	
     1.4267	    -8.8120	   -11.2457	    -6.2103	   -10.4904	    -6.2943	    -9.2316	    -4.8676	    -3.9444	    -7.8888	
     1.5945	    -8.5602	   -10.7422	    -5.8746	    -9.8190	    -6.3782	    -7.8049	    -5.4550	    -3.3569	    -7.3013	
     1.6785	    -8.2245	   -10.1547	    -5.4550	    -9.0637	    -6.4621	    -6.3782	    -6.0425	    -2.9373	    -6.7139	
     1.7624	    -7.8049	    -9.3994	    -4.8676	    -8.3084	    -6.3782	    -5.0354	    -6.4621	    -2.6016	    -6.1264	
     1.8463	    -7.3853	    -8.6441	    -4.1122	    -7.5531	    -6.0425	    -3.8605	    -6.6299	    -2.6016	    -5.7907	
     2.0142	    -6.8817	    -7.7209	    -3.3569	    -6.7139	    -5.6229	    -2.8534	    -6.7139	    -3.0212	    -5.7907	
     2.1820	    -6.4621	    -6.8817	    -2.6016	    -6.0425	    -5.1193	    -2.1820	    -6.7139	    -4.1122	    -6.1264	
     2.3499	    -6.1264	    -6.0425	    -2.0981	    -5.4550	    -4.7836	    -1.9302	    -6.9656	    -5.7907	    -6.9656	
     2.5177	    -5.8746	    -5.3711	    -1.8463	    -5.0354	    -4.6997	    -2.0981	    -7.3853	    -7.8049	    -8.2245	
     2.6016	    -5.7068	    -4.6997	    -2.0142	    -4.6997	    -4.7836	    -2.6016	    -7.9727	    -9.9869	    -9.7351	
     2.6855	    -5.7068	    -4.1962	    -2.6016	    -4.5319	    -5.2032	    -3.5248	    -8.6441	   -12.0010	   -11.4136	
     2.6855	    -5.7068	    -3.7766	    -3.5248	    -4.4479	    -5.8746	    -4.5319	    -9.3994	   -13.6795	   -13.0920	
     2.6016	    -5.7907	    -3.6087	    -4.6997	    -4.3640	    -6.5460	    -5.7068	   -10.1547	   -14.9384	   -14.6866	
     2.4338	    -5.9586	    -3.6087	    -5.8746	    -4.5319	    -7.2174	    -6.8817	   -10.9100	   -15.8615	   -16.0294	
     2.0981	    -6.2943	    -4.0283	    -6.9656	    -5.0354	    -7.8049	    -7.9727	   -11.4136	   -16.4490	   -17.0364	
     1.5945	    -6.7978	    -4.9515	    -7.8888	    -5.8746	    -8.1406	    -8.8959	   -11.8332	   -16.7007	   -17.7078	
     1.0071	    -7.3853	    -6.2103	    -8.4763	    -6.9656	    -8.3084	    -9.4833	   -12.0850	   -16.5329	   -17.8757	
     0.3357	    -8.0566	    -7.8049	    -8.8120	    -8.1406	    -8.2245	    -9.7351	   -12.1689	   -16.0294	   -17.5400	
    -0.3357	    -8.8120	    -9.3994	    -8.8959	    -9.2316	    -7.9727	    -9.5673	   -11.9171	   -15.1901	   -16.7007	
    -1.0071	    -9.3994	   -10.8261	    -8.7280	   -10.1547	    -7.4692	    -9.1476	   -11.5814	   -14.1830	   -15.4419	
    -1.5945	    -9.8190	   -11.7493	    -8.4763	   -10.7422	    -6.8817	    -8.3923	   -10.9940	   -12.9242	   -13.8474	
    -2.0142	    -9.9869	   -12.1689	    -8.0566	   -11.1618	    -6.2943	    -7.4692	   -10.3226	   -11.5814	   -12.0850	
    -2.3499	    -9.9869	   -12.2528	    -7.7209	   -11.2457	    -5.7907	    -6.5460	    -9.6512	   -10.4065	   -10.2386	
    -2.6016	    -9.9869	   -12.0010	    -7.5531	   -11.1618	    -5.5389	    -5.6229	    -8.9798	    -9.3994	    -8.5602	
    -2.7695	    -9.9030	   -11.5814	    -7.5531	   -10.8261	    -5.6229	    -4.6997	    -8.3923	    -8.6441	    -7.1335	
    -3.0212	    -9.8190	   -11.1618	    -7.7209	   -10.2386	    -5.9586	    -3.9444	    -8.0566	    -8.2245	    -6.0425	
    -3.2730	    -9.9869	   -10.6583	    -8.1406	    -9.4833	    -6.5460	    -3.4409	    -7.8888	    -8.0566	    -5.3711	
    -3.6926	   -10.1547	   -10.3226	    -8.7280	    -8.7280	    -7.4692	    -3.1891	    -7.9727	    -8.1406	    -5.1193	
    -4.1122	   -10.5743	    -9.9869	    -9.4833	    -7.8888	    -8.3923	    -3.2730	    -8.3084	    -8.4763	    -5.2872	
    -4.5319	   -10.9940	    -9.7351	   -10.3226	    -7.3013	    -9.3994	    -3.7766	    -8.9798	    -8.9798	    -5.7907	
    -5.0354	   -11.4136	    -9.4833	   -11.1618	    -7.0496	   -10.3226	    -4.6158	    -9.9030	    -9.6512	    -6.5460	
    -5.3711	   -11.7493	    -9.3994	   -11.9171	    -7.0496	   -11.1618	    -5.6229	   -10.8261	   -10.4065	    -7.4692	
    -5.7068	   -12.0010	    -9.2316	   -12.5046	    -7.3013	   -11.7493	    -6.6299	   -11.7493	   -11.0779	    -8.3923	
    -5.8746	   -12.0850	    -9.1476	   -13.0081	    -7.7209	   -12.1689	    -7.6370	   -12.3367	   -11.5814	    -9.2316	
    -5.9586	   -12.0010	    -8.9798	   -13.2599	    -8.1406	   -12.3367	    -8.3084	   -12.7563	   -11.9171	    -9.8190	
    -5.9586	   -11.8332	    -8.8959	   -13.3438	    -8.5602	   -12.2528	    -8.7280	   -12.7563	   -11.9171	   -10.1547	
    -5.8746	   -11.6653	    -8.8120	   -13.3438	    -8.8959	   -12.0010	    -8.8120	   -12.5046	   -11.6653	   -10.0708	
    -5.7907	   -11.3297	    -8.8959	   -13.2599	    -9.0637	   -11.4975	    -8.5602	   -11.9171	   -11.1618	    -9.7351	
    -5.6229	   -10.9940	    -8.9798	   -13.0081	    -9.0637	   -10.9100	    -7.8888	   -11.0779	   -10.3226	    -8.9798	
    -5.3711	   -10.4904	    -9.0637	   -12.5885	    -8.8959	   -10.0708	    -6.8817	   -10.0708	    -9.3155	    -8.0566	
    -5.1193	    -9.9030	    -9.0637	   -12.0850	    -8.4763	    -9.0637	    -5.7068	    -8.8120	    -8.1406	    -6.8817	
    -4.6997	    -9.3155	    -8.8120	   -11.4136	    -7.7209	    -7.9727	    -4.2801	    -7.3853	    -6.8817	    -5.5389	
    -4.2801	    -8.6441	    -8.4763	   -10.6583	    -6.7978	    -6.7978	    -2.9373	    -5.9586	    -5.5389	    -4.2801	
    -3.8605	    -7.9727	    -7.9727	    -9.7351	    -5.7907	    -5.6229	    -1.7624	    -4.4479	    -4.1962	    -3.1052	
    -3.4409	    -7.3853	    -7.3853	    -8.6441	    -4.7836	    -4.2801	    -0.8392	    -2.8534	    -2.9373	    -2.0981	
    -3.1052	    -6.7978	    -6.7139	    -7.4692	    -3.8605	    -3.0212	    -0.3357	    -1.2589	    -1.7624	    -1.3428	
    -2.6855	    -6.3782	    -6.1264	    -6.2943	    -3.0212	    -1.7624	    -0.1678	     0.2518	    -0.5875	    -0.8392	
    -2.4338	    -6.1264	    -5.5389	    -5.1193	    -2.3499	    -0.5875	    -0.3357	     1.6785	     0.3357	    -0.6714	
    -2.2659	    -5.9586	    -5.1193	    -4.0283	    -1.9302	     0.4196	    -0.9232	     2.9373	     1.0910	    -0.8392	
    -2.1820	    -6.0425	    -4.8676	    -3.2730	    -1.7624	     1.1749	    -1.7624	     3.8605	     1.5945	    -1.3428	
    -2.2659	    -6.2943	    -4.7836	    -2.7695	    -1.7624	     1.5945	    -2.7695	     4.3640	     1.7624	    -2.0981	
    -2.4338	    -6.7139	    -4.8676	    -2.6016	    -1.9302	     1.8463	    -3.8605	     4.3640	     1.5106	    -3.1052	
    -2.7695	    -7.2174	    -5.1193	    -2.6016	    -2.4338	     1.6785	    -4.8676	     3.7766	     0.7553	    -4.2801	
    -3.2730	    -7.8049	    -5.5389	    -2.8534	    -3.1891	     1.3428	    -5.8746	     2.6016	    -0.5035	    -5.6229	
    -3.7766	    -8.3923	    -6.0425	    -3.1891	    -4.3640	     0.7553	    -6.7978	     0.9232	    -2.0142	    -6.8817	
    -4.3640	    -8.8959	    -6.7139	    -3.5248	    -5.7068	     0.0000	    -7.4692	    -0.9232	    -3.6087	    -8.0566	
    -4.7836	    -9.1476	    -7.3013	    -3.8605	    -7.2174	    -0.5875	    -7.8888	    -2.6855	    -4.7836	    -8.7280	
    -4.9515	    -9.1476	    -7.8049	    -3.8605	    -8.5602	    -0.8392	    -7.8888	    -3.9444	    -5.4550	    -8.8959	
    -4.8676	    -8.7280	    -7.8888	    -3.5248	    -9.4833	    -0.7553	    -7.3013	    -4.5319	    -5.2872	    -8.3084	
    -4.3640	    -7.8888	    -7.4692	    -2.8534	    -9.7351	    -0.1678	    -6.2103	    -4.2801	    -4.2801	    -7.0496	
    -3.4409	    -6.7139	    -6.6299	    -1.7624	    -9.3155	     0.8392	    -4.6158	    -3.4409	    -2.6016	    -5.3711	
    -2.3499	    -5.2032	    -5.4550	    -0.3357	    -8.3923	     2.1820	    -2.7695	    -2.0142	    -0.5035	    -3.2730	
    -0.9232	    -3.6087	    -4.0283	     1.2589	    -7.2174	     3.7766	    -0.8392	    -0.2518	     1.7624	    -1.0910	
     0.5875	    -2.0142	    -2.5177	     2.9373	    -5.8746	     5.4550	     1.0071	     1.5106	     3.7766	     0.8392	
     2.0981	    -0.4196	    -1.0910	     4.5319	    -4.4479	     7.0496	     2.5177	     3.0212	     5.3711	     2.4338	
     3.6087	     1.0071	     0.1678	     5.7907	    -3.1891	     8.2245	     3.7766	     4.1122	     6.0425	     3.3569	
     4.8676	     2.1820	     1.2589	     6.5460	    -2.0142	     8.8120	     4.5319	     4.5319	     5.6229	     3.4409	
     5.7907	     2.9373	     2.0142	     6.7139	    -1.0071	     8.7280	     4.7836	     4.2801	     4.1962	     2.6855	
     6.2943	     3.2730	     2.3499	     6.2103	    -0.1678	     7.9727	     4.5319	     3.3569	     1.9302	     1.1749	
     6.3782	     3.1891	     2.2659	     5.2872	     0.5035	     6.6299	     3.8605	     2.0142	    -0.7553	    -1.0071	
     6.1264	     2.6855	     1.9302	     4.1122	     0.8392	     5.0354	     2.8534	     0.5035	    -3.5248	    -3.4409	
     5.6229	     2.0142	     1.1749	     2.8534	     0.9232	     3.5248	     1.5945	    -1.0071	    -6.0425	    -5.9586	
     4.8676	     1.1749	     0.3357	     1.7624	     0.5875	     2.0981	     0.3357	    -2.3499	    -8.3084	    -8.3923	
     4.0283	     0.2518	    -0.7553	     0.8392	     0.0839	     0.9232	    -1.0071	    -3.6087	   -10.2386	   -10.5743	
     3.1052	    -0.5875	    -1.6785	     0.0000	    -0.5875	    -0.0839	    -2.0142	    -4.6997	   -11.8332	   -12.2528	
     2.3499	    -1.2589	    -2.4338	    -0.7553	    -1.1749	    -1.0071	    -2.7695	    -5.7068	   -12.9242	   -13.4277	
     1.6785	    -1.6785	    -2.9373	    -1.5945	    -1.5945	    -2.0142	    -3.0212	    -6.4621	   -13.5117	   -14.0152	
     1.1749	    -1.8463	    -2.9373	    -2.2659	    -1.5945	    -2.9373	    -2.7695	    -7.0496	   -13.5956	   -13.9313	
     1.0071	    -1.6785	    -2.5177	    -2.8534	    -1.3428	    -3.7766	    -2.0981	    -7.3013	   -13.0920	   -13.3438	
     1.0910	    -1.2589	    -1.8463	    -3.1891	    -0.7553	    -4.4479	    -1.0071	    -7.3013	   -12.1689	   -12.2528	
     1.3428	    -0.6714	    -0.9232	    -3.2730	     0.0000	    -4.7836	     0.2518	    -6.8817	   -10.9940	   -10.8261	
     1.7624	    -0.1678	    -0.0839	    -2.9373	     0.8392	    -4.7836	     1.5106	    -6.1264	    -9.5673	    -9.1476	
     2.2659	     0.1678	     0.5875	    -2.3499	     1.6785	    -4.4479	     2.7695	    -5.1193	    -8.0566	    -7.4692	
     2.6855	     0.2518	     0.9232	    -1.4267	     2.3499	    -3.6926	     3.7766	    -4.0283	    -6.6299	    -5.9586	
     3.0212	     0.0839	     0.9232	    -0.4196	     2.8534	    -2.7695	     4.4479	    -2.8534	    -5.4550	    -4.7836	
     3.1891	    -0.3357	     0.5875	     0.5875	     2.9373	    -1.8463	     4.7836	    -1.9302	    -4.5319	    -4.1122	
     3.1891	    -1.0071	     0.0000	     1.4267	     2.6855	    -1.0910	     4.6158	    -1.1749	    -4.0283	    -4.1122	
     2.9373	    -1.9302	    -1.0071	     1.9302	     1.9302	    -0.5875	     3.8605	    -0.8392	    -3.9444	    -4.6997	
     2.3499	    -3.0212	    -2.3499	     1.9302	     0.6714	    -0.5875	     2.6016	    -1.0071	    -4.4479	    -5.9586	
     1.4267	    -4.4479	    -3.9444	     1.5106	    -0.9232	    -0.9232	     0.9232	    -1.5945	    -5.3711	    -7.7209	
     0.2518	    -5.9586	    -5.7907	     0.7553	    -2.7695	    -1.6785	    -1.0071	    -2.4338	    -6.7139	    -9.8190	
    -1.0910	    -7.5531	    -7.6370	    -0.2518	    -4.6997	    -2.6016	    -3.0212	    -3.6087	    -8.0566	   -11.9171	
    -2.3499	    -9.0637	    -9.2316	    -1.4267	    -6.4621	    -3.6087	    -4.8676	    -4.6997	    -9.4833	   -13.8474	
    -3.4409	   -10.2386	   -10.4904	    -2.4338	    -7.9727	    -4.6158	    -6.3782	    -5.7068	   -10.5743	   -15.4419	
    -4.1962	   -11.2457	   -11.4136	    -3.2730	    -9.1476	    -5.3711	    -7.4692	    -6.5460	   -11.4136	   -16.4490	
    -4.7836	   -11.8332	   -12.0010	    -3.8605	    -9.8190	    -5.8746	    -7.9727	    -6.9656	   -11.8332	   -16.8686	
    -5.0354	   -12.1689	   -12.1689	    -4.1962	   -10.0708	    -6.1264	    -7.8888	    -7.0496	   -11.7493	   -16.7007	
    -5.1193	   -12.2528	   -12.0010	    -4.1122	    -9.7351	    -6.0425	    -7.2174	    -6.7978	   -11.1618	   -15.9454	
    -5.0354	   -12.0010	   -11.4975	    -3.7766	    -9.0637	    -5.7068	    -6.1264	    -6.1264	   -10.2386	   -14.6027	
    -4.8676	   -11.6653	   -10.7422	    -3.1891	    -8.0566	    -5.1193	    -4.7836	    -5.2032	    -8.9798	   -12.8403	
    -4.6997	   -11.1618	    -9.8190	    -2.4338	    -6.9656	    -4.3640	    -3.2730	    -4.1122	    -7.3853	   -10.8261	
    -4.5319	   -10.6583	    -8.8959	    -1.5945	    -5.9586	    -3.5248	    -1.9302	    -3.0212	    -5.7907	    -8.8120	
    -4.5319	   -10.2386	    -7.9727	    -0.8392	    -5.2872	    -2.6855	    -0.8392	    -2.0142	    -4.3640	    -6.8817	
    -4.5319	    -9.9030	    -7.3013	    -0.1678	    -5.0354	    -1.9302	     0.0000	    -1.2589	    -3.1052	    -5.2872	
    -4.5319	    -9.6512	    -6.7978	     0.4196	    -5.1193	    -1.3428	     0.4196	    -0.9232	    -2.2659	    -4.1122	
    -4.5319	    -9.4833	    -6.3782	     0.7553	    -5.2872	    -0.9232	     0.5875	    -1.0071	    -1.7624	    -3.4409	
    -4.4479	    -9.3994	    -6.2943	     0.8392	    -5.6229	    -0.7553	     0.5035	    -1.5945	    -1.8463	    -3.2730	
    -4.2801	    -9.3155	    -6.3782	     0.6714	    -6.0425	    -0.7553	     0.1678	    -2.6855	    -2.2659	    -3.6926	
    -4.1962	    -9.4833	    -6.7978	     0.1678	    -6.5460	    -1.0071	    -0.4196	    -4.1962	    -3.1891	    -4.6158	
    -4.1122	    -9.7351	    -7.5531	    -0.6714	    -7.3013	    -1.5106	    -1.3428	    -5.8746	    -4.3640	    -5.8746	
    -4.0283	   -10.0708	    -8.5602	    -1.7624	    -8.0566	    -2.1820	    -2.4338	    -7.5531	    -5.6229	    -7.3013	
    -3.8605	   -10.4904	    -9.6512	    -2.9373	    -8.8120	    -2.8534	    -3.5248	    -9.0637	    -6.8817	    -8.7280	
    -3.6926	   -10.9100	   -10.6583	    -4.1962	    -9.4833	    -3.5248	    -4.4479	   -10.3226	    -7.9727	   -10.0708	
    -3.5248	   -11.2457	   -11.4136	    -5.4550	    -9.8190	    -4.1962	    -5.1193	   -11.2457	    -8.8959	   -11.0779	
    -3.2730	   -11.4136	   -11.8332	    -6.6299	    -9.9030	    -4.8676	    -5.3711	   -12.0010	    -9.5673	   -11.8332	
    -3.0212	   -11.3297	   -11.8332	    -7.8888	    -9.5673	    -5.6229	    -5.3711	   -12.5885	    -9.9030	   -12.1689	
    -2.7695	   -11.0779	   -11.4975	    -8.9798	    -8.9798	    -6.4621	    -4.9515	   -12.9242	    -9.9869	   -12.0010	
    -2.5177	   -10.5743	   -10.8261	    -9.9869	    -8.0566	    -7.3853	    -4.1962	   -13.0920	    -9.5673	   -11.4975	
    -2.1820	    -9.9869	    -9.9030	   -10.7422	    -6.8817	    -8.3923	    -3.1891	   -13.0081	    -8.7280	   -10.4065	
    -1.8463	    -9.2316	    -8.8120	   -11.2457	    -5.6229	    -9.3155	    -2.0142	   -12.7563	    -7.3853	    -8.9798	
    -1.5945	    -8.3923	    -7.7209	   -11.5814	    -4.3640	   -10.0708	    -0.8392	   -12.2528	    -5.8746	    -7.3853	
    -1.2589	    -7.5531	    -6.7139	   -11.4975	    -3.1891	   -10.4904	     0.3357	   -11.5814	    -4.1962	    -5.6229	
    -0.9232	    -6.7978	    -5.7907	   -11.2457	    -2.1820	   -10.6583	     1.3428	   -10.8261	    -2.5177	    -3.9444	
    -0.5875	    -6.0425	    -5.0354	   -10.5743	    -1.2589	   -10.4065	     2.2659	    -9.9030	    -1.2589	    -2.5177	
    -0.0839	    -5.4550	    -4.4479	    -9.8190	    -0.5035	    -9.8190	     2.9373	    -9.0637	    -0.4196	    -1.5106	
     0.3357	    -4.8676	    -3.9444	    -8.8959	     0.0839	    -9.1476	     3.3569	    -8.3923	    -0.3357	    -0.8392	
     0.8392	    -4.5319	    -3.6087	    -8.0566	     0.3357	    -8.4763	     3.3569	    -7.9727	    -1.1749	    -0.8392	
     1.2589	    -4.3640	    -3.6087	    -7.3853	     0.0839	    -7.9727	     2.8534	    -7.9727	    -2.8534	    -1.4267	
     1.5106	    -4.5319	    -3.8605	    -6.9656	    -0.7553	    -7.7209	     1.7624	    -8.3084	    -5.1193	    -2.6016	
     1.5945	    -5.0354	    -4.3640	    -6.8817	    -2.1820	    -7.7209	     0.0839	    -8.8959	    -7.6370	    -4.2801	
     1.5106	    -5.6229	    -5.1193	    -7.1335	    -3.9444	    -7.9727	    -1.8463	    -9.6512	   -10.2386	    -6.2103	
     1.3428	    -6.3782	    -5.9586	    -7.5531	    -5.7907	    -8.3084	    -4.0283	   -10.4904	   -12.5046	    -8.2245	
     1.0071	    -7.0496	    -6.7139	    -8.0566	    -7.7209	    -8.8120	    -6.2103	   -11.4136	   -14.5187	   -10.2386	
     0.6714	    -7.7209	    -7.4692	    -8.8120	    -9.5673	    -9.4833	    -8.3084	   -12.3367	   -16.1972	   -12.1689	
     0.2518	    -8.3084	    -8.3084	    -9.7351	   -11.2457	   -10.1547	   -10.2386	   -13.3438	   -17.5400	   -13.8474	
    -0.1678	    -8.8120	    -9.1476	   -10.6583	   -12.8403	   -10.9100	   -11.7493	   -14.2670	   -18.4631	   -15.1901	
    -0.6714	    -9.3994	   -10.0708	   -11.5814	   -14.0991	   -11.5814	   -12.8403	   -15.0223	   -18.9667	   -16.0294	
    -1.1749	    -9.8190	   -10.9940	   -12.3367	   -15.0223	   -12.0010	   -13.3438	   -15.4419	   -19.0506	   -16.3651	
    -1.5945	   -10.1547	   -11.6653	   -12.7563	   -15.4419	   -12.0850	   -13.2599	   -15.5258	   -18.7149	   -16.1133	
    -1.8463	   -10.3226	   -12.0850	   -12.6724	   -15.1901	   -11.7493	   -12.5885	   -15.1901	   -17.9596	   -15.3580	
    -1.9302	   -10.2386	   -12.0010	   -12.1689	   -14.4348	   -10.9940	   -11.2457	   -14.4348	   -16.7847	   -14.1830	
    -1.8463	    -9.9030	   -11.4975	   -11.1618	   -13.0081	    -9.8190	    -9.5673	   -13.2599	   -15.4419	   -12.7563	
    -1.6785	    -9.3994	   -10.6583	    -9.8190	   -10.9940	    -8.3923	    -7.5531	   -11.9171	   -13.8474	   -11.0779	
    -1.4267	    -8.8120	    -9.3994	    -8.2245	    -8.5602	    -6.7978	    -5.4550	   -10.4065	   -12.2528	    -9.4833	
    -1.1749	    -8.2245	    -8.1406	    -6.5460	    -5.8746	    -5.1193	    -3.4409	    -8.8959	   -10.7422	    -8.0566	
    -0.9232	    -7.6370	    -6.7978	    -4.8676	    -3.2730	    -3.4409	    -1.8463	    -7.4692	    -9.3994	    -6.8817	
    -0.6714	    -7.1335	    -5.6229	    -3.3569	    -1.0071	    -1.9302	    -0.6714	    -6.1264	    -8.2245	    -6.2103	
    -0.5875	    -6.8817	    -4.8676	    -2.0981	     0.4196	    -0.6714	    -0.3357	    -5.0354	    -7.3853	    -6.0425	
    -0.6714	    -6.7978	    -4.5319	    -1.2589	     0.9232	     0.2518	    -0.6714	    -4.2801	    -6.8817	    -6.3782	
    -0.9232	    -7.0496	    -4.6997	    -0.9232	     0.4196	     0.6714	    -1.8463	    -3.6926	    -6.6299	    -7.0496	
    -1.2589	    -7.4692	    -5.3711	    -0.9232	    -1.0071	     0.8392	    -3.6087	    -3.3569	    -6.6299	    -8.0566	
    -1.8463	    -8.1406	    -6.2943	    -1.3428	    -3.2730	     0.6714	    -5.8746	    -3.1052	    -6.7139	    -9.2316	
    -2.3499	    -8.8959	    -7.5531	    -1.9302	    -6.1264	     0.3357	    -8.3084	    -3.0212	    -6.8817	   -10.4065	
    -2.9373	    -9.7351	    -8.9798	    -2.7695	    -9.2316	    -0.0839	   -10.7422	    -3.0212	    -7.0496	   -11.4975	
    -3.5248	   -10.5743	   -10.3226	    -3.5248	   -12.2528	    -0.4196	   -12.9242	    -2.9373	    -7.2174	   -12.3367	
    -3.9444	   -11.2457	   -11.4136	    -4.1962	   -14.6866	    -0.5875	   -14.6027	    -2.8534	    -7.3853	   -12.8403	
    -4.1962	   -11.6653	   -12.1689	    -4.5319	   -16.4490	    -0.5035	   -15.6097	    -2.7695	    -7.5531	   -13.0081	
    -4.2801	   -11.7493	   -12.4207	    -4.5319	   -17.3721	    -0.1678	   -15.8615	    -2.4338	    -7.5531	   -12.7563	
    -4.1962	   -11.4975	   -12.0850	    -4.0283	   -17.2882	     0.6714	   -15.3580	    -2.0981	    -7.3013	   -11.9171	
    -3.8605	   -10.9940	   -11.4136	    -3.2730	   -16.5329	     1.6785	   -14.1830	    -1.5945	    -6.8817	   -10.6583	
    -3.4409	   -10.1547	   -10.3226	    -2.3499	   -15.1901	     2.8534	   -12.5046	    -1.2589	    -6.2103	    -8.9798	
    -3.0212	    -9.2316	    -9.0637	    -1.2589	   -13.4277	     3.8605	   -10.5743	    -0.9232	    -5.3711	    -7.0496	
    -2.4338	    -8.2245	    -7.6370	    -0.3357	   -11.4975	     4.6997	    -8.6441	    -0.8392	    -4.4479	    -5.0354	
    -2.0142	    -7.2174	    -6.1264	     0.4196	    -9.4833	     5.1193	    -6.7978	    -0.7553	    -3.4409	    -3.0212	
    -1.5106	    -6.3782	    -4.6997	     0.9232	    -7.6370	     5.1193	    -5.2872	    -0.8392	    -2.5177	    -1.2589	
    -1.2589	    -5.7068	    -3.6926	     1.2589	    -6.1264	     4.6997	    -4.1962	    -0.9232	    -1.5945	     0.2518	
    -1.0910	    -5.2872	    -3.1891	     1.3428	    -5.1193	     3.8605	    -3.6926	    -1.0910	    -0.9232	     1.2589	
    -1.0910	    -5.2872	    -3.2730	     1.1749	    -4.7836	     2.7695	    -3.6926	    -1.3428	    -0.3357	     1.9302	
    -1.3428	    -5.6229	    -4.0283	     1.0071	    -5.1193	     1.6785	    -4.1962	    -1.6785	    -0.0839	     2.0142	
    -1.7624	    -6.3782	    -5.2872	     0.6714	    -6.2103	     0.7553	    -5.2872	    -2.0142	     0.0839	     1.7624	
    -2.1820	    -7.3853	    -6.9656	     0.4196	    -7.9727	     0.0000	    -6.6299	    -2.3499	     0.0000	     1.1749	
    -2.7695	    -8.5602	    -8.8120	     0.3357	   -10.1547	    -0.4196	    -8.3084	    -2.5177	    -0.1678	     0.4196	
    -3.2730	    -9.8190	   -10.7422	     0.3357	   -12.5885	    -0.5035	   -10.0708	    -2.5177	    -0.4196	    -0.4196	
    -3.7766	   -11.0779	   -12.3367	     0.4196	   -14.9384	    -0.4196	   -11.7493	    -2.3499	    -0.7553	    -1.1749	
    -4.1962	   -12.2528	   -13.6795	     0.6714	   -16.8686	    -0.1678	   -13.1760	    -2.0981	    -1.0910	    -1.8463	
    -4.4479	   -13.1760	   -14.5187	     1.0071	   -18.1274	     0.3357	   -14.0152	    -1.5945	    -1.4267	    -2.3499	
    -4.6158	   -13.6795	   -14.8544	     1.5106	   -18.5471	     0.9232	   -14.2670	    -1.0910	    -1.6785	    -2.6016	
    -4.6158	   -13.7634	   -14.5187	     2.0981	   -18.0435	     1.6785	   -13.8474	    -0.3357	    -1.6785	    -2.4338	
    -4.3640	   -13.4277	   -13.8474	     2.9373	   -16.6168	     2.6855	   -12.7563	     0.5875	    -1.3428	    -1.9302	
    -3.9444	   -12.7563	   -12.6724	     3.8605	   -14.4348	     3.7766	   -11.0779	     1.6785	    -0.6714	    -1.0071	
    -3.4409	   -11.9171	   -11.4975	     4.9515	   -12.0010	     4.9515	    -9.1476	     2.8534	     0.4196	     0.2518	
    -3.1052	   -10.9940	   -10.3226	     6.0425	    -9.5673	     6.1264	    -7.2174	     3.9444	     1.7624	     1.7624	
    -2.8534	   -10.3226	    -9.3155	     7.1335	    -7.6370	     7.2174	    -5.4550	     4.9515	     3.0212	     3.1052	
    -2.8534	    -9.7351	    -8.6441	     8.0566	    -6.2943	     8.1406	    -4.1962	     5.7907	     4.2801	     4.1962	
    -3.1052	    -9.3994	    -8.1406	     8.8959	    -5.3711	     8.8120	    -3.4409	     6.3782	     5.2872	     4.9515	
    -3.3569	    -9.0637	    -7.8049	     9.5673	    -4.8676	     9.3155	    -3.0212	     6.7139	     6.0425	     5.2032	
    -3.6926	    -8.8959	    -7.5531	    10.0708	    -4.6158	     9.7351	    -3.1052	     6.9656	     6.5460	     5.0354	
    -4.0283	    -8.8120	    -7.3013	    10.4065	    -4.5319	     9.8190	    -3.4409	     6.9656	     6.7978	     4.4479	
    -4.3640	    -8.7280	    -7.2174	    10.3226	    -4.6158	     9.7351	    -4.1962	     6.7978	     6.6299	     3.3569	
    -4.6158	    -8.7280	    -7.1335	     9.9869	    -4.7836	     9.2316	    -5.1193	     6.4621	     5.8746	     1.8463	
    -4.7836	    -8.8120	    -7.2174	     9.1476	    -5.2032	     8.4763	    -6.2103	     5.7907	     4.5319	    -0.0839	
    -4.8676	    -8.8959	    -7.3013	     8.0566	    -5.6229	     7.4692	    -7.3853	     4.8676	     2.5177	    -2.2659	
    -4.8676	    -8.9798	    -7.4692	     6.7978	    -6.2943	     6.2943	    -8.4763	     3.6926	    -0.1678	    -4.6158	
    -4.8676	    -9.1476	    -7.5531	     5.5389	    -7.0496	     5.1193	    -9.5673	     2.3499	    -3.1052	    -6.8817	
    -4.7836	    -9.2316	    -7.8049	     4.3640	    -7.9727	     4.0283	   -10.4065	     1.0910	    -5.9586	    -8.8959	
    -4.6158	    -9.3994	    -8.0566	     3.3569	    -9.0637	     3.1052	   -11.0779	     0.0839	    -8.3084	   -10.4065	
    -4.4479	    -9.4833	    -8.2245	     2.7695	   -10.2386	     2.6016	   -11.4975	    -0.5875	    -9.9030	   -11.2457	
    -4.1962	    -9.5673	    -8.3923	     2.6016	   -11.1618	     2.4338	   -11.4136	    -0.8392	   -10.5743	   -11.4136	
    -3.7766	    -9.3155	    -8.2245	     2.7695	   -11.7493	     2.6855	   -10.9100	    -0.6714	   -10.4904	   -10.8261	
    -3.1052	    -8.8120	    -7.7209	     3.2730	   -11.7493	     3.3569	    -9.9869	    -0.0839	    -9.6512	    -9.5673	
    -2.2659	    -8.0566	    -6.7978	     4.2801	   -11.1618	     4.4479	    -8.4763	     0.9232	    -8.2245	    -7.8888	
    -1.2589	    -6.9656	    -5.6229	     5.4550	   -10.1547	     5.9586	    -6.7139	     2.4338	    -6.2943	    -5.7907	
     0.0000	    -5.7907	    -4.2801	     6.9656	    -8.7280	     7.7209	    -4.7836	     4.2801	    -4.0283	    -3.5248	
     1.2589	    -4.6158	    -3.0212	     8.5602	    -7.1335	     9.7351	    -2.7695	     6.2943	    -1.6785	    -1.4267	
     2.5177	    -3.4409	    -1.9302	    10.3226	    -5.5389	    11.8332	    -0.9232	     8.4763	     0.5875	     0.4196	
     3.6087	    -2.3499	    -0.9232	    12.0010	    -4.1122	    13.9313	     0.5875	    10.4904	     2.6016	     1.7624	
     4.6997	    -1.5106	    -0.0839	    13.6795	    -2.9373	    15.7776	     1.7624	    12.1689	     4.1962	     2.5177	
     5.5389	    -0.8392	     0.5035	    15.1901	    -2.0981	    17.2882	     2.3499	    13.4277	     5.2872	     2.6016	
     6.2103	    -0.3357	     1.0071	    16.5329	    -1.5945	    18.3792	     2.5177	    14.0152	     5.7907	     2.0981	
     6.7139	     0.0000	     1.3428	    17.4561	    -1.5945	    18.8828	     2.0981	    13.9313	     5.6229	     1.0071	
     7.0496	     0.0839	     1.5106	    18.1274	    -1.9302	    18.7988	     1.3428	    13.1760	     4.8676	    -0.5875	
     7.2174	     0.1678	     1.4267	    18.3792	    -2.6016	    18.1274	     0.1678	    11.8332	     3.6926	    -2.4338	
     7.3013	     0.1678	     1.2589	    18.3792	    -3.3569	    17.1204	    -1.0910	    10.1547	     2.2659	    -4.3640	
     7.3013	     0.1678	     1.0071	    18.2114	    -4.1122	    15.8615	    -2.3499	     8.5602	     0.9232	    -6.2943	
     7.3013	     0.2518	     0.7553	    17.8757	    -4.6997	    14.7705	    -3.4409	     7.2174	    -0.3357	    -7.8888	
     7.3853	     0.4196	     0.5875	    17.6239	    -4.9515	    13.8474	    -4.1122	     6.2943	    -1.1749	    -9.1476	
     7.5531	     0.6714	     0.5035	    17.4561	    -4.7836	    13.2599	    -4.3640	     5.8746	    -1.5945	    -9.9869	
     7.8049	     1.1749	     0.6714	    17.6239	    -4.1122	    13.1760	    -4.1122	     5.9586	    -1.6785	   -10.3226	
     8.3923	     1.8463	     1.0071	    18.0435	    -2.8534	    13.5117	    -3.3569	     6.4621	    -1.3428	   -10.1547	
     9.1476	     2.6855	     1.7624	    18.7988	    -1.2589	    14.1830	    -2.1820	     7.4692	    -0.6714	    -9.5673	
    10.0708	     3.6926	     2.6855	    19.8898	     0.6714	    15.1901	    -0.6714	     8.6441	     0.1678	    -8.5602	
    11.1618	     4.7836	     3.7766	    21.0648	     2.6016	    16.3651	     0.9232	    10.0708	     1.1749	    -7.3013	
    12.2528	     5.8746	     4.9515	    22.2397	     4.3640	    17.6239	     2.4338	    11.5814	     2.0142	    -5.8746	
    13.3438	     6.9656	     6.1264	    23.4146	     5.9586	    18.7988	     3.7766	    12.9242	     2.8534	    -4.6158	
    14.4348	     7.9727	     7.2174	    24.4217	     7.2174	    19.8059	     4.8676	    14.2670	     3.5248	    -3.5248	
    15.4419	     8.8959	     8.1406	    25.3448	     8.2245	    20.7291	     5.5389	    15.3580	     4.1122	    -2.6855	
    16.3651	     9.6512	     8.8959	    26.1002	     8.9798	    21.5683	     5.8746	    16.3651	     4.6158	    -2.1820	
    17.2043	    10.2386	     9.3994	    26.6876	     9.4833	    22.2397	     5.8746	    17.0364	     4.8676	    -2.1820	
    17.7917	    10.5743	     9.6512	    27.0233	     9.5673	    22.7432	     5.3711	    17.4561	     4.8676	    -2.6016	
    18.2953	    10.8261	     9.6512	    27.1912	     9.3994	    23.0789	     4.4479	    17.4561	     4.6158	    -3.4409	
    18.5471	    10.8261	     9.4833	    27.1912	     8.8120	    23.1628	     3.2730	    17.2043	     3.9444	    -4.6997	
    18.5471	    10.7422	     9.1476	    26.8555	     7.9727	    23.0789	     1.6785	    16.6168	     3.1052	    -6.2103	
    18.2953	    10.4065	     8.5602	    26.4359	     6.7978	    22.8271	    -0.0839	    15.7776	     2.1820	    -7.8049	
    17.7078	     9.8190	     7.7209	    25.7645	     5.3711	    22.3236	    -2.0142	    14.7705	     1.1749	    -9.3994	
    16.8686	     8.9798	     6.7139	    25.0092	     3.6926	    21.9040	    -3.8605	    13.8474	     0.4196	   -10.7422	
    15.7776	     8.0566	     5.6229	    24.3378	     1.9302	    21.4005	    -5.7068	    13.0081	    -0.1678	   -11.8332	
    14.6866	     7.2174	     4.6997	    23.6664	     0.4196	    21.0648	    -7.1335	    12.3367	    -0.2518	   -12.4207	
    13.6795	     6.3782	     4.0283	    23.2468	    -0.6714	    20.9808	    -8.1406	    12.0850	     0.0839	   -12.5046	
    12.7563	     5.8746	     3.6926	    22.9111	    -1.4267	    21.0648	    -8.5602	    12.0850	     0.9232	   -12.0850	
    12.0850	     5.5389	     3.6087	    22.7432	    -1.7624	    21.3165	    -8.5602	    12.3367	     2.0981	   -11.2457	
    11.5814	     5.3711	     3.6926	    22.7432	    -2.0142	    21.8201	    -8.2245	    12.9242	     3.6087	   -10.1547	
    11.2457	     5.4550	     3.8605	    22.8271	    -2.2659	    22.3236	    -7.7209	    13.5956	     5.1193	    -8.8959	
    11.1618	     5.7068	     4.0283	    22.9111	    -2.6855	    22.7432	    -7.1335	    14.4348	     6.5460	    -7.7209	
    11.2457	     5.9586	     4.1962	    22.9111	    -3.1052	    22.9950	    -6.7139	    15.1062	     7.4692	    -6.8817	
    11.4136	     6.3782	     4.2801	    22.9950	    -3.5248	    23.0789	    -6.4621	    15.6097	     7.6370	    -6.3782	
    11.6653	     6.7139	     4.4479	    22.9111	    -3.9444	    22.9950	    -6.3782	    15.8615	     6.9656	    -6.4621	
    12.0010	     7.0496	     4.5319	    22.7432	    -4.3640	    22.6593	    -6.5460	    15.6937	     5.3711	    -7.0496	
    12.2528	     7.2174	     4.5319	    22.4075	    -5.0354	    22.0718	    -7.1335	    15.0223	     2.9373	    -8.2245	
    12.5046	     7.2174	     4.3640	    21.8201	    -5.7907	    21.2326	    -7.8888	    14.0152	     0.1678	    -9.7351	
    12.6724	     7.0496	     4.0283	    20.9808	    -6.8817	    19.9738	    -8.9798	    12.7563	    -2.6016	   -11.4136	
    12.7563	     6.6299	     3.3569	    19.8898	    -8.0566	    18.4631	   -10.2386	    11.3297	    -4.8676	   -13.1760	
    12.8403	     6.0425	     2.6016	    18.7149	    -9.0637	    16.8686	   -11.4975	     9.9869	    -6.6299	   -14.6866	
    12.8403	     5.5389	     1.9302	    17.5400	    -9.6512	    15.1901	   -12.6724	     8.8120	    -7.7209	   -15.9454	
    12.9242	     5.0354	     1.3428	    16.4490	    -9.7351	    13.6795	   -13.5117	     7.8049	    -8.3923	   -16.8686	
    13.0920	     4.6997	     1.0071	    15.6097	    -9.3155	    12.5046	   -14.0152	     7.0496	    -8.4763	   -17.3721	
    13.3438	     4.6158	     0.9232	    14.9384	    -8.3084	    11.6653	   -14.1830	     6.6299	    -8.1406	   -17.3721	
    13.5956	     4.6997	     1.1749	    14.6027	    -7.0496	    11.2457	   -13.8474	     6.6299	    -7.3853	   -16.8686	
    14.0152	     5.1193	     1.7624	    14.4348	    -5.5389	    11.1618	   -13.1760	     6.8817	    -6.2103	   -15.9454	
    14.6027	     5.7068	     2.6855	    14.6027	    -4.0283	    11.4975	   -12.1689	     7.5531	    -4.7836	   -14.4348	
    15.2740	     6.5460	     3.8605	    15.1062	    -2.4338	    12.1689	   -10.9100	     8.5602	    -3.0212	   -12.6724	
    16.1133	     7.6370	     5.1193	    15.6937	    -1.0071	    13.1760	    -9.4833	     9.8190	    -1.0910	   -10.6583	
    17.0364	     8.8120	     6.4621	    16.5329	     0.3357	    14.2670	    -7.8888	    11.2457	     0.9232	    -8.6441	
    17.9596	     9.9869	     7.7209	    17.2882	     1.5106	    15.4419	    -6.3782	    12.6724	     2.6855	    -6.7978	
    18.8828	    11.0779	     8.7280	    18.0435	     2.4338	    16.5329	    -5.0354	    13.9313	     4.1962	    -5.2872	
    19.5541	    11.9171	     9.3994	    18.6310	     3.1891	    17.4561	    -3.8605	    14.9384	     5.2872	    -4.1962	
    20.1416	    12.5046	     9.9030	    18.9667	     3.6087	    18.0435	    -3.1891	    15.4419	     5.8746	    -3.6087	
    20.5612	    12.9242	    10.1547	    18.8828	     3.7766	    18.2953	    -2.8534	    15.2740	     5.7907	    -3.5248	
    20.7291	    13.1760	    10.3226	    18.5471	     3.6087	    18.1274	    -2.9373	    14.4348	     5.1193	    -4.0283	
    20.7291	    13.1760	    10.2386	    17.9596	     3.2730	    17.6239	    -3.5248	    12.9242	     3.9444	    -5.0354	
    20.6451	    13.0081	     9.9869	    17.2043	     2.6016	    16.7847	    -4.3640	    10.9100	     2.3499	    -6.3782	
    20.3934	    12.7563	     9.6512	    16.4490	     1.8463	    15.6937	    -5.5389	     8.7280	     0.5875	    -7.9727	
    20.1416	    12.2528	     9.0637	    15.6097	     1.0071	    14.6027	    -6.7978	     6.6299	    -1.0071	    -9.5673	
    19.8059	    11.6653	     8.3923	    14.9384	     0.3357	    13.5117	    -7.8888	     4.8676	    -2.4338	   -10.9940	
    19.4702	    10.9940	     7.7209	    14.2670	    -0.1678	    12.5885	    -8.6441	     3.4409	    -3.6087	   -12.0850	
[Epoch Header]
[Trial Type]	13
[Accept]	1
[Correct]	0
[RT]	 0.000
[Resp]	0
[Epoch Data]
    -7.2174	    -4.6158	    -3.0212	     3.5248	     2.9373	     9.0637	     1.0910	    11.7493	     7.7209	     6.4621	
    -6.7139	    -3.7766	    -1.9302	     5.0354	     4.1122	    10.5743	     1.9302	    13.2599	     9.7351	     7.4692	
    -6.3782	    -3.1052	    -1.0071	     6.1264	     4.8676	    11.5814	     2.1820	    14.3509	    11.3297	     8.0566	
    -6.2103	    -2.6855	    -0.3357	     6.8817	     5.1193	    12.3367	     1.8463	    15.0223	    12.4207	     8.2245	
    -6.2943	    -2.5177	     0.0839	     7.2174	     4.9515	    12.6724	     1.0071	    15.1062	    13.0920	     7.8888	
    -6.5460	    -2.6016	     0.0839	     7.3013	     4.1962	    12.6724	    -0.3357	    14.9384	    13.3438	     7.3013	
    -6.7978	    -2.8534	    -0.2518	     7.2174	     3.1052	    12.6724	    -1.8463	    14.6027	    13.3438	     6.4621	
    -7.0496	    -3.1891	    -0.8392	     7.1335	     1.7624	    12.5885	    -3.5248	    14.2670	    13.2599	     5.5389	
    -7.3013	    -3.6087	    -1.6785	     7.1335	     0.3357	    12.6724	    -5.1193	    14.0152	    13.1760	     4.6997	
    -7.4692	    -4.1962	    -2.6016	     7.2174	    -1.0071	    12.8403	    -6.4621	    14.0991	    13.1760	     4.0283	
    -7.7209	    -4.6997	    -3.4409	     7.5531	    -2.0142	    13.2599	    -7.3853	    14.2670	    13.3438	     3.6087	
    -7.9727	    -5.2032	    -4.1962	     8.0566	    -2.6016	    13.8474	    -7.8049	    14.6866	    13.5956	     3.5248	
    -8.0566	    -5.5389	    -4.6997	     8.7280	    -2.6855	    14.4348	    -7.6370	    15.1062	    13.8474	     3.6926	
    -7.8888	    -5.6229	    -4.7836	     9.6512	    -2.3499	    15.1062	    -6.7978	    15.5258	    14.1830	     4.1962	
    -7.4692	    -5.3711	    -4.4479	    10.8261	    -1.3428	    15.6937	    -5.5389	    15.7776	    14.3509	     4.8676	
    -6.7139	    -4.7836	    -3.7766	    12.1689	     0.0000	    16.2811	    -3.9444	    15.9454	    14.3509	     5.7068	
    -5.7068	    -3.8605	    -2.6855	    13.7634	     1.7624	    16.7847	    -2.0981	    15.8615	    14.0991	     6.6299	
    -4.4479	    -2.7695	    -1.3428	    15.4419	     3.5248	    17.2882	    -0.3357	    15.6097	    13.6795	     7.3853	
    -3.1052	    -1.5106	     0.0839	    17.2043	     5.2872	    17.8757	     1.0910	    15.4419	    13.2599	     7.9727	
    -1.5945	    -0.1678	     1.5945	    18.9667	     6.6299	    18.5471	     2.1820	    15.3580	    12.8403	     8.2245	
    -0.1678	     1.0910	     2.8534	    20.5612	     7.5531	    19.3024	     2.6016	    15.4419	    12.4207	     8.2245	
     1.0910	     2.1820	     3.8605	    21.8201	     7.8888	    19.8059	     2.5177	    15.5258	    12.0010	     7.7209	
     2.1820	     3.0212	     4.5319	    22.5754	     7.5531	    20.0577	     1.8463	    15.4419	    11.4136	     6.8817	
     2.9373	     3.5248	     4.6158	    22.6593	     6.6299	    19.8898	     0.5035	    15.0223	    10.5743	     5.7068	
     3.3569	     3.5248	     4.2801	    21.9879	     5.0354	    19.0506	    -1.2589	    14.1830	     9.5673	     4.1122	
     3.4409	     3.1891	     3.5248	    20.5612	     3.0212	    17.7917	    -3.4409	    13.0081	     8.3084	     2.2659	
     3.1891	     2.5177	     2.4338	    18.7149	     0.6714	    16.1133	    -5.7907	    11.5814	     6.8817	     0.3357	
     2.7695	     1.6785	     1.1749	    16.5329	    -1.5945	    14.2670	    -8.1406	     9.9869	     5.4550	    -1.5106	
     2.1820	     0.7553	     0.0000	    14.2670	    -3.6926	    12.3367	   -10.1547	     8.3084	     4.1122	    -3.1052	
     1.5945	    -0.0839	    -1.0071	    12.0850	    -5.4550	    10.5743	   -11.8332	     6.7139	     2.9373	    -4.3640	
     0.9232	    -0.7553	    -1.8463	    10.1547	    -6.6299	     8.9798	   -13.0081	     5.3711	     1.9302	    -5.2032	
     0.4196	    -1.2589	    -2.2659	     8.4763	    -7.3853	     7.5531	   -13.5117	     4.1962	     1.3428	    -5.5389	
     0.0839	    -1.4267	    -2.3499	     7.3013	    -7.3853	     6.6299	   -13.3438	     3.3569	     1.0910	    -5.3711	
     0.0000	    -1.2589	    -1.9302	     6.4621	    -6.8817	     5.9586	   -12.4207	     2.9373	     1.1749	    -4.6158	
     0.2518	    -0.6714	    -1.0910	     6.2103	    -5.7068	     5.7907	   -10.9100	     2.8534	     1.7624	    -3.3569	
     0.8392	     0.3357	     0.1678	     6.2103	    -4.0283	     5.8746	    -8.8959	     3.1891	     2.7695	    -1.7624	
     1.6785	     1.5106	     1.5106	     6.5460	    -2.0981	     6.2103	    -6.5460	     3.6926	     4.0283	     0.1678	
     2.7695	     2.8534	     3.0212	     7.0496	    -0.0839	     6.7139	    -3.9444	     4.4479	     5.4550	     2.2659	
     3.9444	     4.1122	     4.3640	     7.5531	     1.9302	     7.2174	    -1.4267	     5.2872	     7.0496	     4.1962	
     5.1193	     5.2872	     5.6229	     7.9727	     3.6926	     7.6370	     0.8392	     6.0425	     8.5602	     5.9586	
     6.2103	     6.2943	     6.6299	     8.2245	     5.0354	     7.8888	     2.6016	     6.6299	     9.9869	     7.3013	
     7.1335	     6.9656	     7.3853	     8.3084	     5.9586	     7.8888	     3.8605	     7.0496	    11.1618	     7.9727	
     7.8049	     7.3013	     7.7209	     8.1406	     6.2103	     7.7209	     4.3640	     7.2174	    12.0850	     8.1406	
     8.0566	     7.3013	     7.4692	     7.7209	     6.0425	     7.3013	     4.0283	     7.2174	    12.5885	     7.7209	
     7.9727	     6.8817	     6.6299	     6.9656	     5.3711	     6.6299	     3.1891	     6.9656	    12.8403	     6.8817	
     7.5531	     6.0425	     5.3711	     6.0425	     4.5319	     5.7907	     1.7624	     6.4621	    12.5885	     5.6229	
     6.8817	     5.0354	     3.8605	     4.8676	     3.6926	     4.7836	     0.1678	     5.7907	    12.0010	     4.1962	
     5.9586	     3.8605	     2.2659	     3.5248	     2.9373	     3.6087	    -1.5945	     4.9515	    10.9100	     2.6855	
     5.0354	     2.7695	     0.7553	     2.0981	     2.2659	     2.3499	    -3.1891	     3.7766	     9.3155	     1.0910	
     4.1122	     1.6785	    -0.5035	     0.7553	     1.6785	     1.0910	    -4.6997	     2.4338	     7.0496	    -0.4196	
     3.1891	     0.6714	    -1.5945	    -0.5875	     1.1749	    -0.3357	    -5.8746	     0.9232	     4.2801	    -1.8463	
     2.3499	    -0.0839	    -2.3499	    -1.9302	     0.9232	    -1.5945	    -6.5460	    -0.7553	     1.3428	    -3.0212	
     1.6785	    -0.7553	    -2.8534	    -3.0212	     1.0910	    -2.6855	    -6.5460	    -2.1820	    -1.2589	    -3.6926	
     1.1749	    -1.1749	    -3.0212	    -3.8605	     1.7624	    -3.3569	    -5.9586	    -3.2730	    -3.2730	    -3.8605	
     0.8392	    -1.2589	    -2.7695	    -4.2801	     2.8534	    -3.5248	    -4.7836	    -3.7766	    -4.4479	    -3.3569	
     0.7553	    -1.0910	    -2.1820	    -4.3640	     4.3640	    -3.1891	    -3.1052	    -3.6926	    -4.6997	    -2.4338	
     0.7553	    -0.6714	    -1.2589	    -4.1122	     5.8746	    -2.4338	    -1.2589	    -3.0212	    -4.2801	    -1.0910	
     0.9232	     0.0000	    -0.1678	    -3.5248	     7.3853	    -1.4267	     0.6714	    -1.9302	    -3.3569	     0.5035	
     1.0910	     0.7553	     0.8392	    -2.6855	     8.4763	    -0.1678	     2.3499	    -0.6714	    -2.0142	     2.0142	
     1.2589	     1.4267	     1.8463	    -1.8463	     9.1476	     1.0071	     3.6087	     0.6714	    -0.5875	     3.4409	
     1.4267	     2.0981	     2.6016	    -0.9232	     9.3994	     2.0142	     4.4479	     2.0142	     0.9232	     4.6158	
     1.5945	     2.6855	     3.1891	    -0.0839	     9.3994	     2.7695	     4.7836	     3.1891	     2.2659	     5.2872	
     1.7624	     3.1052	     3.6926	     0.5875	     9.2316	     3.1052	     4.7836	     4.1962	     3.3569	     5.5389	
     1.8463	     3.3569	     4.0283	     1.0071	     8.9798	     3.1891	     4.4479	     4.9515	     4.1962	     5.2032	
     1.9302	     3.5248	     4.1962	     1.2589	     8.7280	     3.0212	     3.7766	     5.5389	     4.7836	     4.5319	
     1.9302	     3.5248	     4.2801	     1.2589	     8.3084	     2.6016	     2.9373	     5.7907	     5.0354	     3.5248	
     1.8463	     3.2730	     4.1962	     0.9232	     7.8049	     2.0981	     1.8463	     5.9586	     5.2032	     2.3499	
     1.5945	     2.9373	     3.9444	     0.4196	     7.1335	     1.6785	     0.8392	     5.8746	     5.1193	     1.0910	
     1.2589	     2.5177	     3.6087	    -0.4196	     6.3782	     1.1749	    -0.1678	     5.7068	     5.0354	     0.0000	
     0.9232	     2.0142	     3.1891	    -1.3428	     5.5389	     0.7553	    -1.0071	     5.5389	     4.8676	    -0.8392	
     0.5035	     1.5945	     2.6855	    -2.2659	     4.6997	     0.4196	    -1.5106	     5.2032	     4.6997	    -1.3428	
     0.0839	     1.0910	     2.1820	    -3.1891	     3.8605	     0.1678	    -1.7624	     4.8676	     4.4479	    -1.5106	
    -0.2518	     0.7553	     1.6785	    -3.8605	     3.1891	     0.0000	    -1.6785	     4.5319	     4.2801	    -1.2589	
    -0.5035	     0.5035	     1.4267	    -4.3640	     2.7695	    -0.1678	    -1.1749	     3.9444	     4.0283	    -0.5875	
    -0.7553	     0.4196	     1.3428	    -4.6997	     2.6855	    -0.3357	    -0.4196	     3.4409	     3.7766	     0.4196	
    -0.8392	     0.5035	     1.5945	    -4.7836	     2.8534	    -0.5035	     0.5875	     2.9373	     3.6087	     1.7624	
    -0.7553	     0.7553	     2.0142	    -4.7836	     3.2730	    -0.6714	     1.7624	     2.6016	     3.7766	     3.2730	
    -0.6714	     1.2589	     2.6855	    -4.6158	     3.9444	    -0.5875	     3.0212	     2.6855	     4.1962	     5.0354	
    -0.4196	     1.7624	     3.5248	    -4.3640	     4.7836	    -0.4196	     4.1962	     3.0212	     4.8676	     6.6299	
    -0.0839	     2.3499	     4.3640	    -3.9444	     5.7068	     0.0000	     5.2872	     3.6926	     5.6229	     8.1406	
     0.2518	     2.9373	     5.2032	    -3.4409	     6.4621	     0.5875	     6.1264	     4.5319	     6.3782	     9.2316	
     0.5875	     3.3569	     5.7907	    -2.9373	     6.9656	     1.1749	     6.6299	     5.2872	     7.0496	     9.8190	
     0.8392	     3.6087	     6.2103	    -2.6016	     7.0496	     1.6785	     6.7139	     5.9586	     7.3853	     9.8190	
     0.9232	     3.6087	     6.2943	    -2.4338	     6.7139	     1.9302	     6.3782	     6.4621	     7.3853	     9.2316	
     0.8392	     3.3569	     6.0425	    -2.4338	     5.8746	     2.0981	     5.6229	     6.5460	     6.9656	     7.9727	
     0.5035	     2.8534	     5.4550	    -2.6855	     4.5319	     1.9302	     4.4479	     6.2943	     6.1264	     6.3782	
     0.0839	     2.0981	     4.6158	    -3.0212	     3.0212	     1.5945	     3.0212	     5.7068	     5.0354	     4.4479	
    -0.5035	     1.2589	     3.6926	    -3.5248	     1.5945	     1.0910	     1.6785	     4.8676	     3.7766	     2.4338	
    -1.2589	     0.3357	     2.8534	    -4.0283	     0.5035	     0.5035	     0.4196	     3.7766	     2.5177	     0.5875	
    -1.9302	    -0.5035	     2.0981	    -4.4479	     0.0000	    -0.0839	    -0.4196	     2.6855	     1.2589	    -1.0071	
    -2.6855	    -1.2589	     1.5106	    -4.7836	     0.3357	    -0.6714	    -0.7553	     1.5945	     0.1678	    -2.0981	
    -3.1891	    -1.7624	     1.3428	    -5.0354	     1.2589	    -1.0071	    -0.5035	     0.7553	    -0.5035	    -2.6855	
    -3.5248	    -1.9302	     1.4267	    -4.9515	     2.6855	    -1.1749	     0.2518	     0.1678	    -0.7553	    -2.6855	
    -3.6087	    -1.8463	     1.9302	    -4.6997	     4.4479	    -1.1749	     1.4267	    -0.0839	    -0.6714	    -2.0981	
    -3.4409	    -1.4267	     2.6855	    -4.2801	     6.2943	    -0.9232	     2.9373	    -0.0839	    -0.2518	    -1.0071	
    -3.1052	    -0.7553	     3.6087	    -3.7766	     8.1406	    -0.5875	     4.5319	     0.1678	     0.4196	     0.5035	
    -2.4338	     0.0000	     4.4479	    -3.1052	     9.6512	    -0.1678	     6.0425	     0.6714	     1.3428	     2.1820	
    -1.7624	     0.6714	     5.0354	    -2.5177	    10.6583	     0.1678	     7.3013	     1.1749	     2.2659	     3.8605	
    -0.9232	     1.1749	     5.0354	    -1.8463	    10.9940	     0.5035	     8.0566	     1.6785	     3.1052	     5.3711	
    -0.1678	     1.4267	     4.4479	    -1.1749	    10.5743	     0.7553	     8.3084	     2.1820	     3.9444	     6.5460	
     0.5875	     1.2589	     3.2730	    -0.4196	     9.4833	     1.0071	     8.0566	     2.6016	     4.5319	     7.3853	
     1.2589	     0.8392	     1.6785	     0.2518	     7.7209	     1.1749	     7.3013	     2.8534	     4.9515	     7.6370	
     1.6785	     0.1678	     0.0839	     0.9232	     5.6229	     1.1749	     6.0425	     2.8534	     5.2032	     7.3853	
     2.0142	    -0.6714	    -1.5106	     1.5106	     3.3569	     1.0910	     4.4479	     2.6016	     5.2032	     6.6299	
     2.0981	    -1.5106	    -2.7695	     1.9302	     1.3428	     0.9232	     2.6855	     2.1820	     4.9515	     5.4550	
     1.9302	    -2.4338	    -3.6926	     2.0981	    -0.5035	     0.5875	     0.7553	     1.4267	     4.4479	     3.9444	
     1.5945	    -3.3569	    -4.4479	     1.9302	    -2.0142	     0.0839	    -1.0071	     0.5875	     3.8605	     2.3499	
     1.1749	    -4.1962	    -5.0354	     1.5945	    -3.2730	    -0.4196	    -2.6855	    -0.5035	     3.1891	     0.7553	
     0.7553	    -4.8676	    -5.4550	     1.0071	    -4.3640	    -1.0910	    -4.1122	    -1.5106	     2.6016	    -0.6714	
     0.3357	    -5.2872	    -5.5389	     0.3357	    -5.0354	    -1.7624	    -5.2032	    -2.5177	     2.1820	    -1.8463	
     0.1678	    -5.4550	    -5.3711	    -0.3357	    -5.2872	    -2.4338	    -5.8746	    -3.2730	     1.9302	    -2.5177	
     0.2518	    -5.2872	    -4.9515	    -0.9232	    -5.1193	    -3.0212	    -6.2103	    -3.7766	     1.9302	    -2.6855	
     0.5875	    -4.7836	    -4.2801	    -1.2589	    -4.6158	    -3.4409	    -6.0425	    -3.9444	     2.1820	    -2.2659	
     1.1749	    -3.9444	    -3.4409	    -1.3428	    -3.6926	    -3.7766	    -5.5389	    -3.6087	     2.6855	    -1.3428	
     2.0142	    -2.7695	    -2.3499	    -1.0910	    -2.5177	    -3.8605	    -4.7836	    -2.9373	     3.2730	     0.0839	
     3.1052	    -1.5106	    -1.1749	    -0.4196	    -1.2589	    -3.6087	    -3.8605	    -1.9302	     3.8605	     1.9302	
     4.3640	     0.0000	     0.0000	     0.6714	     0.0839	    -3.1052	    -2.6855	    -0.6714	     4.4479	     4.0283	
     5.7068	     1.5106	     1.2589	     2.0142	     1.4267	    -2.2659	    -1.5945	     0.7553	     5.2032	     6.2103	
     6.9656	     2.9373	     2.4338	     3.4409	     2.4338	    -1.1749	    -0.5875	     2.2659	     6.1264	     8.3084	
     8.1406	     4.2801	     3.4409	     4.9515	     3.1052	     0.0000	     0.1678	     3.6926	     7.0496	    10.1547	
     9.1476	     5.2872	     4.1122	     6.2943	     3.2730	     1.0910	     0.6714	     4.7836	     7.8888	    11.4975	
     9.8190	     5.9586	     4.3640	     7.2174	     2.8534	     1.8463	     0.6714	     5.3711	     8.3923	    12.1689	
    10.1547	     6.1264	     4.1122	     7.7209	     1.8463	     2.1820	     0.1678	     5.5389	     8.3923	    12.0850	
    10.0708	     5.9586	     3.4409	     7.8049	     0.4196	     2.0981	    -0.7553	     5.2032	     7.8888	    11.2457	
     9.8190	     5.3711	     2.5177	     7.4692	    -1.3428	     1.5945	    -2.0142	     4.5319	     6.8817	     9.8190	
     9.3155	     4.6158	     1.3428	     6.7139	    -2.9373	     0.7553	    -3.5248	     3.5248	     5.5389	     7.8888	
     8.7280	     3.6926	     0.2518	     5.7068	    -4.2801	    -0.3357	    -5.0354	     2.3499	     3.7766	     5.5389	
     8.1406	     2.7695	    -0.8392	     4.4479	    -5.0354	    -1.5106	    -6.3782	     0.9232	     1.8463	     3.1891	
     7.6370	     1.9302	    -1.8463	     3.1891	    -5.1193	    -2.7695	    -7.3853	    -0.5875	    -0.0839	     0.9232	
     7.2174	     1.2589	    -2.6855	     1.8463	    -4.5319	    -3.9444	    -7.9727	    -2.1820	    -1.9302	    -0.9232	
     6.9656	     0.6714	    -3.2730	     0.5875	    -3.3569	    -4.9515	    -8.0566	    -3.6926	    -3.3569	    -2.3499	
     6.9656	     0.4196	    -3.5248	    -0.4196	    -1.8463	    -5.7907	    -7.7209	    -4.9515	    -4.3640	    -3.1052	
     7.1335	     0.4196	    -3.3569	    -1.2589	    -0.1678	    -6.2943	    -6.8817	    -5.8746	    -4.8676	    -3.3569	
     7.6370	     0.8392	    -2.8534	    -1.6785	     1.6785	    -6.4621	    -5.6229	    -6.2943	    -4.7836	    -2.9373	
     8.3923	     1.5945	    -1.8463	    -1.8463	     3.3569	    -6.2943	    -3.8605	    -6.2103	    -4.2801	    -2.0142	
     9.3155	     2.5177	    -0.5875	    -1.6785	     5.0354	    -5.8746	    -1.9302	    -5.6229	    -3.2730	    -0.6714	
    10.2386	     3.6926	     0.8392	    -1.2589	     6.5460	    -5.1193	     0.1678	    -4.7836	    -2.0981	     0.9232	
    11.1618	     4.7836	     2.4338	    -0.6714	     7.8049	    -4.3640	     2.1820	    -3.6926	    -0.6714	     2.7695	
    11.9171	     5.7907	     3.8605	     0.0000	     8.8120	    -3.4409	     3.8605	    -2.5177	     0.8392	     4.5319	
    12.5046	     6.7139	     5.2032	     0.7553	     9.3994	    -2.5177	     5.2872	    -1.2589	     2.1820	     6.1264	
    12.9242	     7.3853	     6.3782	     1.5106	     9.5673	    -1.6785	     6.2103	    -0.1678	     3.5248	     7.4692	
    13.2599	     7.9727	     7.2174	     2.1820	     9.3994	    -1.0071	     6.6299	     0.7553	     4.5319	     8.4763	
    13.3438	     8.2245	     7.7209	     2.6855	     8.8120	    -0.4196	     6.5460	     1.4267	     5.2872	     8.9798	
    13.2599	     8.2245	     7.8888	     2.8534	     7.8888	    -0.1678	     5.9586	     1.7624	     5.6229	     8.9798	
    12.9242	     7.8888	     7.7209	     2.7695	     6.7978	    -0.2518	     4.9515	     1.7624	     5.5389	     8.4763	
    12.4207	     7.2174	     7.2174	     2.3499	     5.6229	    -0.5875	     3.5248	     1.3428	     5.0354	     7.5531	
    11.6653	     6.2943	     6.3782	     1.5945	     4.4479	    -1.2589	     1.9302	     0.5875	     4.1962	     6.2943	
    10.7422	     5.1193	     5.2032	     0.5875	     3.2730	    -2.1820	     0.1678	    -0.4196	     3.1891	     4.8676	
     9.8190	     3.6926	     3.7766	    -0.6714	     2.1820	    -3.2730	    -1.5945	    -1.5106	     1.9302	     3.4409	
     8.8120	     2.1820	     2.2659	    -2.0142	     1.2589	    -4.4479	    -3.1891	    -2.7695	     0.7553	     2.1820	
     7.8049	     0.7553	     0.6714	    -3.3569	     0.5875	    -5.7907	    -4.4479	    -3.9444	    -0.3357	     1.0910	
     6.8817	    -0.5035	    -0.6714	    -4.6158	     0.1678	    -7.0496	    -5.2032	    -5.1193	    -1.2589	     0.4196	
     6.2103	    -1.4267	    -1.7624	    -5.6229	     0.2518	    -8.2245	    -5.4550	    -6.0425	    -1.9302	     0.2518	
     5.8746	    -1.8463	    -2.3499	    -6.4621	     0.5875	    -9.1476	    -5.1193	    -6.7139	    -2.1820	     0.5035	
     5.8746	    -1.8463	    -2.5177	    -6.8817	     1.1749	    -9.7351	    -4.1122	    -7.0496	    -2.0981	     1.1749	
     6.1264	    -1.3428	    -2.2659	    -7.0496	     1.7624	    -9.9869	    -2.7695	    -7.0496	    -1.7624	     2.2659	
     6.5460	    -0.5875	    -1.7624	    -6.9656	     2.2659	    -9.9030	    -1.1749	    -6.7978	    -1.1749	     3.6087	
     7.1335	     0.3357	    -1.1749	    -6.7978	     2.5177	    -9.4833	     0.4196	    -6.3782	    -0.5035	     4.9515	
     7.6370	     1.2589	    -0.5875	    -6.6299	     2.5177	    -8.9798	     1.9302	    -5.9586	     0.0000	     6.0425	
     8.0566	     2.0981	    -0.0839	    -6.4621	     2.3499	    -8.3084	     3.1052	    -5.6229	     0.4196	     6.8817	
     8.3084	     2.7695	     0.3357	    -6.5460	     2.0981	    -7.7209	     3.8605	    -5.4550	     0.5035	     7.3013	
     8.3084	     3.2730	     0.6714	    -6.7978	     1.8463	    -7.2174	     4.1122	    -5.5389	     0.3357	     7.2174	
     7.9727	     3.4409	     0.9232	    -7.2174	     1.3428	    -6.9656	     3.6926	    -5.8746	    -0.0839	     6.6299	
     7.4692	     3.4409	     1.0071	    -7.9727	     0.5035	    -7.0496	     2.6855	    -6.4621	    -0.9232	     5.4550	
     6.7978	     3.1052	     0.9232	    -8.8120	    -0.5035	    -7.3853	     1.1749	    -7.2174	    -2.0142	     3.8605	
     6.1264	     2.6855	     0.7553	    -9.7351	    -1.5945	    -8.2245	    -0.5035	    -8.0566	    -3.1891	     2.0981	
     5.5389	     2.3499	     0.7553	   -10.6583	    -2.5177	    -9.3155	    -2.0981	    -8.8959	    -4.3640	     0.2518	
     5.2032	     2.0981	     1.0071	   -11.4975	    -3.1052	   -10.6583	    -3.3569	    -9.5673	    -5.3711	    -1.3428	
     5.1193	     2.0142	     1.4267	   -12.2528	    -3.2730	   -12.0850	    -4.1122	    -9.9869	    -6.0425	    -2.6855	
     5.2872	     2.1820	     2.0142	   -12.8403	    -3.1052	   -13.3438	    -4.4479	   -10.2386	    -6.3782	    -3.6087	
     5.5389	     2.5177	     2.6855	   -13.1760	    -2.4338	   -14.3509	    -4.2801	   -10.1547	    -6.3782	    -4.0283	
     5.7907	     2.9373	     3.4409	   -13.3438	    -1.2589	   -15.0223	    -3.5248	    -9.9030	    -5.9586	    -4.0283	
     6.1264	     3.3569	     4.1962	   -13.3438	     0.2518	   -15.1901	    -2.3499	    -9.3994	    -5.1193	    -3.5248	
     6.3782	     3.7766	     4.7836	   -13.0920	     2.1820	   -15.0223	    -0.7553	    -8.6441	    -3.9444	    -2.5177	
     6.5460	     4.1962	     5.2872	   -12.5885	     4.2801	   -14.3509	     1.0910	    -7.5531	    -2.3499	    -1.0910	
     6.7139	     4.4479	     5.4550	   -11.9171	     6.3782	   -13.4277	     3.0212	    -6.2943	    -0.4196	     0.6714	
     6.7139	     4.6997	     5.4550	   -10.9940	     8.2245	   -12.1689	     4.8676	    -4.8676	     1.6785	     2.6016	
     6.7978	     4.9515	     5.3711	    -9.9030	     9.6512	   -10.7422	     6.5460	    -3.1891	     3.9444	     4.5319	
     6.7978	     5.2032	     5.2872	    -8.7280	    10.7422	    -9.2316	     7.8049	    -1.5945	     6.1264	     6.3782	
     6.9656	     5.5389	     5.2872	    -7.3853	    11.4975	    -7.7209	     8.7280	     0.0000	     8.1406	     8.0566	
     7.2174	     5.9586	     5.4550	    -6.1264	    11.9171	    -6.2943	     9.1476	     1.3428	     9.7351	     9.3155	
     7.5531	     6.2943	     5.6229	    -5.1193	    12.0010	    -5.1193	     9.0637	     2.3499	    10.6583	    10.0708	
     7.7209	     6.5460	     5.7907	    -4.3640	    11.6653	    -4.3640	     8.3923	     2.6855	    10.6583	    10.2386	
     7.8049	     6.5460	     5.6229	    -4.1962	    10.8261	    -4.1122	     7.1335	     2.2659	     9.5673	     9.6512	
     7.4692	     6.2103	     5.1193	    -4.6997	     9.3994	    -4.4479	     5.2032	     0.8392	     7.1335	     8.3084	
     6.8817	     5.4550	     4.3640	    -5.7068	     7.4692	    -5.2872	     2.9373	    -1.1749	     3.8605	     6.3782	
     6.0425	     4.5319	     3.2730	    -7.1335	     5.4550	    -6.4621	     0.5035	    -3.6087	     0.2518	     4.1962	
     5.1193	     3.4409	     2.0981	    -8.8120	     3.4409	    -7.7209	    -1.7624	    -5.9586	    -3.0212	     2.0142	
     4.1962	     2.3499	     1.0071	   -10.4065	     1.8463	    -8.8959	    -3.6087	    -7.8888	    -5.5389	     0.1678	
     3.4409	     1.4267	     0.0000	   -11.7493	     0.7553	    -9.8190	    -4.9515	    -9.2316	    -7.1335	    -1.1749	
     2.7695	     0.7553	    -0.5875	   -12.6724	     0.3357	   -10.3226	    -5.5389	    -9.9030	    -7.8888	    -1.8463	
     2.3499	     0.3357	    -0.8392	   -13.0920	     0.5875	   -10.4065	    -5.5389	    -9.9869	    -7.8888	    -2.0142	
     2.2659	     0.3357	    -0.5875	   -13.0081	     1.5106	    -9.9869	    -4.8676	    -9.5673	    -7.2174	    -1.4267	
     2.5177	     0.7553	     0.2518	   -12.3367	     3.0212	    -9.0637	    -3.5248	    -8.5602	    -5.9586	    -0.2518	
     3.1052	     1.5945	     1.5945	   -11.2457	     4.8676	    -7.8049	    -1.7624	    -7.2174	    -4.2801	     1.4267	
     3.8605	     2.6855	     3.1891	    -9.7351	     6.7978	    -6.1264	     0.2518	    -5.6229	    -2.2659	     3.5248	
     4.7836	     3.8605	     4.9515	    -8.0566	     8.5602	    -4.3640	     2.3499	    -3.9444	    -0.0839	     5.8746	
     5.6229	     4.9515	     6.3782	    -6.3782	     9.7351	    -2.5177	     4.1122	    -2.1820	     2.0981	     8.2245	
     6.4621	     5.7907	     7.4692	    -4.6997	    10.2386	    -0.8392	     5.5389	    -0.5875	     4.1122	    10.3226	
     7.0496	     6.2103	     7.8888	    -3.1891	     9.9869	     0.6714	     6.4621	     0.8392	     5.9586	    12.0850	
     7.4692	     6.1264	     7.7209	    -1.7624	     9.1476	     2.0142	     6.7139	     1.9302	     7.4692	    13.3438	
     7.5531	     5.6229	     6.7978	    -0.5035	     7.7209	     3.0212	     6.4621	     2.7695	     8.5602	    14.1830	
     7.3853	     4.6997	     5.4550	     0.5875	     5.7907	     3.7766	     5.7068	     3.3569	     9.2316	    14.4348	
     6.9656	     3.5248	     3.6087	     1.5106	     3.6926	     4.3640	     4.4479	     3.6926	     9.5673	    14.1830	
     6.2943	     2.0142	     1.5945	     2.2659	     1.3428	     4.7836	     2.9373	     3.8605	     9.4833	    13.5117	
     5.5389	     0.5875	    -0.4196	     3.0212	    -0.9232	     5.2032	     1.2589	     3.9444	     9.1476	    12.5046	
     4.7836	    -0.7553	    -2.0981	     3.7766	    -3.1052	     5.7907	    -0.4196	     4.0283	     8.5602	    11.3297	
     4.1122	    -1.8463	    -3.4409	     4.5319	    -4.9515	     6.3782	    -1.9302	     4.1122	     7.8888	    10.1547	
     3.6087	    -2.6855	    -4.3640	     5.3711	    -6.2943	     7.1335	    -3.1891	     4.3640	     7.1335	     9.0637	
     3.3569	    -3.1052	    -4.9515	     6.2103	    -6.9656	     7.8888	    -3.9444	     4.6997	     6.5460	     8.2245	
     3.2730	    -3.2730	    -5.0354	     6.9656	    -6.8817	     8.5602	    -4.2801	     5.1193	     6.2103	     7.8049	
     3.4409	    -3.0212	    -4.7836	     7.6370	    -5.9586	     9.1476	    -4.1962	     5.7907	     6.2943	     7.8049	
     3.6926	    -2.5177	    -4.2801	     8.1406	    -4.3640	     9.5673	    -3.6087	     6.5460	     6.7139	     8.3923	
     4.1962	    -1.7624	    -3.4409	     8.5602	    -2.2659	     9.8190	    -2.7695	     7.4692	     7.5531	     9.3994	
     4.7836	    -0.8392	    -2.3499	     8.8959	     0.0839	     9.9030	    -1.6785	     8.5602	     8.7280	    10.8261	
     5.5389	     0.3357	    -1.2589	     9.3155	     2.3499	    10.0708	    -0.4196	     9.6512	     9.9869	    12.5885	
     6.2103	     1.4267	    -0.0839	     9.6512	     4.3640	    10.2386	     0.7553	    10.6583	    11.3297	    14.3509	
     6.7978	     2.5177	     0.9232	    10.0708	     5.9586	    10.4065	     1.8463	    11.5814	    12.5046	    16.0294	
     7.3013	     3.4409	     1.7624	    10.5743	     7.0496	    10.6583	     2.6016	    12.2528	    13.3438	    17.2882	
     7.8049	     4.1962	     2.5177	    10.9940	     7.8049	    10.9100	     3.1891	    12.7563	    13.9313	    18.0435	
     8.1406	     4.7836	     3.0212	    11.4136	     8.2245	    11.1618	     3.5248	    13.0081	    14.1830	    18.2114	
     8.3923	     5.2032	     3.4409	    11.8332	     8.3084	    11.3297	     3.5248	    13.1760	    14.1830	    17.7917	
     8.5602	     5.3711	     3.6087	    12.1689	     8.0566	    11.5814	     3.1052	    13.1760	    13.8474	    16.7847	
     8.6441	     5.2032	     3.6087	    12.4207	     7.3013	    11.6653	     2.4338	    13.0081	    13.3438	    15.3580	
     8.5602	     4.7836	     3.2730	    12.4207	     6.1264	    11.6653	     1.2589	    12.6724	    12.5885	    13.6795	
     8.3084	     4.0283	     2.6016	    12.3367	     4.3640	    11.5814	    -0.2518	    12.3367	    11.8332	    11.8332	
     7.9727	     3.1891	     1.7624	    12.1689	     2.4338	    11.4975	    -1.9302	    11.9171	    11.0779	    10.1547	
     7.5531	     2.2659	     0.8392	    12.0010	     0.4196	    11.4136	    -3.5248	    11.5814	    10.4904	     8.7280	
     7.1335	     1.4267	     0.0000	    11.9171	    -1.1749	    11.4136	    -4.7836	    11.2457	    10.0708	     7.6370	
     6.7139	     0.7553	    -0.5875	    11.8332	    -2.2659	    11.4136	    -5.6229	    10.9940	     9.9030	     7.0496	
     6.3782	     0.2518	    -0.9232	    11.7493	    -2.8534	    11.4975	    -5.9586	    10.8261	    10.0708	     7.0496	
     6.1264	     0.0839	    -1.0071	    11.5814	    -2.8534	    11.4975	    -5.7068	    10.6583	    10.4904	     7.4692	
     6.0425	     0.0000	    -0.9232	    11.5814	    -2.4338	    11.6653	    -4.9515	    10.7422	    11.0779	     8.4763	
     5.9586	     0.1678	    -0.6714	    11.6653	    -1.7624	    11.9171	    -3.8605	    10.9940	    12.0010	     9.8190	
     6.0425	     0.4196	    -0.3357	    11.9171	    -0.9232	    12.3367	    -2.4338	    11.4975	    13.1760	    11.5814	
     6.2943	     0.8392	    -0.0839	    12.5046	     0.0839	    13.0081	    -0.8392	    12.3367	    14.4348	    13.5117	
     6.5460	     1.2589	     0.1678	    13.3438	     1.0071	    13.7634	     0.7553	    13.3438	    15.6937	    15.4419	
     6.8817	     1.6785	     0.5035	    14.2670	     1.9302	    14.6866	     2.2659	    14.6027	    16.9525	    17.3721	
     7.3013	     2.1820	     0.7553	    15.2740	     2.6855	    15.6937	     3.5248	    15.8615	    18.0435	    19.0506	
     7.7209	     2.6855	     1.0910	    16.1972	     3.3569	    16.6168	     4.4479	    17.0364	    18.9667	    20.4773	
     8.1406	     3.1052	     1.3428	    17.0364	     3.6087	    17.4561	     4.8676	    18.0435	    19.8059	    21.5683	
     8.4763	     3.4409	     1.4267	    17.5400	     3.6926	    18.1274	     4.8676	    18.7149	    20.3094	    22.1558	
     8.5602	     3.5248	     1.4267	    17.7078	     3.3569	    18.5471	     4.3640	    18.9667	    20.5612	    22.1558	
     8.4763	     3.3569	     1.2589	    17.5400	     2.7695	    18.6310	     3.4409	    18.7149	    20.3934	    21.6522	
     8.1406	     2.8534	     1.0071	    17.0364	     2.0142	    18.3792	     2.1820	    17.7917	    19.8059	    20.6451	
     7.5531	     2.1820	     0.6714	    16.2811	     1.1749	    17.8757	     0.7553	    16.3651	    18.8828	    19.2184	
     6.7139	     1.2589	     0.1678	    15.2740	     0.5035	    17.1204	    -0.7553	    14.6866	    17.7917	    17.5400	
     5.7068	     0.2518	    -0.3357	    14.2670	     0.0839	    16.2811	    -2.1820	    13.0081	    16.5329	    15.7776	
     4.7836	    -0.8392	    -0.9232	    13.3438	    -0.0839	    15.5258	    -3.5248	    11.5814	    15.2740	    14.0991	
     3.9444	    -1.8463	    -1.6785	    12.5046	     0.0000	    14.7705	    -4.6158	    10.4065	    13.8474	    12.5885	
     3.1891	    -2.9373	    -2.6855	    11.5814	    -0.0839	    13.8474	    -5.5389	     9.3155	    12.2528	    11.3297	
     2.5177	    -3.9444	    -3.9444	    10.6583	    -0.3357	    12.8403	    -6.3782	     8.3923	    10.4904	    10.2386	
     1.9302	    -4.9515	    -5.3711	     9.7351	    -0.9232	    11.5814	    -6.9656	     7.4692	     8.5602	     9.5673	
     1.5106	    -5.7068	    -6.8817	     8.7280	    -1.7624	    10.1547	    -7.3013	     6.7139	     6.9656	     9.3155	
     1.2589	    -6.2943	    -8.0566	     7.9727	    -2.4338	     8.8120	    -7.2174	     6.2943	     6.1264	     9.6512	
     1.3428	    -6.3782	    -8.8120	     7.4692	    -2.6855	     7.7209	    -6.5460	     6.3782	     6.0425	    10.5743	
     1.5945	    -6.1264	    -8.9798	     7.3853	    -2.4338	     7.0496	    -5.5389	     6.9656	     6.7139	    12.0010	
     2.1820	    -5.6229	    -8.7280	     7.6370	    -1.7624	     6.9656	    -4.3640	     7.8888	     8.0566	    13.5956	
     2.8534	    -4.8676	    -8.1406	     8.2245	    -1.1749	     7.2174	    -3.1891	     9.1476	     9.5673	    15.3580	
     3.5248	    -4.0283	    -7.4692	     8.8959	    -0.6714	     7.7209	    -2.3499	    10.3226	    11.0779	    16.8686	
     4.1122	    -3.3569	    -6.7978	     9.5673	    -0.6714	     8.3084	    -1.9302	    11.3297	    12.4207	    17.9596	
     4.6158	    -2.8534	    -6.2943	     9.9869	    -1.0071	     8.8120	    -2.0142	    12.0010	    13.3438	    18.4631	
     4.9515	    -2.6016	    -6.0425	    10.1547	    -1.7624	     9.0637	    -2.5177	    12.1689	    13.7634	    18.4631	
     5.0354	    -2.5177	    -5.9586	     9.9869	    -2.6016	     9.1476	    -3.4409	    11.9171	    13.6795	    17.8757	
     5.0354	    -2.6855	    -5.9586	     9.3994	    -3.4409	     8.8959	    -4.5319	    11.2457	    13.1760	    16.7847	
     4.9515	    -3.0212	    -6.0425	     8.6441	    -4.2801	     8.5602	    -5.7068	    10.3226	    12.4207	    15.3580	
     4.7836	    -3.3569	    -6.1264	     7.6370	    -4.8676	     7.9727	    -6.8817	     9.2316	    11.3297	    13.7634	
     4.6158	    -3.7766	    -6.2943	     6.5460	    -5.4550	     7.3853	    -7.9727	     8.0566	    10.2386	    12.1689	
     4.4479	    -4.1122	    -6.4621	     5.4550	    -5.8746	     6.7978	    -8.8959	     6.9656	     9.2316	    10.7422	
     4.2801	    -4.4479	    -6.7139	     4.5319	    -6.1264	     6.2103	    -9.5673	     5.9586	     8.2245	     9.5673	
     4.1122	    -4.6997	    -6.8817	     3.6926	    -6.2103	     5.5389	    -9.8190	     5.1193	     7.4692	     8.8120	
     3.9444	    -4.7836	    -7.0496	     3.1052	    -6.1264	     4.9515	    -9.7351	     4.4479	     6.8817	     8.4763	
     3.9444	    -4.6997	    -7.0496	     2.8534	    -5.6229	     4.4479	    -9.1476	     4.1962	     6.7978	     8.5602	
     4.1122	    -4.3640	    -6.7978	     2.8534	    -4.9515	     4.1962	    -8.1406	     4.2801	     7.0496	     9.1476	
     4.5319	    -3.6926	    -6.3782	     3.2730	    -4.1122	     4.2801	    -6.8817	     4.8676	     7.7209	    10.1547	
     5.0354	    -2.8534	    -5.6229	     4.0283	    -3.2730	     4.6997	    -5.4550	     5.7907	     8.8120	    11.3297	
     5.7068	    -1.8463	    -4.8676	     5.0354	    -2.6016	     5.4550	    -4.1122	     6.9656	    10.0708	    12.7563	
     6.4621	    -0.8392	    -3.8605	     6.2943	    -2.1820	     6.4621	    -2.8534	     8.2245	    11.4136	    14.1830	
     7.2174	     0.2518	    -2.9373	     7.7209	    -1.9302	     7.7209	    -1.8463	     9.5673	    12.7563	    15.4419	
     8.0566	     1.2589	    -1.9302	     9.1476	    -1.6785	     9.0637	    -1.0910	    10.9100	    14.0152	    16.5329	
     8.8959	     2.1820	    -0.8392	    10.5743	    -1.4267	    10.4065	    -0.4196	    12.1689	    15.0223	    17.2882	
     9.6512	     3.0212	     0.2518	    11.8332	    -1.0910	    11.7493	     0.0000	    13.2599	    15.7776	    17.6239	
    10.3226	     3.6926	     1.2589	    13.0081	    -0.7553	    12.8403	     0.1678	    14.1830	    16.2811	    17.5400	
    10.8261	     4.1122	     2.0142	    13.8474	    -0.4196	    13.6795	     0.1678	    14.7705	    16.3651	    16.9525	
    11.0779	     4.1962	     2.5177	    14.3509	    -0.2518	    14.0991	    -0.1678	    15.0223	    16.0294	    15.9454	
    11.1618	     3.9444	     2.6016	    14.4348	    -0.2518	    14.0991	    -0.8392	    14.7705	    15.4419	    14.6027	
    10.9940	     3.4409	     2.3499	    14.1830	    -0.4196	    13.7634	    -1.6785	    14.3509	    14.6027	    13.0081	
    10.6583	     2.8534	     1.8463	    13.7634	    -0.5875	    13.2599	    -2.7695	    13.6795	    13.6795	    11.4975	
    10.1547	     2.0981	     1.2589	    13.2599	    -0.6714	    12.5885	    -3.8605	    13.0081	    12.8403	    10.0708	
     9.7351	     1.4267	     0.5875	    12.7563	    -0.7553	    11.9171	    -4.8676	    12.4207	    12.0850	     8.8959	
     9.3155	     0.8392	     0.0000	    12.4207	    -0.6714	    11.4975	    -5.6229	    12.0010	    11.4975	     8.2245	
     9.0637	     0.5035	    -0.3357	    12.3367	    -0.5035	    11.3297	    -5.9586	    11.9171	    11.1618	     7.8888	
     8.8959	     0.5035	    -0.2518	    12.5046	    -0.0839	    11.4136	    -5.8746	    12.0850	    10.9100	     7.9727	
     8.8959	     0.7553	     0.1678	    12.8403	     0.5875	    11.7493	    -5.2032	    12.5046	    10.7422	     8.4763	
     9.1476	     1.2589	     0.9232	    13.2599	     1.6785	    12.2528	    -4.0283	    13.0920	    10.6583	     9.3155	
     9.4833	     2.0142	     2.0142	    13.6795	     3.0212	    12.8403	    -2.4338	    13.9313	    10.7422	    10.4065	
     9.9030	     2.8534	     3.2730	    14.0991	     4.5319	    13.4277	    -0.5875	    14.7705	    11.1618	    11.5814	
    10.4065	     3.6926	     4.5319	    14.5187	     6.1264	    13.9313	     1.3428	    15.6937	    11.9171	    12.9242	
    10.9100	     4.3640	     5.4550	    14.7705	     7.3853	    14.3509	     3.0212	    16.5329	    12.8403	    14.0152	
    11.2457	     4.8676	     5.8746	    15.0223	     8.2245	    14.6027	     4.2801	    17.1204	    13.7634	    14.9384	
    11.4136	     4.9515	     5.7068	    15.1062	     8.3084	    14.6027	     4.9515	    17.3721	    14.6027	    15.2740	
    11.4136	     4.7836	     4.7836	    15.1901	     7.4692	    14.3509	     4.8676	    17.1204	    15.1901	    15.1062	
    11.2457	     4.2801	     3.1891	    15.1901	     5.7907	    13.8474	     4.1122	    16.3651	    15.3580	    14.4348	
    10.9100	     3.4409	     1.0910	    15.1062	     3.5248	    13.1760	     2.7695	    15.2740	    15.1901	    13.1760	
    10.5743	     2.6016	    -1.1749	    15.0223	     0.9232	    12.4207	     1.0910	    13.8474	    14.6866	    11.5814	
    10.1547	     1.7624	    -3.3569	    15.0223	    -1.5106	    11.6653	    -0.6714	    12.1689	    13.7634	     9.6512	
     9.8190	     0.9232	    -5.2032	    15.1062	    -3.6087	    10.9940	    -2.3499	    10.4065	    12.6724	     7.7209	
     9.5673	     0.3357	    -6.5460	    15.1062	    -5.2872	    10.4065	    -3.6926	     8.7280	    11.4136	     5.7907	
     9.4833	     0.0000	    -7.3853	    15.1062	    -6.3782	     9.9030	    -4.6997	     7.2174	     9.8190	     3.9444	
     9.4833	    -0.0839	    -7.6370	    15.1062	    -6.8817	     9.3994	    -5.2872	     5.8746	     8.0566	     2.2659	
     9.6512	     0.1678	    -7.3853	    15.0223	    -6.7978	     9.0637	    -5.4550	     4.7836	     5.9586	     1.0071	
     9.9869	     0.6714	    -6.6299	    14.9384	    -6.1264	     8.7280	    -5.1193	     3.9444	     3.8605	     0.0839	
    10.4904	     1.4267	    -5.4550	    14.9384	    -4.7836	     8.6441	    -4.1962	     3.3569	     2.0142	    -0.2518	
    11.3297	     2.5177	    -3.8605	    15.1901	    -2.8534	     8.8120	    -2.6855	     3.3569	     0.9232	     0.0839	
    12.3367	     4.0283	    -1.9302	    15.6937	    -0.3357	     9.3155	    -0.6714	     3.7766	     0.6714	     1.2589	
    13.5117	     5.7068	     0.2518	    16.5329	     2.5177	    10.2386	     1.7624	     4.7836	     1.2589	     2.9373	
    14.9384	     7.6370	     2.5177	    17.5400	     5.4550	    11.3297	     4.3640	     6.0425	     2.4338	     5.0354	
    16.3651	     9.5673	     4.7836	    18.5471	     8.1406	    12.5046	     6.9656	     7.5531	     4.0283	     7.2174	
    17.7917	    11.3297	     6.7978	    19.5541	    10.3226	    13.5956	     9.3994	     8.9798	     5.6229	     9.3155	
    19.1345	    13.0081	     8.4763	    20.3934	    12.0010	    14.5187	    11.4136	    10.4065	     7.2174	    11.1618	
    20.3934	    14.4348	     9.8190	    20.9808	    13.0920	    15.1901	    13.0081	    11.5814	     8.6441	    12.5046	
    21.4844	    15.5258	    10.8261	    21.3165	    13.5956	    15.4419	    14.0152	    12.5885	     9.8190	    13.2599	
    22.2397	    16.2811	    11.4136	    21.2326	    13.5956	    15.3580	    14.4348	    13.2599	    10.6583	    13.4277	
    22.5754	    16.5329	    11.5814	    20.6451	    13.1760	    14.7705	    14.4348	    13.5117	    10.9940	    12.8403	
    22.4915	    16.3651	    11.3297	    19.5541	    12.5046	    13.8474	    13.9313	    13.2599	    10.8261	    11.6653	
    21.9879	    15.8615	    10.9100	    18.1274	    12.0010	    12.6724	    13.3438	    12.7563	    10.2386	    10.0708	
    21.2326	    15.1062	    10.4904	    16.3651	    11.8332	    11.4136	    12.7563	    11.9171	     9.3994	     8.3084	
    20.2255	    14.1830	    10.0708	    14.6866	    12.0850	    10.1547	    12.3367	    10.9940	     8.4763	     6.5460	
    19.0506	    13.3438	     9.7351	    13.0081	    12.5885	     9.0637	    12.1689	     9.9869	     7.5531	     5.0354	
    17.7917	    12.5046	     9.4833	    11.5814	    13.0920	     8.1406	    12.0850	     9.0637	     6.7978	     3.9444	
    16.4490	    11.6653	     9.1476	    10.3226	    13.1760	     7.2174	    12.0850	     8.1406	     6.1264	     3.1891	
    15.1901	    10.9940	     8.6441	     9.3155	    12.8403	     6.4621	    12.0010	     7.3013	     5.6229	     2.8534	
    14.0152	    10.3226	     8.1406	     8.5602	    11.8332	     5.8746	    11.9171	     6.5460	     5.3711	     2.9373	
    13.0081	     9.8190	     7.6370	     8.0566	    10.6583	     5.4550	    11.8332	     5.9586	     5.2032	     3.4409	
    12.2528	     9.4833	     7.2174	     7.7209	     9.4833	     5.2872	    12.0010	     5.6229	     5.3711	     4.2801	
    11.7493	     9.4833	     7.1335	     7.6370	     8.6441	     5.2872	    12.5046	     5.3711	     5.6229	     5.3711	
    11.4975	     9.7351	     7.3853	     7.6370	     8.3923	     5.4550	    13.2599	     5.2032	     6.0425	     6.5460	
    11.4136	     9.9869	     7.8049	     7.6370	     8.4763	     5.7068	    14.0991	     5.2872	     6.4621	     7.7209	
    11.3297	    10.2386	     8.3084	     7.6370	     8.7280	     6.0425	    14.8544	     5.2872	     6.7978	     8.6441	
    11.3297	    10.4065	     8.8120	     7.7209	     8.8959	     6.2943	    15.2740	     5.3711	     7.0496	     9.1476	
    11.3297	    10.2386	     9.0637	     7.7209	     8.8959	     6.5460	    15.1901	     5.3711	     7.0496	     9.1476	
    11.1618	     9.8190	     8.8959	     7.7209	     8.4763	     6.7139	    14.5187	     5.2872	     6.7978	     8.6441	
    10.9940	     9.0637	     8.3923	     7.7209	     7.8049	     6.6299	    13.4277	     5.1193	     6.2943	     7.6370	
    10.5743	     8.0566	     7.3853	     7.6370	     6.7139	     6.2943	    11.9171	     4.7836	     5.4550	     6.1264	
    10.1547	     6.8817	     6.0425	     7.3853	     5.3711	     5.7068	    10.1547	     4.3640	     4.4479	     4.2801	
     9.7351	     5.7068	     4.5319	     7.0496	     3.9444	     4.9515	     8.2245	     3.6926	     3.1891	     2.1820	
     9.2316	     4.5319	     3.0212	     6.6299	     2.5177	     3.9444	     6.3782	     3.0212	     1.9302	     0.0839	
     8.8959	     3.4409	     1.6785	     6.0425	     1.4267	     2.9373	     4.6997	     2.3499	     0.5035	    -2.0142	
     8.6441	     2.6016	     0.6714	     5.4550	     0.7553	     1.9302	     3.3569	     1.5945	    -0.8392	    -3.8605	
     8.3923	     1.9302	     0.0000	     4.6997	     0.3357	     0.8392	     2.2659	     0.8392	    -2.1820	    -5.3711	
     8.2245	     1.4267	    -0.4196	     3.8605	     0.1678	    -0.1678	     1.6785	     0.0839	    -3.4409	    -6.5460	
     8.1406	     1.0910	    -0.6714	     2.9373	     0.0839	    -1.1749	     1.4267	    -0.6714	    -4.4479	    -7.2174	
     7.9727	     0.8392	    -0.8392	     2.0142	    -0.0839	    -2.0981	     1.5106	    -1.1749	    -5.1193	    -7.4692	
     7.8888	     0.7553	    -0.8392	     1.1749	    -0.3357	    -2.8534	     2.0142	    -1.5106	    -5.3711	    -7.1335	
     7.8888	     0.7553	    -0.7553	     0.5035	    -0.5875	    -3.2730	     2.9373	    -1.5106	    -5.1193	    -6.2943	
     8.0566	     1.0910	    -0.5035	     0.0839	    -0.7553	    -3.2730	     4.1962	    -1.1749	    -4.4479	    -4.9515	
     8.3923	     1.5106	    -0.0839	     0.0000	    -0.5875	    -3.0212	     5.7907	    -0.6714	    -3.3569	    -3.2730	
     8.8120	     2.1820	     0.5875	     0.0839	    -0.1678	    -2.4338	     7.4692	    -0.0839	    -2.1820	    -1.5106	
     9.3155	     2.9373	     1.4267	     0.4196	     0.5035	    -1.7624	     9.1476	     0.4196	    -1.0910	     0.1678	
     9.9869	     3.6926	     2.1820	     0.8392	     1.0910	    -1.0910	    10.4065	     0.5035	    -0.3357	     1.5106	
    10.5743	     4.3640	     2.8534	     1.4267	     1.4267	    -0.5035	    11.2457	     0.2518	     0.0000	     2.3499	
    11.0779	     4.7836	     3.1052	     1.9302	     1.5106	     0.0000	    11.4136	    -0.3357	    -0.1678	     2.5177	
    11.4975	     5.0354	     3.1052	     2.5177	     1.3428	     0.2518	    10.9940	    -1.2589	    -0.6714	     2.0981	
    11.7493	     4.9515	     2.6016	     2.8534	     1.0071	     0.3357	    10.0708	    -2.2659	    -1.5106	     1.1749	
    11.8332	     4.6158	     1.8463	     3.0212	     0.6714	     0.1678	     8.8120	    -3.5248	    -2.5177	    -0.1678	
    11.8332	     4.1122	     0.8392	     2.8534	     0.2518	    -0.3357	     7.4692	    -4.6997	    -3.6087	    -1.6785	
    11.6653	     3.5248	    -0.3357	     2.3499	     0.0000	    -1.1749	     6.1264	    -5.9586	    -4.6997	    -3.1891	
    11.4975	     3.0212	    -1.4267	     1.5945	    -0.1678	    -2.2659	     4.7836	    -7.0496	    -5.7068	    -4.6158	
    11.2457	     2.5177	    -2.3499	     0.6714	    -0.4196	    -3.6087	     3.5248	    -7.9727	    -6.3782	    -5.7907	
    10.9940	     2.1820	    -3.0212	    -0.2518	    -0.5875	    -4.9515	     2.6016	    -8.5602	    -6.7978	    -6.6299	
    10.9100	     2.0142	    -3.4409	    -1.0910	    -0.7553	    -6.1264	     1.9302	    -8.8959	    -6.7978	    -7.0496	
    10.8261	     2.0981	    -3.5248	    -1.7624	    -0.8392	    -7.0496	     1.6785	    -8.9798	    -6.3782	    -6.9656	
    10.9940	     2.3499	    -3.3569	    -2.0981	    -0.7553	    -7.4692	     1.8463	    -8.5602	    -5.5389	    -6.3782	
    11.2457	     2.8534	    -2.8534	    -2.0981	    -0.5035	    -7.3853	     2.5177	    -7.8888	    -4.1962	    -5.2872	
    11.7493	     3.6087	    -2.0981	    -1.7624	    -0.0839	    -6.7978	     3.5248	    -6.7978	    -2.4338	    -3.6087	
    12.4207	     4.4479	    -1.1749	    -1.0071	     0.5875	    -5.7907	     4.8676	    -5.2872	    -0.2518	    -1.5945	
    13.1760	     5.4550	    -0.0839	    -0.0839	     1.3428	    -4.3640	     6.4621	    -3.6087	     2.1820	     0.6714	
    13.9313	     6.4621	     1.0910	     1.0910	     2.1820	    -2.7695	     8.0566	    -1.7624	     4.6158	     3.0212	
    14.7705	     7.4692	     2.3499	     2.4338	     3.1891	    -1.0071	     9.7351	     0.0000	     6.7139	     5.2032	
    15.6097	     8.5602	     3.6926	     3.8605	     4.2801	     0.7553	    11.2457	     1.6785	     8.2245	     6.9656	
    16.4490	     9.5673	     4.9515	     5.3711	     5.2872	     2.3499	    12.5885	     3.1052	     8.9798	     8.3084	
    17.2043	    10.5743	     6.2943	     6.7978	     6.2103	     3.7766	    13.5956	     4.1122	     8.8959	     8.8959	
    17.8757	    11.4975	     7.3853	     8.0566	     7.0496	     4.8676	    14.3509	     4.6997	     7.8888	     8.8959	
    18.4631	    12.2528	     8.2245	     9.1476	     7.6370	     5.7068	    14.6866	     4.7836	     6.4621	     8.3923	
    18.8828	    12.7563	     8.8120	     9.9869	     7.8888	     6.2103	    14.6027	     4.6997	     4.7836	     7.3853	
    19.1345	    13.0081	     8.9798	    10.5743	     7.9727	     6.5460	    14.2670	     4.4479	     3.3569	     6.1264	
    19.2184	    13.0081	     8.8959	    11.1618	     7.8049	     6.8817	    13.5956	     4.1122	     2.0981	     4.6997	
    19.3024	    12.8403	     8.4763	    11.6653	     7.4692	     7.0496	    12.8403	     3.9444	     1.1749	     3.2730	
    19.2184	    12.4207	     7.8888	    12.1689	     7.0496	     7.3853	    11.9171	     3.8605	     0.5035	     1.8463	
    18.9667	    11.8332	     7.1335	    12.7563	     6.5460	     7.7209	    11.0779	     3.9444	     0.0000	     0.6714	
    18.7988	    11.2457	     6.3782	    13.2599	     6.0425	     8.0566	    10.4065	     4.0283	    -0.2518	    -0.3357	
    18.6310	    10.7422	     5.8746	    13.9313	     5.8746	     8.5602	     9.9869	     4.3640	    -0.3357	    -1.0071	
    18.5471	    10.5743	     5.7068	    14.6027	     6.0425	     9.1476	     9.9869	     4.8676	    -0.1678	    -1.1749	
    18.7149	    10.7422	     5.9586	    15.4419	     6.6299	     9.9869	    10.5743	     5.6229	     0.5035	    -0.8392	
    19.1345	    11.2457	     6.7139	    16.3651	     7.4692	    10.9100	    11.5814	     6.6299	     1.4267	     0.0000	
    19.7220	    12.0850	     7.7209	    17.4561	     8.3084	    12.0010	    12.9242	     7.7209	     2.7695	     1.1749	
    20.4773	    13.0920	     8.8120	    18.5471	     9.0637	    13.0920	    14.3509	     8.9798	     4.1962	     2.6855	
    21.1487	    14.0991	     9.9030	    19.6381	     9.3994	    14.0991	    15.6937	    10.1547	     5.6229	     4.1122	
    21.9040	    15.0223	    10.6583	    20.6451	     9.2316	    15.0223	    16.7007	    11.2457	     7.0496	     5.4550	
    22.4915	    15.6937	    11.1618	    21.7361	     8.6441	    15.8615	    17.4561	    12.1689	     8.2245	     6.5460	
    22.9950	    16.1972	    11.3297	    22.6593	     7.7209	    16.5329	    17.7078	    12.9242	     9.1476	     7.3013	
[Epoch Header]
[Trial Type]	13
[Accept]	1
[Correct]	0
[RT]	 0.000
[Resp]	0
[Epoch Data]
    18.0435	    11.9171	     8.6441	    11.8332	     6.8817	    11.3297	    12.4207	     4.4479	     5.3711	    11.0779	
    17.9596	    12.1689	     9.5673	    10.8261	     8.2245	    10.1547	    13.5956	     4.3640	     5.9586	    12.0850	
    17.6239	    12.1689	    10.4065	     9.8190	     9.9030	     8.8959	    14.6027	     4.2801	     6.5460	    12.9242	
    17.2043	    11.9171	    11.1618	     8.7280	    11.7493	     7.7209	    15.4419	     4.1962	     7.0496	    13.3438	
    16.5329	    11.4136	    11.6653	     7.4692	    13.5117	     6.4621	    15.7776	     3.8605	     7.2174	    13.2599	
    15.6937	    10.5743	    11.7493	     6.1264	    14.7705	     5.1193	    15.4419	     3.2730	     7.0496	    12.4207	
    14.6027	     9.4833	    11.3297	     4.4479	    15.2740	     3.6087	    14.5187	     2.2659	     6.3782	    10.9940	
    13.4277	     8.0566	    10.2386	     2.4338	    14.8544	     1.9302	    12.8403	     1.0071	     5.2032	     8.8959	
    12.0010	     6.2943	     8.4763	     0.2518	    13.3438	     0.0000	    10.5743	    -0.5875	     3.6926	     6.2943	
    10.5743	     4.3640	     6.1264	    -2.0142	    10.9100	    -1.8463	     7.9727	    -2.3499	     1.8463	     3.4409	
     9.1476	     2.4338	     3.2730	    -4.2801	     7.7209	    -3.7766	     5.2032	    -4.1122	    -0.0839	     0.5875	
     7.8888	     0.5035	     0.2518	    -6.3782	     4.1122	    -5.4550	     2.5177	    -5.7907	    -2.0142	    -2.1820	
     6.7139	    -1.2589	    -2.7695	    -8.2245	     0.5875	    -6.9656	     0.1678	    -7.2174	    -3.8605	    -4.5319	
     5.7907	    -2.7695	    -5.3711	    -9.5673	    -2.5177	    -8.0566	    -1.7624	    -8.3084	    -5.5389	    -6.4621	
     5.1193	    -3.8605	    -7.3853	   -10.4904	    -4.8676	    -8.8120	    -2.9373	    -9.0637	    -6.8817	    -7.8888	
     4.7836	    -4.5319	    -8.6441	   -10.9100	    -6.3782	    -9.0637	    -3.4409	    -9.3994	    -7.8888	    -8.6441	
     4.6997	    -4.6997	    -9.1476	   -10.8261	    -6.9656	    -8.8959	    -3.2730	    -9.3994	    -8.3084	    -8.6441	
     4.9515	    -4.3640	    -8.9798	   -10.1547	    -6.7139	    -8.2245	    -2.5177	    -8.8959	    -8.2245	    -7.8888	
     5.4550	    -3.7766	    -8.2245	    -9.0637	    -5.8746	    -7.1335	    -1.2589	    -8.0566	    -7.4692	    -6.6299	
     6.0425	    -2.8534	    -7.1335	    -7.7209	    -4.5319	    -5.8746	     0.3357	    -7.0496	    -6.2943	    -4.8676	
     6.6299	    -1.8463	    -5.8746	    -6.2943	    -2.9373	    -4.5319	     2.0142	    -5.9586	    -4.8676	    -2.9373	
     7.2174	    -0.8392	    -4.4479	    -4.9515	    -1.4267	    -3.2730	     3.5248	    -4.9515	    -3.5248	    -1.0910	
     7.7209	     0.0839	    -3.1891	    -3.6926	    -0.0839	    -2.2659	     4.6997	    -4.1962	    -2.3499	     0.5035	
     8.0566	     0.8392	    -2.0981	    -2.8534	     0.8392	    -1.5106	     5.3711	    -3.6926	    -1.5106	     1.5945	
     8.2245	     1.4267	    -1.3428	    -2.3499	     1.2589	    -1.1749	     5.5389	    -3.6087	    -1.1749	     2.1820	
     8.2245	     1.6785	    -0.8392	    -2.2659	     1.0910	    -1.2589	     5.2032	    -3.9444	    -1.3428	     2.1820	
     7.9727	     1.5945	    -0.7553	    -2.6016	     0.4196	    -1.7624	     4.1962	    -4.5319	    -1.9302	     1.5106	
     7.4692	     1.1749	    -1.0910	    -3.4409	    -0.9232	    -2.6016	     2.7695	    -5.4550	    -2.8534	     0.4196	
     6.7978	     0.3357	    -1.8463	    -4.6997	    -2.7695	    -3.7766	     1.0071	    -6.5460	    -4.1122	    -1.0910	
     5.7907	    -0.8392	    -3.0212	    -6.2943	    -5.0354	    -5.1193	    -1.0910	    -7.8049	    -5.5389	    -2.8534	
     4.6997	    -2.1820	    -4.4479	    -7.9727	    -7.5531	    -6.4621	    -3.2730	    -8.8959	    -6.8817	    -4.6997	
     3.5248	    -3.6087	    -6.0425	    -9.6512	    -9.9869	    -7.8049	    -5.2872	    -9.9030	    -8.0566	    -6.3782	
     2.2659	    -5.0354	    -7.5531	   -11.1618	   -12.2528	    -8.9798	    -7.0496	   -10.6583	    -9.0637	    -7.7209	
     1.0910	    -6.3782	    -8.9798	   -12.5046	   -14.0152	    -9.9869	    -8.3923	   -11.0779	    -9.6512	    -8.6441	
     0.0839	    -7.4692	   -10.1547	   -13.5956	   -15.1062	   -10.7422	    -9.2316	   -11.2457	    -9.8190	    -9.0637	
    -0.7553	    -8.1406	   -10.7422	   -14.3509	   -15.2740	   -11.0779	    -9.3994	   -10.9940	    -9.6512	    -8.8120	
    -1.1749	    -8.4763	   -10.9100	   -14.6027	   -14.4348	   -11.1618	    -8.9798	   -10.4904	    -9.0637	    -8.0566	
    -1.3428	    -8.3923	   -10.4904	   -14.5187	   -12.7563	   -10.7422	    -7.8888	    -9.7351	    -8.1406	    -6.6299	
    -1.1749	    -7.9727	    -9.6512	   -14.0152	   -10.3226	   -10.0708	    -6.2943	    -8.8959	    -6.9656	    -4.8676	
    -0.7553	    -7.3853	    -8.7280	   -13.2599	    -7.5531	    -9.2316	    -4.4479	    -8.1406	    -5.7907	    -2.7695	
    -0.3357	    -6.7978	    -7.7209	   -12.3367	    -4.8676	    -8.3084	    -2.5177	    -7.7209	    -4.7836	    -0.8392	
     0.0839	    -6.2943	    -7.0496	   -11.4975	    -2.6855	    -7.5531	    -0.8392	    -7.6370	    -4.0283	     0.8392	
     0.3357	    -6.0425	    -6.7139	   -10.6583	    -1.1749	    -6.8817	     0.4196	    -7.9727	    -3.6087	     2.0142	
     0.3357	    -6.1264	    -6.7978	    -9.9869	    -0.5035	    -6.4621	     1.2589	    -8.5602	    -3.6926	     2.4338	
     0.0839	    -6.4621	    -7.2174	    -9.5673	    -0.6714	    -6.2943	     1.5106	    -9.3994	    -4.1962	     2.0981	
    -0.4196	    -7.0496	    -7.9727	    -9.3155	    -1.6785	    -6.2943	     1.1749	   -10.4065	    -5.1193	     0.9232	
    -1.0910	    -7.8888	    -8.9798	    -9.2316	    -3.1891	    -6.5460	     0.4196	   -11.5814	    -6.4621	    -0.8392	
    -1.8463	    -8.9798	   -10.3226	    -9.3155	    -5.2872	    -6.8817	    -0.8392	   -13.0081	    -8.1406	    -3.0212	
    -2.7695	   -10.1547	   -11.6653	    -9.4833	    -7.5531	    -7.3853	    -2.3499	   -14.5187	    -9.9869	    -5.2872	
    -3.6926	   -11.4136	   -13.1760	    -9.7351	    -9.7351	    -7.9727	    -3.9444	   -16.1133	   -11.8332	    -7.5531	
    -4.4479	   -12.5885	   -14.5187	    -9.9030	   -11.6653	    -8.5602	    -5.5389	   -17.5400	   -13.5117	    -9.5673	
    -5.1193	   -13.5956	   -15.7776	   -10.0708	   -13.2599	    -9.2316	    -6.8817	   -18.8828	   -15.0223	   -11.2457	
    -5.7068	   -14.5187	   -16.8686	   -10.1547	   -14.3509	    -9.9869	    -7.9727	   -19.8059	   -16.0294	   -12.4207	
    -6.0425	   -15.2740	   -17.7917	   -10.3226	   -15.1062	   -10.8261	    -8.7280	   -20.4773	   -16.6168	   -13.0081	
    -6.2943	   -15.8615	   -18.4631	   -10.6583	   -15.4419	   -11.9171	    -9.0637	   -20.8969	   -16.7847	   -13.0920	
    -6.5460	   -16.2811	   -18.7988	   -11.0779	   -15.3580	   -13.1760	    -8.9798	   -20.9808	   -16.5329	   -12.6724	
    -6.7978	   -16.6168	   -18.7988	   -11.5814	   -15.0223	   -14.4348	    -8.4763	   -20.8130	   -15.8615	   -11.7493	
    -7.0496	   -16.7847	   -18.6310	   -12.1689	   -14.5187	   -15.6937	    -7.7209	   -20.5612	   -14.8544	   -10.4065	
    -7.3013	   -16.8686	   -18.3792	   -12.6724	   -14.1830	   -16.6168	    -6.7139	   -20.0577	   -13.5117	    -8.8120	
    -7.7209	   -17.0364	   -18.2114	   -12.9242	   -14.0152	   -17.2882	    -5.6229	   -19.4702	   -11.9171	    -6.9656	
    -8.0566	   -17.2882	   -18.2114	   -13.0920	   -14.2670	   -17.6239	    -4.6158	   -18.7988	   -10.2386	    -5.1193	
    -8.4763	   -17.7078	   -18.4631	   -12.9242	   -14.8544	   -17.6239	    -3.6087	   -18.1274	    -8.6441	    -3.4409	
    -8.8959	   -18.1274	   -18.9667	   -12.6724	   -15.7776	   -17.3721	    -2.7695	   -17.5400	    -7.2174	    -1.8463	
    -9.2316	   -18.6310	   -19.5541	   -12.3367	   -16.7847	   -16.9525	    -2.1820	   -17.1204	    -6.0425	    -0.7553	
    -9.4833	   -19.1345	   -20.1416	   -11.8332	   -17.8757	   -16.5329	    -1.8463	   -16.8686	    -5.5389	    -0.0839	
    -9.6512	   -19.6381	   -20.8130	   -11.4975	   -18.7988	   -16.1133	    -1.9302	   -16.8686	    -5.7068	     0.0000	
    -9.8190	   -20.1416	   -21.4005	   -11.2457	   -19.5541	   -15.7776	    -2.5177	   -17.3721	    -6.7978	    -0.5875	
   -10.0708	   -20.6451	   -22.0718	   -11.1618	   -20.1416	   -15.8615	    -3.5248	   -18.2953	    -8.7280	    -1.6785	
   -10.4065	   -21.2326	   -22.7432	   -11.4136	   -20.3934	   -16.1133	    -4.7836	   -19.5541	   -11.1618	    -3.1891	
   -10.7422	   -21.9040	   -23.3307	   -12.0010	   -20.3934	   -16.7007	    -6.2103	   -20.9808	   -13.5956	    -4.8676	
   -11.0779	   -22.4915	   -23.7503	   -12.6724	   -19.9738	   -17.3721	    -7.4692	   -22.4075	   -15.7776	    -6.5460	
   -11.3297	   -22.9950	   -24.0860	   -13.5117	   -19.3024	   -18.1274	    -8.4763	   -23.6664	   -17.6239	    -7.9727	
   -11.5814	   -23.4146	   -24.3378	   -14.4348	   -18.6310	   -18.8828	    -9.2316	   -24.5895	   -18.8828	    -9.1476	
   -11.7493	   -23.7503	   -24.3378	   -15.2740	   -17.9596	   -19.5541	    -9.6512	   -25.2609	   -19.8059	    -9.9030	
   -11.8332	   -23.9182	   -24.2538	   -15.9454	   -17.2043	   -20.0577	    -9.6512	   -25.5966	   -20.3934	   -10.2386	
   -11.7493	   -24.0021	   -23.9182	   -16.3651	   -16.5329	   -20.3094	    -9.3155	   -25.5966	   -20.3934	   -10.0708	
   -11.4975	   -23.7503	   -23.3307	   -16.5329	   -15.6097	   -20.2255	    -8.4763	   -25.1770	   -19.8898	    -9.3994	
   -10.9940	   -23.2468	   -22.5754	   -16.4490	   -14.5187	   -19.8059	    -7.3013	   -24.3378	   -18.8828	    -8.2245	
   -10.3226	   -22.4915	   -21.5683	   -16.1133	   -13.3438	   -19.1345	    -5.8746	   -23.2468	   -17.3721	    -6.7139	
    -9.4833	   -21.5683	   -20.5612	   -15.6097	   -12.1689	   -18.2114	    -4.1962	   -21.9879	   -15.6097	    -4.8676	
    -8.5602	   -20.5612	   -19.5541	   -15.1062	   -11.0779	   -17.2882	    -2.6016	   -20.6451	   -13.7634	    -3.0212	
    -7.7209	   -19.4702	   -18.6310	   -14.6027	   -10.2386	   -16.3651	    -1.2589	   -19.3863	   -12.0010	    -1.2589	
    -6.8817	   -18.5471	   -17.7917	   -14.1830	    -9.6512	   -15.5258	    -0.0839	   -18.4631	   -10.4904	     0.0839	
    -6.2103	   -17.7078	   -17.2043	   -13.9313	    -9.3994	   -15.0223	     0.5035	   -17.7917	    -9.3155	     1.0910	
    -5.7907	   -17.1204	   -16.8686	   -13.8474	    -9.3994	   -14.8544	     0.7553	   -17.5400	    -8.6441	     1.4267	
    -5.5389	   -16.7847	   -16.7007	   -14.0991	    -9.8190	   -14.9384	     0.4196	   -17.7917	    -8.3923	     1.2589	
    -5.4550	   -16.7847	   -16.9525	   -14.5187	   -10.5743	   -15.3580	    -0.4196	   -18.3792	    -8.6441	     0.5035	
    -5.6229	   -17.0364	   -17.5400	   -15.1062	   -11.5814	   -16.0294	    -1.5106	   -19.1345	    -9.1476	    -0.6714	
    -5.8746	   -17.6239	   -18.2953	   -15.8615	   -12.6724	   -16.7007	    -2.8534	   -19.9738	    -9.9030	    -2.0981	
    -6.2103	   -18.3792	   -19.2184	   -16.5329	   -13.8474	   -17.2882	    -4.3640	   -20.6451	   -10.6583	    -3.6926	
    -6.5460	   -19.1345	   -20.1416	   -17.1204	   -14.8544	   -17.7917	    -5.7907	   -21.1487	   -11.4136	    -5.2032	
    -6.7978	   -19.8059	   -20.8130	   -17.5400	   -15.6937	   -18.0435	    -6.9656	   -21.4005	   -12.0010	    -6.4621	
    -6.9656	   -20.3094	   -21.1487	   -17.7078	   -16.2811	   -18.0435	    -7.8888	   -21.3165	   -12.2528	    -7.4692	
    -6.9656	   -20.3934	   -21.2326	   -17.5400	   -16.4490	   -17.7917	    -8.3923	   -20.8969	   -12.2528	    -7.9727	
    -6.7978	   -20.2255	   -20.8969	   -17.2882	   -16.2811	   -17.2882	    -8.4763	   -20.3094	   -12.0010	    -8.1406	
    -6.4621	   -19.8059	   -20.3934	   -16.7847	   -15.7776	   -16.5329	    -8.0566	   -19.4702	   -11.4136	    -7.8888	
    -5.9586	   -19.0506	   -19.6381	   -16.1133	   -15.1062	   -15.7776	    -7.3013	   -18.6310	   -10.7422	    -7.3853	
    -5.3711	   -18.0435	   -18.5471	   -15.3580	   -14.0991	   -14.7705	    -6.1264	   -17.8757	    -9.9869	    -6.6299	
    -4.6997	   -16.8686	   -17.2882	   -14.5187	   -13.0081	   -13.8474	    -4.8676	   -17.2882	    -9.2316	    -5.7068	
    -3.8605	   -15.5258	   -15.8615	   -13.5956	   -11.7493	   -12.8403	    -3.4409	   -16.8686	    -8.5602	    -4.6158	
    -3.0212	   -14.0991	   -14.0991	   -12.6724	   -10.4904	   -11.8332	    -2.0981	   -16.4490	    -7.9727	    -3.5248	
    -2.0981	   -12.5046	   -12.2528	   -11.6653	    -9.1476	   -10.7422	    -0.9232	   -16.0294	    -7.3013	    -2.4338	
    -1.1749	   -10.9100	   -10.3226	   -10.4904	    -7.7209	    -9.6512	     0.0000	   -15.4419	    -6.6299	    -1.5106	
    -0.0839	    -9.3155	    -8.3923	    -9.3155	    -6.2943	    -8.3923	     0.5875	   -14.6866	    -5.9586	    -0.7553	
     1.0910	    -7.8049	    -6.5460	    -8.1406	    -4.9515	    -7.2174	     0.9232	   -13.6795	    -5.2872	    -0.3357	
     2.2659	    -6.4621	    -4.9515	    -6.9656	    -3.6926	    -6.1264	     0.7553	   -12.7563	    -4.8676	    -0.3357	
     3.2730	    -5.3711	    -3.7766	    -6.1264	    -2.7695	    -5.3711	     0.0839	   -12.0010	    -4.6997	    -0.7553	
     4.0283	    -4.7836	    -3.3569	    -5.4550	    -2.4338	    -5.0354	    -1.0910	   -11.4975	    -4.7836	    -1.6785	
     4.5319	    -4.6997	    -3.6926	    -5.1193	    -2.8534	    -5.1193	    -2.6855	   -11.2457	    -5.2872	    -3.0212	
     4.7836	    -5.1193	    -4.6997	    -5.0354	    -3.9444	    -5.6229	    -4.6158	   -11.2457	    -5.9586	    -4.6997	
     4.7836	    -5.8746	    -6.3782	    -5.0354	    -5.5389	    -6.2943	    -6.5460	   -11.4136	    -6.7978	    -6.4621	
     4.6158	    -6.7139	    -8.1406	    -5.2032	    -7.2174	    -7.0496	    -8.3084	   -11.4975	    -7.4692	    -8.0566	
     4.4479	    -7.5531	    -9.7351	    -5.2032	    -8.5602	    -7.6370	    -9.6512	   -11.4975	    -7.9727	    -9.3155	
     4.3640	    -8.2245	   -10.9940	    -5.2032	    -9.3155	    -7.9727	   -10.4065	   -11.3297	    -8.0566	   -10.1547	
     4.2801	    -8.6441	   -11.7493	    -5.1193	    -9.3994	    -8.0566	   -10.5743	   -10.9940	    -7.8888	   -10.4904	
     4.3640	    -8.7280	   -11.9171	    -4.9515	    -8.7280	    -7.8888	   -10.0708	   -10.5743	    -7.3853	   -10.3226	
     4.5319	    -8.5602	   -11.4975	    -4.6997	    -7.5531	    -7.4692	    -8.8959	    -9.9869	    -6.7978	    -9.6512	
     4.8676	    -8.0566	   -10.5743	    -4.3640	    -5.7907	    -6.8817	    -7.3013	    -9.3155	    -6.1264	    -8.7280	
     5.2872	    -7.3853	    -9.2316	    -3.8605	    -3.7766	    -6.1264	    -5.3711	    -8.6441	    -5.5389	    -7.4692	
     5.8746	    -6.6299	    -7.7209	    -3.2730	    -1.9302	    -5.2872	    -3.4409	    -7.9727	    -5.1193	    -6.0425	
     6.3782	    -5.7907	    -6.2943	    -2.6016	    -0.4196	    -4.3640	    -1.7624	    -7.4692	    -4.9515	    -4.6997	
     6.9656	    -5.0354	    -5.0354	    -1.7624	     0.3357	    -3.3569	    -0.5035	    -7.0496	    -4.8676	    -3.3569	
     7.5531	    -4.4479	    -4.1122	    -0.9232	     0.4196	    -2.5177	     0.2518	    -6.7978	    -4.8676	    -2.1820	
     8.0566	    -4.0283	    -3.5248	    -0.0839	    -0.0839	    -1.6785	     0.4196	    -6.5460	    -4.7836	    -1.3428	
     8.4763	    -3.6926	    -3.2730	     0.7553	    -0.9232	    -0.9232	     0.1678	    -6.2943	    -4.6997	    -0.9232	
     8.8959	    -3.5248	    -3.2730	     1.4267	    -1.8463	    -0.2518	    -0.5875	    -6.0425	    -4.4479	    -0.8392	
     9.3155	    -3.4409	    -3.3569	     2.0142	    -2.8534	     0.2518	    -1.5945	    -5.8746	    -4.2801	    -1.1749	
     9.5673	    -3.5248	    -3.6926	     2.5177	    -3.8605	     0.5875	    -2.9373	    -5.7068	    -4.0283	    -1.9302	
     9.7351	    -3.8605	    -4.2801	     2.7695	    -5.0354	     0.7553	    -4.5319	    -5.6229	    -3.8605	    -3.0212	
     9.7351	    -4.3640	    -5.1193	     2.7695	    -6.4621	     0.6714	    -6.2943	    -5.7068	    -3.6926	    -4.2801	
     9.5673	    -5.0354	    -6.0425	     2.5177	    -8.0566	     0.3357	    -7.9727	    -5.9586	    -3.6926	    -5.7068	
     9.2316	    -5.7907	    -7.1335	     2.0981	    -9.6512	    -0.0839	    -9.6512	    -6.2943	    -3.7766	    -7.1335	
     8.8120	    -6.6299	    -8.1406	     1.5945	   -11.0779	    -0.7553	   -10.9940	    -6.7978	    -4.1122	    -8.4763	
     8.3923	    -7.3013	    -8.9798	     1.0071	   -12.3367	    -1.5106	   -12.0850	    -7.4692	    -4.6997	    -9.5673	
     7.9727	    -7.8049	    -9.7351	     0.4196	   -13.3438	    -2.2659	   -12.7563	    -8.1406	    -5.6229	   -10.4904	
     7.5531	    -8.2245	   -10.3226	    -0.0839	   -14.0991	    -3.1052	   -13.0920	    -8.9798	    -6.9656	   -11.2457	
     7.3013	    -8.4763	   -10.8261	    -0.4196	   -14.6866	    -3.7766	   -13.0081	    -9.7351	    -8.5602	   -11.5814	
     7.3013	    -8.4763	   -11.0779	    -0.5035	   -14.9384	    -4.1962	   -12.6724	   -10.4065	   -10.0708	   -11.6653	
     7.4692	    -8.2245	   -11.0779	    -0.4196	   -14.7705	    -4.3640	   -11.8332	   -10.6583	   -11.1618	   -11.3297	
     7.8049	    -7.7209	   -10.7422	    -0.0839	   -14.1830	    -4.1122	   -10.6583	   -10.5743	   -11.6653	   -10.4904	
     8.2245	    -6.9656	    -9.9869	     0.5035	   -12.9242	    -3.5248	    -9.0637	   -10.0708	   -11.4136	    -9.3155	
     8.8959	    -6.0425	    -8.9798	     1.2589	   -11.2457	    -2.6855	    -7.3013	    -9.3155	   -10.6583	    -7.7209	
     9.4833	    -5.1193	    -7.8049	     2.0981	    -9.0637	    -1.6785	    -5.3711	    -8.3084	    -9.4833	    -6.0425	
    10.0708	    -4.1962	    -6.5460	     2.9373	    -6.7139	    -0.6714	    -3.6087	    -7.2174	    -8.2245	    -4.3640	
    10.5743	    -3.4409	    -5.3711	     3.6087	    -4.3640	     0.1678	    -2.0142	    -6.2943	    -6.9656	    -2.9373	
    10.6583	    -3.0212	    -4.5319	     4.0283	    -2.3499	     0.8392	    -1.0071	    -5.5389	    -5.8746	    -1.9302	
    10.4904	    -3.0212	    -4.0283	     4.0283	    -0.8392	     1.0910	    -0.5875	    -5.0354	    -5.1193	    -1.4267	
     9.8190	    -3.4409	    -3.9444	     3.6087	     0.0000	     0.9232	    -0.6714	    -4.7836	    -4.6158	    -1.3428	
     8.8120	    -4.3640	    -4.2801	     2.6855	     0.1678	     0.3357	    -1.2589	    -4.9515	    -4.5319	    -1.8463	
     7.4692	    -5.6229	    -4.9515	     1.2589	     0.0000	    -0.5875	    -2.2659	    -5.2872	    -4.6997	    -2.6855	
     5.9586	    -7.1335	    -5.7907	    -0.4196	    -0.5035	    -1.8463	    -3.2730	    -5.9586	    -5.2032	    -3.7766	
     4.3640	    -8.7280	    -6.8817	    -2.3499	    -1.2589	    -3.1891	    -4.3640	    -6.7139	    -5.7907	    -4.9515	
     2.7695	   -10.4065	    -8.0566	    -4.1962	    -2.0981	    -4.4479	    -5.2872	    -7.6370	    -6.5460	    -6.1264	
     1.2589	   -12.0850	    -9.3155	    -5.9586	    -3.2730	    -5.7068	    -6.0425	    -8.5602	    -7.3013	    -7.0496	
    -0.0839	   -13.5956	   -10.7422	    -7.4692	    -4.6158	    -6.7139	    -6.5460	    -9.3994	    -7.8888	    -7.6370	
    -1.2589	   -14.9384	   -12.1689	    -8.6441	    -6.1264	    -7.4692	    -6.7978	   -10.0708	    -8.2245	    -7.8049	
    -2.0981	   -15.9454	   -13.5956	    -9.3994	    -7.7209	    -7.8049	    -6.6299	   -10.4904	    -8.2245	    -7.3853	
    -2.7695	   -16.7007	   -14.6866	    -9.5673	    -9.0637	    -7.7209	    -6.0425	   -10.4065	    -7.7209	    -6.4621	
    -3.1052	   -16.9525	   -15.3580	    -9.2316	    -9.9869	    -7.1335	    -5.0354	    -9.8190	    -6.7139	    -4.9515	
    -3.1052	   -16.7847	   -15.5258	    -8.4763	   -10.3226	    -6.2103	    -3.5248	    -8.8120	    -5.2872	    -3.1052	
    -2.9373	   -16.1972	   -15.1901	    -7.3853	   -10.1547	    -5.0354	    -1.8463	    -7.3853	    -3.6087	    -1.0071	
    -2.6855	   -15.3580	   -14.4348	    -6.2103	    -9.6512	    -3.7766	    -0.0839	    -5.7907	    -1.7624	     1.0071	
    -2.2659	   -14.4348	   -13.5117	    -5.0354	    -8.8959	    -2.6855	     1.5106	    -4.1962	     0.0000	     2.9373	
    -1.7624	   -13.4277	   -12.5885	    -4.1122	    -8.2245	    -1.8463	     2.8534	    -2.6855	     1.5106	     4.3640	
    -1.3428	   -12.4207	   -11.6653	    -3.4409	    -7.7209	    -1.4267	     3.7766	    -1.3428	     2.7695	     5.3711	
    -0.9232	   -11.5814	   -10.8261	    -3.1052	    -7.3013	    -1.4267	     4.1962	    -0.4196	     3.6087	     5.8746	
    -0.5875	   -10.9100	   -10.1547	    -3.1891	    -7.1335	    -1.8463	     4.0283	     0.1678	     4.0283	     5.7907	
    -0.4196	   -10.4904	    -9.7351	    -3.5248	    -7.2174	    -2.5177	     3.3569	     0.2518	     3.9444	     5.2032	
    -0.4196	   -10.2386	    -9.5673	    -4.1122	    -7.3853	    -3.3569	     2.3499	    -0.0839	     3.5248	     4.1962	
    -0.5875	   -10.2386	    -9.5673	    -4.8676	    -7.7209	    -4.1962	     0.9232	    -0.8392	     2.6016	     3.0212	
    -0.9232	   -10.4904	    -9.9030	    -5.7068	    -8.1406	    -5.1193	    -0.6714	    -2.1820	     1.5106	     1.6785	
    -1.3428	   -10.9100	   -10.5743	    -6.5460	    -8.5602	    -5.9586	    -2.3499	    -3.6926	     0.1678	     0.4196	
    -1.9302	   -11.4975	   -11.3297	    -7.3853	    -8.8959	    -6.6299	    -3.8605	    -5.2872	    -1.0910	    -0.6714	
    -2.5177	   -12.0010	   -12.0850	    -8.0566	    -8.9798	    -7.2174	    -5.1193	    -6.7139	    -2.0142	    -1.2589	
    -3.0212	   -12.5046	   -12.7563	    -8.6441	    -8.7280	    -7.5531	    -5.9586	    -7.8049	    -2.6016	    -1.4267	
    -3.4409	   -12.8403	   -13.2599	    -8.9798	    -8.1406	    -7.6370	    -6.2943	    -8.3923	    -2.6855	    -1.0910	
    -3.6926	   -13.0081	   -13.4277	    -9.2316	    -7.3853	    -7.4692	    -6.1264	    -8.5602	    -2.4338	    -0.1678	
    -3.6926	   -13.0920	   -13.3438	    -9.2316	    -6.5460	    -7.1335	    -5.6229	    -8.3084	    -1.7624	     1.2589	
    -3.6087	   -13.0920	   -13.0920	    -9.2316	    -5.6229	    -6.7139	    -4.6158	    -7.8049	    -1.0071	     2.9373	
    -3.3569	   -13.0081	   -12.5885	    -9.1476	    -4.7836	    -6.3782	    -3.4409	    -7.1335	    -0.2518	     4.6997	
    -3.1052	   -12.8403	   -12.0010	    -9.1476	    -3.9444	    -6.1264	    -2.0142	    -6.3782	     0.4196	     6.4621	
    -2.6855	   -12.5885	   -11.3297	    -9.1476	    -3.1891	    -6.0425	    -0.5875	    -5.7068	     0.9232	     7.9727	
    -2.2659	   -12.1689	   -10.4904	    -9.2316	    -2.5177	    -6.1264	     0.8392	    -5.0354	     1.2589	     9.2316	
    -1.6785	   -11.5814	    -9.3994	    -9.3155	    -1.6785	    -6.2943	     2.1820	    -4.5319	     1.4267	     9.9869	
    -1.0910	   -10.8261	    -8.3084	    -9.4833	    -0.9232	    -6.4621	     3.3569	    -4.1962	     1.2589	    10.3226	
    -0.4196	   -10.0708	    -7.2174	    -9.7351	    -0.1678	    -6.7978	     4.1962	    -4.1122	     0.9232	    10.0708	
     0.1678	    -9.3155	    -6.4621	   -10.1547	     0.3357	    -7.1335	     4.5319	    -4.3640	     0.1678	     9.2316	
     0.7553	    -8.8120	    -6.0425	   -10.7422	     0.4196	    -7.6370	     4.4479	    -4.8676	    -0.8392	     7.8049	
     1.1749	    -8.3923	    -6.1264	   -11.4136	     0.1678	    -8.3923	     3.9444	    -5.7907	    -2.2659	     6.0425	
     1.5106	    -8.3084	    -6.5460	   -12.2528	    -0.3357	    -9.2316	     3.0212	    -6.9656	    -3.8605	     4.0283	
     1.7624	    -8.3923	    -7.3013	   -13.0081	    -1.0910	   -10.1547	     1.9302	    -8.3923	    -5.6229	     1.9302	
     2.0142	    -8.4763	    -8.1406	   -13.7634	    -1.7624	   -10.9940	     0.8392	    -9.8190	    -7.2174	    -0.0839	
     2.3499	    -8.6441	    -8.8120	   -14.1830	    -2.4338	   -11.7493	    -0.1678	   -11.1618	    -8.5602	    -1.8463	
     2.6855	    -8.6441	    -9.3155	   -14.3509	    -2.8534	   -12.2528	    -0.8392	   -12.1689	    -9.4833	    -3.0212	
     3.1052	    -8.5602	    -9.5673	   -14.2670	    -3.1052	   -12.5046	    -1.3428	   -12.8403	   -10.0708	    -3.7766	
     3.6087	    -8.3923	    -9.4833	   -13.9313	    -3.1891	   -12.5046	    -1.5945	   -13.2599	   -10.1547	    -3.8605	
     4.1122	    -8.0566	    -9.1476	   -13.2599	    -3.1052	   -12.3367	    -1.5945	   -13.2599	    -9.8190	    -3.5248	
     4.6997	    -7.4692	    -8.4763	   -12.4207	    -2.8534	   -11.8332	    -1.2589	   -12.9242	    -9.2316	    -2.6855	
     5.2872	    -6.8817	    -7.5531	   -11.4136	    -2.4338	   -11.1618	    -0.7553	   -12.4207	    -8.3084	    -1.5106	
     5.9586	    -6.1264	    -6.4621	   -10.3226	    -1.8463	   -10.4065	    -0.0839	   -11.7493	    -7.3013	    -0.2518	
     6.5460	    -5.3711	    -5.2872	    -9.3155	    -1.0071	    -9.7351	     0.8392	   -10.9940	    -6.2943	     1.0071	
     6.9656	    -4.6158	    -4.0283	    -8.3923	     0.0000	    -9.0637	     1.8463	   -10.3226	    -5.3711	     2.0142	
     7.3853	    -3.9444	    -2.7695	    -7.7209	     1.2589	    -8.5602	     2.9373	    -9.7351	    -4.6158	     2.6855	
     7.7209	    -3.4409	    -1.5945	    -7.3013	     2.5177	    -8.2245	     3.8605	    -9.3155	    -4.0283	     3.1052	
     8.0566	    -2.8534	    -0.5035	    -7.0496	     3.6087	    -8.0566	     4.6158	    -9.0637	    -3.6926	     3.2730	
     8.3084	    -2.4338	     0.4196	    -7.0496	     4.4479	    -8.0566	     5.0354	    -8.9798	    -3.5248	     3.1052	
     8.4763	    -2.1820	     1.0071	    -7.2174	     4.6997	    -8.3084	     5.0354	    -9.1476	    -3.6087	     2.6016	
     8.5602	    -2.0142	     1.1749	    -7.6370	     4.2801	    -8.5602	     4.6158	    -9.3994	    -3.9444	     1.7624	
     8.5602	    -2.0981	     0.8392	    -8.1406	     3.1891	    -8.9798	     3.7766	    -9.8190	    -4.5319	     0.6714	
     8.4763	    -2.2659	     0.1678	    -8.6441	     1.5945	    -9.3155	     2.5177	   -10.4065	    -5.2872	    -0.6714	
     8.3923	    -2.6016	    -0.6714	    -9.1476	    -0.1678	    -9.5673	     1.0910	   -10.9100	    -6.1264	    -2.0142	
     8.3923	    -2.8534	    -1.5106	    -9.3994	    -1.9302	    -9.5673	    -0.2518	   -11.3297	    -6.9656	    -3.2730	
     8.4763	    -2.9373	    -2.0981	    -9.5673	    -3.4409	    -9.4833	    -1.5106	   -11.6653	    -7.7209	    -4.3640	
     8.7280	    -2.8534	    -2.3499	    -9.5673	    -4.5319	    -9.1476	    -2.4338	   -11.9171	    -8.3084	    -5.0354	
     9.1476	    -2.6016	    -2.3499	    -9.4833	    -5.2032	    -8.8120	    -2.8534	   -11.9171	    -8.6441	    -5.3711	
     9.6512	    -2.1820	    -2.0981	    -9.2316	    -5.3711	    -8.3923	    -2.8534	   -11.8332	    -8.7280	    -5.2872	
    10.3226	    -1.5945	    -1.5106	    -8.8959	    -4.9515	    -7.9727	    -2.2659	   -11.4136	    -8.3084	    -4.7836	
    11.0779	    -0.7553	    -0.7553	    -8.4763	    -4.0283	    -7.6370	    -1.0910	   -10.8261	    -7.5531	    -3.6926	
    11.8332	     0.1678	     0.2518	    -7.8888	    -2.4338	    -7.3013	     0.5875	    -9.9030	    -6.4621	    -2.3499	
    12.6724	     1.1749	     1.3428	    -7.3013	    -0.4196	    -7.0496	     2.7695	    -8.8959	    -4.9515	    -0.6714	
    13.3438	     2.1820	     2.4338	    -6.6299	     2.0981	    -6.7978	     5.1193	    -7.6370	    -3.3569	     1.0071	
    13.9313	     2.9373	     3.3569	    -5.8746	     4.6158	    -6.5460	     7.5531	    -6.4621	    -1.5945	     2.6855	
    14.2670	     3.4409	     4.1122	    -5.1193	     7.0496	    -6.2103	     9.7351	    -5.2032	     0.0839	     4.1122	
    14.3509	     3.6926	     4.5319	    -4.3640	     9.0637	    -5.7907	    11.4975	    -4.1122	     1.5945	     5.1193	
    14.1830	     3.6087	     4.5319	    -3.7766	    10.3226	    -5.3711	    12.6724	    -3.1891	     2.8534	     5.7068	
    13.7634	     3.2730	     4.3640	    -3.3569	    10.8261	    -5.1193	    13.0920	    -2.6016	     3.6926	     5.7068	
    13.1760	     2.6855	     3.8605	    -3.2730	    10.4904	    -5.0354	    12.8403	    -2.2659	     4.0283	     5.0354	
    12.5046	     1.9302	     3.1052	    -3.4409	     9.5673	    -5.2032	    11.8332	    -2.4338	     3.6926	     3.9444	
    11.7493	     0.9232	     2.1820	    -3.9444	     8.2245	    -5.6229	    10.3226	    -2.9373	     2.6855	     2.2659	
    10.9940	    -0.0839	     1.0910	    -4.6997	     6.4621	    -6.2103	     8.3084	    -4.0283	     0.7553	     0.2518	
    10.1547	    -1.1749	     0.0000	    -5.5389	     4.5319	    -7.0496	     5.9586	    -5.5389	    -2.0142	    -2.0981	
     9.3994	    -2.2659	    -1.1749	    -6.4621	     2.6016	    -7.9727	     3.6087	    -7.4692	    -5.4550	    -4.3640	
     8.6441	    -3.2730	    -2.2659	    -7.1335	     0.7553	    -8.7280	     1.4267	    -9.4833	    -8.8959	    -6.4621	
     7.9727	    -4.0283	    -3.1052	    -7.5531	    -0.7553	    -9.3994	    -0.4196	   -11.4136	   -11.9171	    -7.9727	
     7.4692	    -4.6158	    -3.7766	    -7.5531	    -1.7624	    -9.6512	    -1.5106	   -12.8403	   -14.0991	    -8.7280	
     7.2174	    -4.7836	    -4.1122	    -7.1335	    -2.1820	    -9.3994	    -1.9302	   -13.5956	   -14.9384	    -8.5602	
     7.3013	    -4.6997	    -4.1122	    -6.2943	    -2.1820	    -8.6441	    -1.6785	   -13.4277	   -14.6866	    -7.5531	
     7.5531	    -4.2801	    -3.7766	    -5.0354	    -1.6785	    -7.4692	    -0.8392	   -12.5046	   -13.3438	    -5.7907	
     8.0566	    -3.6087	    -3.1891	    -3.6087	    -0.8392	    -5.8746	     0.5035	   -10.8261	   -11.1618	    -3.4409	
     8.6441	    -2.8534	    -2.3499	    -1.9302	     0.0839	    -4.1122	     2.0981	    -8.7280	    -8.5602	    -0.7553	
     9.3994	    -2.0981	    -1.5106	    -0.3357	     1.0910	    -2.1820	     3.7766	    -6.3782	    -5.6229	     2.0142	
     9.9869	    -1.3428	    -0.6714	     1.2589	     2.0981	    -0.2518	     5.3711	    -3.9444	    -2.6016	     4.7836	
    10.5743	    -0.7553	     0.0839	     2.7695	     3.0212	     1.5945	     6.8817	    -1.6785	     0.1678	     7.2174	
    11.0779	    -0.3357	     0.7553	     4.1962	     3.7766	     3.1891	     8.1406	     0.4196	     2.7695	     9.3155	
    11.4136	    -0.0839	     1.0910	     5.4550	     4.1962	     4.6158	     8.8959	     2.2659	     4.8676	    10.8261	
    11.4975	     0.0000	     1.2589	     6.4621	     4.2801	     5.7068	     9.2316	     3.6926	     6.4621	    11.8332	
    11.4136	    -0.1678	     1.0071	     7.3013	     3.8605	     6.4621	     8.9798	     4.6997	     7.6370	    12.2528	
    11.1618	    -0.5875	     0.5035	     7.8049	     3.1052	     6.8817	     8.2245	     5.2872	     8.3084	    12.1689	
    10.7422	    -1.1749	    -0.3357	     8.1406	     1.9302	     6.9656	     6.9656	     5.6229	     8.5602	    11.6653	
    10.3226	    -1.9302	    -1.3428	     8.3923	     0.6714	     6.8817	     5.4550	     5.7068	     8.5602	    10.9940	
     9.9030	    -2.6855	    -2.3499	     8.5602	    -0.5875	     6.7978	     3.9444	     5.6229	     8.3084	    10.2386	
     9.6512	    -3.3569	    -3.2730	     8.8120	    -1.6785	     6.7978	     2.5177	     5.6229	     7.9727	     9.5673	
     9.4833	    -3.7766	    -3.8605	     9.0637	    -2.5177	     6.7978	     1.3428	     5.5389	     7.5531	     9.1476	
     9.4833	    -3.9444	    -4.1962	     9.3155	    -3.0212	     6.9656	     0.5875	     5.5389	     7.1335	     8.8959	
     9.5673	    -3.9444	    -4.1962	     9.4833	    -3.1891	     7.1335	     0.2518	     5.5389	     6.7978	     8.8959	
     9.7351	    -3.6926	    -3.8605	     9.6512	    -2.9373	     7.3013	     0.3357	     5.6229	     6.6299	     9.3155	
     9.9869	    -3.2730	    -3.1891	     9.8190	    -2.5177	     7.5531	     0.9232	     5.7907	     6.7139	     9.9869	
    10.3226	    -2.6855	    -2.2659	     9.9869	    -1.7624	     7.8888	     1.8463	     6.0425	     7.0496	    10.9940	
    10.7422	    -1.8463	    -1.1749	    10.2386	    -0.7553	     8.2245	     3.1891	     6.4621	     7.6370	    12.2528	
    11.3297	    -0.9232	     0.1678	    10.5743	     0.5035	     8.7280	     4.6997	     6.9656	     8.4763	    13.5956	
    12.0010	     0.1678	     1.6785	    11.0779	     1.9302	     9.2316	     6.4621	     7.6370	     9.3155	    14.8544	
    12.7563	     1.3428	     3.1052	    11.5814	     3.6087	     9.7351	     8.0566	     8.2245	    10.1547	    15.9454	
    13.5956	     2.5177	     4.3640	    12.0850	     5.3711	    10.3226	     9.5673	     8.8120	    10.9100	    16.7007	
    14.3509	     3.5248	     5.2872	    12.5885	     7.0496	    10.8261	    10.6583	     9.3155	    11.4975	    17.1204	
    15.0223	     4.1962	     5.5389	    12.9242	     8.3923	    11.2457	    11.1618	     9.6512	    11.7493	    17.0364	
    15.4419	     4.4479	     5.1193	    13.0081	     9.0637	    11.5814	    10.9940	     9.6512	    11.5814	    16.5329	
    15.5258	     4.1962	     4.0283	    12.8403	     8.8120	    11.6653	    10.0708	     9.3155	    11.0779	    15.4419	
    15.3580	     3.6926	     2.4338	    12.3367	     7.8049	    11.4975	     8.3923	     8.7280	    10.0708	    13.8474	
    15.1062	     2.8534	     0.6714	    11.6653	     6.1264	    11.1618	     6.1264	     7.7209	     8.6441	    11.9171	
    14.6866	     2.0142	    -0.9232	    10.9100	     4.1122	    10.6583	     3.5248	     6.5460	     6.9656	     9.6512	
    14.3509	     1.3428	    -2.2659	    10.0708	     1.9302	    10.2386	     0.8392	     5.2032	     5.1193	     7.3013	
    14.0991	     0.7553	    -3.1891	     9.3155	    -0.1678	     9.7351	    -1.6785	     3.8605	     3.2730	     4.9515	
    13.9313	     0.4196	    -3.6926	     8.6441	    -2.0142	     9.3155	    -3.9444	     2.6016	     1.4267	     2.7695	
    13.7634	     0.2518	    -3.9444	     8.0566	    -3.5248	     8.8120	    -5.6229	     1.5106	    -0.0839	     0.8392	
    13.6795	     0.2518	    -3.8605	     7.5531	    -4.6158	     8.3084	    -6.7978	     0.6714	    -1.3428	    -0.5875	
    13.7634	     0.4196	    -3.5248	     7.1335	    -5.2032	     7.7209	    -7.3013	     0.0839	    -2.2659	    -1.5106	
    13.9313	     0.8392	    -3.0212	     6.7978	    -5.3711	     7.0496	    -7.2174	    -0.3357	    -2.7695	    -1.8463	
    14.2670	     1.4267	    -2.2659	     6.7139	    -5.0354	     6.2943	    -6.5460	    -0.4196	    -2.8534	    -1.5945	
    14.7705	     2.1820	    -1.3428	     6.8817	    -4.3640	     5.6229	    -5.3711	    -0.2518	    -2.5177	    -0.9232	
    15.3580	     3.1052	    -0.3357	     7.2174	    -3.4409	     5.1193	    -4.0283	     0.0839	    -1.8463	     0.1678	
    16.0294	     3.9444	     0.6714	     7.8049	    -2.3499	     4.9515	    -2.4338	     0.5875	    -1.0071	     1.4267	
    16.7847	     4.7836	     1.6785	     8.6441	    -1.2589	     5.0354	    -1.0071	     1.2589	    -0.0839	     2.6855	
    17.4561	     5.4550	     2.4338	     9.5673	    -0.3357	     5.5389	     0.1678	     2.0142	     0.7553	     3.7766	
    18.1274	     6.1264	     3.1052	    10.5743	     0.4196	     6.2943	     1.0071	     2.7695	     1.4267	     4.4479	
    18.7988	     6.6299	     3.6087	    11.5814	     0.8392	     7.0496	     1.4267	     3.3569	     1.8463	     4.6997	
    19.3863	     7.0496	     3.7766	    12.4207	     0.9232	     7.8049	     1.2589	     3.7766	     1.8463	     4.3640	
    19.8898	     7.2174	     3.6926	    12.9242	     0.5875	     8.3923	     0.6714	     4.0283	     1.4267	     3.4409	
    20.2255	     7.3013	     3.4409	    13.1760	    -0.0839	     8.7280	    -0.5035	     4.0283	     0.7553	     2.0981	
    20.5612	     7.2174	     3.0212	    13.1760	    -0.9232	     8.8120	    -1.9302	     3.8605	    -0.2518	     0.2518	
    20.8130	     7.1335	     2.6016	    12.8403	    -1.9302	     8.6441	    -3.6087	     3.5248	    -1.4267	    -1.8463	
    20.8969	     6.9656	     2.1820	    12.3367	    -2.8534	     8.2245	    -5.2872	     3.1052	    -2.6016	    -3.9444	
    20.9808	     6.7139	     1.8463	    11.5814	    -3.7766	     7.7209	    -6.8817	     2.6855	    -3.7766	    -5.9586	
    20.9808	     6.4621	     1.5945	    10.8261	    -4.6158	     7.1335	    -8.3084	     2.3499	    -4.6997	    -7.6370	
    20.8969	     6.1264	     1.3428	    10.1547	    -5.3711	     6.7139	    -9.3994	     2.1820	    -5.2032	    -8.8959	
    20.7291	     5.7907	     1.0910	     9.6512	    -5.8746	     6.4621	   -10.1547	     2.3499	    -5.2872	    -9.5673	
    20.4773	     5.5389	     0.9232	     9.3155	    -6.2103	     6.4621	   -10.4904	     2.8534	    -4.8676	    -9.4833	
    20.3094	     5.2872	     0.9232	     9.3155	    -6.3782	     6.7139	   -10.4904	     3.7766	    -3.9444	    -8.8120	
    20.1416	     5.2872	     1.0071	     9.4833	    -6.2943	     7.2174	   -10.0708	     4.9515	    -2.5177	    -7.5531	
    20.0577	     5.3711	     1.3428	     9.9869	    -5.9586	     8.0566	    -9.3994	     6.3782	    -0.7553	    -5.7907	
    20.1416	     5.6229	     1.7624	    10.6583	    -5.2872	     9.0637	    -8.3923	     7.8888	     1.2589	    -3.7766	
    20.2255	     5.9586	     2.2659	    11.4975	    -4.2801	    10.1547	    -7.2174	     9.3155	     3.1891	    -1.6785	
    20.3094	     6.2103	     2.6855	    12.3367	    -3.0212	    11.2457	    -6.0425	    10.3226	     4.8676	     0.1678	
    20.3094	     6.2943	     3.0212	    13.0920	    -1.6785	    12.2528	    -4.9515	    10.8261	     6.0425	     1.5945	
    20.0577	     6.1264	     3.0212	    13.5956	    -0.4196	    12.9242	    -4.1122	    10.6583	     6.5460	     2.4338	
    19.5541	     5.5389	     2.6855	    13.8474	     0.5035	    13.2599	    -3.7766	     9.9869	     6.4621	     2.6016	
    18.7149	     4.6997	     2.0142	    13.6795	     0.8392	    13.2599	    -3.8605	     8.9798	     5.7907	     2.0142	
    17.5400	     3.4409	     0.9232	    13.3438	     0.7553	    13.0081	    -4.4479	     7.6370	     4.6997	     0.8392	
    16.1133	     2.0981	    -0.3357	    12.6724	     0.3357	    12.5046	    -5.2872	     6.2943	     3.1891	    -0.8392	
    14.6866	     0.6714	    -1.6785	    11.9171	    -0.3357	    11.7493	    -6.3782	     4.9515	     1.5106	    -2.7695	
    13.2599	    -0.6714	    -2.9373	    11.0779	    -0.9232	    10.8261	    -7.3853	     3.6087	    -0.4196	    -4.8676	
    12.0010	    -1.8463	    -3.7766	    10.2386	    -1.2589	     9.9030	    -8.2245	     2.4338	    -2.2659	    -6.8817	
    11.0779	    -2.6016	    -4.2801	     9.4833	    -1.2589	     9.0637	    -8.8120	     1.4267	    -3.7766	    -8.6441	
    10.4065	    -2.9373	    -4.2801	     8.8959	    -1.0071	     8.3923	    -8.8959	     0.6714	    -4.7836	    -9.9030	
    10.0708	    -2.9373	    -3.9444	     8.4763	    -0.3357	     7.9727	    -8.6441	     0.3357	    -5.2872	   -10.6583	
     9.9030	    -2.6855	    -3.1891	     8.3923	     0.3357	     7.8888	    -8.0566	     0.4196	    -5.0354	   -10.6583	
     9.9030	    -2.1820	    -2.3499	     8.5602	     1.0071	     8.0566	    -7.2174	     0.7553	    -4.2801	   -10.1547	
     9.9030	    -1.5945	    -1.5106	     8.9798	     1.4267	     8.5602	    -6.2103	     1.4267	    -3.0212	    -9.0637	
     9.9869	    -0.9232	    -0.6714	     9.5673	     1.5106	     9.3994	    -5.2032	     2.2659	    -1.5106	    -7.4692	
    10.0708	    -0.3357	    -0.0839	    10.4065	     1.2589	    10.4065	    -4.1122	     3.2730	     0.0839	    -5.7068	
    10.1547	     0.1678	     0.3357	    11.2457	     0.9232	    11.5814	    -3.0212	     4.2801	     1.5945	    -3.7766	
    10.2386	     0.6714	     0.6714	    12.0850	     0.6714	    12.7563	    -1.9302	     5.2032	     2.6016	    -2.0142	
    10.3226	     1.0071	     0.9232	    12.8403	     0.4196	    13.8474	    -0.9232	     5.8746	     3.1052	    -0.5035	
    10.4904	     1.3428	     1.0910	    13.4277	     0.2518	    14.7705	    -0.0839	     6.3782	     2.9373	     0.6714	
    10.6583	     1.6785	     1.2589	    13.8474	     0.1678	    15.3580	     0.5875	     6.5460	     2.3499	     1.3428	
    10.9940	     2.0142	     1.5106	    14.0991	     0.0000	    15.6097	     1.0071	     6.7139	     1.5945	     1.6785	
    11.4136	     2.2659	     1.6785	    14.0991	    -0.3357	    15.5258	     1.0910	     6.7139	     1.0071	     1.5945	
    11.8332	     2.3499	     1.6785	    13.8474	    -0.8392	    15.0223	     0.6714	     6.7139	     0.5035	     1.1749	
    12.2528	     2.1820	     1.5106	    13.4277	    -1.6785	    14.2670	    -0.1678	     6.6299	     0.2518	     0.4196	
    12.5046	     1.7624	     0.9232	    12.7563	    -2.6855	    13.1760	    -1.3428	     6.3782	    -0.0839	    -0.6714	
    12.5885	     1.0910	     0.0839	    11.8332	    -3.7766	    11.7493	    -2.6855	     5.8746	    -0.4196	    -2.0142	
    12.5885	     0.1678	    -1.0071	    10.8261	    -4.6158	    10.2386	    -4.0283	     5.2032	    -0.8392	    -3.3569	
    12.5046	    -0.7553	    -2.0142	     9.9030	    -5.1193	     8.6441	    -5.2032	     4.3640	    -1.2589	    -4.6158	
    12.4207	    -1.5945	    -2.8534	     9.0637	    -5.2032	     7.1335	    -6.0425	     3.5248	    -1.6785	    -5.7068	
    12.5046	    -2.0981	    -3.3569	     8.3923	    -4.5319	     5.8746	    -6.3782	     2.6016	    -2.0142	    -6.3782	
    12.6724	    -2.3499	    -3.4409	     8.0566	    -3.2730	     4.9515	    -6.2103	     1.7624	    -2.2659	    -6.6299	
    13.0081	    -2.1820	    -3.0212	     8.0566	    -1.2589	     4.4479	    -5.4550	     1.1749	    -2.3499	    -6.3782	
    13.5117	    -1.5945	    -2.0981	     8.3084	     1.2589	     4.3640	    -4.1122	     0.7553	    -2.1820	    -5.7068	
    14.2670	    -0.6714	    -0.8392	     8.8959	     4.1122	     4.7836	    -2.3499	     0.7553	    -1.7624	    -4.4479	
    15.1901	     0.5875	     0.8392	     9.8190	     6.9656	     5.5389	    -0.2518	     1.1749	    -1.0071	    -2.8534	
    16.2811	     2.0981	     2.6016	    10.9100	     9.6512	     6.6299	     2.0981	     1.9302	     0.0839	    -0.9232	
    17.5400	     3.7766	     4.4479	    12.0850	    11.8332	     7.9727	     4.3640	     2.9373	     1.4267	     1.2589	
    18.7988	     5.4550	     6.1264	    13.4277	    13.5117	     9.3994	     6.3782	     4.1962	     2.9373	     3.4409	
    20.1416	     6.9656	     7.4692	    14.7705	    14.6027	    10.9100	     8.0566	     5.4550	     4.3640	     5.3711	
    21.4005	     8.3923	     8.5602	    15.9454	    15.0223	    12.2528	     9.3155	     6.6299	     5.7907	     6.9656	
    22.4915	     9.4833	     9.2316	    16.8686	    14.8544	    13.4277	     9.9869	     7.6370	     6.8817	     8.1406	
    23.4146	    10.4065	     9.6512	    17.5400	    14.3509	    14.3509	    10.1547	     8.4763	     7.6370	     8.6441	
    24.1699	    11.0779	     9.8190	    17.8757	    13.6795	    14.9384	     9.8190	     8.9798	     8.0566	     8.4763	
    24.6735	    11.4136	     9.9030	    17.8757	    12.8403	    15.1901	     9.0637	     9.3155	     8.0566	     7.8049	
    25.0092	    11.6653	     9.7351	    17.6239	    11.9171	    15.1901	     8.0566	     9.3994	     7.8049	     6.5460	
    25.1770	    11.6653	     9.5673	    16.9525	    10.9100	    14.9384	     6.7978	     9.3155	     7.3853	     4.9515	
    25.1770	    11.4975	     9.3155	    16.1133	     9.9030	    14.4348	     5.5389	     9.2316	     6.8817	     3.1891	
    25.0931	    11.3297	     8.9798	    15.1901	     8.9798	    13.9313	     4.2801	     9.1476	     6.4621	     1.5945	
    25.0092	    11.1618	     8.6441	    14.3509	     8.2245	    13.4277	     3.3569	     9.3155	     6.2103	     0.2518	
    24.9252	    10.9940	     8.4763	    13.7634	     7.8049	    13.2599	     2.7695	     9.7351	     6.2943	    -0.5875	
    24.8413	    10.9100	     8.3923	    13.5956	     7.7209	    13.3438	     2.6016	    10.4904	     6.8817	    -0.6714	
    24.8413	    10.9940	     8.5602	    13.7634	     7.9727	    13.8474	     2.8534	    11.4975	     7.8049	    -0.0839	
    24.9252	    11.1618	     8.8120	    14.2670	     8.5602	    14.6866	     3.6087	    12.6724	     9.1476	     1.1749	
    25.0931	    11.4975	     9.3994	    15.1062	     9.3994	    15.8615	     4.6158	    13.7634	    10.6583	     3.0212	
    25.3448	    11.9171	    10.0708	    16.1972	    10.3226	    17.1204	     5.9586	    14.8544	    12.3367	     5.2032	
    25.5966	    12.4207	    10.8261	    17.2882	    11.3297	    18.5471	     7.3853	    15.6937	    13.9313	     7.6370	
    25.9323	    13.0081	    11.7493	    18.4631	    12.2528	    19.8898	     8.8120	    16.3651	    15.3580	    10.0708	
    26.2680	    13.6795	    12.6724	    19.4702	    13.0081	    21.1487	    10.0708	    16.9525	    16.5329	    12.2528	
    26.6037	    14.3509	    13.5956	    20.3934	    13.6795	    22.2397	    11.0779	    17.4561	    17.3721	    14.0991	
    26.8555	    15.0223	    14.4348	    21.1487	    14.1830	    23.2468	    11.8332	    17.8757	    17.7917	    15.3580	
    27.1912	    15.5258	    15.1901	    21.7361	    14.5187	    24.0021	    12.2528	    18.0435	    17.7917	    15.9454	
    27.3590	    15.8615	    15.6097	    22.1558	    14.6866	    24.4217	    12.2528	    17.9596	    17.2882	    15.9454	
    27.5269	    16.1133	    15.8615	    22.2397	    14.4348	    24.5056	    11.7493	    17.6239	    16.4490	    15.3580	
    27.6947	    16.0294	    15.6937	    22.2397	    13.9313	    24.1699	    10.9100	    17.0364	    15.4419	    14.2670	
    27.7786	    15.8615	    15.1901	    22.0718	    13.1760	    23.4985	     9.6512	    16.3651	    14.3509	    12.8403	
    27.9465	    15.5258	    14.4348	    21.7361	    12.2528	    22.6593	     8.3084	    15.6937	    13.3438	    11.2457	
    28.0304	    15.1062	    13.5956	    21.3165	    11.3297	    21.6522	     6.9656	    14.9384	    12.4207	     9.5673	
    28.1143	    14.7705	    12.8403	    20.8130	    10.6583	    20.6451	     5.7068	    14.3509	    11.6653	     7.9727	
    28.1982	    14.6027	    12.2528	    20.3934	    10.2386	    19.8059	     4.7836	    13.8474	    11.1618	     6.6299	
    28.3661	    14.6027	    12.0850	    19.8898	    10.2386	    19.2184	     4.2801	    13.4277	    10.9940	     5.7907	
    28.6179	    14.7705	    12.2528	    19.5541	    10.6583	    18.7988	     4.1122	    13.4277	    11.4136	     5.3711	
    28.8696	    15.2740	    12.8403	    19.3863	    11.3297	    18.7988	     4.5319	    13.6795	    12.2528	     5.6229	
    29.2892	    16.0294	    13.7634	    19.4702	    12.2528	    19.1345	     5.3711	    14.4348	    13.6795	     6.4621	
    29.8767	    16.9525	    14.8544	    19.8898	    13.4277	    19.8898	     6.6299	    15.6097	    15.5258	     7.9727	
    30.4642	    17.9596	    16.1972	    20.6451	    14.8544	    20.9808	     8.3923	    17.1204	    17.7078	     9.8190	
    31.1356	    19.1345	    17.5400	    21.7361	    16.3651	    22.4915	    10.4065	    18.8828	    19.8059	    11.9171	
    31.7230	    20.1416	    18.8828	    22.9111	    17.9596	    24.0860	    12.5885	    20.7291	    21.6522	    14.0152	
    32.1426	    20.9808	    20.0577	    24.0021	    19.4702	    25.5966	    14.6866	    22.2397	    22.7432	    15.7776	
    32.3105	    21.5683	    20.8969	    24.8413	    20.8130	    26.8555	    16.5329	    23.4146	    22.9950	    17.1204	
    32.2266	    21.9040	    21.4844	    25.3448	    21.8201	    27.8625	    17.8757	    24.0860	    22.4075	    17.8757	
    31.8069	    21.9040	    21.7361	    25.4288	    22.5754	    28.3661	    18.7988	    24.1699	    20.9808	    18.0435	
    31.2195	    21.4844	    21.5683	    25.1770	    22.8271	    28.4500	    19.0506	    23.9182	    19.2184	    17.7078	
    30.4642	    20.8969	    21.0648	    24.6735	    22.5754	    28.1982	    18.7149	    23.2468	    17.4561	    16.9525	
    29.5410	    19.9738	    20.3094	    24.0021	    22.0718	    27.6108	    17.8757	    22.4075	    15.8615	    16.0294	
    28.5339	    18.9667	    19.4702	    23.2468	    21.1487	    26.8555	    16.7007	    21.5683	    14.5187	    14.7705	
    27.5269	    18.0435	    18.6310	    22.7432	    20.0577	    26.0162	    15.2740	    20.8130	    13.5956	    13.5117	
    26.6037	    17.1204	    17.9596	    22.3236	    18.9667	    25.4288	    13.8474	    20.2255	    12.9242	    12.1689	
    25.8484	    16.4490	    17.4561	    22.2397	    18.0435	    25.0092	    12.6724	    19.8898	    12.5885	    11.0779	
    25.1770	    15.9454	    17.2043	    22.3236	    17.2882	    24.8413	    11.8332	    19.8059	    12.5046	    10.0708	
    24.5895	    15.6097	    17.0364	    22.7432	    16.7007	    25.0092	    11.3297	    20.0577	    12.7563	     9.4833	
    24.0860	    15.3580	    17.0364	    23.3307	    16.1972	    25.3448	    11.1618	    20.5612	    13.3438	     9.1476	
    23.7503	    15.2740	    17.0364	    24.1699	    15.8615	    25.9323	    11.3297	    21.2326	    14.0991	     9.3155	
    23.4985	    15.3580	    17.0364	    25.0931	    15.6937	    26.7715	    11.7493	    22.0718	    15.1901	     9.9030	
    23.4146	    15.5258	    17.1204	    26.2680	    15.6937	    27.7786	    12.4207	    23.1628	    16.5329	    10.9940	
    23.4985	    15.7776	    17.2043	    27.5269	    16.0294	    28.9536	    13.3438	    24.3378	    18.0435	    12.5046	
    23.6664	    16.1133	    17.4561	    28.7857	    16.6168	    30.2124	    14.5187	    25.5966	    19.8059	    14.4348	
    24.0021	    16.6168	    17.9596	    29.9606	    17.4561	    31.5552	    15.7776	    26.7715	    21.5683	    16.5329	
[Epoch Header]
[Trial Type]	13
[Accept]	1
[Correct]	0
[RT]	 0.000
[Resp]	0
[Epoch Data]
    -2.6855	    -6.2103	    -3.9444	    -6.2943	    -8.6441	    -7.4692	    -5.1193	    -3.2730	    -5.6229	    -7.3013	
    -2.4338	    -6.1264	    -3.9444	    -5.3711	    -8.3084	    -6.6299	    -5.2032	    -2.5177	    -5.1193	    -7.3853	
    -2.0981	    -5.8746	    -3.6926	    -4.3640	    -7.7209	    -5.7068	    -4.8676	    -1.7624	    -4.6158	    -7.2174	
    -1.7624	    -5.4550	    -3.2730	    -3.3569	    -7.0496	    -4.6997	    -4.1962	    -1.1749	    -4.1122	    -6.7978	
    -1.4267	    -4.8676	    -2.6855	    -2.4338	    -6.2943	    -3.6926	    -3.2730	    -0.6714	    -3.7766	    -6.2103	
    -1.1749	    -4.1962	    -2.0142	    -1.4267	    -5.4550	    -2.6855	    -2.2659	    -0.3357	    -3.4409	    -5.3711	
    -0.8392	    -3.5248	    -1.1749	    -0.5875	    -4.6997	    -1.7624	    -1.0910	    -0.1678	    -3.1052	    -4.4479	
    -0.5875	    -2.7695	    -0.4196	     0.0839	    -3.9444	    -0.8392	     0.0839	     0.0839	    -2.8534	    -3.4409	
    -0.4196	    -2.0142	     0.2518	     0.6714	    -3.2730	    -0.0839	     1.1749	     0.2518	    -2.6016	    -2.6016	
    -0.2518	    -1.3428	     0.9232	     0.9232	    -2.7695	     0.5035	     2.0981	     0.3357	    -2.3499	    -1.9302	
    -0.2518	    -0.8392	     1.4267	     1.0071	    -2.3499	     0.8392	     2.6855	     0.4196	    -2.4338	    -1.5945	
    -0.4196	    -0.5035	     1.7624	     0.7553	    -2.0981	     0.7553	     3.0212	     0.2518	    -2.7695	    -1.7624	
    -0.6714	    -0.4196	     1.7624	     0.2518	    -1.8463	     0.3357	     2.9373	    -0.1678	    -3.4409	    -2.3499	
    -1.0910	    -0.5875	     1.5945	    -0.4196	    -1.6785	    -0.5035	     2.4338	    -0.6714	    -4.3640	    -3.4409	
    -1.5945	    -0.9232	     1.1749	    -1.3428	    -1.5106	    -1.5945	     1.5945	    -1.2589	    -5.4550	    -4.7836	
    -2.1820	    -1.4267	     0.5875	    -2.3499	    -1.4267	    -2.7695	     0.4196	    -1.8463	    -6.5460	    -6.2943	
    -2.6855	    -1.9302	     0.0000	    -3.1052	    -1.2589	    -3.7766	    -0.8392	    -2.2659	    -7.4692	    -7.8049	
    -3.1052	    -2.3499	    -0.4196	    -3.6926	    -1.0910	    -4.4479	    -2.1820	    -2.5177	    -8.2245	    -9.0637	
    -3.4409	    -2.6016	    -0.6714	    -4.0283	    -1.0910	    -4.8676	    -3.4409	    -2.6016	    -8.7280	   -10.1547	
    -3.7766	    -2.7695	    -0.7553	    -4.1962	    -1.0071	    -4.9515	    -4.5319	    -2.5177	    -8.8959	   -10.8261	
    -4.0283	    -2.8534	    -0.6714	    -4.1122	    -1.0910	    -4.8676	    -5.3711	    -2.3499	    -8.8959	   -11.0779	
    -4.3640	    -2.8534	    -0.4196	    -4.0283	    -1.1749	    -4.6158	    -5.8746	    -2.1820	    -8.6441	   -10.9940	
    -4.6997	    -2.7695	    -0.1678	    -3.8605	    -1.2589	    -4.4479	    -6.0425	    -2.0981	    -8.2245	   -10.5743	
    -4.9515	    -2.6016	     0.1678	    -3.6926	    -1.4267	    -4.1962	    -5.7907	    -2.1820	    -7.7209	    -9.9030	
    -5.1193	    -2.1820	     0.5875	    -3.5248	    -1.6785	    -3.9444	    -5.2032	    -2.5177	    -7.2174	    -8.8120	
    -5.1193	    -1.7624	     0.9232	    -3.1891	    -1.9302	    -3.6087	    -4.3640	    -2.9373	    -6.5460	    -7.5531	
    -5.0354	    -1.1749	     1.1749	    -2.7695	    -2.1820	    -3.1891	    -3.3569	    -3.2730	    -5.7068	    -6.2103	
    -4.7836	    -0.6714	     1.3428	    -2.1820	    -2.4338	    -2.6016	    -2.1820	    -3.5248	    -4.6997	    -4.6158	
    -4.4479	    -0.1678	     1.4267	    -1.4267	    -2.3499	    -1.8463	    -0.9232	    -3.2730	    -3.3569	    -3.1052	
    -4.0283	     0.2518	     1.5945	    -0.5875	    -1.9302	    -0.9232	     0.2518	    -2.6855	    -1.8463	    -1.5106	
    -3.6087	     0.6714	     1.6785	     0.1678	    -1.3428	    -0.0839	     1.3428	    -1.8463	    -0.3357	    -0.2518	
    -3.2730	     0.9232	     1.8463	     0.8392	    -0.5875	     0.5035	     2.0981	    -0.7553	     1.0910	     0.8392	
    -3.0212	     1.0071	     2.0142	     1.2589	     0.1678	     0.7553	     2.4338	     0.2518	     2.1820	     1.4267	
    -3.1052	     0.8392	     2.0142	     1.3428	     0.5875	     0.5875	     2.2659	     1.0071	     2.8534	     1.5106	
    -3.3569	     0.4196	     1.7624	     1.0071	     0.5875	     0.0000	     1.5945	     1.5106	     3.1052	     1.1749	
    -3.8605	    -0.2518	     1.1749	     0.2518	     0.0839	    -1.0071	     0.4196	     1.6785	     2.7695	     0.4196	
    -4.6997	    -1.1749	     0.4196	    -0.7553	    -0.7553	    -2.1820	    -0.9232	     1.5106	     2.0142	    -0.6714	
    -5.6229	    -2.1820	    -0.5875	    -1.9302	    -2.0142	    -3.4409	    -2.4338	     1.0071	     0.6714	    -1.9302	
    -6.6299	    -3.2730	    -1.5945	    -3.1891	    -3.3569	    -4.7836	    -3.7766	     0.0839	    -1.2589	    -3.3569	
    -7.6370	    -4.2801	    -2.5177	    -4.5319	    -4.7836	    -6.0425	    -4.9515	    -1.0910	    -3.5248	    -4.6158	
    -8.5602	    -5.2032	    -3.3569	    -5.7068	    -6.1264	    -7.1335	    -5.7068	    -2.4338	    -5.7907	    -5.5389	
    -9.3155	    -5.7907	    -3.8605	    -6.6299	    -7.2174	    -7.9727	    -5.9586	    -3.6087	    -7.7209	    -6.0425	
    -9.9030	    -6.2103	    -4.1122	    -7.2174	    -8.0566	    -8.3923	    -5.7907	    -4.5319	    -8.9798	    -5.9586	
   -10.2386	    -6.3782	    -4.1962	    -7.3853	    -8.6441	    -8.4763	    -5.2872	    -5.0354	    -9.3994	    -5.3711	
   -10.4065	    -6.2943	    -4.1122	    -7.2174	    -8.9798	    -8.1406	    -4.5319	    -5.1193	    -9.0637	    -4.1962	
   -10.4065	    -6.2943	    -4.0283	    -6.7139	    -9.0637	    -7.5531	    -3.5248	    -4.8676	    -8.1406	    -2.6855	
   -10.4065	    -6.2103	    -3.9444	    -6.1264	    -8.9798	    -6.7978	    -2.5177	    -4.2801	    -6.8817	    -1.0910	
   -10.4904	    -6.2943	    -3.9444	    -5.6229	    -8.5602	    -5.9586	    -1.5106	    -3.6926	    -5.5389	     0.5035	
   -10.6583	    -6.5460	    -4.0283	    -5.2032	    -7.8888	    -5.2872	    -0.5035	    -3.1052	    -4.1122	     1.7624	
   -10.9940	    -6.8817	    -4.1122	    -5.1193	    -7.0496	    -4.7836	     0.3357	    -2.6855	    -3.0212	     2.6855	
   -11.4136	    -7.3853	    -4.3640	    -5.2872	    -6.2103	    -4.5319	     1.0071	    -2.5177	    -2.1820	     3.1052	
   -11.9171	    -7.9727	    -4.6158	    -5.7068	    -5.4550	    -4.6158	     1.2589	    -2.6016	    -1.6785	     3.1052	
   -12.5885	    -8.6441	    -5.0354	    -6.4621	    -4.7836	    -4.9515	     1.1749	    -2.9373	    -1.6785	     2.5177	
   -13.3438	    -9.4833	    -5.5389	    -7.3013	    -4.1962	    -5.5389	     0.5875	    -3.6087	    -2.0142	     1.4267	
   -14.1830	   -10.4065	    -6.1264	    -8.3923	    -3.7766	    -6.3782	    -0.3357	    -4.6158	    -2.8534	     0.0000	
   -15.1062	   -11.4136	    -6.8817	    -9.4833	    -3.4409	    -7.3853	    -1.5106	    -5.7907	    -4.1122	    -1.8463	
   -16.0294	   -12.5046	    -7.7209	   -10.4904	    -3.5248	    -8.4763	    -3.1052	    -7.1335	    -5.5389	    -3.8605	
   -16.8686	   -13.6795	    -8.7280	   -11.4975	    -4.0283	    -9.5673	    -4.7836	    -8.5602	    -7.2174	    -5.8746	
   -17.7078	   -14.7705	    -9.7351	   -12.2528	    -4.8676	   -10.4904	    -6.5460	    -9.9869	    -8.8120	    -7.8888	
   -18.3792	   -15.6937	   -10.8261	   -12.8403	    -6.0425	   -11.3297	    -8.3084	   -11.1618	   -10.2386	    -9.6512	
   -18.8828	   -16.3651	   -11.6653	   -13.1760	    -7.2174	   -11.9171	    -9.7351	   -12.0010	   -11.3297	   -10.9100	
   -19.0506	   -16.7007	   -12.2528	   -13.1760	    -8.2245	   -12.0850	   -10.8261	   -12.5046	   -11.9171	   -11.7493	
   -18.9667	   -16.6168	   -12.5046	   -12.7563	    -8.8120	   -11.8332	   -11.2457	   -12.4207	   -11.9171	   -11.9171	
   -18.4631	   -15.9454	   -12.1689	   -12.0010	    -8.8959	   -11.1618	   -11.0779	   -11.8332	   -11.4136	   -11.4136	
   -17.6239	   -14.8544	   -11.4136	   -10.9100	    -8.3923	    -9.9869	   -10.1547	   -10.7422	   -10.2386	   -10.2386	
   -16.3651	   -13.4277	   -10.2386	    -9.4833	    -7.5531	    -8.5602	    -8.7280	    -9.1476	    -8.6441	    -8.5602	
   -14.9384	   -11.7493	    -8.8120	    -7.8888	    -6.3782	    -6.8817	    -6.9656	    -7.3013	    -6.7139	    -6.4621	
   -13.3438	    -9.9869	    -7.2174	    -6.2103	    -5.0354	    -5.1193	    -5.1193	    -5.3711	    -4.6997	    -4.1962	
   -11.7493	    -8.3923	    -5.7068	    -4.6997	    -3.8605	    -3.4409	    -3.4409	    -3.4409	    -2.6855	    -2.0981	
   -10.3226	    -7.0496	    -4.3640	    -3.3569	    -2.7695	    -1.9302	    -2.0142	    -1.8463	    -0.9232	    -0.2518	
    -9.1476	    -5.9586	    -3.2730	    -2.3499	    -1.8463	    -0.8392	    -1.0071	    -0.5875	     0.3357	     1.0910	
    -8.2245	    -5.2032	    -2.3499	    -1.7624	    -1.1749	    -0.1678	    -0.5875	     0.0839	     1.0910	     1.7624	
    -7.7209	    -4.8676	    -1.6785	    -1.6785	    -0.8392	     0.0000	    -0.5875	     0.1678	     1.1749	     1.7624	
    -7.5531	    -4.8676	    -1.4267	    -2.0142	    -1.0071	    -0.2518	    -1.2589	    -0.2518	     0.6714	     1.0071	
    -7.7209	    -5.2872	    -1.5945	    -2.7695	    -1.8463	    -0.9232	    -2.4338	    -1.2589	    -0.3357	    -0.4196	
    -8.2245	    -6.0425	    -2.2659	    -3.8605	    -3.3569	    -1.9302	    -4.1122	    -2.5177	    -1.7624	    -2.2659	
    -8.8959	    -7.0496	    -3.3569	    -5.1193	    -5.5389	    -3.1891	    -6.1264	    -4.1122	    -3.2730	    -4.3640	
    -9.6512	    -8.2245	    -4.9515	    -6.5460	    -8.2245	    -4.6997	    -8.2245	    -5.6229	    -4.8676	    -6.5460	
   -10.4904	    -9.3994	    -6.7139	    -7.8888	   -11.1618	    -6.4621	   -10.3226	    -7.2174	    -6.2943	    -8.5602	
   -11.2457	   -10.5743	    -8.4763	    -9.0637	   -13.9313	    -8.1406	   -12.0850	    -8.6441	    -7.5531	   -10.2386	
   -11.8332	   -11.4975	   -10.0708	   -10.1547	   -16.2811	    -9.9030	   -13.4277	   -10.0708	    -8.5602	   -11.5814	
   -12.1689	   -12.1689	   -11.3297	   -10.8261	   -17.9596	   -11.3297	   -14.1830	   -11.3297	    -9.3994	   -12.4207	
   -12.3367	   -12.4207	   -12.0850	   -11.2457	   -19.0506	   -12.5046	   -14.4348	   -12.4207	    -9.9869	   -12.6724	
   -12.2528	   -12.3367	   -12.4207	   -11.3297	   -19.3863	   -13.1760	   -14.1830	   -13.1760	   -10.2386	   -12.4207	
   -11.9171	   -11.9171	   -12.3367	   -11.0779	   -18.9667	   -13.4277	   -13.2599	   -13.5117	   -10.1547	   -11.7493	
   -11.3297	   -11.1618	   -11.6653	   -10.6583	   -17.8757	   -13.3438	   -12.0010	   -13.4277	    -9.9030	   -10.6583	
   -10.5743	   -10.0708	   -10.5743	   -10.1547	   -16.0294	   -13.0081	   -10.2386	   -13.0920	    -9.5673	    -9.3155	
    -9.7351	    -8.8120	    -9.2316	    -9.7351	   -13.5956	   -12.6724	    -8.3084	   -12.5885	    -9.2316	    -8.0566	
    -8.8959	    -7.5531	    -7.7209	    -9.3994	   -10.8261	   -12.4207	    -6.2943	   -12.0010	    -8.9798	    -6.8817	
    -8.0566	    -6.2943	    -6.2103	    -9.2316	    -7.9727	   -12.1689	    -4.4479	   -11.5814	    -8.8120	    -5.9586	
    -7.3013	    -5.1193	    -4.7836	    -9.1476	    -5.2872	   -12.0010	    -2.8534	   -11.0779	    -8.6441	    -5.2872	
    -6.6299	    -4.1962	    -3.6087	    -8.8959	    -3.1891	   -11.8332	    -1.5945	   -10.6583	    -8.3923	    -4.8676	
    -5.9586	    -3.3569	    -2.6855	    -8.5602	    -1.6785	   -11.5814	    -0.8392	   -10.2386	    -8.1406	    -4.7836	
    -5.4550	    -2.8534	    -2.1820	    -8.0566	    -0.9232	   -11.2457	    -0.5875	    -9.8190	    -7.8049	    -5.0354	
    -5.0354	    -2.6016	    -2.0981	    -7.3853	    -0.8392	   -10.9100	    -0.9232	    -9.4833	    -7.4692	    -5.6229	
    -4.7836	    -2.6016	    -2.2659	    -6.6299	    -1.3428	   -10.4904	    -1.6785	    -9.2316	    -7.2174	    -6.5460	
    -4.6158	    -2.8534	    -2.6855	    -5.7907	    -2.4338	   -10.0708	    -2.9373	    -9.0637	    -6.9656	    -7.6370	
    -4.5319	    -3.1891	    -3.1052	    -4.9515	    -3.6926	    -9.5673	    -4.3640	    -8.8959	    -6.6299	    -8.7280	
    -4.5319	    -3.5248	    -3.4409	    -3.9444	    -5.1193	    -8.8959	    -5.7068	    -8.6441	    -6.1264	    -9.7351	
    -4.3640	    -3.8605	    -3.6087	    -2.8534	    -6.2103	    -8.0566	    -6.7978	    -8.2245	    -5.5389	   -10.4065	
    -4.0283	    -4.0283	    -3.4409	    -1.6785	    -6.8817	    -6.9656	    -7.3013	    -7.6370	    -4.7836	   -10.6583	
    -3.5248	    -3.9444	    -2.9373	    -0.1678	    -6.7978	    -5.6229	    -7.1335	    -6.7978	    -3.9444	   -10.3226	
    -2.6855	    -3.4409	    -2.1820	     1.4267	    -6.0425	    -3.9444	    -6.0425	    -5.6229	    -3.2730	    -9.4833	
    -1.5106	    -2.6016	    -1.1749	     3.2730	    -4.6158	    -2.0981	    -4.3640	    -4.3640	    -2.6016	    -8.0566	
    -0.0839	    -1.4267	     0.0839	     5.2032	    -2.7695	     0.0000	    -2.0142	    -2.9373	    -2.1820	    -6.2103	
     1.5106	     0.0000	     1.5106	     7.2174	    -0.6714	     2.0142	     0.6714	    -1.3428	    -1.6785	    -3.9444	
     3.1052	     1.5945	     2.9373	     9.1476	     1.5945	     3.9444	     3.4409	     0.2518	    -1.0910	    -1.5106	
     4.7836	     3.2730	     4.3640	    10.9940	     3.8605	     5.7068	     6.1264	     1.8463	    -0.2518	     1.0910	
     6.4621	     4.8676	     5.7907	    12.7563	     5.9586	     7.2174	     8.5602	     3.3569	     0.6714	     3.4409	
     8.1406	     6.5460	     7.2174	    14.2670	     7.8049	     8.3923	    10.5743	     4.7836	     1.7624	     5.6229	
     9.7351	     8.0566	     8.7280	    15.5258	     9.4833	     9.3155	    12.1689	     5.9586	     2.7695	     7.3853	
    11.2457	     9.3994	    10.0708	    16.6168	    10.7422	    10.1547	    13.1760	     6.8817	     3.6926	     8.6441	
    12.5885	    10.4904	    11.2457	    17.4561	    11.5814	    10.7422	    13.7634	     7.3853	     4.3640	     9.3994	
    13.5956	    11.3297	    12.1689	    17.9596	    12.0010	    11.0779	    13.7634	     7.6370	     4.8676	     9.5673	
    14.4348	    11.7493	    12.7563	    18.2114	    11.9171	    11.2457	    13.2599	     7.4692	     5.0354	     9.2316	
    15.1062	    12.0010	    12.9242	    18.2953	    11.2457	    11.3297	    12.4207	     7.1335	     4.9515	     8.4763	
    15.5258	    12.0850	    12.7563	    18.2114	    10.1547	    11.2457	    11.3297	     6.7978	     4.7836	     7.4692	
    16.0294	    12.1689	    12.4207	    18.2114	     8.5602	    11.3297	    10.1547	     6.4621	     4.5319	     6.3782	
    16.5329	    12.1689	    11.8332	    18.2953	     6.7978	    11.5814	     9.0637	     6.2943	     4.3640	     5.3711	
    17.1204	    12.3367	    11.3297	    18.5471	     5.0354	    12.0850	     8.1406	     6.3782	     4.3640	     4.5319	
    17.7917	    12.5885	    10.9100	    19.0506	     3.6926	    12.7563	     7.7209	     6.7139	     4.6158	     4.1962	
    18.6310	    13.0920	    10.9100	    19.8059	     3.1052	    13.6795	     7.8049	     7.3013	     5.2032	     4.2801	
    19.6381	    13.9313	    11.4136	    20.7291	     3.4409	    14.8544	     8.6441	     8.1406	     6.0425	     4.8676	
    20.8130	    15.1062	    12.3367	    21.8201	     4.6158	    15.9454	    10.0708	     9.1476	     7.1335	     5.9586	
    21.9879	    16.3651	    13.5117	    22.8271	     6.7139	    17.0364	    12.0850	    10.2386	     8.5602	     7.4692	
    23.1628	    17.7078	    14.8544	    23.7503	     9.3155	    17.8757	    14.4348	    11.4136	     9.9869	     9.1476	
    24.1699	    18.9667	    16.1972	    24.3378	    12.2528	    18.2953	    16.8686	    12.5046	    11.4975	    10.9100	
    24.9252	    20.0577	    17.3721	    24.5056	    15.2740	    18.2114	    19.1345	    13.4277	    12.7563	    12.5885	
    25.3448	    20.8130	    18.2953	    24.3378	    17.7917	    17.7917	    20.9808	    14.0991	    13.9313	    13.9313	
    25.4288	    21.2326	    18.9667	    23.7503	    19.7220	    17.1204	    22.1558	    14.6027	    14.6866	    14.8544	
    25.1770	    21.2326	    19.2184	    22.8271	    20.8130	    16.1133	    22.5754	    14.6866	    15.0223	    15.1901	
    24.6735	    20.8969	    19.1345	    21.5683	    20.9808	    14.8544	    22.1558	    14.4348	    14.7705	    14.8544	
    23.8342	    20.1416	    18.6310	    19.9738	    20.3094	    13.4277	    21.0648	    13.5956	    13.8474	    13.7634	
    22.7432	    19.0506	    17.7078	    18.1274	    18.7988	    11.7493	    19.2184	    12.1689	    12.2528	    12.0010	
    21.4844	    17.6239	    16.5329	    16.0294	    16.7847	     9.8190	    16.8686	    10.0708	     9.8190	     9.5673	
    19.8898	    15.9454	    15.1062	    13.7634	    14.4348	     7.6370	    14.0991	     7.3853	     6.7978	     6.7139	
    18.2953	    14.0991	    13.5956	    11.4975	    12.0850	     5.4550	    11.3297	     4.2801	     3.2730	     3.6087	
    16.5329	    12.2528	    12.1689	     9.3994	     9.8190	     3.2730	     8.5602	     1.0910	    -0.2518	     0.5035	
    14.8544	    10.5743	    10.7422	     7.4692	     7.8888	     1.4267	     6.2103	    -1.7624	    -3.5248	    -2.3499	
    13.1760	     8.8959	     9.5673	     5.7907	     6.3782	    -0.1678	     4.2801	    -4.1962	    -6.2103	    -4.7836	
    11.5814	     7.4692	     8.4763	     4.4479	     5.2872	    -1.4267	     2.8534	    -6.0425	    -8.2245	    -6.7978	
     9.9869	     6.1264	     7.4692	     3.3569	     4.4479	    -2.3499	     2.0142	    -7.2174	    -9.5673	    -8.2245	
     8.5602	     4.9515	     6.6299	     2.5177	     3.9444	    -2.9373	     1.7624	    -7.8888	   -10.2386	    -9.1476	
     7.2174	     4.0283	     5.8746	     2.0142	     3.7766	    -3.1891	     2.0981	    -7.9727	   -10.4065	    -9.3994	
     6.0425	     3.3569	     5.2032	     1.6785	     3.9444	    -3.1891	     2.9373	    -7.6370	    -9.9869	    -9.0637	
     5.1193	     2.9373	     4.7836	     1.5945	     4.4479	    -2.9373	     4.2801	    -6.9656	    -9.1476	    -8.1406	
     4.3640	     2.7695	     4.4479	     1.7624	     5.0354	    -2.4338	     5.9586	    -6.1264	    -7.9727	    -6.8817	
     3.7766	     2.6855	     4.3640	     2.0981	     5.7907	    -1.8463	     7.5531	    -5.1193	    -6.7139	    -5.4550	
     3.1891	     2.7695	     4.3640	     2.4338	     6.3782	    -1.1749	     8.9798	    -4.1962	    -5.4550	    -3.9444	
     2.6855	     2.9373	     4.5319	     2.6016	     6.7139	    -0.5875	     9.9869	    -3.4409	    -4.3640	    -2.6855	
     2.1820	     2.9373	     4.6997	     2.6855	     6.7139	    -0.2518	    10.4065	    -2.9373	    -3.6087	    -1.6785	
     1.5945	     2.7695	     4.7836	     2.4338	     6.2943	    -0.1678	    10.0708	    -2.6855	    -3.1891	    -1.1749	
     0.8392	     2.3499	     4.6158	     1.9302	     5.4550	    -0.3357	     9.1476	    -2.7695	    -3.2730	    -1.1749	
    -0.0839	     1.6785	     4.1962	     1.0910	     4.1122	    -0.8392	     7.4692	    -3.1052	    -3.6926	    -1.6785	
    -1.0910	     0.7553	     3.5248	    -0.0839	     2.3499	    -1.6785	     5.3711	    -3.8605	    -4.6158	    -2.7695	
    -2.1820	    -0.4196	     2.6016	    -1.4267	     0.4196	    -2.7695	     2.9373	    -4.7836	    -5.7907	    -4.1122	
    -3.2730	    -1.6785	     1.5106	    -2.7695	    -1.5945	    -3.9444	     0.3357	    -5.7907	    -7.1335	    -5.6229	
    -4.4479	    -3.0212	     0.4196	    -4.1962	    -3.2730	    -5.1193	    -2.0981	    -6.7978	    -8.4763	    -7.1335	
    -5.6229	    -4.4479	    -0.7553	    -5.4550	    -4.6158	    -6.2103	    -4.1122	    -7.7209	    -9.6512	    -8.4763	
    -6.7139	    -5.7068	    -1.7624	    -6.5460	    -5.2872	    -7.2174	    -5.6229	    -8.4763	   -10.6583	    -9.5673	
    -7.7209	    -6.7978	    -2.6016	    -7.3853	    -5.3711	    -7.8888	    -6.5460	    -9.0637	   -11.2457	   -10.1547	
    -8.6441	    -7.6370	    -3.1052	    -7.9727	    -4.8676	    -8.3084	    -6.7139	    -9.3155	   -11.4136	   -10.3226	
    -9.3155	    -8.2245	    -3.4409	    -8.2245	    -4.0283	    -8.4763	    -6.3782	    -9.3155	   -11.1618	    -9.9030	
    -9.8190	    -8.4763	    -3.5248	    -8.1406	    -3.0212	    -8.1406	    -5.5389	    -8.8959	   -10.4904	    -9.0637	
   -10.0708	    -8.3923	    -3.3569	    -7.7209	    -2.0142	    -7.5531	    -4.3640	    -8.2245	    -9.2316	    -7.6370	
   -10.2386	    -8.0566	    -3.0212	    -7.0496	    -1.2589	    -6.7139	    -2.9373	    -7.3013	    -7.6370	    -5.8746	
   -10.1547	    -7.6370	    -2.4338	    -6.2943	    -0.6714	    -5.6229	    -1.5106	    -6.2103	    -5.6229	    -3.8605	
   -10.0708	    -7.0496	    -1.8463	    -5.4550	    -0.3357	    -4.6158	    -0.1678	    -5.1193	    -3.5248	    -1.8463	
    -9.9869	    -6.4621	    -1.1749	    -4.9515	    -0.2518	    -3.7766	     0.9232	    -4.1962	    -1.5106	     0.0000	
   -10.0708	    -6.1264	    -0.7553	    -4.6997	    -0.5035	    -3.3569	     1.6785	    -3.5248	     0.1678	     1.5106	
   -10.3226	    -6.0425	    -0.5875	    -4.7836	    -1.0071	    -3.2730	     1.9302	    -3.1891	     1.4267	     2.5177	
   -10.7422	    -6.2943	    -0.8392	    -5.3711	    -1.6785	    -3.6926	     1.7624	    -3.2730	     2.0981	     2.8534	
   -11.4975	    -6.7978	    -1.5106	    -6.3782	    -2.6016	    -4.5319	     1.2589	    -3.6087	     2.0142	     2.5177	
   -12.4207	    -7.6370	    -2.4338	    -7.6370	    -3.6087	    -5.7068	     0.3357	    -4.2801	     1.1749	     1.5945	
   -13.4277	    -8.8120	    -3.7766	    -9.0637	    -4.7836	    -7.2174	    -0.8392	    -5.2032	    -0.5875	     0.1678	
   -14.6027	   -10.2386	    -5.2872	   -10.6583	    -6.1264	    -8.8120	    -2.3499	    -6.4621	    -3.1052	    -1.7624	
   -15.8615	   -11.7493	    -7.1335	   -12.2528	    -7.4692	   -10.4065	    -3.8605	    -7.8049	    -5.8746	    -3.8605	
   -17.1204	   -13.4277	    -9.0637	   -13.8474	    -8.8959	   -11.9171	    -5.4550	    -9.2316	    -8.6441	    -5.9586	
   -18.2114	   -15.0223	   -10.9100	   -15.1062	   -10.2386	   -13.1760	    -6.8817	   -10.5743	   -10.9940	    -7.7209	
   -19.1345	   -16.3651	   -12.5885	   -16.1133	   -11.4136	   -14.1830	    -7.9727	   -11.6653	   -12.5885	    -8.9798	
   -19.8059	   -17.4561	   -13.7634	   -16.7007	   -12.2528	   -14.7705	    -8.5602	   -12.3367	   -13.3438	    -9.6512	
   -20.2255	   -18.1274	   -14.5187	   -16.8686	   -12.5885	   -14.9384	    -8.6441	   -12.5046	   -13.3438	    -9.5673	
   -20.3094	   -18.2953	   -14.6027	   -16.6168	   -12.5046	   -14.7705	    -8.1406	   -12.2528	   -12.5885	    -8.8959	
   -20.0577	   -17.9596	   -14.2670	   -15.9454	   -11.8332	   -14.1830	    -6.9656	   -11.5814	   -11.2457	    -7.4692	
   -19.5541	   -17.2043	   -13.3438	   -14.9384	   -10.6583	   -13.3438	    -5.3711	   -10.5743	    -9.3155	    -5.6229	
   -18.7988	   -16.1133	   -12.0010	   -13.7634	    -9.0637	   -12.1689	    -3.3569	    -9.1476	    -7.1335	    -3.2730	
   -17.9596	   -14.7705	   -10.4065	   -12.4207	    -7.3853	   -10.9100	    -1.1749	    -7.6370	    -4.6997	    -0.7553	
   -16.9525	   -13.2599	    -8.8120	   -10.9940	    -5.7068	    -9.5673	     0.8392	    -6.1264	    -2.1820	     1.8463	
   -15.9454	   -11.8332	    -7.2174	    -9.6512	    -4.3640	    -8.1406	     2.5177	    -4.5319	     0.1678	     4.2801	
   -15.0223	   -10.4904	    -5.8746	    -8.3084	    -3.5248	    -6.8817	     3.6926	    -3.1052	     2.2659	     6.3782	
   -14.0152	    -9.3994	    -4.9515	    -7.1335	    -3.2730	    -5.6229	     4.2801	    -1.8463	     4.1122	     7.9727	
   -13.2599	    -8.5602	    -4.5319	    -6.1264	    -3.6926	    -4.5319	     4.1122	    -0.6714	     5.4550	     8.9798	
   -12.5885	    -8.0566	    -4.5319	    -5.3711	    -4.6997	    -3.6926	     3.1891	     0.2518	     6.3782	     9.3155	
   -12.0850	    -7.9727	    -5.1193	    -4.8676	    -6.0425	    -3.0212	     1.8463	     0.8392	     6.7139	     9.0637	
   -11.9171	    -8.2245	    -5.9586	    -4.5319	    -7.4692	    -2.6016	     0.0839	     1.0071	     6.4621	     8.0566	
   -11.8332	    -8.8120	    -6.9656	    -4.3640	    -8.6441	    -2.4338	    -1.7624	     0.8392	     5.5389	     6.4621	
   -12.0010	    -9.5673	    -7.9727	    -4.2801	    -9.3155	    -2.5177	    -3.5248	     0.2518	     4.1122	     4.5319	
   -12.2528	   -10.4904	    -8.8959	    -4.1122	    -9.4833	    -2.6855	    -5.0354	    -0.7553	     2.4338	     2.4338	
   -12.5885	   -11.3297	    -9.7351	    -3.9444	    -9.1476	    -2.9373	    -6.2103	    -1.8463	     0.5875	     0.4196	
   -12.9242	   -12.2528	   -10.4065	    -3.6926	    -8.6441	    -3.1891	    -7.1335	    -2.9373	    -1.0071	    -1.2589	
   -13.1760	   -12.9242	   -10.8261	    -3.3569	    -7.9727	    -3.4409	    -7.8049	    -3.7766	    -2.2659	    -2.5177	
   -13.3438	   -13.3438	   -11.0779	    -2.9373	    -7.3853	    -3.5248	    -8.2245	    -4.3640	    -3.1052	    -3.2730	
   -13.2599	   -13.5117	   -10.9940	    -2.4338	    -6.7978	    -3.4409	    -8.2245	    -4.5319	    -3.4409	    -3.4409	
   -13.0920	   -13.1760	   -10.4904	    -1.9302	    -5.9586	    -3.1052	    -7.7209	    -4.2801	    -3.2730	    -3.1052	
   -12.6724	   -12.5046	    -9.5673	    -1.2589	    -4.9515	    -2.6016	    -6.7139	    -3.6087	    -2.5177	    -2.0981	
   -12.0010	   -11.5814	    -8.3923	    -0.5035	    -3.7766	    -1.7624	    -5.2032	    -2.6016	    -1.4267	    -0.6714	
   -11.3297	   -10.4065	    -6.9656	     0.3357	    -2.4338	    -0.8392	    -3.4409	    -1.5106	    -0.0839	     1.0071	
   -10.6583	    -9.3155	    -5.4550	     1.1749	    -1.1749	     0.2518	    -1.5945	    -0.4196	     1.2589	     2.7695	
    -9.9869	    -8.2245	    -4.0283	     2.0142	     0.0000	     1.1749	     0.0839	     0.5035	     2.4338	     4.1962	
    -9.4833	    -7.3013	    -2.8534	     2.7695	     0.7553	     1.8463	     1.3428	     1.1749	     3.1052	     5.2872	
    -9.0637	    -6.6299	    -2.0981	     3.2730	     0.8392	     2.2659	     1.9302	     1.3428	     3.2730	     5.7907	
    -8.9798	    -6.2943	    -1.7624	     3.6087	     0.1678	     2.1820	     1.8463	     1.0910	     2.9373	     5.6229	
    -9.0637	    -6.2943	    -2.0981	     3.5248	    -1.3428	     1.6785	     1.0910	     0.3357	     2.0981	     4.6997	
    -9.5673	    -6.7978	    -3.0212	     3.1052	    -3.7766	     0.7553	    -0.4196	    -0.7553	     0.6714	     3.1891	
   -10.2386	    -7.7209	    -4.4479	     2.3499	    -6.7139	    -0.5035	    -2.4338	    -2.0981	    -1.0071	     1.1749	
   -11.1618	    -8.9798	    -6.1264	     1.3428	    -9.7351	    -1.9302	    -4.6997	    -3.6087	    -2.9373	    -1.1749	
   -12.0850	   -10.2386	    -7.8049	     0.2518	   -12.4207	    -3.3569	    -6.9656	    -5.1193	    -4.9515	    -3.6926	
   -12.9242	   -11.5814	    -9.2316	    -0.7553	   -14.5187	    -4.5319	    -9.0637	    -6.4621	    -6.7978	    -6.0425	
   -13.6795	   -12.6724	   -10.4065	    -1.6785	   -15.9454	    -5.4550	   -10.6583	    -7.7209	    -8.4763	    -8.2245	
   -14.2670	   -13.5956	   -11.2457	    -2.4338	   -16.7847	    -6.0425	   -11.8332	    -8.8120	    -9.9030	    -9.9030	
   -14.6027	   -14.2670	   -11.7493	    -3.0212	   -17.1204	    -6.4621	   -12.4207	    -9.5673	   -10.9100	   -11.0779	
   -14.7705	   -14.6866	   -12.0010	    -3.4409	   -16.8686	    -6.7139	   -12.5046	   -10.0708	   -11.5814	   -11.6653	
   -14.6866	   -14.7705	   -12.0010	    -3.7766	   -16.2811	    -6.7978	   -12.0850	   -10.2386	   -11.7493	   -11.6653	
   -14.4348	   -14.6027	   -11.7493	    -4.0283	   -15.3580	    -6.8817	   -10.9940	   -10.1547	   -11.4975	   -11.0779	
   -14.0152	   -14.1830	   -11.2457	    -4.1962	   -14.0991	    -6.9656	    -9.3994	    -9.7351	   -10.8261	    -9.9030	
   -13.4277	   -13.5117	   -10.5743	    -4.3640	   -12.6724	    -6.9656	    -7.4692	    -9.1476	    -9.8190	    -8.3923	
   -12.6724	   -12.6724	    -9.6512	    -4.4479	   -11.0779	    -6.8817	    -5.2032	    -8.3923	    -8.5602	    -6.5460	
   -11.8332	   -11.5814	    -8.5602	    -4.3640	    -9.3994	    -6.7139	    -2.7695	    -7.4692	    -7.0496	    -4.5319	
   -10.9100	   -10.4904	    -7.3013	    -4.1122	    -7.8888	    -6.3782	    -0.5035	    -6.5460	    -5.3711	    -2.5177	
    -9.9869	    -9.3155	    -5.9586	    -3.6926	    -6.3782	    -5.8746	     1.5945	    -5.6229	    -3.6926	    -0.5035	
    -9.1476	    -8.0566	    -4.5319	    -3.1052	    -4.8676	    -5.3711	     3.4409	    -4.6997	    -2.0142	     1.3428	
    -8.2245	    -6.7978	    -3.0212	    -2.4338	    -3.2730	    -4.7836	     4.9515	    -3.7766	    -0.3357	     2.8534	
    -7.3853	    -5.7068	    -1.5945	    -1.7624	    -1.6785	    -4.1962	     6.0425	    -2.9373	     1.2589	     3.9444	
    -6.6299	    -4.6997	    -0.2518	    -1.0910	    -0.0839	    -3.6087	     6.7139	    -2.1820	     2.7695	     4.6997	
    -5.8746	    -3.9444	     0.7553	    -0.5035	     1.2589	    -3.0212	     6.8817	    -1.4267	     4.0283	     4.9515	
    -5.2872	    -3.4409	     1.2589	     0.0000	     2.0981	    -2.6016	     6.6299	    -0.8392	     5.0354	     4.7836	
    -4.8676	    -3.2730	     1.3428	     0.4196	     2.3499	    -2.0981	     6.0425	    -0.2518	     5.8746	     4.1962	
    -4.5319	    -3.4409	     0.9232	     0.7553	     2.0981	    -1.6785	     5.0354	     0.3357	     6.2943	     3.2730	
    -4.2801	    -3.8605	     0.0000	     1.0910	     1.3428	    -1.2589	     3.8605	     0.7553	     6.2943	     2.0142	
    -4.3640	    -4.5319	    -1.1749	     1.4267	     0.4196	    -0.9232	     2.6016	     1.1749	     5.7068	     0.5875	
    -4.4479	    -5.3711	    -2.6016	     1.5106	    -0.5875	    -0.5875	     1.3428	     1.3428	     4.4479	    -0.8392	
    -4.7836	    -6.1264	    -3.8605	     1.5945	    -1.4267	    -0.3357	     0.3357	     1.2589	     2.5177	    -2.1820	
    -5.0354	    -6.7978	    -4.9515	     1.4267	    -2.0142	    -0.1678	    -0.2518	     1.0071	     0.2518	    -3.2730	
    -5.2872	    -7.1335	    -5.7068	     1.0910	    -2.2659	    -0.0839	    -0.4196	     0.5035	    -2.0142	    -3.7766	
    -5.5389	    -7.1335	    -5.9586	     0.6714	    -2.0142	     0.0000	    -0.0839	    -0.0839	    -3.9444	    -3.8605	
    -5.6229	    -6.8817	    -5.7068	     0.0000	    -1.3428	    -0.0839	     0.7553	    -0.9232	    -5.3711	    -3.3569	
    -5.7907	    -6.4621	    -5.2032	    -0.6714	    -0.3357	    -0.1678	     1.8463	    -1.8463	    -6.2943	    -2.4338	
    -5.8746	    -5.8746	    -4.4479	    -1.5106	     0.8392	    -0.3357	     3.1052	    -2.9373	    -6.7139	    -1.3428	
    -6.1264	    -5.3711	    -3.6926	    -2.3499	     1.9302	    -0.6714	     4.2801	    -3.9444	    -6.8817	    -0.2518	
    -6.3782	    -5.0354	    -3.1052	    -3.1052	     2.6855	    -1.0071	     4.9515	    -4.8676	    -6.7139	     0.7553	
    -6.8817	    -4.9515	    -2.7695	    -3.7766	     2.9373	    -1.4267	     5.2032	    -5.5389	    -6.4621	     1.4267	
    -7.3853	    -5.0354	    -2.8534	    -4.2801	     2.6016	    -1.7624	     4.6997	    -6.0425	    -6.2103	     1.7624	
    -7.9727	    -5.4550	    -3.2730	    -4.6158	     1.5945	    -2.1820	     3.5248	    -6.2943	    -6.1264	     1.7624	
    -8.6441	    -6.1264	    -4.1122	    -4.8676	    -0.1678	    -2.6016	     1.8463	    -6.4621	    -6.1264	     1.2589	
    -9.3155	    -6.9656	    -5.2032	    -5.0354	    -2.5177	    -3.0212	    -0.5035	    -6.7139	    -6.2943	     0.4196	
   -10.1547	    -7.9727	    -6.6299	    -5.2032	    -5.3711	    -3.4409	    -3.1052	    -6.8817	    -6.7139	    -0.7553	
   -10.9100	    -9.1476	    -8.1406	    -5.2872	    -8.5602	    -3.9444	    -5.8746	    -7.1335	    -7.3013	    -2.0981	
   -11.6653	   -10.4065	    -9.5673	    -5.3711	   -11.5814	    -4.2801	    -8.4763	    -7.3853	    -7.8888	    -3.5248	
   -12.2528	   -11.4975	   -10.8261	    -5.2872	   -14.2670	    -4.4479	   -10.6583	    -7.4692	    -8.3923	    -4.7836	
   -12.6724	   -12.5046	   -11.7493	    -5.0354	   -16.2811	    -4.3640	   -12.2528	    -7.4692	    -8.7280	    -5.6229	
   -13.0081	   -13.2599	   -12.2528	    -4.6997	   -17.6239	    -4.0283	   -13.0920	    -7.2174	    -8.7280	    -6.0425	
   -13.0081	   -13.8474	   -12.4207	    -4.1962	   -18.3792	    -3.4409	   -13.2599	    -6.7978	    -8.4763	    -5.8746	
   -12.9242	   -14.0152	   -12.3367	    -3.4409	   -18.6310	    -2.6016	   -12.6724	    -6.2103	    -7.8049	    -5.2032	
   -12.5885	   -13.8474	   -11.8332	    -2.6855	   -18.3792	    -1.6785	   -11.4975	    -5.3711	    -6.8817	    -4.0283	
   -12.0010	   -13.4277	   -11.0779	    -1.7624	   -17.4561	    -0.5875	    -9.7351	    -4.4479	    -5.6229	    -2.3499	
   -11.3297	   -12.6724	   -10.1547	    -0.8392	   -15.9454	     0.4196	    -7.5531	    -3.4409	    -4.1962	    -0.5035	
   -10.5743	   -11.7493	    -9.0637	    -0.0839	   -13.8474	     1.2589	    -5.0354	    -2.4338	    -2.7695	     1.5106	
    -9.7351	   -10.7422	    -7.9727	     0.5875	   -11.3297	     1.7624	    -2.5177	    -1.4267	    -1.3428	     3.4409	
    -8.9798	    -9.7351	    -6.8817	     1.1749	    -8.4763	     2.0142	    -0.0839	    -0.5875	    -0.0839	     5.2032	
    -8.3084	    -8.8120	    -6.0425	     1.5106	    -5.7907	     2.0142	     2.0142	     0.1678	     1.0071	     6.5460	
    -7.7209	    -7.9727	    -5.2872	     1.6785	    -3.5248	     1.8463	     3.6087	     0.7553	     1.7624	     7.4692	
    -7.3013	    -7.3013	    -4.8676	     1.6785	    -1.7624	     1.5106	     4.4479	     1.1749	     2.1820	     7.8888	
    -7.1335	    -6.9656	    -4.6997	     1.5106	    -0.7553	     1.0910	     4.6997	     1.2589	     2.2659	     7.7209	
    -7.1335	    -6.8817	    -4.9515	     1.1749	    -0.5035	     0.4196	     4.1962	     1.0071	     1.9302	     7.0496	
    -7.3853	    -7.0496	    -5.5389	     0.5035	    -0.9232	    -0.4196	     3.1052	     0.5035	     1.3428	     5.7907	
    -7.6370	    -7.4692	    -6.3782	    -0.1678	    -1.9302	    -1.3428	     1.5106	    -0.1678	     0.4196	     4.1962	
    -8.0566	    -8.0566	    -7.3013	    -0.9232	    -3.3569	    -2.1820	    -0.4196	    -0.8392	    -0.5035	     2.5177	
    -8.3923	    -8.5602	    -8.2245	    -1.5106	    -5.0354	    -2.9373	    -2.5177	    -1.4267	    -1.3428	     0.8392	
    -8.7280	    -9.1476	    -9.0637	    -2.0142	    -6.7139	    -3.4409	    -4.5319	    -1.7624	    -1.9302	    -0.5875	
    -9.1476	    -9.6512	    -9.7351	    -2.4338	    -8.2245	    -3.7766	    -6.2103	    -1.8463	    -2.2659	    -1.5945	
    -9.4833	   -10.0708	   -10.1547	    -2.6855	    -9.3994	    -3.8605	    -7.5531	    -1.7624	    -2.2659	    -2.0142	
    -9.9030	   -10.3226	   -10.4065	    -2.7695	   -10.1547	    -3.6926	    -8.3084	    -1.5106	    -1.9302	    -1.9302	
   -10.2386	   -10.5743	   -10.4065	    -2.8534	   -10.3226	    -3.4409	    -8.5602	    -1.1749	    -1.3428	    -1.2589	
   -10.4904	   -10.6583	   -10.1547	    -2.7695	    -9.9869	    -3.0212	    -8.3084	    -0.7553	    -0.5875	    -0.1678	
   -10.8261	   -10.7422	    -9.7351	    -2.6016	    -9.2316	    -2.5177	    -7.5531	    -0.3357	     0.3357	     1.1749	
   -11.0779	   -10.6583	    -9.0637	    -2.4338	    -8.0566	    -1.9302	    -6.3782	     0.0839	     1.2589	     2.7695	
   -11.3297	   -10.6583	    -8.3084	    -2.2659	    -6.6299	    -1.4267	    -4.9515	     0.4196	     2.2659	     4.2801	
   -11.7493	   -10.7422	    -7.4692	    -2.0981	    -4.9515	    -1.0071	    -3.3569	     0.7553	     3.1052	     5.6229	
   -12.1689	   -10.7422	    -6.6299	    -2.0142	    -3.2730	    -0.7553	    -1.9302	     1.0910	     3.6926	     6.5460	
   -12.5885	   -10.8261	    -5.6229	    -2.0142	    -1.6785	    -0.5875	    -0.5875	     1.4267	     4.0283	     7.0496	
   -13.0081	   -10.8261	    -4.6997	    -2.0142	    -0.3357	    -0.4196	     0.4196	     1.6785	     4.1962	     7.2174	
   -13.3438	   -10.8261	    -3.8605	    -2.0142	     0.7553	    -0.4196	     1.0071	     1.9302	     4.0283	     6.8817	
   -13.6795	   -10.9100	    -3.3569	    -2.0981	     1.2589	    -0.5875	     1.1749	     2.0981	     3.5248	     6.2103	
   -14.0152	   -11.0779	    -3.2730	    -2.2659	     1.0910	    -0.7553	     0.8392	     2.0981	     2.6855	     5.2032	
   -14.3509	   -11.4975	    -3.7766	    -2.6016	     0.1678	    -1.1749	     0.0000	     1.9302	     1.4267	     3.8605	
   -14.7705	   -12.1689	    -4.9515	    -3.0212	    -1.6785	    -1.6785	    -1.3428	     1.6785	     0.0000	     2.1820	
   -15.2740	   -13.0920	    -6.7978	    -3.6087	    -4.1122	    -2.3499	    -2.9373	     1.1749	    -1.5106	     0.4196	
   -15.8615	   -14.1830	    -9.0637	    -4.1962	    -6.8817	    -3.1052	    -4.6158	     0.5875	    -3.0212	    -1.4267	
   -16.4490	   -15.3580	   -11.4975	    -4.9515	    -9.3155	    -3.8605	    -6.2943	    -0.1678	    -4.2801	    -3.0212	
   -17.1204	   -16.4490	   -13.6795	    -5.7068	   -11.3297	    -4.6158	    -7.5531	    -1.0071	    -5.2032	    -4.2801	
   -17.7917	   -17.3721	   -15.3580	    -6.3782	   -12.5885	    -5.3711	    -8.4763	    -1.9302	    -5.7907	    -5.2032	
   -18.3792	   -18.0435	   -16.5329	    -6.9656	   -13.3438	    -5.9586	    -8.9798	    -2.9373	    -6.1264	    -5.7068	
   -18.8828	   -18.3792	   -17.2043	    -7.4692	   -13.5956	    -6.3782	    -9.0637	    -3.9444	    -6.1264	    -5.7068	
   -19.2184	   -18.4631	   -17.3721	    -7.8049	   -13.6795	    -6.6299	    -8.8120	    -4.8676	    -5.7907	    -5.3711	
   -19.3863	   -18.2114	   -17.2043	    -7.8888	   -13.5117	    -6.6299	    -8.3923	    -5.4550	    -5.1193	    -4.6158	
   -19.3863	   -17.7078	   -16.6168	    -7.7209	   -13.0920	    -6.2943	    -7.7209	    -5.7068	    -3.9444	    -3.5248	
   -19.0506	   -16.8686	   -15.6937	    -7.3853	   -12.4207	    -5.7068	    -6.8817	    -5.3711	    -2.6016	    -2.2659	
   -18.5471	   -15.8615	   -14.5187	    -6.7978	   -11.3297	    -4.7836	    -5.8746	    -4.6997	    -1.0910	    -0.9232	
   -17.7917	   -14.6866	   -13.1760	    -6.2103	   -10.1547	    -3.7766	    -4.8676	    -3.8605	     0.2518	     0.1678	
   -16.9525	   -13.5117	   -11.6653	    -5.5389	    -8.8120	    -2.6855	    -3.9444	    -2.9373	     1.0910	     0.9232	
   -16.0294	   -12.3367	   -10.1547	    -4.8676	    -7.6370	    -1.5945	    -3.1891	    -2.1820	     1.3428	     1.0910	
   -15.1062	   -11.4136	    -8.8120	    -4.1962	    -6.7139	    -0.6714	    -2.9373	    -1.5945	     0.7553	     0.7553	
   -14.3509	   -10.6583	    -7.7209	    -3.6087	    -6.1264	     0.1678	    -3.1052	    -1.3428	    -0.5875	    -0.1678	
   -13.7634	   -10.2386	    -6.9656	    -3.1052	    -5.9586	     0.7553	    -3.7766	    -1.4267	    -2.6016	    -1.5945	
   -13.2599	   -10.1547	    -6.5460	    -2.6855	    -6.2103	     1.0071	    -4.9515	    -1.6785	    -4.7836	    -3.3569	
   -13.0081	   -10.1547	    -6.5460	    -2.2659	    -6.7978	     1.0071	    -6.4621	    -2.0981	    -6.8817	    -5.2032	
   -12.9242	   -10.4065	    -6.8817	    -1.8463	    -7.8049	     0.7553	    -8.3084	    -2.5177	    -8.6441	    -7.0496	
   -12.8403	   -10.7422	    -7.4692	    -1.5945	    -9.1476	     0.1678	   -10.1547	    -2.8534	    -9.9869	    -8.6441	
   -12.7563	   -11.0779	    -8.3923	    -1.4267	   -10.7422	    -0.5875	   -12.0850	    -3.1891	   -10.9100	   -10.0708	
   -12.7563	   -11.4136	    -9.3155	    -1.3428	   -12.4207	    -1.4267	   -13.7634	    -3.3569	   -11.4136	   -11.0779	
   -12.5885	   -11.6653	   -10.1547	    -1.3428	   -14.0152	    -2.3499	   -15.1062	    -3.4409	   -11.5814	   -11.7493	
   -12.4207	   -11.7493	   -10.9100	    -1.5106	   -15.3580	    -3.1891	   -16.0294	    -3.3569	   -11.4136	   -12.0010	
   -12.1689	   -11.6653	   -11.3297	    -1.8463	   -16.3651	    -3.8605	   -16.4490	    -3.1891	   -10.9940	   -11.8332	
   -11.8332	   -11.4136	   -11.4136	    -2.0142	   -16.7847	    -4.2801	   -16.2811	    -2.9373	   -10.2386	   -11.1618	
   -11.2457	   -10.8261	   -11.0779	    -2.1820	   -16.7007	    -4.4479	   -15.5258	    -2.5177	    -9.2316	   -10.2386	
   -10.4904	    -9.9869	   -10.4904	    -2.1820	   -16.1972	    -4.3640	   -14.4348	    -2.0142	    -8.0566	    -8.8959	
    -9.6512	    -9.0637	    -9.7351	    -2.0142	   -15.4419	    -4.1962	   -13.0920	    -1.4267	    -6.7978	    -7.3853	
    -8.6441	    -7.9727	    -8.8120	    -1.5945	   -14.4348	    -3.7766	   -11.6653	    -0.8392	    -5.4550	    -5.8746	
    -7.5531	    -6.9656	    -7.9727	    -1.0071	   -13.4277	    -3.2730	   -10.3226	    -0.1678	    -4.1122	    -4.4479	
    -6.5460	    -6.1264	    -7.2174	    -0.3357	   -12.4207	    -2.6016	    -9.3155	     0.5035	    -2.9373	    -3.2730	
    -5.6229	    -5.4550	    -6.7978	     0.5035	   -11.5814	    -1.9302	    -8.8120	     1.1749	    -2.0142	    -2.6016	
    -4.7836	    -5.1193	    -6.6299	     1.2589	   -11.0779	    -1.2589	    -8.7280	     1.6785	    -1.5106	    -2.4338	
    -4.2801	    -5.0354	    -6.7978	     1.8463	   -10.9100	    -0.7553	    -9.3155	     1.9302	    -1.4267	    -3.0212	
    -3.9444	    -5.2032	    -7.2174	     2.3499	   -11.0779	    -0.5035	   -10.4065	     1.9302	    -1.8463	    -4.2801	
    -3.8605	    -5.7907	    -8.0566	     2.5177	   -11.6653	    -0.5875	   -12.0010	     1.5106	    -2.8534	    -6.1264	
    -3.9444	    -6.6299	    -9.1476	     2.5177	   -12.4207	    -0.8392	   -13.9313	     0.7553	    -4.2801	    -8.4763	
    -4.2801	    -7.5531	   -10.4904	     2.4338	   -13.3438	    -1.2589	   -16.0294	    -0.2518	    -6.0425	   -10.9940	
    -4.7836	    -8.6441	   -11.9171	     2.3499	   -14.3509	    -1.7624	   -17.9596	    -1.2589	    -7.8888	   -13.4277	
    -5.2872	    -9.5673	   -13.1760	     2.2659	   -15.3580	    -2.2659	   -19.6381	    -2.1820	    -9.4833	   -15.5258	
    -5.7068	   -10.4065	   -14.2670	     2.3499	   -16.1972	    -2.5177	   -20.8969	    -2.8534	   -10.6583	   -17.0364	
    -6.1264	   -10.9940	   -14.8544	     2.6016	   -16.8686	    -2.6016	   -21.8201	    -3.2730	   -11.4136	   -18.0435	
    -6.2943	   -11.2457	   -15.1062	     2.9373	   -17.2043	    -2.5177	   -22.2397	    -3.3569	   -11.7493	   -18.4631	
    -6.2943	   -11.2457	   -14.8544	     3.3569	   -17.2882	    -2.2659	   -22.2397	    -3.1052	   -11.7493	   -18.4631	
    -6.0425	   -10.8261	   -14.3509	     3.8605	   -17.2043	    -1.8463	   -21.8201	    -2.6016	   -11.4975	   -17.9596	
    -5.5389	   -10.0708	   -13.4277	     4.5319	   -16.8686	    -1.2589	   -21.2326	    -1.8463	   -11.0779	   -17.2043	
    -4.8676	    -8.9798	   -12.2528	     5.2032	   -16.4490	    -0.5875	   -20.3094	    -0.9232	   -10.5743	   -16.2811	
    -4.0283	    -7.7209	   -10.9100	     6.0425	   -15.7776	     0.2518	   -19.2184	     0.1678	   -10.0708	   -15.1901	
    -3.1052	    -6.2943	    -9.4833	     6.7978	   -15.0223	     1.1749	   -18.1274	     1.2589	    -9.4833	   -14.0991	
    -2.0981	    -4.8676	    -8.0566	     7.6370	   -14.1830	     2.0142	   -17.1204	     2.3499	    -8.8959	   -13.1760	
    -1.0910	    -3.6087	    -6.7139	     8.3923	   -13.2599	     2.8534	   -16.1972	     3.2730	    -8.3923	   -12.4207	
    -0.0839	    -2.3499	    -5.4550	     9.1476	   -12.2528	     3.6926	   -15.4419	     4.0283	    -7.8888	   -11.9171	
     0.8392	    -1.3428	    -4.4479	     9.7351	   -11.1618	     4.3640	   -14.9384	     4.5319	    -7.4692	   -11.8332	
     1.6785	    -0.5875	    -3.6926	    10.2386	   -10.3226	     4.9515	   -14.7705	     4.8676	    -7.2174	   -12.0010	
     2.5177	    -0.0839	    -3.2730	    10.7422	    -9.7351	     5.4550	   -14.9384	     5.0354	    -7.2174	   -12.6724	
     3.3569	     0.1678	    -3.1891	    11.1618	    -9.4833	     5.8746	   -15.6097	     4.9515	    -7.3853	   -13.5956	
     4.1122	     0.2518	    -3.4409	    11.4975	    -9.8190	     6.2943	   -16.6168	     4.6997	    -7.8049	   -14.7705	
     4.7836	     0.2518	    -3.9444	    11.9171	   -10.4904	     6.7139	   -17.9596	     4.1962	    -8.3084	   -16.1133	
     5.4550	     0.1678	    -4.5319	    12.3367	   -11.5814	     7.1335	   -19.4702	     3.6087	    -9.0637	   -17.4561	
     6.2103	     0.1678	    -5.2032	    12.7563	   -12.6724	     7.6370	   -20.8130	     2.8534	    -9.9030	   -18.7149	
     6.8817	     0.2518	    -5.7068	    13.1760	   -13.5956	     8.0566	   -21.8201	     2.0981	   -10.6583	   -19.7220	
     7.5531	     0.4196	    -5.9586	    13.4277	   -14.0991	     8.3923	   -22.2397	     1.5106	   -11.2457	   -20.4773	
     8.1406	     0.7553	    -5.8746	    13.5956	   -14.1830	     8.8120	   -22.1558	     1.1749	   -11.4975	   -20.7291	
     8.7280	     1.0910	    -5.4550	    13.5956	   -13.7634	     9.0637	   -21.4844	     1.2589	   -11.3297	   -20.5612	
     9.1476	     1.5106	    -4.7836	    13.5117	   -13.1760	     9.2316	   -20.4773	     1.5106	   -10.8261	   -19.8898	
     9.3994	     1.9302	    -4.0283	    13.2599	   -12.3367	     9.2316	   -19.1345	     2.0142	    -9.9869	   -18.8828	
     9.4833	     2.1820	    -3.1891	    12.9242	   -11.5814	     9.0637	   -17.7917	     2.6016	    -8.8959	   -17.5400	
     9.3994	     2.2659	    -2.4338	    12.4207	   -10.7422	     8.6441	   -16.4490	     3.2730	    -7.6370	   -15.9454	
     9.0637	     2.0981	    -1.9302	    11.9171	   -10.1547	     8.3084	   -15.3580	     4.0283	    -6.2943	   -14.4348	
     8.3923	     1.7624	    -1.7624	    11.3297	    -9.7351	     7.8888	   -14.5187	     4.6997	    -4.8676	   -12.9242	
     7.6370	     1.2589	    -1.8463	    10.7422	    -9.6512	     7.5531	   -14.0991	     5.2872	    -3.5248	   -11.6653	
     6.7978	     0.5875	    -2.2659	    10.3226	    -9.8190	     7.3013	   -14.0991	     5.7907	    -2.3499	   -10.6583	
     5.8746	    -0.1678	    -2.9373	     9.9030	   -10.4065	     7.1335	   -14.5187	     6.2103	    -1.4267	   -10.0708	
     5.0354	    -0.8392	    -3.6926	     9.6512	   -11.1618	     7.0496	   -15.1901	     6.5460	    -0.9232	    -9.9030	
     4.3640	    -1.4267	    -4.5319	     9.4833	   -12.1689	     6.9656	   -16.1133	     6.6299	    -0.9232	   -10.1547	
     3.8605	    -1.9302	    -5.3711	     9.4833	   -13.2599	     6.7978	   -17.2043	     6.4621	    -1.5945	   -10.8261	
     3.5248	    -2.2659	    -5.9586	     9.6512	   -14.1830	     6.6299	   -18.2114	     6.0425	    -2.9373	   -11.7493	
     3.3569	    -2.3499	    -6.3782	     9.9030	   -14.9384	     6.2943	   -19.3024	     5.3711	    -4.7836	   -12.9242	
     3.3569	    -2.4338	    -6.6299	    10.1547	   -15.3580	     5.7907	   -20.1416	     4.6158	    -6.8817	   -14.1830	
     3.2730	    -2.3499	    -6.6299	    10.4065	   -15.3580	     5.2032	   -20.8969	     3.6926	    -8.8120	   -15.2740	
     3.3569	    -2.2659	    -6.5460	    10.5743	   -14.9384	     4.6997	   -21.4005	     2.9373	   -10.2386	   -16.1133	
     3.2730	    -2.1820	    -6.3782	    10.7422	   -14.0991	     4.1962	   -21.4844	     2.3499	   -11.1618	   -16.6168	
     3.2730	    -2.0142	    -6.0425	    10.7422	   -13.0081	     3.7766	   -21.4005	     2.0142	   -11.5814	   -16.7007	
     3.3569	    -1.8463	    -5.6229	    10.7422	   -11.9171	     3.6087	   -20.8969	     1.9302	   -11.4975	   -16.3651	
     3.4409	    -1.5106	    -5.1193	    10.6583	   -11.0779	     3.5248	   -20.1416	     2.0142	   -11.0779	   -15.6097	
     3.5248	    -1.0910	    -4.6997	    10.4065	   -10.4904	     3.5248	   -19.2184	     2.1820	   -10.3226	   -14.6027	
     3.6926	    -0.5875	    -4.1962	    10.0708	   -10.2386	     3.5248	   -18.1274	     2.4338	    -9.4833	   -13.3438	
     3.8605	     0.0000	    -3.6926	     9.5673	   -10.0708	     3.6087	   -16.9525	     2.6016	    -8.5602	   -12.0850	
     4.0283	     0.6714	    -3.1891	     8.8959	    -9.8190	     3.6087	   -15.6097	     2.6016	    -7.7209	   -10.9100	
     4.1962	     1.2589	    -2.6016	     8.3084	    -9.3994	     3.6087	   -14.3509	     2.6016	    -6.9656	    -9.9030	
     4.2801	     1.7624	    -1.9302	     7.7209	    -8.8120	     3.6926	   -13.1760	     2.5177	    -6.3782	    -9.2316	
     4.2801	     2.2659	    -1.2589	     7.3853	    -8.0566	     3.7766	   -12.0850	     2.4338	    -5.8746	    -8.8120	
     4.1962	     2.5177	    -0.6714	     7.2174	    -7.3013	     3.9444	   -11.4136	     2.4338	    -5.4550	    -8.7280	
     4.0283	     2.6016	    -0.2518	     7.3013	    -6.7139	     4.1122	   -11.0779	     2.5177	    -5.2872	    -9.0637	
     3.7766	     2.4338	     0.0000	     7.5531	    -6.2943	     4.3640	   -11.0779	     2.6016	    -5.3711	    -9.7351	
     3.5248	     2.0981	    -0.0839	     7.8888	    -6.1264	     4.6158	   -11.5814	     2.6016	    -5.7068	   -10.7422	
     3.1891	     1.6785	    -0.2518	     8.3084	    -6.2103	     4.8676	   -12.3367	     2.6016	    -6.2103	   -12.0850	
     2.9373	     1.2589	    -0.6714	     8.8120	    -6.6299	     5.2032	   -13.2599	     2.6016	    -6.8817	   -13.5956	
     2.8534	     0.8392	    -1.0071	     9.3994	    -7.1335	     5.4550	   -14.2670	     2.5177	    -7.6370	   -15.1062	
     2.9373	     0.5035	    -1.3428	     9.9869	    -7.6370	     5.7907	   -15.1901	     2.5177	    -8.3084	   -16.4490	
     3.1052	     0.3357	    -1.6785	    10.4904	    -8.2245	     6.2103	   -15.8615	     2.5177	    -8.7280	   -17.5400	
     3.3569	     0.2518	    -1.8463	    10.9940	    -8.6441	     6.5460	   -16.2811	     2.6016	    -8.9798	   -18.2953	
[Epoch Header]
[Trial Type]	13
[Accept]	1
[Correct]	0
[RT]	 0.000
[Resp]	0
[Epoch Data]
     5.1193	    10.9940	    10.3226	    12.9242	    14.6027	    11.3297	     9.9030	    12.6724	    11.7493	    12.0010	
     5.3711	    11.2457	    10.8261	    12.1689	    15.1901	    10.8261	    10.0708	    12.5046	    11.8332	    11.6653	
     5.7068	    11.7493	    11.4975	    11.2457	    15.6937	    10.2386	    10.5743	    12.4207	    12.0850	    11.5814	
     6.2943	    12.5885	    12.2528	    10.4065	    16.1133	     9.7351	    11.4136	    12.5046	    12.5885	    12.0010	
     7.0496	    13.6795	    13.0081	     9.8190	    16.2811	     9.4833	    12.5046	    12.8403	    13.4277	    12.7563	
     7.9727	    14.9384	    13.7634	     9.4833	    16.3651	     9.5673	    13.7634	    13.4277	    14.5187	    13.8474	
     9.0637	    16.2811	    14.5187	     9.4833	    16.3651	     9.9030	    15.1062	    14.1830	    15.7776	    15.1062	
    10.1547	    17.7917	    15.2740	     9.7351	    16.3651	    10.4904	    16.4490	    15.1901	    17.1204	    16.5329	
    11.3297	    19.2184	    16.0294	    10.2386	    16.4490	    11.3297	    17.7078	    16.1972	    18.4631	    17.7917	
    12.5046	    20.6451	    16.7847	    10.9100	    16.5329	    12.1689	    18.6310	    17.1204	    19.6381	    18.7988	
    13.5117	    21.9040	    17.5400	    11.6653	    16.4490	    13.0920	    19.0506	    17.8757	    20.5612	    19.4702	
    14.4348	    22.9111	    18.0435	    12.3367	    16.1133	    13.8474	    18.9667	    18.2953	    21.1487	    19.6381	
    15.1901	    23.5825	    18.2953	    12.8403	    15.1901	    14.3509	    18.2953	    18.2114	    21.1487	    19.3024	
    15.6097	    23.8342	    18.1274	    13.0081	    13.9313	    14.4348	    16.9525	    17.6239	    20.6451	    18.2953	
    15.7776	    23.6664	    17.7917	    12.7563	    12.4207	    14.1830	    15.1901	    16.3651	    19.4702	    16.7847	
    15.6937	    23.1628	    17.2043	    12.1689	    10.9940	    13.4277	    13.1760	    14.5187	    17.7078	    14.8544	
    15.3580	    22.3236	    16.6168	    11.3297	     9.8190	    12.4207	    11.1618	    12.3367	    15.3580	    12.5885	
    14.7705	    21.4005	    16.1972	    10.4904	     9.2316	    11.3297	     9.3155	    10.0708	    12.8403	    10.2386	
    14.0152	    20.3934	    15.9454	     9.7351	     9.3994	    10.2386	     7.9727	     7.9727	    10.1547	     8.0566	
    13.2599	    19.4702	    15.8615	     9.1476	    10.1547	     9.2316	     7.0496	     6.2103	     7.8049	     6.1264	
    12.5046	    18.6310	    15.9454	     8.8120	    11.4136	     8.4763	     6.6299	     5.0354	     5.9586	     4.6158	
    11.6653	    17.8757	    16.0294	     8.8120	    12.8403	     7.9727	     6.7139	     4.4479	     4.6158	     3.7766	
    10.9940	    17.3721	    16.1133	     8.9798	    14.1830	     7.7209	     7.2174	     4.2801	     4.0283	     3.5248	
    10.4904	    17.0364	    16.1972	     9.4833	    15.5258	     7.8049	     8.2245	     4.6158	     4.1122	     3.8605	
    10.1547	    16.8686	    16.2811	    10.1547	    16.8686	     8.1406	     9.6512	     5.2872	     4.7836	     4.8676	
     9.9869	    16.8686	    16.2811	    10.9940	    18.1274	     8.5602	    11.3297	     6.2103	     5.8746	     6.2943	
    10.0708	    16.9525	    16.1133	    11.7493	    19.3024	     9.1476	    13.0920	     7.2174	     7.1335	     7.9727	
    10.1547	    16.9525	    15.8615	    12.5046	    20.3094	     9.7351	    14.8544	     8.3084	     8.5602	     9.6512	
    10.3226	    16.7847	    15.3580	    13.0081	    20.8969	    10.1547	    16.1972	     9.2316	     9.7351	    11.1618	
    10.2386	    16.5329	    14.6027	    13.3438	    21.1487	    10.4904	    17.0364	     9.9030	    10.6583	    12.2528	
     9.9869	    15.9454	    13.6795	    13.4277	    20.8969	    10.5743	    17.2882	    10.3226	    11.1618	    12.6724	
     9.3994	    15.1062	    12.5885	    13.1760	    20.2255	    10.4065	    16.9525	    10.4065	    11.1618	    12.4207	
     8.5602	    14.0152	    11.4136	    12.5885	    19.0506	     9.8190	    16.0294	    10.0708	    10.6583	    11.5814	
     7.3853	    12.6724	    10.1547	    11.7493	    17.5400	     8.9798	    14.5187	     9.3994	     9.6512	    10.0708	
     6.0425	    11.0779	     8.7280	    10.5743	    15.6937	     7.8888	    12.6724	     8.3923	     8.3084	     8.1406	
     4.6158	     9.3994	     7.2174	     9.2316	    13.5956	     6.6299	    10.4065	     7.3013	     6.7978	     6.1264	
     3.0212	     7.6370	     5.7068	     7.7209	    11.4975	     5.3711	     8.1406	     6.0425	     5.2032	     4.0283	
     1.5945	     6.0425	     4.3640	     6.3782	     9.4833	     4.1122	     6.0425	     4.8676	     3.7766	     2.1820	
     0.3357	     4.6997	     3.2730	     5.1193	     7.8049	     3.0212	     4.2801	     3.8605	     2.6016	     0.7553	
    -0.6714	     3.6926	     2.5177	     4.0283	     6.4621	     2.1820	     3.0212	     3.0212	     1.6785	    -0.2518	
    -1.4267	     3.0212	     2.1820	     3.2730	     5.4550	     1.5945	     2.2659	     2.5177	     1.1749	    -0.6714	
    -1.9302	     2.6855	     2.0981	     2.6855	     4.7836	     1.2589	     2.0981	     2.3499	     1.0071	    -0.5035	
    -2.0981	     2.6855	     2.3499	     2.3499	     4.3640	     1.0071	     2.4338	     2.5177	     1.2589	     0.2518	
    -2.0981	     2.9373	     2.8534	     2.1820	     4.3640	     0.9232	     3.2730	     3.0212	     1.8463	     1.4267	
    -1.9302	     3.3569	     3.5248	     2.1820	     4.6158	     0.9232	     4.5319	     3.6926	     2.8534	     3.0212	
    -1.6785	     4.0283	     4.3640	     2.1820	     5.1193	     0.9232	     6.0425	     4.5319	     4.0283	     4.9515	
    -1.3428	     4.6158	     5.1193	     2.3499	     5.6229	     1.0071	     7.6370	     5.3711	     5.2032	     6.8817	
    -1.0910	     5.2032	     5.7907	     2.6016	     5.9586	     1.1749	     9.0637	     6.2103	     6.3782	     8.7280	
    -1.0071	     5.5389	     6.1264	     2.8534	     5.9586	     1.5106	    10.3226	     6.7978	     7.4692	    10.4065	
    -0.9232	     5.7068	     6.1264	     3.1891	     5.8746	     1.8463	    11.1618	     7.2174	     8.3084	    11.6653	
    -1.0910	     5.5389	     5.8746	     3.6087	     5.7907	     2.2659	    11.6653	     7.4692	     8.8959	    12.4207	
    -1.4267	     5.2032	     5.4550	     3.9444	     5.7068	     2.6855	    11.8332	     7.6370	     9.3155	    12.7563	
    -1.9302	     4.5319	     4.7836	     4.1122	     5.7907	     3.0212	    11.5814	     7.6370	     9.5673	    12.5885	
    -2.6855	     3.6087	     3.9444	     4.1122	     5.8746	     3.1052	    10.9100	     7.3853	     9.4833	    11.9171	
    -3.6087	     2.5177	     2.9373	     3.8605	     5.7907	     3.1052	     9.8190	     7.0496	     9.2316	    10.7422	
    -4.5319	     1.3428	     1.8463	     3.3569	     5.4550	     2.9373	     8.4763	     6.6299	     8.8959	     9.2316	
    -5.4550	     0.2518	     0.7553	     2.8534	     4.8676	     2.6855	     7.0496	     6.2103	     8.5602	     7.5531	
    -6.2943	    -0.6714	    -0.2518	     2.3499	     4.1962	     2.4338	     5.6229	     5.8746	     8.2245	     5.8746	
    -6.7978	    -1.3428	    -1.1749	     1.8463	     3.6087	     2.2659	     4.3640	     5.7068	     8.0566	     4.4479	
    -7.1335	    -1.6785	    -1.7624	     1.5106	     3.1052	     2.2659	     3.5248	     5.7907	     8.0566	     3.3569	
    -7.2174	    -1.7624	    -1.9302	     1.3428	     2.9373	     2.5177	     3.0212	     6.0425	     8.0566	     2.8534	
    -7.0496	    -1.4267	    -1.7624	     1.3428	     3.0212	     3.0212	     3.1052	     6.4621	     7.9727	     2.8534	
    -6.6299	    -0.7553	    -1.0910	     1.6785	     3.6087	     3.6926	     3.6926	     7.0496	     7.8888	     3.4409	
    -5.9586	     0.3357	    -0.0839	     2.2659	     4.6158	     4.6158	     4.8676	     7.8049	     7.8049	     4.5319	
    -5.1193	     1.5945	     1.3428	     3.1052	     6.0425	     5.5389	     6.5460	     8.7280	     7.8888	     6.0425	
    -4.1122	     3.1891	     2.9373	     4.1122	     7.7209	     6.6299	     8.4763	     9.7351	     8.4763	     7.8888	
    -3.0212	     4.8676	     4.7836	     5.2032	     9.5673	     7.6370	    10.5743	    10.9100	     9.4833	     9.9869	
    -1.8463	     6.5460	     6.7139	     6.2103	    11.4136	     8.4763	    12.5885	    12.1689	    10.7422	    12.0850	
    -0.7553	     8.2245	     8.6441	     7.0496	    13.1760	     8.9798	    14.3509	    13.2599	    12.1689	    13.9313	
     0.1678	     9.7351	    10.4904	     7.6370	    14.6866	     9.3155	    15.7776	    14.1830	    13.4277	    15.3580	
     1.0071	    10.9100	    12.1689	     7.9727	    15.6937	     9.3155	    16.6168	    14.7705	    14.4348	    16.1972	
     1.5945	    11.8332	    13.4277	     8.0566	    16.1972	     9.2316	    16.8686	    15.1901	    14.8544	    16.4490	
     1.8463	    12.2528	    14.1830	     8.0566	    16.0294	     8.8120	    16.2811	    15.1901	    14.6866	    15.9454	
     1.6785	    12.1689	    14.4348	     7.7209	    15.1062	     8.3084	    15.0223	    14.6027	    13.9313	    14.7705	
     1.2589	    11.5814	    13.9313	     7.3013	    13.5956	     7.5531	    13.0920	    13.5956	    12.4207	    13.0081	
     0.5035	    10.4904	    12.9242	     6.6299	    11.5814	     6.5460	    10.7422	    11.9171	    10.3226	    10.8261	
    -0.3357	     9.2316	    11.4136	     5.8746	     9.2316	     5.4550	     8.1406	     9.8190	     7.9727	     8.3923	
    -1.2589	     7.8049	     9.6512	     5.1193	     6.7978	     4.2801	     5.5389	     7.3853	     5.5389	     6.0425	
    -2.1820	     6.4621	     7.7209	     4.4479	     4.4479	     3.2730	     3.1891	     4.9515	     3.3569	     3.9444	
    -2.8534	     5.2032	     5.8746	     3.8605	     2.3499	     2.3499	     1.2589	     2.9373	     1.5945	     2.2659	
    -3.3569	     4.1962	     4.3640	     3.6087	     0.6714	     1.8463	    -0.0839	     1.4267	     0.5035	     1.1749	
    -3.6087	     3.4409	     3.1052	     3.6087	    -0.4196	     1.6785	    -0.7553	     0.5875	    -0.0839	     0.5875	
    -3.6087	     2.8534	     2.1820	     3.9444	    -1.0910	     2.0142	    -0.7553	     0.4196	     0.0000	     0.7553	
    -3.3569	     2.6016	     1.5945	     4.5319	    -1.0910	     2.6016	    -0.0839	     0.7553	     0.5035	     1.4267	
    -2.9373	     2.6016	     1.4267	     5.2872	    -0.5035	     3.4409	     1.2589	     1.5106	     1.4267	     2.5177	
    -2.3499	     2.8534	     1.6785	     6.2103	     0.8392	     4.4479	     3.1052	     2.4338	     2.5177	     4.0283
[truncated: 3,781,009 more chars]
