# Supplementary material for: Task-related functional connectivity in autism spectrum conditions: an EEG study using wavelet transform coherence
Source: Mol Autism. 2013 Jan 12;4:1. doi: 10.1186/2040-2392-4-1 (PMC3558480; doi:10.1186/2040-2392-4-1)
Supplement: Additional file 2 — Raw EEG data for the chair task (part 2). [file 2040-2392-4-1-S2.zip › ID26_chairs_attending_chairs.dat]

[Subject]	
[Date]	03/09/2009
[Time]	18:17:48
[Channels]	10
[Rate]	1000.000000
[Type]	Epoch
[Headers]	Yes
[Points]	401
[Xmin]	0.00000
[Sweeps]	84
[Accepted]	84
[Rejected]	0
[Domain]	Time
[Rows]	Points
[Electrode Labels]
[      P8]	[     TP8]	[      T8]	[      P7]	[     FT8]	[     TP7]	[      F8]	[      T7]	[     FT7]	[      F7]	
[Electrode XUnits]
[ Default]	[ Default]	[ Default]	[ Default]	[ Default]	[ Default]	[ Default]	[ Default]	[ Default]	[ Default]	
[Electrode YUnits]
[ Default]	[ Default]	[ Default]	[ Default]	[ Default]	[ Default]	[ Default]	[ Default]	[ Default]	[ Default]	
[Epoch Header]
[Trial Type]	13
[Accept]	1
[Correct]	0
[RT]	 0.000
[Resp]	0
[Epoch Data]
   -49.5148	   -36.4227	   -54.1306	   -47.1649	   -46.4096	   -45.5704	   -20.4773	   -37.9333	   -37.8494	   -32.2266	
   -48.9273	   -36.3388	   -54.2145	   -51.5289	   -45.9900	   -48.0881	   -20.8969	   -42.1295	   -39.6957	   -32.8979	
   -47.9202	   -35.7513	   -53.7949	   -54.8019	   -44.9829	   -49.6826	   -20.7291	   -45.5704	   -41.1224	   -32.9819	
   -46.4935	   -34.7443	   -52.8717	   -56.7322	   -43.4723	   -50.2701	   -20.0577	   -48.0881	   -41.9617	   -32.3944	
   -44.7311	   -33.3176	   -51.2772	   -57.4036	   -41.5421	   -49.8505	   -18.9667	   -49.5148	   -42.1295	   -31.1356	
   -42.8009	   -31.6391	   -49.2630	   -56.7322	   -39.3600	   -48.6755	   -17.7078	   -49.5987	   -41.7099	   -29.6249	
   -40.9546	   -29.9606	   -46.8292	   -54.8019	   -37.0941	   -46.6614	   -16.4490	   -48.5077	   -40.7028	   -28.0304	
   -39.3600	   -28.4500	   -44.3115	   -51.9485	   -34.9121	   -44.1437	   -15.4419	   -46.3257	   -39.3600	   -26.6037	
   -38.2690	   -27.3590	   -41.7938	   -48.3398	   -33.1497	   -41.2903	   -14.6866	   -43.2205	   -37.7655	   -25.5127	
   -37.6816	   -26.7715	   -39.6118	   -44.3115	   -31.7230	   -38.1851	   -14.1830	   -39.3600	   -36.0031	   -24.7574	
   -37.5977	   -26.6037	   -37.7655	   -40.1154	   -30.8838	   -35.0800	   -13.9313	   -35.1639	   -34.1568	   -24.2538	
   -37.8494	   -26.6876	   -36.3388	   -36.0031	   -30.3802	   -31.9748	   -13.8474	   -30.7159	   -32.3944	   -23.9182	
   -38.1012	   -26.8555	   -35.4156	   -31.9748	   -30.2124	   -29.0375	   -13.6795	   -26.2680	   -30.5481	   -23.6664	
   -38.1012	   -26.7715	   -34.8282	   -28.3661	   -30.2963	   -26.2680	   -13.4277	   -22.0718	   -28.7018	   -23.2468	
   -37.7655	   -26.4359	   -34.6603	   -25.3448	   -30.7159	   -23.9182	   -13.0920	   -18.4631	   -26.9394	   -22.9111	
   -37.0102	   -25.8484	   -35.0800	   -23.1628	   -31.3034	   -22.1558	   -12.7563	   -15.7776	   -25.6805	   -22.6593	
   -36.0031	   -25.0931	   -35.8353	   -22.0718	   -32.2266	   -21.2326	   -12.3367	   -14.5187	   -25.0092	   -22.7432	
   -34.9121	   -24.4217	   -37.0102	   -22.1558	   -33.2336	   -21.1487	   -11.9171	   -14.8544	   -25.1770	   -23.4146	
   -33.9890	   -23.7503	   -38.1851	   -23.3307	   -34.3246	   -21.9879	   -11.5814	   -16.7847	   -26.3519	   -24.5895	
   -33.2336	   -23.2468	   -39.2761	   -25.3448	   -35.3317	   -23.4146	   -11.1618	   -20.1416	   -28.3661	   -26.4359	
   -32.5623	   -22.7432	   -39.9475	   -27.7786	   -36.0870	   -25.3448	   -10.6583	   -24.5056	   -31.1356	   -28.7018	
   -31.8909	   -22.2397	   -40.2832	   -30.2124	   -36.4227	   -27.3590	    -9.9869	   -29.2892	   -34.1568	   -31.0516	
   -31.2195	   -21.7361	   -40.2832	   -32.3944	   -36.4227	   -29.1214	    -9.1476	   -34.0729	   -37.1780	   -33.4854	
   -30.5481	   -21.2326	   -39.9475	   -34.0729	   -35.9192	   -30.5481	    -8.3923	   -38.3530	   -39.9475	   -35.6674	
   -29.9606	   -20.8969	   -39.4440	   -35.3317	   -35.1639	   -31.5552	    -7.5531	   -41.9617	   -42.3813	   -37.5977	
   -29.7089	   -20.8130	   -39.0244	   -36.4227	   -34.3246	   -32.3944	    -6.9656	   -44.8151	   -44.5633	   -39.4440	
   -29.7928	   -21.0648	   -38.7726	   -37.4298	   -33.5693	   -33.0658	    -6.5460	   -46.8292	   -46.4096	   -41.1224	
   -30.5481	   -21.9040	   -38.9404	   -38.4369	   -32.9819	   -33.6533	    -6.4621	   -48.0042	   -48.0881	   -42.6331	
   -31.9748	   -23.3307	   -39.4440	   -39.5279	   -32.8140	   -34.2407	    -6.6299	   -48.4238	   -49.5148	   -43.9758	
   -34.1568	   -25.4288	   -40.4510	   -40.5350	   -32.9819	   -34.7443	    -7.1335	   -48.1720	   -50.4379	   -45.0668	
   -37.0102	   -27.8625	   -41.7938	   -41.5421	   -33.5693	   -35.1639	    -7.8049	   -47.3328	   -50.7736	   -45.7382	
   -40.2832	   -30.7159	   -43.3884	   -42.3813	   -34.3246	   -35.4996	    -8.4763	   -46.0739	   -50.3540	   -45.9061	
   -43.8080	   -33.5693	   -45.2347	   -43.1366	   -35.4156	   -35.8353	    -9.1476	   -44.7311	   -49.1791	   -45.5704	
   -47.1649	   -36.3388	   -47.3328	   -43.7241	   -36.6745	   -36.0870	    -9.7351	   -43.2205	   -47.5006	   -44.8990	
   -50.1862	   -38.8565	   -49.5987	   -44.3115	   -38.1012	   -36.3388	   -10.3226	   -41.7099	   -45.6543	   -43.9758	
   -52.7878	   -41.0385	   -51.8646	   -44.8990	   -39.7797	   -36.7584	   -10.9100	   -40.4510	   -43.8919	   -42.9688	
   -54.8859	   -42.8848	   -54.1306	   -45.5704	   -41.4581	   -37.4298	   -11.5814	   -39.3600	   -42.6331	   -42.0456	
   -56.8161	   -44.5633	   -56.1447	   -46.2418	   -43.1366	   -38.3530	   -12.5046	   -38.6047	   -42.0456	   -41.5421	
   -58.5785	   -46.1578	   -57.9910	   -46.9971	   -44.8990	   -39.4440	   -13.5956	   -38.1012	   -42.1295	   -41.3742	
   -60.2570	   -47.7524	   -59.5856	   -47.6685	   -46.7453	   -40.7028	   -15.0223	   -37.9333	   -42.8009	   -41.7099	
   -61.9354	   -49.3469	   -61.0962	   -48.0042	   -48.6755	   -41.8777	   -16.6168	   -37.9333	   -43.6401	   -42.2974	
   -63.3621	   -50.7736	   -62.5229	   -48.0881	   -50.6058	   -42.8848	   -18.2114	   -38.0173	   -44.3954	   -43.0527	
   -64.4531	   -51.9485	   -63.6978	   -47.8363	   -52.4521	   -43.5562	   -19.8059	   -37.9333	   -44.8990	   -43.8080	
   -65.0406	   -52.6199	   -64.7888	   -47.1649	   -54.1306	   -43.9758	   -21.2326	   -37.7655	   -44.9829	   -44.3954	
   -65.0406	   -52.9556	   -65.6281	   -46.3257	   -55.5573	   -44.1437	   -22.5754	   -37.4298	   -44.7311	   -44.7311	
   -64.6210	   -52.7878	   -66.3834	   -45.4025	   -56.7322	   -44.2276	   -23.9182	   -37.0102	   -44.2276	   -44.8990	
   -63.9496	   -52.4521	   -67.0547	   -44.6472	   -57.7393	   -44.3115	   -25.2609	   -36.6745	   -43.6401	   -44.9829	
   -63.0264	   -51.9485	   -67.5583	   -44.1437	   -58.4946	   -44.3954	   -26.6037	   -36.2549	   -42.9688	   -44.8151	
   -61.9354	   -51.2772	   -67.9779	   -44.1437	   -58.9981	   -44.6472	   -27.8625	   -36.0031	   -42.2974	   -44.5633	
   -60.9283	   -50.6058	   -68.2297	   -44.8151	   -59.2499	   -44.8990	   -29.0375	   -35.9192	   -41.6260	   -44.1437	
   -59.8373	   -49.8505	   -68.1458	   -46.1578	   -59.2499	   -45.3186	   -29.9606	   -36.0870	   -40.9546	   -43.4723	
   -58.8303	   -48.9273	   -67.7261	   -48.0042	   -58.9981	   -45.8221	   -30.6320	   -36.5906	   -40.3671	   -42.6331	
   -57.8232	   -48.0042	   -66.9708	   -50.2701	   -58.5785	   -46.2418	   -31.1356	   -37.3459	   -39.8636	   -41.5421	
   -56.8161	   -46.9971	   -66.0477	   -52.6199	   -57.9910	   -46.6614	   -31.4713	   -38.4369	   -39.5279	   -40.2832	
   -55.8090	   -45.9061	   -64.8727	   -54.8019	   -57.2357	   -46.9971	   -31.6391	   -39.6957	   -39.2761	   -39.0244	
   -54.8019	   -44.8151	   -63.5300	   -56.5643	   -56.3965	   -47.2488	   -31.5552	   -41.0385	   -39.1922	   -37.7655	
   -53.6270	   -43.6401	   -61.9354	   -57.9071	   -55.2216	   -47.4167	   -31.2195	   -42.2134	   -39.1922	   -36.5906	
   -52.3682	   -42.4652	   -60.1730	   -58.5785	   -53.9627	   -47.4167	   -30.5481	   -43.2205	   -39.3600	   -35.7513	
   -51.1093	   -41.3742	   -58.4106	   -58.6624	   -52.4521	   -47.3328	   -29.7089	   -44.1437	   -39.6957	   -35.1639	
   -49.9344	   -40.3671	   -56.6483	   -58.2428	   -50.9415	   -47.3328	   -28.7018	   -44.9829	   -40.1154	   -34.9960	
   -48.9273	   -39.5279	   -55.0537	   -57.4036	   -49.3469	   -47.4167	   -27.5269	   -45.9061	   -40.7867	   -35.3317	
   -48.0881	   -38.9404	   -53.6270	   -56.3965	   -47.6685	   -47.5006	   -26.2680	   -46.8292	   -41.7099	   -36.0870	
   -47.2488	   -38.2690	   -52.2842	   -55.3055	   -45.8221	   -47.7524	   -25.0092	   -47.6685	   -42.8009	   -37.2620	
   -46.2418	   -37.5137	   -50.9415	   -54.1306	   -43.7241	   -47.8363	   -23.5825	   -48.3398	   -43.9758	   -38.5208	
   -45.0668	   -36.5067	   -49.5148	   -52.9556	   -41.4581	   -47.9202	   -21.9879	   -48.7595	   -45.2347	   -39.7797	
   -43.6401	   -35.2478	   -48.0042	   -51.7807	   -38.8565	   -47.8363	   -20.1416	   -48.6755	   -46.4096	   -40.8707	
   -42.1295	   -33.9050	   -46.4096	   -50.6897	   -36.2549	   -47.5845	   -18.2953	   -48.2559	   -47.3328	   -41.7099	
   -40.9546	   -32.6462	   -44.8990	   -49.6826	   -33.7372	   -47.3328	   -16.3651	   -47.3328	   -48.0881	   -42.2134	
   -40.1993	   -31.8909	   -43.8080	   -48.8434	   -31.6391	   -46.9971	   -14.5187	   -46.1578	   -48.3398	   -42.3813	
   -40.1993	   -31.7230	   -43.2205	   -48.1720	   -30.0446	   -46.7453	   -12.9242	   -44.8151	   -48.2559	   -42.2134	
   -41.1224	   -32.3944	   -43.3884	   -47.6685	   -29.2053	   -46.4935	   -11.6653	   -43.3884	   -47.8363	   -41.7938	
   -43.0527	   -33.8211	   -44.5633	   -47.1649	   -29.2053	   -46.3257	   -10.9940	   -41.9617	   -47.0810	   -41.1224	
   -45.9061	   -36.0031	   -46.5775	   -46.8292	   -30.2963	   -46.1578	   -10.9100	   -40.6189	   -46.2418	   -40.2832	
   -49.5987	   -38.9404	   -49.5148	   -46.6614	   -32.4783	   -45.9900	   -11.4975	   -39.6118	   -45.4025	   -39.4440	
   -53.6270	   -42.2974	   -53.2074	   -46.7453	   -35.4996	   -46.0739	   -12.6724	   -38.8565	   -44.6472	   -38.6887	
   -57.8232	   -45.9061	   -57.2357	   -47.1649	   -39.1922	   -46.2418	   -14.2670	   -38.5208	   -44.2276	   -38.1012	
   -61.8515	   -49.3469	   -61.3480	   -48.0042	   -43.3044	   -46.7453	   -16.1972	   -38.5208	   -44.0598	   -37.8494	
   -65.3763	   -52.5360	   -65.2084	   -49.0952	   -47.4167	   -47.5845	   -18.3792	   -38.7726	   -44.2276	   -37.8494	
   -68.3975	   -55.3894	   -68.6493	   -50.5219	   -51.2772	   -48.5916	   -20.5612	   -39.3600	   -44.5633	   -38.0173	
   -70.9152	   -57.7393	   -71.5027	   -51.9485	   -54.7180	   -49.6826	   -22.6593	   -39.8636	   -44.9829	   -38.4369	
   -72.7615	   -59.6695	   -73.6008	   -53.2074	   -57.6553	   -50.6058	   -24.3378	   -40.2832	   -45.3186	   -39.0244	
   -73.8525	   -60.8444	   -74.8596	   -53.9627	   -59.7534	   -51.1093	   -25.6805	   -40.3671	   -45.3186	   -39.5279	
   -74.1043	   -61.2640	   -75.1953	   -53.9627	   -61.0123	   -50.9415	   -26.3519	   -39.8636	   -45.0668	   -40.0314	
   -73.4329	   -60.8444	   -74.5239	   -52.7878	   -61.2640	   -50.0183	   -26.4359	   -39.0244	   -44.3954	   -40.4510	
   -71.9223	   -59.5016	   -72.9294	   -50.6058	   -60.5087	   -48.2559	   -25.9323	   -37.9333	   -43.4723	   -40.7867	
   -69.6564	   -57.4875	   -70.7474	   -47.4167	   -58.9981	   -45.7382	   -24.8413	   -36.8423	   -42.3813	   -40.9546	
   -66.8030	   -54.9698	   -68.1458	   -43.6401	   -56.9000	   -42.8009	   -23.4146	   -36.0031	   -41.2064	   -40.8707	
   -63.7817	   -52.2003	   -65.4602	   -39.5279	   -54.6341	   -39.5279	   -21.8201	   -35.6674	   -39.9475	   -40.5350	
   -60.6766	   -49.5148	   -62.8586	   -35.4156	   -52.2842	   -36.2549	   -20.1416	   -35.7513	   -38.7726	   -39.9475	
   -57.8232	   -47.0810	   -60.5087	   -31.4713	   -50.1022	   -33.1497	   -18.4631	   -36.2549	   -37.6816	   -39.1922	
   -55.3894	   -45.0668	   -58.4946	   -28.1143	   -48.2559	   -30.4642	   -16.8686	   -36.9263	   -36.8423	   -38.5208	
   -53.5431	   -43.6401	   -56.9000	   -25.4288	   -46.8292	   -28.4500	   -15.5258	   -37.7655	   -36.2549	   -37.9333	
   -52.3682	   -42.8009	   -55.7251	   -24.0021	   -45.8221	   -27.1912	   -14.4348	   -38.5208	   -36.0870	   -37.6816	
   -51.9485	   -42.6331	   -54.9698	   -23.9182	   -45.2347	   -27.0233	   -13.5956	   -39.1083	   -36.4227	   -37.7655	
   -52.0325	   -42.8009	   -54.6341	   -25.4288	   -45.0668	   -27.8625	   -13.0920	   -39.6118	   -37.1780	   -38.0173	
   -52.3682	   -43.0527	   -54.6341	   -28.0304	   -44.9829	   -29.4571	   -12.7563	   -39.9475	   -38.2690	   -38.2690	
   -52.7039	   -43.2205	   -54.6341	   -31.3873	   -44.8151	   -31.5552	   -12.5885	   -40.2832	   -39.4440	   -38.4369	
   -52.6199	   -42.9688	   -54.7180	   -34.8282	   -44.3115	   -33.7372	   -12.4207	   -40.6189	   -40.5350	   -38.2690	
   -52.1164	   -42.2974	   -54.8019	   -37.9333	   -43.5562	   -35.8353	   -12.4207	   -40.8707	   -41.5421	   -37.7655	
   -51.1093	   -41.3742	   -55.0537	   -40.4510	   -42.5491	   -37.5137	   -12.5046	   -41.1224	   -42.2134	   -36.9263	
   -49.8505	   -40.4510	   -55.4733	   -42.2974	   -41.5421	   -38.8565	   -12.6724	   -41.2064	   -42.5491	   -35.7513	
   -48.3398	   -39.5279	   -55.9769	   -43.4723	   -40.7867	   -39.7797	   -12.9242	   -40.9546	   -42.6331	   -34.3246	
   -46.5775	   -38.5208	   -56.4804	   -44.0598	   -40.2832	   -40.1993	   -13.0920	   -40.1993	   -42.3813	   -32.6462	
   -44.6472	   -37.5137	   -56.7322	   -44.1437	   -40.1154	   -40.1993	   -13.3438	   -38.9404	   -41.8777	   -30.8838	
   -42.6331	   -36.4227	   -56.9000	   -44.0598	   -40.3671	   -39.8636	   -13.5956	   -37.0941	   -41.1224	   -29.2892	
   -40.9546	   -35.4156	   -56.9000	   -43.8080	   -41.1224	   -39.3600	   -14.0152	   -34.9121	   -40.3671	   -28.1143	
   -39.6957	   -34.8282	   -56.9000	   -43.7241	   -42.2134	   -38.9404	   -14.6866	   -32.7301	   -39.7797	   -27.6108	
   -39.4440	   -34.8282	   -57.1518	   -43.8080	   -43.8919	   -38.6887	   -15.5258	   -30.8838	   -39.2761	   -27.8625	
   -40.1993	   -35.5835	   -57.6553	   -44.0598	   -45.8221	   -38.6047	   -16.6168	   -29.7928	   -39.1922	   -28.9536	
   -42.0456	   -37.1780	   -58.4946	   -44.5633	   -47.9202	   -38.8565	   -17.9596	   -29.7089	   -39.3600	   -30.5481	
   -44.6472	   -39.3600	   -59.5016	   -45.0668	   -49.9344	   -39.3600	   -19.3024	   -30.6320	   -39.8636	   -32.6462	
   -47.5845	   -41.7099	   -60.5087	   -45.7382	   -51.3611	   -39.9475	   -20.6451	   -32.3944	   -40.5350	   -34.8282	
   -50.2701	   -43.8080	   -61.2640	   -46.4935	   -52.0325	   -40.7028	   -21.9040	   -34.7443	   -41.3742	   -36.8423	
   -52.4521	   -45.2347	   -61.5158	   -47.4167	   -51.9485	   -41.6260	   -23.0789	   -37.3459	   -42.4652	   -38.6887	
   -53.7109	   -45.8221	   -61.1801	   -48.5916	   -51.1093	   -42.6331	   -24.1699	   -40.1993	   -43.7241	   -40.1993	
   -54.1306	   -45.4865	   -60.4248	   -49.8505	   -49.5987	   -43.6401	   -25.0931	   -42.8848	   -45.1508	   -41.3742	
   -53.5431	   -44.3115	   -59.3338	   -50.8575	   -47.5845	   -44.4794	   -25.8484	   -45.2347	   -46.6614	   -42.2134	
   -52.3682	   -42.6331	   -57.8232	   -51.2772	   -45.3186	   -44.8990	   -26.1841	   -46.8292	   -48.0042	   -42.5491	
   -50.7736	   -40.7867	   -56.3965	   -50.8575	   -42.9688	   -44.7311	   -26.2680	   -47.6685	   -49.0952	   -42.6331	
   -49.0952	   -39.1083	   -55.1376	   -49.7665	   -40.9546	   -44.0598	   -26.2680	   -47.5845	   -49.7665	   -42.6331	
   -47.7524	   -37.9333	   -54.2984	   -48.0042	   -39.6118	   -43.0527	   -26.1841	   -46.9131	   -50.1022	   -42.6331	
   -46.8292	   -37.5137	   -54.1306	   -45.9900	   -39.1083	   -41.8777	   -26.1841	   -45.9061	   -50.1022	   -42.8009	
   -46.4096	   -37.6816	   -54.4662	   -43.9758	   -39.3600	   -40.8707	   -26.4359	   -44.7311	   -49.9344	   -43.3044	
   -46.4096	   -38.4369	   -55.3055	   -42.1295	   -40.1993	   -40.1154	   -26.7715	   -43.6401	   -49.6826	   -44.0598	
   -46.7453	   -39.5279	   -56.3965	   -40.7028	   -41.5421	   -39.6118	   -27.0233	   -42.7170	   -49.2630	   -44.8990	
   -47.2488	   -40.8707	   -57.7393	   -39.6118	   -43.0527	   -39.3600	   -27.3590	   -41.9617	   -48.9273	   -45.8221	
   -47.9202	   -42.2134	   -59.1660	   -38.9404	   -44.6472	   -39.2761	   -27.6108	   -41.3742	   -48.5077	   -46.6614	
   -48.6755	   -43.7241	   -60.5927	   -38.6887	   -46.2418	   -39.5279	   -27.8625	   -41.1224	   -48.2559	   -47.5006	
   -49.5148	   -45.1508	   -61.9354	   -38.6887	   -47.6685	   -39.8636	   -28.1982	   -41.0385	   -48.0881	   -48.2559	
   -50.4379	   -46.4935	   -63.0264	   -38.9404	   -48.9273	   -40.3671	   -28.6179	   -41.0385	   -48.0042	   -48.9273	
   -51.3611	   -47.5845	   -63.6978	   -39.1083	   -49.7665	   -40.8707	   -28.9536	   -41.1224	   -48.0042	   -49.2630	
   -52.1164	   -48.3398	   -63.8657	   -39.1922	   -50.1862	   -41.2903	   -29.1214	   -41.1224	   -47.8363	   -49.2630	
   -52.7039	   -48.7595	   -63.6139	   -39.1083	   -50.1022	   -41.6260	   -28.9536	   -40.9546	   -47.5006	   -48.9273	
   -53.0396	   -48.9273	   -63.0264	   -38.9404	   -49.5987	   -41.8777	   -28.3661	   -40.4510	   -46.9971	   -48.2559	
   -53.1235	   -48.6755	   -62.1033	   -38.7726	   -48.6755	   -42.0456	   -27.3590	   -39.6118	   -46.3257	   -47.2488	
   -52.8717	   -48.0881	   -61.0123	   -38.7726	   -47.5006	   -42.2134	   -25.8484	   -38.6047	   -45.4025	   -45.9900	
   -52.2003	   -47.1649	   -59.8373	   -38.7726	   -46.0739	   -42.3813	   -23.9182	   -37.5137	   -44.3954	   -44.6472	
   -51.2772	   -45.9900	   -58.4946	   -38.7726	   -44.3954	   -42.3813	   -21.6522	   -36.5067	   -43.3884	   -43.2205	
   -50.1022	   -44.5633	   -56.9839	   -38.5208	   -42.3813	   -42.2974	   -18.9667	   -35.7513	   -42.5491	   -41.7938	
   -48.6755	   -43.0527	   -55.2216	   -38.1012	   -40.1154	   -42.0456	   -15.9454	   -35.4996	   -42.2134	   -40.4510	
   -47.2488	   -41.4581	   -53.2913	   -37.2620	   -37.5137	   -41.7099	   -12.7563	   -35.7513	   -42.2974	   -39.3600	
   -45.9061	   -39.9475	   -51.3611	   -36.3388	   -34.8282	   -41.3742	    -9.4833	   -36.5906	   -42.8009	   -38.5208	
   -44.7311	   -38.6887	   -49.6826	   -35.4156	   -32.3944	   -41.2064	    -6.3782	   -37.9333	   -43.7241	   -38.1851	
   -43.8919	   -37.5977	   -48.5077	   -34.5764	   -30.3802	   -41.1224	    -3.6087	   -39.6118	   -44.8990	   -38.1851	
   -43.5562	   -36.9263	   -48.0042	   -33.8211	   -28.9536	   -41.2903	    -1.4267	   -41.3742	   -46.0739	   -38.6047	
   -43.7241	   -36.7584	   -48.2559	   -33.2336	   -28.3661	   -41.6260	     0.1678	   -43.0527	   -47.3328	   -39.4440	
   -44.6472	   -37.0102	   -49.2630	   -32.8979	   -28.6179	   -42.2134	     1.0071	   -44.5633	   -48.5077	   -40.7028	
   -46.0739	   -37.7655	   -50.9415	   -33.2336	   -29.7928	   -43.1366	     1.0071	   -45.9061	   -49.5987	   -42.0456	
   -48.0042	   -38.8565	   -53.0396	   -34.4086	   -31.7230	   -44.5633	     0.3357	   -46.9971	   -50.6897	   -43.5562	
   -50.1022	   -40.1154	   -55.3894	   -36.7584	   -34.2407	   -46.4096	    -1.0910	   -48.0042	   -51.6129	   -44.8990	
   -52.1164	   -41.3742	   -57.7393	   -40.4510	   -37.0941	   -48.7595	    -3.0212	   -48.9273	   -52.3682	   -46.0739	
   -53.7949	   -42.6331	   -59.8373	   -45.4025	   -40.1154	   -51.6129	    -5.2032	   -49.9344	   -52.9556	   -46.9131	
   -55.2216	   -43.8080	   -61.7676	   -51.1932	   -42.9688	   -54.8859	    -7.4692	   -51.1932	   -53.3752	   -47.5006	
   -56.3126	   -44.8990	   -63.3621	   -57.2357	   -45.4865	   -58.1589	    -9.7351	   -52.7878	   -53.6270	   -47.9202	
   -57.1518	   -45.8221	   -64.5370	   -62.8586	   -47.6685	   -61.2640	   -11.9171	   -54.8019	   -53.9627	   -48.2559	
   -57.7393	   -46.6614	   -65.1245	   -67.8101	   -49.3469	   -64.0335	   -13.7634	   -57.1518	   -54.2984	   -48.6755	
   -58.2428	   -47.3328	   -65.2924	   -71.7545	   -50.5219	   -66.2155	   -15.3580	   -59.7534	   -54.8019	   -49.1791	
   -58.5785	   -47.7524	   -64.8727	   -74.6918	   -51.1932	   -67.9779	   -16.6168	   -62.5229	   -55.4733	   -49.7665	
   -58.6624	   -47.8363	   -64.1174	   -76.7059	   -51.3611	   -69.0689	   -17.3721	   -65.1245	   -56.1447	   -50.3540	
   -58.4106	   -47.5845	   -63.0264	   -77.8809	   -50.9415	   -69.4885	   -17.7078	   -67.3904	   -56.7322	   -50.7736	
   -57.8232	   -46.9971	   -61.5997	   -77.9648	   -50.0183	   -69.2368	   -17.3721	   -68.9011	   -57.0679	   -50.8575	
   -56.8161	   -46.0739	   -60.0052	   -77.1255	   -48.5916	   -68.2297	   -16.4490	   -69.5724	   -57.2357	   -50.6058	
   -55.3055	   -44.8151	   -58.3267	   -75.1953	   -46.7453	   -66.4673	   -15.0223	   -69.4046	   -57.2357	   -50.1022	
   -53.6270	   -43.3044	   -56.5643	   -72.5937	   -44.5633	   -64.1174	   -13.2599	   -68.6493	   -57.1518	   -49.4308	
   -51.6968	   -41.7099	   -54.8859	   -69.4046	   -42.2134	   -61.4319	   -11.2457	   -67.3065	   -57.0679	   -48.6755	
   -49.6826	   -40.1154	   -53.2913	   -65.9637	   -39.7797	   -58.5785	    -9.1476	   -65.6281	   -56.8161	   -47.9202	
   -47.7524	   -38.4369	   -51.9485	   -62.5229	   -37.5137	   -55.8090	    -7.3013	   -63.6139	   -56.5643	   -47.2488	
   -45.8221	   -36.9263	   -50.8575	   -59.1660	   -35.4996	   -53.0396	    -5.7907	   -61.5158	   -56.1447	   -46.5775	
   -44.0598	   -35.5835	   -50.1022	   -56.0608	   -33.9890	   -50.5219	    -4.6997	   -59.4177	   -55.7251	   -46.0739	
   -42.4652	   -34.4086	   -49.6826	   -53.1235	   -32.9819	   -48.3398	    -4.2801	   -57.4875	   -55.1376	   -45.7382	
   -41.1224	   -33.4854	   -49.5987	   -50.5219	   -32.5623	   -46.4096	    -4.4479	   -55.5573	   -54.6341	   -45.4025	
   -39.9475	   -32.7301	   -49.6826	   -48.1720	   -32.4783	   -44.8151	    -5.0354	   -53.7949	   -54.0466	   -45.1508	
   -39.0244	   -32.3105	   -49.8505	   -46.0739	   -32.7301	   -43.4723	    -5.9586	   -52.0325	   -53.2913	   -44.8151	
   -38.2690	   -31.9748	   -49.9344	   -43.9758	   -33.1497	   -42.2134	    -6.8817	   -50.1862	   -52.2003	   -44.3115	
   -37.5977	   -31.6391	   -49.9344	   -41.8777	   -33.4854	   -41.0385	    -7.6370	   -48.2559	   -50.7736	   -43.6401	
   -36.9263	   -31.3873	   -49.6826	   -39.6118	   -33.7372	   -39.8636	    -8.1406	   -46.0739	   -48.9273	   -42.6331	
   -36.1710	   -30.9677	   -49.2630	   -37.2620	   -33.9050	   -38.5208	    -8.4763	   -43.8080	   -46.7453	   -41.3742	
   -35.4996	   -30.4642	   -48.7595	   -34.9960	   -33.9050	   -37.2620	    -8.5602	   -41.3742	   -44.3115	   -39.8636	
   -34.8282	   -29.7928	   -48.1720	   -32.8979	   -33.6533	   -36.0031	    -8.4763	   -38.7726	   -41.9617	   -38.3530	
   -34.1568	   -29.1214	   -47.5006	   -30.9677	   -33.0658	   -34.8282	    -8.3084	   -36.2549	   -39.6118	   -36.8423	
   -33.6533	   -28.1982	   -46.6614	   -29.2892	   -32.0587	   -33.7372	    -7.8888	   -33.7372	   -37.5137	   -35.4996	
   -33.3176	   -27.3590	   -45.5704	   -27.8625	   -30.6320	   -32.5623	    -7.1335	   -31.3034	   -35.8353	   -34.3246	
   -33.2336	   -26.5198	   -44.3115	   -26.6876	   -28.8696	   -31.4713	    -6.2103	   -29.3732	   -34.6603	   -33.3176	
   -33.7372	   -26.0162	   -42.9688	   -26.0162	   -27.0233	   -30.6320	    -5.2032	   -27.9465	   -34.1568	   -32.6462	
   -34.8282	   -26.0162	   -41.8777	   -26.1002	   -25.5966	   -30.2124	    -4.2801	   -27.3590	   -34.4925	   -32.3105	
   -36.6745	   -26.6876	   -41.2064	   -27.1912	   -24.7574	   -30.5481	    -3.7766	   -27.6108	   -35.5835	   -32.4783	
   -39.2761	   -28.1143	   -41.2064	   -29.2892	   -24.8413	   -31.6391	    -3.7766	   -28.7018	   -37.2620	   -33.1497	
   -42.1295	   -30.2124	   -41.8777	   -32.0587	   -25.9323	   -33.1497	    -4.5319	   -30.4642	   -39.2761	   -34.2407	
   -45.1508	   -32.6462	   -43.2205	   -34.8282	   -27.8625	   -34.8282	    -5.8746	   -32.5623	   -41.2903	   -35.4996	
   -47.7524	   -35.0800	   -44.9829	   -36.9263	   -30.5481	   -36.1710	    -7.6370	   -34.6603	   -43.0527	   -36.7584	
   -49.6826	   -37.2620	   -46.9971	   -37.8494	   -33.5693	   -36.8423	    -9.5673	   -36.3388	   -44.3115	   -37.5977	
   -50.7736	   -38.8565	   -49.0952	   -37.4298	   -36.6745	   -36.6745	   -11.4136	   -37.4298	   -44.7311	   -37.9333	
   -50.8575	   -39.6957	   -50.8575	   -35.6674	   -39.4440	   -35.5835	   -13.1760	   -37.8494	   -44.3954	   -37.6816	
   -49.8505	   -39.6957	   -52.3682	   -32.9819	   -41.7938	   -33.8211	   -14.5187	   -37.5137	   -43.3044	   -36.9263	
   -48.0881	   -39.0244	   -53.3752	   -29.6249	   -43.7241	   -31.5552	   -15.5258	   -36.5906	   -41.6260	   -35.5835	
   -45.7382	   -37.6816	   -53.9627	   -26.1841	   -44.9829	   -29.1214	   -16.0294	   -35.4156	   -39.5279	   -33.9890	
   -43.0527	   -36.0870	   -54.2984	   -22.9111	   -45.8221	   -26.8555	   -16.2811	   -34.0729	   -37.1780	   -32.2266	
   -40.4510	   -34.4086	   -54.5502	   -20.3934	   -46.1578	   -25.0092	   -16.2811	   -32.8140	   -34.8282	   -30.4642	
   -38.1012	   -33.1497	   -54.8859	   -18.9667	   -46.0739	   -23.7503	   -16.0294	   -31.8069	   -32.7301	   -29.0375	
   -36.5067	   -32.3944	   -55.3894	   -18.9667	   -45.7382	   -23.4146	   -15.8615	   -31.1356	   -31.0516	   -28.1982	
   -35.5835	   -32.2266	   -56.2286	   -20.3094	   -45.4025	   -24.0021	   -15.6937	   -30.7999	   -30.0446	   -28.1982	
   -35.3317	   -32.7301	   -57.1518	   -22.9950	   -45.1508	   -25.4288	   -15.6937	   -30.7999	   -29.7928	   -29.2053	
   -35.6674	   -33.5693	   -57.9910	   -26.3519	   -45.2347	   -27.4429	   -15.7776	   -30.8838	   -30.2963	   -31.1356	
   -36.2549	   -34.4086	   -58.6624	   -29.7928	   -45.3186	   -29.5410	   -15.8615	   -30.8838	   -31.3873	   -33.9050	
   -36.9263	   -35.2478	   -58.9142	   -32.6462	   -45.3186	   -31.3873	   -15.8615	   -30.5481	   -32.7301	   -36.9263	
   -37.5137	   -35.7513	   -58.6624	   -34.6603	   -45.1508	   -32.7301	   -15.6937	   -29.7928	   -33.9890	   -39.9475	
   -37.7655	   -35.9192	   -57.9910	   -35.7513	   -44.8151	   -33.4854	   -15.3580	   -28.7018	   -34.9960	   -42.2974	
   -37.6816	   -35.7513	   -56.9000	   -35.9192	   -44.4794	   -33.8211	   -14.8544	   -27.5269	   -35.6674	   -43.7241	
   -37.2620	   -35.3317	   -55.5573	   -35.5835	   -44.1437	   -33.9890	   -14.3509	   -26.6037	   -36.1710	   -44.3115	
   -36.5906	   -34.6603	   -54.2145	   -34.9960	   -43.9758	   -34.0729	   -13.8474	   -26.2680	   -36.8423	   -44.2276	
   -35.7513	   -33.7372	   -52.9556	   -34.2407	   -44.0598	   -34.3246	   -13.4277	   -26.5198	   -37.7655	   -43.8080	
   -34.8282	   -32.8140	   -52.0325	   -33.4854	   -44.3115	   -34.7443	   -13.1760	   -27.4429	   -39.1083	   -43.3044	
   -33.9050	   -31.8069	   -51.4450	   -33.0658	   -44.7311	   -35.4156	   -13.0081	   -28.7018	   -40.7028	   -42.8009	
   -33.2336	   -30.9677	   -51.3611	   -32.9819	   -45.3186	   -36.1710	   -12.9242	   -30.2124	   -42.5491	   -42.2974	
   -32.7301	   -30.3802	   -51.6968	   -33.4015	   -46.1578	   -37.0102	   -13.0920	   -31.8069	   -44.3115	   -41.8777	
   -32.6462	   -30.0446	   -52.3682	   -34.3246	   -46.9971	   -38.0173	   -13.4277	   -33.3176	   -45.8221	   -41.5421	
   -32.8979	   -29.9606	   -53.3752	   -35.5835	   -47.9202	   -39.0244	   -13.9313	   -34.8282	   -47.0810	   -41.3742	
   -33.4854	   -30.2124	   -54.3823	   -37.0941	   -48.6755	   -40.0314	   -14.6027	   -36.4227	   -47.8363	   -41.2903	
   -34.5764	   -30.8838	   -55.3894	   -38.4369	   -49.2630	   -40.8707	   -15.4419	   -38.1012	   -48.2559	   -41.3742	
   -36.0870	   -31.8909	   -56.3965	   -39.6118	   -49.5148	   -41.6260	   -16.2811	   -39.8636	   -48.4238	   -41.7099	
   -38.1012	   -33.4015	   -57.3196	   -40.7028	   -49.5987	   -42.2974	   -17.2043	   -41.7099	   -48.5077	   -42.2134	
   -40.2832	   -35.1639	   -58.1589	   -41.5421	   -49.3469	   -42.8848	   -18.0435	   -43.5562	   -48.5077	   -42.8848	
   -42.6331	   -37.0941	   -58.8303	   -42.2134	   -48.6755	   -43.3884	   -18.5471	   -45.3186	   -48.3398	   -43.6401	
   -44.8151	   -38.9404	   -59.4177	   -42.7170	   -47.7524	   -43.8080	   -18.7988	   -46.9131	   -47.8363	   -44.3954	
   -46.6614	   -40.6189	   -59.6695	   -43.0527	   -46.4935	   -44.0598	   -18.7149	   -48.1720	   -47.0810	   -44.8990	
   -48.0042	   -41.9617	   -59.5856	   -43.3044	   -44.9829	   -44.2276	   -18.1274	   -49.2630	   -46.1578	   -45.2347	
   -48.8434	   -42.6331	   -59.1660	   -43.7241	   -43.3044	   -44.6472	   -17.2882	   -50.1862	   -45.4025	   -45.3186	
   -48.9273	   -42.6331	   -58.2428	   -44.5633	   -41.6260	   -45.3186	   -16.2811	   -51.1932	   -45.1508	   -45.4025	
   -48.2559	   -41.7938	   -56.8161	   -45.8221	   -40.0314	   -46.4935	   -15.2740	   -52.2842	   -45.4865	   -45.4025	
   -46.8292	   -40.1993	   -55.0537	   -47.5006	   -38.6047	   -48.0042	   -14.4348	   -53.4592	   -46.4935	   -45.4865	
   -44.8151	   -38.0173	   -52.9556	   -49.3469	   -37.5977	   -49.6826	   -14.0152	   -54.3823	   -47.9202	   -45.6543	
   -42.4652	   -35.4156	   -50.8575	   -51.3611	   -37.0102	   -51.1932	   -14.1830	   -55.0537	   -49.4308	   -45.8221	
   -40.1154	   -32.7301	   -48.8434	   -53.2074	   -36.9263	   -52.4521	   -15.0223	   -55.1376	   -50.7736	   -46.0739	
   -38.1851	   -30.4642	   -47.3328	   -55.0537	   -37.4298	   -53.3752	   -16.3651	   -54.7180	   -51.6968	   -46.3257	
   -37.0102	   -28.9536	   -46.4096	   -56.7322	   -38.3530	   -53.7949	   -18.1274	   -53.8788	   -52.2842	   -46.5775	
   -36.9263	   -28.4500	   -46.4096	   -58.2428	   -39.6957	   -53.8788	   -20.2255	   -52.7039	   -52.6199	   -46.9131	
   -38.1012	   -29.2053	   -47.1649	   -59.3338	   -41.2064	   -53.4592	   -22.3236	   -51.5289	   -52.7878	   -47.1649	
   -40.3671	   -31.0516	   -48.5916	   -59.5856	   -42.7170	   -52.6199	   -24.5056	   -50.1022	   -52.6199	   -47.3328	
   -43.1366	   -33.4854	   -50.3540	   -58.7463	   -44.1437	   -51.2772	   -26.4359	   -48.5077	   -52.0325	   -47.2488	
   -46.0739	   -36.1710	   -52.2003	   -56.7322	   -45.4025	   -49.2630	   -28.1982	   -46.5775	   -51.1932	   -46.8292	
   -48.5916	   -38.7726	   -54.0466	   -53.7109	   -46.4096	   -46.8292	   -29.7928	   -44.4794	   -50.1022	   -46.2418	
   -50.6058	   -41.2064	   -56.0608	   -50.0183	   -47.4167	   -44.1437	   -31.1356	   -42.5491	   -48.9273	   -45.4865	
   -52.1164	   -43.3044	   -58.1589	   -46.1578	   -48.5916	   -41.4581	   -32.3944	   -40.8707	   -47.9202	   -44.8990	
   -53.2913	   -45.4025	   -60.5927	   -42.5491	   -50.1022	   -39.1922	   -33.6533	   -39.9475	   -47.2488	   -44.8151	
   -54.2145	   -47.1649	   -63.1104	   -39.5279	   -51.8646	   -37.4298	   -34.9121	   -39.9475	   -47.2488	   -45.1508	
   -54.8019	   -48.6755	   -65.4602	   -37.0941	   -53.8788	   -36.2549	   -36.1710	   -40.7028	   -47.6685	   -45.9900	
   -54.8019	   -49.5148	   -67.2226	   -35.1639	   -55.7251	   -35.5835	   -37.0941	   -42.0456	   -48.5077	   -47.0810	
   -54.2145	   -49.5148	   -68.0618	   -33.4015	   -57.0679	   -35.1639	   -37.5977	   -43.5562	   -49.4308	   -48.1720	
   -52.7878	   -48.5077	   -67.8101	   -31.8069	   -57.7393	   -34.7443	   -37.4298	   -44.8990	   -50.2701	   -49.0952	
   -50.5219	   -46.4935	   -66.2155	   -30.1285	   -57.3196	   -34.3246	   -36.4227	   -45.4865	   -50.7736	   -49.6826	
   -47.5006	   -43.6401	   -63.6139	   -28.6179	   -55.8929	   -33.6533	   -34.6603	   -45.3186	   -50.6897	   -49.5987	
   -43.8919	   -40.1993	   -60.0052	   -27.2751	   -53.3752	   -32.8979	   -32.1426	   -44.0598	   -49.9344	   -49.0952	
   -40.1154	   -36.4227	   -55.8929	   -26.2680	   -50.2701	   -32.1426	   -29.1214	   -41.9617	   -48.5077	   -48.1720	
   -36.5067	   -32.8140	   -51.6968	   -25.7645	   -46.6614	   -31.5552	   -25.8484	   -39.3600	   -46.4935	   -46.9131	
   -33.4015	   -29.7928	   -47.7524	   -25.9323	   -43.1366	   -31.2195	   -22.7432	   -36.5067	   -44.1437	   -45.6543	
   -31.3034	   -27.6108	   -44.4794	   -26.6037	   -40.0314	   -31.2195	   -19.9738	   -33.9050	   -41.6260	   -44.4794	
   -30.2963	   -26.5198	   -42.2974	   -27.8625	   -37.5977	   -31.6391	   -17.7917	   -31.8069	   -39.4440	   -43.5562	
   -30.3802	   -26.5198	   -41.3742	   -29.5410	   -36.0031	   -32.3944	   -16.3651	   -30.4642	   -37.6816	   -42.9688	
   -31.3873	   -27.4429	   -41.6260	   -31.4713	   -35.2478	   -33.4854	   -15.6097	   -29.9606	   -36.5906	   -42.7170	
   -33.1497	   -29.0375	   -43.0527	   -33.4015	   -35.4156	   -34.6603	   -15.5258	   -30.2963	   -36.2549	   -42.7170	
   -35.3317	   -30.9677	   -45.3186	   -35.0800	   -36.1710	   -35.8353	   -15.8615	   -31.4713	   -36.7584	   -43.1366	
   -37.5137	   -32.9819	   -48.1720	   -36.5067	   -37.2620	   -36.9263	   -16.6168	   -33.3176	   -38.0173	   -43.8080	
   -39.5279	   -34.9121	   -51.1932	   -37.3459	   -38.6047	   -37.7655	   -17.7078	   -35.6674	   -39.8636	   -44.6472	
   -41.2064	   -36.5067	   -54.2984	   -37.7655	   -39.9475	   -38.3530	   -18.8828	   -38.1851	   -42.2134	   -45.6543	
   -42.3813	   -37.7655	   -57.1518	   -37.8494	   -41.3742	   -38.7726	   -20.2255	   -40.7028	   -44.6472	   -46.8292	
   -43.2205	   -38.7726	   -59.5016	   -37.7655	   -42.8848	   -39.1083	   -21.5683	   -42.8848	   -47.1649	   -47.9202	
   -43.9758	   -39.6118	   -61.3480	   -37.5137	   -44.3954	   -39.3600	   -22.9950	   -44.6472	   -49.4308	   -49.0112	
   -44.6472	   -40.2832	   -62.5229	   -37.4298	   -45.9061	   -39.6118	   -24.4217	   -45.8221	   -51.4450	   -50.0183	
   -45.4025	   -41.0385	   -63.2782	   -37.6816	   -47.4167	   -40.0314	   -25.8484	   -46.7453	   -53.2074	   -50.9415	
   -46.4096	   -41.7938	   -63.5300	   -38.5208	   -49.0112	   -40.7867	   -27.3590	   -47.4167	   -54.7180	   -51.8646	
   -47.5006	   -42.5491	   -63.6139	   -39.9475	   -50.6058	   -41.7099	   -28.7018	   -47.9202	   -56.0608	   -52.7039	
   -48.5916	   -43.2205	   -63.3621	   -41.7938	   -52.0325	   -42.8009	   -29.9606	   -48.2559	   -57.1518	   -53.4592	
   -49.2630	   -43.4723	   -62.6907	   -43.8080	   -52.9556	   -43.8919	   -31.0516	   -48.3398	   -57.9071	   -53.9627	
   -49.5148	   -43.2205	   -61.6837	   -45.4025	   -53.2913	   -44.6472	   -31.6391	   -48.1720	   -58.1589	   -53.9627	
   -48.9273	   -42.2974	   -60.0891	   -46.2418	   -52.7878	   -44.8151	   -31.8909	   -47.5845	   -57.8232	   -53.4592	
   -47.5006	   -40.7028	   -58.0750	   -45.9900	   -51.6129	   -44.3115	   -31.7230	   -46.4935	   -56.8161	   -52.4521	
   -45.3186	   -38.3530	   -55.7251	   -44.6472	   -49.8505	   -43.0527	   -31.1356	   -44.9829	   -55.2216	   -50.8575	
   -42.3813	   -35.4996	   -53.2913	   -42.2134	   -47.7524	   -41.2064	   -30.2963	   -42.9688	   -53.1235	   -48.9273	
   -39.0244	   -32.1426	   -50.9415	   -38.9404	   -45.4025	   -38.7726	   -29.1214	   -40.7028	   -50.6897	   -46.7453	
   -35.4156	   -28.7018	   -48.7595	   -35.2478	   -42.9688	   -36.1710	   -27.8625	   -38.1851	   -48.1720	   -44.5633	
   -31.8909	   -25.2609	   -46.7453	   -31.5552	   -40.5350	   -33.4854	   -26.4359	   -35.6674	   -45.6543	   -42.4652	
   -28.7018	   -22.2397	   -45.0668	   -28.3661	   -38.1012	   -31.1356	   -25.0092	   -33.3176	   -43.4723	   -40.6189	
   -26.3519	   -19.7220	   -43.7241	   -26.1841	   -35.8353	   -29.4571	   -23.4985	   -31.4713	   -41.8777	   -39.1922	
   -24.8413	   -18.1274	   -42.8009	   -25.3448	   -33.9890	   -28.5339	   -22.1558	   -30.2124	   -40.8707	   -38.5208	
   -24.5056	   -17.6239	   -42.4652	   -25.6805	   -32.7301	   -28.4500	   -21.0648	   -29.6249	   -40.6189	   -38.4369	
   -25.3448	   -18.2953	   -42.9688	   -27.1072	   -32.2266	   -29.2053	   -20.2255	   -29.7089	   -41.1224	   -39.1922	
   -27.3590	   -20.3934	   -44.2276	   -29.2053	   -32.6462	   -30.4642	   -19.7220	   -30.3802	   -42.2134	   -40.6189	
   -30.5481	   -23.6664	   -46.4096	   -31.3873	   -33.9890	   -32.1426	   -19.6381	   -31.5552	   -43.7241	   -42.6331	
   -34.5764	   -27.7786	   -49.2630	   -33.5693	   -36.0870	   -34.0729	   -20.0577	   -32.8979	   -45.4865	   -45.1508	
   -39.1083	   -32.5623	   -52.7039	   -35.5835	   -39.0244	   -36.0870	   -20.8130	   -34.4925	   -47.2488	   -47.7524	
   -43.8080	   -37.4298	   -56.3126	   -37.4298	   -42.4652	   -38.3530	   -22.0718	   -36.2549	   -48.9273	   -50.2701	
   -48.3398	   -42.1295	   -59.9213	   -39.2761	   -46.3257	   -40.6189	   -23.5825	   -38.1012	   -50.4379	   -52.5360	
   -52.2842	   -46.2418	   -63.3621	   -41.1224	   -50.1862	   -42.8848	   -25.2609	   -39.9475	   -51.7807	   -54.2984	
   -55.4733	   -49.5987	   -66.2994	   -42.8848	   -53.9627	   -44.8990	   -27.1072	   -41.7938	   -52.9556	   -55.5573	
   -57.6553	   -52.1164	   -68.7332	   -44.3954	   -57.3196	   -46.5775	   -28.7857	   -43.3044	   -53.9627	   -56.4804	
   -58.9142	   -53.7109	   -70.6635	   -45.7382	   -60.0891	   -47.8363	   -30.4642	   -44.6472	   -54.8859	   -57.0679	
   -59.3338	   -54.6341	   -72.1741	   -46.8292	   -62.2711	   -48.6755	   -32.0587	   -45.6543	   -55.7251	   -57.5714	
   -59.1660	   -54.9698	   -73.3490	   -47.6685	   -63.9496	   -49.1791	   -33.5693	   -46.5775	   -56.5643	   -57.9910	
   -58.7463	   -55.0537	   -74.2722	   -48.5077	   -65.1245	   -49.4308	   -34.9960	   -47.4167	   -57.5714	   -58.3267	
   -58.1589	   -55.0537	   -74.9435	   -49.3469	   -65.7959	   -49.5987	   -36.4227	   -48.2559	   -58.4106	   -58.6624	
   -57.5714	   -54.9698	   -75.4471	   -50.2701	   -66.0477	   -49.6826	   -37.5137	   -49.0112	   -59.0820	   -58.8303	
   -56.9000	   -54.7180	   -75.6149	   -51.1932	   -65.9637	   -49.8505	   -38.3530	   -49.6826	   -59.3338	   -58.7463	
   -56.2286	   -54.3823	   -75.3632	   -52.1164	   -65.5441	   -50.0183	   -38.7726	   -50.1862	   -59.1660	   -58.4946	
   -55.5573	   -53.8788	   -74.6918	   -53.0396	   -64.9567	   -50.1862	   -38.7726	   -50.4379	   -58.4946	   -57.9910	
   -54.9698	   -53.2074	   -73.7686	   -53.8788	   -64.2014	   -50.4379	   -38.3530	   -50.6058	   -57.5714	   -57.4036	
   -54.4662	   -52.5360	   -72.5937	   -54.4662	   -63.3621	   -50.6058	   -37.6816	   -50.6058	   -56.6483	   -56.7322	
   -53.9627	   -51.6968	   -71.3348	   -54.8019	   -62.2711	   -50.6897	   -36.7584	   -50.4379	   -55.8090	   -55.9769	
   -53.3752	   -50.7736	   -70.0760	   -54.6341	   -61.0123	   -50.5219	   -35.7513	   -50.1022	   -55.0537	   -55.1376	
   -52.6199	   -49.6826	   -68.7332	   -53.7949	   -59.5016	   -50.0183	   -34.5764	   -49.3469	   -54.1306	   -54.2145	
   -51.5289	   -48.4238	   -67.3904	   -52.2003	   -57.7393	   -49.1791	   -33.4015	   -48.0881	   -53.0396	   -53.1235	
   -50.3540	   -46.9971	   -65.9637	   -49.9344	   -55.6412	   -47.9202	   -32.1426	   -46.4935	   -51.6129	   -51.7807	
   -49.0952	   -45.5704	   -64.3692	   -47.2488	   -53.4592	   -46.4935	   -30.9677	   -44.7311	   -50.0183	   -50.1862	
   -47.9202	   -44.3115	   -62.7747	   -44.3954	   -51.2772	   -44.9829	   -30.0446	   -42.9688	   -48.2559	   -48.4238	
   -47.0810	   -43.3044	   -61.0962	   -41.9617	   -49.2630	   -43.7241	   -29.5410	   -41.6260	   -46.4935	   -46.6614	
   -46.6614	   -42.6331	   -59.5856	   -40.0314	   -47.6685	   -42.8009	   -29.5410	   -40.7867	   -44.9829	   -44.8990	
   -46.5775	   -42.4652	   -58.4106	   -39.0244	   -46.5775	   -42.2974	   -30.1285	   -40.6189	   -43.7241	   -43.3884	
   -46.8292	   -42.5491	   -57.5714	   -38.7726	   -46.0739	   -42.2974	   -31.2195	   -41.0385	   -42.9688	   -42.2134	
   -47.0810	   -42.8009	   -57.2357	   -39.3600	   -46.1578	   -42.6331	   -32.6462	   -41.8777	   -42.5491	   -41.3742	
   -47.1649	   -42.9688	   -57.2357	   -40.5350	   -46.5775	   -43.3044	   -34.0729	   -42.9688	   -42.7170	   -40.7867	
   -46.9131	   -42.7170	   -57.4875	   -42.1295	   -47.0810	   -44.0598	   -35.0800	   -44.0598	   -43.2205	   -40.6189	
   -46.0739	   -42.0456	   -57.6553	   -43.8919	   -47.3328	   -44.8151	   -35.4996	   -44.8990	   -44.2276	   -40.7028	
   -44.8151	   -40.7867	   -57.8232	   -45.7382	   -47.3328	   -45.4025	   -35.1639	   -45.4865	   -45.4025	   -40.9546	
   -43.3044	   -39.2761	   -57.7393	   -47.4167	   -46.8292	   -45.7382	   -34.2407	   -45.5704	   -46.6614	   -41.3742	
   -41.6260	   -37.5977	   -57.5714	   -48.8434	   -46.0739	   -45.7382	   -32.8140	   -45.3186	   -47.7524	   -41.9617	
   -40.0314	   -35.8353	   -57.3196	   -49.8505	   -44.9829	   -45.4025	   -30.9677	   -44.7311	   -48.4238	   -42.5491	
   -38.3530	   -34.2407	   -56.8161	   -50.2701	   -43.5562	   -44.7311	   -28.8696	   -43.9758	   -48.5077	   -43.0527	
   -36.6745	   -32.6462	   -55.8929	   -50.1022	   -41.7938	   -43.6401	   -26.6037	   -43.1366	   -48.0042	   -43.2205	
   -34.9960	   -31.0516	   -54.5502	   -49.2630	   -39.6118	   -42.2134	   -24.1699	   -42.2134	   -47.0810	   -42.8848	
   -33.1497	   -29.3732	   -52.7039	   -47.8363	   -37.0102	   -40.5350	   -21.6522	   -41.1224	   -45.6543	   -41.7938	
   -31.3034	   -27.7786	   -50.5219	   -45.9061	   -34.1568	   -38.5208	   -19.0506	   -39.7797	   -43.8919	   -39.7797	
   -29.6249	   -26.1841	   -48.0042	   -43.7241	   -31.2195	   -36.4227	   -16.6168	   -38.0173	   -41.7099	   -36.9263	
   -28.1982	   -24.7574	   -45.4865	   -41.1224	   -28.3661	   -34.2407	   -14.4348	   -35.8353	   -39.1083	   -33.4015	
   -27.3590	   -23.7503	   -43.0527	   -38.5208	   -25.8484	   -32.0587	   -12.5885	   -33.4015	   -36.2549	   -29.4571	
   -27.1912	   -23.2468	   -41.1224	   -35.8353	   -23.9182	   -30.1285	   -11.2457	   -30.9677	   -33.2336	   -25.5966	
   -27.8625	   -23.3307	   -39.6118	   -33.3176	   -22.6593	   -28.6179	   -10.4065	   -28.5339	   -30.4642	   -22.2397	
   -28.9536	   -23.8342	   -38.6887	   -31.2195	   -22.1558	   -27.5269	   -10.1547	   -26.3519	   -28.0304	   -19.5541	
   -30.3802	   -24.6735	   -38.2690	   -29.5410	   -22.1558	   -26.8555	   -10.3226	   -24.5895	   -26.1002	   -17.6239	
   -31.7230	   -25.5966	   -38.1851	   -28.3661	   -22.4915	   -26.6037	   -10.6583	   -23.1628	   -24.7574	   -16.5329	
   -32.6462	   -26.2680	   -38.1851	   -27.6108	   -22.9111	   -26.6037	   -10.9940	   -21.9879	   -24.0021	   -16.1133	
   -32.9819	   -26.6037	   -38.2690	   -27.3590	   -23.2468	   -26.8555	   -11.2457	   -21.1487	   -23.7503	   -16.2811	
   -32.6462	   -26.4359	   -38.3530	   -27.3590	   -23.4146	   -27.2751	   -11.2457	   -20.5612	   -23.8342	   -16.8686	
   -31.8069	   -25.9323	   -38.2690	   -27.6947	   -23.4985	   -27.8625	   -10.9940	   -20.2255	   -24.2538	   -17.7917	
   -30.3802	   -24.9252	   -38.1012	   -28.2822	   -23.5825	   -28.6179	   -10.5743	   -20.0577	   -24.7574	   -19.0506	
   -28.7857	   -23.5825	   -38.0173	   -28.9536	   -23.7503	   -29.4571	   -10.1547	   -20.0577	   -25.2609	   -20.5612	
   -27.0233	   -22.1558	   -37.9333	   -29.7928	   -24.0860	   -30.2963	    -9.6512	   -20.1416	   -25.5966	   -22.0718	
   -25.2609	   -20.5612	   -37.8494	   -30.4642	   -24.5056	   -30.9677	    -9.2316	   -20.2255	   -25.7645	   -23.6664	
   -23.6664	   -18.8828	   -37.9333	   -30.7999	   -25.0092	   -31.2195	    -8.8120	   -20.3094	   -25.7645	   -25.0931	
   -22.0718	   -17.2043	   -38.1012	   -30.6320	   -25.5966	   -30.9677	    -8.3084	   -20.2255	   -25.5127	   -26.2680	
   -20.7291	   -15.6097	   -38.3530	   -29.6249	   -26.1841	   -30.0446	    -7.8049	   -20.1416	   -25.0931	   -27.0233	
   -19.5541	   -14.2670	   -38.8565	   -27.8625	   -26.8555	   -28.5339	    -7.3853	   -20.0577	   -24.7574	   -27.2751	
   -18.7988	   -13.1760	   -39.5279	   -25.3448	   -27.6108	   -26.5198	    -7.0496	   -19.9738	   -24.5895	   -27.0233	
   -18.3792	   -12.5046	   -40.2832	   -22.1558	   -28.2822	   -24.0860	    -6.8817	   -19.7220	   -24.5056	   -26.1841	
   -18.1274	   -12.0850	   -41.1224	   -18.7149	   -28.7857	   -21.4005	    -6.7978	   -19.3863	   -24.4217	   -24.9252	
   -18.1274	   -12.0850	   -41.8777	   -15.3580	   -29.1214	   -18.7149	    -6.7978	   -18.8828	   -24.2538	   -23.3307	
   -18.4631	   -12.5885	   -42.5491	   -12.5885	   -29.2892	   -16.3651	    -6.9656	   -18.2953	   -23.9182	   -21.6522	
   -19.1345	   -13.6795	   -43.1366	   -10.9940	   -29.4571	   -14.6866	    -7.3013	   -17.7917	   -23.3307	   -20.1416	
   -20.5612	   -15.4419	   -43.8080	   -10.9100	   -29.6249	   -13.8474	    -7.9727	   -17.7078	   -22.9111	   -18.9667	
   -22.6593	   -18.0435	   -44.5633	   -12.4207	   -30.0446	   -14.0152	    -8.8959	   -18.0435	   -22.6593	   -18.3792	
   -25.6805	   -21.3165	   -45.4865	   -15.2740	   -30.7159	   -15.1901	   -10.2386	   -18.8828	   -22.7432	   -18.4631	
   -29.2892	   -25.2609	   -46.4935	   -19.1345	   -31.3873	   -17.0364	   -11.6653	   -20.1416	   -23.3307	   -19.0506	
   -33.4015	   -29.4571	   -47.5006	   -23.3307	   -31.9748	   -19.3863	   -13.3438	   -21.6522	   -24.3378	   -20.2255	
   -37.4298	   -33.5693	   -48.4238	   -27.3590	   -32.3944	   -21.9879	   -15.1062	   -23.0789	   -25.5966	   -21.8201	
   -41.2064	   -37.3459	   -49.1791	   -30.8838	   -32.4783	   -24.4217	   -16.7847	   -24.1699	   -27.1072	   -23.5825	
   -44.3115	   -40.3671	   -49.8505	   -33.6533	   -32.3944	   -26.6037	   -18.2953	   -24.7574	   -28.7018	   -25.4288	
   -46.5775	   -42.7170	   -50.4379	   -35.4156	   -32.1426	   -28.2822	   -19.5541	   -24.9252	   -30.1285	   -27.1912	
   -48.1720	   -44.3115	   -51.1932	   -36.2549	   -32.0587	   -29.6249	   -20.4773	   -24.8413	   -31.3873	   -28.8696	
   -49.0112	   -45.3186	   -52.4521	   -36.3388	   -32.2266	   -30.5481	   -21.0648	   -24.6735	   -32.3944	   -30.1285	
   -49.3469	   -45.9061	   -54.2145	   -35.9192	   -33.0658	   -31.1356	   -21.5683	   -24.6735	   -32.9819	   -31.0516	
   -49.3469	   -46.1578	   -56.4804	   -35.1639	   -34.4925	   -31.4713	   -22.0718	   -24.7574	   -33.1497	   -31.4713	
   -49.1791	   -46.2418	   -58.9981	   -34.1568	   -36.4227	   -31.5552	   -22.5754	   -25.0092	   -32.7301	   -31.3873	
   -48.7595	   -46.1578	   -61.5158	   -32.8979	   -38.7726	   -31.4713	   -23.0789	   -25.0092	   -31.8909	   -30.9677	
   -48.3398	   -45.9900	   -63.6978	   -31.4713	   -41.2064	   -31.0516	   -23.5825	   -24.9252	   -30.6320	   -30.2963	
   -47.8363	   -45.7382	   -65.2924	   -29.8767	   -43.6401	   -30.4642	   -24.0860	   -24.5895	   -29.2053	   -29.5410	
   -47.5006	   -45.5704	   -66.4673	   -28.4500	   -45.9900	   -29.8767	   -24.7574	   -24.1699	   -27.8625	   -28.7018	
   -47.3328	   -45.4865	   -67.0547	   -27.2751	   -48.2559	   -29.3732	   -25.4288	   -23.9182	   -26.6037	   -27.9465	
   -47.3328	   -45.5704	   -67.3065	   -26.4359	   -50.3540	   -29.2053	   -26.3519	   -24.0021	   -25.7645	   -27.4429	
   -47.4167	   -45.8221	   -67.2226	   -26.2680	   -52.0325	   -29.3732	   -27.1912	   -24.4217	   -25.4288	   -27.1912	
   -47.6685	   -45.9900	   -66.6351	   -26.7715	   -53.1235	   -29.9606	   -28.1143	   -25.2609	   -25.8484	   -27.2751	
   -47.6685	   -45.9061	   -65.4602	   -28.1143	   -53.5431	   -30.8838	   -28.7857	   -26.5198	   -26.8555	   -27.6108	
   -47.2488	   -45.3186	   -63.6978	   -30.3802	   -52.9556	   -32.3105	   -29.2053	   -27.9465	   -28.5339	   -28.1982	
   -46.2418	   -44.1437	   -61.1801	   -33.4854	   -51.5289	   -33.9050	   -29.3732	   -29.4571	   -30.7159	   -28.7857	
   -44.5633	   -42.2134	   -58.1589	   -37.0102	   -49.0952	   -35.6674	   -29.2892	   -31.1356	   -33.2336	   -29.4571	
   -42.1295	   -39.6957	   -54.8019	   -40.6189	   -46.1578	   -37.4298	   -28.8696	   -32.9819	   -35.9192	   -30.1285	
   -39.2761	   -36.6745	   -51.6129	   -43.9758	   -42.8848	   -38.9404	   -28.1982	   -34.9121	   -38.3530	   -30.7159	
   -36.0870	   -33.4854	   -48.7595	   -46.5775	   -39.7797	   -40.0314	   -27.3590	   -36.7584	   -40.3671	   -31.1356	
   -32.8140	   -30.2124	   -46.5775	   -48.0881	   -37.0102	   -40.5350	   -26.2680	   -38.1012	   -41.5421	   -31.2195	
   -29.6249	   -27.1072	   -45.2347	   -48.4238	   -34.8282	   -40.3671	   -24.9252	   -38.8565	   -41.7938	   -30.8838	
   -26.6876	   -24.2538	   -44.6472	   -47.6685	   -33.4015	   -39.5279	   -23.4146	   -38.6887	   -41.2064	   -30.0446	
   -24.0860	   -21.7361	   -44.7311	   -45.9900	   -32.8140	   -38.1012	   -21.9040	   -37.6816	   -39.8636	   -28.7857	
   -21.8201	   -19.4702	   -45.0668	   -43.6401	   -32.7301	   -36.2549	   -20.4773	   -35.9192	   -37.8494	   -27.1912	
   -19.8898	   -17.6239	   -45.3186	   -40.8707	   -32.9819	   -34.2407	   -19.0506	   -33.6533	   -35.4156	   -25.5127	
   -18.2953	   -16.0294	   -45.4025	   -38.1012	   -33.4015	   -32.1426	   -17.7078	   -31.2195	   -32.8140	   -23.7503	
   -17.0364	   -14.6866	   -44.9829	   -35.6674	   -33.6533	   -30.2124	   -16.3651	   -28.9536	   -30.2963	   -22.1558	
   -16.1133	   -13.6795	   -44.2276	   -33.6533	   -33.7372	   -28.6179	   -14.9384	   -26.8555	   -28.1143	   -20.7291	
   -15.6097	   -13.1760	   -43.1366	   -32.1426	   -33.4854	   -27.3590	   -13.5956	   -25.1770	   -26.4359	   -19.4702	
   -15.6937	   -13.0920	   -41.9617	   -31.2195	   -32.8140	   -26.6037	   -12.0850	   -23.8342	   -25.3448	   -18.3792	
   -16.5329	   -13.7634	   -40.8707	   -30.8838	   -31.8909	   -26.1841	   -10.7422	   -22.9950	   -24.9252	   -17.5400	
   -18.3792	   -15.1901	   -40.0314	   -30.9677	   -30.7159	   -26.2680	    -9.5673	   -22.4915	   -25.3448	   -17.0364	
   -21.1487	   -17.4561	   -39.6118	   -31.5552	   -29.7928	   -26.7715	    -8.7280	   -22.3236	   -26.4359	   -16.9525	
   -24.6735	   -20.3094	   -39.6957	   -32.4783	   -29.1214	   -27.6947	    -8.5602	   -22.6593	   -28.2822	   -17.5400	
   -28.7018	   -23.5825	   -40.1993	   -33.7372	   -28.9536	   -29.1214	    -8.8959	   -23.4146	   -30.7159	   -18.8828	
[Epoch Header]
[Trial Type]	13
[Accept]	1
[Correct]	0
[RT]	 0.000
[Resp]	0
[Epoch Data]
    20.6451	    15.9454	    14.9384	    16.9525	     5.3711	     6.5460	     1.2589	     2.6016	    -3.4409	     1.4267	
    20.2255	    15.4419	    13.7634	    16.0294	     4.6158	     5.9586	     2.0981	     1.0071	    -4.4479	     0.1678	
    19.0506	    14.4348	    12.3367	    14.7705	     3.4409	     5.0354	     2.8534	    -0.9232	    -5.2032	    -1.1749	
    17.3721	    12.8403	    10.7422	    13.2599	     1.9302	     3.6926	     3.1891	    -3.1052	    -5.9586	    -2.6016	
    15.1062	    10.7422	     8.9798	    11.5814	     0.0000	     2.0142	     3.0212	    -5.4550	    -6.6299	    -4.0283	
    12.6724	     8.2245	     7.1335	     9.7351	    -2.4338	     0.0000	     2.0981	    -7.8888	    -7.3853	    -5.5389	
    10.0708	     5.4550	     5.2872	     7.8888	    -5.1193	    -2.2659	     0.3357	   -10.2386	    -8.2245	    -6.9656	
     7.4692	     2.5177	     3.4409	     6.1264	    -8.1406	    -4.6158	    -2.1820	   -12.2528	    -9.1476	    -8.3084	
     4.8676	    -0.3357	     1.5106	     4.6997	   -11.4136	    -6.7978	    -5.1193	   -13.9313	    -9.9869	    -9.4833	
     2.1820	    -3.2730	    -0.3357	     3.5248	   -14.7705	    -8.6441	    -8.3084	   -15.0223	   -10.9100	   -10.4065	
    -0.7553	    -6.3782	    -2.2659	     2.4338	   -18.0435	   -10.2386	   -11.4975	   -15.6097	   -11.8332	   -11.1618	
    -4.1122	    -9.5673	    -4.1122	     1.1749	   -21.1487	   -11.5814	   -14.3509	   -15.6937	   -12.6724	   -11.7493	
    -7.6370	   -12.8403	    -5.9586	    -0.1678	   -23.8342	   -12.7563	   -16.7847	   -15.3580	   -13.5117	   -12.1689	
   -11.3297	   -15.8615	    -7.4692	    -1.5945	   -25.8484	   -13.4277	   -18.3792	   -14.6866	   -13.9313	   -12.2528	
   -14.6866	   -18.4631	    -8.5602	    -2.8534	   -27.0233	   -13.6795	   -19.1345	   -13.8474	   -13.8474	   -11.9171	
   -17.6239	   -20.3094	    -9.0637	    -3.6926	   -27.2751	   -13.3438	   -18.7149	   -12.8403	   -13.1760	   -11.1618	
   -19.9738	   -21.4844	    -8.8959	    -3.8605	   -26.6037	   -12.3367	   -17.2882	   -11.9171	   -12.0010	    -9.9869	
   -21.4844	   -21.9879	    -8.0566	    -3.3569	   -25.0931	   -10.7422	   -14.9384	   -11.1618	   -10.6583	    -8.5602	
   -22.4075	   -21.9040	    -6.6299	    -2.4338	   -22.9950	    -8.8120	   -11.9171	   -10.5743	    -9.2316	    -6.8817	
   -22.7432	   -21.4005	    -4.6997	    -1.3428	   -20.3094	    -6.7139	    -8.2245	   -10.3226	    -7.8888	    -5.1193	
   -22.5754	   -20.6451	    -2.4338	    -0.1678	   -17.3721	    -4.6158	    -4.3640	   -10.3226	    -6.7978	    -3.3569	
   -22.3236	   -19.8059	    -0.0839	     0.6714	   -14.3509	    -2.7695	    -0.4196	   -10.5743	    -5.9586	    -1.7624	
   -21.9040	   -19.0506	     2.0142	     1.0071	   -11.4975	    -1.5106	     3.1891	   -10.9940	    -5.5389	    -0.5035	
   -21.7361	   -18.5471	     3.4409	     0.7553	    -9.1476	    -0.7553	     6.2943	   -11.6653	    -5.3711	     0.5035	
   -21.6522	   -18.2953	     4.1122	    -0.1678	    -7.3853	    -0.6714	     8.5602	   -12.2528	    -5.4550	     1.1749	
   -21.9040	   -18.3792	     3.7766	    -1.6785	    -6.2943	    -1.0910	    10.0708	   -12.8403	    -5.6229	     1.5945	
   -22.4075	   -18.5471	     2.5177	    -3.4409	    -5.7068	    -1.9302	    10.8261	   -13.2599	    -5.7907	     1.7624	
   -23.0789	   -18.9667	     0.8392	    -5.1193	    -5.4550	    -2.8534	    10.9940	   -13.4277	    -5.7068	     1.7624	
   -23.9182	   -19.3863	    -1.0071	    -6.5460	    -5.3711	    -3.6926	    10.8261	   -13.5117	    -5.3711	     1.7624	
   -24.9252	   -19.8898	    -2.5177	    -7.4692	    -5.2032	    -4.2801	    10.6583	   -13.4277	    -4.6997	     1.7624	
   -26.0162	   -20.2255	    -3.6087	    -7.7209	    -4.7836	    -4.6158	    10.4065	   -13.3438	    -3.7766	     1.8463	
   -27.0233	   -20.5612	    -4.1962	    -7.5531	    -4.1962	    -4.6158	    10.4065	   -13.0081	    -2.6855	     1.9302	
   -28.0304	   -20.8969	    -4.5319	    -7.1335	    -3.6087	    -4.4479	    10.5743	   -12.4207	    -1.5945	     2.0981	
   -28.8696	   -21.2326	    -4.8676	    -6.5460	    -3.1052	    -4.1962	    10.7422	   -11.6653	    -0.5875	     2.3499	
   -29.7089	   -21.6522	    -5.2872	    -6.2103	    -2.8534	    -3.8605	    10.9940	   -10.8261	     0.1678	     2.6016	
   -30.2963	   -22.1558	    -5.8746	    -6.2103	    -2.8534	    -3.7766	    11.0779	    -9.8190	     0.5035	     2.8534	
   -30.7159	   -22.6593	    -6.4621	    -6.5460	    -3.1052	    -3.7766	    10.9100	    -8.7280	     0.4196	     3.1052	
   -30.7159	   -22.9111	    -6.8817	    -7.1335	    -3.3569	    -4.0283	    10.5743	    -7.5531	     0.0839	     3.2730	
   -30.1285	   -22.9111	    -7.0496	    -7.7209	    -3.6926	    -4.3640	    10.0708	    -6.2943	    -0.1678	     3.4409	
   -29.0375	   -22.4915	    -6.8817	    -8.2245	    -3.7766	    -4.7836	     9.4833	    -5.0354	    -0.3357	     3.6926	
   -27.3590	   -21.7361	    -6.2943	    -8.4763	    -3.5248	    -5.1193	     8.8120	    -3.6926	    -0.2518	     3.9444	
   -25.1770	   -20.6451	    -5.4550	    -8.5602	    -3.0212	    -5.4550	     8.1406	    -2.6016	     0.0839	     4.1962	
   -22.7432	   -19.3024	    -4.3640	    -8.4763	    -2.2659	    -5.8746	     7.5531	    -1.7624	     0.3357	     4.2801	
   -20.3094	   -17.9596	    -3.3569	    -8.3923	    -1.5945	    -6.3782	     6.8817	    -1.5945	     0.4196	     4.1122	
   -18.2114	   -16.8686	    -2.5177	    -8.3084	    -1.0910	    -7.1335	     6.1264	    -2.0981	     0.1678	     3.4409	
   -16.8686	   -16.2811	    -2.1820	    -8.4763	    -1.2589	    -8.3084	     5.0354	    -3.6926	    -0.7553	     2.0981	
   -16.5329	   -16.4490	    -2.6016	    -8.9798	    -2.2659	    -9.9030	     3.4409	    -6.4621	    -2.3499	     0.0000	
   -17.4561	   -17.5400	    -3.9444	    -9.9869	    -4.5319	   -12.0850	     1.1749	   -10.4904	    -4.7836	    -3.1052	
   -19.4702	   -19.4702	    -6.3782	   -11.4975	    -8.0566	   -14.8544	    -1.7624	   -15.5258	    -8.0566	    -7.0496	
   -22.4915	   -22.1558	    -9.8190	   -13.5956	   -12.7563	   -18.0435	    -5.4550	   -21.4005	   -12.0850	   -11.7493	
   -25.9323	   -25.1770	   -13.8474	   -15.9454	   -18.2953	   -21.4844	    -9.6512	   -27.4429	   -16.5329	   -16.7847	
   -29.4571	   -28.1143	   -18.1274	   -18.2953	   -24.1699	   -25.0092	   -14.0152	   -33.1497	   -21.0648	   -21.7361	
   -32.7301	   -30.7999	   -22.1558	   -20.4773	   -29.7928	   -28.2822	   -18.2953	   -37.8494	   -25.3448	   -26.2680	
   -35.4156	   -32.8979	   -25.5966	   -22.3236	   -34.7443	   -31.2195	   -22.1558	   -41.3742	   -28.9536	   -29.9606	
   -37.4298	   -34.2407	   -28.0304	   -23.6664	   -38.4369	   -33.6533	   -25.2609	   -43.6401	   -31.8069	   -32.6462	
   -38.4369	   -34.6603	   -29.1214	   -24.6735	   -40.7867	   -35.6674	   -27.3590	   -44.7311	   -33.8211	   -34.2407	
   -38.1012	   -33.9890	   -28.8696	   -25.3448	   -41.4581	   -37.0941	   -28.2822	   -45.0668	   -34.9960	   -34.5764	
   -36.5067	   -32.3105	   -27.2751	   -25.6805	   -40.7028	   -38.1012	   -28.0304	   -44.7311	   -35.4156	   -33.8211	
   -33.6533	   -29.6249	   -24.5895	   -25.8484	   -38.5208	   -38.6887	   -26.6876	   -43.9758	   -35.1639	   -32.2266	
   -29.7928	   -26.3519	   -21.2326	   -25.9323	   -35.4156	   -38.7726	   -24.4217	   -42.9688	   -34.4086	   -30.2124	
   -25.2609	   -22.5754	   -17.4561	   -26.1002	   -31.5552	   -38.6047	   -21.4844	   -41.6260	   -33.4015	   -28.1143	
   -20.4773	   -18.7149	   -13.5117	   -26.3519	   -27.2751	   -38.0173	   -18.2114	   -40.1154	   -32.1426	   -26.1841	
   -15.7776	   -14.9384	    -9.7351	   -26.7715	   -22.9111	   -37.2620	   -14.7705	   -38.4369	   -30.7999	   -24.4217	
   -11.4136	   -11.4136	    -6.2103	   -27.0233	   -18.5471	   -36.1710	   -11.3297	   -36.5906	   -29.3732	   -22.9111	
    -7.5531	    -8.2245	    -3.0212	   -27.1072	   -14.4348	   -34.8282	    -8.0566	   -34.5764	   -27.7786	   -21.4844	
    -4.2801	    -5.3711	    -0.2518	   -26.7715	   -10.7422	   -33.1497	    -5.1193	   -32.4783	   -26.1002	   -20.1416	
    -1.4267	    -2.8534	     2.1820	   -25.9323	    -7.5531	   -31.2195	    -2.6855	   -30.2124	   -24.2538	   -18.8828	
     0.9232	    -0.6714	     4.1962	   -24.6735	    -5.1193	   -29.0375	    -0.7553	   -28.1143	   -22.4915	   -17.6239	
     2.9373	     1.3428	     5.9586	   -22.9950	    -3.4409	   -26.7715	     0.5875	   -26.1002	   -20.8130	   -16.4490	
     4.8676	     3.3569	     7.5531	   -20.9808	    -2.3499	   -24.3378	     1.5106	   -24.3378	   -19.3024	   -15.3580	
     6.7139	     5.2872	     9.0637	   -18.8828	    -1.7624	   -22.0718	     2.0142	   -22.9950	   -18.0435	   -14.4348	
     8.5602	     7.2174	    10.5743	   -16.7007	    -1.5945	   -19.8898	     2.2659	   -21.9879	   -17.2043	   -13.6795	
    10.4065	     9.2316	    12.0850	   -14.6027	    -1.5945	   -17.9596	     2.1820	   -21.3165	   -16.6168	   -13.0920	
    12.0850	    10.9940	    13.5117	   -12.7563	    -1.5945	   -16.2811	     1.9302	   -20.8969	   -16.4490	   -12.7563	
    13.6795	    12.5885	    14.9384	   -10.9940	    -1.5945	   -14.8544	     1.5106	   -20.6451	   -16.4490	   -12.6724	
    15.0223	    14.0152	    16.1972	    -9.2316	    -1.5106	   -13.5956	     1.0071	   -20.4773	   -16.6168	   -12.6724	
    16.3651	    15.2740	    17.3721	    -7.3013	    -1.2589	   -12.4207	     0.5035	   -20.3094	   -16.7007	   -12.8403	
    17.7078	    16.2811	    18.3792	    -5.2032	    -0.7553	   -11.1618	     0.0839	   -19.8898	   -16.7007	   -12.9242	
    18.9667	    17.1204	    19.3024	    -2.7695	    -0.1678	    -9.7351	    -0.3357	   -19.3863	   -16.4490	   -13.0920	
    20.1416	    17.7917	    19.9738	    -0.0839	     0.5035	    -8.2245	    -0.6714	   -18.6310	   -15.9454	   -13.0081	
    21.1487	    18.2953	    20.5612	     2.8534	     1.1749	    -6.4621	    -0.8392	   -17.6239	   -15.1901	   -12.6724	
    21.9040	    18.4631	    20.8969	     5.8746	     1.6785	    -4.6158	    -0.9232	   -16.4490	   -14.0152	   -12.1689	
    22.3236	    18.3792	    21.0648	     8.9798	     2.0142	    -2.6855	    -0.9232	   -15.0223	   -12.5885	   -11.4136	
    22.3236	    17.8757	    20.9808	    11.8332	     2.0981	    -0.7553	    -0.9232	   -13.6795	   -10.9940	   -10.4904	
    21.9040	    17.2043	    20.7291	    14.2670	     1.9302	     1.0910	    -0.9232	   -12.4207	    -9.3994	    -9.5673	
    21.3165	    16.3651	    20.3094	    16.1972	     1.5945	     2.6016	    -0.8392	   -11.4136	    -8.0566	    -8.6441	
    20.4773	    15.3580	    19.7220	    17.2043	     1.1749	     3.6087	    -0.8392	   -10.9100	    -7.3013	    -7.8888	
    19.4702	    14.3509	    18.8828	    17.1204	     0.6714	     3.9444	    -0.7553	   -10.8261	    -7.1335	    -7.4692	
    18.3792	    13.2599	    17.8757	    16.0294	     0.0000	     3.6087	    -0.8392	   -11.3297	    -7.7209	    -7.3853	
    17.0364	    12.0850	    16.7847	    13.9313	    -0.7553	     2.5177	    -1.0071	   -12.1689	    -8.9798	    -7.8888	
    15.6097	    10.9100	    15.7776	    11.1618	    -1.5945	     0.8392	    -1.3428	   -13.3438	   -10.4065	    -8.7280	
    14.1830	     9.8190	    14.9384	     7.9727	    -2.4338	    -1.1749	    -1.8463	   -14.4348	   -11.8332	    -9.8190	
    12.7563	     8.8120	    14.1830	     4.6997	    -3.1891	    -3.3569	    -2.5177	   -15.1901	   -12.7563	   -10.9940	
    11.3297	     7.8049	    13.5956	     1.7624	    -3.8605	    -5.3711	    -3.4409	   -15.3580	   -13.0920	   -12.0010	
     9.9030	     6.7978	    12.9242	    -0.7553	    -4.4479	    -7.1335	    -4.4479	   -14.7705	   -12.9242	   -12.6724	
     8.5602	     5.7068	    12.1689	    -2.6855	    -4.8676	    -8.3923	    -5.5389	   -13.5117	   -12.3367	   -13.0081	
     7.2174	     4.6997	    11.0779	    -4.1122	    -5.2872	    -9.3155	    -6.6299	   -11.9171	   -11.8332	   -13.1760	
     5.8746	     3.6087	     9.5673	    -4.9515	    -5.8746	    -9.9869	    -7.6370	   -10.4065	   -11.4136	   -13.0920	
     4.6997	     2.4338	     7.5531	    -5.2872	    -6.6299	   -10.4904	    -8.5602	    -9.3994	   -11.4136	   -13.0920	
     3.6926	     1.4267	     5.1193	    -5.3711	    -7.7209	   -10.9940	    -9.3155	    -9.0637	   -11.6653	   -13.0081	
     2.8534	     0.3357	     2.4338	    -5.1193	    -9.1476	   -11.4136	    -9.8190	    -9.3994	   -12.0850	   -12.8403	
     2.1820	    -0.5875	    -0.2518	    -4.6158	   -10.5743	   -11.6653	    -9.9030	   -10.0708	   -12.4207	   -12.5885	
     1.7624	    -1.2589	    -2.7695	    -3.9444	   -11.8332	   -11.5814	    -9.5673	   -10.9100	   -12.4207	   -12.0010	
     1.5106	    -1.7624	    -4.6997	    -2.9373	   -12.6724	   -11.0779	    -8.8120	   -11.5814	   -12.0010	   -11.0779	
     1.5106	    -1.9302	    -5.8746	    -1.5106	   -12.8403	   -10.0708	    -7.7209	   -11.7493	   -11.1618	    -9.6512	
     1.6785	    -1.7624	    -6.3782	     0.1678	   -12.5885	    -8.4763	    -6.4621	   -11.5814	    -9.7351	    -7.8049	
     1.9302	    -1.4267	    -6.3782	     2.1820	   -12.0010	    -6.4621	    -5.2872	   -11.0779	    -7.9727	    -5.6229	
     2.1820	    -1.0910	    -6.0425	     4.2801	   -11.4136	    -4.1962	    -4.4479	   -10.2386	    -5.9586	    -3.3569	
     2.3499	    -0.8392	    -5.7068	     6.2943	   -11.1618	    -1.9302	    -4.0283	    -9.2316	    -3.9444	    -1.1749	
     2.3499	    -0.7553	    -5.5389	     8.1406	   -11.3297	     0.0839	    -4.1962	    -8.2245	    -2.1820	     0.8392	
     2.2659	    -0.9232	    -5.4550	     9.5673	   -12.0010	     1.6785	    -4.6997	    -7.2174	    -0.6714	     2.5177	
     1.9302	    -1.1749	    -5.5389	    10.6583	   -13.0081	     2.7695	    -5.4550	    -6.3782	     0.3357	     3.7766	
     1.5945	    -1.5945	    -5.6229	    11.4136	   -14.3509	     3.4409	    -6.3782	    -5.7068	     0.8392	     4.6997	
     1.1749	    -2.0981	    -5.6229	    11.8332	   -15.6937	     3.5248	    -7.4692	    -5.3711	     0.8392	     5.1193	
     0.6714	    -2.6016	    -5.6229	    11.8332	   -16.9525	     3.1891	    -8.7280	    -5.5389	     0.1678	     4.9515	
     0.0839	    -3.2730	    -5.5389	    11.4975	   -18.0435	     2.2659	   -10.0708	    -6.0425	    -0.9232	     4.3640	
    -0.8392	    -4.1122	    -5.4550	    10.7422	   -18.9667	     0.8392	   -11.4136	    -7.1335	    -2.5177	     3.2730	
    -1.9302	    -5.1193	    -5.4550	     9.7351	   -19.6381	    -1.0071	   -12.6724	    -8.4763	    -4.2801	     1.8463	
    -3.3569	    -6.2943	    -5.4550	     8.4763	   -19.9738	    -3.1052	   -13.5956	    -9.9869	    -6.1264	     0.2518	
    -4.9515	    -7.6370	    -5.5389	     7.0496	   -20.1416	    -5.2032	   -14.2670	   -11.4136	    -7.8049	    -1.3428	
    -6.7139	    -9.1476	    -5.7068	     5.6229	   -20.1416	    -7.1335	   -14.5187	   -12.5046	    -8.9798	    -2.7695	
    -8.6441	   -10.6583	    -6.1264	     4.1122	   -19.8898	    -8.8959	   -14.3509	   -13.0920	    -9.7351	    -3.8605	
   -10.7422	   -12.2528	    -6.5460	     2.5177	   -19.4702	   -10.3226	   -13.8474	   -13.2599	    -9.9869	    -4.6158	
   -12.6724	   -13.8474	    -6.9656	     0.9232	   -18.7149	   -11.4136	   -13.0920	   -13.0081	    -9.8190	    -4.8676	
   -14.5187	   -15.2740	    -7.3853	    -0.6714	   -17.7917	   -12.0850	   -12.0010	   -12.4207	    -9.3155	    -4.7836	
   -15.9454	   -16.3651	    -7.7209	    -2.0142	   -16.7007	   -12.4207	   -10.6583	   -11.6653	    -8.6441	    -4.3640	
   -16.9525	   -17.1204	    -7.8888	    -3.0212	   -15.5258	   -12.2528	    -9.3155	   -10.9100	    -7.7209	    -3.6926	
   -17.5400	   -17.5400	    -7.9727	    -3.4409	   -14.3509	   -11.5814	    -7.9727	   -10.1547	    -6.8817	    -2.8534	
   -17.6239	   -17.4561	    -7.9727	    -3.3569	   -13.4277	   -10.4065	    -6.6299	    -9.6512	    -6.0425	    -1.8463	
   -17.2043	   -16.9525	    -7.8049	    -2.7695	   -12.7563	    -8.9798	    -5.5389	    -9.3994	    -5.3711	    -0.7553	
   -16.4490	   -16.1133	    -7.4692	    -1.8463	   -12.2528	    -7.3853	    -4.5319	    -9.3994	    -4.9515	     0.2518	
   -15.3580	   -14.8544	    -6.7978	    -0.7553	   -11.9171	    -6.0425	    -3.6926	    -9.8190	    -4.9515	     1.0910	
   -14.0991	   -13.4277	    -5.9586	     0.2518	   -11.9171	    -4.9515	    -3.2730	   -10.6583	    -5.3711	     1.7624	
   -12.8403	   -11.9171	    -4.9515	     0.8392	   -12.1689	    -4.5319	    -3.1891	   -11.7493	    -6.3782	     2.0981	
   -11.7493	   -10.5743	    -3.7766	     1.0910	   -12.6724	    -4.6158	    -3.6087	   -13.0920	    -7.8049	     2.1820	
   -11.0779	    -9.4833	    -2.7695	     0.8392	   -13.3438	    -5.2872	    -4.3640	   -14.3509	    -9.3994	     2.0981	
   -10.6583	    -8.6441	    -1.7624	     0.0839	   -14.0152	    -6.2943	    -5.3711	   -15.4419	   -10.9940	     2.0142	
   -10.5743	    -8.2245	    -0.9232	    -1.0071	   -14.5187	    -7.4692	    -6.3782	   -16.1972	   -12.1689	     1.9302	
   -10.7422	    -8.1406	    -0.4196	    -2.4338	   -14.7705	    -8.8120	    -7.2174	   -16.6168	   -12.8403	     1.9302	
   -10.9940	    -8.3923	    -0.2518	    -4.0283	   -14.6866	   -10.0708	    -7.8888	   -16.7847	   -12.9242	     2.0142	
   -11.4975	    -8.9798	    -0.5035	    -5.6229	   -14.4348	   -11.0779	    -8.1406	   -16.7847	   -12.4207	     2.0142	
   -11.9171	    -9.8190	    -1.0910	    -7.0496	   -14.0152	   -11.8332	    -8.3084	   -16.7847	   -11.6653	     2.0981	
   -12.2528	   -10.7422	    -2.0142	    -8.1406	   -13.5956	   -12.2528	    -8.1406	   -16.7007	   -10.7422	     2.2659	
   -12.3367	   -11.4975	    -2.9373	    -8.7280	   -13.1760	   -12.2528	    -7.8888	   -16.3651	    -9.5673	     2.5177	
   -12.0850	   -12.0010	    -3.6926	    -8.6441	   -12.8403	   -11.7493	    -7.4692	   -15.7776	    -8.2245	     3.0212	
   -11.4136	   -12.1689	    -4.2801	    -7.9727	   -12.5885	   -10.8261	    -6.9656	   -14.8544	    -6.6299	     3.7766	
   -10.6583	   -12.0010	    -4.4479	    -6.7139	   -12.4207	    -9.5673	    -6.2943	   -13.5956	    -4.8676	     4.8676	
    -9.7351	   -11.4975	    -4.2801	    -5.0354	   -12.2528	    -8.0566	    -5.6229	   -12.1689	    -2.8534	     6.2103	
    -8.9798	   -10.8261	    -3.6926	    -3.1052	   -12.0850	    -6.3782	    -4.8676	   -10.4904	    -0.6714	     7.6370	
    -8.2245	    -9.9030	    -2.6016	    -1.0071	   -11.6653	    -4.6997	    -4.0283	    -8.7280	     1.6785	     9.1476	
    -7.5531	    -8.8120	    -1.0071	     1.1749	   -10.9940	    -3.1052	    -3.1891	    -6.7978	     4.1962	    10.5743	
    -6.7139	    -7.4692	     0.9232	     3.2730	    -9.9030	    -1.5945	    -2.3499	    -4.8676	     6.6299	    11.7493	
    -5.5389	    -5.9586	     3.0212	     5.3711	    -8.6441	    -0.2518	    -1.5106	    -2.9373	     8.8959	    12.5885	
    -4.1122	    -4.1122	     5.2872	     7.3013	    -7.2174	     1.0071	    -0.7553	    -1.1749	    10.9100	    13.0081	
    -2.2659	    -2.0981	     7.3853	     9.1476	    -5.7068	     2.2659	     0.0000	     0.5035	    12.5046	    13.0081	
    -0.0839	     0.1678	     9.3994	    10.9940	    -4.1962	     3.5248	     0.7553	     2.0981	    13.6795	    12.7563	
     2.5177	     2.6016	    11.2457	    12.8403	    -2.6855	     4.9515	     1.5945	     3.6087	    14.6027	    12.4207	
     5.3711	     5.1193	    12.6724	    14.7705	    -1.0910	     6.5460	     2.6855	     5.2032	    15.4419	    12.0850	
     8.3084	     7.6370	    13.7634	    16.7007	     0.5875	     8.1406	     3.9444	     6.8817	    16.1972	    12.0010	
    11.2457	    10.0708	    14.3509	    18.4631	     2.1820	     9.7351	     5.2032	     8.4763	    16.7847	    12.0850	
    13.9313	    12.1689	    14.5187	    19.6381	     3.5248	    10.9100	     6.5460	     9.7351	    17.0364	    12.2528	
    16.0294	    13.7634	    14.3509	    19.9738	     4.6997	    11.3297	     7.7209	    10.3226	    16.7007	    12.3367	
    17.3721	    14.6866	    13.8474	    19.1345	     5.3711	    10.9940	     8.7280	    10.0708	    15.5258	    12.1689	
    17.7078	    14.6866	    13.0081	    17.2043	     5.4550	     9.7351	     9.2316	     8.9798	    13.5117	    11.6653	
    16.7847	    13.5117	    11.4975	    14.2670	     4.7836	     7.5531	     9.2316	     6.9656	    10.8261	    10.6583	
    14.4348	    10.9940	     9.2316	    10.4065	     3.1052	     4.6158	     8.3923	     4.3640	     7.5531	     9.1476	
    10.6583	     7.3013	     5.9586	     6.1264	     0.3357	     1.2589	     6.8817	     1.2589	     3.8605	     7.1335	
     5.9586	     2.7695	     1.9302	     1.5945	    -3.3569	    -2.4338	     4.5319	    -2.0981	     0.0000	     4.6997	
     0.5875	    -2.2659	    -2.6855	    -2.9373	    -7.8888	    -6.1264	     1.7624	    -5.3711	    -3.7766	     2.0981	
    -4.6997	    -7.2174	    -7.3853	    -7.3013	   -12.7563	    -9.6512	    -1.3428	    -8.3084	    -7.3013	    -0.2518	
    -9.5673	   -11.6653	   -11.8332	   -11.5814	   -17.7917	   -12.9242	    -4.5319	   -10.8261	   -10.2386	    -2.3499	
   -13.5956	   -15.3580	   -15.5258	   -15.6937	   -22.4915	   -15.8615	    -7.5531	   -12.9242	   -12.5885	    -3.9444	
   -16.7007	   -18.2953	   -18.4631	   -19.5541	   -26.5198	   -18.5471	   -10.2386	   -14.6866	   -14.2670	    -5.0354	
   -18.7988	   -20.2255	   -20.4773	   -23.0789	   -29.6249	   -20.8969	   -12.5885	   -16.3651	   -15.1901	    -5.6229	
   -19.8898	   -21.3165	   -21.4844	   -26.0162	   -31.7230	   -22.7432	   -14.2670	   -17.9596	   -15.5258	    -5.9586	
   -20.0577	   -21.4844	   -21.5683	   -28.0304	   -32.7301	   -24.0860	   -15.4419	   -19.4702	   -15.2740	    -5.9586	
   -19.3024	   -20.8130	   -20.6451	   -28.9536	   -32.8140	   -24.7574	   -16.0294	   -20.7291	   -14.8544	    -5.7907	
   -17.8757	   -19.3024	   -19.0506	   -28.7018	   -32.2266	   -24.7574	   -16.1133	   -21.6522	   -14.1830	    -5.5389	
   -15.7776	   -17.2043	   -16.7847	   -27.3590	   -31.0516	   -23.9182	   -15.8615	   -22.0718	   -13.5117	    -5.2872	
   -13.2599	   -14.7705	   -14.1830	   -25.0092	   -29.4571	   -22.4915	   -15.2740	   -21.9040	   -12.8403	    -5.0354	
   -10.4904	   -12.0850	   -11.4136	   -21.8201	   -27.5269	   -20.5612	   -14.3509	   -21.3165	   -12.3367	    -5.0354	
    -7.6370	    -9.3994	    -8.5602	   -18.1274	   -25.2609	   -18.1274	   -13.1760	   -20.2255	   -11.9171	    -5.0354	
    -4.7836	    -6.7978	    -5.8746	   -13.9313	   -22.7432	   -15.5258	   -11.6653	   -18.7988	   -11.5814	    -5.2032	
    -2.0981	    -4.4479	    -3.2730	    -9.5673	   -20.0577	   -12.6724	    -9.9030	   -17.1204	   -11.3297	    -5.2872	
     0.4196	    -2.4338	    -0.8392	    -5.2032	   -17.3721	    -9.8190	    -8.0566	   -15.2740	   -10.9940	    -5.3711	
     2.5177	    -0.6714	     1.3428	    -1.0910	   -14.6027	    -7.1335	    -6.2103	   -13.5956	   -10.8261	    -5.3711	
     4.1962	     0.5875	     3.2730	     2.3499	   -12.0010	    -4.7836	    -4.5319	   -12.0010	   -10.6583	    -5.2872	
     5.5389	     1.5945	     5.0354	     4.7836	    -9.6512	    -3.1052	    -3.1891	   -10.8261	   -10.5743	    -5.1193	
     6.4621	     2.2659	     6.5460	     6.2943	    -7.5531	    -2.0142	    -2.0981	    -9.9869	   -10.6583	    -5.0354	
     7.2174	     2.6855	     7.9727	     6.7139	    -5.7068	    -1.5106	    -1.3428	    -9.5673	   -10.6583	    -4.8676	
     7.8049	     3.0212	     9.3155	     6.2943	    -4.1122	    -1.5945	    -0.9232	    -9.4833	   -10.5743	    -4.7836	
     8.0566	     3.2730	    10.4904	     5.2872	    -2.8534	    -2.0981	    -0.8392	    -9.8190	   -10.4065	    -4.6997	
     7.9727	     3.1891	    11.3297	     3.7766	    -2.0142	    -2.9373	    -1.2589	   -10.4904	   -10.1547	    -4.8676	
     7.4692	     2.8534	    11.6653	     2.0142	    -1.7624	    -3.9444	    -2.0981	   -11.5814	    -9.9030	    -5.3711	
     6.5460	     2.0981	    11.3297	     0.0839	    -2.0981	    -5.2032	    -3.3569	   -13.0081	    -9.9030	    -6.2103	
     5.2872	     1.1749	    10.2386	    -1.5945	    -2.9373	    -6.2943	    -5.0354	   -14.6866	   -10.2386	    -7.3853	
     4.0283	     0.1678	     8.5602	    -2.9373	    -4.2801	    -7.3013	    -6.8817	   -16.3651	   -10.8261	    -8.8959	
     2.8534	    -0.6714	     6.6299	    -3.6926	    -5.6229	    -8.0566	    -8.6441	   -17.9596	   -11.5814	   -10.3226	
     2.0981	    -1.1749	     4.6158	    -3.7766	    -6.8817	    -8.3923	   -10.0708	   -19.3024	   -12.3367	   -11.6653	
     1.8463	    -1.0910	     3.1052	    -3.1052	    -7.6370	    -8.3084	   -10.7422	   -20.3094	   -12.9242	   -12.6724	
     2.0981	    -0.5035	     2.3499	    -1.7624	    -7.8049	    -7.8888	   -10.6583	   -20.8130	   -13.2599	   -13.3438	
     2.8534	     0.6714	     2.3499	     0.1678	    -7.2174	    -7.1335	    -9.8190	   -20.6451	   -13.3438	   -13.5117	
     4.0283	     2.1820	     3.2730	     2.6016	    -5.9586	    -6.1264	    -8.1406	   -19.8898	   -13.0081	   -13.2599	
     5.3711	     3.9444	     4.9515	     5.2872	    -4.1122	    -4.8676	    -6.0425	   -18.2953	   -12.3367	   -12.5885	
     6.7139	     5.6229	     6.9656	     8.1406	    -2.0142	    -3.3569	    -3.6926	   -16.0294	   -11.3297	   -11.5814	
     7.8049	     7.0496	     9.0637	    10.8261	     0.2518	    -1.8463	    -1.4267	   -13.0920	   -10.0708	   -10.2386	
     8.4763	     7.8888	    10.9100	    13.1760	     2.3499	    -0.2518	     0.5875	    -9.9869	    -8.6441	    -8.8120	
     8.6441	     8.1406	    12.2528	    15.0223	     4.1122	     1.0910	     2.0981	    -6.9656	    -7.3853	    -7.4692	
     8.1406	     7.5531	    12.8403	    16.1972	     5.4550	     2.2659	     3.0212	    -4.4479	    -6.3782	    -6.3782	
     7.1335	     6.3782	    12.7563	    16.7847	     6.3782	     3.1891	     3.4409	    -2.6855	    -5.7068	    -5.5389	
     5.7907	     4.7836	    12.1689	    16.7007	     6.7978	     3.6087	     3.4409	    -1.7624	    -5.2872	    -5.0354	
     4.2801	     3.0212	    11.0779	    15.8615	     6.9656	     3.6087	     3.1052	    -1.5106	    -5.0354	    -4.8676	
     2.9373	     1.3428	     9.9030	    14.2670	     6.8817	     3.1052	     2.5177	    -2.0142	    -4.8676	    -4.9515	
     2.0142	     0.1678	     8.5602	    11.9171	     6.4621	     2.0142	     1.7624	    -3.1891	    -4.8676	    -5.3711	
     1.4267	    -0.5875	     7.2174	     8.7280	     5.7907	     0.4196	     0.8392	    -4.8676	    -4.9515	    -6.0425	
     1.2589	    -0.8392	     5.8746	     4.7836	     4.6997	    -1.8463	    -0.3357	    -7.3013	    -5.1193	    -7.0496	
     1.3428	    -0.8392	     4.5319	     0.2518	     3.1891	    -4.6997	    -1.6785	   -10.3226	    -5.5389	    -8.4763	
     1.5945	    -0.5875	     3.1052	    -4.6158	     1.4267	    -7.9727	    -3.2730	   -14.0152	    -6.3782	   -10.1547	
     1.8463	    -0.5035	     1.6785	    -9.4833	    -0.7553	   -11.6653	    -5.1193	   -18.2953	    -7.5531	   -12.2528	
     1.8463	    -0.5875	     0.0839	   -14.0152	    -3.2730	   -15.5258	    -7.1335	   -22.7432	    -9.3155	   -14.6027	
     1.7624	    -0.9232	    -1.5945	   -18.0435	    -6.0425	   -19.1345	    -9.3155	   -27.1072	   -11.4975	   -17.1204	
     1.5945	    -1.4267	    -3.2730	   -21.2326	    -8.8959	   -22.4075	   -11.6653	   -30.7999	   -13.8474	   -19.6381	
     1.4267	    -2.0981	    -4.7836	   -23.5825	   -11.5814	   -24.8413	   -13.8474	   -33.3176	   -16.1972	   -21.8201	
     1.2589	    -2.6855	    -5.9586	   -25.1770	   -14.0152	   -26.6037	   -15.6937	   -34.4086	   -18.2114	   -23.4985	
     1.2589	    -3.1891	    -6.7978	   -26.1002	   -15.8615	   -27.5269	   -17.2882	   -34.0729	   -19.9738	   -24.5056	
     1.3428	    -3.6926	    -7.3013	   -26.4359	   -17.2882	   -27.8625	   -18.3792	   -32.6462	   -21.4844	   -25.0092	
     1.4267	    -4.0283	    -7.5531	   -26.4359	   -18.2953	   -27.6947	   -19.2184	   -30.4642	   -22.9111	   -24.9252	
     1.4267	    -4.4479	    -7.4692	   -26.0162	   -18.8828	   -27.2751	   -19.7220	   -28.0304	   -24.1699	   -24.4217	
     1.1749	    -4.7836	    -7.3013	   -25.3448	   -19.3024	   -26.6037	   -20.0577	   -25.4288	   -25.2609	   -23.6664	
     0.7553	    -5.1193	    -6.9656	   -24.4217	   -19.4702	   -25.7645	   -20.3094	   -22.9950	   -26.0162	   -22.7432	
    -0.0839	    -5.5389	    -6.7139	   -23.1628	   -19.5541	   -24.8413	   -20.5612	   -20.8130	   -26.5198	   -21.8201	
    -1.1749	    -6.2103	    -6.5460	   -21.6522	   -19.8059	   -23.9182	   -20.8969	   -19.2184	   -26.5198	   -20.8969	
    -2.5177	    -6.9656	    -6.4621	   -19.9738	   -19.9738	   -22.9950	   -21.3165	   -18.2953	   -26.1002	   -20.2255	
    -3.8605	    -7.7209	    -6.4621	   -17.8757	   -20.1416	   -21.9879	   -21.6522	   -18.1274	   -25.2609	   -19.7220	
    -4.9515	    -8.3923	    -6.2103	   -15.6097	   -19.9738	   -20.8130	   -21.6522	   -18.6310	   -24.2538	   -19.3863	
    -5.6229	    -8.7280	    -5.7068	   -13.0920	   -19.3863	   -19.4702	   -21.1487	   -19.8059	   -23.1628	   -19.0506	
    -5.6229	    -8.5602	    -4.7836	   -10.4904	   -18.1274	   -18.1274	   -20.0577	   -21.4005	   -22.0718	   -18.8828	
    -5.0354	    -7.8888	    -3.5248	    -7.9727	   -16.2811	   -16.8686	   -18.3792	   -23.1628	   -21.1487	   -18.5471	
    -3.6926	    -6.7139	    -1.9302	    -5.7068	   -13.7634	   -15.6937	   -16.1972	   -24.9252	   -20.3934	   -18.2953	
    -1.8463	    -5.0354	    -0.2518	    -3.7766	   -10.8261	   -14.8544	   -13.5956	   -26.5198	   -19.7220	   -17.9596	
     0.2518	    -3.1891	     1.5945	    -2.5177	    -7.8049	   -14.3509	   -10.9940	   -27.6947	   -19.2184	   -17.7078	
     2.4338	    -1.3428	     3.3569	    -2.0142	    -4.7836	   -14.2670	    -8.5602	   -28.6179	   -18.8828	   -17.3721	
     4.5319	     0.5035	     5.0354	    -2.2659	    -1.9302	   -14.6866	    -6.5460	   -29.0375	   -18.5471	   -17.1204	
     6.2103	     2.0981	     6.7139	    -3.3569	     0.5875	   -15.3580	    -5.0354	   -29.1214	   -18.2114	   -16.7847	
     7.3853	     3.3569	     8.3923	    -4.9515	     2.6855	   -16.2811	    -3.9444	   -28.7857	   -17.8757	   -16.2811	
     7.8888	     4.1962	     9.9869	    -6.9656	     4.2801	   -17.1204	    -3.4409	   -28.1982	   -17.3721	   -15.5258	
     7.8049	     4.4479	    11.2457	    -9.0637	     5.5389	   -17.9596	    -3.3569	   -27.1912	   -16.7007	   -14.6866	
     6.9656	     4.2801	    12.0850	   -11.1618	     6.2943	   -18.4631	    -3.4409	   -25.9323	   -16.1133	   -13.7634	
     5.5389	     3.6926	    12.4207	   -12.9242	     6.4621	   -18.7988	    -3.7766	   -24.5895	   -15.5258	   -12.8403	
     3.6087	     2.6855	    12.0850	   -14.1830	     5.9586	   -18.8828	    -4.1962	   -23.1628	   -15.1901	   -12.1689	
     1.3428	     1.2589	    10.9940	   -15.1062	     4.6158	   -18.7149	    -4.8676	   -21.6522	   -15.1062	   -11.6653	
    -1.0071	    -0.5035	     9.3155	   -15.5258	     2.4338	   -18.5471	    -5.7907	   -20.3094	   -15.2740	   -11.6653	
    -3.4409	    -2.6016	     6.8817	   -15.6937	    -0.6714	   -18.3792	    -7.1335	   -19.2184	   -15.7776	   -12.1689	
    -5.7907	    -4.8676	     3.7766	   -15.4419	    -4.4479	   -18.2114	    -8.8959	   -18.6310	   -16.5329	   -13.1760	
    -7.8888	    -7.2174	     0.2518	   -14.9384	    -8.7280	   -18.0435	   -10.9940	   -18.4631	   -17.4561	   -14.6866	
    -9.7351	    -9.3994	    -3.4409	   -14.1830	   -13.0920	   -17.9596	   -13.3438	   -18.9667	   -18.6310	   -16.5329	
   -11.1618	   -11.1618	    -6.9656	   -13.0920	   -17.2882	   -17.7917	   -15.6097	   -19.8898	   -19.8898	   -18.6310	
   -12.0850	   -12.4207	    -9.9030	   -11.7493	   -20.8130	   -17.4561	   -17.6239	   -20.9808	   -20.8969	   -20.6451	
   -12.3367	   -12.8403	   -11.8332	    -9.9869	   -23.4146	   -16.8686	   -18.9667	   -22.0718	   -21.7361	   -22.4075	
   -11.8332	   -12.5046	   -12.6724	    -7.9727	   -24.8413	   -15.9454	   -19.7220	   -22.7432	   -21.9879	   -23.6664	
   -10.5743	   -11.3297	   -12.4207	    -5.6229	   -25.0931	   -14.6027	   -19.6381	   -22.9111	   -21.8201	   -24.3378	
    -8.6441	    -9.3994	   -11.1618	    -2.8534	   -24.1699	   -12.8403	   -18.9667	   -22.4915	   -21.1487	   -24.2538	
    -6.1264	    -6.9656	    -9.3155	     0.2518	   -22.4915	   -10.6583	   -17.7917	   -21.4844	   -20.0577	   -23.6664	
    -3.2730	    -4.2801	    -7.3013	     3.3569	   -20.3094	    -8.3084	   -16.3651	   -20.0577	   -18.7149	   -22.7432	
    -0.4196	    -1.5106	    -5.3711	     6.2103	   -17.9596	    -6.0425	   -15.0223	   -18.5471	   -17.3721	   -21.6522	
     2.1820	     0.9232	    -3.7766	     8.7280	   -15.7776	    -4.0283	   -13.8474	   -17.2043	   -16.1133	   -20.5612	
     4.2801	     3.0212	    -2.5177	    10.4904	   -13.8474	    -2.3499	   -13.0081	   -16.1133	   -15.1062	   -19.5541	
     5.9586	     4.6158	    -1.3428	    11.6653	   -12.0850	    -1.0910	   -12.5046	   -15.3580	   -14.3509	   -18.7149	
     7.1335	     5.8746	    -0.2518	    12.0850	   -10.4904	    -0.3357	   -12.2528	   -14.7705	   -13.8474	   -17.9596	
     7.8049	     6.7139	     0.9232	    11.6653	    -8.9798	    -0.0839	   -12.2528	   -14.4348	   -13.4277	   -17.2043	
     7.9727	     7.2174	     2.0142	    10.4904	    -7.6370	    -0.2518	   -12.4207	   -14.3509	   -13.0920	   -16.4490	
     7.7209	     7.3853	     3.0212	     8.5602	    -6.5460	    -0.9232	   -12.7563	   -14.3509	   -12.6724	   -15.6937	
     7.1335	     7.2174	     3.8605	     5.9586	    -5.7068	    -1.9302	   -13.0920	   -14.5187	   -12.2528	   -14.9384	
     6.2943	     6.7139	     4.4479	     3.1052	    -5.1193	    -3.1891	   -13.5117	   -14.7705	   -11.8332	   -14.2670	
     5.2872	     6.0425	     4.6158	     0.5035	    -4.8676	    -4.4479	   -14.0152	   -15.1062	   -11.3297	   -13.7634	
     4.2801	     5.1193	     4.4479	    -1.5106	    -4.9515	    -5.5389	   -14.6027	   -15.4419	   -10.9940	   -13.4277	
     3.2730	     4.1122	     3.8605	    -2.7695	    -5.2032	    -6.4621	   -15.1901	   -15.6937	   -10.9100	   -13.2599	
     2.3499	     3.1891	     2.9373	    -3.2730	    -5.5389	    -7.2174	   -15.6937	   -15.7776	   -10.9100	   -13.4277	
     1.7624	     2.3499	     1.8463	    -3.2730	    -5.8746	    -7.8888	   -16.0294	   -15.8615	   -11.1618	   -13.7634	
     1.5106	     1.8463	     0.7553	    -2.8534	    -5.9586	    -8.6441	   -15.8615	   -15.9454	   -11.6653	   -14.2670	
     1.5945	     1.6785	     0.0000	    -2.4338	    -5.5389	    -9.3994	   -15.3580	   -16.1133	   -12.1689	   -14.7705	
     2.1820	     1.9302	    -0.2518	    -2.1820	    -4.6997	   -10.3226	   -14.2670	   -16.3651	   -12.6724	   -15.2740	
     3.0212	     2.6016	     0.0839	    -2.1820	    -3.2730	   -11.3297	   -12.8403	   -16.7007	   -12.9242	   -15.6937	
     3.9444	     3.4409	     0.9232	    -2.5177	    -1.5106	   -12.1689	   -11.1618	   -16.8686	   -12.8403	   -15.9454	
     4.6158	     4.0283	     2.0142	    -2.9373	     0.0839	   -12.9242	    -9.7351	   -16.9525	   -12.6724	   -16.0294	
     4.9515	     4.2801	     2.9373	    -3.5248	     1.1749	   -13.5117	    -8.6441	   -17.0364	   -12.4207	   -16.1133	
     4.6158	     3.8605	     3.3569	    -4.1122	     1.1749	   -14.0991	    -8.3923	   -17.2882	   -12.5046	   -16.1972	
     3.6926	     2.6855	     2.9373	    -4.8676	    -0.0839	   -14.6866	    -8.8959	   -17.8757	   -13.0920	   -16.5329	
     2.1820	     0.8392	     1.7624	    -5.7068	    -2.5177	   -15.3580	   -10.2386	   -18.8828	   -14.0152	   -16.9525	
     0.5035	    -1.3428	     0.0000	    -6.7978	    -5.9586	   -16.1133	   -12.0850	   -20.3094	   -15.1901	   -17.4561	
    -1.2589	    -3.6087	    -2.0142	    -7.8888	    -9.8190	   -16.8686	   -14.2670	   -21.9040	   -16.4490	   -17.8757	
    -2.8534	    -5.8746	    -4.0283	    -8.8120	   -13.6795	   -17.2882	   -16.2811	   -23.4985	   -17.5400	   -17.9596	
    -4.1962	    -7.8049	    -6.0425	    -9.4833	   -17.2882	   -17.2882	   -18.1274	   -24.6735	   -18.5471	   -17.7078	
    -5.2872	    -9.3994	    -7.9727	    -9.6512	   -20.2255	   -16.8686	   -19.6381	   -25.2609	   -19.4702	   -17.0364	
    -6.2103	   -10.6583	    -9.5673	    -9.2316	   -22.4075	   -15.9454	   -20.7291	   -25.1770	   -20.3094	   -16.1133	
    -6.9656	   -11.5814	   -10.8261	    -8.3923	   -23.6664	   -14.6027	   -21.3165	   -24.4217	   -20.9808	   -14.8544	
    -7.6370	   -12.1689	   -11.5814	    -7.2174	   -24.0860	   -13.2599	   -21.4844	   -23.2468	   -21.4844	   -13.5117	
    -8.2245	   -12.5046	   -11.7493	    -6.1264	   -23.4985	   -11.9171	   -21.1487	   -21.8201	   -21.4844	   -12.1689	
    -8.7280	   -12.5885	   -11.3297	    -5.1193	   -22.0718	   -10.9100	   -20.3934	   -20.4773	   -20.8969	   -10.7422	
    -9.0637	   -12.5046	   -10.1547	    -4.4479	   -19.8059	   -10.2386	   -19.3863	   -19.3863	   -19.6381	    -9.4833	
    -9.3994	   -12.0850	    -8.4763	    -3.9444	   -17.1204	    -9.9869	   -18.2114	   -18.5471	   -17.8757	    -8.3084	
    -9.3994	   -11.4136	    -6.2943	    -3.6087	   -14.0152	    -9.8190	   -17.0364	   -17.9596	   -15.9454	    -7.3013	
    -9.1476	   -10.4065	    -3.6926	    -3.1891	   -10.9100	    -9.7351	   -15.8615	   -17.2882	   -13.8474	    -6.4621	
    -8.4763	    -8.9798	    -1.0071	    -2.6016	    -8.0566	    -9.4833	   -14.6866	   -16.5329	   -11.8332	    -5.7068	
    -7.3853	    -7.2174	     1.6785	    -1.8463	    -5.5389	    -8.9798	   -13.6795	   -15.4419	    -9.9869	    -5.0354	
    -6.0425	    -5.2032	     4.0283	    -0.8392	    -3.6087	    -8.0566	   -12.8403	   -13.9313	    -8.3084	    -4.3640	
    -4.5319	    -3.1891	     5.8746	     0.3357	    -2.2659	    -6.8817	   -12.2528	   -12.1689	    -6.7978	    -3.6926	
    -3.0212	    -1.3428	     7.0496	     1.7624	    -1.5945	    -5.4550	   -11.7493	   -10.3226	    -5.3711	    -3.0212	
    -1.6785	     0.3357	     7.7209	     3.4409	    -1.3428	    -3.7766	   -11.4136	    -8.5602	    -4.1962	    -2.3499	
    -0.5875	     1.7624	     7.8888	     5.2032	    -1.5106	    -2.0142	   -11.1618	    -7.2174	    -3.1052	    -1.5945	
     0.2518	     2.7695	     7.7209	     6.7978	    -2.1820	    -0.5035	   -11.0779	    -6.2943	    -2.3499	    -1.0910	
     0.5875	     3.2730	     7.3013	     7.9727	    -3.2730	     0.5875	   -11.1618	    -5.7907	    -1.9302	    -0.6714	
     0.4196	     3.2730	     6.4621	     8.4763	    -4.9515	     1.0071	   -11.4975	    -5.7907	    -1.7624	    -0.6714	
    -0.2518	     2.6855	     5.2032	     7.8888	    -7.0496	     0.5875	   -12.3367	    -6.3782	    -2.0142	    -1.0910	
    -1.5106	     1.4267	     3.4409	     6.2943	    -9.6512	    -0.6714	   -13.5956	    -7.3013	    -2.6855	    -2.0142	
    -3.1891	    -0.3357	     1.2589	     3.8605	   -12.4207	    -2.6855	   -15.3580	    -8.6441	    -3.6926	    -3.2730	
    -5.1193	    -2.4338	    -1.0910	     0.7553	   -15.1901	    -5.2872	   -17.2043	   -10.3226	    -4.9515	    -4.9515	
    -7.0496	    -4.5319	    -3.6087	    -2.6016	   -17.6239	    -8.0566	   -19.1345	   -12.0850	    -6.4621	    -6.7139	
    -8.8959	    -6.6299	    -5.7907	    -5.9586	   -19.6381	   -10.9100	   -20.7291	   -13.9313	    -8.1406	    -8.3923	
   -10.4065	    -8.3084	    -7.5531	    -8.8959	   -20.8969	   -13.5117	   -21.9040	   -15.7776	    -9.8190	   -10.0708	
   -11.5814	    -9.6512	    -8.7280	   -11.1618	   -21.4844	   -15.6937	   -22.4075	   -17.4561	   -11.5814	   -11.4975	
   -12.2528	   -10.5743	    -9.2316	   -12.6724	   -21.3165	   -17.2882	   -22.3236	   -18.9667	   -13.3438	   -12.5885	
   -12.5046	   -11.1618	    -9.0637	   -13.2599	   -20.3094	   -18.2953	   -21.6522	   -20.1416	   -15.0223	   -13.4277	
   -12.3367	   -11.3297	    -8.3923	   -13.2599	   -18.7988	   -18.7988	   -20.3934	   -20.9808	   -16.4490	   -14.0152	
   -11.9171	   -11.1618	    -7.3853	   -12.5885	   -16.7847	   -18.8828	   -18.7988	   -21.2326	   -17.7078	   -14.2670	
   -11.1618	   -10.7422	    -6.2103	   -11.6653	   -14.5187	   -18.7149	   -16.9525	   -20.9808	   -18.4631	   -14.2670	
   -10.2386	   -10.0708	    -4.9515	   -10.6583	   -12.0010	   -18.3792	   -15.0223	   -20.2255	   -18.7149	   -13.9313	
    -9.2316	    -9.2316	    -3.8605	    -9.8190	    -9.5673	   -17.9596	   -13.0081	   -19.0506	   -18.4631	   -13.3438	
    -8.2245	    -8.1406	    -2.9373	    -9.2316	    -7.3853	   -17.6239	   -11.2457	   -17.7078	   -17.7078	   -12.4207	
    -7.3013	    -6.9656	    -2.1820	    -8.8959	    -5.4550	   -17.3721	    -9.8190	   -16.2811	   -16.6168	   -11.2457	
    -6.5460	    -5.8746	    -1.6785	    -8.8959	    -4.0283	   -17.1204	    -8.7280	   -15.1062	   -15.1901	    -9.9030	
    -6.1264	    -5.0354	    -1.4267	    -9.2316	    -3.1052	   -16.9525	    -8.2245	   -14.6027	   -13.9313	    -8.4763	
    -6.1264	    -4.6158	    -1.5945	    -9.7351	    -2.8534	   -16.8686	    -8.3923	   -14.9384	   -13.0081	    -7.2174	
    -6.5460	    -4.6997	    -2.0981	   -10.4904	    -3.2730	   -17.0364	    -9.3155	   -16.5329	   -12.7563	    -6.2943	
    -7.4692	    -5.3711	    -3.1052	   -11.6653	    -4.3640	   -17.5400	   -10.9940	   -19.3024	   -13.3438	    -6.0425	
    -8.6441	    -6.4621	    -4.2801	   -13.0920	    -6.1264	   -18.4631	   -13.1760	   -22.9950	   -14.6866	    -6.3782	
    -9.9869	    -7.8049	    -5.6229	   -14.6866	    -8.3084	   -19.6381	   -15.6097	   -27.1912	   -16.5329	    -7.2174	
   -11.1618	    -9.0637	    -6.7978	   -16.4490	   -10.8261	   -20.8969	   -17.9596	   -31.3034	   -18.5471	    -8.5602	
   -12.1689	   -10.1547	    -7.6370	   -18.0435	   -13.2599	   -22.2397	   -19.8898	   -34.9121	   -20.3934	    -9.9869	
   -12.7563	   -10.9100	    -8.1406	   -19.3863	   -15.3580	   -23.3307	   -21.2326	   -37.6816	   -21.8201	   -11.5814	
   -12.8403	   -11.3297	    -8.0566	   -20.2255	   -16.8686	   -24.1699	   -21.9040	   -39.4440	   -22.5754	   -12.9242	
   -12.5046	   -11.1618	    -7.5531	   -20.6451	   -17.7917	   -24.5895	   -21.8201	   -39.9475	   -22.8271	   -14.0152	
   -11.7493	   -10.7422	    -6.7139	   -20.5612	   -18.0435	   -24.5056	   -21.0648	   -39.4440	   -22.5754	   -14.6027	
   -10.8261	    -9.9869	    -5.8746	   -20.1416	   -18.0435	   -24.0860	   -20.0577	   -38.1012	   -21.9040	   -14.7705	
    -9.9030	    -9.3155	    -5.3711	   -19.6381	   -17.8757	   -23.4146	   -18.9667	   -36.0870	   -21.0648	   -14.5187	
    -9.2316	    -8.8120	    -5.3711	   -19.1345	   -17.8757	   -22.5754	   -18.1274	   -33.7372	   -19.9738	   -13.7634	
    -8.8959	    -8.6441	    -5.7907	   -18.6310	   -18.1274	   -21.6522	   -17.6239	   -31.3034	   -18.7988	   -12.5885	
    -8.8959	    -8.7280	    -6.7139	   -17.9596	   -18.5471	   -20.7291	   -17.6239	   -28.7857	   -17.6239	   -11.2457	
    -9.3155	    -9.1476	    -7.9727	   -17.1204	   -19.0506	   -19.6381	   -17.9596	   -26.6037	   -16.3651	    -9.7351	
    -9.9030	    -9.8190	    -9.2316	   -15.9454	   -19.5541	   -18.6310	   -18.7149	   -24.7574	   -15.2740	    -8.2245	
   -10.4904	   -10.4065	   -10.3226	   -14.3509	   -19.9738	   -17.5400	   -19.6381	   -23.3307	   -14.2670	    -6.8817	
   -10.9940	   -10.9100	   -11.0779	   -12.5885	   -20.3094	   -16.4490	   -20.6451	   -22.4075	   -13.4277	    -5.6229	
   -11.1618	   -11.0779	   -11.4136	   -10.4904	   -20.4773	   -15.2740	   -21.7361	   -21.8201	   -12.6724	    -4.5319	
   -10.7422	   -10.6583	   -11.1618	    -8.3923	   -20.5612	   -14.1830	   -22.5754	   -21.3165	   -11.8332	    -3.5248	
    -9.8190	    -9.7351	   -10.3226	    -6.1264	   -20.2255	   -12.9242	   -23.2468	   -20.7291	   -10.9100	    -2.5177	
    -8.2245	    -8.2245	    -8.9798	    -3.8605	   -19.5541	   -11.4975	   -23.4146	   -19.7220	    -9.7351	    -1.6785	
    -6.2103	    -6.3782	    -7.2174	    -1.5945	   -18.3792	    -9.9030	   -23.0789	   -18.1274	    -8.2245	    -0.7553	
    -3.6926	    -4.1122	    -5.0354	     0.6714	   -16.7007	    -7.9727	   -22.1558	   -15.8615	    -6.3782	     0.1678	
    -0.9232	    -1.6785	    -2.6855	     2.9373	   -14.5187	    -5.8746	   -20.7291	   -13.0081	    -4.1122	     1.0910	
     2.0981	     1.0071	    -0.0839	     5.4550	   -11.9171	    -3.6087	   -18.7988	    -9.8190	    -1.7624	     2.0142	
     5.2032	     3.6926	     2.6855	     8.0566	    -8.8120	    -1.1749	   -16.4490	    -6.4621	     0.7553	     3.0212	
     8.1406	     6.3782	     5.5389	    10.7422	    -5.3711	     1.4267	   -14.0152	    -3.2730	     3.2730	     4.0283	
    10.9100	     8.8959	     8.4763	    13.4277	    -1.6785	     3.8605	   -11.4136	    -0.3357	     5.5389	     4.9515	
    13.2599	    11.0779	    11.2457	    15.8615	     2.0142	     6.0425	    -9.0637	     2.0142	     7.5531	     5.7907	
    14.8544	    12.7563	    13.5956	    17.5400	     5.4550	     7.6370	    -7.0496	     3.5248	     8.9798	     6.2943	
    15.5258	    13.4277	    15.1901	    18.1274	     7.9727	     8.3084	    -5.9586	     3.9444	     9.3994	     6.2943	
    14.8544	    12.8403	    15.5258	    17.3721	     9.2316	     7.8049	    -5.8746	     3.0212	     8.7280	     5.5389	
    12.7563	    10.9940	    14.4348	    15.1062	     9.0637	     6.1264	    -7.0496	     0.6714	     6.6299	     3.9444	
     9.3994	     7.7209	    11.9171	    11.6653	     7.3853	     3.2730	    -9.3155	    -2.8534	     3.3569	     1.6785	
     5.1193	     3.6087	     8.4763	     7.3853	     4.5319	    -0.1678	   -12.5046	    -7.3013	    -0.6714	    -1.0071	
     0.5875	    -1.0071	     4.4479	     2.8534	     1.0071	    -3.8605	   -16.0294	   -12.0010	    -5.0354	    -3.7766	
    -3.7766	    -5.3711	     0.5875	    -1.2589	    -2.6016	    -7.1335	   -19.5541	   -16.3651	    -9.1476	    -6.1264	
    -7.3853	    -9.1476	    -2.6855	    -4.6158	    -5.9586	    -9.6512	   -22.4915	   -20.0577	   -12.6724	    -7.8888	
    -9.8190	   -11.9171	    -5.2032	    -6.9656	    -8.7280	   -11.4136	   -24.8413	   -22.8271	   -15.3580	    -8.9798	
   -11.2457	   -13.5956	    -7.0496	    -8.4763	   -10.9940	   -12.4207	   -26.4359	   -24.7574	   -17.2882	    -9.6512	
   -11.6653	   -14.2670	    -8.3923	    -9.3155	   -12.9242	   -12.9242	   -27.3590	   -26.0162	   -18.3792	    -9.9869	
   -11.3297	   -14.2670	    -9.6512	    -9.8190	   -14.6866	   -13.0920	   -27.6947	   -26.8555	   -18.8828	   -10.2386	
   -10.7422	   -13.8474	   -10.6583	   -10.1547	   -16.1972	   -13.0081	   -27.6108	   -27.1912	   -18.9667	   -10.4904	
   -10.0708	   -13.1760	   -11.5814	   -10.3226	   -17.3721	   -12.7563	   -27.0233	   -26.9394	   -18.7988	   -10.9100	
    -9.4833	   -12.2528	   -12.1689	   -10.2386	   -18.1274	   -12.3367	   -26.1841	   -26.1002	   -18.4631	   -11.2457	
    -8.9798	   -11.2457	   -12.3367	    -9.8190	   -18.2953	   -11.5814	   -24.9252	   -24.5895	   -17.8757	   -11.4975	
    -8.3084	    -9.8190	   -11.8332	    -8.8959	   -17.7917	   -10.4904	   -23.4146	   -22.5754	   -17.1204	   -11.5814	
    -7.1335	    -7.8888	   -10.5743	    -7.3853	   -16.6168	    -8.9798	   -21.5683	   -20.2255	   -16.1972	   -11.4136	
    -5.4550	    -5.5389	    -8.6441	    -5.2032	   -14.8544	    -7.3013	   -19.6381	   -17.7078	   -14.9384	   -10.9100	
    -3.1891	    -2.7695	    -6.0425	    -2.6016	   -12.6724	    -5.5389	   -17.6239	   -15.1901	   -13.4277	   -10.0708	
    -0.3357	     0.3357	    -2.9373	     0.2518	   -10.0708	    -3.6926	   -15.6097	   -12.8403	   -11.7493	    -8.8120	
     2.7695	     3.3569	     0.2518	     3.1052	    -7.2174	    -2.0981	   -13.6795	   -10.8261	   -10.0708	    -7.3853	
     5.9586	     6.2943	     3.4409	     5.6229	    -4.3640	    -0.7553	   -11.9171	    -9.2316	    -8.4763	    -5.7907	
     8.9798	     8.9798	     6.3782	     7.5531	    -1.6785	     0.1678	   -10.4904	    -8.1406	    -7.1335	    -4.2801	
    11.7493	    11.1618	     8.8959	     8.8120	     0.6714	     0.5875	    -9.3994	    -7.4692	    -6.0425	    -2.8534	
    14.0991	    12.9242	    10.5743	     9.3155	     2.5177	     0.5875	    -8.7280	    -7.0496	    -5.2032	    -1.6785	
    15.7776	    13.9313	    11.5814	     8.9798	     3.5248	     0.1678	    -8.5602	    -6.7978	    -4.6997	    -0.6714	
    16.7007	    14.3509	    11.6653	     7.8888	     3.7766	    -0.5035	    -8.8959	    -6.5460	    -4.3640	     0.0000	
    16.8686	    14.0991	    11.0779	     6.2943	     3.1052	    -1.2589	    -9.8190	    -6.2103	    -4.1122	     0.5035	
    16.0294	    13.2599	     9.9869	     4.4479	     1.8463	    -2.0981	   -11.0779	    -5.7068	    -3.9444	     0.8392	
    14.2670	    11.7493	     8.5602	     2.7695	     0.0839	    -2.6855	   -12.5885	    -4.9515	    -3.6087	     1.0910	
    11.7493	     9.9030	     7.0496	     1.5106	    -2.0142	    -3.0212	   -14.1830	    -4.1122	    -3.1052	     1.1749	
     8.4763	     7.6370	     5.3711	     1.0071	    -4.1962	    -2.9373	   -15.6097	    -3.2730	    -2.4338	     1.2589	
     4.7836	     5.2032	     3.5248	     1.3428	    -6.2943	    -2.3499	   -16.8686	    -2.5177	    -1.6785	     1.1749	
     1.0910	     2.7695	     1.6785	     2.6016	    -8.1406	    -1.4267	   -17.6239	    -1.7624	    -1.0910	     1.0910	
    -2.4338	     0.5875	    -0.0839	     4.6997	    -9.7351	    -0.2518	   -17.9596	    -1.0910	    -0.5875	     1.0071	
[Epoch Header]
[Trial Type]	13
[Accept]	1
[Correct]	0
[RT]	 0.000
[Resp]	0
[Epoch Data]
    -3.0212	    -0.6714	     0.8392	   -10.4904	    -3.0212	    -1.0071	    10.8261	     1.0910	     0.7553	     5.7068	
    -2.0981	     0.4196	     2.0142	    -8.5602	    -2.2659	    -0.2518	     9.3994	    -0.4196	     0.5035	     6.1264	
    -1.3428	     1.4267	     3.1891	    -6.3782	    -1.4267	     0.4196	     8.2245	    -1.8463	     0.3357	     6.4621	
    -0.7553	     2.3499	     4.4479	    -4.1122	    -0.3357	     1.0910	     7.4692	    -3.1052	     0.0839	     6.6299	
    -0.5875	     2.9373	     5.4550	    -2.0142	     0.8392	     1.5106	     7.2174	    -4.1122	    -0.0839	     6.7139	
    -0.9232	     3.1052	     6.2943	    -0.4196	     2.0981	     1.7624	     7.3853	    -4.6997	    -0.2518	     6.5460	
    -1.7624	     2.8534	     6.7139	     0.7553	     3.2730	     1.8463	     8.0566	    -4.7836	    -0.4196	     6.2943	
    -2.7695	     2.1820	     6.8817	     1.3428	     4.2801	     1.9302	     9.0637	    -4.2801	    -0.4196	     5.8746	
    -3.8605	     1.4267	     6.8817	     1.5945	     5.1193	     1.9302	    10.3226	    -3.1891	    -0.2518	     5.4550	
    -4.6158	     0.9232	     6.8817	     1.8463	     5.8746	     2.2659	    12.0010	    -1.4267	     0.2518	     4.8676	
    -4.8676	     0.8392	     7.0496	     2.1820	     6.5460	     2.9373	    13.8474	     0.7553	     1.0071	     4.4479	
    -4.6158	     1.1749	     7.6370	     2.7695	     7.1335	     3.8605	    15.8615	     3.1891	     2.0142	     4.0283	
    -3.7766	     2.0142	     8.5602	     3.7766	     7.6370	     5.1193	    17.7917	     5.5389	     3.1052	     3.6926	
    -2.6016	     3.2730	     9.7351	     5.0354	     7.9727	     6.4621	    19.6381	     7.7209	     4.2801	     3.4409	
    -1.2589	     4.5319	    11.0779	     6.4621	     8.2245	     7.7209	    21.2326	     9.4833	     5.4550	     3.3569	
     0.1678	     5.8746	    12.3367	     7.6370	     8.3084	     8.8959	    22.5754	    10.8261	     6.3782	     3.3569	
     1.3428	     6.9656	    13.5117	     8.3084	     8.2245	     9.6512	    23.4985	    11.5814	     7.1335	     3.5248	
     2.2659	     7.8049	    14.3509	     8.3923	     8.0566	     9.9869	    24.0021	    11.9171	     7.3853	     3.6926	
     2.7695	     8.2245	    14.7705	     7.6370	     7.8049	     9.6512	    24.0860	    11.6653	     7.2174	     3.7766	
     2.8534	     8.2245	    14.6027	     6.2103	     7.3853	     8.7280	    23.8342	    10.9940	     6.6299	     3.6926	
     2.6016	     7.9727	    14.0991	     4.4479	     6.8817	     7.3013	    23.2468	     9.9030	     5.7907	     3.6087	
     2.1820	     7.5531	    13.2599	     2.6855	     6.4621	     5.6229	    22.4915	     8.6441	     4.7836	     3.3569	
     1.6785	     7.0496	    12.4207	     1.3428	     6.1264	     3.9444	    21.7361	     7.3853	     3.7766	     3.1891	
     1.2589	     6.6299	    11.8332	     0.8392	     6.2103	     2.7695	    21.1487	     6.2943	     3.0212	     3.1891	
     0.9232	     6.2943	    11.5814	     1.1749	     6.5460	     2.2659	    20.8130	     5.6229	     2.6855	     3.3569	
     0.6714	     6.0425	    11.7493	     2.1820	     7.3013	     2.3499	    20.8969	     5.2032	     2.6855	     3.8605	
     0.5875	     5.8746	    12.0850	     3.5248	     8.2245	     2.8534	    21.2326	     4.9515	     3.1052	     4.5319	
     0.3357	     5.6229	    12.5885	     4.6158	     9.3155	     3.5248	    21.8201	     4.7836	     3.6087	     5.2032	
     0.0839	     5.2032	    13.0081	     5.2032	    10.2386	     3.9444	    22.4075	     4.3640	     4.1962	     5.8746	
    -0.5035	     4.6997	    13.0920	     4.8676	    10.9100	     3.9444	    22.9950	     3.7766	     4.6997	     6.3782	
    -1.3428	     3.9444	    12.7563	     3.4409	    11.1618	     3.3569	    23.4146	     3.1052	     5.1193	     6.7139	
    -2.4338	     3.0212	    11.6653	     1.1749	    10.8261	     2.2659	    23.4985	     2.5177	     5.4550	     6.8817	
    -3.6926	     1.9302	     9.9030	    -1.6785	     9.8190	     0.9232	    23.3307	     2.1820	     5.7068	     7.0496	
    -5.0354	     0.6714	     7.4692	    -4.6158	     8.3923	    -0.5035	    22.9111	     2.0981	     5.7907	     7.0496	
    -6.3782	    -0.6714	     4.6997	    -7.3013	     6.4621	    -1.7624	    22.4075	     2.2659	     5.6229	     6.9656	
    -7.5531	    -2.0142	     1.8463	    -9.3994	     4.4479	    -2.7695	    21.8201	     2.6016	     5.2032	     6.7139	
    -8.4763	    -3.1052	    -0.5035	   -10.9100	     2.5177	    -3.2730	    21.4005	     2.9373	     4.5319	     6.4621	
    -9.0637	    -3.9444	    -2.2659	   -11.8332	     1.0071	    -3.5248	    21.1487	     3.1052	     3.8605	     6.2103	
    -9.2316	    -4.2801	    -3.1052	   -12.2528	     0.0000	    -3.4409	    21.1487	     3.1052	     3.1052	     6.0425	
    -8.8959	    -4.1122	    -3.1052	   -12.3367	    -0.5035	    -3.1891	    21.3165	     2.9373	     2.4338	     5.9586	
    -8.1406	    -3.5248	    -2.3499	   -12.1689	    -0.5035	    -2.7695	    21.6522	     2.6016	     1.8463	     5.9586	
    -6.9656	    -2.5177	    -1.1749	   -11.9171	    -0.0839	    -2.4338	    22.1558	     2.0981	     1.5106	     6.1264	
    -5.6229	    -1.2589	     0.2518	   -11.5814	     0.5035	    -2.0981	    22.7432	     1.4267	     1.1749	     6.2103	
    -4.2801	     0.0000	     1.6785	   -11.2457	     1.0910	    -2.0142	    23.2468	     0.7553	     0.7553	     6.2103	
    -3.1052	     1.2589	     3.0212	   -10.9940	     1.6785	    -2.0142	    23.5825	     0.0839	     0.3357	     6.0425	
    -2.0981	     2.2659	     4.1122	   -10.9100	     2.0981	    -2.1820	    23.7503	    -0.5875	    -0.2518	     5.6229	
    -1.4267	     3.1052	     5.0354	   -11.0779	     2.4338	    -2.4338	    23.9182	    -1.1749	    -0.8392	     5.1193	
    -0.8392	     3.8605	     5.8746	   -11.3297	     2.8534	    -2.7695	    24.1699	    -1.5106	    -1.2589	     4.4479	
    -0.4196	     4.4479	     6.6299	   -11.7493	     3.3569	    -3.1891	    24.5895	    -1.6785	    -1.5106	     3.7766	
     0.0000	     4.9515	     7.3853	   -12.0850	     4.1122	    -3.5248	    25.2609	    -1.5945	    -1.6785	     3.0212	
     0.5035	     5.4550	     8.1406	   -12.4207	     5.1193	    -3.9444	    26.1002	    -1.3428	    -1.6785	     2.2659	
     0.9232	     5.8746	     8.8120	   -12.5885	     6.2103	    -4.3640	    26.9394	    -1.0910	    -1.5945	     1.4267	
     1.0910	     6.0425	     9.3994	   -12.7563	     7.3013	    -5.0354	    27.4429	    -1.0910	    -1.6785	     0.5035	
     1.0071	     5.9586	     9.8190	   -12.9242	     7.9727	    -5.7907	    27.6108	    -1.2589	    -1.7624	    -0.5035	
     0.4196	     5.5389	     9.9030	   -13.0920	     8.1406	    -6.7978	    27.1072	    -1.7624	    -2.0142	    -1.5945	
    -0.5875	     4.6997	     9.6512	   -13.3438	     7.5531	    -7.8888	    26.0162	    -2.4338	    -2.3499	    -2.6855	
    -1.9302	     3.6087	     9.2316	   -13.5117	     6.4621	    -8.8959	    24.3378	    -3.0212	    -2.6016	    -3.6087	
    -3.3569	     2.3499	     8.5602	   -13.5956	     4.7836	    -9.5673	    22.0718	    -3.3569	    -2.7695	    -4.2801	
    -4.6997	     1.1749	     7.8888	   -13.2599	     3.0212	    -9.8190	    19.5541	    -3.1891	    -2.6016	    -4.6997	
    -5.7068	     0.1678	     7.2174	   -12.5885	     1.1749	    -9.3994	    16.9525	    -2.5177	    -2.3499	    -4.6997	
    -6.2103	    -0.5035	     6.7978	   -11.3297	    -0.2518	    -8.3923	    14.6027	    -1.3428	    -2.0142	    -4.4479	
    -6.0425	    -0.5875	     6.6299	    -9.4833	    -1.2589	    -6.6299	    12.6724	     0.1678	    -1.5945	    -3.8605	
    -5.2872	    -0.1678	     6.6299	    -7.0496	    -1.5945	    -4.1962	    11.4136	     1.7624	    -1.3428	    -3.1052	
    -3.9444	     0.7553	     6.7978	    -4.1962	    -1.3428	    -1.4267	    10.9100	     3.2730	    -1.2589	    -2.3499	
    -2.1820	     2.1820	     7.2174	    -1.0071	    -0.5035	     1.6785	    11.0779	     4.4479	    -1.1749	    -1.5945	
    -0.2518	     3.7766	     7.7209	     2.2659	     0.8392	     4.5319	    11.9171	     5.1193	    -1.2589	    -1.0071	
     1.6785	     5.5389	     8.4763	     5.2032	     2.3499	     7.0496	    13.3438	     5.1193	    -1.4267	    -0.6714	
     3.1891	     7.1335	     9.2316	     7.6370	     4.1122	     8.8120	    15.1062	     4.3640	    -1.8463	    -0.6714	
     4.3640	     8.5602	    10.0708	     9.2316	     5.6229	     9.6512	    17.1204	     3.0212	    -2.4338	    -0.9232	
     5.0354	     9.5673	    10.7422	     9.7351	     6.8817	     9.4833	    19.1345	     1.1749	    -3.3569	    -1.3428	
     5.2872	    10.2386	    11.3297	     9.3155	     7.6370	     8.3923	    20.9808	    -0.8392	    -4.3640	    -2.0142	
     5.2032	    10.4904	    11.7493	     7.8888	     7.8049	     6.5460	    22.4075	    -2.8534	    -5.2872	    -2.8534	
     4.8676	    10.4065	    11.8332	     5.8746	     7.2174	     4.2801	    23.2468	    -4.6997	    -6.1264	    -3.7766	
     4.2801	     9.7351	    11.6653	     3.4409	     6.1264	     1.8463	    23.4146	    -6.2103	    -6.6299	    -4.7836	
     3.4409	     8.8120	    11.3297	     0.8392	     4.5319	    -0.5875	    22.9111	    -7.3853	    -6.7978	    -5.7068	
     2.4338	     7.4692	    10.7422	    -1.5945	     2.7695	    -2.7695	    21.8201	    -8.0566	    -6.7139	    -6.5460	
     1.4267	     6.1264	    10.2386	    -3.6087	     1.0910	    -4.4479	    20.4773	    -8.3084	    -6.3782	    -6.9656	
     0.5875	     4.9515	     9.8190	    -5.0354	    -0.1678	    -5.5389	    19.1345	    -8.0566	    -5.8746	    -7.0496	
    -0.0839	     4.0283	     9.5673	    -5.7907	    -0.8392	    -5.9586	    17.8757	    -7.4692	    -5.2032	    -6.7139	
    -0.3357	     3.4409	     9.6512	    -5.8746	    -0.8392	    -5.8746	    16.7007	    -6.4621	    -4.3640	    -6.0425	
    -0.2518	     3.3569	     9.9869	    -5.3711	    -0.2518	    -5.2872	    15.8615	    -5.2032	    -3.5248	    -5.1193	
     0.1678	     3.6087	    10.5743	    -4.4479	     0.6714	    -4.4479	    15.1062	    -3.7766	    -2.4338	    -4.0283	
     0.7553	     4.1962	    11.3297	    -3.2730	     1.7624	    -3.5248	    14.6027	    -2.0981	    -1.3428	    -2.9373	
     1.5106	     5.0354	    12.1689	    -2.0981	     2.8534	    -2.5177	    14.3509	    -0.3357	    -0.1678	    -1.9302	
     2.2659	     5.9586	    12.8403	    -1.0910	     3.7766	    -1.5945	    14.3509	     1.4267	     0.8392	    -1.0071	
     3.1052	     6.9656	    13.2599	    -0.5035	     4.3640	    -0.9232	    14.6027	     2.8534	     1.6785	    -0.2518	
     3.7766	     7.8888	    13.2599	    -0.4196	     4.6158	    -0.5875	    15.1062	     3.6926	     2.1820	     0.2518	
     4.5319	     8.7280	    12.7563	    -0.8392	     4.6158	    -0.5875	    15.7776	     3.9444	     2.3499	     0.5875	
     5.1193	     9.4833	    11.8332	    -1.7624	     4.2801	    -0.9232	    16.6168	     3.6926	     2.2659	     0.7553	
     5.6229	    10.0708	    10.7422	    -2.9373	     3.6926	    -1.4267	    17.7078	     2.9373	     2.0981	     0.9232	
     5.7907	    10.4065	     9.4833	    -4.2801	     3.0212	    -2.0981	    18.8828	     2.0142	     1.8463	     1.0910	
     5.7068	    10.4065	     8.3923	    -5.4550	     2.1820	    -2.7695	    20.0577	     0.9232	     1.6785	     1.3428	
     5.2032	     9.9869	     7.4692	    -6.3782	     1.3428	    -3.3569	    21.1487	    -0.1678	     1.5106	     1.5106	
     4.2801	     9.2316	     6.7139	    -6.8817	     0.4196	    -4.0283	    22.0718	    -1.3428	     1.3428	     1.5945	
     3.1891	     8.1406	     5.9586	    -7.0496	    -0.5035	    -4.6997	    22.7432	    -2.5177	     1.1749	     1.5945	
     1.7624	     6.7139	     5.0354	    -6.9656	    -1.4267	    -5.2872	    22.9111	    -3.5248	     0.9232	     1.5945	
     0.0000	     5.1193	     3.7766	    -6.8817	    -2.4338	    -5.7068	    22.5754	    -4.0283	     0.7553	     1.5106	
    -1.9302	     3.2730	     2.0981	    -6.7978	    -3.4409	    -5.8746	    21.7361	    -4.0283	     0.7553	     1.4267	
    -4.0283	     1.3428	     0.0839	    -6.7978	    -4.5319	    -5.7907	    20.3934	    -3.4409	     0.8392	     1.4267	
    -6.2103	    -0.5035	    -2.0981	    -6.9656	    -5.7068	    -5.4550	    18.7988	    -2.4338	     1.0071	     1.4267	
    -8.2245	    -2.2659	    -4.1122	    -7.3013	    -6.7978	    -5.0354	    17.1204	    -1.2589	     1.0910	     1.2589	
    -9.7351	    -3.5248	    -5.7068	    -7.8049	    -7.5531	    -4.5319	    15.6097	    -0.1678	     1.1749	     1.0071	
   -10.7422	    -4.1962	    -6.5460	    -8.1406	    -7.8888	    -4.0283	    14.6027	     0.7553	     1.1749	     0.5875	
   -10.9940	    -4.2801	    -6.5460	    -8.3923	    -7.5531	    -3.4409	    14.0991	     1.5945	     1.1749	     0.1678	
   -10.5743	    -3.6087	    -5.6229	    -8.3084	    -6.5460	    -2.8534	    14.2670	     2.3499	     1.3428	    -0.1678	
    -9.6512	    -2.4338	    -4.0283	    -7.9727	    -4.8676	    -2.2659	    15.1062	     3.1052	     1.6785	    -0.4196	
    -8.2245	    -0.8392	    -2.0142	    -7.4692	    -2.6855	    -1.6785	    16.2811	     3.7766	     2.2659	    -0.4196	
    -6.5460	     0.9232	     0.4196	    -6.7978	    -0.1678	    -1.2589	    17.8757	     4.3640	     3.0212	    -0.2518	
    -4.6158	     2.8534	     3.0212	    -6.1264	     2.5177	    -1.0071	    19.5541	     4.6997	     3.9444	     0.0000	
    -2.6016	     4.8676	     5.6229	    -5.4550	     5.3711	    -0.7553	    21.3165	     4.8676	     5.0354	     0.3357	
    -0.5035	     6.7978	     8.2245	    -4.7836	     8.0566	    -0.6714	    23.0789	     4.7836	     6.0425	     0.5875	
     1.5945	     8.6441	    10.5743	    -4.1962	    10.5743	    -0.5875	    24.7574	     4.5319	     6.9656	     0.7553	
     3.3569	    10.1547	    12.4207	    -3.8605	    12.7563	    -0.5035	    26.2680	     4.0283	     7.7209	     0.5875	
     4.7836	    11.2457	    13.8474	    -3.6087	    14.3509	    -0.5035	    27.4429	     3.4409	     8.0566	     0.1678	
     5.7068	    11.8332	    14.6027	    -3.4409	    15.3580	    -0.4196	    28.1982	     2.8534	     8.0566	    -0.4196	
     6.0425	    12.0010	    14.7705	    -3.1891	    15.6937	    -0.0839	    28.5339	     2.5177	     7.5531	    -1.2589	
     5.7907	    11.6653	    14.5187	    -2.6855	    15.4419	     0.3357	    28.4500	     2.5177	     6.7139	    -2.1820	
     5.0354	    10.9940	    13.9313	    -2.1820	    14.6866	     1.0071	    27.8625	     2.7695	     5.6229	    -2.9373	
     4.0283	     9.9869	    13.0920	    -1.5945	    13.5117	     1.5945	    26.9394	     3.1891	     4.6158	    -3.4409	
     2.7695	     8.8120	    12.1689	    -1.3428	    12.0010	     2.0142	    25.6805	     3.7766	     3.6087	    -3.5248	
     1.5945	     7.5531	    11.3297	    -1.2589	    10.3226	     2.2659	    24.1699	     4.1962	     2.7695	    -3.1891	
     0.6714	     6.4621	    10.4904	    -1.4267	     8.5602	     2.2659	    22.5754	     4.5319	     2.0142	    -2.2659	
     0.0000	     5.5389	     9.9030	    -1.5945	     6.9656	     2.2659	    20.8969	     4.7836	     1.1749	    -1.0071	
    -0.3357	     5.0354	     9.6512	    -1.4267	     5.6229	     2.2659	    19.4702	     4.9515	     0.5035	     0.4196	
    -0.3357	     4.6997	     9.5673	    -0.8392	     4.5319	     2.4338	    18.1274	     5.1193	    -0.1678	     1.7624	
    -0.0839	     4.6158	     9.7351	     0.2518	     3.7766	     2.7695	    16.9525	     5.3711	    -0.5875	     2.8534	
     0.2518	     4.6997	     9.9030	     1.7624	     3.2730	     3.3569	    16.0294	     5.7068	    -0.7553	     3.6087	
     0.6714	     4.8676	    10.1547	     3.4409	     3.1052	     3.9444	    15.3580	     6.1264	    -0.5035	     4.0283	
     1.0071	     5.0354	    10.3226	     5.1193	     3.2730	     4.6997	    15.0223	     6.7139	     0.0839	     4.1122	
     1.3428	     5.2872	    10.3226	     6.7139	     3.5248	     5.4550	    15.0223	     7.3853	     1.1749	     3.8605	
     1.5106	     5.6229	    10.2386	     8.0566	     3.8605	     6.2103	    15.5258	     7.9727	     2.5177	     3.4409	
     1.6785	     6.0425	    10.0708	     9.1476	     4.1962	     6.8817	    16.3651	     8.3923	     3.9444	     3.0212	
     1.8463	     6.6299	     9.8190	     9.8190	     4.3640	     7.3013	    17.4561	     8.5602	     5.2872	     2.4338	
     2.0981	     7.3013	     9.5673	     9.8190	     4.2801	     7.4692	    18.7149	     8.3923	     6.3782	     1.9302	
     2.4338	     8.0566	     9.3155	     9.2316	     4.0283	     7.1335	    19.9738	     7.9727	     7.2174	     1.5106	
     2.8534	     8.7280	     9.0637	     8.0566	     3.5248	     6.4621	    21.2326	     7.6370	     7.8888	     1.0910	
     3.1891	     9.3155	     8.8959	     6.6299	     2.9373	     5.5389	    22.2397	     7.3013	     8.3923	     0.6714	
     3.6087	     9.7351	     8.8120	     5.2032	     2.1820	     4.6997	    23.1628	     7.0496	     8.9798	     0.2518	
     4.0283	    10.0708	     8.8120	     4.1962	     1.5106	     3.9444	    23.9182	     6.8817	     9.3994	    -0.2518	
     4.3640	    10.2386	     9.0637	     3.6926	     1.0071	     3.5248	    24.5895	     6.6299	     9.8190	    -0.6714	
     4.6997	    10.4065	     9.4833	     3.6087	     0.8392	     3.2730	    25.1770	     6.2103	     9.9030	    -0.9232	
     5.0354	    10.5743	    10.3226	     3.8605	     1.0910	     3.2730	    25.7645	     5.6229	     9.6512	    -1.0071	
     5.2872	    10.7422	    11.3297	     4.0283	     1.7624	     3.1891	    26.2680	     4.7836	     8.9798	    -0.9232	
     5.3711	    10.9100	    12.5885	     4.0283	     2.8534	     3.1052	    26.6037	     3.7766	     7.8888	    -0.6714	
     5.2032	    10.9100	    13.8474	     3.7766	     4.1962	     2.6016	    26.5198	     2.5177	     6.4621	    -0.5035	
     4.8676	    10.7422	    14.8544	     3.0212	     5.5389	     1.8463	    25.9323	     1.0910	     4.7836	    -0.7553	
     4.4479	    10.4065	    15.5258	     1.9302	     6.6299	     0.5875	    25.0092	    -0.4196	     3.0212	    -1.4267	
     4.0283	    10.0708	    15.8615	     0.6714	     7.4692	    -0.8392	    23.8342	    -1.5945	     1.2589	    -2.5177	
     3.8605	     9.9030	    15.9454	    -0.5035	     8.1406	    -2.3499	    22.5754	    -2.4338	    -0.0839	    -3.8605	
     4.1122	    10.1547	    16.1133	    -1.5945	     8.4763	    -3.6087	    21.3165	    -2.5177	    -1.0071	    -5.1193	
     4.8676	    10.9100	    16.3651	    -2.3499	     8.7280	    -4.3640	    20.3094	    -1.8463	    -1.2589	    -6.2103	
     6.1264	    12.1689	    16.7007	    -2.6855	     8.8959	    -4.4479	    19.4702	    -0.4196	    -0.9232	    -6.7978	
     7.6370	    13.6795	    17.1204	    -2.6016	     8.8120	    -3.8605	    18.8828	     1.7624	     0.0000	    -6.9656	
     9.1476	    15.1901	    17.2882	    -2.0142	     8.7280	    -2.6016	    18.5471	     4.4479	     1.3428	    -6.5460	
    10.4904	    16.5329	    17.1204	    -0.7553	     8.4763	    -0.7553	    18.4631	     7.2174	     3.1052	    -5.6229	
    11.4975	    17.4561	    16.7847	     0.9232	     8.3923	     1.4267	    18.5471	    10.0708	     5.0354	    -4.1962	
    12.2528	    18.0435	    16.3651	     2.9373	     8.4763	     3.9444	    18.9667	    12.6724	     7.0496	    -2.3499	
    12.7563	    18.2953	    15.9454	     5.1193	     8.7280	     6.4621	    19.5541	    14.9384	     8.9798	    -0.2518	
    13.0081	    18.2953	    15.6097	     6.9656	     9.2316	     8.8959	    20.3934	    16.7007	    10.6583	     2.0142	
    13.0081	    18.0435	    15.3580	     8.3923	     9.7351	    10.9100	    21.3165	    17.8757	    12.0010	     4.1122	
    12.7563	    17.5400	    15.0223	     9.1476	    10.1547	    12.5046	    22.3236	    18.2953	    12.9242	     6.0425	
    12.2528	    16.7847	    14.6866	     9.4833	    10.4065	    13.5956	    23.3307	    18.0435	    13.4277	     7.6370	
    11.6653	    15.9454	    14.1830	     9.4833	    10.5743	    14.4348	    24.5895	    17.2043	    13.5956	     8.8120	
    11.0779	    15.1062	    13.6795	     9.3155	    10.7422	    14.9384	    25.8484	    15.8615	    13.5956	     9.5673	
    10.6583	    14.2670	    13.1760	     9.1476	    10.9100	    15.2740	    27.1912	    14.3509	    13.3438	    10.0708	
    10.2386	    13.5956	    12.6724	     9.0637	    11.2457	    15.3580	    28.4500	    12.8403	    13.0081	    10.2386	
    10.0708	    13.0081	    12.4207	     9.0637	    11.6653	    15.3580	    29.7089	    11.4975	    12.6724	    10.1547	
    10.0708	    12.7563	    12.2528	     9.3155	    12.4207	    15.1901	    30.7999	    10.4904	    12.4207	    10.0708	
    10.3226	    12.6724	    12.3367	     9.7351	    13.4277	    15.1062	    31.7230	     9.9030	    12.3367	     9.9030	
    10.7422	    12.9242	    12.5885	    10.4065	    14.6866	    15.0223	    32.4783	     9.8190	    12.5885	     9.8190	
    11.4136	    13.5117	    13.0920	    11.2457	    16.1133	    15.1062	    33.1497	    10.2386	    13.0920	     9.9030	
    12.1689	    14.3509	    13.8474	    12.2528	    17.5400	    15.1901	    33.5693	    10.9940	    13.9313	     9.9869	
    13.0081	    15.3580	    15.0223	    13.3438	    18.8828	    15.2740	    33.9050	    12.0010	    15.0223	    10.1547	
    13.6795	    16.3651	    16.4490	    14.2670	    19.9738	    15.3580	    34.0729	    13.0920	    16.1972	    10.4065	
    14.2670	    17.2043	    18.0435	    15.0223	    20.7291	    15.3580	    34.2407	    14.1830	    17.2882	    10.5743	
    14.5187	    17.9596	    19.7220	    15.6937	    21.3165	    15.1901	    34.3246	    15.0223	    18.2114	    10.6583	
    14.6027	    18.6310	    21.2326	    16.3651	    21.6522	    15.0223	    34.3246	    15.6097	    18.7988	    10.5743	
    14.5187	    19.1345	    22.4915	    17.1204	    21.6522	    14.8544	    34.1568	    15.7776	    18.7149	    10.2386	
    14.2670	    19.5541	    23.4146	    17.8757	    21.4005	    14.5187	    33.8211	    15.4419	    18.0435	     9.5673	
    13.7634	    19.8059	    23.9182	    18.4631	    20.7291	    14.0991	    33.3176	    14.4348	    16.7847	     8.6441	
    13.1760	    19.9738	    24.0021	    18.8828	    19.6381	    13.5117	    32.3944	    12.9242	    15.0223	     7.3013	
    12.5046	    20.0577	    23.6664	    18.7149	    18.1274	    12.6724	    31.3034	    11.0779	    13.0920	     5.7907	
    11.7493	    20.0577	    22.9111	    17.9596	    16.2811	    11.5814	    29.9606	     9.1476	    11.0779	     4.1962	
    11.0779	    20.0577	    21.9040	    16.2811	    14.0991	    10.2386	    28.5339	     7.3853	     8.9798	     2.5177	
    10.6583	    20.0577	    20.6451	    13.7634	    11.8332	     8.6441	    27.0233	     5.9586	     6.7978	     1.0071	
    10.4904	    20.1416	    19.4702	    10.4065	     9.7351	     6.9656	    25.5966	     5.2032	     4.6997	    -0.3357	
    10.7422	    20.3934	    18.3792	     6.5460	     7.9727	     5.2032	    24.4217	     4.8676	     2.7695	    -1.5106	
    11.3297	    20.7291	    17.4561	     2.6016	     6.7139	     3.5248	    23.4146	     4.6997	     1.0071	    -2.5177	
    12.0010	    21.0648	    16.7007	    -1.1749	     5.9586	     2.0142	    22.6593	     4.6158	    -0.3357	    -3.3569	
    12.5885	    21.0648	    16.1972	    -4.4479	     5.7068	     0.6714	    22.0718	     4.3640	    -1.1749	    -3.9444	
    12.9242	    20.7291	    15.7776	    -7.2174	     5.8746	    -0.6714	    21.5683	     3.8605	    -1.5945	    -4.4479	
    12.8403	    19.8059	    15.4419	    -9.7351	     6.3782	    -2.0142	    21.1487	     3.1052	    -1.5945	    -4.8676	
    12.1689	    18.3792	    15.1062	   -11.8332	     6.8817	    -3.3569	    20.7291	     2.0981	    -1.2589	    -5.1193	
    10.8261	    16.3651	    14.6866	   -13.5117	     7.3013	    -4.5319	    20.3094	     1.1749	    -0.6714	    -5.2032	
     9.0637	    13.9313	    14.0152	   -14.6866	     7.5531	    -5.4550	    19.8059	     0.4196	     0.2518	    -5.1193	
     6.7978	    11.3297	    13.2599	   -15.1901	     7.3853	    -5.9586	    19.3863	     0.0839	     1.4267	    -4.8676	
     4.2801	     8.5602	    12.1689	   -15.1901	     6.8817	    -6.0425	    18.8828	     0.0000	     2.8534	    -4.4479	
     1.6785	     6.0425	    10.9100	   -14.6866	     5.8746	    -5.7068	    18.3792	     0.3357	     4.3640	    -3.8605	
    -0.5875	     3.7766	     9.3994	   -13.9313	     4.4479	    -5.0354	    17.7917	     0.7553	     5.8746	    -3.1891	
    -2.5177	     2.0142	     7.7209	   -13.0081	     2.7695	    -4.3640	    17.0364	     1.0071	     6.9656	    -2.6855	
    -3.8605	     0.7553	     6.0425	   -12.0010	     0.9232	    -3.6087	    16.2811	     0.9232	     7.4692	    -2.3499	
    -4.6158	     0.0839	     4.4479	   -10.9100	    -0.8392	    -2.9373	    15.3580	     0.1678	     7.1335	    -2.2659	
    -4.7836	    -0.0839	     3.1052	    -9.7351	    -2.3499	    -2.3499	    14.5187	    -1.0910	     5.9586	    -2.3499	
    -4.6158	     0.1678	     2.1820	    -8.3923	    -3.5248	    -1.8463	    13.7634	    -2.7695	     3.9444	    -2.6855	
    -4.1122	     0.5875	     1.6785	    -6.7978	    -4.1962	    -1.4267	    13.0920	    -4.6158	     1.4267	    -3.1052	
    -3.5248	     1.2589	     1.5106	    -5.2032	    -4.5319	    -1.0910	    12.5046	    -6.4621	    -1.3428	    -3.6087	
    -2.8534	     2.0142	     1.5945	    -3.4409	    -4.6997	    -0.8392	    12.0850	    -8.1406	    -4.0283	    -4.1122	
    -2.0142	     2.8534	     1.7624	    -1.6785	    -4.8676	    -0.7553	    11.7493	    -9.3994	    -6.3782	    -4.6158	
    -1.1749	     3.6926	     1.9302	     0.0000	    -5.2032	    -0.6714	    11.4136	   -10.3226	    -8.2245	    -5.2032	
    -0.3357	     4.5319	     1.9302	     1.4267	    -5.6229	    -0.7553	    11.1618	   -10.8261	    -9.6512	    -5.7068	
     0.5875	     5.3711	     1.9302	     2.4338	    -6.1264	    -0.8392	    10.9940	   -10.9940	   -10.4904	    -6.2103	
     1.4267	     6.0425	     1.7624	     2.8534	    -6.7139	    -1.1749	    10.7422	   -10.7422	   -10.8261	    -6.6299	
     2.1820	     6.4621	     1.5945	     2.6855	    -7.2174	    -1.6785	    10.5743	   -10.0708	   -10.9100	    -6.9656	
     2.6855	     6.6299	     1.2589	     1.7624	    -7.7209	    -2.3499	    10.4065	    -8.8959	   -10.6583	    -7.0496	
     3.0212	     6.5460	     1.0071	     0.2518	    -8.1406	    -3.1891	    10.3226	    -7.3853	   -10.2386	    -7.0496	
     3.2730	     6.4621	     0.8392	    -1.5106	    -8.3084	    -3.9444	    10.4065	    -5.3711	    -9.4833	    -6.7978	
     3.5248	     6.2943	     1.0071	    -3.1891	    -8.2245	    -4.4479	    10.7422	    -3.1891	    -8.3923	    -6.2943	
     3.8605	     6.2103	     1.4267	    -4.6997	    -7.8049	    -4.6158	    11.2457	    -0.9232	    -6.8817	    -5.6229	
     4.2801	     6.2103	     2.2659	    -5.6229	    -7.1335	    -4.4479	    11.9171	     1.2589	    -4.7836	    -4.5319	
     4.6997	     6.3782	     3.2730	    -5.9586	    -6.1264	    -3.8605	    12.7563	     3.1891	    -2.3499	    -3.2730	
     5.2032	     6.6299	     4.3640	    -5.5389	    -5.0354	    -2.8534	    13.5117	     5.0354	     0.4196	    -1.8463	
     5.7068	     6.8817	     5.4550	    -4.5319	    -3.8605	    -1.5945	    14.2670	     6.6299	     3.1891	    -0.4196	
     6.0425	     6.9656	     6.3782	    -2.8534	    -2.7695	    -0.0839	    14.8544	     8.0566	     5.6229	     0.8392	
     6.1264	     6.9656	     6.8817	    -0.6714	    -1.7624	     1.5945	    15.4419	     9.3155	     7.6370	     1.8463	
     5.8746	     6.7139	     7.1335	     1.9302	    -0.9232	     3.2730	    15.9454	    10.3226	     9.0637	     2.4338	
     5.3711	     6.2943	     7.1335	     4.6997	    -0.0839	     4.8676	    16.5329	    11.1618	     9.9869	     2.6016	
     4.5319	     5.7907	     6.9656	     7.3853	     0.7553	     6.2943	    17.2043	    11.8332	    10.4065	     2.4338	
     3.6087	     5.1193	     6.8817	     9.6512	     1.5945	     7.3013	    18.1274	    12.3367	    10.4904	     2.0142	
     2.6016	     4.5319	     6.7978	    11.2457	     2.5177	     7.8888	    19.0506	    12.5885	    10.3226	     1.4267	
     1.6785	     4.0283	     6.6299	    11.9171	     3.2730	     7.8049	    19.8898	    12.6724	     9.9030	     0.7553	
     0.7553	     3.4409	     6.4621	    11.6653	     3.6926	     7.0496	    20.4773	    12.4207	     9.3155	    -0.1678	
    -0.2518	     2.7695	     6.0425	    10.2386	     3.6926	     5.6229	    20.5612	    11.5814	     8.4763	    -1.3428	
    -1.2589	     2.0142	     5.2032	     7.8888	     3.1052	     3.6926	    20.1416	    10.2386	     7.3853	    -2.8534	
    -2.2659	     1.1749	     4.0283	     4.8676	     1.8463	     1.2589	    19.1345	     8.3084	     6.2103	    -4.6997	
    -3.2730	     0.2518	     2.5177	     1.3428	     0.0000	    -1.1749	    17.6239	     5.7907	     5.0354	    -6.7139	
    -4.2801	    -0.6714	     0.8392	    -2.5177	    -2.2659	    -3.6087	    15.7776	     2.8534	     4.0283	    -8.8120	
    -5.2872	    -1.5106	    -0.9232	    -6.3782	    -4.7836	    -5.7907	    13.7634	    -0.4196	     3.2730	   -10.6583	
    -6.2103	    -2.2659	    -2.5177	   -10.1547	    -7.3013	    -7.7209	    11.9171	    -3.8605	     2.6855	   -12.2528	
    -6.9656	    -2.9373	    -3.7766	   -13.6795	    -9.3994	    -9.2316	    10.4065	    -7.1335	     2.4338	   -13.1760	
    -7.6370	    -3.3569	    -4.5319	   -16.7847	   -10.9940	   -10.2386	     9.3994	    -9.9030	     2.2659	   -13.3438	
    -8.0566	    -3.5248	    -4.8676	   -19.4702	   -11.8332	   -10.9100	     8.8959	   -12.0850	     2.1820	   -12.6724	
    -8.2245	    -3.4409	    -4.7836	   -21.3165	   -12.0850	   -10.9940	     8.8120	   -13.1760	     2.0981	   -11.0779	
    -7.8888	    -3.0212	    -4.2801	   -22.2397	   -11.6653	   -10.4904	     9.0637	   -13.0920	     1.9302	    -8.7280	
    -7.2174	    -2.2659	    -3.6087	   -22.1558	   -10.8261	    -9.4833	     9.3994	   -11.7493	     1.5945	    -5.9586	
    -6.1264	    -1.2589	    -2.8534	   -21.1487	    -9.8190	    -7.9727	     9.7351	    -9.4833	     1.2589	    -3.1052	
    -4.6158	     0.0839	    -2.0981	   -19.2184	    -8.8120	    -6.2103	    10.0708	    -6.6299	     0.8392	    -0.2518	
    -2.7695	     1.5945	    -1.4267	   -16.4490	    -7.8888	    -4.2801	    10.4065	    -3.7766	     0.5035	     2.1820	
    -0.6714	     3.4409	    -0.5875	   -13.0920	    -7.0496	    -2.2659	    10.6583	    -1.0910	     0.4196	     4.3640	
     1.5945	     5.2872	     0.3357	    -9.3155	    -6.2103	    -0.1678	    11.0779	     1.2589	     0.8392	     6.2943	
     3.7766	     7.1335	     1.4267	    -5.1193	    -5.2032	     2.0142	    11.5814	     3.3569	     1.8463	     7.9727	
     5.7068	     8.8120	     2.6855	    -0.7553	    -4.1962	     4.3640	    12.3367	     5.2872	     3.4409	     9.6512	
     7.2174	    10.1547	     3.9444	     3.5248	    -3.0212	     6.7978	    13.1760	     7.2174	     5.5389	    11.1618	
     8.2245	    11.1618	     5.2032	     7.5531	    -1.9302	     9.1476	    14.0991	     8.9798	     7.9727	    12.6724	
     8.5602	    11.7493	     6.2103	    10.9940	    -0.9232	    11.2457	    15.1062	    10.5743	    10.6583	    14.0152	
     8.3923	    11.8332	     7.0496	    13.5956	    -0.2518	    12.9242	    16.0294	    11.8332	    13.2599	    15.2740	
     7.7209	    11.5814	     7.5531	    15.1901	     0.1678	    14.0991	    16.8686	    12.6724	    15.5258	    16.1972	
     6.7139	    11.0779	     7.8049	    15.6937	     0.2518	    14.5187	    17.4561	    13.0081	    17.4561	    16.9525	
     5.5389	    10.1547	     7.7209	    15.1062	     0.0839	    14.2670	    17.7917	    12.8403	    18.7149	    17.3721	
     4.0283	     8.8959	     7.3013	    13.4277	    -0.4196	    13.3438	    17.6239	    12.0850	    19.2184	    17.3721	
     2.3499	     7.3013	     6.4621	    10.9100	    -1.1749	    11.8332	    17.1204	    10.9940	    19.0506	    16.9525	
     0.5875	     5.5389	     5.3711	     7.8049	    -2.0981	     9.8190	    16.1972	     9.4833	    18.0435	    16.1133	
    -1.0071	     3.7766	     4.1962	     4.5319	    -3.1891	     7.5531	    14.8544	     7.8888	    16.4490	    14.6866	
    -2.1820	     2.1820	     3.1052	     1.4267	    -4.1122	     5.2872	    13.3438	     6.2943	    14.1830	    12.8403	
    -2.9373	     0.9232	     2.0142	    -1.3428	    -4.9515	     3.1891	    11.5814	     4.7836	    11.3297	    10.6583	
    -3.3569	    -0.0839	     1.0071	    -3.6087	    -5.7068	     1.1749	     9.6512	     3.3569	     8.2245	     8.0566	
    -3.3569	    -0.9232	    -0.2518	    -5.4550	    -6.2943	    -0.6714	     7.8049	     2.0981	     4.7836	     5.1193	
    -3.1891	    -1.6785	    -1.5945	    -6.9656	    -6.7978	    -2.2659	     5.9586	     1.0071	     1.4267	     2.1820	
    -2.7695	    -2.2659	    -3.0212	    -8.0566	    -7.2174	    -3.6926	     4.4479	     0.2518	    -1.5106	    -0.7553	
    -2.2659	    -2.7695	    -4.4479	    -8.5602	    -7.6370	    -4.5319	     3.3569	    -0.2518	    -3.7766	    -3.3569	
    -1.6785	    -3.1891	    -5.7907	    -8.4763	    -7.8888	    -4.8676	     2.8534	    -0.2518	    -5.1193	    -5.6229	
    -1.0910	    -3.4409	    -7.0496	    -7.6370	    -8.1406	    -4.6158	     2.9373	     0.0000	    -5.5389	    -7.2174	
    -0.6714	    -3.6926	    -8.2245	    -6.1264	    -8.3084	    -3.7766	     3.6087	     0.2518	    -5.3711	    -8.3084	
    -0.5035	    -4.0283	    -9.2316	    -4.1122	    -8.3923	    -2.6016	     4.5319	     0.5035	    -4.7836	    -8.8120	
    -0.6714	    -4.2801	   -10.2386	    -1.9302	    -8.5602	    -1.3428	     5.7068	     0.5875	    -4.0283	    -8.7280	
    -1.1749	    -4.5319	   -10.9940	     0.2518	    -8.6441	    -0.0839	     6.7978	     0.5035	    -3.2730	    -8.0566	
    -1.7624	    -4.6997	   -11.3297	     2.0981	    -8.7280	     0.8392	     7.8049	     0.5035	    -2.6016	    -6.9656	
    -2.2659	    -4.5319	   -11.1618	     3.2730	    -8.8120	     1.4267	     8.5602	     0.5875	    -2.0142	    -5.3711	
    -2.5177	    -4.0283	   -10.5743	     3.6926	    -8.8120	     1.5106	     9.1476	     0.9232	    -1.4267	    -3.5248	
    -2.5177	    -3.2730	    -9.4833	     3.1891	    -8.7280	     1.1749	     9.5673	     1.4267	    -0.7553	    -1.6785	
    -2.2659	    -2.4338	    -8.1406	     2.0142	    -8.4763	     0.5035	     9.8190	     2.0981	     0.1678	     0.0000	
    -1.9302	    -1.5106	    -6.6299	     0.6714	    -8.0566	    -0.1678	    10.0708	     2.8534	     1.1749	     1.5945	
    -1.4267	    -0.5875	    -5.0354	    -0.5875	    -7.4692	    -0.5875	    10.2386	     3.6087	     2.3499	     2.9373	
    -0.6714	     0.4196	    -3.4409	    -1.0910	    -6.7139	    -0.6714	    10.4904	     4.5319	     3.6926	     4.1962	
     0.3357	     1.5945	    -1.8463	    -0.6714	    -6.0425	    -0.2518	    10.7422	     5.6229	     5.0354	     5.2872	
     1.6785	     3.0212	    -0.3357	     0.8392	    -5.5389	     0.7553	    10.9100	     6.7978	     6.3782	     6.1264	
     3.1052	     4.4479	     1.0071	     3.1052	    -5.4550	     2.0981	    10.8261	     8.1406	     7.6370	     6.7139	
     4.5319	     5.8746	     2.0142	     5.7907	    -5.8746	     3.5248	    10.6583	     9.5673	     8.5602	     6.7978	
     5.6229	     7.0496	     2.6016	     8.4763	    -6.7139	     4.7836	    10.4065	    10.8261	     9.0637	     6.4621	
     6.2103	     7.7209	     2.6016	    10.6583	    -7.9727	     5.6229	    10.1547	    11.9171	     9.2316	     5.5389	
     6.3782	     7.9727	     2.1820	    12.0010	    -9.3994	     5.9586	     9.9030	    12.8403	     8.9798	     4.1122	
     6.0425	     7.8049	     1.4267	    12.3367	   -10.9100	     5.7907	     9.7351	    13.5117	     8.4763	     2.4338	
     5.5389	     7.3013	     0.5035	    11.6653	   -12.1689	     5.1193	     9.7351	    13.9313	     7.8888	     0.5875	
     5.2032	     6.8817	    -0.1678	    10.1547	   -13.0920	     4.2801	     9.9869	    14.2670	     7.3013	    -1.0071	
     5.1193	     6.6299	    -0.5875	     8.1406	   -13.5117	     3.5248	    10.3226	    14.4348	     6.8817	    -2.1820	
     5.4550	     6.7139	    -0.4196	     5.9586	   -13.3438	     2.9373	    10.9940	    14.6027	     6.5460	    -2.8534	
     6.3782	     7.3013	     0.3357	     4.1122	   -12.6724	     2.7695	    11.8332	    14.6866	     6.5460	    -2.9373	
     7.8888	     8.3923	     1.6785	     2.8534	   -11.3297	     3.1891	    12.9242	    14.8544	     6.8817	    -2.4338	
     9.7351	     9.9030	     3.5248	     2.4338	    -9.6512	     4.1962	    14.3509	    15.1062	     7.4692	    -1.3428	
    11.9171	    11.8332	     5.7907	     3.0212	    -7.7209	     5.9586	    15.7776	    15.6097	     8.4763	     0.2518	
    14.0991	    13.8474	     8.2245	     4.5319	    -5.7068	     8.3084	    17.2882	    16.4490	     9.9030	     2.1820	
    16.1972	    15.7776	    10.6583	     6.7978	    -3.6926	    11.1618	    18.4631	    17.5400	    11.5814	     4.2801	
    17.9596	    17.4561	    12.9242	     9.5673	    -1.8463	    14.1830	    19.3863	    18.8828	    13.2599	     6.4621	
    19.0506	    18.6310	    14.7705	    12.5885	    -0.4196	    17.0364	    19.8059	    20.1416	    14.8544	     8.4763	
    19.4702	    19.2184	    16.0294	    15.1901	     0.6714	    19.4702	    19.8898	    20.9808	    16.1133	    10.0708	
    19.1345	    19.2184	    16.7007	    17.1204	     1.2589	    21.2326	    19.7220	    21.2326	    16.7007	    11.2457	
    18.1274	    18.6310	    16.6168	    18.1274	     1.5106	    22.1558	    19.3024	    20.4773	    16.8686	    11.9171	
    16.7007	    17.5400	    16.0294	    18.2114	     1.3428	    22.1558	    18.7988	    18.8828	    16.5329	    12.0850	
    14.8544	    16.0294	    15.1062	    17.3721	     1.0071	    21.4844	    18.3792	    16.5329	    15.9454	    11.8332	
    12.7563	    14.3509	    13.9313	    15.8615	     0.5875	    20.3094	    18.1274	    13.7634	    15.2740	    11.3297	
    10.5743	    12.4207	    13.0081	    14.0991	     0.2518	    18.7988	    18.0435	    10.7422	    14.3509	    10.6583	
     8.3923	    10.4904	    12.2528	    12.0010	     0.1678	    17.2043	    18.1274	     7.8888	    13.3438	     9.9869	
     6.2943	     8.7280	    11.9171	     9.8190	     0.3357	    15.5258	    18.3792	     5.2032	    12.1689	     9.4833	
     4.3640	     7.1335	    11.8332	     7.7209	     0.5875	    13.9313	    18.7149	     2.6855	    10.8261	     9.1476	
     2.6855	     5.7907	    11.8332	     5.7068	     0.7553	    12.3367	    19.1345	     0.5035	     9.4833	     8.9798	
     1.3428	     4.6997	    11.5814	     3.9444	     0.6714	    10.9100	    19.4702	    -1.4267	     8.3084	     8.9798	
     0.3357	     4.0283	    11.0779	     2.6016	     0.0839	     9.6512	    19.6381	    -2.8534	     7.5531	     9.1476	
    -0.2518	     3.6926	     9.9869	     1.5945	    -1.0071	     8.6441	    19.6381	    -3.6926	     7.3853	     9.4833	
    -0.2518	     3.7766	     8.4763	     1.0910	    -2.5177	     8.1406	    19.4702	    -3.6926	     7.8888	     9.9869	
     0.2518	     4.1962	     6.6299	     1.0071	    -4.3640	     8.1406	    19.1345	    -2.7695	     8.8959	    10.4904	
     1.2589	     5.1193	     4.6997	     1.4267	    -6.2943	     8.6441	    18.7149	    -0.9232	    10.2386	    11.2457	
     2.6016	     6.2943	     3.1052	     2.2659	    -8.0566	     9.5673	    18.1274	     1.6785	    11.7493	    12.0850	
     4.2801	     7.6370	     1.8463	     3.6087	    -9.5673	    10.8261	    17.5400	     4.5319	    13.4277	    13.0081	
     6.1264	     9.2316	     1.1749	     5.2032	   -10.4904	    12.2528	    16.9525	     7.3013	    14.9384	    14.0152	
     8.0566	    10.8261	     1.0071	     7.0496	   -10.7422	    13.5956	    16.6168	     9.8190	    16.1972	    14.9384	
     9.8190	    12.3367	     1.2589	     8.8959	   -10.4065	    14.7705	    16.5329	    12.0010	    17.2043	    15.6937	
    11.4136	    13.5956	     1.8463	    10.6583	    -9.3994	    15.6937	    16.8686	    13.5956	    17.7917	    16.2811	
    12.4207	    14.3509	     2.6016	    12.1689	    -7.9727	    16.4490	    17.4561	    14.9384	    17.9596	    16.6168	
    12.9242	    14.6027	     3.2730	    13.5956	    -6.2943	    16.8686	    18.3792	    16.1133	    17.8757	    16.8686	
    12.7563	    14.2670	     3.8605	    14.7705	    -4.5319	    17.2882	    19.5541	    17.1204	    17.7078	    17.0364	
    12.0010	    13.3438	     4.2801	    16.1133	    -2.6855	    17.7917	    20.8969	    18.3792	    17.7078	    17.2043	
    10.9100	    12.0010	     4.6158	    17.4561	    -0.7553	    18.3792	    22.5754	    19.7220	    18.0435	    17.5400	
     9.7351	    10.5743	     4.9515	    18.8828	     1.1749	    19.2184	    24.2538	    21.1487	    18.8828	    18.1274	
     8.5602	     9.3155	     5.3711	    20.1416	     3.0212	    20.0577	    25.9323	    22.4915	    19.9738	    18.7149	
     7.7209	     8.3923	     5.7907	    20.9808	     4.5319	    20.8130	    27.3590	    23.4985	    21.1487	    19.3024	
     7.0496	     7.8888	     6.2943	    21.3165	     5.6229	    21.3165	    28.1143	    23.9182	    22.1558	    19.7220	
     6.7139	     7.7209	     6.7139	    20.8969	     6.0425	    21.4005	    28.2822	    23.7503	    22.7432	    19.8059	
     6.6299	     7.8888	     7.0496	    19.9738	     5.9586	    20.9808	    27.7786	    22.8271	    22.9950	    19.5541	
     6.7978	     8.3923	     7.2174	    18.7149	     5.4550	    20.3094	    26.9394	    21.5683	    22.8271	    18.9667	
     7.3013	     9.0637	     7.4692	    17.2882	     4.8676	    19.3863	    26.0162	    20.1416	    22.4075	    18.2114	
     8.1406	     9.9869	     7.8049	    15.8615	     4.4479	    18.2953	    25.3448	    19.0506	    21.9040	    17.4561	
     9.1476	    11.0779	     8.1406	    14.4348	     4.2801	    17.1204	    25.0092	    18.5471	    21.3165	    16.7847	
    10.3226	    12.3367	     8.7280	    13.0081	     4.5319	    15.8615	    25.0092	    18.4631	    20.8969	    16.2811	
    11.4975	    13.6795	     9.5673	    11.5814	     5.1193	    14.4348	    25.5127	    18.8828	    20.4773	    16.1133	
    12.8403	    15.1901	    10.8261	    10.2386	     6.1264	    13.0081	    26.3519	    19.5541	    20.3094	    16.2811	
    14.1830	    16.8686	    12.5885	     9.1476	     7.3853	    11.6653	    27.6108	    20.4773	    20.2255	    16.6168	
    15.7776	    18.6310	    14.8544	     8.3923	     8.9798	    10.5743	    29.2892	    21.4844	    20.3934	    17.1204	
    17.5400	    20.3934	    17.3721	     7.8888	    10.8261	     9.8190	    31.3034	    22.5754	    20.8130	    17.5400	
    19.3024	    22.1558	    19.9738	     7.5531	    12.6724	     9.3994	    33.5693	    23.5825	    21.3165	    17.6239	
    21.1487	    23.6664	    22.4075	     7.1335	    14.4348	     9.3155	    35.8353	    24.2538	    21.9879	    17.2043	
    22.5754	    24.7574	    24.4217	     6.4621	    15.7776	     9.3155	    37.7655	    24.4217	    22.4915	    16.4490	
    23.5825	    25.1770	    25.6805	     5.5389	    16.5329	     9.3155	    39.0244	    23.8342	    22.7432	    15.2740	
    23.8342	    24.9252	    26.1841	     4.2801	    16.6168	     9.1476	    39.5279	    22.4075	    22.6593	    13.8474	
    23.2468	    24.0021	    25.8484	     2.8534	    16.0294	     8.8959	    39.1922	    20.1416	    22.1558	    12.4207	
    21.8201	    22.3236	    24.9252	     1.5106	    14.8544	     8.3923	    38.1012	    17.1204	    21.2326	    10.9940	
    19.8059	    20.2255	    23.5825	     0.4196	    13.2599	     7.8888	    36.3388	    13.7634	    19.9738	     9.8190	
    17.4561	    17.9596	    22.0718	    -0.2518	    11.4136	     7.3853	    34.3246	    10.2386	    18.3792	     8.7280	
    15.1901	    15.8615	    20.7291	    -0.2518	     9.6512	     7.1335	    32.3105	     6.9656	    16.7007	     7.9727	
    13.0920	    14.0991	    19.7220	     0.3357	     8.0566	     7.1335	    30.2963	     4.1962	    15.0223	     7.7209	
    11.4136	    12.7563	    19.2184	     1.5945	     6.7139	     7.3853	    28.6179	     2.0981	    13.2599	     7.8049	
    10.0708	    11.7493	    18.8828	     3.1891	     5.6229	     7.8049	    27.1072	     0.7553	    11.7493	     8.2245	
     8.8959	    11.0779	    18.6310	     4.9515	     4.6158	     8.3923	    25.8484	     0.0839	    10.4065	     8.8959	
     7.8888	    10.4065	    18.0435	     6.7139	     3.4409	     8.8959	    24.5895	     0.0000	     9.3155	     9.6512	
     6.9656	     9.8190	    17.0364	     8.3084	     2.1820	     9.3155	    23.4146	     0.3357	     8.5602	    10.1547	
     6.2103	     9.3994	    15.6097	     9.5673	     0.5875	     9.6512	    22.2397	     1.0910	     8.0566	    10.4904	
     5.8746	     9.2316	    13.9313	    10.6583	    -1.0910	     9.8190	    21.0648	     2.0981	     7.8049	    10.4904	
     5.8746	     9.3994	    12.1689	    11.4136	    -2.5177	    10.0708	    20.1416	     3.3569	     7.8049	    10.2386	
     6.4621	    10.0708	    10.7422	    12.0850	    -3.5248	    10.2386	    19.5541	     4.8676	     8.0566	     9.8190	
     7.4692	    11.1618	     9.8190	    12.5885	    -3.6926	    10.6583	    19.3863	     6.7139	     8.5602	     9.4833	
     9.0637	    12.8403	     9.6512	    13.1760	    -2.8534	    11.2457	    19.8059	     8.8959	     9.3155	     9.2316	
    11.0779	    15.0223	    10.1547	    13.8474	    -1.0071	    12.1689	    20.8969	    11.4975	    10.4065	     9.3994	
    13.5117	    17.6239	    11.4136	    15.0223	     1.5945	    13.5956	    22.5754	    14.5187	    12.0010	     9.9030	
    16.1972	    20.4773	    13.1760	    16.6168	     4.6997	    15.5258	    24.5895	    17.7078	    14.1830	    10.9940	
    18.9667	    23.3307	    15.2740	    18.6310	     8.0566	    17.9596	    26.8555	    21.0648	    16.7847	    12.4207	
    21.6522	    26.0162	    17.4561	    21.0648	    11.1618	    20.6451	    29.0375	    24.1699	    19.7220	    14.0991	
    24.0021	    28.2822	    19.5541	    23.5825	    13.9313	    23.4985	    30.8838	    27.0233	    22.6593	    15.8615	
    25.9323	    30.1285	    21.3165	    26.1002	    16.1133	    26.1841	    32.1426	    29.4571	    25.3448	    17.5400	
    27.1912	    31.2195	    22.7432	    28.5339	    17.6239	    28.6179	    32.6462	    31.4713	    27.6108	    19.0506	
    27.9465	    31.8069	    23.6664	    30.6320	    18.4631	    30.5481	    32.5623	    33.0658	    29.2892	    20.3094	
    27.9465	    31.6391	    23.9182	    32.3105	    18.5471	    31.9748	    31.7230	    34.2407	    30.3802	    21.3165	
    27.2751	    30.8838	    23.6664	    33.3176	    17.9596	    32.5623	    30.4642	    34.9960	    30.7159	    21.9879	
    25.7645	    29.3732	    22.6593	    33.5693	    16.7007	    32.3944	    28.7018	    35.2478	    30.2963	    22.4915	
    23.5825	    27.1072	    21.0648	    32.8140	    14.8544	    31.3034	    26.6876	    34.6603	    29.0375	    22.6593	
    20.8130	    24.2538	    18.9667	    30.8838	    12.6724	    29.2053	    24.5056	    33.4854	    27.1912	    22.4915	
    17.7078	    21.1487	    16.7007	    27.9465	    10.1547	    26.4359	    22.3236	    31.7230	    24.8413	    21.9040	
    14.6027	    18.1274	    14.5187	    24.1699	     7.7209	    23.0789	    20.4773	    29.6249	    22.2397	    20.8969	
    12.0010	    15.6097	    12.5885	    19.9738	     5.4550	    19.6381	    19.1345	    27.3590	    19.7220	    19.5541	
    10.0708	    13.7634	    11.1618	    15.6937	     3.6087	    16.4490	    18.2953	    25.1770	    17.2882	    18.0435	
     8.9798	    12.7563	    10.3226	    11.6653	     2.2659	    13.5956	    18.2114	    23.0789	    15.1062	    16.4490	
     8.5602	    12.4207	     9.9869	     8.3923	     1.5106	    11.3297	    18.6310	    20.8130	    13.1760	    14.8544	
     8.7280	    12.5885	    10.1547	     5.7907	     1.3428	     9.7351	    19.4702	    18.5471	    11.5814	    13.3438	
     9.2316	    13.0081	    10.4904	     4.1122	     1.5945	     8.8120	    20.6451	    16.1972	    10.3226	    11.9171	
     9.9030	    13.5117	    11.0779	     3.3569	     2.2659	     8.3923	    21.9879	    13.8474	     9.4833	    10.6583	
    10.6583	    14.0152	    11.4975	     3.2730	     3.0212	     8.4763	    23.4146	    11.6653	     9.0637	     9.4833	
    11.4136	    14.4348	    11.8332	     3.8605	     4.0283	     8.9798	    24.7574	     9.9030	     9.0637	     8.6441	
    12.0010	    14.6866	    11.9171	     4.9515	     4.9515	     9.7351	    26.1002	     8.6441	     9.2316	     8.0566	
    12.2528	    14.7705	    11.7493	     6.3782	     5.8746	    10.6583	    27.2751	     8.1406	     9.5673	     7.9727	
    12.2528	    14.6027	    11.3297	     8.0566	     6.6299	    11.5814	    28.2822	     8.3084	    10.2386	     8.2245	
    11.8332	    14.1830	    10.9100	     9.6512	     7.3853	    12.5046	    29.1214	     9.2316	    11.1618	     8.8959	
    11.1618	    13.6795	    10.4904	    11.1618	     7.9727	    13.4277	    29.7928	    10.9940	    12.3367	     9.9030	
    10.4065	    13.0920	    10.3226	    12.4207	     8.3923	    14.3509	    30.2963	    13.5956	    13.7634	    11.1618	
     9.8190	    12.6724	    10.2386	    13.5117	     8.7280	    15.2740	    30.6320	    16.8686	    15.4419	    12.5885	
[Epoch Header]
[Trial Type]	13
[Accept]	1
[Correct]	0
[RT]	 0.000
[Resp]	0
[Epoch Data]
    -5.3711	    -6.6299	    -1.7624	    -0.8392	    -0.1678	     3.6926	   -24.5895	    -0.9232	     5.6229	    -4.7836	
    -6.1264	    -7.4692	    -2.0142	    -1.2589	     0.4196	     3.5248	   -25.1770	    -2.1820	     4.1962	    -6.0425	
    -6.7978	    -8.3923	    -2.1820	    -1.9302	     0.9232	     2.9373	   -25.7645	    -3.6087	     2.2659	    -7.4692	
    -7.4692	    -9.3155	    -2.3499	    -2.6016	     1.2589	     2.0981	   -26.2680	    -5.2032	     0.1678	    -8.8959	
    -8.1406	   -10.1547	    -2.4338	    -3.1891	     1.5106	     1.0071	   -26.6876	    -6.7978	    -2.0142	   -10.0708	
    -8.6441	   -10.9940	    -2.4338	    -3.6926	     1.6785	    -0.0839	   -26.9394	    -8.4763	    -3.7766	   -10.9940	
    -9.1476	   -11.7493	    -2.2659	    -4.1122	     1.6785	    -1.2589	   -27.1912	   -10.2386	    -5.2872	   -11.4975	
    -9.6512	   -12.4207	    -1.8463	    -4.4479	     1.6785	    -2.4338	   -27.4429	   -12.0850	    -6.2943	   -11.7493	
    -9.9869	   -13.0081	    -1.2589	    -4.7836	     1.5106	    -3.4409	   -27.5269	   -13.8474	    -7.2174	   -11.8332	
   -10.3226	   -13.4277	    -0.5875	    -4.9515	     1.4267	    -4.3640	   -27.6108	   -15.6097	    -7.9727	   -11.9171	
   -10.3226	   -13.6795	     0.2518	    -4.9515	     1.4267	    -5.1193	   -27.4429	   -17.1204	    -8.5602	   -12.0850	
   -10.0708	   -13.5117	     1.1749	    -4.6158	     1.5106	    -5.6229	   -27.1912	   -18.4631	    -9.0637	   -12.3367	
    -9.3994	   -13.0081	     2.1820	    -4.1122	     1.6785	    -5.8746	   -26.7715	   -19.3024	    -9.2316	   -12.5885	
    -8.3923	   -12.2528	     3.0212	    -3.2730	     1.8463	    -5.8746	   -26.1841	   -19.6381	    -9.0637	   -12.8403	
    -7.2174	   -11.3297	     3.8605	    -2.0981	     1.9302	    -5.5389	   -25.5966	   -19.3863	    -8.4763	   -12.9242	
    -5.8746	   -10.2386	     4.4479	    -0.5875	     1.8463	    -4.6997	   -24.9252	   -18.2114	    -7.4692	   -12.8403	
    -4.5319	    -9.2316	     5.0354	     1.4267	     1.6785	    -3.5248	   -24.2538	   -16.2811	    -6.0425	   -12.4207	
    -3.2730	    -8.2245	     5.5389	     3.8605	     1.3428	    -1.9302	   -23.6664	   -13.5117	    -4.4479	   -11.7493	
    -2.0981	    -7.4692	     6.1264	     6.7978	     1.0071	     0.0839	   -23.0789	   -10.2386	    -2.7695	   -10.8261	
    -1.0071	    -6.7978	     6.7978	     9.8190	     0.7553	     2.1820	   -22.5754	    -6.7139	    -1.1749	    -9.7351	
     0.0000	    -6.2943	     7.4692	    12.5885	     0.5875	     4.1962	   -22.1558	    -3.3569	     0.2518	    -8.5602	
     0.9232	    -5.8746	     8.1406	    14.8544	     0.5035	     5.8746	   -21.8201	    -0.3357	     1.5945	    -7.4692	
     1.8463	    -5.4550	     8.8120	    16.1972	     0.5875	     7.0496	   -21.7361	     2.0142	     2.8534	    -6.5460	
     2.9373	    -4.8676	     9.2316	    16.5329	     0.7553	     7.7209	   -21.6522	     3.6926	     4.1122	    -5.8746	
     4.2801	    -3.8605	     9.5673	    16.0294	     1.1749	     8.0566	   -21.5683	     4.7836	     5.2032	    -5.4550	
     6.1264	    -2.4338	     9.8190	    15.1901	     1.9302	     8.3084	   -21.4005	     5.2872	     6.1264	    -5.2872	
     8.3923	    -0.4196	    10.0708	    14.3509	     3.1052	     8.4763	   -21.0648	     5.3711	     6.6299	    -5.4550	
    11.3297	     2.1820	    10.6583	    14.0991	     4.6997	     8.9798	   -20.4773	     5.0354	     6.7139	    -5.7068	
    14.7705	     5.2032	    11.5814	    14.6027	     6.7978	     9.7351	   -19.7220	     4.6158	     6.5460	    -6.2103	
    18.5471	     8.3923	    12.8403	    16.0294	     9.3155	    10.8261	   -18.6310	     4.1122	     6.0425	    -6.7139	
    22.2397	    11.4975	    14.3509	    18.1274	    12.0010	    12.1689	   -17.4561	     3.6087	     5.4550	    -7.3013	
    25.5966	    14.0991	    15.7776	    20.6451	    14.6866	    13.5956	   -16.3651	     3.1891	     4.6997	    -7.9727	
    28.2822	    16.0294	    16.8686	    23.1628	    17.0364	    14.9384	   -15.5258	     2.8534	     3.9444	    -8.7280	
    30.0446	    17.0364	    17.2882	    25.3448	    18.7149	    16.1133	   -15.2740	     2.3499	     3.0212	    -9.5673	
    30.6320	    17.1204	    16.9525	    27.1072	    19.5541	    17.0364	   -15.6937	     1.7624	     1.9302	   -10.4904	
    30.0446	    16.1133	    15.7776	    28.1143	    19.3024	    17.4561	   -16.8686	     0.9232	     0.5875	   -11.4975	
    28.5339	    14.3509	    13.8474	    28.3661	    17.8757	    17.4561	   -18.7988	    -0.0839	    -0.9232	   -12.5885	
    26.2680	    11.9171	    11.3297	    28.1143	    15.3580	    17.1204	   -21.3165	    -1.2589	    -2.6016	   -13.5956	
    23.6664	     9.2316	     8.3923	    27.3590	    11.8332	    16.5329	   -24.1699	    -2.5177	    -4.1962	   -14.5187	
    21.2326	     6.7978	     5.3711	    26.2680	     7.6370	    15.6937	   -27.0233	    -3.5248	    -5.5389	   -15.1062	
    19.3863	     4.8676	     2.6855	    25.0092	     3.1891	    14.8544	   -29.6249	    -4.1962	    -6.4621	   -15.1901	
    18.2953	     3.6087	     0.6714	    23.7503	    -1.0071	    13.9313	   -31.7230	    -4.5319	    -6.5460	   -14.7705	
    18.0435	     3.1891	    -0.5875	    22.4075	    -4.6997	    13.0081	   -33.1497	    -4.5319	    -5.9586	   -13.8474	
    18.5471	     3.4409	    -1.0910	    21.2326	    -7.4692	    12.1689	   -33.9050	    -4.3640	    -4.6997	   -12.5046	
    19.5541	     4.1962	    -0.9232	    20.3094	    -9.3994	    11.4136	   -33.8211	    -4.1962	    -3.0212	   -11.0779	
    20.8969	     5.2032	    -0.2518	    19.7220	   -10.4904	    10.7422	   -33.1497	    -4.1122	    -1.3428	    -9.8190	
    22.2397	     6.2943	     0.7553	    19.3024	   -10.7422	    10.3226	   -32.0587	    -4.1122	     0.2518	    -8.8959	
    23.5825	     7.3013	     1.9302	    19.0506	   -10.3226	    10.0708	   -30.5481	    -4.1962	     1.4267	    -8.5602	
    24.6735	     8.1406	     3.1891	    18.6310	    -9.3994	     9.7351	   -28.8696	    -4.2801	     2.0981	    -8.8120	
    25.4288	     8.7280	     4.3640	    17.6239	    -8.1406	     9.3155	   -26.9394	    -4.5319	     2.4338	    -9.7351	
    25.8484	     9.2316	     5.4550	    15.9454	    -6.7139	     8.5602	   -25.0931	    -4.8676	     2.2659	   -11.2457	
    25.9323	     9.4833	     6.3782	    13.3438	    -5.2032	     7.4692	   -23.1628	    -5.4550	     1.6785	   -13.0081	
    25.7645	     9.6512	     7.1335	    10.0708	    -3.7766	     5.9586	   -21.3165	    -6.2943	     0.8392	   -14.7705	
    25.3448	     9.5673	     7.5531	     6.2943	    -2.4338	     4.3640	   -19.7220	    -7.2174	    -0.2518	   -16.3651	
    24.5895	     9.3994	     7.6370	     2.6016	    -1.3428	     2.6855	   -18.4631	    -8.1406	    -1.5106	   -17.4561	
    23.4985	     8.9798	     7.3853	    -0.5875	    -0.4196	     1.1749	   -17.5400	    -8.8120	    -2.9373	   -18.0435	
    22.1558	     8.3084	     6.9656	    -2.9373	     0.5035	     0.1678	   -17.2043	    -9.3155	    -4.3640	   -18.0435	
    20.5612	     7.3853	     6.4621	    -4.5319	     1.3428	    -0.5035	   -17.3721	    -9.3994	    -5.5389	   -17.4561	
    18.7988	     6.2103	     5.9586	    -5.2872	     2.0142	    -0.8392	   -18.1274	    -9.2316	    -6.2943	   -16.2811	
    17.0364	     4.8676	     5.5389	    -5.4550	     2.6016	    -0.9232	   -19.3863	    -8.7280	    -6.7139	   -14.6866	
    15.1062	     3.3569	     5.3711	    -5.2872	     2.9373	    -1.0071	   -21.1487	    -8.1406	    -6.7139	   -12.9242	
    13.1760	     1.6785	     5.3711	    -4.7836	     3.1052	    -1.1749	   -23.0789	    -7.7209	    -6.3782	   -11.1618	
    11.1618	     0.0000	     5.5389	    -4.1122	     3.0212	    -1.5106	   -24.9252	    -7.4692	    -5.9586	    -9.6512	
     9.3155	    -1.5106	     5.7068	    -3.4409	     2.6855	    -1.9302	   -26.5198	    -7.4692	    -5.5389	    -8.5602	
     7.7209	    -2.8534	     5.9586	    -2.6016	     2.3499	    -2.4338	   -27.7786	    -7.7209	    -5.2032	    -8.0566	
     6.3782	    -3.9444	     6.3782	    -1.6785	     2.0142	    -2.9373	   -28.4500	    -7.8888	    -4.9515	    -7.9727	
     5.4550	    -4.6158	     7.0496	    -0.8392	     1.8463	    -3.2730	   -28.6179	    -7.9727	    -4.7836	    -8.4763	
     4.9515	    -5.0354	     7.8888	     0.0000	     1.9302	    -3.5248	   -28.2822	    -7.7209	    -4.6158	    -9.2316	
     4.6158	    -5.2872	     8.7280	     0.6714	     2.1820	    -3.7766	   -27.6108	    -7.0496	    -4.2801	   -10.2386	
     4.3640	    -5.7068	     9.5673	     1.0071	     2.4338	    -4.0283	   -26.6876	    -5.8746	    -3.7766	   -11.2457	
     3.7766	    -6.3782	     9.9869	     0.9232	     2.6855	    -4.4479	   -25.8484	    -4.3640	    -3.1052	   -12.0850	
     2.8534	    -7.3853	     9.8190	     0.1678	     2.6855	    -4.9515	   -25.0092	    -2.6855	    -2.4338	   -12.8403	
     1.4267	    -8.7280	     8.8959	    -1.3428	     2.2659	    -5.7068	   -24.4217	    -1.0910	    -1.9302	   -13.3438	
    -0.4196	   -10.5743	     7.0496	    -3.5248	     1.2589	    -6.6299	   -24.0860	     0.0839	    -1.8463	   -13.6795	
    -2.8534	   -12.5885	     4.1962	    -6.4621	    -0.4196	    -7.8049	   -24.1699	     0.3357	    -2.4338	   -13.8474	
    -5.4550	   -14.7705	     0.7553	    -9.9030	    -2.6016	    -9.0637	   -24.5895	    -0.5875	    -3.5248	   -14.0991	
    -8.0566	   -16.8686	    -3.0212	   -13.5117	    -5.0354	   -10.5743	   -25.2609	    -2.5177	    -4.9515	   -14.3509	
   -10.3226	   -18.5471	    -6.5460	   -17.0364	    -7.3013	   -12.0010	   -26.0162	    -5.4550	    -6.5460	   -14.7705	
   -12.0010	   -19.6381	    -9.3155	   -20.0577	    -8.9798	   -13.2599	   -26.6876	    -8.8959	    -8.1406	   -15.2740	
   -13.0920	   -19.9738	   -11.0779	   -22.1558	    -9.9030	   -14.0991	   -27.0233	   -12.5885	    -9.3994	   -15.7776	
   -13.3438	   -19.5541	   -11.5814	   -23.2468	    -9.9869	   -14.2670	   -26.7715	   -15.9454	   -10.2386	   -15.9454	
   -12.8403	   -18.4631	   -11.0779	   -22.9950	    -9.3155	   -13.8474	   -26.1002	   -18.7988	   -10.5743	   -15.8615	
   -11.6653	   -16.7847	    -9.6512	   -21.5683	    -8.1406	   -12.6724	   -24.9252	   -20.7291	   -10.4065	   -15.3580	
    -9.9869	   -14.6027	    -7.5531	   -18.9667	    -6.5460	   -10.9100	   -23.4146	   -21.6522	    -9.6512	   -14.6027	
    -7.7209	   -12.1689	    -4.8676	   -15.2740	    -4.7836	    -8.5602	   -21.6522	   -21.4844	    -8.3084	   -13.5117	
    -5.0354	    -9.3155	    -1.9302	   -10.6583	    -2.8534	    -5.8746	   -19.7220	   -20.5612	    -6.6299	   -12.2528	
    -1.8463	    -6.2103	     1.2589	    -5.3711	    -0.8392	    -2.8534	   -17.5400	   -18.9667	    -4.7836	   -10.9100	
     1.7624	    -2.8534	     4.3640	     0.2518	     1.1749	     0.3357	   -15.3580	   -16.9525	    -2.8534	    -9.7351	
     5.6229	     0.6714	     7.4692	     6.0425	     3.2730	     3.5248	   -13.0920	   -14.6866	    -1.0071	    -8.6441	
     9.6512	     4.2801	    10.3226	    11.5814	     5.3711	     6.3782	   -10.8261	   -12.2528	     0.7553	    -7.8049	
    13.5117	     7.6370	    12.8403	    16.5329	     7.6370	     8.8120	    -8.5602	    -9.8190	     2.1820	    -7.3013	
    17.0364	    10.7422	    15.0223	    20.4773	     9.9030	    10.7422	    -6.2943	    -7.3853	     3.3569	    -7.2174	
    20.0577	    13.3438	    16.7007	    23.2468	    12.0010	    12.0010	    -4.2801	    -5.2032	     4.1122	    -7.6370	
    22.2397	    15.1901	    17.7917	    24.7574	    13.8474	    12.4207	    -2.4338	    -3.2730	     4.2801	    -8.3923	
    23.4146	    16.1133	    18.4631	    24.8413	    15.3580	    12.2528	    -1.0910	    -1.8463	     4.0283	    -9.5673	
    23.4985	    16.0294	    18.5471	    23.5825	    16.2811	    11.3297	    -0.1678	    -0.9232	     3.3569	   -10.9100	
    22.3236	    14.9384	    18.2953	    21.1487	    16.5329	     9.8190	     0.0000	    -0.4196	     2.4338	   -12.4207	
    19.8059	    12.6724	    17.4561	    17.7078	    15.9454	     7.8888	    -0.5035	    -0.2518	     1.3428	   -13.7634	
    16.1972	     9.3994	    16.1133	    13.6795	    14.3509	     5.6229	    -1.9302	    -0.5875	     0.0839	   -14.9384	
    11.6653	     5.2872	    14.0152	     9.3155	    11.7493	     3.0212	    -4.0283	    -1.3428	    -1.3428	   -15.8615	
     6.6299	     0.5035	    11.3297	     4.7836	     8.2245	     0.4196	    -6.8817	    -2.6855	    -2.8534	   -16.5329	
     1.5945	    -4.5319	     8.0566	     0.4196	     4.2801	    -2.2659	   -10.1547	    -4.6997	    -4.6997	   -17.2043	
    -3.2730	    -9.3155	     4.6158	    -3.6926	     0.2518	    -4.8676	   -13.5117	    -7.2174	    -6.7139	   -17.7917	
    -7.3853	   -13.5956	     1.2589	    -7.3013	    -3.4409	    -7.2174	   -16.7847	   -10.0708	    -8.7280	   -18.5471	
   -10.4065	   -16.8686	    -1.7624	   -10.2386	    -6.3782	    -9.0637	   -19.5541	   -13.0081	   -10.6583	   -19.3024	
   -12.1689	   -18.7988	    -4.1122	   -12.2528	    -8.3923	   -10.4904	   -21.6522	   -15.5258	   -12.2528	   -20.0577	
   -12.5885	   -19.3863	    -5.6229	   -13.2599	    -9.3155	   -11.1618	   -23.0789	   -17.5400	   -13.3438	   -20.6451	
   -11.7493	   -18.7988	    -6.3782	   -13.2599	    -9.1476	   -11.1618	   -23.6664	   -18.7149	   -13.8474	   -20.9808	
    -9.9030	   -17.2882	    -6.2103	   -12.1689	    -8.0566	   -10.4904	   -23.5825	   -19.0506	   -13.5956	   -20.9808	
    -7.3853	   -15.0223	    -5.1193	   -10.2386	    -5.9586	    -9.2316	   -22.8271	   -18.5471	   -12.7563	   -20.6451	
    -4.5319	   -12.3367	    -3.4409	    -7.7209	    -3.1052	    -7.5531	   -21.4005	   -17.5400	   -11.4975	   -19.8898	
    -1.4267	    -9.4833	    -1.1749	    -4.9515	     0.0839	    -5.7068	   -19.7220	   -16.1133	   -10.0708	   -18.7149	
     1.5945	    -6.5460	     1.2589	    -2.0981	     3.2730	    -3.7766	   -17.7078	   -14.6027	    -8.7280	   -17.2043	
     4.5319	    -3.6926	     3.6926	     0.6714	     6.2103	    -1.8463	   -15.7776	   -13.0920	    -7.5531	   -15.2740	
     7.3013	    -1.0071	     5.9586	     3.3569	     8.4763	    -0.0839	   -14.0152	   -11.7493	    -6.7139	   -13.1760	
     9.8190	     1.4267	     7.7209	     5.8746	     9.9030	     1.5106	   -12.5885	   -10.4065	    -6.0425	   -11.0779	
    11.9171	     3.4409	     9.0637	     8.2245	    10.4065	     2.9373	   -11.4975	    -9.2316	    -5.3711	    -9.0637	
    13.7634	     5.1193	     9.9030	    10.5743	    10.0708	     4.2801	   -10.7422	    -8.0566	    -4.7836	    -7.4692	
    15.1062	     6.2943	    10.2386	    12.7563	     9.0637	     5.4550	   -10.4065	    -6.8817	    -4.1962	    -6.2943	
    16.0294	     6.9656	    10.3226	    14.6866	     7.4692	     6.3782	   -10.4904	    -5.7068	    -3.6926	    -5.5389	
    16.4490	     7.2174	    10.3226	    16.1133	     5.5389	     7.1335	   -10.8261	    -4.6997	    -3.2730	    -5.2872	
    16.3651	     6.9656	    10.0708	    17.0364	     3.4409	     7.5531	   -11.5814	    -3.7766	    -3.1891	    -5.4550	
    15.6937	     6.1264	     9.7351	    17.1204	     1.3428	     7.4692	   -12.6724	    -3.1052	    -3.3569	    -5.8746	
    14.2670	     4.6158	     9.0637	    16.3651	    -0.7553	     7.0496	   -14.0991	    -2.6855	    -3.7766	    -6.6299	
    12.0850	     2.5177	     8.0566	    14.6027	    -2.6016	     6.0425	   -15.6937	    -2.4338	    -4.4479	    -7.5531	
     9.3994	    -0.0839	     6.4621	    11.8332	    -4.2801	     4.6158	   -17.5400	    -2.4338	    -5.2032	    -8.6441	
     6.2103	    -3.1052	     4.4479	     8.3923	    -5.8746	     2.8534	   -19.4702	    -2.9373	    -6.0425	    -9.9030	
     2.9373	    -6.2103	     2.0142	     4.5319	    -7.3853	     0.8392	   -21.3165	    -3.7766	    -6.6299	   -11.4136	
    -0.1678	    -9.2316	    -0.5035	     0.8392	    -8.6441	    -1.2589	   -22.8271	    -4.9515	    -6.7978	   -12.8403	
    -2.8534	   -11.8332	    -2.9373	    -2.2659	    -9.4833	    -2.9373	   -23.9182	    -6.2943	    -6.4621	   -14.1830	
    -4.7836	   -13.8474	    -4.9515	    -4.5319	    -9.9030	    -4.2801	   -24.3378	    -7.5531	    -5.7907	   -15.1062	
    -5.9586	   -15.1901	    -6.4621	    -5.7907	    -9.5673	    -5.0354	   -24.0021	    -8.3923	    -4.6997	   -15.4419	
    -6.3782	   -15.7776	    -7.3013	    -6.2103	    -8.5602	    -5.2032	   -22.9111	    -8.8959	    -3.5248	   -15.1062	
    -6.0425	   -15.6937	    -7.3013	    -5.8746	    -6.7978	    -4.9515	   -21.1487	    -8.8959	    -2.3499	   -14.1830	
    -5.2872	   -15.0223	    -6.7139	    -5.1193	    -4.5319	    -4.6158	   -18.7149	    -8.5602	    -1.2589	   -12.8403	
    -4.1962	   -14.0152	    -5.6229	    -4.4479	    -1.9302	    -4.2801	   -16.1133	    -8.1406	    -0.4196	   -11.2457	
    -3.1891	   -12.9242	    -4.4479	    -3.8605	     0.6714	    -4.1122	   -13.3438	    -7.5531	     0.1678	    -9.7351	
    -2.2659	   -11.9171	    -3.2730	    -3.4409	     3.1891	    -4.1122	   -10.7422	    -6.8817	     0.4196	    -8.4763	
    -1.5945	   -10.9100	    -2.2659	    -3.1052	     5.2872	    -4.1962	    -8.5602	    -6.2943	     0.5035	    -7.4692	
    -1.1749	    -9.9869	    -1.3428	    -2.8534	     7.0496	    -4.2801	    -6.7978	    -5.7068	     0.2518	    -6.7978	
    -1.0071	    -9.0637	    -0.4196	    -2.4338	     8.4763	    -4.2801	    -5.5389	    -5.0354	     0.0000	    -6.4621	
    -0.8392	    -8.1406	     0.5875	    -1.7624	     9.7351	    -4.1122	    -4.6158	    -4.2801	    -0.3357	    -6.2103	
    -0.5875	    -7.1335	     1.6785	    -1.0071	    11.0779	    -3.6926	    -3.9444	    -3.5248	    -0.3357	    -6.0425	
    -0.1678	    -6.0425	     2.9373	    -0.0839	    12.5885	    -3.0212	    -3.2730	    -2.5177	    -0.1678	    -5.7068	
     0.5035	    -4.6997	     4.3640	     0.9232	    14.3509	    -2.2659	    -2.6016	    -1.5106	     0.3357	    -5.2032	
     1.4267	    -3.3569	     5.8746	     1.8463	    16.2811	    -1.4267	    -1.7624	    -0.5875	     1.0910	    -4.6997	
     2.5177	    -2.0142	     7.3013	     2.5177	    18.0435	    -0.6714	    -0.8392	     0.1678	     1.7624	    -4.2801	
     3.4409	    -0.8392	     8.4763	     2.9373	    19.5541	     0.0000	    -0.1678	     0.6714	     2.3499	    -4.0283	
     4.2801	     0.0000	     9.2316	     3.0212	    20.3094	     0.4196	     0.0839	     0.7553	     2.6855	    -4.0283	
     4.6997	     0.4196	     9.5673	     2.9373	    20.1416	     0.5875	    -0.1678	     0.4196	     2.7695	    -4.2801	
     4.7836	     0.3357	     9.3155	     2.5177	    19.0506	     0.5875	    -1.2589	    -0.3357	     2.3499	    -5.0354	
     4.4479	    -0.3357	     8.4763	     1.9302	    17.0364	     0.3357	    -3.0212	    -1.5106	     1.6785	    -6.1264	
     3.7766	    -1.3428	     7.3853	     1.2589	    14.3509	    -0.0839	    -5.2872	    -2.8534	     0.5875	    -7.5531	
     2.8534	    -2.6016	     6.0425	     0.6714	    11.2457	    -0.5875	    -7.8049	    -4.4479	    -0.7553	    -9.3155	
     1.7624	    -4.1122	     4.6158	     0.4196	     8.0566	    -1.0071	   -10.3226	    -6.2103	    -2.2659	   -11.1618	
     0.5875	    -5.7068	     3.3569	     0.5875	     5.0354	    -1.3428	   -12.6724	    -8.0566	    -3.9444	   -13.0081	
    -0.6714	    -7.3853	     2.2659	     1.0910	     2.4338	    -1.5106	   -14.6866	    -9.9030	    -5.7068	   -14.6866	
    -1.9302	    -8.9798	     1.3428	     1.8463	     0.3357	    -1.6785	   -16.4490	   -11.8332	    -7.4692	   -16.0294	
    -3.0212	   -10.4065	     0.6714	     2.5177	    -1.3428	    -1.7624	   -17.8757	   -13.5956	    -8.9798	   -16.9525	
    -4.1122	   -11.5814	     0.1678	     2.8534	    -2.6855	    -1.9302	   -19.0506	   -15.1062	   -10.2386	   -17.5400	
    -5.0354	   -12.5046	    -0.2518	     2.7695	    -3.6926	    -2.0981	   -20.1416	   -16.1972	   -10.9940	   -17.7917	
    -5.7068	   -13.0920	    -0.6714	     2.2659	    -4.5319	    -2.2659	   -20.9808	   -16.7847	   -11.2457	   -17.8757	
    -6.1264	   -13.1760	    -1.0910	     1.5106	    -5.2032	    -2.3499	   -21.6522	   -16.8686	   -10.9100	   -17.9596	
    -6.0425	   -12.8403	    -1.5106	     0.7553	    -5.8746	    -2.3499	   -22.0718	   -16.5329	   -10.1547	   -18.2114	
    -5.4550	   -12.0010	    -1.9302	     0.3357	    -6.4621	    -2.1820	   -22.4075	   -15.7776	    -9.3155	   -18.7149	
    -4.3640	   -10.9100	    -2.2659	     0.3357	    -6.9656	    -1.7624	   -22.4915	   -14.7705	    -8.4763	   -19.7220	
    -2.8534	    -9.4833	    -2.2659	     0.8392	    -7.3013	    -1.2589	   -22.4075	   -13.5117	    -7.7209	   -21.1487	
    -1.0071	    -7.9727	    -1.9302	     1.7624	    -7.4692	    -0.6714	   -22.0718	   -12.0010	    -7.1335	   -22.7432	
     0.9232	    -6.4621	    -1.1749	     2.9373	    -7.2174	    -0.0839	   -21.4844	   -10.4065	    -6.7978	   -24.3378	
     3.1052	    -4.9515	    -0.0839	     4.1962	    -6.5460	     0.5875	   -20.6451	    -8.8120	    -6.6299	   -25.6805	
     5.2872	    -3.5248	     1.2589	     5.2872	    -5.3711	     1.0910	   -19.5541	    -7.3013	    -6.7978	   -26.4359	
     7.5531	    -2.1820	     2.6016	     6.2103	    -3.7766	     1.4267	   -18.2953	    -6.0425	    -7.3013	   -26.4359	
     9.6512	    -1.0071	     3.6926	     6.6299	    -1.9302	     1.5106	   -17.0364	    -5.2032	    -8.1406	   -25.7645	
    11.4136	    -0.0839	     4.4479	     6.7139	     0.0000	     1.5106	   -15.7776	    -4.7836	    -9.0637	   -24.5056	
    12.5885	     0.2518	     4.5319	     6.3782	     1.8463	     1.1749	   -14.7705	    -5.1193	    -9.9030	   -22.9111	
    13.0081	     0.0000	     4.0283	     5.7068	     3.1891	     0.5875	   -13.9313	    -6.0425	   -10.6583	   -21.3165	
    12.6724	    -0.8392	     3.0212	     4.6997	     4.1122	    -0.1678	   -13.5117	    -7.4692	   -11.2457	   -19.9738	
    11.6653	    -2.1820	     1.5945	     3.6087	     4.3640	    -1.0910	   -13.5117	    -9.3994	   -11.6653	   -18.7988	
    10.1547	    -3.8605	     0.0000	     2.2659	     4.0283	    -2.0142	   -13.7634	   -11.3297	   -12.0850	   -18.0435	
     8.4763	    -5.6229	    -1.6785	     1.0071	     3.2730	    -2.9373	   -14.3509	   -13.0920	   -12.4207	   -17.3721	
     6.7139	    -7.3013	    -3.1891	    -0.1678	     2.0981	    -3.6926	   -15.2740	   -14.4348	   -12.6724	   -16.8686	
     4.9515	    -8.8959	    -4.5319	    -1.0910	     0.7553	    -4.2801	   -16.4490	   -15.2740	   -12.7563	   -16.3651	
     3.4409	   -10.1547	    -5.5389	    -1.7624	    -0.7553	    -4.6997	   -17.9596	   -15.6937	   -12.7563	   -15.7776	
     2.2659	   -11.1618	    -6.3782	    -2.0981	    -2.4338	    -4.8676	   -19.5541	   -15.7776	   -12.5046	   -15.1062	
     1.5106	   -11.6653	    -6.7978	    -1.9302	    -4.1962	    -4.7836	   -21.3165	   -15.6097	   -12.0850	   -14.2670	
     1.5106	   -11.5814	    -6.9656	    -1.1749	    -5.8746	    -4.4479	   -22.9111	   -15.2740	   -11.4136	   -13.3438	
     2.0981	   -10.9940	    -6.9656	     0.3357	    -7.4692	    -3.6926	   -24.3378	   -14.7705	   -10.4904	   -12.5046	
     3.2730	    -9.9030	    -6.8817	     2.6016	    -8.9798	    -2.6855	   -25.4288	   -14.3509	    -9.2316	   -11.8332	
     4.6997	    -8.5602	    -6.8817	     5.4550	   -10.3226	    -1.4267	   -26.1841	   -13.9313	    -7.8049	   -11.4975	
     6.1264	    -7.3013	    -7.2174	     8.7280	   -11.4975	    -0.0839	   -26.7715	   -13.5956	    -6.2103	   -11.5814	
     7.1335	    -6.2943	    -8.0566	    12.0850	   -12.5885	     1.0910	   -27.1912	   -13.4277	    -4.6997	   -12.2528	
     7.5531	    -5.8746	    -9.2316	    15.1062	   -13.5117	     2.0981	   -27.3590	   -13.3438	    -3.4409	   -13.2599	
     7.3013	    -5.9586	   -10.7422	    17.4561	   -14.2670	     2.7695	   -27.2751	   -13.4277	    -2.5177	   -14.5187	
     6.5460	    -6.7139	   -12.1689	    18.7149	   -14.6027	     2.8534	   -26.9394	   -13.5117	    -1.9302	   -15.6937	
     5.3711	    -7.7209	   -13.2599	    18.5471	   -14.4348	     2.5177	   -26.3519	   -13.8474	    -1.7624	   -16.7007	
     4.1962	    -8.9798	   -13.8474	    16.7847	   -13.6795	     1.4267	   -25.5127	   -14.4348	    -1.9302	   -17.3721	
     3.1891	   -10.0708	   -13.8474	    13.5956	   -12.4207	    -0.0839	   -24.3378	   -15.0223	    -2.4338	   -17.5400	
     2.6016	   -10.8261	   -13.2599	     9.4833	   -10.8261	    -1.9302	   -23.0789	   -15.5258	    -3.0212	   -17.2043	
     2.4338	   -11.2457	   -12.1689	     5.0354	    -8.9798	    -3.8605	   -21.6522	   -15.8615	    -3.6926	   -16.6168	
     2.6855	   -11.1618	   -10.6583	     0.6714	    -7.1335	    -5.4550	   -20.2255	   -15.7776	    -4.1962	   -15.7776	
     3.1891	   -10.8261	    -8.9798	    -2.9373	    -5.4550	    -6.7978	   -18.7149	   -15.5258	    -4.6997	   -14.8544	
     3.9444	   -10.1547	    -7.2174	    -5.6229	    -3.9444	    -7.5531	   -17.2882	   -14.9384	    -5.3711	   -13.9313	
     4.8676	    -9.3155	    -5.5389	    -7.3853	    -2.6855	    -7.8049	   -16.0294	   -14.3509	    -6.1264	   -13.3438	
     5.8746	    -8.2245	    -3.8605	    -8.0566	    -1.6785	    -7.5531	   -14.8544	   -13.5956	    -7.0496	   -13.0081	
     7.0496	    -6.9656	    -2.3499	    -7.8049	    -0.8392	    -6.8817	   -13.8474	   -12.9242	    -7.9727	   -13.0081	
     8.4763	    -5.4550	    -0.7553	    -6.7978	    -0.1678	    -5.8746	   -13.0920	   -12.1689	    -8.8959	   -13.1760	
    10.1547	    -3.6087	     0.7553	    -5.2032	     0.4196	    -4.6997	   -12.5046	   -11.2457	    -9.5673	   -13.5117	
    12.0010	    -1.5945	     2.3499	    -3.2730	     1.0071	    -3.4409	   -12.0010	   -10.1547	    -9.8190	   -13.8474	
    14.0152	     0.5035	     3.9444	    -1.3428	     1.6785	    -2.3499	   -11.5814	    -8.9798	    -9.9030	   -14.0991	
    16.1133	     2.6016	     5.6229	     0.6714	     2.4338	    -1.2589	   -11.0779	    -7.8888	    -9.6512	   -14.2670	
    18.2953	     4.7836	     7.3013	     2.6855	     3.4409	    -0.2518	   -10.4904	    -6.7978	    -9.2316	   -14.2670	
    20.3934	     6.8817	     9.2316	     4.6997	     4.8676	     0.8392	    -9.7351	    -5.7907	    -8.6441	   -14.1830	
    22.4075	     8.8120	    11.3297	     6.8817	     6.7139	     1.9302	    -8.8120	    -4.9515	    -7.9727	   -13.8474	
    24.3378	    10.6583	    13.6795	     8.9798	     8.9798	     3.1052	    -7.8049	    -4.1122	    -7.1335	   -13.3438	
    26.1002	    12.2528	    16.1133	    11.0779	    11.4975	     4.1962	    -6.8817	    -3.5248	    -6.2103	   -12.8403	
    27.4429	    13.5117	    18.4631	    12.9242	    14.1830	     5.1193	    -6.0425	    -3.1052	    -5.2872	   -12.1689	
    28.4500	    14.2670	    20.3094	    14.3509	    16.6168	     5.7068	    -5.6229	    -2.9373	    -4.4479	   -11.5814	
    28.9536	    14.5187	    21.4844	    15.3580	    18.3792	     5.9586	    -5.4550	    -2.9373	    -3.6087	   -10.9940	
    28.7857	    14.0991	    21.7361	    15.8615	    19.3024	     5.8746	    -5.7068	    -3.1891	    -2.8534	   -10.4065	
    27.9465	    13.0081	    21.0648	    15.7776	    19.1345	     5.3711	    -6.3782	    -3.6087	    -2.1820	    -9.9869	
    26.3519	    11.1618	    19.3863	    14.9384	    17.8757	     4.5319	    -7.3013	    -4.1962	    -1.9302	    -9.8190	
    24.0021	     8.8120	    16.8686	    13.4277	    15.6097	     3.1891	    -8.6441	    -4.8676	    -2.0981	    -9.9869	
    21.0648	     6.0425	    13.7634	    11.3297	    12.5885	     1.4267	   -10.2386	    -5.8746	    -3.0212	   -10.6583	
    17.7078	     3.1052	    10.3226	     8.5602	     9.2316	    -0.7553	   -12.0010	    -7.0496	    -4.5319	   -11.8332	
    14.0991	     0.2518	     6.8817	     5.4550	     5.8746	    -3.2730	   -13.7634	    -8.4763	    -6.3782	   -13.4277	
    10.5743	    -2.2659	     3.6926	     2.1820	     3.1052	    -5.9586	   -15.3580	    -9.9869	    -8.3084	   -15.2740	
     7.3853	    -4.2801	     1.0071	    -1.0071	     1.1749	    -8.5602	   -16.6168	   -11.4136	   -10.0708	   -17.2043	
     4.6997	    -5.7907	    -0.7553	    -3.9444	     0.2518	   -10.9940	   -17.3721	   -12.6724	   -11.4975	   -18.9667	
     2.7695	    -6.6299	    -1.7624	    -6.5460	     0.3357	   -13.1760	   -17.6239	   -13.5956	   -12.6724	   -20.5612	
     1.4267	    -6.9656	    -1.9302	    -8.8959	     1.1749	   -15.1062	   -17.4561	   -14.2670	   -13.5117	   -21.7361	
     0.5875	    -6.8817	    -1.5945	   -10.9940	     2.6016	   -16.7007	   -16.9525	   -14.6866	   -14.0152	   -22.5754	
     0.1678	    -6.4621	    -0.8392	   -12.9242	     4.1122	   -18.1274	   -16.1972	   -14.9384	   -14.1830	   -23.0789	
     0.0000	    -5.9586	     0.0000	   -14.6027	     5.3711	   -19.3024	   -15.3580	   -15.1062	   -14.0152	   -23.4985	
     0.0000	    -5.2872	     0.6714	   -16.0294	     6.1264	   -20.1416	   -14.4348	   -15.4419	   -13.6795	   -23.9182	
     0.0839	    -4.6997	     1.0071	   -17.1204	     6.0425	   -20.5612	   -13.6795	   -15.9454	   -13.1760	   -24.3378	
     0.0839	    -4.2801	     0.8392	   -17.8757	     5.1193	   -20.6451	   -13.1760	   -16.8686	   -12.7563	   -24.9252	
    -0.0839	    -4.2801	     0.0000	   -18.2114	     3.3569	   -20.2255	   -13.0081	   -17.9596	   -12.4207	   -25.5966	
    -0.5035	    -4.6997	    -1.4267	   -18.0435	     0.8392	   -19.3863	   -13.4277	   -19.1345	   -12.3367	   -26.2680	
    -1.0910	    -5.4550	    -3.3569	   -17.4561	    -2.1820	   -18.1274	   -14.1830	   -20.3094	   -12.2528	   -26.8555	
    -1.7624	    -6.4621	    -5.4550	   -16.3651	    -5.2032	   -16.5329	   -15.4419	   -21.0648	   -12.2528	   -27.1912	
    -2.4338	    -7.6370	    -7.7209	   -14.8544	    -8.0566	   -14.7705	   -16.8686	   -21.4005	   -12.2528	   -27.1912	
    -3.0212	    -8.8959	    -9.7351	   -13.0081	   -10.4065	   -12.9242	   -18.2953	   -21.2326	   -12.3367	   -26.7715	
    -3.3569	   -10.0708	   -11.5814	   -10.9940	   -12.2528	   -10.9940	   -19.5541	   -20.8130	   -12.4207	   -26.1841	
    -3.6087	   -11.1618	   -12.9242	    -8.8120	   -13.4277	    -9.1476	   -20.7291	   -20.0577	   -12.5885	   -25.4288	
    -3.6926	   -12.0010	   -13.7634	    -6.7978	   -14.0991	    -7.6370	   -21.5683	   -19.2184	   -12.6724	   -24.5895	
    -3.5248	   -12.5046	   -14.0991	    -5.2032	   -14.2670	    -6.4621	   -22.2397	   -18.5471	   -12.7563	   -23.6664	
    -3.1891	   -12.8403	   -13.9313	    -4.0283	   -13.9313	    -5.7068	   -22.6593	   -18.2114	   -12.8403	   -22.7432	
    -2.6016	   -12.9242	   -13.3438	    -3.3569	   -13.1760	    -5.5389	   -22.9111	   -18.2114	   -12.9242	   -21.7361	
    -1.9302	   -12.7563	   -12.5046	    -3.2730	   -12.1689	    -5.7907	   -22.9111	   -18.6310	   -12.9242	   -20.9808	
    -1.1749	   -12.5046	   -11.4136	    -3.6926	   -10.8261	    -6.3782	   -22.7432	   -19.3863	   -13.0920	   -20.3094	
    -0.5875	   -12.2528	   -10.3226	    -4.4479	    -9.3155	    -7.2174	   -22.3236	   -20.3934	   -13.4277	   -20.0577	
    -0.1678	   -12.0850	    -9.2316	    -5.4550	    -7.6370	    -8.3084	   -21.6522	   -21.4005	   -13.8474	   -20.0577	
    -0.1678	   -12.1689	    -8.3084	    -6.7139	    -5.7907	    -9.4833	   -20.7291	   -22.4075	   -14.3509	   -20.3094	
    -0.5035	   -12.3367	    -7.4692	    -8.0566	    -3.8605	   -10.6583	   -19.6381	   -23.2468	   -14.7705	   -20.6451	
    -1.0071	   -12.5885	    -6.7978	    -9.3155	    -1.9302	   -11.7493	   -18.3792	   -24.0021	   -15.1062	   -21.0648	
    -1.5945	   -12.8403	    -6.2943	   -10.2386	    -0.1678	   -12.6724	   -17.0364	   -24.5056	   -15.1901	   -21.4005	
    -1.9302	   -12.8403	    -6.0425	   -10.9100	     1.1749	   -13.4277	   -15.6937	   -24.9252	   -15.1062	   -21.5683	
    -2.0142	   -12.6724	    -6.0425	   -11.1618	     1.8463	   -13.9313	   -14.5187	   -25.1770	   -14.8544	   -21.6522	
    -1.7624	   -12.2528	    -6.2103	   -11.1618	     1.8463	   -14.0991	   -13.6795	   -25.3448	   -14.6027	   -21.6522	
    -1.2589	   -11.6653	    -6.5460	   -10.9100	     1.0910	   -14.1830	   -13.0920	   -25.4288	   -14.3509	   -21.4844	
    -0.4196	   -10.9100	    -6.7978	   -10.4065	    -0.0839	   -14.0152	   -12.7563	   -25.5127	   -14.0991	   -21.1487	
     0.5035	   -10.0708	    -7.0496	    -9.7351	    -1.5106	   -13.6795	   -12.4207	   -25.4288	   -13.9313	   -20.5612	
     1.5945	    -9.2316	    -7.0496	    -8.8120	    -2.7695	   -13.0920	   -12.1689	   -25.0931	   -13.6795	   -19.8059	
     2.6016	    -8.3923	    -6.7978	    -7.6370	    -3.7766	   -12.3367	   -11.8332	   -24.2538	   -13.3438	   -18.7988	
     3.2730	    -7.6370	    -6.3782	    -6.3782	    -4.3640	   -11.4136	   -11.4136	   -22.9950	   -12.9242	   -17.7078	
     3.6087	    -7.1335	    -5.7068	    -5.1193	    -4.6158	   -10.4065	   -10.9940	   -21.4005	   -12.4207	   -16.7847	
     3.4409	    -6.8817	    -5.1193	    -4.1122	    -4.6997	    -9.5673	   -10.6583	   -19.4702	   -11.8332	   -16.1133	
     2.9373	    -6.8817	    -4.5319	    -3.5248	    -4.7836	    -8.9798	   -10.4065	   -17.7078	   -11.3297	   -16.0294	
     2.1820	    -7.1335	    -4.0283	    -3.3569	    -4.8676	    -8.6441	   -10.2386	   -16.2811	   -11.0779	   -16.5329	
     1.4267	    -7.3013	    -3.6087	    -3.6926	    -5.0354	    -8.5602	   -10.1547	   -15.5258	   -11.0779	   -17.6239	
     0.9232	    -7.3013	    -3.1052	    -4.2801	    -5.2032	    -8.7280	   -10.1547	   -15.2740	   -11.4975	   -19.1345	
     0.8392	    -7.0496	    -2.4338	    -4.9515	    -5.2872	    -8.8120	   -10.0708	   -15.6097	   -12.0850	   -20.9808	
     1.0910	    -6.4621	    -1.5106	    -5.2872	    -5.0354	    -8.8120	    -9.9869	   -16.1133	   -12.8403	   -22.6593	
     1.9302	    -5.6229	    -0.3357	    -5.2872	    -4.6158	    -8.4763	    -9.8190	   -16.5329	   -13.5117	   -24.2538	
     3.1052	    -4.4479	     0.8392	    -4.6997	    -3.9444	    -7.8049	    -9.6512	   -16.7847	   -13.9313	   -25.4288	
     4.6997	    -3.1052	     2.0142	    -3.5248	    -3.2730	    -6.7139	    -9.6512	   -16.7007	   -14.0152	   -26.1002	
     6.6299	    -1.5106	     3.1052	    -2.0142	    -2.6855	    -5.3711	    -9.7351	   -16.1133	   -13.8474	   -26.2680	
     8.8959	     0.2518	     4.2801	    -0.1678	    -2.0142	    -3.6926	    -9.9030	   -15.1901	   -13.2599	   -26.0162	
    11.4136	     2.2659	     5.5389	     1.8463	    -1.3428	    -1.9302	   -10.0708	   -13.9313	   -12.3367	   -25.2609	
    14.0152	     4.4479	     6.8817	     3.8605	    -0.5035	    -0.1678	    -9.9869	   -12.5046	   -11.0779	   -24.0860	
    16.7007	     6.6299	     8.4763	     5.7907	     0.5035	     1.5945	    -9.6512	   -10.9100	    -9.6512	   -22.7432	
    19.3024	     8.8959	     9.9869	     7.5531	     1.8463	     3.1891	    -8.9798	    -9.2316	    -8.1406	   -21.2326	
    21.8201	    10.9940	    11.4975	     8.9798	     3.4409	     4.4479	    -7.9727	    -7.6370	    -6.5460	   -19.7220	
    24.1699	    13.0920	    12.9242	    10.3226	     5.1193	     5.5389	    -6.6299	    -6.0425	    -5.0354	   -18.2953	
    26.2680	    15.1062	    14.0152	    11.5814	     6.9656	     6.4621	    -5.2032	    -4.4479	    -3.5248	   -16.9525	
    28.1982	    16.9525	    14.8544	    12.8403	     8.7280	     7.2174	    -3.7766	    -2.8534	    -1.9302	   -15.6097	
    29.7928	    18.6310	    15.4419	    14.2670	    10.4065	     7.9727	    -2.4338	    -1.1749	    -0.3357	   -14.3509	
    31.0516	    19.9738	    15.7776	    15.9454	    11.8332	     8.7280	    -1.3428	     0.4196	     1.3428	   -13.0920	
    31.7230	    20.8130	    15.7776	    17.6239	    12.8403	     9.4833	    -0.6714	     2.0142	     3.0212	   -11.8332	
    31.6391	    20.8969	    15.4419	    19.5541	    13.4277	    10.2386	    -0.4196	     3.5248	     4.8676	   -10.7422	
    30.7999	    20.1416	    14.6027	    21.4844	    13.3438	    10.9100	    -0.5875	     4.9515	     6.7139	    -9.7351	
    29.0375	    18.5471	    13.3438	    23.3307	    12.7563	    11.4975	    -1.0910	     6.2103	     8.4763	    -8.9798	
    26.4359	    16.1972	    11.8332	    25.0931	    11.6653	    12.0010	    -1.7624	     7.0496	    10.0708	    -8.3923	
    23.2468	    13.3438	    10.0708	    26.6037	    10.2386	    12.3367	    -2.4338	     7.6370	    11.4136	    -7.8888	
    19.8059	    10.1547	     8.2245	    27.4429	     8.6441	    12.5046	    -2.9373	     7.6370	    12.2528	    -7.6370	
    16.2811	     7.0496	     6.5460	    27.5269	     6.8817	    12.3367	    -3.1891	     7.1335	    12.3367	    -7.3853	
    12.7563	     4.0283	     4.9515	    26.6876	     5.2032	    11.8332	    -3.3569	     5.9586	    11.4975	    -7.3853	
     9.4833	     1.0910	     3.4409	    24.8413	     3.4409	    10.9100	    -3.4409	     4.1962	     9.7351	    -7.3853	
     6.3782	    -1.6785	     2.0981	    22.0718	     1.5945	     9.5673	    -3.6926	     1.8463	     7.1335	    -7.6370	
     3.5248	    -4.2801	     0.6714	    18.6310	    -0.0839	     8.0566	    -4.1122	    -0.7553	     3.9444	    -7.9727	
     0.8392	    -6.7978	    -0.6714	    14.9384	    -1.7624	     6.2943	    -4.8676	    -3.4409	     0.5875	    -8.3923	
    -1.5106	    -9.0637	    -2.0142	    11.3297	    -3.3569	     4.6997	    -5.9586	    -5.8746	    -2.6855	    -8.9798	
    -3.5248	   -10.9940	    -3.1891	     8.2245	    -5.0354	     3.4409	    -7.3013	    -7.8888	    -5.4550	    -9.6512	
    -5.0354	   -12.5046	    -4.1122	     5.8746	    -6.6299	     2.5177	    -8.8959	    -9.0637	    -7.7209	   -10.3226	
    -6.0425	   -13.5956	    -4.8676	     4.5319	    -8.0566	     2.0981	   -10.5743	    -9.4833	    -9.1476	   -11.0779	
    -6.4621	   -14.0991	    -5.2872	     4.0283	    -9.2316	     2.0981	   -12.1689	    -8.9798	    -9.8190	   -11.9171	
    -6.3782	   -14.0991	    -5.2872	     4.2801	    -9.9030	     2.2659	   -13.5956	    -7.8888	    -9.7351	   -12.7563	
    -5.7068	   -13.5956	    -4.9515	     4.7836	    -9.9030	     2.5177	   -14.6866	    -6.3782	    -8.8959	   -13.5956	
    -4.6158	   -12.5046	    -4.1962	     5.4550	    -9.3155	     2.6016	   -15.3580	    -4.7836	    -7.6370	   -14.3509	
    -2.9373	   -11.1618	    -3.2730	     5.6229	    -8.2245	     2.4338	   -15.6097	    -3.4409	    -6.2943	   -14.8544	
    -1.0071	    -9.3994	    -2.3499	     5.1193	    -6.8817	     1.7624	   -15.5258	    -2.6855	    -5.2032	   -15.1901	
     1.1749	    -7.5531	    -1.6785	     3.6926	    -5.4550	     0.5035	   -15.2740	    -2.6855	    -4.5319	   -15.4419	
     3.4409	    -5.6229	    -1.3428	     1.3428	    -4.1962	    -1.3428	   -14.7705	    -3.5248	    -4.1962	   -15.6097	
     5.7068	    -3.7766	    -1.4267	    -1.7624	    -3.0212	    -3.6087	   -14.2670	    -5.2872	    -4.3640	   -15.8615	
     7.5531	    -2.1820	    -1.8463	    -5.2032	    -2.0142	    -6.1264	   -13.6795	    -7.7209	    -4.8676	   -16.3651	
     8.9798	    -0.9232	    -2.5177	    -8.4763	    -1.0071	    -8.5602	   -12.9242	   -10.7422	    -5.6229	   -17.0364	
     9.7351	    -0.2518	    -3.2730	   -11.0779	     0.0000	   -10.4904	   -12.0010	   -13.8474	    -6.6299	   -17.7917	
     9.7351	    -0.0839	    -3.7766	   -12.7563	     1.0910	   -11.8332	   -10.9940	   -16.5329	    -7.6370	   -18.4631	
     9.1476	    -0.4196	    -4.0283	   -13.2599	     2.2659	   -12.3367	    -9.7351	   -18.5471	    -8.5602	   -18.8828	
     7.9727	    -0.9232	    -3.6926	   -12.5885	     3.5248	   -11.9171	    -8.3084	   -19.6381	    -9.1476	   -18.8828	
     6.6299	    -1.5106	    -3.0212	   -10.9100	     4.8676	   -10.6583	    -6.7139	   -19.8898	    -9.4833	   -18.4631	
     5.3711	    -1.9302	    -1.9302	    -8.5602	     6.0425	    -8.9798	    -5.0354	   -19.5541	    -9.4833	   -17.7078	
     4.2801	    -2.1820	    -0.6714	    -5.9586	     7.2174	    -6.9656	    -3.3569	   -18.8828	    -9.3155	   -16.6168	
     3.6926	    -2.0142	     0.8392	    -3.6087	     8.3084	    -5.0354	    -1.8463	   -18.1274	    -9.0637	   -15.4419	
     3.5248	    -1.5106	     2.4338	    -1.7624	     9.2316	    -3.3569	    -0.5035	   -17.3721	    -8.8120	   -14.2670	
     3.9444	    -0.6714	     4.1122	    -0.4196	    10.2386	    -2.0981	     0.5875	   -16.7847	    -8.6441	   -13.0920	
     4.7836	     0.4196	     5.7068	     0.4196	    11.1618	    -1.0910	     1.5106	   -16.3651	    -8.4763	   -12.0850	
     5.8746	     1.6785	     7.2174	     1.0071	    12.0850	    -0.5035	     2.0981	   -16.1133	    -8.4763	   -11.2457	
     7.1335	     2.8534	     8.5602	     1.4267	    12.8403	    -0.0839	     2.5177	   -16.0294	    -8.3923	   -10.6583	
     8.1406	     3.8605	     9.5673	     1.7624	    13.5117	     0.0000	     2.6855	   -16.1972	    -8.3084	   -10.2386	
     8.8959	     4.4479	    10.3226	     1.8463	    14.0991	    -0.1678	     2.6016	   -16.5329	    -8.0566	   -10.0708	
     9.1476	     4.6158	    10.7422	     1.7624	    14.6027	    -0.5035	     2.3499	   -16.7847	    -7.7209	   -10.0708	
     8.8959	     4.3640	    10.7422	     1.4267	    14.9384	    -1.0910	     1.9302	   -16.7847	    -7.1335	   -10.0708	
     8.1406	     3.6087	    10.4065	     0.7553	    15.1901	    -1.6785	     1.4267	   -16.3651	    -6.2943	    -9.9030	
     6.8817	     2.4338	     9.7351	     0.0000	    15.5258	    -2.2659	     1.0071	   -15.3580	    -5.1193	    -9.4833	
     5.2872	     0.9232	     8.8959	    -0.8392	    15.9454	    -2.7695	     0.6714	   -13.8474	    -3.6087	    -8.6441	
     3.5248	    -0.5875	     8.1406	    -1.5945	    16.5329	    -2.9373	     0.5875	   -12.0850	    -1.7624	    -7.3853	
     1.8463	    -2.0142	     7.6370	    -2.0981	    17.4561	    -2.9373	     1.0071	   -10.1547	     0.3357	    -5.9586	
     0.6714	    -3.1052	     7.4692	    -2.2659	    18.6310	    -2.5177	     1.6785	    -8.2245	     2.3499	    -4.2801	
     0.0839	    -3.6926	     7.8049	    -2.0142	    19.8898	    -1.7624	     2.5177	    -6.3782	     4.1122	    -2.6855	
     0.0839	    -3.7766	     8.3923	    -1.4267	    20.8969	    -0.6714	     3.3569	    -4.6997	     5.4550	    -1.0910	
     0.5875	    -3.5248	     9.0637	    -0.4196	    21.6522	     0.5035	     4.1122	    -3.2730	     6.2943	     0.3357	
     1.5106	    -2.9373	     9.7351	     0.7553	    21.7361	     1.6785	     4.5319	    -2.0981	     6.6299	     1.5945	
     2.7695	    -2.0981	    10.1547	     2.0981	    21.2326	     2.6855	     4.6997	    -1.1749	     6.7139	     2.6016	
     4.1122	    -1.0910	    10.4065	     3.2730	    20.2255	     3.4409	     4.5319	    -0.5875	     6.5460	     3.4409	
     5.4550	    -0.1678	    10.4065	     4.3640	    18.7988	     4.0283	     4.1962	    -0.0839	     6.3782	     3.9444	
     6.7139	     0.7553	    10.1547	     5.0354	    17.2043	     4.4479	     3.7766	     0.1678	     6.2943	     4.1962	
     7.5531	     1.3428	     9.9030	     5.2032	    15.6937	     4.6158	     3.2730	     0.3357	     6.2943	     4.1122	
     7.9727	     1.5106	     9.4833	     5.0354	    14.4348	     4.6158	     2.6855	     0.2518	     6.2943	     3.7766	
     7.9727	     1.3428	     9.2316	     4.4479	    13.7634	     4.4479	     2.0142	     0.0839	     6.2103	     3.2730	
     7.6370	     0.8392	     9.0637	     3.6926	    13.6795	     4.0283	     1.2589	    -0.2518	     6.2103	     2.6016	
     7.0496	     0.1678	     9.1476	     2.8534	    13.9313	     3.6087	     0.5035	    -0.5875	     6.2103	     1.8463	
     6.2943	    -0.6714	     9.2316	     2.0981	    14.5187	     3.0212	    -0.2518	    -0.8392	     6.1264	     1.0910	
     5.5389	    -1.5106	     9.3155	     1.5945	    14.9384	     2.5177	    -1.0910	    -1.0910	     6.1264	     0.3357	
     4.7836	    -2.4338	     9.2316	     1.1749	    15.0223	     2.0142	    -1.9302	    -1.1749	     6.1264	    -0.3357	
     4.0283	    -3.4409	     8.8959	     1.0071	    14.6027	     1.5945	    -3.0212	    -1.1749	     6.1264	    -0.8392	
     3.2730	    -4.4479	     8.1406	     0.9232	    13.4277	     1.2589	    -4.2801	    -1.0071	     6.2103	    -1.1749	
     2.3499	    -5.6229	     7.0496	     1.0910	    11.4975	     1.0910	    -5.7907	    -0.7553	     6.2103	    -1.3428	
     1.3428	    -6.7978	     5.5389	     1.4267	     8.8120	     1.0910	    -7.6370	    -0.5035	     6.2943	    -1.4267	
     0.2518	    -8.0566	     3.6087	     1.8463	     5.4550	     1.0910	    -9.5673	    -0.2518	     6.2943	    -1.4267	
    -1.0071	    -9.3994	     1.4267	     2.3499	     1.5945	     1.1749	   -11.6653	    -0.0839	     6.2943	    -1.4267	
    -2.3499	   -10.6583	    -0.9232	     2.8534	    -2.5177	     1.1749	   -13.6795	     0.0000	     6.1264	    -1.5106	
    -3.6926	   -11.8332	    -3.4409	     3.3569	    -6.5460	     1.1749	   -15.5258	    -0.0839	     5.7907	    -1.5945	
    -4.8676	   -12.9242	    -5.7907	     3.7766	   -10.2386	     1.0910	   -17.1204	    -0.1678	     5.2872	    -1.8463	
    -5.7068	   -13.7634	    -7.8049	     4.1122	   -13.4277	     1.0910	   -18.2114	    -0.4196	     4.5319	    -2.1820	
    -6.2943	   -14.4348	    -9.3994	     4.5319	   -15.8615	     1.0071	   -18.8828	    -0.6714	     3.5248	    -2.7695	
    -6.5460	   -14.8544	   -10.4904	     5.0354	   -17.5400	     1.0071	   -18.9667	    -0.9232	     2.4338	    -3.4409	
    -6.3782	   -14.8544	   -10.9100	     5.6229	   -18.3792	     1.0910	   -18.5471	    -1.2589	     1.4267	    -4.1962	
    -5.7907	   -14.6027	   -10.7422	     6.3782	   -18.3792	     1.1749	   -17.7917	    -1.5945	     0.5875	    -5.0354	
    -4.6997	   -13.7634	    -9.9869	     7.3853	   -17.6239	     1.4267	   -16.7847	    -2.0142	     0.0839	    -5.7907	
    -3.0212	   -12.4207	    -8.7280	     8.5602	   -16.1972	     1.7624	   -15.7776	    -2.3499	    -0.0839	    -6.4621	
    -0.6714	   -10.4065	    -6.8817	     9.9869	   -14.1830	     2.2659	   -14.6866	    -2.5177	    -0.1678	    -6.9656	
     2.2659	    -7.8888	    -4.6997	    11.6653	   -11.6653	     3.1052	   -13.7634	    -2.5177	    -0.1678	    -7.3013	
     5.6229	    -4.7836	    -2.1820	    13.6795	    -8.8120	     4.1962	   -12.9242	    -2.0981	    -0.1678	    -7.3853	
     9.1476	    -1.5945	     0.4196	    15.6937	    -5.9586	     5.4550	   -12.2528	    -1.1749	    -0.1678	    -7.3853	
    12.4207	     1.4267	     2.8534	    17.6239	    -3.3569	     6.7978	   -11.9171	     0.0000	    -0.3357	    -7.3853	
    15.1062	     4.0283	     4.7836	    19.1345	    -1.1749	     7.8888	   -11.7493	     1.4267	    -0.4196	    -7.3013	
    17.0364	     5.9586	     6.2943	    19.9738	     0.5875	     8.7280	   -11.8332	     2.6855	    -0.5875	    -7.3013	
    18.1274	     7.1335	     7.2174	    19.9738	     2.0142	     9.0637	   -12.0850	     3.6087	    -0.7553	    -7.1335	
    18.4631	     7.7209	     7.7209	    19.3024	     3.1052	     9.0637	   -12.4207	     3.8605	    -0.8392	    -7.0496	
    18.2114	     7.7209	     7.7209	    18.0435	     3.9444	     8.7280	   -12.7563	     3.2730	    -1.0071	    -6.7978	
    17.4561	     7.3853	     7.3013	    16.5329	     4.5319	     8.2245	   -13.0920	     1.8463	    -1.3428	    -6.7139	
    16.6168	     6.9656	     6.6299	    14.9384	     4.8676	     7.4692	   -13.4277	    -0.2518	    -1.9302	    -6.6299	
    15.8615	     6.5460	     5.6229	    13.3438	     4.9515	     6.6299	   -13.8474	    -2.9373	    -2.7695	    -6.7978	
    15.3580	     6.2103	     4.4479	    11.5814	     4.6158	     5.5389	   -14.2670	    -5.8746	    -3.8605	    -7.3013	
    15.1062	     5.7907	     3.1891	     9.5673	     3.7766	     4.1962	   -14.8544	    -8.8959	    -5.1193	    -8.0566	
    14.8544	     5.3711	     1.7624	     7.1335	     2.5177	     2.6016	   -15.5258	   -11.7493	    -6.3782	    -9.2316	
    14.6866	     4.6997	     0.5035	     4.5319	     0.9232	     0.7553	   -16.2811	   -14.0991	    -7.3853	   -10.5743	
    14.4348	     3.8605	    -0.6714	     2.0142	    -0.8392	    -1.0071	   -17.0364	   -16.0294	    -8.1406	   -12.1689	
    14.2670	     3.0212	    -1.4267	    -0.0839	    -2.5177	    -2.5177	   -17.5400	   -17.2043	    -8.6441	   -13.5956	
    14.1830	     2.2659	    -1.7624	    -1.3428	    -3.7766	    -3.7766	   -17.8757	   -17.7917	    -8.8959	   -14.6866	
    14.4348	     1.7624	    -1.5945	    -1.7624	    -4.3640	    -4.5319	   -17.7917	   -17.7917	    -8.8959	   -15.3580	
    15.1062	     1.7624	    -0.8392	    -1.4267	    -4.2801	    -4.8676	   -17.3721	   -17.3721	    -8.7280	   -15.2740	
    16.0294	     2.0981	     0.1678	    -0.4196	    -3.6087	    -4.8676	   -16.7007	   -16.5329	    -8.3084	   -14.6027	
    17.0364	     2.6855	     1.3428	     0.6714	    -2.6016	    -4.6158	   -15.9454	   -15.4419	    -7.8049	   -13.5117	
    17.8757	     3.1891	     2.1820	     1.7624	    -1.5945	    -4.3640	   -15.2740	   -14.2670	    -7.1335	   -12.1689	
    18.1274	     3.3569	     2.4338	     2.3499	    -0.9232	    -4.1962	   -14.8544	   -13.1760	    -6.3782	   -10.9100	
    17.7078	     2.8534	     2.0142	     2.6855	    -0.9232	    -4.1122	   -14.9384	   -12.0850	    -5.7907	    -9.9030	
    16.5329	     1.8463	     1.0071	     2.7695	    -1.6785	    -4.0283	   -15.5258	   -11.0779	    -5.2032	    -9.3155	
    15.0223	     0.5035	    -0.4196	     3.0212	    -3.0212	    -3.7766	   -16.3651	   -10.1547	    -4.7836	    -9.1476	
    13.3438	    -1.0071	    -1.8463	     3.7766	    -4.6997	    -3.1052	   -17.3721	    -9.3155	    -4.4479	    -9.3994	
[Epoch Header]
[Trial Type]	13
[Accept]	1
[Correct]	0
[RT]	 0.000
[Resp]	0
[Epoch Data]
   -19.5541	   -18.3792	   -16.0294	   -29.1214	   -12.0010	   -32.3944	    -9.1476	   -32.9819	   -33.4854	   -36.2549	
   -20.3934	   -19.0506	   -17.3721	   -31.1356	   -14.6866	   -34.1568	   -11.4975	   -34.7443	   -34.9121	   -36.5067	
   -20.8969	   -19.6381	   -18.7988	   -32.6462	   -17.7078	   -35.5835	   -13.8474	   -36.1710	   -36.0870	   -36.3388	
   -21.0648	   -19.8898	   -20.0577	   -33.5693	   -20.7291	   -36.5906	   -15.9454	   -37.1780	   -36.9263	   -35.8353	
   -20.8130	   -19.8059	   -21.0648	   -33.9050	   -23.4985	   -37.1780	   -17.7917	   -38.1012	   -37.5137	   -34.9121	
   -20.2255	   -19.3024	   -21.5683	   -33.7372	   -25.5127	   -37.2620	   -19.2184	   -38.9404	   -37.8494	   -33.8211	
   -19.2184	   -18.5471	   -21.5683	   -33.0658	   -26.6876	   -37.0102	   -20.1416	   -39.7797	   -37.9333	   -32.5623	
   -17.8757	   -17.4561	   -20.9808	   -31.8909	   -26.7715	   -36.3388	   -20.8130	   -40.6189	   -38.0173	   -31.2195	
   -16.1972	   -16.1133	   -19.8898	   -30.2124	   -25.9323	   -35.3317	   -21.2326	   -41.3742	   -38.1012	   -30.0446	
   -14.3509	   -14.5187	   -18.3792	   -27.9465	   -24.2538	   -33.8211	   -21.4844	   -41.9617	   -38.3530	   -28.9536	
   -12.4207	   -12.8403	   -16.5329	   -25.0092	   -21.9879	   -31.9748	   -21.5683	   -42.2134	   -38.6887	   -27.8625	
   -10.4065	   -11.1618	   -14.4348	   -21.5683	   -19.3863	   -29.7928	   -21.4844	   -41.7938	   -39.1083	   -26.7715	
    -8.5602	    -9.5673	   -12.3367	   -17.5400	   -16.7847	   -27.3590	   -21.4005	   -40.8707	   -39.3600	   -25.5966	
    -6.8817	    -8.2245	   -10.2386	   -13.1760	   -14.1830	   -24.7574	   -21.1487	   -39.1922	   -39.0244	   -24.4217	
    -5.5389	    -7.1335	    -8.4763	    -8.6441	   -11.9171	   -22.1558	   -20.8969	   -37.1780	   -37.9333	   -23.2468	
    -4.5319	    -6.3782	    -7.1335	    -4.1122	   -10.0708	   -19.7220	   -20.5612	   -34.9960	   -36.0870	   -22.1558	
    -3.7766	    -6.0425	    -6.3782	    -0.1678	    -8.5602	   -17.5400	   -20.3094	   -33.0658	   -33.6533	   -21.3165	
    -3.2730	    -6.1264	    -6.3782	     3.1052	    -7.6370	   -15.8615	   -20.1416	   -31.6391	   -31.0516	   -20.8130	
    -3.1052	    -6.5460	    -7.1335	     5.2872	    -7.2174	   -14.8544	   -19.9738	   -30.7999	   -28.6179	   -20.6451	
    -3.1052	    -7.3013	    -8.4763	     6.3782	    -7.0496	   -14.4348	   -19.8898	   -30.7159	   -26.7715	   -20.7291	
    -3.4409	    -8.3084	   -10.3226	     6.2103	    -7.2174	   -14.6866	   -19.8059	   -31.1356	   -25.4288	   -21.1487	
    -4.0283	    -9.4833	   -12.2528	     4.9515	    -7.4692	   -15.4419	   -19.8059	   -31.9748	   -24.6735	   -21.6522	
    -4.8676	   -10.6583	   -14.2670	     2.7695	    -7.8049	   -16.7007	   -19.8059	   -33.0658	   -24.4217	   -22.1558	
    -5.8746	   -11.8332	   -16.0294	    -0.3357	    -8.2245	   -18.3792	   -19.8898	   -34.3246	   -24.6735	   -22.6593	
    -6.9656	   -12.8403	   -17.6239	    -4.0283	    -8.8120	   -20.2255	   -19.9738	   -35.3317	   -25.1770	   -23.0789	
    -8.1406	   -13.8474	   -18.9667	    -8.2245	    -9.5673	   -22.0718	   -20.0577	   -36.0031	   -26.0162	   -23.3307	
    -9.3994	   -14.6866	   -20.0577	   -12.4207	   -10.6583	   -23.8342	   -20.2255	   -36.1710	   -26.8555	   -23.4985	
   -10.7422	   -15.6097	   -21.1487	   -16.6168	   -11.9171	   -25.3448	   -20.3094	   -35.9192	   -27.7786	   -23.5825	
   -12.0850	   -16.6168	   -22.1558	   -20.3934	   -13.5117	   -26.6876	   -20.3934	   -35.4156	   -28.6179	   -23.6664	
   -13.5956	   -17.7917	   -23.2468	   -24.0021	   -15.2740	   -27.8625	   -20.4773	   -35.0800	   -29.4571	   -23.9182	
   -15.1901	   -19.0506	   -24.3378	   -27.2751	   -17.2043	   -29.1214	   -20.6451	   -35.0800	   -30.5481	   -24.4217	
   -16.9525	   -20.3934	   -25.4288	   -30.2963	   -19.1345	   -30.4642	   -20.8969	   -35.4996	   -31.7230	   -25.3448	
   -18.6310	   -21.6522	   -26.4359	   -33.1497	   -21.1487	   -31.9748	   -21.3165	   -36.2549	   -33.1497	   -26.5198	
   -20.1416	   -22.7432	   -27.1072	   -35.5835	   -22.9111	   -33.5693	   -21.7361	   -37.1780	   -34.7443	   -27.7786	
   -21.3165	   -23.4985	   -27.5269	   -37.5137	   -24.5895	   -34.9960	   -22.3236	   -38.1851	   -36.2549	   -29.2053	
   -22.0718	   -23.9182	   -27.6108	   -38.9404	   -26.1002	   -36.2549	   -23.0789	   -39.1083	   -37.5977	   -30.4642	
   -22.4075	   -24.0860	   -27.4429	   -39.7797	   -27.3590	   -37.1780	   -23.8342	   -39.7797	   -38.6047	   -31.4713	
   -22.4075	   -24.0021	   -27.1072	   -40.0314	   -28.5339	   -37.8494	   -24.7574	   -40.1993	   -39.2761	   -32.2266	
   -22.2397	   -24.0021	   -26.8555	   -40.0314	   -29.5410	   -38.1012	   -25.8484	   -40.2832	   -39.3600	   -32.5623	
   -22.0718	   -24.0860	   -26.6037	   -39.6957	   -30.3802	   -38.0173	   -26.9394	   -40.0314	   -39.0244	   -32.5623	
   -21.9879	   -24.3378	   -26.4359	   -39.2761	   -30.8838	   -37.7655	   -28.1143	   -39.5279	   -38.3530	   -32.2266	
   -21.9879	   -24.5895	   -26.3519	   -38.7726	   -31.0516	   -37.3459	   -29.1214	   -38.9404	   -37.2620	   -31.6391	
   -22.1558	   -24.8413	   -26.1002	   -38.1012	   -30.8838	   -36.7584	   -30.0446	   -38.2690	   -36.0870	   -30.8838	
   -22.1558	   -24.7574	   -25.6805	   -37.0941	   -30.2124	   -36.0031	   -30.6320	   -37.5977	   -34.8282	   -30.0446	
   -21.8201	   -24.3378	   -24.9252	   -35.7513	   -29.1214	   -34.9960	   -30.7999	   -36.8423	   -33.5693	   -29.1214	
   -21.1487	   -23.4146	   -23.7503	   -34.0729	   -27.6947	   -33.7372	   -30.5481	   -36.0870	   -32.3944	   -28.2822	
   -20.0577	   -22.0718	   -22.4075	   -31.9748	   -25.8484	   -32.3105	   -29.8767	   -35.3317	   -31.3873	   -27.6108	
   -18.5471	   -20.3934	   -20.7291	   -29.5410	   -23.8342	   -30.7159	   -28.7018	   -34.5764	   -30.4642	   -27.0233	
   -16.6168	   -18.5471	   -18.9667	   -27.0233	   -21.5683	   -29.0375	   -27.1912	   -33.9050	   -29.6249	   -26.6876	
   -14.6027	   -16.7007	   -17.1204	   -24.5056	   -19.2184	   -27.5269	   -25.3448	   -33.4854	   -29.0375	   -26.4359	
   -12.4207	   -14.9384	   -15.3580	   -22.1558	   -16.8686	   -26.1841	   -23.2468	   -33.1497	   -28.4500	   -26.3519	
   -10.4065	   -13.3438	   -13.8474	   -20.1416	   -14.7705	   -25.1770	   -20.9808	   -32.9819	   -27.8625	   -26.3519	
    -8.5602	   -11.9171	   -12.5885	   -18.5471	   -12.8403	   -24.5056	   -18.7149	   -32.8140	   -27.3590	   -26.3519	
    -7.0496	   -10.8261	   -11.8332	   -17.4561	   -11.4136	   -24.1699	   -16.7007	   -32.6462	   -26.7715	   -26.4359	
    -6.0425	    -9.9869	   -11.4975	   -16.7007	   -10.4065	   -24.0860	   -15.0223	   -32.3944	   -26.2680	   -26.5198	
    -5.6229	    -9.6512	   -11.5814	   -16.2811	    -9.9869	   -24.2538	   -13.8474	   -31.8909	   -25.8484	   -26.6037	
    -5.7907	    -9.8190	   -12.0850	   -16.1133	   -10.1547	   -24.5056	   -13.2599	   -31.3034	   -25.5966	   -26.6876	
    -6.6299	   -10.4065	   -13.0081	   -16.2811	   -10.8261	   -24.8413	   -13.1760	   -30.4642	   -25.5966	   -26.8555	
    -8.0566	   -11.5814	   -14.3509	   -16.7007	   -12.0010	   -25.2609	   -13.6795	   -29.6249	   -26.0162	   -27.0233	
    -9.9030	   -13.0920	   -15.9454	   -17.3721	   -13.5117	   -25.6805	   -14.7705	   -28.7018	   -26.7715	   -27.2751	
   -12.0010	   -15.0223	   -17.7078	   -18.2953	   -15.2740	   -26.1002	   -16.1972	   -27.8625	   -27.7786	   -27.6108	
   -14.1830	   -17.0364	   -19.5541	   -19.3863	   -17.2043	   -26.4359	   -17.9596	   -27.1912	   -28.9536	   -28.1143	
   -16.2811	   -19.1345	   -21.2326	   -20.3934	   -19.1345	   -26.6876	   -19.7220	   -26.6876	   -29.9606	   -28.6179	
   -18.2114	   -21.0648	   -22.6593	   -21.2326	   -20.8969	   -26.7715	   -21.4844	   -26.3519	   -30.6320	   -29.2892	
   -19.8059	   -22.6593	   -23.6664	   -21.7361	   -22.4075	   -26.5198	   -23.0789	   -26.4359	   -31.0516	   -29.8767	
   -21.0648	   -23.9182	   -24.3378	   -21.8201	   -23.4985	   -25.9323	   -24.2538	   -26.8555	   -31.0516	   -30.2124	
   -21.9040	   -24.6735	   -24.5895	   -21.4005	   -24.0860	   -25.1770	   -25.0092	   -27.4429	   -30.7999	   -30.1285	
   -22.5754	   -25.0931	   -24.5895	   -20.5612	   -24.2538	   -24.2538	   -25.4288	   -28.3661	   -30.5481	   -29.6249	
   -22.9950	   -25.4288	   -24.4217	   -19.4702	   -24.0860	   -23.2468	   -25.5966	   -29.2892	   -30.2963	   -28.8696	
   -23.5825	   -25.7645	   -24.4217	   -18.1274	   -23.8342	   -22.4075	   -25.5127	   -30.2963	   -30.2124	   -27.9465	
   -24.3378	   -26.3519	   -24.7574	   -16.8686	   -23.6664	   -21.7361	   -25.2609	   -31.1356	   -30.2963	   -27.1072	
   -25.3448	   -27.3590	   -25.3448	   -15.7776	   -23.8342	   -21.3165	   -24.9252	   -31.8909	   -30.5481	   -26.4359	
   -26.6037	   -28.7018	   -26.2680	   -15.1062	   -24.2538	   -21.2326	   -24.5895	   -32.4783	   -30.7999	   -25.9323	
   -28.1143	   -30.2963	   -27.3590	   -14.9384	   -24.8413	   -21.4844	   -24.1699	   -32.8979	   -31.1356	   -25.6805	
   -29.8767	   -32.2266	   -28.5339	   -15.4419	   -25.6805	   -22.2397	   -23.9182	   -33.4015	   -31.4713	   -25.6805	
   -31.8069	   -34.1568	   -29.7928	   -16.6168	   -26.6876	   -23.4146	   -23.8342	   -34.0729	   -31.8909	   -26.0162	
   -33.7372	   -36.1710	   -31.1356	   -18.4631	   -27.8625	   -24.9252	   -24.0860	   -34.9960	   -32.4783	   -26.6876	
   -35.6674	   -37.9333	   -32.7301	   -20.6451	   -29.2053	   -26.6876	   -24.7574	   -36.0870	   -33.1497	   -27.6108	
   -37.3459	   -39.4440	   -34.4925	   -23.0789	   -30.7159	   -28.5339	   -25.6805	   -37.2620	   -33.8211	   -28.6179	
   -38.7726	   -40.5350	   -36.1710	   -25.4288	   -32.3105	   -30.2963	   -26.9394	   -38.4369	   -34.4925	   -29.6249	
   -39.6957	   -41.0385	   -37.5137	   -27.4429	   -33.9050	   -31.8069	   -28.3661	   -39.2761	   -34.9960	   -30.3802	
   -40.0314	   -40.9546	   -38.1851	   -28.9536	   -35.2478	   -32.8140	   -29.8767	   -39.5279	   -35.2478	   -30.7159	
   -39.6118	   -40.1154	   -38.1012	   -29.7089	   -36.0870	   -33.1497	   -31.2195	   -39.1083	   -35.4996	   -30.5481	
   -38.3530	   -38.6047	   -37.0941	   -29.7928	   -36.3388	   -32.8979	   -32.3105	   -37.7655	   -35.4996	   -29.7928	
   -36.4227	   -36.4227	   -35.2478	   -29.2053	   -35.8353	   -32.0587	   -32.9819	   -35.5835	   -35.3317	   -28.7018	
   -33.7372	   -33.6533	   -32.8140	   -28.0304	   -34.6603	   -30.7159	   -33.0658	   -32.8140	   -34.7443	   -27.2751	
   -30.7159	   -30.6320	   -30.0446	   -26.6876	   -32.8979	   -28.9536	   -32.6462	   -29.5410	   -33.7372	   -25.7645	
   -27.3590	   -27.4429	   -27.1912	   -25.0931	   -30.7159	   -27.1072	   -31.8069	   -26.4359	   -32.2266	   -24.3378	
   -24.0021	   -24.2538	   -24.4217	   -23.5825	   -28.2822	   -25.2609	   -30.7159	   -23.7503	   -30.5481	   -23.1628	
   -20.7291	   -21.3165	   -22.0718	   -22.2397	   -25.7645	   -23.5825	   -29.3732	   -21.9040	   -28.8696	   -22.4915	
   -17.7078	   -18.7149	   -20.2255	   -21.1487	   -23.3307	   -22.0718	   -27.9465	   -21.0648	   -27.6108	   -22.3236	
   -15.1901	   -16.4490	   -18.8828	   -20.3094	   -21.0648	   -20.9808	   -26.4359	   -21.3165	   -26.6876	   -22.5754	
   -13.1760	   -14.6866	   -18.0435	   -19.8059	   -19.0506	   -20.1416	   -25.0092	   -22.3236	   -26.3519	   -23.2468	
   -11.8332	   -13.4277	   -17.7078	   -19.5541	   -17.2882	   -19.8059	   -23.5825	   -24.0860	   -26.3519	   -24.0860	
   -11.0779	   -12.6724	   -17.5400	   -19.5541	   -15.7776	   -19.8059	   -22.2397	   -26.1841	   -26.7715	   -25.0931	
   -10.9940	   -12.3367	   -17.7078	   -19.9738	   -14.6027	   -20.2255	   -21.1487	   -28.6179	   -27.4429	   -26.1002	
   -11.3297	   -12.3367	   -17.9596	   -20.5612	   -13.6795	   -21.1487	   -20.1416	   -31.1356	   -28.2822	   -27.0233	
   -12.0850	   -12.5885	   -18.2953	   -21.2326	   -13.0920	   -22.3236	   -19.3024	   -33.3176	   -29.2053	   -27.5269	
   -13.0920	   -13.1760	   -18.7149	   -21.6522	   -12.8403	   -23.4985	   -18.5471	   -35.1639	   -29.9606	   -27.6947	
   -14.4348	   -14.0152	   -19.1345	   -21.8201	   -12.7563	   -24.5056	   -17.9596	   -36.4227	   -30.5481	   -27.3590	
   -16.0294	   -15.0223	   -19.5541	   -21.4844	   -13.0920	   -25.1770	   -17.3721	   -36.9263	   -30.7159	   -26.5198	
   -17.7078	   -16.1972	   -20.0577	   -20.6451	   -13.5956	   -25.5127	   -16.9525	   -36.7584	   -30.5481	   -25.3448	
   -19.3863	   -17.4561	   -20.6451	   -19.4702	   -14.4348	   -25.2609	   -16.6168	   -35.9192	   -29.9606	   -23.9182	
   -20.8969	   -18.7149	   -21.4005	   -18.0435	   -15.5258	   -24.6735	   -16.2811	   -34.4925	   -29.1214	   -22.5754	
   -22.2397	   -19.8898	   -22.4075	   -16.6168	   -16.7847	   -23.8342	   -16.0294	   -32.5623	   -28.0304	   -21.4005	
   -23.3307	   -20.9808	   -23.5825	   -15.5258	   -18.1274	   -22.8271	   -15.7776	   -30.3802	   -27.0233	   -20.3934	
   -24.4217	   -21.9879	   -24.8413	   -15.1062	   -19.3863	   -22.0718	   -15.4419	   -28.3661	   -26.1002	   -19.6381	
   -25.4288	   -23.0789	   -26.1002	   -15.5258	   -20.5612	   -21.7361	   -15.1901	   -26.8555	   -25.3448	   -19.3024	
   -26.3519	   -24.1699	   -27.1912	   -16.8686	   -21.4844	   -21.9879	   -15.1062	   -26.0162	   -25.0092	   -19.3024	
   -27.1072	   -25.0092	   -27.9465	   -19.0506	   -21.9879	   -22.7432	   -15.1062	   -25.9323	   -24.7574	   -19.6381	
   -27.4429	   -25.5966	   -28.1143	   -21.7361	   -22.1558	   -23.8342	   -15.2740	   -26.4359	   -24.7574	   -20.0577	
   -27.2751	   -25.7645	   -27.6947	   -24.4217	   -21.7361	   -25.0092	   -15.5258	   -27.1912	   -24.7574	   -20.6451	
   -26.6037	   -25.4288	   -26.6037	   -26.8555	   -20.8969	   -26.1002	   -15.9454	   -28.1143	   -24.7574	   -21.0648	
   -25.4288	   -24.6735	   -25.0931	   -28.5339	   -19.7220	   -26.8555	   -16.4490	   -28.8696	   -24.7574	   -21.4005	
   -23.9182	   -23.4985	   -23.1628	   -29.5410	   -18.3792	   -27.1072	   -17.0364	   -29.4571	   -24.5056	   -21.5683	
   -22.0718	   -22.0718	   -20.9808	   -29.7928	   -16.8686	   -27.0233	   -17.7078	   -29.6249	   -24.1699	   -21.4844	
   -20.1416	   -20.3934	   -18.5471	   -29.2053	   -15.2740	   -26.4359	   -18.2953	   -29.3732	   -23.4985	   -21.0648	
   -18.1274	   -18.5471	   -16.1133	   -28.0304	   -13.5956	   -25.4288	   -18.7988	   -28.6179	   -22.4915	   -20.3934	
   -16.2811	   -16.8686	   -13.7634	   -26.1002	   -11.9171	   -24.0860	   -19.0506	   -27.3590	   -21.1487	   -19.3863	
   -14.6866	   -15.2740	   -11.4975	   -23.5825	   -10.1547	   -22.4915	   -19.1345	   -25.5966	   -19.5541	   -18.1274	
   -13.4277	   -13.9313	    -9.6512	   -20.6451	    -8.6441	   -20.5612	   -19.1345	   -23.3307	   -17.7078	   -16.7007	
   -12.5885	   -12.9242	    -8.1406	   -17.2882	    -7.6370	   -18.3792	   -19.1345	   -20.7291	   -15.7776	   -15.1062	
   -12.1689	   -12.1689	    -7.1335	   -13.6795	    -7.0496	   -16.0294	   -19.2184	   -17.8757	   -13.8474	   -13.5117	
   -11.8332	   -11.7493	    -6.7139	    -9.7351	    -7.2174	   -13.5117	   -19.3863	   -15.0223	   -12.1689	   -11.9171	
   -11.5814	   -11.4136	    -6.7978	    -5.6229	    -7.9727	   -10.8261	   -19.6381	   -12.1689	   -10.6583	   -10.4065	
   -11.2457	   -11.1618	    -7.3013	    -1.2589	    -9.1476	    -8.0566	   -19.9738	    -9.4833	    -9.4833	    -8.9798	
   -10.6583	   -10.9940	    -8.1406	     3.1891	   -10.8261	    -5.3711	   -20.2255	    -7.2174	    -8.7280	    -7.8049	
    -9.7351	   -10.7422	    -9.3155	     7.4692	   -12.8403	    -2.6855	   -20.5612	    -5.4550	    -8.3923	    -6.7978	
    -8.7280	   -10.4065	   -10.5743	    11.3297	   -15.1062	    -0.3357	   -20.9808	    -4.3640	    -8.4763	    -6.2103	
    -7.4692	   -10.0708	   -12.0010	    14.4348	   -17.4561	     1.5106	   -21.4005	    -4.0283	    -9.0637	    -6.0425	
    -6.1264	    -9.6512	   -13.3438	    16.2811	   -19.7220	     2.6016	   -21.9040	    -4.6158	   -10.1547	    -6.3782	
    -4.7836	    -9.2316	   -14.6866	    16.8686	   -21.6522	     2.7695	   -22.3236	    -6.0425	   -11.6653	    -7.1335	
    -3.5248	    -8.8120	   -15.7776	    16.0294	   -23.0789	     2.0981	   -22.6593	    -7.9727	   -13.5117	    -8.3923	
    -2.5177	    -8.3923	   -16.6168	    14.0152	   -23.7503	     0.6714	   -22.6593	   -10.2386	   -15.4419	    -9.8190	
    -1.7624	    -8.0566	   -17.2882	    11.0779	   -23.9182	    -1.4267	   -22.4915	   -12.6724	   -17.3721	   -11.4975	
    -1.5106	    -7.9727	   -17.7917	     7.3853	   -23.5825	    -3.8605	   -22.0718	   -15.1062	   -19.0506	   -13.1760	
    -1.9302	    -8.2245	   -18.2114	     3.1052	   -22.9111	    -6.5460	   -21.4844	   -17.5400	   -20.5612	   -14.8544	
    -2.9373	    -8.8959	   -18.5471	    -1.5106	   -22.0718	    -9.3994	   -20.8130	   -19.7220	   -21.7361	   -16.4490	
    -4.4479	    -9.7351	   -18.8828	    -6.4621	   -21.1487	   -12.1689	   -20.2255	   -21.8201	   -22.6593	   -17.7917	
    -6.2103	   -10.8261	   -18.9667	   -11.4975	   -20.2255	   -14.8544	   -19.7220	   -23.6664	   -23.3307	   -18.8828	
    -8.0566	   -11.8332	   -18.9667	   -16.3651	   -19.3863	   -17.2882	   -19.3863	   -25.1770	   -23.7503	   -19.5541	
    -9.6512	   -12.6724	   -18.7149	   -20.8130	   -18.6310	   -19.5541	   -19.2184	   -26.3519	   -24.0021	   -19.8059	
   -10.9100	   -13.2599	   -18.3792	   -24.6735	   -17.9596	   -21.4005	   -19.2184	   -27.1072	   -24.0021	   -19.7220	
   -11.7493	   -13.6795	   -17.9596	   -27.6108	   -17.4561	   -22.8271	   -19.3024	   -27.3590	   -23.8342	   -19.3863	
   -12.2528	   -13.9313	   -17.6239	   -29.5410	   -17.1204	   -23.8342	   -19.3863	   -27.0233	   -23.5825	   -18.7988	
   -12.7563	   -14.1830	   -17.3721	   -30.5481	   -16.9525	   -24.4217	   -19.3863	   -26.2680	   -23.3307	   -18.2114	
   -13.3438	   -14.6866	   -17.2882	   -30.7999	   -16.8686	   -24.5895	   -19.2184	   -24.8413	   -22.9111	   -17.7078	
   -14.1830	   -15.4419	   -17.4561	   -30.6320	   -16.9525	   -24.5895	   -19.1345	   -23.0789	   -22.4915	   -17.2882	
   -15.5258	   -16.6168	   -18.0435	   -30.2124	   -17.1204	   -24.4217	   -18.9667	   -20.9808	   -22.0718	   -16.8686	
   -17.0364	   -18.1274	   -18.9667	   -29.7089	   -17.2043	   -24.1699	   -18.8828	   -18.8828	   -21.4844	   -16.4490	
   -18.7149	   -19.7220	   -20.3094	   -29.1214	   -17.2043	   -23.9182	   -18.8828	   -16.7847	   -20.7291	   -16.0294	
   -20.2255	   -21.3165	   -21.7361	   -28.4500	   -16.9525	   -23.4985	   -18.8828	   -14.9384	   -19.7220	   -15.5258	
   -21.4005	   -22.6593	   -23.1628	   -27.6947	   -16.5329	   -22.9111	   -18.8828	   -13.4277	   -18.6310	   -15.0223	
   -22.2397	   -23.5825	   -24.4217	   -26.6876	   -15.9454	   -22.2397	   -18.8828	   -12.3367	   -17.3721	   -14.5187	
   -22.6593	   -24.2538	   -25.2609	   -25.4288	   -15.3580	   -21.4005	   -18.7149	   -11.9171	   -16.1133	   -14.0991	
   -22.6593	   -24.5056	   -25.7645	   -24.0021	   -15.0223	   -20.4773	   -18.6310	   -12.2528	   -15.0223	   -13.9313	
   -22.4915	   -24.5895	   -26.0162	   -22.2397	   -15.0223	   -19.4702	   -18.4631	   -13.3438	   -14.2670	   -13.9313	
   -22.0718	   -24.5895	   -26.1002	   -20.3934	   -15.2740	   -18.3792	   -18.3792	   -15.1062	   -13.7634	   -14.1830	
   -21.7361	   -24.5895	   -26.1002	   -18.2953	   -15.7776	   -17.2043	   -18.2953	   -17.2043	   -13.6795	   -14.5187	
   -21.4005	   -24.5895	   -25.9323	   -16.0294	   -16.2811	   -15.8615	   -18.2953	   -19.3863	   -13.7634	   -14.9384	
   -21.1487	   -24.6735	   -25.7645	   -13.6795	   -16.6168	   -14.4348	   -18.2114	   -21.4844	   -14.0991	   -15.2740	
   -21.0648	   -24.8413	   -25.4288	   -11.3297	   -16.7847	   -13.0081	   -18.0435	   -23.2468	   -14.4348	   -15.5258	
   -21.2326	   -24.9252	   -24.9252	    -9.1476	   -16.5329	   -11.7493	   -17.7917	   -24.7574	   -14.9384	   -15.5258	
   -21.4844	   -25.1770	   -24.5056	    -7.3853	   -16.0294	   -10.7422	   -17.4561	   -26.0162	   -15.6937	   -15.3580	
   -21.9879	   -25.4288	   -24.0021	    -6.1264	   -15.2740	   -10.1547	   -17.0364	   -27.1072	   -16.7007	   -15.1062	
   -22.4915	   -25.6805	   -23.7503	    -5.4550	   -14.2670	   -10.0708	   -16.6168	   -28.0304	   -17.9596	   -14.8544	
   -22.9950	   -25.9323	   -23.4985	    -5.5389	   -13.1760	   -10.3226	   -16.1972	   -28.7857	   -19.3024	   -14.6866	
   -23.4146	   -26.0162	   -23.4146	    -6.2943	   -12.1689	   -11.0779	   -15.9454	   -29.3732	   -20.5612	   -14.6866	
   -23.6664	   -26.1002	   -23.2468	    -7.7209	   -11.1618	   -12.1689	   -15.6937	   -29.7089	   -21.6522	   -14.7705	
   -23.6664	   -25.9323	   -22.9950	    -9.9030	   -10.2386	   -13.5956	   -15.6097	   -29.7089	   -22.4075	   -15.0223	
   -23.3307	   -25.5127	   -22.5754	   -12.6724	    -9.4833	   -15.1901	   -15.5258	   -29.3732	   -22.9950	   -15.2740	
   -22.6593	   -24.9252	   -21.9040	   -15.6937	    -8.8959	   -16.7847	   -15.4419	   -28.8696	   -23.4985	   -15.6097	
   -21.5683	   -24.0021	   -20.8130	   -18.7149	    -8.3923	   -18.1274	   -15.2740	   -28.1143	   -23.9182	   -15.8615	
   -20.0577	   -22.7432	   -19.5541	   -21.1487	    -7.8888	   -19.0506	   -15.0223	   -27.1072	   -24.1699	   -16.0294	
   -18.3792	   -21.3165	   -18.0435	   -22.8271	    -7.5531	   -19.3863	   -14.5187	   -25.7645	   -24.0860	   -15.8615	
   -16.7007	   -19.9738	   -16.7007	   -23.4985	    -7.3853	   -19.2184	   -14.0152	   -24.1699	   -23.5825	   -15.5258	
   -15.3580	   -18.8828	   -15.6937	   -23.4146	    -7.5531	   -18.6310	   -13.5117	   -22.4075	   -22.6593	   -15.0223	
   -14.6027	   -18.3792	   -15.3580	   -22.6593	    -8.1406	   -17.8757	   -13.0920	   -20.5612	   -21.4844	   -14.3509	
   -14.6027	   -18.6310	   -15.6097	   -21.4844	    -9.3155	   -16.8686	   -13.0081	   -18.9667	   -20.0577	   -13.5956	
   -15.2740	   -19.3863	   -16.2811	   -19.9738	   -10.8261	   -15.9454	   -13.0081	   -17.4561	   -18.7149	   -12.9242	
   -16.3651	   -20.4773	   -17.2882	   -18.3792	   -12.5885	   -15.0223	   -13.2599	   -16.1972	   -17.5400	   -12.1689	
   -17.5400	   -21.5683	   -18.2114	   -16.7007	   -14.4348	   -14.0152	   -13.5956	   -15.1901	   -16.4490	   -11.4136	
   -18.6310	   -22.4915	   -19.0506	   -15.0223	   -16.2811	   -13.0920	   -14.0152	   -14.2670	   -15.4419	   -10.5743	
   -19.3863	   -22.9950	   -19.5541	   -13.5956	   -17.8757	   -12.0850	   -14.2670	   -13.4277	   -14.5187	    -9.6512	
   -19.7220	   -22.9111	   -19.5541	   -12.4207	   -19.1345	   -11.2457	   -14.5187	   -12.6724	   -13.5956	    -8.5602	
   -19.3863	   -22.1558	   -19.1345	   -11.3297	   -20.0577	   -10.4065	   -14.5187	   -11.9171	   -12.6724	    -7.3853	
   -18.4631	   -20.7291	   -18.2953	   -10.4904	   -20.4773	    -9.5673	   -14.3509	   -11.1618	   -11.5814	    -6.1264	
   -16.9525	   -18.8828	   -17.1204	    -9.5673	   -20.4773	    -8.8959	   -13.9313	   -10.4065	   -10.3226	    -4.9515	
   -15.0223	   -16.7007	   -15.9454	    -8.4763	   -20.1416	    -8.3084	   -13.3438	    -9.7351	    -9.0637	    -3.9444	
   -12.9242	   -14.5187	   -14.7705	    -7.3013	   -19.5541	    -7.7209	   -12.5885	    -9.1476	    -7.8888	    -3.1891	
   -10.7422	   -12.3367	   -13.8474	    -6.1264	   -18.6310	    -7.3853	   -11.8332	    -8.6441	    -6.9656	    -2.8534	
    -8.7280	   -10.4065	   -13.2599	    -4.8676	   -17.5400	    -7.0496	   -11.0779	    -8.1406	    -6.2943	    -2.9373	
    -6.9656	    -8.5602	   -12.8403	    -3.7766	   -16.3651	    -6.8817	   -10.3226	    -7.6370	    -6.0425	    -3.5248	
    -5.2872	    -6.8817	   -12.5885	    -2.6855	   -15.0223	    -6.7978	    -9.5673	    -6.9656	    -6.2943	    -4.3640	
    -3.6926	    -5.3711	   -12.3367	    -1.7624	   -13.6795	    -6.6299	    -8.8959	    -6.0425	    -6.9656	    -5.4550	
    -2.0981	    -3.7766	   -11.8332	    -0.7553	   -12.2528	    -6.3782	    -8.2245	    -4.8676	    -7.8049	    -6.7139	
    -0.4196	    -2.2659	   -11.0779	     0.3357	   -10.8261	    -6.0425	    -7.6370	    -3.4409	    -8.8120	    -7.8049	
     1.2589	    -0.7553	    -9.9869	     1.5945	    -9.3155	    -5.4550	    -6.9656	    -1.8463	    -9.8190	    -8.7280	
     2.7695	     0.5875	    -8.5602	     2.7695	    -7.8888	    -4.7836	    -6.4621	    -0.3357	   -10.5743	    -9.3155	
     4.1962	     1.7624	    -7.0496	     3.8605	    -6.7139	    -4.1122	    -5.9586	     0.9232	   -11.0779	    -9.5673	
     5.2032	     2.6016	    -5.7068	     4.6997	    -5.8746	    -3.4409	    -5.6229	     1.6785	   -11.4136	    -9.4833	
     5.8746	     2.9373	    -4.5319	     5.1193	    -5.3711	    -2.9373	    -5.3711	     1.6785	   -11.5814	    -9.3155	
     6.0425	     2.8534	    -3.8605	     5.1193	    -5.3711	    -2.6016	    -5.2032	     1.0071	   -11.8332	    -9.1476	
     5.7907	     2.2659	    -3.6087	     4.8676	    -5.7068	    -2.6016	    -5.2032	    -0.4196	   -12.0850	    -9.1476	
     5.4550	     1.5106	    -3.7766	     4.3640	    -6.2943	    -2.7695	    -5.2872	    -2.5177	   -12.5885	    -9.4833	
     4.9515	     0.5875	    -4.3640	     3.8605	    -6.9656	    -3.1891	    -5.3711	    -5.1193	   -13.2599	   -10.2386	
     4.6158	    -0.3357	    -5.2032	     3.4409	    -7.6370	    -3.7766	    -5.2872	    -7.9727	   -14.0991	   -11.3297	
     4.5319	    -0.9232	    -6.1264	     3.1891	    -7.9727	    -4.2801	    -5.1193	   -10.7422	   -14.8544	   -12.5046	
     4.6997	    -1.2589	    -7.0496	     2.8534	    -8.1406	    -4.7836	    -4.7836	   -13.3438	   -15.6097	   -13.5956	
     4.9515	    -1.3428	    -7.9727	     2.6016	    -7.9727	    -5.2872	    -4.2801	   -15.6097	   -16.1133	   -14.2670	
     5.2032	    -1.2589	    -8.6441	     2.1820	    -7.5531	    -5.7907	    -3.6926	   -17.4561	   -16.5329	   -14.6027	
     5.2032	    -1.1749	    -9.1476	     1.4267	    -6.9656	    -6.3782	    -3.1052	   -18.9667	   -16.8686	   -14.6027	
     4.7836	    -1.3428	    -9.3994	     0.2518	    -6.2943	    -7.1335	    -2.7695	   -20.2255	   -17.1204	   -14.4348	
     3.8605	    -1.8463	    -9.4833	    -1.5106	    -5.6229	    -8.2245	    -2.7695	   -21.4005	   -17.4561	   -14.3509	
     2.3499	    -2.6855	    -9.6512	    -3.9444	    -5.2872	    -9.4833	    -3.1891	   -22.4075	   -17.8757	   -14.2670	
     0.3357	    -3.9444	    -9.9030	    -6.7978	    -5.2872	   -10.9100	    -4.0283	   -23.3307	   -18.2953	   -14.3509	
    -2.0981	    -5.6229	   -10.4065	    -9.9030	    -5.6229	   -12.4207	    -5.2032	   -24.0860	   -18.6310	   -14.6027	
    -4.6158	    -7.4692	   -11.2457	   -12.9242	    -6.2943	   -13.7634	    -6.6299	   -24.5895	   -18.8828	   -14.7705	
    -7.1335	    -9.3155	   -12.3367	   -15.4419	    -7.3853	   -14.7705	    -7.9727	   -24.8413	   -18.8828	   -14.7705	
    -9.3155	   -11.0779	   -13.7634	   -17.2043	    -8.8120	   -15.2740	    -9.3155	   -24.7574	   -18.7149	   -14.6027	
   -11.2457	   -12.6724	   -15.2740	   -18.1274	   -10.6583	   -15.2740	   -10.4065	   -24.4217	   -18.2114	   -14.1830	
   -12.7563	   -13.9313	   -16.8686	   -18.2114	   -12.6724	   -14.8544	   -11.4136	   -23.7503	   -17.6239	   -13.4277	
   -13.8474	   -14.9384	   -18.4631	   -17.7917	   -14.8544	   -14.0991	   -12.1689	   -22.9111	   -16.9525	   -12.4207	
   -14.7705	   -15.7776	   -19.8898	   -16.8686	   -16.9525	   -13.2599	   -12.7563	   -21.7361	   -16.4490	   -11.4136	
   -15.2740	   -16.2811	   -20.8969	   -15.6937	   -18.7149	   -12.2528	   -13.0920	   -20.2255	   -16.1972	   -10.4904	
   -15.4419	   -16.6168	   -21.4844	   -14.3509	   -19.9738	   -11.3297	   -13.2599	   -18.4631	   -16.3651	    -9.6512	
   -15.1062	   -16.4490	   -21.4005	   -12.6724	   -20.5612	   -10.2386	   -13.0081	   -16.5329	   -16.7847	    -9.0637	
   -14.1830	   -15.8615	   -20.6451	   -10.8261	   -20.3094	    -9.1476	   -12.5046	   -14.5187	   -17.3721	    -8.8120	
   -12.7563	   -14.8544	   -19.3863	    -8.7280	   -19.4702	    -7.8888	   -11.7493	   -12.6724	   -17.7917	    -8.7280	
   -10.9940	   -13.3438	   -17.7917	    -6.5460	   -17.9596	    -6.7139	   -10.7422	   -11.0779	   -17.9596	    -8.8959	
    -8.8959	   -11.7493	   -15.9454	    -4.2801	   -16.1133	    -5.4550	    -9.8190	    -9.8190	   -17.7078	    -9.2316	
    -6.7978	   -10.0708	   -14.0991	    -2.1820	   -14.1830	    -4.2801	    -9.0637	    -8.8120	   -17.2043	    -9.6512	
    -4.7836	    -8.5602	   -12.3367	    -0.2518	   -12.3367	    -3.2730	    -8.5602	    -7.9727	   -16.4490	    -9.9030	
    -3.1052	    -7.3013	   -10.8261	     1.3428	   -10.8261	    -2.4338	    -8.4763	    -7.3013	   -15.4419	   -10.0708	
    -1.9302	    -6.4621	    -9.7351	     2.5177	    -9.7351	    -1.8463	    -8.7280	    -6.7978	   -14.2670	   -10.0708	
    -1.4267	    -6.2103	    -9.0637	     3.1052	    -9.3155	    -1.6785	    -9.4833	    -6.3782	   -13.0081	    -9.9030	
    -1.6785	    -6.5460	    -8.8959	     3.1052	    -9.4833	    -1.8463	   -10.6583	    -6.1264	   -11.8332	    -9.9030	
    -2.6016	    -7.5531	    -9.3994	     2.6016	   -10.4065	    -2.3499	   -12.1689	    -6.1264	   -10.8261	   -10.0708	
    -4.1962	    -9.0637	   -10.4065	     1.7624	   -11.8332	    -3.1052	   -13.8474	    -6.4621	    -9.9869	   -10.4065	
    -6.2103	   -10.9100	   -11.8332	     0.8392	   -13.5956	    -4.0283	   -15.6097	    -7.2174	    -9.3994	   -10.9940	
    -8.3923	   -12.8403	   -13.4277	    -0.2518	   -15.6937	    -5.1193	   -17.2043	    -8.2245	    -9.1476	   -11.7493	
   -10.5743	   -14.6866	   -15.1901	    -1.4267	   -17.9596	    -6.2103	   -18.6310	    -9.4833	    -9.1476	   -12.5885	
   -12.4207	   -16.2811	   -16.8686	    -2.7695	   -20.1416	    -7.4692	   -19.7220	   -10.9940	    -9.6512	   -13.5117	
   -14.0152	   -17.5400	   -18.3792	    -4.1122	   -22.1558	    -8.7280	   -20.5612	   -12.5885	   -10.5743	   -14.3509	
   -15.1901	   -18.4631	   -19.7220	    -5.3711	   -23.8342	    -9.8190	   -20.9808	   -14.0991	   -11.8332	   -15.1062	
   -16.0294	   -19.0506	   -20.7291	    -6.3782	   -25.0092	   -10.5743	   -21.1487	   -15.2740	   -13.4277	   -15.5258	
   -16.6168	   -19.3863	   -21.4844	    -6.8817	   -25.5966	   -11.0779	   -20.9808	   -16.0294	   -15.1062	   -15.6937	
   -17.0364	   -19.8059	   -22.0718	    -6.8817	   -25.5127	   -11.1618	   -20.5612	   -16.3651	   -16.8686	   -15.7776	
   -17.5400	   -20.2255	   -22.4915	    -6.4621	   -25.0092	   -11.1618	   -19.9738	   -16.1133	   -18.3792	   -15.9454	
   -18.2114	   -20.8969	   -22.9111	    -5.8746	   -24.0860	   -11.0779	   -19.3863	   -15.3580	   -19.5541	   -16.1133	
   -18.8828	   -21.7361	   -23.3307	    -5.2872	   -23.0789	   -10.9100	   -18.7988	   -14.1830	   -20.1416	   -16.3651	
   -19.4702	   -22.4915	   -23.7503	    -4.6997	   -22.1558	   -10.9100	   -18.2953	   -12.8403	   -20.3094	   -16.5329	
   -19.8059	   -22.9950	   -24.0860	    -4.3640	   -21.3165	   -10.8261	   -17.9596	   -11.5814	   -20.1416	   -16.6168	
   -19.7220	   -23.1628	   -24.2538	    -4.2801	   -20.8130	   -10.9940	   -17.8757	   -10.7422	   -19.8059	   -16.5329	
   -19.2184	   -22.9111	   -24.3378	    -4.6158	   -20.6451	   -11.1618	   -18.2114	   -10.3226	   -19.5541	   -16.4490	
   -18.3792	   -22.3236	   -24.5895	    -5.2872	   -20.9808	   -11.5814	   -18.8828	   -10.4904	   -19.4702	   -16.5329	
   -17.4561	   -21.6522	   -25.0092	    -6.3782	   -21.7361	   -12.0850	   -19.9738	   -11.2457	   -19.5541	   -16.7007	
   -16.7847	   -21.1487	   -25.7645	    -7.8888	   -22.9950	   -12.8403	   -21.4844	   -12.5046	   -19.8059	   -17.2043	
   -16.4490	   -20.9808	   -26.7715	    -9.7351	   -24.6735	   -13.8474	   -23.2468	   -14.2670	   -20.3934	   -17.8757	
   -16.7847	   -21.2326	   -28.1143	   -11.9171	   -26.6037	   -15.1062	   -25.3448	   -16.3651	   -21.2326	   -18.7149	
   -17.7917	   -21.9879	   -29.5410	   -14.4348	   -28.8696	   -16.5329	   -27.6108	   -18.7149	   -22.3236	   -19.6381	
   -19.3863	   -23.2468	   -31.0516	   -17.0364	   -31.1356	   -18.2114	   -29.9606	   -21.1487	   -23.5825	   -20.6451	
   -21.4005	   -24.7574	   -32.3944	   -19.7220	   -33.4015	   -19.9738	   -32.1426	   -23.4146	   -24.8413	   -21.5683	
   -23.6664	   -26.3519	   -33.6533	   -22.3236	   -35.4996	   -21.7361	   -34.0729	   -25.5127	   -26.0162	   -22.4075	
   -25.5966	   -27.7786	   -34.4925	   -24.6735	   -37.1780	   -23.3307	   -35.4996	   -27.1912	   -27.1072	   -23.1628	
   -27.0233	   -28.6179	   -34.9121	   -26.6037	   -38.1851	   -24.6735	   -36.4227	   -28.4500	   -27.8625	   -23.6664	
   -27.6947	   -28.8696	   -34.7443	   -27.9465	   -38.5208	   -25.5966	   -36.5906	   -29.2892	   -28.4500	   -24.0860	
   -27.6108	   -28.4500	   -34.1568	   -28.6179	   -38.3530	   -26.1841	   -36.2549	   -29.7928	   -28.7018	   -24.4217	
   -26.7715	   -27.3590	   -32.9819	   -28.7018	   -37.6816	   -26.2680	   -35.4156	   -29.8767	   -28.8696	   -24.6735	
   -25.4288	   -25.9323	   -31.6391	   -28.1982	   -36.6745	   -26.1002	   -34.3246	   -29.7928	   -28.7857	   -25.0092	
   -23.7503	   -24.2538	   -30.0446	   -27.0233	   -35.4996	   -25.4288	   -32.9819	   -29.3732	   -28.6179	   -25.2609	
   -21.7361	   -22.4075	   -28.5339	   -25.2609	   -34.1568	   -24.3378	   -31.5552	   -28.6179	   -28.2822	   -25.3448	
   -19.6381	   -20.5612	   -27.0233	   -22.8271	   -32.6462	   -22.9950	   -30.1285	   -27.6108	   -27.7786	   -25.2609	
   -17.6239	   -18.7988	   -25.8484	   -20.0577	   -31.2195	   -21.2326	   -28.7018	   -26.1841	   -27.0233	   -24.9252	
   -15.6937	   -17.2043	   -24.9252	   -17.0364	   -29.7089	   -19.3863	   -27.4429	   -24.4217	   -26.0162	   -24.4217	
   -14.0991	   -16.0294	   -24.4217	   -13.9313	   -28.2822	   -17.5400	   -26.4359	   -22.4075	   -24.8413	   -23.6664	
   -12.9242	   -15.1901	   -24.1699	   -10.9940	   -27.1072	   -15.7776	   -25.5127	   -20.2255	   -23.5825	   -22.7432	
   -12.0850	   -14.6866	   -24.2538	    -8.3923	   -26.0162	   -14.1830	   -24.8413	   -17.7917	   -22.2397	   -21.7361	
   -11.4975	   -14.5187	   -24.3378	    -6.1264	   -25.0931	   -12.8403	   -24.2538	   -15.3580	   -20.8969	   -20.6451	
   -11.1618	   -14.6027	   -24.5895	    -4.1962	   -24.2538	   -11.7493	   -23.7503	   -12.9242	   -19.4702	   -19.5541	
   -10.9940	   -14.8544	   -24.7574	    -2.8534	   -23.4985	   -10.9100	   -23.2468	   -10.4904	   -17.9596	   -18.3792	
   -10.8261	   -15.1062	   -24.9252	    -2.1820	   -22.7432	   -10.4065	   -22.7432	    -8.0566	   -16.3651	   -17.2043	
   -10.7422	   -15.3580	   -25.0092	    -2.1820	   -22.0718	   -10.3226	   -22.2397	    -5.7907	   -14.6866	   -16.1133	
   -10.9100	   -15.6937	   -25.0931	    -2.9373	   -21.4844	   -10.4904	   -21.9040	    -3.7766	   -12.9242	   -15.0223	
   -11.2457	   -16.0294	   -25.2609	    -4.2801	   -21.2326	   -10.8261	   -21.6522	    -2.0142	   -11.0779	   -14.0152	
   -11.9171	   -16.4490	   -25.5966	    -6.0425	   -21.3165	   -11.2457	   -21.5683	    -0.7553	    -9.4833	   -13.0920	
   -12.8403	   -17.1204	   -26.0162	    -7.8888	   -21.9040	   -11.7493	   -21.8201	    -0.4196	    -8.3084	   -12.2528	
   -14.0152	   -18.0435	   -26.5198	    -9.8190	   -22.9950	   -12.3367	   -22.4075	    -1.2589	    -7.8888	   -11.5814	
   -15.4419	   -19.2184	   -27.2751	   -11.5814	   -24.4217	   -13.0081	   -23.3307	    -3.5248	    -8.3923	   -11.1618	
   -17.1204	   -20.7291	   -28.1143	   -13.1760	   -26.1841	   -13.7634	   -24.5056	    -7.0496	    -9.8190	   -10.9100	
   -19.0506	   -22.4075	   -29.1214	   -14.4348	   -27.8625	   -14.4348	   -25.5966	   -11.4975	   -11.9171	   -10.9100	
   -21.1487	   -24.2538	   -30.0446	   -15.1062	   -29.2892	   -15.1062	   -26.5198	   -16.5329	   -14.6027	   -11.1618	
   -23.4146	   -26.1002	   -30.7999	   -15.1062	   -30.2124	   -15.5258	   -27.1072	   -21.4005	   -17.4561	   -11.7493	
   -25.5966	   -27.6108	   -31.3873	   -14.4348	   -30.6320	   -15.6097	   -27.2751	   -25.7645	   -20.1416	   -12.6724	
   -27.6108	   -28.8696	   -31.5552	   -13.2599	   -30.3802	   -15.4419	   -27.2751	   -29.2053	   -22.4915	   -13.8474	
   -29.0375	   -29.5410	   -31.3873	   -11.7493	   -29.7089	   -15.1062	   -27.1912	   -31.3873	   -24.4217	   -15.1901	
   -29.8767	   -29.5410	   -30.9677	   -10.4904	   -28.7857	   -14.8544	   -27.2751	   -32.5623	   -25.7645	   -16.5329	
   -29.8767	   -29.0375	   -30.4642	    -9.9030	   -27.7786	   -14.9384	   -27.6947	   -32.6462	   -26.6876	   -17.7917	
   -29.2892	   -28.1143	   -30.0446	   -10.4904	   -26.9394	   -15.6097	   -28.3661	   -31.9748	   -27.2751	   -18.9667	
   -28.2822	   -26.8555	   -29.7089	   -12.4207	   -26.3519	   -16.8686	   -29.1214	   -30.9677	   -27.6108	   -19.8059	
   -26.7715	   -25.4288	   -29.4571	   -15.3580	   -26.0162	   -18.5471	   -29.9606	   -29.7928	   -27.6108	   -20.3934	
   -25.0931	   -23.8342	   -29.1214	   -18.8828	   -25.8484	   -20.3094	   -30.6320	   -28.7018	   -27.2751	   -20.6451	
   -23.3307	   -22.0718	   -28.5339	   -22.4915	   -25.5966	   -21.9040	   -31.0516	   -27.6108	   -26.6037	   -20.7291	
   -21.4005	   -20.1416	   -27.6108	   -25.5966	   -25.1770	   -22.9950	   -31.3873	   -26.6037	   -25.5127	   -20.4773	
   -19.3863	   -18.0435	   -26.1841	   -27.6947	   -24.5895	   -23.5825	   -31.4713	   -25.5127	   -24.0021	   -19.9738	
   -17.4561	   -15.9454	   -24.5056	   -28.7018	   -23.5825	   -23.4146	   -31.3034	   -24.2538	   -22.1558	   -19.3024	
   -15.6097	   -13.7634	   -22.4915	   -28.4500	   -22.2397	   -22.6593	   -30.9677	   -22.8271	   -20.0577	   -18.4631	
   -13.8474	   -11.7493	   -20.5612	   -27.2751	   -20.6451	   -21.4844	   -30.3802	   -21.4005	   -17.8757	   -17.5400	
   -12.1689	    -9.9869	   -18.6310	   -25.4288	   -18.9667	   -20.1416	   -29.7089	   -20.0577	   -15.8615	   -16.7007	
   -10.6583	    -8.3923	   -17.0364	   -23.3307	   -17.2882	   -18.7149	   -28.8696	   -18.8828	   -14.2670	   -15.9454	
    -9.4833	    -7.3013	   -15.6937	   -21.2326	   -15.8615	   -17.4561	   -27.9465	   -17.9596	   -13.1760	   -15.5258	
    -8.5602	    -6.6299	   -14.6027	   -19.3863	   -14.6866	   -16.4490	   -27.0233	   -17.4561	   -12.8403	   -15.3580	
    -8.1406	    -6.5460	   -13.8474	   -17.9596	   -13.9313	   -15.7776	   -26.1841	   -17.3721	   -13.2599	   -15.5258	
    -8.2245	    -6.7978	   -13.3438	   -17.1204	   -13.6795	   -15.4419	   -25.4288	   -17.6239	   -14.2670	   -15.9454	
    -8.6441	    -7.6370	   -13.1760	   -16.8686	   -13.7634	   -15.5258	   -24.9252	   -18.2114	   -15.7776	   -16.5329	
    -9.6512	    -8.8120	   -13.2599	   -17.3721	   -14.2670	   -15.9454	   -24.5895	   -19.1345	   -17.4561	   -17.2043	
   -11.0779	   -10.5743	   -13.7634	   -18.5471	   -15.2740	   -16.7847	   -24.6735	   -20.3094	   -19.2184	   -17.8757	
   -13.0081	   -12.7563	   -14.7705	   -20.3094	   -16.6168	   -18.0435	   -25.0092	   -21.4844	   -20.8969	   -18.5471	
   -15.2740	   -15.2740	   -16.1972	   -22.5754	   -18.2953	   -19.5541	   -25.5966	   -22.6593	   -22.4915	   -19.2184	
   -17.6239	   -17.7917	   -17.8757	   -25.0092	   -20.0577	   -21.1487	   -26.3519	   -23.7503	   -23.8342	   -19.8059	
   -19.7220	   -20.0577	   -19.6381	   -27.5269	   -21.9040	   -22.9111	   -27.1072	   -24.5895	   -25.0931	   -20.2255	
   -21.4844	   -21.8201	   -21.4005	   -29.8767	   -23.5825	   -24.5895	   -27.8625	   -25.1770	   -26.2680	   -20.5612	
   -22.8271	   -23.1628	   -22.9950	   -31.8069	   -25.1770	   -26.1002	   -28.6179	   -25.5127	   -27.3590	   -20.7291	
   -23.9182	   -24.0021	   -24.3378	   -33.2336	   -26.6037	   -27.3590	   -29.2892	   -25.6805	   -28.3661	   -20.8130	
   -24.8413	   -24.5895	   -25.4288	   -33.9050	   -27.6947	   -28.1143	   -29.9606	   -25.6805	   -29.0375	   -20.8969	
   -25.5966	   -24.9252	   -26.1841	   -33.6533	   -28.4500	   -28.3661	   -30.6320	   -25.4288	   -29.3732	   -20.8969	
   -26.1002	   -25.0092	   -26.5198	   -32.4783	   -28.7857	   -27.9465	   -31.0516	   -24.9252	   -29.0375	   -21.0648	
   -26.4359	   -24.9252	   -26.4359	   -30.2963	   -28.6179	   -27.0233	   -31.3034	   -24.3378	   -28.0304	   -21.3165	
   -26.5198	   -24.6735	   -25.9323	   -27.2751	   -27.9465	   -25.4288	   -31.1356	   -23.4985	   -26.5198	   -21.5683	
   -26.3519	   -24.2538	   -25.1770	   -23.4146	   -27.0233	   -23.4146	   -30.4642	   -22.4075	   -24.5056	   -21.6522	
   -25.8484	   -23.7503	   -24.2538	   -19.1345	   -25.9323	   -21.1487	   -29.3732	   -21.0648	   -22.3236	   -21.5683	
   -25.2609	   -23.2468	   -23.2468	   -14.6027	   -24.9252	   -18.6310	   -27.9465	   -19.4702	   -19.8898	   -21.0648	
   -24.6735	   -22.9950	   -22.4075	   -10.3226	   -24.0021	   -16.2811	   -26.1841	   -17.6239	   -17.5400	   -20.2255	
   -24.2538	   -22.9111	   -21.7361	    -6.7139	   -23.4146	   -14.0991	   -24.3378	   -15.6937	   -15.3580	   -19.0506	
   -24.1699	   -23.2468	   -21.5683	    -4.1122	   -23.2468	   -12.5046	   -22.4915	   -13.5956	   -13.3438	   -17.8757	
   -24.4217	   -23.9182	   -21.8201	    -3.0212	   -23.4985	   -11.4975	   -20.8969	   -11.5814	   -11.7493	   -16.6168	
   -25.0092	   -24.8413	   -22.6593	    -3.4409	   -24.0860	   -11.2457	   -19.5541	    -9.8190	   -10.6583	   -15.6097	
   -25.8484	   -26.0162	   -24.0860	    -5.2872	   -25.0931	   -11.6653	   -18.6310	    -8.3923	    -9.9869	   -14.9384	
   -26.8555	   -27.1912	   -25.8484	    -8.3923	   -26.2680	   -12.6724	   -18.1274	    -7.3853	    -9.8190	   -14.6027	
   -27.8625	   -28.3661	   -27.7786	   -12.1689	   -27.4429	   -14.0991	   -18.2114	    -6.7978	   -10.0708	   -14.5187	
   -28.7018	   -29.2892	   -29.5410	   -16.1972	   -28.5339	   -15.6097	   -18.5471	    -6.6299	   -10.6583	   -14.5187	
   -29.2053	   -29.8767	   -30.8838	   -20.0577	   -29.1214	   -16.9525	   -19.3024	    -6.7139	   -11.4136	   -14.6027	
   -29.4571	   -30.2124	   -31.5552	   -23.4146	   -29.3732	   -17.8757	   -20.1416	    -7.2174	   -12.1689	   -14.5187	
   -29.5410	   -30.2963	   -31.5552	   -26.1002	   -29.1214	   -18.4631	   -21.1487	    -8.0566	   -12.9242	   -14.3509	
   -29.2892	   -30.1285	   -30.9677	   -27.8625	   -28.5339	   -18.4631	   -21.9879	    -9.3155	   -13.5117	   -14.0991	
   -28.8696	   -29.7089	   -29.7089	   -28.7857	   -27.6947	   -18.0435	   -22.6593	   -10.9100	   -13.8474	   -13.8474	
   -28.0304	   -28.9536	   -27.8625	   -28.6179	   -26.5198	   -17.0364	   -22.9950	   -12.5046	   -13.8474	   -13.5117	
   -26.7715	   -27.7786	   -25.6805	   -27.5269	   -25.0092	   -15.4419	   -22.7432	   -13.9313	   -13.5117	   -13.0920	
   -25.0092	   -26.2680	   -23.0789	   -25.6805	   -23.1628	   -13.5956	   -22.0718	   -14.7705	   -12.7563	   -12.6724	
   -22.7432	   -24.3378	   -20.4773	   -23.3307	   -21.2326	   -11.4136	   -20.9808	   -14.9384	   -11.9171	   -12.2528	
   -20.2255	   -22.2397	   -17.9596	   -20.7291	   -19.3024	    -9.3155	   -19.6381	   -14.4348	   -10.9940	   -12.0850	
   -17.6239	   -20.0577	   -15.7776	   -18.1274	   -17.5400	    -7.4692	   -18.3792	   -13.5117	   -10.3226	   -12.2528	
   -15.1901	   -18.0435	   -14.1830	   -15.7776	   -16.1972	    -6.1264	   -17.2043	   -12.4207	   -10.0708	   -12.7563	
   -13.1760	   -16.2811	   -13.2599	   -13.9313	   -15.4419	    -5.2872	   -16.2811	   -11.2457	   -10.3226	   -13.4277	
   -11.7493	   -15.0223	   -12.9242	   -12.6724	   -15.0223	    -5.1193	   -15.6937	   -10.4065	   -10.9940	   -14.2670	
   -11.1618	   -14.2670	   -13.2599	   -12.0010	   -15.1062	    -5.7068	   -15.4419	   -10.0708	   -12.0850	   -15.1062	
   -11.4136	   -14.1830	   -13.9313	   -12.1689	   -15.5258	    -6.9656	   -15.5258	   -10.3226	   -13.3438	   -15.8615	
   -12.6724	   -14.7705	   -15.0223	   -12.9242	   -16.1133	    -8.8120	   -15.9454	   -11.4136	   -14.9384	   -16.7007	
   -14.5187	   -15.9454	   -16.1972	   -14.3509	   -16.8686	   -11.0779	   -16.4490	   -13.1760	   -16.7007	   -17.6239	
   -16.9525	   -17.4561	   -17.4561	   -16.0294	   -17.6239	   -13.5956	   -16.9525	   -15.5258	   -18.6310	   -18.6310	
   -19.3024	   -18.9667	   -18.7149	   -17.7917	   -18.2953	   -15.8615	   -17.4561	   -18.1274	   -20.5612	   -19.7220	
   -21.4005	   -20.0577	   -19.7220	   -19.2184	   -18.8828	   -17.7917	   -17.9596	   -20.7291	   -22.3236	   -20.5612	
   -22.7432	   -20.6451	   -20.3934	   -20.1416	   -19.2184	   -19.0506	   -18.2953	   -22.9950	   -23.6664	   -20.8969	
   -23.4146	   -20.5612	   -20.8969	   -20.3934	   -19.3024	   -19.6381	   -18.4631	   -24.5056	   -24.5056	   -20.6451	
   -23.2468	   -19.8059	   -21.1487	   -20.0577	   -18.9667	   -19.4702	   -18.4631	   -25.1770	   -24.6735	   -19.7220	
   -22.5754	   -18.7149	   -21.2326	   -19.2184	   -18.3792	   -18.7988	   -18.2953	   -24.9252	   -24.2538	   -18.1274	
   -21.4005	   -17.3721	   -21.1487	   -18.0435	   -17.5400	   -17.7078	   -17.9596	   -23.7503	   -23.3307	   -16.1972	
   -20.2255	   -16.0294	   -20.8969	   -16.8686	   -16.5329	   -16.4490	   -17.5400	   -21.9879	   -22.0718	   -14.0991	
   -19.0506	   -14.7705	   -20.5612	   -15.7776	   -15.4419	   -15.1901	   -17.1204	   -20.1416	   -20.6451	   -12.1689	
   -18.0435	   -13.9313	   -20.2255	   -14.8544	   -14.4348	   -14.0152	   -16.7847	   -18.4631	   -19.3863	   -10.6583	
   -17.3721	   -13.5117	   -19.8898	   -14.2670	   -13.4277	   -13.2599	   -16.4490	   -17.2882	   -18.2114	    -9.4833	
   -17.0364	   -13.6795	   -19.8059	   -14.0152	   -12.6724	   -12.8403	   -16.2811	   -16.6168	   -17.3721	    -8.8959	
   -17.2882	   -14.4348	   -19.8898	   -14.0152	   -12.1689	   -12.9242	   -16.1133	   -16.4490	   -16.8686	    -8.7280	
   -17.9596	   -15.6937	   -20.1416	   -14.5187	   -12.0010	   -13.5117	   -16.0294	   -16.7847	   -16.5329	    -9.0637	
   -19.1345	   -17.2882	   -20.6451	   -15.5258	   -12.0850	   -14.6866	   -15.8615	   -17.4561	   -16.4490	    -9.8190	
   -20.5612	   -19.1345	   -21.2326	   -17.1204	   -12.5046	   -16.3651	   -15.6937	   -18.4631	   -16.4490	   -10.9100	
   -22.2397	   -21.0648	   -21.9040	   -19.5541	   -13.1760	   -18.6310	   -15.5258	   -19.7220	   -16.7007	   -12.2528	
   -24.0860	   -22.9950	   -22.6593	   -22.6593	   -14.0991	   -21.2326	   -15.6097	   -20.9808	   -17.1204	   -13.8474	
   -25.9323	   -24.7574	   -23.4985	   -26.3519	   -15.4419	   -24.0021	   -15.9454	   -22.3236	   -17.6239	   -15.6937	
   -27.7786	   -26.5198	   -24.5056	   -30.0446	   -17.2043	   -26.5198	   -16.7847	   -23.4146	   -18.3792	   -17.6239	
   -29.5410	   -28.1982	   -25.7645	   -33.4854	   -19.4702	   -28.7018	   -18.1274	   -24.1699	   -19.2184	   -19.5541	
   -31.1356	   -29.7089	   -27.1912	   -36.1710	   -21.9879	   -30.3802	   -19.7220	   -24.6735	   -20.1416	   -21.4005	
   -32.5623	   -30.8838	   -28.5339	   -37.8494	   -24.6735	   -31.3873	   -21.4844	   -24.8413	   -20.9808	   -22.7432	
   -33.6533	   -31.6391	   -29.6249	   -38.6047	   -27.0233	   -31.7230	   -22.9950	   -24.5895	   -21.6522	   -23.5825	
   -34.3246	   -31.9748	   -30.2124	   -38.2690	   -28.8696	   -31.4713	   -24.0021	   -24.1699	   -21.9879	   -23.8342	
   -34.4925	   -31.8069	   -30.2124	   -37.0941	   -29.8767	   -30.6320	   -24.3378	   -23.6664	   -22.2397	   -23.4146	
   -34.1568	   -31.1356	   -29.5410	   -35.1639	   -29.8767	   -29.2892	   -24.0021	   -23.1628	   -22.3236	   -22.4915	
   -33.4015	   -30.2124	   -28.1982	   -32.7301	   -29.0375	   -27.6108	   -23.1628	   -22.6593	   -22.3236	   -21.3165	
   -32.3105	   -29.0375	   -26.5198	   -30.1285	   -27.2751	   -25.8484	   -21.8201	   -22.4075	   -22.3236	   -20.0577	
   -30.9677	   -27.7786	   -24.5895	   -27.6947	   -24.9252	   -24.1699	   -20.3094	   -22.4075	   -22.4075	   -19.0506	
   -29.4571	   -26.6037	   -22.6593	   -25.7645	   -22.1558	   -22.9111	   -18.7988	   -22.8271	   -22.5754	   -18.3792	
   -27.9465	   -25.5127	   -20.8969	   -24.2538	   -19.2184	   -22.0718	   -17.2882	   -23.6664	   -22.7432	   -18.2114	
   -26.4359	   -24.4217	   -19.3863	   -23.1628	   -16.3651	   -21.6522	   -16.0294	   -24.7574	   -22.9950	   -18.4631	
   -24.7574	   -23.2468	   -18.2114	   -22.4075	   -13.7634	   -21.4844	   -14.8544	   -25.9323	   -23.1628	   -18.9667	
   -23.1628	   -21.9879	   -17.3721	   -21.7361	   -11.4975	   -21.5683	   -13.7634	   -26.9394	   -23.4146	   -19.8059	
   -21.5683	   -20.7291	   -16.8686	   -21.0648	    -9.5673	   -21.6522	   -12.8403	   -27.4429	   -23.4985	   -20.6451	
   -20.2255	   -19.5541	   -16.5329	   -20.4773	    -8.1406	   -21.6522	   -11.9171	   -27.4429	   -23.5825	   -21.4005	
   -19.2184	   -18.4631	   -16.2811	   -20.0577	    -6.9656	   -21.5683	   -11.1618	   -26.7715	   -23.7503	   -22.0718	
   -18.7149	   -17.6239	   -16.1133	   -19.8059	    -6.2103	   -21.4005	   -10.4904	   -25.4288	   -24.0021	   -22.4915	
   -18.8828	   -17.2882	   -15.9454	   -19.8059	    -5.7907	   -21.2326	   -10.0708	   -23.7503	   -24.5895	   -22.7432	
   -19.7220	   -17.3721	   -15.8615	   -20.1416	    -5.7907	   -21.0648	    -9.9030	   -22.1558	   -25.5966	   -22.7432	
[Epoch Header]
[Trial Type]	13
[Accept]	1
[Correct]	0
[RT]	 0.000
[Resp]	0
[Epoch Data]
    85.7697	    84.0073	    80.4825	    97.3511	    78.8879	    88.6230	    80.3986	    86.1053	    79.3076	    80.3986	
    87.5320	    85.3500	    81.7413	    97.1832	    79.6432	    89.5462	    79.5593	    87.6160	    80.4825	    81.3217	
    89.4623	    86.7767	    82.6645	    97.4350	    80.1468	    90.6372	    78.3844	    89.1266	    81.6574	    82.1609	
    91.4764	    88.1195	    83.2520	    98.4421	    80.2307	    91.8961	    77.1255	    90.5533	    82.6645	    82.5806	
    93.4906	    89.3784	    83.5876	   100.0366	    79.8950	    93.2388	    75.7828	    91.8961	    83.5037	    82.7484	
    95.5887	    90.6372	    83.7555	   102.3026	    79.3076	    94.7495	    74.5239	    92.9871	    84.0912	    82.6645	
    97.5189	    91.8121	    83.7555	   104.9042	    78.4683	    96.1761	    73.4329	    93.6584	    84.4269	    82.3288	
    99.2813	    92.7353	    83.7555	   107.5897	    77.5452	    97.5189	    72.5937	    93.9102	    84.5947	    81.7413	
   100.6241	    93.4067	    83.6716	   110.0235	    76.6220	    98.6099	    72.0901	    93.8263	    84.5947	    81.0699	
   101.4633	    93.6584	    83.6716	   111.7020	    75.7828	    99.1974	    71.8384	    93.4067	    84.3430	    80.1468	
   101.5472	    93.4067	    83.5876	   112.3734	    75.1953	    99.1135	    71.9223	    92.7353	    84.0073	    78.9719	
   100.7919	    92.5674	    83.5037	   111.6180	    74.7757	    98.3582	    72.2580	    91.8121	    83.3359	    77.6291	
    99.1974	    91.3086	    83.4198	   109.4360	    74.6078	    96.7636	    72.6776	    90.5533	    82.3288	    76.1185	
    96.8475	    89.5462	    83.2520	   105.7434	    74.5239	    94.4138	    73.1812	    89.1266	    80.9860	    74.4400	
    93.9102	    87.5320	    82.9163	   101.1276	    74.4400	    91.3086	    73.6008	    87.4481	    79.2236	    72.6776	
    90.6372	    85.3500	    82.3288	    95.8405	    74.3561	    87.6999	    74.0204	    85.7697	    77.3773	    71.0831	
    87.3642	    83.1680	    81.3217	    90.3854	    74.0204	    84.0073	    74.2722	    84.1751	    75.4471	    69.7403	
    84.3430	    81.1539	    80.0629	    85.2661	    73.6008	    80.2307	    74.4400	    82.6645	    73.7686	    68.8171	
    81.7413	    79.3076	    78.4683	    80.3986	    73.0133	    76.6220	    74.4400	    81.3217	    72.3419	    68.3136	
    79.7272	    77.7130	    76.7899	    75.9506	    72.2580	    73.0972	    74.3561	    80.0629	    71.2509	    68.1458	
    78.3005	    76.5381	    75.1114	    71.5866	    71.5027	    69.6564	    74.0204	    78.8040	    70.4117	    68.1458	
    77.3773	    75.6989	    73.4329	    67.3904	    70.7474	    66.2155	    73.6847	    77.2934	    69.6564	    68.1458	
    76.8738	    75.1114	    71.8384	    63.1104	    70.0760	    62.6907	    73.1812	    75.3632	    68.7332	    67.9779	
    76.4542	    74.6918	    70.3278	    58.9142	    69.4046	    59.0820	    72.5937	    72.8455	    67.5583	    67.5583	
    75.9506	    74.1882	    68.8171	    54.8019	    68.7332	    55.3894	    71.8384	    69.7403	    65.8798	    66.8030	
    75.1953	    73.6008	    67.4744	    51.1932	    67.8940	    51.9485	    70.8313	    66.0477	    63.8657	    65.6281	
    74.1882	    72.7615	    66.1316	    48.3398	    66.9708	    48.8434	    69.5724	    61.8515	    61.4319	    63.9496	
    72.7615	    71.5866	    64.8727	    46.2418	    66.0477	    46.3257	    68.1458	    57.4875	    58.8303	    62.0193	
    71.0831	    70.1599	    63.6978	    45.1508	    65.2084	    44.5633	    66.8030	    53.2074	    56.2286	    59.9213	
    69.3207	    68.5654	    62.6907	    44.7311	    64.5370	    43.3044	    65.7120	    49.2630	    53.6270	    57.8232	
    67.3904	    66.9708	    61.6837	    44.7311	    64.1174	    42.6331	    64.9567	    45.7382	    51.1932	    55.9769	
    65.5441	    65.2924	    60.7605	    44.8151	    63.8657	    42.2974	    64.5370	    42.8848	    49.0112	    54.2984	
    63.8657	    63.7817	    60.0052	    44.8990	    63.6978	    42.1295	    64.5370	    40.6189	    47.0810	    53.1235	
    62.5229	    62.4390	    59.3338	    44.7311	    63.6978	    41.9617	    64.9567	    38.8565	    45.6543	    52.2842	
    61.6837	    61.5997	    58.9981	    44.3954	    63.8657	    41.8777	    65.6281	    37.6816	    44.6472	    51.8646	
    61.3480	    61.1801	    59.0820	    44.0598	    64.1174	    42.0456	    66.6351	    37.0941	    44.2276	    51.8646	
    61.7676	    61.2640	    59.5856	    43.8919	    64.3692	    42.3813	    67.7261	    37.0941	    44.3115	    52.2003	
    62.6068	    61.8515	    60.5927	    43.9758	    64.7049	    42.9688	    68.8171	    37.6816	    44.8990	    52.9556	
    64.0335	    62.9425	    61.8515	    44.3115	    65.0406	    43.8080	    69.6564	    38.7726	    45.9061	    54.1306	
    65.7959	    64.2853	    63.3621	    44.8990	    65.2084	    44.7311	    70.3278	    40.1993	    47.3328	    55.5573	
    67.8940	    65.8798	    64.9567	    45.7382	    65.3763	    45.7382	    70.6635	    41.8777	    48.9273	    57.2357	
    69.9921	    67.6422	    66.5512	    46.6614	    65.4602	    46.8292	    70.7474	    43.7241	    50.6058	    58.9142	
    72.2580	    69.4046	    67.9779	    47.7524	    65.5441	    47.8363	    70.5795	    45.4865	    52.3682	    60.6766	
    74.3561	    71.2509	    69.2368	    48.9273	    65.7120	    48.8434	    70.2438	    47.1649	    54.1306	    62.3550	
    76.3702	    72.9294	    70.0760	    50.1022	    66.0477	    49.6826	    69.9921	    48.6755	    55.7251	    63.8657	
    78.1326	    74.4400	    70.6635	    51.3611	    66.5512	    50.3540	    69.9081	    49.9344	    57.2357	    65.2924	
    79.8111	    75.7828	    70.9991	    52.4521	    67.3065	    50.9415	    70.2438	    51.0254	    58.7463	    66.7191	
    81.3217	    77.0416	    71.4188	    53.5431	    68.3975	    51.5289	    70.9152	    51.9485	    60.4248	    68.2297	
    82.6645	    78.2166	    71.9223	    54.5502	    69.9921	    52.1164	    72.0062	    52.9556	    62.1872	    69.8242	
    83.5876	    79.1397	    72.6776	    55.4733	    71.8384	    52.7878	    73.3490	    54.1306	    64.0335	    71.5027	
    84.1751	    79.8950	    73.5168	    56.2286	    73.8525	    53.4592	    74.8596	    55.5573	    66.0477	    73.3490	
    84.1751	    80.1468	    74.1043	    56.8161	    75.6989	    54.2145	    76.2863	    57.4036	    68.0618	    75.1953	
    83.5037	    79.8950	    74.5239	    56.9839	    77.1255	    54.8859	    77.4612	    59.4177	    69.8242	    76.9577	
    82.3288	    79.2236	    74.6078	    56.7322	    78.1326	    55.3894	    78.3005	    61.4319	    71.2509	    78.5522	
    80.6503	    78.1326	    74.6078	    56.0608	    78.5522	    55.6412	    78.7201	    63.1104	    72.0901	    79.8111	
    78.8040	    76.7899	    74.5239	    55.1376	    78.6362	    55.7251	    78.8040	    64.2853	    72.2580	    80.8182	
    76.9577	    75.4471	    74.4400	    53.9627	    78.3844	    55.6412	    78.6362	    64.7049	    71.7545	    81.4896	
    75.0275	    74.1043	    74.5239	    52.7878	    77.7969	    55.3055	    78.0487	    64.3692	    70.6635	    81.7413	
    73.0972	    72.7615	    74.6078	    51.6129	    77.0416	    54.8019	    77.2095	    63.2782	    69.1528	    81.5735	
    70.9152	    71.2509	    74.5239	    50.3540	    75.9506	    54.1306	    75.9506	    61.4319	    67.3904	    81.0699	
    68.4814	    69.4046	    74.1882	    49.0952	    74.5239	    53.2074	    74.2722	    58.9142	    65.4602	    80.0629	
    65.5441	    67.1387	    73.5168	    47.7524	    72.7615	    52.1164	    72.2580	    55.9769	    63.4460	    78.6362	
    62.5229	    64.5370	    72.4258	    46.4935	    70.8313	    50.8575	    70.0760	    52.8717	    61.4319	    76.7899	
    59.4177	    61.6837	    70.9991	    45.1508	    68.7332	    49.5987	    67.8101	    49.9344	    59.5016	    74.6918	
    56.5643	    58.9142	    69.4046	    44.1437	    66.6351	    48.3398	    65.5441	    47.4167	    57.6553	    72.4258	
    54.2145	    56.3126	    67.6422	    43.3884	    64.5370	    47.2488	    63.4460	    45.4865	    56.1447	    70.1599	
    52.4521	    54.1306	    65.8798	    43.1366	    62.4390	    46.4096	    61.4319	    44.2276	    54.8019	    67.8101	
    51.4450	    52.6199	    63.9496	    43.6401	    60.3409	    45.8221	    59.6695	    43.4723	    53.6270	    65.5441	
    51.1932	    51.7807	    62.0193	    44.7311	    58.2428	    45.6543	    58.1589	    43.2205	    52.7039	    63.3621	
    51.6968	    51.6129	    60.0891	    46.5775	    56.2286	    45.8221	    56.8161	    43.2205	    51.7807	    61.4319	
    52.7878	    52.0325	    58.1589	    48.9273	    54.2145	    46.3257	    55.7251	    43.5562	    50.9415	    59.6695	
    54.1306	    52.9556	    56.3126	    51.4450	    52.2003	    46.9971	    54.8019	    44.0598	    50.1022	    58.0750	
    55.4733	    53.9627	    54.4662	    53.8788	    50.2701	    47.6685	    54.0466	    44.6472	    49.2630	    56.7322	
    56.5643	    54.8859	    52.7039	    55.8929	    48.4238	    48.0881	    53.3752	    45.2347	    48.5077	    55.4733	
    57.0679	    55.6412	    50.9415	    57.1518	    46.8292	    48.1720	    52.8717	    45.5704	    47.8363	    54.3823	
    56.9839	    55.8929	    49.2630	    57.5714	    45.4865	    47.6685	    52.3682	    45.9061	    47.2488	    53.4592	
    56.2286	    55.5573	    47.6685	    57.0679	    44.5633	    46.8292	    52.0325	    45.9900	    46.9131	    52.7878	
    54.8019	    54.6341	    46.3257	    55.8090	    44.1437	    45.4865	    51.6129	    46.0739	    46.6614	    52.3682	
    52.9556	    53.2913	    45.2347	    53.9627	    43.9758	    43.9758	    51.1093	    45.9900	    46.4935	    52.2003	
    50.9415	    51.6129	    44.4794	    51.6968	    44.1437	    42.3813	    50.6058	    45.8221	    46.2418	    52.3682	
    49.0112	    49.8505	    43.9758	    49.2630	    44.5633	    40.9546	    50.0183	    45.6543	    45.9900	    52.7878	
    47.3328	    48.3398	    43.8919	    46.9131	    45.2347	    39.8636	    49.5148	    45.4865	    45.8221	    53.2913	
    46.1578	    47.0810	    44.0598	    44.6472	    45.9900	    38.9404	    49.0952	    45.3186	    45.8221	    53.7109	
    45.4865	    46.3257	    44.5633	    42.6331	    46.9131	    38.4369	    48.9273	    45.3186	    45.8221	    54.0466	
    45.3186	    46.0739	    45.2347	    41.0385	    47.8363	    38.1012	    49.0112	    45.4025	    46.0739	    54.2984	
    45.7382	    46.0739	    45.9900	    40.0314	    48.7595	    38.1851	    49.1791	    45.6543	    46.4935	    54.2984	
    46.4935	    46.4935	    46.7453	    39.8636	    49.5148	    38.6047	    49.5148	    46.3257	    47.2488	    54.3823	
    47.7524	    47.1649	    47.5845	    40.7028	    50.1862	    39.6118	    49.9344	    47.3328	    48.3398	    54.5502	
    49.4308	    48.1720	    48.3398	    42.5491	    50.7736	    41.0385	    50.3540	    48.7595	    49.7665	    54.9698	
    51.3611	    49.4308	    49.0952	    45.1508	    51.2772	    42.8009	    50.8575	    50.3540	    51.4450	    55.6412	
    53.6270	    50.8575	    49.7665	    48.1720	    51.4450	    44.8151	    51.2772	    52.0325	    53.1235	    56.5643	
    55.9769	    52.3682	    50.3540	    51.2772	    51.3611	    46.7453	    51.6129	    53.6270	    54.6341	    57.7393	
    58.3267	    53.7949	    50.8575	    54.0466	    50.9415	    48.5077	    51.7807	    54.9698	    55.8929	    59.0820	
    60.5927	    54.9698	    51.1093	    56.2286	    50.2701	    50.0183	    51.8646	    56.0608	    56.8161	    60.6766	
    62.4390	    55.9769	    51.1932	    57.8232	    49.4308	    51.1932	    51.9485	    57.1518	    57.4036	    62.2711	
    63.9496	    56.5643	    51.1093	    58.7463	    48.5077	    52.2003	    51.9485	    58.1589	    57.9071	    64.0335	
    64.7049	    56.8161	    50.9415	    59.0820	    47.7524	    53.1235	    52.0325	    59.3338	    58.4106	    65.7959	
    64.9567	    56.6483	    50.8575	    58.9142	    47.1649	    53.9627	    52.1164	    60.4248	    58.9981	    67.5583	
    64.7049	    56.2286	    50.8575	    58.6624	    46.9131	    54.8019	    52.2842	    61.5158	    59.6695	    68.9850	
    64.1174	    55.6412	    51.0254	    58.4106	    46.9971	    55.7251	    52.5360	    62.3550	    60.2570	    70.2438	
    63.5300	    55.3055	    51.6129	    58.4946	    47.4167	    56.7322	    52.7039	    63.0264	    60.7605	    71.1670	
    63.2782	    55.3055	    52.4521	    58.9142	    48.0881	    57.7393	    52.8717	    63.3621	    61.1801	    71.6705	
    63.5300	    55.7251	    53.6270	    59.7534	    49.0952	    58.7463	    52.9556	    63.3621	    61.3480	    71.8384	
    64.2014	    56.5643	    54.8859	    60.8444	    50.1862	    59.6695	    52.9556	    62.8586	    61.3480	    71.5866	
    65.2084	    57.6553	    56.1447	    62.0193	    51.3611	    60.3409	    52.7878	    61.8515	    61.1801	    71.0831	
    66.2155	    58.8303	    57.1518	    63.1104	    52.5360	    60.5087	    52.2842	    60.2570	    60.5927	    70.1599	
    66.9708	    59.6695	    57.6553	    63.6978	    53.3752	    60.0052	    51.5289	    57.9910	    59.6695	    68.9850	
    67.1387	    59.8373	    57.4036	    63.6139	    53.8788	    58.8303	    50.3540	    55.0537	    58.2428	    67.3065	
    66.5512	    59.3338	    56.3965	    62.7747	    53.7109	    56.9839	    48.5916	    51.5289	    56.2286	    65.2924	
    64.9567	    57.7393	    54.4662	    61.0962	    52.6199	    54.5502	    46.2418	    47.6685	    53.8788	    62.9425	
    62.2711	    55.0537	    51.4450	    58.9142	    50.4379	    51.8646	    43.3884	    43.8080	    51.1093	    60.2570	
    58.7463	    51.4450	    47.5006	    56.2286	    47.2488	    49.0112	    40.1993	    40.2832	    48.2559	    57.3196	
    54.4662	    47.0810	    42.7170	    53.5431	    43.0527	    46.4096	    36.9263	    37.4298	    45.4865	    54.4662	
    49.7665	    42.4652	    37.6816	    51.0254	    38.2690	    44.1437	    33.5693	    35.4156	    43.1366	    51.8646	
    45.3186	    37.9333	    32.8140	    49.0112	    33.4015	    42.4652	    30.5481	    34.3246	    41.2064	    49.7665	
    41.2064	    33.9050	    28.6179	    47.5845	    28.7018	    41.5421	    27.7786	    34.2407	    40.0314	    48.0881	
    37.8494	    30.7999	    25.2609	    46.9971	    24.6735	    41.2903	    25.3448	    34.9121	    39.7797	    46.9971	
    35.3317	    28.4500	    23.0789	    47.3328	    21.4005	    41.7099	    23.4146	    36.3388	    40.1993	    46.3257	
    33.4854	    26.8555	    21.7361	    48.3398	    18.9667	    42.6331	    21.8201	    38.0173	    41.1224	    45.9061	
    32.1426	    25.8484	    21.0648	    50.0183	    17.3721	    43.8080	    20.7291	    39.6957	    42.0456	    45.4025	
    31.0516	    25.1770	    20.8969	    51.7807	    16.4490	    44.9829	    20.1416	    41.0385	    42.6331	    44.8151	
    30.1285	    24.6735	    20.8130	    53.6270	    16.1972	    45.9061	    20.2255	    41.7938	    42.5491	    44.1437	
    29.2892	    24.3378	    20.8130	    54.9698	    16.5329	    46.4096	    20.9808	    42.1295	    41.8777	    43.3044	
    28.7857	    24.1699	    20.8130	    55.7251	    17.3721	    46.4096	    22.4075	    41.9617	    40.8707	    42.3813	
    28.6179	    24.3378	    20.9808	    55.6412	    18.7988	    45.9061	    24.4217	    41.4581	    39.6957	    41.5421	
    28.8696	    24.8413	    21.4844	    54.5502	    20.8130	    44.7311	    26.9394	    40.5350	    38.4369	    40.7867	
    29.5410	    25.7645	    22.2397	    52.4521	    23.2468	    42.8848	    29.7928	    39.2761	    37.2620	    40.1993	
    30.5481	    26.8555	    23.4146	    49.5148	    25.9323	    40.6189	    32.7301	    37.8494	    36.0031	    39.6957	
    31.7230	    28.1143	    24.7574	    45.9900	    28.7018	    37.8494	    35.5835	    36.2549	    34.7443	    39.2761	
    32.8140	    29.2892	    26.0162	    42.1295	    31.2195	    34.9121	    38.0173	    34.5764	    33.4854	    38.9404	
    33.7372	    30.1285	    27.0233	    38.2690	    33.1497	    31.8909	    39.8636	    32.9819	    32.2266	    38.5208	
    34.3246	    30.4642	    27.5269	    34.7443	    34.4086	    28.9536	    40.8707	    31.5552	    30.8838	    38.0173	
    34.3246	    30.2124	    27.3590	    31.6391	    34.6603	    26.2680	    41.1224	    30.2124	    29.5410	    37.3459	
    33.7372	    29.4571	    26.6876	    28.9536	    33.9890	    23.9182	    40.3671	    29.0375	    28.2822	    36.5906	
    32.5623	    28.1143	    25.3448	    27.0233	    32.2266	    22.0718	    38.8565	    28.1982	    27.1912	    35.6674	
    30.9677	    26.3519	    23.4985	    25.6805	    29.7089	    20.7291	    36.6745	    27.6108	    26.2680	    34.5764	
    29.1214	    24.4217	    21.4005	    25.0931	    26.6037	    19.9738	    33.9050	    27.2751	    25.7645	    33.4015	
    27.2751	    22.4915	    19.2184	    25.0931	    23.1628	    19.7220	    30.9677	    27.1912	    25.6805	    32.0587	
    25.5966	    20.6451	    17.1204	    25.4288	    19.8059	    19.8898	    28.0304	    27.2751	    26.0162	    30.6320	
    24.1699	    19.1345	    15.4419	    25.7645	    16.7847	    20.2255	    25.5127	    27.4429	    26.6876	    29.0375	
    23.0789	    17.9596	    14.1830	    25.8484	    14.4348	    20.5612	    23.4146	    27.5269	    27.5269	    27.2751	
    22.1558	    17.0364	    13.5956	    25.2609	    12.8403	    20.7291	    21.8201	    27.4429	    28.2822	    25.5127	
    21.4005	    16.4490	    13.5117	    23.9182	    12.2528	    20.4773	    20.9808	    27.1072	    28.7857	    23.8342	
    20.8130	    16.0294	    13.9313	    21.8201	    12.3367	    19.8059	    20.6451	    26.6876	    28.8696	    22.4075	
    20.2255	    15.7776	    14.7705	    19.2184	    13.0920	    18.7149	    20.8130	    26.1002	    28.4500	    21.3165	
    19.6381	    15.5258	    15.8615	    16.3651	    14.0991	    17.2882	    21.3165	    25.5127	    27.5269	    20.7291	
    18.7988	    15.1062	    16.8686	    13.7634	    15.1062	    15.7776	    22.0718	    24.8413	    26.2680	    20.7291	
    17.7078	    14.5187	    17.7917	    11.4975	    15.9454	    14.1830	    22.7432	    24.0021	    24.7574	    21.0648	
    16.4490	    13.6795	    18.3792	     9.6512	    16.3651	    12.6724	    23.4146	    22.9950	    23.3307	    21.4844	
    15.0223	    12.7563	    18.3792	     8.3923	    16.4490	    11.2457	    23.7503	    21.6522	    22.0718	    21.9040	
    13.6795	    11.7493	    17.7917	     7.5531	    16.1133	     9.9030	    23.8342	    19.8898	    20.9808	    21.9879	
    12.5046	    10.7422	    16.6168	     6.9656	    15.5258	     8.6441	    23.4985	    17.7917	    19.9738	    21.9040	
    11.6653	     9.8190	    14.7705	     6.6299	    14.6027	     7.6370	    22.8271	    15.5258	    19.1345	    21.4844	
    10.9940	     9.0637	    12.6724	     6.2943	    13.5117	     6.7139	    21.8201	    13.1760	    18.4631	    21.0648	
    10.7422	     8.5602	    10.4065	     6.0425	    12.3367	     5.9586	    20.6451	    10.9940	    18.0435	    20.5612	
    10.9100	     8.3084	     8.3923	     5.7068	    11.2457	     5.4550	    19.4702	     8.9798	    17.9596	    20.2255	
    11.4136	     8.3923	     6.9656	     5.4550	    10.3226	     5.0354	    18.4631	     7.3013	    18.2114	    20.0577	
    12.3367	     8.8120	     6.2103	     5.3711	     9.6512	     4.9515	    17.7078	     6.0425	    18.8828	    20.0577	
    13.5956	     9.6512	     6.2943	     5.5389	     9.4833	     5.0354	    17.4561	     5.1193	    19.8059	    20.2255	
    15.3580	    11.0779	     7.3853	     6.0425	     9.7351	     5.3711	    17.6239	     4.6158	    20.7291	    20.6451	
    17.6239	    13.0081	     9.4833	     7.0496	    10.5743	     6.0425	    18.2953	     4.6158	    21.5683	    21.4005	
    20.2255	    15.5258	    12.4207	     8.3923	    12.0010	     6.9656	    19.5541	     5.1193	    22.1558	    22.3236	
    23.0789	    18.2953	    15.7776	    10.1547	    14.0152	     8.0566	    21.4005	     6.0425	    22.2397	    23.4146	
    26.1002	    21.2326	    19.3863	    12.1689	    16.2811	     9.3155	    23.5825	     7.4692	    21.7361	    24.5056	
    28.8696	    24.0021	    22.7432	    14.1830	    18.7149	    10.5743	    26.1002	     9.2316	    20.8969	    25.4288	
    31.3034	    26.4359	    25.5966	    16.0294	    20.9808	    11.5814	    28.6179	    11.2457	    19.8059	    25.9323	
    33.0658	    28.2822	    27.7786	    17.4561	    22.8271	    12.3367	    30.9677	    13.3438	    18.7988	    26.1002	
    34.0729	    29.4571	    29.0375	    18.3792	    24.0860	    12.7563	    32.9819	    15.3580	    17.9596	    25.8484	
    34.3246	    29.8767	    29.5410	    18.7149	    24.5895	    12.6724	    34.4086	    17.1204	    17.4561	    25.3448	
    33.8211	    29.7089	    29.1214	    18.3792	    24.3378	    12.2528	    35.1639	    18.5471	    17.2043	    24.5056	
    32.7301	    28.7857	    27.9465	    17.5400	    23.2468	    11.4136	    35.2478	    19.3024	    17.1204	    23.4985	
    31.2195	    27.3590	    25.9323	    16.2811	    21.4005	    10.4065	    34.5764	    19.3024	    16.9525	    22.3236	
    29.4571	    25.5966	    23.4146	    14.7705	    19.0506	     9.1476	    33.0658	    18.5471	    16.5329	    20.8969	
    27.6108	    23.6664	    20.4773	    13.3438	    16.3651	     7.8888	    30.8838	    16.9525	    15.9454	    19.3863	
    25.9323	    21.7361	    17.4561	    12.0850	    13.5956	     6.5460	    28.1143	    14.6866	    15.1062	    17.7917	
    24.5895	    20.0577	    14.3509	    11.2457	    10.7422	     5.3711	    24.9252	    12.0010	    14.0152	    16.1133	
    23.5825	    18.6310	    11.4975	    10.8261	     8.2245	     4.4479	    21.4005	     9.0637	    12.5885	    14.4348	
    22.8271	    17.6239	     9.0637	    10.9100	     6.1264	     3.6926	    17.8757	     5.9586	    10.9940	    12.6724	
    22.4915	    16.9525	     7.2174	    11.4975	     4.5319	     3.2730	    14.7705	     2.9373	     9.2316	    10.9940	
    22.5754	    16.7007	     6.2103	    12.5046	     3.6926	     3.0212	    12.2528	     0.1678	     7.4692	     9.4833	
    23.0789	    17.0364	     5.9586	    13.7634	     3.6087	     3.0212	    10.5743	    -1.9302	     5.7907	     8.3084	
    24.0021	    17.8757	     6.5460	    15.3580	     4.2801	     3.1891	     9.9030	    -3.4409	     4.1962	     7.5531	
    25.4288	    19.3024	     7.8888	    17.1204	     5.5389	     3.6087	    10.0708	    -4.1122	     2.7695	     7.1335	
    27.2751	    21.1487	     9.7351	    18.9667	     7.3013	     4.1962	    10.9940	    -4.1962	     1.4267	     7.0496	
    29.5410	    23.4985	    12.0010	    20.8130	     9.3994	     5.0354	    12.3367	    -3.5248	     0.2518	     7.0496	
    32.2266	    26.1841	    14.5187	    22.4915	    11.8332	     5.9586	    13.8474	    -2.2659	    -0.6714	     7.1335	
    35.1639	    29.1214	    17.2043	    23.8342	    14.3509	     6.8817	    15.4419	    -0.5035	    -1.0910	     7.1335	
    38.1851	    31.9748	    19.8898	    24.7574	    16.9525	     7.8049	    16.9525	     1.5106	    -1.1749	     7.0496	
    41.1224	    34.6603	    22.4075	    25.2609	    19.3024	     8.4763	    18.2114	     3.6087	    -0.7553	     6.7978	
    43.8080	    36.9263	    24.5895	    25.0931	    21.4844	     8.7280	    19.3024	     5.5389	     0.0000	     6.4621	
    45.9900	    38.6047	    26.3519	    24.1699	    23.1628	     8.3923	    20.1416	     7.1335	     0.8392	     6.1264	
    47.5845	    39.7797	    27.7786	    22.4075	    24.2538	     7.3853	    20.5612	     8.0566	     1.5945	     5.6229	
    48.5916	    40.5350	    28.8696	    19.7220	    24.7574	     5.7068	    20.7291	     8.2245	     2.2659	     5.2032	
    49.0952	    41.0385	    29.7089	    16.5329	    24.5895	     3.6926	    20.5612	     7.6370	     2.6855	     4.7836	
    49.4308	    41.5421	    30.5481	    13.1760	    24.0021	     1.5945	    20.2255	     6.3782	     3.0212	     4.6158	
    49.8505	    42.3813	    31.4713	    10.4065	    23.0789	    -0.1678	    19.8898	     4.6158	     3.1891	     4.5319	
    50.6058	    43.6401	    32.5623	     8.4763	    22.1558	    -1.2589	    19.6381	     2.7695	     3.3569	     4.6997	
    51.6968	    45.2347	    33.8211	     7.6370	    21.2326	    -1.7624	    19.5541	     1.0071	     3.4409	     5.0354	
    52.9556	    46.9971	    34.8282	     7.8049	    20.3094	    -1.5945	    19.5541	    -0.5035	     3.5248	     5.5389	
    54.0466	    48.4238	    35.4996	     8.7280	    19.2184	    -1.0910	    19.6381	    -1.6785	     3.5248	     5.9586	
    54.5502	    49.0112	    35.1639	    10.0708	    17.7917	    -0.2518	    19.6381	    -2.5177	     3.6087	     6.2943	
    54.1306	    48.3398	    33.7372	    11.4136	    15.8615	     0.5875	    19.4702	    -3.0212	     3.6926	     6.4621	
    52.4521	    46.1578	    31.1356	    12.5046	    13.5117	     1.3428	    19.1345	    -3.2730	     3.8605	     6.4621	
    49.3469	    42.4652	    27.5269	    13.1760	    10.8261	     1.9302	    18.6310	    -3.1891	     4.0283	     6.2943	
    45.2347	    37.6816	    23.4146	    13.2599	     8.2245	     2.3499	    18.1274	    -2.9373	     4.2801	     5.9586	
    40.5350	    32.3944	    19.2184	    12.9242	     5.9586	     2.6016	    17.7078	    -2.4338	     4.7836	     5.4550	
    35.7513	    27.2751	    15.4419	    12.5885	     4.1122	     2.8534	    17.4561	    -1.5945	     5.4550	     4.9515	
    31.5552	    22.8271	    12.1689	    12.2528	     2.8534	     3.1891	    17.1204	    -0.4196	     6.2943	     4.3640	
    28.0304	    19.2184	     9.5673	    12.0850	     2.0142	     3.6087	    16.7847	     1.0910	     7.2174	     3.7766	
    25.3448	    16.6168	     7.4692	    11.9171	     1.5945	     3.9444	    16.2811	     2.6016	     8.1406	     3.2730	
    23.3307	    14.6866	     5.9586	    11.5814	     1.3428	     4.1122	    15.5258	     4.0283	     8.8120	     2.8534	
    21.8201	    13.4277	     4.7836	    10.9940	     1.3428	     4.0283	    14.4348	     5.1193	     9.1476	     2.5177	
    20.5612	    12.5046	     3.9444	    10.0708	     1.3428	     3.6926	    13.1760	     5.7907	     8.9798	     2.4338	
    19.4702	    11.6653	     3.3569	     9.1476	     1.4267	     3.2730	    11.9171	     5.9586	     8.5602	     2.6016	
    18.4631	    10.9940	     3.1052	     8.3084	     1.5106	     2.7695	    10.6583	     5.7907	     7.8888	     3.2730	
    17.6239	    10.4065	     3.1052	     7.6370	     1.8463	     2.4338	     9.6512	     5.4550	     7.1335	     4.2801	
    17.1204	    10.1547	     3.5248	     7.3013	     2.4338	     2.2659	     8.8959	     5.1193	     6.3782	     5.7068	
    17.0364	    10.3226	     4.2801	     7.2174	     3.1052	     2.4338	     8.4763	     4.9515	     5.6229	     7.3853	
    17.3721	    10.7422	     5.3711	     7.4692	     3.7766	     2.7695	     8.2245	     5.0354	     5.1193	     9.1476	
    18.1274	    11.5814	     6.7139	     8.0566	     4.4479	     3.3569	     8.1406	     5.2872	     4.6158	    10.7422	
    19.2184	    12.6724	     8.1406	     8.9798	     4.8676	     4.0283	     8.1406	     5.7068	     4.1122	    12.0010	
    20.5612	    13.9313	     9.5673	    10.0708	     5.1193	     4.6997	     8.1406	     6.0425	     3.6087	    12.9242	
    22.0718	    15.1901	    10.9100	    11.3297	     5.1193	     5.2032	     8.1406	     6.2943	     3.0212	    13.5117	
    23.4146	    16.3651	    12.1689	    12.4207	     4.9515	     5.6229	     8.1406	     6.2103	     2.4338	    13.6795	
    24.5895	    17.3721	    13.1760	    13.2599	     4.5319	     5.7068	     8.1406	     5.8746	     1.9302	    13.5956	
    25.4288	    18.1274	    13.8474	    13.7634	     4.1122	     5.7068	     8.1406	     5.2032	     1.5945	    13.2599	
    25.8484	    18.6310	    14.2670	    14.0152	     3.6087	     5.6229	     8.2245	     4.1962	     1.4267	    13.0081	
    25.8484	    18.8828	    14.4348	    14.1830	     3.2730	     5.5389	     8.3923	     3.1052	     1.4267	    12.7563	
    25.5127	    18.9667	    14.3509	    14.4348	     3.2730	     5.6229	     8.6441	     1.7624	     1.5945	    12.5046	
    25.0931	    18.8828	    14.2670	    14.8544	     3.6087	     5.7068	     9.0637	     0.5035	     1.6785	    12.3367	
    24.5895	    18.7988	    14.0991	    15.2740	     4.4479	     5.8746	     9.5673	    -0.6714	     1.6785	    12.0010	
    24.1699	    18.5471	    13.9313	    15.7776	     5.6229	     6.0425	    10.1547	    -1.4267	     1.5106	    11.4136	
    23.7503	    18.2953	    13.8474	    16.1972	     6.9656	     6.1264	    10.7422	    -1.7624	     1.1749	    10.4904	
    23.2468	    17.8757	    13.7634	    16.2811	     8.3923	     5.9586	    11.2457	    -1.4267	     0.8392	     9.1476	
    22.5754	    17.2882	    13.5956	    16.0294	     9.6512	     5.5389	    11.4975	    -0.6714	     0.2518	     7.3853	
    21.7361	    16.4490	    13.3438	    15.4419	    10.5743	     4.9515	    11.5814	     0.3357	    -0.3357	     5.2032	
    20.4773	    15.3580	    12.7563	    14.5187	    11.0779	     4.1122	    11.4136	     1.2589	    -1.0910	     2.6855	
    18.8828	    13.8474	    11.8332	    13.3438	    10.8261	     2.9373	    10.9100	     1.8463	    -1.9302	    -0.0839	
    16.8686	    12.0010	    10.4065	    11.9171	     9.8190	     1.5106	    10.0708	     2.0142	    -2.6855	    -2.8534	
    14.5187	     9.9030	     8.5602	    10.3226	     7.9727	    -0.0839	     8.8959	     1.8463	    -3.3569	    -5.5389	
    11.9171	     7.5531	     6.3782	     8.6441	     5.3711	    -1.7624	     7.4692	     1.3428	    -4.1122	    -7.9727	
     9.3994	     5.2032	     4.0283	     7.0496	     2.2659	    -3.1891	     5.9586	     0.6714	    -4.7836	    -9.9030	
     7.0496	     3.0212	     1.8463	     5.8746	    -0.8392	    -4.1962	     4.5319	    -0.1678	    -5.5389	   -11.0779	
     5.2872	     1.2589	    -0.0839	     5.1193	    -3.6926	    -4.7836	     3.1891	    -1.1749	    -6.2943	   -11.5814	
     4.2801	     0.0839	    -1.5106	     4.8676	    -5.9586	    -4.8676	     2.2659	    -2.5177	    -7.0496	   -11.3297	
     3.9444	    -0.5875	    -2.6016	     4.9515	    -7.5531	    -4.6158	     1.5945	    -4.2801	    -7.8049	   -10.7422	
     4.2801	    -0.6714	    -3.4409	     5.0354	    -8.5602	    -4.2801	     1.0910	    -6.3782	    -8.4763	   -10.1547	
     5.1193	    -0.4196	    -4.1962	     4.9515	    -9.0637	    -4.1962	     0.8392	    -8.7280	    -9.3155	    -9.8190	
     6.2943	     0.2518	    -4.9515	     4.2801	    -9.3155	    -4.3640	     0.6714	   -11.1618	   -10.2386	    -9.9030	
     7.5531	     1.0071	    -5.7068	     3.0212	    -9.2316	    -4.9515	     0.5875	   -13.5117	   -11.2457	   -10.2386	
     8.8120	     1.8463	    -6.3782	     1.0910	    -9.0637	    -6.1264	     0.5875	   -15.6097	   -12.4207	   -10.8261	
     9.7351	     2.5177	    -6.8817	    -1.5106	    -8.6441	    -7.7209	     0.8392	   -17.4561	   -13.7634	   -11.4136	
     9.9869	     2.7695	    -7.2174	    -4.6997	    -8.1406	    -9.8190	     1.0071	   -19.1345	   -15.2740	   -11.9171	
     9.5673	     2.6855	    -7.3853	    -8.2245	    -7.8049	   -12.2528	     1.2589	   -20.6451	   -17.1204	   -12.3367	
     8.3084	     1.9302	    -7.5531	   -11.7493	    -7.6370	   -14.8544	     1.1749	   -22.0718	   -19.0506	   -12.7563	
     6.4621	     0.8392	    -7.8049	   -15.1062	    -7.8888	   -17.4561	     0.7553	   -23.4146	   -21.0648	   -13.0081	
     4.1962	    -0.5875	    -8.1406	   -17.9596	    -8.3923	   -19.7220	    -0.2518	   -24.5895	   -22.7432	   -13.0920	
     2.0142	    -1.9302	    -8.3923	   -20.0577	    -9.2316	   -21.4005	    -1.7624	   -25.4288	   -23.8342	   -13.0920	
     0.2518	    -3.0212	    -8.4763	   -21.3165	   -10.1547	   -22.4915	    -3.6087	   -25.9323	   -24.2538	   -12.8403	
    -0.9232	    -3.6926	    -8.2245	   -21.6522	   -10.9940	   -22.8271	    -5.6229	   -25.9323	   -24.0021	   -12.5046	
    -1.2589	    -3.6926	    -7.6370	   -21.0648	   -11.5814	   -22.5754	    -7.4692	   -25.4288	   -23.3307	   -12.0010	
    -0.6714	    -3.0212	    -6.6299	   -19.7220	   -11.8332	   -21.6522	    -8.8959	   -24.5895	   -22.2397	   -11.4136	
     0.7553	    -1.5945	    -5.2032	   -17.5400	   -11.6653	   -20.3094	    -9.8190	   -23.4146	   -20.8969	   -10.9100	
     3.0212	     0.3357	    -3.4409	   -14.6866	   -10.9940	   -18.5471	   -10.0708	   -21.9879	   -19.5541	   -10.4065	
     5.8746	     2.7695	    -1.5106	   -11.1618	    -9.9869	   -16.4490	    -9.6512	   -20.3934	   -18.1274	    -9.9869	
     9.0637	     5.2872	     0.3357	    -7.2174	    -8.8120	   -14.1830	    -8.8959	   -18.7149	   -16.7847	    -9.5673	
    12.2528	     7.7209	     1.8463	    -2.9373	    -7.5531	   -11.8332	    -7.8049	   -17.1204	   -15.5258	    -9.2316	
    15.0223	     9.6512	     2.6855	     1.2589	    -6.4621	    -9.5673	    -6.5460	   -15.6097	   -14.3509	    -8.9798	
    16.8686	    10.6583	     2.6016	     5.2032	    -5.7068	    -7.6370	    -5.4550	   -14.4348	   -13.5117	    -8.7280	
    17.3721	    10.5743	     1.6785	     8.3923	    -5.3711	    -6.2103	    -4.6997	   -13.5956	   -12.9242	    -8.5602	
    16.4490	     9.3155	     0.0000	    10.4904	    -5.4550	    -5.3711	    -4.2801	   -13.1760	   -12.6724	    -8.3923	
    14.1830	     7.0496	    -2.0981	    11.4975	    -5.7907	    -5.2032	    -4.2801	   -12.9242	   -12.5885	    -8.1406	
    10.9100	     4.0283	    -4.3640	    11.4136	    -6.2103	    -5.4550	    -4.6997	   -12.8403	   -12.7563	    -7.8049	
     7.0496	     0.5035	    -6.6299	    10.3226	    -6.7978	    -6.0425	    -5.3711	   -12.7563	   -12.8403	    -7.2174	
     3.0212	    -3.1052	    -8.6441	     8.5602	    -7.3853	    -6.7978	    -6.2943	   -12.5885	   -12.6724	    -6.5460	
    -0.8392	    -6.4621	   -10.5743	     6.5460	    -7.9727	    -7.6370	    -7.4692	   -12.2528	   -12.2528	    -5.7068	
    -4.1122	    -9.4833	   -12.1689	     4.3640	    -8.6441	    -8.2245	    -8.8120	   -12.0010	   -11.4136	    -4.7836	
    -6.7978	   -11.8332	   -13.3438	     2.4338	    -9.2316	    -8.6441	   -10.1547	   -11.7493	   -10.2386	    -3.8605	
    -8.7280	   -13.5117	   -14.1830	     0.6714	    -9.7351	    -8.8959	   -11.4136	   -11.7493	    -8.8959	    -3.0212	
    -9.8190	   -14.6027	   -14.6866	    -0.9232	   -10.1547	    -8.9798	   -12.5885	   -11.9171	    -7.7209	    -2.5177	
   -10.2386	   -15.0223	   -14.8544	    -2.4338	   -10.5743	    -9.1476	   -13.4277	   -12.5885	    -6.7978	    -2.2659	
    -9.9869	   -14.9384	   -14.8544	    -4.1122	   -10.9940	    -9.5673	   -14.1830	   -13.5117	    -6.3782	    -2.4338	
    -9.3155	   -14.5187	   -14.8544	    -5.9586	   -11.5814	   -10.1547	   -14.7705	   -14.6866	    -6.6299	    -2.9373	
    -8.3084	   -13.8474	   -14.8544	    -7.9727	   -12.2528	   -11.0779	   -15.3580	   -16.0294	    -7.5531	    -3.6926	
    -7.2174	   -13.0081	   -14.9384	    -9.8190	   -13.2599	   -12.0850	   -15.8615	   -17.3721	    -9.0637	    -4.6997	
    -6.0425	   -12.3367	   -15.0223	   -11.4136	   -14.3509	   -13.2599	   -16.2811	   -18.5471	   -10.9940	    -5.7907	
    -4.9515	   -11.5814	   -15.0223	   -12.4207	   -15.5258	   -14.1830	   -16.6168	   -19.4702	   -12.9242	    -6.7978	
    -3.7766	   -10.9100	   -14.9384	   -12.6724	   -16.5329	   -14.9384	   -16.7007	   -19.9738	   -14.8544	    -7.8049	
    -2.5177	   -10.1547	   -14.4348	   -12.1689	   -17.2882	   -15.1901	   -16.4490	   -20.0577	   -16.3651	    -8.6441	
    -1.0910	    -9.2316	   -13.6795	   -10.7422	   -17.5400	   -14.8544	   -15.7776	   -19.8059	   -17.3721	    -9.3155	
     0.4196	    -8.1406	   -12.5885	    -8.6441	   -17.2882	   -14.0991	   -14.6866	   -19.1345	   -17.8757	    -9.6512	
     1.9302	    -7.0496	   -11.3297	    -6.0425	   -16.5329	   -12.8403	   -13.3438	   -18.2953	   -17.8757	    -9.7351	
     3.3569	    -6.0425	    -9.9869	    -3.1052	   -15.4419	   -11.3297	   -11.7493	   -17.1204	   -17.3721	    -9.5673	
     4.4479	    -5.3711	    -8.7280	    -0.2518	   -14.2670	    -9.6512	   -10.0708	   -15.8615	   -16.6168	    -8.9798	
     5.0354	    -4.9515	    -7.6370	     2.3499	   -13.2599	    -7.9727	    -8.6441	   -14.5187	   -15.6097	    -8.1406	
     4.9515	    -4.8676	    -7.0496	     4.4479	   -12.5046	    -6.4621	    -7.3853	   -13.0920	   -14.5187	    -7.0496	
     4.1962	    -5.2872	    -6.8817	     5.7907	   -12.1689	    -5.2872	    -6.5460	   -11.5814	   -13.3438	    -5.7907	
     2.9373	    -6.0425	    -7.3013	     6.3782	   -12.4207	    -4.5319	    -6.0425	   -10.1547	   -12.1689	    -4.4479	
     1.2589	    -7.0496	    -8.2245	     6.1264	   -13.0920	    -4.1962	    -5.9586	    -8.6441	   -10.9100	    -3.0212	
    -0.5035	    -8.2245	    -9.4833	     5.0354	   -14.0152	    -4.2801	    -6.1264	    -7.3013	    -9.6512	    -1.5945	
    -2.1820	    -9.3155	   -10.7422	     3.4409	   -15.0223	    -4.7836	    -6.2943	    -6.2103	    -8.4763	    -0.3357	
    -3.4409	   -10.1547	   -11.9171	     1.5106	   -15.7776	    -5.5389	    -6.5460	    -5.5389	    -7.3853	     0.6714	
    -4.1962	   -10.5743	   -12.5885	    -0.5035	   -16.0294	    -6.3782	    -6.7139	    -5.2872	    -6.5460	     1.4267	
    -4.4479	   -10.7422	   -12.7563	    -2.4338	   -15.7776	    -7.2174	    -6.7978	    -5.3711	    -5.8746	     1.8463	
    -4.2801	   -10.5743	   -12.4207	    -4.1962	   -15.0223	    -7.9727	    -6.7139	    -5.7068	    -5.6229	     1.9302	
    -3.8605	   -10.2386	   -11.6653	    -5.7068	   -13.6795	    -8.6441	    -6.4621	    -6.2103	    -5.6229	     1.5945	
    -3.3569	    -9.8190	   -10.7422	    -6.9656	   -12.0850	    -9.0637	    -5.9586	    -6.7978	    -5.8746	     1.0071	
    -2.8534	    -9.3994	    -9.7351	    -7.8888	   -10.1547	    -9.3155	    -5.0354	    -7.3013	    -6.2943	     0.2518	
    -2.5177	    -9.1476	    -8.8959	    -8.3084	    -8.3084	    -9.3994	    -3.8605	    -7.8888	    -6.8817	    -0.5875	
    -2.2659	    -8.9798	    -8.1406	    -8.3923	    -6.6299	    -9.3155	    -2.5177	    -8.5602	    -7.4692	    -1.5106	
    -2.3499	    -8.8959	    -7.8049	    -8.2245	    -5.3711	    -9.1476	    -1.1749	    -9.2316	    -8.1406	    -2.5177	
    -2.6016	    -8.9798	    -7.7209	    -7.8888	    -4.6997	    -9.0637	     0.0000	    -9.9030	    -8.8120	    -3.4409	
    -2.9373	    -9.1476	    -7.8049	    -7.4692	    -4.6158	    -8.8959	     0.8392	   -10.4904	    -9.3155	    -4.1962	
    -3.1891	    -9.3155	    -8.0566	    -6.9656	    -5.2872	    -8.6441	     1.1749	   -10.6583	    -9.6512	    -4.8676	
    -3.2730	    -9.1476	    -8.3084	    -6.3782	    -6.4621	    -8.3084	     0.9232	   -10.3226	    -9.5673	    -5.2872	
    -2.9373	    -8.7280	    -8.3923	    -5.7068	    -8.1406	    -7.7209	     0.2518	    -9.3155	    -8.9798	    -5.2872	
    -2.2659	    -7.8888	    -8.1406	    -4.9515	   -10.0708	    -7.0496	    -1.0071	    -7.5531	    -8.0566	    -4.9515	
    -1.2589	    -6.7978	    -7.5531	    -4.1122	   -12.0850	    -6.2103	    -2.4338	    -5.4550	    -6.7978	    -4.3640	
    -0.0839	    -5.6229	    -6.7139	    -3.1891	   -13.9313	    -5.3711	    -4.1122	    -3.2730	    -5.4550	    -3.6087	
     0.9232	    -4.6158	    -5.6229	    -2.2659	   -15.4419	    -4.6158	    -5.6229	    -1.4267	    -4.1962	    -2.9373	
     1.6785	    -3.9444	    -4.6997	    -1.1749	   -16.6168	    -4.0283	    -6.9656	    -0.3357	    -3.2730	    -2.3499	
     2.0981	    -3.6087	    -3.9444	    -0.0839	   -17.4561	    -3.6087	    -8.1406	     0.0839	    -2.8534	    -2.0142	
     2.1820	    -3.6087	    -3.7766	     1.1749	   -18.0435	    -3.2730	    -9.1476	    -0.3357	    -2.8534	    -1.9302	
     2.0981	    -3.8605	    -4.0283	     2.5177	   -18.7149	    -2.9373	    -9.9030	    -1.5106	    -3.2730	    -1.9302	
     1.8463	    -4.1122	    -4.8676	     3.7766	   -19.3024	    -2.6016	   -10.5743	    -3.1052	    -4.1122	    -1.9302	
     1.6785	    -4.4479	    -6.2103	     4.6997	   -19.8898	    -2.2659	   -11.1618	    -4.9515	    -5.1193	    -2.0142	
     1.4267	    -4.6997	    -7.8888	     5.1193	   -20.3934	    -2.0981	   -11.5814	    -6.7978	    -6.1264	    -2.0981	
     1.2589	    -4.7836	    -9.5673	     5.0354	   -20.5612	    -2.0981	   -11.7493	    -8.3923	    -7.0496	    -2.0981	
     1.1749	    -4.6997	   -10.9100	     4.6158	   -20.3094	    -2.2659	   -11.4975	    -9.5673	    -7.6370	    -2.1820	
     1.2589	    -4.4479	   -11.7493	     4.0283	   -19.6381	    -2.4338	   -10.9100	   -10.1547	    -7.7209	    -2.1820	
     1.5106	    -3.8605	   -12.0010	     3.4409	   -18.5471	    -2.6016	    -9.8190	   -10.1547	    -7.2174	    -2.0142	
     2.0142	    -3.0212	   -11.5814	     3.1891	   -17.1204	    -2.5177	    -8.3084	    -9.5673	    -6.0425	    -1.6785	
     2.9373	    -1.9302	   -10.5743	     3.2730	   -15.4419	    -2.1820	    -6.3782	    -8.6441	    -4.2801	    -1.0910	
     4.1122	    -0.5875	    -9.0637	     3.6926	   -13.5117	    -1.6785	    -4.1962	    -7.4692	    -2.0142	    -0.0839	
     5.6229	     0.9232	    -7.1335	     4.5319	   -11.4136	    -0.9232	    -1.8463	    -6.2103	     0.5035	     1.2589	
     7.3013	     2.4338	    -4.8676	     5.7068	    -9.3155	     0.0000	     0.5035	    -5.0354	     3.1052	     2.6855	
     8.9798	     3.8605	    -2.6855	     7.0496	    -7.2174	     1.0071	     2.6855	    -4.1962	     5.4550	     4.2801	
    10.3226	     4.9515	    -0.7553	     8.3923	    -5.4550	     1.9302	     4.6158	    -3.8605	     7.3853	     5.5389	
    11.2457	     5.6229	     0.6714	     9.5673	    -4.1962	     2.6016	     5.9586	    -4.1122	     8.3923	     6.3782	
    11.6653	     5.7068	     1.3428	    10.1547	    -3.5248	     2.8534	     6.8817	    -5.0354	     8.3084	     6.7139	
    11.4136	     5.2032	     1.3428	    10.3226	    -3.5248	     2.6016	     7.2174	    -6.4621	     6.9656	     6.4621	
    10.7422	     4.3640	     0.8392	     9.9869	    -3.9444	     2.0142	     7.1335	    -8.2245	     4.6158	     5.7907	
     9.7351	     3.2730	     0.0000	     9.2316	    -4.5319	     1.1749	     6.6299	    -9.8190	     1.5106	     4.9515	
     8.5602	     2.0142	    -0.8392	     8.3084	    -5.2032	     0.2518	     5.8746	   -10.9100	    -1.8463	     4.2801	
     7.3013	     0.7553	    -1.6785	     7.3013	    -5.7068	    -0.5875	     4.8676	   -11.4975	    -5.1193	     3.8605	
     5.9586	    -0.4196	    -2.4338	     6.1264	    -6.1264	    -1.3428	     3.6926	   -11.4136	    -7.8049	     3.8605	
     4.6997	    -1.5945	    -3.1052	     4.8676	    -6.4621	    -1.9302	     2.5177	   -10.8261	    -9.9030	     4.1122	
     3.5248	    -2.6016	    -3.9444	     3.4409	    -6.7139	    -2.4338	     1.5106	    -9.8190	   -11.1618	     4.4479	
     2.5177	    -3.4409	    -4.7836	     2.0981	    -6.9656	    -2.9373	     0.5875	    -8.7280	   -11.7493	     4.7836	
     1.7624	    -4.1122	    -5.6229	     0.5875	    -7.2174	    -3.4409	     0.0000	    -7.5531	   -11.5814	     5.1193	
     1.1749	    -4.5319	    -6.5460	    -0.8392	    -7.3853	    -3.8605	    -0.4196	    -6.4621	   -10.8261	     5.3711	
     1.0071	    -4.8676	    -7.3853	    -2.0981	    -7.3853	    -4.2801	    -0.5875	    -5.3711	    -9.6512	     5.6229	
     1.0071	    -4.9515	    -8.0566	    -3.1052	    -7.1335	    -4.4479	    -0.5035	    -4.3640	    -8.0566	     5.8746	
     1.3428	    -4.9515	    -8.3923	    -3.8605	    -6.5460	    -4.4479	    -0.1678	    -3.2730	    -6.2103	     6.2943	
     1.7624	    -4.8676	    -8.3084	    -4.2801	    -5.7068	    -4.1962	     0.2518	    -2.1820	    -4.2801	     6.7139	
     2.3499	    -4.6997	    -7.9727	    -4.3640	    -4.6997	    -3.6087	     0.8392	    -1.3428	    -2.4338	     7.1335	
     2.9373	    -4.4479	    -7.3013	    -4.1962	    -3.6087	    -2.9373	     1.5106	    -0.6714	    -0.8392	     7.5531	
     3.4409	    -4.1962	    -6.5460	    -3.7766	    -2.7695	    -2.1820	     1.9302	    -0.3357	     0.3357	     7.9727	
     3.7766	    -4.0283	    -5.8746	    -3.1052	    -2.3499	    -1.3428	     2.1820	    -0.4196	     1.1749	     8.1406	
     3.7766	    -4.0283	    -5.4550	    -2.1820	    -2.5177	    -0.5035	     2.0981	    -0.9232	     1.5106	     8.2245	
     3.6087	    -4.1122	    -5.2032	    -1.0910	    -3.1891	     0.3357	     1.6785	    -1.7624	     1.4267	     8.1406	
     3.1891	    -4.2801	    -5.2032	     0.0839	    -4.3640	     1.0071	     1.0910	    -2.9373	     1.0071	     7.8888	
     2.6855	    -4.4479	    -5.3711	     1.3428	    -5.9586	     1.7624	     0.4196	    -4.1122	     0.4196	     7.4692	
     2.3499	    -4.6158	    -5.5389	     2.6016	    -7.5531	     2.3499	    -0.1678	    -5.2872	    -0.1678	     7.0496	
     2.0981	    -4.6997	    -5.7068	     3.6926	    -8.8959	     2.9373	    -0.5875	    -6.2943	    -0.7553	     6.6299	
     2.0981	    -4.5319	    -5.7068	     4.6997	    -9.9030	     3.3569	    -0.6714	    -6.8817	    -1.0910	     6.2943	
     2.3499	    -4.1962	    -5.4550	     5.3711	   -10.4065	     3.7766	    -0.4196	    -7.0496	    -1.0071	     6.2943	
     2.7695	    -3.6926	    -5.0354	     5.8746	   -10.4065	     3.9444	     0.2518	    -6.6299	    -0.5875	     6.6299	
     3.2730	    -3.1891	    -4.3640	     6.2103	    -9.9869	     4.1122	     1.0910	    -5.7068	     0.3357	     7.2174	
     3.7766	    -2.6855	    -3.6926	     6.3782	    -9.3155	     4.1122	     2.1820	    -4.1122	     1.5945	     8.2245	
     4.2801	    -2.1820	    -2.9373	     6.5460	    -8.4763	     4.1122	     3.2730	    -2.1820	     3.1052	     9.3155	
     4.6997	    -1.6785	    -2.0981	     6.7978	    -7.5531	     4.1962	     4.2801	     0.0000	     4.6997	    10.5743	
     5.0354	    -1.2589	    -1.3428	     7.3013	    -6.6299	     4.2801	     5.1193	     2.0142	     6.2103	    11.8332	
     5.2872	    -0.9232	    -0.5875	     8.1406	    -5.7907	     4.5319	     5.7068	     3.6926	     7.3853	    12.9242	
     5.4550	    -0.6714	     0.0839	     9.3155	    -5.1193	     4.9515	     6.2103	     4.8676	     8.1406	    13.8474	
     5.5389	    -0.3357	     0.7553	    10.8261	    -4.4479	     5.5389	     6.4621	     5.6229	     8.6441	    14.6866	
     5.7068	     0.0839	     1.5106	    12.5885	    -3.7766	     6.3782	     6.7139	     5.9586	     8.8120	    15.4419	
     5.9586	     0.6714	     2.3499	    14.3509	    -3.1052	     7.3853	     6.9656	     6.0425	     8.8120	    16.0294	
     6.3782	     1.4267	     3.4409	    16.1133	    -2.2659	     8.4763	     7.3853	     6.1264	     8.7280	    16.6168	
     7.0496	     2.5177	     4.6997	    17.7078	    -1.1749	     9.7351	     8.1406	     6.2943	     8.7280	    17.3721	
     8.2245	     4.0283	     6.2103	    19.2184	     0.3357	    11.1618	     9.2316	     6.7978	     9.0637	    18.1274	
     9.9869	     5.9586	     7.9727	    20.5612	     2.1820	    12.5885	    10.6583	     7.7209	     9.8190	    19.0506	
    12.3367	     8.4763	     9.9869	    21.7361	     4.2801	    14.0152	    12.4207	     9.1476	    11.0779	    19.8898	
    15.1062	    11.3297	    12.1689	    22.7432	     6.7139	    15.4419	    14.2670	    10.9940	    12.5046	    20.7291	
    18.2953	    14.3509	    14.1830	    23.5825	     8.9798	    16.7007	    15.9454	    12.9242	    14.0152	    21.3165	
    21.4844	    17.2882	    15.8615	    24.1699	    10.9940	    17.5400	    17.3721	    14.5187	    15.1062	    21.5683	
    24.4217	    19.6381	    16.9525	    24.4217	    12.3367	    17.8757	    18.2953	    15.4419	    15.6937	    21.4005	
    26.6037	    21.1487	    17.2882	    24.0860	    12.9242	    17.4561	    18.6310	    15.6097	    15.6097	    20.7291	
    27.8625	    21.5683	    16.7847	    22.9950	    12.6724	    16.3651	    18.2953	    14.8544	    14.7705	    19.6381	
    27.9465	    20.8130	    15.5258	    21.1487	    11.4136	    14.4348	    17.3721	    13.3438	    13.2599	    18.1274	
    26.7715	    18.9667	    13.5956	    18.4631	     9.3994	    11.9171	    15.8615	    11.2457	    11.2457	    16.4490	
    24.5895	    16.2811	    11.1618	    15.1062	     6.7139	     9.0637	    13.9313	     9.0637	     8.8959	    14.6027	
    21.6522	    13.0081	     8.3923	    11.4136	     3.6926	     6.0425	    11.9171	     6.9656	     6.6299	    12.9242	
    18.4631	     9.6512	     5.6229	     7.8888	     0.5875	     3.1891	     9.8190	     5.3711	     4.6997	    11.5814	
    15.2740	     6.6299	     3.1891	     4.7836	    -2.1820	     0.8392	     7.9727	     4.4479	     3.2730	    10.7422	
    12.5046	     4.1122	     1.1749	     2.5177	    -4.4479	    -0.9232	     6.3782	     4.3640	     2.4338	    10.4904	
    10.2386	     2.0981	    -0.2518	     1.1749	    -6.2103	    -2.0142	     4.9515	     4.9515	     2.1820	    10.6583	
     8.4763	     0.6714	    -1.1749	     0.7553	    -7.3853	    -2.5177	     3.6926	     6.0425	     2.3499	    11.0779	
     7.0496	    -0.4196	    -1.7624	     0.7553	    -8.3084	    -2.6855	     2.4338	     7.0496	     2.6855	    11.5814	
     5.7907	    -1.4267	    -2.1820	     1.0910	    -8.9798	    -2.6855	     1.0910	     7.8049	     2.9373	    12.0010	
     4.5319	    -2.4338	    -2.6855	     1.3428	    -9.6512	    -2.7695	    -0.3357	     7.7209	     2.8534	    12.0010	
[Epoch Header]
[Trial Type]	13
[Accept]	1
[Correct]	0
[RT]	 0.000
[Resp]	0
[Epoch Data]
   -78.6362	   -88.0356	   -83.0841	   -74.6918	   -75.6989	   -72.5937	   -78.7201	   -80.9860	   -74.9435	   -73.6008	
   -80.2307	   -89.2944	   -84.5108	   -77.8809	   -77.2095	   -75.2792	   -80.1468	   -82.8323	   -76.2863	   -75.1114	
   -82.0770	   -90.6372	   -85.5179	   -80.9021	   -78.4683	   -77.9648	   -81.4056	   -84.3430	   -77.7130	   -76.2863	
   -84.0912	   -92.0639	   -86.1893	   -83.4198	   -79.3915	   -80.3146	   -82.5806	   -85.2661	   -79.0558	   -76.9577	
   -85.8536	   -93.2388	   -86.5250	   -85.1822	   -79.8950	   -81.9931	   -83.5876	   -85.5179	   -80.1468	   -77.2095	
   -87.2803	   -94.1620	   -86.5250	   -85.9375	   -80.1468	   -82.9163	   -84.4269	   -84.9304	   -80.5664	   -76.8738	
   -87.9517	   -94.4977	   -86.2732	   -85.6857	   -80.0629	   -83.0002	   -84.9304	   -83.6716	   -80.3146	   -75.8667	
   -87.9517	   -94.3298	   -85.7697	   -84.4269	   -79.8111	   -82.2449	   -85.1822	   -81.6574	   -79.3076	   -74.1043	
   -87.1964	   -93.5745	   -85.0983	   -82.4127	   -79.2236	   -80.8182	   -84.9304	   -79.1397	   -77.7130	   -71.9223	
   -85.8536	   -92.3157	   -84.3430	   -79.8111	   -78.4683	   -78.9719	   -84.3430	   -76.3702	   -75.7828	   -69.4046	
   -83.9233	   -90.6372	   -83.5037	   -76.6220	   -77.4612	   -76.9577	   -83.2520	   -73.6847	   -73.7686	   -66.8869	
   -81.7413	   -88.6230	   -82.6645	   -73.2651	   -76.3702	   -74.8596	   -81.7413	   -71.2509	   -71.9223	   -64.7049	
   -79.3915	   -86.5250	   -81.8253	   -69.9081	   -75.1114	   -73.0133	   -79.9789	   -69.2368	   -70.4117	   -62.9425	
   -77.0416	   -84.4269	   -80.8182	   -66.8030	   -73.6008	   -71.3348	   -77.9648	   -67.6422	   -69.2368	   -61.7676	
   -75.0275	   -82.4966	   -79.6432	   -64.3692	   -71.7545	   -70.0760	   -75.9506	   -66.4673	   -68.3136	   -61.1801	
   -73.4329	   -80.9021	   -78.3844	   -62.6068	   -69.5724	   -69.2368	   -74.0204	   -65.6281	   -67.6422	   -60.9283	
   -72.4258	   -79.8111	   -77.1255	   -61.8515	   -67.1387	   -68.6493	   -72.4258	   -65.0406	   -66.9708	   -60.9283	
   -72.0901	   -79.2236	   -75.9506	   -61.9354	   -64.6210	   -68.3136	   -71.2509	   -64.8727	   -66.3834	   -60.8444	
   -72.4258	   -79.2236	   -75.0275	   -62.8586	   -62.3550	   -68.2297	   -70.5795	   -65.2924	   -65.7959	   -60.7605	
   -73.0972	   -79.4754	   -74.2722	   -64.3692	   -60.4248	   -68.3136	   -70.4117	   -66.4673	   -65.3763	   -60.4248	
   -74.1882	   -80.0629	   -73.7686	   -66.0477	   -59.0820	   -68.6493	   -70.5795	   -68.3136	   -65.2084	   -59.7534	
   -75.3632	   -80.7343	   -73.3490	   -67.6422	   -58.5785	   -68.9850	   -71.1670	   -70.8313	   -65.2924	   -58.8303	
   -76.7059	   -81.4896	   -73.1812	   -68.9011	   -58.9142	   -69.4046	   -72.0062	   -73.5168	   -65.5441	   -57.6553	
   -78.1326	   -82.3288	   -73.3490	   -69.8242	   -60.1730	   -69.7403	   -73.0972	   -75.9506	   -65.7959	   -56.2286	
   -79.5593	   -83.3359	   -73.8525	   -70.6635	   -62.2711	   -70.0760	   -74.4400	   -77.8809	   -65.8798	   -54.7180	
   -80.9860	   -84.4269	   -74.7757	   -71.4188	   -65.1245	   -70.4117	   -75.8667	   -79.2236	   -65.7959	   -53.2074	
   -82.3288	   -85.6857	   -76.1185	   -72.4258	   -68.3136	   -70.8313	   -77.2934	   -79.8111	   -65.4602	   -51.8646	
   -83.5037	   -86.8607	   -77.6291	   -73.5168	   -71.5866	   -71.3348	   -78.5522	   -79.8950	   -65.0406	   -50.7736	
   -84.2590	   -87.9517	   -79.1397	   -74.6078	   -74.4400	   -71.7545	   -79.5593	   -79.5593	   -64.6210	   -50.1022	
   -84.7626	   -88.9587	   -80.6503	   -75.6989	   -76.7899	   -72.2580	   -80.3146	   -78.8879	   -64.2853	   -49.8505	
   -84.9304	   -89.7980	   -81.9092	   -76.7059	   -78.5522	   -72.6776	   -80.7343	   -78.1326	   -64.2014	   -50.1862	
   -85.0983	   -90.7211	   -83.0002	   -77.7130	   -79.7272	   -73.2651	   -80.9021	   -77.3773	   -64.3692	   -51.0254	
   -85.4340	   -91.8961	   -84.1751	   -78.7201	   -80.4825	   -73.9365	   -80.9860	   -76.7899	   -64.9567	   -52.4521	
   -86.0214	   -93.3228	   -85.3500	   -79.8950	   -80.9860	   -74.8596	   -80.9860	   -76.4542	   -65.6281	   -54.2145	
   -86.7767	   -94.7495	   -86.6089	   -81.0699	   -81.3217	   -75.7828	   -80.9860	   -76.3702	   -66.4673	   -56.2286	
   -87.4481	   -96.1761	   -88.0356	   -82.2449	   -81.6574	   -76.7059	   -80.9860	   -76.3702	   -67.2226	   -58.3267	
   -87.9517	   -97.1832	   -89.3784	   -83.3359	   -81.9931	   -77.4612	   -80.9860	   -76.3702	   -67.8101	   -60.1730	
   -88.0356	   -97.7707	   -90.5533	   -84.0073	   -82.4127	   -77.8809	   -80.9021	   -76.2024	   -68.1458	   -61.7676	
   -87.8677	   -97.9385	   -91.5604	   -84.2590	   -82.9163	   -77.9648	   -80.8182	   -75.8667	   -68.1458	   -62.7747	
   -87.2803	   -97.5189	   -92.1478	   -83.9233	   -83.5876	   -77.6291	   -80.6503	   -75.1953	   -67.9779	   -63.3621	
   -86.4410	   -96.8475	   -92.3996	   -83.2520	   -84.2590	   -77.1255	   -80.3986	   -74.3561	   -67.5583	   -63.4460	
   -85.5179	   -95.8405	   -92.1478	   -82.4127	   -85.0143	   -76.5381	   -80.1468	   -73.4329	   -67.0547	   -63.2782	
   -84.6786	   -94.8334	   -91.5604	   -81.7413	   -85.7697	   -76.0345	   -79.7272	   -72.5098	   -66.5512	   -62.8586	
   -84.1751	   -93.9941	   -90.7211	   -81.3217	   -86.5250	   -75.6989	   -79.2236	   -71.6705	   -66.2155	   -62.3550	
   -84.0912	   -93.2388	   -89.6301	   -81.3217	   -87.0285	   -75.4471	   -78.5522	   -70.9991	   -66.1316	   -61.7676	
   -84.4269	   -92.9031	   -88.5391	   -81.5735	   -87.3642	   -75.3632	   -77.5452	   -70.4956	   -66.2994	   -61.2640	
   -85.1822	   -92.7353	   -87.3642	   -81.9931	   -87.5320	   -75.1953	   -76.3702	   -70.1599	   -66.8030	   -60.7605	
   -86.1893	   -92.9031	   -86.2732	   -82.3288	   -87.3642	   -75.0275	   -75.0275	   -69.9921	   -67.5583	   -60.2570	
   -87.1964	   -93.2388	   -85.3500	   -82.4966	   -87.1124	   -74.6078	   -73.6847	   -69.9921	   -68.3975	   -59.8373	
   -88.2034	   -93.6584	   -84.4269	   -82.4127	   -86.6089	   -74.1043	   -72.5937	   -70.1599	   -69.2368	   -59.5016	
   -88.8748	   -93.9102	   -83.5876	   -82.2449	   -85.8536	   -73.5168	   -71.6705	   -70.4956	   -69.9921	   -59.3338	
   -89.2105	   -94.0781	   -82.7484	   -81.8253	   -84.7626	   -72.8455	   -71.0831	   -70.8313	   -70.4956	   -59.1660	
   -89.1266	   -93.9941	   -81.9931	   -81.4056	   -83.4198	   -72.1741	   -70.8313	   -71.2509	   -70.6635	   -59.1660	
   -88.6230	   -93.5745	   -81.1539	   -80.8182	   -81.9092	   -71.5866	   -70.8313	   -71.5027	   -70.4956	   -59.1660	
   -87.6999	   -92.9031	   -80.3146	   -80.2307	   -80.3146	   -70.9991	   -70.9991	   -71.7545	   -70.0760	   -59.1660	
   -86.4410	   -91.9800	   -79.7272	   -79.5593	   -78.7201	   -70.5795	   -71.3348	   -71.9223	   -69.4885	   -59.2499	
   -84.9304	   -90.7211	   -79.3076	   -78.8040	   -77.2095	   -70.2438	   -71.6705	   -72.0062	   -68.5654	   -59.3338	
   -83.1680	   -89.3784	   -79.1397	   -77.7969	   -75.9506	   -69.9081	   -72.0062	   -72.0901	   -67.4744	   -59.3338	
   -81.2378	   -87.6999	   -79.0558	   -76.4542	   -74.7757	   -69.4885	   -72.1741	   -72.0901	   -66.0477	   -59.1660	
   -79.2236	   -85.9375	   -78.8879	   -74.6078	   -73.7686	   -68.6493	   -72.2580	   -71.9223	   -64.5370	   -58.8303	
   -77.1255	   -84.0073	   -78.4683	   -72.1741	   -72.8455	   -67.4744	   -72.1741	   -71.4188	   -62.6907	   -58.2428	
   -75.0275	   -81.9092	   -77.7969	   -69.4046	   -71.9223	   -65.9637	   -72.0062	   -70.6635	   -60.7605	   -57.3196	
   -73.0133	   -79.8111	   -76.7059	   -66.3834	   -71.0831	   -64.2014	   -71.8384	   -69.6564	   -58.8303	   -56.3126	
   -71.1670	   -77.7130	   -75.3632	   -63.2782	   -70.2438	   -62.4390	   -71.5866	   -68.4814	   -57.0679	   -55.1376	
   -69.4885	   -75.7828	   -73.8525	   -60.4248	   -69.3207	   -60.6766	   -71.2509	   -67.2226	   -55.8090	   -54.0466	
   -68.2297	   -74.1043	   -72.2580	   -58.0750	   -68.2297	   -59.2499	   -70.9152	   -66.0477	   -55.3055	   -53.2074	
   -67.2226	   -72.7615	   -70.8313	   -56.3126	   -67.1387	   -58.1589	   -70.5795	   -65.0406	   -55.6412	   -52.7039	
   -66.7191	   -71.8384	   -69.6564	   -55.3055	   -65.9637	   -57.5714	   -70.2438	   -64.4531	   -56.9000	   -52.7039	
   -66.6351	   -71.5866	   -68.9011	   -54.9698	   -64.8727	   -57.4875	   -69.9921	   -64.2014	   -58.8303	   -53.1235	
   -66.8869	   -71.9223	   -68.8171	   -55.3055	   -64.1174	   -57.7393	   -70.0760	   -64.3692	   -61.0962	   -54.0466	
   -67.5583	   -72.9294	   -69.4046	   -55.9769	   -63.7817	   -58.4106	   -70.5795	   -64.9567	   -63.3621	   -55.3055	
   -68.5654	   -74.3561	   -70.7474	   -56.9839	   -64.2014	   -59.4177	   -71.5866	   -65.8798	   -65.2924	   -56.6483	
   -69.9081	   -76.2863	   -72.5937	   -58.1589	   -65.2924	   -60.7605	   -73.0133	   -66.9708	   -66.7191	   -57.9910	
   -71.4188	   -78.5522	   -74.8596	   -59.4177	   -66.8869	   -62.1872	   -74.7757	   -68.3136	   -67.6422	   -59.1660	
   -73.1812	   -80.9860	   -77.1255	   -60.8444	   -68.8171	   -63.7817	   -76.7059	   -69.6564	   -68.0618	   -60.1730	
   -75.0275	   -83.5037	   -79.3076	   -62.1872	   -70.7474	   -65.4602	   -78.5522	   -70.9152	   -68.3136	   -61.0962	
   -76.8738	   -85.7697	   -81.2378	   -63.5300	   -72.4258	   -66.9708	   -80.0629	   -72.0062	   -68.5654	   -61.9354	
   -78.5522	   -87.7838	   -82.5806	   -64.7888	   -73.7686	   -68.3975	   -81.1539	   -72.8455	   -68.8171	   -62.7747	
   -79.9789	   -89.2944	   -83.4198	   -66.1316	   -74.7757	   -69.5724	   -81.8253	   -73.5168	   -69.1528	   -63.6139	
   -81.1539	   -90.3015	   -83.6716	   -67.5583	   -75.5310	   -70.6635	   -82.0770	   -74.0204	   -69.6564	   -64.4531	
   -81.9092	   -90.8890	   -83.5037	   -69.2368	   -76.2863	   -71.7545	   -82.1609	   -74.6078	   -70.2438	   -65.2924	
   -82.4127	   -90.9729	   -83.0841	   -71.1670	   -77.0416	   -72.8455	   -82.0770	   -75.2792	   -70.9991	   -66.1316	
   -82.5806	   -90.7211	   -82.4966	   -73.1812	   -78.0487	   -73.9365	   -81.9931	   -76.2024	   -71.7545	   -66.9708	
   -82.5806	   -90.2176	   -81.9092	   -75.1114	   -79.2236	   -74.9435	   -81.9931	   -77.2934	   -72.5098	   -67.7261	
   -82.1609	   -89.4623	   -81.2378	   -76.6220	   -80.4825	   -75.8667	   -81.9931	   -78.3844	   -73.2651	   -68.5654	
   -81.4056	   -88.5391	   -80.6503	   -77.5452	   -81.6574	   -76.4542	   -81.9092	   -79.4754	   -73.9365	   -69.2368	
   -80.3146	   -87.4481	   -79.9789	   -77.5452	   -82.6645	   -76.6220	   -81.7413	   -80.3986	   -74.5239	   -69.9081	
   -78.8040	   -86.1893	   -79.3915	   -76.8738	   -83.3359	   -76.3702	   -81.4056	   -81.2378	   -74.9435	   -70.4956	
   -77.1255	   -84.8465	   -78.8879	   -75.4471	   -83.6716	   -75.6989	   -80.9021	   -81.9931	   -75.2792	   -71.0831	
   -75.2792	   -83.5876	   -78.4683	   -73.6008	   -83.5876	   -74.6918	   -80.2307	   -82.8323	   -75.6149	   -71.7545	
   -73.5168	   -82.4966	   -78.1326	   -71.4188	   -83.1680	   -73.6847	   -79.4754	   -83.5876	   -75.8667	   -72.5937	
   -72.0901	   -81.6574	   -77.8809	   -69.3207	   -82.5806	   -72.5937	   -78.5522	   -84.5108	   -76.1185	   -73.5168	
   -71.0831	   -81.2378	   -77.7130	   -67.4744	   -81.6574	   -71.5866	   -77.5452	   -85.4340	   -76.5381	   -74.6078	
   -70.5795	   -81.0699	   -77.6291	   -65.9637	   -80.7343	   -70.8313	   -76.5381	   -86.1893	   -76.9577	   -75.6989	
   -70.5795	   -81.2378	   -77.6291	   -65.1245	   -79.7272	   -70.4117	   -75.5310	   -86.7767	   -77.3773	   -76.7059	
   -70.9991	   -81.6574	   -77.5452	   -64.9567	   -78.6362	   -70.1599	   -74.6078	   -86.6928	   -77.5452	   -77.3773	
   -71.7545	   -82.2449	   -77.4612	   -65.3763	   -77.6291	   -70.0760	   -73.8525	   -85.7697	   -77.3773	   -77.5452	
   -72.6776	   -82.8323	   -77.3773	   -66.1316	   -76.7059	   -70.0760	   -73.1812	   -83.8394	   -76.6220	   -77.1255	
   -73.5168	   -83.3359	   -77.1255	   -67.0547	   -75.7828	   -69.8242	   -72.5098	   -81.0699	   -75.1114	   -76.0345	
   -74.1882	   -83.7555	   -76.7059	   -67.7261	   -74.8596	   -69.4046	   -72.0062	   -77.8809	   -73.0133	   -74.3561	
   -74.5239	   -83.8394	   -76.2024	   -68.0618	   -74.1043	   -68.7332	   -71.5027	   -74.5239	   -70.4956	   -72.2580	
   -74.5239	   -83.7555	   -75.6989	   -68.0618	   -73.3490	   -67.9779	   -70.9991	   -71.4188	   -67.8940	   -69.9081	
   -74.2722	   -83.4198	   -75.1953	   -67.8101	   -72.7615	   -67.1387	   -70.5795	   -68.7332	   -65.2924	   -67.3904	
   -73.7686	   -82.8323	   -74.8596	   -67.4744	   -72.2580	   -66.3834	   -70.0760	   -66.4673	   -62.8586	   -64.7888	
   -73.0972	   -82.0770	   -74.6078	   -67.1387	   -71.6705	   -65.7120	   -69.5724	   -64.7049	   -60.8444	   -61.9354	
   -72.2580	   -81.1539	   -74.3561	   -66.8869	   -70.9991	   -65.1245	   -68.9011	   -63.3621	   -59.2499	   -59.0820	
   -71.1670	   -79.9789	   -73.9365	   -66.7191	   -70.0760	   -64.7049	   -68.0618	   -62.2711	   -58.1589	   -56.3126	
   -69.9921	   -78.6362	   -73.2651	   -66.5512	   -68.7332	   -64.2853	   -66.8869	   -61.5997	   -57.6553	   -53.7949	
   -68.7332	   -77.1255	   -72.2580	   -66.5512	   -67.0547	   -64.1174	   -65.6281	   -61.0123	   -57.6553	   -51.6968	
   -67.4744	   -75.6149	   -70.9991	   -66.5512	   -65.1245	   -64.0335	   -64.2014	   -60.6766	   -57.9071	   -50.1862	
   -66.2155	   -74.1043	   -69.6564	   -66.7191	   -62.8586	   -64.0335	   -62.7747	   -60.3409	   -58.3267	   -49.0952	
   -64.8727	   -72.5937	   -67.9779	   -66.9708	   -60.5087	   -64.2014	   -61.3480	   -59.9213	   -58.5785	   -48.4238	
   -63.3621	   -70.9991	   -66.1316	   -67.1387	   -58.0750	   -64.2853	   -60.0052	   -59.5016	   -58.4946	   -48.0042	
   -61.6837	   -69.3207	   -64.1174	   -67.2226	   -55.6412	   -64.2853	   -58.6624	   -58.8303	   -58.0750	   -47.8363	
   -59.9213	   -67.7261	   -61.8515	   -66.8869	   -53.2913	   -64.0335	   -57.5714	   -58.1589	   -57.4875	   -47.7524	
   -58.4946	   -66.3834	   -59.6695	   -66.0477	   -51.2772	   -63.5300	   -56.6483	   -57.4036	   -56.7322	   -47.9202	
   -57.5714	   -65.6281	   -57.8232	   -64.9567	   -49.6826	   -62.8586	   -56.1447	   -56.7322	   -56.0608	   -48.2559	
   -57.5714	   -65.5441	   -56.5643	   -63.6139	   -48.8434	   -62.0193	   -55.9769	   -56.3126	   -55.3894	   -48.8434	
   -58.5785	   -66.3834	   -56.2286	   -62.3550	   -48.9273	   -61.3480	   -56.3965	   -56.3126	   -54.9698	   -49.6826	
   -60.5087	   -67.9779	   -56.7322	   -61.5158	   -49.8505	   -61.0123	   -57.1518	   -56.7322	   -54.8859	   -50.7736	
   -62.9425	   -70.0760	   -58.3267	   -61.2640	   -51.7807	   -61.0123	   -58.2428	   -57.8232	   -55.2216	   -52.1164	
   -65.4602	   -72.2580	   -60.6766	   -61.6837	   -54.3823	   -61.5158	   -59.5016	   -59.5016	   -56.0608	   -53.6270	
   -67.5583	   -74.1043	   -63.6139	   -62.7747	   -57.4036	   -62.5229	   -60.8444	   -61.7676	   -57.4036	   -55.3055	
   -68.9011	   -75.5310	   -66.5512	   -64.2014	   -60.5927	   -63.8657	   -62.1872	   -64.5370	   -59.1660	   -57.0679	
   -69.5724	   -76.3702	   -69.0689	   -65.7120	   -63.6139	   -65.3763	   -63.5300	   -67.5583	   -61.0123	   -58.7463	
   -69.5724	   -76.5381	   -70.9991	   -66.9708	   -66.2155	   -66.9708	   -64.7888	   -70.4956	   -62.9425	   -60.4248	
   -68.9011	   -76.2024	   -72.0901	   -67.9779	   -68.3136	   -68.5654	   -66.0477	   -73.2651	   -64.8727	   -61.9354	
   -67.8101	   -75.3632	   -72.5937	   -68.6493	   -69.9081	   -69.9081	   -67.2226	   -75.5310	   -66.8030	   -63.2782	
   -66.4673	   -74.2722	   -72.5937	   -68.8171	   -70.9152	   -70.8313	   -68.2297	   -77.2934	   -68.5654	   -64.4531	
   -64.9567	   -73.0972	   -72.3419	   -68.3975	   -71.5866	   -71.3348	   -68.9850	   -78.3844	   -70.1599	   -65.2924	
   -63.6139	   -71.9223	   -72.0062	   -67.3904	   -71.8384	   -71.2509	   -69.4885	   -78.8040	   -71.3348	   -65.8798	
   -62.5229	   -70.9152	   -71.5027	   -65.5441	   -71.8384	   -70.4117	   -69.6564	   -78.4683	   -72.0062	   -66.1316	
   -62.0193	   -70.3278	   -70.9991	   -63.0264	   -71.5027	   -69.0689	   -69.4885	   -77.5452	   -72.1741	   -65.9637	
   -62.1033	   -70.1599	   -70.2438	   -60.1730	   -70.9152	   -67.1387	   -69.1528	   -76.0345	   -71.6705	   -65.4602	
   -62.6907	   -70.4117	   -69.4885	   -57.2357	   -70.1599	   -65.1245	   -68.5654	   -74.2722	   -70.8313	   -64.5370	
   -63.6978	   -70.9991	   -68.7332	   -54.7180	   -69.4046	   -63.1104	   -67.9779	   -72.2580	   -69.4885	   -63.3621	
   -64.8727	   -71.7545	   -68.0618	   -53.2074	   -68.7332	   -61.5997	   -67.4744	   -70.4117	   -68.0618	   -62.1033	
   -66.0477	   -72.7615	   -67.5583	   -52.7039	   -68.3975	   -60.5087	   -67.1387	   -68.8171	   -66.4673	   -60.7605	
   -67.0547	   -73.6847	   -67.3904	   -53.2913	   -68.5654	   -60.0052	   -67.0547	   -67.5583	   -64.9567	   -59.5856	
   -67.9779	   -74.6918	   -67.4744	   -54.8019	   -69.1528	   -60.0891	   -67.3904	   -66.9708	   -63.6139	   -58.5785	
   -68.9011	   -75.5310	   -67.8940	   -57.0679	   -70.2438	   -60.6766	   -67.9779	   -67.0547	   -62.4390	   -57.9071	
   -69.7403	   -76.3702	   -68.4814	   -59.8373	   -71.6705	   -61.6837	   -68.9850	   -67.9779	   -61.7676	   -57.5714	
   -70.6635	   -77.2095	   -69.2368	   -62.8586	   -73.4329	   -62.9425	   -70.2438	   -69.4885	   -61.4319	   -57.5714	
   -71.5866	   -77.7969	   -70.2438	   -65.8798	   -75.2792	   -64.2014	   -71.6705	   -71.5866	   -61.5997	   -57.9071	
   -72.4258	   -78.3844	   -71.3348	   -68.5654	   -77.0416	   -65.4602	   -73.0972	   -73.9365	   -61.9354	   -58.4946	
   -73.0133	   -78.6362	   -72.3419	   -70.8313	   -78.7201	   -66.4673	   -74.4400	   -76.2024	   -62.5229	   -58.9981	
   -73.2651	   -78.6362	   -73.0972	   -72.3419	   -79.9789	   -67.0547	   -75.3632	   -77.9648	   -63.0264	   -59.3338	
   -73.1812	   -78.3005	   -73.5168	   -72.9294	   -80.6503	   -67.2226	   -75.9506	   -78.8879	   -63.4460	   -59.4177	
   -72.7615	   -77.7130	   -73.5168	   -72.6776	   -80.6503	   -66.8869	   -76.0345	   -78.6362	   -63.5300	   -59.0820	
   -72.0062	   -76.9577	   -73.1812	   -71.5027	   -79.9789	   -65.8798	   -75.7828	   -77.1255	   -63.3621	   -58.2428	
   -70.9152	   -75.9506	   -72.4258	   -69.4885	   -78.6362	   -64.3692	   -75.1114	   -74.4400	   -62.9425	   -56.9000	
   -69.5724	   -74.6918	   -71.5027	   -66.7191	   -76.7059	   -62.3550	   -74.1043	   -70.7474	   -62.2711	   -55.3055	
   -67.8101	   -73.1812	   -70.2438	   -63.3621	   -74.2722	   -60.0052	   -72.6776	   -66.5512	   -61.2640	   -53.3752	
   -65.7120	   -71.4188	   -68.7332	   -59.6695	   -71.5027	   -57.4036	   -70.9991	   -62.1872	   -60.0052	   -51.4450	
   -63.4460	   -69.3207	   -66.9708	   -55.8090	   -68.6493	   -54.8019	   -69.0689	   -58.0750	   -58.6624	   -49.6826	
   -60.9283	   -67.1387	   -65.1245	   -52.3682	   -65.7959	   -52.5360	   -67.0547	   -54.6341	   -57.1518	   -48.1720	
   -58.4946	   -65.0406	   -63.1943	   -49.6826	   -63.2782	   -50.7736	   -65.1245	   -52.1164	   -55.7251	   -47.0810	
   -56.3965	   -63.2782	   -61.4319	   -48.0881	   -61.1801	   -49.8505	   -63.5300	   -50.6897	   -54.5502	   -46.5775	
   -54.9698	   -62.0193	   -60.0052	   -47.9202	   -59.5856	   -49.8505	   -62.2711	   -50.4379	   -53.7109	   -46.5775	
   -54.2984	   -61.5158	   -58.9142	   -49.0112	   -58.5785	   -50.6897	   -61.5158	   -51.2772	   -53.3752	   -46.9131	
   -54.4662	   -61.7676	   -58.1589	   -51.3611	   -58.0750	   -52.2842	   -61.1801	   -53.0396	   -53.3752	   -47.6685	
   -55.4733	   -62.6907	   -57.7393	   -54.4662	   -57.9071	   -54.3823	   -61.3480	   -55.3894	   -53.8788	   -48.5916	
   -56.9839	   -64.1174	   -57.4875	   -58.0750	   -57.9071	   -56.7322	   -61.6837	   -58.0750	   -54.8019	   -49.5987	
   -58.7463	   -65.8798	   -57.3196	   -61.7676	   -57.9910	   -59.1660	   -62.1033	   -60.9283	   -56.1447	   -50.6058	
   -60.5927	   -67.5583	   -57.1518	   -65.2924	   -58.0750	   -61.5158	   -62.4390	   -63.6139	   -57.6553	   -51.6129	
   -62.1872	   -69.0689	   -56.9839	   -68.2297	   -57.9071	   -63.4460	   -62.5229	   -65.8798	   -59.3338	   -52.4521	
   -63.6139	   -70.4117	   -56.9839	   -70.4956	   -57.5714	   -64.9567	   -62.4390	   -67.5583	   -60.7605	   -53.0396	
   -64.7888	   -71.5027	   -57.2357	   -71.8384	   -57.1518	   -65.7959	   -61.9354	   -68.4814	   -61.8515	   -53.4592	
   -65.9637	   -72.5098	   -57.9910	   -72.1741	   -56.8161	   -65.9637	   -61.2640	   -68.6493	   -62.4390	   -53.6270	
   -67.0547	   -73.4329	   -59.3338	   -71.5866	   -56.7322	   -65.4602	   -60.5087	   -68.1458	   -62.5229	   -53.6270	
   -68.2297	   -74.3561	   -61.2640	   -70.4117	   -57.0679	   -64.4531	   -59.6695	   -67.2226	   -62.1872	   -53.5431	
   -69.4885	   -75.3632	   -63.6139	   -68.8171	   -57.8232	   -63.1104	   -58.9142	   -66.0477	   -61.5997	   -53.4592	
   -70.8313	   -76.4542	   -66.1316	   -67.2226	   -59.0820	   -61.7676	   -58.4106	   -64.8727	   -60.8444	   -53.3752	
   -72.3419	   -77.7130	   -68.6493	   -65.8798	   -60.7605	   -60.5927	   -58.2428	   -63.8657	   -60.1730	   -53.4592	
   -73.7686	   -78.9719	   -70.8313	   -64.8727	   -62.6907	   -59.6695	   -58.4106	   -63.0264	   -59.6695	   -53.4592	
   -75.0275	   -80.1468	   -72.6776	   -64.3692	   -64.7049	   -59.0820	   -58.9142	   -62.5229	   -59.2499	   -53.4592	
   -75.9506	   -80.9860	   -73.9365	   -64.2853	   -66.5512	   -58.9142	   -59.6695	   -62.0193	   -58.9142	   -53.3752	
   -76.2024	   -81.3217	   -74.6918	   -64.4531	   -68.1458	   -59.0820	   -60.6766	   -61.6837	   -58.6624	   -53.0396	
   -75.8667	   -81.2378	   -74.9435	   -64.8727	   -69.4046	   -59.4177	   -61.7676	   -61.2640	   -58.3267	   -52.6199	
   -75.0275	   -80.7343	   -74.7757	   -65.2084	   -70.4117	   -59.7534	   -62.9425	   -60.5927	   -57.8232	   -51.8646	
   -73.7686	   -79.8111	   -74.3561	   -65.5441	   -71.0831	   -60.0052	   -64.2014	   -59.8373	   -56.9839	   -50.9415	
   -72.2580	   -78.5522	   -73.6008	   -65.7120	   -71.5866	   -60.1730	   -65.3763	   -58.7463	   -55.8929	   -49.7665	
   -70.4956	   -77.0416	   -72.5937	   -65.5441	   -71.8384	   -60.0052	   -66.5512	   -57.4875	   -54.5502	   -48.4238	
   -68.5654	   -75.4471	   -71.3348	   -65.0406	   -71.6705	   -59.5016	   -67.6422	   -56.2286	   -52.8717	   -46.9131	
   -66.4673	   -73.6847	   -69.9921	   -64.2853	   -71.1670	   -58.8303	   -68.4814	   -55.0537	   -51.1093	   -45.3186	
   -64.2853	   -71.9223	   -68.4814	   -63.3621	   -70.2438	   -58.0750	   -69.0689	   -54.0466	   -49.1791	   -43.8080	
   -62.0193	   -70.1599	   -67.0547	   -62.4390	   -68.9011	   -57.2357	   -69.2368	   -53.4592	   -47.3328	   -42.4652	
   -59.7534	   -68.3975	   -65.7120	   -61.5158	   -67.2226	   -56.5643	   -69.1528	   -53.2074	   -45.5704	   -41.4581	
   -57.4875	   -66.6351	   -64.5370	   -60.5927	   -65.4602	   -56.0608	   -68.5654	   -53.2913	   -44.0598	   -40.7028	
   -55.2216	   -65.0406	   -63.6978	   -59.7534	   -63.6139	   -55.6412	   -67.6422	   -53.6270	   -42.8848	   -40.3671	
   -53.1235	   -63.5300	   -63.1104	   -58.7463	   -62.0193	   -55.3055	   -66.3834	   -54.0466	   -42.0456	   -40.3671	
   -51.2772	   -62.1872	   -62.7747	   -57.4036	   -60.7605	   -54.9698	   -64.8727	   -54.2984	   -41.8777	   -40.7028	
   -49.9344	   -61.3480	   -62.7747	   -55.7251	   -59.9213	   -54.4662	   -63.2782	   -54.2984	   -42.4652	   -41.4581	
   -49.2630	   -60.9283	   -63.0264	   -53.6270	   -59.5856	   -53.8788	   -61.6837	   -53.9627	   -43.8080	   -42.4652	
   -49.0952	   -60.9283	   -63.4460	   -51.3611	   -59.8373	   -53.0396	   -60.1730	   -53.2074	   -45.9061	   -43.7241	
   -49.5987	   -61.3480	   -63.8657	   -48.9273	   -60.4248	   -52.2003	   -58.9981	   -52.1164	   -48.5077	   -45.0668	
   -50.4379	   -62.1033	   -64.2853	   -46.7453	   -61.3480	   -51.1932	   -58.1589	   -50.6897	   -51.1093	   -46.3257	
   -51.4450	   -62.9425	   -64.5370	   -44.8151	   -62.5229	   -50.3540	   -57.6553	   -48.9273	   -53.3752	   -47.1649	
   -52.6199	   -63.7817	   -64.5370	   -43.2205	   -63.7817	   -49.5148	   -57.6553	   -46.9971	   -55.0537	   -47.4167	
   -53.7949	   -64.7049	   -64.3692	   -42.1295	   -65.2084	   -48.9273	   -58.0750	   -44.9829	   -55.8929	   -47.2488	
   -54.9698	   -65.5441	   -64.1174	   -41.4581	   -66.7191	   -48.5077	   -58.9981	   -43.2205	   -55.8929	   -46.7453	
   -56.2286	   -66.4673	   -63.7817	   -41.3742	   -68.3975	   -48.2559	   -60.3409	   -42.1295	   -55.2216	   -46.0739	
   -57.4036	   -67.3065	   -63.6139	   -41.9617	   -69.9921	   -48.2559	   -62.0193	   -41.9617	   -54.0466	   -45.4865	
   -58.4946	   -68.1458	   -63.4460	   -43.3044	   -71.4188	   -48.5916	   -63.9496	   -42.9688	   -52.7039	   -45.2347	
   -59.5016	   -68.9011	   -63.3621	   -45.3186	   -72.6776	   -49.2630	   -65.8798	   -45.3186	   -51.6968	   -45.1508	
   -60.1730	   -69.4885	   -63.2782	   -47.9202	   -73.4329	   -50.3540	   -67.6422	   -48.9273	   -51.2772	   -45.4025	
   -60.5087	   -69.8242	   -63.0264	   -50.8575	   -73.6008	   -51.5289	   -69.1528	   -53.4592	   -51.6129	   -45.7382	
   -60.5087	   -69.8242	   -62.6068	   -53.9627	   -73.0972	   -52.8717	   -70.2438	   -58.4946	   -52.6199	   -46.2418	
   -60.1730	   -69.6564	   -61.9354	   -56.6483	   -72.0062	   -54.0466	   -70.8313	   -63.4460	   -54.1306	   -46.8292	
   -59.5856	   -69.0689	   -60.9283	   -58.6624	   -70.4117	   -54.8859	   -71.0831	   -68.0618	   -55.7251	   -47.4167	
   -58.6624	   -68.2297	   -59.6695	   -59.6695	   -68.3975	   -55.3055	   -70.9152	   -71.8384	   -57.1518	   -48.0881	
   -57.5714	   -67.2226	   -58.0750	   -59.7534	   -66.0477	   -55.3055	   -70.3278	   -74.5239	   -58.2428	   -48.7595	
   -56.3126	   -65.9637	   -56.3126	   -58.9142	   -63.6978	   -54.9698	   -69.4046	   -75.9506	   -58.6624	   -49.3469	
   -54.9698	   -64.6210	   -54.5502	   -57.5714	   -61.5158	   -54.3823	   -68.1458	   -76.1185	   -58.4946	   -49.7665	
   -53.5431	   -63.3621	   -53.0396	   -56.0608	   -59.6695	   -53.6270	   -66.5512	   -75.2792	   -57.8232	   -50.1022	
   -52.2003	   -62.1033	   -52.1164	   -54.6341	   -58.3267	   -53.0396	   -64.8727	   -73.7686	   -56.9000	   -50.3540	
   -50.8575	   -61.0123	   -51.7807	   -53.7109	   -57.4875	   -52.6199	   -63.1104	   -71.9223	   -55.8090	   -50.6058	
   -49.5987	   -59.9213	   -52.2003	   -53.2074	   -57.2357	   -52.4521	   -61.3480	   -70.0760	   -54.9698	   -50.8575	
   -48.2559	   -58.8303	   -53.0396	   -53.1235	   -57.2357	   -52.4521	   -59.6695	   -68.3975	   -54.2145	   -50.9415	
   -46.7453	   -57.4875	   -53.9627	   -53.2074	   -57.3196	   -52.5360	   -57.9910	   -66.8030	   -53.7109	   -50.8575	
   -44.9829	   -55.8929	   -54.5502	   -53.2074	   -57.4036	   -52.4521	   -56.3965	   -65.1245	   -53.2913	   -50.3540	
   -42.7170	   -53.8788	   -54.6341	   -52.8717	   -57.2357	   -52.1164	   -54.9698	   -62.9425	   -52.7878	   -49.5148	
   -40.1993	   -51.4450	   -53.9627	   -52.1164	   -56.9839	   -51.3611	   -53.6270	   -60.2570	   -52.3682	   -48.2559	
   -37.3459	   -48.8434	   -52.7039	   -50.8575	   -56.4804	   -50.1862	   -52.5360	   -57.0679	   -51.7807	   -46.6614	
   -34.4925	   -46.1578	   -51.0254	   -49.0952	   -55.7251	   -48.5916	   -51.6129	   -53.6270	   -51.1093	   -44.8990	
   -31.8069	   -43.5562	   -49.0952	   -46.8292	   -54.7180	   -46.6614	   -50.8575	   -50.1022	   -50.2701	   -43.1366	
   -29.7089	   -41.4581	   -47.2488	   -44.2276	   -53.4592	   -44.4794	   -50.1022	   -46.7453	   -49.0952	   -41.2064	
   -28.3661	   -39.9475	   -45.5704	   -41.4581	   -51.9485	   -42.2974	   -49.4308	   -43.7241	   -47.6685	   -39.4440	
   -27.9465	   -39.2761	   -44.2276	   -38.9404	   -50.3540	   -40.1993	   -48.8434	   -41.2903	   -45.9900	   -37.8494	
   -28.2822	   -39.3600	   -43.2205	   -37.0102	   -48.8434	   -38.4369	   -48.3398	   -39.3600	   -44.3115	   -36.4227	
   -29.3732	   -39.9475	   -42.7170	   -35.6674	   -47.5845	   -37.1780	   -48.0881	   -38.1012	   -42.8848	   -35.3317	
   -30.7159	   -40.8707	   -42.4652	   -34.9960	   -46.5775	   -36.3388	   -48.0042	   -37.4298	   -41.6260	   -34.4925	
   -31.9748	   -41.7938	   -42.3813	   -34.9121	   -45.9900	   -36.0031	   -48.2559	   -37.1780	   -40.6189	   -33.9050	
   -32.9819	   -42.4652	   -42.5491	   -35.0800	   -45.9061	   -35.8353	   -48.6755	   -37.2620	   -39.8636	   -33.6533	
   -33.5693	   -42.8009	   -42.7170	   -35.3317	   -46.1578	   -35.8353	   -49.2630	   -37.4298	   -39.2761	   -33.6533	
   -33.8211	   -42.8848	   -42.8848	   -35.7513	   -46.7453	   -35.7513	   -49.9344	   -37.6816	   -38.7726	   -33.9050	
   -33.9050	   -42.8009	   -43.1366	   -36.2549	   -47.4167	   -35.7513	   -50.6058	   -38.0173	   -38.3530	   -34.2407	
   -34.0729	   -42.8009	   -43.3884	   -36.8423	   -48.1720	   -35.8353	   -51.2772	   -38.3530	   -38.0173	   -34.7443	
   -34.3246	   -43.0527	   -43.6401	   -37.4298	   -48.9273	   -35.9192	   -51.9485	   -38.6887	   -37.8494	   -35.2478	
   -34.8282	   -43.4723	   -43.9758	   -38.1012	   -49.5148	   -36.0870	   -52.7039	   -39.1083	   -37.6816	   -35.6674	
   -35.5835	   -44.2276	   -44.3115	   -38.6887	   -50.0183	   -36.4227	   -53.3752	   -39.6118	   -37.6816	   -36.0870	
   -36.5067	   -45.3186	   -44.7311	   -39.4440	   -50.4379	   -36.9263	   -54.1306	   -40.1154	   -37.6816	   -36.5067	
   -37.5977	   -46.4935	   -45.3186	   -40.1993	   -50.8575	   -37.5137	   -54.8859	   -40.7028	   -37.6816	   -36.7584	
   -38.6887	   -47.8363	   -45.9061	   -40.9546	   -51.2772	   -38.1851	   -55.6412	   -41.2064	   -37.7655	   -36.9263	
   -39.6957	   -49.0112	   -46.6614	   -41.8777	   -51.6968	   -38.9404	   -56.3965	   -41.7099	   -37.9333	   -37.0102	
   -40.6189	   -50.0183	   -47.3328	   -42.8009	   -52.2003	   -39.6957	   -57.1518	   -42.0456	   -38.1012	   -36.9263	
   -41.3742	   -50.6897	   -48.0881	   -43.8080	   -52.7039	   -40.4510	   -57.6553	   -42.3813	   -38.2690	   -36.8423	
   -41.9617	   -51.1932	   -48.6755	   -44.9829	   -53.1235	   -41.2064	   -58.0750	   -42.8009	   -38.4369	   -36.8423	
   -42.6331	   -51.5289	   -49.2630	   -46.4096	   -53.5431	   -42.1295	   -58.2428	   -43.3884	   -38.6047	   -36.8423	
   -43.4723	   -51.9485	   -49.8505	   -47.9202	   -54.0466	   -43.2205	   -58.2428	   -44.2276	   -38.7726	   -37.0941	
   -44.3115	   -52.4521	   -50.4379	   -49.5987	   -54.4662	   -44.3954	   -58.1589	   -45.3186	   -38.9404	   -37.5137	
   -45.4025	   -53.2074	   -51.1932	   -51.1093	   -55.0537	   -45.6543	   -57.9910	   -46.5775	   -39.1083	   -38.1851	
   -46.5775	   -54.2145	   -52.1164	   -52.2842	   -55.7251	   -46.8292	   -57.9071	   -47.8363	   -39.4440	   -38.9404	
   -47.7524	   -55.5573	   -53.3752	   -52.8717	   -56.6483	   -47.7524	   -57.9910	   -49.1791	   -39.9475	   -39.7797	
   -49.0112	   -57.0679	   -54.9698	   -52.8717	   -57.7393	   -48.5077	   -58.2428	   -50.4379	   -40.8707	   -40.7028	
   -50.2701	   -58.7463	   -56.6483	   -52.2842	   -58.9142	   -48.9273	   -58.6624	   -51.6129	   -42.1295	   -41.7099	
   -51.4450	   -60.2570	   -58.3267	   -51.2772	   -60.0052	   -49.1791	   -59.0820	   -52.7878	   -43.9758	   -42.7170	
   -52.4521	   -61.5997	   -59.5856	   -50.0183	   -60.8444	   -49.3469	   -59.4177	   -53.8788	   -46.1578	   -43.7241	
   -53.2913	   -62.6068	   -60.3409	   -48.7595	   -61.3480	   -49.4308	   -59.6695	   -54.8859	   -48.7595	   -44.5633	
   -53.8788	   -63.1943	   -60.5927	   -47.6685	   -61.5997	   -49.5987	   -59.7534	   -55.6412	   -51.2772	   -45.3186	
   -54.3823	   -63.4460	   -60.5087	   -46.9971	   -61.5997	   -49.8505	   -59.8373	   -56.2286	   -53.4592	   -45.6543	
   -54.6341	   -63.6139	   -60.3409	   -46.9131	   -61.4319	   -50.1862	   -59.9213	   -56.4804	   -55.0537	   -45.7382	
   -54.8859	   -63.6978	   -60.2570	   -47.3328	   -61.2640	   -50.7736	   -60.0052	   -56.4804	   -55.8929	   -45.4865	
   -55.0537	   -63.7817	   -60.3409	   -48.3398	   -61.0962	   -51.3611	   -60.3409	   -56.3126	   -55.9769	   -44.8990	
   -55.2216	   -63.9496	   -60.7605	   -49.6826	   -60.9283	   -52.0325	   -60.7605	   -55.8929	   -55.3894	   -44.3115	
   -55.5573	   -64.1174	   -61.3480	   -51.1932	   -60.9283	   -52.5360	   -61.2640	   -55.5573	   -54.3823	   -43.6401	
   -56.0608	   -64.4531	   -62.0193	   -52.6199	   -61.0123	   -52.9556	   -62.0193	   -55.3055	   -53.2913	   -42.9688	
   -56.9000	   -65.0406	   -62.7747	   -53.7949	   -61.1801	   -53.1235	   -62.7747	   -55.3894	   -52.4521	   -42.4652	
   -58.0750	   -65.7120	   -63.5300	   -54.6341	   -61.4319	   -53.2913	   -63.6978	   -55.8090	   -51.9485	   -42.1295	
   -59.5016	   -66.4673	   -64.1174	   -54.9698	   -61.6837	   -53.2913	   -64.7049	   -56.6483	   -51.9485	   -42.1295	
   -61.0123	   -67.2226	   -64.5370	   -54.9698	   -62.0193	   -53.2913	   -65.5441	   -57.8232	   -52.4521	   -42.3813	
   -62.2711	   -67.8101	   -64.7888	   -54.5502	   -62.1872	   -53.0396	   -66.2994	   -59.1660	   -53.2913	   -42.8848	
   -63.1943	   -68.0618	   -64.6210	   -53.8788	   -62.2711	   -52.7878	   -66.8030	   -60.5087	   -54.2984	   -43.4723	
   -63.6139	   -68.0618	   -64.2853	   -52.8717	   -62.1033	   -52.3682	   -66.8869	   -61.6837	   -55.2216	   -44.2276	
   -63.6139	   -67.8101	   -63.6978	   -51.7807	   -61.5997	   -51.9485	   -66.6351	   -62.6068	   -55.9769	   -44.9829	
   -63.2782	   -67.3904	   -63.0264	   -50.5219	   -60.8444	   -51.2772	   -65.9637	   -63.0264	   -56.3126	   -45.6543	
   -62.9425	   -66.8869	   -62.3550	   -49.0952	   -59.8373	   -50.6058	   -64.9567	   -62.8586	   -56.2286	   -46.2418	
   -62.6907	   -66.3834	   -61.7676	   -47.4167	   -58.6624	   -49.6826	   -63.6978	   -62.0193	   -55.6412	   -46.7453	
   -62.5229	   -66.0477	   -61.3480	   -45.8221	   -57.4036	   -48.7595	   -62.2711	   -60.5087	   -54.5502	   -46.9971	
   -62.5229	   -65.7959	   -60.8444	   -44.4794	   -56.2286	   -47.8363	   -60.7605	   -58.2428	   -53.1235	   -47.0810	
   -62.5229	   -65.5441	   -60.3409	   -43.5562	   -54.9698	   -47.1649	   -59.2499	   -55.3894	   -51.3611	   -46.8292	
   -62.4390	   -65.2084	   -59.6695	   -43.3884	   -53.7109	   -46.7453	   -57.7393	   -52.2842	   -49.4308	   -46.2418	
   -62.1033	   -64.5370	   -58.7463	   -43.9758	   -52.4521	   -46.8292	   -56.3126	   -49.1791	   -47.5006	   -45.3186	
   -61.5997	   -63.6978	   -57.4875	   -45.3186	   -51.1093	   -47.1649	   -54.8019	   -46.4096	   -45.5704	   -44.1437	
   -60.7605	   -62.6068	   -55.9769	   -47.2488	   -49.6826	   -47.7524	   -53.3752	   -44.2276	   -43.8080	   -42.8009	
   -59.7534	   -61.2640	   -54.2984	   -49.3469	   -48.2559	   -48.4238	   -51.9485	   -42.6331	   -42.2974	   -41.4581	
   -58.5785	   -59.8373	   -52.4521	   -51.4450	   -46.8292	   -49.0112	   -50.6897	   -41.7938	   -41.1224	   -40.1154	
   -57.3196	   -58.4106	   -50.6897	   -53.2074	   -45.4865	   -49.4308	   -49.4308	   -41.7099	   -40.4510	   -38.8565	
   -56.0608	   -57.0679	   -49.0112	   -54.7180	   -44.3954	   -49.6826	   -48.3398	   -42.5491	   -40.2832	   -37.9333	
   -55.0537	   -56.0608	   -47.8363	   -55.8090	   -43.5562	   -49.8505	   -47.4167	   -44.3115	   -40.7028	   -37.3459	
   -54.3823	   -55.4733	   -47.1649	   -56.5643	   -43.0527	   -50.1862	   -46.7453	   -47.0810	   -41.7938	   -37.3459	
   -54.2145	   -55.4733	   -47.2488	   -57.2357	   -42.8009	   -50.6058	   -46.2418	   -50.6058	   -43.5562	   -37.9333	
   -54.8019	   -56.1447	   -48.0881	   -57.9071	   -42.8848	   -51.3611	   -46.1578	   -54.6341	   -45.8221	   -39.1083	
   -55.9769	   -57.4875	   -49.5148	   -58.6624	   -43.3884	   -52.2842	   -46.3257	   -58.8303	   -48.4238	   -40.7867	
   -57.7393	   -59.2499	   -51.3611	   -59.6695	   -44.1437	   -53.4592	   -46.9131	   -62.6907	   -51.0254	   -42.8009	
   -59.9213	   -61.4319	   -53.3752	   -60.8444	   -45.3186	   -54.7180	   -47.8363	   -65.7959	   -53.5431	   -44.8990	
   -62.1872	   -63.7817	   -55.5573	   -62.0193	   -46.9131	   -55.8929	   -49.0952	   -67.7261	   -55.5573	   -46.8292	
   -64.3692	   -66.1316	   -57.6553	   -63.0264	   -48.6755	   -56.6483	   -50.6897	   -68.3136	   -57.1518	   -48.5077	
   -66.3834	   -68.3136	   -59.6695	   -63.6139	   -50.6897	   -56.9000	   -52.5360	   -67.6422	   -58.0750	   -49.5987	
   -67.8101	   -69.9921	   -61.5997	   -63.5300	   -52.7039	   -56.4804	   -54.5502	   -65.7959	   -58.4106	   -50.1022	
   -68.7332	   -70.9991	   -63.3621	   -62.6068	   -54.6341	   -55.3055	   -56.5643	   -63.1104	   -57.9910	   -49.8505	
   -68.9011	   -71.3348	   -65.1245	   -61.0962	   -56.3965	   -53.5431	   -58.5785	   -60.0052	   -56.8161	   -48.8434	
   -68.3975	   -70.9152	   -66.8030	   -58.9142	   -57.9071	   -51.1932	   -60.4248	   -56.6483	   -55.0537	   -47.0810	
   -67.2226	   -69.7403	   -68.2297	   -56.3965	   -59.1660	   -48.6755	   -62.1872	   -53.4592	   -52.7878	   -44.8990	
   -65.7120	   -68.0618	   -69.3207	   -53.8788	   -60.0891	   -46.0739	   -63.6978	   -50.5219	   -50.1022	   -42.3813	
   -63.8657	   -65.9637	   -69.8242	   -51.4450	   -60.6766	   -43.6401	   -64.9567	   -48.0881	   -47.3328	   -39.9475	
   -61.8515	   -63.6978	   -69.6564	   -49.2630	   -61.0123	   -41.7099	   -65.7959	   -46.3257	   -44.4794	   -37.8494	
   -59.8373	   -61.3480	   -68.7332	   -47.5006	   -61.0962	   -40.2832	   -66.2155	   -45.2347	   -42.0456	   -36.2549	
   -57.9910	   -59.1660	   -67.4744	   -46.3257	   -61.0962	   -39.6118	   -66.2155	   -44.8151	   -40.1154	   -35.2478	
   -56.5643	   -57.4875	   -65.9637	   -45.8221	   -61.0962	   -39.6957	   -65.7959	   -45.2347	   -39.1922	   -34.8282	
   -55.7251	   -56.4804	   -64.5370	   -46.1578	   -61.1801	   -40.7028	   -65.2084	   -46.4096	   -39.1083	   -35.0800	
   -55.6412	   -56.2286	   -63.3621	   -47.2488	   -61.2640	   -42.4652	   -64.4531	   -48.1720	   -40.1154	   -35.8353	
   -56.1447	   -56.6483	   -62.6068	   -49.0112	   -61.3480	   -44.8151	   -63.6978	   -50.2701	   -41.8777	   -37.0941	
   -57.0679	   -57.6553	   -62.2711	   -51.2772	   -61.2640	   -47.5006	   -62.9425	   -52.5360	   -44.0598	   -38.6887	
   -58.0750	   -58.9142	   -62.1872	   -53.6270	   -60.9283	   -50.0183	   -62.1872	   -54.6341	   -46.3257	   -40.1993	
   -58.9981	   -60.2570	   -62.1872	   -55.8929	   -60.4248	   -52.2842	   -61.5158	   -56.2286	   -48.3398	   -41.6260	
   -59.5856	   -61.3480	   -62.2711	   -57.6553	   -59.5856	   -54.0466	   -60.8444	   -57.2357	   -49.8505	   -42.5491	
   -59.9213	   -62.1872	   -62.1033	   -58.9981	   -58.4946	   -55.2216	   -59.9213	   -57.7393	   -50.6897	   -42.9688	
   -59.8373	   -62.6907	   -61.5158	   -59.7534	   -57.1518	   -55.9769	   -58.9142	   -57.7393	   -50.8575	   -42.8848	
   -59.5016	   -62.6068	   -60.5927	   -60.0891	   -55.6412	   -56.3126	   -57.8232	   -57.4875	   -50.3540	   -42.3813	
   -58.9142	   -62.2711	   -59.4177	   -60.1730	   -54.0466	   -56.4804	   -56.6483	   -57.1518	   -49.2630	   -41.5421	
   -58.2428	   -61.5158	   -57.9071	   -60.0891	   -52.5360	   -56.3965	   -55.5573	   -56.6483	   -47.8363	   -40.5350	
   -57.4875	   -60.5927	   -56.3126	   -59.7534	   -51.1932	   -56.2286	   -54.7180	   -56.1447	   -45.9900	   -39.4440	
   -56.6483	   -59.4177	   -54.6341	   -59.1660	   -50.1022	   -55.9769	   -53.9627	   -55.4733	   -43.8919	   -38.2690	
   -55.5573	   -57.9071	   -53.0396	   -57.9910	   -49.0952	   -55.3894	   -53.4592	   -54.6341	   -41.7099	   -37.0941	
   -54.2145	   -56.0608	   -51.6968	   -56.2286	   -48.2559	   -54.5502	   -52.9556	   -53.6270	   -39.6118	   -36.0870	
   -52.7039	   -54.1306	   -50.6897	   -53.8788	   -47.5845	   -53.4592	   -52.5360	   -52.2842	   -37.7655	   -35.1639	
   -51.2772	   -52.2842	   -50.1862	   -51.1932	   -47.2488	   -52.0325	   -52.1164	   -50.6897	   -36.5067	   -34.5764	
   -50.1862	   -50.8575	   -50.2701	   -48.3398	   -47.0810	   -50.3540	   -51.7807	   -48.9273	   -36.0031	   -34.3246	
   -49.7665	   -49.9344	   -50.7736	   -45.8221	   -47.0810	   -48.5916	   -51.4450	   -47.0810	   -36.4227	   -34.4086	
   -50.0183	   -49.8505	   -51.5289	   -43.8080	   -47.0810	   -46.9971	   -50.9415	   -45.6543	   -37.8494	   -34.7443	
   -50.9415	   -50.4379	   -52.2842	   -42.6331	   -46.8292	   -45.7382	   -50.3540	   -44.8990	   -40.0314	   -35.4156	
   -52.2842	   -51.5289	   -53.0396	   -42.2974	   -46.4096	   -45.0668	   -49.6826	   -44.8990	   -42.7170	   -36.2549	
   -53.7949	   -52.9556	   -53.5431	   -42.9688	   -45.7382	   -44.9829	   -48.9273	   -45.6543	   -45.5704	   -37.1780	
   -55.3055	   -54.4662	   -53.7949	   -44.1437	   -44.8990	   -45.4025	   -48.0881	   -46.9971	   -48.2559	   -38.1012	
   -56.3965	   -55.8929	   -53.9627	   -45.7382	   -44.0598	   -46.1578	   -47.5006	   -48.5916	   -50.3540	   -38.9404	
   -57.0679	   -57.1518	   -53.9627	   -47.2488	   -43.3884	   -46.9131	   -46.9971	   -50.1862	   -51.9485	   -39.5279	
   -57.3196	   -58.0750	   -53.8788	   -48.5077	   -42.9688	   -47.5006	   -46.8292	   -51.6968	   -52.7039	   -39.7797	
   -57.1518	   -58.6624	   -53.7109	   -49.3469	   -42.8848	   -47.7524	   -46.9131	   -52.7878	   -52.8717	   -39.6118	
   -56.5643	   -58.7463	   -53.3752	   -49.7665	   -42.8848	   -47.7524	   -47.1649	   -53.5431	   -52.4521	   -38.9404	
   -55.7251	   -58.5785	   -52.9556	   -49.8505	   -43.1366	   -47.5006	   -47.5006	   -53.8788	   -51.5289	   -37.9333	
   -54.7180	   -58.0750	   -52.4521	   -49.5987	   -43.3884	   -47.0810	   -48.0042	   -53.7949	   -50.3540	   -36.5906	
   -53.5431	   -57.3196	   -51.8646	   -49.1791	   -43.8080	   -46.6614	   -48.5077	   -53.5431	   -49.0952	   -35.0800	
   -52.3682	   -56.3965	   -51.2772	   -48.6755	   -44.3115	   -46.2418	   -49.0112	   -53.2074	   -47.8363	   -33.5693	
   -51.1093	   -55.3894	   -50.6897	   -48.0881	   -44.8151	   -45.8221	   -49.5148	   -52.7878	   -46.6614	   -32.0587	
   -49.7665	   -54.1306	   -50.1022	   -47.3328	   -45.2347	   -45.4025	   -49.9344	   -52.3682	   -45.5704	   -30.6320	
   -48.2559	   -52.7878	   -49.4308	   -46.4935	   -45.5704	   -44.8990	   -50.1862	   -51.8646	   -44.5633	   -29.2892	
   -46.8292	   -51.2772	   -48.7595	   -45.4865	   -45.7382	   -44.2276	   -50.1862	   -51.1932	   -43.6401	   -28.1143	
   -45.4865	   -49.9344	   -48.0881	   -44.3954	   -45.9061	   -43.4723	   -50.1022	   -50.4379	   -42.6331	   -27.1072	
   -44.4794	   -48.7595	   -47.5845	   -43.3044	   -45.9061	   -42.7170	   -49.7665	   -49.5987	   -41.5421	   -26.3519	
   -43.8919	   -47.9202	   -47.1649	   -42.2134	   -45.8221	   -41.9617	   -49.2630	   -48.7595	   -40.5350	   -25.8484	
   -43.9758	   -47.6685	   -46.9971	   -41.1224	   -45.6543	   -41.2064	   -48.5077	   -47.9202	   -39.6957	   -25.5966	
   -44.5633	   -47.8363	   -46.9131	   -39.9475	   -45.1508	   -40.4510	   -47.5845	   -47.1649	   -38.9404	   -25.6805	
   -45.5704	   -48.4238	   -46.9131	   -38.9404	   -44.3115	   -39.8636	   -46.4096	   -46.6614	   -38.3530	   -25.9323	
   -46.7453	   -49.1791	   -46.8292	   -37.9333	   -43.1366	   -39.2761	   -45.0668	   -46.1578	   -37.9333	   -26.3519	
   -48.0042	   -50.0183	   -46.5775	   -37.0941	   -41.7099	   -38.7726	   -43.4723	   -45.9061	   -37.4298	   -26.8555	
   -49.0112	   -50.7736	   -46.2418	   -36.5067	   -40.1154	   -38.3530	   -41.7938	   -45.7382	   -36.9263	   -27.2751	
   -49.7665	   -51.4450	   -45.7382	   -36.0031	   -38.5208	   -37.9333	   -40.1154	   -45.6543	   -36.3388	   -27.4429	
   -50.1862	   -51.9485	   -45.1508	   -35.6674	   -37.0941	   -37.4298	   -38.6047	   -45.4865	   -35.5835	   -27.3590	
   -50.4379	   -52.2003	   -44.6472	   -35.3317	   -35.9192	   -36.8423	   -37.3459	   -45.0668	   -34.4925	   -26.9394	
   -50.3540	   -52.2842	   -44.3115	   -34.7443	   -35.1639	   -36.0031	   -36.5067	   -44.3115	   -33.2336	   -26.1002	
   -50.1862	   -52.2842	   -44.0598	   -33.8211	   -34.7443	   -34.9121	   -36.0031	   -43.1366	   -31.5552	   -24.8413	
   -49.8505	   -52.1164	   -43.9758	   -32.8140	   -34.5764	   -33.7372	   -35.9192	   -41.4581	   -29.6249	   -23.2468	
   -49.4308	   -51.9485	   -43.8919	   -31.8069	   -34.7443	   -32.6462	   -36.1710	   -39.4440	   -27.5269	   -21.3165	
   -48.9273	   -51.5289	   -43.8919	   -31.0516	   -34.9960	   -31.6391	   -36.6745	   -37.1780	   -25.5127	   -19.3024	
   -48.4238	   -51.1932	   -43.8919	   -30.9677	   -35.4996	   -31.1356	   -37.2620	   -34.7443	   -24.0021	   -17.3721	
   -48.0042	   -50.7736	   -43.9758	   -31.8069	   -36.0870	   -31.3034	   -38.0173	   -32.5623	   -23.2468	   -15.8615	
   -47.7524	   -50.4379	   -44.3954	   -33.6533	   -36.9263	   -32.0587	   -38.7726	   -30.9677	   -23.5825	   -14.7705	
   -47.7524	   -50.2701	   -44.9829	   -36.5067	   -38.0173	   -33.6533	   -39.6118	   -30.2124	   -25.0092	   -14.4348	
   -48.0881	   -50.3540	   -45.9061	   -40.0314	   -39.3600	   -35.8353	   -40.4510	   -30.6320	   -27.3590	   -14.8544	
   -48.5916	   -50.5219	   -46.9971	   -43.7241	   -40.7867	   -38.4369	   -41.1224	   -32.2266	   -30.3802	   -15.8615	
   -49.1791	   -50.6897	   -48.0881	   -47.1649	   -42.1295	   -41.1224	   -41.7938	   -34.7443	   -33.4854	   -17.5400	
   -49.5987	   -50.7736	   -48.9273	   -49.8505	   -43.1366	   -43.3044	   -42.1295	   -37.6816	   -36.3388	   -19.6381	
   -49.5987	   -50.3540	   -49.3469	   -51.2772	   -43.6401	   -44.8990	   -42.2974	   -40.7028	   -38.6887	   -21.9879	
   -49.0952	   -49.5987	   -49.3469	   -51.5289	   -43.6401	   -45.5704	   -42.0456	   -43.3884	   -40.4510	   -24.3378	
   -48.0881	   -48.3398	   -48.7595	   -50.6058	   -43.1366	   -45.4025	   -41.6260	   -45.4865	   -41.4581	   -26.6037	
   -46.5775	   -46.6614	   -47.8363	   -49.0112	   -42.2134	   -44.5633	   -40.8707	   -46.9971	   -42.0456	   -28.6179	
   -44.8151	   -44.7311	   -46.4935	   -47.0810	   -41.0385	   -43.3884	   -39.8636	   -47.8363	   -42.1295	   -30.2124	
   -42.8009	   -42.6331	   -44.8151	   -45.1508	   -39.5279	   -42.1295	   -38.8565	   -48.0881	   -41.8777	   -31.3034	
   -40.7028	   -40.5350	   -42.9688	   -43.3884	   -37.9333	   -40.7867	   -37.7655	   -48.0042	   -41.5421	   -31.9748	
   -38.6047	   -38.4369	   -40.9546	   -41.9617	   -36.1710	   -39.6118	   -36.6745	   -47.5845	   -41.0385	   -32.1426	
   -36.5906	   -36.4227	   -38.7726	   -40.8707	   -34.4086	   -38.5208	   -35.6674	   -46.9131	   -40.4510	   -31.8909	
   -34.7443	   -34.4925	   -36.5906	   -40.0314	   -32.5623	   -37.5977	   -34.8282	   -45.9900	   -39.9475	   -31.3873	
   -33.0658	   -32.7301	   -34.4086	   -39.4440	   -30.8838	   -36.7584	   -34.1568	   -45.0668	   -39.3600	   -30.6320	
   -31.6391	   -31.0516	   -32.4783	   -39.1083	   -29.2892	   -36.0031	   -33.7372	   -43.9758	   -38.7726	   -29.8767	
   -30.2963	   -29.6249	   -30.7159	   -38.9404	   -27.8625	   -35.4156	   -33.4854	   -42.9688	   -38.1851	   -29.1214	
   -29.0375	   -28.2822	   -29.2053	   -38.9404	   -26.6037	   -34.9960	   -33.4015	   -41.9617	   -37.5977	   -28.4500	
   -27.9465	   -27.0233	   -27.9465	   -38.9404	   -25.5127	   -34.6603	   -33.4015	   -41.0385	   -37.0941	   -27.8625	
   -26.8555	   -25.8484	   -26.9394	   -38.9404	   -24.6735	   -34.4925	   -33.4015	   -40.1993	   -36.6745	   -27.5269	
   -26.0162	   -24.9252	   -26.2680	   -38.9404	   -24.1699	   -34.4925	   -33.4854	   -39.6118	   -36.2549	   -27.2751	
   -25.3448	   -24.3378	   -25.9323	   -38.9404	   -24.0021	   -34.5764	   -33.5693	   -39.2761	   -35.9192	   -27.1072	
   -25.0931	   -24.1699	   -26.0162	   -38.9404	   -24.2538	   -34.9121	   -33.7372	   -39.1922	   -35.6674	   -26.8555	
   -25.1770	   -24.4217	   -26.4359	   -39.0244	   -24.8413	   -35.4156	   -33.9890	   -39.2761	   -35.4156	   -26.6037	
   -25.5966	   -25.1770	   -27.1912	   -39.1083	   -25.8484	   -35.9192	   -34.3246	   -39.6118	   -35.2478	   -26.0162	
   -26.4359	   -26.2680	   -28.1982	   -39.1922	   -27.1072	   -36.4227	   -34.7443	   -40.0314	   -34.9960	   -25.3448	
   -27.5269	   -27.6108	   -29.4571	   -39.1922	   -28.5339	   -37.0102	   -35.0800	   -40.5350	   -34.8282	   -24.4217	
   -28.7857	   -29.1214	   -30.8838	   -39.0244	   -30.0446	   -37.5137	   -35.3317	   -41.1224	   -34.6603	   -23.4985	
   -30.0446	   -30.5481	   -32.3944	   -38.7726	   -31.4713	   -38.0173	   -35.4156	   -41.7099	   -34.4086	   -22.4915	
   -31.3034	   -31.9748	   -33.9050	   -38.3530	   -32.7301	   -38.4369	   -35.3317	   -42.2134	   -34.1568	   -21.4005	
   -32.4783	   -33.3176	   -35.1639	   -37.7655	   -33.6533	   -38.6887	   -35.2478	   -42.4652	   -33.6533	   -20.3934	
   -33.4854	   -34.4925	   -36.2549	   -37.0941	   -34.3246	   -38.8565	   -35.0800	   -42.3813	   -33.0658	   -19.3024	
[Epoch Header]
[Trial Type]	13
[Accept]	1
[Correct]	0
[RT]	 0.000
[Resp]	0
[Epoch Data]
    49.5987	    52.9556	    49.0112	    47.8363	    44.3954	    42.2974	    40.4510	    47.7524	    38.6047	    26.3519	
    52.2842	    55.0537	    50.0183	    49.5987	    45.9061	    42.9688	    40.1993	    47.6685	    38.4369	    25.4288	
    54.8019	    57.1518	    50.6058	    51.1932	    47.0810	    43.6401	    39.9475	    47.7524	    38.6047	    24.5895	
    56.9000	    58.9981	    50.8575	    52.2842	    47.9202	    44.2276	    39.6957	    48.0042	    39.0244	    23.9182	
    58.4946	    60.5087	    50.7736	    52.8717	    48.3398	    44.4794	    39.5279	    48.0881	    39.6118	    23.2468	
    59.3338	    61.3480	    50.2701	    52.8717	    48.4238	    44.4794	    39.4440	    47.7524	    40.1993	    22.5754	
    59.3338	    61.5158	    49.5148	    52.2003	    48.1720	    44.2276	    39.4440	    47.0810	    40.6189	    21.9040	
    58.4106	    60.8444	    48.5077	    51.1093	    47.5006	    43.7241	    39.4440	    45.9061	    40.6189	    21.1487	
    56.6483	    59.5856	    47.5006	    49.9344	    46.4096	    43.0527	    39.2761	    44.5633	    40.1154	    20.2255	
    54.3823	    57.9071	    46.5775	    48.7595	    44.9829	    42.3813	    38.9404	    43.2205	    39.1083	    19.2184	
    51.9485	    56.1447	    45.9061	    47.8363	    43.3884	    42.0456	    38.5208	    42.3813	    37.6816	    18.1274	
    49.6826	    54.5502	    45.7382	    47.4167	    41.7938	    41.9617	    38.0173	    42.2134	    36.1710	    17.1204	
    47.8363	    53.3752	    45.9061	    47.5006	    40.4510	    42.2134	    37.5977	    42.8009	    34.7443	    16.1133	
    46.4935	    52.5360	    46.4935	    47.8363	    39.3600	    42.8009	    37.4298	    43.8919	    33.5693	    15.2740	
    45.6543	    52.0325	    47.3328	    48.5077	    38.6047	    43.4723	    37.5137	    45.0668	    32.4783	    14.5187	
    45.3186	    51.8646	    48.3398	    49.2630	    38.2690	    44.1437	    37.8494	    45.9061	    31.5552	    13.8474	
    45.2347	    51.9485	    49.4308	    50.1022	    38.2690	    44.7311	    38.6887	    46.4096	    30.8838	    13.3438	
    45.4865	    52.2842	    50.5219	    51.0254	    38.6047	    45.1508	    39.7797	    46.4935	    30.3802	    13.0081	
    45.9900	    52.7039	    51.5289	    52.0325	    39.1922	    45.5704	    41.2064	    46.4935	    30.4642	    13.0081	
    46.5775	    53.2074	    52.4521	    53.1235	    40.0314	    45.9900	    42.6331	    46.4935	    30.9677	    13.3438	
    47.2488	    53.7949	    53.2074	    53.9627	    40.9546	    46.3257	    44.0598	    46.5775	    31.8909	    14.1830	
    47.9202	    54.2145	    53.6270	    54.3823	    41.7938	    46.6614	    45.3186	    46.7453	    33.0658	    15.2740	
    48.4238	    54.5502	    53.7109	    54.2145	    42.4652	    46.6614	    46.3257	    46.9131	    34.3246	    16.6168	
    48.7595	    54.5502	    53.3752	    53.1235	    42.9688	    46.4935	    47.0810	    47.2488	    35.5835	    18.0435	
    48.7595	    54.2984	    52.7878	    51.4450	    43.2205	    45.9061	    47.6685	    47.5845	    36.6745	    19.5541	
    48.5916	    53.7949	    52.0325	    49.2630	    43.3044	    45.1508	    48.0042	    48.0881	    37.6816	    20.9808	
    48.3398	    53.1235	    51.1093	    46.9131	    43.3884	    44.3115	    48.1720	    48.7595	    38.6887	    22.4915	
    47.9202	    52.4521	    50.3540	    44.8990	    43.5562	    43.5562	    48.3398	    49.7665	    39.7797	    24.0860	
    47.7524	    51.7807	    49.9344	    43.4723	    43.8919	    43.0527	    48.4238	    51.1093	    41.1224	    25.6805	
    47.7524	    51.4450	    49.9344	    42.7170	    44.3115	    42.9688	    48.6755	    52.7039	    42.6331	    27.2751	
    48.1720	    51.3611	    50.2701	    42.8848	    44.8990	    43.3044	    48.9273	    54.4662	    44.3115	    28.7018	
    48.9273	    51.6968	    50.8575	    43.6401	    45.5704	    44.0598	    49.3469	    56.2286	    46.0739	    29.9606	
    50.0183	    52.3682	    51.4450	    45.0668	    45.9900	    44.9829	    49.7665	    57.6553	    47.6685	    30.8838	
    51.1932	    53.0396	    51.6968	    46.7453	    46.1578	    45.9900	    50.0183	    58.6624	    48.9273	    31.2195	
    52.4521	    53.7949	    51.6129	    48.3398	    45.7382	    46.7453	    50.0183	    58.9981	    49.7665	    31.1356	
    53.6270	    54.5502	    51.0254	    49.6826	    44.8151	    47.1649	    49.3469	    58.6624	    50.0183	    30.6320	
    54.6341	    55.2216	    50.0183	    50.4379	    43.3044	    47.1649	    48.1720	    57.6553	    49.6826	    29.6249	
    55.5573	    55.8929	    49.0112	    50.6058	    41.3742	    46.7453	    46.2418	    56.1447	    48.8434	    28.4500	
    56.3126	    56.5643	    48.0042	    50.1022	    39.3600	    45.9900	    43.9758	    54.2984	    47.6685	    27.0233	
    57.0679	    57.4036	    47.4167	    49.1791	    37.5137	    45.1508	    41.4581	    52.4521	    46.3257	    25.5966	
    57.6553	    58.0750	    47.0810	    48.0881	    36.0031	    44.3115	    39.0244	    50.8575	    44.8151	    24.2538	
    57.9071	    58.5785	    46.9971	    47.1649	    34.9121	    43.7241	    36.7584	    49.6826	    43.3044	    23.1628	
    57.7393	    58.8303	    47.0810	    46.6614	    33.9890	    43.4723	    34.9121	    49.0112	    41.8777	    22.3236	
    57.1518	    58.6624	    47.1649	    46.8292	    33.4015	    43.5562	    33.3176	    48.8434	    40.5350	    21.9040	
    56.0608	    58.1589	    47.2488	    47.5845	    33.0658	    43.9758	    32.1426	    49.0952	    39.3600	    21.8201	
    54.4662	    57.1518	    47.2488	    48.8434	    32.8140	    44.5633	    31.3034	    49.7665	    38.3530	    22.0718	
    52.7039	    55.8929	    47.3328	    50.6058	    32.8979	    45.4025	    30.7999	    50.7736	    37.5977	    22.4075	
    50.8575	    54.4662	    47.5006	    52.5360	    33.1497	    46.1578	    30.7159	    51.8646	    37.0941	    22.5754	
    49.0112	    52.8717	    47.6685	    54.3823	    33.6533	    46.8292	    31.0516	    52.9556	    36.7584	    22.3236	
    47.2488	    51.3611	    47.8363	    55.8929	    34.4925	    47.3328	    31.8069	    54.0466	    36.7584	    21.5683	
    45.6543	    49.7665	    47.9202	    56.8161	    35.4156	    47.5006	    32.9819	    54.8859	    36.8423	    20.4773	
    44.2276	    48.3398	    47.6685	    56.9839	    36.4227	    47.2488	    34.4086	    55.4733	    37.0941	    19.2184	
    42.8848	    46.9131	    46.9971	    56.2286	    37.2620	    46.5775	    35.8353	    55.5573	    37.2620	    17.7917	
    41.6260	    45.6543	    45.7382	    54.8019	    37.8494	    45.4865	    37.2620	    55.3894	    37.4298	    16.5329	
    40.4510	    44.4794	    43.8919	    52.7878	    38.1851	    44.0598	    38.5208	    54.8859	    37.7655	    15.6097	
    39.2761	    43.4723	    41.7099	    50.6058	    38.1012	    42.6331	    39.6118	    54.1306	    38.2690	    15.1062	
    38.2690	    42.5491	    39.3600	    48.6755	    37.7655	    41.4581	    40.5350	    53.3752	    39.0244	    15.1901	
    37.3459	    41.7938	    37.2620	    47.1649	    37.4298	    40.6189	    41.2903	    52.5360	    40.0314	    15.8615	
    36.5906	    41.1224	    35.4156	    46.0739	    37.0102	    40.1993	    41.7938	    51.7807	    41.0385	    17.1204	
    35.9192	    40.4510	    34.0729	    45.5704	    36.6745	    40.1993	    42.0456	    51.0254	    41.8777	    18.7149	
    35.3317	    39.8636	    33.2336	    45.4865	    36.5067	    40.5350	    41.9617	    50.3540	    42.5491	    20.4773	
    34.8282	    39.2761	    32.7301	    45.7382	    36.4227	    41.1224	    41.5421	    49.8505	    42.8848	    22.4075	
    34.3246	    38.8565	    32.5623	    46.4935	    36.5067	    42.0456	    40.8707	    49.6826	    43.0527	    24.1699	
    34.0729	    38.7726	    32.6462	    47.5006	    36.5906	    43.0527	    40.1154	    49.8505	    43.2205	    25.8484	
    34.0729	    38.9404	    32.9819	    48.7595	    36.5906	    44.2276	    39.3600	    50.3540	    43.4723	    27.3590	
    34.6603	    39.6957	    33.5693	    49.9344	    36.5067	    45.4025	    38.4369	    51.0254	    43.8080	    28.7857	
    35.7513	    40.9546	    34.4925	    50.8575	    36.3388	    46.3257	    37.5137	    51.7807	    44.3115	    30.0446	
    37.5137	    42.6331	    35.9192	    51.2772	    36.1710	    46.9971	    36.4227	    52.4521	    44.7311	    31.1356	
    39.8636	    44.8151	    37.8494	    51.2772	    36.2549	    47.3328	    35.4996	    52.8717	    45.1508	    32.0587	
    42.5491	    47.3328	    40.5350	    50.8575	    36.9263	    47.4167	    34.9121	    53.0396	    45.4865	    32.8140	
    45.4025	    49.9344	    43.7241	    50.3540	    38.2690	    47.5006	    34.7443	    52.9556	    45.6543	    33.4854	
    48.2559	    52.4521	    47.3328	    50.1862	    40.1993	    47.6685	    35.0800	    52.7039	    45.6543	    33.9890	
    50.7736	    54.8019	    50.9415	    50.4379	    42.6331	    48.0042	    35.9192	    52.3682	    45.4865	    34.3246	
    52.7039	    56.6483	    54.1306	    51.2772	    45.1508	    48.5077	    37.0102	    51.7807	    45.0668	    34.4925	
    54.0466	    57.9071	    56.5643	    52.4521	    47.4167	    49.0952	    38.1851	    51.1093	    44.5633	    34.4086	
    54.7180	    58.4946	    57.9910	    53.7109	    49.0952	    49.6826	    39.4440	    50.4379	    43.9758	    33.9890	
    54.8859	    58.4946	    58.3267	    54.8859	    50.1022	    50.1022	    40.4510	    49.9344	    43.3884	    33.3176	
    54.5502	    57.9071	    57.6553	    55.6412	    50.3540	    50.1022	    41.1224	    49.5987	    42.8848	    32.2266	
    53.9627	    56.9839	    56.1447	    55.6412	    49.9344	    49.6826	    41.4581	    49.4308	    42.2974	    30.8838	
    53.2074	    55.8090	    54.0466	    54.9698	    48.9273	    48.6755	    41.3742	    49.5148	    41.6260	    29.1214	
    52.2842	    54.4662	    51.5289	    53.6270	    47.4167	    47.1649	    40.8707	    49.5987	    40.7867	    27.0233	
    51.2772	    53.2074	    48.7595	    51.7807	    45.5704	    45.3186	    40.1993	    49.5148	    39.6957	    24.8413	
    50.1022	    52.0325	    45.9061	    49.6826	    43.4723	    43.2205	    39.4440	    49.3469	    38.2690	    22.5754	
    48.9273	    50.9415	    43.2205	    47.6685	    41.2064	    41.2064	    38.6047	    48.9273	    36.6745	    20.3094	
    47.5845	    50.1022	    40.7867	    46.0739	    38.9404	    39.4440	    37.9333	    48.4238	    34.8282	    18.2953	
    46.1578	    49.3469	    38.7726	    44.9829	    36.6745	    38.1851	    37.2620	    48.0042	    33.0658	    16.6168	
    44.7311	    48.6755	    37.2620	    44.4794	    34.6603	    37.4298	    36.8423	    47.8363	    31.4713	    15.1901	
    43.2205	    47.9202	    36.3388	    44.6472	    32.9819	    37.0102	    36.5067	    47.7524	    30.0446	    14.0991	
    41.7099	    47.0810	    35.7513	    45.0668	    31.6391	    36.9263	    36.4227	    47.9202	    29.0375	    13.3438	
    40.2832	    46.0739	    35.4996	    45.6543	    30.7159	    37.0102	    36.5906	    48.2559	    28.6179	    12.9242	
    38.9404	    45.1508	    35.4996	    46.1578	    30.2124	    37.1780	    36.9263	    48.7595	    28.7018	    12.8403	
    37.9333	    44.2276	    35.6674	    46.2418	    30.2124	    37.2620	    37.5137	    49.2630	    29.4571	    12.9242	
    37.1780	    43.3884	    36.0031	    45.9061	    30.5481	    37.3459	    38.1851	    49.9344	    30.7159	    13.1760	
    36.8423	    42.8009	    36.5067	    45.0668	    31.1356	    37.2620	    38.9404	    50.6058	    32.3105	    13.5117	
    36.9263	    42.3813	    37.0941	    43.8919	    31.8909	    37.0941	    39.6118	    51.2772	    33.9890	    13.8474	
    37.3459	    42.1295	    37.6816	    42.2974	    32.8140	    36.6745	    40.1993	    51.7807	    35.5835	    14.1830	
    38.1012	    42.2134	    38.3530	    40.5350	    33.8211	    36.0870	    40.7028	    51.9485	    36.9263	    14.5187	
    39.1922	    42.5491	    39.1083	    38.6047	    34.9121	    35.3317	    41.0385	    51.6968	    37.7655	    14.7705	
    40.5350	    43.0527	    39.9475	    36.6745	    36.0031	    34.2407	    41.2064	    50.9415	    37.9333	    15.0223	
    41.8777	    43.8080	    40.7028	    34.9121	    37.0102	    32.9819	    41.1224	    49.5148	    37.5137	    15.2740	
    43.3884	    44.8151	    41.5421	    33.5693	    37.8494	    31.6391	    40.8707	    47.6685	    36.5067	    15.5258	
    44.8151	    45.9061	    42.2134	    32.7301	    38.5208	    30.5481	    40.2832	    45.5704	    35.4156	    15.7776	
    46.2418	    47.1649	    42.8009	    32.6462	    38.8565	    29.7928	    39.4440	    43.3884	    34.4925	    16.2811	
    47.4167	    48.4238	    43.2205	    33.0658	    38.8565	    29.5410	    38.3530	    41.4581	    34.2407	    16.9525	
    48.4238	    49.6826	    43.6401	    33.9890	    38.6887	    29.9606	    37.0941	    39.7797	    34.6603	    17.8757	
    49.1791	    50.6897	    43.8919	    35.0800	    38.2690	    30.7999	    35.7513	    38.4369	    35.6674	    18.8828	
    49.5148	    51.3611	    44.2276	    36.2549	    37.9333	    31.9748	    34.5764	    37.5137	    36.7584	    19.9738	
    49.3469	    51.7807	    44.5633	    37.4298	    37.7655	    33.3176	    33.5693	    36.9263	    37.8494	    20.9808	
    48.9273	    51.7807	    44.6472	    38.5208	    37.5977	    34.8282	    32.8140	    36.8423	    38.6047	    21.8201	
    48.0881	    51.3611	    44.6472	    39.6957	    37.5977	    36.3388	    32.3105	    37.1780	    38.9404	    22.4915	
    47.1649	    50.6058	    44.3115	    40.8707	    37.5977	    37.9333	    32.1426	    37.9333	    38.9404	    23.0789	
    46.1578	    49.6826	    43.8080	    41.8777	    37.6816	    39.4440	    32.3105	    38.9404	    38.7726	    23.5825	
    45.2347	    48.6755	    43.1366	    42.8009	    37.7655	    40.6189	    32.7301	    40.0314	    38.3530	    24.0860	
    44.4794	    47.5845	    42.4652	    43.3044	    38.0173	    41.4581	    33.5693	    41.2064	    37.7655	    24.3378	
    43.8919	    46.6614	    41.7938	    43.4723	    38.3530	    41.8777	    34.4925	    42.1295	    37.0102	    24.4217	
    43.5562	    45.9900	    41.2903	    43.3884	    38.7726	    41.8777	    35.5835	    42.8009	    36.0870	    24.2538	
    43.4723	    45.8221	    41.0385	    43.1366	    39.2761	    41.5421	    36.5906	    43.4723	    34.9960	    24.0021	
    43.8080	    45.9900	    40.9546	    42.9688	    39.6118	    41.2064	    37.5977	    44.2276	    33.9890	    23.6664	
    44.3115	    46.5775	    41.1224	    43.1366	    39.9475	    40.8707	    38.3530	    45.2347	    33.2336	    23.4146	
    44.9829	    47.3328	    41.3742	    43.7241	    40.1154	    40.7028	    39.0244	    46.3257	    32.7301	    23.3307	
    45.5704	    48.1720	    41.7099	    44.7311	    40.1154	    40.7028	    39.5279	    47.5845	    32.3944	    23.3307	
    46.0739	    48.8434	    42.0456	    46.0739	    40.1993	    41.0385	    40.0314	    48.7595	    32.2266	    23.3307	
    46.4096	    49.5148	    42.3813	    47.7524	    40.4510	    41.4581	    40.5350	    49.6826	    32.2266	    22.9950	
    46.8292	    50.0183	    42.8848	    49.5148	    40.8707	    42.1295	    41.2064	    50.5219	    32.2266	    22.4915	
    47.2488	    50.6058	    43.5562	    51.2772	    41.6260	    43.0527	    42.0456	    51.1932	    32.5623	    21.6522	
    47.9202	    51.1932	    44.3954	    53.0396	    42.6331	    44.0598	    43.0527	    51.9485	    33.1497	    20.7291	
    48.7595	    51.8646	    45.3186	    54.5502	    43.7241	    45.1508	    44.3115	    52.6199	    33.9890	    19.8898	
    49.6826	    52.4521	    46.3257	    55.7251	    44.8990	    46.2418	    45.7382	    53.2074	    34.9960	    19.1345	
    50.6897	    53.1235	    47.3328	    56.4804	    45.9900	    46.9971	    47.1649	    53.7109	    36.0870	    18.7149	
    51.6129	    53.7109	    48.2559	    56.6483	    47.0810	    47.5006	    48.5916	    53.8788	    37.1780	    18.6310	
    52.3682	    54.1306	    49.0112	    56.2286	    47.9202	    47.4167	    49.9344	    53.7949	    38.1851	    18.8828	
    52.7039	    54.2984	    49.5148	    54.9698	    48.5077	    46.9131	    51.1093	    53.2074	    38.9404	    19.3863	
    52.4521	    54.1306	    49.5148	    53.0396	    48.7595	    45.7382	    52.0325	    52.2003	    39.4440	    19.9738	
    51.6968	    53.4592	    49.0112	    50.4379	    48.6755	    44.2276	    52.8717	    50.7736	    39.6118	    20.5612	
    50.2701	    52.2842	    48.2559	    47.4167	    48.4238	    42.3813	    53.4592	    48.9273	    39.6118	    21.1487	
    48.4238	    50.7736	    47.2488	    44.1437	    48.0881	    40.4510	    53.9627	    46.9971	    39.4440	    21.5683	
    46.2418	    48.9273	    46.1578	    41.1224	    47.6685	    38.5208	    54.3823	    44.9829	    39.1922	    21.9879	
    43.7241	    46.9971	    45.0668	    38.4369	    47.2488	    36.7584	    54.5502	    42.8848	    38.9404	    22.1558	
    41.2064	    44.9829	    43.9758	    36.1710	    46.7453	    35.2478	    54.4662	    40.9546	    38.6047	    22.2397	
    38.6887	    43.1366	    42.9688	    34.4925	    46.1578	    33.8211	    53.9627	    39.1922	    38.1851	    22.3236	
    36.5906	    41.7099	    41.9617	    33.1497	    45.3186	    32.6462	    53.0396	    37.6816	    37.5977	    22.4075	
    35.0800	    40.7867	    41.2064	    32.1426	    44.3115	    31.5552	    51.8646	    36.5906	    36.7584	    22.4915	
    34.3246	    40.5350	    40.6189	    31.3034	    43.3044	    30.4642	    50.6058	    35.9192	    35.7513	    22.7432	
    34.3246	    41.0385	    40.3671	    30.6320	    42.4652	    29.5410	    49.4308	    35.8353	    34.5764	    23.2468	
    34.9121	    42.0456	    40.3671	    30.2124	    41.7099	    28.7857	    48.3398	    36.3388	    33.7372	    24.0021	
    36.1710	    43.3884	    40.7028	    29.9606	    41.2903	    28.2822	    47.3328	    37.4298	    33.4015	    25.0092	
    37.7655	    45.0668	    41.2064	    29.8767	    40.9546	    28.0304	    46.4096	    39.1083	    33.9050	    26.1841	
    39.5279	    46.6614	    41.7099	    30.0446	    40.7867	    28.1143	    45.4865	    41.2903	    35.1639	    27.4429	
    41.2903	    48.0881	    42.1295	    30.3802	    40.5350	    28.5339	    44.6472	    43.5562	    36.6745	    28.6179	
    42.8848	    49.1791	    42.3813	    30.8838	    40.1993	    29.2892	    43.6401	    45.6543	    38.2690	    29.6249	
    44.1437	    49.7665	    42.2974	    31.5552	    39.6957	    30.2963	    42.6331	    47.2488	    39.6118	    30.3802	
    44.8151	    49.8505	    42.0456	    32.5623	    39.2761	    31.5552	    41.5421	    48.4238	    40.4510	    30.7999	
    44.9829	    49.5148	    41.6260	    33.8211	    38.8565	    32.9819	    40.3671	    49.2630	    40.8707	    31.0516	
    44.6472	    48.7595	    41.2064	    35.3317	    38.7726	    34.6603	    39.3600	    49.7665	    41.0385	    30.9677	
    43.9758	    47.7524	    40.7867	    37.1780	    39.0244	    36.4227	    38.5208	    50.1022	    40.9546	    30.7159	
    43.1366	    46.8292	    40.7028	    39.2761	    39.6957	    38.2690	    37.9333	    50.3540	    40.7867	    30.3802	
    42.2974	    45.9900	    40.8707	    41.6260	    40.8707	    40.0314	    37.7655	    50.6058	    40.6189	    30.0446	
    41.6260	    45.4025	    41.4581	    44.0598	    42.4652	    41.7938	    38.0173	    50.9415	    40.5350	    29.7928	
    41.1224	    45.0668	    42.2134	    46.6614	    44.3115	    43.3044	    38.9404	    51.2772	    40.6189	    29.8767	
    40.7867	    44.8990	    43.2205	    49.1791	    46.3257	    44.8151	    40.3671	    51.6129	    41.0385	    30.2963	
    40.3671	    44.7311	    44.3954	    51.6129	    48.2559	    46.0739	    42.2134	    51.9485	    41.6260	    31.1356	
    40.1154	    44.7311	    45.5704	    53.6270	    50.0183	    47.1649	    44.3115	    52.2003	    42.5491	    32.2266	
    39.9475	    44.8990	    46.7453	    55.1376	    51.4450	    47.9202	    46.4935	    52.4521	    43.6401	    33.4015	
    40.1154	    45.2347	    47.8363	    55.8090	    52.6199	    48.4238	    48.5077	    52.4521	    44.7311	    34.3246	
    40.6189	    45.9061	    48.9273	    55.7251	    53.4592	    48.5077	    50.1862	    52.3682	    45.6543	    34.8282	
    41.6260	    46.9131	    50.0183	    54.8859	    54.0466	    48.3398	    51.6129	    52.2003	    46.3257	    34.8282	
    42.9688	    48.1720	    51.1932	    53.6270	    54.4662	    47.9202	    52.7039	    52.0325	    46.7453	    34.4086	
    44.7311	    49.6826	    52.4521	    52.0325	    54.8019	    47.4167	    53.6270	    51.9485	    46.7453	    33.6533	
    46.8292	    51.5289	    53.9627	    50.5219	    55.3055	    46.9971	    54.4662	    51.9485	    46.4935	    32.7301	
    49.0952	    53.5431	    55.6412	    49.2630	    55.8090	    46.5775	    55.2216	    52.2003	    46.1578	    31.8069	
    51.5289	    55.6412	    57.5714	    48.5077	    56.4804	    46.4935	    55.9769	    52.7039	    45.6543	    31.0516	
    54.1306	    58.0750	    59.5856	    48.4238	    57.3196	    46.6614	    56.6483	    53.4592	    45.3186	    30.4642	
    56.9839	    60.5927	    61.8515	    49.0952	    58.2428	    47.1649	    57.1518	    54.4662	    45.1508	    30.1285	
    60.0891	    63.3621	    64.2014	    50.4379	    59.2499	    48.0881	    57.6553	    55.8090	    45.2347	    30.0446	
    63.3621	    66.2155	    66.5512	    52.3682	    60.2570	    49.4308	    58.1589	    57.4875	    45.8221	    30.2124	
    66.7191	    68.9850	    68.6493	    54.8019	    61.2640	    50.9415	    58.6624	    59.2499	    46.6614	    30.5481	
    69.8242	    71.5027	    70.4117	    57.4875	    62.0193	    52.7039	    58.9981	    61.1801	    47.8363	    31.1356	
    72.4258	    73.5168	    71.5027	    60.2570	    62.4390	    54.5502	    59.2499	    63.0264	    49.0952	    31.8069	
    74.1882	    74.7757	    71.7545	    62.8586	    62.4390	    56.3126	    59.0820	    64.7888	    50.4379	    32.4783	
    75.1114	    75.1114	    70.9991	    65.2924	    61.7676	    57.8232	    58.5785	    66.2155	    51.6129	    33.1497	
    74.9435	    74.5239	    69.2368	    67.2226	    60.5087	    58.9981	    57.5714	    67.1387	    52.4521	    33.9050	
    73.8525	    73.0133	    66.4673	    68.6493	    58.5785	    59.6695	    56.1447	    67.6422	    53.0396	    34.5764	
    71.9223	    70.9152	    63.1104	    69.5724	    56.2286	    60.0052	    54.2984	    67.5583	    53.2074	    35.3317	
    69.4885	    68.3136	    59.3338	    69.9921	    53.5431	    59.9213	    52.2842	    66.9708	    52.9556	    36.1710	
    66.6351	    65.4602	    55.5573	    69.8242	    50.7736	    59.5016	    50.1862	    65.8798	    52.3682	    36.8423	
    63.5300	    62.5229	    52.1164	    69.3207	    48.0042	    58.9142	    48.1720	    64.4531	    51.6129	    37.5137	
    60.3409	    59.5856	    49.0952	    68.5654	    45.5704	    58.2428	    46.1578	    62.7747	    50.7736	    37.9333	
    57.1518	    56.8161	    46.7453	    67.8101	    43.4723	    57.5714	    44.2276	    60.9283	    50.0183	    38.2690	
    54.2145	    54.2984	    45.1508	    67.2226	    41.7938	    57.0679	    42.3813	    59.0820	    49.3469	    38.5208	
    51.7807	    52.2842	    44.1437	    66.6351	    40.5350	    56.6483	    40.7867	    57.5714	    48.8434	    38.7726	
    50.0183	    50.8575	    43.7241	    65.9637	    39.7797	    56.2286	    39.2761	    56.3965	    48.5916	    39.0244	
    49.0112	    50.1022	    43.8919	    64.9567	    39.5279	    55.6412	    38.1012	    55.5573	    48.4238	    39.2761	
    48.7595	    49.9344	    44.4794	    63.3621	    39.7797	    54.8859	    37.2620	    55.1376	    48.3398	    39.4440	
    49.1791	    50.3540	    45.4025	    61.0962	    40.5350	    53.7949	    36.7584	    54.8859	    48.2559	    39.4440	
    50.2701	    51.2772	    46.4935	    58.4106	    41.6260	    52.4521	    36.7584	    54.6341	    48.0042	    39.3600	
    51.8646	    52.5360	    47.8363	    55.3894	    42.9688	    50.7736	    37.1780	    54.2984	    47.5845	    38.9404	
    53.9627	    54.1306	    49.2630	    52.5360	    44.4794	    49.0952	    38.1012	    53.9627	    47.0810	    38.3530	
    56.3126	    55.8929	    50.6897	    50.0183	    45.9900	    47.4167	    39.3600	    53.6270	    46.3257	    37.5137	
    58.8303	    57.7393	    51.9485	    48.1720	    47.3328	    45.9900	    40.9546	    53.2074	    45.6543	    36.4227	
    61.2640	    59.5856	    53.0396	    46.9131	    48.4238	    44.8151	    42.3813	    52.7878	    44.9829	    35.0800	
    63.4460	    61.2640	    53.7949	    46.0739	    49.0112	    43.8919	    43.5562	    52.5360	    44.4794	    33.5693	
    65.2924	    62.7747	    54.2145	    45.5704	    49.0952	    43.2205	    44.1437	    52.4521	    44.3115	    31.8909	
    66.4673	    64.0335	    54.2984	    45.4865	    48.5077	    42.8009	    44.0598	    52.6199	    44.5633	    30.1285	
    66.9708	    64.9567	    54.0466	    45.8221	    47.4167	    42.8009	    43.4723	    53.2074	    45.1508	    28.5339	
    66.8030	    65.4602	    53.5431	    46.5775	    45.9061	    43.1366	    42.5491	    54.2984	    46.0739	    27.1912	
    66.1316	    65.7959	    52.9556	    47.7524	    44.3115	    43.9758	    41.6260	    55.8090	    46.9971	    26.2680	
    65.2924	    65.8798	    52.3682	    49.2630	    42.8848	    45.1508	    40.9546	    57.6553	    47.6685	    25.9323	
    64.2014	    65.7959	    52.0325	    50.8575	    41.7099	    46.5775	    40.4510	    59.5016	    47.8363	    26.3519	
    63.0264	    65.5441	    52.0325	    52.4521	    40.9546	    48.0042	    40.2832	    61.3480	    47.4167	    27.2751	
    61.7676	    65.1245	    52.3682	    53.9627	    40.7867	    49.5148	    40.5350	    62.8586	    46.4096	    28.7018	
    60.4248	    64.4531	    53.0396	    55.3894	    41.0385	    50.9415	    41.0385	    63.8657	    45.1508	    30.2963	
    58.9142	    63.5300	    53.8788	    56.6483	    41.7938	    52.1164	    41.8777	    64.2853	    43.9758	    31.7230	
    57.4036	    62.4390	    54.8019	    57.8232	    42.8009	    53.0396	    42.9688	    63.9496	    43.0527	    32.9819	
    55.9769	    61.1801	    55.6412	    58.8303	    43.9758	    53.6270	    44.1437	    63.0264	    42.3813	    33.8211	
    54.7180	    59.8373	    56.1447	    59.5856	    45.2347	    53.9627	    45.1508	    61.5158	    42.0456	    34.3246	
    53.7949	    58.6624	    56.3965	    60.0891	    46.3257	    54.0466	    45.8221	    59.5856	    41.7938	    34.4925	
    53.2913	    57.7393	    56.3126	    60.4248	    47.2488	    53.7949	    45.9900	    57.4875	    41.6260	    34.3246	
    53.2913	    57.2357	    56.0608	    60.5927	    47.8363	    53.3752	    45.6543	    55.4733	    41.5421	    33.9050	
    53.8788	    57.2357	    55.6412	    60.5927	    48.0881	    52.8717	    45.0668	    53.5431	    41.5421	    33.3176	
    54.9698	    57.8232	    55.3055	    60.5087	    47.9202	    52.3682	    44.3115	    51.9485	    41.3742	    32.7301	
    56.6483	    58.9142	    54.9698	    60.5087	    47.3328	    52.0325	    43.5562	    50.6897	    41.2903	    32.0587	
    58.6624	    60.4248	    54.7180	    60.8444	    46.2418	    51.8646	    42.8848	    49.9344	    41.1224	    31.5552	
    60.7605	    62.1033	    54.3823	    61.4319	    44.8151	    52.0325	    42.2974	    49.5987	    41.0385	    31.2195	
    62.7747	    63.6978	    54.1306	    62.3550	    43.1366	    52.4521	    41.8777	    49.7665	    41.2903	    31.0516	
    64.5370	    65.1245	    53.7109	    63.6139	    41.4581	    53.1235	    41.3742	    50.4379	    41.7938	    31.1356	
    65.7959	    66.0477	    53.2913	    64.8727	    39.7797	    53.7109	    40.9546	    51.3611	    42.7170	    31.3873	
    66.4673	    66.4673	    52.7878	    65.8798	    38.3530	    54.2984	    40.4510	    52.6199	    43.8919	    31.8909	
    66.5512	    66.2994	    52.3682	    66.3834	    37.1780	    54.6341	    39.8636	    54.0466	    45.1508	    32.5623	
    66.0477	    65.6281	    51.7807	    66.4673	    36.2549	    54.7180	    39.3600	    55.5573	    46.3257	    33.4854	
    64.9567	    64.4531	    51.2772	    66.1316	    35.6674	    54.7180	    38.9404	    56.9839	    47.4167	    34.5764	
    63.3621	    62.8586	    50.6897	    65.6281	    35.2478	    54.6341	    38.6887	    58.1589	    48.2559	    35.4996	
    61.4319	    60.9283	    50.2701	    65.2924	    35.1639	    54.6341	    38.7726	    58.8303	    48.8434	    36.2549	
    59.2499	    58.9142	    49.8505	    65.0406	    35.1639	    54.6341	    39.1083	    58.9142	    49.0112	    36.5906	
    56.9000	    56.7322	    49.6826	    65.1245	    35.4156	    54.8019	    39.6957	    58.4946	    48.9273	    36.5067	
    54.6341	    54.6341	    49.5148	    65.2924	    35.8353	    54.9698	    40.5350	    57.6553	    48.4238	    35.8353	
    52.6199	    52.7878	    49.5987	    65.2924	    36.1710	    55.0537	    41.5421	    56.4804	    47.6685	    34.9121	
    50.9415	    51.1932	    49.6826	    64.8727	    36.5906	    54.8859	    42.7170	    55.1376	    46.5775	    33.6533	
    49.5987	    49.9344	    49.7665	    63.9496	    37.0102	    54.3823	    43.8919	    53.7109	    45.4865	    32.3944	
    48.5916	    49.0952	    49.7665	    62.3550	    37.3459	    53.6270	    45.1508	    52.4521	    44.3954	    31.3034	
    47.9202	    48.5916	    49.7665	    60.2570	    37.5977	    52.4521	    46.2418	    51.3611	    43.5562	    30.3802	
    47.5006	    48.4238	    49.5987	    57.6553	    37.9333	    50.9415	    47.2488	    50.6058	    42.9688	    29.9606	
    47.4167	    48.5916	    49.3469	    54.8859	    38.3530	    49.2630	    48.0881	    50.2701	    42.7170	    29.7928	
    47.6685	    49.0112	    49.2630	    52.1164	    38.8565	    47.6685	    49.0112	    50.4379	    42.8009	    30.1285	
    48.1720	    49.7665	    49.4308	    49.5987	    39.4440	    46.3257	    49.8505	    51.0254	    43.2205	    30.8838	
    48.9273	    50.7736	    49.7665	    47.5006	    40.0314	    45.3186	    50.6897	    52.0325	    43.8919	    31.8909	
    49.8505	    51.9485	    50.2701	    45.7382	    40.3671	    44.6472	    51.2772	    53.1235	    44.6472	    33.0658	
    50.9415	    53.2074	    50.8575	    44.4794	    40.5350	    44.3115	    51.3611	    54.1306	    45.4025	    34.1568	
    52.0325	    54.4662	    51.3611	    43.6401	    40.2832	    44.2276	    50.6897	    54.8859	    45.9900	    35.0800	
    53.2074	    55.8090	    51.6968	    43.3044	    39.6957	    44.4794	    49.3469	    55.3894	    46.4096	    35.6674	
    54.4662	    57.0679	    51.9485	    43.5562	    38.9404	    44.9829	    47.5845	    55.7251	    46.6614	    35.8353	
    55.8929	    58.3267	    52.0325	    44.3954	    38.1012	    45.8221	    45.6543	    55.9769	    46.7453	    35.7513	
    57.4036	    59.5856	    52.1164	    45.7382	    37.4298	    46.7453	    43.8919	    56.2286	    46.7453	    35.3317	
    58.9981	    60.8444	    52.2842	    47.4167	    37.0941	    47.9202	    42.7170	    56.4804	    46.7453	    34.9121	
    60.5927	    62.1033	    52.6199	    49.4308	    37.2620	    49.1791	    42.0456	    56.7322	    46.8292	    34.4086	
    62.1872	    63.3621	    53.2074	    51.4450	    38.0173	    50.3540	    42.1295	    57.0679	    46.8292	    34.0729	
    63.6139	    64.6210	    54.0466	    53.5431	    39.4440	    51.5289	    42.8009	    57.3196	    46.8292	    33.7372	
    64.7888	    65.7959	    55.1376	    55.4733	    41.4581	    52.6199	    43.9758	    57.4875	    46.7453	    33.5693	
    65.7959	    66.8869	    56.3126	    57.3196	    43.8919	    53.5431	    45.5704	    57.6553	    46.5775	    33.4854	
    66.3834	    67.7261	    57.4875	    58.9142	    46.4935	    54.4662	    47.2488	    57.8232	    46.4096	    33.4854	
    66.5512	    68.0618	    58.4946	    60.1730	    48.9273	    55.1376	    48.7595	    57.9071	    46.1578	    33.5693	
    66.2155	    67.8101	    59.0820	    60.9283	    50.9415	    55.7251	    49.8505	    57.9910	    45.8221	    33.5693	
    65.2084	    66.9708	    59.2499	    61.1801	    52.3682	    55.9769	    50.5219	    57.9910	    45.5704	    33.7372	
    63.7817	    65.4602	    58.9981	    60.9283	    52.9556	    55.9769	    50.6897	    58.0750	    45.3186	    33.9890	
    62.0193	    63.6978	    58.4946	    60.2570	    52.9556	    55.7251	    50.4379	    58.1589	    45.3186	    34.4086	
    60.0891	    61.7676	    57.9071	    59.5016	    52.3682	    55.3894	    49.8505	    58.4106	    45.4865	    35.0800	
    58.3267	    60.0052	    57.3196	    58.7463	    51.4450	    55.1376	    49.0112	    58.8303	    45.9061	    35.9192	
    56.7322	    58.5785	    56.9839	    58.2428	    50.3540	    54.8019	    48.0881	    59.2499	    46.3257	    36.9263	
    55.4733	    57.5714	    56.9000	    57.9071	    49.1791	    54.6341	    47.0810	    59.6695	    46.6614	    37.7655	
    54.6341	    56.9000	    56.9000	    57.8232	    48.0881	    54.2984	    46.0739	    59.9213	    46.8292	    38.5208	
    53.9627	    56.5643	    57.0679	    57.7393	    47.0810	    53.9627	    45.1508	    59.9213	    46.8292	    38.9404	
    53.5431	    56.4804	    57.2357	    57.6553	    46.0739	    53.4592	    44.2276	    59.7534	    46.6614	    38.9404	
    53.2074	    56.3965	    57.1518	    57.4036	    45.0668	    52.7878	    43.3884	    59.4177	    46.3257	    38.5208	
    52.7878	    56.3965	    56.8161	    56.9839	    44.0598	    52.0325	    42.7170	    58.9142	    45.9061	    37.7655	
    52.3682	    56.2286	    56.0608	    56.2286	    43.0527	    50.9415	    42.1295	    58.4106	    45.3186	    36.5067	
    51.7807	    55.9769	    55.0537	    55.2216	    42.2134	    49.7665	    41.5421	    57.8232	    44.7311	    35.0800	
    51.1932	    55.6412	    53.8788	    53.9627	    41.6260	    48.4238	    41.0385	    57.4036	    44.0598	    33.4854	
    50.6897	    55.3055	    52.7878	    52.5360	    41.2903	    47.1649	    40.6189	    57.0679	    43.4723	    31.8909	
    50.2701	    54.9698	    51.8646	    51.0254	    41.4581	    45.9900	    40.1993	    56.9000	    43.1366	    30.4642	
    50.1022	    54.7180	    51.2772	    49.5148	    41.8777	    44.8990	    39.7797	    56.9839	    42.9688	    29.2892	
    50.0183	    54.6341	    50.9415	    48.0042	    42.5491	    44.1437	    39.3600	    57.1518	    43.0527	    28.4500	
    50.1862	    54.5502	    50.9415	    46.6614	    43.3044	    43.4723	    39.0244	    57.2357	    43.2205	    27.7786	
    50.5219	    54.7180	    51.0254	    45.4025	    43.9758	    42.8848	    38.8565	    57.0679	    43.4723	    27.3590	
    50.9415	    54.8859	    51.1093	    44.3954	    44.3954	    42.4652	    38.8565	    56.4804	    43.6401	    27.1912	
    51.2772	    55.2216	    51.0254	    43.8080	    44.3954	    42.0456	    39.1083	    55.4733	    43.5562	    27.1072	
    51.5289	    55.5573	    50.8575	    43.5562	    44.1437	    41.7099	    39.5279	    54.0466	    43.2205	    27.2751	
    51.5289	    55.8929	    50.6058	    43.8919	    43.5562	    41.6260	    40.0314	    52.2842	    42.8009	    27.6108	
    51.2772	    56.1447	    50.2701	    44.5633	    42.7170	    41.7099	    40.5350	    50.2701	    42.3813	    28.1982	
    50.7736	    56.1447	    49.9344	    45.4865	    41.9617	    42.0456	    41.1224	    48.3398	    42.1295	    28.9536	
    50.0183	    55.9769	    49.6826	    46.6614	    41.2903	    42.7170	    41.7099	    46.4935	    42.2134	    29.7928	
    49.0952	    55.6412	    49.5148	    47.9202	    40.8707	    43.4723	    42.4652	    44.9829	    42.6331	    30.8838	
    48.1720	    55.1376	    49.5987	    49.2630	    40.8707	    44.2276	    43.3044	    43.9758	    43.3044	    31.9748	
    47.3328	    54.6341	    49.7665	    50.4379	    41.2903	    45.0668	    44.3954	    43.3884	    44.1437	    32.9819	
    46.7453	    54.1306	    50.1862	    51.6129	    42.1295	    45.8221	    45.7382	    43.3044	    44.8151	    33.9890	
    46.4935	    53.8788	    50.6897	    52.8717	    43.3884	    46.4096	    47.0810	    43.5562	    45.0668	    34.9121	
    46.5775	    53.7949	    51.1932	    54.0466	    44.8990	    46.9971	    48.5916	    44.2276	    44.8151	    35.5835	
    46.9131	    53.7949	    51.6129	    55.3894	    46.6614	    47.5006	    50.0183	    45.1508	    44.3115	    36.1710	
    47.5006	    53.9627	    51.8646	    56.5643	    48.5077	    47.9202	    51.3611	    46.1578	    43.4723	    36.5906	
    48.2559	    54.2145	    51.7807	    57.6553	    50.2701	    48.2559	    52.5360	    47.3328	    42.7170	    36.8423	
    49.0952	    54.3823	    51.4450	    58.4106	    51.6968	    48.5077	    53.2913	    48.4238	    41.9617	    37.0102	
    49.7665	    54.3823	    50.7736	    58.5785	    52.5360	    48.4238	    53.7109	    49.3469	    41.5421	    37.0102	
    50.1022	    54.2145	    49.8505	    58.0750	    52.4521	    48.0881	    53.4592	    50.1022	    41.2903	    36.8423	
    50.1022	    53.6270	    48.6755	    56.8161	    51.4450	    47.4167	    52.6199	    50.3540	    41.2903	    36.5906	
    49.5987	    52.7878	    47.3328	    54.7180	    49.2630	    46.4096	    51.1093	    50.3540	    41.5421	    36.2549	
    48.6755	    51.6968	    45.7382	    52.2003	    46.2418	    45.3186	    48.9273	    50.0183	    41.9617	    35.6674	
    47.5006	    50.3540	    44.1437	    49.4308	    42.5491	    44.1437	    46.4096	    49.4308	    42.5491	    35.0800	
    46.2418	    49.0952	    42.6331	    46.7453	    38.5208	    43.2205	    43.6401	    48.8434	    43.1366	    34.3246	
    45.0668	    47.7524	    41.2064	    44.2276	    34.5764	    42.5491	    40.9546	    48.2559	    43.5562	    33.4015	
    43.9758	    46.4935	    40.0314	    41.9617	    30.7159	    41.8777	    38.3530	    47.5845	    43.4723	    32.4783	
    42.8848	    45.3186	    39.1083	    40.0314	    27.3590	    41.3742	    36.1710	    46.9971	    42.9688	    31.3873	
    41.8777	    44.2276	    38.4369	    38.4369	    24.5056	    40.7867	    34.3246	    46.4096	    42.0456	    30.3802	
    40.9546	    43.2205	    38.1851	    37.1780	    22.4915	    40.1993	    33.0658	    45.8221	    40.7867	    29.4571	
    40.0314	    42.3813	    38.1012	    36.4227	    21.4005	    39.6118	    32.2266	    45.4865	    39.5279	    28.7857	
    39.3600	    41.6260	    38.1012	    36.2549	    21.3165	    39.1922	    31.9748	    45.2347	    38.6047	    28.3661	
    38.8565	    41.1224	    38.2690	    36.6745	    22.2397	    39.0244	    32.2266	    45.2347	    38.0173	    28.1982	
    38.6887	    40.7867	    38.3530	    37.5977	    23.9182	    39.1083	    32.9819	    45.3186	    37.6816	    28.1143	
    38.8565	    40.7867	    38.6047	    39.0244	    26.2680	    39.6118	    34.0729	    45.7382	    37.6816	    28.2822	
    39.3600	    41.2064	    38.8565	    40.7028	    28.9536	    40.2832	    35.4156	    46.2418	    37.8494	    28.4500	
    40.1154	    41.8777	    39.4440	    42.3813	    31.8069	    41.1224	    36.9263	    46.8292	    38.1012	    28.6179	
    41.2064	    42.8848	    40.1993	    43.8080	    34.4925	    41.9617	    38.3530	    47.3328	    38.4369	    28.5339	
    42.3813	    44.1437	    41.1224	    44.8151	    36.8423	    42.5491	    39.6118	    47.5845	    38.7726	    28.4500	
    43.5562	    45.4025	    42.2974	    45.1508	    38.6887	    42.8009	    40.5350	    47.4167	    39.1083	    28.1982	
    44.6472	    46.7453	    43.5562	    44.9829	    39.9475	    42.8009	    41.2064	    46.8292	    39.3600	    27.9465	
    45.5704	    47.9202	    44.8151	    44.3115	    40.4510	    42.4652	    41.6260	    46.1578	    39.5279	    27.6947	
    46.3257	    48.9273	    45.9061	    43.3044	    40.4510	    42.0456	    41.8777	    45.6543	    39.8636	    27.4429	
    46.8292	    49.6826	    46.8292	    42.2134	    39.9475	    41.6260	    42.1295	    45.5704	    40.1993	    27.4429	
    46.9971	    50.1862	    47.5006	    41.1224	    39.1922	    41.2903	    42.3813	    46.0739	    40.7867	    27.6108	
    46.9131	    50.3540	    47.8363	    40.1154	    38.1851	    41.2064	    42.7170	    46.9971	    41.4581	    28.0304	
    46.4935	    50.2701	    47.7524	    39.3600	    37.0941	    41.2903	    42.9688	    48.2559	    42.2974	    28.7018	
    45.9061	    50.0183	    47.2488	    38.9404	    35.9192	    41.6260	    43.0527	    49.6826	    43.3044	    29.5410	
    45.2347	    49.5987	    46.5775	    38.7726	    34.7443	    42.2134	    42.8848	    51.1932	    44.3115	    30.5481	
    44.5633	    49.2630	    45.7382	    39.1083	    33.9050	    42.8848	    42.3813	    52.6199	    45.4025	    31.6391	
    44.1437	    48.9273	    44.9829	    39.6957	    33.4015	    43.8080	    41.5421	    54.1306	    46.4935	    32.6462	
    43.8919	    48.6755	    44.4794	    40.7028	    33.3176	    44.8151	    40.4510	    55.6412	    47.6685	    33.5693	
    43.9758	    48.6755	    44.3115	    41.8777	    33.7372	    45.9061	    39.3600	    56.9839	    48.6755	    34.4086	
    44.1437	    48.6755	    44.4794	    43.2205	    34.4925	    46.9131	    38.3530	    58.2428	    49.5987	    35.0800	
    44.3954	    48.6755	    44.8151	    44.5633	    35.4996	    47.7524	    37.5137	    59.1660	    50.1862	    35.5835	
    44.5633	    48.6755	    45.3186	    45.6543	    36.5906	    48.4238	    37.0102	    59.6695	    50.6058	    35.9192	
    44.5633	    48.5077	    45.7382	    46.2418	    37.5977	    48.5916	    36.7584	    59.7534	    50.5219	    35.8353	
    44.3115	    48.1720	    45.9900	    46.3257	    38.2690	    48.3398	    36.6745	    59.2499	    50.1862	    35.4156	
    43.8919	    47.6685	    46.1578	    45.7382	    38.6887	    47.6685	    36.7584	    58.2428	    49.5148	    34.6603	
    43.2205	    46.9971	    46.0739	    44.7311	    38.7726	    46.4935	    36.9263	    56.7322	    48.7595	    33.8211	
    42.5491	    46.4096	    45.8221	    43.4723	    38.5208	    45.2347	    37.1780	    55.0537	    48.1720	    32.8979	
    41.7099	    45.7382	    45.4865	    42.2134	    38.1012	    43.8919	    37.3459	    53.3752	    47.9202	    32.3105	
    40.8707	    45.2347	    45.0668	    41.2903	    37.6816	    42.8009	    37.5137	    51.8646	    48.0881	    32.1426	
    40.0314	    44.7311	    44.5633	    40.8707	    37.2620	    42.0456	    37.5977	    50.6897	    48.6755	    32.3105	
    39.1922	    44.3115	    44.1437	    40.9546	    36.8423	    41.6260	    37.5977	    50.0183	    49.4308	    32.8979	
    38.2690	    43.9758	    43.7241	    41.5421	    36.3388	    41.6260	    37.5137	    49.8505	    50.1022	    33.5693	
    37.5137	    43.7241	    43.3884	    42.5491	    35.9192	    41.9617	    37.2620	    50.1022	    50.3540	    34.3246	
    36.9263	    43.6401	    43.0527	    43.9758	    35.4996	    42.5491	    36.9263	    50.9415	    50.0183	    34.9960	
    36.6745	    43.8080	    43.0527	    45.5704	    35.2478	    43.4723	    36.6745	    52.3682	    49.1791	    35.4156	
    36.9263	    44.3115	    43.3884	    47.4167	    35.2478	    44.6472	    36.4227	    54.3823	    48.0881	    35.6674	
    37.7655	    45.2347	    44.1437	    49.4308	    35.7513	    45.9061	    36.5067	    56.7322	    47.0810	    35.8353	
    39.1922	    46.6614	    45.3186	    51.4450	    36.7584	    47.2488	    36.9263	    59.4177	    46.4096	    36.0031	
    41.2064	    48.5077	    46.9971	    53.3752	    38.1851	    48.5916	    37.7655	    62.1872	    46.2418	    36.0870	
    43.5562	    50.6058	    48.8434	    55.1376	    39.9475	    49.5987	    38.9404	    64.7888	    46.4935	    36.0870	
    46.0739	    52.7039	    50.8575	    56.4804	    41.9617	    50.3540	    40.4510	    66.9708	    46.9971	    35.9192	
    48.4238	    54.4662	    52.7039	    57.4036	    44.0598	    50.7736	    42.2134	    68.5654	    47.5006	    35.5835	
    50.2701	    55.6412	    54.2145	    57.9071	    45.9900	    50.9415	    43.9758	    69.4046	    48.0881	    35.1639	
    51.3611	    56.1447	    55.1376	    57.9910	    47.5845	    50.7736	    45.5704	    69.5724	    48.5077	    34.6603	
    51.5289	    55.7251	    55.3894	    57.9071	    48.5916	    50.5219	    46.9971	    68.9850	    48.8434	    34.1568	
    50.6058	    54.3823	    54.8859	    57.6553	    48.9273	    50.1862	    48.0881	    67.8101	    49.0952	    33.6533	
    48.6755	    52.2003	    53.4592	    57.3196	    48.5916	    49.9344	    48.7595	    66.0477	    49.1791	    33.4015	
    46.0739	    49.5148	    51.3611	    56.9839	    47.6685	    49.6826	    49.0112	    64.0335	    49.2630	    33.3176	
    42.9688	    46.6614	    48.5916	    56.7322	    46.2418	    49.6826	    49.0112	    61.9354	    49.2630	    33.5693	
    39.9475	    43.8919	    45.6543	    56.3965	    44.3954	    49.8505	    48.6755	    60.0891	    49.3469	    34.1568	
    37.1780	    41.5421	    42.8009	    56.1447	    42.3813	    50.1862	    48.0042	    58.4106	    49.4308	    34.9960	
    34.9121	    39.7797	    40.1993	    55.8929	    39.9475	    50.6058	    46.9131	    57.2357	    49.4308	    36.0031	
    33.1497	    38.3530	    38.0173	    55.7251	    37.3459	    51.0254	    45.4865	    56.3126	    49.4308	    36.9263	
    31.8069	    37.3459	    36.2549	    55.6412	    34.6603	    51.5289	    43.7241	    55.8090	    49.1791	    37.6816	
    30.8838	    36.5906	    34.8282	    55.6412	    31.9748	    51.9485	    41.7099	    55.6412	    48.7595	    38.1012	
    30.1285	    36.0031	    33.7372	    55.6412	    29.4571	    52.2003	    39.7797	    55.5573	    48.0042	    37.9333	
    29.7089	    35.5835	    32.9819	    55.6412	    27.4429	    52.3682	    37.9333	    55.3894	    46.8292	    37.3459	
    29.4571	    35.4156	    32.5623	    55.3055	    25.8484	    52.2842	    36.5067	    55.1376	    45.4025	    36.3388	
    29.6249	    35.5835	    32.4783	    54.5502	    24.9252	    51.7807	    35.6674	    54.6341	    43.7241	    34.9960	
    30.1285	    36.0870	    32.8979	    53.2074	    24.8413	    50.8575	    35.4156	    53.7949	    41.9617	    33.6533	
    31.2195	    37.0102	    33.6533	    51.4450	    25.4288	    49.5148	    35.9192	    52.6199	    40.3671	    32.3944	
    32.7301	    38.4369	    34.8282	    49.1791	    26.7715	    47.7524	    37.0941	    51.1932	    38.8565	    31.3873	
    34.7443	    40.1154	    36.4227	    46.7453	    28.8696	    45.7382	    39.0244	    49.6826	    37.7655	    30.5481	
    37.0102	    42.2134	    38.4369	    44.3115	    31.4713	    43.7241	    41.5421	    48.2559	    37.0941	    29.9606	
    39.6118	    44.5633	    40.7867	    42.0456	    34.4086	    41.8777	    44.3954	    47.2488	    36.9263	    29.5410	
    42.3813	    47.0810	    43.3044	    40.1993	    37.4298	    40.5350	    47.2488	    46.7453	    37.4298	    29.4571	
    45.0668	    49.6826	    45.9061	    38.8565	    40.4510	    39.7797	    49.8505	    46.8292	    38.3530	    29.7089	
    47.5845	    52.1164	    48.5077	    38.1851	    43.2205	    39.5279	    51.8646	    47.3328	    39.6957	    30.5481	
    49.6826	    54.2145	    50.7736	    38.2690	    45.4865	    39.8636	    53.1235	    48.1720	    41.1224	    31.8069	
    51.1093	    55.8090	    52.7039	    39.0244	    47.1649	    40.5350	    53.6270	    49.1791	    42.7170	    33.4854	
    51.9485	    56.8161	    54.1306	    40.2832	    48.1720	    41.4581	    53.3752	    50.2701	    44.2276	    35.3317	
    52.0325	    57.2357	    54.9698	    41.8777	    48.5916	    42.5491	    52.7039	    51.4450	    45.7382	    37.0941	
    51.5289	    57.0679	    55.1376	    43.4723	    48.5916	    43.6401	    51.7807	    52.6199	    47.0810	    38.8565	
    50.4379	    56.2286	    54.8019	    44.9829	    48.1720	    44.6472	    50.7736	    53.7949	    48.2559	    40.2832	
    48.7595	    54.9698	    53.9627	    46.2418	    47.5006	    45.4865	    49.7665	    54.8019	    49.2630	    41.4581	
    46.8292	    53.2074	    52.7039	    47.1649	    46.5775	    46.2418	    48.9273	    55.5573	    50.0183	    42.2134	
    44.5633	    51.1932	    51.1093	    47.9202	    45.4865	    46.8292	    48.3398	    56.0608	    50.6058	    42.4652	
    42.2974	    49.0112	    49.4308	    48.3398	    44.2276	    47.2488	    48.0042	    56.2286	    50.9415	    42.1295	
    40.1154	    46.7453	    47.7524	    48.5077	    42.8848	    47.3328	    47.9202	    55.8929	    51.0254	    41.2064	
    38.1012	    44.6472	    45.9900	    48.2559	    41.4581	    47.1649	    48.0042	    55.1376	    50.7736	    39.8636	
    36.3388	    42.8009	    44.3115	    47.7524	    40.0314	    46.7453	    48.2559	    53.8788	    50.2701	    38.0173	
    34.9121	    41.1224	    42.8009	    47.0810	    38.6047	    46.0739	    48.3398	    52.2842	    49.5148	    36.0031	
    33.9050	    39.8636	    41.4581	    46.4935	    37.1780	    45.4025	    48.4238	    50.5219	    48.5916	    33.9050	
    33.2336	    38.9404	    40.3671	    46.0739	    35.7513	    44.8151	    48.1720	    48.9273	    47.5845	    31.9748	
    32.9819	    38.3530	    39.3600	    45.8221	    34.3246	    44.3954	    47.6685	    47.7524	    46.6614	    30.4642	
    32.8979	    38.0173	    38.6887	    45.7382	    32.9819	    44.1437	    46.9971	    47.1649	    45.9900	    29.3732	
[Epoch Header]
[Trial Type]	13
[Accept]	1
[Correct]	0
[RT]	 0.000
[Resp]	0
[Epoch Data]
   -11.2457	    -8.1406	    -4.2801	    11.7493	    -5.6229	     4.1962	    -5.2872	     1.1749	     8.3084	     5.3711	
    -9.8190	    -7.2174	    -2.6016	    14.2670	    -4.7836	     5.7907	    -3.8605	     1.9302	     9.5673	     6.0425	
    -8.6441	    -6.3782	    -1.0910	    16.1972	    -4.2801	     7.1335	    -2.6855	     2.5177	    10.3226	     6.7139	
    -7.8049	    -5.5389	     0.0839	    17.3721	    -4.1122	     8.0566	    -1.9302	     2.9373	    10.4904	     7.4692	
    -7.1335	    -4.8676	     0.8392	    17.7078	    -4.3640	     8.5602	    -1.5945	     3.2730	     9.9869	     8.3084	
    -6.8817	    -4.3640	     1.2589	    17.1204	    -5.0354	     8.6441	    -1.8463	     3.5248	     8.8959	     9.3994	
    -6.7978	    -4.0283	     1.2589	    15.6937	    -5.9586	     8.1406	    -2.6855	     3.8605	     7.4692	    10.4904	
    -6.7978	    -3.8605	     1.0071	    13.5117	    -7.0496	     7.3013	    -3.9444	     4.3640	     5.7907	    11.6653	
    -7.0496	    -3.7766	     0.4196	    10.7422	    -8.1406	     6.1264	    -5.6229	     4.9515	     4.0283	    12.5046	
    -7.3013	    -3.7766	    -0.2518	     7.8888	    -9.0637	     4.7836	    -7.5531	     5.5389	     2.2659	    13.0081	
    -7.6370	    -4.0283	    -1.1749	     5.0354	    -9.9869	     3.4409	    -9.4833	     6.0425	     0.6714	    13.0081	
    -7.9727	    -4.3640	    -2.0981	     2.5177	   -10.6583	     2.1820	   -11.3297	     6.2943	    -0.6714	    12.5046	
    -8.3923	    -4.7836	    -3.1891	     0.5035	   -11.2457	     1.0910	   -12.8403	     6.2943	    -1.5945	    11.6653	
    -8.7280	    -5.2872	    -4.3640	    -1.0910	   -11.4975	     0.0839	   -14.0152	     6.1264	    -2.1820	    10.4904	
    -9.1476	    -5.7907	    -5.6229	    -2.0981	   -11.5814	    -0.6714	   -14.8544	     5.7068	    -2.3499	     9.3155	
    -9.4833	    -6.4621	    -6.8817	    -2.6016	   -11.3297	    -1.3428	   -15.2740	     5.2872	    -2.3499	     8.0566	
   -10.0708	    -7.3013	    -8.1406	    -2.7695	   -10.9100	    -1.9302	   -15.6097	     4.8676	    -2.2659	     6.8817	
   -10.8261	    -8.3923	    -9.3155	    -2.8534	   -10.3226	    -2.4338	   -15.7776	     4.3640	    -2.0981	     5.8746	
   -11.8332	    -9.5673	   -10.3226	    -2.9373	    -9.6512	    -3.1052	   -16.0294	     3.7766	    -2.0981	     4.9515	
   -13.1760	   -10.9940	   -11.0779	    -3.2730	    -9.1476	    -3.9444	   -16.3651	     3.0212	    -2.0981	     4.1962	
   -14.6866	   -12.3367	   -11.4136	    -3.9444	    -8.6441	    -4.9515	   -16.8686	     2.1820	    -2.2659	     3.6087	
   -16.2811	   -13.5956	   -11.3297	    -4.9515	    -8.2245	    -6.0425	   -17.2882	     1.3428	    -2.2659	     3.1052	
   -17.8757	   -14.7705	   -10.8261	    -6.3782	    -7.8049	    -7.3013	   -17.7078	     0.5035	    -2.1820	     2.8534	
   -19.3863	   -15.6937	    -9.9869	    -7.9727	    -7.3013	    -8.5602	   -18.1274	    -0.2518	    -1.9302	     2.6016	
   -20.8130	   -16.5329	    -8.9798	    -9.7351	    -6.8817	    -9.8190	   -18.3792	    -0.8392	    -1.5945	     2.4338	
   -22.1558	   -17.2882	    -8.0566	   -11.5814	    -6.5460	   -10.9940	   -18.6310	    -1.2589	    -1.3428	     2.0981	
   -23.4146	   -18.0435	    -7.3013	   -13.4277	    -6.3782	   -12.0850	   -18.8828	    -1.8463	    -1.2589	     1.5945	
   -24.6735	   -18.7149	    -6.9656	   -15.2740	    -6.4621	   -13.2599	   -19.1345	    -2.7695	    -1.5945	     0.7553	
   -25.8484	   -19.3863	    -6.9656	   -16.9525	    -6.8817	   -14.4348	   -19.4702	    -4.0283	    -2.2659	    -0.3357	
   -26.8555	   -19.9738	    -7.3853	   -18.5471	    -7.4692	   -15.5258	   -19.9738	    -5.5389	    -3.1891	    -1.6785	
   -27.6947	   -20.4773	    -8.1406	   -19.6381	    -8.2245	   -16.4490	   -20.5612	    -7.1335	    -4.1962	    -3.0212	
   -28.2822	   -20.8130	    -9.0637	   -20.2255	    -8.9798	   -17.1204	   -21.1487	    -8.5602	    -5.2032	    -4.2801	
   -28.4500	   -20.8969	    -9.9030	   -20.1416	    -9.5673	   -17.3721	   -21.7361	    -9.4833	    -6.0425	    -5.3711	
   -28.1982	   -20.6451	   -10.4065	   -19.3024	    -9.6512	   -17.2043	   -22.1558	    -9.8190	    -6.6299	    -6.2943	
   -27.3590	   -19.9738	   -10.5743	   -17.8757	    -9.3994	   -16.5329	   -22.2397	    -9.6512	    -6.7978	    -7.0496	
   -25.8484	   -18.7988	   -10.3226	   -15.9454	    -8.8120	   -15.5258	   -22.1558	    -8.8959	    -6.7978	    -7.6370	
   -23.6664	   -17.1204	    -9.8190	   -13.6795	    -8.0566	   -14.2670	   -21.7361	    -7.6370	    -6.4621	    -8.2245	
   -20.8969	   -14.9384	    -9.0637	   -11.4136	    -7.3013	   -12.9242	   -21.3165	    -6.2103	    -6.1264	    -8.7280	
   -17.8757	   -12.5885	    -8.3084	    -9.2316	    -6.7139	   -11.5814	   -20.9808	    -4.6158	    -5.6229	    -9.3155	
   -14.7705	   -10.2386	    -7.7209	    -7.3013	    -6.5460	   -10.2386	   -20.7291	    -3.1052	    -5.1193	    -9.8190	
   -11.7493	    -7.9727	    -7.3013	    -5.5389	    -6.7139	    -9.0637	   -20.6451	    -1.5945	    -4.6158	   -10.2386	
    -8.8959	    -5.8746	    -7.0496	    -4.0283	    -7.3013	    -7.8888	   -20.8130	    -0.2518	    -4.0283	   -10.4904	
    -6.5460	    -4.1122	    -6.8817	    -2.6016	    -8.0566	    -6.7139	   -21.0648	     0.7553	    -3.4409	   -10.3226	
    -4.6158	    -2.6855	    -6.7978	    -1.2589	    -8.9798	    -5.5389	   -21.4844	     1.4267	    -2.8534	    -9.8190	
    -3.2730	    -1.6785	    -6.8817	    -0.0839	    -9.9030	    -4.4479	   -22.0718	     1.5945	    -2.4338	    -8.9798	
    -2.5177	    -1.0910	    -7.0496	     0.9232	   -10.9100	    -3.6087	   -22.7432	     1.0910	    -2.2659	    -7.8888	
    -2.2659	    -1.0071	    -7.3853	     1.7624	   -11.7493	    -3.0212	   -23.4146	    -0.0839	    -2.3499	    -6.7139	
    -2.4338	    -1.0910	    -7.7209	     2.5177	   -12.4207	    -2.6016	   -24.0860	    -1.7624	    -2.7695	    -5.4550	
    -2.8534	    -1.4267	    -8.1406	     3.1891	   -13.0081	    -2.3499	   -24.6735	    -3.7766	    -3.3569	    -4.1122	
    -3.3569	    -1.7624	    -8.3923	     3.8605	   -13.4277	    -2.2659	   -25.0931	    -5.9586	    -4.0283	    -2.7695	
    -3.8605	    -2.0981	    -8.6441	     4.4479	   -13.8474	    -2.0981	   -25.4288	    -8.0566	    -4.7836	    -1.3428	
    -4.1122	    -2.2659	    -8.7280	     5.0354	   -14.0991	    -2.0142	   -25.5127	    -9.7351	    -5.3711	     0.0839	
    -4.0283	    -2.3499	    -8.7280	     5.3711	   -14.2670	    -1.9302	   -25.2609	   -10.9940	    -5.7907	     1.4267	
    -3.6926	    -2.1820	    -8.3923	     5.4550	   -14.1830	    -1.8463	   -24.7574	   -11.6653	    -5.8746	     2.6016	
    -3.1052	    -1.8463	    -7.8049	     5.2872	   -13.8474	    -1.8463	   -23.9182	   -11.6653	    -5.5389	     3.6926	
    -2.3499	    -1.4267	    -6.9656	     4.7836	   -13.1760	    -1.8463	   -22.7432	   -11.1618	    -4.7836	     4.6158	
    -1.5106	    -1.0071	    -5.9586	     4.1122	   -12.2528	    -1.9302	   -21.3165	   -10.0708	    -3.5248	     5.4550	
    -0.6714	    -0.5875	    -4.8676	     3.2730	   -11.0779	    -2.0142	   -19.7220	    -8.7280	    -1.9302	     6.2103	
     0.1678	    -0.1678	    -3.7766	     2.4338	    -9.8190	    -2.1820	   -18.0435	    -7.2174	    -0.1678	     6.7978	
     1.0071	     0.3357	    -2.7695	     1.6785	    -8.4763	    -2.3499	   -16.5329	    -5.7068	     1.7624	     7.3013	
     1.7624	     0.9232	    -1.7624	     1.2589	    -7.0496	    -2.4338	   -15.1901	    -4.1962	     3.6087	     7.5531	
     2.6016	     1.6785	    -0.8392	     1.0910	    -5.7068	    -2.4338	   -14.0152	    -2.7695	     5.2032	     7.6370	
     3.4409	     2.5177	     0.0839	     1.1749	    -4.5319	    -2.2659	   -13.1760	    -1.5945	     6.3782	     7.4692	
     4.2801	     3.5248	     0.9232	     1.3428	    -3.5248	    -2.0981	   -12.5885	    -0.5875	     6.8817	     7.0496	
     5.1193	     4.5319	     1.7624	     1.4267	    -2.6855	    -1.8463	   -12.1689	     0.0000	     6.6299	     6.2943	
     5.7907	     5.5389	     2.6855	     1.2589	    -2.0142	    -1.8463	   -11.9171	     0.0839	     5.5389	     5.2032	
     6.3782	     6.4621	     3.6087	     0.5035	    -1.5945	    -2.0981	   -12.0010	    -0.3357	     3.6926	     3.8605	
     6.7139	     7.2174	     4.4479	    -0.8392	    -1.2589	    -2.7695	   -12.4207	    -1.4267	     1.0071	     2.2659	
     6.7139	     7.6370	     5.2872	    -2.9373	    -1.0071	    -3.9444	   -13.0920	    -3.1052	    -2.1820	     0.5875	
     6.2943	     7.8049	     5.9586	    -5.7907	    -0.7553	    -5.7068	   -13.9313	    -5.2032	    -5.7907	    -1.1749	
     5.5389	     7.5531	     6.2943	    -9.0637	    -0.5875	    -7.8049	   -14.9384	    -7.5531	    -9.3994	    -2.8534	
     4.3640	     6.9656	     6.2943	   -12.5046	    -0.5035	   -10.0708	   -15.6937	    -9.7351	   -12.5885	    -4.3640	
     2.8534	     5.9586	     5.8746	   -15.6097	    -0.4196	   -12.2528	   -16.2811	   -11.5814	   -14.9384	    -5.5389	
     0.9232	     4.6997	     5.1193	   -18.1274	    -0.4196	   -14.0991	   -16.6168	   -12.7563	   -16.3651	    -6.3782	
    -1.2589	     3.1891	     4.1962	   -19.8059	    -0.5875	   -15.6097	   -16.7847	   -13.2599	   -16.7847	    -6.8817	
    -3.6926	     1.4267	     2.9373	   -20.7291	    -1.1749	   -16.5329	   -16.7007	   -13.0081	   -16.2811	    -7.0496	
    -6.0425	    -0.4196	     1.4267	   -20.8969	    -2.1820	   -16.8686	   -16.7007	   -12.3367	   -15.1901	    -6.9656	
    -8.3084	    -2.2659	    -0.2518	   -20.4773	    -3.6087	   -16.7007	   -16.7007	   -11.3297	   -13.6795	    -6.5460	
   -10.3226	    -3.9444	    -2.2659	   -19.6381	    -5.4550	   -16.0294	   -16.7847	   -10.3226	   -11.9171	    -5.9586	
   -12.0010	    -5.4550	    -4.2801	   -18.4631	    -7.3853	   -15.1062	   -17.0364	    -9.3155	   -10.0708	    -5.1193	
   -13.5117	    -6.8817	    -6.3782	   -17.1204	    -9.3155	   -14.0152	   -17.3721	    -8.2245	    -8.2245	    -4.1122	
   -14.9384	    -8.2245	    -8.3084	   -15.6937	   -11.0779	   -12.6724	   -17.9596	    -7.0496	    -6.3782	    -2.8534	
   -16.4490	    -9.4833	   -10.1547	   -14.1830	   -12.7563	   -11.3297	   -18.7988	    -5.7068	    -4.5319	    -1.4267	
   -18.0435	   -10.7422	   -11.7493	   -12.7563	   -14.2670	    -9.8190	   -19.8898	    -4.1122	    -2.7695	     0.0000	
   -19.7220	   -12.0010	   -13.1760	   -11.4136	   -15.6937	    -8.3923	   -21.1487	    -2.4338	    -1.0910	     1.2589	
   -21.2326	   -13.1760	   -14.2670	   -10.2386	   -16.8686	    -7.1335	   -22.4915	    -1.0910	     0.2518	     2.2659
[truncated: 3,683,791 more chars]
