# Supplementary material for: Task-related functional connectivity in autism spectrum conditions: an EEG study using wavelet transform coherence
Source: Mol Autism. 2013 Jan 12;4:1. doi: 10.1186/2040-2392-4-1 (PMC3558480; doi:10.1186/2040-2392-4-1)
Supplement: Additional file 2 — Raw EEG data for the chair task (part 2). [file 2040-2392-4-1-S2.zip › ID27_chairs_attending_chairs.dat]

[Subject]	
[Date]	03/10/2009
[Time]	15:19:17
[Channels]	10
[Rate]	1000.000000
[Type]	Epoch
[Headers]	Yes
[Points]	401
[Xmin]	0.00000
[Sweeps]	56
[Accepted]	56
[Rejected]	0
[Domain]	Time
[Rows]	Points
[Electrode Labels]
[      P8]	[     TP8]	[      T8]	[      P7]	[     FT8]	[     TP7]	[      F8]	[      T7]	[     FT7]	[      F7]	
[Electrode XUnits]
[ Default]	[ Default]	[ Default]	[ Default]	[ Default]	[ Default]	[ Default]	[ Default]	[ Default]	[ Default]	
[Electrode YUnits]
[ Default]	[ Default]	[ Default]	[ Default]	[ Default]	[ Default]	[ Default]	[ Default]	[ Default]	[ Default]	
[Epoch Header]
[Trial Type]	13
[Accept]	1
[Correct]	0
[RT]	 0.000
[Resp]	0
[Epoch Data]
   -21.4005	   -17.6239	   -10.5743	   -19.4702	   -11.4975	   -19.0506	   -13.0081	   -18.9667	   -18.4631	   -24.3378	
   -20.5612	   -17.2882	   -10.4065	   -19.6381	   -11.4975	   -19.2184	   -13.5117	   -19.2184	   -19.0506	   -25.0931	
   -19.7220	   -17.0364	   -10.4065	   -19.8898	   -11.7493	   -19.5541	   -14.1830	   -19.4702	   -19.8059	   -26.1841	
   -18.8828	   -16.8686	   -10.4904	   -20.2255	   -12.1689	   -19.8898	   -14.9384	   -19.8898	   -20.5612	   -27.3590	
   -18.1274	   -16.8686	   -10.6583	   -20.5612	   -12.6724	   -20.3094	   -15.8615	   -20.2255	   -21.3165	   -28.6179	
   -17.4561	   -16.8686	   -10.9100	   -21.0648	   -13.1760	   -20.7291	   -16.6168	   -20.6451	   -21.9879	   -29.8767	
   -16.9525	   -17.0364	   -11.2457	   -21.4844	   -13.6795	   -21.1487	   -17.3721	   -21.0648	   -22.5754	   -30.9677	
   -16.6168	   -17.2043	   -11.6653	   -21.9879	   -14.0991	   -21.4844	   -17.9596	   -21.3165	   -23.0789	   -31.8069	
   -16.4490	   -17.4561	   -12.0850	   -22.4915	   -14.5187	   -21.8201	   -18.2953	   -21.4844	   -23.2468	   -32.3105	
   -16.4490	   -17.7078	   -12.5046	   -22.9111	   -14.7705	   -21.9879	   -18.3792	   -21.5683	   -23.2468	   -32.4783	
   -16.6168	   -18.0435	   -12.8403	   -23.2468	   -15.0223	   -22.0718	   -18.2953	   -21.4005	   -22.9950	   -32.2266	
   -16.8686	   -18.2953	   -13.1760	   -23.4146	   -15.1062	   -21.9879	   -17.9596	   -21.1487	   -22.4915	   -31.6391	
   -17.2882	   -18.5471	   -13.4277	   -23.4146	   -15.1901	   -21.8201	   -17.4561	   -20.7291	   -21.8201	   -30.7159	
   -17.7917	   -18.7149	   -13.6795	   -23.3307	   -15.1901	   -21.4844	   -16.8686	   -20.0577	   -20.8969	   -29.4571	
   -18.2953	   -18.9667	   -13.8474	   -23.0789	   -15.1901	   -20.9808	   -16.2811	   -19.3863	   -19.9738	   -28.1143	
   -18.8828	   -19.1345	   -14.0152	   -22.8271	   -15.2740	   -20.4773	   -15.7776	   -18.6310	   -18.9667	   -26.6876	
   -19.3863	   -19.3863	   -14.2670	   -22.5754	   -15.4419	   -19.9738	   -15.4419	   -17.8757	   -18.0435	   -25.3448	
   -19.9738	   -19.7220	   -14.5187	   -22.4075	   -15.7776	   -19.5541	   -15.3580	   -17.2882	   -17.2043	   -24.3378	
   -20.5612	   -20.2255	   -14.9384	   -22.4075	   -16.2811	   -19.3024	   -15.6937	   -16.8686	   -16.7007	   -23.6664	
   -21.1487	   -20.8130	   -15.5258	   -22.5754	   -17.1204	   -19.3024	   -16.4490	   -16.6168	   -16.3651	   -23.4146	
   -21.7361	   -21.5683	   -16.1972	   -22.9950	   -18.2114	   -19.4702	   -17.6239	   -16.5329	   -16.3651	   -23.6664	
   -22.2397	   -22.3236	   -16.9525	   -23.4985	   -19.3863	   -19.8059	   -19.0506	   -16.6168	   -16.5329	   -24.2538	
   -22.6593	   -23.0789	   -17.7917	   -24.0021	   -20.6451	   -20.1416	   -20.7291	   -16.7847	   -16.7847	   -25.0931	
   -22.8271	   -23.7503	   -18.4631	   -24.4217	   -21.8201	   -20.4773	   -22.3236	   -16.8686	   -17.1204	   -26.1002	
   -22.8271	   -24.2538	   -19.0506	   -24.7574	   -22.8271	   -20.7291	   -23.7503	   -16.9525	   -17.4561	   -27.1072	
   -22.6593	   -24.5895	   -19.3863	   -24.8413	   -23.4985	   -20.7291	   -24.9252	   -16.9525	   -17.7078	   -27.9465	
   -22.2397	   -24.6735	   -19.4702	   -24.6735	   -23.9182	   -20.6451	   -25.6805	   -16.8686	   -17.7917	   -28.4500	
   -21.7361	   -24.5056	   -19.3024	   -24.3378	   -24.0860	   -20.3094	   -26.0162	   -16.7007	   -17.7917	   -28.7857	
   -21.1487	   -24.2538	   -18.9667	   -23.9182	   -24.0021	   -19.8059	   -26.0162	   -16.5329	   -17.7078	   -28.7018	
   -20.6451	   -23.8342	   -18.4631	   -23.4146	   -23.7503	   -19.3024	   -25.7645	   -16.2811	   -17.6239	   -28.3661	
   -20.1416	   -23.4146	   -17.8757	   -22.9111	   -23.2468	   -18.7149	   -25.1770	   -16.1133	   -17.3721	   -27.6947	
   -19.8059	   -22.9950	   -17.3721	   -22.6593	   -22.6593	   -18.2953	   -24.4217	   -16.0294	   -17.1204	   -26.8555	
   -19.7220	   -22.7432	   -16.9525	   -22.7432	   -22.0718	   -18.1274	   -23.6664	   -16.0294	   -16.9525	   -25.8484	
   -19.8059	   -22.5754	   -16.7007	   -23.0789	   -21.4844	   -18.0435	   -22.8271	   -16.0294	   -16.7007	   -24.7574	
   -20.0577	   -22.5754	   -16.7007	   -23.6664	   -21.0648	   -18.2114	   -22.0718	   -16.1972	   -16.4490	   -23.8342	
   -20.3934	   -22.7432	   -16.9525	   -24.4217	   -20.7291	   -18.4631	   -21.4844	   -16.3651	   -16.3651	   -22.9950	
   -20.7291	   -22.9950	   -17.3721	   -25.1770	   -20.5612	   -18.8828	   -21.0648	   -16.6168	   -16.3651	   -22.4915	
   -21.1487	   -23.2468	   -17.8757	   -25.9323	   -20.7291	   -19.3024	   -20.9808	   -16.8686	   -16.4490	   -22.4075	
   -21.4844	   -23.5825	   -18.5471	   -26.6876	   -20.9808	   -19.8059	   -21.2326	   -17.2043	   -16.7007	   -22.6593	
   -21.7361	   -23.8342	   -19.1345	   -27.1912	   -21.4844	   -20.2255	   -21.7361	   -17.6239	   -17.1204	   -23.3307	
   -21.8201	   -24.0860	   -19.8059	   -27.6108	   -22.0718	   -20.7291	   -22.4915	   -18.0435	   -17.6239	   -24.3378	
   -21.9040	   -24.3378	   -20.3934	   -27.8625	   -22.7432	   -21.1487	   -23.4985	   -18.3792	   -18.1274	   -25.6805	
   -21.9040	   -24.5056	   -20.8969	   -28.0304	   -23.3307	   -21.4844	   -24.5895	   -18.7988	   -18.7149	   -27.0233	
   -21.8201	   -24.7574	   -21.2326	   -28.0304	   -23.9182	   -21.8201	   -25.6805	   -19.0506	   -19.2184	   -28.4500	
   -21.7361	   -24.9252	   -21.6522	   -27.9465	   -24.4217	   -22.1558	   -26.6876	   -19.3024	   -19.7220	   -29.7928	
   -21.7361	   -25.0931	   -21.9879	   -27.7786	   -24.8413	   -22.4075	   -27.5269	   -19.3863	   -20.1416	   -30.9677	
   -21.6522	   -25.2609	   -22.2397	   -27.5269	   -25.2609	   -22.5754	   -28.1982	   -19.3863	   -20.3934	   -31.8909	
   -21.6522	   -25.5127	   -22.5754	   -27.2751	   -25.5966	   -22.6593	   -28.6179	   -19.2184	   -20.4773	   -32.4783	
   -21.4844	   -25.5966	   -22.7432	   -26.8555	   -25.7645	   -22.5754	   -28.7018	   -18.8828	   -20.3934	   -32.7301	
   -21.2326	   -25.5127	   -22.7432	   -26.2680	   -25.7645	   -22.2397	   -28.2822	   -18.2953	   -20.1416	   -32.3944	
   -20.8969	   -25.2609	   -22.4915	   -25.5966	   -25.3448	   -21.6522	   -27.4429	   -17.6239	   -19.5541	   -31.5552	
   -20.3934	   -24.7574	   -21.9879	   -24.7574	   -24.5895	   -20.8969	   -26.1002	   -16.7847	   -18.7988	   -30.2963	
   -19.8059	   -23.9182	   -21.2326	   -23.9182	   -23.4985	   -19.8898	   -24.3378	   -15.9454	   -17.8757	   -28.6179	
   -19.1345	   -22.9950	   -20.2255	   -23.0789	   -22.2397	   -18.7988	   -22.4075	   -15.1901	   -16.8686	   -26.6876	
   -18.5471	   -21.9879	   -19.2184	   -22.4075	   -20.8969	   -17.7078	   -20.3934	   -14.6027	   -15.9454	   -24.6735	
   -18.0435	   -21.0648	   -18.2114	   -21.8201	   -19.5541	   -16.7007	   -18.6310	   -14.2670	   -15.1062	   -22.8271	
   -17.6239	   -20.1416	   -17.2043	   -21.4005	   -18.4631	   -15.7776	   -17.2043	   -14.0152	   -14.5187	   -21.3165	
   -17.2882	   -19.4702	   -16.4490	   -20.9808	   -17.7078	   -14.9384	   -16.2811	   -13.8474	   -14.0152	   -20.2255	
   -17.2043	   -18.9667	   -15.9454	   -20.5612	   -17.3721	   -14.2670	   -15.9454	   -13.7634	   -13.7634	   -19.6381	
   -17.2882	   -18.8828	   -15.7776	   -20.0577	   -17.4561	   -13.5956	   -16.2811	   -13.6795	   -13.7634	   -19.5541	
   -17.6239	   -19.0506	   -15.9454	   -19.6381	   -17.8757	   -13.1760	   -17.2043	   -13.6795	   -14.0152	   -20.1416	
   -18.2114	   -19.6381	   -16.3651	   -19.3024	   -18.7988	   -12.9242	   -18.6310	   -13.7634	   -14.5187	   -21.1487	
   -19.0506	   -20.4773	   -17.1204	   -19.0506	   -19.8898	   -12.9242	   -20.3934	   -14.0991	   -15.2740	   -22.6593	
   -19.9738	   -21.4844	   -17.9596	   -18.8828	   -21.1487	   -13.1760	   -22.3236	   -14.6027	   -16.1972	   -24.5056	
   -21.0648	   -22.5754	   -18.8828	   -18.8828	   -22.4075	   -13.6795	   -24.2538	   -15.1901	   -17.2043	   -26.3519	
   -22.2397	   -23.6664	   -19.7220	   -18.9667	   -23.4985	   -14.2670	   -25.9323	   -15.8615	   -18.2114	   -28.1982	
   -23.3307	   -24.6735	   -20.4773	   -19.2184	   -24.4217	   -15.0223	   -27.3590	   -16.7007	   -19.2184	   -29.7928	
   -24.4217	   -25.5966	   -21.0648	   -19.6381	   -25.0931	   -15.8615	   -28.3661	   -17.4561	   -20.0577	   -31.0516	
   -25.5127	   -26.3519	   -21.5683	   -20.1416	   -25.5127	   -16.7847	   -28.9536	   -18.2114	   -20.7291	   -31.8909	
   -26.6037	   -26.9394	   -21.9879	   -20.6451	   -25.6805	   -17.6239	   -29.1214	   -18.8828	   -21.1487	   -32.3105	
   -27.6108	   -27.3590	   -22.1558	   -21.0648	   -25.5966	   -18.3792	   -28.9536	   -19.3863	   -21.3165	   -32.2266	
   -28.4500	   -27.5269	   -22.0718	   -21.4005	   -25.1770	   -18.9667	   -28.4500	   -19.5541	   -21.1487	   -31.6391	
   -29.1214	   -27.4429	   -21.7361	   -21.3165	   -24.5895	   -19.2184	   -27.6108	   -19.4702	   -20.7291	   -30.5481	
   -29.5410	   -27.1072	   -21.1487	   -21.0648	   -23.8342	   -19.1345	   -26.6037	   -19.0506	   -20.0577	   -29.2053	
   -29.7928	   -26.6037	   -20.4773	   -20.3934	   -22.9111	   -18.7149	   -25.5127	   -18.4631	   -19.1345	   -27.6947	
   -29.7928	   -26.0162	   -19.6381	   -19.4702	   -21.9040	   -18.1274	   -24.4217	   -17.5400	   -18.2114	   -26.1002	
   -29.7089	   -25.2609	   -18.7988	   -18.3792	   -21.0648	   -17.2882	   -23.4146	   -16.6168	   -17.2043	   -24.6735	
   -29.3732	   -24.5895	   -18.0435	   -16.9525	   -20.3094	   -16.2811	   -22.6593	   -15.5258	   -16.3651	   -23.4985	
   -29.0375	   -23.9182	   -17.3721	   -15.4419	   -19.7220	   -15.1901	   -22.1558	   -14.5187	   -15.6097	   -22.6593	
   -28.5339	   -23.3307	   -16.8686	   -13.8474	   -19.3863	   -14.0991	   -21.9879	   -13.5117	   -15.0223	   -22.2397	
   -28.0304	   -22.9111	   -16.5329	   -12.1689	   -19.3863	   -13.0920	   -22.2397	   -12.6724	   -14.6027	   -22.3236	
   -27.6108	   -22.6593	   -16.3651	   -10.6583	   -19.5541	   -12.1689	   -22.7432	   -12.0010	   -14.4348	   -22.7432	
   -27.1912	   -22.4075	   -16.3651	    -9.2316	   -19.9738	   -11.3297	   -23.4985	   -11.4136	   -14.5187	   -23.4985	
   -26.7715	   -22.3236	   -16.3651	    -7.8888	   -20.3934	   -10.5743	   -24.3378	   -10.9940	   -14.6027	   -24.5056	
   -26.5198	   -22.3236	   -16.4490	    -6.7978	   -20.8130	    -9.9030	   -25.1770	   -10.7422	   -14.8544	   -25.4288	
   -26.2680	   -22.2397	   -16.5329	    -5.8746	   -21.0648	    -9.2316	   -25.9323	   -10.4904	   -15.0223	   -26.3519	
   -26.1841	   -22.3236	   -16.6168	    -5.2032	   -21.2326	    -8.7280	   -26.3519	   -10.3226	   -15.1901	   -27.1072	
   -26.1841	   -22.3236	   -16.7007	    -4.6997	   -21.2326	    -8.3084	   -26.4359	   -10.2386	   -15.2740	   -27.6108	
   -26.2680	   -22.3236	   -16.7007	    -4.3640	   -20.9808	    -7.9727	   -26.1002	   -10.2386	   -15.1901	   -27.8625	
   -26.4359	   -22.3236	   -16.5329	    -4.1122	   -20.4773	    -7.6370	   -25.2609	   -10.0708	   -14.9384	   -27.7786	
   -26.6037	   -22.2397	   -16.2811	    -3.9444	   -19.7220	    -7.3853	   -24.0021	    -9.8190	   -14.5187	   -27.2751	
   -26.7715	   -21.9879	   -15.7776	    -3.7766	   -18.6310	    -7.0496	   -22.4075	    -9.4833	   -13.7634	   -26.4359	
   -26.9394	   -21.7361	   -15.1901	    -3.6087	   -17.4561	    -6.7139	   -20.4773	    -8.9798	   -12.8403	   -25.2609	
   -27.1072	   -21.3165	   -14.5187	    -3.5248	   -16.1133	    -6.2943	   -18.5471	    -8.4763	   -11.7493	   -24.0021	
   -27.1912	   -20.9808	   -13.7634	    -3.4409	   -14.9384	    -5.9586	   -16.6168	    -7.8888	   -10.7422	   -22.6593	
   -27.2751	   -20.7291	   -13.0920	    -3.5248	   -13.9313	    -5.7907	   -14.8544	    -7.4692	    -9.8190	   -21.5683	
   -27.3590	   -20.5612	   -12.5885	    -3.7766	   -13.0920	    -5.7907	   -13.5117	    -7.2174	    -9.2316	   -20.7291	
   -27.3590	   -20.4773	   -12.1689	    -4.1962	   -12.6724	    -6.0425	   -12.6724	    -7.2174	    -8.8959	   -20.2255	
   -27.2751	   -20.5612	   -11.9171	    -4.8676	   -12.5046	    -6.4621	   -12.2528	    -7.4692	    -8.8959	   -20.2255	
   -27.1912	   -20.7291	   -11.8332	    -5.7068	   -12.5885	    -7.2174	   -12.3367	    -7.8888	    -9.3155	   -20.7291	
   -26.9394	   -20.9808	   -12.0010	    -6.7139	   -13.0081	    -8.0566	   -12.9242	    -8.5602	   -10.0708	   -21.7361	
   -26.6876	   -21.2326	   -12.2528	    -7.8888	   -13.6795	    -9.0637	   -13.8474	    -9.3155	   -11.1618	   -23.0789	
   -26.2680	   -21.5683	   -12.7563	    -9.0637	   -14.4348	   -10.1547	   -15.0223	   -10.1547	   -12.4207	   -24.7574	
   -25.7645	   -21.8201	   -13.1760	   -10.1547	   -15.2740	   -11.2457	   -16.3651	   -10.9100	   -13.6795	   -26.4359	
   -25.0092	   -21.9040	   -13.5956	   -11.1618	   -15.9454	   -12.1689	   -17.5400	   -11.5814	   -14.9384	   -28.0304	
   -24.0860	   -21.7361	   -13.9313	   -11.9171	   -16.4490	   -12.8403	   -18.4631	   -12.0010	   -16.0294	   -29.3732	
   -22.9111	   -21.3165	   -14.0152	   -12.5046	   -16.6168	   -13.2599	   -19.0506	   -12.1689	   -16.7847	   -30.2963	
   -21.7361	   -20.7291	   -13.8474	   -12.8403	   -16.5329	   -13.4277	   -19.1345	   -12.1689	   -17.2043	   -30.7159	
   -20.3934	   -19.8898	   -13.4277	   -13.0081	   -16.0294	   -13.3438	   -18.7149	   -12.0010	   -17.2882	   -30.6320	
   -19.0506	   -18.7988	   -12.7563	   -12.8403	   -15.1062	   -13.0081	   -17.7917	   -11.6653	   -17.0364	   -29.8767	
   -17.7078	   -17.5400	   -11.8332	   -12.5046	   -13.7634	   -12.4207	   -16.2811	   -11.2457	   -16.4490	   -28.6179	
   -16.3651	   -16.1133	   -10.5743	   -11.8332	   -12.1689	   -11.4136	   -14.4348	   -10.6583	   -15.5258	   -26.9394	
   -15.0223	   -14.6027	    -9.1476	   -10.9940	   -10.4065	   -10.2386	   -12.3367	    -9.9869	   -14.2670	   -24.8413	
   -13.7634	   -13.1760	    -7.7209	    -9.9869	    -8.4763	    -8.9798	   -10.1547	    -9.2316	   -12.8403	   -22.5754	
   -12.8403	   -11.9171	    -6.3782	    -8.8959	    -6.7978	    -7.7209	    -8.0566	    -8.4763	   -11.3297	   -20.3094	
   -12.1689	   -10.9940	    -5.2872	    -8.0566	    -5.4550	    -6.6299	    -6.3782	    -7.8049	    -9.9030	   -18.3792	
   -11.9171	   -10.5743	    -4.6158	    -7.4692	    -4.6158	    -5.7907	    -5.2872	    -7.3013	    -8.8120	   -16.7847	
   -12.0010	   -10.5743	    -4.3640	    -7.2174	    -4.3640	    -5.3711	    -4.8676	    -7.0496	    -8.0566	   -15.7776	
   -12.4207	   -11.0779	    -4.6997	    -7.3013	    -4.6997	    -5.3711	    -5.1193	    -7.1335	    -7.7209	   -15.4419	
   -13.0920	   -11.9171	    -5.3711	    -7.8049	    -5.6229	    -5.7907	    -6.1264	    -7.5531	    -7.8888	   -15.6937	
   -13.7634	   -13.1760	    -6.5460	    -8.7280	    -7.1335	    -6.6299	    -7.8049	    -8.3084	    -8.5602	   -16.5329	
   -14.4348	   -14.5187	    -7.8888	    -9.8190	    -8.9798	    -7.7209	    -9.9030	    -9.3155	    -9.6512	   -17.9596	
   -14.9384	   -15.8615	    -9.3994	   -11.0779	   -11.0779	    -9.0637	   -12.3367	   -10.5743	   -10.9100	   -19.6381	
   -15.1901	   -17.1204	   -10.9100	   -12.3367	   -13.1760	   -10.4065	   -14.7705	   -11.7493	   -12.3367	   -21.4005	
   -15.1062	   -18.0435	   -12.1689	   -13.4277	   -15.1062	   -11.6653	   -17.1204	   -12.9242	   -13.6795	   -23.1628	
   -14.6866	   -18.7149	   -13.2599	   -14.4348	   -16.8686	   -12.6724	   -19.2184	   -13.9313	   -14.9384	   -24.6735	
   -13.9313	   -19.0506	   -14.0991	   -15.1062	   -18.2114	   -13.5117	   -20.8130	   -14.6027	   -15.8615	   -25.9323	
   -12.9242	   -18.9667	   -14.5187	   -15.6097	   -19.1345	   -14.0152	   -21.9040	   -15.0223	   -16.5329	   -26.6876	
   -11.6653	   -18.5471	   -14.6027	   -15.8615	   -19.6381	   -14.2670	   -22.4915	   -15.0223	   -16.7007	   -26.9394	
   -10.2386	   -17.7917	   -14.2670	   -15.8615	   -19.5541	   -14.0991	   -22.3236	   -14.6027	   -16.4490	   -26.5198	
    -8.7280	   -16.7007	   -13.5956	   -15.6097	   -19.0506	   -13.6795	   -21.5683	   -13.9313	   -15.6937	   -25.5966	
    -7.0496	   -15.3580	   -12.5885	   -15.1901	   -18.0435	   -12.9242	   -20.3094	   -12.8403	   -14.6866	   -24.2538	
    -5.4550	   -13.8474	   -11.3297	   -14.5187	   -16.7007	   -12.0010	   -18.5471	   -11.5814	   -13.2599	   -22.4915	
    -3.9444	   -12.1689	    -9.9030	   -13.8474	   -15.1901	   -10.9940	   -16.7007	   -10.2386	   -11.7493	   -20.5612	
    -2.4338	   -10.4904	    -8.4763	   -13.0081	   -13.5117	    -9.9030	   -14.6866	    -8.8120	   -10.2386	   -18.6310	
    -1.0910	    -8.8959	    -6.9656	   -12.1689	   -11.9171	    -8.8120	   -12.8403	    -7.3853	    -8.7280	   -16.8686	
     0.0839	    -7.4692	    -5.6229	   -11.4136	   -10.4904	    -7.8049	   -11.3297	    -6.2103	    -7.4692	   -15.4419	
     1.0910	    -6.1264	    -4.3640	   -10.6583	    -9.3155	    -7.0496	   -10.2386	    -5.1193	    -6.3782	   -14.5187	
     1.8463	    -5.2032	    -3.3569	   -10.0708	    -8.5602	    -6.4621	    -9.6512	    -4.4479	    -5.7907	   -14.0991	
     2.3499	    -4.5319	    -2.6855	    -9.7351	    -8.1406	    -6.2103	    -9.5673	    -4.1122	    -5.5389	   -14.1830	
     2.4338	    -4.2801	    -2.4338	    -9.6512	    -8.2245	    -6.2943	    -9.9869	    -4.2801	    -5.7907	   -14.9384	
     2.2659	    -4.4479	    -2.5177	   -10.0708	    -8.6441	    -6.7978	   -10.8261	    -4.9515	    -6.5460	   -16.1133	
     1.8463	    -4.9515	    -2.9373	   -10.7422	    -9.3994	    -7.6370	   -11.9171	    -5.9586	    -7.6370	   -17.7917	
     1.0910	    -5.7068	    -3.6087	   -11.7493	   -10.4065	    -8.8120	   -13.0920	    -7.3853	    -9.0637	   -19.7220	
     0.2518	    -6.6299	    -4.4479	   -12.9242	   -11.4975	   -10.1547	   -14.1830	    -8.9798	   -10.5743	   -21.6522	
    -0.6714	    -7.5531	    -5.3711	   -14.0991	   -12.4207	   -11.5814	   -15.1062	   -10.4904	   -12.0850	   -23.5825	
    -1.5945	    -8.5602	    -6.2103	   -15.2740	   -13.2599	   -12.9242	   -15.7776	   -11.9171	   -13.5117	   -25.0931	
    -2.5177	    -9.3994	    -7.0496	   -16.1972	   -13.8474	   -14.0991	   -16.0294	   -13.0920	   -14.6866	   -26.3519	
    -3.5248	   -10.1547	    -7.7209	   -16.9525	   -14.0991	   -15.0223	   -15.9454	   -14.0152	   -15.5258	   -27.0233	
    -4.4479	   -10.7422	    -8.2245	   -17.5400	   -13.9313	   -15.7776	   -15.5258	   -14.6866	   -16.0294	   -27.1912	
    -5.3711	   -11.2457	    -8.4763	   -17.7917	   -13.5117	   -16.1133	   -14.6027	   -14.8544	   -16.1972	   -26.8555	
    -6.2103	   -11.4136	    -8.4763	   -17.8757	   -12.7563	   -16.2811	   -13.4277	   -14.6866	   -15.9454	   -25.9323	
    -6.9656	   -11.4975	    -8.2245	   -17.7917	   -11.7493	   -16.1133	   -12.0010	   -14.1830	   -15.3580	   -24.6735	
    -7.6370	   -11.4975	    -7.8888	   -17.6239	   -10.6583	   -15.7776	   -10.4904	   -13.4277	   -14.6027	   -23.1628	
    -8.2245	   -11.4136	    -7.4692	   -17.4561	    -9.5673	   -15.4419	    -8.9798	   -12.5885	   -13.6795	   -21.6522	
    -8.7280	   -11.3297	    -7.1335	   -17.3721	    -8.7280	   -15.1062	    -7.8888	   -11.7493	   -12.9242	   -20.3934	
    -9.3155	   -11.4136	    -6.8817	   -17.3721	    -8.2245	   -14.9384	    -7.1335	   -11.0779	   -12.4207	   -19.4702	
    -9.9030	   -11.4975	    -6.7978	   -17.4561	    -8.1406	   -14.8544	    -6.9656	   -10.7422	   -12.1689	   -19.0506	
   -10.4904	   -11.7493	    -6.7978	   -17.7078	    -8.3084	   -14.9384	    -7.3853	   -10.7422	   -12.2528	   -19.1345	
   -10.9940	   -12.0850	    -6.9656	   -18.0435	    -8.8120	   -15.1062	    -8.2245	   -11.0779	   -12.5885	   -19.7220	
   -11.4136	   -12.4207	    -7.2174	   -18.3792	    -9.5673	   -15.4419	    -9.3994	   -11.7493	   -13.2599	   -20.7291	
   -11.7493	   -12.7563	    -7.3853	   -18.5471	   -10.3226	   -15.6937	   -10.8261	   -12.6724	   -14.0991	   -21.9879	
   -11.9171	   -13.0920	    -7.5531	   -18.7149	   -11.1618	   -15.9454	   -12.2528	   -13.7634	   -15.1062	   -23.4985	
   -12.0010	   -13.2599	    -7.6370	   -18.7149	   -11.9171	   -16.1972	   -13.6795	   -14.7705	   -16.1972	   -25.0931	
   -11.9171	   -13.4277	    -7.6370	   -18.5471	   -12.5885	   -16.3651	   -14.9384	   -15.7776	   -17.2043	   -26.6876	
   -11.9171	   -13.5117	    -7.5531	   -18.2953	   -13.1760	   -16.3651	   -15.9454	   -16.4490	   -18.1274	   -28.1143	
   -11.7493	   -13.5956	    -7.4692	   -17.8757	   -13.5117	   -16.3651	   -16.6168	   -17.0364	   -18.7988	   -29.2053	
   -11.6653	   -13.5117	    -7.3013	   -17.4561	   -13.5956	   -16.1972	   -16.9525	   -17.2882	   -19.2184	   -29.9606	
   -11.4975	   -13.4277	    -7.1335	   -16.9525	   -13.5956	   -16.0294	   -16.9525	   -17.2882	   -19.3863	   -30.2124	
   -11.3297	   -13.2599	    -6.8817	   -16.4490	   -13.3438	   -15.7776	   -16.6168	   -17.0364	   -19.3024	   -29.9606	
   -11.1618	   -12.9242	    -6.6299	   -15.9454	   -12.9242	   -15.3580	   -15.7776	   -16.5329	   -18.7988	   -29.2053	
   -10.8261	   -12.5885	    -6.3782	   -15.3580	   -12.3367	   -14.8544	   -14.6866	   -15.8615	   -17.9596	   -27.9465	
   -10.4065	   -12.0010	    -6.0425	   -14.7705	   -11.5814	   -14.2670	   -13.3438	   -14.9384	   -16.8686	   -26.1841	
    -9.9030	   -11.4136	    -5.7068	   -14.1830	   -10.6583	   -13.5956	   -11.7493	   -13.9313	   -15.4419	   -24.0860	
    -9.2316	   -10.7422	    -5.3711	   -13.5956	    -9.7351	   -12.9242	   -10.1547	   -12.8403	   -13.9313	   -21.9040	
    -8.6441	   -10.0708	    -4.8676	   -13.0081	    -8.8959	   -12.2528	    -8.6441	   -11.8332	   -12.4207	   -19.7220	
    -8.0566	    -9.4833	    -4.4479	   -12.4207	    -8.2245	   -11.4975	    -7.4692	   -10.7422	   -10.9100	   -17.7078	
    -7.4692	    -8.8959	    -4.1122	   -11.8332	    -7.7209	   -10.8261	    -6.6299	    -9.7351	    -9.4833	   -16.0294	
    -7.0496	    -8.5602	    -3.7766	   -11.1618	    -7.4692	   -10.2386	    -6.2103	    -8.9798	    -8.3923	   -14.7705	
    -6.8817	    -8.5602	    -3.7766	   -10.6583	    -7.5531	    -9.8190	    -6.2943	    -8.3084	    -7.5531	   -14.0152	
    -6.9656	    -8.8120	    -3.9444	   -10.3226	    -8.0566	    -9.5673	    -6.9656	    -7.9727	    -7.1335	   -13.8474	
    -7.3013	    -9.3155	    -4.5319	   -10.2386	    -8.8959	    -9.6512	    -8.0566	    -7.9727	    -7.2174	   -14.2670	
    -7.8049	   -10.1547	    -5.2872	   -10.4904	   -10.0708	    -9.9869	    -9.6512	    -8.3084	    -7.6370	   -15.1062	
    -8.5602	   -11.1618	    -6.2943	   -10.9940	   -11.4975	   -10.6583	   -11.4136	    -8.8959	    -8.4763	   -16.3651	
    -9.3155	   -12.2528	    -7.3853	   -11.7493	   -12.8403	   -11.4136	   -13.2599	    -9.6512	    -9.4833	   -17.7078	
   -10.0708	   -13.2599	    -8.3923	   -12.5046	   -14.1830	   -12.1689	   -14.9384	   -10.4065	   -10.5743	   -19.0506	
   -10.7422	   -14.0152	    -9.3155	   -13.2599	   -15.1062	   -12.8403	   -16.2811	   -11.0779	   -11.5814	   -20.1416	
   -11.3297	   -14.6866	    -9.9869	   -13.7634	   -15.6937	   -13.3438	   -17.1204	   -11.6653	   -12.3367	   -20.8969	
   -11.7493	   -14.9384	   -10.2386	   -14.0152	   -15.8615	   -13.5117	   -17.2882	   -11.9171	   -12.7563	   -21.0648	
   -12.0010	   -14.8544	   -10.1547	   -13.9313	   -15.4419	   -13.2599	   -16.7007	   -11.8332	   -12.7563	   -20.6451	
   -12.0850	   -14.5187	    -9.6512	   -13.5117	   -14.5187	   -12.6724	   -15.4419	   -11.4136	   -12.2528	   -19.6381	
   -12.0010	   -13.9313	    -8.8959	   -12.8403	   -13.1760	   -11.7493	   -13.5117	   -10.6583	   -11.2457	   -18.0435	
   -11.8332	   -13.0920	    -7.8049	   -11.9171	   -11.5814	   -10.6583	   -11.1618	    -9.5673	    -9.9869	   -16.1972	
   -11.5814	   -12.3367	    -6.7139	   -10.9940	    -9.9030	    -9.4833	    -8.6441	    -8.3923	    -8.5602	   -14.0991	
   -11.4975	   -11.6653	    -5.6229	   -10.0708	    -8.3084	    -8.3084	    -6.1264	    -7.3013	    -7.1335	   -12.1689	
   -11.4136	   -11.0779	    -4.7836	    -9.3155	    -6.9656	    -7.3853	    -3.9444	    -6.2943	    -5.8746	   -10.4904	
   -11.4975	   -10.9100	    -4.1962	    -8.9798	    -5.9586	    -6.8817	    -2.2659	    -5.7068	    -5.0354	    -9.3994	
   -11.7493	   -10.9100	    -4.0283	    -9.0637	    -5.5389	    -6.7978	    -1.3428	    -5.4550	    -4.6997	    -8.8959	
   -12.2528	   -11.4136	    -4.2801	    -9.5673	    -5.7068	    -7.3013	    -1.1749	    -5.7907	    -4.9515	    -9.2316	
   -12.9242	   -12.1689	    -4.9515	   -10.4904	    -6.4621	    -8.1406	    -1.6785	    -6.5460	    -5.7907	   -10.1547	
   -13.7634	   -13.2599	    -6.0425	   -11.7493	    -7.6370	    -9.4833	    -2.9373	    -7.6370	    -7.1335	   -11.7493	
   -14.6027	   -14.6027	    -7.3013	   -13.1760	    -9.2316	   -10.9940	    -4.6158	    -8.8959	    -8.7280	   -13.6795	
   -15.5258	   -15.9454	    -8.8120	   -14.6027	   -10.9940	   -12.5046	    -6.6299	   -10.3226	   -10.4904	   -15.8615	
   -16.2811	   -17.2882	   -10.2386	   -15.8615	   -12.7563	   -14.0152	    -8.7280	   -11.5814	   -12.2528	   -17.9596	
   -16.8686	   -18.5471	   -11.5814	   -16.8686	   -14.4348	   -15.1901	   -10.8261	   -12.5046	   -13.7634	   -19.8898	
   -17.2043	   -19.4702	   -12.6724	   -17.4561	   -15.7776	   -16.0294	   -12.6724	   -13.1760	   -14.8544	   -21.4005	
   -17.2882	   -20.1416	   -13.4277	   -17.6239	   -16.6168	   -16.4490	   -14.0152	   -13.5117	   -15.5258	   -22.3236	
   -16.9525	   -20.3094	   -13.7634	   -17.3721	   -17.0364	   -16.3651	   -14.9384	   -13.4277	   -15.7776	   -22.6593	
   -16.2811	   -20.0577	   -13.6795	   -16.6168	   -16.9525	   -15.9454	   -15.1062	   -13.0920	   -15.4419	   -22.3236	
   -15.2740	   -19.3863	   -13.0920	   -15.6097	   -16.2811	   -15.1062	   -14.7705	   -12.5885	   -14.7705	   -21.4005	
   -13.9313	   -18.3792	   -12.1689	   -14.2670	   -15.2740	   -13.9313	   -13.7634	   -12.0010	   -13.8474	   -19.9738	
   -12.4207	   -17.0364	   -10.9940	   -12.7563	   -13.8474	   -12.6724	   -12.4207	   -11.4136	   -12.7563	   -18.2953	
   -10.7422	   -15.6097	    -9.4833	   -11.1618	   -12.3367	   -11.4136	   -10.8261	   -10.8261	   -11.5814	   -16.5329	
    -9.0637	   -14.0152	    -7.9727	    -9.5673	   -10.7422	   -10.0708	    -9.0637	   -10.2386	   -10.5743	   -14.6866	
    -7.3853	   -12.4207	    -6.5460	    -8.0566	    -9.3155	    -8.8959	    -7.4692	    -9.6512	    -9.5673	   -13.0920	
    -5.7068	   -10.9100	    -5.2032	    -6.6299	    -8.1406	    -7.8049	    -5.9586	    -9.1476	    -8.7280	   -11.7493	
    -4.1962	    -9.5673	    -4.0283	    -5.2872	    -7.3013	    -6.8817	    -4.8676	    -8.5602	    -8.0566	   -10.7422	
    -2.7695	    -8.2245	    -3.0212	    -3.9444	    -6.7139	    -6.0425	    -4.1122	    -7.9727	    -7.6370	   -10.1547	
    -1.4267	    -7.1335	    -2.3499	    -2.6855	    -6.4621	    -5.2872	    -3.7766	    -7.3853	    -7.3013	    -9.9869	
    -0.0839	    -6.1264	    -1.7624	    -1.5945	    -6.4621	    -4.6997	    -3.9444	    -6.8817	    -7.1335	   -10.1547	
     1.1749	    -5.2872	    -1.4267	    -0.5035	    -6.7978	    -4.2801	    -4.5319	    -6.3782	    -7.2174	   -10.7422	
     2.3499	    -4.6158	    -1.2589	     0.3357	    -7.3013	    -3.8605	    -5.5389	    -5.9586	    -7.3853	   -11.5814	
     3.5248	    -4.0283	    -1.2589	     1.1749	    -7.9727	    -3.5248	    -6.8817	    -5.6229	    -7.5531	   -12.5885	
     4.7836	    -3.5248	    -1.1749	     1.8463	    -8.7280	    -3.1891	    -8.3923	    -5.2872	    -7.8049	   -13.5956	
     5.9586	    -3.0212	    -1.1749	     2.4338	    -9.4833	    -2.9373	    -9.9869	    -4.9515	    -7.9727	   -14.4348	
     7.0496	    -2.6855	    -1.0910	     2.8534	   -10.2386	    -2.6855	   -11.5814	    -4.6997	    -8.1406	   -15.1901	
     7.9727	    -2.3499	    -1.0071	     3.1052	   -10.9100	    -2.4338	   -12.8403	    -4.4479	    -8.1406	   -15.6937	
     8.6441	    -2.0981	    -0.9232	     3.1891	   -11.3297	    -2.3499	   -13.7634	    -4.1962	    -8.1406	   -15.8615	
     9.1476	    -2.0142	    -0.8392	     3.1891	   -11.4975	    -2.3499	   -14.1830	    -4.0283	    -7.9727	   -15.6097	
     9.3994	    -1.8463	    -0.6714	     3.0212	   -11.4975	    -2.2659	   -14.1830	    -3.8605	    -7.6370	   -15.1062	
     9.5673	    -1.7624	    -0.5035	     2.9373	   -11.1618	    -2.2659	   -13.5956	    -3.5248	    -7.1335	   -14.1830	
     9.6512	    -1.5106	    -0.1678	     2.7695	   -10.5743	    -2.0981	   -12.5885	    -3.1052	    -6.4621	   -12.9242	
     9.8190	    -1.2589	     0.1678	     2.6855	    -9.8190	    -1.8463	   -11.2457	    -2.6016	    -5.7068	   -11.5814	
     9.9869	    -0.8392	     0.6714	     2.6855	    -8.8959	    -1.5106	    -9.6512	    -2.0981	    -4.8676	   -10.0708	
    10.3226	    -0.1678	     1.3428	     2.8534	    -7.8049	    -1.0071	    -8.0566	    -1.5106	    -4.0283	    -8.7280	
    10.9100	     0.6714	     2.2659	     3.2730	    -6.6299	    -0.3357	    -6.4621	    -0.8392	    -3.1891	    -7.5531	
    11.7493	     1.7624	     3.2730	     3.9444	    -5.3711	     0.5035	    -5.1193	    -0.2518	    -2.4338	    -6.5460	
    13.0081	     3.1052	     4.5319	     4.8676	    -4.1122	     1.4267	    -3.9444	     0.5035	    -1.8463	    -5.8746	
    14.5187	     4.6158	     5.9586	     6.1264	    -2.8534	     2.6016	    -3.1052	     1.2589	    -1.3428	    -5.4550	
    16.4490	     6.3782	     7.4692	     7.5531	    -1.6785	     3.7766	    -2.5177	     2.0981	    -0.8392	    -5.4550	
    18.6310	     8.2245	     9.0637	     9.2316	    -0.5875	     5.1193	    -2.2659	     2.9373	    -0.5035	    -5.6229	
    21.1487	    10.1547	    10.7422	    10.9940	     0.4196	     6.5460	    -2.2659	     3.8605	    -0.0839	    -5.8746	
    23.6664	    12.1689	    12.4207	    12.9242	     1.4267	     8.0566	    -2.2659	     4.9515	     0.3357	    -6.2943	
    26.2680	    14.1830	    14.0991	    14.8544	     2.4338	     9.5673	    -2.2659	     6.0425	     0.8392	    -6.6299	
    28.6179	    16.0294	    15.6937	    16.7007	     3.3569	    10.9940	    -2.2659	     7.2174	     1.4267	    -6.7978	
    30.6320	    17.5400	    17.0364	    18.3792	     4.1962	    12.2528	    -2.1820	     8.2245	     2.0981	    -6.8817	
    31.8909	    18.4631	    17.9596	    19.5541	     4.6997	    13.1760	    -2.0142	     9.1476	     2.6855	    -6.7978	
    32.3105	    18.7149	    18.2114	    20.0577	     4.9515	    13.6795	    -1.9302	     9.6512	     3.1891	    -6.7139	
    31.8069	    18.2114	    17.8757	    19.8898	     4.6997	    13.5956	    -1.9302	     9.8190	     3.4409	    -6.4621	
    30.2963	    16.8686	    16.7847	    18.8828	     4.0283	    12.8403	    -2.1820	     9.3994	     3.4409	    -6.2943	
    27.8625	    14.8544	    15.0223	    17.0364	     2.9373	    11.5814	    -2.5177	     8.5602	     3.1052	    -6.1264	
    24.8413	    12.2528	    12.6724	    14.6866	     1.4267	     9.7351	    -3.0212	     7.3013	     2.4338	    -5.9586	
    21.4005	     9.3155	    10.0708	    11.9171	    -0.3357	     7.6370	    -3.6087	     5.8746	     1.5106	    -5.9586	
    17.9596	     6.2943	     7.3853	     9.0637	    -2.0142	     5.3711	    -4.1122	     4.2801	     0.5035	    -5.8746	
    14.7705	     3.5248	     4.9515	     6.5460	    -3.6087	     3.3569	    -4.4479	     2.9373	    -0.4196	    -5.8746	
    12.1689	     1.3428	     3.0212	     4.6158	    -4.7836	     1.6785	    -4.6158	     2.0142	    -1.1749	    -5.7907	
    10.2386	    -0.3357	     1.6785	     3.3569	    -5.5389	     0.5875	    -4.5319	     1.4267	    -1.7624	    -5.7068	
     9.1476	    -1.3428	     0.8392	     2.7695	    -5.8746	     0.0000	    -4.3640	     1.2589	    -2.0142	    -5.7907	
     8.6441	    -1.8463	     0.5035	     2.8534	    -5.9586	    -0.1678	    -4.1122	     1.3428	    -2.2659	    -6.0425	
     8.7280	    -2.0142	     0.4196	     3.4409	    -5.8746	    -0.0839	    -4.0283	     1.4267	    -2.5177	    -6.6299	
     9.2316	    -1.9302	     0.4196	     4.3640	    -5.8746	     0.1678	    -4.1122	     1.4267	    -2.9373	    -7.4692	
    10.1547	    -1.6785	     0.5875	     5.4550	    -5.8746	     0.5875	    -4.4479	     1.1749	    -3.5248	    -8.6441	
    11.3297	    -1.2589	     0.8392	     6.8817	    -5.7907	     1.1749	    -4.7836	     0.9232	    -4.0283	    -9.8190	
    12.9242	    -0.5875	     1.2589	     8.5602	    -5.7068	     2.0142	    -5.1193	     0.6714	    -4.4479	   -10.9100	
    14.8544	     0.5035	     2.0142	    10.6583	    -5.2872	     3.1891	    -5.1193	     0.7553	    -4.4479	   -11.5814	
    17.2043	     1.9302	     3.0212	    13.0920	    -4.6158	     4.8676	    -4.8676	     1.2589	    -3.8605	   -11.5814	
    19.8059	     3.7766	     4.4479	    15.8615	    -3.5248	     7.0496	    -4.1122	     2.4338	    -2.6855	   -10.9100	
    22.5754	     5.8746	     6.1264	    18.7988	    -2.1820	     9.5673	    -2.9373	     4.1962	    -0.8392	    -9.4833	
    25.2609	     8.0566	     7.9727	    21.8201	    -0.5035	    12.3367	    -1.4267	     6.4621	     1.5106	    -7.3853	
    27.6108	    10.2386	     9.9030	    24.5895	     1.1749	    15.1062	     0.3357	     9.0637	     4.1962	    -4.6997	
    29.4571	    12.2528	    11.6653	    27.0233	     2.9373	    17.7078	     2.3499	    11.7493	     7.0496	    -1.5945	
    30.7159	    13.8474	    13.3438	    28.8696	     4.6158	    20.0577	     4.3640	    14.3509	     9.9869	     1.6785	
    31.3034	    15.1062	    14.7705	    30.2124	     6.1264	    21.9879	     6.2943	    16.8686	    12.6724	     5.0354	
    31.2195	    15.8615	    15.7776	    30.9677	     7.3853	    23.4985	     8.1406	    18.9667	    15.1062	     8.2245	
    30.5481	    16.1133	    16.5329	    31.3034	     8.3084	    24.5056	     9.5673	    20.7291	    17.2043	    10.9940	
    29.4571	    15.9454	    16.9525	    31.3034	     8.8959	    25.1770	    10.6583	    21.9879	    18.7988	    13.2599	
    28.1143	    15.5258	    17.1204	    31.0516	     9.1476	    25.4288	    11.3297	    22.8271	    19.8898	    14.9384	
    26.7715	    14.9384	    17.0364	    30.5481	     9.1476	    25.2609	    11.4975	    23.2468	    20.5612	    15.9454	
    25.5966	    14.3509	    16.9525	    29.8767	     8.8959	    24.9252	    11.3297	    23.3307	    20.7291	    16.3651	
    24.6735	    13.7634	    16.7847	    29.1214	     8.5602	    24.4217	    10.9100	    23.0789	    20.6451	    16.1972	
    24.0860	    13.3438	    16.7007	    28.1982	     8.1406	    23.7503	    10.1547	    22.6593	    20.3094	    15.5258	
    23.8342	    13.0920	    16.5329	    27.2751	     7.5531	    22.9950	     9.1476	    22.1558	    19.7220	    14.4348	
    23.7503	    12.9242	    16.3651	    26.2680	     6.8817	    22.2397	     8.0566	    21.4844	    18.9667	    13.0081	
    23.7503	    12.6724	    16.0294	    25.2609	     6.0425	    21.3165	     6.7139	    20.6451	    17.8757	    11.1618	
    23.5825	    12.3367	    15.4419	    24.0860	     4.9515	    20.2255	     5.2872	    19.4702	    16.4490	     9.0637	
    23.3307	    11.9171	    14.6866	    22.7432	     3.7766	    18.9667	     3.7766	    18.1274	    14.7705	     6.7978	
    22.9111	    11.2457	    13.7634	    21.3165	     2.6855	    17.6239	     2.4338	    16.5329	    13.0081	     4.5319	
    22.3236	    10.6583	    12.7563	    19.8059	     1.6785	    16.1972	     1.4267	    14.8544	    11.1618	     2.6016	
    21.8201	    10.0708	    11.9171	    18.2953	     1.0071	    14.8544	     0.8392	    13.2599	     9.5673	     1.0071	
    21.3165	     9.5673	    11.2457	    16.8686	     0.8392	    13.6795	     0.8392	    11.8332	     8.2245	     0.0000	
    20.9808	     9.3155	    10.7422	    15.6937	     1.0071	    12.6724	     1.4267	    10.6583	     7.2174	    -0.4196	
    20.8130	     9.3155	    10.5743	    14.6866	     1.5945	    11.9171	     2.5177	     9.8190	     6.6299	    -0.3357	
    20.7291	     9.4833	    10.5743	    13.8474	     2.4338	    11.3297	     3.9444	     9.3155	     6.3782	     0.1678	
    20.8130	     9.8190	    10.8261	    13.3438	     3.4409	    10.9100	     5.5389	     9.0637	     6.2943	     0.8392	
    20.8969	    10.1547	    11.1618	    12.9242	     4.3640	    10.6583	     7.1335	     8.9798	     6.3782	     1.5945	
    21.1487	    10.6583	    11.5814	    12.6724	     5.2032	    10.4065	     8.6441	     8.9798	     6.4621	     2.1820	
    21.4005	    11.0779	    12.0010	    12.4207	     5.7907	    10.2386	     9.9030	     8.9798	     6.5460	     2.6016	
    21.7361	    11.4136	    12.3367	    12.3367	     6.2103	     9.9869	    10.8261	     8.9798	     6.5460	     2.6855	
    21.9879	    11.6653	    12.5885	    12.1689	     6.3782	     9.6512	    11.3297	     8.8120	     6.2943	     2.3499	
    22.2397	    11.8332	    12.5885	    11.9171	     6.2103	     9.3155	    11.3297	     8.5602	     5.8746	     1.5945	
    22.3236	    11.6653	    12.4207	    11.5814	     5.7907	     8.7280	    10.8261	     8.1406	     5.2872	     0.5035	
    22.3236	    11.3297	    12.0850	    11.1618	     5.0354	     8.0566	     9.9869	     7.4692	     4.4479	    -1.0071	
    22.1558	    10.9100	    11.5814	    10.5743	     4.2801	     7.3013	     8.8120	     6.7139	     3.4409	    -2.6016	
    21.9879	    10.3226	    10.9940	     9.9869	     3.4409	     6.4621	     7.5531	     5.9586	     2.4338	    -4.2801	
    21.6522	     9.7351	    10.4065	     9.3994	     2.6855	     5.7907	     6.2943	     5.2032	     1.5106	    -5.8746	
    21.4844	     9.3155	     9.9869	     8.8959	     2.1820	     5.2032	     5.2032	     4.6997	     0.7553	    -7.0496	
    21.2326	     8.8959	     9.7351	     8.5602	     1.8463	     4.7836	     4.3640	     4.2801	     0.3357	    -7.8888	
    21.1487	     8.6441	     9.5673	     8.3084	     1.7624	     4.5319	     3.6926	     4.1122	     0.1678	    -8.1406	
    21.1487	     8.5602	     9.4833	     8.1406	     1.8463	     4.5319	     3.3569	     4.1962	     0.2518	    -7.8888	
    21.1487	     8.6441	     9.6512	     8.2245	     2.0981	     4.6997	     3.3569	     4.5319	     0.5875	    -7.1335	
    21.3165	     8.8959	     9.9030	     8.3923	     2.6016	     5.1193	     3.6087	     5.1193	     1.2589	    -6.0425	
    21.6522	     9.2316	    10.3226	     8.6441	     3.1891	     5.6229	     4.2801	     5.9586	     2.0981	    -4.5319	
    22.0718	     9.7351	    10.9100	     9.1476	     4.0283	     6.2103	     5.2032	     6.9656	     3.1052	    -2.8534	
    22.4915	    10.3226	    11.5814	     9.6512	     4.8676	     6.9656	     6.3782	     8.1406	     4.1962	    -1.0910	
    22.9950	    10.9940	    12.2528	    10.1547	     5.7068	     7.7209	     7.7209	     9.3994	     5.2872	     0.6714	
    23.4146	    11.5814	    12.9242	    10.6583	     6.5460	     8.3923	     8.8959	    10.4904	     6.2943	     2.0981	
    23.8342	    12.0850	    13.4277	    11.1618	     7.2174	     8.9798	     9.9030	    11.3297	     7.1335	     3.2730	
    24.0860	    12.4207	    13.7634	    11.5814	     7.6370	     9.3994	    10.4904	    11.8332	     7.6370	     3.9444	
    24.1699	    12.5046	    13.8474	    11.9171	     7.7209	     9.6512	    10.5743	    11.9171	     7.8049	     4.1122	
    24.0021	    12.2528	    13.5117	    11.9171	     7.3013	     9.6512	     9.9869	    11.4136	     7.4692	     3.6087	
    23.4985	    11.5814	    12.7563	    11.6653	     6.3782	     9.3155	     8.7280	    10.4065	     6.7139	     2.4338	
    22.7432	    10.5743	    11.5814	    11.1618	     4.9515	     8.6441	     6.9656	     8.8959	     5.5389	     0.7553	
    21.7361	     9.2316	    10.0708	    10.4065	     3.1052	     7.7209	     4.6997	     7.2174	     4.1122	    -1.3428	
    20.6451	     7.8049	     8.4763	     9.4833	     1.1749	     6.6299	     2.2659	     5.4550	     2.5177	    -3.5248	
    19.4702	     6.2943	     6.7978	     8.5602	    -0.7553	     5.6229	    -0.2518	     3.7766	     1.0910	    -5.7068	
    18.4631	     5.0354	     5.3711	     7.6370	    -2.5177	     4.6158	    -2.4338	     2.4338	    -0.1678	    -7.5531	
    17.6239	     4.0283	     4.1962	     6.8817	    -3.9444	     3.9444	    -4.2801	     1.5106	    -1.0910	    -8.8959	
    17.1204	     3.3569	     3.4409	     6.3782	    -4.8676	     3.5248	    -5.4550	     1.0910	    -1.5106	    -9.6512	
    16.8686	     3.1052	     3.1891	     6.1264	    -5.2032	     3.4409	    -5.9586	     1.0910	    -1.4267	    -9.6512	
    16.8686	     3.2730	     3.3569	     6.1264	    -4.9515	     3.7766	    -5.7907	     1.5945	    -0.8392	    -9.1476	
    17.1204	     3.7766	     4.0283	     6.4621	    -4.1962	     4.4479	    -4.9515	     2.4338	     0.0839	    -8.0566	
    17.3721	     4.5319	     4.9515	     6.9656	    -3.0212	     5.2872	    -3.5248	     3.5248	     1.2589	    -6.5460	
    17.7078	     5.3711	     5.9586	     7.7209	    -1.5106	     6.2943	    -1.7624	     4.8676	     2.6855	    -4.8676	
    17.8757	     6.2943	     7.1335	     8.3923	     0.0839	     7.3853	     0.2518	     6.1264	     4.0283	    -3.1052	
    17.9596	     7.1335	     8.1406	     9.1476	     1.5945	     8.3084	     2.0981	     7.3013	     5.3711	    -1.4267	
    17.8757	     7.8888	     9.0637	     9.7351	     3.0212	     9.1476	     3.8605	     8.3084	     6.4621	    -0.1678	
    17.7078	     8.3084	     9.6512	    10.2386	     4.0283	     9.7351	     5.1193	     8.9798	     7.2174	     0.7553	
    17.2882	     8.4763	     9.9030	    10.4065	     4.6158	     9.9869	     5.9586	     9.3994	     7.5531	     1.0910	
    16.6168	     8.2245	     9.7351	    10.4065	     4.6997	     9.9030	     6.2103	     9.4833	     7.5531	     0.8392	
    15.7776	     7.6370	     9.2316	    10.2386	     4.3640	     9.3994	     5.8746	     9.1476	     7.1335	     0.0000	
    14.6866	     6.6299	     8.3923	     9.8190	     3.4409	     8.7280	     4.9515	     8.5602	     6.2943	    -1.3428	
    13.6795	     5.5389	     7.3013	     9.2316	     2.2659	     7.8049	     3.6926	     7.7209	     5.2032	    -3.1052	
    12.7563	     4.2801	     6.0425	     8.6441	     0.9232	     6.8817	     2.1820	     6.7978	     4.0283	    -5.0354	
    12.0010	     3.1891	     4.9515	     8.2245	    -0.4196	     6.0425	     0.5875	     5.9586	     2.8534	    -6.9656	
    11.4975	     2.2659	     3.9444	     8.0566	    -1.5945	     5.4550	    -0.8392	     5.2872	     1.8463	    -8.6441	
    11.2457	     1.5945	     3.1891	     8.0566	    -2.5177	     5.1193	    -2.0981	     4.7836	     1.0910	    -9.9869	
    11.2457	     1.1749	     2.6855	     8.3084	    -3.1891	     5.1193	    -3.0212	     4.5319	     0.5875	   -10.8261	
    11.4136	     1.0071	     2.4338	     8.8120	    -3.5248	     5.3711	    -3.6926	     4.4479	     0.3357	   -11.1618	
    11.7493	     1.0910	     2.4338	     9.4833	    -3.5248	     5.8746	    -3.9444	     4.5319	     0.4196	   -10.9940	
    12.2528	     1.4267	     2.6855	    10.4904	    -3.1052	     6.5460	    -3.6926	     4.8676	     0.7553	   -10.2386	
    12.9242	     2.0142	     3.2730	    11.6653	    -2.3499	     7.4692	    -3.0212	     5.5389	     1.4267	    -8.9798	
    13.7634	     2.9373	     4.1122	    13.0081	    -1.3428	     8.5602	    -1.9302	     6.4621	     2.3499	    -7.3853	
    14.6866	     3.9444	     5.2032	    14.6866	     0.0839	     9.9030	    -0.5035	     7.6370	     3.6087	    -5.3711	
    15.7776	     5.2032	     6.4621	    16.3651	     1.5945	    11.4136	     1.0910	     8.9798	     5.0354	    -3.2730	
    16.8686	     6.4621	     7.8888	    18.2114	     3.1891	    12.9242	     2.8534	    10.4904	     6.5460	    -1.0910	
    18.1274	     7.8888	     9.3155	    20.1416	     4.6997	    14.5187	     4.6158	    12.0850	     8.1406	     0.9232	
    19.4702	     9.2316	    10.6583	    22.0718	     6.1264	    16.1133	     6.0425	    13.6795	     9.6512	     2.6855	
    20.8969	    10.5743	    11.9171	    23.9182	     7.3013	    17.6239	     7.0496	    15.1901	    10.9100	     4.0283	
    22.2397	    11.7493	    12.9242	    25.5966	     7.9727	    18.9667	     7.5531	    16.4490	    12.0010	     4.8676	
    23.4146	    12.5885	    13.5956	    26.8555	     8.2245	    19.8898	     7.4692	    17.3721	    12.6724	     5.2032	
    24.3378	    13.1760	    13.7634	    27.6947	     7.8888	    20.3934	     6.7139	    17.8757	    12.8403	     4.8676	
    24.8413	    13.2599	    13.4277	    27.9465	     6.9656	    20.4773	     5.3711	    17.7917	    12.5885	     3.9444	
    25.0092	    13.0081	    12.6724	    27.6108	     5.5389	    20.1416	     3.5248	    17.3721	    11.9171	     2.6016	
    24.9252	    12.4207	    11.4975	    26.9394	     3.7766	    19.4702	     1.3428	    16.6168	    10.9940	     0.8392	
    24.5056	    11.5814	    10.1547	    25.9323	     1.6785	    18.5471	    -1.0071	    15.6937	     9.8190	    -1.0071	
    23.9182	    10.6583	     8.6441	    24.6735	    -0.3357	    17.5400	    -3.2730	    14.6027	     8.6441	    -2.8534	
    23.3307	     9.6512	     7.2174	    23.3307	    -2.3499	    16.4490	    -5.2872	    13.5956	     7.5531	    -4.4479	
    22.7432	     8.8120	     5.9586	    21.9879	    -4.0283	    15.4419	    -6.9656	    12.5885	     6.6299	    -5.7068	
    22.2397	     8.0566	     4.9515	    20.7291	    -5.2872	    14.5187	    -8.0566	    11.7493	     5.9586	    -6.5460	
    21.8201	     7.5531	     4.2801	    19.7220	    -6.0425	    13.7634	    -8.5602	    11.1618	     5.5389	    -6.7978	
    21.5683	     7.3853	     4.0283	    18.8828	    -6.2103	    13.1760	    -8.4763	    10.7422	     5.3711	    -6.5460	
    21.5683	     7.3853	     4.1962	    18.3792	    -5.8746	    12.8403	    -7.8049	    10.5743	     5.5389	    -5.8746	
    21.5683	     7.8049	     4.7836	    18.0435	    -5.0354	    12.6724	    -6.6299	    10.5743	     5.8746	    -4.7836	
    21.8201	     8.3923	     5.6229	    17.9596	    -3.8605	    12.6724	    -5.2032	    10.7422	     6.3782	    -3.5248	
    22.1558	     9.2316	     6.7139	    18.2114	    -2.5177	    12.9242	    -3.6087	    11.0779	     7.0496	    -2.1820	
    22.5754	    10.1547	     7.8888	    18.7149	    -1.1749	    13.2599	    -2.0981	    11.4975	     7.6370	    -1.0071	
    23.0789	    11.0779	     9.0637	    19.3024	     0.0000	    13.5956	    -0.8392	    11.9171	     8.2245	    -0.0839	
    23.5825	    11.9171	    10.1547	    20.0577	     1.0071	    14.0152	     0.0000	    12.2528	     8.5602	     0.4196	
    24.0860	    12.6724	    10.9100	    20.7291	     1.5106	    14.1830	     0.4196	    12.5046	     8.7280	     0.5035	
    24.5056	    13.0920	    11.4975	    21.2326	     1.6785	    14.1830	     0.2518	    12.5046	     8.5602	     0.0000	
    24.9252	    13.3438	    11.6653	    21.4844	     1.4267	    14.0152	    -0.4196	    12.2528	     7.9727	    -0.9232	
    25.1770	    13.2599	    11.4975	    21.4844	     0.7553	    13.5117	    -1.5106	    11.7493	     7.2174	    -2.2659	
    25.4288	    12.9242	    11.1618	    21.1487	    -0.0839	    12.8403	    -2.8534	    11.0779	     6.1264	    -3.8605	
    25.5127	    12.5885	    10.5743	    20.7291	    -1.0910	    12.0850	    -4.3640	    10.4065	     5.0354	    -5.5389	
    25.6805	    12.0850	     9.9869	    20.1416	    -2.0142	    11.3297	    -5.7068	     9.7351	     3.9444	    -7.0496	
    25.9323	    11.7493	     9.3994	    19.7220	    -2.8534	    10.7422	    -6.7978	     9.2316	     3.0212	    -8.3084	
    26.2680	    11.5814	     8.9798	    19.4702	    -3.2730	    10.4904	    -7.5531	     8.8959	     2.3499	    -9.1476	
    26.7715	    11.5814	     8.8120	    19.3863	    -3.4409	    10.4904	    -7.8049	     8.8120	     2.0981	    -9.4833	
    27.4429	    11.9171	     8.9798	    19.6381	    -3.1052	    10.8261	    -7.5531	     8.8959	     2.2659	    -9.1476	
    28.3661	    12.5885	     9.4833	    20.2255	    -2.2659	    11.4975	    -6.6299	     9.2316	     2.7695	    -8.2245	
    29.3732	    13.5117	    10.4065	    21.0648	    -1.0071	    12.5046	    -5.2872	     9.6512	     3.6926	    -6.7978	
    30.4642	    14.6866	    11.4975	    22.0718	     0.5875	    13.5956	    -3.5248	    10.3226	     4.8676	    -4.9515	
    31.5552	    15.9454	    12.7563	    23.1628	     2.2659	    14.7705	    -1.5106	    11.1618	     6.2103	    -2.8534	
    32.4783	    17.2043	    14.0152	    24.0860	     4.0283	    15.9454	     0.5875	    12.0010	     7.5531	    -0.6714	
    33.2336	    18.2953	    15.1901	    25.0092	     5.5389	    16.9525	     2.5177	    12.8403	     8.7280	     1.2589	
    33.8211	    19.3024	    16.2811	    25.7645	     6.9656	    17.8757	     4.1962	    13.5956	     9.8190	     2.9373	
    34.2407	    19.9738	    17.1204	    26.5198	     8.0566	    18.5471	     5.4550	    14.3509	    10.7422	     4.1962	
    34.4925	    20.4773	    17.7078	    27.1072	     8.7280	    19.1345	     6.2943	    14.9384	    11.3297	     4.9515	
    34.4925	    20.6451	    17.8757	    27.5269	     8.9798	    19.3863	     6.4621	    15.1901	    11.4975	     5.1193	
    34.2407	    20.4773	    17.7078	    27.8625	     8.7280	    19.4702	     6.0425	    15.1901	    11.3297	     4.7836	
    33.7372	    19.9738	    17.1204	    27.9465	     7.9727	    19.3024	     4.9515	    14.9384	    10.7422	     3.7766	
[Epoch Header]
[Trial Type]	13
[Accept]	1
[Correct]	0
[RT]	 0.000
[Resp]	0
[Epoch Data]
   -16.1972	   -17.7917	   -22.9950	   -30.4642	   -27.1072	   -32.4783	   -36.5067	   -32.8140	   -32.4783	   -36.1710	
   -16.6168	   -18.1274	   -23.1628	   -30.3802	   -27.5269	   -32.1426	   -36.6745	   -32.0587	   -31.8069	   -35.8353	
   -16.6168	   -17.9596	   -22.9111	   -29.6249	   -27.4429	   -31.1356	   -36.1710	   -30.7159	   -30.5481	   -34.6603	
   -16.2811	   -17.2882	   -22.1558	   -28.1982	   -26.7715	   -29.5410	   -34.9960	   -28.8696	   -28.7018	   -32.8140	
   -15.6097	   -16.3651	   -21.0648	   -26.1841	   -25.6805	   -27.3590	   -33.2336	   -26.6876	   -26.4359	   -30.2963	
   -14.8544	   -15.1901	   -19.6381	   -23.8342	   -24.2538	   -24.8413	   -31.0516	   -24.2538	   -24.0021	   -27.5269	
   -14.0991	   -13.9313	   -18.2114	   -21.3165	   -22.6593	   -22.3236	   -28.7857	   -21.9040	   -21.5683	   -24.6735	
   -13.2599	   -12.7563	   -16.8686	   -18.8828	   -21.2326	   -19.8898	   -26.6037	   -19.7220	   -19.3863	   -21.9879	
   -12.5885	   -11.8332	   -15.7776	   -16.7847	   -19.9738	   -17.7917	   -24.7574	   -17.9596	   -17.6239	   -19.7220	
   -12.1689	   -11.2457	   -15.1062	   -15.2740	   -19.0506	   -16.2811	   -23.4985	   -16.7847	   -16.4490	   -18.1274	
   -12.1689	   -11.2457	   -15.0223	   -14.5187	   -18.7149	   -15.5258	   -22.9950	   -16.2811	   -15.9454	   -17.3721	
   -12.8403	   -11.8332	   -15.5258	   -14.9384	   -19.0506	   -15.7776	   -23.3307	   -16.7007	   -16.3651	   -17.6239	
   -14.0991	   -13.1760	   -16.7847	   -16.4490	   -20.1416	   -17.2043	   -24.5895	   -18.1274	   -17.7078	   -19.0506	
   -15.9454	   -15.1901	   -18.7988	   -19.2184	   -21.9879	   -19.7220	   -26.8555	   -20.6451	   -20.0577	   -21.5683	
   -18.3792	   -17.7917	   -21.3165	   -22.9950	   -24.3378	   -23.1628	   -29.7928	   -24.0860	   -23.2468	   -25.0092	
   -21.0648	   -20.5612	   -24.0860	   -27.4429	   -27.0233	   -27.1912	   -33.0658	   -28.0304	   -27.0233	   -29.1214	
   -23.5825	   -23.2468	   -26.8555	   -32.0587	   -29.7089	   -31.4713	   -36.4227	   -32.2266	   -30.9677	   -33.4015	
   -25.7645	   -25.5966	   -29.2053	   -36.3388	   -32.0587	   -35.4996	   -39.3600	   -36.0870	   -34.6603	   -37.5137	
   -27.4429	   -27.4429	   -31.0516	   -39.8636	   -33.9890	   -38.8565	   -41.7938	   -39.3600	   -37.7655	   -41.0385	
   -28.4500	   -28.7018	   -32.3105	   -42.4652	   -35.3317	   -41.4581	   -43.5562	   -41.7938	   -40.1993	   -43.7241	
   -29.0375	   -29.4571	   -33.1497	   -44.2276	   -36.2549	   -43.1366	   -44.7311	   -43.4723	   -41.7938	   -45.4865	
   -29.4571	   -29.9606	   -33.7372	   -45.2347	   -36.8423	   -44.1437	   -45.3186	   -44.3954	   -42.7170	   -46.4935	
   -29.7089	   -30.2963	   -34.0729	   -45.5704	   -37.1780	   -44.5633	   -45.5704	   -44.7311	   -43.0527	   -46.7453	
   -30.0446	   -30.5481	   -34.3246	   -45.4865	   -37.2620	   -44.4794	   -45.4865	   -44.4794	   -42.8009	   -46.2418	
   -30.3802	   -30.7999	   -34.4086	   -45.0668	   -37.1780	   -43.9758	   -44.9829	   -43.8080	   -42.1295	   -45.0668	
   -30.7159	   -30.7999	   -34.3246	   -44.3954	   -36.7584	   -43.0527	   -44.1437	   -42.7170	   -40.9546	   -43.3884	
   -30.8838	   -30.7159	   -33.9890	   -43.4723	   -36.0870	   -41.8777	   -42.9688	   -41.2903	   -39.4440	   -41.2903	
   -30.8838	   -30.2963	   -33.4015	   -42.2134	   -35.0800	   -40.3671	   -41.5421	   -39.5279	   -37.5977	   -38.7726	
   -30.5481	   -29.6249	   -32.5623	   -40.7028	   -33.8211	   -38.5208	   -39.8636	   -37.5977	   -35.5835	   -36.1710	
   -30.0446	   -28.7018	   -31.4713	   -38.9404	   -32.4783	   -36.5906	   -38.1851	   -35.4156	   -33.4854	   -33.6533	
   -29.4571	   -27.6947	   -30.3802	   -37.0941	   -31.1356	   -34.5764	   -36.6745	   -33.4015	   -31.5552	   -31.3873	
   -28.8696	   -26.8555	   -29.5410	   -35.2478	   -30.1285	   -32.8140	   -35.6674	   -31.5552	   -29.9606	   -29.7928	
   -28.6179	   -26.3519	   -29.1214	   -33.8211	   -29.6249	   -31.4713	   -35.2478	   -30.2963	   -28.9536	   -29.0375	
   -28.9536	   -26.6037	   -29.3732	   -32.8979	   -29.8767	   -30.7999	   -35.6674	   -29.7089	   -28.7857	   -29.2053	
   -29.8767	   -27.5269	   -30.2963	   -32.7301	   -30.9677	   -30.7999	   -37.0102	   -29.8767	   -29.2892	   -30.3802	
   -31.3873	   -29.2053	   -31.9748	   -33.3176	   -32.6462	   -31.6391	   -39.0244	   -30.7999	   -30.6320	   -32.3944	
   -33.4015	   -31.3873	   -34.1568	   -34.5764	   -34.9121	   -32.9819	   -41.5421	   -32.1426	   -32.3944	   -34.9960	
   -35.5835	   -33.8211	   -36.5067	   -36.1710	   -37.3459	   -34.5764	   -44.3115	   -33.8211	   -34.4086	   -37.8494	
   -37.7655	   -36.3388	   -38.9404	   -37.9333	   -39.6957	   -36.2549	   -46.9131	   -35.3317	   -36.3388	   -40.6189	
   -39.7797	   -38.5208	   -41.0385	   -39.5279	   -41.7099	   -37.6816	   -49.0952	   -36.5906	   -37.9333	   -42.8009	
   -41.3742	   -40.1993	   -42.6331	   -40.8707	   -43.2205	   -38.7726	   -50.6897	   -37.3459	   -38.9404	   -44.2276	
   -42.4652	   -41.3742	   -43.7241	   -41.7099	   -44.0598	   -39.2761	   -51.4450	   -37.6816	   -39.2761	   -44.8151	
   -43.0527	   -41.9617	   -44.2276	   -42.1295	   -44.3115	   -39.2761	   -51.4450	   -37.5977	   -39.1083	   -44.6472	
   -43.3044	   -42.0456	   -44.3115	   -42.2134	   -43.8919	   -39.1083	   -50.7736	   -37.2620	   -38.4369	   -43.8919	
   -43.3044	   -41.7938	   -43.9758	   -42.1295	   -43.0527	   -38.7726	   -49.4308	   -37.0941	   -37.5977	   -42.6331	
   -43.3044	   -41.3742	   -43.5562	   -42.2134	   -41.9617	   -38.5208	   -47.8363	   -37.0941	   -36.8423	   -41.2903	
   -43.4723	   -41.0385	   -43.1366	   -42.5491	   -40.7867	   -38.6887	   -46.0739	   -37.5977	   -36.3388	   -40.1154	
   -43.8919	   -41.0385	   -42.9688	   -43.2205	   -39.7797	   -39.3600	   -44.4794	   -38.6047	   -36.2549	   -39.3600	
   -44.8151	   -41.2903	   -43.1366	   -44.3954	   -39.1083	   -40.4510	   -43.3044	   -39.9475	   -36.6745	   -39.1922	
   -46.0739	   -41.9617	   -43.5562	   -45.7382	   -38.7726	   -41.8777	   -42.5491	   -41.6260	   -37.5137	   -39.4440	
   -47.4167	   -42.8848	   -44.2276	   -47.0810	   -38.7726	   -43.3884	   -42.2134	   -43.2205	   -38.5208	   -40.1993	
   -48.7595	   -43.8919	   -44.9829	   -48.0881	   -38.9404	   -44.7311	   -42.2134	   -44.6472	   -39.6118	   -41.2064	
   -49.9344	   -44.7311	   -45.6543	   -48.6755	   -39.3600	   -45.8221	   -42.5491	   -45.8221	   -40.7028	   -42.4652	
   -50.8575	   -45.6543	   -46.2418	   -49.0112	   -39.9475	   -46.6614	   -43.1366	   -46.7453	   -41.7938	   -43.8080	
   -51.7807	   -46.4935	   -46.9971	   -49.2630	   -40.7028	   -47.5006	   -44.0598	   -47.5845	   -42.9688	   -45.4025	
   -52.7878	   -47.6685	   -47.9202	   -49.7665	   -41.8777	   -48.5916	   -45.4025	   -48.7595	   -44.3954	   -47.2488	
   -54.2984	   -49.2630	   -49.2630	   -50.8575	   -43.4723	   -50.1022	   -47.3328	   -50.2701	   -46.0739	   -49.4308	
   -56.3126	   -51.3611	   -51.1093	   -52.6199	   -45.7382	   -52.1164	   -49.8505	   -52.2842	   -48.0881	   -51.7807	
   -58.9142	   -53.8788	   -53.3752	   -55.0537	   -48.4238	   -54.6341	   -52.8717	   -54.6341	   -50.3540	   -54.2145	
   -61.9354	   -56.7322	   -55.8929	   -57.8232	   -51.3611	   -57.2357	   -56.1447	   -57.0679	   -52.5360	   -56.4804	
   -65.1245	   -59.5856	   -58.4106	   -60.6766	   -54.1306	   -59.6695	   -59.1660	   -59.4177	   -54.3823	   -58.2428	
   -68.0618	   -62.1033	   -60.5087	   -63.1943	   -56.4804	   -61.6837	   -61.5158	   -61.1801	   -55.8090	   -59.3338	
   -70.4956	   -64.1174	   -62.1033	   -64.9567	   -58.0750	   -62.8586	   -62.9425	   -62.2711	   -56.3965	   -59.5016	
   -72.2580	   -65.3763	   -62.8586	   -65.7120	   -58.7463	   -63.1104	   -63.3621	   -62.3550	   -56.2286	   -58.7463	
   -73.1812	   -65.7959	   -62.8586	   -65.4602	   -58.5785	   -62.2711	   -62.6068	   -61.4319	   -55.1376	   -57.1518	
   -73.2651	   -65.4602	   -62.1033	   -64.2014	   -57.5714	   -60.6766	   -60.9283	   -59.6695	   -53.4592	   -54.8019	
   -72.5937	   -64.3692	   -60.7605	   -62.1872	   -56.0608	   -58.3267	   -58.6624	   -57.3196	   -51.1932	   -51.8646	
   -71.4188	   -62.8586	   -58.9981	   -59.7534	   -54.0466	   -55.7251	   -56.0608	   -54.5502	   -48.5916	   -48.7595	
   -69.8242	   -61.0123	   -56.9839	   -57.1518	   -51.7807	   -53.0396	   -53.2913	   -51.6968	   -45.9900	   -45.6543	
   -67.9779	   -59.0820	   -54.9698	   -54.7180	   -49.5148	   -50.4379	   -50.6897	   -48.8434	   -43.4723	   -42.8009	
   -65.9637	   -56.9839	   -52.8717	   -52.5360	   -47.2488	   -48.1720	   -48.4238	   -46.3257	   -41.2064	   -40.3671	
   -63.7817	   -54.8859	   -50.8575	   -50.6897	   -45.0668	   -46.1578	   -46.4096	   -44.1437	   -39.2761	   -38.4369	
   -61.3480	   -52.7878	   -48.8434	   -49.1791	   -43.0527	   -44.5633	   -44.7311	   -42.2974	   -37.6816	   -37.0941	
   -58.6624	   -50.4379	   -46.7453	   -47.7524	   -41.1224	   -43.0527	   -43.3044	   -40.7028	   -36.4227	   -36.2549	
   -55.7251	   -48.0042	   -44.5633	   -46.4096	   -39.1922	   -41.7099	   -42.1295	   -39.1922	   -35.3317	   -35.7513	
   -52.6199	   -45.4025	   -42.3813	   -44.9829	   -37.4298	   -40.3671	   -41.1224	   -37.9333	   -34.4925	   -35.4996	
   -49.7665	   -43.1366	   -40.4510	   -43.6401	   -36.0031	   -39.2761	   -40.6189	   -36.9263	   -33.9890	   -35.6674	
   -47.6685	   -41.5421	   -39.1083	   -42.8848	   -35.1639	   -38.6887	   -40.6189	   -36.5067	   -34.0729	   -36.3388	
   -46.9971	   -41.0385	   -38.8565	   -43.1366	   -35.3317	   -39.1083	   -41.4581	   -37.0941	   -34.9960	   -37.7655	
   -48.0881	   -42.2134	   -39.9475	   -44.8151	   -36.7584	   -40.8707	   -43.2205	   -39.0244	   -37.0102	   -40.1993	
   -51.1932	   -44.9829	   -42.5491	   -47.9202	   -39.3600	   -44.0598	   -45.7382	   -42.3813	   -40.2832	   -43.4723	
   -55.8929	   -49.1791	   -46.4096	   -52.2842	   -42.9688	   -48.3398	   -48.9273	   -46.9131	   -44.3954	   -47.5006	
   -61.7676	   -54.2145	   -51.1093	   -57.2357	   -47.0810	   -53.2913	   -52.2842	   -51.9485	   -49.0112	   -51.7807	
   -67.7261	   -59.4177	   -55.8929	   -62.0193	   -51.2772	   -58.0750	   -55.4733	   -56.8161	   -53.3752	   -55.8090	
   -73.1812	   -64.1174	   -60.1730	   -65.9637	   -55.0537	   -62.0193	   -57.9910	   -60.8444	   -57.0679	   -58.9142	
   -77.3773	   -67.6422	   -63.5300	   -68.3975	   -57.8232	   -64.6210	   -59.5856	   -63.5300	   -59.4177	   -60.8444	
   -79.8111	   -69.8242	   -65.5441	   -69.1528	   -59.4177	   -65.7120	   -60.0891	   -64.6210	   -60.3409	   -61.3480	
   -80.4825	   -70.4117	   -66.1316	   -68.2297	   -59.7534	   -65.1245	   -59.5016	   -64.1174	   -59.8373	   -60.5087	
   -79.6432	   -69.6564	   -65.5441	   -65.9637	   -58.9981	   -63.2782	   -58.1589	   -62.3550	   -58.1589	   -58.7463	
   -77.5452	   -67.9779	   -64.0335	   -62.8586	   -57.6553	   -60.5927	   -56.4804	   -59.8373	   -55.8090	   -56.3965	
   -74.8596	   -65.8798	   -62.1872	   -59.6695	   -55.9769	   -57.7393	   -54.8019	   -57.0679	   -53.3752	   -54.1306	
   -72.1741	   -63.8657	   -60.5087	   -57.0679	   -54.6341	   -55.3055	   -53.7109	   -54.6341	   -51.1932	   -52.3682	
   -70.0760	   -62.5229	   -59.4177	   -55.3894	   -53.9627	   -53.7109	   -53.5431	   -53.1235	   -49.9344	   -51.5289	
   -68.8171	   -62.1033	   -59.1660	   -54.9698	   -54.2145	   -53.2074	   -54.3823	   -52.7039	   -49.6826	   -51.8646	
   -68.7332	   -62.7747	   -59.8373	   -55.8090	   -55.4733	   -53.9627	   -56.3126	   -53.4592	   -50.5219	   -53.2913	
   -69.7403	   -64.4531	   -61.4319	   -57.8232	   -57.6553	   -55.7251	   -59.2499	   -55.1376	   -52.2842	   -55.6412	
   -71.5866	   -66.8869	   -63.7817	   -60.6766	   -60.5087	   -58.1589	   -62.7747	   -57.5714	   -54.7180	   -58.6624	
   -74.1043	   -69.9081	   -66.4673	   -63.7817	   -63.6139	   -61.0123	   -66.4673	   -60.2570	   -57.4036	   -61.8515	
   -76.8738	   -73.0133	   -69.2368	   -66.9708	   -66.7191	   -63.7817	   -70.0760	   -62.9425	   -60.0891	   -64.8727	
   -79.7272	   -76.1185	   -72.0062	   -69.9081	   -69.5724	   -66.3834	   -73.1812	   -65.2924	   -62.4390	   -67.5583	
   -82.4966	   -78.9719	   -74.6078	   -72.6776	   -72.0062	   -68.8171	   -75.6989	   -67.3065	   -64.4531	   -69.6564	
   -85.1822	   -81.7413	   -77.0416	   -75.1953	   -74.1882	   -70.9991	   -77.6291	   -69.0689	   -66.2155	   -71.2509	
   -87.6999	   -84.0912	   -79.2236	   -77.6291	   -75.8667	   -73.0972	   -78.8879	   -70.6635	   -67.6422	   -72.2580	
   -89.7980	   -85.9375	   -80.9021	   -79.8111	   -77.0416	   -74.9435	   -79.3915	   -71.9223	   -68.6493	   -72.7615	
   -91.2247	   -87.0285	   -81.9092	   -81.4896	   -77.3773	   -76.2863	   -79.1397	   -72.8455	   -69.2368	   -72.5937	
   -91.6443	   -87.0285	   -81.9092	   -82.4127	   -76.7059	   -76.8738	   -77.8809	   -73.1812	   -69.2368	   -71.7545	
   -91.0568	   -86.0214	   -80.9021	   -82.3288	   -75.1953	   -76.7899	   -75.7828	   -73.0133	   -68.5654	   -70.2438	
   -89.2944	   -83.8394	   -78.8879	   -81.3217	   -72.6776	   -75.7828	   -73.0133	   -72.2580	   -67.3065	   -68.1458	
   -86.6089	   -80.8182	   -75.9506	   -79.3915	   -69.5724	   -74.0204	   -69.6564	   -70.9152	   -65.4602	   -65.6281	
   -83.1680	   -77.2095	   -72.4258	   -76.7899	   -66.0477	   -71.5866	   -66.1316	   -69.1528	   -63.1943	   -62.8586	
   -79.3915	   -73.2651	   -68.7332	   -73.8525	   -62.5229	   -68.6493	   -62.7747	   -66.8869	   -60.6766	   -60.0052	
   -75.3632	   -69.3207	   -64.9567	   -70.6635	   -59.0820	   -65.5441	   -59.7534	   -64.4531	   -57.9910	   -57.3196	
   -71.4188	   -65.5441	   -61.5158	   -67.6422	   -56.1447	   -62.3550	   -57.4036	   -61.9354	   -55.3894	   -54.9698	
   -67.6422	   -62.1872	   -58.4106	   -64.8727	   -53.7949	   -59.4177	   -55.6412	   -59.5856	   -53.1235	   -53.1235	
   -64.2853	   -59.4177	   -55.9769	   -62.6068	   -52.1164	   -56.9000	   -54.8019	   -57.5714	   -51.3611	   -51.8646	
   -61.5997	   -57.4036	   -54.2984	   -60.8444	   -51.1093	   -55.0537	   -54.6341	   -56.1447	   -50.2701	   -51.4450	
   -59.6695	   -56.1447	   -53.3752	   -59.9213	   -50.9415	   -53.9627	   -55.2216	   -55.4733	   -50.0183	   -51.7807	
   -58.5785	   -55.8090	   -53.2074	   -59.9213	   -51.2772	   -53.8788	   -56.3965	   -55.6412	   -50.6058	   -52.8717	
   -58.4106	   -56.0608	   -53.6270	   -60.8444	   -52.2003	   -54.6341	   -57.8232	   -56.5643	   -51.7807	   -54.5502	
   -58.8303	   -56.7322	   -54.3823	   -62.4390	   -53.1235	   -56.0608	   -59.3338	   -58.0750	   -53.5431	   -56.4804	
   -59.5856	   -57.4875	   -55.1376	   -64.3692	   -53.9627	   -57.8232	   -60.5087	   -59.9213	   -55.4733	   -58.4946	
   -60.3409	   -58.1589	   -55.5573	   -66.2994	   -54.4662	   -59.5856	   -61.0962	   -61.6837	   -57.3196	   -60.2570	
   -61.0123	   -58.4946	   -55.7251	   -68.0618	   -54.3823	   -61.2640	   -61.1801	   -63.3621	   -58.9142	   -61.5158	
   -61.4319	   -58.4106	   -55.3894	   -69.4885	   -53.8788	   -62.5229	   -60.6766	   -64.6210	   -60.1730	   -62.2711	
   -61.5997	   -58.1589	   -54.8859	   -70.4117	   -53.0396	   -63.5300	   -59.8373	   -65.4602	   -61.0123	   -62.6907	
   -61.7676	   -57.8232	   -54.3823	   -71.0831	   -52.2842	   -64.2853	   -58.9142	   -66.1316	   -61.6837	   -62.7747	
   -62.0193	   -57.7393	   -54.1306	   -71.4188	   -51.6968	   -64.7888	   -58.2428	   -66.7191	   -62.1872	   -62.8586	
   -62.4390	   -57.9910	   -54.2984	   -71.5027	   -51.6968	   -65.2924	   -57.9071	   -67.1387	   -62.6068	   -63.0264	
   -63.0264	   -58.5785	   -54.8859	   -71.5866	   -52.2003	   -65.7120	   -58.1589	   -67.4744	   -63.1104	   -63.3621	
   -63.6978	   -59.5016	   -55.8929	   -71.5027	   -53.2074	   -66.0477	   -58.8303	   -67.7261	   -63.3621	   -63.6978	
   -64.2853	   -60.5927	   -57.1518	   -71.5027	   -54.6341	   -66.2155	   -60.0052	   -67.7261	   -63.4460	   -64.1174	
   -64.7049	   -61.6837	   -58.5785	   -71.4188	   -56.2286	   -66.2155	   -61.4319	   -67.4744	   -63.3621	   -64.5370	
   -64.8727	   -62.6068	   -59.8373	   -71.4188	   -57.9910	   -66.0477	   -62.9425	   -67.1387	   -63.1943	   -64.9567	
   -64.7888	   -63.4460	   -60.9283	   -71.5027	   -59.5856	   -65.7959	   -64.6210	   -66.7191	   -62.9425	   -65.4602	
   -64.5370	   -64.0335	   -61.8515	   -71.7545	   -61.0962	   -65.7120	   -66.2994	   -66.4673	   -62.9425	   -66.2155	
   -64.2853	   -64.5370	   -62.6068	   -72.0901	   -62.4390	   -65.6281	   -67.8940	   -66.4673	   -63.2782	   -67.1387	
   -63.8657	   -64.7888	   -63.0264	   -72.3419	   -63.5300	   -65.7120	   -69.2368	   -66.7191	   -63.8657	   -68.3136	
   -63.4460	   -64.7888	   -63.0264	   -72.4258	   -64.1174	   -65.7959	   -70.3278	   -66.9708	   -64.5370	   -69.4046	
   -62.7747	   -64.2853	   -62.5229	   -72.0901	   -64.1174	   -65.5441	   -70.9152	   -67.1387	   -65.0406	   -70.1599	
   -61.7676	   -63.3621	   -61.3480	   -71.3348	   -63.4460	   -64.9567	   -70.8313	   -66.8869	   -65.2084	   -70.4956	
   -60.3409	   -61.7676	   -59.6695	   -69.9921	   -62.0193	   -63.9496	   -69.9921	   -66.2155	   -64.8727	   -70.0760	
   -58.5785	   -59.7534	   -57.4036	   -68.3136	   -60.0891	   -62.6068	   -68.5654	   -65.0406	   -64.0335	   -69.0689	
   -56.5643	   -57.4036	   -54.8019	   -66.3834	   -57.6553	   -61.0123	   -66.5512	   -63.6978	   -62.7747	   -67.4744	
   -54.5502	   -55.0537	   -52.2003	   -64.6210	   -54.9698	   -59.5016	   -64.1174	   -62.2711	   -61.3480	   -65.5441	
   -53.0396	   -52.8717	   -49.7665	   -63.1104	   -52.3682	   -58.2428	   -61.5997	   -60.9283	   -60.0052	   -63.5300	
   -51.9485	   -51.2772	   -47.7524	   -62.1033	   -50.0183	   -57.3196	   -58.9981	   -59.9213	   -58.8303	   -61.5158	
   -51.5289	   -50.1862	   -46.1578	   -61.3480	   -47.9202	   -56.6483	   -56.6483	   -58.9981	   -57.8232	   -59.7534	
   -51.6129	   -49.5987	   -45.0668	   -60.6766	   -46.1578	   -56.1447	   -54.4662	   -58.1589	   -56.9000	   -58.1589	
   -51.9485	   -49.2630	   -44.3115	   -59.9213	   -44.8151	   -55.5573	   -52.5360	   -57.3196	   -56.0608	   -56.8161	
   -52.5360	   -49.2630	   -43.9758	   -58.9981	   -43.8919	   -54.8859	   -51.1093	   -56.2286	   -55.1376	   -55.7251	
   -53.2074	   -49.4308	   -43.8919	   -57.9071	   -43.3884	   -54.0466	   -50.2701	   -54.9698	   -54.2984	   -54.9698	
   -54.0466	   -49.9344	   -44.2276	   -56.9000	   -43.3884	   -53.2074	   -50.0183	   -53.7949	   -53.4592	   -54.5502	
   -55.1376	   -50.8575	   -45.1508	   -56.0608	   -44.0598	   -52.5360	   -50.6058	   -52.7878	   -52.9556	   -54.6341	
   -56.4804	   -52.2003	   -46.5775	   -55.5573	   -45.4025	   -52.1164	   -51.9485	   -52.2003	   -52.8717	   -55.2216	
   -58.1589	   -53.9627	   -48.5916	   -55.5573	   -47.3328	   -52.1164	   -54.0466	   -52.2003	   -53.1235	   -56.3965	
   -60.0891	   -56.1447	   -51.0254	   -55.8929	   -49.7665	   -52.4521	   -56.7322	   -52.7878	   -53.8788	   -57.9910	
   -62.2711	   -58.5785	   -53.6270	   -56.5643	   -52.4521	   -53.1235	   -59.5856	   -53.8788	   -55.0537	   -59.9213	
   -64.3692	   -61.0123	   -56.3126	   -57.3196	   -55.1376	   -53.9627	   -62.5229	   -55.3894	   -56.3965	   -61.9354	
   -66.5512	   -63.3621	   -58.7463	   -58.1589	   -57.5714	   -54.9698	   -65.1245	   -57.1518	   -57.9071	   -63.8657	
   -68.4814	   -65.3763	   -60.8444	   -58.9142	   -59.5856	   -55.8929	   -67.3065	   -58.9981	   -59.3338	   -65.4602	
   -70.1599	   -67.0547	   -62.4390	   -59.5016	   -61.0962	   -56.7322	   -68.7332	   -60.6766	   -60.5087	   -66.6351	
   -71.3348	   -68.1458	   -63.3621	   -59.7534	   -61.8515	   -57.1518	   -69.4046	   -61.8515	   -61.1801	   -67.1387	
   -71.9223	   -68.6493	   -63.6139	   -59.4177	   -61.7676	   -57.1518	   -69.2368	   -62.4390	   -61.3480	   -66.8869	
   -71.8384	   -68.2297	   -63.0264	   -58.4106	   -60.8444	   -56.3965	   -68.0618	   -62.1033	   -60.6766	   -65.7959	
   -70.9152	   -67.1387	   -61.5997	   -56.5643	   -59.1660	   -54.9698	   -66.1316	   -60.9283	   -59.3338	   -63.8657	
   -69.3207	   -65.2924	   -59.5856	   -54.0466	   -56.8161	   -52.8717	   -63.4460	   -58.9142	   -57.4036	   -61.2640	
   -67.1387	   -62.9425	   -56.9839	   -51.1932	   -54.1306	   -50.3540	   -60.3409	   -56.4804	   -55.0537	   -58.3267	
   -64.6210	   -60.4248	   -54.2145	   -48.0881	   -51.3611	   -47.6685	   -57.1518	   -53.7109	   -52.5360	   -55.3055	
   -62.1033	   -57.9071	   -51.6129	   -45.0668	   -48.7595	   -45.0668	   -54.2984	   -51.0254	   -50.1022	   -52.6199	
   -59.5856	   -55.6412	   -49.2630	   -42.3813	   -46.6614	   -42.8009	   -51.9485	   -48.5916	   -48.0881	   -50.4379	
   -57.3196	   -53.8788	   -47.5006	   -40.1154	   -45.3186	   -40.8707	   -50.5219	   -46.5775	   -46.5775	   -48.8434	
   -55.4733	   -52.6199	   -46.3257	   -38.3530	   -44.7311	   -39.3600	   -49.9344	   -44.9829	   -45.5704	   -48.0881	
   -54.2145	   -51.9485	   -45.9900	   -37.1780	   -44.9829	   -38.3530	   -50.4379	   -43.9758	   -45.1508	   -48.0042	
   -53.5431	   -52.0325	   -46.3257	   -36.5906	   -46.0739	   -37.8494	   -51.7807	   -43.4723	   -45.1508	   -48.6755	
   -53.5431	   -52.7039	   -47.4167	   -36.5906	   -47.9202	   -37.8494	   -54.0466	   -43.5562	   -45.6543	   -49.7665	
   -54.2145	   -54.0466	   -49.0952	   -37.2620	   -50.3540	   -38.3530	   -56.8161	   -43.9758	   -46.4096	   -51.1932	
   -55.4733	   -55.8929	   -51.1932	   -38.4369	   -52.9556	   -39.1083	   -59.7534	   -44.7311	   -47.3328	   -52.6199	
   -57.3196	   -58.0750	   -53.5431	   -39.9475	   -55.7251	   -40.0314	   -62.6068	   -45.5704	   -48.1720	   -53.9627	
   -59.5856	   -60.4248	   -56.0608	   -41.7099	   -58.2428	   -41.2064	   -65.1245	   -46.4935	   -48.9273	   -54.9698	
   -62.1872	   -62.9425	   -58.4946	   -43.6401	   -60.5087	   -42.5491	   -67.1387	   -47.5845	   -49.5148	   -55.6412	
   -65.1245	   -65.6281	   -60.9283	   -45.7382	   -62.3550	   -44.0598	   -68.5654	   -48.7595	   -50.1022	   -56.0608	
   -68.2297	   -68.1458	   -63.1943	   -47.8363	   -63.7817	   -45.6543	   -69.2368	   -50.0183	   -50.6058	   -56.0608	
   -71.3348	   -70.4956	   -65.1245	   -49.8505	   -64.6210	   -47.3328	   -69.1528	   -51.3611	   -51.1093	   -55.9769	
   -74.2722	   -72.5098	   -66.5512	   -51.6968	   -64.7888	   -49.0112	   -68.3975	   -52.7039	   -51.6129	   -55.6412	
   -76.8738	   -74.1043	   -67.5583	   -53.2913	   -64.4531	   -50.6058	   -66.9708	   -54.0466	   -52.2003	   -55.2216	
   -79.0558	   -75.2792	   -68.0618	   -54.8859	   -63.6139	   -52.2842	   -65.2084	   -55.4733	   -52.8717	   -54.8859	
   -80.9860	   -76.1185	   -68.2297	   -56.5643	   -62.5229	   -54.0466	   -63.2782	   -56.9839	   -53.8788	   -54.7180	
   -82.5806	   -76.7059	   -68.2297	   -58.4106	   -61.2640	   -55.9769	   -61.3480	   -58.8303	   -55.1376	   -54.9698	
   -84.0073	   -77.2095	   -68.1458	   -60.5927	   -60.1730	   -58.1589	   -59.7534	   -61.0123	   -56.8161	   -55.6412	
   -85.4340	   -77.7130	   -68.1458	   -63.1104	   -59.3338	   -60.7605	   -58.6624	   -63.5300	   -58.9142	   -56.9000	
   -86.6928	   -78.3005	   -68.3136	   -65.9637	   -58.8303	   -63.4460	   -57.9910	   -66.2155	   -61.2640	   -58.5785	
   -87.8677	   -78.8040	   -68.5654	   -68.8171	   -58.6624	   -66.1316	   -57.9071	   -68.9011	   -63.6139	   -60.5087	
   -88.6230	   -79.1397	   -68.8171	   -71.4188	   -58.7463	   -68.4814	   -58.1589	   -71.2509	   -65.7120	   -62.3550	
   -89.0427	   -79.3076	   -68.9850	   -73.4329	   -58.9142	   -70.2438	   -58.6624	   -72.9294	   -67.3904	   -64.0335	
   -88.8748	   -79.2236	   -68.9850	   -74.6918	   -59.1660	   -71.3348	   -59.2499	   -74.0204	   -68.3975	   -65.2924	
   -88.2034	   -78.8040	   -68.8171	   -75.1114	   -59.3338	   -71.5866	   -59.8373	   -74.1882	   -68.6493	   -66.0477	
   -87.1124	   -78.2166	   -68.5654	   -74.7757	   -59.5016	   -71.0831	   -60.2570	   -73.6008	   -68.2297	   -66.0477	
   -85.6018	   -77.3773	   -68.1458	   -73.6008	   -59.5016	   -69.8242	   -60.5087	   -72.1741	   -67.0547	   -65.4602	
   -83.8394	   -76.4542	   -67.5583	   -71.7545	   -59.3338	   -67.8101	   -60.5087	   -69.9921	   -65.2084	   -64.2853	
   -81.9931	   -75.6149	   -66.9708	   -69.2368	   -59.0820	   -65.2924	   -60.2570	   -67.3904	   -62.8586	   -62.6068	
   -80.3986	   -74.8596	   -66.3834	   -66.5512	   -58.8303	   -62.5229	   -59.7534	   -64.4531	   -60.2570	   -60.5927	
   -79.0558	   -74.3561	   -65.9637	   -63.8657	   -58.4946	   -59.7534	   -59.1660	   -61.5997	   -57.5714	   -58.4106	
   -78.2166	   -74.1043	   -65.7120	   -61.5997	   -58.3267	   -57.4875	   -58.4106	   -58.9981	   -55.1376	   -56.3126	
   -77.8809	   -74.1882	   -65.6281	   -60.0052	   -58.1589	   -55.7251	   -57.6553	   -56.9000	   -53.0396	   -54.2984	
   -77.9648	   -74.4400	   -65.5441	   -59.0820	   -58.0750	   -54.5502	   -56.8161	   -55.2216	   -51.3611	   -52.5360	
   -78.3005	   -74.6918	   -65.5441	   -58.8303	   -57.9071	   -54.0466	   -56.0608	   -54.0466	   -50.0183	   -51.0254	
   -78.7201	   -74.9435	   -65.2924	   -59.0820	   -57.5714	   -53.8788	   -55.2216	   -53.2074	   -49.0112	   -49.6826	
   -78.9719	   -74.8596	   -64.8727	   -59.3338	   -56.9839	   -53.7949	   -54.2145	   -52.5360	   -48.2559	   -48.5077	
   -78.7201	   -74.3561	   -64.0335	   -59.3338	   -56.0608	   -53.6270	   -53.2074	   -51.8646	   -47.5845	   -47.5006	
   -77.9648	   -73.2651	   -62.7747	   -58.8303	   -54.8019	   -53.1235	   -52.0325	   -51.2772	   -47.0810	   -46.5775	
   -76.7059	   -71.7545	   -61.0962	   -57.8232	   -53.2913	   -52.2842	   -50.9415	   -50.7736	   -46.7453	   -45.9900	
   -75.0275	   -69.9921	   -59.2499	   -56.3965	   -51.6129	   -51.2772	   -49.9344	   -50.4379	   -46.5775	   -45.6543	
   -73.2651	   -68.1458	   -57.5714	   -54.9698	   -50.1022	   -50.2701	   -49.1791	   -50.5219	   -46.7453	   -45.7382	
   -71.6705	   -66.5512	   -56.1447	   -53.8788	   -49.0112	   -49.5987	   -49.0112	   -51.1932	   -47.4167	   -46.3257	
   -70.5795	   -65.6281	   -55.3055	   -53.4592	   -48.5077	   -49.5987	   -49.4308	   -52.5360	   -48.6755	   -47.5845	
   -70.2438	   -65.2924	   -55.1376	   -54.0466	   -48.6755	   -50.4379	   -50.5219	   -54.4662	   -50.6058	   -49.5148	
   -70.4956	   -65.7120	   -55.6412	   -55.4733	   -49.5987	   -51.9485	   -52.2003	   -56.9839	   -52.9556	   -51.9485	
   -71.4188	   -66.5512	   -56.6483	   -57.5714	   -50.8575	   -54.0466	   -54.2145	   -59.7534	   -55.6412	   -54.7180	
   -72.5098	   -67.5583	   -57.7393	   -60.1730	   -52.3682	   -56.4804	   -56.1447	   -62.5229	   -58.2428	   -57.4875	
   -73.5168	   -68.4814	   -58.7463	   -62.7747	   -53.6270	   -58.8303	   -57.7393	   -65.0406	   -60.6766	   -59.9213	
   -74.1043	   -68.9011	   -59.2499	   -65.0406	   -54.3823	   -60.8444	   -58.7463	   -66.9708	   -62.5229	   -61.7676	
   -74.0204	   -68.7332	   -59.0820	   -66.6351	   -54.3823	   -62.1872	   -58.8303	   -68.1458	   -63.6139	   -62.6907	
   -73.1812	   -67.7261	   -58.0750	   -67.2226	   -53.6270	   -62.7747	   -58.0750	   -68.4814	   -63.7817	   -62.7747	
   -71.5027	   -65.9637	   -56.3965	   -66.8030	   -52.1164	   -62.4390	   -56.3965	   -67.8940	   -63.1943	   -61.8515	
   -69.0689	   -63.5300	   -54.1306	   -65.2924	   -50.1022	   -61.3480	   -54.1306	   -66.5512	   -61.7676	   -60.0891	
   -65.9637	   -60.5927	   -51.3611	   -62.9425	   -47.5845	   -59.5856	   -51.4450	   -64.6210	   -59.8373	   -57.7393	
   -62.4390	   -57.3196	   -48.4238	   -59.9213	   -44.9829	   -57.2357	   -48.5916	   -62.2711	   -57.5714	   -55.0537	
   -58.6624	   -53.8788	   -45.4025	   -56.4804	   -42.2974	   -54.6341	   -45.7382	   -59.5856	   -55.0537	   -52.2003	
   -54.8859	   -50.6058	   -42.5491	   -52.9556	   -39.8636	   -51.9485	   -43.1366	   -56.9000	   -52.6199	   -49.5148	
   -51.1932	   -47.5845	   -40.0314	   -49.4308	   -37.7655	   -49.2630	   -40.9546	   -54.2984	   -50.4379	   -47.0810	
   -47.7524	   -44.8990	   -37.8494	   -46.0739	   -36.0870	   -46.7453	   -39.3600	   -51.9485	   -48.5077	   -45.1508	
   -44.8151	   -42.8009	   -36.2549	   -43.2205	   -34.9121	   -44.5633	   -38.2690	   -50.0183	   -46.9971	   -43.8919	
   -42.5491	   -41.3742	   -35.1639	   -40.9546	   -34.2407	   -42.8848	   -37.8494	   -48.5077	   -46.0739	   -43.1366	
   -40.8707	   -40.5350	   -34.6603	   -39.4440	   -34.0729	   -41.7938	   -37.9333	   -47.6685	   -45.6543	   -43.0527	
   -39.8636	   -40.3671	   -34.5764	   -38.6047	   -34.3246	   -41.1224	   -38.4369	   -47.2488	   -45.6543	   -43.4723	
   -39.3600	   -40.6189	   -34.9121	   -38.1851	   -34.7443	   -40.8707	   -39.1083	   -47.1649	   -45.9061	   -44.1437	
   -39.1922	   -41.0385	   -35.2478	   -37.9333	   -35.3317	   -40.7028	   -39.8636	   -47.0810	   -46.1578	   -44.8990	
   -38.9404	   -41.3742	   -35.4996	   -37.6816	   -35.6674	   -40.4510	   -40.3671	   -46.9131	   -46.2418	   -45.4025	
   -38.6047	   -41.5421	   -35.4996	   -37.4298	   -35.6674	   -40.1154	   -40.4510	   -46.4935	   -46.0739	   -45.6543	
   -38.1851	   -41.3742	   -35.1639	   -37.1780	   -35.4156	   -39.6957	   -40.1993	   -45.9900	   -45.6543	   -45.4865	
   -37.8494	   -41.2064	   -34.7443	   -37.3459	   -34.9121	   -39.6118	   -39.6118	   -45.5704	   -45.0668	   -45.1508	
   -37.9333	   -41.1224	   -34.4086	   -38.2690	   -34.3246	   -40.0314	   -38.7726	   -45.5704	   -44.7311	   -44.7311	
   -38.6047	   -41.3742	   -34.3246	   -40.2832	   -33.9050	   -41.2903	   -37.9333	   -46.1578	   -44.8151	   -44.4794	
   -40.1154	   -42.1295	   -34.6603	   -43.3884	   -33.7372	   -43.4723	   -37.2620	   -47.5845	   -45.4865	   -44.5633	
   -42.1295	   -43.3044	   -35.4996	   -47.3328	   -33.8211	   -46.2418	   -36.6745	   -49.5148	   -46.5775	   -44.8990	
   -44.4794	   -44.7311	   -36.4227	   -51.4450	   -34.0729	   -49.3469	   -36.0870	   -51.7807	   -48.0042	   -45.4025	
   -46.5775	   -45.9061	   -37.2620	   -55.3055	   -34.2407	   -52.2842	   -35.5835	   -53.9627	   -49.4308	   -45.9061	
   -48.1720	   -46.6614	   -37.8494	   -58.3267	   -34.1568	   -54.5502	   -34.8282	   -55.6412	   -50.6058	   -46.2418	
   -49.0952	   -46.9131	   -37.9333	   -60.0891	   -33.8211	   -55.9769	   -33.9890	   -56.7322	   -51.3611	   -46.4096	
   -49.1791	   -46.6614	   -37.5137	   -60.6766	   -33.2336	   -56.5643	   -33.0658	   -57.0679	   -51.7807	   -46.4096	
   -48.6755	   -45.9061	   -36.8423	   -60.1730	   -32.4783	   -56.2286	   -32.3105	   -56.9000	   -51.6968	   -46.3257	
   -47.5845	   -44.8151	   -35.8353	   -58.6624	   -31.7230	   -55.2216	   -31.8909	   -56.1447	   -51.3611	   -46.1578	
   -46.0739	   -43.6401	   -34.8282	   -56.3126	   -31.0516	   -53.6270	   -31.8069	   -55.0537	   -50.6897	   -45.9900	
   -44.3115	   -42.3813	   -33.8211	   -53.3752	   -30.7159	   -51.5289	   -32.2266	   -53.6270	   -49.8505	   -45.8221	
   -42.3813	   -41.2064	   -33.0658	   -50.0183	   -30.6320	   -49.0952	   -33.2336	   -51.9485	   -48.8434	   -45.6543	
   -40.5350	   -40.2832	   -32.7301	   -46.5775	   -30.9677	   -46.5775	   -34.5764	   -50.1862	   -47.7524	   -45.4865	
   -39.0244	   -39.6957	   -32.8140	   -43.5562	   -31.6391	   -44.2276	   -36.2549	   -48.5916	   -46.7453	   -45.4025	
   -38.1012	   -39.6118	   -33.4015	   -41.1224	   -32.7301	   -42.3813	   -38.1012	   -47.2488	   -45.9900	   -45.4865	
   -37.6816	   -40.0314	   -34.5764	   -39.6957	   -33.9890	   -41.2064	   -39.9475	   -46.4096	   -45.4865	   -45.7382	
   -37.8494	   -40.8707	   -36.0031	   -39.2761	   -35.4156	   -40.7867	   -41.5421	   -46.0739	   -45.3186	   -46.2418	
   -38.3530	   -41.8777	   -37.5977	   -39.8636	   -36.7584	   -41.0385	   -42.8009	   -46.2418	   -45.5704	   -46.7453	
   -39.1922	   -42.9688	   -39.1083	   -41.1224	   -37.9333	   -41.7938	   -43.6401	   -46.8292	   -46.0739	   -47.2488	
   -39.9475	   -43.8919	   -40.3671	   -42.6331	   -38.6887	   -42.8848	   -44.0598	   -47.5006	   -46.5775	   -47.6685	
   -40.7028	   -44.4794	   -41.1224	   -44.2276	   -39.1083	   -43.9758	   -43.8919	   -48.0042	   -46.9971	   -47.7524	
   -41.2064	   -44.7311	   -41.4581	   -45.4865	   -39.1083	   -44.8151	   -43.3044	   -48.3398	   -47.2488	   -47.4167	
   -41.4581	   -44.5633	   -41.2903	   -46.3257	   -38.6047	   -45.4025	   -42.2134	   -48.2559	   -47.1649	   -46.7453	
   -41.4581	   -44.1437	   -40.7028	   -46.7453	   -37.8494	   -45.4865	   -40.7867	   -47.8363	   -46.7453	   -45.7382	
   -41.1224	   -43.3884	   -39.7797	   -46.6614	   -36.6745	   -45.1508	   -39.1922	   -47.1649	   -46.0739	   -44.4794	
   -40.5350	   -42.3813	   -38.6047	   -46.0739	   -35.3317	   -44.4794	   -37.4298	   -46.1578	   -45.1508	   -43.2205	
   -39.6957	   -41.1224	   -37.1780	   -44.9829	   -33.8211	   -43.3044	   -35.6674	   -45.0668	   -44.0598	   -42.0456	
   -38.5208	   -39.6957	   -35.5835	   -43.4723	   -32.2266	   -41.8777	   -33.9890	   -43.8919	   -42.8848	   -41.0385	
   -37.0102	   -38.1012	   -33.9890	   -41.7099	   -30.7159	   -40.1993	   -32.7301	   -42.8009	   -41.7099	   -40.2832	
   -35.4996	   -36.5906	   -32.5623	   -39.7797	   -29.5410	   -38.5208	   -31.8069	   -41.8777	   -40.7028	   -39.8636	
   -33.9050	   -35.2478	   -31.3034	   -38.1012	   -28.7018	   -37.0102	   -31.5552	   -41.2064	   -40.0314	   -39.8636	
   -32.5623	   -34.2407	   -30.4642	   -36.8423	   -28.4500	   -35.9192	   -31.8069	   -40.9546	   -39.6118	   -40.3671	
   -31.6391	   -33.6533	   -30.1285	   -36.1710	   -28.6179	   -35.4156	   -32.7301	   -41.0385	   -39.6957	   -41.2903	
   -31.0516	   -33.4854	   -30.1285	   -36.3388	   -29.3732	   -35.4996	   -34.1568	   -41.5421	   -40.1993	   -42.6331	
   -30.9677	   -33.7372	   -30.6320	   -37.1780	   -30.4642	   -36.2549	   -35.8353	   -42.4652	   -41.0385	   -44.1437	
   -31.3034	   -34.3246	   -31.3034	   -38.6887	   -31.6391	   -37.4298	   -37.5137	   -43.5562	   -42.0456	   -45.8221	
   -31.9748	   -35.0800	   -32.0587	   -40.4510	   -32.8140	   -38.8565	   -39.0244	   -44.8151	   -43.1366	   -47.3328	
   -32.7301	   -35.9192	   -32.7301	   -42.2134	   -33.6533	   -40.3671	   -40.0314	   -45.9061	   -44.1437	   -48.4238	
   -33.4854	   -36.5906	   -33.2336	   -43.6401	   -34.1568	   -41.5421	   -40.3671	   -46.6614	   -44.8151	   -49.0112	
   -34.0729	   -37.0102	   -33.4015	   -44.4794	   -34.0729	   -42.2974	   -40.0314	   -46.9971	   -45.0668	   -48.9273	
   -34.4086	   -37.0941	   -33.1497	   -44.7311	   -33.4854	   -42.3813	   -38.9404	   -46.8292	   -44.8151	   -48.0881	
   -34.4925	   -36.7584	   -32.4783	   -44.1437	   -32.3944	   -41.8777	   -37.2620	   -46.0739	   -44.0598	   -46.6614	
   -34.3246	   -36.0870	   -31.6391	   -43.0527	   -30.9677	   -40.8707	   -35.1639	   -44.8990	   -43.0527	   -44.8151	
   -33.9050	   -35.2478	   -30.5481	   -41.4581	   -29.2892	   -39.4440	   -32.8979	   -43.3884	   -41.7099	   -42.6331	
   -33.4015	   -34.4086	   -29.4571	   -39.5279	   -27.6108	   -37.6816	   -30.6320	   -41.7099	   -40.1993	   -40.3671	
   -32.8140	   -33.5693	   -28.5339	   -37.5137	   -26.1841	   -35.8353	   -28.7857	   -39.9475	   -38.7726	   -38.2690	
   -32.3105	   -32.8979	   -27.9465	   -35.6674	   -25.0931	   -34.0729	   -27.4429	   -38.2690	   -37.4298	   -36.5906	
   -31.9748	   -32.5623	   -27.6947	   -34.1568	   -24.5056	   -32.5623	   -26.7715	   -36.8423	   -36.4227	   -35.4156	
   -31.8069	   -32.6462	   -27.9465	   -32.9819	   -24.5056	   -31.4713	   -26.8555	   -35.8353	   -35.7513	   -34.8282	
   -31.8069	   -32.9819	   -28.5339	   -32.3944	   -25.0931	   -30.8838	   -27.6108	   -35.2478	   -35.4996	   -34.9960	
   -31.8909	   -33.6533	   -29.3732	   -32.3105	   -26.0162	   -30.7999	   -28.8696	   -35.1639	   -35.6674	   -35.6674	
   -32.1426	   -34.4925	   -30.4642	   -32.6462	   -27.2751	   -31.2195	   -30.5481	   -35.5835	   -36.3388	   -36.9263	
   -32.4783	   -35.3317	   -31.5552	   -33.4015	   -28.7018	   -31.9748	   -32.3944	   -36.4227	   -37.2620	   -38.5208	
   -32.8140	   -36.3388	   -32.6462	   -34.4086	   -30.1285	   -33.0658	   -34.2407	   -37.5137	   -38.5208	   -40.3671	
   -33.3176	   -37.3459	   -33.7372	   -35.8353	   -31.5552	   -34.4925	   -36.0870	   -38.9404	   -39.8636	   -42.2134	
   -34.0729	   -38.4369	   -34.8282	   -37.5137	   -32.9819	   -36.0031	   -37.7655	   -40.4510	   -41.2064	   -43.8919	
   -34.9960	   -39.6957	   -35.8353	   -39.2761	   -34.1568	   -37.5977	   -39.1922	   -41.9617	   -42.5491	   -45.4025	
   -36.0870	   -40.8707	   -36.7584	   -40.8707	   -35.1639	   -39.0244	   -40.1154	   -43.3044	   -43.5562	   -46.4096	
   -37.0941	   -41.7938	   -37.3459	   -42.1295	   -35.6674	   -40.0314	   -40.4510	   -44.2276	   -44.0598	   -46.7453	
   -37.8494	   -42.3813	   -37.4298	   -42.6331	   -35.5835	   -40.4510	   -40.0314	   -44.3954	   -43.8919	   -46.2418	
   -38.2690	   -42.2974	   -37.0102	   -42.2974	   -34.9121	   -40.0314	   -38.9404	   -43.7241	   -42.9688	   -44.8990	
   -38.1012	   -41.6260	   -36.0031	   -41.2903	   -33.5693	   -38.8565	   -37.1780	   -42.2974	   -41.3742	   -42.8848	
   -37.4298	   -40.4510	   -34.4925	   -39.6957	   -31.7230	   -37.0941	   -34.9121	   -40.2832	   -39.2761	   -40.2832	
   -36.4227	   -38.6887	   -32.6462	   -37.8494	   -29.6249	   -35.0800	   -32.3944	   -37.9333	   -36.8423	   -37.3459	
   -35.0800	   -36.7584	   -30.6320	   -35.9192	   -27.4429	   -32.8979	   -29.8767	   -35.4156	   -34.3246	   -34.4925	
   -33.5693	   -34.6603	   -28.6179	   -34.0729	   -25.3448	   -30.7999	   -27.6108	   -33.1497	   -32.0587	   -31.8069	
   -32.0587	   -32.6462	   -26.7715	   -32.6462	   -23.5825	   -28.9536	   -25.8484	   -31.2195	   -30.0446	   -29.7089	
   -30.6320	   -30.7999	   -25.1770	   -31.4713	   -22.2397	   -27.5269	   -24.6735	   -29.7089	   -28.6179	   -28.1143	
   -29.3732	   -29.2892	   -24.0021	   -30.7999	   -21.3165	   -26.6037	   -24.1699	   -28.6179	   -27.6108	   -27.2751	
   -28.2822	   -28.1982	   -23.3307	   -30.4642	   -21.0648	   -26.0162	   -24.4217	   -28.1143	   -27.1072	   -27.1072	
   -27.5269	   -27.6108	   -23.0789	   -30.4642	   -21.2326	   -26.0162	   -25.2609	   -28.0304	   -27.1912	   -27.6947	
   -27.1912	   -27.6108	   -23.4146	   -30.9677	   -22.0718	   -26.4359	   -26.7715	   -28.4500	   -27.8625	   -28.9536	
   -27.4429	   -28.1143	   -24.3378	   -32.0587	   -23.2468	   -27.5269	   -28.7018	   -29.4571	   -29.0375	   -30.8838	
   -28.2822	   -29.2892	   -25.6805	   -33.6533	   -24.9252	   -29.0375	   -30.9677	   -30.8838	   -30.7159	   -33.2336	
   -29.7089	   -30.8838	   -27.5269	   -35.8353	   -26.9394	   -31.1356	   -33.4015	   -32.7301	   -32.7301	   -35.9192	
   -31.5552	   -32.9819	   -29.6249	   -38.3530	   -29.1214	   -33.5693	   -35.9192	   -34.9121	   -35.0800	   -38.6887	
   -33.6533	   -35.1639	   -31.8069	   -41.0385	   -31.2195	   -36.0870	   -38.1851	   -37.1780	   -37.4298	   -41.2903	
   -35.8353	   -37.2620	   -33.8211	   -43.5562	   -33.1497	   -38.5208	   -40.0314	   -39.3600	   -39.5279	   -43.4723	
   -37.7655	   -39.1922	   -35.4996	   -45.8221	   -34.5764	   -40.6189	   -41.2064	   -41.2903	   -41.3742	   -44.9829	
   -39.3600	   -40.5350	   -36.5906	   -47.4167	   -35.3317	   -42.2974	   -41.7099	   -42.9688	   -42.6331	   -45.8221	
   -40.3671	   -41.3742	   -37.0941	   -48.4238	   -35.4996	   -43.2205	   -41.3742	   -44.0598	   -43.3044	   -45.8221	
   -40.8707	   -41.6260	   -37.0102	   -48.5916	   -34.9960	   -43.5562	   -40.2832	   -44.7311	   -43.3884	   -45.1508	
   -40.8707	   -41.3742	   -36.4227	   -48.1720	   -33.9890	   -43.3044	   -38.6887	   -44.8990	   -42.8009	   -43.8080	
   -40.4510	   -40.7028	   -35.3317	   -47.1649	   -32.5623	   -42.4652	   -36.6745	   -44.4794	   -41.7938	   -42.0456	
   -39.6118	   -39.6118	   -34.0729	   -45.7382	   -30.9677	   -41.2064	   -34.4086	   -43.7241	   -40.4510	   -40.1154	
   -38.6887	   -38.4369	   -32.5623	   -44.1437	   -29.2892	   -39.7797	   -32.2266	   -42.5491	   -38.8565	   -38.1851	
   -37.7655	   -37.2620	   -31.2195	   -42.5491	   -27.8625	   -38.2690	   -30.3802	   -41.2903	   -37.3459	   -36.4227	
   -36.9263	   -36.2549	   -30.1285	   -40.9546	   -26.7715	   -36.9263	   -28.9536	   -39.9475	   -35.9192	   -35.0800	
   -36.3388	   -35.4996	   -29.4571	   -39.6118	   -26.2680	   -35.7513	   -28.2822	   -38.7726	   -34.7443	   -34.2407	
   -36.0870	   -35.1639	   -29.2053	   -38.5208	   -26.2680	   -34.9121	   -28.2822	   -37.8494	   -33.9050	   -33.9890	
   -36.0870	   -35.2478	   -29.4571	   -37.8494	   -26.7715	   -34.3246	   -29.1214	   -37.1780	   -33.4854	   -34.3246	
   -36.4227	   -35.5835	   -30.1285	   -37.5137	   -27.7786	   -34.1568	   -30.5481	   -36.9263	   -33.4854	   -35.2478	
   -37.0102	   -36.2549	   -31.1356	   -37.5137	   -29.2053	   -34.2407	   -32.3944	   -37.0102	   -33.8211	   -36.5067	
   -37.6816	   -37.0941	   -32.3105	   -37.7655	   -30.7159	   -34.4925	   -34.4925	   -37.2620	   -34.4086	   -38.0173	
   -38.3530	   -37.9333	   -33.4015	   -38.0173	   -32.2266	   -34.7443	   -36.5067	   -37.5137	   -35.0800	   -39.5279	
   -38.8565	   -38.5208	   -34.4086	   -38.1851	   -33.4015	   -34.8282	   -38.1012	   -37.6816	   -35.5835	   -40.7028	
   -39.0244	   -38.8565	   -34.9960	   -38.0173	   -34.1568	   -34.6603	   -39.1083	   -37.4298	   -35.7513	   -41.2903	
   -38.6887	   -38.6887	   -34.9960	   -37.4298	   -34.1568	   -33.9050	   -39.2761	   -36.6745	   -35.4156	   -41.2064	
   -37.8494	   -37.9333	   -34.4086	   -36.2549	   -33.4854	   -32.6462	   -38.5208	   -35.3317	   -34.4086	   -40.2832	
   -36.3388	   -36.5906	   -33.1497	   -34.4925	   -32.0587	   -30.8838	   -36.9263	   -33.5693	   -32.8140	   -38.5208	
   -34.4086	   -34.6603	   -31.3034	   -32.3105	   -30.0446	   -28.7857	   -34.6603	   -31.3873	   -30.8838	   -36.1710	
   -32.2266	   -32.4783	   -29.2053	   -29.8767	   -27.7786	   -26.5198	   -32.0587	   -29.0375	   -28.7018	   -33.5693	
   -29.9606	   -30.2124	   -27.0233	   -27.5269	   -25.3448	   -24.4217	   -29.3732	   -26.9394	   -26.6037	   -30.8838	
   -27.8625	   -28.1982	   -25.0092	   -25.5966	   -23.1628	   -22.6593	   -26.8555	   -25.0931	   -24.8413	   -28.4500	
   -26.1002	   -26.4359	   -23.2468	   -24.0860	   -21.3165	   -21.4005	   -24.8413	   -23.7503	   -23.5825	   -26.6037	
   -24.6735	   -25.0092	   -21.9879	   -23.2468	   -19.9738	   -20.8130	   -23.4985	   -23.0789	   -22.9950	   -25.4288	
   -23.6664	   -24.1699	   -21.1487	   -23.0789	   -19.3024	   -20.8130	   -22.9111	   -23.0789	   -23.0789	   -25.1770	
   -23.1628	   -23.7503	   -20.8969	   -23.3307	   -19.3024	   -21.3165	   -23.0789	   -23.6664	   -23.8342	   -25.6805	
   -22.9111	   -23.7503	   -21.1487	   -23.9182	   -19.8898	   -22.0718	   -23.9182	   -24.7574	   -25.0931	   -27.0233	
   -23.0789	   -24.0860	   -21.6522	   -24.6735	   -20.8969	   -23.0789	   -25.4288	   -26.0162	   -26.6037	   -28.8696	
   -23.4146	   -24.6735	   -22.4075	   -25.2609	   -22.0718	   -24.0021	   -27.1912	   -27.3590	   -28.2822	   -30.9677	
   -24.0021	   -25.3448	   -23.2468	   -25.6805	   -23.4146	   -24.7574	   -29.1214	   -28.5339	   -29.8767	   -33.0658	
   -24.7574	   -26.0162	   -24.0860	   -25.9323	   -24.6735	   -25.2609	   -31.0516	   -29.5410	   -31.2195	   -35.0800	
   -25.5966	   -26.8555	   -24.9252	   -26.1002	   -25.7645	   -25.6805	   -32.8140	   -30.3802	   -32.3944	   -36.9263	
   -26.6037	   -27.7786	   -25.7645	   -26.1002	   -26.7715	   -25.8484	   -34.3246	   -30.7999	   -33.1497	   -38.3530	
   -27.6108	   -28.6179	   -26.5198	   -26.1002	   -27.5269	   -26.0162	   -35.4156	   -31.0516	   -33.6533	   -39.3600	
   -28.5339	   -29.2892	   -27.0233	   -25.9323	   -28.0304	   -25.8484	   -36.0870	   -30.8838	   -33.8211	   -39.8636	
   -29.1214	   -29.7089	   -27.1912	   -25.6805	   -28.0304	   -25.5127	   -36.2549	   -30.3802	   -33.4854	   -39.7797	
   -29.2892	   -29.6249	   -26.8555	   -25.0931	   -27.6108	   -24.8413	   -35.6674	   -29.3732	   -32.6462	   -39.0244	
   -28.8696	   -28.9536	   -25.8484	   -24.0860	   -26.5198	   -23.8342	   -34.4086	   -27.9465	   -31.3873	   -37.5137	
   -27.7786	   -27.6108	   -24.2538	   -22.7432	   -24.7574	   -22.3236	   -32.4783	   -25.9323	   -29.5410	   -35.4996	
   -26.2680	   -25.7645	   -22.0718	   -20.9808	   -22.5754	   -20.4773	   -30.0446	   -23.6664	   -27.3590	   -32.9819	
   -24.3378	   -23.6664	   -19.6381	   -19.1345	   -20.1416	   -18.4631	   -27.4429	   -21.2326	   -25.0092	   -30.2124	
   -22.4915	   -21.5683	   -17.2882	   -17.2882	   -17.8757	   -16.6168	   -25.0092	   -18.9667	   -22.8271	   -27.6108	
   -20.8969	   -19.8059	   -15.3580	   -15.7776	   -16.0294	   -15.0223	   -22.9950	   -17.2043	   -20.8969	   -25.3448	
   -19.8059	   -18.6310	   -14.0991	   -14.6027	   -14.7705	   -13.8474	   -21.7361	   -16.1133	   -19.5541	   -23.7503	
   -19.1345	   -17.9596	   -13.5117	   -13.8474	   -14.2670	   -13.0920	   -21.1487	   -15.6937	   -18.7988	   -22.9111	
   -18.8828	   -17.9596	   -13.5956	   -13.5117	   -14.4348	   -12.8403	   -21.3165	   -15.9454	   -18.5471	   -22.7432	
   -18.9667	   -18.3792	   -14.3509	   -13.5956	   -15.1062	   -13.0081	   -22.1558	   -16.6168	   -18.8828	   -23.3307	
   -19.3024	   -19.2184	   -15.5258	   -14.0152	   -16.2811	   -13.5117	   -23.4985	   -17.7078	   -19.6381	   -24.5056	
   -19.7220	   -20.2255	   -17.0364	   -14.6866	   -17.7917	   -14.2670	   -25.2609	   -19.0506	   -20.7291	   -26.1841	
   -20.3094	   -21.4844	   -18.6310	   -15.5258	   -19.5541	   -15.1901	   -27.2751	   -20.4773	   -21.9879	   -28.1143	
   -20.8969	   -22.7432	   -20.3934	   -16.2811	   -21.4844	   -16.0294	   -29.4571	   -21.8201	   -23.3307	   -30.1285	
   -21.4844	   -23.9182	   -21.9879	   -16.8686	   -23.3307	   -16.7847	   -31.7230	   -22.9111	   -24.6735	   -32.1426	
   -22.0718	   -25.0092	   -23.4146	   -17.1204	   -24.9252	   -17.2882	   -33.7372	   -23.8342	   -25.7645	   -33.9050	
   -22.6593	   -25.9323	   -24.6735	   -17.1204	   -26.3519	   -17.6239	   -35.4156	   -24.4217	   -26.7715	   -35.3317	
   -23.2468	   -26.7715	   -25.5966	   -16.9525	   -27.3590	   -17.7917	   -36.6745	   -24.8413	   -27.6108	   -36.4227	
   -23.8342	   -27.3590	   -26.4359	   -16.6168	   -28.0304	   -17.8757	   -37.4298	   -25.0092	   -28.1143	   -37.0941	
   -24.4217	   -27.8625	   -26.9394	   -16.2811	   -28.3661	   -17.8757	   -37.5977	   -25.0931	   -28.5339	   -37.4298	
   -25.0092	   -28.1982	   -27.1912	   -15.9454	   -28.2822	   -17.7917	   -37.2620	   -24.9252	   -28.6179	   -37.1780	
   -25.5966	   -28.4500	   -27.2751	   -15.6097	   -27.8625	   -17.7078	   -36.3388	   -24.6735	   -28.4500	   -36.5906	
   -26.0162	   -28.4500	   -27.0233	   -15.2740	   -27.1072	   -17.4561	   -34.9121	   -24.1699	   -27.9465	   -35.5835	
   -26.1841	   -28.1143	   -26.5198	   -14.9384	   -26.0162	   -17.1204	   -33.0658	   -23.4985	   -27.1912	   -34.1568	
   -26.1002	   -27.5269	   -25.7645	   -14.4348	   -24.7574	   -16.5329	   -31.0516	   -22.6593	   -26.1002	   -32.3944	
   -25.5966	   -26.6876	   -24.8413	   -13.9313	   -23.3307	   -15.8615	   -28.9536	   -21.6522	   -24.9252	   -30.5481	
   -24.7574	   -25.6805	   -23.8342	   -13.3438	   -22.0718	   -15.0223	   -27.0233	   -20.6451	   -23.6664	   -28.7857	
   -23.6664	   -24.5056	   -22.8271	   -12.8403	   -20.8969	   -14.2670	   -25.3448	   -19.6381	   -22.4915	   -27.1912	
   -22.3236	   -23.4146	   -21.9879	   -12.3367	   -20.1416	   -13.5117	   -24.1699	   -18.8828	   -21.5683	   -26.1002	
   -20.9808	   -22.4075	   -21.2326	   -12.0010	   -19.7220	   -13.0081	   -23.4985	   -18.3792	   -20.9808	   -25.5127	
   -19.4702	   -21.4844	   -20.7291	   -11.7493	   -19.5541	   -12.7563	   -23.4146	   -18.2114	   -20.8130	   -25.5966	
   -18.0435	   -20.7291	   -20.3934	   -11.6653	   -19.8059	   -12.7563	   -23.8342	   -18.3792	   -21.0648	   -26.1841	
   -16.5329	   -20.0577	   -20.1416	   -11.6653	   -20.2255	   -12.8403	   -24.5895	   -18.7149	   -21.6522	   -27.2751	
   -15.1062	   -19.3863	   -19.9738	   -11.5814	   -20.7291	   -13.0920	   -25.6805	   -19.2184	   -22.4075	   -28.6179	
   -13.7634	   -18.8828	   -19.8059	   -11.4975	   -21.3165	   -13.3438	   -26.7715	   -19.7220	   -23.3307	   -30.0446	
   -12.6724	   -18.4631	   -19.7220	   -11.4975	   -21.9040	   -13.6795	   -27.9465	   -20.2255	   -24.2538	   -31.4713	
   -11.9171	   -18.2114	   -19.6381	   -11.5814	   -22.4075	   -14.0152	   -28.8696	   -20.7291	   -25.0931	   -32.7301	
   -11.5814	   -18.2114	   -19.8059	   -12.0010	   -22.9111	   -14.6027	   -29.6249	   -21.2326	   -25.8484	   -33.8211	
   -11.8332	   -18.3792	   -19.9738	   -12.7563	   -23.2468	   -15.2740	   -30.1285	   -21.8201	   -26.6037	   -34.5764	
[Epoch Header]
[Trial Type]	13
[Accept]	1
[Correct]	0
[RT]	 0.000
[Resp]	0
[Epoch Data]
    -8.6441	    -2.5177	     1.0910	     6.1264	     7.8049	     9.9869	     9.7351	    12.6724	    14.9384	    24.9252	
    -7.8049	    -1.5106	     2.1820	     7.1335	     8.7280	    10.8261	    10.9940	    13.5117	    15.5258	    25.9323	
    -6.8817	    -0.6714	     2.9373	     7.9727	     9.3155	    11.4136	    11.5814	    14.1830	    15.8615	    26.4359	
    -6.0425	    -0.0839	     3.3569	     8.7280	     9.3994	    11.8332	    11.4975	    14.6866	    15.6937	    26.2680	
    -5.2872	     0.1678	     3.5248	     9.3155	     8.9798	    11.9171	    10.7422	    14.8544	    15.2740	    25.5127	
    -4.6158	     0.2518	     3.3569	     9.9030	     8.1406	    11.9171	     9.4833	    14.8544	    14.5187	    24.2538	
    -4.0283	     0.1678	     3.0212	    10.4065	     7.0496	    11.7493	     7.7209	    14.6866	    13.5956	    22.6593	
    -3.6087	    -0.0839	     2.5177	    10.9100	     5.7907	    11.5814	     5.8746	    14.6027	    12.5885	    20.8969	
    -3.1891	    -0.3357	     2.0142	    11.4136	     4.6158	    11.4136	     3.9444	    14.4348	    11.6653	    19.1345	
    -2.8534	    -0.5875	     1.5945	    11.9171	     3.5248	    11.4136	     2.2659	    14.4348	    10.9100	    17.6239	
    -2.5177	    -0.7553	     1.2589	    12.5046	     2.7695	    11.4136	     1.0071	    14.5187	    10.4065	    16.3651	
    -2.0142	    -0.6714	     1.1749	    13.0081	     2.2659	    11.5814	     0.2518	    14.6866	    10.2386	    15.4419	
    -1.5106	    -0.5035	     1.3428	    13.5117	     2.2659	    11.9171	     0.0000	    15.0223	    10.3226	    15.1062	
    -0.8392	    -0.0839	     1.6785	    13.9313	     2.5177	    12.2528	     0.3357	    15.4419	    10.8261	    15.1901	
     0.0839	     0.6714	     2.2659	    14.3509	     3.1891	    12.7563	     1.1749	    15.8615	    11.5814	    15.8615	
     1.0910	     1.5945	     3.0212	    14.7705	     4.1122	    13.3438	     2.3499	    16.2811	    12.6724	    16.8686	
     2.3499	     2.6855	     3.8605	    15.1062	     5.2032	    13.9313	     3.6926	    16.5329	    13.7634	    18.1274	
     3.6087	     3.8605	     4.6997	    15.4419	     6.3782	    14.5187	     5.1193	    16.6168	    14.9384	    19.4702	
     4.9515	     5.0354	     5.5389	    15.6937	     7.3853	    15.0223	     6.3782	    16.5329	    15.9454	    20.8130	
     6.1264	     6.0425	     6.2103	    15.7776	     8.2245	    15.3580	     7.2174	    16.2811	    16.7007	    21.9040	
     7.2174	     6.8817	     6.7139	    15.8615	     8.8120	    15.6097	     7.6370	    16.0294	    17.1204	    22.4915	
     8.1406	     7.5531	     6.8817	    15.9454	     9.0637	    15.6937	     7.6370	    15.6937	    17.2043	    22.6593	
     8.8959	     7.8888	     6.8817	    15.9454	     8.9798	    15.6097	     7.0496	    15.1901	    16.8686	    22.2397	
     9.4833	     7.9727	     6.6299	    15.7776	     8.4763	    15.2740	     5.9586	    14.6027	    16.0294	    21.2326	
     9.9030	     7.8888	     6.1264	    15.5258	     7.6370	    14.7705	     4.4479	    13.8474	    14.8544	    19.7220	
    10.2386	     7.5531	     5.3711	    15.1062	     6.5460	    14.0152	     2.6855	    13.0081	    13.4277	    17.7917	
    10.5743	     7.1335	     4.6158	    14.6027	     5.2032	    13.0920	     0.7553	    12.0010	    11.8332	    15.6937	
    10.9100	     6.7139	     3.6926	    13.9313	     3.8605	    12.0850	    -1.1749	    10.9940	    10.1547	    13.4277	
    11.2457	     6.2943	     2.9373	    13.2599	     2.6016	    11.0779	    -2.8534	     9.9869	     8.5602	    11.4136	
    11.5814	     5.9586	     2.2659	    12.5046	     1.4267	    10.1547	    -4.2801	     9.1476	     7.0496	     9.6512	
    12.0010	     5.7907	     1.7624	    11.8332	     0.4196	     9.3155	    -5.2872	     8.3923	     5.8746	     8.3084	
    12.5046	     5.7907	     1.5106	    11.3297	    -0.1678	     8.7280	    -5.7907	     7.8888	     4.9515	     7.5531	
    13.0920	     5.9586	     1.5106	    10.9100	    -0.3357	     8.3923	    -5.8746	     7.5531	     4.3640	     7.3013	
    13.8474	     6.3782	     1.9302	    10.9100	    -0.0839	     8.3084	    -5.3711	     7.6370	     4.2801	     7.5531	
    14.6027	     7.0496	     2.6016	    11.1618	     0.6714	     8.5602	    -4.4479	     7.9727	     4.5319	     8.4763	
    15.5258	     7.9727	     3.6087	    11.6653	     1.7624	     9.1476	    -3.1891	     8.6441	     5.1193	     9.8190	
    16.4490	     8.9798	     4.7836	    12.5046	     3.1891	     9.9030	    -1.7624	     9.4833	     5.9586	    11.4136	
    17.2882	    10.0708	     6.0425	    13.2599	     4.6158	    10.6583	    -0.3357	    10.4065	     6.9656	    13.0081	
    17.9596	    10.9940	     7.2174	    14.0152	     5.8746	    11.4136	     0.8392	    11.1618	     7.7209	    14.5187	
    18.3792	    11.7493	     8.2245	    14.5187	     6.9656	    11.8332	     1.5945	    11.6653	     8.3084	    15.5258	
    18.6310	    12.2528	     8.9798	    14.6866	     7.6370	    12.0850	     2.0142	    11.8332	     8.5602	    16.1133	
    18.7149	    12.5046	     9.3994	    14.6027	     7.9727	    11.9171	     1.9302	    11.6653	     8.3923	    16.1133	
    18.6310	    12.5885	     9.4833	    14.1830	     7.9727	    11.4975	     1.3428	    11.2457	     7.8888	    15.5258	
    18.4631	    12.4207	     9.2316	    13.4277	     7.6370	    10.7422	     0.4196	    10.4904	     7.0496	    14.4348	
    18.2953	    12.0850	     8.7280	    12.4207	     6.9656	     9.7351	    -0.9232	     9.6512	     5.9586	    12.9242	
    18.1274	    11.5814	     7.9727	    11.2457	     6.1264	     8.5602	    -2.5177	     8.6441	     4.6997	    11.0779	
    18.0435	    11.0779	     7.1335	     9.9869	     5.1193	     7.3853	    -4.1962	     7.5531	     3.4409	     9.1476	
    18.0435	    10.6583	     6.3782	     8.8959	     4.1962	     6.2103	    -5.7068	     6.6299	     2.2659	     7.3013	
    18.2953	    10.4904	     5.7907	     7.8888	     3.4409	     5.2032	    -6.9656	     5.9586	     1.2589	     5.6229	
    18.6310	    10.4065	     5.3711	     7.1335	     2.8534	     4.5319	    -7.8049	     5.4550	     0.5875	     4.3640	
    19.0506	    10.5743	     5.2872	     6.7139	     2.5177	     4.0283	    -8.0566	     5.2872	     0.2518	     3.6087	
    19.5541	    10.9940	     5.3711	     6.5460	     2.5177	     3.9444	    -7.8049	     5.4550	     0.2518	     3.3569	
    20.2255	    11.4975	     5.7907	     6.7139	     2.8534	     4.1122	    -6.8817	     5.8746	     0.6714	     3.7766	
    20.8130	    12.3367	     6.5460	     7.1335	     3.5248	     4.6158	    -5.4550	     6.6299	     1.5106	     4.6997	
    21.5683	    13.2599	     7.4692	     7.9727	     4.4479	     5.4550	    -3.6087	     7.5531	     2.7695	     6.2943	
    22.3236	    14.3509	     8.5602	     8.9798	     5.7068	     6.5460	    -1.4267	     8.6441	     4.1962	     8.2245	
    23.0789	    15.5258	     9.8190	    10.0708	     6.9656	     7.7209	     0.7553	     9.6512	     5.8746	    10.4065	
    23.6664	    16.5329	    10.9940	    11.1618	     8.2245	     8.8959	     2.7695	    10.4065	     7.3853	    12.5046	
    24.1699	    17.4561	    12.0010	    12.0010	     9.2316	     9.8190	     4.4479	    10.9100	     8.8120	    14.4348	
    24.4217	    18.1274	    12.6724	    12.5046	     9.9869	    10.4065	     5.5389	    10.9940	     9.8190	    15.8615	
    24.4217	    18.4631	    13.0920	    12.5046	    10.4065	    10.6583	     6.0425	    10.8261	    10.3226	    16.7847	
    24.1699	    18.4631	    13.1760	    12.0010	    10.4904	    10.4904	     5.9586	    10.2386	    10.4904	    17.1204	
    23.6664	    18.1274	    13.0081	    11.0779	    10.2386	     9.9869	     5.2872	     9.4833	    10.3226	    16.7847	
    22.9950	    17.6239	    12.5885	     9.8190	     9.6512	     9.1476	     4.1962	     8.5602	     9.7351	    15.9454	
    22.1558	    16.9525	    12.0010	     8.3084	     8.8959	     8.1406	     2.7695	     7.4692	     8.8959	    14.6027	
    21.2326	    16.1133	    11.2457	     6.7139	     7.9727	     6.8817	     1.1749	     6.3782	     7.8888	    12.9242	
    20.1416	    15.1062	    10.4065	     4.9515	     6.9656	     5.6229	    -0.5035	     5.2872	     6.7978	    10.9940	
    18.8828	    14.0991	     9.3994	     3.2730	     5.8746	     4.3640	    -2.0981	     4.1962	     5.6229	     9.0637	
    17.6239	    13.1760	     8.3923	     1.7624	     4.8676	     3.2730	    -3.5248	     3.2730	     4.6158	     7.2174	
    16.4490	    12.3367	     7.4692	     0.5875	     3.9444	     2.3499	    -4.6158	     2.6855	     3.7766	     5.7068	
    15.4419	    11.6653	     6.7978	    -0.1678	     3.2730	     1.8463	    -5.2872	     2.3499	     3.2730	     4.6997	
    14.6866	    11.2457	     6.2943	    -0.4196	     3.0212	     1.7624	    -5.3711	     2.5177	     3.1052	     4.2801	
    14.2670	    11.2457	     6.1264	    -0.0839	     3.1891	     2.0981	    -4.9515	     3.1052	     3.4409	     4.5319	
    14.1830	    11.4975	     6.3782	     0.7553	     3.6926	     2.8534	    -3.8605	     4.0283	     4.1122	     5.4550	
    14.2670	    11.9171	     6.8817	     1.8463	     4.6997	     3.8605	    -2.1820	     5.3711	     5.2032	     7.0496	
    14.5187	    12.5885	     7.5531	     3.1891	     5.9586	     5.0354	    -0.1678	     6.7978	     6.4621	     8.9798	
    14.6866	    13.1760	     8.3923	     4.5319	     7.3853	     6.2943	     2.0142	     8.3084	     7.8049	    11.2457	
    14.8544	    13.6795	     9.2316	     5.7907	     8.8120	     7.3853	     4.2801	     9.6512	     9.0637	    13.4277	
    14.7705	    14.0991	     9.9869	     6.7139	    10.1547	     8.3084	     6.3782	    10.8261	    10.1547	    15.4419	
    14.5187	    14.1830	    10.4904	     7.3853	    11.2457	     8.8959	     8.1406	    11.5814	    10.9100	    17.0364	
    14.0152	    14.0991	    10.9100	     7.5531	    11.9171	     9.2316	     9.3994	    12.0010	    11.2457	    18.2114	
    13.3438	    13.6795	    10.9940	     7.3853	    12.3367	     9.3155	    10.0708	    12.1689	    11.2457	    18.6310	
    12.4207	    13.0081	    10.7422	     6.7978	    12.2528	     9.0637	    10.0708	    11.9171	    10.9100	    18.5471	
    11.4136	    12.0850	    10.2386	     5.9586	    11.7493	     8.5602	     9.3994	    11.3297	    10.2386	    17.7917	
    10.1547	    10.9100	     9.3155	     5.0354	    10.7422	     7.8888	     8.0566	    10.5743	     9.2316	    16.5329	
     8.7280	     9.4833	     8.1406	     4.0283	     9.3994	     7.0496	     6.2103	     9.5673	     8.0566	    14.8544	
     7.2174	     7.8888	     6.7139	     3.0212	     7.8888	     6.1264	     3.9444	     8.5602	     6.7139	    13.0081	
     5.6229	     6.2103	     5.2032	     2.1820	     6.2103	     5.2872	     1.5945	     7.4692	     5.2872	    10.9940	
     4.1122	     4.5319	     3.6926	     1.5945	     4.5319	     4.5319	    -0.7553	     6.5460	     4.0283	     9.1476	
     2.6855	     3.0212	     2.3499	     1.1749	     3.1052	     3.8605	    -2.7695	     5.9586	     3.0212	     7.6370	
     1.4267	     1.7624	     1.2589	     1.1749	     2.0142	     3.6087	    -4.1962	     5.6229	     2.3499	     6.6299	
     0.4196	     0.7553	     0.5035	     1.5945	     1.3428	     3.6087	    -5.0354	     5.7068	     2.0981	     6.2103	
    -0.3357	     0.1678	     0.1678	     2.3499	     1.1749	     3.9444	    -5.2032	     6.3782	     2.4338	     6.4621	
    -0.9232	    -0.0839	     0.1678	     3.5248	     1.4267	     4.7836	    -4.6997	     7.4692	     3.1891	     7.3853	
    -1.1749	     0.0000	     0.6714	     5.0354	     2.0981	     5.8746	    -3.6087	     8.8959	     4.5319	     8.8959	
    -1.2589	     0.3357	     1.3428	     6.6299	     3.0212	     7.2174	    -2.1820	    10.6583	     6.2103	    10.9100	
    -1.1749	     0.9232	     2.1820	     8.2245	     4.1962	     8.6441	    -0.5875	    12.5885	     8.0566	    13.1760	
    -1.0910	     1.5106	     3.1052	     9.7351	     5.2872	    10.0708	     1.0910	    14.3509	    10.0708	    15.5258	
    -0.9232	     2.1820	     3.9444	    10.9940	     6.2943	    11.4136	     2.6016	    15.8615	    11.8332	    17.7078	
    -0.8392	     2.6855	     4.6158	    11.8332	     7.0496	    12.5046	     3.7766	    16.8686	    13.4277	    19.6381	
    -1.0071	     2.9373	     4.9515	    12.3367	     7.3853	    13.2599	     4.4479	    17.3721	    14.5187	    20.9808	
    -1.2589	     2.9373	     5.0354	    12.4207	     7.3013	    13.6795	     4.5319	    17.2043	    15.1901	    21.6522	
    -1.8463	     2.6016	     4.7836	    12.0010	     6.7978	    13.5956	     4.1122	    16.3651	    15.2740	    21.7361	
    -2.6855	     1.9302	     4.1122	    11.1618	     5.8746	    13.1760	     3.0212	    15.1901	    14.8544	    21.1487	
    -3.7766	     0.9232	     3.1891	    10.0708	     4.5319	    12.3367	     1.4267	    13.6795	    14.0152	    19.9738	
    -5.0354	    -0.4196	     1.9302	     8.8959	     2.9373	    11.4136	    -0.5875	    12.0010	    12.8403	    18.2953	
    -6.4621	    -1.9302	     0.5875	     7.7209	     1.1749	    10.3226	    -2.7695	    10.4904	    11.5814	    16.4490	
    -7.9727	    -3.5248	    -0.8392	     6.6299	    -0.5035	     9.2316	    -4.9515	     9.0637	    10.1547	    14.5187	
    -9.4833	    -5.1193	    -2.2659	     5.8746	    -2.0142	     8.3084	    -7.0496	     7.9727	     8.8959	    12.7563	
   -10.7422	    -6.4621	    -3.4409	     5.4550	    -3.2730	     7.7209	    -8.6441	     7.3853	     7.8888	    11.3297	
   -11.8332	    -7.5531	    -4.3640	     5.5389	    -4.1122	     7.3853	    -9.7351	     7.1335	     7.1335	    10.3226	
   -12.5046	    -8.3084	    -4.8676	     5.9586	    -4.3640	     7.4692	   -10.1547	     7.2174	     6.7139	     9.9030	
   -12.8403	    -8.6441	    -5.0354	     6.7978	    -4.1962	     7.8888	    -9.9030	     7.7209	     6.6299	    10.0708	
   -12.8403	    -8.5602	    -4.7836	     7.8049	    -3.5248	     8.5602	    -8.8959	     8.4763	     6.8817	    10.7422	
   -12.5885	    -8.1406	    -4.1962	     8.9798	    -2.4338	     9.3994	    -7.2174	     9.4833	     7.4692	    11.9171	
   -12.0850	    -7.4692	    -3.2730	    10.2386	    -1.0071	    10.4065	    -5.1193	    10.4904	     8.2245	    13.4277	
   -11.4136	    -6.6299	    -2.2659	    11.3297	     0.5875	    11.4136	    -2.6855	    11.6653	     9.2316	    15.1901	
   -10.6583	    -5.6229	    -1.0910	    12.3367	     2.2659	    12.4207	    -0.1678	    12.7563	    10.3226	    17.0364	
    -9.9030	    -4.6158	     0.0839	    13.1760	     3.9444	    13.3438	     2.3499	    13.8474	    11.4136	    18.7149	
    -9.0637	    -3.6087	     1.1749	    13.8474	     5.5389	    14.0991	     4.5319	    14.8544	    12.4207	    20.2255	
    -8.2245	    -2.6855	     2.1820	    14.3509	     6.9656	    14.7705	     6.3782	    15.6937	    13.3438	    21.2326	
    -7.3853	    -1.8463	     3.0212	    14.6866	     8.1406	    15.2740	     7.7209	    16.2811	    14.0991	    21.8201	
    -6.4621	    -1.1749	     3.6926	    14.9384	     8.8959	    15.4419	     8.4763	    16.6168	    14.4348	    21.8201	
    -5.5389	    -0.5875	     4.1122	    14.8544	     9.3155	    15.4419	     8.6441	    16.6168	    14.4348	    21.1487	
    -4.6158	    -0.1678	     4.2801	    14.6866	     9.3155	    15.1062	     8.1406	    16.2811	    14.0152	    19.9738	
    -3.6926	     0.0000	     4.1962	    14.2670	     8.8959	    14.5187	     7.2174	    15.6937	    13.2599	    18.2953	
    -2.7695	     0.1678	     4.0283	    13.7634	     8.3084	    13.6795	     5.8746	    14.7705	    12.1689	    16.1972	
    -1.9302	     0.1678	     3.6926	    13.0920	     7.3853	    12.6724	     4.3640	    13.7634	    10.8261	    14.0152	
    -1.1749	     0.1678	     3.3569	    12.4207	     6.4621	    11.6653	     2.9373	    12.6724	     9.3994	    11.7493	
    -0.4196	     0.1678	     2.8534	    11.7493	     5.4550	    10.5743	     1.5945	    11.6653	     8.0566	     9.6512	
     0.2518	     0.0839	     2.3499	    11.2457	     4.5319	     9.7351	     0.5875	    10.8261	     6.8817	     7.9727	
     0.9232	     0.0839	     1.9302	    10.9100	     3.8605	     8.9798	     0.0000	    10.2386	     5.9586	     6.7978	
     1.6785	     0.2518	     1.5945	    10.7422	     3.4409	     8.5602	    -0.1678	     9.9869	     5.4550	     6.2103	
     2.5177	     0.5035	     1.4267	    10.7422	     3.3569	     8.3923	     0.1678	    10.1547	     5.4550	     6.2943	
     3.3569	     1.0071	     1.5106	    10.9100	     3.6926	     8.4763	     0.9232	    10.5743	     5.8746	     7.0496	
     4.2801	     1.6785	     1.9302	    11.2457	     4.2801	     8.8959	     2.0981	    11.3297	     6.6299	     8.3084	
     5.2872	     2.5177	     2.5177	    11.6653	     5.2032	     9.3994	     3.4409	    12.2528	     7.8049	     9.9030	
     6.2943	     3.4409	     3.3569	    12.0850	     6.2103	    10.0708	     4.8676	    13.1760	     9.0637	    11.8332	
     7.3853	     4.5319	     4.2801	    12.5046	     7.3013	    10.8261	     6.2103	    14.0152	    10.3226	    13.6795	
     8.3923	     5.5389	     5.2872	    12.8403	     8.3084	    11.4136	     7.1335	    14.6866	    11.5814	    15.5258	
     9.3155	     6.4621	     6.1264	    13.1760	     9.1476	    12.0010	     7.5531	    15.0223	    12.5885	    16.9525	
    10.1547	     7.3013	     6.7978	    13.5117	     9.7351	    12.5046	     7.4692	    15.1062	    13.2599	    17.9596	
    10.9100	     7.8888	     7.3013	    13.8474	     9.9869	    12.9242	     6.7978	    15.0223	    13.6795	    18.5471	
    11.4975	     8.2245	     7.5531	    14.0991	     9.8190	    13.1760	     5.6229	    14.6866	    13.6795	    18.5471	
    11.9171	     8.3084	     7.4692	    14.4348	     9.3994	    13.2599	     4.0283	    14.2670	    13.3438	    17.9596	
    12.2528	     8.1406	     7.2174	    14.6027	     8.5602	    13.1760	     2.1820	    13.6795	    12.7563	    16.9525	
    12.5046	     7.8888	     6.7978	    14.7705	     7.5531	    12.9242	     0.2518	    12.9242	    11.8332	    15.6097	
    12.6724	     7.5531	     6.2943	    14.6027	     6.4621	    12.5046	    -1.7624	    12.0850	    10.7422	    13.9313	
    12.7563	     7.0496	     5.6229	    14.2670	     5.2032	    11.8332	    -3.5248	    11.0779	     9.4833	    12.2528	
    12.7563	     6.6299	     4.9515	    13.6795	     4.0283	    11.0779	    -5.1193	     9.9869	     8.2245	    10.5743	
    12.5885	     6.1264	     4.3640	    12.8403	     2.9373	    10.2386	    -6.3782	     8.9798	     6.9656	     9.1476	
    12.4207	     5.7068	     3.7766	    11.9171	     2.0981	     9.3994	    -7.2174	     8.0566	     6.0425	     8.0566	
    12.2528	     5.3711	     3.3569	    11.0779	     1.5106	     8.7280	    -7.5531	     7.3853	     5.3711	     7.4692	
    12.0850	     5.1193	     3.1891	    10.4904	     1.3428	     8.3923	    -7.2174	     7.0496	     5.1193	     7.4692	
    12.0850	     5.2032	     3.2730	    10.2386	     1.5945	     8.3923	    -6.3782	     7.1335	     5.3711	     7.9727	
    12.1689	     5.4550	     3.6926	    10.4065	     2.2659	     8.7280	    -5.0354	     7.6370	     5.9586	     9.0637	
    12.4207	     5.9586	     4.2801	    10.9100	     3.2730	     9.4833	    -3.3569	     8.3923	     6.8817	    10.4904	
    12.8403	     6.5460	     5.0354	    11.6653	     4.4479	    10.4065	    -1.5106	     9.4833	     8.0566	    12.0850	
    13.2599	     7.3013	     5.8746	    12.5885	     5.7068	    11.4136	     0.2518	    10.6583	     9.2316	    13.5956	
    13.8474	     7.9727	     6.7978	    13.5956	     6.9656	    12.5046	     1.9302	    11.7493	    10.3226	    14.9384	
    14.4348	     8.7280	     7.5531	    14.6027	     7.9727	    13.5117	     3.1891	    12.8403	    11.2457	    15.8615	
    15.0223	     9.3155	     8.1406	    15.5258	     8.6441	    14.2670	     4.0283	    13.6795	    11.9171	    16.1972	
    15.5258	     9.7351	     8.3923	    16.1972	     8.9798	    14.7705	     4.3640	    14.1830	    12.1689	    15.9454	
    15.8615	     9.9030	     8.3923	    16.4490	     8.8959	    14.9384	     4.1122	    14.3509	    12.0010	    15.0223	
    16.0294	     9.7351	     8.1406	    16.2811	     8.3923	    14.6866	     3.3569	    14.0991	    11.4136	    13.5117	
    15.9454	     9.3155	     7.5531	    15.6937	     7.4692	    14.0152	     2.1820	    13.4277	    10.4065	    11.4975	
    15.6937	     8.6441	     6.7139	    14.9384	     6.3782	    13.0920	     0.7553	    12.4207	     9.1476	     9.2316	
    15.2740	     7.8888	     5.7907	    13.9313	     5.1193	    12.0010	    -0.8392	    11.3297	     7.8049	     6.9656	
    14.7705	     7.0496	     4.8676	    13.0081	     3.9444	    10.9100	    -2.4338	    10.2386	     6.5460	     4.7836	
    14.2670	     6.2943	     4.1122	    12.2528	     2.9373	     9.9869	    -3.8605	     9.2316	     5.4550	     3.1052	
    13.8474	     5.7068	     3.4409	    11.5814	     2.2659	     9.2316	    -4.9515	     8.4763	     4.6158	     1.8463	
    13.3438	     5.2872	     3.0212	    11.1618	     1.8463	     8.6441	    -5.6229	     7.9727	     4.1962	     1.2589	
    13.0081	     5.0354	     2.6855	    10.8261	     1.8463	     8.3084	    -6.0425	     7.8049	     4.1122	     1.1749	
    12.6724	     5.0354	     2.6855	    10.7422	     2.0981	     8.1406	    -5.9586	     7.9727	     4.2801	     1.6785	
    12.5046	     5.2032	     2.8534	    10.8261	     2.7695	     8.3084	    -5.5389	     8.3923	     4.7836	     2.6855	
    12.5885	     5.7068	     3.3569	    11.1618	     3.6087	     8.7280	    -4.6997	     9.2316	     5.5389	     4.1122	
    12.7563	     6.3782	     4.0283	    11.6653	     4.7836	     9.3155	    -3.4409	    10.3226	     6.3782	     5.7907	
    13.0920	     7.2174	     4.7836	    12.2528	     6.0425	    10.0708	    -2.0142	    11.5814	     7.3853	     7.5531	
    13.5117	     8.0566	     5.7068	    13.0081	     7.3013	    10.8261	    -0.5035	    12.8403	     8.3084	     9.2316	
    13.8474	     8.8120	     6.5460	    13.6795	     8.3923	    11.5814	     0.9232	    14.0152	     9.0637	    10.6583	
    14.0991	     9.3994	     7.1335	    14.0991	     9.1476	    12.0850	     2.0142	    14.9384	     9.4833	    11.5814	
    14.0991	     9.7351	     7.5531	    14.3509	     9.6512	    12.3367	     2.6855	    15.3580	     9.5673	    11.9171	
    13.9313	     9.7351	     7.6370	    14.2670	     9.6512	    12.2528	     2.8534	    15.2740	     9.2316	    11.6653	
    13.5956	     9.3155	     7.3853	    13.8474	     9.2316	    11.8332	     2.4338	    14.5187	     8.3923	    10.7422	
    13.0081	     8.6441	     6.7978	    13.1760	     8.3923	    11.1618	     1.5106	    13.2599	     7.2174	     9.2316	
    12.4207	     7.8049	     5.9586	    12.1689	     7.2174	    10.1547	     0.2518	    11.5814	     5.7068	     7.3853	
    11.9171	     6.7978	     4.9515	    11.0779	     5.7907	     8.9798	    -1.2589	     9.6512	     4.1122	     5.2872	
    11.4136	     5.7907	     3.9444	     9.9869	     4.3640	     7.8049	    -2.8534	     7.7209	     2.5177	     3.1891	
    11.1618	     4.8676	     2.9373	     8.9798	     2.9373	     6.7139	    -4.2801	     6.0425	     1.0071	     1.2589	
    10.9100	     4.0283	     1.9302	     8.1406	     1.6785	     5.7068	    -5.6229	     4.6158	    -0.1678	    -0.3357	
    10.9100	     3.4409	     1.1749	     7.4692	     0.5875	     4.9515	    -6.4621	     3.5248	    -1.0071	    -1.5106	
    10.9940	     3.1052	     0.5875	     7.1335	    -0.1678	     4.3640	    -6.9656	     2.8534	    -1.5106	    -2.1820	
    11.1618	     3.0212	     0.3357	     6.9656	    -0.5035	     4.1122	    -6.9656	     2.5177	    -1.5945	    -2.1820	
    11.4136	     3.1891	     0.3357	     7.0496	    -0.5035	     4.1962	    -6.6299	     2.6016	    -1.3428	    -1.5945	
    11.7493	     3.5248	     0.5875	     7.3013	    -0.1678	     4.5319	    -5.7907	     2.9373	    -0.8392	    -0.5875	
    12.0010	     4.1122	     1.0910	     7.8049	     0.5035	     5.0354	    -4.7836	     3.4409	     0.0000	     0.9232	
    12.2528	     4.6997	     1.6785	     8.3084	     1.2589	     5.7907	    -3.6926	     4.1122	     0.9232	     2.6016	
    12.4207	     5.2872	     2.3499	     8.8120	     2.1820	     6.4621	    -2.6016	     4.8676	     2.0142	     4.3640	
    12.5046	     5.7907	     3.0212	     9.2316	     2.9373	     7.1335	    -1.7624	     5.5389	     2.9373	     6.0425	
    12.4207	     6.2103	     3.5248	     9.5673	     3.6087	     7.7209	    -1.0910	     6.2103	     3.7766	     7.3853	
    12.3367	     6.4621	     3.9444	     9.8190	     4.0283	     8.1406	    -0.7553	     6.7139	     4.2801	     8.3084	
    12.1689	     6.5460	     4.2801	    10.0708	     4.1962	     8.3923	    -0.7553	     7.0496	     4.6158	     8.8120	
    12.0850	     6.6299	     4.3640	    10.3226	     4.1122	     8.5602	    -1.0910	     7.2174	     4.6158	     8.7280	
    12.0850	     6.4621	     4.3640	    10.5743	     3.7766	     8.5602	    -1.6785	     7.2174	     4.2801	     8.2245	
    12.1689	     6.2943	     4.1962	    10.8261	     3.2730	     8.4763	    -2.6016	     7.0496	     3.7766	     7.2174	
    12.3367	     5.9586	     3.8605	    11.0779	     2.6016	     8.2245	    -3.6926	     6.7978	     3.1052	     5.8746	
    12.6724	     5.7068	     3.5248	    11.2457	     1.9302	     8.0566	    -4.8676	     6.4621	     2.2659	     4.3640	
    13.0920	     5.3711	     3.1052	    11.3297	     1.1749	     7.7209	    -6.0425	     6.0425	     1.4267	     2.6855	
    13.5117	     5.1193	     2.6016	    11.3297	     0.5035	     7.4692	    -7.1335	     5.5389	     0.5875	     1.0910	
    13.8474	     4.7836	     2.0981	    11.2457	    -0.1678	     7.0496	    -8.1406	     5.1193	    -0.1678	    -0.3357	
    14.1830	     4.4479	     1.5106	    11.0779	    -0.6714	     6.7139	    -8.9798	     4.6158	    -0.9232	    -1.5106	
    14.2670	     4.1962	     1.0071	    10.8261	    -1.0910	     6.3782	    -9.5673	     4.1122	    -1.4267	    -2.3499	
    14.2670	     4.1122	     0.5875	    10.7422	    -1.1749	     6.2103	    -9.7351	     3.8605	    -1.7624	    -2.7695	
    14.2670	     4.1122	     0.5035	    10.8261	    -1.0071	     6.2943	    -9.3994	     3.8605	    -1.7624	    -2.6855	
    14.1830	     4.4479	     0.6714	    11.1618	    -0.5035	     6.6299	    -8.7280	     4.1962	    -1.4267	    -2.0142	
    14.1830	     4.9515	     1.1749	    11.7493	     0.4196	     7.2174	    -7.5531	     4.8676	    -0.7553	    -0.8392	
    14.2670	     5.7068	     1.9302	    12.5046	     1.5106	     7.9727	    -6.2103	     5.8746	     0.2518	     0.6714	
    14.5187	     6.5460	     2.8534	    13.3438	     2.6855	     8.8120	    -4.6997	     7.0496	     1.3428	     2.3499	
    14.7705	     7.4692	     3.8605	    14.0991	     3.7766	     9.5673	    -3.4409	     8.2245	     2.5177	     4.0283	
    15.1062	     8.2245	     4.8676	    14.6027	     4.6997	    10.2386	    -2.4338	     9.3155	     3.5248	     5.4550	
    15.3580	     8.9798	     5.7068	    14.8544	     5.3711	    10.6583	    -1.9302	    10.1547	     4.3640	     6.5460	
    15.6097	     9.5673	     6.3782	    14.7705	     5.6229	    10.7422	    -1.9302	    10.7422	     4.7836	     7.0496	
    15.8615	     9.9030	     6.7978	    14.4348	     5.5389	    10.6583	    -2.4338	    10.9100	     4.7836	     7.0496	
    16.0294	    10.0708	     6.9656	    13.9313	     5.0354	    10.2386	    -3.4409	    10.7422	     4.5319	     6.4621	
    16.1972	    10.0708	     6.9656	    13.3438	     4.2801	     9.7351	    -4.7836	    10.0708	     3.8605	     5.3711	
    16.1972	     9.9030	     6.7139	    12.8403	     3.2730	     9.0637	    -6.2943	     9.1476	     2.9373	     3.8605	
    16.1972	     9.4833	     6.3782	    12.3367	     2.1820	     8.3923	    -7.8049	     7.8888	     1.8463	     2.1820	
    16.1133	     9.0637	     5.9586	    12.0010	     1.0910	     7.7209	    -9.2316	     6.4621	     0.6714	     0.4196	
    15.9454	     8.5602	     5.3711	    11.7493	     0.1678	     7.2174	   -10.4065	     5.2032	    -0.4196	    -1.2589	
    15.8615	     8.0566	     4.8676	    11.7493	    -0.5035	     6.7978	   -11.3297	     4.0283	    -1.3428	    -2.6855	
    15.7776	     7.6370	     4.2801	    11.8332	    -1.0071	     6.6299	   -11.7493	     3.2730	    -2.0142	    -3.6926	
    15.6937	     7.3853	     3.8605	    12.0850	    -1.0910	     6.6299	   -11.7493	     2.8534	    -2.1820	    -4.1122	
    15.7776	     7.2174	     3.6087	    12.5046	    -0.8392	     6.8817	   -11.1618	     2.9373	    -2.0142	    -4.0283	
    15.9454	     7.3853	     3.6087	    13.1760	    -0.2518	     7.3853	   -10.1547	     3.4409	    -1.4267	    -3.2730	
    16.2811	     7.8049	     4.0283	    13.9313	     0.8392	     8.2245	    -8.6441	     4.3640	    -0.4196	    -1.9302	
    16.8686	     8.5602	     4.7836	    14.8544	     2.1820	     9.3155	    -6.7978	     5.5389	     0.9232	    -0.1678	
    17.6239	     9.4833	     5.8746	    15.7776	     3.7766	    10.4904	    -4.6997	     6.9656	     2.4338	     1.9302	
    18.3792	    10.6583	     7.0496	    16.7847	     5.4550	    11.7493	    -2.6855	     8.3923	     4.0283	     4.1122	
    19.1345	    11.6653	     8.3084	    17.5400	     6.9656	    12.9242	    -0.8392	     9.7351	     5.4550	     6.0425	
    19.7220	    12.5885	     9.3155	    18.2114	     8.2245	    13.9313	     0.6714	    10.8261	     6.7139	     7.7209	
    20.0577	    13.2599	    10.0708	    18.7149	     9.0637	    14.6027	     1.5106	    11.6653	     7.5531	     8.8120	
    20.2255	    13.6795	    10.4904	    19.1345	     9.4833	    15.1062	     1.8463	    12.1689	     8.0566	     9.3994	
    20.1416	    13.7634	    10.5743	    19.3863	     9.3994	    15.3580	     1.5106	    12.5046	     8.2245	     9.3994	
    19.9738	    13.6795	    10.4065	    19.4702	     8.8959	    15.3580	     0.6714	    12.5046	     8.0566	     8.8959	
    19.6381	    13.2599	     9.9030	    19.4702	     8.0566	    15.1901	    -0.6714	    12.3367	     7.7209	     7.8888	
    19.3024	    12.6724	     9.2316	    19.3863	     6.9656	    14.8544	    -2.2659	    12.0010	     7.0496	     6.6299	
    18.7988	    12.0850	     8.4763	    19.3024	     5.7068	    14.5187	    -3.9444	    11.5814	     6.3782	     5.1193	
    18.3792	    11.4136	     7.7209	    19.1345	     4.5319	    14.0991	    -5.6229	    11.1618	     5.6229	     3.6087	
    18.0435	    10.8261	     6.9656	    19.0506	     3.4409	    13.6795	    -7.0496	    10.8261	     4.9515	     2.1820	
    17.7078	    10.2386	     6.2103	    18.8828	     2.4338	    13.3438	    -8.2245	    10.4065	     4.3640	     1.0071	
    17.3721	     9.6512	     5.4550	    18.7988	     1.6785	    13.0920	    -8.9798	    10.1547	     3.8605	     0.0839	
    17.2043	     9.2316	     4.9515	    18.6310	     1.1749	    12.8403	    -9.2316	    10.0708	     3.6087	    -0.3357	
    17.1204	     8.8959	     4.6158	    18.7149	     1.0071	    12.8403	    -8.9798	    10.1547	     3.6087	    -0.2518	
    17.2043	     8.9798	     4.6158	    18.8828	     1.2589	    13.1760	    -8.1406	    10.5743	     3.9444	     0.4196	
    17.5400	     9.3155	     5.1193	    19.3863	     2.0142	    13.6795	    -6.7139	    11.3297	     4.6997	     1.5945	
    18.1274	     9.9869	     5.8746	    20.1416	     3.2730	    14.5187	    -4.8676	    12.3367	     5.7907	     3.3569	
    18.8828	    10.9100	     6.9656	    20.9808	     4.7836	    15.5258	    -2.6855	    13.5956	     7.1335	     5.3711	
    19.8059	    12.0010	     8.3084	    21.9040	     6.4621	    16.6168	    -0.5035	    15.0223	     8.5602	     7.4692	
    20.8130	    13.1760	     9.6512	    22.8271	     8.1406	    17.5400	     1.6785	    16.2811	     9.9030	     9.4833	
    21.8201	    14.2670	    10.9940	    23.4985	     9.7351	    18.3792	     3.5248	    17.3721	    11.0779	    11.0779	
    22.7432	    15.1901	    12.0850	    24.0021	    10.9940	    18.7988	     4.8676	    18.2114	    11.8332	    12.1689	
    23.4985	    15.7776	    12.8403	    24.0860	    11.8332	    18.8828	     5.7068	    18.5471	    12.1689	    12.5885	
    23.9182	    16.0294	    13.1760	    23.8342	    12.0850	    18.4631	     5.8746	    18.4631	    11.9171	    12.2528	
    24.0860	    15.8615	    13.0920	    22.9950	    11.9171	    17.6239	     5.4550	    17.7917	    11.0779	    11.1618	
    24.0021	    15.3580	    12.5885	    21.8201	    11.1618	    16.3651	     4.4479	    16.7847	     9.8190	     9.4833	
    23.5825	    14.6027	    11.7493	    20.3934	    10.0708	    14.8544	     3.1052	    15.4419	     8.2245	     7.3013	
    22.9111	    13.5956	    10.6583	    18.7988	     8.8120	    13.2599	     1.4267	    14.0152	     6.4621	     5.0354	
    22.2397	    12.6724	     9.5673	    17.2882	     7.4692	    11.8332	    -0.2518	    12.6724	     4.8676	     2.8534	
    21.4005	    11.6653	     8.3923	    15.9454	     6.1264	    10.5743	    -1.9302	    11.4975	     3.5248	     0.9232	
    20.5612	    10.8261	     7.3853	    14.9384	     4.9515	     9.5673	    -3.3569	    10.4904	     2.5177	    -0.5035	
    19.6381	     9.9869	     6.4621	    14.0991	     4.0283	     8.9798	    -4.5319	     9.6512	     1.9302	    -1.3428	
    18.7149	     9.3994	     5.7907	    13.5956	     3.3569	     8.6441	    -5.4550	     9.0637	     1.7624	    -1.6785	
    17.8757	     8.8120	     5.2872	    13.2599	     2.9373	     8.6441	    -6.0425	     8.6441	     2.0142	    -1.3428	
    17.0364	     8.4763	     4.9515	    13.2599	     2.7695	     8.8120	    -6.2103	     8.4763	     2.5177	    -0.5875	
    16.2811	     8.3084	     4.9515	    13.3438	     2.9373	     9.1476	    -6.0425	     8.4763	     3.3569	     0.5875	
    15.6937	     8.3084	     5.0354	    13.5956	     3.2730	     9.6512	    -5.5389	     8.7280	     4.2801	     2.0142	
    15.1901	     8.3084	     5.3711	    13.9313	     3.7766	    10.1547	    -4.8676	     9.1476	     5.2872	     3.6087	
    14.7705	     8.3923	     5.6229	    14.2670	     4.2801	    10.6583	    -4.1122	     9.5673	     6.2103	     5.1193	
    14.3509	     8.4763	     5.8746	    14.5187	     4.6158	    11.0779	    -3.4409	     9.9869	     6.8817	     6.4621	
    14.0152	     8.4763	     6.0425	    14.6027	     4.8676	    11.2457	    -2.8534	    10.1547	     7.2174	     7.3853	
    13.6795	     8.3923	     6.0425	    14.6027	     4.7836	    11.2457	    -2.6016	    10.0708	     7.2174	     7.7209	
    13.4277	     8.1406	     5.7068	    14.4348	     4.4479	    11.0779	    -2.7695	     9.7351	     6.8817	     7.6370	
    13.1760	     7.8049	     5.2872	    14.1830	     3.7766	    10.6583	    -3.3569	     9.1476	     6.1264	     6.9656	
    13.0081	     7.3853	     4.5319	    13.7634	     2.7695	    10.1547	    -4.4479	     8.3923	     5.1193	     5.7907	
    12.8403	     6.8817	     3.6926	    13.2599	     1.5945	     9.4833	    -5.8746	     7.5531	     3.9444	     4.3640	
    12.8403	     6.2943	     2.7695	    12.7563	     0.2518	     8.7280	    -7.4692	     6.6299	     2.7695	     2.6855	
    12.8403	     5.7907	     1.7624	    12.2528	    -1.0910	     8.0566	    -9.2316	     5.7068	     1.5945	     0.9232	
    13.0081	     5.4550	     0.9232	    11.9171	    -2.4338	     7.5531	   -10.9100	     5.0354	     0.5875	    -0.6714	
    13.1760	     5.1193	     0.2518	    11.6653	    -3.5248	     7.1335	   -12.3367	     4.5319	    -0.0839	    -2.0142	
    13.5117	     4.9515	    -0.3357	    11.5814	    -4.3640	     6.8817	   -13.5117	     4.2801	    -0.4196	    -2.9373	
    13.6795	     4.9515	    -0.7553	    11.6653	    -4.9515	     6.7978	   -14.2670	     4.2801	    -0.3357	    -3.4409	
    13.8474	     4.9515	    -0.9232	    11.8332	    -5.2032	     6.8817	   -14.5187	     4.6158	     0.0839	    -3.4409	
    14.0152	     5.1193	    -0.9232	    12.1689	    -5.1193	     7.2174	   -14.3509	     5.2032	     1.0071	    -2.9373	
    14.0152	     5.2872	    -0.7553	    12.5046	    -4.6158	     7.7209	   -13.5956	     6.1264	     2.1820	    -1.9302	
    13.9313	     5.6229	    -0.3357	    13.0081	    -3.7766	     8.3923	   -12.3367	     7.2174	     3.6926	    -0.4196	
    13.8474	     5.9586	     0.1678	    13.5117	    -2.7695	     9.2316	   -10.6583	     8.3923	     5.3711	     1.3428	
    13.5956	     6.3782	     0.7553	    14.0152	    -1.5106	     9.9869	    -8.8120	     9.6512	     6.8817	     3.1891	
    13.3438	     6.6299	     1.4267	    14.4348	    -0.2518	    10.6583	    -6.9656	    10.7422	     8.3084	     4.9515	
    13.0081	     6.8817	     1.9302	    14.6866	     0.9232	    11.2457	    -5.2872	    11.7493	     9.3155	     6.4621	
    12.7563	     7.0496	     2.4338	    14.7705	     1.8463	    11.5814	    -4.0283	    12.5046	     9.9030	     7.5531	
    12.4207	     7.0496	     2.7695	    14.7705	     2.6016	    11.6653	    -3.2730	    13.0081	    10.0708	     8.1406	
    12.0850	     6.9656	     3.0212	    14.6866	     3.1052	    11.6653	    -3.0212	    13.2599	     9.8190	     8.3084	
    11.8332	     6.7978	     3.1052	    14.5187	     3.2730	    11.4136	    -3.4409	    13.2599	     9.1476	     7.8888	
    11.5814	     6.4621	     3.0212	    14.2670	     3.1052	    10.9940	    -4.3640	    12.9242	     8.1406	     7.0496	
    11.3297	     6.0425	     2.7695	    13.8474	     2.6855	    10.4904	    -5.7068	    12.2528	     6.9656	     5.7907	
    10.9940	     5.4550	     2.4338	    13.3438	     2.0142	     9.8190	    -7.2174	    11.3297	     5.5389	     4.3640	
    10.5743	     4.7836	     2.0142	    12.8403	     1.2589	     9.0637	    -8.8120	    10.0708	     4.1122	     2.6855	
    10.1547	     4.1122	     1.5945	    12.1689	     0.3357	     8.3084	   -10.2386	     8.7280	     2.6855	     1.0071	
     9.6512	     3.4409	     1.0910	    11.4975	    -0.4196	     7.5531	   -11.2457	     7.2174	     1.5106	    -0.5035	
     9.0637	     2.8534	     0.6714	    10.7422	    -1.1749	     6.7139	   -11.9171	     5.8746	     0.5035	    -1.7624	
     8.3923	     2.2659	     0.3357	     9.9869	    -1.6785	     6.0425	   -12.0850	     4.6997	    -0.2518	    -2.6855	
     7.8049	     1.8463	     0.0000	     9.2316	    -1.9302	     5.4550	   -11.7493	     3.7766	    -0.5875	    -3.1891	
     7.1335	     1.5106	    -0.3357	     8.5602	    -1.8463	     5.0354	   -10.9100	     3.1891	    -0.6714	    -3.1891	
     6.5460	     1.2589	    -0.4196	     8.0566	    -1.5106	     4.8676	    -9.6512	     3.0212	    -0.3357	    -2.6855	
     6.0425	     1.2589	    -0.5035	     7.8049	    -0.9232	     4.9515	    -8.0566	     3.1052	     0.3357	    -1.8463	
     5.5389	     1.4267	    -0.3357	     7.7209	    -0.0839	     5.1193	    -6.2943	     3.5248	     1.0910	    -0.6714	
     5.2032	     1.6785	     0.0000	     7.8888	     0.9232	     5.6229	    -4.5319	     4.1122	     2.0981	     0.7553	
     5.0354	     2.1820	     0.5875	     8.3084	     2.0142	     6.2103	    -2.7695	     4.7836	     3.1052	     2.1820	
     5.1193	     2.8534	     1.2589	     8.8959	     3.1891	     6.8817	    -1.2589	     5.6229	     4.1122	     3.6087	
     5.4550	     3.6926	     2.1820	     9.6512	     4.3640	     7.6370	    -0.0839	     6.5460	     5.0354	     4.7836	
     6.0425	     4.6997	     3.1891	    10.5743	     5.4550	     8.4763	     0.8392	     7.3853	     5.8746	     5.7907	
     6.8817	     5.8746	     4.3640	    11.5814	     6.4621	     9.3155	     1.2589	     8.2245	     6.4621	     6.4621	
     7.9727	     7.1335	     5.5389	    12.6724	     7.3013	    10.0708	     1.3428	     8.9798	     6.9656	     6.7978	
     9.3155	     8.3923	     6.7139	    13.6795	     7.9727	    10.9100	     1.0071	     9.6512	     7.2174	     6.8817	
    10.7422	     9.7351	     7.8049	    14.7705	     8.5602	    11.6653	     0.5035	    10.3226	     7.4692	     6.7139	
    12.4207	    10.9940	     8.8959	    15.7776	     8.8959	    12.4207	    -0.1678	    10.9940	     7.6370	     6.4621	
    14.0991	    12.2528	     9.9030	    16.9525	     9.2316	    13.2599	    -0.8392	    11.7493	     7.8049	     6.2103	
    15.6937	    13.4277	    10.8261	    17.9596	     9.3994	    14.0991	    -1.3428	    12.5046	     8.1406	     6.0425	
    17.0364	    14.2670	    11.4975	    18.9667	     9.5673	    14.9384	    -1.7624	    13.2599	     8.4763	     5.9586	
    17.9596	    14.6866	    11.8332	    19.6381	     9.4833	    15.5258	    -2.0981	    13.7634	     8.8120	     5.9586	
    18.2953	    14.6866	    11.8332	    19.8898	     9.1476	    15.7776	    -2.3499	    14.0152	     9.0637	     5.9586	
    18.0435	    14.1830	    11.3297	    19.6381	     8.5602	    15.6937	    -2.5177	    13.8474	     9.0637	     5.9586	
    17.2882	    13.1760	    10.4904	    18.8828	     7.8888	    15.1901	    -2.6016	    13.3438	     8.8959	     5.9586	
    16.1133	    12.0010	     9.4833	    17.7078	     7.1335	    14.2670	    -2.6016	    12.5046	     8.4763	     5.8746	
    14.6027	    10.6583	     8.3923	    16.2811	     6.3782	    13.1760	    -2.4338	    11.4136	     7.8888	     5.7907	
    13.0081	     9.3155	     7.3013	    14.5187	     5.7068	    11.7493	    -2.0981	    10.0708	     7.1335	     5.6229	
    11.4136	     7.9727	     6.2103	    12.5885	     5.1193	    10.2386	    -1.5945	     8.6441	     6.2103	     5.3711	
     9.8190	     6.7139	     5.2872	    10.6583	     4.6997	     8.5602	    -1.1749	     7.0496	     5.0354	     4.8676	
     8.3084	     5.5389	     4.3640	     8.7280	     4.2801	     6.7978	    -0.8392	     5.3711	     3.7766	     4.1962	
     7.0496	     4.4479	     3.6087	     6.8817	     3.8605	     5.0354	    -0.5875	     3.7766	     2.3499	     3.1891	
     5.9586	     3.5248	     2.9373	     5.2872	     3.4409	     3.3569	    -0.7553	     2.2659	     0.8392	     1.9302	
     5.1193	     2.6855	     2.2659	     4.0283	     2.9373	     1.9302	    -1.1749	     0.8392	    -0.6714	     0.3357	
     4.5319	     2.0142	     1.5945	     3.0212	     2.3499	     0.5875	    -1.9302	    -0.2518	    -2.0981	    -1.3428	
     4.1962	     1.4267	     1.0071	     2.3499	     1.5945	    -0.4196	    -3.1052	    -1.1749	    -3.3569	    -3.1891	
     4.1122	     1.0910	     0.5035	     2.0981	     0.7553	    -1.1749	    -4.5319	    -1.7624	    -4.4479	    -5.1193	
     4.1962	     0.8392	     0.0000	     2.0142	    -0.0839	    -1.5945	    -6.1264	    -2.0142	    -5.3711	    -6.9656	
     4.4479	     0.6714	    -0.4196	     2.1820	    -1.0071	    -1.8463	    -7.8049	    -2.0981	    -6.0425	    -8.7280	
     4.7836	     0.6714	    -0.7553	     2.4338	    -1.8463	    -1.9302	    -9.3994	    -1.9302	    -6.5460	   -10.2386	
     5.2872	     0.8392	    -0.9232	     2.6855	    -2.5177	    -1.9302	   -10.8261	    -1.5945	    -6.7978	   -11.4136	
     5.7907	     1.0071	    -1.0910	     2.9373	    -3.1052	    -1.8463	   -11.9171	    -1.1749	    -6.7978	   -12.2528	
     6.2943	     1.2589	    -1.0910	     3.1891	    -3.4409	    -1.5945	   -12.6724	    -0.5875	    -6.5460	   -12.5885	
     6.8817	     1.6785	    -1.0071	     3.4409	    -3.5248	    -1.3428	   -12.9242	     0.0000	    -6.1264	   -12.3367	
     7.4692	     2.0981	    -0.8392	     3.6087	    -3.3569	    -0.9232	   -12.7563	     0.6714	    -5.3711	   -11.6653	
     8.1406	     2.6855	    -0.5035	     3.8605	    -2.9373	    -0.4196	   -12.1689	     1.1749	    -4.4479	   -10.4904	
     8.8120	     3.3569	     0.0000	     4.1962	    -2.2659	     0.1678	   -11.0779	     1.6785	    -3.4409	    -8.8959	
     9.5673	     4.1122	     0.5035	     4.6158	    -1.4267	     0.9232	    -9.7351	     2.0981	    -2.2659	    -7.0496	
    10.4065	     5.0354	     1.1749	     5.2032	    -0.4196	     1.7624	    -8.2245	     2.5177	    -1.0910	    -5.1193	
    11.2457	     5.9586	     1.9302	     5.9586	     0.5035	     2.6855	    -6.7139	     3.0212	     0.0000	    -3.1891	
    12.1689	     6.8817	     2.7695	     6.8817	     1.5106	     3.6926	    -5.2032	     3.4409	     1.0910	    -1.5106	
    13.0920	     7.7209	     3.5248	     7.8888	     2.3499	     4.6997	    -3.9444	     3.9444	     1.9302	    -0.0839	
    14.0152	     8.5602	     4.1962	     8.9798	     2.9373	     5.7068	    -3.0212	     4.4479	     2.6016	     0.9232	
    14.7705	     9.2316	     4.6997	    10.0708	     3.3569	     6.5460	    -2.6016	     4.7836	     2.9373	     1.4267	
    15.2740	     9.6512	     5.0354	    10.9940	     3.4409	     7.2174	    -2.6855	     5.0354	     3.0212	     1.5106	
    15.5258	     9.7351	     4.9515	    11.7493	     3.0212	     7.6370	    -3.3569	     5.0354	     2.8534	     1.0071	
    15.3580	     9.4833	     4.6158	    12.2528	     2.2659	     7.8049	    -4.5319	     4.7836	     2.3499	     0.0839	
    14.9384	     8.8120	     3.8605	    12.4207	     1.0910	     7.6370	    -6.1264	     4.3640	     1.5945	    -1.2589	
    14.0991	     7.9727	     2.8534	    12.3367	    -0.4196	     7.1335	    -7.9727	     3.6926	     0.6714	    -2.6855	
    12.9242	     6.7978	     1.5945	    11.8332	    -2.0142	     6.4621	    -9.9869	     2.8534	    -0.3357	    -4.2801	
    11.5814	     5.4550	     0.3357	    10.9100	    -3.6087	     5.4550	   -12.0010	     1.9302	    -1.4267	    -5.8746	
     9.9030	     4.1122	    -0.9232	     9.6512	    -5.0354	     4.3640	   -13.7634	     0.9232	    -2.4338	    -7.2174	
     8.1406	     2.6855	    -2.0981	     8.1406	    -6.2943	     3.1891	   -15.1901	    -0.0839	    -3.3569	    -8.3923	
     6.3782	     1.4267	    -3.1891	     6.3782	    -7.2174	     1.9302	   -16.1133	    -1.0910	    -4.1962	    -9.1476	
     4.6997	     0.2518	    -3.9444	     4.5319	    -7.8049	     0.7553	   -16.5329	    -1.9302	    -4.8676	    -9.5673	
     3.1891	    -0.6714	    -4.4479	     2.8534	    -7.9727	    -0.2518	   -16.4490	    -2.5177	    -5.2032	    -9.4833	
     1.9302	    -1.2589	    -4.6158	     1.3428	    -7.6370	    -0.9232	   -15.7776	    -2.8534	    -5.3711	    -8.8959	
     1.0910	    -1.5106	    -4.4479	     0.3357	    -7.0496	    -1.2589	   -14.6866	    -2.6855	    -5.1193	    -7.8888	
     0.5875	    -1.4267	    -4.0283	     0.0000	    -6.0425	    -1.0071	   -13.2599	    -2.1820	    -4.4479	    -6.3782	
     0.5035	    -0.9232	    -3.2730	     0.2518	    -4.7836	    -0.3357	   -11.5814	    -1.0910	    -3.5248	    -4.6158	
     0.8392	    -0.0839	    -2.2659	     1.2589	    -3.3569	     0.7553	   -10.0708	     0.2518	    -2.2659	    -2.7695	
     1.6785	     0.9232	    -1.2589	     2.8534	    -2.0142	     2.2659	    -8.7280	     1.9302	    -0.9232	    -1.0071	
     2.6855	     2.0981	    -0.1678	     4.8676	    -0.7553	     3.9444	    -7.8888	     3.6926	     0.4196	     0.5035	
     3.9444	     3.2730	     0.8392	     7.0496	     0.2518	     5.6229	    -7.5531	     5.4550	     1.5945	     1.5106	
     5.2032	     4.2801	     1.5945	     9.1476	     0.8392	     7.1335	    -7.8888	     7.0496	     2.5177	     2.0142	
     6.2943	     5.0354	     2.0142	    10.9100	     0.9232	     8.3084	    -8.8959	     8.2245	     3.0212	     1.7624	
     7.1335	     5.3711	     2.0981	    12.2528	     0.5035	     9.0637	   -10.4065	     8.9798	     3.1052	     1.0071	
     7.6370	     5.2872	     1.7624	    13.0920	    -0.3357	     9.3994	   -12.2528	     9.3994	     2.7695	    -0.3357	
     7.9727	     4.9515	     1.2589	    13.4277	    -1.4267	     9.3994	   -14.1830	     9.3994	     2.0981	    -2.0142	
     8.0566	     4.5319	     0.6714	    13.5117	    -2.6016	     9.1476	   -15.7776	     9.2316	     1.2589	    -3.7766	
     8.1406	     4.0283	     0.0839	    13.3438	    -3.6926	     8.7280	   -17.0364	     8.8959	     0.4196	    -5.3711	
     8.2245	     3.6087	    -0.3357	    13.0920	    -4.5319	     8.3084	   -17.7917	     8.5602	    -0.2518	    -6.6299	
     8.4763	     3.4409	    -0.5035	    12.7563	    -5.1193	     7.9727	   -17.8757	     8.2245	    -0.7553	    -7.3853	
     8.7280	     3.4409	    -0.5035	    12.5885	    -5.2872	     7.7209	   -17.3721	     8.0566	    -0.9232	    -7.6370	
     9.1476	     3.6087	    -0.1678	    12.4207	    -5.1193	     7.6370	   -16.2811	     7.8049	    -0.8392	    -7.3853	
     9.7351	     4.1122	     0.3357	    12.5046	    -4.5319	     7.7209	   -14.6027	     7.7209	    -0.4196	    -6.4621	
    10.3226	     4.7836	     1.1749	    12.5885	    -3.5248	     7.9727	   -12.5885	     7.6370	     0.3357	    -5.2032	
    10.9940	     5.7068	     2.1820	    12.9242	    -2.2659	     8.3084	   -10.3226	     7.6370	     1.1749	    -3.5248	
    11.7493	     6.7139	     3.2730	    13.2599	    -0.8392	     8.7280	    -7.9727	     7.7209	     2.1820	    -1.7624	
    12.3367	     7.6370	     4.2801	    13.5956	     0.5035	     9.1476	    -5.7907	     7.8888	     3.1052	     0.0000	
    12.8403	     8.4763	     5.2032	    13.9313	     1.7624	     9.3994	    -4.0283	     7.9727	     3.8605	     1.4267	
    13.0920	     9.1476	     5.8746	    14.0991	     2.6855	     9.6512	    -2.7695	     8.0566	     4.3640	     2.5177	
    13.0920	     9.4833	     6.2943	    14.1830	     3.2730	     9.6512	    -2.1820	     7.9727	     4.6158	     3.0212	
[Epoch Header]
[Trial Type]	13
[Accept]	1
[Correct]	0
[RT]	 0.000
[Resp]	0
[Epoch Data]
   -12.1689	   -11.3297	   -11.3297	   -27.9465	   -12.2528	   -20.1416	   -18.7149	   -17.1204	   -20.6451	   -22.3236	
   -11.5814	   -11.3297	   -11.5814	   -27.7786	   -12.7563	   -20.4773	   -19.5541	   -17.5400	   -21.1487	   -23.1628	
   -11.3297	   -11.4975	   -12.0850	   -28.0304	   -13.1760	   -21.0648	   -20.2255	   -18.1274	   -21.6522	   -23.8342	
   -11.4975	   -11.8332	   -12.6724	   -28.5339	   -13.5956	   -21.6522	   -20.6451	   -18.8828	   -21.9879	   -24.1699	
   -11.9171	   -12.3367	   -13.3438	   -29.1214	   -14.0152	   -22.3236	   -20.8130	   -19.7220	   -22.1558	   -24.1699	
   -12.6724	   -12.8403	   -14.0152	   -29.7089	   -14.1830	   -22.8271	   -20.6451	   -20.5612	   -22.1558	   -23.8342	
   -13.5956	   -13.4277	   -14.6866	   -30.1285	   -14.3509	   -23.1628	   -20.2255	   -21.2326	   -21.8201	   -23.0789	
   -14.7705	   -14.0991	   -15.2740	   -30.2963	   -14.3509	   -23.2468	   -19.4702	   -21.6522	   -21.3165	   -22.0718	
   -15.9454	   -14.6866	   -15.6937	   -30.2963	   -14.3509	   -23.0789	   -18.7149	   -21.8201	   -20.5612	   -20.8130	
   -17.0364	   -15.1901	   -16.1133	   -29.9606	   -14.2670	   -22.7432	   -17.8757	   -21.7361	   -19.7220	   -19.4702	
   -18.1274	   -15.6937	   -16.3651	   -29.4571	   -14.1830	   -22.1558	   -17.2043	   -21.4005	   -18.7988	   -18.1274	
   -18.8828	   -16.0294	   -16.5329	   -28.7018	   -14.1830	   -21.4844	   -16.6168	   -20.8130	   -17.8757	   -17.0364	
   -19.3863	   -16.2811	   -16.6168	   -27.7786	   -14.1830	   -20.6451	   -16.1972	   -20.1416	   -17.0364	   -16.1972	
   -19.6381	   -16.5329	   -16.6168	   -26.6037	   -14.2670	   -19.8059	   -16.1133	   -19.3863	   -16.3651	   -15.6937	
   -19.7220	   -16.7007	   -16.6168	   -25.3448	   -14.5187	   -18.9667	   -16.2811	   -18.6310	   -15.8615	   -15.5258	
   -19.7220	   -16.9525	   -16.7007	   -24.1699	   -15.0223	   -18.2114	   -16.7847	   -17.9596	   -15.6097	   -15.7776	
   -19.7220	   -17.3721	   -16.9525	   -22.9950	   -15.6937	   -17.5400	   -17.7078	   -17.4561	   -15.6937	   -16.5329	
   -19.7220	   -17.8757	   -17.2882	   -22.0718	   -16.5329	   -17.0364	   -18.7149	   -17.1204	   -15.9454	   -17.5400	
   -19.8059	   -18.3792	   -17.8757	   -21.2326	   -17.5400	   -16.7007	   -19.9738	   -17.0364	   -16.4490	   -18.7988	
   -19.8898	   -19.0506	   -18.5471	   -20.5612	   -18.5471	   -16.5329	   -21.2326	   -16.9525	   -17.0364	   -20.0577	
   -19.9738	   -19.6381	   -19.3024	   -20.0577	   -19.3863	   -16.3651	   -22.3236	   -16.9525	   -17.6239	   -21.2326	
   -20.1416	   -20.1416	   -19.9738	   -19.7220	   -20.1416	   -16.3651	   -23.2468	   -17.0364	   -18.1274	   -22.2397	
   -20.3094	   -20.5612	   -20.7291	   -19.4702	   -20.7291	   -16.2811	   -23.9182	   -17.0364	   -18.4631	   -22.8271	
   -20.4773	   -20.8969	   -21.2326	   -19.3024	   -20.9808	   -16.1972	   -24.2538	   -16.8686	   -18.5471	   -22.9950	
   -20.6451	   -20.9808	   -21.6522	   -19.1345	   -20.9808	   -15.9454	   -24.3378	   -16.5329	   -18.3792	   -22.7432	
   -20.7291	   -20.8130	   -21.8201	   -18.7988	   -20.6451	   -15.5258	   -24.0021	   -16.0294	   -17.7917	   -21.9879	
   -20.7291	   -20.4773	   -21.6522	   -18.3792	   -20.1416	   -14.9384	   -23.4146	   -15.2740	   -16.8686	   -20.8130	
   -20.7291	   -19.8898	   -21.4005	   -17.7078	   -19.3024	   -14.1830	   -22.4915	   -14.2670	   -15.6937	   -19.3863	
   -20.4773	   -19.1345	   -20.8969	   -16.8686	   -18.3792	   -13.2599	   -21.4005	   -13.1760	   -14.4348	   -17.7917	
   -20.1416	   -18.2953	   -20.2255	   -15.8615	   -17.4561	   -12.2528	   -20.1416	   -12.0850	   -13.1760	   -16.1972	
   -19.7220	   -17.4561	   -19.5541	   -14.7705	   -16.4490	   -11.2457	   -18.8828	   -10.9940	   -12.0010	   -14.8544	
   -19.2184	   -16.5329	   -18.7988	   -13.5956	   -15.5258	   -10.3226	   -17.7917	    -9.9869	   -11.0779	   -13.7634	
   -18.5471	   -15.7776	   -18.0435	   -12.5046	   -14.7705	    -9.5673	   -16.8686	    -9.2316	   -10.4065	   -13.0920	
   -17.9596	   -15.1062	   -17.4561	   -11.4975	   -14.2670	    -8.9798	   -16.2811	    -8.7280	   -10.0708	   -12.9242	
   -17.3721	   -14.6027	   -17.0364	   -10.7422	   -14.0991	    -8.7280	   -16.1133	    -8.4763	   -10.2386	   -13.2599	
   -16.8686	   -14.3509	   -16.7847	   -10.1547	   -14.1830	    -8.6441	   -16.2811	    -8.5602	   -10.7422	   -14.0152	
   -16.3651	   -14.1830	   -16.7007	    -9.7351	   -14.5187	    -8.8120	   -16.8686	    -8.8120	   -11.4975	   -15.1901	
   -15.9454	   -14.0991	   -16.7007	    -9.3994	   -15.0223	    -9.1476	   -17.5400	    -9.2316	   -12.5046	   -16.5329	
   -15.6097	   -14.0152	   -16.7847	    -9.3155	   -15.6097	    -9.5673	   -18.3792	    -9.7351	   -13.5956	   -17.9596	
   -15.2740	   -14.0152	   -16.7847	    -9.3155	   -16.1972	    -9.9869	   -19.1345	   -10.2386	   -14.6866	   -19.3024	
   -15.0223	   -14.0152	   -16.7847	    -9.4833	   -16.7007	   -10.4065	   -19.8059	   -10.7422	   -15.6937	   -20.3934	
   -14.7705	   -13.9313	   -16.7847	    -9.7351	   -17.1204	   -10.9100	   -20.3094	   -11.2457	   -16.5329	   -21.2326	
   -14.6027	   -13.8474	   -16.7007	   -10.1547	   -17.3721	   -11.4136	   -20.5612	   -11.7493	   -17.2882	   -21.7361	
   -14.5187	   -13.8474	   -16.5329	   -10.7422	   -17.4561	   -11.9171	   -20.4773	   -12.0850	   -17.7917	   -21.9040	
   -14.5187	   -13.7634	   -16.2811	   -11.4975	   -17.2043	   -12.4207	   -19.9738	   -12.2528	   -18.0435	   -21.6522	
   -14.6027	   -13.7634	   -15.9454	   -12.2528	   -16.7007	   -12.9242	   -19.2184	   -12.4207	   -18.0435	   -20.9808	
   -14.7705	   -13.6795	   -15.5258	   -13.1760	   -16.0294	   -13.5117	   -18.1274	   -12.4207	   -17.8757	   -20.0577	
   -15.1901	   -13.7634	   -15.1062	   -14.2670	   -15.1901	   -14.0152	   -16.9525	   -12.5046	   -17.5400	   -18.9667	
   -15.6937	   -13.9313	   -14.7705	   -15.4419	   -14.2670	   -14.6866	   -15.6937	   -12.7563	   -17.2043	   -17.8757	
   -16.2811	   -14.1830	   -14.5187	   -16.6168	   -13.4277	   -15.4419	   -14.6866	   -13.3438	   -16.9525	   -16.9525	
   -16.9525	   -14.5187	   -14.3509	   -17.7917	   -12.6724	   -16.1972	   -13.8474	   -14.0991	   -16.8686	   -16.1972	
   -17.7078	   -14.9384	   -14.3509	   -18.8828	   -12.1689	   -17.0364	   -13.4277	   -15.1062	   -16.9525	   -15.8615	
   -18.4631	   -15.4419	   -14.4348	   -19.8059	   -11.8332	   -17.7917	   -13.3438	   -16.1972	   -17.2043	   -15.8615	
   -19.2184	   -16.0294	   -14.6866	   -20.6451	   -11.8332	   -18.5471	   -13.5956	   -17.3721	   -17.6239	   -16.2811	
   -19.9738	   -16.7007	   -15.1062	   -21.4844	   -12.0850	   -19.3024	   -14.2670	   -18.5471	   -18.1274	   -17.1204	
   -20.8130	   -17.5400	   -15.6097	   -22.2397	   -12.5885	   -20.0577	   -15.2740	   -19.6381	   -18.7988	   -18.2114	
   -21.6522	   -18.4631	   -16.3651	   -22.9111	   -13.4277	   -20.8130	   -16.5329	   -20.7291	   -19.6381	   -19.7220	
   -22.5754	   -19.4702	   -17.2882	   -23.7503	   -14.5187	   -21.6522	   -18.0435	   -21.7361	   -20.4773	   -21.3165	
   -23.6664	   -20.5612	   -18.2953	   -24.5895	   -15.6937	   -22.5754	   -19.5541	   -22.6593	   -21.4844	   -23.0789	
   -24.7574	   -21.7361	   -19.4702	   -25.4288	   -17.0364	   -23.4146	   -21.0648	   -23.5825	   -22.4075	   -24.7574	
   -25.9323	   -22.9950	   -20.7291	   -26.3519	   -18.3792	   -24.4217	   -22.4915	   -24.4217	   -23.3307	   -26.2680	
   -27.1912	   -24.2538	   -21.9879	   -27.4429	   -19.8059	   -25.3448	   -23.6664	   -25.2609	   -24.0860	   -27.5269	
   -28.3661	   -25.4288	   -23.2468	   -28.5339	   -21.0648	   -26.3519	   -24.5056	   -26.0162	   -24.7574	   -28.3661	
   -29.4571	   -26.5198	   -24.4217	   -29.6249	   -22.1558	   -27.1912	   -25.0092	   -26.6876	   -25.0931	   -28.8696	
   -30.3802	   -27.2751	   -25.3448	   -30.6320	   -22.9111	   -27.9465	   -24.9252	   -27.0233	   -25.1770	   -28.7857	
   -30.9677	   -27.6947	   -25.8484	   -31.3873	   -23.1628	   -28.3661	   -24.3378	   -27.0233	   -24.9252	   -28.1982	
   -31.2195	   -27.6108	   -25.9323	   -31.8069	   -22.9950	   -28.5339	   -23.1628	   -26.7715	   -24.2538	   -27.1072	
   -31.2195	   -27.1912	   -25.5966	   -32.0587	   -22.4075	   -28.3661	   -21.5683	   -26.1002	   -23.2468	   -25.5127	
   -30.9677	   -26.5198	   -24.9252	   -31.9748	   -21.4844	   -27.9465	   -19.7220	   -25.2609	   -22.1558	   -23.7503	
   -30.3802	   -25.5966	   -24.0021	   -31.7230	   -20.3094	   -27.4429	   -17.7917	   -24.3378	   -20.8969	   -21.9040	
   -29.7089	   -24.5895	   -22.9111	   -31.3034	   -19.0506	   -26.7715	   -15.9454	   -23.3307	   -19.8059	   -20.0577	
   -28.8696	   -23.4985	   -21.7361	   -30.7159	   -17.7917	   -26.0162	   -14.4348	   -22.3236	   -18.7988	   -18.6310	
   -27.9465	   -22.4075	   -20.5612	   -30.0446	   -16.6168	   -25.3448	   -13.1760	   -21.4844	   -18.1274	   -17.4561	
   -26.8555	   -21.3165	   -19.4702	   -29.4571	   -15.6097	   -24.7574	   -12.5046	   -20.8130	   -17.7078	   -16.7847	
   -25.8484	   -20.3934	   -18.4631	   -28.9536	   -14.9384	   -24.2538	   -12.2528	   -20.3934	   -17.6239	   -16.6168	
   -24.8413	   -19.5541	   -17.7078	   -28.6179	   -14.5187	   -24.1699	   -12.5885	   -20.3094	   -17.8757	   -17.0364	
   -23.9182	   -19.0506	   -17.2043	   -28.6179	   -14.5187	   -24.2538	   -13.3438	   -20.4773	   -18.6310	   -17.9596	
   -23.1628	   -18.7149	   -17.0364	   -28.8696	   -14.6866	   -24.6735	   -14.4348	   -20.9808	   -19.5541	   -19.1345	
   -22.5754	   -18.5471	   -16.9525	   -29.3732	   -15.1062	   -25.2609	   -15.6097	   -21.7361	   -20.8130	   -20.6451	
   -22.1558	   -18.6310	   -17.1204	   -30.0446	   -15.6097	   -26.1002	   -16.8686	   -22.5754	   -21.9879	   -22.1558	
   -21.8201	   -18.7149	   -17.2882	   -30.8838	   -15.9454	   -26.8555	   -17.7917	   -23.2468	   -23.1628	   -23.4985	
   -21.6522	   -18.8828	   -17.4561	   -31.5552	   -16.1972	   -27.5269	   -18.2953	   -23.8342	   -24.0021	   -24.5056	
   -21.4844	   -19.0506	   -17.5400	   -32.2266	   -16.1972	   -28.0304	   -18.3792	   -24.0860	   -24.5056	   -25.0092	
   -21.4005	   -19.1345	   -17.5400	   -32.7301	   -15.9454	   -28.2822	   -17.9596	   -24.0860	   -24.5895	   -25.0092	
   -21.4005	   -19.0506	   -17.2882	   -33.1497	   -15.5258	   -28.3661	   -17.1204	   -23.6664	   -24.2538	   -24.4217	
   -21.4844	   -18.8828	   -16.9525	   -33.4015	   -14.8544	   -28.1982	   -16.0294	   -22.9950	   -23.4985	   -23.2468	
   -21.5683	   -18.6310	   -16.4490	   -33.6533	   -14.0152	   -27.8625	   -14.7705	   -21.9879	   -22.4075	   -21.7361	
   -21.6522	   -18.2114	   -15.8615	   -33.7372	   -13.0920	   -27.2751	   -13.3438	   -20.8130	   -21.0648	   -19.8898	
   -21.7361	   -17.7917	   -15.1901	   -33.7372	   -12.0850	   -26.6876	   -12.0010	   -19.5541	   -19.5541	   -17.8757	
   -21.6522	   -17.2043	   -14.5187	   -33.5693	   -11.0779	   -25.8484	   -10.7422	   -18.2114	   -17.9596	   -15.9454	
   -21.4844	   -16.6168	   -13.7634	   -33.2336	   -10.1547	   -24.9252	    -9.5673	   -16.9525	   -16.4490	   -14.1830	
   -21.0648	   -15.9454	   -12.9242	   -32.6462	    -9.1476	   -24.0021	    -8.5602	   -15.8615	   -15.1062	   -12.6724	
   -20.4773	   -15.1062	   -12.0850	   -31.8909	    -8.2245	   -22.9950	    -7.7209	   -15.1062	   -13.9313	   -11.5814	
   -19.7220	   -14.3509	   -11.2457	   -31.0516	    -7.4692	   -21.9879	    -7.0496	   -14.6027	   -13.0920	   -10.9940	
   -18.7988	   -13.6795	   -10.4904	   -30.0446	    -6.8817	   -21.1487	    -6.6299	   -14.5187	   -12.6724	   -10.9100	
   -17.8757	   -13.0920	    -9.9869	   -29.1214	    -6.6299	   -20.4773	    -6.4621	   -14.6866	   -12.5885	   -11.3297	
   -16.9525	   -12.6724	    -9.5673	   -28.2822	    -6.5460	   -20.0577	    -6.5460	   -15.1901	   -12.9242	   -12.1689	
   -16.0294	   -12.3367	    -9.3155	   -27.5269	    -6.6299	   -19.7220	    -6.8817	   -15.8615	   -13.4277	   -13.3438	
   -15.1901	   -12.1689	    -9.2316	   -26.8555	    -6.9656	   -19.6381	    -7.3853	   -16.5329	   -14.0991	   -14.6866	
   -14.4348	   -12.0010	    -9.3155	   -26.3519	    -7.3013	   -19.5541	    -7.8888	   -17.2043	   -14.9384	   -16.1133	
   -13.7634	   -12.0010	    -9.3994	   -25.9323	    -7.5531	   -19.6381	    -8.3084	   -17.7078	   -15.6097	   -17.2882	
   -13.1760	   -12.0010	    -9.4833	   -25.5966	    -7.8888	   -19.6381	    -8.6441	   -18.0435	   -16.1972	   -18.2953	
   -12.6724	   -11.9171	    -9.5673	   -25.2609	    -7.9727	   -19.7220	    -8.6441	   -18.2953	   -16.6168	   -18.7988	
   -12.1689	   -11.7493	    -9.4833	   -25.0092	    -7.8888	   -19.7220	    -8.3923	   -18.2953	   -16.7007	   -18.8828	
   -11.6653	   -11.4975	    -9.3155	   -24.8413	    -7.6370	   -19.6381	    -7.8049	   -18.0435	   -16.5329	   -18.5471	
   -11.0779	   -11.0779	    -9.0637	   -24.6735	    -7.1335	   -19.3863	    -6.8817	   -17.6239	   -16.0294	   -17.6239	
   -10.5743	   -10.5743	    -8.6441	   -24.5056	    -6.4621	   -19.1345	    -5.7907	   -17.0364	   -15.3580	   -16.3651	
    -9.9869	   -10.0708	    -8.2245	   -24.4217	    -5.7068	   -18.8828	    -4.4479	   -16.4490	   -14.4348	   -14.7705	
    -9.5673	    -9.4833	    -7.8049	   -24.5056	    -4.9515	   -18.6310	    -3.1891	   -15.7776	   -13.4277	   -13.0081	
    -9.1476	    -8.8959	    -7.3853	   -24.7574	    -4.2801	   -18.3792	    -2.0142	   -15.1901	   -12.5046	   -11.4136	
    -8.9798	    -8.4763	    -7.1335	   -25.0931	    -3.7766	   -18.3792	    -1.0910	   -14.6866	   -11.7493	    -9.9869	
    -8.8959	    -8.1406	    -6.9656	   -25.6805	    -3.5248	   -18.4631	    -0.5875	   -14.3509	   -11.0779	    -8.8959	
    -8.9798	    -7.9727	    -6.9656	   -26.2680	    -3.6087	   -18.6310	    -0.6714	   -14.3509	   -10.8261	    -8.3923	
    -9.2316	    -8.0566	    -7.2174	   -26.9394	    -4.0283	   -19.0506	    -1.2589	   -14.5187	   -10.8261	    -8.3923	
    -9.6512	    -8.3084	    -7.6370	   -27.6947	    -4.7836	   -19.5541	    -2.4338	   -15.0223	   -11.3297	    -9.0637	
   -10.1547	    -8.7280	    -8.3084	   -28.4500	    -5.8746	   -20.3094	    -4.1122	   -15.7776	   -12.1689	   -10.2386	
   -10.8261	    -9.4833	    -9.1476	   -29.2892	    -7.2174	   -21.1487	    -6.2103	   -16.8686	   -13.4277	   -11.8332	
   -11.4975	   -10.3226	   -10.2386	   -30.0446	    -8.8120	   -22.0718	    -8.4763	   -18.0435	   -14.8544	   -13.7634	
   -12.1689	   -11.3297	   -11.3297	   -30.7159	   -10.4904	   -23.0789	   -10.8261	   -19.3024	   -16.4490	   -15.7776	
   -12.6724	   -12.2528	   -12.4207	   -31.3034	   -12.0010	   -23.9182	   -12.9242	   -20.4773	   -18.0435	   -17.6239	
   -13.1760	   -13.1760	   -13.4277	   -31.7230	   -13.3438	   -24.6735	   -14.6866	   -21.5683	   -19.3863	   -19.3024	
   -13.4277	   -13.9313	   -14.1830	   -31.9748	   -14.3509	   -25.2609	   -15.9454	   -22.3236	   -20.4773	   -20.4773	
   -13.5117	   -14.5187	   -14.7705	   -31.9748	   -15.0223	   -25.5127	   -16.6168	   -22.7432	   -21.1487	   -21.2326	
   -13.5117	   -14.8544	   -15.0223	   -31.6391	   -15.2740	   -25.5966	   -16.6168	   -22.8271	   -21.3165	   -21.4844	
   -13.4277	   -15.1062	   -15.1062	   -31.1356	   -15.1901	   -25.3448	   -16.1133	   -22.5754	   -21.1487	   -21.1487	
   -13.3438	   -15.1901	   -15.0223	   -30.3802	   -14.8544	   -24.9252	   -15.2740	   -21.9040	   -20.5612	   -20.4773	
   -13.1760	   -15.1901	   -14.7705	   -29.4571	   -14.2670	   -24.3378	   -14.2670	   -20.9808	   -19.7220	   -19.4702	
   -13.1760	   -15.1062	   -14.6027	   -28.5339	   -13.5956	   -23.7503	   -13.0920	   -19.8898	   -18.6310	   -18.2953	
   -13.1760	   -15.1062	   -14.5187	   -27.6947	   -12.9242	   -23.1628	   -12.0850	   -18.7988	   -17.4561	   -17.0364	
   -13.2599	   -15.1062	   -14.5187	   -26.9394	   -12.3367	   -22.5754	   -11.3297	   -17.6239	   -16.2811	   -15.8615	
   -13.3438	   -15.1062	   -14.6027	   -26.3519	   -11.9171	   -22.1558	   -10.7422	   -16.4490	   -15.1901	   -14.8544	
   -13.3438	   -15.0223	   -14.7705	   -25.8484	   -11.5814	   -21.8201	   -10.5743	   -15.5258	   -14.2670	   -14.0991	
   -13.3438	   -15.0223	   -14.9384	   -25.5127	   -11.5814	   -21.5683	   -10.7422	   -14.6866	   -13.5956	   -13.7634	
   -13.2599	   -15.0223	   -15.2740	   -25.3448	   -11.7493	   -21.5683	   -11.3297	   -14.0991	   -13.2599	   -13.7634	
   -13.2599	   -15.1062	   -15.6937	   -25.3448	   -12.3367	   -21.6522	   -12.3367	   -13.9313	   -13.1760	   -14.1830	
   -13.4277	   -15.3580	   -16.2811	   -25.4288	   -13.1760	   -21.8201	   -13.6795	   -14.1830	   -13.5117	   -15.1062	
   -13.5956	   -15.7776	   -17.0364	   -25.5966	   -14.2670	   -22.0718	   -15.2740	   -14.8544	   -14.1830	   -16.2811	
   -14.0152	   -16.2811	   -17.8757	   -25.6805	   -15.5258	   -22.3236	   -17.0364	   -15.9454	   -15.1062	   -17.7917	
   -14.5187	   -16.8686	   -18.7149	   -25.5966	   -16.9525	   -22.5754	   -18.7988	   -17.2882	   -16.1133	   -19.3024	
   -15.0223	   -17.4561	   -19.4702	   -25.3448	   -18.2953	   -22.7432	   -20.4773	   -18.6310	   -17.1204	   -20.7291	
   -15.5258	   -17.9596	   -20.2255	   -24.9252	   -19.4702	   -22.7432	   -21.8201	   -19.9738	   -18.0435	   -21.9879	
   -15.7776	   -18.2953	   -20.7291	   -24.3378	   -20.3934	   -22.5754	   -22.8271	   -20.8969	   -18.7149	   -22.8271	
   -15.8615	   -18.4631	   -20.9808	   -23.6664	   -20.9808	   -22.2397	   -23.4146	   -21.5683	   -19.0506	   -23.3307	
   -15.7776	   -18.4631	   -21.0648	   -22.8271	   -21.2326	   -21.7361	   -23.4985	   -21.7361	   -19.1345	   -23.3307	
   -15.5258	   -18.2114	   -20.8130	   -21.9040	   -21.1487	   -21.0648	   -22.9950	   -21.4844	   -18.9667	   -22.9111	
   -15.1062	   -17.7917	   -20.3934	   -20.9808	   -20.6451	   -20.2255	   -22.0718	   -20.9808	   -18.4631	   -22.1558	
   -14.6866	   -17.2882	   -19.7220	   -20.0577	   -19.8059	   -19.3863	   -20.8130	   -20.1416	   -17.7078	   -20.9808	
   -14.1830	   -16.5329	   -18.8828	   -19.2184	   -18.7988	   -18.4631	   -19.2184	   -19.0506	   -16.8686	   -19.6381	
   -13.6795	   -15.7776	   -17.8757	   -18.2953	   -17.6239	   -17.5400	   -17.5400	   -17.9596	   -15.9454	   -18.2953	
   -13.1760	   -14.9384	   -16.9525	   -17.4561	   -16.3651	   -16.6168	   -15.8615	   -16.7847	   -15.0223	   -16.9525	
   -12.7563	   -14.1830	   -16.0294	   -16.7007	   -15.1901	   -15.7776	   -14.3509	   -15.7776	   -14.1830	   -15.8615	
   -12.2528	   -13.4277	   -15.1062	   -15.9454	   -14.1830	   -15.0223	   -13.1760	   -14.7705	   -13.5117	   -15.1062	
   -11.8332	   -12.8403	   -14.4348	   -15.2740	   -13.3438	   -14.4348	   -12.3367	   -14.0152	   -13.1760	   -14.7705	
   -11.4136	   -12.4207	   -13.8474	   -14.6027	   -12.7563	   -13.9313	   -12.0010	   -13.5117	   -13.0920	   -14.8544	
   -11.1618	   -12.1689	   -13.6795	   -14.0152	   -12.5885	   -13.6795	   -12.2528	   -13.2599	   -13.3438	   -15.5258	
   -11.0779	   -12.2528	   -13.8474	   -13.5956	   -12.8403	   -13.5956	   -13.0081	   -13.2599	   -14.0152	   -16.6168	
   -11.1618	   -12.6724	   -14.4348	   -13.3438	   -13.5117	   -13.7634	   -14.3509	   -13.6795	   -15.0223	   -18.2114	
   -11.4975	   -13.4277	   -15.2740	   -13.3438	   -14.6866	   -14.1830	   -16.0294	   -14.3509	   -16.2811	   -20.0577	
   -12.0010	   -14.3509	   -16.4490	   -13.5117	   -16.0294	   -14.8544	   -18.0435	   -15.2740	   -17.8757	   -22.0718	
   -12.6724	   -15.4419	   -17.6239	   -13.8474	   -17.5400	   -15.5258	   -19.9738	   -16.2811	   -19.3863	   -24.0021	
   -13.3438	   -16.4490	   -18.7988	   -14.1830	   -19.0506	   -16.1972	   -21.8201	   -17.2043	   -20.8130	   -25.6805	
   -13.8474	   -17.2882	   -19.7220	   -14.4348	   -20.2255	   -16.7007	   -23.2468	   -18.0435	   -21.9040	   -26.8555	
   -14.2670	   -17.8757	   -20.3934	   -14.4348	   -20.9808	   -17.0364	   -24.1699	   -18.6310	   -22.6593	   -27.5269	
   -14.5187	   -18.2114	   -20.6451	   -14.3509	   -21.3165	   -17.1204	   -24.4217	   -18.8828	   -22.9111	   -27.6947	
   -14.6027	   -18.2953	   -20.4773	   -14.0152	   -21.1487	   -17.0364	   -24.0860	   -18.8828	   -22.8271	   -27.2751	
   -14.5187	   -18.1274	   -20.0577	   -13.5956	   -20.5612	   -16.7007	   -23.1628	   -18.6310	   -22.4075	   -26.3519	
   -14.4348	   -17.7917	   -19.3024	   -13.0920	   -19.5541	   -16.3651	   -21.8201	   -18.2114	   -21.6522	   -25.0092	
   -14.3509	   -17.4561	   -18.5471	   -12.7563	   -18.3792	   -15.9454	   -20.2255	   -17.7078	   -20.8130	   -23.5825	
   -14.5187	   -17.1204	   -17.7078	   -12.5046	   -17.1204	   -15.6097	   -18.4631	   -17.2882	   -19.9738	   -22.0718	
   -14.7705	   -17.0364	   -17.0364	   -12.5046	   -15.9454	   -15.5258	   -16.8686	   -16.9525	   -19.2184	   -20.8130	
   -15.2740	   -17.0364	   -16.6168	   -12.6724	   -14.9384	   -15.6097	   -15.6097	   -16.8686	   -18.7988	   -19.8898	
   -15.9454	   -17.2882	   -16.4490	   -13.0081	   -14.3509	   -15.8615	   -14.8544	   -17.0364	   -18.6310	   -19.3863	
   -16.8686	   -17.7917	   -16.5329	   -13.5117	   -14.1830	   -16.3651	   -14.6027	   -17.4561	   -18.7988	   -19.4702	
   -17.8757	   -18.4631	   -17.0364	   -14.2670	   -14.4348	   -17.1204	   -14.8544	   -18.1274	   -19.3024	   -20.1416	
   -19.0506	   -19.3863	   -17.8757	   -15.1901	   -15.1901	   -18.1274	   -15.7776	   -18.9667	   -20.1416	   -21.3165	
   -20.2255	   -20.5612	   -18.9667	   -16.3651	   -16.3651	   -19.3024	   -17.1204	   -20.1416	   -21.3165	   -22.9111	
   -21.4005	   -21.8201	   -20.3934	   -17.7917	   -17.9596	   -20.6451	   -18.8828	   -21.4005	   -22.7432	   -24.8413	
   -22.5754	   -23.2468	   -21.9879	   -19.3863	   -19.7220	   -22.2397	   -20.8969	   -22.7432	   -24.2538	   -26.9394	
   -23.8342	   -24.6735	   -23.6664	   -21.0648	   -21.5683	   -23.7503	   -22.9950	   -24.1699	   -25.8484	   -28.9536	
   -25.0092	   -26.1002	   -25.3448	   -22.8271	   -23.4146	   -25.2609	   -25.0092	   -25.4288	   -27.2751	   -30.7999	
   -26.1841	   -27.5269	   -26.8555	   -24.3378	   -25.0931	   -26.6876	   -26.6876	   -26.4359	   -28.4500	   -32.3105	
   -27.2751	   -28.7018	   -28.1982	   -25.7645	   -26.5198	   -27.7786	   -28.0304	   -27.1912	   -29.2892	   -33.3176	
   -28.2822	   -29.7928	   -29.2892	   -26.8555	   -27.6108	   -28.7018	   -28.9536	   -27.4429	   -29.6249	   -33.6533	
   -29.2053	   -30.5481	   -29.9606	   -27.6947	   -28.2822	   -29.2053	   -29.2053	   -27.3590	   -29.6249	   -33.4015	
   -29.9606	   -30.9677	   -30.2963	   -28.1143	   -28.4500	   -29.2892	   -28.8696	   -26.8555	   -29.0375	   -32.5623	
   -30.3802	   -31.1356	   -30.2124	   -28.2822	   -28.0304	   -29.1214	   -28.0304	   -26.1002	   -28.1143	   -31.1356	
   -30.6320	   -30.8838	   -29.7089	   -28.1143	   -27.2751	   -28.5339	   -26.7715	   -25.1770	   -26.8555	   -29.2892	
   -30.4642	   -30.2963	   -28.9536	   -27.6947	   -26.1002	   -27.7786	   -25.0931	   -24.1699	   -25.4288	   -27.1912	
   -30.1285	   -29.5410	   -27.9465	   -27.1072	   -24.7574	   -26.8555	   -23.3307	   -23.3307	   -24.0860	   -24.9252	
   -29.5410	   -28.7018	   -26.8555	   -26.4359	   -23.4146	   -25.8484	   -21.6522	   -22.8271	   -22.8271	   -22.9111	
   -28.8696	   -27.8625	   -25.7645	   -25.8484	   -22.1558	   -25.0092	   -20.1416	   -22.4915	   -21.8201	   -21.1487	
   -28.1982	   -27.1072	   -24.8413	   -25.2609	   -21.1487	   -24.2538	   -19.0506	   -22.4915	   -21.2326	   -19.8059	
   -27.5269	   -26.4359	   -24.1699	   -24.9252	   -20.4773	   -23.7503	   -18.4631	   -22.6593	   -20.9808	   -19.1345	
   -26.8555	   -25.9323	   -23.6664	   -24.6735	   -20.1416	   -23.4985	   -18.2953	   -23.0789	   -21.2326	   -19.0506	
   -26.1841	   -25.6805	   -23.3307	   -24.6735	   -20.1416	   -23.4985	   -18.7149	   -23.6664	   -21.7361	   -19.5541	
   -25.5966	   -25.5127	   -23.3307	   -24.8413	   -20.3934	   -23.8342	   -19.5541	   -24.4217	   -22.6593	   -20.6451	
   -25.0092	   -25.5127	   -23.4146	   -25.1770	   -20.8130	   -24.4217	   -20.6451	   -25.2609	   -23.7503	   -22.1558	
   -24.5056	   -25.5966	   -23.6664	   -25.5966	   -21.4005	   -25.0931	   -21.9040	   -26.1841	   -24.9252	   -23.9182	
   -24.1699	   -25.6805	   -24.0021	   -26.1002	   -21.9879	   -25.9323	   -23.0789	   -27.1072	   -26.0162	   -25.7645	
   -23.9182	   -25.8484	   -24.3378	   -26.6876	   -22.5754	   -26.6876	   -24.0860	   -27.8625	   -27.0233	   -27.5269	
   -23.8342	   -26.1002	   -24.7574	   -27.1072	   -22.9950	   -27.4429	   -24.8413	   -28.3661	   -27.7786	   -28.9536	
   -23.9182	   -26.2680	   -25.0931	   -27.5269	   -23.2468	   -27.9465	   -25.0931	   -28.7857	   -28.2822	   -30.0446	
   -24.1699	   -26.5198	   -25.4288	   -27.8625	   -23.3307	   -28.3661	   -24.9252	   -28.8696	   -28.3661	   -30.6320	
   -24.4217	   -26.6876	   -25.5127	   -28.0304	   -23.1628	   -28.5339	   -24.3378	   -28.7018	   -28.1143	   -30.6320	
   -24.6735	   -26.6037	   -25.4288	   -27.9465	   -22.7432	   -28.3661	   -23.1628	   -28.1982	   -27.4429	   -29.9606	
   -24.8413	   -26.3519	   -25.0931	   -27.6108	   -21.9879	   -27.7786	   -21.4844	   -27.3590	   -26.4359	   -28.7857	
   -24.6735	   -25.8484	   -24.3378	   -26.9394	   -20.8969	   -26.9394	   -19.5541	   -26.1841	   -25.0931	   -27.0233	
   -24.3378	   -25.0092	   -23.3307	   -26.0162	   -19.5541	   -25.8484	   -17.2882	   -24.8413	   -23.5825	   -24.9252	
   -23.7503	   -24.0860	   -22.0718	   -24.9252	   -18.1274	   -24.5895	   -15.0223	   -23.3307	   -21.9879	   -22.7432	
   -22.9111	   -22.9950	   -20.7291	   -23.8342	   -16.7007	   -23.2468	   -12.9242	   -21.9040	   -20.3934	   -20.6451	
   -21.9879	   -21.9040	   -19.3024	   -22.7432	   -15.4419	   -21.9879	   -11.0779	   -20.5612	   -19.0506	   -18.7988	
   -20.9808	   -20.8130	   -18.0435	   -21.7361	   -14.3509	   -20.7291	    -9.7351	   -19.3863	   -17.9596	   -17.3721	
   -19.8898	   -19.8898	   -16.9525	   -20.6451	   -13.6795	   -19.7220	    -8.9798	   -18.4631	   -17.2043	   -16.4490	
   -18.8828	   -19.1345	   -16.1133	   -19.6381	   -13.3438	   -18.7149	    -8.8120	   -17.6239	   -16.7007	   -16.0294	
   -17.9596	   -18.5471	   -15.6097	   -18.6310	   -13.4277	   -17.8757	    -9.2316	   -17.0364	   -16.4490	   -16.0294	
   -17.1204	   -18.2114	   -15.4419	   -17.7078	   -13.8474	   -17.2043	   -10.0708	   -16.4490	   -16.3651	   -16.4490	
   -16.3651	   -18.0435	   -15.5258	   -16.8686	   -14.5187	   -16.5329	   -11.3297	   -16.0294	   -16.3651	   -17.1204	
   -15.6937	   -18.0435	   -15.9454	   -16.1133	   -15.2740	   -16.0294	   -12.7563	   -15.6097	   -16.4490	   -17.8757	
   -15.1062	   -18.0435	   -16.4490	   -15.4419	   -16.1133	   -15.5258	   -14.2670	   -15.1062	   -16.4490	   -18.6310	
   -14.4348	   -18.2114	   -17.0364	   -14.8544	   -16.8686	   -15.1062	   -15.6937	   -14.6027	   -16.2811	   -19.2184	
   -13.8474	   -18.2953	   -17.6239	   -14.2670	   -17.4561	   -14.6866	   -16.8686	   -14.0152	   -16.0294	   -19.5541	
   -13.1760	   -18.2114	   -18.1274	   -13.6795	   -17.7078	   -14.1830	   -17.7917	   -13.2599	   -15.6097	   -19.5541	
   -12.5046	   -18.1274	   -18.4631	   -13.0081	   -17.7917	   -13.6795	   -18.2114	   -12.3367	   -14.9384	   -19.2184	
   -11.6653	   -17.7917	   -18.5471	   -12.0850	   -17.4561	   -12.9242	   -18.2114	   -11.1618	   -14.0152	   -18.3792	
   -10.7422	   -17.2043	   -18.2114	   -10.9940	   -16.7847	   -12.0010	   -17.7078	    -9.8190	   -12.8403	   -17.1204	
    -9.8190	   -16.4490	   -17.6239	    -9.6512	   -15.8615	   -10.8261	   -16.7007	    -8.3084	   -11.4136	   -15.4419	
    -8.7280	   -15.4419	   -16.7007	    -8.0566	   -14.5187	    -9.3994	   -15.1901	    -6.6299	    -9.7351	   -13.5117	
    -7.6370	   -14.3509	   -15.5258	    -6.2943	   -13.0920	    -7.8049	   -13.3438	    -5.0354	    -8.0566	   -11.3297	
    -6.4621	   -13.1760	   -14.2670	    -4.4479	   -11.5814	    -6.2103	   -11.3297	    -3.5248	    -6.3782	    -9.1476	
    -5.2872	   -11.9171	   -12.9242	    -2.6016	   -10.0708	    -4.6158	    -9.3994	    -2.4338	    -4.9515	    -7.1335	
    -4.2801	   -10.8261	   -11.6653	    -0.9232	    -8.8120	    -3.2730	    -7.8049	    -1.7624	    -3.9444	    -5.6229	
    -3.3569	    -9.9030	   -10.6583	     0.5035	    -7.9727	    -2.2659	    -6.6299	    -1.5945	    -3.3569	    -4.6158	
    -2.7695	    -9.3155	    -9.9869	     1.5106	    -7.4692	    -1.6785	    -6.0425	    -2.0142	    -3.4409	    -4.3640	
    -2.3499	    -8.9798	    -9.8190	     2.1820	    -7.6370	    -1.5945	    -6.2103	    -2.9373	    -4.0283	    -4.7836	
    -2.3499	    -9.1476	    -9.9869	     2.3499	    -8.2245	    -1.8463	    -6.9656	    -4.1962	    -5.2032	    -5.8746	
    -2.6016	    -9.6512	   -10.5743	     2.0981	    -9.2316	    -2.5177	    -8.3084	    -5.6229	    -6.7139	    -7.5531	
    -3.1052	   -10.4065	   -11.4975	     1.5106	   -10.5743	    -3.4409	    -9.9030	    -7.2174	    -8.4763	    -9.4833	
    -3.6926	   -11.3297	   -12.5885	     0.7553	   -12.0010	    -4.4479	   -11.6653	    -8.7280	   -10.2386	   -11.4975	
    -4.2801	   -12.2528	   -13.5956	    -0.1678	   -13.3438	    -5.5389	   -13.3438	    -9.9869	   -11.8332	   -13.4277	
    -4.7836	   -13.0081	   -14.5187	    -1.1749	   -14.4348	    -6.5460	   -14.6866	   -11.0779	   -13.1760	   -15.1062	
    -5.2872	   -13.7634	   -15.2740	    -2.3499	   -15.1901	    -7.4692	   -15.6937	   -11.9171	   -14.2670	   -16.3651	
    -5.8746	   -14.3509	   -15.8615	    -3.5248	   -15.6937	    -8.3084	   -16.3651	   -12.4207	   -14.9384	   -17.2043	
    -6.3782	   -14.8544	   -16.2811	    -4.7836	   -15.8615	    -9.0637	   -16.5329	   -12.7563	   -15.3580	   -17.5400	
    -6.9656	   -15.2740	   -16.4490	    -5.9586	   -15.7776	    -9.6512	   -16.1972	   -12.9242	   -15.3580	   -17.4561	
    -7.7209	   -15.5258	   -16.4490	    -7.0496	   -15.2740	   -10.0708	   -15.6097	   -12.8403	   -15.1901	   -16.9525	
    -8.5602	   -15.7776	   -16.3651	    -7.9727	   -14.6866	   -10.3226	   -14.6027	   -12.5885	   -14.6866	   -16.1133	
    -9.4833	   -15.9454	   -16.1133	    -8.7280	   -13.9313	   -10.4904	   -13.3438	   -12.1689	   -14.0991	   -14.9384	
   -10.5743	   -16.1972	   -15.8615	    -9.2316	   -13.0920	   -10.4904	   -12.0850	   -11.7493	   -13.3438	   -13.5956	
   -11.7493	   -16.4490	   -15.6097	    -9.6512	   -12.3367	   -10.4904	   -10.8261	   -11.2457	   -12.5046	   -12.3367	
   -12.8403	   -16.7007	   -15.3580	    -9.9030	   -11.6653	   -10.4904	    -9.7351	   -10.7422	   -11.7493	   -11.0779	
   -14.0152	   -16.9525	   -15.1901	   -10.0708	   -11.2457	   -10.4904	    -8.9798	   -10.4065	   -11.1618	   -10.1547	
   -14.9384	   -17.2882	   -15.1901	   -10.2386	   -10.9940	   -10.5743	    -8.4763	   -10.2386	   -10.7422	    -9.6512	
   -15.7776	   -17.5400	   -15.2740	   -10.4065	   -11.0779	   -10.8261	    -8.4763	   -10.2386	   -10.6583	    -9.5673	
   -16.4490	   -17.9596	   -15.5258	   -10.7422	   -11.4136	   -11.1618	    -8.9798	   -10.4904	   -10.9100	    -9.9869	
   -16.9525	   -18.3792	   -16.0294	   -11.1618	   -12.2528	   -11.8332	    -9.9030	   -11.0779	   -11.5814	   -10.9940	
   -17.4561	   -18.9667	   -16.8686	   -11.8332	   -13.3438	   -12.6724	   -11.2457	   -11.9171	   -12.5885	   -12.5046	
   -17.8757	   -19.7220	   -17.8757	   -12.6724	   -14.7705	   -13.6795	   -12.8403	   -13.0081	   -13.8474	   -14.3509	
   -18.2114	   -20.4773	   -19.0506	   -13.5956	   -16.3651	   -14.6866	   -14.5187	   -14.2670	   -15.2740	   -16.3651	
   -18.4631	   -21.0648	   -20.1416	   -14.4348	   -17.8757	   -15.6097	   -16.1972	   -15.3580	   -16.5329	   -18.3792	
   -18.5471	   -21.5683	   -21.0648	   -15.1062	   -19.2184	   -16.3651	   -17.5400	   -16.2811	   -17.6239	   -20.1416	
   -18.4631	   -21.9040	   -21.8201	   -15.4419	   -20.2255	   -16.7007	   -18.5471	   -16.7847	   -18.2953	   -21.4005	
   -18.2953	   -22.0718	   -22.2397	   -15.4419	   -20.8969	   -16.7847	   -19.1345	   -16.9525	   -18.5471	   -22.1558	
   -18.0435	   -21.9879	   -22.4075	   -15.1062	   -21.1487	   -16.4490	   -19.3024	   -16.7007	   -18.2953	   -22.3236	
   -17.7078	   -21.7361	   -22.3236	   -14.5187	   -21.0648	   -15.7776	   -18.9667	   -16.1133	   -17.7078	   -21.8201	
   -17.2882	   -21.4005	   -22.0718	   -13.8474	   -20.5612	   -14.9384	   -18.2953	   -15.2740	   -16.7847	   -20.8130	
   -16.8686	   -20.8969	   -21.5683	   -13.0081	   -19.8898	   -13.9313	   -17.3721	   -14.2670	   -15.6097	   -19.3863	
   -16.4490	   -20.3934	   -20.8969	   -12.2528	   -18.9667	   -12.9242	   -16.1133	   -13.1760	   -14.2670	   -17.6239	
   -15.9454	   -19.7220	   -20.2255	   -11.4975	   -17.9596	   -11.8332	   -14.8544	   -12.0010	   -12.9242	   -15.6937	
   -15.5258	   -19.2184	   -19.4702	   -10.9100	   -16.9525	   -10.9940	   -13.6795	   -11.0779	   -11.7493	   -13.8474	
   -15.1901	   -18.7149	   -18.8828	   -10.5743	   -16.1972	   -10.3226	   -12.7563	   -10.3226	   -10.8261	   -12.2528	
   -14.9384	   -18.3792	   -18.4631	   -10.4065	   -15.6097	    -9.9869	   -12.2528	    -9.8190	   -10.2386	   -10.9940	
   -14.7705	   -18.1274	   -18.2114	   -10.5743	   -15.4419	    -9.9869	   -12.1689	    -9.7351	   -10.0708	   -10.3226	
   -14.7705	   -18.1274	   -18.2114	   -10.9100	   -15.6097	   -10.3226	   -12.6724	    -9.9869	   -10.3226	   -10.2386	
   -14.7705	   -18.2953	   -18.4631	   -11.4975	   -16.1133	   -10.9100	   -13.6795	   -10.5743	   -10.9940	   -10.7422	
   -15.0223	   -18.6310	   -18.8828	   -12.3367	   -16.9525	   -11.8332	   -15.1062	   -11.4975	   -12.0850	   -11.8332	
   -15.3580	   -19.2184	   -19.6381	   -13.2599	   -18.1274	   -12.9242	   -16.9525	   -12.6724	   -13.4277	   -13.3438	
   -15.7776	   -19.8898	   -20.6451	   -14.2670	   -19.5541	   -14.2670	   -18.9667	   -14.0152	   -15.0223	   -15.1901	
   -16.3651	   -20.8130	   -21.7361	   -15.2740	   -21.0648	   -15.5258	   -21.0648	   -15.4419	   -16.7007	   -17.2882	
   -17.0364	   -21.7361	   -22.8271	   -16.1972	   -22.5754	   -16.8686	   -23.1628	   -16.8686	   -18.3792	   -19.3863	
   -17.7917	   -22.7432	   -24.0021	   -16.9525	   -24.0021	   -18.0435	   -25.0092	   -18.2953	   -19.8898	   -21.4005	
   -18.5471	   -23.6664	   -25.0092	   -17.5400	   -25.2609	   -19.1345	   -26.5198	   -19.5541	   -21.3165	   -23.2468	
   -19.3863	   -24.5895	   -25.9323	   -18.1274	   -26.2680	   -19.9738	   -27.5269	   -20.6451	   -22.5754	   -24.6735	
   -20.1416	   -25.3448	   -26.6876	   -18.4631	   -27.0233	   -20.7291	   -28.1143	   -21.5683	   -23.4985	   -25.7645	
   -20.8130	   -25.9323	   -27.1912	   -18.7149	   -27.3590	   -21.2326	   -28.2822	   -22.3236	   -24.2538	   -26.4359	
   -21.3165	   -26.3519	   -27.3590	   -18.7988	   -27.2751	   -21.4005	   -27.8625	   -22.8271	   -24.6735	   -26.5198	
   -21.6522	   -26.4359	   -27.2751	   -18.7149	   -26.8555	   -21.4005	   -27.1072	   -22.9111	   -24.5895	   -26.0162	
   -21.5683	   -26.1841	   -26.8555	   -18.2953	   -26.0162	   -21.0648	   -25.8484	   -22.6593	   -24.1699	   -25.0931	
   -21.3165	   -25.5966	   -26.1002	   -17.7917	   -24.9252	   -20.5612	   -24.4217	   -22.0718	   -23.4146	   -23.7503	
   -20.7291	   -24.8413	   -25.2609	   -17.1204	   -23.6664	   -19.8898	   -22.8271	   -21.2326	   -22.3236	   -22.1558	
   -19.9738	   -23.9182	   -24.3378	   -16.4490	   -22.3236	   -19.1345	   -21.2326	   -20.2255	   -21.0648	   -20.5612	
   -19.1345	   -23.0789	   -23.4146	   -15.9454	   -21.1487	   -18.4631	   -19.8059	   -19.2184	   -19.8898	   -19.1345	
   -18.2953	   -22.2397	   -22.6593	   -15.6097	   -20.2255	   -17.9596	   -18.7149	   -18.2953	   -18.9667	   -18.1274	
   -17.6239	   -21.7361	   -22.2397	   -15.6097	   -19.6381	   -17.7917	   -18.1274	   -17.6239	   -18.3792	   -17.7078	
   -17.1204	   -21.4844	   -22.0718	   -16.0294	   -19.4702	   -17.9596	   -18.0435	   -17.2043	   -18.1274	   -17.7917	
   -16.8686	   -21.6522	   -22.3236	   -16.7007	   -19.8059	   -18.5471	   -18.5471	   -17.2882	   -18.3792	   -18.6310	
   -16.8686	   -22.0718	   -22.9111	   -17.7078	   -20.4773	   -19.3863	   -19.6381	   -17.6239	   -18.9667	   -19.9738	
   -17.0364	   -22.8271	   -23.7503	   -18.9667	   -21.6522	   -20.5612	   -21.1487	   -18.4631	   -19.9738	   -21.7361	
   -17.4561	   -23.8342	   -24.8413	   -20.3094	   -23.0789	   -21.9879	   -23.0789	   -19.5541	   -21.3165	   -23.8342	
   -18.0435	   -25.0092	   -26.1002	   -21.7361	   -24.5895	   -23.4146	   -25.0931	   -20.9808	   -22.7432	   -26.1002	
   -18.7149	   -26.1841	   -27.3590	   -23.1628	   -26.2680	   -24.8413	   -27.1912	   -22.6593	   -24.2538	   -28.1982	
   -19.5541	   -27.3590	   -28.6179	   -24.3378	   -27.7786	   -26.1002	   -29.1214	   -24.4217	   -25.6805	   -30.0446	
   -20.3934	   -28.4500	   -29.7928	   -25.3448	   -29.1214	   -27.1072	   -30.7159	   -26.1841	   -27.0233	   -31.6391	
   -21.4005	   -29.3732	   -30.7159	   -26.1841	   -30.2124	   -27.9465	   -31.8909	   -27.7786	   -28.1143	   -32.7301	
   -22.4075	   -30.2124	   -31.4713	   -26.8555	   -30.9677	   -28.6179	   -32.5623	   -29.2053	   -29.0375	   -33.4015	
   -23.3307	   -30.7159	   -31.8909	   -27.2751	   -31.3034	   -28.9536	   -32.5623	   -30.2963	   -29.6249	   -33.4854	
   -24.2538	   -31.0516	   -31.9748	   -27.6108	   -31.2195	   -29.1214	   -32.0587	   -30.9677	   -29.9606	   -33.2336	
   -25.0092	   -31.1356	   -31.7230	   -27.6947	   -30.7999	   -29.0375	   -31.0516	   -31.2195	   -29.8767	   -32.4783	
   -25.5127	   -30.9677	   -31.2195	   -27.6947	   -30.1285	   -28.7018	   -29.5410	   -31.1356	   -29.5410	   -31.4713	
   -25.9323	   -30.5481	   -30.4642	   -27.3590	   -29.1214	   -28.2822	   -27.6947	   -30.6320	   -28.8696	   -30.2124	
   -25.9323	   -29.9606	   -29.5410	   -26.9394	   -28.0304	   -27.6108	   -25.6805	   -29.9606	   -28.1143	   -28.9536	
   -25.7645	   -29.2892	   -28.4500	   -26.2680	   -26.8555	   -26.8555	   -23.7503	   -29.0375	   -27.2751	   -27.7786	
   -25.2609	   -28.5339	   -27.3590	   -25.4288	   -25.6805	   -26.0162	   -21.9879	   -28.0304	   -26.4359	   -26.7715	
   -24.5895	   -27.6947	   -26.3519	   -24.4217	   -24.6735	   -25.0931	   -20.5612	   -26.9394	   -25.5966	   -26.1841	
   -23.7503	   -27.0233	   -25.5966	   -23.2468	   -23.9182	   -24.1699	   -19.6381	   -26.0162	   -25.0092	   -25.9323	
   -22.9950	   -26.4359	   -25.0931	   -22.1558	   -23.4146	   -23.3307	   -19.2184	   -25.0931	   -24.5895	   -26.0162	
   -22.2397	   -26.0162	   -24.8413	   -20.8969	   -23.2468	   -22.4915	   -19.3024	   -24.2538	   -24.4217	   -26.5198	
   -21.5683	   -25.7645	   -24.9252	   -19.7220	   -23.2468	   -21.8201	   -19.8059	   -23.5825	   -24.3378	   -27.3590	
   -21.1487	   -25.6805	   -25.1770	   -18.5471	   -23.4985	   -21.1487	   -20.6451	   -22.9950	   -24.3378	   -28.1982	
   -20.8969	   -25.7645	   -25.5127	   -17.3721	   -23.8342	   -20.4773	   -21.5683	   -22.4075	   -24.3378	   -29.1214	
   -20.9808	   -25.9323	   -25.9323	   -16.2811	   -24.1699	   -19.8059	   -22.4915	   -21.8201	   -24.2538	   -29.7928	
   -21.2326	   -26.2680	   -26.3519	   -15.2740	   -24.5895	   -19.1345	   -23.4146	   -21.1487	   -24.0021	   -30.2963	
   -21.8201	   -26.6876	   -26.7715	   -14.3509	   -24.9252	   -18.4631	   -24.0860	   -20.4773	   -23.5825	   -30.3802	
   -22.5754	   -27.1072	   -27.1072	   -13.5117	   -25.1770	   -17.8757	   -24.5056	   -19.7220	   -22.9111	   -30.0446	
   -23.4146	   -27.5269	   -27.2751	   -12.9242	   -25.2609	   -17.2043	   -24.6735	   -18.7988	   -21.9040	   -29.2053	
   -24.1699	   -27.7786	   -27.2751	   -12.3367	   -25.0931	   -16.4490	   -24.4217	   -17.8757	   -20.6451	   -27.9465	
   -24.7574	   -27.8625	   -27.1072	   -11.8332	   -24.6735	   -15.6937	   -23.9182	   -16.7847	   -19.2184	   -26.3519	
   -25.2609	   -27.7786	   -26.6037	   -11.3297	   -24.0860	   -14.8544	   -23.0789	   -15.6937	   -17.6239	   -24.5056	
   -25.5127	   -27.5269	   -26.0162	   -10.7422	   -23.2468	   -14.0152	   -22.0718	   -14.6866	   -16.0294	   -22.4915	
   -25.5966	   -27.1912	   -25.3448	   -10.1547	   -22.4915	   -13.0920	   -21.0648	   -13.6795	   -14.6027	   -20.6451	
   -25.6805	   -26.7715	   -24.6735	    -9.6512	   -21.7361	   -12.3367	   -20.0577	   -13.0081	   -13.4277	   -19.0506	
   -25.6805	   -26.5198	   -24.1699	    -9.2316	   -21.1487	   -11.8332	   -19.3863	   -12.5046	   -12.7563	   -17.9596	
   -25.6805	   -26.3519	   -23.9182	    -9.0637	   -20.9808	   -11.4975	   -19.1345	   -12.4207	   -12.5046	   -17.5400	
   -25.6805	   -26.3519	   -23.9182	    -9.2316	   -21.0648	   -11.5814	   -19.3024	   -12.5885	   -12.8403	   -17.7078	
   -25.6805	   -26.4359	   -24.1699	    -9.6512	   -21.5683	   -12.0010	   -20.0577	   -13.0920	   -13.5956	   -18.5471	
   -25.7645	   -26.6876	   -24.6735	   -10.4904	   -22.3236	   -12.6724	   -21.3165	   -13.7634	   -14.6027	   -19.8898	
   -25.8484	   -27.1072	   -25.3448	   -11.5814	   -23.2468	   -13.5956	   -22.9950	   -14.6027	   -15.9454	   -21.5683	
   -26.0162	   -27.5269	   -26.1002	   -12.8403	   -24.3378	   -14.6866	   -24.8413	   -15.4419	   -17.3721	   -23.4985	
   -26.2680	   -28.0304	   -26.9394	   -14.1830	   -25.4288	   -15.7776	   -26.7715	   -16.2811	   -18.7988	   -25.5127	
   -26.6037	   -28.4500	   -27.6947	   -15.5258	   -26.5198	   -16.9525	   -28.6179	   -16.9525	   -20.1416	   -27.4429	
   -27.0233	   -28.9536	   -28.4500	   -16.7847	   -27.4429	   -17.9596	   -30.2963	   -17.5400	   -21.3165	   -29.1214	
   -27.5269	   -29.3732	   -29.0375	   -17.8757	   -28.2822	   -18.7988	   -31.5552	   -17.9596	   -22.2397	   -30.4642	
   -27.9465	   -29.7928	   -29.5410	   -18.5471	   -28.9536	   -19.3863	   -32.3944	   -18.0435	   -22.9111	   -31.3034	
   -28.3661	   -30.0446	   -29.8767	   -18.9667	   -29.3732	   -19.6381	   -32.7301	   -18.0435	   -23.2468	   -31.6391	
   -28.5339	   -30.0446	   -30.0446	   -18.9667	   -29.6249	   -19.6381	   -32.5623	   -17.7917	   -23.3307	   -31.5552	
   -28.5339	   -29.9606	   -29.8767	   -18.7149	   -29.5410	   -19.3024	   -31.8069	   -17.5400	   -23.1628	   -30.9677	
   -28.2822	   -29.6249	   -29.5410	   -18.2114	   -29.1214	   -18.8828	   -30.6320	   -17.3721	   -22.7432	   -29.9606	
   -27.8625	   -29.2053	   -29.0375	   -17.7078	   -28.5339	   -18.3792	   -29.1214	   -17.2043	   -22.2397	   -28.7018	
   -27.2751	   -28.6179	   -28.4500	   -17.2043	   -27.8625	   -17.8757	   -27.5269	   -17.2882	   -21.8201	   -27.4429	
   -26.6876	   -27.9465	   -27.7786	   -16.7847	   -27.0233	   -17.4561	   -26.0162	   -17.6239	   -21.4005	   -26.2680	
   -25.9323	   -27.3590	   -27.1912	   -16.4490	   -26.2680	   -17.2043	   -24.6735	   -18.0435	   -21.1487	   -25.2609	
   -25.0931	   -26.6876	   -26.5198	   -16.2811	   -25.5966	   -17.0364	   -23.5825	   -18.4631	   -20.9808	   -24.5895	
   -24.1699	   -26.0162	   -26.0162	   -16.1972	   -24.9252	   -16.9525	   -22.9111	   -18.9667	   -20.9808	   -24.2538	
   -23.1628	   -25.3448	   -25.4288	   -16.0294	   -24.5056	   -16.8686	   -22.6593	   -19.3863	   -21.0648	   -24.3378	
   -22.0718	   -24.6735	   -25.0092	   -15.9454	   -24.2538	   -16.8686	   -22.7432	   -19.7220	   -21.3165	   -24.6735	
   -20.8969	   -24.0860	   -24.6735	   -15.8615	   -24.1699	   -16.9525	   -23.1628	   -20.0577	   -21.6522	   -25.4288	
   -19.8898	   -23.6664	   -24.5056	   -15.7776	   -24.3378	   -17.1204	   -24.0021	   -20.3934	   -22.2397	   -26.5198	
   -19.0506	   -23.4146	   -24.5895	   -15.8615	   -24.7574	   -17.3721	   -25.0931	   -20.8130	   -22.9111	   -27.8625	
   -18.3792	   -23.3307	   -24.7574	   -15.9454	   -25.3448	   -17.7917	   -26.3519	   -21.3165	   -23.7503	   -29.2892	
   -17.8757	   -23.3307	   -25.0931	   -16.1133	   -25.9323	   -18.2114	   -27.6108	   -21.7361	   -24.5056	   -30.7159	
   -17.5400	   -23.3307	   -25.3448	   -16.2811	   -26.5198	   -18.6310	   -28.7018	   -22.1558	   -25.2609	   -31.9748	
   -17.2043	   -23.3307	   -25.5966	   -16.4490	   -26.8555	   -18.9667	   -29.5410	   -22.4075	   -25.6805	   -32.8140	
   -16.8686	   -23.1628	   -25.5966	   -16.5329	   -26.9394	   -19.1345	   -29.8767	   -22.4075	   -25.8484	   -33.2336	
   -16.5329	   -22.9111	   -25.4288	   -16.5329	   -26.7715	   -19.1345	   -29.7928	   -22.1558	   -25.5966	   -33.1497	
   -16.1133	   -22.4915	   -25.0092	   -16.3651	   -26.2680	   -18.8828	   -29.1214	   -21.5683	   -25.0092	   -32.5623	
   -15.6937	   -21.9040	   -24.3378	   -16.0294	   -25.4288	   -18.3792	   -28.0304	   -20.8130	   -24.0860	   -31.4713	
   -15.1901	   -21.1487	   -23.5825	   -15.6937	   -24.3378	   -17.7917	   -26.6876	   -19.8059	   -22.9111	   -29.8767	
   -14.6866	   -20.3094	   -22.6593	   -15.3580	   -23.1628	   -17.1204	   -25.1770	   -18.7149	   -21.5683	   -28.1143	
   -14.2670	   -19.5541	   -21.7361	   -14.9384	   -21.9040	   -16.3651	   -23.5825	   -17.5400	   -20.1416	   -26.1841	
   -13.8474	   -18.7988	   -20.8130	   -14.6027	   -20.7291	   -15.6937	   -22.2397	   -16.5329	   -18.7988	   -24.4217	
   -13.5956	   -18.0435	   -19.9738	   -14.2670	   -19.6381	   -15.1062	   -21.0648	   -15.6097	   -17.7078	   -22.8271	
   -13.3438	   -17.4561	   -19.2184	   -13.8474	   -18.7149	   -14.6027	   -20.3094	   -14.8544	   -16.7847	   -21.5683	
   -13.1760	   -16.8686	   -18.5471	   -13.5117	   -17.9596	   -14.1830	   -19.8059	   -14.3509	   -16.2811	   -20.7291	
   -13.0081	   -16.4490	   -18.0435	   -13.0920	   -17.4561	   -13.9313	   -19.6381	   -14.0991	   -16.0294	   -20.4773	
   -12.8403	   -16.0294	   -17.7078	   -12.7563	   -17.2043	   -13.7634	   -19.8059	   -14.1830	   -16.2811	   -20.7291	
   -12.7563	   -15.9454	   -17.7078	   -12.5885	   -17.2882	   -13.9313	   -20.3934	   -14.6027	   -16.9525	   -21.5683	
   -12.9242	   -16.0294	   -17.9596	   -12.6724	   -17.7078	   -14.2670	   -21.3165	   -15.3580	   -18.0435	   -22.8271	
   -13.1760	   -16.2811	   -18.4631	   -13.0920	   -18.4631	   -14.8544	   -22.4915	   -16.3651	   -19.3863	   -24.5895	
   -13.5956	   -16.7847	   -19.1345	   -13.5956	   -19.3863	   -15.6937	   -23.8342	   -17.5400	   -20.9808	   -26.6037	
   -14.1830	   -17.4561	   -19.9738	   -14.3509	   -20.5612	   -16.6168	   -25.3448	   -18.7988	   -22.5754	   -28.6179	
   -14.7705	   -18.1274	   -20.8969	   -15.0223	   -21.6522	   -17.4561	   -26.8555	   -19.9738	   -24.0021	   -30.4642	
   -15.4419	   -18.8828	   -21.7361	   -15.6937	   -22.6593	   -18.2953	   -28.1982	   -20.9808	   -25.2609	   -32.0587	
   -16.0294	   -19.5541	   -22.4075	   -16.1972	   -23.4146	   -18.9667	   -29.2892	   -21.7361	   -26.1841	   -33.1497	
   -16.4490	   -20.0577	   -22.8271	   -16.5329	   -23.9182	   -19.3024	   -29.8767	   -22.0718	   -26.6037	   -33.5693	
   -16.7847	   -20.3094	   -22.9111	   -16.5329	   -24.0021	   -19.3863	   -29.8767	   -21.9879	   -26.6037	   -33.4015	
   -16.9525	   -20.3094	   -22.6593	   -16.3651	   -23.6664	   -19.1345	   -29.2053	   -21.4844	   -26.1002	   -32.5623	
   -16.9525	   -20.0577	   -22.0718	   -15.9454	   -22.9111	   -18.5471	   -27.8625	   -20.5612	   -25.1770	   -31.1356	
   -16.7847	   -19.6381	   -21.3165	   -15.3580	   -21.9040	   -17.7917	   -26.1002	   -19.3863	   -23.9182	   -29.2053	
   -16.6168	   -19.0506	   -20.3094	   -14.7705	   -20.7291	   -16.9525	   -23.9182	   -18.0435	   -22.4915	   -27.1072	
   -16.4490	   -18.4631	   -19.3863	   -14.2670	   -19.4702	   -16.1972	   -21.6522	   -16.7847	   -21.1487	   -25.0092	
   -16.1972	   -17.9596	   -18.4631	   -13.8474	   -18.2953	   -15.5258	   -19.5541	   -15.6937	   -19.9738	   -23.1628	
   -16.1133	   -17.5400	   -17.6239	   -13.6795	   -17.2882	   -15.1062	   -17.7078	   -14.9384	   -19.1345	   -21.6522	
   -15.9454	   -17.2043	   -17.0364	   -13.5956	   -16.5329	   -14.8544	   -16.4490	   -14.6027	   -18.7149	   -20.6451	
   -15.8615	   -17.1204	   -16.7847	   -13.6795	   -16.1972	   -14.8544	   -15.6937	   -14.7705	   -18.6310	   -20.3094	
   -15.8615	   -17.1204	   -16.7007	   -14.0152	   -16.1133	   -15.1901	   -15.5258	   -15.4419	   -19.0506	   -20.5612	
   -15.7776	   -17.2882	   -16.9525	   -14.4348	   -16.5329	   -15.6937	   -16.0294	   -16.5329	   -19.7220	   -21.4844	
   -15.6937	   -17.6239	   -17.3721	   -15.0223	   -17.2043	   -16.3651	   -17.0364	   -17.9596	   -20.7291	   -22.8271	
   -15.5258	   -17.8757	   -18.0435	   -15.6937	   -18.0435	   -17.2043	   -18.3792	   -19.4702	   -21.8201	   -24.5056	
   -15.2740	   -18.1274	   -18.7149	   -16.3651	   -19.0506	   -18.0435	   -19.9738	   -20.8969	   -22.9111	   -26.1841	
   -14.8544	   -18.2953	   -19.3024	   -16.9525	   -19.9738	   -18.8828	   -21.6522	   -22.1558	   -23.8342	   -27.8625	
   -14.1830	   -18.2114	   -19.7220	   -17.4561	   -20.7291	   -19.4702	   -23.2468	   -22.9950	   -24.5056	   -29.2053	
   -13.3438	   -17.9596	   -20.0577	   -17.7078	   -21.2326	   -19.8898	   -24.6735	   -23.4985	   -24.8413	   -30.1285	
[Epoch Header]
[Trial Type]	13
[Accept]	1
[Correct]	0
[RT]	 0.000
[Resp]	0
[Epoch Data]
   -11.4975	   -13.9313	   -17.6239	     0.8392	   -21.3165	     2.4338	   -25.9323	     2.1820	     1.1749	    -9.9030	
   -11.5814	   -13.5117	   -17.0364	     1.8463	   -20.2255	     3.6087	   -24.0021	     3.6087	     2.7695	    -7.6370	
   -11.6653	   -13.0920	   -16.4490	     2.8534	   -19.1345	     4.8676	   -22.0718	     4.9515	     4.3640	    -5.4550	
   -11.8332	   -12.7563	   -15.8615	     3.8605	   -18.0435	     5.9586	   -20.3934	     6.1264	     5.7068	    -3.4409	
   -12.0850	   -12.5046	   -15.3580	     4.7836	   -17.2043	     6.7978	   -19.0506	     7.0496	     6.7139	    -1.9302	
   -12.4207	   -12.5046	   -15.1062	     5.4550	   -16.6168	     7.3853	   -18.2114	     7.6370	     7.3013	    -0.9232	
   -12.9242	   -12.6724	   -15.0223	     5.7907	   -16.3651	     7.6370	   -17.9596	     7.8888	     7.3853	    -0.5875	
   -13.5117	   -13.0081	   -15.1901	     5.8746	   -16.4490	     7.4692	   -18.2114	     7.7209	     6.9656	    -0.8392	
   -14.0991	   -13.5117	   -15.5258	     5.6229	   -16.8686	     6.9656	   -19.1345	     7.1335	     6.1264	    -1.8463	
   -14.7705	   -14.0991	   -16.1972	     5.0354	   -17.5400	     6.2103	   -20.6451	     6.2943	     4.9515	    -3.3569	
   -15.4419	   -14.8544	   -16.8686	     4.1122	   -18.4631	     5.2032	   -22.4915	     5.2872	     3.4409	    -5.3711	
   -15.9454	   -15.6097	   -17.7078	     3.1052	   -19.4702	     4.0283	   -24.5056	     4.1122	     1.7624	    -7.5531	
   -16.4490	   -16.1972	   -18.3792	     2.0142	   -20.3934	     2.9373	   -26.4359	     2.9373	     0.1678	    -9.8190	
   -16.7007	   -16.7007	   -18.8828	     1.0071	   -21.1487	     2.0142	   -28.1982	     1.9302	    -1.2589	   -11.8332	
   -16.7847	   -17.0364	   -19.2184	     0.0839	   -21.6522	     1.1749	   -29.6249	     1.1749	    -2.5177	   -13.5956	
   -16.7007	   -17.1204	   -19.3024	    -0.6714	   -21.9040	     0.5035	   -30.4642	     0.5035	    -3.4409	   -14.8544	
   -16.6168	   -17.1204	   -19.3024	    -1.3428	   -21.8201	     0.0000	   -30.7999	     0.0839	    -4.0283	   -15.6937	
   -16.3651	   -16.8686	   -19.0506	    -1.7624	   -21.5683	    -0.3357	   -30.4642	    -0.1678	    -4.3640	   -16.1133	
   -16.1133	   -16.6168	   -18.7149	    -1.9302	   -21.0648	    -0.4196	   -29.6249	    -0.3357	    -4.3640	   -15.9454	
   -15.7776	   -16.1972	   -18.2114	    -1.7624	   -20.3934	    -0.3357	   -28.2822	    -0.3357	    -4.1962	   -15.4419	
   -15.3580	   -15.6097	   -17.6239	    -1.3428	   -19.4702	    -0.0839	   -26.6037	    -0.4196	    -3.7766	   -14.5187	
   -14.7705	   -15.0223	   -16.8686	    -0.7553	   -18.5471	     0.3357	   -24.6735	    -0.4196	    -3.2730	   -13.4277	
   -14.0152	   -14.2670	   -16.1133	     0.0839	   -17.6239	     0.9232	   -22.7432	    -0.5875	    -2.7695	   -12.3367	
   -13.1760	   -13.5956	   -15.3580	     1.0910	   -16.7007	     1.4267	   -20.9808	    -0.7553	    -2.3499	   -11.2457	
   -12.1689	   -12.8403	   -14.6027	     2.0142	   -15.9454	     1.9302	   -19.5541	    -0.9232	    -2.0142	   -10.4904	
   -11.0779	   -12.2528	   -13.9313	     2.9373	   -15.3580	     2.3499	   -18.5471	    -1.1749	    -1.8463	   -10.0708	
    -9.9869	   -11.6653	   -13.3438	     3.6087	   -15.0223	     2.6016	   -18.0435	    -1.4267	    -1.9302	   -10.1547	
    -8.8959	   -11.2457	   -13.0081	     4.0283	   -15.0223	     2.6016	   -18.1274	    -1.8463	    -2.3499	   -10.7422	
    -7.9727	   -10.9940	   -12.8403	     4.1122	   -15.2740	     2.2659	   -18.7988	    -2.5177	    -3.0212	   -11.8332	
    -7.1335	   -10.9100	   -12.9242	     3.7766	   -15.8615	     1.6785	   -19.9738	    -3.2730	    -4.0283	   -13.4277	
    -6.5460	   -11.0779	   -13.2599	     3.1891	   -16.7007	     0.7553	   -21.4005	    -4.1962	    -5.2032	   -15.2740	
    -6.2103	   -11.2457	   -13.7634	     2.2659	   -17.6239	    -0.2518	   -22.9111	    -5.2032	    -6.5460	   -17.2882	
    -6.0425	   -11.5814	   -14.2670	     1.1749	   -18.5471	    -1.4267	   -24.4217	    -6.2943	    -7.8888	   -19.3024	
    -6.1264	   -12.0010	   -14.8544	     0.0000	   -19.4702	    -2.6016	   -25.6805	    -7.3013	    -9.0637	   -21.1487	
    -6.4621	   -12.4207	   -15.4419	    -1.2589	   -20.2255	    -3.6926	   -26.6037	    -8.1406	   -10.1547	   -22.6593	
    -7.0496	   -12.9242	   -15.8615	    -2.3499	   -20.6451	    -4.6158	   -27.1912	    -8.8959	   -10.9100	   -23.7503	
    -7.8888	   -13.4277	   -16.2811	    -3.3569	   -20.8969	    -5.4550	   -27.1912	    -9.3994	   -11.4136	   -24.3378	
    -8.8959	   -13.9313	   -16.5329	    -4.1962	   -20.7291	    -5.9586	   -26.8555	    -9.5673	   -11.4975	   -24.4217	
   -10.1547	   -14.4348	   -16.7007	    -4.7836	   -20.3934	    -6.2943	   -26.0162	    -9.5673	   -11.3297	   -23.8342	
   -11.4136	   -14.8544	   -16.7007	    -5.2032	   -19.7220	    -6.4621	   -24.8413	    -9.3155	   -10.7422	   -22.8271	
   -12.5885	   -15.1901	   -16.5329	    -5.6229	   -18.7149	    -6.4621	   -23.2468	    -8.8120	    -9.9030	   -21.4005	
   -13.6795	   -15.3580	   -16.1972	    -5.9586	   -17.6239	    -6.3782	   -21.4844	    -8.3084	    -8.8959	   -19.6381	
   -14.5187	   -15.4419	   -15.8615	    -6.4621	   -16.4490	    -6.3782	   -19.6381	    -7.7209	    -7.8049	   -17.8757	
   -15.2740	   -15.4419	   -15.3580	    -7.0496	   -15.2740	    -6.4621	   -17.7917	    -7.2174	    -6.7978	   -16.1972	
   -15.7776	   -15.3580	   -14.9384	    -7.8049	   -14.2670	    -6.6299	   -16.1972	    -6.8817	    -5.8746	   -14.7705	
   -16.1133	   -15.2740	   -14.6027	    -8.6441	   -13.5117	    -6.8817	   -14.7705	    -6.6299	    -5.2032	   -13.6795	
   -16.2811	   -15.0223	   -14.3509	    -9.4833	   -13.0081	    -7.2174	   -13.7634	    -6.5460	    -4.6997	   -13.0920	
   -16.1972	   -14.8544	   -14.1830	   -10.2386	   -12.7563	    -7.5531	   -13.0920	    -6.6299	    -4.4479	   -12.9242	
   -15.8615	   -14.5187	   -14.0991	   -10.8261	   -12.8403	    -7.9727	   -12.7563	    -6.8817	    -4.6158	   -13.1760	
   -15.3580	   -14.1830	   -14.0991	   -11.3297	   -13.0920	    -8.3923	   -12.7563	    -7.2174	    -5.1193	   -13.9313	
   -14.6027	   -13.7634	   -14.0991	   -11.8332	   -13.5117	    -8.8959	   -12.9242	    -7.8049	    -5.8746	   -14.9384	
   -13.7634	   -13.3438	   -14.0991	   -12.2528	   -14.0152	    -9.5673	   -13.2599	    -8.5602	    -7.0496	   -16.1972	
   -12.7563	   -12.8403	   -14.0152	   -12.7563	   -14.5187	   -10.3226	   -13.6795	    -9.4833	    -8.3923	   -17.6239	
   -11.7493	   -12.4207	   -13.9313	   -13.4277	   -14.8544	   -11.1618	   -14.0991	   -10.4904	    -9.8190	   -18.9667	
   -10.8261	   -11.9171	   -13.6795	   -14.1830	   -15.1062	   -12.0010	   -14.4348	   -11.4975	   -11.2457	   -20.1416	
    -9.9030	   -11.4975	   -13.3438	   -15.1062	   -15.1062	   -12.9242	   -14.7705	   -12.5046	   -12.5046	   -20.8969	
    -8.9798	   -10.8261	   -12.7563	   -16.0294	   -14.8544	   -13.6795	   -14.7705	   -13.2599	   -13.3438	   -21.1487	
    -8.0566	   -10.0708	   -11.9171	   -16.8686	   -14.2670	   -14.2670	   -14.6027	   -13.6795	   -13.7634	   -20.8130	
    -7.0496	    -9.1476	   -10.7422	   -17.3721	   -13.3438	   -14.4348	   -14.0152	   -13.6795	   -13.5956	   -19.8898	
    -5.9586	    -7.8888	    -9.3155	   -17.5400	   -12.1689	   -14.3509	   -13.1760	   -13.1760	   -12.9242	   -18.3792	
    -4.7836	    -6.5460	    -7.7209	   -17.2882	   -10.7422	   -13.8474	   -12.0010	   -12.1689	   -11.8332	   -16.3651	
    -3.6087	    -5.0354	    -6.0425	   -16.7007	    -9.1476	   -13.0081	   -10.5743	   -10.9100	   -10.4065	   -14.2670	
    -2.4338	    -3.6087	    -4.4479	   -15.7776	    -7.5531	   -12.0010	    -9.1476	    -9.3994	    -8.8959	   -12.0850	
    -1.4267	    -2.2659	    -3.0212	   -14.6866	    -6.0425	   -10.9100	    -7.8049	    -7.9727	    -7.3853	   -10.1547	
    -0.5875	    -1.0910	    -1.9302	   -13.5956	    -4.6997	    -9.8190	    -6.7139	    -6.5460	    -6.1264	    -8.6441	
     0.0000	    -0.1678	    -1.1749	   -12.5885	    -3.6926	    -8.8959	    -5.9586	    -5.4550	    -5.2032	    -7.7209	
     0.4196	     0.4196	    -0.7553	   -11.7493	    -3.0212	    -8.1406	    -5.6229	    -4.6158	    -4.7836	    -7.4692	
     0.5035	     0.7553	    -0.7553	   -11.0779	    -2.6855	    -7.7209	    -5.7068	    -4.2801	    -4.8676	    -7.8049	
     0.3357	     0.7553	    -1.0071	   -10.6583	    -2.7695	    -7.4692	    -6.2943	    -4.3640	    -5.2872	    -8.8120	
    -0.0839	     0.4196	    -1.5106	   -10.5743	    -3.1052	    -7.6370	    -7.1335	    -4.8676	    -6.2103	   -10.2386	
    -0.5875	    -0.0839	    -2.0981	   -10.6583	    -3.6926	    -7.8888	    -8.2245	    -5.7907	    -7.3013	   -12.0010	
    -1.1749	    -0.6714	    -2.8534	   -10.8261	    -4.3640	    -8.3923	    -9.3155	    -7.0496	    -8.6441	   -13.8474	
    -1.7624	    -1.3428	    -3.6087	   -11.1618	    -5.1193	    -8.8959	   -10.4904	    -8.3923	    -9.9869	   -15.7776	
    -2.2659	    -1.9302	    -4.2801	   -11.4136	    -5.8746	    -9.3994	   -11.4136	    -9.8190	   -11.1618	   -17.5400	
    -2.6855	    -2.5177	    -4.9515	   -11.6653	    -6.5460	    -9.8190	   -12.2528	   -11.1618	   -12.2528	   -19.0506	
    -3.0212	    -2.9373	    -5.4550	   -11.8332	    -7.1335	   -10.1547	   -12.8403	   -12.2528	   -13.1760	   -20.3094	
    -3.2730	    -3.3569	    -5.8746	   -11.9171	    -7.6370	   -10.4065	   -13.1760	   -13.0920	   -13.7634	   -21.2326	
    -3.3569	    -3.6087	    -6.2103	   -11.7493	    -7.9727	   -10.4065	   -13.2599	   -13.5117	   -14.0991	   -21.8201	
    -3.3569	    -3.6926	    -6.3782	   -11.4975	    -8.2245	   -10.3226	   -13.0920	   -13.6795	   -14.1830	   -21.9040	
    -3.2730	    -3.6926	    -6.3782	   -10.9940	    -8.1406	   -10.0708	   -12.6724	   -13.5117	   -13.9313	   -21.7361	
    -3.1052	    -3.5248	    -6.1264	   -10.4065	    -7.9727	    -9.7351	   -12.0010	   -13.0081	   -13.5117	   -21.1487	
    -2.8534	    -3.1891	    -5.7907	    -9.5673	    -7.4692	    -9.1476	   -11.1618	   -12.3367	   -12.8403	   -20.3934	
    -2.4338	    -2.7695	    -5.2872	    -8.7280	    -6.8817	    -8.4763	   -10.2386	   -11.4136	   -12.0010	   -19.3863	
    -1.8463	    -2.0981	    -4.6158	    -7.7209	    -6.2103	    -7.7209	    -9.3155	   -10.4065	   -11.0779	   -18.3792	
    -1.0071	    -1.2589	    -3.8605	    -6.7139	    -5.3711	    -6.8817	    -8.5602	    -9.3155	   -10.1547	   -17.3721	
    -0.0839	    -0.3357	    -3.0212	    -5.7068	    -4.6997	    -6.0425	    -7.9727	    -8.1406	    -9.1476	   -16.5329	
     1.0071	     0.6714	    -2.2659	    -4.6997	    -4.1122	    -5.2032	    -7.6370	    -7.1335	    -8.3923	   -15.8615	
     2.0981	     1.5106	    -1.5945	    -3.7766	    -3.6926	    -4.5319	    -7.8049	    -6.2103	    -7.7209	   -15.6097	
     3.1891	     2.1820	    -1.1749	    -2.7695	    -3.6087	    -3.8605	    -8.3084	    -5.4550	    -7.3013	   -15.6937	
     4.1962	     2.6855	    -0.9232	    -1.9302	    -3.8605	    -3.2730	    -9.1476	    -4.8676	    -7.0496	   -16.0294	
     5.1193	     3.0212	    -1.0071	    -1.0071	    -4.3640	    -2.7695	   -10.1547	    -4.4479	    -7.0496	   -16.6168	
     6.0425	     3.2730	    -1.1749	     0.0000	    -4.9515	    -2.2659	   -11.3297	    -4.1122	    -7.0496	   -17.2882	
     6.9656	     3.4409	    -1.3428	     1.0071	    -5.6229	    -1.7624	   -12.3367	    -3.7766	    -7.0496	   -17.9596	
     7.8049	     3.6926	    -1.5106	     2.1820	    -6.1264	    -1.0910	   -13.0920	    -3.3569	    -6.9656	   -18.3792	
     8.7280	     4.0283	    -1.5106	     3.6087	    -6.5460	    -0.3357	   -13.5117	    -2.7695	    -6.7139	   -18.5471	
     9.6512	     4.4479	    -1.4267	     5.1193	    -6.6299	     0.6714	   -13.5956	    -1.9302	    -6.2943	   -18.2953	
    10.5743	     5.0354	    -1.1749	     6.8817	    -6.4621	     1.7624	   -13.2599	    -0.9232	    -5.5389	   -17.6239	
    11.4975	     5.7068	    -0.7553	     8.7280	    -5.9586	     3.1052	   -12.4207	     0.3357	    -4.5319	   -16.4490	
    12.4207	     6.4621	    -0.0839	    10.7422	    -5.1193	     4.6158	   -11.1618	     1.7624	    -3.2730	   -14.9384	
    13.2599	     7.3853	     0.5875	    12.6724	    -4.0283	     6.1264	    -9.5673	     3.3569	    -1.8463	   -13.0081	
    13.9313	     8.2245	     1.4267	    14.5187	    -2.6855	     7.7209	    -7.6370	     4.9515	    -0.2518	   -10.9100	
    14.5187	     9.0637	     2.2659	    16.2811	    -1.2589	     9.1476	    -5.5389	     6.4621	     1.1749	    -8.8120	
    15.0223	     9.9030	     3.1052	    17.7078	     0.2518	    10.5743	    -3.4409	     7.8049	     2.6016	    -6.7978	
    15.4419	    10.5743	     3.9444	    19.0506	     1.6785	    11.7493	    -1.4267	     8.8959	     3.6926	    -5.0354	
    15.7776	    11.2457	     4.6997	    20.0577	     2.9373	    12.7563	     0.3357	     9.8190	     4.5319	    -3.7766	
    16.1133	    11.8332	     5.2872	    20.8969	     3.9444	    13.5117	     1.6785	    10.3226	     5.0354	    -3.0212	
    16.3651	    12.2528	     5.7907	    21.4005	     4.6997	    13.9313	     2.6855	    10.5743	     5.1193	    -2.8534	
    16.4490	    12.5046	     6.0425	    21.4844	     5.1193	    14.0152	     3.1891	    10.4065	     4.9515	    -3.2730	
    16.4490	    12.5046	     6.1264	    21.2326	     5.1193	    13.6795	     3.1052	     9.9030	     4.2801	    -4.1962	
    16.3651	    12.3367	     5.8746	    20.4773	     4.7836	    13.0081	     2.6016	     9.0637	     3.3569	    -5.7068	
    16.1133	    12.0010	     5.5389	    19.3024	     4.1122	    11.9171	     1.6785	     7.8888	     2.1820	    -7.5531	
    15.7776	    11.5814	     4.9515	    17.8757	     3.2730	    10.6583	     0.4196	     6.5460	     0.9232	    -9.6512	
    15.5258	    11.1618	     4.3640	    16.3651	     2.3499	     9.3155	    -1.0071	     5.1193	    -0.3357	   -11.5814	
    15.2740	    10.7422	     3.8605	    14.9384	     1.5106	     8.0566	    -2.5177	     3.8605	    -1.5106	   -13.3438	
    15.1901	    10.4065	     3.5248	    13.5956	     0.8392	     6.8817	    -3.9444	     2.6855	    -2.5177	   -14.7705	
    15.2740	    10.3226	     3.2730	    12.5885	     0.3357	     6.0425	    -5.2032	     1.7624	    -3.1891	   -15.6937	
    15.5258	    10.4904	     3.3569	    11.8332	     0.2518	     5.3711	    -6.1264	     1.0910	    -3.5248	   -16.1133	
    16.1133	    10.9940	     3.6926	    11.3297	     0.4196	     4.9515	    -6.6299	     0.7553	    -3.6087	   -16.0294	
    17.0364	    11.7493	     4.4479	    10.9940	     0.9232	     4.8676	    -6.7139	     0.6714	    -3.3569	   -15.4419	
    18.1274	    12.7563	     5.3711	    10.8261	     1.7624	     4.8676	    -6.3782	     0.8392	    -2.9373	   -14.4348	
    19.3024	    13.9313	     6.5460	    10.5743	     2.7695	     4.9515	    -5.6229	     1.1749	    -2.4338	   -13.2599	
    20.5612	    15.1062	     7.7209	    10.1547	     3.8605	     4.8676	    -4.6997	     1.5106	    -1.9302	   -12.0010	
    21.5683	    16.1133	     8.8120	     9.4833	     4.8676	     4.6997	    -3.6926	     1.7624	    -1.5945	   -10.9100	
    22.4075	    16.9525	     9.8190	     8.4763	     5.7907	     4.2801	    -2.6855	     1.8463	    -1.4267	   -10.0708	
    22.9950	    17.5400	    10.5743	     7.3013	     6.3782	     3.6087	    -1.8463	     1.7624	    -1.5945	    -9.7351	
    23.3307	    17.8757	    11.0779	     5.7907	     6.7139	     2.6855	    -1.2589	     1.5106	    -2.0142	    -9.8190	
    23.2468	    17.9596	    11.3297	     4.1962	     6.7139	     1.5945	    -1.0910	     1.1749	    -2.6855	   -10.4065	
    22.9111	    17.7078	    11.2457	     2.5177	     6.3782	     0.3357	    -1.2589	     0.5875	    -3.6926	   -11.4136	
    22.3236	    17.2043	    10.8261	     0.8392	     5.7068	    -0.9232	    -1.8463	    -0.1678	    -4.9515	   -12.8403	
    21.5683	    16.5329	    10.3226	    -0.7553	     4.7836	    -2.1820	    -2.6855	    -1.0910	    -6.2943	   -14.5187	
    20.7291	    15.8615	     9.6512	    -2.0981	     3.6926	    -3.3569	    -3.8605	    -2.0142	    -7.7209	   -16.3651	
    19.9738	    15.1062	     8.8959	    -3.1891	     2.6016	    -4.3640	    -5.1193	    -3.1052	    -9.0637	   -18.1274	
    19.3863	    14.5187	     8.3084	    -3.9444	     1.5106	    -5.1193	    -6.2943	    -4.1962	   -10.3226	   -19.7220	
    18.8828	    14.0991	     7.7209	    -4.2801	     0.6714	    -5.6229	    -7.3853	    -5.3711	   -11.4136	   -21.1487	
    18.7149	    13.8474	     7.3853	    -4.2801	     0.0000	    -5.8746	    -8.2245	    -6.4621	   -12.2528	   -22.1558	
    18.6310	    13.7634	     7.1335	    -3.9444	    -0.3357	    -5.8746	    -8.6441	    -7.4692	   -12.8403	   -22.7432	
    18.7988	    13.9313	     7.2174	    -3.3569	    -0.3357	    -5.6229	    -8.7280	    -8.2245	   -13.0920	   -22.8271	
    19.2184	    14.2670	     7.4692	    -2.5177	     0.0000	    -5.2032	    -8.3923	    -8.6441	   -13.0081	   -22.4075	
    19.6381	    14.9384	     8.0566	    -1.5945	     0.7553	    -4.5319	    -7.6370	    -8.5602	   -12.5885	   -21.4844	
    20.2255	    15.6937	     8.8959	    -0.5035	     1.8463	    -3.6926	    -6.4621	    -8.1406	   -11.8332	   -20.0577	
    20.8130	    16.6168	     9.8190	     0.5875	     3.1052	    -2.6855	    -5.0354	    -7.3853	   -10.8261	   -18.3792	
    21.3165	    17.4561	    10.8261	     1.5945	     4.5319	    -1.7624	    -3.6087	    -6.3782	    -9.7351	   -16.6168	
    21.7361	    18.2114	    11.7493	     2.3499	     5.7907	    -0.8392	    -2.1820	    -5.2872	    -8.5602	   -14.8544	
    21.9879	    18.7149	    12.4207	     3.0212	     6.8817	    -0.0839	    -1.0910	    -4.2801	    -7.4692	   -13.4277	
    21.9879	    19.0506	    12.7563	     3.3569	     7.6370	     0.5035	    -0.4196	    -3.4409	    -6.6299	   -12.3367	
    21.8201	    19.0506	    12.8403	     3.5248	     8.0566	     0.7553	    -0.1678	    -2.8534	    -6.1264	   -11.6653	
    21.4005	    18.7988	    12.5046	     3.3569	     7.9727	     0.8392	    -0.5875	    -2.6016	    -6.0425	   -11.5814	
    20.6451	    18.1274	    11.7493	     2.9373	     7.3853	     0.5035	    -1.6785	    -2.6855	    -6.2943	   -12.0010	
    19.6381	    17.2043	    10.5743	     2.3499	     6.3782	     0.0000	    -3.2730	    -3.1891	    -6.9656	   -12.9242	
    18.3792	    15.8615	     9.1476	     1.6785	     4.9515	    -0.7553	    -5.2872	    -3.9444	    -7.8888	   -14.2670	
    16.7847	    14.2670	     7.3853	     0.9232	     3.2730	    -1.6785	    -7.5531	    -4.8676	    -9.0637	   -15.9454	
    15.0223	    12.5046	     5.5389	     0.1678	     1.3428	    -2.6016	    -9.8190	    -5.8746	   -10.2386	   -17.6239	
    13.0920	    10.5743	     3.6087	    -0.3357	    -0.5035	    -3.4409	   -11.8332	    -6.7978	   -11.3297	   -19.1345	
    11.0779	     8.6441	     1.8463	    -0.7553	    -2.1820	    -4.1122	   -13.4277	    -7.5531	   -12.2528	   -20.4773	
     8.9798	     6.7978	     0.1678	    -1.0071	    -3.6087	    -4.6997	   -14.4348	    -8.0566	   -12.7563	   -21.4005	
     7.0496	     5.0354	    -1.1749	    -1.1749	    -4.6997	    -5.0354	   -15.0223	    -8.3923	   -13.0081	   -21.8201	
     5.2032	     3.5248	    -2.2659	    -1.3428	    -5.4550	    -5.2032	   -15.0223	    -8.4763	   -13.0081	   -21.7361	
     3.6087	     2.1820	    -2.9373	    -1.5106	    -5.7068	    -5.2032	   -14.5187	    -8.4763	   -12.6724	   -21.2326	
     2.2659	     1.1749	    -3.2730	    -1.6785	    -5.6229	    -5.2032	   -13.5956	    -8.3084	   -12.0850	   -20.2255	
     1.1749	     0.4196	    -3.3569	    -1.9302	    -5.2032	    -5.0354	   -12.3367	    -8.0566	   -11.4136	   -18.8828	
     0.3357	    -0.0839	    -3.1052	    -2.2659	    -4.5319	    -4.9515	   -10.8261	    -7.8888	   -10.6583	   -17.3721	
    -0.4196	    -0.5035	    -2.8534	    -2.6855	    -3.8605	    -4.8676	    -9.3155	    -7.7209	    -9.9869	   -15.8615	
    -1.0910	    -0.7553	    -2.5177	    -3.0212	    -3.1891	    -4.8676	    -7.9727	    -7.5531	    -9.3155	   -14.3509	
    -1.6785	    -1.0071	    -2.1820	    -3.3569	    -2.6855	    -4.8676	    -6.8817	    -7.3853	    -8.8120	   -13.0081	
    -2.0981	    -1.2589	    -2.0981	    -3.5248	    -2.4338	    -4.8676	    -6.3782	    -7.3013	    -8.3923	   -12.0850	
    -2.5177	    -1.5106	    -2.1820	    -3.6926	    -2.5177	    -4.9515	    -6.3782	    -7.2174	    -8.1406	   -11.4136	
    -2.8534	    -1.8463	    -2.6016	    -3.7766	    -3.0212	    -5.0354	    -7.0496	    -7.2174	    -8.1406	   -11.2457	
    -3.2730	    -2.4338	    -3.4409	    -3.9444	    -4.0283	    -5.2872	    -8.3084	    -7.3013	    -8.3084	   -11.5814	
    -3.7766	    -3.1891	    -4.6158	    -4.2801	    -5.3711	    -5.7068	   -10.0708	    -7.7209	    -8.8120	   -12.4207	
    -4.2801	    -4.1122	    -6.1264	    -4.7836	    -6.9656	    -6.2943	   -12.2528	    -8.3084	    -9.5673	   -13.6795	
    -4.9515	    -5.2032	    -7.8888	    -5.5389	    -8.8120	    -7.1335	   -14.6027	    -9.0637	   -10.5743	   -15.2740	
    -5.5389	    -6.2943	    -9.5673	    -6.2943	   -10.5743	    -8.0566	   -16.8686	    -9.9030	   -11.7493	   -17.1204	
    -6.1264	    -7.3853	   -11.0779	    -7.1335	   -12.1689	    -8.9798	   -18.8828	   -10.8261	   -12.8403	   -18.9667	
    -6.6299	    -8.2245	   -12.2528	    -7.9727	   -13.5956	    -9.8190	   -20.3934	   -11.6653	   -13.8474	   -20.5612	
    -6.9656	    -8.8959	   -13.1760	    -8.7280	   -14.6027	   -10.6583	   -21.4005	   -12.3367	   -14.6866	   -21.9040	
    -7.2174	    -9.3994	   -13.7634	    -9.3155	   -15.1901	   -11.2457	   -21.9040	   -12.7563	   -15.1901	   -22.6593	
    -7.3013	    -9.5673	   -14.0152	    -9.6512	   -15.4419	   -11.5814	   -21.9040	   -12.8403	   -15.4419	   -22.9950	
    -7.3013	    -9.5673	   -14.0152	    -9.8190	   -15.3580	   -11.5814	   -21.2326	   -12.5885	   -15.1901	   -22.7432	
    -7.2174	    -9.2316	   -13.5956	    -9.6512	   -14.8544	   -11.3297	   -20.1416	   -11.9171	   -14.6027	   -21.9040	
    -6.8817	    -8.7280	   -12.9242	    -9.1476	   -14.0152	   -10.7422	   -18.7149	   -10.9100	   -13.5956	   -20.6451	
    -6.4621	    -7.8888	   -12.0010	    -8.3923	   -12.8403	    -9.9030	   -16.8686	    -9.5673	   -12.3367	   -19.0506	
    -5.9586	    -7.0496	   -10.9100	    -7.3013	   -11.5814	    -8.8120	   -15.0223	    -7.9727	   -10.7422	   -17.1204	
    -5.3711	    -6.0425	    -9.8190	    -6.0425	   -10.3226	    -7.6370	   -13.1760	    -6.2943	    -9.0637	   -15.2740	
    -4.7836	    -5.0354	    -8.8120	    -4.6997	    -9.1476	    -6.2943	   -11.4975	    -4.6997	    -7.5531	   -13.4277	
    -4.1122	    -4.1122	    -7.8888	    -3.3569	    -8.1406	    -5.0354	   -10.3226	    -3.3569	    -6.1264	   -11.9171	
    -3.6087	    -3.3569	    -7.2174	    -2.0142	    -7.3853	    -3.8605	    -9.5673	    -2.4338	    -5.0354	   -10.8261	
    -3.1052	    -2.8534	    -6.7139	    -0.8392	    -6.9656	    -2.9373	    -9.3155	    -1.9302	    -4.3640	   -10.1547	
    -2.6855	    -2.5177	    -6.5460	     0.0000	    -6.8817	    -2.1820	    -9.7351	    -1.8463	    -4.1122	    -9.9869	
    -2.5177	    -2.5177	    -6.6299	     0.5875	    -7.2174	    -1.7624	   -10.6583	    -2.2659	    -4.2801	   -10.3226	
    -2.4338	    -2.8534	    -7.0496	     0.7553	    -7.8888	    -1.5945	   -12.0010	    -3.0212	    -4.6997	   -10.9940	
    -2.5177	    -3.3569	    -7.6370	     0.7553	    -8.7280	    -1.7624	   -13.6795	    -3.9444	    -5.4550	   -12.0010	
    -2.7695	    -4.0283	    -8.3923	     0.4196	    -9.8190	    -2.0142	   -15.4419	    -4.8676	    -6.2103	   -13.1760	
    -3.1052	    -4.7836	    -9.2316	    -0.0839	   -10.9940	    -2.4338	   -17.2882	    -5.8746	    -7.0496	   -14.3509	
    -3.6087	    -5.7068	   -10.1547	    -0.7553	   -12.0850	    -2.9373	   -19.0506	    -6.6299	    -7.8049	   -15.4419	
    -4.1122	    -6.6299	   -10.9940	    -1.5106	   -13.0920	    -3.4409	   -20.5612	    -7.3013	    -8.3084	   -16.1972	
    -4.6997	    -7.5531	   -11.7493	    -2.2659	   -13.7634	    -3.9444	   -21.6522	    -7.7209	    -8.5602	   -16.5329	
    -5.2032	    -8.3923	   -12.2528	    -3.0212	   -14.1830	    -4.1962	   -22.1558	    -7.8888	    -8.3923	   -16.4490	
    -5.6229	    -8.9798	   -12.5046	    -3.6926	   -14.0991	    -4.3640	   -22.0718	    -7.7209	    -7.9727	   -15.7776	
    -5.9586	    -9.3155	   -12.4207	    -4.0283	   -13.5956	    -4.1962	   -21.3165	    -7.2174	    -7.0496	   -14.6866	
    -6.0425	    -9.3155	   -12.0850	    -4.1122	   -12.7563	    -3.8605	   -19.9738	    -6.4621	    -5.8746	   -13.0081	
    -6.1264	    -9.2316	   -11.4975	    -3.9444	   -11.6653	    -3.2730	   -18.2114	    -5.5389	    -4.4479	   -11.1618	
    -6.0425	    -8.9798	   -10.9940	    -3.6087	   -10.4065	    -2.5177	   -16.1972	    -4.4479	    -3.0212	    -9.3155	
    -6.0425	    -8.6441	   -10.4065	    -3.1052	    -9.3155	    -1.8463	   -14.2670	    -3.4409	    -1.7624	    -7.5531	
    -6.0425	    -8.3923	   -10.0708	    -2.6855	    -8.4763	    -1.2589	   -12.5885	    -2.6855	    -0.8392	    -6.2103	
    -6.0425	    -8.3084	    -9.8190	    -2.2659	    -7.8888	    -0.8392	   -11.3297	    -2.0981	    -0.2518	    -5.3711	
    -6.1264	    -8.3084	    -9.9030	    -2.0142	    -7.6370	    -0.6714	   -10.5743	    -1.8463	    -0.0839	    -5.2032	
    -6.2943	    -8.4763	   -10.1547	    -2.0142	    -7.8888	    -0.7553	   -10.5743	    -1.9302	    -0.5035	    -5.7068	
    -6.4621	    -8.8120	   -10.6583	    -2.1820	    -8.4763	    -1.1749	   -11.1618	    -2.3499	    -1.2589	    -6.7978	
    -6.7139	    -9.3994	   -11.4136	    -2.5177	    -9.4833	    -1.8463	   -12.5046	    -3.1052	    -2.5177	    -8.4763	
    -6.9656	   -10.0708	   -12.2528	    -2.9373	   -10.7422	    -2.6855	   -14.3509	    -4.1122	    -4.1122	   -10.6583	
    -7.1335	   -10.8261	   -13.1760	    -3.4409	   -12.0850	    -3.7766	   -16.5329	    -5.2872	    -5.8746	   -13.0081	
    -7.3013	   -11.4975	   -14.0991	    -3.9444	   -13.4277	    -4.7836	   -18.7988	    -6.5460	    -7.7209	   -15.4419	
    -7.3853	   -12.0010	   -14.7705	    -4.2801	   -14.5187	    -5.7907	   -20.9808	    -7.6370	    -9.4833	   -17.7917	
    -7.2174	   -12.2528	   -15.1901	    -4.5319	   -15.3580	    -6.6299	   -22.6593	    -8.6441	   -10.9940	   -19.7220	
    -6.7978	   -12.2528	   -15.2740	    -4.6158	   -15.8615	    -7.2174	   -23.7503	    -9.3994	   -12.1689	   -21.1487	
    -6.2103	   -11.9171	   -15.0223	    -4.6158	   -15.8615	    -7.5531	   -24.1699	    -9.9030	   -13.0081	   -22.1558	
    -5.4550	   -11.1618	   -14.5187	    -4.4479	   -15.5258	    -7.6370	   -23.8342	   -10.1547	   -13.5117	   -22.4915	
    -4.4479	   -10.2386	   -13.6795	    -4.1962	   -14.6866	    -7.5531	   -22.7432	   -10.1547	   -13.5956	   -22.3236	
    -3.2730	    -8.8959	   -12.5885	    -3.6926	   -13.5117	    -7.0496	   -21.1487	    -9.9030	   -13.3438	   -21.5683	
    -1.9302	    -7.3853	   -11.3297	    -3.1052	   -12.0010	    -6.3782	   -19.1345	    -9.2316	   -12.5885	   -20.3934	
    -0.4196	    -5.7068	    -9.8190	    -2.2659	   -10.3226	    -5.5389	   -16.7847	    -8.3923	   -11.5814	   -18.7988	
     1.2589	    -3.9444	    -8.2245	    -1.4267	    -8.4763	    -4.6158	   -14.4348	    -7.3013	   -10.4065	   -17.0364	
     2.8534	    -2.0981	    -6.6299	    -0.4196	    -6.7139	    -3.6926	   -12.2528	    -6.1264	    -9.2316	   -15.3580	
     4.5319	    -0.3357	    -5.1193	     0.5875	    -5.1193	    -2.6855	   -10.3226	    -4.9515	    -8.0566	   -13.8474	
     6.2943	     1.3428	    -3.6087	     1.6785	    -3.6926	    -1.7624	    -8.8120	    -3.7766	    -7.1335	   -12.6724	
     7.9727	     2.9373	    -2.2659	     2.9373	    -2.6016	    -0.8392	    -7.7209	    -2.6855	    -6.2943	   -11.8332	
     9.6512	     4.3640	    -1.0910	     4.1122	    -1.8463	     0.0000	    -7.0496	    -1.5945	    -5.7907	   -11.4975	
    11.4136	     5.7907	     0.0000	     5.2872	    -1.3428	     0.8392	    -6.8817	    -0.5875	    -5.3711	   -11.4975	
    13.1760	     7.0496	     0.8392	     6.5460	    -1.0910	     1.6785	    -6.9656	     0.3357	    -5.1193	   -11.8332	
    14.9384	     8.3084	     1.7624	     7.8049	    -0.9232	     2.6016	    -7.3853	     1.2589	    -4.9515	   -12.4207	
    16.8686	     9.6512	     2.6016	     9.1476	    -0.8392	     3.6087	    -7.8049	     2.1820	    -4.6997	   -12.9242	
    18.7988	    10.9940	     3.6087	    10.7422	    -0.6714	     4.8676	    -8.3084	     3.1891	    -4.1962	   -13.3438	
    20.8969	    12.4207	     4.6997	    12.4207	    -0.4196	     6.2943	    -8.6441	     4.1962	    -3.6087	   -13.4277	
    22.8271	    13.9313	     5.9586	    14.2670	     0.0839	     7.8888	    -8.7280	     5.1193	    -2.7695	   -13.3438	
    24.5895	    15.2740	     7.1335	    16.1133	     0.6714	     9.5673	    -8.6441	     6.0425	    -1.8463	   -12.9242	
    25.8484	    16.3651	     8.1406	    17.7917	     1.3428	    10.9940	    -8.3084	     6.7139	    -0.9232	   -12.3367	
    26.4359	    16.9525	     8.8120	    18.9667	     1.8463	    12.1689	    -7.9727	     7.2174	    -0.1678	   -11.5814	
    26.1841	    16.8686	     9.0637	    19.5541	     2.2659	    12.7563	    -7.5531	     7.3013	     0.4196	   -10.9100	
    24.9252	    16.1133	     8.8120	    19.2184	     2.2659	    12.6724	    -7.2174	     6.9656	     0.5875	   -10.3226	
    22.7432	    14.6027	     7.8049	    17.9596	     1.9302	    11.8332	    -7.0496	     6.0425	     0.3357	    -9.9869	
    19.7220	    12.3367	     6.2103	    15.8615	     1.1749	    10.1547	    -7.1335	     4.6997	    -0.4196	    -9.9030	
    15.9454	     9.4833	     4.0283	    13.0081	     0.0000	     7.9727	    -7.4692	     2.8534	    -1.5106	   -10.2386	
    11.7493	     6.2103	     1.5945	     9.6512	    -1.5106	     5.2872	    -8.0566	     0.7553	    -2.9373	   -10.8261	
     7.6370	     2.9373	    -1.0910	     6.2103	    -3.1052	     2.6016	    -8.8120	    -1.3428	    -4.4479	   -11.6653	
     3.9444	    -0.0839	    -3.5248	     3.0212	    -4.6158	     0.0839	    -9.6512	    -3.2730	    -5.8746	   -12.6724	
     0.9232	    -2.6016	    -5.5389	     0.4196	    -6.0425	    -1.9302	   -10.4904	    -4.8676	    -7.2174	   -13.5956	
    -1.1749	    -4.4479	    -7.1335	    -1.4267	    -7.1335	    -3.4409	   -11.2457	    -5.9586	    -8.2245	   -14.6027	
    -2.1820	    -5.6229	    -8.2245	    -2.4338	    -7.9727	    -4.2801	   -12.0010	    -6.6299	    -8.9798	   -15.5258	
    -2.4338	    -6.2943	    -8.8959	    -2.7695	    -8.5602	    -4.6158	   -12.5885	    -6.9656	    -9.5673	   -16.5329	
    -1.9302	    -6.4621	    -9.2316	    -2.5177	    -9.1476	    -4.6158	   -13.2599	    -6.9656	   -10.0708	   -17.4561	
    -1.0071	    -6.4621	    -9.4833	    -1.9302	    -9.6512	    -4.2801	   -14.0152	    -6.7978	   -10.4904	   -18.3792	
     0.2518	    -6.2103	    -9.5673	    -1.0071	   -10.1547	    -3.7766	   -14.6866	    -6.4621	   -10.8261	   -19.2184	
     1.5106	    -5.8746	    -9.6512	     0.0000	   -10.5743	    -3.1891	   -15.2740	    -6.1264	   -11.0779	   -19.9738	
     2.7695	    -5.4550	    -9.5673	     1.0910	   -10.9100	    -2.5177	   -15.6937	    -5.6229	   -11.1618	   -20.3934	
     3.7766	    -5.1193	    -9.5673	     2.0981	   -11.0779	    -1.7624	   -15.8615	    -5.1193	   -10.9940	   -20.4773	
     4.6158	    -4.7836	    -9.3994	     3.1052	   -11.1618	    -1.0071	   -15.7776	    -4.4479	   -10.6583	   -20.1416	
     5.1193	    -4.4479	    -9.1476	     4.0283	   -10.9100	    -0.2518	   -15.1901	    -3.7766	   -10.0708	   -19.3863	
     5.3711	    -4.1962	    -8.8120	     4.8676	   -10.4904	     0.5035	   -14.2670	    -2.9373	    -9.2316	   -18.2114	
     5.2872	    -3.9444	    -8.3923	     5.6229	    -9.7351	     1.3428	   -12.9242	    -1.9302	    -8.0566	   -16.5329	
     5.1193	    -3.6087	    -7.8049	     6.3782	    -8.8120	     2.1820	   -11.2457	    -0.8392	    -6.6299	   -14.5187	
     4.6997	    -3.3569	    -7.2174	     6.9656	    -7.7209	     3.0212	    -9.2316	     0.3357	    -5.1193	   -12.2528	
     4.1962	    -3.1891	    -6.5460	     7.4692	    -6.5460	     3.7766	    -7.1335	     1.5106	    -3.5248	    -9.9030	
     3.7766	    -2.9373	    -5.7907	     7.8049	    -5.2872	     4.4479	    -5.1193	     2.6855	    -2.0142	    -7.6370	
     3.2730	    -2.7695	    -5.1193	     8.1406	    -4.1962	     4.9515	    -3.2730	     3.6926	    -0.6714	    -5.6229	
     2.8534	    -2.7695	    -4.5319	     8.3084	    -3.1891	     5.3711	    -1.7624	     4.5319	     0.5035	    -4.0283	
     2.4338	    -2.7695	    -4.1122	     8.4763	    -2.4338	     5.7068	    -0.7553	     5.1193	     1.2589	    -2.9373	
     2.1820	    -2.8534	    -3.7766	     8.4763	    -1.9302	     5.7907	    -0.2518	     5.4550	     1.6785	    -2.4338	
     1.8463	    -3.1052	    -3.6087	     8.4763	    -1.7624	     5.7068	    -0.2518	     5.4550	     1.6785	    -2.5177	
     1.5945	    -3.4409	    -3.6926	     8.3084	    -1.8463	     5.4550	    -0.8392	     5.1193	     1.2589	    -3.2730	
     1.1749	    -3.8605	    -3.8605	     7.9727	    -2.1820	     5.0354	    -1.7624	     4.3640	     0.4196	    -4.5319	
     0.6714	    -4.4479	    -4.2801	     7.5531	    -2.6855	     4.3640	    -3.0212	     3.2730	    -0.7553	    -6.1264	
     0.0839	    -5.0354	    -4.6997	     6.8817	    -3.3569	     3.6087	    -4.4479	     1.9302	    -2.0981	    -8.0566	
    -0.5875	    -5.6229	    -5.1193	     6.1264	    -3.9444	     2.6855	    -5.9586	     0.4196	    -3.6087	    -9.9869	
    -1.4267	    -6.2103	    -5.6229	     5.3711	    -4.5319	     1.7624	    -7.2174	    -1.0910	    -5.1193	   -11.8332	
    -2.2659	    -6.7978	    -5.9586	     4.4479	    -4.9515	     0.7553	    -8.2245	    -2.5177	    -6.3782	   -13.3438	
    -3.1052	    -7.2174	    -6.2103	     3.6087	    -5.1193	    -0.0839	    -8.8959	    -3.6926	    -7.4692	   -14.4348	
    -3.9444	    -7.5531	    -6.2103	     2.7695	    -5.0354	    -0.8392	    -8.9798	    -4.6997	    -8.2245	   -14.9384	
    -4.6997	    -7.6370	    -5.8746	     2.0142	    -4.6158	    -1.4267	    -8.5602	    -5.2872	    -8.4763	   -14.9384	
    -5.2872	    -7.4692	    -5.3711	     1.2589	    -3.8605	    -1.8463	    -7.5531	    -5.5389	    -8.3923	   -14.3509	
    -5.7068	    -7.1335	    -4.5319	     0.5875	    -2.8534	    -2.0981	    -6.1264	    -5.5389	    -7.9727	   -13.2599	
    -6.0425	    -6.6299	    -3.6087	    -0.0839	    -1.6785	    -2.1820	    -4.4479	    -5.2032	    -7.3013	   -11.9171	
    -6.1264	    -6.0425	    -2.5177	    -0.7553	    -0.4196	    -2.1820	    -2.6016	    -4.7836	    -6.5460	   -10.4065	
    -6.1264	    -5.3711	    -1.5106	    -1.3428	     0.7553	    -2.1820	    -0.9232	    -4.1962	    -5.7068	    -8.8959	
    -6.0425	    -4.7836	    -0.6714	    -1.8463	     1.8463	    -2.0981	     0.5035	    -3.6087	    -4.9515	    -7.6370	
    -5.8746	    -4.1962	    -0.0839	    -2.1820	     2.6016	    -1.9302	     1.5106	    -2.9373	    -4.2801	    -6.7978	
    -5.5389	    -3.8605	     0.1678	    -2.2659	     3.0212	    -1.8463	     2.0142	    -2.3499	    -3.7766	    -6.3782	
    -5.2872	    -3.6926	     0.0839	    -2.2659	     3.0212	    -1.6785	     1.9302	    -1.8463	    -3.3569	    -6.4621	
    -5.1193	    -3.8605	    -0.4196	    -2.1820	     2.6016	    -1.5945	     1.1749	    -1.3428	    -3.2730	    -7.0496	
    -5.0354	    -4.1962	    -1.2589	    -2.0142	     1.6785	    -1.5945	    -0.1678	    -1.0910	    -3.2730	    -8.1406	
    -5.2032	    -4.8676	    -2.3499	    -1.8463	     0.4196	    -1.6785	    -2.0142	    -0.8392	    -3.5248	    -9.5673	
    -5.4550	    -5.7068	    -3.6926	    -1.7624	    -1.1749	    -1.8463	    -4.2801	    -0.7553	    -3.8605	   -11.2457	
    -5.7907	    -6.6299	    -5.0354	    -1.5945	    -2.8534	    -2.0142	    -6.6299	    -0.7553	    -4.1962	   -12.9242	
    -6.2103	    -7.5531	    -6.5460	    -1.4267	    -4.6158	    -2.0981	    -8.9798	    -0.7553	    -4.6158	   -14.5187	
    -6.7978	    -8.5602	    -7.8888	    -1.2589	    -6.2943	    -2.0981	   -11.1618	    -0.8392	    -4.8676	   -15.8615	
    -7.3853	    -9.4833	    -9.2316	    -0.9232	    -7.8049	    -2.0142	   -13.0081	    -1.0071	    -5.0354	   -16.8686	
    -8.0566	   -10.3226	   -10.4065	    -0.6714	    -8.8959	    -1.9302	   -14.4348	    -1.2589	    -5.2032	   -17.5400	
    -8.7280	   -10.9940	   -11.3297	    -0.4196	    -9.7351	    -1.6785	   -15.2740	    -1.6785	    -5.2872	   -17.7078	
    -9.3994	   -11.4975	   -12.0010	    -0.1678	   -10.0708	    -1.4267	   -15.4419	    -2.0981	    -5.2032	   -17.4561	
   -10.0708	   -11.8332	   -12.3367	     0.0000	    -9.9030	    -1.0071	   -14.9384	    -2.4338	    -4.9515	   -16.7007	
   -10.5743	   -11.8332	   -12.3367	     0.2518	    -9.3994	    -0.5035	   -13.8474	    -2.6016	    -4.4479	   -15.5258	
   -10.9940	   -11.6653	   -12.0850	     0.5035	    -8.4763	     0.0839	   -12.3367	    -2.4338	    -3.6926	   -13.9313	
   -11.2457	   -11.2457	   -11.4975	     0.7553	    -7.3853	     0.8392	   -10.4065	    -1.9302	    -2.7695	   -12.0850	
   -11.3297	   -10.6583	   -10.7422	     1.1749	    -6.0425	     1.6785	    -8.3923	    -1.1749	    -1.5945	   -10.1547	
   -11.2457	    -9.9030	    -9.8190	     1.7624	    -4.6997	     2.6855	    -6.2943	    -0.0839	    -0.4196	    -8.3084	
   -10.8261	    -8.9798	    -8.8120	     2.4338	    -3.3569	     3.6926	    -4.3640	     1.1749	     0.8392	    -6.5460	
   -10.3226	    -8.0566	    -7.7209	     3.2730	    -2.1820	     4.7836	    -2.6855	     2.4338	     1.9302	    -5.2032	
    -9.6512	    -7.1335	    -6.7978	     4.1962	    -1.1749	     5.7907	    -1.5106	     3.6087	     2.7695	    -4.4479	
    -8.9798	    -6.4621	    -6.0425	     4.9515	    -0.5875	     6.5460	    -0.8392	     4.5319	     3.1891	    -4.2801	
    -8.4763	    -6.0425	    -5.7068	     5.5389	    -0.4196	     6.8817	    -0.8392	     5.0354	     3.1891	    -4.7836	
    -8.2245	    -6.0425	    -5.7068	     5.7907	    -0.8392	     6.9656	    -1.5106	     5.1193	     2.6855	    -6.0425	
    -8.2245	    -6.4621	    -6.1264	     5.7907	    -1.5945	     6.5460	    -2.7695	     4.7836	     1.7624	    -7.7209	
    -8.4763	    -7.1335	    -6.8817	     5.5389	    -2.8534	     5.8746	    -4.4479	     4.0283	     0.5035	    -9.9030	
    -8.8959	    -8.0566	    -7.8888	     5.0354	    -4.1962	     4.9515	    -6.2943	     3.1052	    -1.0071	   -12.1689	
    -9.3994	    -9.0637	    -8.9798	     4.5319	    -5.6229	     4.0283	    -8.2245	     2.0142	    -2.6016	   -14.4348	
    -9.9030	    -9.9030	    -9.9869	     4.1122	    -6.9656	     3.1052	    -9.8190	     1.0071	    -4.0283	   -16.3651	
   -10.1547	   -10.6583	   -10.7422	     3.8605	    -7.9727	     2.4338	   -11.0779	     0.1678	    -5.1193	   -17.7078	
   -10.3226	   -10.9940	   -11.1618	     3.7766	    -8.5602	     2.0142	   -11.8332	    -0.3357	    -5.8746	   -18.5471	
   -10.1547	   -10.9940	   -11.2457	     4.0283	    -8.6441	     1.9302	   -11.9171	    -0.5035	    -6.2103	   -18.6310	
    -9.8190	   -10.6583	   -10.9100	     4.5319	    -8.3084	     2.1820	   -11.4136	    -0.2518	    -5.9586	   -17.9596	
    -9.3155	    -9.9030	   -10.1547	     5.3711	    -7.5531	     2.7695	   -10.3226	     0.3357	    -5.2872	   -16.8686	
    -8.6441	    -8.9798	    -9.1476	     6.2103	    -6.4621	     3.5248	    -8.8959	     1.1749	    -4.3640	   -15.2740	
    -7.8888	    -7.8888	    -8.0566	     7.1335	    -5.3711	     4.3640	    -7.3013	     2.0142	    -3.2730	   -13.5956	
    -7.3013	    -6.8817	    -7.0496	     7.8049	    -4.2801	     5.0354	    -5.7907	     2.8534	    -2.2659	   -12.0010	
    -6.7978	    -5.9586	    -6.1264	     8.2245	    -3.3569	     5.6229	    -4.5319	     3.3569	    -1.5106	   -10.7422	
    -6.4621	    -5.2872	    -5.4550	     8.3084	    -2.7695	     5.8746	    -3.6926	     3.5248	    -1.1749	    -9.9869	
    -6.2103	    -4.8676	    -5.0354	     8.0566	    -2.5177	     5.7907	    -3.4409	     3.2730	    -1.1749	    -9.7351	
    -6.1264	    -4.6997	    -4.9515	     7.5531	    -2.6016	     5.3711	    -3.6926	     2.6855	    -1.6785	   -10.2386	
    -6.2103	    -4.7836	    -5.1193	     6.7139	    -3.1052	     4.6158	    -4.5319	     1.5945	    -2.6855	   -11.3297	
    -6.4621	    -5.1193	    -5.7068	     5.5389	    -4.0283	     3.5248	    -5.9586	     0.2518	    -3.9444	   -13.0920	
    -6.7139	    -5.7068	    -6.4621	     4.1962	    -5.2032	     2.2659	    -7.8049	    -1.2589	    -5.6229	   -15.1901	
    -6.9656	    -6.3782	    -7.4692	     2.8534	    -6.5460	     0.8392	    -9.9030	    -2.9373	    -7.3013	   -17.5400	
    -7.1335	    -7.0496	    -8.3923	     1.4267	    -7.8888	    -0.5035	   -12.0850	    -4.4479	    -8.9798	   -19.8059	
    -7.1335	    -7.6370	    -9.1476	     0.1678	    -9.1476	    -1.7624	   -14.0991	    -5.8746	   -10.4904	   -21.8201	
    -7.0496	    -8.0566	    -9.8190	    -0.9232	   -10.1547	    -2.7695	   -15.7776	    -7.0496	   -11.7493	   -23.4985	
    -6.8817	    -8.3084	   -10.1547	    -1.8463	   -10.9100	    -3.6087	   -16.8686	    -7.8888	   -12.6724	   -24.5895	
    -6.5460	    -8.3923	   -10.3226	    -2.5177	   -11.3297	    -4.1962	   -17.4561	    -8.5602	   -13.2599	   -25.1770	
    -6.1264	    -8.3084	   -10.1547	    -3.1052	   -11.3297	    -4.6158	   -17.3721	    -8.8959	   -13.4277	   -25.1770	
    -5.7068	    -7.9727	    -9.7351	    -3.4409	   -10.9940	    -4.8676	   -16.7847	    -9.0637	   -13.3438	   -24.6735	
    -5.3711	    -7.5531	    -9.1476	    -3.5248	   -10.3226	    -4.8676	   -15.6097	    -8.8959	   -12.9242	   -23.6664	
    -4.9515	    -6.9656	    -8.3084	    -3.6087	    -9.3994	    -4.7836	   -13.9313	    -8.6441	   -12.3367	   -22.3236	
    -4.5319	    -6.2943	    -7.3013	    -3.4409	    -8.2245	    -4.6158	   -12.0850	    -8.1406	   -11.4136	   -20.7291	
    -4.1122	    -5.5389	    -6.2943	    -3.2730	    -7.0496	    -4.2801	   -10.1547	    -7.5531	   -10.4904	   -19.0506	
    -3.6926	    -4.6997	    -5.2872	    -2.9373	    -5.7907	    -3.9444	    -8.2245	    -6.7978	    -9.3994	   -17.3721	
    -3.2730	    -3.9444	    -4.2801	    -2.6016	    -4.6997	    -3.6087	    -6.5460	    -6.0425	    -8.3923	   -15.7776	
    -2.7695	    -3.1052	    -3.4409	    -2.1820	    -3.6087	    -3.1891	    -5.2032	    -5.2872	    -7.4692	   -14.6027	
    -2.2659	    -2.4338	    -2.6855	    -1.6785	    -2.8534	    -2.8534	    -4.2801	    -4.5319	    -6.7978	   -13.8474	
    -1.7624	    -1.8463	    -2.1820	    -1.3428	    -2.3499	    -2.6016	    -3.9444	    -4.0283	    -6.3782	   -13.6795	
    -1.3428	    -1.4267	    -2.0142	    -1.0910	    -2.3499	    -2.6016	    -4.1962	    -3.6926	    -6.4621	   -14.0991	
    -1.0910	    -1.3428	    -2.1820	    -0.9232	    -2.6855	    -2.7695	    -5.0354	    -3.6087	    -6.7978	   -15.1901	
    -1.0071	    -1.3428	    -2.6016	    -1.0071	    -3.4409	    -3.1052	    -6.3782	    -3.7766	    -7.6370	   -16.7007	
    -1.0910	    -1.6785	    -3.3569	    -1.3428	    -4.4479	    -3.6926	    -8.0566	    -4.2801	    -8.7280	   -18.6310	
    -1.2589	    -2.0142	    -4.1122	    -1.8463	    -5.6229	    -4.3640	    -9.8190	    -5.0354	    -9.9869	   -20.8130	
    -1.4267	    -2.5177	    -4.9515	    -2.3499	    -6.7978	    -5.1193	   -11.7493	    -5.9586	   -11.3297	   -22.9111	
    -1.6785	    -2.9373	    -5.7907	    -2.9373	    -7.8888	    -5.8746	   -13.4277	    -7.1335	   -12.6724	   -24.8413	
    -1.8463	    -3.3569	    -6.3782	    -3.5248	    -8.6441	    -6.5460	   -14.7705	    -8.3923	   -13.9313	   -26.4359	
    -1.9302	    -3.6087	    -6.8817	    -3.9444	    -9.1476	    -7.0496	   -15.6097	    -9.6512	   -14.9384	   -27.6108	
    -1.9302	    -3.7766	    -7.0496	    -4.1122	    -9.2316	    -7.3853	   -15.9454	   -10.7422	   -15.6097	   -28.2822	
    -1.7624	    -3.7766	    -6.9656	    -4.1122	    -8.8959	    -7.3853	   -15.6937	   -11.4975	   -15.8615	   -28.2822	
    -1.4267	    -3.4409	    -6.6299	    -3.7766	    -8.2245	    -7.0496	   -14.8544	   -11.8332	   -15.6097	   -27.6947	
    -0.9232	    -2.9373	    -5.9586	    -3.1052	    -7.2174	    -6.3782	   -13.5117	   -11.6653	   -14.9384	   -26.5198	
    -0.2518	    -2.2659	    -5.1193	    -2.2659	    -6.0425	    -5.4550	   -11.8332	   -11.0779	   -13.9313	   -24.9252	
     0.5035	    -1.4267	    -4.1122	    -1.1749	    -4.6997	    -4.2801	    -9.9869	   -10.1547	   -12.6724	   -23.1628	
     1.2589	    -0.5035	    -3.1891	    -0.0839	    -3.3569	    -3.1052	    -8.2245	    -8.9798	   -11.2457	   -21.2326	
     1.9302	     0.2518	    -2.3499	     1.0071	    -2.1820	    -1.8463	    -6.6299	    -7.7209	    -9.9030	   -19.4702	
     2.5177	     0.9232	    -1.7624	     2.0142	    -1.3428	    -0.8392	    -5.4550	    -6.5460	    -8.7280	   -17.9596	
     2.9373	     1.2589	    -1.4267	     2.6855	    -0.9232	     0.0000	    -4.7836	    -5.4550	    -7.8049	   -17.0364	
     3.1052	     1.3428	    -1.5106	     3.1052	    -0.9232	     0.5035	    -4.6997	    -4.6997	    -7.3013	   -16.5329	
     3.0212	     1.0071	    -1.9302	     3.1891	    -1.3428	     0.5875	    -5.2872	    -4.2801	    -7.3013	   -16.7847	
     2.6016	     0.3357	    -2.7695	     2.8534	    -2.2659	     0.4196	    -6.3782	    -4.1962	    -7.6370	   -17.5400	
     1.9302	    -0.7553	    -3.8605	     2.3499	    -3.5248	    -0.0839	    -8.0566	    -4.4479	    -8.4763	   -18.7149	
     1.0071	    -2.0142	    -5.2032	     1.5945	    -5.0354	    -0.7553	    -9.9869	    -4.9515	    -9.4833	   -20.3094	
    -0.0839	    -3.3569	    -6.6299	     0.7553	    -6.7139	    -1.5945	   -12.0010	    -5.6229	   -10.6583	   -22.1558	
    -1.2589	    -4.7836	    -7.9727	    -0.0839	    -8.2245	    -2.4338	   -14.0991	    -6.3782	   -11.9171	   -23.9182	
    -2.5177	    -6.1264	    -9.2316	    -0.8392	    -9.6512	    -3.2730	   -15.8615	    -7.0496	   -13.0081	   -25.5127	
    -3.7766	    -7.3013	   -10.3226	    -1.5945	   -10.9100	    -4.0283	   -17.3721	    -7.7209	   -13.9313	   -26.7715	
    -4.8676	    -8.3084	   -11.3297	    -2.1820	   -11.9171	    -4.6997	   -18.4631	    -8.1406	   -14.5187	   -27.6947	
    -5.9586	    -9.1476	   -12.0010	    -2.7695	   -12.5885	    -5.1193	   -19.0506	    -8.4763	   -14.8544	   -28.0304	
    -6.7978	    -9.8190	   -12.5046	    -3.1891	   -13.0081	    -5.4550	   -19.1345	    -8.5602	   -14.7705	   -27.8625	
    -7.5531	   -10.1547	   -12.6724	    -3.4409	   -13.0081	    -5.6229	   -18.6310	    -8.4763	   -14.3509	   -27.1072	
    -8.0566	   -10.2386	   -12.5885	    -3.6926	   -12.7563	    -5.5389	   -17.6239	    -8.0566	   -13.5956	   -25.8484	
    -8.3923	   -10.0708	   -12.3367	    -3.7766	   -12.1689	    -5.3711	   -16.2811	    -7.5531	   -12.5046	   -24.2538	
    -8.5602	    -9.8190	   -11.9171	    -3.6926	   -11.4975	    -5.0354	   -14.7705	    -6.9656	   -11.2457	   -22.4075	
    -8.6441	    -9.4833	   -11.4975	    -3.5248	   -10.7422	    -4.6158	   -13.2599	    -6.2943	    -9.9869	   -20.5612	
    -8.6441	    -9.1476	   -11.0779	    -3.2730	   -10.0708	    -4.1122	   -11.9171	    -5.7068	    -8.8959	   -18.9667	
    -8.6441	    -8.8120	   -10.7422	    -2.9373	    -9.6512	    -3.6926	   -10.9940	    -5.2872	    -7.9727	   -17.7078	
    -8.7280	    -8.6441	   -10.5743	    -2.6016	    -9.3994	    -3.2730	   -10.5743	    -5.0354	    -7.3853	   -17.0364	
    -8.8120	    -8.6441	   -10.6583	    -2.3499	    -9.4833	    -3.0212	   -10.7422	    -5.0354	    -7.2174	   -16.8686	
    -9.0637	    -8.8120	   -10.9940	    -2.2659	    -9.9030	    -3.0212	   -11.4975	    -5.3711	    -7.5531	   -17.3721	
    -9.4833	    -9.3155	   -11.6653	    -2.4338	   -10.6583	    -3.2730	   -12.7563	    -5.9586	    -8.3084	   -18.4631	
   -10.0708	    -9.9869	   -12.5885	    -2.6855	   -11.7493	    -3.6926	   -14.4348	    -6.7978	    -9.4833	   -19.9738	
   -10.7422	   -10.8261	   -13.6795	    -3.1891	   -13.0081	    -4.3640	   -16.4490	    -7.8049	   -10.9100	   -21.7361	
   -11.5814	   -11.8332	   -14.9384	    -3.6926	   -14.4348	    -5.1193	   -18.4631	    -8.8120	   -12.4207	   -23.4985	
   -12.3367	   -12.9242	   -16.1133	    -4.2801	   -15.7776	    -5.8746	   -20.3934	    -9.7351	   -13.7634	   -25.1770	
   -13.0920	   -13.9313	   -17.3721	    -4.6997	   -17.0364	    -6.5460	   -22.1558	   -10.4904	   -14.9384	   -26.5198	
   -13.6795	   -14.7705	   -18.3792	    -5.0354	   -18.0435	    -7.0496	   -23.4985	   -10.9100	   -15.6937	   -27.4429	
   -14.0152	   -15.4419	   -19.2184	    -5.2032	   -18.7149	    -7.3853	   -24.3378	   -10.9940	   -16.0294	   -27.7786	
   -14.2670	   -15.8615	   -19.6381	    -5.1193	   -19.0506	    -7.3853	   -24.5895	   -10.6583	   -15.9454	   -27.4429	
   -14.2670	   -16.0294	   -19.8059	    -4.8676	   -18.8828	    -7.1335	   -24.2538	    -9.9869	   -15.3580	   -26.5198	
   -14.0991	   -15.8615	   -19.6381	    -4.4479	   -18.2953	    -6.7139	   -23.3307	    -8.9798	   -14.4348	   -25.0931	
   -13.8474	   -15.5258	   -19.1345	    -3.8605	   -17.3721	    -6.0425	   -21.9879	    -7.7209	   -13.1760	   -23.2468	
   -13.5117	   -15.1062	   -18.4631	    -3.1891	   -16.1972	    -5.2032	   -20.3934	    -6.2943	   -11.7493	   -21.1487	
[Epoch Header]
[Trial Type]	13
[Accept]	1
[Correct]	0
[RT]	 0.000
[Resp]	0
[Epoch Data]
     5.7907	     2.1820	    -1.5945	     5.6229	    -4.5319	    -1.5945	   -11.5814	    -3.4409	    -9.0637	   -15.0223	
     5.5389	     2.3499	    -1.3428	     6.3782	    -3.6087	    -0.5035	   -10.2386	    -2.2659	    -7.7209	   -13.0081	
     5.3711	     2.4338	    -1.2589	     7.1335	    -2.8534	     0.4196	    -9.2316	    -1.1749	    -6.4621	   -11.1618	
     5.2032	     2.4338	    -1.1749	     7.8888	    -2.3499	     1.2589	    -8.5602	    -0.2518	    -5.4550	    -9.6512	
     5.1193	     2.3499	    -1.2589	     8.4763	    -2.0981	     1.9302	    -8.3084	     0.4196	    -4.6997	    -8.5602	
     5.1193	     2.0981	    -1.5106	     8.9798	    -2.2659	     2.3499	    -8.6441	     0.8392	    -4.3640	    -8.1406	
     5.2872	     1.8463	    -1.9302	     9.2316	    -2.6855	     2.5177	    -9.3994	     0.8392	    -4.4479	    -8.2245	
     5.4550	     1.5945	    -2.5177	     9.3155	    -3.4409	     2.4338	   -10.5743	     0.6714	    -4.7836	    -8.8959	
     5.6229	     1.1749	    -3.1052	     9.1476	    -4.4479	     2.1820	   -12.0010	     0.1678	    -5.4550	   -10.0708	
     5.7068	     0.6714	    -3.9444	     8.8120	    -5.7068	     1.6785	   -13.7634	    -0.5875	    -6.3782	   -11.6653	
     5.7068	     0.0000	    -4.7836	     8.1406	    -6.9656	     0.9232	   -15.5258	    -1.4267	    -7.3853	   -13.5117	
     5.5389	    -0.6714	    -5.6229	     7.3013	    -8.3084	     0.0839	   -17.2043	    -2.4338	    -8.5602	   -15.3580	
     5.1193	    -1.4267	    -6.4621	     6.3782	    -9.4833	    -0.7553	   -18.7149	    -3.4409	    -9.5673	   -17.2043	
     4.6158	    -2.2659	    -7.3013	     5.2872	   -10.5743	    -1.6785	   -19.9738	    -4.3640	   -10.5743	   -18.8828	
     3.8605	    -3.1052	    -8.0566	     4.1122	   -11.4975	    -2.6016	   -20.8969	    -5.1193	   -11.2457	   -20.1416	
     3.0212	    -3.8605	    -8.6441	     3.0212	   -12.1689	    -3.3569	   -21.4844	    -5.7068	   -11.7493	   -20.9808	
     2.0981	    -4.6158	    -9.1476	     1.9302	   -12.6724	    -4.1122	   -21.6522	    -6.1264	   -11.9171	   -21.3165	
     1.1749	    -5.1193	    -9.4833	     0.9232	   -12.7563	    -4.6997	   -21.3165	    -6.1264	   -11.7493	   -21.0648	
     0.3357	    -5.4550	    -9.4833	     0.1678	   -12.5046	    -5.0354	   -20.5612	    -5.8746	   -11.2457	   -20.3094	
    -0.3357	    -5.5389	    -9.3155	    -0.5035	   -12.0850	    -5.1193	   -19.3863	    -5.2872	   -10.3226	   -19.1345	
    -0.7553	    -5.4550	    -8.8959	    -0.9232	   -11.3297	    -5.1193	   -17.9596	    -4.4479	    -9.2316	   -17.7078	
    -1.1749	    -5.2032	    -8.3923	    -1.2589	   -10.4904	    -5.0354	   -16.3651	    -3.4409	    -7.9727	   -16.0294	
    -1.4267	    -4.8676	    -7.8049	    -1.5945	    -9.5673	    -4.8676	   -14.6866	    -2.4338	    -6.7978	   -14.4348	
    -1.6785	    -4.5319	    -7.2174	    -1.9302	    -8.6441	    -4.7836	   -13.1760	    -1.5106	    -5.7907	   -13.0081	
    -1.8463	    -4.2801	    -6.5460	    -2.1820	    -7.8888	    -4.7836	   -11.9171	    -0.8392	    -5.0354	   -12.0010	
    -2.0142	    -4.1122	    -6.0425	    -2.5177	    -7.1335	    -4.7836	   -10.9100	    -0.4196	    -4.6158	   -11.3297	
    -2.1820	    -4.0283	    -5.6229	    -2.9373	    -6.6299	    -4.9515	   -10.3226	    -0.3357	    -4.5319	   -11.1618	
    -2.3499	    -4.1122	    -5.2872	    -3.4409	    -6.2943	    -5.2872	   -10.2386	    -0.8392	    -4.9515	   -11.4136	
    -2.6016	    -4.4479	    -5.2872	    -4.0283	    -6.2943	    -5.8746	   -10.5743	    -1.8463	    -5.7907	   -12.0850	
    -3.0212	    -4.9515	    -5.4550	    -4.8676	    -6.6299	    -6.5460	   -11.3297	    -3.3569	    -6.8817	   -13.1760	
    -3.6087	    -5.6229	    -5.8746	    -5.7907	    -7.2174	    -7.4692	   -12.4207	    -5.2872	    -8.2245	   -14.3509	
    -4.2801	    -6.5460	    -6.4621	    -6.7978	    -7.9727	    -8.3923	   -13.6795	    -7.2174	    -9.5673	   -15.6937	
    -5.1193	    -7.3853	    -7.2174	    -7.8049	    -8.8120	    -9.3155	   -14.9384	    -9.1476	   -10.8261	   -16.7847	
    -5.9586	    -8.3084	    -7.9727	    -8.8120	    -9.6512	   -10.0708	   -16.1133	   -10.7422	   -11.8332	   -17.7078	
    -6.8817	    -9.0637	    -8.6441	    -9.8190	   -10.4065	   -10.7422	   -16.9525	   -12.0010	   -12.5046	   -18.1274	
    -7.6370	    -9.6512	    -9.1476	   -10.6583	   -10.8261	   -11.2457	   -17.5400	   -12.8403	   -12.9242	   -18.2114	
    -8.3923	   -10.0708	    -9.3994	   -11.3297	   -10.9100	   -11.4136	   -17.5400	   -13.1760	   -12.9242	   -17.7078	
    -8.8959	   -10.1547	    -9.4833	   -11.8332	   -10.6583	   -11.4136	   -17.2043	   -13.0081	   -12.5046	   -16.7847	
    -9.2316	    -9.9030	    -9.2316	   -12.2528	   -10.0708	   -11.2457	   -16.3651	   -12.5046	   -11.7493	   -15.3580	
    -9.3994	    -9.4833	    -8.7280	   -12.4207	    -9.1476	   -10.8261	   -15.1062	   -11.5814	   -10.7422	   -13.5956	
    -9.4833	    -8.8959	    -8.0566	   -12.5046	    -7.9727	   -10.2386	   -13.5956	   -10.4065	    -9.4833	   -11.5814	
    -9.3994	    -8.2245	    -7.2174	   -12.4207	    -6.6299	    -9.6512	   -11.9171	    -9.1476	    -8.1406	    -9.3994	
    -9.2316	    -7.5531	    -6.3782	   -12.3367	    -5.2872	    -8.9798	   -10.1547	    -7.8888	    -6.7978	    -7.3853	
    -9.1476	    -6.9656	    -5.4550	   -12.2528	    -4.0283	    -8.3923	    -8.4763	    -6.6299	    -5.6229	    -5.5389	
    -9.0637	    -6.4621	    -4.7836	   -12.1689	    -2.9373	    -7.8888	    -7.0496	    -5.7068	    -4.6158	    -4.1962	
    -9.2316	    -6.2943	    -4.1962	   -12.2528	    -2.0981	    -7.6370	    -5.9586	    -4.9515	    -3.9444	    -3.3569	
    -9.5673	    -6.3782	    -3.9444	   -12.5046	    -1.6785	    -7.7209	    -5.3711	    -4.6158	    -3.6926	    -3.1052	
   -10.0708	    -6.7978	    -4.0283	   -13.0081	    -1.5945	    -8.0566	    -5.2872	    -4.6997	    -3.7766	    -3.5248	
   -10.7422	    -7.3853	    -4.3640	   -13.7634	    -1.8463	    -8.7280	    -5.6229	    -5.1193	    -4.2801	    -4.3640	
   -11.5814	    -8.1406	    -4.8676	   -14.6866	    -2.4338	    -9.4833	    -6.3782	    -5.7907	    -4.9515	    -5.5389	
   -12.3367	    -8.9798	    -5.5389	   -15.6097	    -3.1891	   -10.4065	    -7.3853	    -6.6299	    -5.7068	    -6.9656	
   -13.1760	    -9.8190	    -6.2943	   -16.5329	    -3.9444	   -11.2457	    -8.4763	    -7.4692	    -6.4621	    -8.3084	
   -13.9313	   -10.5743	    -6.9656	   -17.2882	    -4.7836	   -12.0010	    -9.5673	    -8.2245	    -7.0496	    -9.4833	
   -14.6866	   -11.2457	    -7.6370	   -17.9596	    -5.5389	   -12.6724	   -10.4904	    -8.8959	    -7.3853	   -10.4065	
   -15.3580	   -11.9171	    -8.2245	   -18.4631	    -6.1264	   -13.0920	   -11.1618	    -9.3155	    -7.5531	   -10.9100	
   -15.9454	   -12.3367	    -8.7280	   -18.7988	    -6.5460	   -13.3438	   -11.5814	    -9.5673	    -7.3013	   -10.9100	
   -16.4490	   -12.6724	    -8.9798	   -18.8828	    -6.6299	   -13.3438	   -11.4975	    -9.4833	    -6.8817	   -10.4065	
   -16.9525	   -12.7563	    -9.0637	   -18.7988	    -6.4621	   -13.1760	   -10.9940	    -9.1476	    -6.1264	    -9.3994	
   -17.2882	   -12.5885	    -8.8120	   -18.5471	    -5.9586	   -12.6724	   -10.1547	    -8.4763	    -5.2032	    -7.9727	
   -17.5400	   -12.3367	    -8.3923	   -18.0435	    -5.1193	   -12.0850	    -8.8959	    -7.7209	    -4.1122	    -6.2103	
   -17.6239	   -11.8332	    -7.8049	   -17.3721	    -4.1122	   -11.3297	    -7.3853	    -6.7139	    -2.8534	    -4.1962	
   -17.6239	   -11.2457	    -7.0496	   -16.6168	    -2.9373	   -10.4065	    -5.7068	    -5.6229	    -1.5945	    -2.0981	
   -17.2882	   -10.4904	    -6.1264	   -15.6937	    -1.6785	    -9.4833	    -4.0283	    -4.5319	    -0.4196	    -0.1678	
   -16.7847	    -9.7351	    -5.1193	   -14.7705	    -0.5035	    -8.5602	    -2.4338	    -3.4409	     0.6714	     1.5945	
   -16.1133	    -8.9798	    -4.1962	   -13.9313	     0.5875	    -7.8049	    -1.2589	    -2.6855	     1.3428	     2.8534	
   -15.4419	    -8.3923	    -3.5248	   -13.2599	     1.2589	    -7.3013	    -0.5875	    -2.1820	     1.6785	     3.5248	
   -14.7705	    -8.0566	    -3.1891	   -13.0081	     1.5106	    -7.1335	    -0.5035	    -2.0981	     1.5106	     3.5248	
   -14.2670	    -8.0566	    -3.1052	   -13.2599	     1.2589	    -7.4692	    -1.0910	    -2.5177	     0.7553	     2.8534	
   -13.9313	    -8.2245	    -3.3569	   -13.8474	     0.6714	    -8.1406	    -2.1820	    -3.3569	    -0.3357	     1.5106	
   -13.5956	    -8.6441	    -3.8605	   -14.6866	    -0.2518	    -9.1476	    -3.6926	    -4.4479	    -1.7624	    -0.2518	
   -13.3438	    -9.0637	    -4.3640	   -15.6937	    -1.2589	   -10.2386	    -5.4550	    -5.7068	    -3.2730	    -2.1820	
   -13.0081	    -9.5673	    -5.0354	   -16.7847	    -2.3499	   -11.3297	    -7.2174	    -7.0496	    -4.7836	    -4.1122	
   -12.8403	   -10.0708	    -5.6229	   -17.7917	    -3.4409	   -12.3367	    -8.8120	    -8.2245	    -6.2103	    -5.8746	
   -12.6724	   -10.4904	    -6.2943	   -18.6310	    -4.4479	   -13.2599	   -10.2386	    -9.3155	    -7.3853	    -7.4692	
   -12.5885	   -10.9940	    -6.8817	   -19.3024	    -5.2872	   -14.0152	   -11.3297	   -10.1547	    -8.3084	    -8.6441	
   -12.6724	   -11.4136	    -7.3853	   -19.5541	    -6.0425	   -14.5187	   -12.0850	   -10.7422	    -8.9798	    -9.3994	
   -12.8403	   -11.7493	    -7.8049	   -19.5541	    -6.5460	   -14.6866	   -12.4207	   -10.9940	    -9.2316	    -9.6512	
   -13.1760	   -12.0010	    -8.0566	   -19.1345	    -6.7139	   -14.5187	   -12.1689	   -10.9100	    -9.0637	    -9.3994	
   -13.4277	   -12.1689	    -8.2245	   -18.2953	    -6.7139	   -14.0991	   -11.4975	   -10.4065	    -8.5602	    -8.7280	
   -13.6795	   -12.1689	    -8.2245	   -17.2882	    -6.3782	   -13.3438	   -10.4904	    -9.7351	    -7.7209	    -7.6370	
   -13.8474	   -12.0850	    -8.2245	   -16.1133	    -6.0425	   -12.5046	    -9.2316	    -8.8959	    -6.7139	    -6.2943	
   -14.0152	   -12.0010	    -8.1406	   -14.8544	    -5.6229	   -11.5814	    -7.8049	    -7.9727	    -5.7068	    -4.8676	
   -14.0991	   -11.8332	    -8.0566	   -13.7634	    -5.2872	   -10.7422	    -6.6299	    -7.1335	    -4.8676	    -3.6087	
   -14.0991	   -11.8332	    -8.0566	   -12.7563	    -5.1193	   -10.1547	    -5.7068	    -6.4621	    -4.1962	    -2.6016	
   -14.0991	   -11.7493	    -8.2245	   -12.0010	    -5.2032	    -9.7351	    -5.2872	    -6.0425	    -3.9444	    -2.0981	
   -13.9313	   -11.8332	    -8.4763	   -11.4975	    -5.4550	    -9.5673	    -5.4550	    -5.9586	    -4.1122	    -2.0142	
   -13.6795	   -11.8332	    -8.8120	   -11.0779	    -6.0425	    -9.5673	    -6.2103	    -6.0425	    -4.5319	    -2.5177	
   -13.3438	   -11.9171	    -9.2316	   -10.7422	    -6.8817	    -9.8190	    -7.4692	    -6.2943	    -5.2872	    -3.5248	
   -12.8403	   -12.0850	    -9.7351	   -10.4065	    -7.8049	   -10.0708	    -9.3155	    -6.7139	    -6.2943	    -4.8676	
   -12.1689	   -12.0850	   -10.2386	   -10.0708	    -8.8120	   -10.3226	   -11.3297	    -7.1335	    -7.3853	    -6.3782	
   -11.4136	   -12.1689	   -10.7422	    -9.6512	    -9.8190	   -10.5743	   -13.5956	    -7.4692	    -8.4763	    -8.1406	
   -10.5743	   -12.1689	   -11.1618	    -9.2316	   -10.8261	   -10.6583	   -15.6937	    -7.7209	    -9.3994	    -9.7351	
    -9.7351	   -12.0850	   -11.4975	    -8.6441	   -11.6653	   -10.7422	   -17.5400	    -7.9727	   -10.2386	   -11.2457	
    -8.9798	   -11.9171	   -11.7493	    -7.9727	   -12.3367	   -10.6583	   -19.0506	    -8.0566	   -10.7422	   -12.4207	
    -8.3084	   -11.7493	   -11.9171	    -7.1335	   -12.8403	   -10.4065	   -19.9738	    -8.0566	   -11.0779	   -13.1760	
    -7.6370	   -11.4975	   -11.9171	    -6.2943	   -13.0081	   -10.0708	   -20.3094	    -8.1406	   -11.0779	   -13.4277	
    -7.0496	   -11.1618	   -11.6653	    -5.2872	   -12.9242	    -9.5673	   -19.9738	    -8.0566	   -10.8261	   -13.2599	
    -6.4621	   -10.7422	   -11.2457	    -4.1962	   -12.4207	    -8.8120	   -19.1345	    -7.9727	   -10.2386	   -12.5046	
    -5.7907	   -10.1547	   -10.5743	    -2.9373	   -11.6653	    -7.9727	   -17.7917	    -7.7209	    -9.3994	   -11.2457	
    -5.1193	    -9.3994	    -9.7351	    -1.6785	   -10.5743	    -6.8817	   -16.1133	    -7.2174	    -8.3084	    -9.7351	
    -4.4479	    -8.5602	    -8.6441	    -0.4196	    -9.3155	    -5.7068	   -14.2670	    -6.5460	    -7.1335	    -7.9727	
    -3.8605	    -7.8049	    -7.6370	     0.9232	    -8.0566	    -4.5319	   -12.5046	    -5.7907	    -5.8746	    -6.1264	
    -3.2730	    -7.0496	    -6.7139	     2.0981	    -6.8817	    -3.3569	   -11.0779	    -5.0354	    -4.7836	    -4.6158	
    -2.9373	    -6.5460	    -6.0425	     3.1052	    -6.0425	    -2.3499	   -10.0708	    -4.3640	    -4.0283	    -3.4409	
    -2.7695	    -6.2103	    -5.6229	     3.8605	    -5.5389	    -1.6785	    -9.7351	    -3.8605	    -3.5248	    -2.7695	
    -2.7695	    -6.1264	    -5.5389	     4.3640	    -5.4550	    -1.2589	    -9.9030	    -3.5248	    -3.3569	    -2.6855	
    -2.9373	    -6.3782	    -5.7907	     4.5319	    -5.7907	    -1.0910	   -10.6583	    -3.5248	    -3.6087	    -3.1891	
    -3.2730	    -6.8817	    -6.3782	     4.3640	    -6.5460	    -1.2589	   -11.9171	    -3.7766	    -4.2801	    -4.2801	
    -3.6926	    -7.5531	    -7.2174	     3.9444	    -7.6370	    -1.6785	   -13.5117	    -4.1962	    -5.2032	    -5.7907	
    -4.1122	    -8.3923	    -8.3084	     3.2730	    -8.8959	    -2.2659	   -15.2740	    -4.8676	    -6.2943	    -7.6370	
    -4.5319	    -9.2316	    -9.4833	     2.6855	   -10.3226	    -2.8534	   -17.0364	    -5.4550	    -7.4692	    -9.6512	
    -4.7836	    -9.9869	   -10.6583	     2.1820	   -11.6653	    -3.3569	   -18.7149	    -6.0425	    -8.4763	   -11.4136	
    -4.7836	   -10.5743	   -11.5814	     2.0142	   -12.8403	    -3.6087	   -19.9738	    -6.2103	    -9.1476	   -12.8403	
    -4.4479	   -10.8261	   -12.2528	     2.1820	   -13.6795	    -3.4409	   -20.8130	    -6.0425	    -9.3155	   -13.5956	
    -3.7766	   -10.6583	   -12.5046	     2.9373	   -14.0152	    -2.8534	   -20.9808	    -5.4550	    -8.9798	   -13.6795	
    -2.7695	   -10.1547	   -12.4207	     4.0283	   -13.8474	    -1.9302	   -20.5612	    -4.3640	    -8.1406	   -13.0081	
    -1.5106	    -9.3155	   -11.8332	     5.6229	   -13.1760	    -0.5035	   -19.3863	    -2.8534	    -6.7139	   -11.6653	
    -0.0839	    -8.1406	   -10.9100	     7.4692	   -12.0010	     1.1749	   -17.7078	    -1.0071	    -4.9515	    -9.6512	
     1.4267	    -6.7139	    -9.5673	     9.4833	   -10.4904	     3.0212	   -15.5258	     1.0910	    -2.7695	    -7.2174	
     3.0212	    -5.0354	    -8.1406	    11.4975	    -8.6441	     5.0354	   -13.0081	     3.3569	    -0.5035	    -4.4479	
     4.6997	    -3.3569	    -6.4621	    13.5117	    -6.7139	     6.9656	   -10.3226	     5.6229	     1.9302	    -1.5945	
     6.2943	    -1.5945	    -4.7836	    15.3580	    -4.6997	     8.8959	    -7.7209	     7.8888	     4.2801	     1.2589	
     7.8049	     0.1678	    -3.1052	    16.8686	    -2.7695	    10.5743	    -5.3711	     9.9030	     6.3782	     3.8605	
     9.1476	     1.6785	    -1.5945	    18.1274	    -1.1749	    12.0010	    -3.5248	    11.5814	     8.2245	     5.9586	
    10.4065	     3.1052	    -0.3357	    18.9667	     0.0839	    13.1760	    -2.0981	    13.0081	     9.7351	     7.5531	
    11.4975	     4.3640	     0.8392	    19.5541	     0.9232	    14.0152	    -1.4267	    14.0152	    10.8261	     8.6441	
    12.3367	     5.2872	     1.5945	    19.8059	     1.2589	    14.5187	    -1.2589	    14.6866	    11.4975	     8.9798	
    13.0081	     5.9586	     2.0981	    19.6381	     1.1749	    14.6866	    -1.7624	    14.9384	    11.6653	     8.8120	
    13.4277	     6.2943	     2.2659	    19.1345	     0.6714	    14.5187	    -2.6855	    14.7705	    11.3297	     8.0566	
    13.5117	     6.2103	     2.1820	    18.2114	    -0.1678	    13.9313	    -3.9444	    14.1830	    10.5743	     6.7978	
    13.3438	     5.9586	     1.8463	    17.1204	    -1.1749	    13.1760	    -5.3711	    13.2599	     9.4833	     5.3711	
    13.0081	     5.5389	     1.4267	    15.9454	    -2.1820	    12.1689	    -6.6299	    12.1689	     8.2245	     3.7766	
    12.4207	     5.0354	     1.0071	    14.6866	    -3.1052	    11.2457	    -7.7209	    10.9100	     6.8817	     2.1820	
    11.7493	     4.4479	     0.5035	    13.5117	    -3.7766	    10.3226	    -8.4763	     9.8190	     5.5389	     0.9232	
    11.0779	     3.8605	     0.0839	    12.5046	    -4.2801	     9.4833	    -8.7280	     8.7280	     4.4479	    -0.0839	
    10.3226	     3.3569	    -0.3357	    11.6653	    -4.5319	     8.7280	    -8.5602	     7.8888	     3.6087	    -0.6714	
     9.4833	     2.8534	    -0.6714	    10.9100	    -4.4479	     8.2245	    -8.0566	     7.1335	     3.0212	    -0.9232	
     8.7280	     2.3499	    -0.9232	    10.4065	    -4.1122	     7.8049	    -7.2174	     6.7139	     2.6855	    -0.7553	
     7.9727	     2.0142	    -1.0071	     9.9869	    -3.5248	     7.5531	    -6.0425	     6.3782	     2.7695	    -0.2518	
     7.1335	     1.6785	    -1.0071	     9.6512	    -2.8534	     7.3013	    -4.8676	     6.2943	     3.0212	     0.5035	
     6.3782	     1.3428	    -0.9232	     9.3155	    -2.0142	     7.1335	    -3.6926	     6.2103	     3.3569	     1.4267	
     5.5389	     1.0910	    -0.8392	     8.8959	    -1.2589	     6.9656	    -2.7695	     6.2103	     3.8605	     2.2659	
     4.7836	     0.6714	    -0.8392	     8.3923	    -0.6714	     6.6299	    -2.1820	     6.1264	     4.1962	     2.9373	
     3.9444	     0.2518	    -0.8392	     7.8049	    -0.3357	     6.2943	    -2.0981	     5.9586	     4.3640	     3.3569	
     3.0212	    -0.2518	    -1.0910	     7.1335	    -0.3357	     5.7907	    -2.6016	     5.7068	     4.3640	     3.3569	
     2.0981	    -0.9232	    -1.5945	     6.2943	    -0.6714	     5.2032	    -3.5248	     5.3711	     4.0283	     2.8534	
     1.1749	    -1.7624	    -2.2659	     5.4550	    -1.4267	     4.5319	    -4.9515	     4.8676	     3.4409	     2.0142	
     0.0839	    -2.8534	    -3.2730	     4.4479	    -2.5177	     3.6087	    -6.7978	     4.1122	     2.6016	     0.6714	
    -1.0910	    -4.0283	    -4.4479	     3.2730	    -3.8605	     2.6016	    -8.8959	     3.2730	     1.5106	    -0.9232	
    -2.3499	    -5.3711	    -5.7068	     2.0142	    -5.4550	     1.5106	   -11.1618	     2.2659	     0.2518	    -2.8534	
    -3.7766	    -6.7139	    -7.0496	     0.5875	    -7.0496	     0.2518	   -13.3438	     1.2589	    -1.0910	    -4.8676	
    -5.2032	    -8.1406	    -8.3923	    -0.9232	    -8.6441	    -1.0910	   -15.3580	     0.2518	    -2.3499	    -6.8817	
    -6.6299	    -9.4833	    -9.6512	    -2.3499	   -10.0708	    -2.3499	   -17.2043	    -0.6714	    -3.4409	    -8.6441	
    -8.0566	   -10.7422	   -10.6583	    -3.7766	   -11.2457	    -3.4409	   -18.5471	    -1.4267	    -4.3640	   -10.1547	
    -9.3994	   -11.7493	   -11.4975	    -4.9515	   -12.0850	    -4.4479	   -19.5541	    -1.8463	    -5.0354	   -11.2457	
   -10.6583	   -12.5885	   -12.1689	    -5.9586	   -12.5885	    -5.1193	   -19.9738	    -2.0142	    -5.3711	   -11.8332	
   -11.8332	   -13.2599	   -12.5046	    -6.6299	   -12.6724	    -5.6229	   -19.9738	    -1.9302	    -5.3711	   -11.9171	
   -12.9242	   -13.7634	   -12.7563	    -6.9656	   -12.5046	    -5.7907	   -19.5541	    -1.5945	    -5.0354	   -11.4975	
   -13.9313	   -14.0991	   -12.7563	    -7.1335	   -12.0010	    -5.7068	   -18.7149	    -1.2589	    -4.5319	   -10.6583	
   -14.9384	   -14.3509	   -12.8403	    -7.2174	   -11.4136	    -5.6229	   -17.7078	    -1.0071	    -3.9444	    -9.5673	
   -16.0294	   -14.6866	   -12.9242	    -7.3853	   -10.7422	    -5.4550	   -16.6168	    -1.0071	    -3.4409	    -8.3923	
   -17.1204	   -15.1062	   -13.0920	    -7.8049	   -10.1547	    -5.5389	   -15.6097	    -1.3428	    -3.0212	    -7.2174	
   -18.2114	   -15.6937	   -13.4277	    -8.5602	    -9.7351	    -5.7907	   -14.7705	    -2.1820	    -2.8534	    -6.2943	
   -19.3024	   -16.3651	   -13.8474	    -9.7351	    -9.5673	    -6.3782	   -14.3509	    -3.2730	    -2.9373	    -5.6229	
   -20.3934	   -17.0364	   -14.4348	   -11.0779	    -9.5673	    -7.2174	   -14.2670	    -4.6158	    -3.1891	    -5.3711	
   -21.3165	   -17.7917	   -15.1062	   -12.6724	    -9.8190	    -8.2245	   -14.5187	    -5.9586	    -3.6926	    -5.3711	
   -22.1558	   -18.5471	   -15.7776	   -14.0991	   -10.2386	    -9.1476	   -15.1901	    -7.1335	    -4.1962	    -5.7068	
   -22.7432	   -19.1345	   -16.3651	   -15.4419	   -10.7422	   -10.1547	   -16.0294	    -8.3084	    -4.6997	    -6.2943	
   -23.1628	   -19.7220	   -16.9525	   -16.6168	   -11.2457	   -10.9940	   -17.0364	    -9.1476	    -5.2872	    -7.0496	
   -23.4146	   -20.0577	   -17.3721	   -17.5400	   -11.8332	   -11.7493	   -18.0435	    -9.9030	    -5.8746	    -7.9727	
   -23.4146	   -20.3094	   -17.7078	   -18.2114	   -12.3367	   -12.3367	   -18.9667	   -10.4065	    -6.3782	    -8.9798	
   -23.4146	   -20.4773	   -17.8757	   -18.7149	   -12.7563	   -12.7563	   -19.7220	   -10.8261	    -6.9656	    -9.9030	
   -23.3307	   -20.6451	   -18.1274	   -18.8828	   -13.1760	   -13.0081	   -20.3094	   -10.9940	    -7.4692	   -10.8261	
   -23.4985	   -20.8130	   -18.2953	   -19.0506	   -13.5117	   -13.2599	   -20.7291	   -11.1618	    -7.9727	   -11.5814	
   -23.7503	   -21.1487	   -18.6310	   -19.0506	   -13.9313	   -13.3438	   -21.0648	   -11.1618	    -8.3923	   -12.0850	
   -24.2538	   -21.5683	   -18.8828	   -19.0506	   -14.2670	   -13.3438	   -21.0648	   -11.0779	    -8.6441	   -12.3367	
   -24.8413	   -22.0718	   -19.2184	   -18.8828	   -14.5187	   -13.2599	   -20.8969	   -10.8261	    -8.7280	   -12.1689	
   -25.5127	   -22.4075	   -19.3863	   -18.4631	   -14.5187	   -12.9242	   -20.3094	   -10.4065	    -8.4763	   -11.5814	
   -26.1841	   -22.6593	   -19.3863	   -17.8757	   -14.3509	   -12.3367	   -19.4702	    -9.7351	    -7.9727	   -10.4904	
   -26.6037	   -22.6593	   -19.1345	   -16.9525	   -14.0152	   -11.4136	   -18.3792	    -8.8120	    -7.1335	    -9.0637	
   -26.8555	   -22.4915	   -18.7988	   -15.7776	   -13.4277	   -10.4065	   -17.1204	    -7.7209	    -6.0425	    -7.3013	
   -26.9394	   -22.0718	   -18.2114	   -14.4348	   -12.7563	    -9.1476	   -15.7776	    -6.4621	    -4.8676	    -5.5389	
   -26.7715	   -21.5683	   -17.6239	   -13.0920	   -12.0850	    -7.9727	   -14.6027	    -5.2872	    -3.6926	    -3.8605	
   -26.3519	   -20.9808	   -17.0364	   -11.6653	   -11.4975	    -6.7978	   -13.5956	    -4.1122	    -2.6016	    -2.4338	
   -25.8484	   -20.3934	   -16.4490	   -10.4065	   -11.1618	    -5.7907	   -13.0081	    -3.1052	    -1.7624	    -1.4267	
   -25.1770	   -19.8059	   -16.0294	    -9.2316	   -10.9100	    -4.9515	   -12.7563	    -2.3499	    -1.1749	    -0.9232	
   -24.4217	   -19.3024	   -15.6937	    -8.3084	   -10.9940	    -4.3640	   -12.9242	    -1.9302	    -0.8392	    -1.0071	
   -23.6664	   -18.8828	   -15.6097	    -7.6370	   -11.2457	    -4.1122	   -13.5117	    -1.6785	    -0.9232	    -1.5106	
   -22.9111	   -18.7149	   -15.6937	    -7.1335	   -11.8332	    -4.0283	   -14.5187	    -1.7624	    -1.2589	    -2.5177	
   -22.2397	   -18.7149	   -15.9454	    -6.8817	   -12.5046	    -4.1962	   -15.7776	    -2.0142	    -1.9302	    -3.8605	
   -21.7361	   -18.8828	   -16.3651	    -6.7139	   -13.3438	    -4.5319	   -17.2043	    -2.5177	    -2.6855	    -5.3711	
   -21.3165	   -19.2184	   -16.8686	    -6.7139	   -14.2670	    -4.9515	   -18.7149	    -3.0212	    -3.6087	    -6.8817	
   -21.0648	   -19.5541	   -17.3721	    -6.7978	   -15.0223	    -5.4550	   -20.0577	    -3.6926	    -4.4479	    -8.3084	
   -20.8969	   -19.9738	   -17.7917	    -6.8817	   -15.6097	    -5.8746	   -21.3165	    -4.1962	    -5.2032	    -9.3994	
   -20.8130	   -20.2255	   -18.0435	    -6.8817	   -15.9454	    -6.2103	   -22.1558	    -4.6158	    -5.7907	   -10.0708	
   -20.5612	   -20.3094	   -18.1274	    -6.7139	   -15.9454	    -6.2943	   -22.6593	    -4.7836	    -5.9586	   -10.3226	
   -20.2255	   -20.1416	   -17.7917	    -6.3782	   -15.6097	    -6.0425	   -22.6593	    -4.5319	    -5.7907	    -9.9030	
   -19.6381	   -19.5541	   -17.2043	    -5.7068	   -14.8544	    -5.4550	   -22.1558	    -3.9444	    -5.1193	    -8.9798	
   -18.6310	   -18.4631	   -16.1972	    -4.8676	   -13.7634	    -4.5319	   -21.0648	    -3.0212	    -4.1122	    -7.5531	
   -17.2882	   -16.9525	   -14.7705	    -3.6926	   -12.3367	    -3.2730	   -19.5541	    -1.6785	    -2.6855	    -5.7068	
   -15.5258	   -14.9384	   -12.9242	    -2.1820	   -10.4904	    -1.6785	   -17.6239	     0.0000	    -0.9232	    -3.5248	
   -13.2599	   -12.5885	   -10.7422	    -0.4196	    -8.4763	     0.1678	   -15.4419	     1.9302	     1.0910	    -1.0910	
   -10.6583	    -9.8190	    -8.3084	     1.5945	    -6.2943	     2.2659	   -13.1760	     4.1122	     3.1891	     1.2589	
    -7.7209	    -6.7978	    -5.6229	     3.9444	    -4.0283	     4.5319	   -10.9940	     6.3782	     5.3711	     3.5248	
    -4.5319	    -3.6926	    -2.9373	     6.3782	    -1.9302	     6.7978	    -9.0637	     8.5602	     7.3853	     5.3711	
    -1.2589	    -0.5875	    -0.4196	     8.8120	     0.0000	     8.8959	    -7.4692	    10.5743	     9.0637	     6.7978	
     1.9302	     2.1820	     1.8463	    10.9940	     1.5945	    10.6583	    -6.4621	    12.3367	    10.3226	     7.5531	
     4.7836	     4.5319	     3.5248	    12.8403	     2.6855	    12.0010	    -6.1264	    13.5117	    10.9940	     7.7209	
     7.0496	     6.1264	     4.5319	    14.0152	     3.1891	    12.5885	    -6.4621	    14.0991	    10.9940	     7.0496	
     8.4763	     6.9656	     4.6997	    14.2670	     2.9373	    12.2528	    -7.4692	    13.7634	    10.1547	     5.7068	
     8.9798	     6.7139	     4.0283	    13.5956	     1.9302	    10.9940	    -9.1476	    12.6724	     8.5602	     3.5248	
     8.4763	     5.5389	     2.5177	    11.7493	     0.2518	     8.8120	   -11.2457	    10.7422	     6.2943	     0.8392	
     6.8817	     3.3569	     0.1678	     8.9798	    -2.0142	     5.7907	   -13.6795	     7.9727	     3.4409	    -2.3499	
     4.3640	     0.5035	    -2.6855	     5.4550	    -4.6158	     2.1820	   -16.2811	     4.7836	     0.1678	    -5.6229	
     1.3428	    -2.8534	    -5.8746	     1.4267	    -7.3853	    -1.8463	   -18.6310	     1.2589	    -3.1891	    -8.7280	
    -2.0981	    -6.2943	    -8.9798	    -2.6855	   -10.0708	    -5.7907	   -20.7291	    -2.1820	    -6.2943	   -11.4136	
    -5.3711	    -9.4833	   -11.8332	    -6.6299	   -12.3367	    -9.3994	   -22.1558	    -5.3711	    -8.9798	   -13.4277	
    -8.3923	   -12.1689	   -14.0152	    -9.9869	   -14.0152	   -12.4207	   -22.9111	    -8.1406	   -11.0779	   -14.6866	
   -10.8261	   -14.1830	   -15.5258	   -12.5885	   -14.9384	   -14.6027	   -22.9111	   -10.4065	   -12.5046	   -14.9384	
   -12.5885	   -15.3580	   -16.2811	   -14.3509	   -15.1901	   -16.0294	   -22.2397	   -12.0010	   -13.1760	   -14.4348	
   -13.5117	   -15.7776	   -16.2811	   -15.2740	   -14.7705	   -16.5329	   -21.0648	   -13.0081	   -13.1760	   -13.2599	
   -13.7634	   -15.6097	   -15.6937	   -15.4419	   -13.8474	   -16.2811	   -19.4702	   -13.4277	   -12.7563	   -11.6653	
   -13.3438	   -14.7705	   -14.6027	   -14.8544	   -12.5046	   -15.5258	   -17.6239	   -13.3438	   -11.8332	    -9.7351	
   -12.3367	   -13.5956	   -13.2599	   -13.7634	   -11.0779	   -14.2670	   -15.8615	   -12.8403	   -10.8261	    -7.8049	
   -10.9940	   -12.0850	   -11.7493	   -12.3367	    -9.5673	   -12.8403	   -14.3509	   -12.0010	    -9.7351	    -6.1264	
    -9.3155	   -10.6583	   -10.3226	   -10.7422	    -8.2245	   -11.4136	   -13.2599	   -11.0779	    -8.7280	    -4.8676	
    -7.7209	    -9.3155	    -9.1476	    -9.2316	    -7.3013	   -10.0708	   -12.6724	   -10.2386	    -8.0566	    -4.1122	
    -6.1264	    -8.2245	    -8.2245	    -7.8888	    -6.7139	    -9.0637	   -12.6724	    -9.5673	    -7.6370	    -3.9444	
    -4.6158	    -7.3853	    -7.7209	    -6.7139	    -6.5460	    -8.2245	   -13.1760	    -9.0637	    -7.5531	    -4.2801	
    -3.3569	    -6.8817	    -7.4692	    -5.7068	    -6.7139	    -7.6370	   -14.0152	    -8.7280	    -7.6370	    -5.1193	
    -2.2659	    -6.4621	    -7.3853	    -4.7836	    -7.0496	    -7.2174	   -15.1062	    -8.4763	    -7.8049	    -6.2103	
    -1.1749	    -6.2103	    -7.3853	    -4.0283	    -7.4692	    -6.7978	   -16.1972	    -8.2245	    -7.8888	    -7.2174	
    -0.2518	    -5.8746	    -7.3853	    -3.1891	    -7.8049	    -6.4621	   -17.0364	    -7.8888	    -7.9727	    -8.2245	
     0.5035	    -5.5389	    -7.3013	    -2.3499	    -8.0566	    -6.0425	   -17.6239	    -7.5531	    -7.8888	    -8.9798	
     1.1749	    -5.2032	    -7.0496	    -1.5106	    -8.1406	    -5.6229	   -17.8757	    -7.0496	    -7.6370	    -9.3155	
     1.6785	    -4.8676	    -6.7978	    -0.6714	    -8.0566	    -5.2032	   -17.7917	    -6.5460	    -7.2174	    -9.3994	
     2.0981	    -4.5319	    -6.3782	     0.0839	    -7.7209	    -4.6997	   -17.2043	    -5.9586	    -6.6299	    -9.0637	
     2.3499	    -4.0283	    -5.7907	     0.8392	    -7.0496	    -4.1962	   -16.2811	    -5.2872	    -5.9586	    -8.3923	
     2.6016	    -3.4409	    -4.9515	     1.5945	    -6.2103	    -3.6087	   -14.9384	    -4.4479	    -5.0354	    -7.3013	
     2.7695	    -2.6855	    -4.0283	     2.3499	    -5.1193	    -2.9373	   -13.3438	    -3.6087	    -4.0283	    -5.8746	
     2.8534	    -1.9302	    -2.9373	     3.1052	    -3.8605	    -2.1820	   -11.5814	    -2.6855	    -2.8534	    -4.2801	
     3.0212	    -1.2589	    -1.8463	     3.7766	    -2.6016	    -1.3428	    -9.7351	    -1.7624	    -1.5945	    -2.6016	
     3.0212	    -0.5875	    -0.9232	     4.1962	    -1.4267	    -0.6714	    -8.0566	    -0.9232	    -0.5035	    -1.0910	
     2.9373	    -0.2518	    -0.3357	     4.3640	    -0.5035	    -0.1678	    -6.7978	    -0.3357	     0.4196	     0.1678	
     2.6855	    -0.0839	    -0.0839	     4.1962	     0.0000	     0.0000	    -5.9586	    -0.0839	     0.9232	     0.9232	
     2.2659	    -0.3357	    -0.4196	     3.5248	     0.0000	    -0.1678	    -5.7907	    -0.2518	     0.9232	     1.0910	
     1.6785	    -1.0071	    -1.1749	     2.4338	    -0.5035	    -0.8392	    -6.2943	    -0.8392	     0.4196	     0.5035	
     0.9232	    -1.9302	    -2.3499	     1.0071	    -1.5106	    -1.8463	    -7.4692	    -1.7624	    -0.6714	    -0.6714	
     0.0839	    -3.1052	    -3.8605	    -0.5875	    -2.9373	    -3.1052	    -9.0637	    -3.0212	    -2.0981	    -2.3499	
    -0.7553	    -4.2801	    -5.2872	    -2.3499	    -4.4479	    -4.5319	   -10.9940	    -4.5319	    -3.8605	    -4.3640	
    -1.5106	    -5.3711	    -6.6299	    -4.0283	    -5.9586	    -6.0425	   -13.0081	    -5.9586	    -5.6229	    -6.4621	
    -2.0981	    -6.2943	    -7.7209	    -5.6229	    -7.3013	    -7.3853	   -14.7705	    -7.2174	    -7.2174	    -8.4763	
    -2.4338	    -6.8817	    -8.4763	    -6.9656	    -8.3084	    -8.4763	   -16.2811	    -8.3084	    -8.6441	   -10.1547	
    -2.6855	    -7.2174	    -8.8959	    -8.0566	    -8.9798	    -9.3994	   -17.3721	    -9.0637	    -9.7351	   -11.4975	
    -2.7695	    -7.3013	    -8.9798	    -8.8120	    -9.2316	    -9.9030	   -17.9596	    -9.4833	   -10.4065	   -12.2528	
    -2.6016	    -7.1335	    -8.6441	    -9.1476	    -9.0637	   -10.0708	   -18.0435	    -9.5673	   -10.6583	   -12.5046	
    -2.3499	    -6.7139	    -8.0566	    -9.0637	    -8.4763	    -9.9869	   -17.5400	    -9.2316	   -10.4904	   -12.0850	
    -2.0142	    -6.0425	    -7.2174	    -8.7280	    -7.5531	    -9.4833	   -16.6168	    -8.5602	    -9.9030	   -11.1618	
    -1.5106	    -5.1193	    -6.1264	    -8.1406	    -6.2943	    -8.8959	   -15.2740	    -7.7209	    -8.9798	    -9.7351	
    -0.9232	    -4.1122	    -4.8676	    -7.3853	    -4.8676	    -8.0566	   -13.5956	    -6.6299	    -7.8888	    -8.0566	
    -0.2518	    -3.1052	    -3.6087	    -6.5460	    -3.2730	    -7.2174	   -11.7493	    -5.5389	    -6.7139	    -6.1264	
     0.4196	    -2.0142	    -2.2659	    -5.7068	    -1.6785	    -6.2943	    -9.9030	    -4.4479	    -5.4550	    -4.1962	
     1.0910	    -1.0071	    -1.0910	    -4.9515	    -0.2518	    -5.5389	    -8.3084	    -3.5248	    -4.3640	    -2.4338	
     1.6785	    -0.1678	    -0.0839	    -4.3640	     0.8392	    -4.8676	    -6.8817	    -2.6855	    -3.3569	    -0.9232	
     2.0981	     0.5035	     0.5875	    -3.9444	     1.6785	    -4.4479	    -5.9586	    -2.0142	    -2.6016	     0.0839	
     2.4338	     0.9232	     1.0071	    -3.6926	     2.0981	    -4.1962	    -5.4550	    -1.5945	    -2.1820	     0.5875	
     2.6855	     1.0910	     1.0910	    -3.6926	     2.0981	    -4.2801	    -5.5389	    -1.3428	    -1.9302	     0.5875	
     2.7695	     1.0910	     0.7553	    -3.8605	     1.6785	    -4.5319	    -6.0425	    -1.4267	    -2.0981	     0.0839	
     2.7695	     0.8392	     0.2518	    -4.1962	     0.9232	    -4.9515	    -6.9656	    -1.7624	    -2.5177	    -1.0071	
     2.8534	     0.5035	    -0.5035	    -4.6997	    -0.0839	    -5.6229	    -8.2245	    -2.2659	    -3.2730	    -2.3499	
     2.9373	     0.0839	    -1.2589	    -5.2872	    -1.0910	    -6.3782	    -9.6512	    -3.0212	    -4.2801	    -4.0283	
     3.0212	    -0.3357	    -2.0981	    -5.7907	    -2.1820	    -7.0496	   -11.0779	    -3.7766	    -5.3711	    -5.7068	
     3.2730	    -0.5875	    -2.6855	    -6.2103	    -3.1052	    -7.7209	   -12.4207	    -4.5319	    -6.4621	    -7.2174	
     3.5248	    -0.8392	    -3.1891	    -6.4621	    -3.7766	    -8.2245	   -13.5117	    -5.2032	    -7.4692	    -8.4763	
     3.8605	    -0.9232	    -3.5248	    -6.5460	    -4.2801	    -8.4763	   -14.3509	    -5.7068	    -8.2245	    -9.3994	
     4.2801	    -0.8392	    -3.6926	    -6.3782	    -4.4479	    -8.5602	   -14.6866	    -6.0425	    -8.6441	    -9.7351	
     4.6158	    -0.6714	    -3.6087	    -6.0425	    -4.3640	    -8.3923	   -14.6866	    -6.1264	    -8.7280	    -9.5673	
     4.9515	    -0.4196	    -3.4409	    -5.5389	    -4.0283	    -7.9727	   -14.2670	    -6.1264	    -8.4763	    -8.8959	
     5.2032	    -0.0839	    -3.1052	    -4.8676	    -3.4409	    -7.4692	   -13.4277	    -6.0425	    -7.8888	    -7.8049	
     5.3711	     0.2518	    -2.6855	    -4.0283	    -2.6855	    -6.7978	   -12.3367	    -5.8746	    -7.1335	    -6.3782	
     5.3711	     0.5875	    -2.2659	    -3.2730	    -1.9302	    -6.1264	   -11.0779	    -5.7907	    -6.3782	    -4.9515	
     5.3711	     0.7553	    -1.9302	    -2.5177	    -1.1749	    -5.5389	    -9.9030	    -5.7907	    -5.6229	    -3.6087	
     5.2872	     0.8392	    -1.7624	    -1.8463	    -0.5875	    -5.0354	    -8.7280	    -5.7068	    -5.0354	    -2.5177	
     5.1193	     0.7553	    -1.6785	    -1.2589	    -0.2518	    -4.6158	    -7.8888	    -5.7907	    -4.5319	    -1.7624	
     4.9515	     0.6714	    -1.7624	    -0.7553	    -0.1678	    -4.3640	    -7.4692	    -5.7907	    -4.3640	    -1.5106	
     4.8676	     0.4196	    -2.0142	    -0.2518	    -0.4196	    -4.1962	    -7.4692	    -5.7907	    -4.3640	    -1.6785	
     4.8676	     0.1678	    -2.4338	     0.1678	    -1.0071	    -4.1122	    -7.9727	    -5.9586	    -4.6158	    -2.3499	
     4.8676	    -0.2518	    -3.0212	     0.5035	    -1.8463	    -4.1962	    -9.0637	    -6.1264	    -5.1193	    -3.5248	
     4.7836	    -0.6714	    -3.7766	     0.6714	    -2.8534	    -4.4479	   -10.4904	    -6.4621	    -5.7907	    -4.9515	
     4.7836	    -1.2589	    -4.5319	     0.6714	    -4.1122	    -4.8676	   -12.3367	    -6.9656	    -6.7139	    -6.7139	
     4.6158	    -1.8463	    -5.2872	     0.3357	    -5.3711	    -5.5389	   -14.4348	    -7.6370	    -7.8049	    -8.6441	
     4.2801	    -2.4338	    -6.1264	    -0.1678	    -6.6299	    -6.2943	   -16.5329	    -8.4763	    -8.9798	   -10.6583	
     3.8605	    -3.1891	    -6.8817	    -1.0071	    -7.8049	    -7.3013	   -18.6310	    -9.3994	   -10.1547	   -12.4207	
     3.2730	    -3.8605	    -7.5531	    -2.0142	    -8.7280	    -8.3923	   -20.3934	   -10.4065	   -11.2457	   -14.0991	
     2.6855	    -4.4479	    -8.1406	    -3.2730	    -9.3155	    -9.4833	   -21.7361	   -11.4136	   -12.2528	   -15.3580	
     2.0981	    -5.0354	    -8.4763	    -4.6158	    -9.6512	   -10.5743	   -22.5754	   -12.3367	   -13.0920	   -16.1133	
     1.5945	    -5.3711	    -8.6441	    -5.8746	    -9.4833	   -11.4975	   -22.7432	   -13.0081	   -13.5117	   -16.4490	
     1.1749	    -5.4550	    -8.4763	    -7.0496	    -8.9798	   -12.2528	   -22.2397	   -13.3438	   -13.5956	   -16.1972	
     1.0910	    -5.2872	    -8.0566	    -7.8888	    -8.1406	   -12.6724	   -21.0648	   -13.4277	   -13.3438	   -15.3580	
     1.1749	    -4.8676	    -7.3853	    -8.5602	    -6.8817	   -12.7563	   -19.3863	   -13.1760	   -12.7563	   -14.0152	
     1.4267	    -4.3640	    -6.6299	    -8.9798	    -5.5389	   -12.6724	   -17.3721	   -12.6724	   -11.9171	   -12.4207	
     1.7624	    -3.6926	    -5.8746	    -9.3994	    -4.2801	   -12.4207	   -15.2740	   -12.0850	   -10.9940	   -10.7422	
     2.0981	    -3.1891	    -5.2032	    -9.7351	    -3.1052	   -12.1689	   -13.4277	   -11.4975	   -10.1547	    -9.1476	
     2.3499	    -2.7695	    -4.7836	   -10.0708	    -2.2659	   -12.0850	   -11.8332	   -11.0779	    -9.5673	    -7.9727	
     2.5177	    -2.5177	    -4.5319	   -10.5743	    -1.8463	   -12.0850	   -10.8261	   -10.8261	    -9.2316	    -7.2174	
     2.4338	    -2.5177	    -4.6997	   -11.2457	    -1.7624	   -12.4207	   -10.4065	   -10.9100	    -9.2316	    -7.1335	
     2.1820	    -2.8534	    -5.1193	   -12.0010	    -2.2659	   -13.0081	   -10.6583	   -11.3297	    -9.7351	    -7.7209	
     1.6785	    -3.5248	    -5.8746	   -13.0081	    -3.1052	   -13.8474	   -11.4975	   -12.0850	   -10.5743	    -8.8959	
     0.9232	    -4.3640	    -6.7978	   -14.0991	    -4.2801	   -14.9384	   -12.7563	   -13.0920	   -11.7493	   -10.6583	
     0.0839	    -5.3711	    -7.8888	   -15.2740	    -5.6229	   -16.1133	   -14.4348	   -14.2670	   -13.0920	   -12.7563	
    -0.6714	    -6.2943	    -8.8959	   -16.2811	    -6.9656	   -17.2043	   -16.1133	   -15.4419	   -14.4348	   -14.9384	
    -1.3428	    -7.0496	    -9.7351	   -17.1204	    -8.1406	   -18.1274	   -17.7078	   -16.3651	   -15.6097	   -16.8686	
    -1.7624	    -7.6370	   -10.2386	   -17.6239	    -8.9798	   -18.7988	   -18.9667	   -17.1204	   -16.5329	   -18.4631	
    -1.8463	    -7.8049	   -10.4065	   -17.8757	    -9.4833	   -19.1345	   -19.8898	   -17.5400	   -17.0364	   -19.5541	
    -1.6785	    -7.6370	   -10.2386	   -17.8757	    -9.4833	   -19.1345	   -20.3934	   -17.7078	   -17.1204	   -20.1416	
    -1.2589	    -7.2174	    -9.6512	   -17.6239	    -9.1476	   -18.8828	   -20.2255	   -17.4561	   -16.7847	   -19.9738	
    -0.5035	    -6.3782	    -8.8120	   -17.1204	    -8.3084	   -18.2953	   -19.5541	   -16.9525	   -16.1972	   -19.3024	
     0.4196	    -5.3711	    -7.6370	   -16.3651	    -7.2174	   -17.3721	   -18.2953	   -16.1133	   -15.1901	   -18.1274	
     1.5106	    -4.0283	    -6.2103	   -15.3580	    -5.7907	   -16.2811	   -16.6168	   -15.0223	   -14.0152	   -16.4490	
     2.6855	    -2.6855	    -4.6997	   -14.0991	    -4.3640	   -14.9384	   -14.6866	   -13.7634	   -12.7563	   -14.6027	
     3.8605	    -1.3428	    -3.2730	   -12.7563	    -2.9373	   -13.5956	   -12.7563	   -12.4207	   -11.4975	   -12.6724	
     5.0354	    -0.0839	    -1.9302	   -11.3297	    -1.6785	   -12.2528	   -10.9940	   -11.1618	   -10.3226	   -10.9100	
     5.9586	     1.0071	    -0.8392	    -9.9030	    -0.7553	   -10.9940	    -9.6512	    -9.9869	    -9.3994	    -9.4833	
     6.7978	     1.8463	     0.0000	    -8.5602	    -0.1678	    -9.9869	    -8.8959	    -9.0637	    -8.8120	    -8.4763	
     7.4692	     2.4338	     0.5035	    -7.3853	     0.0839	    -9.0637	    -8.8120	    -8.3084	    -8.4763	    -8.0566	
     7.9727	     2.8534	     0.7553	    -6.2943	     0.0839	    -8.4763	    -9.3994	    -7.8049	    -8.4763	    -8.1406	
     8.3923	     3.0212	     0.8392	    -5.3711	    -0.3357	    -8.1406	   -10.6583	    -7.4692	    -8.7280	    -8.7280	
     8.5602	     3.0212	     0.5875	    -4.6158	    -0.9232	    -7.9727	   -12.3367	    -7.3013	    -9.2316	    -9.8190	
     8.5602	     2.7695	     0.1678	    -4.1122	    -1.6785	    -7.9727	   -14.4348	    -7.3013	    -9.9030	   -11.3297	
     8.4763	     2.5177	    -0.3357	    -3.6926	    -2.6016	    -8.0566	   -16.7847	    -7.3853	   -10.6583	   -12.9242	
     8.1406	     2.0142	    -1.0071	    -3.4409	    -3.6926	    -8.2245	   -19.0506	    -7.3853	   -11.4136	   -14.6866	
     7.6370	     1.5106	    -1.7624	    -3.3569	    -4.6997	    -8.4763	   -21.3165	    -7.4692	   -12.0010	   -16.2811	
     6.9656	     0.7553	    -2.6016	    -3.4409	    -5.7907	    -8.6441	   -23.2468	    -7.4692	   -12.5046	   -17.6239	
     6.2103	     0.0839	    -3.4409	    -3.4409	    -6.7139	    -8.8120	   -24.8413	    -7.3853	   -12.8403	   -18.5471	
     5.4550	    -0.5875	    -4.1122	    -3.5248	    -7.4692	    -8.8120	   -25.8484	    -7.3013	   -12.8403	   -19.0506	
     4.8676	    -1.1749	    -4.6158	    -3.3569	    -7.8888	    -8.5602	   -26.1841	    -7.1335	   -12.6724	   -18.8828	
     4.3640	    -1.4267	    -4.6997	    -3.0212	    -7.9727	    -8.0566	   -25.9323	    -6.8817	   -12.0850	   -18.2114	
     4.1962	    -1.3428	    -4.4479	    -2.3499	    -7.5531	    -7.2174	   -24.9252	    -6.4621	   -11.1618	   -16.9525	
     4.2801	    -0.8392	    -3.6926	    -1.3428	    -6.7139	    -6.0425	   -23.4985	    -5.7907	    -9.9869	   -15.1901	
     4.6158	    -0.1678	    -2.7695	    -0.0839	    -5.5389	    -4.6158	   -21.6522	    -5.0354	    -8.6441	   -13.0920	
     5.1193	     0.7553	    -1.5945	     1.3428	    -4.1962	    -3.1052	   -19.6381	    -4.1122	    -7.1335	   -10.9100	
     5.6229	     1.6785	    -0.4196	     2.6855	    -2.8534	    -1.6785	   -17.7917	    -3.1891	    -5.7907	    -8.8120	
     6.2103	     2.6016	     0.6714	     3.8605	    -1.5945	    -0.3357	   -16.1133	    -2.2659	    -4.5319	    -6.8817	
     6.7139	     3.3569	     1.5106	     4.8676	    -0.6714	     0.7553	   -14.8544	    -1.5106	    -3.4409	    -5.4550	
     7.2174	     4.0283	     2.0142	     5.4550	     0.0000	     1.5106	   -14.1830	    -0.8392	    -2.6855	    -4.4479	
     7.6370	     4.4479	     2.1820	     5.8746	     0.2518	     2.0142	   -13.9313	    -0.4196	    -2.1820	    -4.0283	
     7.9727	     4.5319	     1.9302	     5.9586	     0.0839	     2.1820	   -14.3509	    -0.0839	    -2.0981	    -4.1962	
     8.1406	     4.4479	     1.3428	     5.7907	    -0.5035	     2.1820	   -15.1901	    -0.0839	    -2.2659	    -4.9515	
     8.0566	     4.0283	     0.4196	     5.4550	    -1.5106	     1.8463	   -16.5329	    -0.2518	    -2.7695	    -6.2103	
     7.8888	     3.3569	    -0.6714	     5.0354	    -2.6855	     1.4267	   -18.2114	    -0.6714	    -3.5248	    -7.8049	
     7.4692	     2.5177	    -1.9302	     4.5319	    -4.0283	     0.9232	   -19.9738	    -1.1749	    -4.4479	    -9.5673	
     6.9656	     1.5945	    -3.1891	     4.1122	    -5.4550	     0.3357	   -21.7361	    -1.7624	    -5.3711	   -11.4136	
     6.3782	     0.6714	    -4.3640	     3.7766	    -6.7139	    -0.1678	   -23.2468	    -2.4338	    -6.2943	   -13.1760	
     5.7907	    -0.0839	    -5.2872	     3.4409	    -7.7209	    -0.5875	   -24.4217	    -2.9373	    -7.1335	   -14.6027	
     5.2032	    -0.7553	    -6.0425	     3.2730	    -8.3923	    -0.9232	   -25.0931	    -3.3569	    -7.8049	   -15.6097	
     4.8676	    -1.0910	    -6.3782	     3.1891	    -8.6441	    -1.0071	   -25.0931	    -3.6087	    -8.2245	   -16.1133	
     4.7836	    -1.0910	    -6.2943	     3.2730	    -8.4763	    -0.9232	   -24.5056	    -3.6926	    -8.2245	   -15.9454	
     4.9515	    -0.6714	    -5.7068	     3.5248	    -7.7209	    -0.5875	   -23.3307	    -3.3569	    -7.8888	   -15.2740	
     5.3711	     0.1678	    -4.6997	     3.9444	    -6.5460	     0.0000	   -21.4844	    -2.6855	    -7.2174	   -13.9313	
     6.1264	     1.3428	    -3.3569	     4.5319	    -4.9515	     0.8392	   -19.2184	    -1.7624	    -6.0425	   -12.0850	
     7.0496	     2.6855	    -1.7624	     5.2872	    -3.1052	     1.7624	   -16.7007	    -0.5875	    -4.6997	    -9.9030	
     8.1406	     4.1962	     0.0000	     5.9586	    -1.2589	     2.7695	   -14.1830	     0.6714	    -3.2730	    -7.7209	
     9.2316	     5.6229	     1.5945	     6.7139	     0.4196	     3.6926	   -11.8332	     1.9302	    -1.8463	    -5.6229	
    10.2386	     6.8817	     3.0212	     7.3013	     1.8463	     4.3640	    -9.8190	     3.0212	    -0.6714	    -3.9444	
    11.0779	     7.8888	     4.1122	     7.8888	     2.9373	     4.9515	    -8.3923	     3.8605	     0.1678	    -2.8534	
    11.7493	     8.6441	     4.8676	     8.3923	     3.6087	     5.2032	    -7.5531	     4.3640	     0.5875	    -2.3499	
    12.2528	     9.0637	     5.2872	     8.8120	     3.9444	     5.2872	    -7.3013	     4.6158	     0.6714	    -2.4338	
    12.5046	     9.2316	     5.4550	     9.0637	     3.8605	     5.2872	    -7.6370	     4.6158	     0.5035	    -3.0212	
    12.6724	     9.1476	     5.3711	     9.3994	     3.4409	     5.0354	    -8.4763	     4.3640	     0.1678	    -4.0283	
    12.7563	     8.9798	     5.1193	     9.6512	     2.8534	     4.7836	    -9.7351	     4.0283	    -0.4196	    -5.2872	
    12.8403	     8.6441	     4.7836	     9.9869	     2.0981	     4.6158	   -11.2457	     3.6087	    -0.9232	    -6.6299	
    12.9242	     8.3923	     4.4479	    10.4065	     1.4267	     4.4479	   -12.9242	     3.2730	    -1.4267	    -7.9727	
    13.1760	     8.3084	     4.2801	    10.9100	     0.8392	     4.4479	   -14.6027	     3.0212	    -1.7624	    -8.9798	
    13.5956	     8.3923	     4.3640	    11.5814	     0.4196	     4.6158	   -15.9454	     3.0212	    -1.9302	    -9.6512	
    14.2670	     8.7280	     4.5319	    12.3367	     0.4196	     4.9515	   -16.8686	     3.1891	    -1.8463	    -9.7351	
    15.0223	     9.2316	     4.9515	    13.1760	     0.6714	     5.5389	   -17.2043	     3.6087	    -1.4267	    -9.3155	
    15.9454	     9.9030	     5.6229	    14.0152	     1.1749	     6.2943	   -17.0364	     4.2801	    -0.8392	    -8.3923	
    16.8686	    10.7422	     6.2943	    14.8544	     1.9302	     7.0496	   -16.2811	     5.2032	     0.0839	    -6.9656	
    17.6239	    11.5814	     7.1335	    15.5258	     2.8534	     7.8888	   -15.1062	     6.2103	     1.0910	    -5.2032	
    18.2953	    12.4207	     7.8888	    16.0294	     3.8605	     8.7280	   -13.5117	     7.4692	     2.3499	    -3.1052	
    18.7988	    13.0920	     8.5602	    16.4490	     4.7836	     9.5673	   -11.9171	     8.7280	     3.6087	    -0.9232	
    18.9667	    13.5956	     9.0637	    16.7007	     5.6229	    10.2386	   -10.3226	     9.9869	     4.8676	     1.1749	
    18.9667	    13.8474	     9.3994	    16.8686	     6.2103	    10.8261	    -8.9798	    11.1618	     6.0425	     3.0212	
    18.7988	    14.0152	     9.4833	    17.0364	     6.6299	    11.3297	    -8.0566	    12.2528	     6.8817	     4.5319	
    18.4631	    13.8474	     9.3994	    17.2043	     6.6299	    11.7493	    -7.5531	    13.0081	     7.5531	     5.4550	
    18.0435	    13.5956	     9.1476	    17.4561	     6.3782	    12.0010	    -7.5531	    13.3438	     7.7209	     5.8746	
    17.6239	    13.0920	     8.6441	    17.6239	     5.8746	    12.0850	    -7.9727	    13.3438	     7.6370	     5.7907	
    17.2043	    12.5885	     8.0566	    17.8757	     5.1193	    12.1689	    -8.6441	    12.9242	     7.2174	     5.2032	
    16.8686	    12.0010	     7.4692	    18.2114	     4.2801	    12.0850	    -9.5673	    12.1689	     6.4621	     4.2801	
    16.6168	    11.4136	     6.7978	    18.6310	     3.3569	    12.0850	   -10.5743	    11.2457	     5.7068	     3.1891	
    16.5329	    10.8261	     6.2943	    19.0506	     2.5177	    12.0850	   -11.4975	    10.2386	     4.8676	     2.0981	
    16.5329	    10.4065	     5.7907	    19.6381	     1.6785	    12.1689	   -12.2528	     9.3155	     4.1122	     1.0071	
    16.6168	    10.0708	     5.4550	    20.1416	     1.0071	    12.2528	   -12.9242	     8.6441	     3.6926	     0.1678	
    16.7847	     9.8190	     5.1193	    20.8130	     0.4196	    12.5046	   -13.3438	     8.2245	     3.4409	    -0.3357	
    16.9525	     9.6512	     4.8676	    21.4844	     0.0000	    12.8403	   -13.4277	     8.1406	     3.5248	    -0.4196	
    17.1204	     9.5673	     4.6158	    22.2397	    -0.2518	    13.3438	   -13.2599	     8.4763	     3.9444	    -0.0839	
    17.3721	     9.6512	     4.6158	    23.0789	    -0.1678	    14.0152	   -12.7563	     9.2316	     4.7836	     0.7553	
    17.7078	     9.9030	     4.7836	    24.0021	     0.1678	    14.7705	   -11.8332	    10.2386	     5.9586	     2.0981	
    18.0435	    10.3226	     5.1193	    25.0092	     0.8392	    15.6937	   -10.5743	    11.4975	     7.4692	     3.7766	
    18.4631	    10.8261	     5.7068	    26.0162	     1.7624	    16.7007	    -8.9798	    12.9242	     9.1476	     5.7068	
    18.8828	    11.4136	     6.2943	    26.9394	     2.8534	    17.6239	    -7.3853	    14.3509	    10.8261	     7.7209	
[Epoch Header]
[Trial Type]	13
[Accept]	1
[Correct]	0
[RT]	 0.000
[Resp]	0
[Epoch Data]
     9.8190	     9.5673	     8.3084	     9.5673	     3.6926	     4.2801	    -0.6714	     0.0000	    -3.3569	    -7.6370	
     9.4833	     8.9798	     7.7209	     9.1476	     3.0212	     3.6926	    -2.0981	    -0.5875	    -4.2801	    -9.1476	
     9.0637	     8.4763	     7.0496	     8.7280	     2.1820	     3.1891	    -3.5248	    -1.0910	    -5.0354	   -10.6583	
     8.7280	     7.9727	     6.5460	     8.3084	     1.5106	     2.7695	    -4.7836	    -1.5106	    -5.7068	   -12.0010	
     8.3084	     7.5531	     6.1264	     7.9727	     1.0071	     2.4338	    -5.8746	    -1.8463	    -6.2943	   -13.0920	
     7.9727	     7.2174	     5.7907	     7.5531	     0.5875	     2.1820	    -6.4621	    -2.1820	    -6.6299	   -13.8474	
     7.6370	     6.9656	     5.6229	     7.2174	     0.4196	     2.0142	    -6.7139	    -2.4338	    -6.9656	   -14.2670	
     7.2174	     6.7139	     5.4550	     6.7978	     0.5035	     1.9302	    -6.5460	    -2.6855	    -7.1335	   -14.2670	
     6.7978	     6.5460	     5.4550	     6.4621	     0.7553	     1.7624	    -5.7068	    -2.9373	    -7.1335	   -13.9313	
     6.3782	     6.4621	     5.7068	     6.1264	     1.4267	     1.7624	    -4.4479	    -3.0212	    -6.9656	   -13.1760	
     6.1264	     6.6299	     6.1264	     5.9586	     2.2659	     1.9302	    -2.6855	    -2.9373	    -6.5460	   -12.0010	
     5.9586	     6.8817	     6.7139	     5.8746	     3.3569	     2.0981	    -0.5035	    -2.6016	    -5.8746	   -10.5743	
     5.8746	     7.3013	     7.4692	     5.8746	     4.5319	     2.4338	     1.6785	    -2.0981	    -5.0354	    -8.8959	
     5.9586	     7.8049	     8.2245	     6.0425	     5.7068	     2.7695	     3.8605	    -1.4267	    -4.0283	    -7.1335	
     6.2103	     8.3923	     9.0637	     6.3782	     6.7978	     3.2730	     5.7907	    -0.5875	    -3.0212	    -5.5389	
     6.6299	     9.0637	     9.8190	     6.7978	     7.7209	     3.8605	     7.3013	     0.2518	    -2.0142	    -4.0283	
     7.3013	     9.7351	    10.4904	     7.3013	     8.3923	     4.3640	     8.2245	     1.0910	    -1.0910	    -2.9373	
     7.9727	    10.3226	    10.9940	     7.8049	     8.8120	     4.8676	     8.5602	     1.8463	    -0.3357	    -2.1820	
     8.5602	    10.6583	    11.2457	     8.2245	     8.8120	     5.2032	     8.2245	     2.4338	     0.1678	    -1.8463	
     9.1476	    10.8261	    11.1618	     8.3923	     8.3923	     5.3711	     7.2174	     2.7695	     0.3357	    -2.0142	
     9.3994	    10.7422	    10.7422	     8.4763	     7.7209	     5.3711	     5.6229	     2.9373	     0.1678	    -2.6855	
     9.4833	    10.3226	    10.0708	     8.3084	     6.7978	     5.2032	     3.6926	     2.8534	    -0.1678	    -3.6087	
     9.2316	     9.7351	     9.2316	     8.0566	     5.6229	     4.8676	     1.5945	     2.6016	    -0.5875	    -4.6158	
     8.7280	     9.0637	     8.2245	     7.8049	     4.5319	     4.6158	    -0.4196	     2.4338	    -1.0071	    -5.7068	
     8.1406	     8.3084	     7.2174	     7.5531	     3.5248	     4.4479	    -2.1820	     2.2659	    -1.3428	    -6.6299	
     7.4692	     7.5531	     6.3782	     7.2174	     2.6855	     4.1962	    -3.5248	     2.2659	    -1.5945	    -7.2174	
     6.7139	     6.8817	     5.6229	     6.9656	     2.0981	     4.1122	    -4.3640	     2.3499	    -1.5106	    -7.4692	
     6.0425	     6.2943	     5.0354	     6.6299	     1.6785	     4.1122	    -4.8676	     2.6855	    -1.2589	    -7.3013	
     5.3711	     5.8746	     4.6997	     6.4621	     1.6785	     4.1962	    -4.7836	     3.1891	    -0.7553	    -6.7139	
     4.7836	     5.6229	     4.6158	     6.3782	     1.8463	     4.3640	    -4.4479	     3.8605	     0.0000	    -5.7068	
     4.2801	     5.5389	     4.6997	     6.4621	     2.3499	     4.6997	    -3.6926	     4.7836	     1.0071	    -4.4479	
     3.7766	     5.5389	     5.0354	     6.6299	     3.1052	     5.1193	    -2.6855	     5.7907	     2.1820	    -2.7695	
     3.3569	     5.6229	     5.5389	     6.7978	     3.8605	     5.5389	    -1.5945	     6.7978	     3.3569	    -1.0910	
     2.8534	     5.7068	     6.0425	     6.8817	     4.6997	     5.9586	    -0.3357	     7.5531	     4.4479	     0.5875	
     2.2659	     5.7068	     6.4621	     6.8817	     5.3711	     6.2103	     1.0071	     8.1406	     5.2872	     2.0142	
     1.5106	     5.5389	     6.7978	     6.6299	     5.9586	     6.2943	     2.1820	     8.2245	     5.8746	     3.1052	
     0.6714	     5.2872	     6.9656	     6.0425	     6.2103	     6.0425	     3.1052	     7.8049	     5.9586	     3.6087	
    -0.2518	     4.7836	     6.8817	     5.2872	     6.2943	     5.4550	     3.6087	     6.9656	     5.6229	     3.6087	
    -1.2589	     4.1122	     6.5460	     4.1122	     5.9586	     4.6158	     3.7766	     5.7068	     4.7836	     2.9373	
    -2.3499	     3.2730	     5.8746	     2.8534	     5.4550	     3.6087	     3.3569	     4.1122	     3.6087	     1.8463	
    -3.3569	     2.2659	     4.9515	     1.4267	     4.6158	     2.3499	     2.5177	     2.3499	     2.2659	     0.4196	
    -4.1962	     1.3428	     3.9444	     0.0839	     3.6926	     1.0910	     1.3428	     0.6714	     0.7553	    -1.2589	
    -4.8676	     0.5035	     2.9373	    -1.0071	     2.7695	    -0.0839	     0.1678	    -0.9232	    -0.6714	    -2.8534	
    -5.2872	    -0.1678	     2.0142	    -1.9302	     2.0142	    -1.0910	    -1.0071	    -2.1820	    -1.9302	    -4.2801	
    -5.3711	    -0.5875	     1.4267	    -2.6016	     1.4267	    -1.9302	    -1.9302	    -3.1891	    -2.9373	    -5.3711	
    -5.2872	    -0.8392	     1.0071	    -3.1052	     1.0910	    -2.6016	    -2.5177	    -3.8605	    -3.6087	    -6.1264	
    -5.1193	    -0.8392	     0.8392	    -3.3569	     1.0910	    -2.9373	    -2.6855	    -4.1962	    -3.9444	    -6.3782	
    -4.6997	    -0.5875	     1.0071	    -3.4409	     1.3428	    -3.1052	    -2.3499	    -4.3640	    -3.8605	    -6.1264	
    -4.2801	    -0.1678	     1.4267	    -3.3569	     1.9302	    -3.0212	    -1.4267	    -4.1962	    -3.4409	    -5.4550	
    -3.7766	     0.4196	     2.0981	    -3.1052	     2.7695	    -2.6855	    -0.0839	    -3.7766	    -2.6855	    -4.1962	
    -3.1052	     1.1749	     2.9373	    -2.6016	     3.8605	    -2.0981	     1.5945	    -3.0212	    -1.5106	    -2.6016	
    -2.4338	     2.0142	     3.9444	    -2.0142	     5.1193	    -1.3428	     3.6087	    -2.1820	    -0.0839	    -0.6714	
    -1.7624	     2.9373	     4.9515	    -1.4267	     6.2943	    -0.5035	     5.6229	    -1.1749	     1.5106	     1.3428	
    -1.0910	     3.7766	     5.8746	    -0.8392	     7.3853	     0.2518	     7.4692	    -0.1678	     3.0212	     3.2730	
    -0.4196	     4.5319	     6.7139	    -0.3357	     8.3923	     0.9232	     9.1476	     0.6714	     4.4479	     4.8676	
     0.2518	     5.2872	     7.4692	     0.0000	     9.0637	     1.4267	    10.3226	     1.4267	     5.5389	     6.1264	
     0.9232	     5.9586	     8.0566	     0.3357	     9.5673	     1.9302	    10.9940	     2.0142	     6.2943	     6.8817	
     1.5945	     6.5460	     8.4763	     0.5875	     9.8190	     2.2659	    11.2457	     2.4338	     6.6299	     7.0496	
     2.4338	     7.1335	     8.7280	     0.8392	     9.7351	     2.5177	    10.9100	     2.6855	     6.5460	     6.7139	
     3.1891	     7.5531	     8.8959	     1.0071	     9.3994	     2.6016	     9.9869	     2.6855	     6.1264	     5.8746	
     4.0283	     7.8049	     8.7280	     1.1749	     8.7280	     2.6016	     8.6441	     2.6016	     5.3711	     4.6997	
     4.7836	     8.0566	     8.4763	     1.3428	     7.8049	     2.5177	     6.9656	     2.2659	     4.2801	     3.1891	
     5.6229	     8.1406	     8.1406	     1.5106	     6.7139	     2.3499	     5.2032	     1.9302	     3.1052	     1.5106	
     6.4621	     8.3084	     7.7209	     1.5945	     5.6229	     2.1820	     3.3569	     1.5106	     1.8463	    -0.0839	
     7.4692	     8.4763	     7.3853	     1.5945	     4.6158	     2.0142	     1.6785	     1.1749	     0.7553	    -1.5106	
     8.3923	     8.6441	     7.1335	     1.5945	     3.7766	     1.8463	     0.3357	     0.8392	    -0.1678	    -2.6855	
     9.3994	     8.8959	     7.0496	     1.5945	     3.1891	     1.7624	    -0.5035	     0.5875	    -0.8392	    -3.4409	
    10.4065	     9.2316	     7.1335	     1.5945	     2.9373	     1.7624	    -0.8392	     0.5035	    -1.2589	    -3.7766	
    11.3297	     9.7351	     7.3853	     1.6785	     3.1052	     1.8463	    -0.5035	     0.5035	    -1.4267	    -3.6926	
    12.1689	    10.1547	     7.8888	     1.8463	     3.6926	     2.0142	     0.3357	     0.6714	    -1.2589	    -3.1052	
    12.7563	    10.6583	     8.4763	     2.0142	     4.6158	     2.3499	     1.5106	     1.0071	    -0.8392	    -2.2659	
    13.0920	    11.0779	     9.1476	     2.2659	     5.6229	     2.6855	     3.0212	     1.3428	    -0.3357	    -1.1749	
    13.0081	    11.2457	     9.6512	     2.4338	     6.7978	     3.0212	     4.6158	     1.7624	     0.2518	     0.0000	
    12.5046	    11.2457	    10.0708	     2.6855	     7.8049	     3.2730	     6.1264	     2.0981	     0.7553	     1.0910	
    11.6653	    10.9940	    10.2386	     2.9373	     8.6441	     3.5248	     7.3853	     2.4338	     1.2589	     1.9302	
    10.5743	    10.5743	    10.2386	     3.1891	     9.3155	     3.7766	     8.2245	     2.7695	     1.5945	     2.5177	
     9.4833	    10.0708	    10.1547	     3.5248	     9.6512	     4.0283	     8.6441	     3.1891	     1.8463	     2.7695	
     8.3923	     9.4833	     9.8190	     3.9444	     9.6512	     4.1962	     8.6441	     3.6087	     2.0142	     2.6855	
     7.5531	     8.9798	     9.4833	     4.3640	     9.4833	     4.4479	     8.1406	     4.0283	     2.0142	     2.2659	
     6.8817	     8.4763	     9.0637	     4.8676	     8.9798	     4.6158	     7.2174	     4.4479	     1.9302	     1.5106	
     6.4621	     8.0566	     8.5602	     5.2872	     8.3084	     4.6997	     5.8746	     4.7836	     1.6785	     0.5035	
     6.2103	     7.5531	     8.0566	     5.6229	     7.3853	     4.6997	     4.3640	     5.1193	     1.3428	    -0.6714	
     6.1264	     7.2174	     7.5531	     5.8746	     6.4621	     4.6997	     2.6855	     5.3711	     1.0071	    -1.9302	
     6.1264	     6.7978	     7.0496	     6.1264	     5.5389	     4.6158	     1.0910	     5.5389	     0.6714	    -3.1052	
     6.2103	     6.5460	     6.6299	     6.2103	     4.7836	     4.5319	    -0.3357	     5.6229	     0.3357	    -4.1122	
     6.1264	     6.2103	     6.2103	     6.2103	     4.1122	     4.3640	    -1.5106	     5.5389	     0.1678	    -4.7836	
     5.8746	     5.7907	     5.7907	     6.0425	     3.5248	     4.1122	    -2.3499	     5.2032	    -0.0839	    -5.2872	
     5.3711	     5.4550	     5.3711	     5.7068	     3.1052	     3.7766	    -2.8534	     4.6158	    -0.2518	    -5.4550	
     4.6158	     4.9515	     4.9515	     5.2032	     2.8534	     3.4409	    -2.9373	     3.8605	    -0.4196	    -5.3711	
     3.7766	     4.5319	     4.6158	     4.7836	     2.7695	     3.0212	    -2.7695	     2.9373	    -0.5035	    -4.9515	
     2.8534	     4.2801	     4.4479	     4.3640	     2.9373	     2.6855	    -2.1820	     2.0981	    -0.4196	    -4.1962	
     2.0981	     4.1122	     4.3640	     4.1122	     3.3569	     2.6016	    -1.2589	     1.5106	    -0.1678	    -3.1052	
     1.4267	     4.1962	     4.5319	     4.0283	     3.9444	     2.6855	    -0.0839	     1.1749	     0.2518	    -1.8463	
     1.0910	     4.5319	     4.9515	     4.1962	     4.7836	     3.0212	     1.2589	     1.1749	     0.9232	    -0.5035	
     1.0071	     5.1193	     5.5389	     4.5319	     5.7068	     3.4409	     2.6855	     1.5106	     1.5945	     0.7553	
     1.2589	     5.8746	     6.2103	     5.1193	     6.5460	     4.1122	     3.9444	     2.0981	     2.3499	     1.7624	
     1.6785	     6.7139	     6.9656	     5.7907	     7.3853	     4.6997	     4.8676	     2.6855	     2.9373	     2.4338	
     2.1820	     7.4692	     7.5531	     6.4621	     7.9727	     5.2872	     5.5389	     3.3569	     3.3569	     2.6855	
     2.7695	     8.0566	     8.0566	     7.0496	     8.2245	     5.7068	     5.7068	     3.8605	     3.5248	     2.5177	
     3.2730	     8.3923	     8.3084	     7.5531	     8.1406	     6.0425	     5.4550	     4.1962	     3.4409	     1.9302	
     3.6926	     8.5602	     8.2245	     7.8888	     7.8049	     6.1264	     4.8676	     4.1962	     3.0212	     0.9232	
     4.0283	     8.3923	     7.9727	     8.2245	     7.2174	     6.1264	     4.0283	     4.0283	     2.4338	    -0.2518	
     4.2801	     8.1406	     7.5531	     8.3923	     6.3782	     5.9586	     3.1052	     3.6087	     1.6785	    -1.5945	
     4.3640	     7.6370	     7.0496	     8.4763	     5.5389	     5.7068	     2.1820	     3.1891	     0.8392	    -2.8534	
     4.4479	     7.1335	     6.4621	     8.5602	     4.6158	     5.4550	     1.4267	     2.6855	     0.0839	    -3.9444	
     4.5319	     6.6299	     5.9586	     8.5602	     3.8605	     5.2032	     1.0071	     2.2659	    -0.5035	    -4.7836	
     4.5319	     6.2103	     5.6229	     8.6441	     3.3569	     5.0354	     0.8392	     1.9302	    -0.9232	    -5.1193	
     4.5319	     5.7907	     5.2872	     8.7280	     3.0212	     4.9515	     1.1749	     1.8463	    -1.0071	    -5.0354	
     4.4479	     5.4550	     5.2032	     8.7280	     3.0212	     5.0354	     1.8463	     1.9302	    -0.7553	    -4.4479	
     4.2801	     5.2872	     5.2872	     8.7280	     3.2730	     5.1193	     2.7695	     2.1820	    -0.2518	    -3.4409	
     4.0283	     5.1193	     5.3711	     8.5602	     3.6926	     5.2872	     3.9444	     2.6016	     0.4196	    -2.0981	
     3.6926	     4.9515	     5.5389	     8.3923	     4.2801	     5.4550	     5.1193	     3.0212	     1.2589	    -0.5035	
     3.1891	     4.7836	     5.7907	     8.0566	     4.9515	     5.5389	     6.2103	     3.5248	     2.0981	     1.0910	
     2.6855	     4.6158	     5.9586	     7.7209	     5.5389	     5.6229	     7.1335	     4.0283	     2.9373	     2.6855	
     2.0142	     4.3640	     6.0425	     7.3013	     6.0425	     5.6229	     7.7209	     4.3640	     3.6087	     4.0283	
     1.4267	     4.1122	     6.0425	     6.7978	     6.3782	     5.5389	     7.9727	     4.6158	     4.1122	     5.0354	
     0.9232	     3.7766	     5.9586	     6.2103	     6.5460	     5.3711	     7.8049	     4.6997	     4.3640	     5.5389	
     0.5035	     3.4409	     5.7068	     5.5389	     6.4621	     4.9515	     7.1335	     4.4479	     4.3640	     5.6229	
     0.0839	     2.9373	     5.2872	     4.7836	     6.0425	     4.3640	     6.0425	     4.0283	     4.1122	     5.2032	
    -0.1678	     2.3499	     4.6997	     3.9444	     5.4550	     3.6926	     4.6158	     3.4409	     3.6087	     4.3640	
    -0.3357	     1.7624	     4.0283	     3.1891	     4.6158	     2.9373	     3.0212	     2.7695	     2.9373	     3.1891	
    -0.3357	     1.2589	     3.3569	     2.5177	     3.6926	     2.3499	     1.4267	     2.0142	     2.2659	     2.0142	
    -0.2518	     0.8392	     2.7695	     2.1820	     2.8534	     1.9302	     0.0839	     1.4267	     1.5945	     0.8392	
     0.0000	     0.5875	     2.4338	     2.0142	     2.1820	     1.5945	    -1.0910	     1.0071	     1.1749	    -0.1678	
     0.3357	     0.5035	     2.2659	     1.9302	     1.7624	     1.5106	    -1.7624	     0.8392	     0.9232	    -0.8392	
     0.7553	     0.5875	     2.2659	     2.0142	     1.6785	     1.5945	    -2.0142	     0.9232	     0.9232	    -1.0071	
     1.0071	     0.7553	     2.5177	     2.0981	     1.8463	     1.8463	    -1.8463	     1.1749	     1.2589	    -0.8392	
     1.3428	     1.0910	     3.0212	     2.1820	     2.4338	     2.1820	    -1.0910	     1.6785	     1.8463	    -0.1678	
     1.5945	     1.5945	     3.6926	     2.3499	     3.3569	     2.6855	     0.0839	     2.4338	     2.6855	     0.9232	
     1.8463	     2.1820	     4.6158	     2.5177	     4.5319	     3.1891	     1.7624	     3.2730	     3.7766	     2.3499	
     2.0142	     2.8534	     5.6229	     2.6016	     5.9586	     3.6926	     3.7766	     4.2801	     4.9515	     3.9444	
     2.1820	     3.5248	     6.5460	     2.6855	     7.3853	     4.1962	     5.9586	     5.2872	     6.1264	     5.5389	
     2.2659	     4.1122	     7.4692	     2.6016	     8.8120	     4.4479	     8.1406	     6.1264	     7.1335	     6.9656	
     2.2659	     4.6158	     8.2245	     2.4338	    10.0708	     4.5319	    10.2386	     6.7139	     7.8049	     8.0566	
     2.1820	     4.9515	     8.7280	     2.1820	    10.9940	     4.4479	    12.0010	     7.1335	     8.2245	     8.8120	
     2.0981	     5.0354	     8.8959	     1.8463	    11.5814	     4.1122	    13.3438	     7.2174	     8.2245	     8.9798	
     2.0142	     5.1193	     8.8959	     1.5945	    11.7493	     3.6087	    14.1830	     7.2174	     7.8888	     8.7280	
     2.0142	     4.9515	     8.5602	     1.3428	    11.4975	     3.1052	    14.5187	     6.8817	     7.2174	     7.8888	
     1.9302	     4.6158	     7.9727	     1.2589	    10.8261	     2.5177	    14.3509	     6.2943	     6.3782	     6.7139	
     1.8463	     4.1962	     7.2174	     1.2589	     9.9030	     1.8463	    13.5956	     5.5389	     5.2032	     5.0354	
     1.6785	     3.6087	     6.2103	     1.2589	     8.6441	     1.2589	    12.4207	     4.4479	     3.8605	     3.1052	
     1.5945	     2.8534	     5.1193	     1.3428	     7.2174	     0.5875	    10.8261	     3.1052	     2.4338	     1.0071	
     1.4267	     2.0981	     4.0283	     1.4267	     5.7907	     0.0000	     9.0637	     1.6785	     1.0910	    -1.0910	
     1.1749	     1.2589	     2.9373	     1.5945	     4.3640	    -0.5035	     7.2174	     0.2518	    -0.1678	    -3.0212	
     0.9232	     0.3357	     1.8463	     1.7624	     2.9373	    -0.9232	     5.3711	    -1.0071	    -1.3428	    -4.5319	
     0.6714	    -0.5035	     0.9232	     1.8463	     1.6785	    -1.2589	     3.6926	    -2.1820	    -2.1820	    -5.7068	
     0.3357	    -1.2589	     0.0839	     2.0142	     0.6714	    -1.4267	     2.1820	    -3.0212	    -2.7695	    -6.2943	
    -0.0839	    -1.9302	    -0.5875	     2.0981	    -0.0839	    -1.5106	     1.0071	    -3.6087	    -3.1052	    -6.2943	
    -0.4196	    -2.4338	    -1.0071	     2.1820	    -0.5035	    -1.4267	     0.2518	    -3.8605	    -3.1891	    -5.7907	
    -0.6714	    -2.6855	    -1.2589	     2.2659	    -0.5875	    -1.2589	     0.0000	    -3.9444	    -2.9373	    -4.6997	
    -0.9232	    -2.7695	    -1.1749	     2.2659	    -0.4196	    -1.0071	     0.2518	    -3.7766	    -2.5177	    -3.2730	
    -1.0071	    -2.6016	    -0.9232	     2.1820	     0.0000	    -0.6714	     0.7553	    -3.4409	    -1.9302	    -1.5945	
    -1.1749	    -2.3499	    -0.5875	     1.8463	     0.6714	    -0.4196	     1.5106	    -3.0212	    -1.2589	     0.0839	
    -1.1749	    -2.0142	    -0.1678	     1.4267	     1.2589	    -0.1678	     2.2659	    -2.6016	    -0.5875	     1.6785	
    -1.0910	    -1.5106	     0.3357	     0.9232	     1.9302	    -0.0839	     2.9373	    -2.2659	    -0.0839	     3.0212	
    -0.8392	    -1.0071	     0.7553	     0.3357	     2.4338	     0.0000	     3.3569	    -1.9302	     0.2518	     3.9444	
    -0.6714	    -0.5875	     1.0910	    -0.2518	     2.6855	    -0.0839	     3.5248	    -1.7624	     0.5035	     4.3640	
    -0.5035	    -0.2518	     1.2589	    -1.0071	     2.7695	    -0.4196	     3.1891	    -1.7624	     0.3357	     4.1962	
    -0.5035	    -0.2518	     1.1749	    -1.9302	     2.5177	    -0.9232	     2.5177	    -2.0142	    -0.0839	     3.3569	
    -0.8392	    -0.5035	     0.7553	    -3.0212	     1.8463	    -1.6785	     1.3428	    -2.6016	    -0.8392	     2.0142	
    -1.5106	    -1.0910	    -0.0839	    -4.2801	     0.7553	    -2.6855	    -0.2518	    -3.4409	    -1.8463	     0.1678	
    -2.4338	    -2.0142	    -1.0910	    -5.5389	    -0.5035	    -3.8605	    -2.0981	    -4.5319	    -3.1052	    -1.9302	
    -3.5248	    -3.1891	    -2.3499	    -6.7139	    -1.9302	    -5.0354	    -4.0283	    -5.6229	    -4.4479	    -4.0283	
    -4.7836	    -4.3640	    -3.6087	    -7.7209	    -3.3569	    -6.1264	    -5.8746	    -6.7139	    -5.7068	    -6.0425	
    -5.9586	    -5.4550	    -4.6997	    -8.4763	    -4.6158	    -7.0496	    -7.3853	    -7.5531	    -6.7139	    -7.7209	
    -6.9656	    -6.2943	    -5.6229	    -8.9798	    -5.5389	    -7.7209	    -8.3923	    -8.2245	    -7.4692	    -8.8959	
    -7.8049	    -6.9656	    -6.2103	    -9.2316	    -6.1264	    -8.2245	    -8.7280	    -8.6441	    -7.8049	    -9.5673	
    -8.4763	    -7.3013	    -6.5460	    -9.3994	    -6.2943	    -8.4763	    -8.3923	    -8.8120	    -7.8049	    -9.6512	
    -8.8959	    -7.4692	    -6.4621	    -9.3994	    -5.9586	    -8.4763	    -7.4692	    -8.8120	    -7.5531	    -9.2316	
    -8.9798	    -7.3013	    -6.0425	    -9.3155	    -5.2872	    -8.3923	    -6.0425	    -8.6441	    -6.9656	    -8.3084	
    -8.9798	    -6.8817	    -5.3711	    -9.1476	    -4.2801	    -8.2245	    -4.1962	    -8.2245	    -6.1264	    -6.9656	
    -8.7280	    -6.3782	    -4.5319	    -8.8959	    -3.0212	    -7.8888	    -2.0142	    -7.7209	    -5.1193	    -5.3711	
    -8.3923	    -5.7068	    -3.6087	    -8.4763	    -1.6785	    -7.3853	     0.1678	    -6.9656	    -4.0283	    -3.6087	
    -7.9727	    -5.0354	    -2.6016	    -7.9727	    -0.2518	    -6.7978	     2.1820	    -6.1264	    -2.9373	    -1.9302	
    -7.5531	    -4.3640	    -1.6785	    -7.3013	     1.0071	    -6.2103	     3.9444	    -5.2872	    -2.0142	    -0.4196	
    -7.2174	    -3.8605	    -0.9232	    -6.5460	     2.0142	    -5.6229	     5.2872	    -4.3640	    -1.3428	     0.6714	
    -6.9656	    -3.5248	    -0.4196	    -5.8746	     2.6855	    -5.0354	     6.0425	    -3.6087	    -0.9232	     1.1749	
    -6.9656	    -3.4409	    -0.0839	    -5.2032	     3.0212	    -4.6158	     6.2943	    -3.0212	    -1.0071	     1.0910	
    -7.1335	    -3.6087	    -0.0839	    -4.7836	     3.0212	    -4.5319	     5.7907	    -2.7695	    -1.4267	     0.4196	
    -7.6370	    -4.1122	    -0.4196	    -4.7836	     2.5177	    -4.6997	     4.7836	    -2.8534	    -2.2659	    -0.8392	
    -8.3084	    -4.8676	    -1.0910	    -5.1193	     1.5945	    -5.2032	     3.1891	    -3.2730	    -3.5248	    -2.6855	
    -9.2316	    -5.8746	    -2.0142	    -5.8746	     0.4196	    -6.0425	     1.3428	    -4.1122	    -5.1193	    -4.7836	
   -10.2386	    -7.0496	    -3.0212	    -6.8817	    -0.9232	    -7.0496	    -0.7553	    -5.2872	    -6.7978	    -7.1335	
   -11.1618	    -8.1406	    -4.1962	    -7.9727	    -2.2659	    -8.1406	    -2.6855	    -6.7139	    -8.3923	    -9.3155	
   -12.0010	    -9.2316	    -5.3711	    -8.9798	    -3.5248	    -9.1476	    -4.4479	    -8.2245	    -9.9030	   -11.2457	
   -12.5885	    -9.9869	    -6.4621	    -9.8190	    -4.5319	    -9.9869	    -5.7068	    -9.5673	   -10.9940	   -12.7563	
   -12.9242	   -10.4904	    -7.3013	   -10.2386	    -5.2872	   -10.4904	    -6.3782	   -10.5743	   -11.7493	   -13.5956	
   -12.8403	   -10.5743	    -7.7209	   -10.1547	    -5.6229	   -10.5743	    -6.3782	   -11.1618	   -12.0010	   -13.7634	
   -12.4207	   -10.2386	    -7.8049	    -9.6512	    -5.5389	   -10.1547	    -5.7068	   -11.2457	   -11.6653	   -13.2599	
   -11.6653	    -9.4833	    -7.3013	    -8.6441	    -4.9515	    -9.3994	    -4.4479	   -10.8261	   -10.9100	   -12.0850	
   -10.6583	    -8.3084	    -6.4621	    -7.3013	    -4.0283	    -8.2245	    -2.6855	    -9.9869	    -9.8190	   -10.4065	
    -9.4833	    -7.0496	    -5.4550	    -5.8746	    -2.9373	    -6.9656	    -0.6714	    -8.9798	    -8.5602	    -8.4763	
    -8.3084	    -5.7907	    -4.2801	    -4.4479	    -1.7624	    -5.7068	     1.3428	    -7.8888	    -7.3013	    -6.4621	
    -7.3013	    -4.6997	    -3.2730	    -3.1891	    -0.6714	    -4.6158	     3.0212	    -6.9656	    -6.2943	    -4.6997	
    -6.2943	    -3.7766	    -2.4338	    -2.0981	     0.0839	    -3.6926	     4.2801	    -6.2103	    -5.4550	    -3.3569	
    -5.4550	    -2.9373	    -1.7624	    -1.1749	     0.5875	    -3.0212	     4.9515	    -5.6229	    -4.9515	    -2.5177	
    -4.6158	    -2.3499	    -1.3428	    -0.4196	     0.8392	    -2.6016	     4.9515	    -5.2872	    -4.6158	    -2.0981	
    -3.7766	    -1.9302	    -1.0910	     0.0839	     0.7553	    -2.3499	     4.4479	    -5.0354	    -4.6158	    -2.1820	
    -2.9373	    -1.5945	    -1.0910	     0.5875	     0.3357	    -2.2659	     3.2730	    -5.0354	    -4.7836	    -2.7695	
    -2.1820	    -1.4267	    -1.1749	     0.8392	    -0.2518	    -2.3499	     1.6785	    -5.2032	    -5.1193	    -3.6087	
    -1.4267	    -1.4267	    -1.4267	     1.0910	    -1.0910	    -2.5177	    -0.3357	    -5.4550	    -5.6229	    -4.7836	
    -0.6714	    -1.4267	    -1.7624	     1.2589	    -2.0142	    -2.6855	    -2.5177	    -5.7068	    -6.1264	    -5.9586	
     0.1678	    -1.3428	    -2.0981	     1.3428	    -2.9373	    -2.8534	    -4.6158	    -5.9586	    -6.6299	    -7.1335	
     0.8392	    -1.3428	    -2.3499	     1.5945	    -3.7766	    -2.9373	    -6.5460	    -6.0425	    -6.9656	    -8.0566	
     1.5106	    -1.2589	    -2.5177	     1.7624	    -4.3640	    -2.8534	    -8.0566	    -5.9586	    -7.1335	    -8.6441	
     2.0981	    -1.1749	    -2.6855	     2.0142	    -4.7836	    -2.7695	    -9.1476	    -5.7907	    -7.0496	    -8.8959	
     2.4338	    -1.1749	    -2.7695	     2.1820	    -5.0354	    -2.5177	    -9.5673	    -5.4550	    -6.7978	    -8.6441	
     2.6016	    -1.0910	    -2.8534	     2.2659	    -5.0354	    -2.2659	    -9.3155	    -4.9515	    -6.2103	    -7.9727	
     2.6855	    -1.1749	    -2.8534	     2.3499	    -4.8676	    -1.9302	    -8.5602	    -4.4479	    -5.5389	    -6.9656	
     2.5177	    -1.1749	    -2.7695	     2.4338	    -4.4479	    -1.5106	    -7.2174	    -3.8605	    -4.6997	    -5.5389	
     2.2659	    -1.1749	    -2.6855	     2.4338	    -3.9444	    -1.0910	    -5.6229	    -3.1891	    -3.6926	    -3.9444	
     1.9302	    -1.2589	    -2.5177	     2.6016	    -3.3569	    -0.6714	    -3.8605	    -2.5177	    -2.6855	    -2.2659	
     1.5945	    -1.3428	    -2.3499	     2.6855	    -2.7695	    -0.2518	    -2.1820	    -1.9302	    -1.7624	    -0.6714	
     1.0910	    -1.4267	    -2.2659	     2.7695	    -2.2659	     0.0839	    -0.7553	    -1.4267	    -1.0071	     0.5875	
     0.5875	    -1.6785	    -2.2659	     2.6855	    -1.8463	     0.1678	     0.3357	    -1.0071	    -0.5875	     1.5106	
     0.0839	    -2.0142	    -2.3499	     2.4338	    -1.6785	     0.0839	     1.0071	    -0.9232	    -0.4196	     1.8463	
    -0.5035	    -2.4338	    -2.6016	     2.0142	    -1.7624	    -0.2518	     1.0910	    -1.0910	    -0.5875	     1.5106	
    -1.0071	    -3.0212	    -3.0212	     1.4267	    -2.0981	    -0.8392	     0.7553	    -1.5945	    -1.1749	     0.6714	
    -1.5106	    -3.6087	    -3.6087	     0.6714	    -2.6016	    -1.6785	    -0.1678	    -2.2659	    -2.0981	    -0.6714	
    -1.9302	    -4.1962	    -4.2801	    -0.1678	    -3.4409	    -2.6016	    -1.4267	    -3.1891	    -3.3569	    -2.5177	
    -2.3499	    -4.8676	    -5.0354	    -0.8392	    -4.3640	    -3.6087	    -2.9373	    -4.1962	    -4.6997	    -4.6158	
    -2.6016	    -5.4550	    -5.7068	    -1.3428	    -5.3711	    -4.6158	    -4.5319	    -5.2032	    -6.2103	    -6.7978	
    -2.7695	    -5.9586	    -6.3782	    -1.7624	    -6.2943	    -5.5389	    -6.1264	    -6.1264	    -7.6370	    -8.9798	
    -2.8534	    -6.3782	    -6.9656	    -2.0142	    -7.1335	    -6.2943	    -7.5531	    -6.8817	    -8.8959	   -10.9940	
    -2.9373	    -6.6299	    -7.3013	    -2.1820	    -7.8049	    -6.9656	    -8.7280	    -7.5531	   -10.0708	   -12.6724	
    -2.9373	    -6.7978	    -7.6370	    -2.1820	    -8.3084	    -7.4692	    -9.4833	    -7.9727	   -10.9100	   -13.9313	
    -2.8534	    -6.7978	    -7.7209	    -2.0981	    -8.6441	    -7.7209	    -9.9030	    -8.2245	   -11.4975	   -14.7705	
    -2.7695	    -6.7139	    -7.6370	    -1.9302	    -8.7280	    -7.8888	    -9.8190	    -8.3084	   -11.8332	   -15.1062	
    -2.6016	    -6.4621	    -7.4692	    -1.5945	    -8.5602	    -7.7209	    -9.3994	    -8.2245	   -11.8332	   -14.9384	
    -2.2659	    -6.0425	    -6.9656	    -1.0071	    -8.1406	    -7.3013	    -8.5602	    -8.0566	   -11.4136	   -14.2670	
    -1.7624	    -5.3711	    -6.3782	    -0.0839	    -7.4692	    -6.5460	    -7.3853	    -7.6370	   -10.6583	   -13.0920	
    -1.0071	    -4.5319	    -5.5389	     1.1749	    -6.5460	    -5.4550	    -5.9586	    -7.0496	    -9.5673	   -11.4975	
     0.0000	    -3.6087	    -4.6997	     2.6855	    -5.5389	    -4.1122	    -4.3640	    -6.2103	    -8.2245	    -9.6512	
     1.0910	    -2.6016	    -3.7766	     4.1962	    -4.5319	    -2.6855	    -2.6855	    -5.3711	    -6.7978	    -7.8049	
     2.1820	    -1.6785	    -3.0212	     5.7068	    -3.6087	    -1.2589	    -1.2589	    -4.4479	    -5.3711	    -6.2103	
     3.3569	    -0.8392	    -2.3499	     6.9656	    -3.0212	    -0.0839	    -0.1678	    -3.6087	    -4.2801	    -4.9515	
     4.4479	    -0.1678	    -2.0142	     7.9727	    -2.6855	     0.8392	     0.5035	    -2.9373	    -3.4409	    -4.1962	
     5.4550	     0.2518	    -1.8463	     8.5602	    -2.6855	     1.4267	     0.6714	    -2.4338	    -2.9373	    -4.0283	
     6.2943	     0.5875	    -1.9302	     8.8959	    -3.1052	     1.7624	     0.2518	    -2.1820	    -2.7695	    -4.3640	
     7.1335	     0.6714	    -2.2659	     8.9798	    -3.7766	     1.7624	    -0.6714	    -2.0981	    -2.9373	    -5.2032	
     7.8049	     0.7553	    -2.6016	     8.8959	    -4.6158	     1.6785	    -1.9302	    -2.0981	    -3.3569	    -6.2943	
     8.4763	     0.7553	    -2.9373	     8.7280	    -5.5389	     1.5106	    -3.4409	    -2.2659	    -3.7766	    -7.4692	
     9.2316	     0.9232	    -3.1052	     8.7280	    -6.2943	     1.4267	    -5.0354	    -2.2659	    -4.2801	    -8.6441	
    10.0708	     1.3428	    -3.0212	     8.9798	    -6.8817	     1.5106	    -6.5460	    -2.0981	    -4.5319	    -9.4833	
    10.9940	     1.9302	    -2.6855	     9.4833	    -7.1335	     1.9302	    -7.7209	    -1.6785	    -4.4479	    -9.9030	
    12.1689	     2.8534	    -2.0142	    10.3226	    -6.9656	     2.6855	    -8.5602	    -0.9232	    -4.0283	    -9.7351	
    13.4277	     4.1962	    -0.9232	    11.5814	    -6.2943	     3.8605	    -8.7280	     0.2518	    -3.0212	    -8.8959	
    14.8544	     5.7907	     0.5875	    13.2599	    -5.1193	     5.4550	    -8.3084	     1.9302	    -1.5945	    -7.4692	
    16.5329	     7.7209	     2.5177	    15.1901	    -3.4409	     7.3853	    -7.1335	     4.0283	     0.4196	    -5.3711	
    18.2114	     9.9030	     4.7836	    17.3721	    -1.3428	     9.5673	    -5.3711	     6.3782	     2.7695	    -2.7695	
    19.8898	    12.1689	     7.0496	    19.4702	     1.0071	    11.8332	    -3.1052	     8.8120	     5.2872	     0.0000	
    21.2326	    14.1830	     9.2316	    21.2326	     3.2730	    13.9313	    -0.5035	    11.0779	     7.6370	     2.7695	
    21.9879	    15.6937	    11.0779	    22.3236	     5.3711	    15.4419	     1.9302	    12.8403	     9.5673	     5.2032	
    22.0718	    16.5329	    12.1689	    22.6593	     6.8817	    16.2811	     4.0283	    13.7634	    10.8261	     6.9656	
    21.2326	    16.3651	    12.4207	    21.9040	     7.6370	    16.2811	     5.5389	    13.8474	    11.2457	     7.8049	
    19.5541	    15.3580	    11.7493	    20.2255	     7.5531	    15.3580	     6.2943	    12.9242	    10.6583	     7.6370	
    17.1204	    13.4277	    10.1547	    17.7917	     6.5460	    13.5956	     6.1264	    11.1618	     9.2316	     6.4621	
    14.2670	    10.7422	     7.8049	    14.8544	     4.8676	    11.2457	     5.1193	     8.7280	     7.0496	     4.3640	
    11.1618	     7.6370	     5.0354	    11.5814	     2.5177	     8.4763	     3.3569	     5.8746	     4.3640	     1.5106	
     8.2245	     4.4479	     2.0142	     8.3923	    -0.0839	     5.5389	     1.0071	     2.7695	     1.3428	    -1.6785	
     5.5389	     1.2589	    -1.0071	     5.3711	    -2.8534	     2.6855	    -1.5945	    -0.2518	    -1.5945	    -5.1193	
     3.4409	    -1.5945	    -3.7766	     2.6016	    -5.5389	     0.0000	    -4.1962	    -3.1052	    -4.4479	    -8.3923	
     1.7624	    -3.9444	    -6.1264	     0.3357	    -7.8888	    -2.3499	    -6.7139	    -5.6229	    -7.0496	   -11.3297	
     0.6714	    -5.7907	    -7.9727	    -1.4267	    -9.8190	    -4.2801	    -8.8120	    -7.7209	    -9.1476	   -13.7634	
     0.0000	    -7.1335	    -9.3994	    -2.6855	   -11.2457	    -5.6229	   -10.4065	    -9.2316	   -10.6583	   -15.5258	
    -0.1678	    -7.8888	   -10.2386	    -3.5248	   -12.1689	    -6.4621	   -11.4136	   -10.0708	   -11.4975	   -16.3651	
     0.0839	    -8.1406	   -10.5743	    -3.7766	   -12.4207	    -6.7139	   -11.5814	   -10.2386	   -11.6653	   -16.4490	
     0.6714	    -7.8049	   -10.4065	    -3.4409	   -12.0850	    -6.3782	   -10.9100	    -9.7351	   -11.0779	   -15.5258	
     1.5945	    -6.9656	    -9.6512	    -2.6016	   -11.0779	    -5.4550	    -9.4833	    -8.5602	    -9.8190	   -13.8474	
     2.6855	    -5.7907	    -8.4763	    -1.3428	    -9.6512	    -4.0283	    -7.3853	    -6.7978	    -7.9727	   -11.4975	
     3.8605	    -4.2801	    -7.0496	     0.1678	    -7.7209	    -2.3499	    -4.6997	    -4.6158	    -5.7907	    -8.6441	
     4.9515	    -2.7695	    -5.3711	     1.7624	    -5.7068	    -0.5035	    -1.8463	    -2.3499	    -3.3569	    -5.6229	
     5.9586	    -1.3428	    -3.7766	     3.2730	    -3.6087	     1.2589	     1.0910	     0.0000	    -0.9232	    -2.6855	
     6.7139	     0.0000	    -2.1820	     4.6997	    -1.6785	     3.0212	     3.8605	     2.2659	     1.4267	     0.0839	
     7.3853	     1.2589	    -0.6714	     6.0425	     0.1678	     4.5319	     6.2943	     4.4479	     3.5248	     2.6016	
     7.9727	     2.3499	     0.6714	     7.3853	     1.7624	     6.0425	     8.3084	     6.3782	     5.3711	     4.6158	
     8.5602	     3.2730	     1.8463	     8.6441	     3.0212	     7.3013	     9.8190	     8.1406	     6.9656	     6.2103	
     9.1476	     4.1122	     2.7695	     9.8190	     3.9444	     8.4763	    10.6583	     9.5673	     8.1406	     7.1335	
     9.6512	     4.6997	     3.4409	    10.9100	     4.4479	     9.3994	    10.9940	    10.5743	     8.8120	     7.4692	
    10.0708	     5.2032	     3.8605	    11.8332	     4.5319	    10.0708	    10.6583	    11.0779	     9.0637	     7.1335	
    10.4065	     5.4550	     4.0283	    12.5046	     4.3640	    10.4065	     9.9030	    11.0779	     8.7280	     6.2943	
    10.7422	     5.6229	     4.0283	    13.0081	     3.9444	    10.5743	     8.7280	    10.4904	     8.0566	     5.1193	
    10.9940	     5.7068	     3.9444	    13.1760	     3.3569	    10.4065	     7.3853	     9.4833	     7.0496	     3.6087	
    11.3297	     5.8746	     3.8605	    13.1760	     2.8534	    10.0708	     6.0425	     8.3084	     5.8746	     2.0981	
    11.5814	     5.9586	     3.8605	    12.8403	     2.3499	     9.5673	     4.8676	     6.9656	     4.7836	     0.6714	
    11.8332	     6.1264	     3.9444	    12.3367	     2.0142	     8.9798	     4.0283	     5.7068	     3.6926	    -0.4196	
    11.9171	     6.2103	     4.1122	    11.7493	     1.7624	     8.4763	     3.4409	     4.6158	     2.9373	    -1.2589	
    11.9171	     6.2943	     4.3640	    11.0779	     1.6785	     7.8888	     3.2730	     3.6926	     2.4338	    -1.5945	
    11.8332	     6.2943	     4.6997	    10.3226	     1.8463	     7.3853	     3.5248	     3.1052	     2.2659	    -1.4267	
    11.5814	     6.3782	     5.1193	     9.6512	     2.1820	     7.0496	     4.1122	     2.8534	     2.4338	    -0.9232	
    11.4136	     6.5460	     5.7068	     8.8959	     2.6855	     6.7139	     5.0354	     2.7695	     2.7695	    -0.0839	
    11.1618	     6.7978	     6.3782	     8.2245	     3.3569	     6.4621	     6.1264	     2.9373	     3.3569	     1.0071	
    11.0779	     7.1335	     7.1335	     7.5531	     4.1962	     6.2943	     7.4692	     3.1052	     3.9444	     2.1820	
    10.9940	     7.5531	     7.8049	     6.9656	     4.9515	     6.1264	     8.6441	     3.3569	     4.4479	     3.1891	
    10.9100	     7.8888	     8.4763	     6.3782	     5.6229	     5.9586	     9.6512	     3.5248	     4.6997	     3.9444	
    10.8261	     8.2245	     8.8120	     5.7907	     6.0425	     5.7068	    10.2386	     3.5248	     4.7836	     4.3640	
    10.6583	     8.3923	     8.9798	     5.1193	     6.2103	     5.2872	    10.3226	     3.3569	     4.5319	     4.1962	
    10.4065	     8.3084	     8.7280	     4.4479	     5.9586	     4.7836	     9.8190	     3.0212	     3.9444	     3.6087	
     9.9869	     7.9727	     8.1406	     3.6087	     5.3711	     4.0283	     8.7280	     2.4338	     3.1052	     2.4338	
     9.3994	     7.3853	     7.2174	     2.6855	     4.4479	     3.1891	     7.0496	     1.6785	     2.0142	     0.9232	
     8.6441	     6.6299	     6.1264	     1.6785	     3.1891	     2.1820	     4.8676	     0.8392	     0.7553	    -0.9232	
     7.8049	     5.6229	     4.7836	     0.5875	     1.8463	     1.0910	     2.3499	    -0.0839	    -0.5875	    -3.0212	
     6.8817	     4.6158	     3.5248	    -0.5035	     0.3357	    -0.0839	    -0.2518	    -1.0071	    -1.9302	    -5.0354	
     5.9586	     3.5248	     2.1820	    -1.5945	    -1.0910	    -1.1749	    -2.7695	    -2.0142	    -3.1052	    -7.0496	
     5.0354	     2.5177	     1.0071	    -2.6016	    -2.4338	    -2.1820	    -4.9515	    -2.8534	    -4.1122	    -8.7280	
     4.1962	     1.5106	     0.0000	    -3.6926	    -3.6087	    -3.1891	    -6.7139	    -3.6926	    -5.0354	   -10.1547	
     3.4409	     0.7553	    -0.9232	    -4.6997	    -4.5319	    -4.0283	    -7.8049	    -4.4479	    -5.6229	   -11.0779	
     2.7695	     0.0839	    -1.6785	    -5.7068	    -5.2032	    -4.7836	    -8.2245	    -4.9515	    -5.9586	   -11.5814	
     2.1820	    -0.3357	    -2.0981	    -6.5460	    -5.5389	    -5.2872	    -8.0566	    -5.2872	    -6.0425	   -11.5814	
     1.6785	    -0.5875	    -2.3499	    -7.3013	    -5.5389	    -5.6229	    -7.2174	    -5.3711	    -5.7907	   -11.0779	
     1.3428	    -0.6714	    -2.2659	    -7.8888	    -5.2032	    -5.7068	    -5.8746	    -5.2032	    -5.2872	   -10.1547	
     1.0071	    -0.5875	    -2.0142	    -8.2245	    -4.6997	    -5.6229	    -4.2801	    -4.8676	    -4.6997	    -8.8959	
     0.6714	    -0.4196	    -1.5945	    -8.3923	    -3.9444	    -5.3711	    -2.6855	    -4.3640	    -3.9444	    -7.5531	
     0.4196	    -0.1678	    -1.0910	    -8.3923	    -3.1052	    -5.0354	    -1.1749	    -3.7766	    -3.1891	    -6.2103	
     0.1678	     0.0000	    -0.5035	    -8.1406	    -2.3499	    -4.5319	     0.0000	    -3.1052	    -2.4338	    -4.9515	
     0.0000	     0.1678	     0.0000	    -7.6370	    -1.5945	    -4.0283	     0.9232	    -2.5177	    -1.8463	    -3.9444	
     0.0000	     0.4196	     0.5035	    -7.0496	    -1.0910	    -3.5248	     1.4267	    -2.0142	    -1.4267	    -3.1891	
     0.1678	     0.5875	     0.8392	    -6.2943	    -0.7553	    -3.0212	     1.5106	    -1.5945	    -1.2589	    -2.9373	
     0.3357	     0.6714	     1.0071	    -5.5389	    -0.7553	    -2.7695	     1.1749	    -1.3428	    -1.2589	    -3.1052	
     0.6714	     0.5875	     0.9232	    -4.8676	    -1.0071	    -2.6016	     0.4196	    -1.1749	    -1.4267	    -3.6926	
     0.9232	     0.3357	     0.5875	    -4.3640	    -1.6785	    -2.6855	    -0.5875	    -1.2589	    -1.8463	    -4.6158	
     0.9232	    -0.0839	    -0.0839	    -3.9444	    -2.5177	    -3.0212	    -1.7624	    -1.4267	    -2.4338	    -5.8746	
     0.7553	    -0.8392	    -0.9232	    -3.7766	    -3.6087	    -3.3569	    -3.1052	    -1.5945	    -3.0212	    -7.1335	
     0.2518	    -1.7624	    -1.9302	    -3.6926	    -4.8676	    -3.8605	    -4.4479	    -1.9302	    -3.6926	    -8.3923	
    -0.5875	    -2.8534	    -3.1052	    -3.7766	    -6.0425	    -4.2801	    -5.7068	    -2.2659	    -4.2801	    -9.4833	
    -1.7624	    -4.1122	    -4.1962	    -3.8605	    -7.1335	    -4.6997	    -6.8817	    -2.6855	    -4.8676	   -10.3226	
    -3.1052	    -5.3711	    -5.2872	    -4.0283	    -8.0566	    -5.1193	    -7.7209	    -3.2730	    -5.3711	   -10.9100	
    -4.6158	    -6.5460	    -6.2103	    -4.1962	    -8.6441	    -5.3711	    -8.2245	    -3.8605	    -5.7907	   -11.0779	
    -6.0425	    -7.4692	    -6.7978	    -4.1962	    -8.9798	    -5.4550	    -8.3923	    -4.5319	    -6.1264	   -10.9100	
    -7.3013	    -8.1406	    -7.1335	    -4.1122	    -8.8959	    -5.4550	    -8.0566	    -5.1193	    -6.2103	   -10.3226	
    -8.3084	    -8.3923	    -7.0496	    -4.0283	    -8.4763	    -5.2872	    -7.3853	    -5.6229	    -6.0425	    -9.3994	
    -8.8959	    -8.3084	    -6.6299	    -3.8605	    -7.7209	    -4.9515	    -6.2943	    -5.7907	    -5.6229	    -8.2245	
    -9.2316	    -7.9727	    -6.0425	    -3.6926	    -6.6299	    -4.6158	    -4.9515	    -5.7907	    -4.9515	    -6.8817	
    -9.2316	    -7.3013	    -5.2032	    -3.6087	    -5.4550	    -4.1962	    -3.5248	    -5.6229	    -4.1962	    -5.5389	
    -9.0637	    -6.6299	    -4.3640	    -3.6087	    -4.2801	    -3.7766	    -2.0981	    -5.2872	    -3.4409	    -4.4479	
    -8.7280	    -5.7907	    -3.6087	    -3.6926	    -3.2730	    -3.4409	    -0.8392	    -4.7836	    -2.6855	    -3.6087	
    -8.3084	    -5.0354	    -2.9373	    -3.6087	    -2.3499	    -3.0212	     0.0839	    -4.3640	    -2.0981	    -3.1891	
    -7.8888	    -4.4479	    -2.5177	    -3.4409	    -1.8463	    -2.6855	     0.5035	    -3.9444	    -1.6785	    -3.1891	
    -7.3853	    -3.9444	    -2.3499	    -3.1891	    -1.5945	    -2.3499	     0.5035	    -3.5248	    -1.5106	    -3.6087	
    -6.8817	    -3.6087	    -2.3499	    -2.8534	    -1.6785	    -2.0981	     0.0839	    -3.3569	    -1.6785	    -4.4479	
    -6.3782	    -3.3569	    -2.5177	    -2.6016	    -2.0142	    -2.0142	    -0.7553	    -3.3569	    -2.0142	    -5.6229	
    -5.8746	    -3.1891	    -2.7695	    -2.3499	    -2.5177	    -2.0142	    -1.7624	    -3.4409	    -2.6016	    -6.9656	
    -5.2032	    -3.1891	    -3.1052	    -2.0981	    -3.1891	    -2.0981	    -2.9373	    -3.6087	    -3.1891	    -8.3923	
    -4.6158	    -3.1052	    -3.3569	    -1.8463	    -3.7766	    -2.1820	    -4.1122	    -3.8605	    -3.8605	    -9.7351	
    -3.9444	    -3.0212	    -3.5248	    -1.5945	    -4.2801	    -2.2659	    -5.2032	    -4.0283	    -4.4479	   -10.9100	
    -3.2730	    -2.8534	    -3.6087	    -1.2589	    -4.6997	    -2.3499	    -6.1264	    -4.1122	    -4.8676	   -11.6653	
    -2.5177	    -2.6016	    -3.4409	    -0.8392	    -4.7836	    -2.2659	    -6.7978	    -4.1122	    -5.1193	   -12.0850	
    -1.6785	    -2.0981	    -2.9373	    -0.2518	    -4.5319	    -2.0142	    -6.9656	    -3.7766	    -4.9515	   -11.9171	
    -0.7553	    -1.2589	    -2.0981	     0.5035	    -3.9444	    -1.4267	    -6.7139	    -3.1891	    -4.3640	   -11.1618	
     0.4196	    -0.2518	    -1.0071	     1.5106	    -2.9373	    -0.6714	    -5.9586	    -2.2659	    -3.4409	    -9.9030	
     1.5945	     1.0071	     0.4196	     2.6855	    -1.6785	     0.3357	    -4.6997	    -1.0071	    -2.1820	    -8.1406	
     2.8534	     2.3499	     1.8463	     3.9444	    -0.3357	     1.4267	    -3.1891	     0.2518	    -0.7553	    -6.1264	
     4.0283	     3.6087	     3.1052	     5.1193	     1.0910	     2.4338	    -1.5106	     1.5106	     0.5875	    -4.1962	
     4.8676	     4.6158	     4.1962	     6.1264	     2.1820	     3.2730	     0.0000	     2.5177	     1.7624	    -2.4338	
     5.3711	     5.2872	     4.7836	     6.7978	     2.9373	     3.8605	     1.1749	     3.2730	     2.5177	    -1.1749	
     5.5389	     5.6229	     5.0354	     7.2174	     3.1891	     4.0283	     1.8463	     3.6926	     2.9373	    -0.5035	
     5.3711	     5.5389	     4.8676	     7.3853	     3.0212	     3.9444	     1.9302	     3.6926	     2.9373	    -0.4196	
     4.9515	     5.1193	     4.3640	     7.3013	     2.4338	     3.6087	     1.5106	     3.4409	     2.6016	    -0.9232	
     4.2801	     4.5319	     3.5248	     6.9656	     1.5945	     3.1052	     0.5035	     2.9373	     1.9302	    -1.9302	
     3.6087	     3.6926	     2.4338	     6.5460	     0.3357	     2.3499	    -0.9232	     2.0981	     1.0071	    -3.3569	
     2.8534	     2.8534	     1.3428	     6.0425	    -1.0071	     1.6785	    -2.6855	     1.1749	    -0.0839	    -5.2032	
     2.2659	     2.0142	     0.1678	     5.6229	    -2.3499	     1.0071	    -4.5319	     0.0839	    -1.3428	    -7.0496	
     1.8463	     1.3428	    -0.8392	     5.3711	    -3.6087	     0.5035	    -6.3782	    -0.8392	    -2.5177	    -8.9798	
     1.7624	     0.9232	    -1.5945	     5.2872	    -4.6158	     0.2518	    -8.0566	    -1.6785	    -3.6087	   -10.6583	
     1.9302	     0.7553	    -2.0981	     5.5389	    -5.3711	     0.2518	    -9.3155	    -2.2659	    -4.4479	   -12.0010	
     2.3499	     0.8392	    -2.3499	     5.9586	    -5.7907	     0.5035	   -10.1547	    -2.6016	    -4.9515	   -12.9242	
     2.8534	     1.0071	    -2.3499	     6.5460	    -5.8746	     0.9232	   -10.5743	    -2.6855	    -5.2032	   -13.3438	
     3.4409	     1.3428	    -2.0981	     7.3013	    -5.6229	     1.6785	   -10.4065	    -2.3499	    -5.0354	   -13.1760	
     4.0283	     1.9302	    -1.5945	     8.2245	    -5.0354	     2.5177	    -9.6512	    -1.6785	    -4.5319	   -12.5046	
     4.6997	     2.5177	    -0.9232	     9.3155	    -4.1122	     3.6087	    -8.4763	    -0.7553	    -3.6926	   -11.4136	
     5.2032	     3.2730	     0.0000	    10.4065	    -2.9373	     4.7836	    -6.9656	     0.3357	    -2.6855	    -9.9869	
     5.7068	     3.9444	     0.8392	    11.4136	    -1.6785	     5.7907	    -5.2872	     1.4267	    -1.5106	    -8.3923	
     5.9586	     4.4479	     1.6785	    12.0850	    -0.5035	     6.6299	    -3.6926	     2.3499	    -0.5035	    -6.9656	
     6.0425	     4.7836	     2.2659	    12.5046	     0.5035	     7.1335	    -2.3499	     3.1891	     0.2518	    -5.7907	
     5.9586	     4.9515	     2.6855	    12.5046	     1.2589	     7.3853	    -1.4267	     3.6087	     0.6714	    -5.1193	
     5.7907	     4.8676	     2.8534	    12.3367	     1.5945	     7.3013	    -0.8392	     3.8605	     0.8392	    -4.8676	
     5.6229	     4.6997	     2.7695	    12.0010	     1.6785	     6.9656	    -0.7553	     3.9444	     0.6714	    -5.1193	
     5.4550	     4.4479	     2.5177	    11.4975	     1.4267	     6.4621	    -1.0910	     3.7766	     0.2518	    -5.8746	
     5.3711	     4.0283	     2.0142	    10.9940	     0.8392	     5.7907	    -1.7624	     3.3569	    -0.4196	    -6.9656	
     5.2872	     3.5248	     1.3428	    10.4065	    -0.0839	     5.0354	    -2.7695	     2.9373	    -1.3428	    -8.3923	
     5.2032	     2.9373	     0.5035	     9.7351	    -1.1749	     4.1962	    -3.9444	     2.2659	    -2.2659	    -9.9869	
     5.1193	     2.3499	    -0.4196	     9.0637	    -2.3499	     3.2730	    -5.2872	     1.6785	    -3.2730	   -11.6653	
     4.9515	     1.6785	    -1.3428	     8.3084	    -3.6087	     2.5177	    -6.4621	     1.0071	    -4.1962	   -13.1760	
     4.7836	     1.0910	    -2.1820	     7.6370	    -4.6158	     1.7624	    -7.3853	     0.3357	    -4.9515	   -14.3509	
     4.6158	     0.6714	    -2.7695	     7.2174	    -5.3711	     1.1749	    -8.0566	    -0.3357	    -5.5389	   -15.1901	
     4.5319	     0.4196	    -3.1052	     6.9656	    -5.7907	     0.9232	    -8.1406	    -0.8392	    -5.7068	   -15.5258	
     4.6158	     0.4196	    -3.1891	     7.1335	    -5.7907	     1.0910	    -7.7209	    -1.1749	    -5.6229	   -15.2740	
     4.8676	     0.7553	    -2.7695	     7.7209	    -5.2032	     1.5945	    -6.7139	    -1.1749	    -5.0354	   -14.3509	
     5.3711	     1.4267	    -2.0142	     8.7280	    -4.2801	     2.4338	    -5.2032	    -0.9232	    -4.0283	   -12.8403	
     6.0425	     2.4338	    -0.9232	     9.9869	    -2.9373	     3.6087	    -3.3569	    -0.2518	    -2.6016	   -10.8261	
     6.9656	     3.6087	     0.4196	    11.4136	    -1.3428	     5.0354	    -1.2589	     0.7553	    -0.9232	    -8.4763	
     7.9727	     4.9515	     1.8463	    12.9242	     0.4196	     6.5460	     0.8392	     2.0142	     1.0071	    -5.9586	
     9.0637	     6.3782	     3.4409	    14.4348	     2.1820	     8.0566	     2.7695	     3.4409	     3.0212	    -3.3569	
    10.1547	     7.8049	     4.9515	    15.7776	     3.9444	     9.3994	     4.5319	     4.9515	     4.9515	    -1.0071	
    11.3297	     9.3155	     6.4621	    17.1204	     5.5389	    10.7422	     5.9586	     6.4621	     6.6299	     1.0071	
    12.5046	    10.6583	     7.8888	    18.2953	     7.0496	    11.9171	     7.0496	     7.8049	     8.1406	     2.6016	
    13.6795	    12.0010	     9.1476	    19.3863	     8.3084	    12.9242	     7.8888	     9.0637	     9.2316	     3.6926	
    14.8544	    13.1760	    10.1547	    20.3094	     9.3155	    13.8474	     8.3084	     9.9869	     9.9869	     4.2801	
    15.8615	    14.0991	    10.9940	    21.1487	     9.9030	    14.5187	     8.4763	    10.7422	    10.4065	     4.2801	
    16.8686	    14.8544	    11.4975	    21.8201	    10.2386	    14.9384	     8.1406	    11.1618	    10.4065	     3.7766	
    17.7078	    15.2740	    11.8332	    22.2397	    10.1547	    15.1901	     7.5531	    11.3297	    10.0708	     2.9373	
[Epoch Header]
[Trial Type]	13
[Accept]	1
[Correct]	0
[RT]	 0.000
[Resp]	0
[Epoch Data]
   -25.1770	   -19.2184	   -20.4773	    -5.0354	   -19.8898	    -5.9586	   -29.7928	    -8.3084	   -11.0779	   -16.9525	
   -25.4288	   -19.4702	   -20.6451	    -5.0354	   -20.1416	    -6.3782	   -29.6249	    -8.6441	   -11.5814	   -17.7078	
   -25.4288	   -19.4702	   -20.6451	    -5.0354	   -20.0577	    -6.5460	   -29.0375	    -8.8120	   -11.7493	   -17.8757	
   -25.2609	   -19.0506	   -20.1416	    -4.9515	   -19.3863	    -6.5460	   -28.0304	    -8.6441	   -11.6653	   -17.4561	
   -24.6735	   -18.2953	   -19.3024	    -4.6997	   -18.3792	    -6.4621	   -26.6037	    -8.3084	   -11.1618	   -16.6168	
   -23.8342	   -17.2043	   -18.1274	    -4.5319	   -16.9525	    -6.1264	   -24.8413	    -7.8049	   -10.4904	   -15.2740	
   -22.7432	   -15.8615	   -16.7007	    -4.3640	   -15.2740	    -5.7907	   -22.9111	    -7.1335	    -9.5673	   -13.7634	
   -21.5683	   -14.4348	   -15.1901	    -4.2801	   -13.4277	    -5.3711	   -20.9808	    -6.4621	    -8.5602	   -12.0850	
   -20.3934	   -13.0081	   -13.5956	    -4.2801	   -11.7493	    -5.1193	   -19.2184	    -5.8746	    -7.6370	   -10.5743	
   -19.2184	   -11.6653	   -12.1689	    -4.4479	   -10.2386	    -5.0354	   -17.7078	    -5.4550	    -6.9656	    -9.2316	
   -18.2953	   -10.4904	   -10.9100	    -4.6997	    -8.9798	    -5.1193	   -16.7847	    -5.2872	    -6.4621	    -8.3923	
   -17.3721	    -9.5673	    -9.9869	    -5.1193	    -8.1406	    -5.3711	   -16.3651	    -5.2872	    -6.3782	    -8.0566	
   -16.7007	    -8.8959	    -9.2316	    -5.5389	    -7.6370	    -5.7907	   -16.4490	    -5.6229	    -6.6299	    -8.2245	
   -16.1133	    -8.4763	    -8.8120	    -6.1264	    -7.5531	    -6.2943	   -17.1204	    -6.1264	    -7.2174	    -8.8959	
   -15.6097	    -8.2245	    -8.5602	    -6.6299	    -7.7209	    -6.9656	   -18.2953	    -6.7978	    -8.1406	   -10.0708	
   -15.1901	    -8.0566	    -8.5602	    -7.1335	    -8.1406	    -7.5531	   -19.8059	    -7.6370	    -9.2316	   -11.5814	
   -14.7705	    -8.0566	    -8.6441	    -7.6370	    -8.6441	    -8.2245	   -21.4844	    -8.5602	   -10.4904	   -13.2599	
   -14.4348	    -8.0566	    -8.7280	    -7.9727	    -9.2316	    -8.8959	   -23.0789	    -9.4833	   -11.7493	   -14.9384	
   -14.0991	    -8.1406	    -8.8120	    -8.1406	    -9.7351	    -9.3994	   -24.5895	   -10.2386	   -12.9242	   -16.2811	
   -13.7634	    -8.1406	    -8.8959	    -8.2245	   -10.2386	    -9.8190	   -25.7645	   -10.9100	   -13.8474	   -17.3721	
   -13.5117	    -8.1406	    -8.9798	    -8.1406	   -10.4904	    -9.9869	   -26.5198	   -11.3297	   -14.3509	   -17.8757	
   -13.1760	    -8.1406	    -8.8959	    -7.8049	   -10.6583	    -9.9869	   -26.7715	   -11.4975	   -14.6027	   -17.8757	
   -12.8403	    -7.9727	    -8.8120	    -7.2174	   -10.5743	    -9.7351	   -26.5198	   -11.3297	   -14.3509	   -17.2043	
   -12.5046	    -7.6370	    -8.5602	    -6.5460	   -10.2386	    -9.2316	   -25.7645	   -10.8261	   -13.5956	   -16.0294	
   -11.9171	    -7.1335	    -8.2245	    -5.7068	    -9.6512	    -8.4763	   -24.5895	    -9.9869	   -12.5046	   -14.2670	
   -11.3297	    -6.4621	    -7.7209	    -4.7836	    -8.9798	    -7.5531	   -23.0789	    -8.8959	   -11.1618	   -12.1689	
   -10.4904	    -5.7068	    -7.1335	    -3.9444	    -8.0566	    -6.5460	   -21.3165	    -7.6370	    -9.5673	    -9.9030	
    -9.6512	    -4.8676	    -6.5460	    -3.1891	    -7.1335	    -5.5389	   -19.3863	    -6.4621	    -7.9727	    -7.6370	
    -8.7280	    -4.0283	    -5.9586	    -2.6016	    -6.2103	    -4.5319	   -17.6239	    -5.2032	    -6.5460	    -5.6229	
    -7.8049	    -3.1891	    -5.4550	    -2.0981	    -5.3711	    -3.6926	   -16.0294	    -4.1962	    -5.2032	    -3.9444	
    -6.8817	    -2.4338	    -4.9515	    -1.6785	    -4.6997	    -2.9373	   -14.8544	    -3.2730	    -4.2801	    -2.7695	
    -6.0425	    -1.8463	    -4.6997	    -1.3428	    -4.3640	    -2.3499	   -14.0991	    -2.5177	    -3.5248	    -2.1820	
    -5.3711	    -1.4267	    -4.6158	    -1.0910	    -4.2801	    -1.9302	   -14.0152	    -2.0142	    -3.1891	    -2.1820	
    -4.7836	    -1.2589	    -4.6997	    -0.9232	    -4.6158	    -1.6785	   -14.4348	    -1.6785	    -3.1052	    -2.6855	
    -4.3640	    -1.3428	    -5.0354	    -0.8392	    -5.2872	    -1.5945	   -15.3580	    -1.5945	    -3.3569	    -3.6926	
    -4.1122	    -1.5106	    -5.5389	    -0.7553	    -6.1264	    -1.6785	   -16.7007	    -1.5945	    -3.7766	    -5.0354	
    -3.9444	    -1.8463	    -6.0425	    -0.7553	    -7.1335	    -1.7624	   -18.2114	    -1.6785	    -4.2801	    -6.4621	
    -3.9444	    -2.2659	    -6.7139	    -0.6714	    -8.1406	    -1.8463	   -19.8059	    -1.8463	    -4.7836	    -7.9727	
    -4.0283	    -2.6855	    -7.3013	    -0.5875	    -9.0637	    -1.9302	   -21.3165	    -2.0981	    -5.3711	    -9.3994	
    -4.1962	    -3.1052	    -7.8049	    -0.5035	    -9.9030	    -2.0142	   -22.4915	    -2.3499	    -5.8746	   -10.5743	
    -4.4479	    -3.4409	    -8.3084	    -0.4196	   -10.4904	    -2.0142	   -23.3307	    -2.6016	    -6.2103	   -11.4975	
    -4.6158	    -3.6087	    -8.5602	    -0.2518	   -10.8261	    -1.9302	   -23.6664	    -2.7695	    -6.3782	   -11.9171	
    -4.6997	    -3.6087	    -8.5602	    -0.0839	   -10.7422	    -1.6785	   -23.4146	    -2.7695	    -6.3782	   -12.0010	
    -4.6997	    -3.4409	    -8.3923	     0.1678	   -10.3226	    -1.4267	   -22.5754	    -2.6016	    -6.1264	   -11.5814	
    -4.6158	    -3.0212	    -7.8888	     0.5035	    -9.4833	    -1.0071	   -21.4005	    -2.2659	    -5.6229	   -10.7422	
    -4.4479	    -2.5177	    -7.3013	     0.9232	    -8.4763	    -0.5035	   -19.8059	    -1.6785	    -4.8676	    -9.5673	
    -4.2801	    -1.8463	    -6.5460	     1.3428	    -7.2174	     0.0839	   -18.1274	    -0.9232	    -4.0283	    -8.2245	
    -4.1962	    -1.2589	    -5.7068	     1.9302	    -5.8746	     0.6714	   -16.3651	     0.0000	    -3.1891	    -6.7978	
    -4.0283	    -0.6714	    -4.9515	     2.6016	    -4.6997	     1.2589	   -14.9384	     0.9232	    -2.3499	    -5.5389	
    -4.0283	    -0.2518	    -4.3640	     3.2730	    -3.6926	     1.8463	   -13.8474	     1.9302	    -1.6785	    -4.5319	
    -4.1122	     0.0000	    -3.9444	     3.9444	    -3.1052	     2.2659	   -13.2599	     2.7695	    -1.2589	    -3.9444	
    -4.2801	     0.0000	    -3.9444	     4.4479	    -2.9373	     2.5177	   -13.2599	     3.3569	    -1.0910	    -3.8605	
    -4.6158	    -0.3357	    -4.2801	     4.8676	    -3.2730	     2.6016	   -13.9313	     3.6926	    -1.3428	    -4.3640	
    -5.0354	    -0.9232	    -4.9515	     5.0354	    -4.0283	     2.4338	   -15.0223	     3.6087	    -2.0142	    -5.4550	
    -5.5389	    -1.7624	    -5.8746	     5.0354	    -5.1193	     2.0142	   -16.4490	     3.0212	    -3.1052	    -7.0496	
    -6.0425	    -2.6855	    -6.8817	     4.6997	    -6.3782	     1.3428	   -18.0435	     1.9302	    -4.3640	    -8.9798	
    -6.4621	    -3.6087	    -7.9727	     4.2801	    -7.7209	     0.5035	   -19.5541	     0.5035	    -5.8746	   -10.9940	
    -6.7139	    -4.5319	    -8.8959	     3.7766	    -8.8959	    -0.4196	   -20.9808	    -1.2589	    -7.4692	   -13.0920	
    -6.8817	    -5.2032	    -9.5673	     3.1052	    -9.8190	    -1.3428	   -21.9879	    -3.0212	    -8.8959	   -14.8544	
    -6.8817	    -5.6229	   -10.0708	     2.5177	   -10.4904	    -2.1820	   -22.6593	    -4.7836	    -9.9869	   -16.1972	
    -6.7139	    -5.9586	   -10.3226	     1.9302	   -10.8261	    -2.7695	   -22.9111	    -6.2103	   -10.7422	   -17.0364	
    -6.5460	    -6.0425	   -10.3226	     1.5106	   -10.8261	    -3.1891	   -22.6593	    -7.2174	   -11.0779	   -17.2882	
    -6.2943	    -5.8746	   -10.0708	     1.3428	   -10.4065	    -3.2730	   -21.9879	    -7.8049	   -10.9100	   -16.7847	
    -5.8746	    -5.4550	    -9.4833	     1.2589	    -9.6512	    -3.1052	   -20.8969	    -7.8049	   -10.2386	   -15.6937	
    -5.4550	    -4.8676	    -8.7280	     1.4267	    -8.6441	    -2.6855	   -19.4702	    -7.3013	    -9.1476	   -14.0152	
    -4.8676	    -4.1122	    -7.8049	     1.6785	    -7.3853	    -2.0142	   -17.7917	    -6.3782	    -7.8049	   -11.9171	
    -4.3640	    -3.3569	    -6.7978	     2.0981	    -5.9586	    -1.1749	   -15.9454	    -5.2032	    -6.3782	    -9.7351	
    -3.7766	    -2.5177	    -5.7907	     2.6016	    -4.6997	    -0.3357	   -14.1830	    -3.9444	    -4.9515	    -7.5531	
    -3.3569	    -1.7624	    -4.8676	     3.0212	    -3.4409	     0.5035	   -12.5885	    -2.6855	    -3.6087	    -5.5389	
    -2.8534	    -1.0071	    -4.1122	     3.6087	    -2.4338	     1.3428	   -11.2457	    -1.4267	    -2.6016	    -3.9444	
    -2.4338	    -0.4196	    -3.4409	     4.2801	    -1.6785	     2.0981	   -10.2386	    -0.2518	    -1.7624	    -2.7695	
    -2.0142	     0.0839	    -2.9373	     4.9515	    -1.1749	     2.7695	    -9.6512	     0.6714	    -1.2589	    -2.0142	
    -1.5945	     0.5035	    -2.6016	     5.6229	    -1.0071	     3.2730	    -9.4833	     1.3428	    -1.0910	    -1.8463	
    -1.2589	     0.6714	    -2.6016	     6.2103	    -1.1749	     3.6087	    -9.7351	     1.7624	    -1.2589	    -2.2659	
    -1.0910	     0.6714	    -2.7695	     6.6299	    -1.6785	     3.6087	   -10.4904	     1.7624	    -1.7624	    -3.1052	
    -1.0071	     0.4196	    -3.1891	     6.7978	    -2.3499	     3.4409	   -11.4975	     1.5106	    -2.5177	    -4.3640	
    -1.0910	     0.0839	    -3.8605	     6.7139	    -3.2730	     3.0212	   -12.5885	     1.0071	    -3.3569	    -5.8746	
    -1.2589	    -0.5035	    -4.5319	     6.4621	    -4.1962	     2.5177	   -13.7634	     0.3357	    -4.2801	    -7.3853	
    -1.5106	    -1.0910	    -5.2872	     6.0425	    -5.1193	     1.8463	   -14.8544	    -0.4196	    -5.0354	    -8.7280	
    -1.9302	    -1.6785	    -5.9586	     5.3711	    -5.8746	     1.1749	   -15.6097	    -1.0910	    -5.6229	    -9.7351	
    -2.4338	    -2.2659	    -6.5460	     4.4479	    -6.4621	     0.5035	   -16.1133	    -1.5945	    -5.7907	   -10.2386	
    -3.1052	    -2.7695	    -6.9656	     3.4409	    -6.7139	     0.0000	   -16.1972	    -1.9302	    -5.7068	   -10.3226	
    -3.9444	    -3.1891	    -7.1335	     2.3499	    -6.6299	    -0.5035	   -15.8615	    -2.0981	    -5.2872	    -9.8190	
    -4.6997	    -3.4409	    -7.1335	     1.2589	    -6.2943	    -0.8392	   -15.1901	    -2.0142	    -4.5319	    -8.8959	
    -5.4550	    -3.6087	    -6.8817	     0.2518	    -5.6229	    -1.0071	   -14.1830	    -1.6785	    -3.6087	    -7.5531	
    -6.1264	    -3.5248	    -6.3782	    -0.5875	    -4.6997	    -1.0071	   -13.0081	    -1.2589	    -2.5177	    -6.0425	
    -6.7139	    -3.3569	    -5.7907	    -1.3428	    -3.6087	    -1.0071	   -11.7493	    -0.6714	    -1.5106	    -4.3640	
    -7.0496	    -3.1052	    -5.2032	    -2.0142	    -2.6016	    -1.0071	   -10.4904	    -0.2518	    -0.5035	    -2.8534	
    -7.3013	    -2.8534	    -4.6158	    -2.5177	    -1.6785	    -1.1749	    -9.3994	     0.1678	     0.1678	    -1.5106	
    -7.3853	    -2.6855	    -4.1962	    -3.1052	    -1.0910	    -1.3428	    -8.6441	     0.2518	     0.5875	    -0.5875	
    -7.3853	    -2.6016	    -3.9444	    -3.6087	    -0.7553	    -1.7624	    -8.3084	     0.1678	     0.6714	    -0.1678	
    -7.3853	    -2.6016	    -3.8605	    -4.1962	    -0.7553	    -2.4338	    -8.3923	    -0.2518	     0.4196	    -0.1678	
    -7.3013	    -2.8534	    -4.1962	    -4.8676	    -1.0910	    -3.2730	    -9.0637	    -0.9232	    -0.2518	    -0.7553	
    -7.3853	    -3.2730	    -4.7836	    -5.6229	    -1.8463	    -4.2801	   -10.0708	    -1.8463	    -1.3428	    -1.9302	
    -7.4692	    -3.9444	    -5.6229	    -6.5460	    -2.9373	    -5.3711	   -11.5814	    -2.9373	    -2.6016	    -3.4409	
    -7.5531	    -4.6158	    -6.5460	    -7.3013	    -4.1962	    -6.4621	   -13.1760	    -4.1962	    -4.1122	    -5.1193	
    -7.6370	    -5.2872	    -7.4692	    -7.9727	    -5.3711	    -7.3853	   -14.7705	    -5.3711	    -5.4550	    -6.8817	
    -7.5531	    -5.7907	    -8.2245	    -8.3923	    -6.2943	    -8.0566	   -16.1133	    -6.3782	    -6.7139	    -8.3923	
    -7.2174	    -5.9586	    -8.8120	    -8.4763	    -6.9656	    -8.4763	   -17.0364	    -7.0496	    -7.5531	    -9.6512	
    -6.7139	    -5.8746	    -8.9798	    -8.2245	    -7.3013	    -8.4763	   -17.5400	    -7.5531	    -8.0566	   -10.4904	
    -6.0425	    -5.5389	    -8.9798	    -7.7209	    -7.3013	    -8.2245	   -17.5400	    -7.6370	    -8.2245	   -10.8261	
    -5.3711	    -4.9515	    -8.6441	    -7.1335	    -6.9656	    -7.8049	   -17.0364	    -7.5531	    -7.9727	   -10.7422	
    -4.6997	    -4.2801	    -8.1406	    -6.3782	    -6.4621	    -7.2174	   -16.1972	    -7.2174	    -7.4692	   -10.3226	
    -4.1122	    -3.5248	    -7.5531	    -5.6229	    -5.7907	    -6.6299	   -14.9384	    -6.7139	    -6.7139	    -9.4833	
    -3.6087	    -2.7695	    -6.8817	    -5.0354	    -4.9515	    -6.1264	   -13.4277	    -6.2103	    -5.8746	    -8.3923	
    -3.1891	    -1.9302	    -6.1264	    -4.6158	    -4.0283	    -5.7068	   -11.7493	    -5.7068	    -4.9515	    -7.1335	
    -2.8534	    -1.2589	    -5.3711	    -4.5319	    -3.0212	    -5.4550	    -9.9030	    -5.2872	    -4.1962	    -5.8746	
    -2.6855	    -0.5875	    -4.6997	    -4.6997	    -2.0981	    -5.4550	    -8.1406	    -5.0354	    -3.5248	    -4.6997	
    -2.5177	     0.0000	    -4.1122	    -5.1193	    -1.1749	    -5.6229	    -6.6299	    -4.9515	    -3.1891	    -3.8605	
    -2.4338	     0.5035	    -3.5248	    -5.7907	    -0.5035	    -6.0425	    -5.4550	    -5.1193	    -3.1052	    -3.3569	
    -2.3499	     0.8392	    -3.1052	    -6.5460	    -0.0839	    -6.5460	    -4.7836	    -5.3711	    -3.3569	    -3.2730	
    -2.1820	     1.1749	    -2.7695	    -7.3853	     0.0839	    -7.2174	    -4.6997	    -5.8746	    -3.9444	    -3.6926	
    -2.0142	     1.3428	    -2.6016	    -8.3084	    -0.0839	    -8.0566	    -5.2032	    -6.5460	    -4.8676	    -4.6997	
    -1.9302	     1.3428	    -2.6016	    -9.2316	    -0.5035	    -8.8959	    -6.2943	    -7.3013	    -6.0425	    -6.1264	
    -1.7624	     1.1749	    -2.8534	   -10.1547	    -1.3428	    -9.9030	    -7.9727	    -8.2245	    -7.5531	    -7.9727	
    -1.6785	     0.8392	    -3.3569	   -11.0779	    -2.4338	   -10.9940	   -10.1547	    -9.2316	    -9.2316	    -9.9869	
    -1.7624	     0.3357	    -4.1122	   -12.0010	    -3.7766	   -12.0850	   -12.5046	   -10.3226	   -10.9940	   -12.2528	
    -1.8463	    -0.2518	    -4.9515	   -12.8403	    -5.2032	   -13.1760	   -15.0223	   -11.4136	   -12.7563	   -14.4348	
    -2.0142	    -0.9232	    -5.7907	   -13.6795	    -6.5460	   -14.0991	   -17.4561	   -12.4207	   -14.3509	   -16.2811	
    -2.1820	    -1.5945	    -6.6299	   -14.2670	    -7.7209	   -14.9384	   -19.5541	   -13.3438	   -15.6937	   -17.8757	
    -2.4338	    -2.1820	    -7.3853	   -14.7705	    -8.7280	   -15.6097	   -21.0648	   -14.2670	   -16.7007	   -18.8828	
    -2.6855	    -2.7695	    -8.0566	   -15.1062	    -9.3155	   -16.0294	   -22.0718	   -15.0223	   -17.2882	   -19.3024	
    -3.0212	    -3.1891	    -8.4763	   -15.1901	    -9.5673	   -16.1972	   -22.4915	   -15.6097	   -17.4561	   -19.1345	
    -3.2730	    -3.4409	    -8.7280	   -15.0223	    -9.4833	   -16.1133	   -22.2397	   -16.1133	   -17.2043	   -18.4631	
    -3.6087	    -3.6087	    -8.8120	   -14.6027	    -9.1476	   -15.7776	   -21.4844	   -16.4490	   -16.6168	   -17.2882	
    -3.9444	    -3.6926	    -8.7280	   -14.0991	    -8.5602	   -15.3580	   -20.3934	   -16.5329	   -15.7776	   -15.7776	
    -4.1962	    -3.8605	    -8.6441	   -13.4277	    -7.8049	   -14.7705	   -18.9667	   -16.3651	   -14.8544	   -14.0152	
    -4.5319	    -3.9444	    -8.5602	   -12.6724	    -7.1335	   -14.0991	   -17.4561	   -16.1133	   -13.7634	   -12.3367	
    -4.7836	    -4.0283	    -8.4763	   -11.9171	    -6.5460	   -13.5117	   -16.0294	   -15.6097	   -12.7563	   -10.7422	
    -5.0354	    -4.1962	    -8.4763	   -11.1618	    -6.1264	   -12.9242	   -14.8544	   -15.0223	   -11.9171	    -9.5673	
    -5.2872	    -4.4479	    -8.5602	   -10.4065	    -5.7907	   -12.3367	   -13.9313	   -14.3509	   -11.2457	    -8.8120	
    -5.3711	    -4.6158	    -8.6441	    -9.7351	    -5.7068	   -11.8332	   -13.3438	   -13.6795	   -10.7422	    -8.4763	
    -5.3711	    -4.7836	    -8.7280	    -9.1476	    -5.7907	   -11.4136	   -13.1760	   -13.0920	   -10.4904	    -8.7280	
    -5.2032	    -5.0354	    -8.8959	    -8.6441	    -6.0425	   -11.0779	   -13.4277	   -12.5885	   -10.4904	    -9.3155	
    -5.0354	    -5.2032	    -8.9798	    -8.2245	    -6.3782	   -10.8261	   -14.0991	   -12.1689	   -10.5743	   -10.3226	
    -4.7836	    -5.2872	    -9.0637	    -7.8888	    -6.7139	   -10.6583	   -14.9384	   -11.8332	   -10.8261	   -11.5814	
    -4.4479	    -5.4550	    -9.1476	    -7.6370	    -7.1335	   -10.4904	   -16.0294	   -11.5814	   -11.0779	   -12.8403	
    -4.1122	    -5.4550	    -9.2316	    -7.4692	    -7.4692	   -10.4065	   -17.2043	   -11.4136	   -11.3297	   -14.0991	
    -3.7766	    -5.4550	    -9.2316	    -7.3013	    -7.8049	   -10.4065	   -18.3792	   -11.2457	   -11.5814	   -15.2740	
    -3.4409	    -5.2872	    -9.3155	    -7.2174	    -8.1406	   -10.4065	   -19.4702	   -11.1618	   -11.7493	   -16.1133	
    -3.1052	    -5.1193	    -9.3155	    -7.1335	    -8.3923	   -10.3226	   -20.3934	   -10.9940	   -11.7493	   -16.7007	
    -2.8534	    -4.8676	    -9.2316	    -6.9656	    -8.4763	   -10.2386	   -20.9808	   -10.7422	   -11.4975	   -16.9525	
    -2.4338	    -4.3640	    -9.0637	    -6.7139	    -8.4763	    -9.9869	   -21.1487	   -10.3226	   -11.0779	   -16.7007	
    -1.9302	    -3.7766	    -8.7280	    -6.3782	    -8.2245	    -9.5673	   -20.8130	    -9.7351	   -10.3226	   -16.0294	
    -1.3428	    -3.0212	    -8.1406	    -5.9586	    -7.7209	    -8.9798	   -19.9738	    -8.9798	    -9.3155	   -14.8544	
    -0.7553	    -2.0142	    -7.3853	    -5.4550	    -6.9656	    -8.2245	   -18.7149	    -8.0566	    -8.0566	   -13.4277	
     0.0000	    -1.0071	    -6.5460	    -4.8676	    -6.0425	    -7.3853	   -17.1204	    -7.1335	    -6.7978	   -11.8332	
     0.6714	     0.0000	    -5.6229	    -4.3640	    -5.1193	    -6.5460	   -15.3580	    -6.2943	    -5.5389	   -10.2386	
     1.2589	     0.9232	    -4.6997	    -3.9444	    -4.1122	    -5.7907	   -13.7634	    -5.4550	    -4.4479	    -8.7280	
     1.7624	     1.7624	    -3.8605	    -3.5248	    -3.2730	    -5.1193	   -12.3367	    -4.7836	    -3.5248	    -7.4692	
     2.0981	     2.3499	    -3.1891	    -3.2730	    -2.6855	    -4.5319	   -11.2457	    -4.1962	    -2.8534	    -6.6299	
     2.1820	     2.6855	    -2.7695	    -3.0212	    -2.2659	    -4.1962	   -10.6583	    -3.7766	    -2.4338	    -6.2943	
     2.1820	     2.7695	    -2.5177	    -2.9373	    -2.0981	    -3.9444	   -10.5743	    -3.5248	    -2.3499	    -6.2943	
     2.0142	     2.6016	    -2.6016	    -2.9373	    -2.1820	    -3.8605	   -10.9100	    -3.5248	    -2.5177	    -6.7139	
     1.6785	     2.1820	    -2.7695	    -2.9373	    -2.5177	    -3.9444	   -11.8332	    -3.6926	    -2.9373	    -7.5531	
     1.3428	     1.6785	    -3.1052	    -3.1052	    -3.1052	    -4.1122	   -13.0920	    -3.9444	    -3.5248	    -8.6441	
     1.0071	     1.0910	    -3.6087	    -3.1891	    -3.6926	    -4.3640	   -14.6866	    -4.3640	    -4.1962	    -9.9030	
     0.6714	     0.5035	    -4.1122	    -3.4409	    -4.4479	    -4.6997	   -16.4490	    -4.7836	    -4.9515	   -11.3297	
     0.3357	    -0.1678	    -4.6158	    -3.6926	    -5.2032	    -5.1193	   -18.2114	    -5.3711	    -5.7907	   -12.7563	
    -0.1678	    -0.8392	    -5.2032	    -4.1122	    -5.9586	    -5.6229	   -19.9738	    -6.0425	    -6.6299	   -14.0991	
    -0.7553	    -1.5106	    -5.8746	    -4.6158	    -6.6299	    -6.2103	   -21.4844	    -6.7139	    -7.5531	   -15.3580	
    -1.5106	    -2.1820	    -6.4621	    -5.2032	    -7.3013	    -6.8817	   -22.5754	    -7.4692	    -8.3084	   -16.2811	
    -2.3499	    -2.9373	    -7.0496	    -5.7907	    -7.8049	    -7.4692	   -23.1628	    -8.0566	    -8.8959	   -16.8686	
    -3.3569	    -3.6087	    -7.4692	    -6.3782	    -8.0566	    -8.0566	   -23.1628	    -8.5602	    -9.3155	   -16.9525	
    -4.3640	    -4.1962	    -7.8049	    -6.7978	    -8.2245	    -8.3923	   -22.7432	    -8.9798	    -9.4833	   -16.5329	
    -5.2872	    -4.6997	    -8.1406	    -7.0496	    -8.2245	    -8.6441	   -21.9040	    -9.1476	    -9.3994	   -15.7776	
    -6.1264	    -5.1193	    -8.3084	    -7.2174	    -8.1406	    -8.6441	   -20.8130	    -9.1476	    -9.2316	   -14.7705	
    -6.8817	    -5.4550	    -8.4763	    -7.2174	    -7.9727	    -8.5602	   -19.6381	    -9.0637	    -8.9798	   -13.5956	
    -7.5531	    -5.7068	    -8.7280	    -7.0496	    -7.8888	    -8.4763	   -18.5471	    -8.8959	    -8.7280	   -12.5046	
    -8.0566	    -5.9586	    -9.0637	    -6.8817	    -7.8888	    -8.3084	   -17.6239	    -8.8120	    -8.6441	   -11.6653	
    -8.3923	    -6.1264	    -9.4833	    -6.6299	    -7.9727	    -8.2245	   -17.0364	    -8.8120	    -8.7280	   -11.1618	
    -8.6441	    -6.3782	    -9.9030	    -6.2943	    -8.2245	    -8.2245	   -16.7007	    -8.8120	    -8.9798	   -10.9940	
    -8.7280	    -6.5460	   -10.4904	    -6.1264	    -8.6441	    -8.3084	   -16.7847	    -8.8959	    -9.3994	   -11.3297	
    -8.7280	    -6.6299	   -10.9100	    -5.9586	    -9.0637	    -8.4763	   -17.2043	    -8.9798	    -9.9030	   -12.0010	
    -8.5602	    -6.7978	   -11.4136	    -6.0425	    -9.5673	    -8.8120	   -17.7917	    -9.1476	   -10.4904	   -13.0081	
    -8.3084	    -6.8817	   -11.7493	    -6.2943	   -10.1547	    -9.3155	   -18.4631	    -9.3994	   -11.1618	   -14.0991	
    -8.0566	    -6.9656	   -12.0850	    -6.8817	   -10.5743	    -9.9869	   -19.2184	    -9.6512	   -11.7493	   -15.3580	
    -7.8049	    -6.9656	   -12.2528	    -7.7209	   -11.0779	   -10.8261	   -19.8059	    -9.9869	   -12.3367	   -16.6168	
    -7.7209	    -7.0496	   -12.4207	    -8.8120	   -11.4136	   -11.7493	   -20.3094	   -10.3226	   -12.9242	   -17.7917	
    -7.8049	    -7.2174	   -12.5885	   -10.1547	   -11.6653	   -12.7563	   -20.6451	   -10.7422	   -13.3438	   -18.7149	
    -8.1406	    -7.3853	   -12.7563	   -11.4975	   -11.7493	   -13.6795	   -20.7291	   -11.1618	   -13.6795	   -19.3863	
    -8.6441	    -7.6370	   -12.8403	   -12.7563	   -11.6653	   -14.4348	   -20.5612	   -11.7493	   -13.9313	   -19.8059	
    -9.3155	    -7.8049	   -12.8403	   -13.8474	   -11.3297	   -15.1062	   -20.2255	   -12.2528	   -14.0991	   -19.8898	
    -9.9869	    -7.8888	   -12.6724	   -14.6027	   -10.7422	   -15.4419	   -19.6381	   -12.8403	   -14.0991	   -19.6381	
   -10.6583	    -7.8888	   -12.2528	   -15.1062	    -9.9869	   -15.5258	   -18.9667	   -13.3438	   -14.0152	   -19.0506	
   -11.2457	    -7.7209	   -11.7493	   -15.1901	    -8.9798	   -15.4419	   -18.2114	   -13.7634	   -13.7634	   -18.2953	
   -11.7493	    -7.5531	   -11.1618	   -15.0223	    -7.9727	   -15.1062	   -17.5400	   -14.0152	   -13.4277	   -17.4561	
   -12.1689	    -7.3853	   -10.4904	   -14.6866	    -6.8817	   -14.6027	   -16.9525	   -14.0991	   -13.0920	   -16.6168	
   -12.4207	    -7.1335	    -9.8190	   -14.2670	    -6.0425	   -14.0152	   -16.5329	   -14.0991	   -12.7563	   -15.8615	
   -12.5046	    -6.9656	    -9.3155	   -13.7634	    -5.3711	   -13.5117	   -16.4490	   -13.9313	   -12.5885	   -15.3580	
   -12.5046	    -6.8817	    -8.9798	   -13.1760	    -4.9515	   -13.0081	   -16.6168	   -13.8474	   -12.5046	   -15.1901	
   -12.4207	    -6.8817	    -8.8959	   -12.7563	    -5.0354	   -12.6724	   -17.1204	   -13.7634	   -12.7563	   -15.3580	
   -12.4207	    -7.1335	    -9.1476	   -12.3367	    -5.4550	   -12.5046	   -17.9596	   -13.7634	   -13.1760	   -16.0294	
   -12.5046	    -7.6370	    -9.7351	   -12.1689	    -6.2943	   -12.5885	   -19.0506	   -14.0152	   -13.8474	   -17.1204	
   -12.6724	    -8.3084	   -10.6583	   -12.0850	    -7.3853	   -12.9242	   -20.4773	   -14.4348	   -14.6866	   -18.4631	
   -12.9242	    -9.1476	   -11.7493	   -12.1689	    -8.7280	   -13.3438	   -21.9040	   -15.0223	   -15.6097	   -19.8898	
   -13.3438	   -10.0708	   -12.9242	   -12.3367	   -10.0708	   -13.8474	   -23.3307	   -15.6097	   -16.5329	   -21.4005	
   -13.7634	   -10.9940	   -14.0991	   -12.5885	   -11.3297	   -14.4348	   -24.5056	   -16.1133	   -17.2882	   -22.8271	
   -14.1830	   -11.8332	   -15.2740	   -13.0081	   -12.4207	   -14.9384	   -25.3448	   -16.6168	   -17.8757	   -23.8342	
   -14.7705	   -12.6724	   -16.1972	   -13.4277	   -13.1760	   -15.4419	   -25.8484	   -16.9525	   -18.2114	   -24.5895	
   -15.3580	   -13.4277	   -16.9525	   -14.0152	   -13.5956	   -15.9454	   -25.7645	   -17.2043	   -18.2953	   -24.9252	
   -16.0294	   -14.0991	   -17.4561	   -14.7705	   -13.6795	   -16.4490	   -25.0931	   -17.2882	   -18.1274	   -24.9252	
   -16.7007	   -14.5187	   -17.7078	   -15.5258	   -13.2599	   -16.7847	   -24.0021	   -17.2882	   -17.7917	   -24.4217	
   -17.2882	   -14.8544	   -17.6239	   -16.2811	   -12.5046	   -17.1204	   -22.3236	   -17.2043	   -17.2043	   -23.5825	
   -17.7917	   -14.9384	   -17.2882	   -16.9525	   -11.3297	   -17.2043	   -20.2255	   -16.8686	   -16.4490	   -22.4075	
   -18.0435	   -14.7705	   -16.6168	   -17.4561	    -9.9030	   -17.2882	   -17.8757	   -16.4490	   -15.6097	   -20.9808	
   -17.9596	   -14.2670	   -15.6097	   -17.8757	    -8.2245	   -17.1204	   -15.2740	   -15.9454	   -14.6027	   -19.3024	
   -17.6239	   -13.5117	   -14.3509	   -18.0435	    -6.3782	   -16.8686	   -12.6724	   -15.2740	   -13.5956	   -17.6239	
   -16.8686	   -12.5046	   -12.9242	   -17.9596	    -4.6158	   -16.5329	   -10.2386	   -14.6866	   -12.6724	   -16.1133	
   -15.8615	   -11.2457	   -11.3297	   -17.7917	    -2.8534	   -16.1133	    -8.1406	   -14.0991	   -11.8332	   -14.9384	
   -14.6027	    -9.8190	    -9.6512	   -17.5400	    -1.4267	   -15.7776	    -6.4621	   -13.7634	   -11.3297	   -14.0991	
   -13.1760	    -8.4763	    -8.1406	   -17.2882	    -0.2518	   -15.5258	    -5.2872	   -13.5956	   -11.0779	   -13.8474	
   -11.7493	    -7.2174	    -6.8817	   -17.1204	     0.5875	   -15.4419	    -4.7836	   -13.6795	   -11.2457	   -14.1830	
   -10.4065	    -6.2103	    -5.8746	   -17.1204	     0.8392	   -15.6937	    -5.0354	   -14.1830	   -11.8332	   -15.1062	
    -9.3155	    -5.4550	    -5.2872	   -17.3721	     0.6714	   -16.1972	    -5.8746	   -14.9384	   -12.8403	   -16.6168	
    -8.3923	    -5.0354	    -5.1193	   -17.7078	     0.1678	   -17.0364	    -7.2174	   -16.0294	   -14.2670	   -18.5471	
    -7.7209	    -4.7836	    -5.2032	   -18.2114	    -0.5875	   -17.9596	    -8.8959	   -17.2882	   -15.7776	   -20.7291	
    -7.0496	    -4.6158	    -5.4550	   -18.7149	    -1.4267	   -18.9667	   -10.6583	   -18.5471	   -17.3721	   -22.8271	
    -6.3782	    -4.4479	    -5.7068	   -19.1345	    -2.2659	   -19.8898	   -12.3367	   -19.7220	   -18.8828	   -24.7574	
    -5.5389	    -4.1122	    -5.7907	   -19.4702	    -2.8534	   -20.6451	   -13.7634	   -20.7291	   -20.0577	   -26.2680	
    -4.6158	    -3.5248	    -5.6229	   -19.6381	    -3.1052	   -21.2326	   -14.6027	   -21.4005	   -20.8969	   -27.2751	
    -3.4409	    -2.7695	    -5.2032	   -19.6381	    -3.0212	   -21.4844	   -14.9384	   -21.7361	   -21.2326	   -27.5269	
    -2.0981	    -1.6785	    -4.4479	   -19.3863	    -2.5177	   -21.4005	   -14.6866	   -21.7361	   -21.0648	   -27.1912	
    -0.5875	    -0.4196	    -3.4409	   -18.9667	    -1.6785	   -20.9808	   -13.8474	   -21.2326	   -20.4773	   -26.2680	
     0.9232	     0.9232	    -2.2659	   -18.2114	    -0.5035	   -20.3094	   -12.5885	   -20.4773	   -19.5541	   -24.7574	
     2.3499	     2.3499	    -1.0071	   -17.3721	     0.7553	   -19.4702	   -11.1618	   -19.5541	   -18.2953	   -22.9950	
     3.5248	     3.6087	     0.1678	   -16.3651	     2.0142	   -18.4631	    -9.7351	   -18.4631	   -17.0364	   -21.1487	
     4.4479	     4.6997	     1.2589	   -15.3580	     3.1052	   -17.5400	    -8.5602	   -17.3721	   -15.6937	   -19.3863	
     5.2032	     5.5389	     2.0142	   -14.3509	     3.9444	   -16.5329	    -7.8049	   -16.3651	   -14.6027	   -17.8757	
     5.6229	     6.1264	     2.6016	   -13.3438	     4.4479	   -15.7776	    -7.4692	   -15.5258	   -13.7634	   -16.8686	
     5.9586	     6.4621	     2.8534	   -12.4207	     4.6158	   -15.1062	    -7.6370	   -14.8544	   -13.1760	   -16.3651	
     6.1264	     6.6299	     2.9373	   -11.5814	     4.4479	   -14.6027	    -8.3084	   -14.4348	   -13.0081	   -16.3651	
     6.2943	     6.6299	     2.6855	   -10.9100	     3.8605	   -14.2670	    -9.4833	   -14.2670	   -13.0920	   -16.9525	
     6.3782	     6.3782	     2.2659	   -10.2386	     3.0212	   -14.0991	   -10.9940	   -14.3509	   -13.5956	   -18.0435	
     6.3782	     6.1264	     1.6785	    -9.6512	     1.8463	   -14.1830	   -12.8403	   -14.6027	   -14.2670	   -19.4702	
     6.4621	     5.7068	     0.9232	    -9.1476	     0.5875	   -14.2670	   -14.8544	   -14.9384	   -15.0223	   -21.1487	
     6.6299	     5.3711	     0.2518	    -8.6441	    -0.7553	   -14.3509	   -16.7847	   -15.3580	   -15.7776	   -22.7432	
     6.8817	     5.1193	    -0.3357	    -8.0566	    -1.9302	   -14.3509	   -18.4631	   -15.7776	   -16.4490	   -24.0860	
     7.3853	     5.0354	    -0.7553	    -7.3853	    -2.9373	   -14.1830	   -19.8059	   -16.0294	   -16.7847	   -25.0931	
     8.1406	     5.2032	    -0.9232	    -6.6299	    -3.6926	   -13.8474	   -20.6451	   -16.0294	   -16.7847	   -25.5127	
     9.1476	     5.7068	    -0.6714	    -5.7068	    -3.9444	   -13.1760	   -20.8969	   -15.6097	   -16.2811	   -25.2609	
    10.5743	     6.6299	     0.0839	    -4.5319	    -3.6926	   -12.0010	   -20.5612	   -14.7705	   -15.1901	   -24.2538	
    12.5046	     8.0566	     1.2589	    -3.0212	    -2.8534	   -10.4065	   -19.4702	   -13.3438	   -13.5956	   -22.4915	
    14.9384	    10.0708	     3.1052	    -1.0910	    -1.3428	    -8.3084	   -17.6239	   -11.3297	   -11.4136	   -19.9738	
    17.7917	    12.6724	     5.3711	     1.2589	     0.7553	    -5.7068	   -15.2740	    -8.8120	    -8.8120	   -16.8686	
    20.9808	    15.6097	     7.9727	     3.8605	     3.1891	    -2.7695	   -12.4207	    -5.8746	    -5.9586	   -13.4277	
    24.2538	    18.7149	    10.6583	     6.6299	     5.7907	     0.3357	    -9.3994	    -2.8534	    -3.0212	    -9.9869	
    27.4429	    21.7361	    13.2599	     9.3155	     8.3084	     3.2730	    -6.4621	     0.1678	    -0.4196	    -6.8817	
    30.2963	    24.4217	    15.5258	    11.7493	    10.5743	     5.7907	    -3.8605	     2.6855	     1.6785	    -4.4479	
    32.4783	    26.5198	    17.2043	    13.6795	    12.4207	     7.7209	    -1.7624	     4.6158	     3.0212	    -2.8534	
    33.9890	    27.9465	    18.2114	    14.8544	    13.5956	     8.8120	    -0.3357	     5.7068	     3.4409	    -2.3499	
    34.6603	    28.3661	    18.3792	    15.2740	    14.0991	     9.0637	     0.3357	     5.8746	     2.8534	    -2.9373	
    34.4086	    27.9465	    17.7078	    14.7705	    13.8474	     8.2245	     0.1678	     5.1193	     1.3428	    -4.6158	
    33.3176	    26.6876	    16.3651	    13.5117	    12.9242	     6.6299	    -0.7553	     3.5248	    -0.9232	    -7.2174	
    31.5552	    24.7574	    14.4348	    11.6653	    11.4975	     4.4479	    -2.3499	     1.3428	    -3.7766	   -10.5743	
    29.3732	    22.4915	    12.1689	     9.4833	     9.8190	     1.9302	    -4.3640	    -1.0071	    -6.8817	   -14.1830	
    27.0233	    20.0577	     9.8190	     7.2174	     7.8888	    -0.6714	    -6.5460	    -3.3569	    -9.9030	   -17.7917	
    24.7574	    17.6239	     7.5531	     5.2032	     6.1264	    -3.0212	    -8.8120	    -5.4550	   -12.5885	   -21.0648	
    22.5754	    15.3580	     5.3711	     3.4409	     4.4479	    -4.9515	   -10.7422	    -7.0496	   -14.6866	   -23.7503	
    20.5612	    13.2599	     3.5248	     2.0981	     2.9373	    -6.4621	   -12.4207	    -8.2245	   -16.1133	   -25.5966	
    18.7149	    11.3297	     1.7624	     0.9232	     1.5945	    -7.5531	   -13.6795	    -9.0637	   -16.9525	   -26.6037	
    17.0364	     9.5673	     0.2518	     0.0839	     0.4196	    -8.3084	   -14.4348	    -9.5673	   -17.2043	   -26.8555	
    15.3580	     7.9727	    -1.0071	    -0.5875	    -0.5035	    -8.6441	   -14.6866	    -9.9869	   -16.9525	   -26.3519	
    13.9313	     6.5460	    -2.1820	    -1.0910	    -1.2589	    -8.8120	   -14.6027	   -10.2386	   -16.2811	   -25.2609	
    12.5885	     5.3711	    -3.0212	    -1.5106	    -1.7624	    -8.8120	   -14.0152	   -10.3226	   -15.2740	   -23.5825	
    11.4975	     4.4479	    -3.6087	    -1.6785	    -2.0142	    -8.5602	   -13.2599	   -10.3226	   -14.0991	   -21.6522	
    10.6583	     3.7766	    -4.0283	    -1.8463	    -2.0981	    -8.2245	   -12.2528	   -10.0708	   -12.6724	   -19.4702	
    10.0708	     3.4409	    -4.1962	    -1.9302	    -2.0142	    -7.8049	   -11.1618	    -9.8190	   -11.2457	   -17.2882	
     9.8190	     3.2730	    -4.2801	    -1.9302	    -1.8463	    -7.3013	   -10.1547	    -9.3155	    -9.9030	   -15.3580	
     9.8190	     3.2730	    -4.2801	    -1.8463	    -1.7624	    -6.8817	    -9.3155	    -8.8959	    -8.7280	   -13.6795	
     9.9869	     3.2730	    -4.2801	    -1.7624	    -1.7624	    -6.5460	    -8.8959	    -8.4763	    -7.8049	   -12.5885	
    10.2386	     3.3569	    -4.2801	    -1.7624	    -1.9302	    -6.3782	    -8.9798	    -8.1406	    -7.3013	   -12.0010	
    10.4904	     3.3569	    -4.4479	    -1.8463	    -2.3499	    -6.3782	    -9.5673	    -8.0566	    -7.1335	   -12.0010	
    10.8261	     3.2730	    -4.7836	    -1.9302	    -3.1052	    -6.6299	   -10.6583	    -8.2245	    -7.4692	   -12.5885	
    10.9940	     3.0212	    -5.2032	    -2.1820	    -3.9444	    -6.9656	   -12.1689	    -8.5602	    -8.0566	   -13.5956	
    11.2457	     2.7695	    -5.7068	    -2.3499	    -4.8676	    -7.3013	   -14.0152	    -9.0637	    -8.8120	   -14.8544	
    11.4975	     2.6016	    -6.1264	    -2.4338	    -5.7907	    -7.7209	   -15.7776	    -9.5673	    -9.6512	   -16.1972	
    11.7493	     2.5177	    -6.3782	    -2.4338	    -6.3782	    -7.9727	   -17.3721	    -9.9869	   -10.4065	   -17.4561	
    12.0850	     2.5177	    -6.4621	    -2.2659	    -6.7139	    -8.1406	   -18.4631	   -10.2386	   -10.9100	   -18.3792	
    12.4207	     2.6855	    -6.2943	    -2.1820	    -6.7139	    -8.1406	   -19.0506	   -10.4065	   -11.2457	   -18.8828	
    12.6724	     2.9373	    -5.8746	    -2.0142	    -6.2943	    -8.0566	   -18.8828	   -10.4065	   -11.1618	   -18.9667	
    13.0081	     3.4409	    -5.1193	    -1.9302	    -5.4550	    -7.8888	   -17.9596	   -10.1547	   -10.8261	   -18.4631	
    13.3438	     4.0283	    -4.1962	    -1.8463	    -4.1962	    -7.6370	   -16.4490	    -9.6512	   -10.0708	   -17.4561	
    13.6795	     4.7836	    -3.0212	    -1.6785	    -2.6855	    -7.2174	   -14.5187	    -8.9798	    -8.9798	   -15.9454	
    14.0991	     5.6229	    -1.6785	    -1.5945	    -0.9232	    -6.7139	   -12.2528	    -8.1406	    -7.7209	   -14.0152	
    14.4348	     6.5460	    -0.2518	    -1.4267	     0.8392	    -6.1264	    -9.9869	    -7.2174	    -6.2103	   -11.7493	
    14.6866	     7.3013	     1.0071	    -1.3428	     2.4338	    -5.5389	    -8.0566	    -6.2103	    -4.6158	    -9.4833	
    14.8544	     7.9727	     2.0142	    -1.1749	     3.7766	    -5.0354	    -6.4621	    -5.2872	    -3.1891	    -7.3853	
    14.9384	     8.4763	     2.7695	    -1.0910	     4.6997	    -4.6997	    -5.6229	    -4.5319	    -2.0142	    -5.5389	
    14.9384	     8.7280	     3.1052	    -1.0071	     5.1193	    -4.4479	    -5.4550	    -4.0283	    -1.0910	    -4.1962	
    14.8544	     8.7280	     3.1052	    -1.0910	     5.0354	    -4.3640	    -6.0425	    -3.6926	    -0.5875	    -3.4409	
    14.6027	     8.4763	     2.6855	    -1.3428	     4.4479	    -4.6158	    -7.3853	    -3.7766	    -0.5035	    -3.3569	
    14.1830	     7.8888	     1.8463	    -1.8463	     3.3569	    -5.1193	    -9.3155	    -4.1962	    -1.0071	    -4.1122	
    13.5956	     6.9656	     0.5875	    -2.7695	     1.6785	    -6.0425	   -11.7493	    -5.2032	    -2.0981	    -5.5389	
    12.6724	     5.7907	    -1.0910	    -4.1122	    -0.3357	    -7.3013	   -14.5187	    -6.5460	    -3.6926	    -7.7209	
    11.4136	     4.1962	    -3.1052	    -5.7907	    -2.6855	    -8.8959	   -17.4561	    -8.2245	    -5.7068	   -10.4065	
    10.0708	     2.5177	    -5.2032	    -7.5531	    -5.1193	   -10.6583	   -20.3094	   -10.1547	    -8.0566	   -13.4277	
     8.6441	     0.7553	    -7.3013	    -9.3155	    -7.3853	   -12.3367	   -22.8271	   -12.0850	   -10.3226	   -16.4490	
     7.2174	    -0.8392	    -9.2316	   -10.9100	    -9.3994	   -13.8474	   -24.9252	   -13.7634	   -12.4207	   -19.2184	
     5.8746	    -2.2659	   -10.8261	   -12.3367	   -10.9940	   -15.1901	   -26.5198	   -15.2740	   -14.2670	   -21.4844	
     4.6158	    -3.3569	   -11.9171	   -13.5117	   -12.0850	   -16.1972	   -27.3590	   -16.3651	   -15.6097	   -23.1628	
     3.6087	    -4.2801	   -12.6724	   -14.4348	   -12.6724	   -16.9525	   -27.6108	   -17.2043	   -16.6168	   -24.2538	
     2.6855	    -4.8676	   -13.0081	   -15.1062	   -12.8403	   -17.4561	   -27.1912	   -17.7078	   -17.1204	   -24.5895	
     1.9302	    -5.2032	   -12.9242	   -15.3580	   -12.5046	   -17.5400	   -26.2680	   -17.8757	   -17.2043	   -24.3378	
     1.4267	    -5.2872	   -12.4207	   -15.3580	   -11.8332	   -17.3721	   -24.8413	   -17.7078	   -16.9525	   -23.5825	
     1.0910	    -5.1193	   -11.7493	   -14.9384	   -10.9100	   -16.9525	   -23.1628	   -17.2882	   -16.3651	   -22.4075	
     1.0071	    -4.7836	   -10.8261	   -14.2670	    -9.7351	   -16.1972	   -21.2326	   -16.6168	   -15.6097	   -20.9808	
     1.0910	    -4.2801	    -9.8190	   -13.2599	    -8.4763	   -15.3580	   -19.3863	   -15.7776	   -14.8544	   -19.5541	
     1.3428	    -3.6926	    -8.8120	   -12.0850	    -7.2174	   -14.4348	   -17.6239	   -15.0223	   -14.0152	   -18.2953	
     1.6785	    -3.0212	    -7.9727	   -10.9100	    -6.1264	   -13.5117	   -16.1972	   -14.1830	   -13.3438	   -17.2882	
     2.0981	    -2.5177	    -7.3013	    -9.7351	    -5.2872	   -12.7563	   -15.2740	   -13.5956	   -13.0081	   -16.7007	
     2.5177	    -2.0981	    -6.9656	    -8.7280	    -4.7836	   -12.1689	   -15.0223	   -13.2599	   -12.9242	   -16.7847	
     2.6855	    -2.0142	    -7.0496	    -8.0566	    -4.8676	   -11.9171	   -15.2740	   -13.3438	   -13.3438	   -17.4561	
     2.7695	    -2.1820	    -7.4692	    -7.7209	    -5.2872	   -12.0850	   -16.1972	   -13.7634	   -14.1830	   -18.7988	
     2.5177	    -2.6016	    -8.1406	    -7.8049	    -6.1264	   -12.5046	   -17.6239	   -14.5187	   -15.5258	   -20.7291	
     2.0981	    -3.2730	    -9.1476	    -8.2245	    -7.2174	   -13.3438	   -19.3863	   -15.6097	   -17.0364	   -23.0789	
     1.4267	    -4.0283	   -10.1547	    -9.0637	    -8.4763	   -14.3509	   -21.2326	   -16.8686	   -18.7988	   -25.5966	
     0.5875	    -4.8676	   -11.2457	   -10.0708	    -9.6512	   -15.5258	   -22.9111	   -18.2114	   -20.5612	   -28.1982	
    -0.3357	    -5.7068	   -12.2528	   -11.1618	   -10.6583	   -16.7847	   -24.4217	   -19.5541	   -22.1558	   -30.5481	
    -1.2589	    -6.5460	   -13.0920	   -12.1689	   -11.4136	   -17.8757	   -25.4288	   -20.6451	   -23.4985	   -32.4783	
    -2.0981	    -7.1335	   -13.6795	   -13.1760	   -11.7493	   -18.7988	   -26.0162	   -21.4005	   -24.4217	   -33.9050	
    -2.9373	    -7.5531	   -13.9313	   -13.9313	   -11.7493	   -19.4702	   -25.9323	   -21.8201	   -24.8413	   -34.6603	
    -3.6926	    -7.8049	   -13.8474	   -14.4348	   -11.4136	   -19.8059	   -25.4288	   -21.7361	   -24.7574	   -34.7443	
    -4.1962	    -7.8049	   -13.4277	   -14.6027	   -10.5743	   -19.7220	   -24.3378	   -21.0648	   -24.0860	   -34.0729	
    -4.6997	    -7.5531	   -12.7563	   -14.5187	    -9.4833	   -19.3024	   -22.9111	   -19.9738	   -22.9950	   -32.8979	
    -5.0354	    -7.1335	   -11.8332	   -14.2670	    -8.2245	   -18.6310	   -21.3165	   -18.5471	   -21.4844	   -31.2195	
    -5.3711	    -6.7139	   -10.8261	   -13.7634	    -6.9656	   -17.7917	   -19.7220	   -16.7847	   -19.8059	   -29.2053	
    -5.7068	    -6.3782	    -9.8190	   -13.2599	    -5.7907	   -16.8686	   -18.3792	   -15.0223	   -18.0435	   -27.2751	
    -5.9586	    -5.9586	    -8.8959	   -12.6724	    -4.7836	   -15.9454	   -17.2043	   -13.3438	   -16.4490	   -25.4288	
    -6.0425	    -5.5389	    -8.0566	   -12.1689	    -3.9444	   -15.0223	   -16.4490	   -11.9171	   -15.0223	   -23.8342	
    -5.8746	    -5.0354	    -7.3013	   -11.6653	    -3.4409	   -14.2670	   -16.1133	   -10.9100	   -13.9313	   -22.6593	
    -5.4550	    -4.4479	    -6.5460	   -11.1618	    -3.1052	   -13.5956	   -16.0294	   -10.3226	   -13.1760	   -21.9040	
    -4.7836	    -3.7766	    -5.9586	   -10.6583	    -3.0212	   -13.0081	   -16.1972	   -10.2386	   -12.8403	   -21.6522	
    -3.7766	    -3.0212	    -5.3711	   -10.1547	    -3.1052	   -12.5046	   -16.7007	   -10.6583	   -12.8403	   -21.7361	
    -2.6016	    -2.1820	    -4.7836	    -9.6512	    -3.2730	   -12.1689	   -17.2882	   -11.2457	   -13.0081	   -22.0718	
    -1.2589	    -1.2589	    -4.1122	    -9.0637	    -3.4409	   -11.7493	   -17.9596	   -12.0010	   -13.3438	   -22.4915	
     0.1678	    -0.1678	    -3.4409	    -8.3084	    -3.5248	   -11.2457	   -18.4631	   -12.5885	   -13.5956	   -22.9111	
     1.6785	     1.0071	    -2.6016	    -7.3853	    -3.4409	   -10.6583	   -18.7988	   -12.8403	   -13.5956	   -23.1628	
     3.1891	     2.1820	    -1.7624	    -6.2943	    -3.2730	    -9.9030	   -18.9667	   -12.9242	   -13.5117	   -23.2468	
     4.6997	     3.3569	    -0.8392	    -5.2032	    -2.8534	    -9.0637	   -18.8828	   -12.5885	   -13.1760	   -22.9950	
     6.0425	     4.5319	     0.0839	    -4.0283	    -2.3499	    -8.2245	   -18.5471	   -12.0850	   -12.6724	   -22.5754	
     7.3013	     5.6229	     0.9232	    -2.9373	    -1.7624	    -7.3013	   -17.9596	   -11.3297	   -12.0010	   -21.7361	
     8.4763	     6.7978	     1.9302	    -1.8463	    -0.9232	    -6.3782	   -16.9525	   -10.3226	   -10.9940	   -20.6451	
     9.6512	     7.9727	     2.9373	    -0.7553	     0.0839	    -5.2872	   -15.6937	    -9.0637	    -9.7351	   -19.1345	
    10.7422	     9.2316	     4.1122	     0.4196	     1.3428	    -4.0283	   -14.0152	    -7.5531	    -8.2245	   -17.2882	
    11.9171	    10.5743	     5.3711	     1.5945	     2.7695	    -2.6016	   -12.0850	    -5.8746	    -6.4621	   -15.2740	
    13.0081	    11.9171	     6.7139	     2.8534	     4.3640	    -1.0910	    -9.9869	    -4.0283	    -4.5319	   -13.0081	
    14.0152	    13.1760	     7.9727	     4.1962	     5.9586	     0.4196	    -7.8888	    -2.1820	    -2.6016	   -10.9100	
    14.7705	    14.3509	     9.1476	     5.6229	     7.3853	     1.9302	    -6.2103	    -0.4196	    -0.7553	    -9.1476	
    15.4419	    15.2740	    10.0708	     6.8817	     8.5602	     3.3569	    -4.9515	     1.1749	     0.7553	    -7.7209	
    15.8615	    15.9454	    10.8261	     8.1406	     9.3994	     4.6997	    -4.3640	     2.6016	     1.9302	    -6.8817	
    15.9454	    16.3651	    11.1618	     9.3155	     9.9030	     5.7068	    -4.5319	     3.6087	     2.6855	    -6.5460	
    15.8615	    16.3651	    11.2457	    10.2386	     9.9030	     6.4621	    -5.2032	     4.3640	     3.0212	    -6.7978	
    15.5258	    16.1133	    11.0779	    10.8261	     9.6512	     6.9656	    -6.5460	     4.6997	     2.9373	    -7.6370	
    15.1062	    15.6097	    10.6583	    11.2457	     8.9798	     7.1335	    -8.1406	     4.7836	     2.6016	    -8.8120	
    14.6866	    15.0223	    10.1547	    11.3297	     8.1406	     7.0496	    -9.9869	     4.5319	     1.9302	   -10.1547	
    14.2670	    14.2670	     9.5673	    11.1618	     7.2174	     6.7978	   -11.9171	     4.1962	     1.1749	   -11.6653	
    13.9313	    13.5956	     8.9798	    10.8261	     6.3782	     6.3782	   -13.5956	     3.7766	     0.3357	   -13.0920	
    13.7634	    12.9242	     8.4763	    10.4904	     5.6229	     5.9586	   -15.0223	     3.3569	    -0.3357	   -14.2670	
    13.6795	    12.4207	     8.0566	    10.0708	     4.9515	     5.5389	   -15.9454	     2.9373	    -0.9232	   -15.1062	
    13.6795	    12.0850	     7.8049	     9.7351	     4.6158	     5.2872	   -16.5329	     2.7695	    -1.2589	   -15.4419	
    13.7634	    12.0010	     7.8049	     9.5673	     4.5319	     5.2032	   -16.4490	     2.6855	    -1.3428	   -15.3580	
    14.0152	    12.0850	     7.9727	     9.5673	     4.8676	     5.2872	   -15.8615	     2.9373	    -1.0071	   -14.7705	
    14.3509	    12.5885	     8.3923	     9.7351	     5.5389	     5.7068	   -14.6866	     3.4409	    -0.3357	   -13.5956	
    14.9384	    13.2599	     9.1476	    10.1547	     6.5460	     6.3782	   -13.0081	     4.2801	     0.5875	   -12.0010	
    15.6937	    14.2670	    10.0708	    10.7422	     7.8049	     7.2174	   -10.9940	     5.2872	     1.8463	    -9.9869	
    16.5329	    15.3580	    11.1618	    11.4136	     9.3155	     8.1406	    -8.7280	     6.4621	     3.1891	    -7.8888	
    17.3721	    16.6168	    12.2528	    12.0850	    10.7422	     9.0637	    -6.5460	     7.6370	     4.5319	    -5.7907	
    18.2953	    17.7078	    13.2599	    12.6724	    12.0010	     9.8190	    -4.6997	     8.6441	     5.7907	    -3.9444	
    18.9667	    18.5471	    14.0152	    13.0081	    12.9242	    10.4065	    -3.3569	     9.4833	     6.7139	    -2.6855	
    19.5541	    19.2184	    14.5187	    13.2599	    13.4277	    10.8261	    -2.6016	     9.9869	     7.3013	    -2.0981	
    19.8898	    19.4702	    14.6027	    13.2599	    13.3438	    10.9100	    -2.6016	    10.2386	     7.4692	    -2.1820	
    19.9738	    19.3863	    14.2670	    13.2599	    12.7563	    10.8261	    -3.2730	    10.1547	     7.2174	    -3.0212	
    19.8898	    18.8828	    13.5117	    13.2599	    11.6653	    10.6583	    -4.5319	     9.9030	     6.7139	    -4.3640	
    19.5541	    18.2114	    12.4207	    13.3438	    10.2386	    10.4065	    -6.1264	     9.5673	     5.9586	    -6.2103	
    18.9667	    17.2043	    11.1618	    13.5117	     8.5602	    10.0708	    -7.9727	     9.0637	     5.0354	    -8.3084	
    18.3792	    16.1972	     9.8190	    13.8474	     6.7978	     9.8190	    -9.8190	     8.5602	     4.0283	   -10.4904	
    17.6239	    15.0223	     8.4763	    14.3509	     5.1193	     9.5673	   -11.5814	     8.0566	     3.1052	   -12.5046	
    16.8686	    13.9313	     7.1335	    14.8544	     3.6087	     9.4833	   -12.9242	     7.6370	     2.3499	   -14.2670	
    16.1133	    12.9242	     6.0425	    15.4419	     2.3499	     9.4833	   -13.9313	     7.2174	     1.6785	   -15.5258	
    15.3580	    12.0010	     5.1193	    15.8615	     1.4267	     9.4833	   -14.5187	     7.0496	     1.3428	   -16.2811	
    14.7705	    11.2457	     4.3640	    16.2811	     0.8392	     9.6512	   -14.6027	     6.8817	     1.2589	   -16.5329	
    14.2670	    10.6583	     3.9444	    16.4490	     0.5875	     9.8190	   -14.2670	     6.9656	     1.4267	   -16.1133	
    13.9313	    10.3226	     3.7766	    16.7007	     0.6714	    10.0708	   -13.5956	     7.2174	     1.8463	   -15.1901	
    13.7634	    10.1547	     3.8605	    16.8686	     1.0910	    10.4904	   -12.5885	     7.6370	     2.6016	   -13.8474	
    13.6795	    10.2386	     4.2801	    17.0364	     1.6785	    10.9940	   -11.5814	     8.3084	     3.5248	   -12.1689	
    13.8474	    10.5743	     4.7836	    17.2043	     2.5177	    11.4975	   -10.5743	     9.0637	     4.5319	   -10.4065	
    14.0991	    10.9940	     5.4550	    17.4561	     3.3569	    12.0010	    -9.8190	     9.8190	     5.4550	    -8.7280	
    14.5187	    11.4975	     6.2103	    17.6239	     4.1122	    12.4207	    -9.4833	    10.5743	     6.2943	    -7.3013	
    14.9384	    11.9171	     6.7978	    17.6239	     4.7836	    12.7563	    -9.5673	    11.1618	     6.7978	    -6.3782	
    15.3580	    12.4207	     7.2174	    17.5400	     5.2032	    12.8403	   -10.1547	    11.5814	     7.0496	    -5.8746	
    15.7776	    12.6724	     7.3853	    17.3721	     5.2872	    12.6724	   -11.2457	    11.8332	     6.9656	    -5.9586	
    16.1972	    12.8403	     7.3013	    17.0364	     5.0354	    12.3367	   -12.7563	    11.8332	     6.6299	    -6.4621	
    16.4490	    12.8403	     6.9656	    16.5329	     4.5319	    11.7493	   -14.6027	    11.7493	     6.1264	    -7.3013	
    16.7007	    12.6724	     6.4621	    16.0294	     3.6926	    11.1618	   -16.4490	    11.3297	     5.3711	    -8.3923	
    16.8686	    12.3367	     5.6229	    15.5258	     2.6855	    10.4065	   -18.3792	    10.8261	     4.4479	    -9.6512	
    16.8686	    11.8332	     4.6997	    15.0223	     1.5106	     9.6512	   -20.0577	     9.9869	     3.3569	   -10.9940	
    16.7847	    11.3297	     3.6926	    14.6027	     0.3357	     8.8959	   -21.4005	     8.9798	     2.1820	   -12.3367	
    16.7847	    10.7422	     2.7695	    14.1830	    -0.7553	     8.1406	   -22.4075	     7.8049	     1.0071	   -13.5956	
    16.7007	    10.1547	     1.9302	    13.7634	    -1.5945	     7.4692	   -22.9111	     6.4621	    -0.0839	   -14.5187	
    16.7007	     9.7351	     1.2589	    13.5117	    -2.1820	     6.9656	   -22.9950	     5.1193	    -1.0071	   -15.1062	
[Epoch Header]
[Trial Type]	13
[Accept]	1
[Correct]	0
[RT]	 0.000
[Resp]	0
[Epoch Data]
    13.5117	    10.4065	     6.0425	    15.1901	     1.3428	    14.7705	     0.5875	    10.7422	     5.4550	     2.8534	
    14.9384	    12.0010	     7.5531	    16.6168	     2.9373	    16.2811	     2.9373	    12.3367	     7.3853	     5.1193	
    16.1972	    13.3438	     8.8120	    17.8757	     4.2801	    17.7078	     5.0354	    13.8474	     9.0637	     7.1335	
    17.2043	    14.4348	     9.8190	    18.9667	     5.3711	    18.8828	     6.7139	    15.1901	    10.4904	     8.6441	
    17.8757	    15.2740	    10.5743	    19.8059	     6.1264	    19.7220	     7.8049	    16.2811	    11.4975	     9.5673	
    18.2953	    15.7776	    10.9100	    20.3934	     6.3782	    20.1416	     8.3923	    17.0364	    12.0850	     9.8190	
    18.5471	    15.8615	    10.9940	    20.6451	     6.2103	    20.2255	     8.2245	    17.5400	    12.2528	     9.3155	
    18.5471	    15.6937	    10.6583	    20.5612	     5.7068	    19.9738	     7.5531	    17.6239	    12.0010	     8.0566	
    18.4631	    15.2740	    10.1547	    20.3094	     4.8676	    19.4702	     6.2943	    17.4561	    11.3297	     6.3782	
    18.3792	    14.7705	     9.3994	    19.8898	     3.8605	    18.7988	     4.7836	    17.2043	    10.3226	     4.3640	
    18.3792	    14.1830	     8.7280	    19.4702	     2.7695	    18.0435	     3.0212	    16.7847	     9.3155	     2.2659	
    18.5471	    13.6795	     8.1406	    19.1345	     1.7624	    17.4561	     1.2589	    16.3651	     8.2245	     0.3357	
    18.7149	    13.2599	     7.6370	    18.9667	     0.9232	    16.9525	    -0.3357	    16.0294	     7.3013	    -1.2589	
    18.9667	    13.0081	     7.3853	    18.8828	     0.3357	    16.5329	    -1.5945	    15.6937	     6.6299	    -2.5177	
    19.2184	    12.9242	     7.3013	    18.8828	     0.0000	    16.2811	    -2.5177	    15.3580	     6.1264	    -3.1891	
    19.4702	    12.9242	     7.3853	    18.9667	     0.0000	    16.1972	    -2.9373	    14.8544	     5.7907	    -3.5248	
    19.5541	    13.0081	     7.6370	    19.0506	     0.2518	    16.1972	    -2.9373	    14.3509	     5.7907	    -3.2730	
    19.5541	    13.2599	     8.0566	    19.0506	     0.8392	    16.1972	    -2.4338	    13.8474	     5.8746	    -2.6855	
    19.4702	    13.5117	     8.5602	    19.0506	     1.5945	    16.2811	    -1.6785	    13.3438	     6.2103	    -1.7624	
    19.2184	    13.7634	     9.1476	    18.7988	     2.4338	    16.2811	    -0.5875	    13.0081	     6.7139	    -0.5875	
    18.7988	    14.0991	     9.6512	    18.4631	     3.4409	    16.3651	     0.5035	    12.7563	     7.3013	     0.6714	
    18.2114	    14.2670	    10.1547	    18.0435	     4.3640	    16.3651	     1.5106	    12.5885	     7.9727	     2.0142	
    17.4561	    14.3509	    10.4904	    17.4561	     5.1193	    16.3651	     2.3499	    12.5885	     8.5602	     3.1891	
    16.5329	    14.2670	    10.6583	    16.8686	     5.5389	    16.1972	     2.7695	    12.5046	     8.8959	     4.0283	
    15.5258	    14.0152	    10.4904	    16.1972	     5.7068	    16.0294	     2.6855	    12.4207	     9.0637	     4.5319	
    14.2670	    13.4277	    10.0708	    15.6097	     5.4550	    15.6937	     2.1820	    12.2528	     8.8959	     4.5319	
    13.0081	    12.6724	     9.3994	    15.1062	     4.7836	    15.2740	     1.1749	    11.9171	     8.4763	     4.1122	
    11.5814	    11.6653	     8.4763	    14.5187	     3.8605	    14.7705	    -0.2518	    11.4136	     7.8888	     3.2730	
    10.1547	    10.5743	     7.3853	    13.9313	     2.6855	    14.1830	    -2.0142	    10.9100	     7.0496	     2.0981	
     8.8120	     9.3994	     6.2943	    13.2599	     1.4267	    13.4277	    -3.8605	    10.2386	     6.1264	     0.7553	
     7.5531	     8.2245	     5.2032	    12.5046	     0.0839	    12.6724	    -5.7068	     9.5673	     5.1193	    -0.6714	
     6.3782	     7.0496	     4.1122	    11.6653	    -1.2589	    11.9171	    -7.4692	     8.8120	     4.1962	    -2.0142	
     5.2872	     5.9586	     3.1052	    10.7422	    -2.5177	    10.9940	    -8.8120	     8.1406	     3.3569	    -3.1052	
     4.1962	     4.7836	     2.0981	     9.7351	    -3.6087	    10.1547	    -9.9030	     7.4692	     2.6855	    -3.8605	
     3.1891	     3.6926	     1.1749	     8.5602	    -4.5319	     9.2316	   -10.4904	     6.8817	     2.1820	    -4.2801	
     2.0142	     2.6016	     0.4196	     7.2174	    -5.2872	     8.2245	   -10.6583	     6.3782	     1.8463	    -4.4479	
     0.8392	     1.5945	    -0.3357	     5.7907	    -5.7907	     7.2174	   -10.4065	     5.7907	     1.5945	    -4.2801	
    -0.4196	     0.5875	    -0.9232	     4.1962	    -6.1264	     6.1264	    -9.9030	     5.2032	     1.4267	    -3.8605	
    -1.7624	    -0.2518	    -1.4267	     2.6016	    -6.1264	     5.0354	    -9.1476	     4.6158	     1.2589	    -3.2730	
    -3.0212	    -0.9232	    -1.7624	     1.0910	    -6.0425	     3.9444	    -8.3084	     3.9444	     1.0910	    -2.5177	
    -4.1122	    -1.5106	    -2.0142	    -0.2518	    -5.7907	     2.9373	    -7.3013	     3.3569	     0.9232	    -1.7624	
    -5.1193	    -1.8463	    -2.1820	    -1.3428	    -5.4550	     1.9302	    -6.3782	     2.6016	     0.6714	    -0.9232	
    -5.8746	    -2.0981	    -2.2659	    -2.2659	    -5.1193	     1.0910	    -5.5389	     1.9302	     0.3357	    -0.3357	
    -6.3782	    -2.2659	    -2.4338	    -2.8534	    -4.8676	     0.3357	    -4.7836	     1.2589	    -0.1678	     0.1678	
    -6.6299	    -2.2659	    -2.5177	    -3.1891	    -4.7836	    -0.2518	    -4.3640	     0.5875	    -0.7553	     0.2518	
    -6.7139	    -2.2659	    -2.7695	    -3.3569	    -4.8676	    -0.8392	    -4.1962	    -0.1678	    -1.5106	    -0.0839	
    -6.6299	    -2.2659	    -3.0212	    -3.4409	    -5.2032	    -1.3428	    -4.3640	    -0.9232	    -2.4338	    -0.8392	
    -6.5460	    -2.3499	    -3.4409	    -3.4409	    -5.8746	    -1.7624	    -4.9515	    -1.7624	    -3.4409	    -2.0142	
    -6.4621	    -2.5177	    -4.0283	    -3.4409	    -6.7139	    -2.2659	    -5.8746	    -2.6855	    -4.6997	    -3.5248	
    -6.4621	    -2.8534	    -4.7836	    -3.6087	    -7.8049	    -2.8534	    -7.1335	    -3.7766	    -6.0425	    -5.4550	
    -6.7139	    -3.3569	    -5.6229	    -3.8605	    -8.9798	    -3.4409	    -8.5602	    -4.8676	    -7.4692	    -7.5531	
    -7.0496	    -3.9444	    -6.4621	    -4.1962	   -10.2386	    -4.1122	   -10.0708	    -5.8746	    -8.8120	    -9.6512	
    -7.6370	    -4.6158	    -7.3853	    -4.6158	   -11.4975	    -4.6997	   -11.4136	    -6.8817	   -10.0708	   -11.5814	
    -8.3084	    -5.3711	    -8.3084	    -5.1193	   -12.5885	    -5.2872	   -12.5885	    -7.6370	   -10.9940	   -13.1760	
    -9.0637	    -6.2103	    -9.1476	    -5.6229	   -13.5117	    -5.7068	   -13.4277	    -8.2245	   -11.6653	   -14.2670	
    -9.9030	    -6.8817	    -9.8190	    -5.9586	   -14.0991	    -5.8746	   -13.9313	    -8.4763	   -11.9171	   -14.7705	
   -10.6583	    -7.4692	   -10.3226	    -6.2103	   -14.4348	    -5.7907	   -13.8474	    -8.3084	   -11.6653	   -14.5187	
   -11.2457	    -7.8888	   -10.4904	    -6.1264	   -14.4348	    -5.3711	   -13.4277	    -7.8049	   -10.9100	   -13.5117	
   -11.5814	    -7.8888	   -10.4065	    -5.7068	   -14.0152	    -4.5319	   -12.5046	    -6.7139	    -9.5673	   -11.8332	
   -11.6653	    -7.7209	    -9.9869	    -4.9515	   -13.2599	    -3.3569	   -11.2457	    -5.2032	    -7.8049	    -9.5673	
   -11.4975	    -7.3013	    -9.3994	    -3.8605	   -12.4207	    -1.8463	    -9.8190	    -3.3569	    -5.7068	    -6.9656	
   -11.3297	    -6.8817	    -8.8120	    -2.6016	   -11.4136	    -0.2518	    -8.4763	    -1.3428	    -3.5248	    -4.3640	
   -11.0779	    -6.3782	    -8.1406	    -1.1749	   -10.4904	     1.4267	    -7.2174	     0.6714	    -1.4267	    -1.9302	
   -10.9100	    -5.9586	    -7.6370	     0.2518	    -9.7351	     2.9373	    -6.2103	     2.6016	     0.4196	     0.0839	
   -10.7422	    -5.6229	    -7.2174	     1.5945	    -9.1476	     4.3640	    -5.5389	     4.3640	     1.9302	     1.5945	
   -10.5743	    -5.3711	    -6.9656	     3.0212	    -8.7280	     5.6229	    -5.2872	     5.9586	     3.1052	     2.4338	
   -10.4065	    -5.1193	    -6.8817	     4.2801	    -8.6441	     6.6299	    -5.4550	     7.3013	     3.8605	     2.7695	
   -10.2386	    -5.1193	    -6.8817	     5.5389	    -8.8120	     7.4692	    -6.1264	     8.3084	     4.2801	     2.6016	
   -10.0708	    -5.1193	    -7.1335	     6.7139	    -9.1476	     8.2245	    -7.2174	     9.0637	     4.4479	     2.0142	
    -9.9030	    -5.3711	    -7.4692	     7.8049	    -9.7351	     8.7280	    -8.6441	     9.4833	     4.2801	     1.0071	
    -9.7351	    -5.6229	    -7.9727	     8.8120	   -10.4065	     9.1476	   -10.3226	     9.6512	     3.9444	     0.0000	
    -9.5673	    -6.0425	    -8.6441	     9.8190	   -11.1618	     9.5673	   -12.0850	     9.4833	     3.4409	    -1.0910	
    -9.4833	    -6.4621	    -9.2316	    10.8261	   -11.9171	     9.9869	   -13.6795	     9.2316	     2.9373	    -2.0142	
    -9.3994	    -6.9656	    -9.9030	    12.0010	   -12.4207	    10.4904	   -14.9384	     8.8120	     2.5177	    -2.6855	
    -9.3994	    -7.4692	   -10.4065	    13.1760	   -12.7563	    11.1618	   -15.6097	     8.4763	     2.2659	    -2.9373	
    -9.3994	    -7.8888	   -10.8261	    14.5187	   -12.9242	    11.9171	   -15.6937	     8.3923	     2.3499	    -2.6855	
    -9.4833	    -8.2245	   -10.9940	    16.0294	   -12.6724	    12.8403	   -15.1901	     8.5602	     2.6855	    -2.0142	
    -9.4833	    -8.3923	   -10.9940	    17.5400	   -12.1689	    14.0152	   -13.9313	     9.1476	     3.4409	    -0.9232	
    -9.4833	    -8.3923	   -10.6583	    19.0506	   -11.4136	    15.1901	   -12.3367	     9.9869	     4.4479	     0.5875	
    -9.3994	    -8.3084	   -10.1547	    20.5612	   -10.4065	    16.4490	   -10.4065	    10.9940	     5.7068	     2.3499	
    -9.2316	    -8.0566	    -9.5673	    21.8201	    -9.3994	    17.5400	    -8.3923	    12.1689	     6.9656	     4.1962	
    -9.0637	    -7.7209	    -8.8120	    22.9111	    -8.3084	    18.5471	    -6.5460	    13.3438	     8.2245	     5.9586	
    -8.8120	    -7.3853	    -8.0566	    23.6664	    -7.3853	    19.3863	    -5.0354	    14.4348	     9.4833	     7.6370	
    -8.5602	    -7.0496	    -7.3853	    24.1699	    -6.5460	    19.9738	    -3.8605	    15.3580	    10.4904	     8.9798	
    -8.2245	    -6.7139	    -6.7978	    24.5056	    -6.0425	    20.3094	    -3.2730	    16.1133	    11.3297	     9.9869	
    -7.9727	    -6.5460	    -6.2943	    24.5895	    -5.7068	    20.4773	    -3.1052	    16.6168	    11.8332	    10.4904
[truncated: 2,322,739 more chars]
