# Supplementary material for: Task-related functional connectivity in autism spectrum conditions: an EEG study using wavelet transform coherence
Source: Mol Autism. 2013 Jan 12;4:1. doi: 10.1186/2040-2392-4-1 (PMC3558480; doi:10.1186/2040-2392-4-1)
Supplement: Additional file 2 — Raw EEG data for the chair task (part 2). [file 2040-2392-4-1-S2.zip › ID28_chairs_attending_chairs.dat]

[Subject]	
[Date]	03/10/2009
[Time]	18:53:02
[Channels]	10
[Rate]	1000.000000
[Type]	Epoch
[Headers]	Yes
[Points]	401
[Xmin]	0.00000
[Sweeps]	87
[Accepted]	87
[Rejected]	0
[Domain]	Time
[Rows]	Points
[Electrode Labels]
[      P8]	[     TP8]	[      T8]	[      P7]	[     FT8]	[     TP7]	[      F8]	[      T7]	[     FT7]	[      F7]	
[Electrode XUnits]
[ Default]	[ Default]	[ Default]	[ Default]	[ Default]	[ Default]	[ Default]	[ Default]	[ Default]	[ Default]	
[Electrode YUnits]
[ Default]	[ Default]	[ Default]	[ Default]	[ Default]	[ Default]	[ Default]	[ Default]	[ Default]	[ Default]	
[Epoch Header]
[Trial Type]	23
[Accept]	1
[Correct]	0
[RT]	 0.000
[Resp]	0
[Epoch Data]
    -4.2801	    -0.1678	     3.5248	   -11.5814	    21.3165	    -6.2943	     9.1476	    -7.3853	     0.2518	     4.6158	
    -3.1052	     0.3357	     3.6087	   -11.6653	    21.1487	    -6.2103	     8.6441	    -7.3013	    -0.1678	     4.2801	
    -2.4338	     0.5035	     3.5248	   -12.0010	    20.6451	    -6.3782	     8.1406	    -7.5531	    -0.5875	     4.0283	
    -2.2659	     0.2518	     3.3569	   -12.5885	    20.0577	    -6.8817	     7.7209	    -7.9727	    -1.1749	     3.6926	
    -2.6016	    -0.1678	     3.0212	   -13.3438	    19.3863	    -7.5531	     7.4692	    -8.4763	    -1.7624	     3.4409	
    -3.1052	    -0.6714	     2.7695	   -14.4348	    18.7988	    -8.3923	     7.3013	    -9.0637	    -2.3499	     3.2730	
    -3.6926	    -1.1749	     2.5177	   -15.6937	    18.2953	    -9.2316	     7.3013	    -9.5673	    -2.8534	     3.1052	
    -4.2801	    -1.5945	     2.3499	   -17.0364	    17.8757	   -10.1547	     7.4692	    -9.9030	    -3.3569	     2.9373	
    -4.6997	    -1.9302	     2.2659	   -18.4631	    17.4561	   -10.9100	     7.5531	   -10.0708	    -3.7766	     2.6855	
    -5.0354	    -2.1820	     2.0981	   -19.7220	    17.1204	   -11.6653	     7.6370	   -10.0708	    -4.1962	     2.3499	
    -5.2872	    -2.5177	     1.8463	   -20.8969	    16.6168	   -12.2528	     7.3853	   -10.0708	    -4.7836	     1.8463	
    -5.5389	    -2.8534	     1.2589	   -21.9040	    15.8615	   -12.8403	     6.7978	   -10.1547	    -5.5389	     1.0071	
    -5.8746	    -3.5248	     0.3357	   -22.8271	    14.7705	   -13.5956	     5.7068	   -10.5743	    -6.5460	    -0.3357	
    -6.4621	    -4.5319	    -1.0071	   -23.7503	    13.2599	   -14.5187	     4.1122	   -11.4136	    -8.0566	    -2.0981	
    -7.2174	    -5.9586	    -2.8534	   -24.8413	    11.3297	   -15.7776	     1.8463	   -12.8403	    -9.9030	    -4.3640	
    -8.2245	    -7.6370	    -5.0354	   -26.0162	     9.0637	   -17.2043	    -0.7553	   -14.8544	   -12.0850	    -7.0496	
    -9.3155	    -9.4833	    -7.3853	   -27.1912	     6.5460	   -18.7149	    -3.6087	   -17.2043	   -14.4348	    -9.9030	
   -10.3226	   -11.3297	    -9.7351	   -28.1982	     4.0283	   -20.2255	    -6.5460	   -19.7220	   -16.7007	   -12.7563	
   -11.0779	   -12.9242	   -11.8332	   -28.8696	     1.7624	   -21.4005	    -9.1476	   -22.0718	   -18.7149	   -15.3580	
   -11.4136	   -14.1830	   -13.5117	   -29.0375	    -0.0839	   -22.1558	   -11.3297	   -23.9182	   -20.2255	   -17.2882	
   -11.2457	   -14.7705	   -14.5187	   -28.6179	    -1.2589	   -22.3236	   -12.7563	   -25.0931	   -21.0648	   -18.4631	
   -10.4065	   -14.6866	   -14.7705	   -27.6947	    -1.5945	   -21.9040	   -13.3438	   -25.5127	   -21.1487	   -18.7988	
    -8.8959	   -13.8474	   -14.1830	   -26.2680	    -1.0071	   -20.9808	   -12.9242	   -25.0931	   -20.5612	   -18.2953	
    -6.7978	   -12.1689	   -12.7563	   -24.6735	     0.4196	   -19.6381	   -11.5814	   -24.0860	   -19.2184	   -16.9525	
    -4.2801	    -9.9030	   -10.6583	   -22.9950	     2.6855	   -17.9596	    -9.4833	   -22.4075	   -17.3721	   -15.0223	
    -1.5945	    -7.2174	    -8.1406	   -21.3165	     5.4550	   -16.2811	    -6.7139	   -20.4773	   -15.2740	   -12.6724	
     1.0910	    -4.2801	    -5.3711	   -19.7220	     8.5602	   -14.6027	    -3.6926	   -18.2953	   -13.0081	   -10.0708	
     3.5248	    -1.4267	    -2.6016	   -18.2953	    11.5814	   -13.0081	    -0.6714	   -16.1133	   -10.8261	    -7.5531	
     5.5389	     1.1749	     0.0000	   -16.8686	    14.4348	   -11.6653	     2.0981	   -14.1830	    -8.7280	    -5.2032	
     6.9656	     3.3569	     2.1820	   -15.5258	    16.9525	   -10.4904	     4.5319	   -12.4207	    -6.9656	    -3.1891	
     7.8888	     5.0354	     3.8605	   -14.0991	    18.9667	    -9.5673	     6.2943	   -10.9940	    -5.6229	    -1.6785	
     8.2245	     5.9586	     5.0354	   -12.8403	    20.3094	    -8.8959	     7.3853	    -9.9869	    -4.6158	    -0.5875	
     8.0566	     6.2103	     5.4550	   -11.7493	    20.8969	    -8.5602	     7.7209	    -9.4833	    -4.1962	    -0.2518	
     7.3013	     5.6229	     5.2032	   -10.9940	    20.8130	    -8.5602	     7.2174	    -9.4833	    -4.2801	    -0.4196	
     6.1264	     4.3640	     4.1962	   -10.5743	    19.8898	    -8.8959	     5.9586	    -9.9869	    -4.7836	    -1.1749	
     4.6158	     2.4338	     2.6855	   -10.5743	    18.3792	    -9.4833	     4.1122	   -10.8261	    -5.7907	    -2.4338	
     2.7695	     0.1678	     0.6714	   -10.9940	    16.3651	   -10.4065	     1.7624	   -12.0850	    -7.0496	    -3.9444	
     0.7553	    -2.4338	    -1.6785	   -11.8332	    14.0152	   -11.4975	    -0.8392	   -13.5956	    -8.6441	    -5.7068	
    -1.3428	    -5.2032	    -4.1122	   -12.8403	    11.4136	   -12.7563	    -3.6087	   -15.1901	   -10.2386	    -7.5531	
    -3.4409	    -7.8888	    -6.6299	   -14.0991	     8.8120	   -14.0152	    -6.2103	   -16.8686	   -11.8332	    -9.3994	
    -5.5389	   -10.5743	    -9.0637	   -15.4419	     6.3782	   -15.2740	    -8.6441	   -18.4631	   -13.3438	   -10.9940	
    -7.5531	   -13.0920	   -11.4136	   -16.8686	     4.0283	   -16.5329	   -10.8261	   -19.9738	   -14.6027	   -12.2528	
    -9.5673	   -15.3580	   -13.5956	   -18.2953	     1.8463	   -17.7078	   -12.7563	   -21.4005	   -15.6097	   -13.2599	
   -11.4975	   -17.6239	   -15.6937	   -19.8059	     0.0000	   -18.9667	   -14.2670	   -22.6593	   -16.4490	   -14.0152	
   -13.4277	   -19.6381	   -17.4561	   -21.4005	    -1.6785	   -20.1416	   -15.4419	   -23.7503	   -17.1204	   -14.4348	
   -15.2740	   -21.4005	   -19.0506	   -22.9950	    -3.0212	   -21.2326	   -16.3651	   -24.7574	   -17.5400	   -14.6027	
   -16.9525	   -22.9950	   -20.3934	   -24.5895	    -4.1122	   -22.2397	   -16.8686	   -25.5127	   -17.7917	   -14.4348	
   -18.4631	   -24.1699	   -21.3165	   -25.8484	    -4.7836	   -22.9111	   -17.1204	   -26.0162	   -17.6239	   -14.0152	
   -19.5541	   -24.9252	   -21.9040	   -26.6876	    -5.0354	   -23.2468	   -16.9525	   -26.0162	   -17.2043	   -13.2599	
   -20.3094	   -25.2609	   -21.9879	   -27.1072	    -4.9515	   -23.0789	   -16.4490	   -25.6805	   -16.4490	   -12.1689	
   -20.5612	   -25.0931	   -21.7361	   -26.9394	    -4.4479	   -22.4075	   -15.7776	   -24.9252	   -15.3580	   -10.9100	
   -20.5612	   -24.5895	   -21.2326	   -26.3519	    -3.6087	   -21.4005	   -14.8544	   -23.8342	   -14.0991	    -9.5673	
   -20.2255	   -23.9182	   -20.5612	   -25.2609	    -2.7695	   -20.1416	   -14.0152	   -22.5754	   -12.8403	    -8.2245	
   -19.7220	   -23.0789	   -19.8059	   -24.0021	    -1.7624	   -18.7149	   -13.1760	   -21.2326	   -11.4975	    -6.9656	
   -19.2184	   -22.2397	   -19.1345	   -22.6593	    -0.9232	   -17.2882	   -12.4207	   -19.8898	   -10.3226	    -5.7907	
   -18.7988	   -21.5683	   -18.5471	   -21.3165	    -0.1678	   -15.9454	   -11.9171	   -18.5471	    -9.2316	    -4.7836	
   -18.6310	   -21.1487	   -18.2114	   -20.1416	     0.4196	   -14.7705	   -11.5814	   -17.3721	    -8.2245	    -3.8605	
   -18.6310	   -20.9808	   -18.0435	   -19.2184	     0.7553	   -13.8474	   -11.4136	   -16.4490	    -7.4692	    -3.1891	
   -19.0506	   -21.1487	   -18.1274	   -18.7149	     0.8392	   -13.2599	   -11.4136	   -15.6937	    -6.8817	    -2.6855	
   -19.6381	   -21.5683	   -18.5471	   -18.5471	     0.6714	   -12.9242	   -11.5814	   -15.2740	    -6.4621	    -2.2659	
   -20.5612	   -22.3236	   -19.1345	   -18.7149	     0.3357	   -12.9242	   -11.7493	   -15.0223	    -6.1264	    -1.9302	
   -21.8201	   -23.3307	   -19.9738	   -19.1345	    -0.1678	   -13.0920	   -12.0010	   -14.9384	    -5.9586	    -1.5945	
   -23.2468	   -24.5056	   -20.8969	   -19.7220	    -0.7553	   -13.4277	   -12.0850	   -15.1062	    -5.8746	    -1.2589	
   -24.8413	   -25.8484	   -21.9040	   -20.3934	    -1.3428	   -13.9313	   -12.1689	   -15.2740	    -5.7907	    -0.9232	
   -26.6037	   -27.2751	   -22.9950	   -21.2326	    -1.8463	   -14.5187	   -12.0850	   -15.6097	    -5.7907	    -0.5875	
   -28.5339	   -28.7857	   -24.0860	   -22.0718	    -2.3499	   -15.1062	   -12.0010	   -16.0294	    -5.7907	    -0.1678	
   -30.6320	   -30.2963	   -25.1770	   -22.8271	    -2.7695	   -15.6937	   -11.9171	   -16.4490	    -5.7907	     0.1678	
   -32.6462	   -31.8069	   -26.1002	   -23.4985	    -3.0212	   -16.1972	   -11.6653	   -16.8686	    -5.8746	     0.5875	
   -34.5764	   -33.0658	   -26.8555	   -23.9182	    -3.0212	   -16.5329	   -11.4975	   -17.1204	    -5.7907	     1.0071	
   -36.2549	   -34.0729	   -27.1912	   -24.0021	    -2.7695	   -16.4490	   -11.0779	   -17.1204	    -5.5389	     1.5106	
   -37.5977	   -34.6603	   -27.2751	   -23.5825	    -2.2659	   -16.1133	   -10.6583	   -16.8686	    -5.2032	     2.0981	
   -38.5208	   -34.8282	   -26.9394	   -22.8271	    -1.5106	   -15.3580	   -10.0708	   -16.2811	    -4.6158	     2.6855	
   -39.0244	   -34.6603	   -26.2680	   -21.7361	    -0.6714	   -14.2670	    -9.5673	   -15.3580	    -3.7766	     3.4409	
   -39.2761	   -34.1568	   -25.4288	   -20.3934	     0.3357	   -13.0081	    -8.9798	   -14.1830	    -2.9373	     4.1122	
   -39.1922	   -33.3176	   -24.3378	   -19.1345	     1.3428	   -11.6653	    -8.4763	   -12.8403	    -1.9302	     4.8676	
   -38.9404	   -32.4783	   -23.2468	   -17.8757	     2.3499	   -10.4904	    -8.0566	   -11.4136	    -0.9232	     5.5389	
   -38.6047	   -31.6391	   -22.1558	   -16.9525	     3.1891	    -9.3994	    -7.7209	    -9.9869	     0.0839	     6.2103	
   -38.2690	   -30.7999	   -21.1487	   -16.2811	     3.9444	    -8.5602	    -7.3853	    -8.7280	     0.9232	     6.7978	
   -38.1012	   -30.2124	   -20.3094	   -15.9454	     4.6158	    -7.8888	    -7.0496	    -7.6370	     1.6785	     7.3853	
   -38.1012	   -29.7928	   -19.6381	   -15.8615	     5.2032	    -7.4692	    -6.7978	    -6.7978	     2.3499	     7.8888	
   -38.3530	   -29.6249	   -19.1345	   -15.9454	     5.6229	    -7.3013	    -6.4621	    -6.1264	     2.7695	     8.3084	
   -38.7726	   -29.6249	   -18.7988	   -16.1133	     6.0425	    -7.2174	    -6.1264	    -5.6229	     3.1891	     8.8120	
   -39.3600	   -29.8767	   -18.6310	   -16.4490	     6.3782	    -7.2174	    -5.7068	    -5.3711	     3.4409	     9.2316	
   -40.0314	   -30.2124	   -18.4631	   -16.8686	     6.7139	    -7.2174	    -5.1193	    -5.2032	     3.6926	     9.7351	
   -40.7028	   -30.4642	   -18.2953	   -17.3721	     7.0496	    -7.3013	    -4.3640	    -5.1193	     3.9444	    10.1547	
   -41.2903	   -30.7159	   -18.0435	   -17.9596	     7.5531	    -7.3853	    -3.5248	    -5.1193	     4.1122	    10.5743	
   -41.7099	   -30.7999	   -17.7078	   -18.7149	     8.1406	    -7.5531	    -2.6016	    -5.3711	     4.1962	    10.9100	
   -42.0456	   -30.7999	   -17.3721	   -19.6381	     8.7280	    -7.8888	    -1.6785	    -5.7068	     4.1962	    10.9940	
   -42.1295	   -30.7159	   -17.0364	   -20.7291	     9.2316	    -8.4763	    -0.9232	    -6.3782	     3.9444	    10.9100	
   -42.1295	   -30.6320	   -16.8686	   -21.9040	     9.5673	    -9.2316	    -0.3357	    -7.2174	     3.3569	    10.4904	
   -41.8777	   -30.3802	   -16.7847	   -23.1628	     9.7351	   -10.1547	    -0.1678	    -8.3084	     2.6016	     9.7351	
   -41.5421	   -30.1285	   -16.7847	   -24.2538	     9.7351	   -11.0779	    -0.2518	    -9.3994	     1.6785	     8.7280	
   -40.9546	   -29.7928	   -16.9525	   -25.1770	     9.5673	   -12.0850	    -0.6714	   -10.4904	     0.6714	     7.6370	
   -40.1154	   -29.2892	   -17.0364	   -25.6805	     9.3155	   -12.8403	    -1.3428	   -11.4136	    -0.3357	     6.4621	
   -38.8565	   -28.6179	   -17.0364	   -25.7645	     8.9798	   -13.2599	    -2.1820	   -12.0010	    -1.1749	     5.3711	
   -37.2620	   -27.6108	   -16.7847	   -25.3448	     8.8120	   -13.3438	    -2.9373	   -12.1689	    -1.6785	     4.5319	
   -35.0800	   -26.2680	   -16.1972	   -24.1699	     8.8959	   -12.7563	    -3.5248	   -11.7493	    -1.8463	     4.0283	
   -32.4783	   -24.5056	   -15.2740	   -22.3236	     9.3155	   -11.6653	    -3.7766	   -10.7422	    -1.4267	     4.1122	
   -29.4571	   -22.4075	   -13.9313	   -19.8898	    10.0708	    -9.9869	    -3.7766	    -9.1476	    -0.5035	     4.6997	
   -26.1002	   -20.1416	   -12.3367	   -17.0364	    11.0779	    -7.9727	    -3.3569	    -7.3013	     0.7553	     5.6229	
   -22.7432	   -17.7917	   -10.5743	   -13.9313	    12.2528	    -5.7068	    -2.6016	    -5.2032	     2.2659	     6.8817	
   -19.4702	   -15.5258	    -8.8120	   -10.9100	    13.4277	    -3.4409	    -1.6785	    -3.1052	     3.9444	     8.1406	
   -16.4490	   -13.3438	    -7.2174	    -7.9727	    14.6027	    -1.2589	    -0.5875	    -1.2589	     5.4550	     9.4833	
   -13.7634	   -11.4975	    -5.7068	    -5.4550	    15.6097	     0.5875	     0.5035	     0.4196	     6.8817	    10.5743	
   -11.5814	    -9.9030	    -4.5319	    -3.5248	    16.4490	     2.0981	     1.5945	     1.5945	     7.9727	    11.4136	
    -9.9869	    -8.7280	    -3.6926	    -2.1820	    16.9525	     3.0212	     2.4338	     2.4338	     8.6441	    11.9171	
    -8.8959	    -7.8888	    -3.1891	    -1.4267	    17.1204	     3.6087	     3.1052	     2.8534	     9.0637	    12.0850	
    -8.3923	    -7.3853	    -3.0212	    -1.2589	    16.9525	     3.6926	     3.4409	     2.9373	     9.0637	    12.0010	
    -8.2245	    -7.2174	    -3.0212	    -1.4267	    16.4490	     3.5248	     3.4409	     2.6855	     8.8120	    11.6653	
    -8.5602	    -7.3013	    -3.2730	    -1.8463	    15.6937	     3.1052	     3.1891	     2.1820	     8.3923	    11.0779	
    -9.1476	    -7.7209	    -3.7766	    -2.4338	    14.7705	     2.5177	     2.6016	     1.5106	     7.7209	    10.3226	
    -9.9030	    -8.3084	    -4.3640	    -3.1052	    13.5117	     1.7624	     1.6785	     0.5875	     6.7978	     9.4833	
   -10.9100	    -9.3155	    -5.1193	    -3.9444	    12.1689	     0.8392	     0.4196	    -0.5035	     5.6229	     8.3084	
   -12.0010	   -10.4904	    -6.2103	    -4.8676	    10.5743	    -0.2518	    -1.1749	    -1.8463	     4.1122	     7.0496	
   -13.2599	   -12.0010	    -7.4692	    -6.0425	     8.7280	    -1.7624	    -3.0212	    -3.5248	     2.3499	     5.4550	
   -14.5187	   -13.5956	    -8.8120	    -7.3853	     6.8817	    -3.3569	    -5.1193	    -5.3711	     0.3357	     3.6926	
   -15.6097	   -15.1901	   -10.3226	    -8.9798	     5.0354	    -5.2032	    -7.3013	    -7.3013	    -1.6785	     1.9302	
   -16.5329	   -16.7007	   -11.6653	   -10.5743	     3.3569	    -6.8817	    -9.3155	    -9.1476	    -3.6087	     0.2518	
   -17.1204	   -17.7917	   -12.8403	   -12.0850	     2.0142	    -8.4763	   -11.0779	   -10.6583	    -5.2872	    -1.1749	
   -17.2882	   -18.5471	   -13.6795	   -13.4277	     0.9232	    -9.7351	   -12.5885	   -11.8332	    -6.5460	    -2.2659	
   -17.2043	   -18.8828	   -14.1830	   -14.5187	     0.2518	   -10.6583	   -13.6795	   -12.5885	    -7.3853	    -3.0212	
   -16.8686	   -18.9667	   -14.5187	   -15.3580	    -0.0839	   -11.3297	   -14.4348	   -13.0920	    -7.8888	    -3.3569	
   -16.2811	   -18.7988	   -14.6027	   -15.9454	    -0.1678	   -11.6653	   -14.8544	   -13.3438	    -8.0566	    -3.4409	
   -15.5258	   -18.2953	   -14.4348	   -16.1972	     0.0000	   -11.7493	   -14.9384	   -13.3438	    -7.9727	    -3.1891	
   -14.6027	   -17.6239	   -14.0152	   -16.1133	     0.4196	   -11.5814	   -14.6866	   -13.1760	    -7.5531	    -2.6016	
   -13.5117	   -16.7847	   -13.5117	   -15.8615	     0.9232	   -11.1618	   -14.0991	   -12.8403	    -6.9656	    -1.8463	
   -12.4207	   -15.7776	   -12.8403	   -15.4419	     1.5945	   -10.5743	   -13.3438	   -12.4207	    -6.2103	    -0.8392	
   -11.4136	   -14.7705	   -12.0850	   -14.8544	     2.1820	    -9.9869	   -12.4207	   -11.8332	    -5.2872	     0.1678	
   -10.4065	   -13.8474	   -11.4136	   -14.2670	     2.7695	    -9.2316	   -11.4975	   -11.2457	    -4.4479	     1.1749	
    -9.4833	   -12.9242	   -10.6583	   -13.5956	     3.1891	    -8.5602	   -10.6583	   -10.4904	    -3.5248	     2.0981	
    -8.6441	   -11.9171	    -9.9030	   -12.7563	     3.6087	    -7.7209	    -9.7351	    -9.6512	    -2.6016	     2.9373	
    -7.7209	   -10.9940	    -9.1476	   -11.8332	     4.0283	    -6.7978	    -8.8959	    -8.5602	    -1.7624	     3.6926	
    -6.7139	    -9.9030	    -8.2245	   -10.5743	     4.5319	    -5.7068	    -7.9727	    -7.3013	    -0.8392	     4.2801	
    -5.4550	    -8.8120	    -7.2174	    -9.0637	     5.2872	    -4.4479	    -7.1335	    -5.7068	     0.1678	     4.8676	
    -4.1962	    -7.7209	    -6.2103	    -7.3013	     6.1264	    -3.0212	    -6.2943	    -3.8605	     1.1749	     5.3711	
    -2.8534	    -6.7139	    -5.2032	    -5.3711	     6.9656	    -1.5945	    -5.6229	    -1.8463	     2.1820	     5.7068	
    -1.5945	    -5.8746	    -4.4479	    -3.3569	     7.8049	    -0.1678	    -5.2032	     0.0839	     3.0212	     5.9586	
    -0.5035	    -5.2872	    -3.8605	    -1.5106	     8.3923	     1.0910	    -5.0354	     1.8463	     3.6926	     5.8746	
     0.2518	    -5.0354	    -3.6087	     0.1678	     8.7280	     2.0142	    -5.3711	     3.2730	     4.0283	     5.6229	
     0.5875	    -5.2872	    -3.7766	     1.3428	     8.6441	     2.5177	    -5.9586	     4.1962	     4.1122	     5.1193	
     0.5035	    -5.8746	    -4.3640	     1.9302	     8.2245	     2.6016	    -6.9656	     4.5319	     3.7766	     4.3640	
     0.0000	    -6.7978	    -5.2032	     1.9302	     7.4692	     2.1820	    -8.1406	     4.2801	     3.1891	     3.5248	
    -0.7553	    -7.9727	    -6.3782	     1.4267	     6.5460	     1.5945	    -9.3155	     3.6087	     2.6016	     2.6855	
    -1.6785	    -9.2316	    -7.6370	     0.5875	     5.3711	     0.7553	   -10.4065	     2.5177	     1.9302	     2.0142	
    -2.7695	   -10.5743	    -8.8959	    -0.4196	     4.3640	    -0.0839	   -11.2457	     1.3428	     1.3428	     1.4267	
    -3.8605	   -11.7493	   -10.1547	    -1.5106	     3.3569	    -0.9232	   -11.7493	     0.0839	     0.9232	     1.1749	
    -4.9515	   -12.7563	   -11.1618	    -2.5177	     2.6016	    -1.5106	   -11.9171	    -1.0071	     0.6714	     1.0910	
    -5.9586	   -13.5117	   -12.0010	    -3.2730	     2.1820	    -1.8463	   -11.7493	    -1.9302	     0.7553	     1.3428	
    -6.7978	   -14.0152	   -12.6724	    -3.6926	     1.9302	    -1.8463	   -11.2457	    -2.4338	     1.0071	     1.7624	
    -7.4692	   -14.2670	   -13.0920	    -3.6087	     1.8463	    -1.5945	   -10.6583	    -2.6855	     1.5106	     2.3499	
    -7.8888	   -14.2670	   -13.2599	    -3.1052	     2.0142	    -1.0071	    -9.9030	    -2.6016	     2.1820	     3.1052	
    -8.1406	   -14.0152	   -13.1760	    -2.1820	     2.2659	    -0.0839	    -9.1476	    -2.1820	     2.9373	     3.8605	
    -8.0566	   -13.5956	   -13.0081	    -0.9232	     2.6016	     0.9232	    -8.3923	    -1.5106	     3.7766	     4.6997	
    -7.9727	   -13.0920	   -12.6724	     0.4196	     2.9373	     1.8463	    -7.8049	    -0.7553	     4.6158	     5.3711	
    -7.7209	   -12.5885	   -12.2528	     1.5945	     3.3569	     2.6855	    -7.3853	    -0.0839	     5.2872	     5.9586	
    -7.6370	   -12.1689	   -11.9171	     2.4338	     3.6087	     3.1891	    -7.1335	     0.4196	     5.7068	     6.2943	
    -7.6370	   -12.0010	   -11.6653	     2.8534	     3.7766	     3.3569	    -7.1335	     0.5875	     5.7907	     6.3782	
    -7.8888	   -12.0010	   -11.5814	     2.6855	     3.8605	     3.0212	    -7.2174	     0.5035	     5.6229	     6.2103	
    -8.3923	   -12.2528	   -11.6653	     2.0981	     3.7766	     2.3499	    -7.4692	     0.0839	     5.2032	     5.7068	
    -9.2316	   -12.7563	   -11.9171	     1.1749	     3.5248	     1.3428	    -7.8888	    -0.5875	     4.4479	     5.0354	
   -10.2386	   -13.5117	   -12.3367	    -0.0839	     3.1052	     0.0839	    -8.2245	    -1.5106	     3.5248	     4.1962	
   -11.4136	   -14.4348	   -12.9242	    -1.5106	     2.6016	    -1.4267	    -8.7280	    -2.6016	     2.5177	     3.1891	
   -12.7563	   -15.6097	   -13.5956	    -3.1052	     1.9302	    -3.0212	    -9.1476	    -3.7766	     1.3428	     2.0981	
   -14.0991	   -16.7847	   -14.4348	    -4.8676	     1.1749	    -4.6997	    -9.5673	    -5.1193	     0.0000	     1.0071	
   -15.5258	   -18.0435	   -15.2740	    -6.7978	     0.4196	    -6.5460	    -9.9030	    -6.5460	    -1.3428	    -0.1678	
   -16.8686	   -19.2184	   -16.1133	    -8.8120	    -0.4196	    -8.3923	   -10.3226	    -7.8888	    -2.7695	    -1.3428	
   -18.0435	   -20.3934	   -16.9525	   -10.7422	    -1.2589	   -10.0708	   -10.7422	    -9.2316	    -4.1962	    -2.5177	
   -19.1345	   -21.3165	   -17.7078	   -12.5046	    -2.0981	   -11.6653	   -11.0779	   -10.3226	    -5.4550	    -3.5248	
   -19.8898	   -22.0718	   -18.3792	   -13.9313	    -2.7695	   -12.8403	   -11.4136	   -11.1618	    -6.5460	    -4.2801	
   -20.3094	   -22.4915	   -18.7149	   -14.8544	    -3.1891	   -13.5956	   -11.6653	   -11.6653	    -7.3853	    -4.7836	
   -20.3934	   -22.4915	   -18.7988	   -15.1062	    -3.3569	   -13.7634	   -11.6653	   -11.7493	    -7.8049	    -4.9515	
   -19.9738	   -21.9879	   -18.4631	   -14.6866	    -3.1891	   -13.3438	   -11.4975	   -11.4136	    -7.8049	    -4.7836	
   -19.1345	   -21.0648	   -17.7078	   -13.5956	    -2.6016	   -12.3367	   -11.1618	   -10.5743	    -7.4692	    -4.2801	
   -17.9596	   -19.7220	   -16.6168	   -11.9171	    -1.6785	   -10.9100	   -10.5743	    -9.3994	    -6.7978	    -3.6087	
   -16.3651	   -18.1274	   -15.2740	    -9.6512	    -0.4196	    -9.0637	    -9.7351	    -7.8888	    -5.8746	    -2.6016	
   -14.5187	   -16.1972	   -13.5117	    -6.8817	     1.1749	    -6.9656	    -8.7280	    -6.1264	    -4.6158	    -1.4267	
   -12.5046	   -14.0991	   -11.5814	    -3.7766	     2.9373	    -4.5319	    -7.5531	    -4.1122	    -3.1052	    -0.0839	
   -10.3226	   -11.8332	    -9.3994	    -0.4196	     4.9515	    -1.9302	    -6.1264	    -1.9302	    -1.4267	     1.5106	
    -8.1406	    -9.5673	    -7.1335	     3.0212	     7.1335	     0.6714	    -4.6158	     0.4196	     0.4196	     3.1891	
    -6.1264	    -7.4692	    -4.8676	     6.2943	     9.3155	     3.2730	    -3.0212	     2.6855	     2.3499	     4.9515	
    -4.5319	    -5.6229	    -2.7695	     9.2316	    11.4136	     5.5389	    -1.4267	     4.8676	     4.1122	     6.6299	
    -3.2730	    -4.1122	    -0.8392	    11.5814	    13.2599	     7.4692	     0.0839	     6.7978	     5.7068	     8.1406	
    -2.5177	    -3.0212	     0.6714	    13.2599	    14.9384	     8.8120	     1.4267	     8.3084	     7.0496	     9.4833	
    -2.1820	    -2.3499	     1.8463	    14.1830	    16.2811	     9.7351	     2.5177	     9.3994	     8.0566	    10.5743	
    -2.3499	    -2.0142	     2.6855	    14.4348	    17.2882	    10.0708	     3.4409	     9.9030	     8.7280	    11.3297	
    -3.0212	    -2.0981	     3.1891	    14.0152	    18.0435	     9.9030	     4.1122	     9.9030	     8.8959	    11.7493	
    -4.0283	    -2.6016	     3.1891	    12.9242	    18.3792	     9.0637	     4.4479	     9.3155	     8.7280	    11.8332	
    -5.4550	    -3.3569	     2.8534	    11.2457	    18.3792	     7.8049	     4.5319	     8.2245	     8.1406	    11.5814	
    -7.2174	    -4.3640	     2.0981	     9.1476	    18.1274	     6.1264	     4.2801	     6.7139	     7.2174	    10.9100	
    -9.0637	    -5.5389	     1.0910	     6.7139	    17.6239	     4.1962	     3.9444	     4.8676	     5.9586	     9.9869	
   -10.8261	    -6.7139	     0.0000	     4.2801	    17.0364	     2.0981	     3.3569	     2.9373	     4.4479	     8.8120	
   -12.4207	    -7.7209	    -1.0910	     1.8463	    16.4490	     0.0000	     2.8534	     0.9232	     2.9373	     7.4692	
   -13.7634	    -8.5602	    -2.0981	    -0.4196	    15.9454	    -2.0142	     2.2659	    -1.0071	     1.2589	     6.0425	
   -14.6027	    -9.0637	    -2.8534	    -2.4338	    15.6097	    -3.8605	     1.9302	    -2.7695	    -0.2518	     4.5319	
   -14.9384	    -9.1476	    -3.2730	    -3.9444	    15.6097	    -5.2872	     1.7624	    -4.1962	    -1.6785	     3.1891	
   -14.6866	    -8.8959	    -3.2730	    -4.9515	    15.8615	    -6.2943	     1.9302	    -5.2032	    -2.6855	     2.0981	
   -13.6795	    -8.1406	    -2.7695	    -5.5389	    16.5329	    -6.7978	     2.3499	    -5.7907	    -3.3569	     1.3428	
   -12.1689	    -6.9656	    -1.8463	    -5.5389	    17.5400	    -6.7139	     3.1052	    -5.8746	    -3.5248	     1.0071	
   -10.0708	    -5.4550	    -0.5875	    -5.2032	    18.7149	    -6.2943	     4.0283	    -5.6229	    -3.2730	     1.0071	
    -7.8049	    -3.7766	     0.7553	    -4.6997	    19.9738	    -5.5389	     5.1193	    -5.0354	    -2.7695	     1.3428	
    -5.5389	    -2.0981	     2.1820	    -4.1962	    21.0648	    -4.7836	     6.1264	    -4.3640	    -2.1820	     1.8463	
    -3.4409	    -0.6714	     3.3569	    -3.7766	    21.8201	    -4.0283	     7.0496	    -3.7766	    -1.5106	     2.4338	
    -1.7624	     0.4196	     4.2801	    -3.6087	    22.2397	    -3.5248	     7.7209	    -3.2730	    -0.9232	     2.9373	
    -0.5875	     1.1749	     4.8676	    -3.7766	    22.3236	    -3.1891	     8.2245	    -2.9373	    -0.5035	     3.5248	
     0.0839	     1.6785	     5.2032	    -4.1122	    22.1558	    -3.1052	     8.5602	    -2.7695	    -0.1678	     3.9444	
     0.3357	     1.8463	     5.3711	    -4.7836	    21.9040	    -3.1891	     8.8120	    -2.7695	     0.0839	     4.2801	
     0.1678	     1.7624	     5.3711	    -5.6229	    21.5683	    -3.4409	     8.8959	    -2.9373	     0.1678	     4.6158	
    -0.3357	     1.4267	     5.2032	    -6.4621	    21.2326	    -3.7766	     8.8959	    -3.1052	     0.2518	     4.7836	
    -0.9232	     1.0910	     4.9515	    -7.3013	    20.8130	    -4.1962	     8.8120	    -3.3569	     0.2518	     4.8676	
    -1.5106	     0.7553	     4.7836	    -7.8888	    20.4773	    -4.4479	     8.6441	    -3.6087	     0.3357	     4.9515	
    -2.0142	     0.5035	     4.6997	    -8.2245	    20.2255	    -4.6158	     8.4763	    -3.7766	     0.4196	     4.8676	
    -2.1820	     0.5035	     4.6997	    -8.2245	    19.9738	    -4.5319	     8.2245	    -3.7766	     0.5035	     4.7836	
    -2.0981	     0.6714	     4.7836	    -7.8049	    19.8898	    -4.2801	     7.9727	    -3.6087	     0.6714	     4.6158	
    -1.7624	     1.0071	     4.9515	    -7.3013	    19.7220	    -3.9444	     7.5531	    -3.4409	     0.8392	     4.3640	
    -1.2589	     1.4267	     4.9515	    -6.7978	    19.5541	    -3.6926	     7.0496	    -3.2730	     0.8392	     3.8605	
    -0.8392	     1.7624	     4.9515	    -6.5460	    19.2184	    -3.6926	     6.3782	    -3.1891	     0.5875	     3.2730	
    -0.6714	     2.0142	     4.6158	    -6.6299	    18.7149	    -3.9444	     5.5389	    -3.3569	     0.1678	     2.6016	
    -0.6714	     2.0142	     4.1962	    -7.1335	    18.0435	    -4.5319	     4.5319	    -3.6926	    -0.4196	     1.8463	
    -0.9232	     1.8463	     3.6087	    -7.8888	    17.2882	    -5.4550	     3.4409	    -4.1122	    -1.0910	     1.1749	
    -1.4267	     1.5945	     3.0212	    -8.8959	    16.6168	    -6.3782	     2.5177	    -4.4479	    -1.7624	     0.7553	
    -1.9302	     1.2589	     2.4338	    -9.7351	    16.0294	    -7.2174	     1.7624	    -4.6158	    -2.1820	     0.6714	
    -2.3499	     1.0071	     2.0981	   -10.4065	    15.6937	    -7.8049	     1.2589	    -4.5319	    -2.2659	     0.9232	
    -2.6016	     0.7553	     1.8463	   -10.7422	    15.5258	    -7.9727	     1.0910	    -4.1122	    -2.0981	     1.5945	
    -2.7695	     0.5035	     1.7624	   -10.8261	    15.6097	    -7.9727	     1.1749	    -3.5248	    -1.5945	     2.6016	
    -2.8534	     0.1678	     1.6785	   -10.7422	    15.6937	    -7.6370	     1.3428	    -2.8534	    -0.9232	     3.6926	
    -3.0212	    -0.2518	     1.4267	   -10.5743	    15.6937	    -7.3853	     1.4267	    -2.2659	    -0.3357	     4.6997	
    -3.3569	    -1.0071	     0.9232	   -10.5743	    15.4419	    -7.1335	     1.4267	    -1.9302	     0.0839	     5.4550	
    -3.9444	    -2.0142	     0.1678	   -10.7422	    15.0223	    -7.1335	     1.1749	    -1.9302	     0.3357	     5.9586	
    -4.6997	    -3.2730	    -0.8392	   -11.2457	    14.3509	    -7.3013	     0.6714	    -2.2659	     0.2518	     6.2103	
    -5.6229	    -4.6997	    -2.0981	   -11.9171	    13.4277	    -7.8049	    -0.0839	    -2.8534	     0.0000	     6.2103	
    -6.6299	    -6.1264	    -3.3569	   -12.6724	    12.3367	    -8.3084	    -1.0071	    -3.6087	    -0.3357	     6.0425	
    -7.4692	    -7.4692	    -4.6997	   -13.3438	    11.4136	    -8.8959	    -1.9302	    -4.3640	    -0.7553	     5.7907	
    -8.2245	    -8.6441	    -5.7907	   -13.7634	    10.5743	    -9.3994	    -2.7695	    -5.0354	    -1.1749	     5.4550	
    -8.7280	    -9.5673	    -6.7978	   -14.0152	     9.9030	    -9.8190	    -3.5248	    -5.6229	    -1.5106	     5.0354	
    -8.9798	   -10.2386	    -7.4692	   -13.9313	     9.3994	    -9.9030	    -4.1962	    -5.8746	    -1.8463	     4.6158	
    -8.9798	   -10.7422	    -8.0566	   -13.5956	     9.1476	    -9.9030	    -4.6158	    -6.0425	    -2.0981	     4.2801	
    -8.7280	   -10.9940	    -8.4763	   -13.0081	     8.9798	    -9.6512	    -4.9515	    -5.9586	    -2.2659	     3.9444	
    -8.3923	   -11.1618	    -8.7280	   -12.4207	     8.8959	    -9.2316	    -5.1193	    -5.7907	    -2.4338	     3.6087	
    -7.8888	   -11.2457	    -8.9798	   -11.8332	     8.8120	    -8.7280	    -5.1193	    -5.6229	    -2.5177	     3.3569	
    -7.3013	   -11.2457	    -9.0637	   -11.4136	     8.8120	    -8.1406	    -5.0354	    -5.3711	    -2.5177	     3.2730	
    -6.7978	   -11.2457	    -9.0637	   -11.0779	     8.8120	    -7.5531	    -4.7836	    -5.0354	    -2.3499	     3.4409	
    -6.2103	   -11.1618	    -8.9798	   -10.8261	     8.8959	    -6.9656	    -4.3640	    -4.5319	    -1.9302	     3.8605	
    -5.6229	   -10.9100	    -8.7280	   -10.6583	     9.0637	    -6.2943	    -3.6926	    -3.8605	    -1.2589	     4.7836	
    -4.9515	   -10.4904	    -8.3084	   -10.4065	     9.4833	    -5.4550	    -2.7695	    -3.0212	    -0.1678	     5.9586	
    -4.1962	    -9.9869	    -7.6370	   -10.0708	    10.0708	    -4.6158	    -1.6785	    -2.0142	     1.0910	     7.4692	
    -3.4409	    -9.3155	    -6.8817	    -9.7351	    10.8261	    -3.7766	    -0.4196	    -0.9232	     2.4338	     9.1476	
    -2.8534	    -8.8120	    -6.1264	    -9.3994	    11.5814	    -3.1052	     0.7553	     0.0000	     3.6926	    10.6583	
    -2.6016	    -8.4763	    -5.5389	    -9.3155	    12.1689	    -2.7695	     1.5945	     0.5875	     4.6997	    11.8332	
    -2.7695	    -8.4763	    -5.2872	    -9.5673	    12.4207	    -2.8534	     2.0981	     0.8392	     5.2032	    12.5885	
    -3.2730	    -8.8120	    -5.4550	   -10.0708	    12.3367	    -3.3569	     2.0142	     0.5035	     5.1193	    12.6724	
    -4.0283	    -9.4833	    -5.9586	   -10.7422	    11.8332	    -4.1962	     1.4267	    -0.0839	     4.6158	    12.1689	
    -4.8676	   -10.1547	    -6.6299	   -11.4975	    10.9940	    -5.2872	     0.4196	    -1.0071	     3.7766	    11.3297	
    -5.5389	   -10.8261	    -7.3853	   -12.2528	    10.0708	    -6.2943	    -0.8392	    -2.0142	     2.7695	    10.1547	
    -6.0425	   -11.3297	    -8.1406	   -12.8403	     9.0637	    -7.2174	    -2.1820	    -2.9373	     1.6785	     8.8120	
    -6.2943	   -11.6653	    -8.8120	   -13.2599	     8.2245	    -7.9727	    -3.6087	    -3.7766	     0.6714	     7.5531	
    -6.2943	   -11.8332	    -9.3155	   -13.5117	     7.4692	    -8.5602	    -4.9515	    -4.4479	    -0.3357	     6.2943	
    -6.1264	   -11.9171	    -9.6512	   -13.6795	     6.7978	    -8.9798	    -6.1264	    -5.0354	    -1.1749	     5.2032	
    -5.7907	   -11.9171	    -9.9869	   -13.8474	     6.2943	    -9.3994	    -7.2174	    -5.6229	    -2.0981	     4.1122	
    -5.4550	   -12.0010	   -10.3226	   -14.0152	     5.7907	    -9.8190	    -8.2245	    -6.1264	    -3.0212	     3.0212	
    -5.3711	   -12.2528	   -10.7422	   -14.5187	     5.2872	   -10.4065	    -9.2316	    -6.8817	    -4.0283	     1.9302	
    -5.5389	   -12.7563	   -11.4136	   -15.2740	     4.5319	   -11.3297	   -10.2386	    -7.8049	    -5.2032	     0.7553	
    -6.1264	   -13.6795	   -12.3367	   -16.5329	     3.6926	   -12.5885	   -11.3297	    -9.0637	    -6.6299	    -0.6714	
    -7.1335	   -14.8544	   -13.4277	   -18.3792	     2.6855	   -14.2670	   -12.4207	   -10.6583	    -8.2245	    -2.1820	
    -8.5602	   -16.2811	   -14.7705	   -20.7291	     1.5106	   -16.3651	   -13.5117	   -12.5885	   -10.0708	    -3.9444	
   -10.3226	   -17.9596	   -16.1972	   -23.4985	     0.3357	   -18.7149	   -14.6027	   -14.6866	   -11.9171	    -5.7068	
   -12.2528	   -19.5541	   -17.6239	   -26.4359	    -0.8392	   -21.1487	   -15.5258	   -16.8686	   -13.7634	    -7.3013	
   -14.1830	   -21.0648	   -18.8828	   -29.2053	    -1.7624	   -23.4146	   -16.1972	   -18.8828	   -15.3580	    -8.7280	
   -15.8615	   -22.1558	   -19.8059	   -31.5552	    -2.4338	   -25.3448	   -16.4490	   -20.5612	   -16.5329	    -9.8190	
   -17.1204	   -22.7432	   -20.0577	   -33.2336	    -2.5177	   -26.6876	   -16.2811	   -21.7361	   -17.1204	   -10.3226	
   -17.7917	   -22.7432	   -19.7220	   -33.9050	    -2.0142	   -27.2751	   -15.6097	   -22.2397	   -17.0364	   -10.2386	
   -17.8757	   -21.9879	   -18.7149	   -33.6533	    -0.9232	   -27.1072	   -14.5187	   -21.9879	   -16.2811	    -9.6512	
   -17.3721	   -20.7291	   -17.2043	   -32.5623	     0.6714	   -26.1841	   -12.9242	   -21.1487	   -14.9384	    -8.6441	
   -16.4490	   -18.9667	   -15.2740	   -30.7999	     2.6016	   -24.6735	   -11.2457	   -19.8898	   -13.1760	    -7.3013	
   -15.1062	   -16.8686	   -13.1760	   -28.5339	     4.6997	   -22.7432	    -9.3994	   -18.2114	   -11.3297	    -5.9586	
   -13.6795	   -14.7705	   -10.9940	   -26.0162	     6.7978	   -20.6451	    -7.8049	   -16.5329	    -9.3994	    -4.6158	
   -12.0850	   -12.6724	    -9.0637	   -23.4985	     8.7280	   -18.6310	    -6.3782	   -14.7705	    -7.6370	    -3.3569	
   -10.4904	   -10.8261	    -7.3013	   -21.1487	    10.4904	   -16.7007	    -5.2872	   -13.2599	    -6.1264	    -2.4338	
    -8.8959	    -9.0637	    -5.7907	   -19.0506	    12.0850	   -14.9384	    -4.4479	   -11.8332	    -4.8676	    -1.6785	
    -7.2174	    -7.3853	    -4.4479	   -17.2043	    13.5117	   -13.5117	    -3.7766	   -10.6583	    -3.8605	    -1.0910	
    -5.5389	    -5.8746	    -3.1052	   -15.7776	    14.8544	   -12.2528	    -3.1052	    -9.5673	    -3.0212	    -0.5875	
    -3.7766	    -4.2801	    -1.7624	   -14.4348	    16.1972	   -11.2457	    -2.5177	    -8.5602	    -2.2659	    -0.1678	
    -2.0142	    -2.8534	    -0.4196	   -13.3438	    17.4561	   -10.3226	    -1.7624	    -7.4692	    -1.5945	     0.4196	
    -0.3357	    -1.3428	     0.9232	   -12.2528	    18.6310	    -9.4833	    -0.9232	    -6.3782	    -0.8392	     1.0910	
     1.3428	     0.0839	     2.3499	   -11.1618	    19.7220	    -8.6441	     0.0839	    -5.2032	    -0.0839	     2.0142	
     2.9373	     1.5106	     3.8605	    -9.9030	    20.8130	    -7.7209	     1.2589	    -3.8605	     0.9232	     3.0212	
     4.2801	     2.9373	     5.2872	    -8.6441	    21.8201	    -6.7139	     2.5177	    -2.3499	     1.9302	     4.2801	
     5.3711	     4.2801	     6.6299	    -7.2174	    22.7432	    -5.6229	     3.9444	    -0.7553	     3.0212	     5.6229	
     6.2103	     5.3711	     7.8888	    -5.8746	    23.4146	    -4.4479	     5.2032	     0.8392	     4.1122	     6.8817	
     6.7139	     6.3782	     8.8120	    -4.6158	    23.9182	    -3.3569	     6.3782	     2.2659	     4.9515	     7.9727	
     6.9656	     7.1335	     9.6512	    -3.3569	    24.3378	    -2.3499	     7.3853	     3.4409	     5.7068	     8.8120	
     6.9656	     7.7209	    10.3226	    -2.0981	    24.5895	    -1.3428	     8.2245	     4.3640	     6.3782	     9.4833	
     6.8817	     8.3084	    10.8261	    -0.8392	    24.8413	    -0.4196	     8.8959	     4.9515	     6.8817	     9.8190	
     6.7978	     8.8120	    11.4136	     0.5035	    25.1770	     0.5875	     9.3994	     5.4550	     7.3013	    10.0708	
     6.7978	     9.3994	    12.0010	     1.7624	    25.5966	     1.4267	     9.8190	     5.7068	     7.7209	    10.2386	
     7.0496	     9.9030	    12.5885	     3.0212	    26.1002	     2.2659	    10.1547	     5.7907	     8.1406	    10.3226	
     7.3013	    10.4904	    13.1760	     4.0283	    26.6037	     3.0212	    10.4904	     5.8746	     8.4763	    10.4065	
     7.7209	    10.9940	    13.6795	     4.6997	    27.0233	     3.5248	    10.6583	     5.7068	     8.7280	    10.3226	
     8.0566	    11.3297	    14.0991	     4.9515	    27.2751	     3.7766	    10.6583	     5.4550	     8.8120	    10.2386	
     8.2245	    11.4975	    14.2670	     4.6997	    27.3590	     3.7766	    10.4904	     5.0354	     8.7280	     9.9030	
     8.2245	    11.4136	    14.2670	     4.1122	    27.1072	     3.4409	    10.0708	     4.4479	     8.3923	     9.4833	
     8.0566	    11.1618	    14.0152	     3.1891	    26.6876	     3.0212	     9.4833	     3.7766	     7.9727	     8.9798	
     7.6370	    10.7422	    13.5117	     2.0981	    26.1002	     2.4338	     8.7280	     3.1052	     7.4692	     8.3923	
     7.2174	    10.2386	    13.0081	     0.8392	    25.5127	     1.8463	     7.9727	     2.4338	     6.8817	     7.8888	
     6.7139	     9.6512	    12.5046	    -0.4196	    24.9252	     1.2589	     7.2174	     1.8463	     6.3782	     7.4692	
     6.1264	     9.1476	    12.0850	    -1.5945	    24.5056	     0.6714	     6.6299	     1.3428	     5.9586	     7.2174	
     5.7068	     8.7280	    11.7493	    -2.6855	    24.2538	     0.2518	     6.2103	     0.9232	     5.6229	     7.2174	
     5.3711	     8.5602	    11.5814	    -3.5248	    24.2538	    -0.0839	     6.1264	     0.6714	     5.4550	     7.3853	
     5.3711	     8.6441	    11.7493	    -4.1122	    24.5895	    -0.1678	     6.2943	     0.6714	     5.5389	     7.7209	
     5.7068	     8.9798	    12.3367	    -4.3640	    25.1770	     0.0839	     6.7978	     0.9232	     5.8746	     8.3084	
     6.4621	     9.7351	    13.2599	    -4.1962	    26.1841	     0.5875	     7.7209	     1.5106	     6.5460	     9.0637	
     7.7209	    10.7422	    14.5187	    -3.6926	    27.4429	     1.4267	     8.8120	     2.5177	     7.4692	    10.0708	
     9.3155	    12.1689	    16.0294	    -2.6855	    28.8696	     2.6855	    10.0708	     3.8605	     8.6441	    11.1618	
    11.2457	    13.6795	    17.7917	    -1.2589	    30.4642	     4.1962	    11.3297	     5.5389	    10.0708	    12.3367	
    13.4277	    15.3580	    19.6381	     0.4196	    31.9748	     5.8746	    12.5046	     7.3853	    11.4136	    13.5117	
    15.7776	    17.1204	    21.4005	     2.4338	    33.3176	     7.7209	    13.5117	     9.3155	    12.8403	    14.5187	
    18.0435	    18.8828	    23.1628	     4.6158	    34.5764	     9.5673	    14.3509	    11.2457	    14.0991	    15.3580	
    20.2255	    20.4773	    24.6735	     6.7978	    35.4996	    11.4136	    14.8544	    13.0920	    15.1062	    16.0294	
    22.1558	    21.9879	    26.0162	     8.9798	    36.2549	    13.0920	    15.1062	    14.7705	    15.9454	    16.5329	
    23.7503	    23.2468	    27.0233	    10.9100	    36.6745	    14.6027	    15.1062	    16.1972	    16.5329	    16.7847	
    24.8413	    24.1699	    27.6108	    12.5046	    36.7584	    15.8615	    14.7705	    17.2882	    16.7847	    16.8686	
    25.3448	    24.5056	    27.7786	    13.6795	    36.4227	    16.7007	    14.1830	    18.0435	    16.8686	    16.7847	
    25.0931	    24.2538	    27.2751	    14.1830	    35.6674	    17.1204	    13.3438	    18.3792	    16.6168	    16.6168	
    24.1699	    23.3307	    26.1002	    14.0152	    34.4086	    16.9525	    12.1689	    18.2114	    16.0294	    16.3651	
    22.4075	    21.5683	    24.3378	    13.0920	    32.6462	    16.1133	    10.8261	    17.4561	    15.1901	    15.9454	
    19.8898	    19.2184	    21.9040	    11.4975	    30.4642	    14.7705	     9.3155	    16.2811	    14.0991	    15.4419	
    16.9525	    16.2811	    19.0506	     9.3155	    28.0304	    12.9242	     7.7209	    14.6027	    12.6724	    14.8544	
    13.5117	    13.0920	    15.9454	     6.7978	    25.5127	    10.6583	     6.1264	    12.6724	    11.1618	    14.1830	
    10.0708	     9.8190	    12.7563	     4.1962	    22.9950	     8.3923	     4.6158	    10.4904	     9.5673	    13.4277	
     6.7139	     6.6299	     9.8190	     1.7624	    20.7291	     6.1264	     3.2730	     8.4763	     8.1406	    12.7563	
     3.7766	     4.0283	     7.3853	    -0.1678	    18.9667	     4.2801	     2.3499	     6.7139	     7.0496	    12.2528	
     1.5945	     2.0981	     5.5389	    -1.2589	    17.7078	     3.1052	     1.8463	     5.5389	     6.4621	    11.9171	
     0.3357	     1.0910	     4.5319	    -1.3428	    17.2043	     2.6855	     1.9302	     5.1193	     6.4621	    12.0010	
    -0.0839	     0.8392	     4.2801	    -0.5035	    17.2882	     3.1052	     2.4338	     5.4550	     7.0496	    12.3367	
     0.3357	     1.4267	     4.6997	     1.3428	    17.9596	     4.1962	     3.4409	     6.5460	     8.2245	    13.0081	
     1.2589	     2.4338	     5.5389	     3.8605	    19.0506	     5.8746	     4.6158	     8.0566	     9.7351	    13.7634	
     2.6016	     3.6926	     6.5460	     6.7139	    20.2255	     7.8049	     5.9586	     9.8190	    11.3297	    14.6027	
     4.0283	     5.0354	     7.6370	     9.7351	    21.4005	     9.8190	     7.2174	    11.7493	    12.9242	    15.4419	
     5.2872	     6.0425	     8.4763	    12.5885	    22.4075	    11.7493	     8.3084	    13.5117	    14.4348	    16.1972	
     6.2943	     6.7978	     9.0637	    15.1901	    23.2468	    13.4277	     9.2316	    15.0223	    15.6937	    16.9525	
     6.7139	     7.0496	     9.3155	    17.2882	    23.7503	    14.6866	     9.8190	    16.1133	    16.7007	    17.5400	
     6.6299	     6.7139	     8.9798	    18.6310	    23.7503	    15.3580	    10.1547	    16.8686	    17.2043	    17.9596	
     6.0425	     5.7907	     8.2245	    19.2184	    23.4146	    15.5258	    10.1547	    17.0364	    17.4561	    18.2953	
     5.0354	     4.5319	     7.1335	    19.0506	    22.7432	    15.1901	     9.9030	    16.8686	    17.3721	    18.4631	
     3.9444	     3.0212	     5.7907	    18.3792	    21.8201	    14.4348	     9.3994	    16.4490	    17.1204	    18.6310	
     2.7695	     1.5106	     4.3640	    17.4561	    20.8969	    13.5956	     8.8120	    15.8615	    16.8686	    18.7149	
     1.8463	     0.0839	     3.0212	    16.3651	    19.8898	    12.7563	     8.2245	    15.3580	    16.6168	    18.8828	
     1.0071	    -1.1749	     1.7624	    15.3580	    18.9667	    12.0010	     7.6370	    14.9384	    16.4490	    19.1345	
     0.5035	    -2.2659	     0.6714	    14.4348	    18.0435	    11.3297	     6.9656	    14.5187	    16.2811	    19.3024	
     0.0839	    -3.2730	    -0.4196	    13.6795	    17.1204	    10.7422	     6.1264	    14.2670	    16.1972	    19.3863	
    -0.1678	    -4.0283	    -1.3428	    12.9242	    16.1133	    10.2386	     5.2872	    13.9313	    15.9454	    19.3024	
    -0.4196	    -4.6997	    -2.2659	    12.1689	    14.9384	     9.7351	     4.1962	    13.5956	    15.5258	    19.0506	
    -0.5875	    -5.3711	    -3.1052	    11.4136	    13.6795	     9.1476	     2.9373	    13.1760	    15.0223	    18.6310	
    -0.7553	    -5.8746	    -3.7766	    10.8261	    12.3367	     8.6441	     1.6785	    12.6724	    14.4348	    18.0435	
    -0.9232	    -6.2103	    -4.3640	    10.3226	    11.0779	     8.2245	     0.4196	    12.2528	    13.8474	    17.3721	
    -0.9232	    -6.4621	    -4.6997	     9.9869	    10.0708	     7.8888	    -0.7553	    11.9171	    13.1760	    16.7007	
    -0.9232	    -6.4621	    -4.8676	     9.9030	     9.2316	     7.7209	    -1.8463	    11.6653	    12.5885	    16.0294	
    -0.9232	    -6.2943	    -4.7836	    10.0708	     8.6441	     7.7209	    -2.6016	    11.4975	    12.0850	    15.3580	
    -0.8392	    -6.0425	    -4.4479	    10.4065	     8.4763	     7.9727	    -3.1891	    11.4975	    11.7493	    14.9384	
    -0.7553	    -5.4550	    -3.7766	    10.9940	     8.7280	     8.4763	    -3.3569	    11.6653	    11.6653	    14.6027	
    -0.5875	    -4.7836	    -2.9373	    11.8332	     9.3994	     9.2316	    -3.0212	    12.0850	    11.8332	    14.6866	
    -0.2518	    -3.7766	    -1.7624	    12.9242	    10.4904	    10.4065	    -2.2659	    12.7563	    12.4207	    15.0223	
     0.2518	    -2.6016	    -0.1678	    14.1830	    12.0010	    11.8332	    -1.0910	    13.7634	    13.3438	    15.8615	
     1.0910	    -1.0910	     1.6785	    15.6097	    13.9313	    13.5117	     0.6714	    15.1062	    14.6866	    17.1204	
     2.1820	     0.7553	     3.8605	    17.2043	    16.1972	    15.5258	     2.9373	    16.7007	    16.3651	    18.7988	
     3.7766	     2.8534	     6.4621	    18.7149	    18.7988	    17.5400	     5.6229	    18.3792	    18.2114	    20.8130	
     5.6229	     5.2032	     9.2316	    20.1416	    21.7361	    19.5541	     8.6441	    20.1416	    20.2255	    22.9950	
     7.8888	     7.8888	    12.2528	    21.3165	    24.8413	    21.4005	    11.9171	    21.8201	    22.1558	    25.3448	
    10.3226	    10.6583	    15.3580	    22.2397	    27.9465	    23.0789	    15.1901	    23.3307	    24.0021	    27.5269	
    12.7563	    13.5117	    18.4631	    22.7432	    31.0516	    24.3378	    18.4631	    24.5895	    25.5966	    29.5410	
    15.1901	    16.3651	    21.3165	    22.8271	    33.9050	    25.2609	    21.4005	    25.5127	    26.8555	    31.2195	
    17.2882	    18.8828	    23.9182	    22.4915	    36.3388	    25.6805	    23.9182	    25.9323	    27.6108	    32.3105	
    19.0506	    21.1487	    26.0162	    21.7361	    38.2690	    25.5966	    25.7645	    25.8484	    27.7786	    32.7301	
    20.3094	    22.8271	    27.5269	    20.4773	    39.6118	    24.9252	    26.9394	    25.2609	    27.3590	    32.3944	
    20.9808	    24.0021	    28.4500	    18.9667	    40.1154	    23.8342	    27.2751	    24.0860	    26.1841	    31.1356	
    21.0648	    24.5056	    28.6179	    17.1204	    39.9475	    22.2397	    26.8555	    22.4915	    24.3378	    29.1214	
    20.8130	    24.5056	    28.2822	    15.1901	    39.1922	    20.3934	    25.6805	    20.6451	    22.1558	    26.6037	
    20.2255	    24.1699	    27.4429	    13.3438	    37.9333	    18.4631	    24.0860	    18.7149	    19.6381	    23.7503	
    19.5541	    23.4985	    26.3519	    11.6653	    36.3388	    16.6168	    22.1558	    16.8686	    17.2043	    20.8969	
    18.9667	    22.5754	    25.0092	    10.4065	    34.6603	    15.0223	    19.9738	    15.2740	    14.8544	    18.2953	
    18.3792	    21.5683	    23.5825	     9.3994	    32.9819	    13.7634	    17.8757	    13.8474	    12.8403	    16.0294	
    17.9596	    20.6451	    22.3236	     8.8120	    31.3873	    12.8403	    15.8615	    12.7563	    11.1618	    14.2670	
    17.7917	    19.7220	    21.2326	     8.5602	    30.2124	    12.4207	    14.2670	    12.0010	    10.1547	    13.0920	
    17.9596	    19.1345	    20.4773	     8.8120	    29.4571	    12.5046	    13.1760	    11.7493	     9.6512	    12.5046	
    18.5471	    18.8828	    20.2255	     9.3994	    29.2892	    13.0920	    12.8403	    11.8332	     9.8190	    12.5885	
    19.5541	    19.0506	    20.4773	    10.4065	    29.7928	    14.0991	    13.1760	    12.5046	    10.4904	    13.2599	
    20.9808	    19.8059	    21.3165	    11.7493	    30.9677	    15.5258	    14.2670	    13.5117	    11.7493	    14.4348	
    22.8271	    20.8969	    22.6593	    13.2599	    32.5623	    17.2043	    15.9454	    14.8544	    13.4277	    16.0294	
    24.7574	    22.3236	    24.1699	    14.7705	    34.4925	    18.9667	    17.8757	    16.3651	    15.2740	    17.8757	
    26.7715	    23.9182	    25.8484	    16.1972	    36.4227	    20.6451	    19.8898	    17.8757	    17.1204	    19.6381	
    28.7018	    25.5127	    27.5269	    17.4561	    38.1851	    22.1558	    21.8201	    19.3024	    18.7149	    21.2326	
    30.3802	    26.9394	    28.9536	    18.5471	    39.6957	    23.3307	    23.3307	    20.5612	    20.0577	    22.4075	
    31.8069	    28.1982	    30.0446	    19.4702	    40.7867	    24.3378	    24.3378	    21.4005	    20.9808	    23.1628	
    32.7301	    28.9536	    30.7999	    20.2255	    41.2903	    24.9252	    24.8413	    21.9879	    21.5683	    23.4146	
    33.3176	    29.3732	    31.0516	    20.8969	    41.3742	    25.2609	    24.7574	    22.1558	    21.6522	    23.2468	
    33.4854	    29.3732	    30.8838	    21.2326	    40.9546	    25.3448	    24.1699	    22.0718	    21.4005	    22.6593	
    33.4015	    28.9536	    30.2963	    21.4005	    40.1154	    25.0931	    23.0789	    21.6522	    20.8969	    21.7361	
    33.0658	    28.2822	    29.3732	    21.3165	    39.0244	    24.5895	    21.6522	    21.1487	    20.1416	    20.6451	
    32.5623	    27.3590	    28.1982	    20.9808	    37.6816	    23.9182	    20.1416	    20.5612	    19.3863	    19.4702	
    31.9748	    26.3519	    26.9394	    20.5612	    36.2549	    23.1628	    18.4631	    19.9738	    18.5471	    18.2114	
    31.3873	    25.2609	    25.5966	    19.9738	    34.9121	    22.2397	    16.9525	    19.3863	    17.7078	    17.1204	
    30.7159	    24.1699	    24.2538	    19.3863	    33.6533	    21.3165	    15.6097	    18.7988	    16.9525	    16.1133	
[Epoch Header]
[Trial Type]	23
[Accept]	1
[Correct]	0
[RT]	 0.000
[Resp]	0
[Epoch Data]
   -14.0991	   -12.7563	   -13.9313	    -8.9798	    -2.2659	   -16.0294	    -4.8676	   -17.0364	   -12.8403	    -6.2103	
   -12.3367	   -11.4975	   -12.7563	    -7.0496	    -1.5945	   -14.4348	    -4.3640	   -15.5258	   -12.1689	    -5.6229	
   -10.7422	   -10.4904	   -11.9171	    -5.6229	    -1.0910	   -13.0920	    -4.0283	   -14.1830	   -11.5814	    -5.1193	
    -9.4833	    -9.9030	   -11.3297	    -4.8676	    -0.8392	   -12.1689	    -3.9444	   -13.1760	   -11.1618	    -4.8676	
    -8.7280	    -9.6512	   -11.1618	    -4.8676	    -0.7553	   -11.7493	    -4.1122	   -12.5046	   -10.9940	    -4.7836	
    -8.5602	    -9.8190	   -11.4136	    -5.5389	    -1.0910	   -11.7493	    -4.4479	   -12.1689	   -10.9100	    -4.7836	
    -8.8959	   -10.4904	   -12.0010	    -6.7139	    -1.5945	   -12.1689	    -5.0354	   -12.0850	   -10.9940	    -5.0354	
    -9.9030	   -11.5814	   -13.0081	    -8.4763	    -2.3499	   -12.9242	    -5.8746	   -12.3367	   -11.1618	    -5.3711	
   -11.3297	   -12.9242	   -14.1830	   -10.4904	    -3.3569	   -13.9313	    -6.7139	   -12.8403	   -11.4136	    -5.7907	
   -13.1760	   -14.5187	   -15.5258	   -12.7563	    -4.3640	   -15.1062	    -7.7209	   -13.4277	   -11.7493	    -6.2943	
   -15.1901	   -16.1133	   -16.9525	   -15.0223	    -5.4550	   -16.4490	    -8.6441	   -14.0991	   -12.0850	    -6.7978	
   -17.1204	   -17.7078	   -18.2953	   -17.2043	    -6.4621	   -17.7078	    -9.4833	   -14.7705	   -12.3367	    -7.2174	
   -18.9667	   -19.0506	   -19.4702	   -19.2184	    -7.3853	   -18.7988	   -10.3226	   -15.4419	   -12.5885	    -7.5531	
   -20.5612	   -20.1416	   -20.4773	   -20.9808	    -8.2245	   -19.8059	   -10.9940	   -16.0294	   -12.6724	    -7.8049	
   -21.8201	   -20.9808	   -21.3165	   -22.4075	    -8.8959	   -20.5612	   -11.6653	   -16.5329	   -12.7563	    -8.0566	
   -22.8271	   -21.6522	   -21.9879	   -23.4146	    -9.5673	   -21.2326	   -12.3367	   -16.9525	   -12.8403	    -8.3084	
   -23.4985	   -22.1558	   -22.5754	   -24.0021	   -10.2386	   -21.7361	   -12.9242	   -17.4561	   -13.0081	    -8.7280	
   -24.0021	   -22.6593	   -23.1628	   -24.1699	   -10.9940	   -22.2397	   -13.5117	   -17.9596	   -13.2599	    -9.2316	
   -24.2538	   -23.0789	   -23.7503	   -24.0021	   -11.7493	   -22.5754	   -14.1830	   -18.6310	   -13.5956	    -9.9869	
   -24.5056	   -23.5825	   -24.3378	   -23.6664	   -12.5885	   -22.9111	   -14.8544	   -19.3024	   -14.1830	   -10.8261	
   -24.5895	   -24.0021	   -24.9252	   -23.0789	   -13.4277	   -23.2468	   -15.4419	   -20.0577	   -14.7705	   -11.7493	
   -24.5895	   -24.5056	   -25.5127	   -22.3236	   -14.1830	   -23.4146	   -16.0294	   -20.7291	   -15.3580	   -12.7563	
   -24.4217	   -24.9252	   -25.9323	   -21.4844	   -14.8544	   -23.4985	   -16.4490	   -21.2326	   -15.9454	   -13.6795	
   -24.1699	   -25.1770	   -26.2680	   -20.4773	   -15.3580	   -23.4146	   -16.6168	   -21.5683	   -16.2811	   -14.3509	
   -23.7503	   -25.2609	   -26.3519	   -19.3863	   -15.6097	   -22.9950	   -16.3651	   -21.4844	   -16.3651	   -14.7705	
   -23.1628	   -25.0931	   -26.1002	   -18.2114	   -15.5258	   -22.4075	   -15.6937	   -20.9808	   -16.0294	   -14.7705	
   -22.1558	   -24.5056	   -25.4288	   -16.8686	   -14.9384	   -21.4005	   -14.5187	   -19.9738	   -15.2740	   -14.2670	
   -20.8969	   -23.4985	   -24.1699	   -15.2740	   -13.8474	   -19.9738	   -12.7563	   -18.3792	   -13.9313	   -13.0920	
   -19.2184	   -21.9040	   -22.4915	   -13.5956	   -12.0850	   -18.2953	   -10.3226	   -16.2811	   -12.0850	   -11.3297	
   -17.2043	   -19.9738	   -20.3934	   -11.8332	    -9.9030	   -16.2811	    -7.4692	   -13.9313	    -9.7351	    -8.9798	
   -15.1062	   -17.7917	   -17.9596	   -10.1547	    -7.3853	   -14.1830	    -4.4479	   -11.4136	    -7.2174	    -6.2943	
   -13.0081	   -15.5258	   -15.6097	    -8.7280	    -4.7836	   -12.1689	    -1.4267	    -9.0637	    -4.6158	    -3.6087	
   -11.2457	   -13.5117	   -13.4277	    -7.7209	    -2.3499	   -10.3226	     1.3428	    -7.1335	    -2.2659	    -1.0910	
    -9.7351	   -11.8332	   -11.5814	    -7.0496	    -0.3357	    -8.9798	     3.6087	    -5.6229	    -0.4196	     0.9232	
    -8.7280	   -10.6583	   -10.4065	    -6.8817	     1.2589	    -8.0566	     5.2032	    -4.7836	     1.0071	     2.3499	
    -8.0566	    -9.9030	    -9.7351	    -7.0496	     2.2659	    -7.5531	     6.0425	    -4.5319	     1.7624	     3.1891	
    -7.8049	    -9.7351	    -9.6512	    -7.4692	     2.6855	    -7.4692	     6.2943	    -4.6997	     2.0142	     3.3569	
    -7.8888	    -9.9869	    -9.9869	    -8.1406	     2.6016	    -7.8049	     5.8746	    -5.2032	     1.7624	     3.0212	
    -8.2245	   -10.6583	   -10.9100	    -8.8959	     2.0142	    -8.3923	     4.9515	    -5.9586	     1.0910	     2.1820	
    -8.9798	   -11.7493	   -12.0850	    -9.6512	     1.0071	    -9.2316	     3.5248	    -6.9656	     0.0000	     0.9232	
    -9.9030	   -13.0920	   -13.5956	   -10.3226	    -0.2518	   -10.3226	     1.8463	    -8.0566	    -1.2589	    -0.5035	
   -10.9940	   -14.6027	   -15.2740	   -10.9100	    -1.6785	   -11.3297	     0.0000	    -9.1476	    -2.6855	    -2.0981	
   -12.0850	   -16.2811	   -16.8686	   -11.2457	    -3.0212	   -12.3367	    -1.8463	   -10.1547	    -4.0283	    -3.6926	
   -13.0920	   -17.7078	   -18.3792	   -11.3297	    -4.2801	   -13.0081	    -3.4409	   -10.8261	    -5.2032	    -4.9515	
   -13.8474	   -18.8828	   -19.3863	   -10.9940	    -5.1193	   -13.3438	    -4.5319	   -11.0779	    -5.7907	    -5.7068	
   -14.1830	   -19.6381	   -19.9738	   -10.1547	    -5.5389	   -13.1760	    -5.1193	   -10.8261	    -5.8746	    -5.8746	
   -14.0991	   -19.9738	   -20.0577	    -8.9798	    -5.4550	   -12.5046	    -5.1193	    -9.9869	    -5.4550	    -5.4550	
   -13.6795	   -19.7220	   -19.5541	    -7.4692	    -4.9515	   -11.4136	    -4.6158	    -8.7280	    -4.4479	    -4.4479	
   -12.9242	   -19.1345	   -18.7149	    -5.7068	    -4.1962	   -10.1547	    -3.6926	    -7.2174	    -3.0212	    -3.0212	
   -12.0010	   -18.2953	   -17.7078	    -4.0283	    -3.2730	    -8.7280	    -2.6016	    -5.4550	    -1.4267	    -1.3428	
   -11.1618	   -17.3721	   -16.6168	    -2.5177	    -2.4338	    -7.3013	    -1.3428	    -3.6926	     0.1678	     0.3357	
   -10.3226	   -16.4490	   -15.6937	    -1.4267	    -1.6785	    -6.2103	    -0.3357	    -2.0981	     1.6785	     1.8463	
    -9.8190	   -15.7776	   -15.0223	    -0.7553	    -1.1749	    -5.3711	     0.5035	    -0.7553	     2.7695	     2.9373	
    -9.4833	   -15.2740	   -14.6866	    -0.5035	    -1.0071	    -4.8676	     1.0071	     0.2518	     3.6087	     3.6926	
    -9.4833	   -15.0223	   -14.6866	    -0.6714	    -1.1749	    -4.7836	     1.0910	     0.8392	     3.9444	     3.8605	
    -9.8190	   -15.1062	   -15.0223	    -1.1749	    -1.7624	    -4.9515	     0.7553	     0.8392	     3.7766	     3.5248	
   -10.4065	   -15.4419	   -15.7776	    -2.0981	    -2.7695	    -5.5389	     0.0000	     0.4196	     3.1052	     2.6855	
   -11.1618	   -16.1133	   -16.7847	    -3.2730	    -4.1122	    -6.4621	    -1.0910	    -0.5875	     2.0142	     1.4267	
   -12.0010	   -16.7847	   -17.8757	    -4.6158	    -5.6229	    -7.6370	    -2.4338	    -2.0981	     0.6714	    -0.0839	
   -12.7563	   -17.3721	   -19.0506	    -6.1264	    -7.2174	    -8.8959	    -3.8605	    -3.8605	    -0.9232	    -1.7624	
   -13.4277	   -17.9596	   -20.0577	    -7.5531	    -8.7280	   -10.2386	    -5.3711	    -5.7907	    -2.5177	    -3.3569	
   -13.9313	   -18.2953	   -20.8969	    -8.9798	    -9.9869	   -11.6653	    -6.7139	    -7.7209	    -4.1122	    -4.9515	
   -14.4348	   -18.5471	   -21.5683	   -10.3226	   -11.0779	   -13.0920	    -7.9727	    -9.7351	    -5.6229	    -6.3782	
   -14.8544	   -18.7149	   -21.9879	   -11.5814	   -11.9171	   -14.5187	    -9.1476	   -11.5814	    -6.9656	    -7.5531	
   -15.2740	   -18.6310	   -22.2397	   -12.6724	   -12.4207	   -15.6937	   -10.0708	   -13.1760	    -8.1406	    -8.5602	
   -15.5258	   -18.3792	   -22.0718	   -13.5117	   -12.5885	   -16.6168	   -10.6583	   -14.3509	    -8.9798	    -9.0637	
   -15.6097	   -17.8757	   -21.5683	   -14.0991	   -12.2528	   -17.1204	   -10.8261	   -15.0223	    -9.3155	    -9.0637	
   -15.2740	   -16.9525	   -20.5612	   -14.1830	   -11.4136	   -17.1204	   -10.4065	   -15.1062	    -9.2316	    -8.5602	
   -14.5187	   -15.6937	   -19.1345	   -13.6795	   -10.0708	   -16.5329	    -9.3994	   -14.5187	    -8.6441	    -7.5531	
   -13.1760	   -14.0991	   -17.2882	   -12.7563	    -8.3923	   -15.3580	    -7.8888	   -13.3438	    -7.6370	    -6.1264	
   -11.4975	   -12.2528	   -15.1901	   -11.2457	    -6.3782	   -13.8474	    -6.1264	   -11.8332	    -6.2943	    -4.3640	
    -9.3994	   -10.3226	   -13.0081	    -9.4833	    -4.2801	   -12.0010	    -4.1122	   -10.0708	    -4.9515	    -2.6016	
    -7.1335	    -8.4763	   -10.9100	    -7.4692	    -2.3499	   -10.0708	    -2.1820	    -8.3084	    -3.6087	    -1.0071	
    -4.9515	    -6.7139	    -9.1476	    -5.4550	    -0.7553	    -8.2245	    -0.5035	    -6.7978	    -2.6016	     0.2518	
    -2.8534	    -5.2032	    -7.6370	    -3.3569	     0.5875	    -6.6299	     0.7553	    -5.6229	    -2.0142	     1.0910	
    -1.0071	    -4.0283	    -6.5460	    -1.5106	     1.5945	    -5.2872	     1.5945	    -4.7836	    -1.7624	     1.4267	
     0.5035	    -3.1891	    -5.7907	     0.1678	     2.1820	    -4.1962	     2.0981	    -4.3640	    -1.9302	     1.2589	
     1.6785	    -2.6016	    -5.3711	     1.5106	     2.5177	    -3.5248	     2.0981	    -4.2801	    -2.5177	     0.5875	
     2.4338	    -2.3499	    -5.2872	     2.3499	     2.6016	    -3.2730	     1.7624	    -4.6997	    -3.3569	    -0.4196	
     2.8534	    -2.3499	    -5.3711	     2.7695	     2.5177	    -3.4409	     1.2589	    -5.3711	    -4.5319	    -1.6785	
     2.9373	    -2.6016	    -5.6229	     2.6855	     2.2659	    -3.9444	     0.5875	    -6.2943	    -5.8746	    -3.1052	
     2.9373	    -2.9373	    -5.9586	     2.1820	     2.0142	    -4.6997	     0.0000	    -7.3853	    -7.2174	    -4.6158	
     2.7695	    -3.2730	    -6.2943	     1.4267	     1.8463	    -5.7068	    -0.5035	    -8.4763	    -8.5602	    -6.0425	
     2.7695	    -3.5248	    -6.4621	     0.5035	     1.7624	    -6.7139	    -0.8392	    -9.5673	    -9.6512	    -7.1335	
     2.7695	    -3.6087	    -6.4621	    -0.3357	     1.8463	    -7.6370	    -0.8392	   -10.4065	   -10.4904	    -7.8888	
     3.0212	    -3.5248	    -6.2943	    -1.0071	     2.1820	    -8.4763	    -0.5875	   -11.0779	   -10.9940	    -8.3084	
     3.4409	    -3.1891	    -5.8746	    -1.3428	     2.6855	    -9.0637	     0.0839	   -11.4136	   -11.1618	    -8.2245	
     4.0283	    -2.6016	    -5.2032	    -1.4267	     3.2730	    -9.3155	     1.0071	   -11.4975	   -10.9100	    -7.7209	
     4.6997	    -1.9302	    -4.4479	    -1.3428	     4.1122	    -9.3994	     2.0981	   -11.2457	   -10.3226	    -6.8817	
     5.4550	    -1.0071	    -3.4409	    -1.1749	     5.0354	    -9.2316	     3.4409	   -10.7422	    -9.5673	    -5.7907	
     6.1264	    -0.0839	    -2.5177	    -1.0071	     5.8746	    -8.8959	     4.6997	   -10.1547	    -8.5602	    -4.4479	
     6.7978	     0.8392	    -1.5945	    -0.9232	     6.7139	    -8.4763	     5.9586	    -9.4833	    -7.5531	    -3.1891	
     7.3013	     1.6785	    -0.7553	    -0.9232	     7.4692	    -8.0566	     6.9656	    -8.8120	    -6.6299	    -2.0981	
     7.6370	     2.3499	    -0.1678	    -1.0071	     7.8888	    -7.6370	     7.6370	    -8.2245	    -5.8746	    -1.2589	
     7.8888	     2.9373	     0.2518	    -1.1749	     8.1406	    -7.3013	     7.9727	    -7.8049	    -5.3711	    -0.8392	
     8.1406	     3.2730	     0.5035	    -1.2589	     8.1406	    -7.0496	     7.8888	    -7.4692	    -5.0354	    -0.7553	
     8.3084	     3.5248	     0.5035	    -1.2589	     7.8888	    -6.7139	     7.4692	    -7.2174	    -4.9515	    -1.0071	
     8.4763	     3.6087	     0.4196	    -1.1749	     7.3853	    -6.5460	     6.7139	    -7.1335	    -5.0354	    -1.5945	
     8.6441	     3.6087	     0.2518	    -1.0071	     6.6299	    -6.2943	     5.7068	    -6.9656	    -5.2872	    -2.2659	
     8.8959	     3.4409	     0.0839	    -0.7553	     5.8746	    -6.1264	     4.4479	    -6.8817	    -5.5389	    -3.0212	
     9.0637	     3.3569	    -0.1678	    -0.4196	     5.0354	    -5.8746	     3.2730	    -6.7139	    -5.7068	    -3.6926	
     9.3155	     3.2730	    -0.3357	     0.0839	     4.2801	    -5.5389	     2.0981	    -6.4621	    -5.8746	    -4.3640	
     9.4833	     3.2730	    -0.3357	     0.9232	     3.7766	    -5.1193	     1.2589	    -6.1264	    -5.9586	    -4.7836	
     9.5673	     3.2730	    -0.2518	     1.8463	     3.4409	    -4.6997	     0.6714	    -5.6229	    -5.8746	    -5.0354	
     9.5673	     3.1891	    -0.1678	     2.7695	     3.2730	    -4.1962	     0.4196	    -5.1193	    -5.7907	    -5.1193	
     9.3994	     3.1052	    -0.0839	     3.6926	     3.3569	    -3.8605	     0.4196	    -4.6997	    -5.6229	    -5.0354	
     8.9798	     2.9373	    -0.0839	     4.3640	     3.6087	    -3.6087	     0.5875	    -4.2801	    -5.4550	    -4.8676	
     8.4763	     2.6855	    -0.0839	     4.7836	     3.9444	    -3.5248	     1.0071	    -4.1122	    -5.2872	    -4.6997	
     7.8888	     2.3499	    -0.0839	     4.8676	     4.4479	    -3.6087	     1.4267	    -4.0283	    -5.2032	    -4.3640	
     7.1335	     2.0142	    -0.0839	     4.6158	     4.9515	    -3.7766	     1.9302	    -4.0283	    -5.0354	    -4.1122	
     6.2943	     1.5945	    -0.1678	     4.1122	     5.4550	    -4.0283	     2.3499	    -4.1962	    -4.9515	    -3.8605	
     5.3711	     1.0910	    -0.3357	     3.4409	     5.8746	    -4.2801	     2.6855	    -4.2801	    -4.8676	    -3.6926	
     4.6158	     0.5875	    -0.4196	     2.7695	     6.2943	    -4.5319	     3.0212	    -4.3640	    -4.6997	    -3.5248	
     3.9444	     0.2518	    -0.4196	     2.1820	     6.6299	    -4.5319	     3.1891	    -4.1962	    -4.2801	    -3.2730	
     3.5248	     0.1678	    -0.2518	     1.9302	     7.0496	    -4.1962	     3.5248	    -3.7766	    -3.7766	    -2.9373	
     3.6087	     0.3357	     0.1678	     2.0142	     7.6370	    -3.5248	     3.8605	    -3.0212	    -2.9373	    -2.4338	
     4.0283	     0.8392	     0.8392	     2.4338	     8.3084	    -2.6016	     4.3640	    -1.9302	    -1.8463	    -1.7624	
     4.6997	     1.5945	     1.6785	     3.0212	     9.0637	    -1.5106	     4.8676	    -0.7553	    -0.7553	    -1.0910	
     5.4550	     2.2659	     2.5177	     3.6087	     9.7351	    -0.4196	     5.2032	     0.3357	     0.2518	    -0.5035	
     6.2103	     2.8534	     3.1052	     4.0283	    10.1547	     0.3357	     5.2872	     1.1749	     1.0071	    -0.1678	
     6.6299	     3.1052	     3.3569	     4.1122	    10.2386	     0.6714	     4.9515	     1.5106	     1.3428	    -0.2518	
     6.7139	     2.9373	     3.1891	     3.8605	     9.9030	     0.5035	     4.1962	     1.4267	     1.2589	    -0.5875	
     6.4621	     2.2659	     2.6016	     3.1052	     9.0637	    -0.1678	     3.0212	     0.7553	     0.6714	    -1.4267	
     5.6229	     1.1749	     1.5106	     1.8463	     7.9727	    -1.4267	     1.5106	    -0.4196	    -0.4196	    -2.5177	
     4.4479	    -0.3357	     0.0839	     0.0839	     6.4621	    -3.1891	    -0.1678	    -2.0142	    -1.9302	    -3.9444	
     2.7695	    -2.0981	    -1.5945	    -2.0142	     4.8676	    -5.2872	    -1.9302	    -3.9444	    -3.6087	    -5.4550	
     0.9232	    -4.0283	    -3.3569	    -4.3640	     3.2730	    -7.6370	    -3.4409	    -6.0425	    -5.4550	    -7.0496	
    -1.0910	    -5.9586	    -5.0354	    -6.7978	     1.8463	    -9.9030	    -4.6997	    -8.2245	    -7.3013	    -8.3923	
    -3.0212	    -7.8049	    -6.5460	    -9.1476	     0.6714	   -12.1689	    -5.5389	   -10.3226	    -8.8959	    -9.4833	
    -4.8676	    -9.3994	    -7.7209	   -11.2457	    -0.1678	   -14.1830	    -5.9586	   -12.2528	   -10.2386	   -10.3226	
    -6.4621	   -10.8261	    -8.7280	   -12.9242	    -0.8392	   -15.8615	    -6.1264	   -13.9313	   -11.3297	   -10.7422	
    -7.8049	   -11.9171	    -9.3994	   -14.2670	    -1.1749	   -17.1204	    -5.9586	   -15.3580	   -12.0850	   -10.8261	
    -8.8959	   -12.7563	    -9.8190	   -15.0223	    -1.3428	   -18.0435	    -5.7068	   -16.4490	   -12.5885	   -10.6583	
    -9.5673	   -13.3438	   -10.0708	   -15.3580	    -1.4267	   -18.5471	    -5.3711	   -17.2882	   -12.8403	   -10.1547	
    -9.9869	   -13.6795	   -10.0708	   -15.2740	    -1.4267	   -18.6310	    -5.0354	   -17.7917	   -13.0081	    -9.6512	
   -10.1547	   -13.7634	   -10.0708	   -14.7705	    -1.5106	   -18.5471	    -4.7836	   -17.9596	   -13.0081	    -9.0637	
    -9.9869	   -13.6795	   -10.0708	   -13.9313	    -1.5106	   -18.1274	    -4.6997	   -17.9596	   -13.0081	    -8.6441	
    -9.5673	   -13.4277	   -10.0708	   -12.9242	    -1.6785	   -17.6239	    -4.6997	   -17.7078	   -12.9242	    -8.3084	
    -8.9798	   -13.0081	    -9.9869	   -11.6653	    -1.6785	   -16.8686	    -4.6997	   -17.1204	   -12.7563	    -7.9727	
    -8.1406	   -12.4207	    -9.8190	   -10.2386	    -1.5945	   -15.9454	    -4.6997	   -16.2811	   -12.5885	    -7.7209	
    -7.1335	   -11.6653	    -9.4833	    -8.8120	    -1.3428	   -14.9384	    -4.5319	   -15.2740	   -12.1689	    -7.4692	
    -6.1264	   -10.8261	    -9.1476	    -7.3853	    -0.9232	   -13.8474	    -4.1122	   -14.1830	   -11.7493	    -7.1335	
    -5.0354	    -9.9030	    -8.6441	    -5.9586	    -0.3357	   -12.6724	    -3.6087	   -12.9242	   -11.0779	    -6.7139	
    -4.0283	    -9.0637	    -8.0566	    -4.7836	     0.4196	   -11.4975	    -2.7695	   -11.7493	   -10.4065	    -6.2103	
    -3.1891	    -8.1406	    -7.4692	    -3.7766	     1.2589	   -10.4904	    -1.8463	   -10.5743	    -9.5673	    -5.5389	
    -2.5177	    -7.3013	    -6.7978	    -2.8534	     2.1820	    -9.4833	    -0.6714	    -9.4833	    -8.6441	    -4.7836	
    -2.0142	    -6.5460	    -6.1264	    -2.0981	     3.1052	    -8.5602	     0.5875	    -8.4763	    -7.6370	    -3.9444	
    -1.6785	    -5.9586	    -5.4550	    -1.5106	     4.0283	    -7.7209	     1.9302	    -7.5531	    -6.7139	    -3.1052	
    -1.6785	    -5.4550	    -4.8676	    -1.0071	     4.9515	    -7.1335	     3.1891	    -6.8817	    -5.9586	    -2.3499	
    -1.9302	    -5.2032	    -4.4479	    -0.7553	     5.7068	    -6.7139	     4.3640	    -6.3782	    -5.2872	    -1.7624	
    -2.5177	    -5.2032	    -4.1962	    -0.6714	     6.3782	    -6.6299	     5.3711	    -6.2103	    -4.9515	    -1.2589	
    -3.1891	    -5.2872	    -4.1122	    -0.7553	     6.8817	    -6.7978	     6.2103	    -6.2103	    -4.7836	    -1.0071	
    -3.9444	    -5.5389	    -4.1122	    -1.0071	     7.3853	    -7.1335	     6.7978	    -6.3782	    -4.9515	    -1.0071	
    -4.6158	    -5.9586	    -4.1962	    -1.4267	     7.6370	    -7.8049	     7.1335	    -6.7139	    -5.2032	    -1.1749	
    -5.2032	    -6.4621	    -4.3640	    -2.0142	     7.7209	    -8.6441	     7.1335	    -7.2174	    -5.7068	    -1.5945	
    -5.6229	    -7.0496	    -4.6997	    -2.8534	     7.5531	    -9.6512	     6.7978	    -7.8888	    -6.3782	    -2.2659	
    -5.9586	    -7.7209	    -5.2032	    -3.7766	     7.0496	   -10.8261	     6.0425	    -8.5602	    -7.1335	    -3.2730	
    -6.1264	    -8.4763	    -5.7907	    -4.8676	     6.3782	   -12.1689	     4.9515	    -9.3994	    -8.0566	    -4.4479	
    -6.1264	    -9.2316	    -6.3782	    -5.9586	     5.3711	   -13.5117	     3.5248	   -10.1547	    -9.1476	    -5.8746	
    -6.0425	    -9.9030	    -7.0496	    -6.9656	     4.2801	   -14.7705	     1.9302	   -10.9100	   -10.1547	    -7.2174	
    -5.8746	   -10.4904	    -7.6370	    -7.8049	     3.1891	   -15.8615	     0.4196	   -11.5814	   -11.1618	    -8.5602	
    -5.5389	   -10.8261	    -8.1406	    -8.4763	     2.1820	   -16.7007	    -1.0071	   -12.0850	   -11.9171	    -9.7351	
    -5.2032	   -11.0779	    -8.3923	    -8.8959	     1.3428	   -17.2043	    -2.0981	   -12.3367	   -12.5046	   -10.5743	
    -4.7836	   -11.0779	    -8.3923	    -9.1476	     0.8392	   -17.4561	    -2.7695	   -12.5046	   -12.7563	   -10.9940	
    -4.2801	   -10.8261	    -8.1406	    -9.0637	     0.7553	   -17.2882	    -3.0212	   -12.4207	   -12.5885	   -10.9940	
    -3.6926	   -10.3226	    -7.5531	    -8.6441	     1.0910	   -16.7847	    -2.6855	   -12.1689	   -12.0850	   -10.4904	
    -3.0212	    -9.6512	    -6.6299	    -7.8888	     1.8463	   -15.8615	    -1.8463	   -11.6653	   -11.0779	    -9.3994	
    -2.1820	    -8.6441	    -5.4550	    -6.7978	     3.0212	   -14.6866	    -0.4196	   -11.0779	    -9.8190	    -7.8888	
    -1.2589	    -7.4692	    -4.1122	    -5.4550	     4.5319	   -13.3438	     1.2589	   -10.2386	    -8.2245	    -6.0425	
    -0.2518	    -6.2103	    -2.5177	    -3.8605	     6.2103	   -11.8332	     3.1891	    -9.3994	    -6.5460	    -3.9444	
     0.9232	    -4.6997	    -0.9232	    -2.2659	     7.8888	   -10.3226	     5.1193	    -8.4763	    -4.8676	    -1.8463	
     2.0981	    -3.1891	     0.6714	    -0.7553	     9.3994	    -8.8959	     6.8817	    -7.6370	    -3.2730	     0.2518	
     3.2730	    -1.6785	     2.0981	     0.5035	    10.7422	    -7.6370	     8.3923	    -7.0496	    -2.0981	     2.0142	
     4.5319	    -0.1678	     3.4409	     1.5945	    11.7493	    -6.6299	     9.4833	    -6.5460	    -1.1749	     3.3569	
     5.8746	     1.1749	     4.5319	     2.3499	    12.4207	    -5.7907	    10.0708	    -6.3782	    -0.7553	     4.1962	
     7.1335	     2.4338	     5.2872	     2.8534	    12.6724	    -5.2872	    10.2386	    -6.3782	    -0.7553	     4.5319	
     8.3084	     3.3569	     5.7907	     3.0212	    12.5885	    -4.9515	     9.8190	    -6.7139	    -1.1749	     4.2801	
     9.3994	     4.1122	     6.0425	     3.0212	    12.1689	    -4.9515	     9.0637	    -7.3013	    -2.0142	     3.6087	
    10.2386	     4.5319	     5.9586	     2.8534	    11.4136	    -5.2032	     7.8888	    -7.9727	    -3.0212	     2.5177	
    10.8261	     4.6997	     5.6229	     2.6016	    10.4065	    -5.5389	     6.5460	    -8.8120	    -4.2801	     1.1749	
    11.3297	     4.6997	     5.1193	     2.3499	     9.3994	    -5.8746	     5.1193	    -9.5673	    -5.4550	    -0.3357	
    11.6653	     4.6997	     4.6158	     2.1820	     8.3084	    -6.2103	     3.6926	   -10.2386	    -6.5460	    -1.6785	
    11.7493	     4.4479	     4.0283	     2.0142	     7.3013	    -6.6299	     2.4338	   -10.7422	    -7.4692	    -3.0212	
    11.5814	     4.1122	     3.2730	     1.7624	     6.2103	    -7.0496	     1.2589	   -11.2457	    -8.3084	    -4.1962	
    11.0779	     3.4409	     2.3499	     1.2589	     5.1193	    -7.6370	     0.1678	   -11.8332	    -9.0637	    -5.2872	
    10.1547	     2.5177	     1.2589	     0.5875	     3.8605	    -8.3923	    -0.8392	   -12.5046	    -9.8190	    -6.2943	
     8.8120	     1.2589	     0.0000	    -0.5875	     2.6016	    -9.4833	    -1.8463	   -13.3438	   -10.6583	    -7.3013	
     7.0496	    -0.3357	    -1.5106	    -2.0142	     1.2589	   -10.7422	    -2.7695	   -14.4348	   -11.6653	    -8.3084	
     5.0354	    -2.0981	    -3.0212	    -3.7766	    -0.1678	   -12.1689	    -3.6087	   -15.6937	   -12.7563	    -9.2316	
     2.9373	    -3.8605	    -4.5319	    -5.6229	    -1.4267	   -13.6795	    -4.3640	   -17.0364	   -13.8474	   -10.1547	
     0.8392	    -5.6229	    -6.0425	    -7.5531	    -2.6016	   -15.1062	    -4.9515	   -18.3792	   -14.9384	   -10.9940	
    -1.0910	    -7.2174	    -7.3013	    -9.3994	    -3.6926	   -16.4490	    -5.5389	   -19.6381	   -16.0294	   -11.6653	
    -2.7695	    -8.5602	    -8.4763	   -10.9940	    -4.5319	   -17.5400	    -5.9586	   -20.7291	   -16.9525	   -12.3367	
    -4.0283	    -9.4833	    -9.2316	   -12.1689	    -5.0354	   -18.3792	    -6.2103	   -21.5683	   -17.7078	   -12.6724	
    -4.8676	    -9.9030	    -9.7351	   -12.9242	    -5.2872	   -18.7149	    -6.2103	   -22.0718	   -18.2114	   -12.8403	
    -5.2032	    -9.9030	    -9.7351	   -13.0920	    -5.1193	   -18.6310	    -6.0425	   -22.1558	   -18.2953	   -12.7563	
    -5.0354	    -9.5673	    -9.3994	   -12.8403	    -4.6997	   -18.1274	    -5.6229	   -21.8201	   -18.0435	   -12.3367	
    -4.4479	    -8.8120	    -8.8120	   -12.0850	    -4.0283	   -17.3721	    -5.0354	   -21.0648	   -17.5400	   -11.6653	
    -3.6087	    -7.8049	    -7.9727	   -10.9940	    -3.1052	   -16.3651	    -4.4479	   -20.0577	   -16.7847	   -10.7422	
    -2.6016	    -6.7139	    -7.0496	    -9.7351	    -2.0981	   -15.1901	    -3.6926	   -18.7988	   -15.7776	    -9.7351	
    -1.5106	    -5.5389	    -5.9586	    -8.2245	    -1.0910	   -13.9313	    -2.8534	   -17.3721	   -14.6866	    -8.5602	
    -0.4196	    -4.3640	    -4.9515	    -6.7978	    -0.0839	   -12.6724	    -2.0142	   -15.9454	   -13.5117	    -7.3853	
     0.5035	    -3.4409	    -4.0283	    -5.5389	     0.9232	   -11.6653	    -1.1749	   -14.6027	   -12.3367	    -6.1264	
     1.0910	    -2.8534	    -3.2730	    -4.5319	     1.5945	   -10.8261	    -0.4196	   -13.4277	   -11.3297	    -4.9515	
     1.2589	    -2.6855	    -2.9373	    -3.8605	     2.0142	   -10.3226	     0.1678	   -12.4207	   -10.4904	    -3.9444	
     1.0910	    -2.9373	    -2.8534	    -3.6926	     2.0981	   -10.1547	     0.6714	   -11.8332	    -9.9030	    -3.1052	
     0.5875	    -3.6087	    -3.1891	    -3.7766	     1.9302	   -10.2386	     1.0071	   -11.4136	    -9.4833	    -2.4338	
    -0.2518	    -4.6158	    -3.7766	    -4.2801	     1.4267	   -10.5743	     1.1749	   -11.2457	    -9.2316	    -1.9302	
    -1.3428	    -5.9586	    -4.6997	    -5.0354	     0.8392	   -11.0779	     1.2589	   -11.2457	    -9.1476	    -1.5945	
    -2.6016	    -7.3853	    -5.7907	    -5.8746	     0.0000	   -11.6653	     1.1749	   -11.4136	    -9.1476	    -1.3428	
    -3.9444	    -8.9798	    -7.0496	    -6.8817	    -1.0071	   -12.3367	     0.9232	   -11.7493	    -9.2316	    -1.2589	
    -5.2872	   -10.6583	    -8.3923	    -7.8888	    -2.0142	   -12.9242	     0.4196	   -12.1689	    -9.3155	    -1.2589	
    -6.5460	   -12.1689	    -9.7351	    -8.9798	    -3.1052	   -13.5117	    -0.3357	   -12.5885	    -9.4833	    -1.3428	
    -7.7209	   -13.6795	   -11.1618	    -9.9869	    -4.1962	   -14.0991	    -1.2589	   -13.0081	    -9.7351	    -1.5945	
    -8.8959	   -15.1062	   -12.5885	   -10.9940	    -5.3711	   -14.6027	    -2.4338	   -13.5117	    -9.9869	    -2.0142	
    -9.9030	   -16.3651	   -14.0152	   -12.0010	    -6.6299	   -15.1901	    -3.8605	   -14.0152	   -10.3226	    -2.5177	
   -10.8261	   -17.6239	   -15.4419	   -12.9242	    -7.9727	   -15.7776	    -5.4550	   -14.5187	   -10.7422	    -3.2730	
   -11.6653	   -18.7149	   -16.7847	   -13.8474	    -9.3155	   -16.3651	    -7.3013	   -14.9384	   -11.0779	    -4.1122	
   -12.4207	   -19.6381	   -18.0435	   -14.5187	   -10.5743	   -16.8686	    -9.1476	   -15.3580	   -11.4136	    -4.8676	
   -13.0920	   -20.3934	   -19.0506	   -15.0223	   -11.7493	   -17.1204	   -10.8261	   -15.5258	   -11.4975	    -5.4550	
   -13.5956	   -20.8969	   -19.8059	   -15.1062	   -12.5885	   -17.2043	   -12.2528	   -15.5258	   -11.3297	    -5.8746	
   -13.9313	   -21.0648	   -20.2255	   -14.9384	   -13.0920	   -17.0364	   -13.3438	   -15.2740	   -10.9940	    -5.9586	
   -14.0152	   -20.8969	   -20.2255	   -14.4348	   -13.2599	   -16.5329	   -14.0152	   -14.6866	   -10.3226	    -5.6229	
   -13.9313	   -20.4773	   -19.8059	   -13.7634	   -13.0920	   -15.8615	   -14.0991	   -13.9313	    -9.3994	    -4.8676	
   -13.6795	   -19.8059	   -19.1345	   -13.0081	   -12.5885	   -15.1062	   -13.7634	   -12.9242	    -8.3084	    -3.7766	
   -13.1760	   -18.9667	   -18.2114	   -12.4207	   -11.8332	   -14.3509	   -13.0920	   -11.8332	    -7.1335	    -2.4338	
   -12.5885	   -18.0435	   -17.2043	   -11.9171	   -10.9940	   -13.7634	   -12.0850	   -10.7422	    -5.9586	    -0.9232	
   -11.8332	   -17.0364	   -16.0294	   -11.6653	    -9.9869	   -13.3438	   -10.9100	    -9.7351	    -4.8676	     0.6714	
   -11.0779	   -15.9454	   -14.7705	   -11.5814	    -8.8959	   -13.1760	    -9.4833	    -8.8959	    -3.9444	     2.1820	
   -10.1547	   -14.9384	   -13.5956	   -11.5814	    -7.7209	   -13.1760	    -8.0566	    -8.1406	    -3.1052	     3.6087	
    -9.2316	   -13.8474	   -12.3367	   -11.6653	    -6.4621	   -13.2599	    -6.5460	    -7.6370	    -2.4338	     4.7836	
    -8.2245	   -12.7563	   -11.0779	   -11.7493	    -5.2032	   -13.4277	    -5.0354	    -7.1335	    -1.8463	     5.8746	
    -7.1335	   -11.5814	    -9.8190	   -11.7493	    -3.8605	   -13.5117	    -3.6926	    -6.7139	    -1.3428	     6.6299	
    -6.0425	   -10.4065	    -8.5602	   -11.7493	    -2.5177	   -13.5956	    -2.3499	    -6.2943	    -0.8392	     7.2174	
    -4.7836	    -9.0637	    -7.3013	   -11.5814	    -1.1749	   -13.5956	    -1.2589	    -5.8746	    -0.3357	     7.5531	
    -3.4409	    -7.7209	    -6.0425	   -11.4975	     0.0000	   -13.4277	    -0.4196	    -5.3711	     0.0000	     7.6370	
    -2.0142	    -6.3782	    -4.7836	   -11.4136	     1.1749	   -13.2599	     0.2518	    -4.9515	     0.2518	     7.4692	
    -0.5035	    -5.0354	    -3.6087	   -11.3297	     2.0981	   -13.0920	     0.5875	    -4.6997	     0.3357	     7.0496	
     0.9232	    -3.9444	    -2.6016	   -11.3297	     2.6855	   -13.0920	     0.5875	    -4.5319	     0.2518	     6.2943	
     2.1820	    -3.0212	    -1.8463	   -11.4975	     3.0212	   -13.1760	     0.2518	    -4.7836	    -0.1678	     5.2872	
     3.0212	    -2.5177	    -1.5106	   -11.7493	     3.0212	   -13.5117	    -0.4196	    -5.2872	    -0.9232	     3.9444	
     3.5248	    -2.5177	    -1.4267	   -12.1689	     2.6016	   -14.0991	    -1.5106	    -6.2103	    -2.0142	     2.4338	
     3.4409	    -2.8534	    -1.8463	   -12.7563	     1.7624	   -14.9384	    -2.7695	    -7.5531	    -3.3569	     0.6714	
     2.8534	    -3.6926	    -2.6016	   -13.4277	     0.6714	   -16.0294	    -4.2801	    -9.1476	    -4.9515	    -1.1749	
     1.9302	    -4.7836	    -3.6087	   -14.1830	    -0.5875	   -17.1204	    -5.7907	   -10.9940	    -6.7139	    -3.0212	
     0.8392	    -5.9586	    -4.5319	   -14.7705	    -1.8463	   -18.1274	    -7.0496	   -12.6724	    -8.3084	    -4.6997	
    -0.1678	    -6.9656	    -5.2872	   -15.1062	    -2.7695	   -18.8828	    -7.9727	   -14.0991	    -9.6512	    -6.0425	
    -0.8392	    -7.6370	    -5.6229	   -15.1062	    -3.3569	   -19.2184	    -8.3084	   -15.0223	   -10.5743	    -6.8817	
    -1.0910	    -7.8049	    -5.4550	   -14.6866	    -3.2730	   -19.1345	    -8.0566	   -15.2740	   -10.9940	    -7.1335	
    -0.7553	    -7.3853	    -4.6158	   -13.8474	    -2.6016	   -18.4631	    -7.0496	   -14.8544	   -10.8261	    -6.8817	
     0.1678	    -6.2943	    -3.2730	   -12.5046	    -1.3428	   -17.3721	    -5.5389	   -13.8474	   -10.0708	    -6.0425	
     1.6785	    -4.6158	    -1.3428	   -10.9100	     0.4196	   -15.8615	    -3.5248	   -12.2528	    -8.7280	    -4.6997	
     3.6926	    -2.4338	     1.0071	    -8.9798	     2.6855	   -14.0152	    -1.1749	   -10.2386	    -6.9656	    -2.9373	
     6.2103	     0.2518	     3.6926	    -6.9656	     5.2032	   -12.0850	     1.3428	    -7.8888	    -4.8676	    -0.9232	
     8.9798	     3.1052	     6.4621	    -4.9515	     7.8888	   -10.0708	     3.9444	    -5.5389	    -2.6855	     1.1749	
    11.8332	     5.9586	     9.2316	    -3.0212	    10.4904	    -8.2245	     6.2943	    -3.1891	    -0.5875	     3.1891	
    14.6027	     8.7280	    11.6653	    -1.2589	    12.8403	    -6.5460	     8.3084	    -1.0071	     1.3428	     4.8676	
    17.0364	    11.1618	    13.8474	     0.3357	    14.7705	    -5.1193	     9.9030	     0.9232	     2.9373	     6.1264	
    19.1345	    13.1760	    15.6097	     1.8463	    16.2811	    -3.9444	    10.9100	     2.6016	     4.1122	     6.9656	
    20.7291	    14.8544	    16.8686	     3.1891	    17.2043	    -2.9373	    11.4136	     4.1122	     4.8676	     7.3013	
    21.9040	    16.0294	    17.7917	     4.4479	    17.7078	    -2.1820	    11.3297	     5.2872	     5.2032	     7.2174	
    22.5754	    16.7847	    18.1274	     5.3711	    17.6239	    -1.5945	    10.7422	     6.2103	     5.2032	     6.7139	
    22.7432	    17.0364	    18.0435	     6.1264	    17.0364	    -1.2589	     9.7351	     6.7139	     4.9515	     5.8746	
    22.4075	    16.9525	    17.5400	     6.3782	    16.0294	    -1.2589	     8.3923	     6.7978	     4.4479	     4.9515	
    21.8201	    16.4490	    16.7007	     6.2103	    14.8544	    -1.5106	     6.9656	     6.5460	     3.7766	     3.9444	
    21.0648	    15.6937	    15.6097	     5.7068	    13.6795	    -1.9302	     5.6229	     5.8746	     3.1052	     3.0212	
    20.0577	    14.8544	    14.4348	     4.7836	    12.4207	    -2.6016	     4.4479	     5.0354	     2.3499	     2.2659	
    19.1345	    13.9313	    13.1760	     3.6087	    11.2457	    -3.3569	     3.4409	     3.8605	     1.6785	     1.5945	
    18.1274	    13.0081	    11.9171	     2.3499	    10.2386	    -4.1122	     2.6855	     2.6855	     1.0910	     1.0910	
    17.1204	    12.1689	    10.7422	     1.0071	     9.3155	    -4.8676	     2.0981	     1.4267	     0.5875	     0.6714	
    16.2811	    11.4136	     9.7351	    -0.2518	     8.5602	    -5.5389	     1.5945	     0.1678	     0.0839	     0.3357	
    15.4419	    10.8261	     8.8959	    -1.2589	     7.9727	    -6.0425	     1.3428	    -0.8392	    -0.2518	     0.1678	
    14.7705	    10.4065	     8.3084	    -1.9302	     7.5531	    -6.2943	     1.1749	    -1.6785	    -0.3357	     0.0839	
    14.3509	    10.2386	     7.9727	    -2.1820	     7.3013	    -6.2103	     1.0071	    -2.1820	    -0.3357	     0.1678	
    14.1830	    10.3226	     7.8049	    -1.8463	     7.2174	    -5.7068	     0.8392	    -2.3499	    -0.0839	     0.1678	
    14.2670	    10.5743	     7.8888	    -0.9232	     7.3013	    -4.9515	     0.7553	    -2.0981	     0.3357	     0.3357	
    14.6866	    10.9940	     8.1406	     0.4196	     7.3013	    -3.8605	     0.5035	    -1.5945	     0.9232	     0.4196	
    15.1901	    11.4975	     8.4763	     1.9302	     7.3853	    -2.6855	     0.0839	    -0.9232	     1.5945	     0.5035	
    15.8615	    12.0010	     8.7280	     3.6087	     7.3013	    -1.5106	    -0.3357	    -0.0839	     2.1820	     0.5035	
    16.4490	    12.4207	     8.9798	     5.1193	     7.1335	    -0.4196	    -0.9232	     0.7553	     2.8534	     0.4196	
    16.9525	    12.7563	     9.1476	     6.4621	     6.8817	     0.5875	    -1.4267	     1.5106	     3.3569	     0.3357	
    17.4561	    13.0081	     9.3994	     7.7209	     6.6299	     1.5106	    -1.9302	     2.2659	     3.9444	     0.3357	
    17.8757	    13.2599	     9.6512	     8.8120	     6.4621	     2.4338	    -2.2659	     3.1052	     4.5319	     0.4196	
    18.2114	    13.5117	     9.9030	     9.8190	     6.3782	     3.3569	    -2.3499	     3.9444	     5.2032	     0.7553	
    18.4631	    13.8474	    10.3226	    10.8261	     6.4621	     4.3640	    -2.2659	     4.9515	     6.0425	     1.2589	
    18.7988	    14.0991	    10.8261	    11.8332	     6.7139	     5.4550	    -1.8463	     6.0425	     6.9656	     2.0981	
    19.0506	    14.5187	    11.3297	    12.8403	     7.2174	     6.6299	    -1.2589	     7.2174	     8.0566	     3.1891	
    19.3024	    14.9384	    12.0010	    13.8474	     7.8888	     7.8888	    -0.4196	     8.5602	     9.2316	     4.5319	
    19.5541	    15.3580	    12.6724	    14.9384	     8.7280	     9.1476	     0.5875	     9.9869	    10.4904	     6.0425	
    19.7220	    15.9454	    13.4277	    16.1133	     9.6512	    10.4065	     1.6785	    11.4136	    11.6653	     7.6370	
    19.8059	    16.4490	    14.0991	    17.2882	    10.6583	    11.4975	     2.8534	    12.7563	    12.7563	     9.1476	
    19.8059	    17.1204	    14.7705	    18.2953	    11.5814	    12.4207	     3.8605	    13.9313	    13.6795	    10.4904	
    19.8059	    17.7078	    15.3580	    19.2184	    12.4207	    13.1760	     4.7836	    14.8544	    14.3509	    11.5814	
    19.8059	    18.3792	    15.8615	    19.8898	    13.1760	    13.7634	     5.5389	    15.6097	    14.8544	    12.4207	
    19.8898	    19.1345	    16.3651	    20.2255	    13.7634	    14.0991	     5.9586	    16.1972	    15.1062	    12.9242	
    20.1416	    19.8059	    16.7007	    20.1416	    14.2670	    14.1830	     6.1264	    16.4490	    15.1901	    13.1760	
    20.3934	    20.3934	    16.9525	    19.7220	    14.4348	    14.1830	     6.0425	    16.6168	    15.1062	    13.0920	
    20.7291	    20.7291	    17.0364	    18.9667	    14.4348	    13.9313	     5.6229	    16.4490	    14.8544	    12.7563	
    21.0648	    20.8130	    16.9525	    17.8757	    14.0991	    13.5117	     4.8676	    16.1972	    14.4348	    12.1689	
    21.3165	    20.5612	    16.5329	    16.6168	    13.4277	    12.8403	     3.9444	    15.6937	    13.8474	    11.4136	
    21.4005	    19.9738	    15.9454	    15.1901	    12.5885	    12.0850	     2.9373	    15.0223	    13.1760	    10.4904	
    21.3165	    18.9667	    15.1901	    13.7634	    11.5814	    11.0779	     1.7624	    14.2670	    12.3367	     9.4833	
    20.9808	    17.7917	    14.3509	    12.2528	    10.4904	    10.0708	     0.7553	    13.4277	    11.4975	     8.4763	
    20.4773	    16.4490	    13.3438	    10.9100	     9.3994	     8.9798	    -0.0839	    12.5046	    10.5743	     7.5531	
    19.7220	    14.9384	    12.3367	     9.5673	     8.3084	     7.8888	    -0.7553	    11.6653	     9.8190	     6.7978	
    18.5471	    13.4277	    11.2457	     8.3923	     7.3013	     6.8817	    -1.1749	    10.8261	     9.1476	     6.2103	
    17.1204	    11.8332	    10.3226	     7.3013	     6.3782	     6.0425	    -1.3428	    10.0708	     8.5602	     5.8746	
    15.4419	    10.4065	     9.3994	     6.4621	     5.7907	     5.3711	    -1.2589	     9.4833	     8.2245	     5.7068	
    13.6795	     9.1476	     8.7280	     5.7907	     5.3711	     4.9515	    -0.7553	     9.0637	     8.0566	     5.7907	
    11.9171	     8.1406	     8.3084	     5.3711	     5.3711	     4.7836	    -0.0839	     8.8120	     8.2245	     6.0425	
    10.4065	     7.3853	     8.1406	     5.0354	     5.6229	     4.7836	     0.9232	     8.8959	     8.6441	     6.6299	
     9.0637	     6.9656	     8.2245	     4.8676	     6.1264	     4.9515	     2.0142	     9.1476	     9.3155	     7.3013	
     8.1406	     6.7978	     8.5602	     4.6997	     6.7978	     5.2032	     3.1891	     9.6512	    10.0708	     8.0566	
     7.4692	     6.7978	     9.0637	     4.6158	     7.6370	     5.5389	     4.3640	    10.2386	    10.9100	     8.8120	
     7.0496	     7.0496	     9.6512	     4.5319	     8.5602	     5.9586	     5.4550	    10.9100	    11.8332	     9.5673	
     6.8817	     7.4692	    10.4065	     4.6158	     9.4833	     6.2943	     6.5460	    11.6653	    12.7563	    10.2386	
     6.8817	     7.8888	    11.1618	     4.7836	    10.3226	     6.7139	     7.3853	    12.4207	    13.5117	    10.7422	
     6.8817	     8.1406	    11.7493	     5.0354	    10.9940	     7.0496	     7.9727	    13.0920	    14.0991	    11.0779	
     6.7978	     8.3923	    12.1689	     5.2872	    11.4975	     7.2174	     8.2245	    13.5956	    14.4348	    11.1618	
     6.7139	     8.3923	    12.3367	     5.4550	    11.8332	     7.3013	     8.3084	    13.9313	    14.6027	    11.0779	
     6.4621	     8.2245	    12.2528	     5.7068	    11.9171	     7.3853	     8.0566	    14.1830	    14.5187	    10.8261	
     6.2943	     7.8888	    11.9171	     5.9586	    11.9171	     7.3853	     7.6370	    14.4348	    14.4348	    10.5743	
     6.0425	     7.5531	    11.5814	     6.2943	    11.9171	     7.5531	     7.1335	    14.6866	    14.3509	    10.4065	
     5.8746	     7.1335	    11.1618	     6.7139	    12.0010	     7.8049	     6.7139	    15.1062	    14.3509	    10.4065	
     5.7907	     6.8817	    10.8261	     7.2174	    12.1689	     8.1406	     6.3782	    15.6097	    14.6027	    10.6583	
     5.7907	     6.6299	    10.5743	     7.8049	    12.5046	     8.6441	     6.3782	    16.1972	    15.0223	    11.0779	
     5.8746	     6.5460	    10.4904	     8.3084	    12.9242	     9.2316	     6.6299	    16.8686	    15.6937	    11.6653	
     6.0425	     6.6299	    10.5743	     8.8959	    13.5956	     9.8190	     7.1335	    17.5400	    16.4490	    12.4207	
     6.2943	     6.7978	    10.9100	     9.3994	    14.3509	    10.4904	     7.8049	    18.2114	    17.2882	    13.2599	
     6.5460	     7.0496	    11.3297	     9.8190	    15.1901	    11.0779	     8.8120	    18.7988	    18.1274	    14.1830	
     6.8817	     7.4692	    11.9171	    10.3226	    16.0294	    11.6653	     9.8190	    19.3863	    19.0506	    15.1062	
     7.3013	     7.9727	    12.6724	    10.9100	    16.9525	    12.2528	    10.9940	    19.8898	    19.8898	    15.9454	
     7.7209	     8.4763	    13.4277	    11.4136	    17.7917	    12.7563	    12.0010	    20.3934	    20.7291	    16.7007	
     8.1406	     8.9798	    14.0991	    12.0010	    18.5471	    13.1760	    12.9242	    20.6451	    21.3165	    17.2882	
     8.3923	     9.3155	    14.6866	    12.5046	    19.0506	    13.5117	    13.6795	    20.7291	    21.7361	    17.6239	
     8.5602	     9.6512	    15.1062	    12.8403	    19.3024	    13.5117	    13.9313	    20.4773	    21.8201	    17.6239	
     8.4763	     9.6512	    15.2740	    13.0081	    19.2184	    13.2599	    13.8474	    19.8898	    21.5683	    17.1204	
     8.1406	     9.4833	    15.1062	    12.9242	    18.7149	    12.6724	    13.2599	    18.9667	    20.8130	    16.2811	
     7.6370	     9.1476	    14.6866	    12.5885	    17.8757	    11.8332	    12.2528	    17.8757	    19.8059	    14.9384	
     6.8817	     8.5602	    14.0991	    11.9171	    16.7007	    10.7422	    10.9100	    16.5329	    18.4631	    13.4277	
     5.9586	     7.9727	    13.3438	    11.1618	    15.3580	     9.5673	     9.3994	    15.2740	    16.9525	    11.6653	
     5.0354	     7.3013	    12.5885	    10.2386	    13.8474	     8.3084	     7.8049	    14.0991	    15.2740	     9.9030	
     4.1122	     6.6299	    11.8332	     9.3994	    12.3367	     7.1335	     6.2943	    13.1760	    13.6795	     8.1406	
     3.2730	     6.0425	    11.1618	     8.5602	    10.9940	     6.1264	     5.0354	    12.5885	    12.2528	     6.6299	
     2.5177	     5.5389	    10.6583	     7.8049	     9.9030	     5.2032	     4.0283	    12.2528	    10.9940	     5.4550	
     2.0142	     5.2032	    10.4065	     7.1335	     9.2316	     4.6158	     3.4409	    12.0850	     9.9869	     4.6158	
     1.6785	     5.1193	    10.4904	     6.7139	     8.8959	     4.1962	     3.2730	    12.2528	     9.3155	     4.1962	
     1.6785	     5.3711	    10.8261	     6.4621	     9.1476	     4.1122	     3.5248	    12.5885	     9.0637	     4.2801	
     2.0142	     5.9586	    11.5814	     6.3782	     9.8190	     4.2801	     4.2801	    13.0081	     9.1476	     4.8676	
     2.6016	     6.7978	    12.6724	     6.6299	    10.9100	     4.6997	     5.3711	    13.4277	     9.5673	     5.7907	
     3.4409	     7.8888	    13.9313	     6.9656	    12.4207	     5.3711	     6.7978	    13.8474	    10.2386	     7.0496	
     4.5319	     9.2316	    15.3580	     7.5531	    14.1830	     6.1264	     8.3923	    14.0152	    11.0779	     8.3923	
     5.6229	    10.6583	    16.8686	     8.2245	    16.0294	     6.8817	    10.0708	    14.0991	    11.9171	     9.8190	
     6.7978	    12.0010	    18.2114	     8.8120	    17.8757	     7.6370	    11.6653	    13.9313	    12.5885	    10.9940	
     7.9727	    13.2599	    19.4702	     9.3994	    19.4702	     8.1406	    13.0920	    13.4277	    13.0081	    11.8332	
     8.9798	    14.4348	    20.3934	     9.9030	    20.8130	     8.3923	    14.1830	    12.7563	    13.0920	    12.2528	
     9.9030	    15.2740	    21.1487	    10.2386	    21.7361	     8.4763	    15.0223	    11.8332	    12.7563	    12.2528	
    10.7422	    16.1133	    21.6522	    10.5743	    22.2397	     8.3084	    15.6097	    10.9100	    12.1689	    11.8332	
    11.4975	    16.8686	    21.9879	    10.7422	    22.4915	     7.9727	    15.9454	     9.9869	    11.4975	    11.1618	
    12.3367	    17.6239	    22.3236	    10.9940	    22.5754	     7.6370	    16.2811	     9.2316	    10.6583	    10.4904	
    13.3438	    18.4631	    22.7432	    11.1618	    22.4915	     7.3853	    16.5329	     8.7280	     9.9869	     9.7351	
    14.4348	    19.3863	    23.1628	    11.4136	    22.3236	     7.1335	    16.8686	     8.4763	     9.3994	     9.2316	
    15.5258	    20.3094	    23.6664	    11.5814	    22.0718	     6.8817	    17.0364	     8.3923	     9.0637	     8.8959	
    16.6168	    21.2326	    24.0021	    11.8332	    21.7361	     6.7139	    17.2043	     8.3923	     8.8959	     8.6441	
    17.6239	    21.9879	    24.2538	    11.9171	    21.2326	     6.4621	    17.2043	     8.4763	     8.8120	     8.6441	
    18.3792	    22.5754	    24.2538	    12.0010	    20.5612	     6.2103	    17.1204	     8.4763	     8.8120	     8.6441	
    19.1345	    23.0789	    24.1699	    12.0850	    19.9738	     5.9586	    16.9525	     8.4763	     8.9798	     8.7280	
    19.7220	    23.4985	    24.0860	    12.2528	    19.3863	     5.7068	    16.7847	     8.4763	     9.1476	     8.9798	
    20.3094	    23.9182	    23.8342	    12.4207	    18.9667	     5.6229	    16.7007	     8.4763	     9.3994	     9.2316	
    20.8130	    24.2538	    23.6664	    12.7563	    18.7149	     5.7068	    16.7847	     8.5602	     9.7351	     9.6512	
    21.2326	    24.5056	    23.4985	    13.1760	    18.6310	     5.8746	    16.8686	     8.7280	    10.0708	     9.9869	
    21.4844	    24.5056	    23.1628	    13.6795	    18.6310	     6.0425	    16.9525	     8.8959	    10.4065	    10.4065	
    21.4844	    24.3378	    22.8271	    14.1830	    18.7149	     6.2943	    17.0364	     9.1476	    10.6583	    10.7422	
    21.3165	    24.0021	    22.3236	    14.6866	    18.7988	     6.6299	    16.9525	     9.3155	    10.8261	    10.9940	
    21.0648	    23.4985	    21.8201	    15.2740	    18.8828	     7.0496	    16.7847	     9.6512	    10.9940	    11.1618	
    20.8130	    22.9111	    21.3165	    16.0294	    18.8828	     7.5531	    16.3651	     9.9869	    11.1618	    11.3297	
    20.5612	    22.3236	    20.8130	    16.8686	    18.7988	     8.2245	    15.8615	    10.5743	    11.3297	    11.4975	
    20.3934	    21.8201	    20.3934	    17.9596	    18.7149	     9.0637	    15.2740	    11.3297	    11.6653	    11.6653	
    20.4773	    21.5683	    20.1416	    19.2184	    18.5471	    10.1547	    14.6866	    12.3367	    12.0850	    12.0010	
    20.7291	    21.4844	    19.9738	    20.8130	    18.3792	    11.4136	    14.0991	    13.5117	    12.6724	    12.4207	
    21.2326	    21.5683	    19.9738	    22.4915	    18.2953	    12.7563	    13.5117	    14.8544	    13.2599	    12.8403	
    21.8201	    21.9040	    20.1416	    24.2538	    18.2114	    14.1830	    13.0920	    16.2811	    14.0152	    13.2599	
    22.4915	    22.2397	    20.2255	    26.0162	    18.1274	    15.5258	    12.7563	    17.6239	    14.6027	    13.7634	
    23.0789	    22.6593	    20.3934	    27.5269	    18.1274	    16.6168	    12.4207	    18.7988	    15.1901	    14.0991	
    23.5825	    22.9111	    20.3094	    28.7857	    17.9596	    17.4561	    12.0850	    19.7220	    15.5258	    14.3509	
    24.0021	    23.1628	    20.2255	    29.6249	    17.8757	    17.9596	    11.7493	    20.3094	    15.7776	    14.5187	
    24.2538	    23.2468	    20.0577	    30.1285	    17.8757	    18.2114	    11.4136	    20.5612	    15.7776	    14.6027	
    24.3378	    23.2468	    19.8059	    30.2124	    17.8757	    18.2114	    11.1618	    20.6451	    15.7776	    14.7705	
    24.4217	    23.2468	    19.6381	    29.7928	    17.8757	    17.9596	    11.0779	    20.5612	    15.6097	    14.7705	
    24.3378	    23.2468	    19.3863	    28.9536	    17.9596	    17.4561	    10.9100	    20.1416	    15.3580	    14.7705	
    24.0860	    22.9950	    19.1345	    27.6108	    17.8757	    16.7007	    10.7422	    19.5541	    14.8544	    14.6027	
    23.5825	    22.5754	    18.6310	    25.7645	    17.6239	    15.6097	    10.5743	    18.5471	    14.1830	    14.1830	
    22.8271	    21.8201	    18.0435	    23.5825	    17.2043	    14.3509	    10.1547	    17.3721	    13.2599	    13.5117	
    21.9040	    20.9808	    17.2882	    21.2326	    16.5329	    12.9242	     9.5673	    16.0294	    12.1689	    12.5046	
    20.8130	    19.8898	    16.3651	    19.0506	    15.7776	    11.5814	     8.8959	    14.6027	    10.9940	    11.4136	
    19.7220	    18.7149	    15.3580	    17.0364	    14.8544	    10.3226	     8.0566	    13.2599	     9.8190	    10.1547	
    18.6310	    17.5400	    14.4348	    15.3580	    13.9313	     9.2316	     7.2174	    12.1689	     8.6441	     8.8959	
    17.6239	    16.4490	    13.5117	    14.0152	    13.0081	     8.3084	     6.2103	    11.2457	     7.6370	     7.7209	
    16.9525	    15.5258	    12.7563	    13.0920	    12.2528	     7.7209	     5.2872	    10.5743	     6.8817	     6.7139	
    16.5329	    14.8544	    12.1689	    12.4207	    11.5814	     7.3853	     4.4479	    10.1547	     6.3782	     6.0425	
    16.3651	    14.4348	    11.8332	    12.0850	    11.1618	     7.2174	     3.8605	    10.0708	     6.1264	     5.5389	
[Epoch Header]
[Trial Type]	23
[Accept]	1
[Correct]	0
[RT]	 0.000
[Resp]	0
[Epoch Data]
    28.0304	    18.7988	    10.4904	    28.4500	     3.6087	    25.4288	    -7.0496	    27.2751	    14.8544	     7.8888	
    28.8696	    20.0577	    11.9171	    28.7018	     4.6997	    26.2680	    -5.2872	    28.3661	    16.1972	     9.5673	
    29.3732	    21.1487	    13.2599	    28.4500	     5.6229	    26.7715	    -3.5248	    29.0375	    17.3721	    10.9940	
    29.4571	    21.9879	    14.3509	    27.6947	     6.4621	    26.8555	    -1.9302	    29.4571	    18.2114	    12.1689	
    28.9536	    22.4915	    15.1062	    26.4359	     6.9656	    26.5198	    -0.5875	    29.4571	    18.6310	    12.9242	
    27.9465	    22.5754	    15.4419	    24.5895	     7.2174	    25.7645	     0.3357	    28.9536	    18.7149	    13.3438	
    26.4359	    22.3236	    15.4419	    22.3236	     7.0496	    24.5056	     0.7553	    28.1143	    18.2953	    13.3438	
    24.4217	    21.5683	    15.0223	    19.6381	     6.5460	    22.9950	     0.7553	    26.9394	    17.6239	    12.9242	
    21.9879	    20.4773	    14.1830	    16.7847	     5.7068	    21.1487	     0.2518	    25.4288	    16.5329	    12.0850	
    19.2184	    18.9667	    13.0081	    13.7634	     4.5319	    19.1345	    -0.5875	    23.6664	    15.2740	    10.9940	
    16.3651	    17.1204	    11.5814	    10.7422	     3.1052	    17.0364	    -1.7624	    21.8201	    13.7634	     9.6512	
    13.3438	    15.1062	     9.9869	     7.6370	     1.5945	    14.9384	    -3.1052	    19.8059	    12.1689	     8.1406	
    10.4065	    12.9242	     8.3084	     4.7836	     0.0000	    12.9242	    -4.6158	    17.9596	    10.5743	     6.5460	
     7.7209	    10.7422	     6.7139	     2.0981	    -1.5106	    11.0779	    -6.0425	    16.1972	     9.1476	     4.9515	
     5.2032	     8.7280	     5.2872	    -0.2518	    -2.7695	     9.5673	    -7.3853	    14.7705	     7.8888	     3.5248	
     3.0212	     6.9656	     4.0283	    -2.1820	    -3.9444	     8.3923	    -8.4763	    13.5956	     6.9656	     2.3499	
     1.1749	     5.4550	     3.1052	    -3.7766	    -4.6997	     7.5531	    -9.3155	    12.6724	     6.2103	     1.4267	
    -0.5875	     4.1122	     2.2659	    -5.2872	    -5.2872	     6.8817	    -9.9869	    12.0010	     5.7068	     0.6714	
    -2.2659	     2.9373	     1.5945	    -6.7978	    -5.7068	     6.2943	   -10.4065	    11.2457	     5.2872	     0.0839	
    -3.9444	     1.8463	     1.0071	    -8.5602	    -6.0425	     5.4550	   -10.7422	    10.4904	     4.8676	    -0.3357	
    -5.6229	     0.6714	     0.3357	   -10.8261	    -6.2103	     4.2801	   -10.9940	     9.5673	     4.3640	    -0.5875	
    -7.5531	    -0.5035	    -0.3357	   -13.7634	    -6.2943	     2.6855	   -11.0779	     8.3923	     3.8605	    -0.8392	
    -9.4833	    -1.6785	    -0.9232	   -17.2882	    -6.2103	     0.5875	   -10.9940	     7.0496	     3.1891	    -1.0071	
   -11.5814	    -2.7695	    -1.4267	   -21.3165	    -5.9586	    -1.8463	   -10.6583	     5.5389	     2.5177	    -1.0910	
   -13.5117	    -3.6087	    -1.6785	   -25.4288	    -5.5389	    -4.3640	    -9.9869	     4.0283	     1.9302	    -1.0071	
   -15.3580	    -4.2801	    -1.6785	   -29.2892	    -4.7836	    -6.8817	    -9.0637	     2.6016	     1.5945	    -0.6714	
   -17.0364	    -4.6997	    -1.4267	   -32.6462	    -3.7766	    -9.0637	    -7.8049	     1.5106	     1.4267	    -0.1678	
   -18.5471	    -4.7836	    -0.9232	   -35.2478	    -2.6016	   -10.7422	    -6.3782	     0.6714	     1.5106	     0.5035	
   -19.8059	    -4.6997	    -0.2518	   -37.0102	    -1.2589	   -11.9171	    -4.8676	     0.2518	     1.9302	     1.2589	
   -20.8969	    -4.3640	     0.5875	   -37.9333	     0.1678	   -12.5046	    -3.3569	     0.0839	     2.5177	     2.0142	
   -21.8201	    -4.0283	     1.5106	   -38.2690	     1.5945	   -12.6724	    -2.0142	     0.2518	     3.1891	     2.7695	
   -22.6593	    -3.6087	     2.2659	   -38.1851	     2.7695	   -12.5046	    -0.8392	     0.5035	     3.9444	     3.3569	
   -23.4985	    -3.3569	     2.9373	   -37.7655	     3.7766	   -12.0850	     0.0839	     0.8392	     4.6158	     3.6087	
   -24.3378	    -3.3569	     3.2730	   -37.1780	     4.3640	   -11.6653	     0.5875	     1.0910	     5.0354	     3.6087	
   -25.2609	    -3.6087	     3.3569	   -36.5906	     4.5319	   -11.2457	     0.6714	     1.2589	     5.2032	     3.2730	
   -26.1841	    -4.1122	     3.0212	   -36.0031	     4.2801	   -10.9100	     0.4196	     1.2589	     5.1193	     2.6016	
   -27.2751	    -4.7836	     2.5177	   -35.3317	     3.6926	   -10.6583	    -0.2518	     1.1749	     4.7836	     1.7624	
   -28.2822	    -5.7068	     1.7624	   -34.4925	     2.7695	   -10.4065	    -1.0910	     1.0071	     4.3640	     0.8392	
   -29.2053	    -6.6299	     0.8392	   -33.4854	     1.7624	   -10.0708	    -2.0981	     0.8392	     3.9444	    -0.0839	
   -30.2124	    -7.6370	    -0.0839	   -32.1426	     0.7553	    -9.6512	    -3.1052	     0.6714	     3.4409	    -0.9232	
   -31.2195	    -8.4763	    -0.9232	   -30.6320	    -0.2518	    -9.0637	    -3.9444	     0.7553	     3.1052	    -1.5945	
   -32.0587	    -9.2316	    -1.6785	   -28.8696	    -1.0071	    -8.3923	    -4.6997	     0.9232	     2.9373	    -1.8463	
   -32.8140	    -9.7351	    -2.1820	   -26.8555	    -1.5106	    -7.5531	    -5.0354	     1.4267	     3.1052	    -1.7624	
   -33.2336	    -9.8190	    -2.2659	   -24.6735	    -1.5106	    -6.3782	    -4.9515	     2.2659	     3.5248	    -1.1749	
   -33.2336	    -9.5673	    -2.0142	   -22.2397	    -1.0910	    -5.0354	    -4.4479	     3.4409	     4.3640	    -0.1678	
   -32.7301	    -8.8959	    -1.3428	   -19.5541	    -0.2518	    -3.4409	    -3.3569	     4.9515	     5.5389	     1.3428	
   -31.8909	    -7.8888	    -0.3357	   -16.7847	     1.0071	    -1.5945	    -1.9302	     6.7139	     7.0496	     3.1052	
   -30.7159	    -6.6299	     0.9232	   -14.0152	     2.3499	     0.3357	    -0.3357	     8.6441	     8.7280	     5.0354	
   -29.2892	    -5.2872	     2.2659	   -11.4136	     3.7766	     2.3499	     1.1749	    10.5743	    10.3226	     6.8817	
   -27.8625	    -3.9444	     3.5248	    -9.0637	     4.9515	     4.1122	     2.6016	    12.3367	    11.6653	     8.4763	
   -26.4359	    -2.7695	     4.5319	    -7.0496	     5.7907	     5.7907	     3.5248	    13.7634	    12.7563	     9.5673	
   -25.0092	    -1.7624	     5.2872	    -5.2872	     6.2103	     7.2174	     4.0283	    14.9384	    13.4277	    10.2386	
   -23.7503	    -0.9232	     5.7907	    -3.6926	     6.2103	     8.3923	     4.0283	    15.7776	    13.8474	    10.4065	
   -22.4075	    -0.2518	     6.0425	    -2.1820	     5.8746	     9.4833	     3.6087	    16.4490	    13.9313	    10.1547	
   -20.9808	     0.2518	     6.0425	    -0.5875	     5.2872	    10.4904	     2.8534	    16.9525	    13.8474	     9.6512	
   -19.4702	     0.8392	     6.0425	     1.1749	     4.6997	    11.4975	     2.0142	    17.3721	    13.6795	     8.8959	
   -17.7917	     1.4267	     5.9586	     3.1052	     4.1962	    12.5046	     1.1749	    17.8757	    13.5117	     8.0566	
   -16.0294	     2.0142	     5.8746	     5.2032	     3.6926	    13.4277	     0.4196	    18.2953	    13.3438	     7.2174	
   -14.2670	     2.6016	     5.7907	     7.3013	     3.4409	    14.3509	    -0.1678	    18.7149	    13.1760	     6.4621	
   -12.5885	     3.1891	     5.7907	     9.3155	     3.1891	    15.1062	    -0.5875	    19.0506	    13.0920	     5.7068	
   -10.9100	     3.6087	     5.7068	    11.1618	     3.0212	    15.7776	    -0.9232	    19.3024	    13.0081	     5.0354	
    -9.3994	     3.9444	     5.6229	    12.6724	     2.8534	    16.1972	    -1.1749	    19.3024	    12.7563	     4.4479	
    -8.0566	     4.1962	     5.3711	    14.0152	     2.6855	    16.4490	    -1.3428	    19.1345	    12.5885	     3.8605	
    -6.7978	     4.3640	     5.2872	    15.1901	     2.4338	    16.7007	    -1.4267	    18.9667	    12.3367	     3.4409	
    -5.2872	     4.6158	     5.2032	    16.2811	     2.3499	    16.9525	    -1.3428	    18.7988	    12.1689	     3.2730	
    -3.5248	     5.2032	     5.4550	    17.5400	     2.4338	    17.4561	    -1.1749	    18.9667	    12.1689	     3.2730	
    -1.4267	     6.1264	     5.9586	    18.9667	     2.6855	    18.2114	    -0.7553	    19.3024	    12.4207	     3.6087	
     1.0910	     7.3853	     6.7139	    20.6451	     3.1052	    19.2184	    -0.0839	    20.0577	    12.8403	     4.1122	
     3.9444	     8.9798	     7.8049	    22.5754	     3.7766	    20.5612	     0.5875	    20.9808	    13.3438	     4.6997	
     6.8817	    10.7422	     9.0637	    24.6735	     4.6158	    21.9879	     1.3428	    21.9879	    13.8474	     5.2032	
     9.9869	    12.5046	    10.4065	    26.9394	     5.5389	    23.4985	     2.0981	    22.9950	    14.3509	     5.6229	
    13.0081	    14.3509	    11.8332	    29.2053	     6.3782	    24.9252	     2.6016	    23.8342	    14.6027	     5.7068	
    15.8615	    16.0294	    13.0081	    31.3873	     7.1335	    26.1841	     2.8534	    24.3378	    14.6027	     5.5389	
    18.3792	    17.3721	    13.9313	    33.2336	     7.5531	    27.0233	     2.6855	    24.5895	    14.1830	     4.8676	
    20.4773	    18.2953	    14.5187	    34.6603	     7.7209	    27.3590	     2.0142	    24.2538	    13.4277	     3.7766	
    21.9879	    18.7149	    14.6027	    35.4996	     7.3853	    27.2751	     0.7553	    23.5825	    12.1689	     2.1820	
    22.9950	    18.7149	    14.2670	    35.8353	     6.6299	    26.6037	    -0.9232	    22.4075	    10.5743	     0.2518	
    23.5825	    18.4631	    13.6795	    35.6674	     5.6229	    25.5127	    -2.8534	    20.8969	     8.7280	    -1.9302	
    23.9182	    17.8757	    12.7563	    35.1639	     4.3640	    24.1699	    -4.9515	    19.2184	     6.8817	    -4.1122	
    23.9182	    17.1204	    11.7493	    34.4086	     3.1052	    22.5754	    -7.0496	    17.4561	     5.0354	    -6.2103	
    23.6664	    16.2811	    10.6583	    33.4854	     1.6785	    20.9808	    -8.8959	    15.7776	     3.2730	    -8.0566	
    23.1628	    15.3580	     9.6512	    32.5623	     0.4196	    19.3024	   -10.5743	    14.1830	     1.7624	    -9.6512	
    22.4915	    14.4348	     8.5602	    31.7230	    -0.8392	    17.7917	   -11.8332	    12.6724	     0.4196	   -10.8261	
    21.7361	    13.5956	     7.7209	    30.9677	    -1.7624	    16.5329	   -12.6724	    11.4136	    -0.6714	   -11.5814	
    20.9808	    13.0081	     7.0496	    30.5481	    -2.3499	    15.6097	   -12.9242	    10.4904	    -1.3428	   -11.8332	
    20.3094	    12.6724	     6.7978	    30.3802	    -2.5177	    14.9384	   -12.7563	     9.9030	    -1.5945	   -11.6653	
    19.9738	    12.7563	     6.7978	    30.4642	    -2.2659	    14.7705	   -12.1689	     9.7351	    -1.5106	   -11.0779	
    19.9738	    13.1760	     7.1335	    30.7159	    -1.5945	    14.8544	   -11.1618	     9.8190	    -1.0071	   -10.1547	
    20.3094	    13.9313	     7.7209	    31.2195	    -0.6714	    15.2740	    -9.9869	    10.1547	    -0.2518	    -8.9798	
    21.0648	    14.9384	     8.4763	    31.6391	     0.5035	    15.7776	    -8.7280	    10.6583	     0.6714	    -7.8049	
    22.0718	    16.1972	     9.3994	    32.0587	     1.7624	    16.2811	    -7.3853	    11.2457	     1.5945	    -6.7139	
    23.2468	    17.4561	    10.3226	    32.3105	     2.8534	    16.7007	    -6.2943	    11.7493	     2.3499	    -5.7907	
    24.4217	    18.5471	    11.0779	    32.3944	     3.7766	    16.9525	    -5.4550	    12.1689	     3.0212	    -5.1193	
    25.5966	    19.4702	    11.6653	    32.3105	     4.4479	    16.9525	    -4.9515	    12.5046	     3.5248	    -4.7836	
    26.6876	    20.0577	    12.0850	    32.1426	     4.8676	    16.8686	    -4.6997	    12.7563	     3.7766	    -4.6997	
    27.6947	    20.4773	    12.3367	    31.9748	     5.1193	    16.6168	    -4.6997	    12.9242	     3.9444	    -4.6997	
    28.6179	    20.6451	    12.5046	    31.8069	     5.2872	    16.2811	    -4.7836	    13.1760	     4.1122	    -4.7836	
    29.4571	    20.7291	    12.7563	    31.6391	     5.5389	    16.1133	    -4.9515	    13.5117	     4.3640	    -4.6997	
    30.2963	    20.8130	    13.0081	    31.5552	     5.8746	    16.1133	    -4.9515	    14.0991	     4.7836	    -4.5319	
    31.1356	    20.8969	    13.3438	    31.3873	     6.2943	    16.1972	    -4.8676	    14.6866	     5.3711	    -4.1122	
    31.8069	    20.9808	    13.7634	    31.1356	     6.7978	    16.4490	    -4.5319	    15.4419	     6.1264	    -3.4409	
    32.3944	    21.1487	    14.1830	    30.7999	     7.4692	    16.7847	    -4.1122	    16.1972	     6.9656	    -2.6855	
    32.8140	    21.4005	    14.6866	    30.3802	     8.1406	    17.2043	    -3.3569	    17.0364	     7.8888	    -1.7624	
    33.0658	    21.7361	    15.2740	    29.7089	     8.9798	    17.6239	    -2.5177	    17.7917	     8.8120	    -0.7553	
    33.2336	    22.0718	    15.8615	    28.8696	     9.7351	    17.9596	    -1.5106	    18.4631	     9.7351	     0.2518	
    33.1497	    22.4075	    16.4490	    27.8625	    10.4904	    18.1274	    -0.4196	    18.9667	    10.6583	     1.1749	
    32.8140	    22.7432	    16.9525	    26.5198	    11.2457	    18.1274	     0.7553	    19.2184	    11.4136	     1.8463	
    32.3105	    22.9950	    17.4561	    25.0931	    11.8332	    17.8757	     1.7624	    19.3024	    11.9171	     2.3499	
    31.7230	    23.1628	    17.7917	    23.4146	    12.3367	    17.3721	     2.6855	    19.1345	    12.2528	     2.5177	
    31.0516	    23.3307	    18.0435	    21.5683	    12.8403	    16.7007	     3.4409	    18.7149	    12.3367	     2.3499	
    30.3802	    23.4146	    18.2114	    19.7220	    13.2599	    15.7776	     3.9444	    18.1274	    12.1689	     1.9302	
    29.7089	    23.4985	    18.2953	    17.8757	    13.5956	    14.7705	     4.1962	    17.4561	    11.7493	     1.0910	
    29.0375	    23.4985	    18.2114	    16.1133	    13.7634	    13.7634	     4.1962	    16.7007	    11.0779	     0.0839	
    28.3661	    23.4146	    18.0435	    14.5187	    13.8474	    12.6724	     3.8605	    15.9454	    10.1547	    -1.0910	
    27.6947	    23.2468	    17.7078	    13.0081	    13.6795	    11.6653	     3.3569	    15.2740	     9.1476	    -2.3499	
    27.0233	    22.9950	    17.2882	    11.6653	    13.3438	    10.7422	     2.6016	    14.7705	     8.0566	    -3.6087	
    26.3519	    22.5754	    16.7847	    10.4065	    12.9242	     9.9030	     1.6785	    14.3509	     6.9656	    -4.7836	
    25.5127	    22.0718	    16.2811	     9.2316	    12.3367	     9.2316	     0.7553	    14.0152	     5.8746	    -5.8746	
    24.5895	    21.4844	    15.7776	     8.0566	    11.7493	     8.5602	    -0.0839	    13.8474	     4.7836	    -6.7978	
    23.5825	    20.7291	    15.2740	     6.7139	    11.1618	     7.9727	    -0.8392	    13.7634	     3.8605	    -7.6370	
    22.4075	    19.8059	    14.7705	     5.2032	    10.6583	     7.3853	    -1.3428	    13.6795	     3.0212	    -8.1406	
    21.1487	    18.9667	    14.3509	     3.6087	    10.3226	     6.8817	    -1.5945	    13.6795	     2.3499	    -8.5602	
    19.8898	    18.1274	    14.1830	     1.8463	    10.2386	     6.3782	    -1.3428	    13.5956	     1.9302	    -8.6441	
    18.7988	    17.5400	    14.1830	     0.0000	    10.4065	     5.9586	    -0.7553	    13.5117	     1.7624	    -8.4763	
    17.7917	    17.1204	    14.5187	    -1.7624	    10.9100	     5.7068	     0.2518	    13.3438	     1.8463	    -8.1406	
    17.0364	    16.8686	    15.0223	    -3.4409	    11.5814	     5.3711	     1.5945	    13.0920	     2.1820	    -7.5531	
    16.5329	    16.9525	    15.7776	    -4.9515	    12.5046	     5.1193	     3.1052	    12.6724	     2.6016	    -6.8817	
    16.3651	    17.2043	    16.6168	    -6.2943	    13.5956	     4.8676	     4.7836	    12.1689	     3.1052	    -6.1264	
    16.3651	    17.7078	    17.6239	    -7.3013	    14.6866	     4.6158	     6.4621	    11.5814	     3.6926	    -5.3711	
    16.6168	    18.3792	    18.7988	    -8.0566	    15.9454	     4.3640	     8.1406	    10.9100	     4.2801	    -4.5319	
    16.9525	    19.1345	    19.8898	    -8.5602	    17.1204	     3.9444	     9.5673	    10.0708	     4.7836	    -3.8605	
    17.2882	    19.8059	    20.8130	    -8.9798	    18.1274	     3.5248	    10.7422	     9.2316	     5.1193	    -3.2730	
    17.4561	    20.3094	    21.5683	    -9.3155	    18.9667	     2.9373	    11.5814	     8.3084	     5.2032	    -3.0212	
    17.2882	    20.5612	    21.9040	    -9.8190	    19.3863	     2.0981	    11.9171	     7.2174	     5.0354	    -3.0212	
    16.7007	    20.3934	    21.9040	   -10.5743	    19.4702	     1.0910	    11.8332	     6.0425	     4.4479	    -3.2730	
    15.6937	    19.7220	    21.4005	   -11.6653	    19.1345	    -0.1678	    11.3297	     4.6997	     3.5248	    -3.7766	
    14.0152	    18.6310	    20.5612	   -12.9242	    18.3792	    -1.5106	    10.4904	     3.3569	     2.4338	    -4.5319	
    11.9171	    17.1204	    19.4702	   -14.4348	    17.3721	    -2.9373	     9.3994	     2.0142	     1.0910	    -5.3711	
     9.3994	    15.3580	    18.0435	   -15.9454	    16.1972	    -4.3640	     8.2245	     0.6714	    -0.2518	    -6.2103	
     6.5460	    13.2599	    16.5329	   -17.5400	    14.8544	    -5.8746	     6.9656	    -0.5875	    -1.5945	    -6.9656	
     3.4409	    10.9100	    14.8544	   -19.1345	    13.5117	    -7.2174	     5.7907	    -1.7624	    -2.6855	    -7.5531	
     0.1678	     8.5602	    13.2599	   -20.5612	    12.1689	    -8.4763	     4.7836	    -2.7695	    -3.5248	    -7.9727	
    -3.1052	     6.2943	    11.7493	   -21.8201	    11.1618	    -9.5673	     4.1122	    -3.4409	    -4.1122	    -8.0566	
    -6.2103	     4.2801	    10.5743	   -22.7432	    10.4065	   -10.2386	     3.7766	    -3.8605	    -4.1962	    -7.7209	
    -8.9798	     2.6016	     9.8190	   -23.3307	    10.0708	   -10.5743	     3.8605	    -3.8605	    -3.8605	    -7.1335	
   -11.4136	     1.2589	     9.3155	   -23.4985	    10.0708	   -10.4904	     4.4479	    -3.5248	    -3.0212	    -6.0425	
   -13.4277	     0.3357	     9.2316	   -23.3307	    10.4904	    -9.9869	     5.3711	    -2.8534	    -1.8463	    -4.7836	
   -15.1062	    -0.2518	     9.3155	   -22.8271	    10.9940	    -9.1476	     6.3782	    -2.0142	    -0.4196	    -3.2730	
   -16.5329	    -0.6714	     9.4833	   -22.0718	    11.5814	    -8.2245	     7.3853	    -1.0910	     0.9232	    -1.8463	
   -17.6239	    -1.0071	     9.6512	   -21.2326	    12.0850	    -7.1335	     8.2245	    -0.1678	     2.1820	    -0.5875	
   -18.6310	    -1.2589	     9.5673	   -20.3094	    12.3367	    -6.2103	     8.6441	     0.5875	     3.1891	     0.2518	
   -19.5541	    -1.6785	     9.2316	   -19.4702	    12.1689	    -5.3711	     8.6441	     1.0910	     3.6926	     0.6714	
   -20.6451	    -2.3499	     8.4763	   -18.6310	    11.6653	    -4.8676	     8.0566	     1.3428	     3.7766	     0.5035	
   -21.7361	    -3.2730	     7.4692	   -17.9596	    10.6583	    -4.6158	     6.8817	     1.3428	     3.2730	    -0.1678	
   -23.0789	    -4.5319	     6.0425	   -17.3721	     9.2316	    -4.6997	     5.2872	     1.0071	     2.4338	    -1.4267	
   -24.4217	    -5.8746	     4.3640	   -16.7847	     7.6370	    -4.9515	     3.2730	     0.4196	     1.3428	    -2.9373	
   -25.5966	    -7.2174	     2.7695	   -16.0294	     5.8746	    -5.1193	     1.2589	    -0.0839	     0.1678	    -4.4479	
   -26.6037	    -8.3923	     1.2589	   -15.0223	     4.3640	    -5.1193	    -0.6714	    -0.4196	    -0.8392	    -5.8746	
   -27.1912	    -9.2316	     0.0839	   -13.5956	     3.0212	    -4.8676	    -2.3499	    -0.4196	    -1.4267	    -6.9656	
   -27.3590	    -9.6512	    -0.6714	   -11.8332	     2.1820	    -4.1122	    -3.5248	     0.0000	    -1.6785	    -7.5531	
   -27.1912	    -9.6512	    -0.9232	    -9.7351	     1.6785	    -3.0212	    -4.1962	     0.8392	    -1.4267	    -7.6370	
   -26.6037	    -9.2316	    -0.7553	    -7.4692	     1.5945	    -1.5106	    -4.2801	     2.1820	    -0.6714	    -7.2174	
   -25.6805	    -8.3084	     0.0000	    -4.8676	     2.0981	     0.4196	    -3.8605	     3.9444	     0.5035	    -6.2103	
   -24.4217	    -6.9656	     1.0910	    -2.1820	     2.9373	     2.6016	    -2.8534	     6.1264	     2.1820	    -4.7836	
   -22.9950	    -5.3711	     2.6016	     0.6714	     4.1122	     5.0354	    -1.3428	     8.6441	     4.1122	    -3.1052	
   -21.4005	    -3.5248	     4.3640	     3.5248	     5.5389	     7.6370	     0.4196	    11.2457	     6.2103	    -1.3428	
   -19.8059	    -1.6785	     6.1264	     6.3782	     7.0496	    10.1547	     2.3499	    13.7634	     8.3084	     0.4196	
   -18.3792	     0.0839	     7.8888	     9.2316	     8.5602	    12.5885	     4.1962	    16.0294	    10.1547	     1.9302	
   -16.9525	     1.7624	     9.4833	    11.9171	     9.9869	    14.9384	     5.8746	    18.1274	    11.7493	     3.0212	
   -15.6097	     3.2730	    10.9940	    14.6027	    11.2457	    17.0364	     7.2174	    19.8059	    13.0920	     3.8605	
   -14.2670	     4.7836	    12.3367	    17.2043	    12.4207	    19.0506	     8.3084	    21.3165	    14.1830	     4.3640	
   -12.7563	     6.2943	    13.5956	    19.8059	    13.4277	    20.8969	     9.0637	    22.5754	    14.9384	     4.6158	
   -11.0779	     7.8049	    14.8544	    22.4075	    14.2670	    22.6593	     9.6512	    23.5825	    15.5258	     4.6158	
    -9.2316	     9.3155	    16.0294	    24.9252	    15.1062	    24.3378	    10.0708	    24.5056	    15.9454	     4.5319	
    -7.2174	    10.9100	    17.2043	    27.3590	    15.7776	    25.8484	    10.3226	    25.2609	    16.1133	     4.2801	
    -5.0354	    12.5885	    18.3792	    29.6249	    16.3651	    27.1912	    10.4065	    25.7645	    16.1972	     3.9444	
    -2.7695	    14.1830	    19.3863	    31.4713	    16.7007	    28.1982	    10.4065	    26.1002	    16.1133	     3.6087	
    -0.5875	    15.6097	    20.2255	    32.9819	    16.9525	    28.8696	    10.3226	    26.1002	    15.8615	     3.1052	
     1.4267	    16.7847	    20.8969	    34.0729	    16.9525	    29.1214	    10.0708	    25.7645	    15.4419	     2.6016	
     3.1891	    17.5400	    21.1487	    34.5764	    16.7847	    28.8696	     9.6512	    25.0931	    14.7705	     1.8463	
     4.5319	    17.8757	    21.0648	    34.6603	    16.2811	    28.1982	     8.9798	    24.0021	    13.8474	     1.0071	
     5.4550	    17.7917	    20.5612	    34.3246	    15.4419	    27.1912	     8.1406	    22.5754	    12.7563	     0.0839	
     6.0425	    17.2043	    19.8059	    33.7372	    14.4348	    25.7645	     7.1335	    20.9808	    11.4136	    -1.0071	
     6.3782	    16.2811	    18.7988	    32.8979	    13.2599	    24.2538	     6.0425	    19.1345	    10.0708	    -2.0981	
     6.4621	    15.1901	    17.7078	    32.1426	    12.0850	    22.5754	     5.0354	    17.3721	     8.6441	    -3.1891	
     6.5460	    14.1830	    16.6168	    31.3873	    10.9100	    21.0648	     4.1122	    15.6097	     7.3853	    -4.1962	
     6.7139	    13.2599	    15.6937	    30.7159	     9.8190	    19.7220	     3.4409	    14.1830	     6.2943	    -4.9515	
     6.9656	    12.6724	    14.9384	    30.2963	     8.9798	    18.6310	     2.8534	    13.0081	     5.3711	    -5.6229	
     7.4692	    12.3367	    14.4348	    29.9606	     8.3084	    17.8757	     2.5177	    12.0850	     4.6997	    -6.2103	
     8.1406	    12.2528	    14.0991	    29.8767	     7.8888	    17.2882	     2.1820	    11.4975	     4.1122	    -6.6299	
     9.0637	    12.4207	    13.9313	    29.9606	     7.6370	    17.0364	     1.9302	    11.1618	     3.7766	    -7.0496	
    10.1547	    12.8403	    14.0152	    30.2124	     7.4692	    16.9525	     1.7624	    11.0779	     3.6087	    -7.3853	
    11.4136	    13.5117	    14.0991	    30.7159	     7.4692	    17.2043	     1.5945	    11.2457	     3.5248	    -7.7209	
    12.9242	    14.2670	    14.3509	    31.4713	     7.6370	    17.5400	     1.5106	    11.5814	     3.5248	    -7.9727	
    14.4348	    15.1062	    14.6866	    32.3105	     7.8888	    17.9596	     1.3428	    12.0010	     3.6087	    -8.2245	
    15.9454	    15.9454	    15.0223	    33.3176	     8.2245	    18.5471	     1.2589	    12.5046	     3.7766	    -8.3923	
    17.3721	    16.7847	    15.2740	    34.3246	     8.5602	    19.0506	     1.0910	    13.0920	     3.9444	    -8.5602	
    18.6310	    17.4561	    15.5258	    35.3317	     8.8959	    19.5541	     0.9232	    13.5956	     4.0283	    -8.7280	
    19.7220	    18.0435	    15.6937	    36.2549	     9.1476	    20.0577	     0.7553	    14.0152	     4.1962	    -8.7280	
    20.7291	    18.5471	    15.7776	    37.0102	     9.3994	    20.3934	     0.5875	    14.5187	     4.3640	    -8.6441	
    21.6522	    18.9667	    15.9454	    37.6816	     9.6512	    20.8130	     0.5875	    15.0223	     4.6997	    -8.3923	
    22.4075	    19.4702	    16.2811	    38.1012	     9.9030	    21.1487	     0.7553	    15.6937	     5.1193	    -7.8049	
    23.2468	    19.9738	    16.7007	    38.4369	    10.3226	    21.4844	     1.2589	    16.3651	     5.7907	    -7.0496	
    24.0021	    20.6451	    17.2882	    38.5208	    10.8261	    21.8201	     2.0142	    17.0364	     6.6299	    -5.9586	
    24.6735	    21.3165	    18.0435	    38.4369	    11.4975	    22.1558	     3.1052	    17.7917	     7.5531	    -4.8676	
    25.3448	    21.9040	    18.7988	    38.0173	    12.0850	    22.4075	     4.3640	    18.4631	     8.4763	    -3.6926	
    25.7645	    22.4915	    19.5541	    37.2620	    12.7563	    22.4075	     5.6229	    18.8828	     9.2316	    -2.6016	
    26.0162	    22.8271	    20.0577	    36.1710	    13.2599	    22.2397	     6.7978	    19.1345	     9.8190	    -1.8463	
    26.1002	    22.9950	    20.3094	    34.6603	    13.5117	    21.9040	     7.7209	    18.9667	    10.0708	    -1.4267	
    25.9323	    22.9111	    20.3094	    32.7301	    13.5956	    21.2326	     8.2245	    18.6310	     9.9030	    -1.5106	
    25.6805	    22.6593	    20.0577	    30.7159	    13.4277	    20.3094	     8.3923	    17.9596	     9.4833	    -2.0142	
    25.4288	    22.3236	    19.6381	    28.4500	    13.0081	    19.2184	     8.2245	    17.1204	     8.7280	    -2.8534	
    25.2609	    21.9040	    19.0506	    26.2680	    12.3367	    17.9596	     7.6370	    16.1972	     7.7209	    -4.0283	
    25.1770	    21.4844	    18.4631	    24.1699	    11.6653	    16.6168	     6.9656	    15.1901	     6.6299	    -5.3711	
    25.1770	    21.0648	    17.9596	    22.2397	    10.8261	    15.2740	     6.2103	    14.3509	     5.5389	    -6.6299	
    25.3448	    20.7291	    17.4561	    20.5612	    10.1547	    14.0152	     5.5389	    13.5956	     4.4479	    -7.8888	
    25.5127	    20.4773	    17.1204	    19.0506	     9.4833	    12.6724	     4.9515	    13.0081	     3.5248	    -8.9798	
    25.5127	    20.2255	    16.8686	    17.7078	     8.9798	    11.4975	     4.4479	    12.5046	     2.6016	    -9.9869	
    25.4288	    19.8898	    16.5329	    16.3651	     8.4763	    10.2386	     4.1122	    12.0010	     1.8463	   -10.7422	
    25.0092	    19.3863	    16.1133	    15.0223	     7.9727	     9.0637	     3.7766	    11.3297	     1.0910	   -11.4136	
    24.4217	    18.7988	    15.6937	    13.5956	     7.4692	     7.8049	     3.4409	    10.5743	     0.4196	   -11.9171	
    23.5825	    18.0435	    15.1062	    12.0850	     6.9656	     6.6299	     3.2730	     9.6512	    -0.2518	   -12.2528	
    22.6593	    17.2882	    14.5187	    10.4065	     6.4621	     5.3711	     3.1052	     8.6441	    -0.7553	   -12.4207	
    21.6522	    16.6168	    13.9313	     8.8120	     5.9586	     4.2801	     3.1052	     7.5531	    -1.2589	   -12.4207	
    20.7291	    16.0294	    13.5956	     7.2174	     5.7068	     3.3569	     3.3569	     6.4621	    -1.5106	   -12.1689	
    19.9738	    15.6097	    13.4277	     5.7907	     5.6229	     2.6855	     3.7766	     5.6229	    -1.5945	   -11.6653	
    19.5541	    15.5258	    13.4277	     4.6997	     5.7907	     2.2659	     4.4479	     5.0354	    -1.5106	   -10.9940	
    19.3024	    15.6937	    13.7634	     3.9444	     6.1264	     2.1820	     5.2872	     4.7836	    -1.1749	   -10.0708	
    19.4702	    16.1133	    14.2670	     3.5248	     6.6299	     2.4338	     6.2103	     4.7836	    -0.6714	    -9.1476	
    19.8898	    16.7847	    14.9384	     3.6087	     7.2174	     2.9373	     7.1335	     5.0354	    -0.0839	    -8.1406	
    20.5612	    17.6239	    15.6937	     4.0283	     7.8049	     3.7766	     7.8888	     5.5389	     0.5875	    -7.2174	
    21.4005	    18.6310	    16.3651	     4.7836	     8.3084	     4.6997	     8.4763	     6.1264	     1.1749	    -6.4621	
    22.4915	    19.8059	    17.0364	     5.7907	     8.7280	     5.7068	     8.7280	     6.7978	     1.6785	    -5.9586	
    23.5825	    20.8969	    17.6239	     6.7978	     8.9798	     6.6299	     8.7280	     7.4692	     2.1820	    -5.6229	
    24.7574	    21.9040	    18.0435	     7.8888	     9.0637	     7.5531	     8.4763	     8.1406	     2.4338	    -5.5389	
    25.9323	    22.8271	    18.2953	     8.8120	     8.9798	     8.2245	     8.0566	     8.6441	     2.6855	    -5.5389	
    27.0233	    23.6664	    18.5471	     9.6512	     8.7280	     8.7280	     7.4692	     8.9798	     2.7695	    -5.7068	
    28.0304	    24.3378	    18.6310	    10.2386	     8.3923	     8.9798	     6.7978	     9.2316	     2.8534	    -5.9586	
    28.9536	    24.8413	    18.7149	    10.4065	     8.0566	     8.9798	     6.2943	     9.3994	     2.7695	    -6.2103	
    29.6249	    25.2609	    18.7149	    10.2386	     7.7209	     8.6441	     5.7907	     9.3155	     2.6855	    -6.4621	
    30.0446	    25.3448	    18.6310	     9.6512	     7.3853	     7.9727	     5.4550	     9.0637	     2.4338	    -6.7139	
    30.2124	    25.3448	    18.3792	     8.7280	     7.0496	     7.0496	     5.2872	     8.7280	     2.1820	    -6.8817	
    30.2124	    25.1770	    18.2114	     7.6370	     6.7978	     5.9586	     5.2032	     8.2245	     1.9302	    -6.9656	
    29.9606	    24.8413	    17.9596	     6.4621	     6.7139	     4.8676	     5.2872	     7.8049	     1.5945	    -6.9656	
    29.6249	    24.4217	    17.7078	     5.3711	     6.7139	     3.9444	     5.4550	     7.3853	     1.4267	    -6.7139	
    29.2053	    24.0860	    17.4561	     4.4479	     6.8817	     3.1052	     5.7907	     7.0496	     1.3428	    -6.4621	
    28.6179	    23.5825	    17.2043	     3.5248	     7.1335	     2.4338	     6.1264	     6.7978	     1.3428	    -6.0425	
    27.8625	    22.9950	    16.8686	     2.6855	     7.4692	     1.9302	     6.4621	     6.5460	     1.3428	    -5.6229	
    26.9394	    22.3236	    16.4490	     1.7624	     7.6370	     1.5106	     6.7139	     6.2943	     1.2589	    -5.3711	
    25.8484	    21.4844	    15.8615	     0.8392	     7.7209	     1.0910	     6.7139	     5.9586	     1.0071	    -5.3711	
    24.5895	    20.5612	    15.1062	    -0.0839	     7.6370	     0.5875	     6.4621	     5.4550	     0.5035	    -5.7068	
    23.2468	    19.4702	    14.0991	    -1.0071	     7.2174	     0.0000	     5.7907	     4.7836	    -0.1678	    -6.3782	
    21.8201	    18.2953	    12.9242	    -1.9302	     6.5460	    -0.6714	     4.7836	     3.9444	    -1.1749	    -7.4692	
    20.3934	    17.0364	    11.6653	    -2.7695	     5.6229	    -1.5106	     3.4409	     3.0212	    -2.3499	    -8.7280	
    19.0506	    15.8615	    10.2386	    -3.4409	     4.5319	    -2.3499	     1.8463	     2.0142	    -3.6087	   -10.2386	
    17.9596	    14.7705	     8.8959	    -3.9444	     3.2730	    -3.1052	     0.1678	     1.0071	    -4.9515	   -11.7493	
    16.9525	    13.9313	     7.6370	    -4.0283	     2.1820	    -3.7766	    -1.3428	     0.1678	    -6.0425	   -13.0920	
    16.3651	    13.2599	     6.7139	    -3.8605	     1.0910	    -4.1122	    -2.6855	    -0.4196	    -6.7978	   -14.0991	
    15.9454	    12.8403	     5.9586	    -3.1891	     0.3357	    -4.1122	    -3.6926	    -0.5875	    -7.2174	   -14.6866	
    15.9454	    12.6724	     5.6229	    -2.1820	    -0.2518	    -3.6926	    -4.1962	    -0.4196	    -7.1335	   -14.7705	
    16.0294	    12.5885	     5.5389	    -0.7553	    -0.5875	    -2.9373	    -4.1962	     0.0839	    -6.6299	   -14.3509	
    16.3651	    12.5885	     5.7068	     0.8392	    -0.5875	    -1.9302	    -3.8605	     1.0071	    -5.7907	   -13.5117	
    16.7007	    12.5885	     6.0425	     2.6855	    -0.3357	    -0.6714	    -3.1052	     2.0981	    -4.6158	   -12.3367	
    17.1204	    12.6724	     6.4621	     4.6158	     0.1678	     0.7553	    -2.0981	     3.3569	    -3.2730	   -10.8261	
    17.5400	    12.7563	     7.0496	     6.5460	     0.9232	     2.3499	    -0.8392	     4.7836	    -1.6785	    -9.1476	
    17.8757	    12.8403	     7.7209	     8.3923	     1.7624	     3.9444	     0.4196	     6.1264	    -0.1678	    -7.3853	
    18.2114	    12.8403	     8.3084	    10.2386	     2.6855	     5.5389	     1.6785	     7.5531	     1.3428	    -5.7907	
    18.3792	    12.8403	     8.8120	    11.9171	     3.5248	     7.1335	     2.7695	     8.8959	     2.7695	    -4.2801	
    18.5471	    12.8403	     9.1476	    13.5117	     4.2801	     8.6441	     3.5248	    10.1547	     4.0283	    -3.1052	
    18.6310	    12.7563	     9.3994	    14.9384	     4.8676	    10.1547	     4.0283	    11.4136	     5.0354	    -2.0981	
    18.7149	    12.6724	     9.4833	    16.4490	     5.2872	    11.6653	     4.1962	    12.6724	     6.0425	    -1.4267	
    18.9667	    12.6724	     9.6512	    17.9596	     5.7068	    13.2599	     4.1122	    14.0152	     6.9656	    -0.9232	
    19.3863	    12.8403	     9.7351	    19.5541	     5.9586	    14.8544	     3.8605	    15.4419	     7.8888	    -0.4196	
    19.9738	    13.0081	     9.8190	    21.3165	     6.1264	    16.4490	     3.4409	    16.8686	     8.8959	    -0.0839	
    20.7291	    13.3438	     9.9030	    23.0789	     6.2943	    18.1274	     2.9373	    18.2114	     9.9030	     0.3357	
    21.5683	    13.6795	     9.9869	    24.9252	     6.3782	    19.8059	     2.4338	    19.6381	    10.9100	     0.8392	
    22.5754	    14.1830	    10.2386	    26.8555	     6.4621	    21.4844	     1.9302	    20.9808	    12.0850	     1.4267	
    23.4146	    14.6866	    10.4904	    28.8696	     6.6299	    23.2468	     1.5945	    22.4075	    13.3438	     2.0981	
    24.1699	    15.1901	    10.8261	    30.7999	     6.7978	    24.9252	     1.4267	    23.7503	    14.6027	     2.9373	
    24.5895	    15.6937	    11.1618	    32.6462	     7.0496	    26.6037	     1.4267	    25.0092	    15.8615	     3.8605	
    24.6735	    15.9454	    11.4136	    34.2407	     7.3853	    28.0304	     1.4267	    26.1002	    17.0364	     4.6997	
    24.2538	    15.9454	    11.6653	    35.4996	     7.5531	    29.2053	     1.5106	    27.0233	    18.0435	     5.5389	
    23.3307	    15.6937	    11.6653	    36.2549	     7.7209	    29.8767	     1.5945	    27.5269	    18.7149	     6.2103	
    21.9040	    15.0223	    11.4975	    36.3388	     7.6370	    30.1285	     1.5945	    27.6108	    19.1345	     6.6299	
    20.0577	    13.9313	    11.0779	    35.8353	     7.3013	    29.7928	     1.4267	    27.2751	    19.1345	     6.7139	
    17.7917	    12.5885	    10.3226	    34.7443	     6.7978	    28.9536	     1.0910	    26.5198	    18.7988	     6.5460	
    15.2740	    10.9940	     9.4833	    33.0658	     6.0425	    27.6947	     0.7553	    25.4288	    18.1274	     6.2103	
    12.8403	     9.3994	     8.5602	    31.1356	     5.2872	    26.1002	     0.3357	    24.1699	    17.2882	     5.7068	
    10.6583	     7.8888	     7.7209	    29.0375	     4.6158	    24.5056	     0.0000	    22.8271	    16.4490	     5.1193	
     8.8120	     6.7139	     7.0496	    27.0233	     4.1122	    22.9950	    -0.1678	    21.4844	    15.6097	     4.6158	
     7.5531	     5.8746	     6.6299	    25.2609	     3.8605	    21.7361	    -0.2518	    20.3934	    14.9384	     4.1962	
     6.8817	     5.4550	     6.4621	    23.7503	     3.8605	    20.6451	    -0.0839	    19.4702	    14.4348	     3.9444	
     6.7139	     5.4550	     6.6299	    22.5754	     4.1122	    19.8898	     0.2518	    18.7988	    14.0152	     3.6926	
     7.0496	     5.8746	     7.0496	    21.7361	     4.6158	    19.3024	     0.7553	    18.3792	    13.8474	     3.6087	
     7.8049	     6.5460	     7.7209	    21.1487	     5.2032	    18.9667	     1.4267	    18.0435	    13.7634	     3.5248	
     8.7280	     7.3013	     8.4763	    20.8969	     5.9586	    18.7149	     2.0981	    17.8757	    13.6795	     3.5248	
     9.7351	     8.1406	     9.3155	    20.8130	     6.6299	    18.4631	     2.8534	    17.7078	    13.5956	     3.5248	
    10.5743	     8.8959	     9.9869	    20.8130	     7.2174	    18.2114	     3.4409	    17.4561	    13.3438	     3.3569	
    11.2457	     9.3994	    10.4065	    20.8130	     7.5531	    17.7917	     3.8605	    17.0364	    13.0081	     3.1891	
    11.4975	     9.5673	    10.5743	    20.5612	     7.7209	    17.2043	     4.1962	    16.4490	    12.4207	     3.0212	
    11.4136	     9.3994	    10.4904	    20.0577	     7.5531	    16.4490	     4.2801	    15.6097	    11.7493	     2.7695	
    10.9940	     8.9798	    10.1547	    19.3863	     7.2174	    15.4419	     4.2801	    14.6866	    10.9940	     2.5177	
    10.2386	     8.2245	     9.6512	    18.4631	     6.7978	    14.4348	     4.2801	    13.5956	    10.2386	     2.2659	
     9.2316	     7.3013	     8.9798	    17.4561	     6.2103	    13.2599	     4.3640	    12.4207	     9.3994	     2.0981	
     8.1406	     6.2943	     8.3084	    16.1972	     5.4550	    12.0850	     4.3640	    11.1618	     8.6441	     1.9302	
     6.7978	     5.2032	     7.4692	    14.8544	     4.6158	    10.7422	     4.2801	     9.8190	     7.7209	     1.6785	
     5.3711	     4.0283	     6.6299	    13.2599	     3.7766	     9.3155	     4.1962	     8.4763	     6.7139	     1.2589	
     3.9444	     2.7695	     5.7068	    11.4975	     2.7695	     7.7209	     3.9444	     6.8817	     5.4550	     0.6714	
     2.4338	     1.5945	     4.7836	     9.7351	     1.7624	     6.0425	     3.5248	     5.2872	     4.1122	    -0.1678	
     1.0071	     0.5035	     3.7766	     8.0566	     0.7553	     4.3640	     3.0212	     3.6087	     2.5177	    -1.3428	
    -0.3357	    -0.5875	     2.7695	     6.4621	    -0.1678	     2.6855	     2.2659	     1.8463	     0.8392	    -2.7695	
    -1.5945	    -1.5106	     1.8463	     4.9515	    -1.0910	     1.0071	     1.3428	     0.0000	    -1.0071	    -4.3640	
    -2.6855	    -2.4338	     0.8392	     3.6087	    -1.9302	    -0.6714	     0.3357	    -1.7624	    -2.8534	    -6.2103	
    -3.6926	    -3.2730	    -0.1678	     2.2659	    -2.8534	    -2.2659	    -0.8392	    -3.6087	    -4.6997	    -8.2245	
    -4.5319	    -4.1122	    -1.3428	     0.7553	    -3.8605	    -4.0283	    -2.1820	    -5.5389	    -6.7139	   -10.4065	
    -5.2872	    -4.8676	    -2.5177	    -1.1749	    -4.9515	    -5.9586	    -3.5248	    -7.5531	    -8.6441	   -12.6724	
    -5.8746	    -5.7068	    -3.6926	    -3.4409	    -6.2103	    -7.9727	    -5.0354	    -9.5673	   -10.6583	   -14.8544	
    -6.4621	    -6.5460	    -4.8676	    -5.8746	    -7.4692	   -10.0708	    -6.3782	   -11.4975	   -12.5885	   -17.0364	
    -6.7139	    -7.1335	    -5.8746	    -8.3923	    -8.7280	   -12.1689	    -7.4692	   -13.2599	   -14.1830	   -18.8828	
    -6.7978	    -7.5531	    -6.6299	   -10.5743	    -9.6512	   -13.8474	    -8.3084	   -14.6866	   -15.4419	   -20.3094	
    -6.4621	    -7.6370	    -6.9656	   -12.4207	   -10.1547	   -15.1901	    -8.5602	   -15.6097	   -16.0294	   -21.0648	
    -5.7907	    -7.2174	    -6.7139	   -13.5956	   -10.1547	   -15.8615	    -8.2245	   -15.9454	   -16.1133	   -21.0648	
    -4.6158	    -6.3782	    -5.8746	   -14.0991	    -9.4833	   -15.8615	    -7.1335	   -15.6097	   -15.4419	   -20.3094	
    -3.0212	    -4.9515	    -4.5319	   -13.9313	    -8.2245	   -15.2740	    -5.3711	   -14.6866	   -14.0991	   -18.7988	
    -1.0910	    -3.1052	    -2.6855	   -13.3438	    -6.3782	   -14.1830	    -3.0212	   -13.1760	   -12.2528	   -16.7847	
     1.0910	    -1.0071	    -0.4196	   -12.2528	    -4.1962	   -12.5885	    -0.2518	   -11.3297	   -10.0708	   -14.4348	
     3.3569	     1.3428	     1.9302	   -10.9100	    -1.6785	   -10.8261	     2.7695	    -9.3994	    -7.7209	   -11.8332	
     5.7068	     3.6926	     4.4479	    -9.3994	     0.8392	    -8.8959	     5.7907	    -7.3853	    -5.3711	    -9.3155	
     7.9727	     6.0425	     6.7978	    -7.8888	     3.2730	    -6.9656	     8.6441	    -5.4550	    -3.1891	    -7.0496	
    10.2386	     8.3923	     8.9798	    -6.3782	     5.5389	    -5.2032	    11.1618	    -3.7766	    -1.3428	    -5.0354	
    12.4207	    10.6583	    11.0779	    -5.0354	     7.5531	    -3.6087	    13.3438	    -2.4338	     0.2518	    -3.4409	
    14.6027	    12.7563	    12.8403	    -3.8605	     9.2316	    -2.3499	    14.9384	    -1.3428	     1.3428	    -2.3499	
    16.6168	    14.6027	    14.3509	    -3.0212	    10.5743	    -1.5106	    16.0294	    -0.7553	     1.9302	    -1.7624	
    18.3792	    16.1133	    15.3580	    -2.5177	    11.3297	    -1.2589	    16.3651	    -0.6714	     1.9302	    -1.7624	
    19.7220	    17.2043	    15.9454	    -2.6016	    11.5814	    -1.5945	    16.0294	    -1.0910	     1.3428	    -2.3499	
    20.7291	    17.7078	    16.0294	    -3.1052	    11.2457	    -2.6016	    15.1062	    -2.0981	     0.1678	    -3.4409	
    21.2326	    17.8757	    15.6937	    -4.0283	    10.3226	    -4.1122	    13.5956	    -3.5248	    -1.5106	    -5.1193	
    21.4005	    17.6239	    15.0223	    -5.2032	     9.0637	    -6.0425	    11.7493	    -5.2872	    -3.5248	    -7.1335	
    21.2326	    17.0364	    14.0991	    -6.4621	     7.5531	    -8.1406	     9.8190	    -7.3013	    -5.7907	    -9.2316	
    20.7291	    16.3651	    13.0081	    -7.8049	     5.8746	   -10.3226	     7.8049	    -9.2316	    -7.9727	   -11.4136	
    19.9738	    15.4419	    11.9171	    -9.1476	     4.2801	   -12.4207	     5.8746	   -11.2457	   -10.2386	   -13.5956	
    18.9667	    14.4348	    10.7422	   -10.4065	     2.8534	   -14.4348	     4.2801	   -13.0920	   -12.2528	   -15.5258	
    17.7078	    13.4277	     9.6512	   -11.5814	     1.6785	   -16.1972	     2.9373	   -14.7705	   -14.0991	   -17.2882	
    16.3651	    12.4207	     8.7280	   -12.6724	     0.7553	   -17.6239	     2.0142	   -16.1133	   -15.6097	   -18.7149	
    15.0223	    11.5814	     8.0566	   -13.4277	     0.3357	   -18.7149	     1.5106	   -17.1204	   -16.7847	   -19.8059	
    13.7634	    10.8261	     7.5531	   -14.0152	     0.3357	   -19.3863	     1.4267	   -17.7917	   -17.5400	   -20.5612	
    12.6724	    10.4065	     7.4692	   -14.2670	     0.7553	   -19.5541	     1.8463	   -17.8757	   -17.8757	   -20.9808	
    12.0010	    10.2386	     7.6370	   -14.1830	     1.5106	   -19.3024	     2.5177	   -17.6239	   -17.7917	   -20.9808	
    11.8332	    10.4065	     8.1406	   -13.6795	     2.6016	   -18.4631	     3.4409	   -16.9525	   -17.2882	   -20.6451	
    12.2528	    10.9940	     9.0637	   -12.7563	     3.9444	   -17.2882	     4.4479	   -15.8615	   -16.5329	   -20.0577	
    13.2599	    12.0010	    10.2386	   -11.4975	     5.4550	   -15.6097	     5.5389	   -14.4348	   -15.6097	   -19.3863	
    14.8544	    13.3438	    11.6653	    -9.8190	     6.9656	   -13.6795	     6.5460	   -12.7563	   -14.5187	   -18.6310	
    16.7847	    14.8544	    13.1760	    -7.8888	     8.3923	   -11.6653	     7.3853	   -11.0779	   -13.4277	   -17.9596	
    18.8828	    16.4490	    14.6027	    -6.0425	     9.5673	    -9.6512	     7.9727	    -9.3155	   -12.4207	   -17.4561	
    20.8969	    17.7917	    15.9454	    -4.2801	    10.5743	    -7.8049	     8.3084	    -7.6370	   -11.5814	   -17.2043	
    22.5754	    18.9667	    17.0364	    -2.7695	    11.2457	    -6.2103	     8.3084	    -6.2103	   -10.9940	   -17.2043	
    23.8342	    19.8059	    17.8757	    -1.5106	    11.6653	    -5.0354	     8.2245	    -5.0354	   -10.6583	   -17.4561	
    24.5895	    20.3094	    18.3792	    -0.6714	    11.7493	    -4.2801	     7.8888	    -4.1122	   -10.4904	   -17.9596	
    24.9252	    20.3934	    18.6310	    -0.2518	    11.6653	    -3.8605	     7.4692	    -3.5248	   -10.4904	   -18.5471	
    24.8413	    20.3094	    18.7149	    -0.0839	    11.2457	    -3.7766	     7.0496	    -3.1052	   -10.5743	   -19.1345	
    24.4217	    19.8898	    18.5471	    -0.1678	    10.6583	    -3.9444	     6.6299	    -2.9373	   -10.7422	   -19.7220	
    23.6664	    19.3863	    18.2114	    -0.5875	     9.9869	    -4.3640	     6.3782	    -3.0212	   -10.8261	   -20.2255	
    22.7432	    18.7988	    17.7917	    -1.1749	     9.2316	    -4.9515	     6.1264	    -3.2730	   -10.8261	   -20.5612	
    21.7361	    18.2114	    17.3721	    -1.8463	     8.4763	    -5.4550	     6.1264	    -3.7766	   -10.8261	   -20.7291	
    20.5612	    17.5400	    16.7847	    -2.6016	     7.6370	    -5.9586	     6.1264	    -4.3640	   -10.7422	   -20.7291	
    19.3863	    17.0364	    16.2811	    -3.2730	     6.9656	    -6.3782	     6.2943	    -5.0354	   -10.4065	   -20.4773	
    18.2953	    16.5329	    15.7776	    -3.7766	     6.3782	    -6.5460	     6.3782	    -5.5389	    -9.9869	   -20.0577	
    17.2043	    16.1972	    15.2740	    -4.0283	     5.8746	    -6.3782	     6.5460	    -5.7907	    -9.3994	   -19.3863	
    16.2811	    16.0294	    15.0223	    -3.9444	     5.7068	    -5.9586	     6.7139	    -5.7907	    -8.5602	   -18.4631	
    15.6097	    16.1133	    15.0223	    -3.4409	     5.7907	    -5.0354	     6.9656	    -5.2872	    -7.4692	   -17.3721	
    15.3580	    16.4490	    15.2740	    -2.3499	     6.2103	    -3.6926	     7.3013	    -4.3640	    -6.2103	   -16.0294	
    15.3580	    17.1204	    15.7776	    -0.8392	     6.7139	    -2.0142	     7.5531	    -2.9373	    -4.6997	   -14.5187	
    15.7776	    17.9596	    16.3651	     1.0071	     7.4692	     0.0000	     7.8049	    -1.2589	    -3.1891	   -13.0081	
    16.3651	    18.7988	    17.0364	     3.1052	     8.0566	     2.0981	     7.8888	     0.5875	    -1.6785	   -11.5814	
    17.0364	    19.6381	    17.6239	     5.2872	     8.6441	     4.1122	     7.8049	     2.3499	    -0.3357	   -10.4065	
    17.6239	    20.3094	    17.9596	     7.3853	     8.9798	     5.9586	     7.4692	     3.9444	     0.7553	    -9.4833	
    18.1274	    20.7291	    18.1274	     9.3994	     9.0637	     7.7209	     7.0496	     5.3711	     1.5945	    -8.7280	
    18.3792	    20.9808	    18.0435	    11.1618	     8.9798	     9.2316	     6.4621	     6.4621	     2.2659	    -8.2245	
    18.4631	    20.8969	    17.7917	    12.7563	     8.8120	    10.4904	     5.8746	     7.3853	     2.6855	    -7.8049	
    18.2114	    20.6451	    17.4561	    13.9313	     8.4763	    11.4975	     5.2872	     8.0566	     3.1052	    -7.3853	
    17.7078	    20.0577	    16.8686	    14.7705	     8.0566	    12.2528	     4.8676	     8.5602	     3.3569	    -6.9656	
    16.9525	    19.3863	    16.2811	    15.1901	     7.6370	    12.7563	     4.4479	     8.9798	     3.6087	    -6.5460	
    16.0294	    18.5471	    15.5258	    15.3580	     7.1335	    13.0081	     4.2801	     9.2316	     3.9444	    -6.0425	
    15.0223	    17.5400	    14.8544	    15.2740	     6.7978	    13.0920	     4.1122	     9.3994	     4.1962	    -5.4550	
    14.0152	    16.6168	    14.0991	    15.0223	     6.3782	    13.0920	     4.1122	     9.5673	     4.5319	    -4.7836	
    13.0920	    15.5258	    13.3438	    14.7705	     5.9586	    12.9242	     4.1122	     9.6512	     4.8676	    -4.1122	
    12.1689	    14.5187	    12.5046	    14.5187	     5.4550	    12.7563	     4.0283	     9.6512	     5.0354	    -3.5248	
    11.4136	    13.5117	    11.5814	    14.1830	     4.7836	    12.5046	     3.7766	     9.5673	     5.2872	    -3.1052	
    10.8261	    12.5046	    10.6583	    14.0152	     4.1122	    12.3367	     3.4409	     9.4833	     5.3711	    -2.7695	
    10.4904	    11.6653	     9.7351	    14.0991	     3.3569	    12.2528	     3.0212	     9.4833	     5.5389	    -2.6016	
    10.4065	    10.9940	     9.0637	    14.4348	     2.6855	    12.3367	     2.4338	     9.6512	     5.7907	    -2.5177	
    10.7422	    10.6583	     8.5602	    15.1062	     2.0981	    12.7563	     1.7624	     9.9869	     6.0425	    -2.4338	
    11.3297	    10.5743	     8.2245	    16.1133	     1.6785	    13.3438	     1.0071	    10.5743	     6.3782	    -2.5177	
    12.2528	    10.6583	     8.0566	    17.3721	     1.2589	    14.1830	     0.1678	    11.2457	     6.7978	    -2.5177	
    13.2599	    10.9100	     7.9727	    18.7149	     1.0071	    15.1062	    -0.7553	    12.0850	     7.0496	    -2.6855	
    14.2670	    11.1618	     7.8888	    19.9738	     0.6714	    15.9454	    -1.7624	    12.8403	     7.3013	    -2.8534	
    15.1901	    11.4975	     7.8049	    21.0648	     0.3357	    16.7847	    -2.8534	    13.5117	     7.3853	    -3.1052	
    15.8615	    11.6653	     7.6370	    21.9040	    -0.1678	    17.3721	    -3.9444	    14.0152	     7.3013	    -3.3569	
    16.2811	    11.6653	     7.3853	    22.3236	    -0.6714	    17.7917	    -5.0354	    14.4348	     7.1335	    -3.6926	
    16.2811	    11.4136	     7.0496	    22.3236	    -1.3428	    17.9596	    -6.1264	    14.6027	     6.7978	    -4.0283	
    15.9454	    10.9100	     6.4621	    21.9040	    -2.1820	    17.8757	    -7.1335	    14.5187	     6.3782	    -4.3640	
[Epoch Header]
[Trial Type]	23
[Accept]	1
[Correct]	0
[RT]	 0.000
[Resp]	0
[Epoch Data]
    12.7563	     5.2872	     1.9302	    21.4005	     9.6512	    18.7988	     1.0071	    19.1345	    17.2043	    17.7078	
    11.3297	     4.7836	     1.8463	    21.4844	     9.9869	    18.8828	     0.5875	    19.3863	    17.5400	    17.6239	
     9.3994	     3.8605	     1.2589	    21.0648	     9.9030	    18.6310	    -0.2518	    19.2184	    17.4561	    17.0364	
     7.0496	     2.4338	     0.3357	    20.3094	     9.3994	    17.9596	    -1.5106	    18.6310	    16.8686	    16.0294	
     4.2801	     0.6714	    -0.9232	    19.0506	     8.4763	    16.9525	    -3.0212	    17.7078	    15.9454	    14.6866	
     1.4267	    -1.4267	    -2.4338	    17.5400	     7.2174	    15.6097	    -4.6997	    16.5329	    14.7705	    13.1760	
    -1.5945	    -3.6926	    -4.1122	    15.7776	     5.8746	    14.0991	    -6.4621	    15.1062	    13.5117	    11.5814	
    -4.6997	    -6.0425	    -5.8746	    13.9313	     4.2801	    12.4207	    -8.1406	    13.5956	    12.0850	    10.0708	
    -7.6370	    -8.5602	    -7.7209	    12.0010	     2.6855	    10.7422	    -9.6512	    12.0010	    10.6583	     8.5602	
   -10.5743	   -10.9100	    -9.3994	    10.2386	     1.1749	     9.0637	   -10.9940	    10.4904	     9.3994	     7.3853	
   -13.1760	   -13.0920	   -10.9940	     8.8120	    -0.1678	     7.6370	   -12.0010	     9.0637	     8.3084	     6.3782	
   -15.3580	   -14.8544	   -12.2528	     7.7209	    -1.2589	     6.4621	   -12.5885	     7.9727	     7.4692	     5.7907	
   -17.1204	   -16.1972	   -13.2599	     7.2174	    -2.0981	     5.7068	   -12.8403	     7.1335	     6.9656	     5.5389	
   -18.2953	   -16.9525	   -13.7634	     7.1335	    -2.4338	     5.3711	   -12.5885	     6.6299	     6.7978	     5.6229	
   -18.8828	   -17.1204	   -13.8474	     7.6370	    -2.3499	     5.5389	   -11.9171	     6.6299	     6.9656	     6.0425	
   -18.7988	   -16.7007	   -13.4277	     8.8120	    -1.8463	     6.2103	   -10.8261	     7.0496	     7.5531	     6.8817	
   -18.0435	   -15.6097	   -12.5046	    10.4904	    -0.8392	     7.3853	    -9.3994	     7.8888	     8.4763	     8.1406	
   -16.5329	   -14.0152	   -11.1618	    12.8403	     0.5875	     9.0637	    -7.6370	     9.3155	     9.8190	     9.6512	
   -14.5187	   -11.9171	    -9.3994	    15.6097	     2.2659	    11.1618	    -5.7068	    10.9940	    11.4136	    11.3297	
   -12.0010	    -9.4833	    -7.3853	    18.6310	     4.1122	    13.5117	    -3.8605	    12.9242	    13.0920	    13.1760	
    -9.2316	    -7.0496	    -5.3711	    21.8201	     5.8746	    15.9454	    -2.2659	    14.9384	    14.6866	    14.8544	
    -6.3782	    -4.6158	    -3.3569	    24.8413	     7.4692	    18.2953	    -0.8392	    16.7847	    16.1133	    16.2811	
    -3.4409	    -2.3499	    -1.5106	    27.6947	     8.9798	    20.3934	     0.1678	    18.4631	    17.3721	    17.4561	
    -0.5035	    -0.3357	     0.1678	    30.1285	    10.2386	    22.3236	     1.0071	    19.9738	    18.3792	    18.3792	
     2.3499	     1.5106	     1.7624	    32.1426	    11.4136	    23.9182	     1.5945	    21.1487	    19.1345	    19.0506	
     4.8676	     3.0212	     3.1052	    33.7372	    12.3367	    25.1770	     1.9302	    22.0718	    19.5541	    19.5541	
     7.1335	     4.1962	     4.1122	    34.7443	    13.0920	    26.0162	     2.0981	    22.6593	    19.8059	    19.7220	
     8.8120	     4.9515	     4.7836	    35.1639	    13.5117	    26.3519	     2.0142	    22.8271	    19.6381	    19.6381	
     9.9030	     5.2032	     5.0354	    34.9960	    13.6795	    26.2680	     1.8463	    22.6593	    19.3024	    19.3863	
    10.4904	     5.1193	     4.9515	    34.4086	    13.6795	    25.8484	     1.5945	    22.1558	    18.7149	    18.8828	
    10.6583	     4.8676	     4.7836	    33.4854	    13.5956	    25.1770	     1.4267	    21.4844	    18.0435	    18.4631	
    10.5743	     4.5319	     4.5319	    32.4783	    13.5117	    24.4217	     1.4267	    20.8130	    17.4561	    18.0435	
    10.2386	     4.1962	     4.2801	    31.5552	    13.5117	    23.7503	     1.6785	    20.2255	    17.0364	    17.7078	
     9.8190	     3.8605	     4.1122	    30.6320	    13.5956	    23.0789	     1.9302	    19.5541	    16.6168	    17.4561	
     9.1476	     3.6087	     3.8605	    29.7089	    13.7634	    22.4075	     2.2659	    18.8828	    16.1972	    17.1204	
     8.3084	     3.1891	     3.5248	    28.8696	    13.6795	    21.6522	     2.4338	    18.0435	    15.6097	    16.7007	
     7.1335	     2.6855	     3.0212	    27.8625	    13.4277	    20.8130	     2.2659	    17.0364	    14.7705	    16.0294	
     5.7907	     2.0142	     2.2659	    26.7715	    12.8403	    19.7220	     1.7624	    15.7776	    13.6795	    15.1062	
     4.2801	     1.0910	     1.2589	    25.5966	    11.9171	    18.4631	     0.7553	    14.3509	    12.2528	    13.8474	
     2.5177	     0.0839	     0.0000	    24.3378	    10.6583	    17.0364	    -0.6714	    12.7563	    10.5743	    12.4207	
     0.7553	    -1.0910	    -1.3428	    22.9111	     9.2316	    15.5258	    -2.4338	    11.0779	     8.8120	    10.6583	
    -1.0071	    -2.1820	    -2.7695	    21.3165	     7.5531	    14.0152	    -4.3640	     9.3994	     6.8817	     8.8959	
    -2.6016	    -3.2730	    -4.1122	    19.7220	     5.8746	    12.5046	    -6.3782	     7.8049	     5.1193	     7.0496	
    -4.0283	    -4.1122	    -5.3711	    18.1274	     4.2801	    11.1618	    -8.3084	     6.4621	     3.4409	     5.3711	
    -5.1193	    -4.7836	    -6.2943	    16.6168	     2.9373	    10.1547	    -9.9030	     5.2872	     2.1820	     3.8605	
    -5.7068	    -5.0354	    -6.7978	    15.3580	     2.0142	     9.4833	   -10.9940	     4.6158	     1.2589	     2.8534	
    -5.7907	    -4.8676	    -6.8817	    14.4348	     1.5106	     9.1476	   -11.5814	     4.3640	     0.9232	     2.3499	
    -5.2872	    -4.2801	    -6.3782	    14.0152	     1.6785	     9.3155	   -11.4975	     4.6158	     1.1749	     2.5177	
    -4.2801	    -3.1891	    -5.2872	    14.0991	     2.4338	     9.9869	   -10.6583	     5.3711	     2.0142	     3.3569	
    -2.6855	    -1.8463	    -3.7766	    14.6866	     3.7766	    10.9940	    -9.2316	     6.6299	     3.5248	     4.8676	
    -0.8392	    -0.1678	    -1.9302	    15.6097	     5.5389	    12.2528	    -7.2174	     8.2245	     5.4550	     6.8817	
     1.1749	     1.5106	     0.0000	    16.7007	     7.5531	    13.5956	    -4.9515	     9.9869	     7.5531	     9.1476	
     3.1891	     3.1052	     1.9302	    17.7078	     9.4833	    14.7705	    -2.6016	    11.5814	     9.8190	    11.4975	
     5.0354	     4.3640	     3.5248	    18.6310	    11.3297	    15.7776	    -0.4196	    12.9242	    11.8332	    13.7634	
     6.5460	     5.2032	     4.7836	    19.3024	    12.7563	    16.4490	     1.5106	    13.8474	    13.5117	    15.6937	
     7.8049	     5.7068	     5.5389	    19.6381	    13.8474	    16.7847	     2.9373	    14.4348	    14.8544	    17.2882	
     8.7280	     5.9586	     5.9586	    19.8898	    14.6866	    16.8686	     3.9444	    14.7705	    15.7776	    18.5471	
     9.4833	     5.9586	     6.1264	    19.8898	    15.2740	    16.8686	     4.6158	    14.7705	    16.4490	    19.3024	
    10.0708	     5.8746	     6.1264	    19.9738	    15.6097	    16.7007	     4.7836	    14.6027	    16.7847	    19.7220	
    10.4904	     5.7907	     5.8746	    19.8898	    15.8615	    16.5329	     4.6158	    14.3509	    16.9525	    19.7220	
    10.9100	     5.5389	     5.4550	    19.8059	    15.9454	    16.2811	     4.0283	    13.9313	    16.7847	    19.3863	
    11.1618	     5.2032	     4.9515	    19.6381	    15.7776	    15.8615	     3.1052	    13.4277	    16.3651	    18.6310	
    11.3297	     4.7836	     4.2801	    19.4702	    15.4419	    15.4419	     1.9302	    12.7563	    15.7776	    17.7078	
    11.4136	     4.3640	     3.5248	    19.3024	    15.0223	    14.9384	     0.5035	    12.1689	    15.0223	    16.5329	
    11.4975	     3.9444	     2.8534	    19.1345	    14.3509	    14.5187	    -1.0071	    11.5814	    14.1830	    15.3580	
    11.4975	     3.3569	     2.0142	    18.8828	    13.6795	    14.0152	    -2.5177	    10.9100	    13.2599	    14.0991	
    11.3297	     2.7695	     1.2589	    18.5471	    12.8403	    13.5117	    -4.0283	    10.3226	    12.3367	    12.9242	
    10.9940	     2.0142	     0.2518	    17.7917	    11.8332	    12.8403	    -5.5389	     9.6512	    11.2457	    11.8332	
    10.4065	     1.0071	    -0.8392	    16.7007	    10.6583	    11.9171	    -7.0496	     8.8120	    10.0708	    10.6583	
     9.5673	    -0.2518	    -2.0981	    15.1901	     9.3155	    10.7422	    -8.5602	     7.8888	     8.8120	     9.5673	
     8.3923	    -1.5945	    -3.5248	    13.2599	     7.8888	     9.3994	   -10.0708	     6.7978	     7.4692	     8.5602	
     6.9656	    -3.1891	    -5.1193	    10.9940	     6.4621	     7.8888	   -11.5814	     5.6229	     6.1264	     7.5531	
     5.3711	    -4.7836	    -6.7139	     8.5602	     4.8676	     6.2943	   -13.0081	     4.4479	     4.7836	     6.5460	
     3.5248	    -6.3782	    -8.3084	     6.2103	     3.3569	     4.6158	   -14.3509	     3.2730	     3.5248	     5.6229	
     1.7624	    -7.9727	    -9.9030	     4.1122	     1.9302	     3.1052	   -15.5258	     2.1820	     2.3499	     4.7836	
     0.1678	    -9.3155	   -11.3297	     2.3499	     0.5875	     1.7624	   -16.5329	     1.2589	     1.4267	     4.0283	
    -1.1749	   -10.4065	   -12.5046	     1.0910	    -0.4196	     0.8392	   -17.3721	     0.5875	     0.7553	     3.5248	
    -2.0981	   -10.9940	   -13.3438	     0.5875	    -1.1749	     0.2518	   -17.8757	     0.2518	     0.4196	     3.1891	
    -2.2659	   -11.0779	   -13.7634	     0.7553	    -1.5106	     0.3357	   -18.0435	     0.3357	     0.5035	     3.1891	
    -1.7624	   -10.4904	   -13.4277	     1.8463	    -1.2589	     1.0910	   -17.7078	     1.0071	     1.0910	     3.6087	
    -0.5035	    -9.1476	   -12.5046	     3.6926	    -0.4196	     2.5177	   -16.9525	     2.1820	     2.3499	     4.6158	
     1.5106	    -7.2174	   -10.9100	     6.2103	     1.0910	     4.6158	   -15.6937	     3.9444	     4.1122	     6.1264	
     3.9444	    -4.8676	    -8.8120	     9.1476	     3.0212	     7.1335	   -14.1830	     6.1264	     6.2103	     8.0566	
     6.6299	    -2.3499	    -6.4621	    12.3367	     5.2032	     9.8190	   -12.5046	     8.4763	     8.6441	    10.1547	
     9.2316	     0.1678	    -4.1122	    15.4419	     7.5531	    12.5885	   -10.8261	    10.8261	    11.0779	    12.3367	
    11.4975	     2.4338	    -1.9302	    18.4631	     9.7351	    15.1901	    -9.3155	    13.0920	    13.3438	    14.3509	
    13.2599	     4.1962	    -0.1678	    21.0648	    11.5814	    17.3721	    -8.1406	    14.9384	    15.2740	    16.0294	
    14.2670	     5.3711	     1.1749	    23.0789	    13.0081	    19.0506	    -7.3013	    16.2811	    16.7847	    17.3721	
    14.5187	     5.8746	     1.8463	    24.5056	    13.8474	    20.0577	    -6.7978	    16.9525	    17.7078	    18.1274	
    13.9313	     5.6229	     1.9302	    25.1770	    14.0991	    20.4773	    -6.7139	    17.0364	    17.9596	    18.3792	
    12.6724	     4.6997	     1.4267	    25.1770	    13.8474	    20.3094	    -6.9656	    16.5329	    17.7917	    18.1274	
    10.9100	     3.4409	     0.5875	    24.7574	    13.1760	    19.8898	    -7.3013	    15.7776	    17.2043	    17.7078	
     8.8959	     1.8463	    -0.4196	    24.0860	    12.3367	    19.2184	    -7.6370	    14.9384	    16.5329	    17.1204	
     6.7139	     0.2518	    -1.5945	    23.4146	    11.4975	    18.6310	    -7.9727	    14.0991	    15.7776	    16.5329	
     4.4479	    -1.3428	    -2.6855	    22.7432	    10.6583	    18.0435	    -8.3084	    13.4277	    15.1901	    16.0294	
     2.3499	    -2.8534	    -3.6926	    22.2397	     9.8190	    17.6239	    -8.5602	    12.8403	    14.6027	    15.4419	
     0.4196	    -4.1962	    -4.6158	    21.9879	     8.9798	    17.3721	    -8.8959	    12.5046	    14.0152	    14.9384	
    -1.3428	    -5.3711	    -5.3711	    21.8201	     8.3084	    17.2882	    -9.1476	    12.1689	    13.5956	    14.4348	
    -2.6855	    -6.2103	    -5.9586	    21.8201	     7.7209	    17.2882	    -9.4833	    12.0010	    13.2599	    13.9313	
    -3.7766	    -6.8817	    -6.3782	    21.9040	     7.3013	    17.3721	    -9.7351	    11.8332	    12.9242	    13.3438	
    -4.5319	    -7.3853	    -6.6299	    21.8201	     6.8817	    17.4561	   -10.0708	    11.6653	    12.5885	    12.8403	
    -5.0354	    -7.8049	    -6.8817	    21.5683	     6.4621	    17.3721	   -10.4904	    11.2457	    12.0850	    12.0850	
    -5.4550	    -8.3084	    -7.3013	    20.8969	     5.8746	    17.0364	   -11.2457	    10.6583	    11.3297	    11.1618	
    -5.9586	    -9.0637	    -7.9727	    19.8059	     5.0354	    16.1972	   -12.2528	     9.7351	    10.3226	     9.9869	
    -6.4621	    -9.9869	    -8.8120	    18.2953	     3.8605	    15.0223	   -13.5956	     8.4763	     9.0637	     8.5602	
    -7.0496	   -10.9940	    -9.9030	    16.5329	     2.5177	    13.5956	   -15.1901	     7.0496	     7.5531	     6.9656	
    -7.6370	   -12.1689	   -11.0779	    14.6866	     1.0910	    11.9171	   -16.7847	     5.5389	     6.0425	     5.3711	
    -8.1406	   -13.2599	   -12.2528	    12.8403	    -0.3357	    10.2386	   -18.3792	     4.0283	     4.6158	     3.8605	
    -8.5602	   -14.1830	   -13.3438	    11.2457	    -1.5945	     8.6441	   -19.7220	     2.6855	     3.3569	     2.5177	
    -8.8120	   -14.9384	   -14.0991	    10.0708	    -2.6016	     7.3013	   -20.7291	     1.5945	     2.3499	     1.5106	
    -8.8959	   -15.3580	   -14.5187	     9.2316	    -3.1052	     6.2943	   -21.2326	     0.8392	     1.7624	     0.9232	
    -8.8120	   -15.2740	   -14.5187	     8.9798	    -3.0212	     5.7907	   -21.2326	     0.5035	     1.5945	     0.7553	
    -8.4763	   -14.7705	   -14.0152	     9.3155	    -2.4338	     5.7068	   -20.5612	     0.5875	     1.9302	     1.0910	
    -7.9727	   -13.7634	   -13.0081	    10.1547	    -1.1749	     6.2943	   -19.3863	     1.1749	     2.7695	     2.0142	
    -7.1335	   -12.2528	   -11.4975	    11.4975	     0.5035	     7.3853	   -17.6239	     2.2659	     4.1122	     3.3569	
    -5.9586	   -10.2386	    -9.6512	    13.1760	     2.6016	     8.8959	   -15.5258	     3.7766	     5.7907	     5.0354	
    -4.6158	    -7.9727	    -7.5531	    15.0223	     4.8676	    10.6583	   -13.1760	     5.5389	     7.8049	     6.9656	
    -3.0212	    -5.5389	    -5.2872	    16.8686	     7.2174	    12.5885	   -10.9100	     7.3853	     9.8190	     8.9798	
    -1.4267	    -3.1052	    -3.1052	    18.7988	     9.3994	    14.6027	    -8.8120	     9.2316	    11.6653	    10.9100	
     0.2518	    -0.7553	    -1.0910	    20.4773	    11.2457	    16.3651	    -7.0496	    10.9100	    13.3438	    12.6724	
     1.8463	     1.2589	     0.5035	    22.0718	    12.6724	    17.8757	    -5.7907	    12.2528	    14.5187	    13.9313	
     3.1052	     2.6855	     1.6785	    23.3307	    13.5956	    19.0506	    -5.0354	    13.2599	    15.3580	    14.8544	
     4.0283	     3.6087	     2.1820	    24.1699	    13.8474	    19.7220	    -4.7836	    13.8474	    15.6097	    15.2740	
     4.5319	     3.8605	     2.1820	    24.7574	    13.6795	    19.9738	    -5.0354	    13.9313	    15.3580	    15.1901	
     4.6997	     3.6087	     1.6785	    24.9252	    13.0920	    19.8059	    -5.6229	    13.7634	    14.6866	    14.6866	
     4.5319	     2.8534	     0.8392	    24.7574	    12.2528	    19.3863	    -6.4621	    13.3438	    13.8474	    14.0152	
     4.1122	     1.7624	    -0.2518	    24.2538	    11.3297	    18.7149	    -7.3853	    12.6724	    12.7563	    13.0920	
     3.3569	     0.4196	    -1.4267	    23.5825	    10.3226	    17.8757	    -8.2245	    12.0010	    11.5814	    12.1689	
     2.3499	    -1.0910	    -2.6855	    22.5754	     9.3994	    16.8686	    -9.1476	    11.2457	    10.4904	    11.2457	
     1.0910	    -2.7695	    -3.9444	    21.4005	     8.6441	    15.7776	    -9.9030	    10.4065	     9.3994	    10.4065	
    -0.5035	    -4.4479	    -5.2032	    19.8898	     7.8049	    14.5187	   -10.6583	     9.5673	     8.3084	     9.5673	
    -2.3499	    -6.2103	    -6.5460	    18.1274	     7.0496	    13.0920	   -11.2457	     8.6441	     7.1335	     8.7280	
    -4.4479	    -8.0566	    -7.8049	    16.1133	     6.2943	    11.4975	   -12.0010	     7.5531	     5.9586	     7.8049	
    -6.7978	    -9.9869	    -9.1476	    13.7634	     5.3711	     9.6512	   -12.6724	     6.2943	     4.6158	     6.7978	
    -9.2316	   -11.9171	   -10.4904	    11.3297	     4.3640	     7.6370	   -13.4277	     4.9515	     3.1891	     5.6229	
   -11.5814	   -13.7634	   -11.7493	     8.9798	     3.2730	     5.5389	   -14.2670	     3.5248	     1.6785	     4.4479	
   -13.5956	   -15.4419	   -12.9242	     6.8817	     2.2659	     3.6926	   -15.0223	     2.1820	     0.2518	     3.1891	
   -15.2740	   -16.7847	   -13.7634	     5.2032	     1.4267	     2.0142	   -15.7776	     0.8392	    -1.0910	     1.9302	
   -16.3651	   -17.7917	   -14.3509	     4.0283	     0.5875	     0.7553	   -16.4490	    -0.2518	    -2.2659	     0.7553	
   -16.8686	   -18.3792	   -14.7705	     3.4409	     0.0000	    -0.1678	   -17.1204	    -1.2589	    -3.2730	    -0.3357	
   -16.9525	   -18.6310	   -14.9384	     3.1891	    -0.5035	    -0.7553	   -17.7917	    -2.0981	    -4.1122	    -1.4267	
   -16.6168	   -18.5471	   -14.9384	     3.3569	    -0.8392	    -1.0910	   -18.4631	    -2.7695	    -4.7836	    -2.4338	
   -15.9454	   -18.2114	   -14.7705	     3.9444	    -1.0910	    -1.0910	   -19.0506	    -3.3569	    -5.2872	    -3.3569	
   -14.9384	   -17.6239	   -14.3509	     4.6997	    -1.1749	    -0.8392	   -19.5541	    -3.6087	    -5.4550	    -3.9444	
   -13.5117	   -16.6168	   -13.8474	     5.7907	    -1.0071	    -0.3357	   -19.8059	    -3.6926	    -5.3711	    -4.2801	
   -11.8332	   -15.3580	   -12.9242	     7.0496	    -0.5875	     0.4196	   -19.8059	    -3.4409	    -4.9515	    -4.2801	
    -9.8190	   -13.7634	   -11.8332	     8.3923	     0.0839	     1.5106	   -19.3024	    -2.7695	    -4.1122	    -3.8605	
    -7.6370	   -11.9171	   -10.4065	     9.6512	     1.0071	     2.7695	   -18.3792	    -1.8463	    -2.8534	    -2.9373	
    -5.1193	    -9.8190	    -8.6441	    10.9100	     2.2659	     4.2801	   -16.8686	    -0.5875	    -1.2589	    -1.5945	
    -2.5177	    -7.4692	    -6.6299	    12.1689	     3.8605	     5.9586	   -14.9384	     1.0910	     0.7553	     0.2518	
     0.2518	    -5.0354	    -4.2801	    13.2599	     5.7068	     7.8049	   -12.5046	     3.0212	     3.0212	     2.5177	
     3.0212	    -2.4338	    -1.8463	    14.4348	     7.8049	     9.8190	    -9.6512	     5.1193	     5.4550	     5.0354	
     5.7907	     0.1678	     0.6714	    15.6937	     9.9869	    11.9171	    -6.7139	     7.3853	     8.0566	     7.8049	
     8.4763	     2.6016	     3.2730	    16.9525	    12.1689	    14.0152	    -3.6926	     9.6512	    10.6583	    10.5743	
    10.8261	     4.9515	     5.6229	    18.1274	    14.1830	    15.9454	    -0.8392	    11.8332	    13.1760	    13.3438	
    12.8403	     6.9656	     7.6370	    19.2184	    15.9454	    17.6239	     1.5945	    13.6795	    15.3580	    15.7776	
    14.3509	     8.5602	     9.2316	    20.0577	    17.2043	    18.9667	     3.5248	    15.1062	    17.1204	    17.7917	
    15.1901	     9.5673	    10.1547	    20.5612	    17.9596	    19.6381	     4.6158	    16.0294	    18.2953	    19.1345	
    15.4419	     9.9869	    10.4904	    20.4773	    17.9596	    19.7220	     4.8676	    16.1133	    18.7149	    19.8059	
    14.9384	     9.7351	    10.0708	    19.8059	    17.2882	    18.9667	     4.1962	    15.4419	    18.2953	    19.5541	
    13.8474	     8.7280	     8.8959	    18.4631	    15.9454	    17.5400	     2.6855	    14.0991	    17.0364	    18.4631	
    12.0850	     7.1335	     7.0496	    16.5329	    14.0991	    15.4419	     0.5035	    12.0010	    15.1062	    16.7007	
    10.0708	     5.0354	     4.7836	    14.2670	    11.9171	    13.0081	    -2.1820	     9.4833	    12.6724	    14.2670	
     7.8049	     2.6855	     2.3499	    11.8332	     9.4833	    10.2386	    -5.1193	     6.7978	     9.9030	    11.5814	
     5.5389	     0.3357	    -0.1678	     9.3994	     7.2174	     7.6370	    -7.9727	     4.1122	     7.1335	     8.8120	
     3.5248	    -1.9302	    -2.6016	     7.2174	     5.0354	     5.1193	   -10.5743	     1.6785	     4.5319	     6.1264	
     1.5945	    -3.9444	    -4.7836	     5.2032	     3.0212	     3.0212	   -13.0081	    -0.5035	     2.2659	     3.7766	
     0.0000	    -5.7068	    -6.6299	     3.6087	     1.2589	     1.2589	   -15.0223	    -2.3499	     0.4196	     1.8463	
    -1.4267	    -7.2174	    -8.3084	     2.1820	    -0.1678	    -0.1678	   -16.6168	    -3.7766	    -1.0910	     0.2518	
    -2.6016	    -8.4763	    -9.5673	     1.0910	    -1.4267	    -1.1749	   -17.7078	    -4.8676	    -2.0981	    -0.8392	
    -3.5248	    -9.3994	   -10.4904	     0.2518	    -2.3499	    -1.7624	   -18.4631	    -5.6229	    -2.6855	    -1.4267	
    -4.1962	    -9.9869	   -11.0779	    -0.1678	    -2.8534	    -2.0142	   -18.7149	    -5.9586	    -2.8534	    -1.5945	
    -4.6997	   -10.4065	   -11.3297	    -0.3357	    -3.1052	    -1.9302	   -18.6310	    -5.9586	    -2.7695	    -1.4267	
    -5.1193	   -10.5743	   -11.4136	    -0.1678	    -3.1052	    -1.5106	   -18.2953	    -5.7068	    -2.4338	    -1.0910	
    -5.4550	   -10.6583	   -11.4136	     0.2518	    -2.9373	    -1.0071	   -17.8757	    -5.2872	    -2.0142	    -0.5875	
    -5.7907	   -10.7422	   -11.3297	     0.9232	    -2.6855	    -0.4196	   -17.2882	    -4.7836	    -1.5106	    -0.0839	
    -6.0425	   -10.8261	   -11.1618	     1.6785	    -2.3499	     0.1678	   -16.7847	    -4.2801	    -1.0910	     0.3357	
    -6.2103	   -10.6583	   -10.9100	     2.6855	    -1.9302	     0.9232	   -16.2811	    -3.6926	    -0.5875	     0.7553	
    -6.1264	   -10.4065	   -10.4904	     3.7766	    -1.3428	     1.6785	   -15.7776	    -3.0212	    -0.1678	     1.0910	
    -5.7068	    -9.8190	    -9.9030	     5.1193	    -0.7553	     2.6016	   -15.2740	    -2.2659	     0.3357	     1.5106	
    -4.9515	    -8.9798	    -9.1476	     6.4621	     0.0000	     3.5248	   -14.7705	    -1.4267	     0.9232	     2.0142	
    -3.8605	    -7.9727	    -8.3084	     7.8888	     0.6714	     4.4479	   -14.2670	    -0.5875	     1.5106	     2.5177	
    -2.6016	    -6.7978	    -7.3013	     9.1476	     1.3428	     5.3711	   -13.8474	     0.3357	     2.0142	     3.0212	
    -1.1749	    -5.5389	    -6.2943	    10.3226	     2.0142	     6.2943	   -13.5117	     1.2589	     2.6016	     3.6926	
     0.4196	    -4.2801	    -5.2872	    11.3297	     2.6016	     7.1335	   -13.0920	     2.1820	     3.1891	     4.3640	
     2.0142	    -2.9373	    -4.1962	    12.2528	     3.1891	     7.9727	   -12.5885	     3.1891	     3.8605	     5.2032	
     3.5248	    -1.6785	    -3.1052	    13.1760	     3.7766	     8.8120	   -12.0010	     4.1962	     4.5319	     6.0425	
     4.9515	    -0.4196	    -2.1820	    13.9313	     4.1962	     9.5673	   -11.3297	     5.1193	     5.2872	     7.0496	
     5.9586	     0.5035	    -1.4267	    14.4348	     4.5319	    10.1547	   -10.7422	     5.9586	     5.9586	     7.9727	
     6.5460	     1.0910	    -0.9232	    14.6027	     4.5319	    10.4065	   -10.2386	     6.3782	     6.4621	     8.6441	
     6.4621	     1.2589	    -0.9232	    14.3509	     4.2801	    10.2386	    -9.9869	     6.5460	     6.7139	     9.1476	
     5.8746	     0.8392	    -1.3428	    13.5956	     3.6926	     9.7351	    -9.9030	     6.2103	     6.6299	     9.3994	
     4.6997	     0.0839	    -2.0981	    12.4207	     2.9373	     8.8120	   -10.0708	     5.6229	     6.2943	     9.3155	
     3.1891	    -1.0910	    -3.1052	    11.0779	     1.9302	     7.6370	   -10.4904	     4.6997	     5.7907	     8.9798	
     1.4267	    -2.4338	    -4.2801	     9.5673	     0.8392	     6.3782	   -10.9940	     3.7766	     5.2032	     8.6441	
    -0.4196	    -3.7766	    -5.4550	     8.2245	    -0.1678	     5.2032	   -11.4975	     2.9373	     4.6158	     8.1406	
    -2.1820	    -5.1193	    -6.6299	     7.1335	    -1.1749	     4.2801	   -12.0850	     2.2659	     4.1962	     7.7209	
    -3.7766	    -6.3782	    -7.5531	     6.4621	    -1.9302	     3.6087	   -12.5885	     1.7624	     3.8605	     7.3853	
    -5.2872	    -7.4692	    -8.3084	     6.0425	    -2.6016	     3.1891	   -13.1760	     1.5106	     3.6087	     7.0496	
    -6.6299	    -8.5602	    -9.0637	     5.9586	    -3.1891	     3.0212	   -13.7634	     1.3428	     3.4409	     6.7139	
    -8.0566	    -9.4833	    -9.7351	     5.9586	    -3.6926	     2.9373	   -14.4348	     1.2589	     3.1891	     6.2103	
    -9.3155	   -10.5743	   -10.4065	     6.1264	    -4.2801	     2.8534	   -15.2740	     1.0910	     2.9373	     5.7068	
   -10.5743	   -11.5814	   -11.1618	     6.2943	    -4.9515	     2.8534	   -16.1133	     0.8392	     2.6016	     5.0354	
   -11.7493	   -12.5885	   -11.9171	     6.4621	    -5.5389	     2.8534	   -17.0364	     0.5875	     2.2659	     4.3640	
   -12.5885	   -13.4277	   -12.5046	     6.6299	    -6.0425	     2.9373	   -17.7917	     0.2518	     1.9302	     3.6926	
   -13.2599	   -14.1830	   -13.0081	     6.7978	    -6.4621	     3.0212	   -18.3792	     0.0839	     1.6785	     3.2730	
   -13.5117	   -14.6027	   -13.2599	     6.8817	    -6.5460	     3.1891	   -18.6310	     0.0839	     1.6785	     3.0212	
   -13.5117	   -14.7705	   -13.1760	     6.9656	    -6.3782	     3.4409	   -18.4631	     0.1678	     1.8463	     3.1052	
   -13.2599	   -14.6866	   -12.7563	     6.7978	    -5.9586	     3.6087	   -17.9596	     0.3357	     2.2659	     3.5248	
   -12.8403	   -14.3509	   -12.0850	     6.4621	    -5.2032	     3.7766	   -17.1204	     0.6714	     2.7695	     4.1962	
   -12.3367	   -13.9313	   -11.3297	     5.7907	    -4.3640	     3.7766	   -16.0294	     1.0071	     3.3569	     4.9515	
   -11.9171	   -13.5117	   -10.4904	     4.6997	    -3.5248	     3.5248	   -14.8544	     1.0910	     3.7766	     5.7068	
   -11.7493	   -13.1760	    -9.7351	     3.4409	    -2.8534	     2.9373	   -13.6795	     1.0071	     4.0283	     6.2943	
   -11.8332	   -13.1760	    -9.2316	     1.7624	    -2.5177	     2.0981	   -12.8403	     0.5875	     3.8605	     6.5460	
   -12.3367	   -13.4277	    -9.1476	     0.0000	    -2.5177	     0.8392	   -12.2528	    -0.2518	     3.2730	     6.2943	
   -13.2599	   -14.0152	    -9.3155	    -1.9302	    -2.8534	    -0.7553	   -12.0010	    -1.5106	     2.3499	     5.7068	
   -14.2670	   -14.6866	    -9.7351	    -3.9444	    -3.5248	    -2.5177	   -12.1689	    -3.0212	     1.0071	     4.6997	
   -15.3580	   -15.4419	   -10.3226	    -5.7907	    -4.3640	    -4.3640	   -12.5885	    -4.7836	    -0.4196	     3.3569	
   -16.3651	   -16.1972	   -10.9940	    -7.4692	    -5.2872	    -6.1264	   -13.2599	    -6.5460	    -2.0142	     1.9302	
   -17.0364	   -16.7007	   -11.4975	    -8.8120	    -6.1264	    -7.7209	   -13.9313	    -8.1406	    -3.5248	     0.4196	
   -17.3721	   -17.0364	   -11.9171	    -9.9030	    -6.7978	    -9.0637	   -14.5187	    -9.6512	    -4.7836	    -0.9232	
   -17.3721	   -16.9525	   -12.0850	   -10.5743	    -7.2174	    -9.9869	   -15.0223	   -10.8261	    -5.8746	    -2.0142	
   -16.9525	   -16.6168	   -12.0850	   -10.8261	    -7.2174	   -10.6583	   -15.1901	   -11.6653	    -6.5460	    -2.8534	
   -16.1133	   -15.9454	   -11.6653	   -10.8261	    -6.8817	   -10.9940	   -15.1062	   -12.1689	    -6.9656	    -3.3569	
   -15.0223	   -15.0223	   -10.9940	   -10.4065	    -6.1264	   -11.0779	   -14.6866	   -12.3367	    -6.9656	    -3.4409	
   -13.7634	   -13.8474	   -10.0708	    -9.8190	    -4.9515	   -10.7422	   -13.9313	   -12.1689	    -6.5460	    -3.1891	
   -12.2528	   -12.5046	    -8.8959	    -9.0637	    -3.5248	   -10.3226	   -12.8403	   -11.6653	    -5.7907	    -2.5177	
   -10.7422	   -10.9940	    -7.5531	    -8.3084	    -1.8463	    -9.6512	   -11.5814	   -10.9100	    -4.7836	    -1.5945	
    -9.3155	    -9.5673	    -6.1264	    -7.7209	    -0.0839	    -8.9798	   -10.2386	   -10.0708	    -3.6087	    -0.3357	
    -8.0566	    -8.2245	    -4.7836	    -7.3013	     1.6785	    -8.3923	    -8.7280	    -9.2316	    -2.3499	     0.9232	
    -7.1335	    -7.2174	    -3.6087	    -7.1335	     3.3569	    -7.9727	    -7.3013	    -8.5602	    -1.1749	     2.2659	
    -6.7139	    -6.5460	    -2.7695	    -7.3853	     4.6997	    -7.8049	    -5.9586	    -8.2245	    -0.2518	     3.3569	
    -6.7978	    -6.3782	    -2.2659	    -7.8888	     5.6229	    -7.9727	    -4.9515	    -8.1406	     0.3357	     4.1962	
    -7.3013	    -6.6299	    -2.1820	    -8.7280	     5.9586	    -8.4763	    -4.3640	    -8.3923	     0.4196	     4.6158	
    -8.3084	    -7.3853	    -2.6855	    -9.9869	     5.7907	    -9.3155	    -4.1962	    -9.0637	     0.0839	     4.6997	
    -9.6512	    -8.4763	    -3.5248	   -11.4975	     4.9515	   -10.4904	    -4.6158	   -10.0708	    -0.7553	     4.1962	
   -11.2457	    -9.8190	    -4.7836	   -13.3438	     3.5248	   -11.9171	    -5.6229	   -11.4136	    -2.0981	     3.2730	
   -13.0081	   -11.3297	    -6.3782	   -15.3580	     1.6785	   -13.5956	    -7.1335	   -13.0920	    -3.8605	     1.9302	
   -14.6027	   -12.9242	    -8.1406	   -17.4561	    -0.5875	   -15.4419	    -9.0637	   -14.8544	    -5.9586	     0.0839	
   -16.1133	   -14.4348	    -9.9869	   -19.6381	    -2.9373	   -17.2882	   -11.2457	   -16.7847	    -8.2245	    -1.9302	
   -17.2882	   -15.6937	   -11.7493	   -21.5683	    -5.2872	   -18.9667	   -13.5956	   -18.6310	   -10.4904	    -4.1122	
   -17.9596	   -16.6168	   -13.1760	   -23.0789	    -7.4692	   -20.3094	   -15.8615	   -20.1416	   -12.5885	    -6.1264	
   -18.1274	   -17.1204	   -14.3509	   -24.0860	    -9.1476	   -21.3165	   -17.7917	   -21.3165	   -14.3509	    -7.8049	
   -17.7078	   -17.2043	   -14.9384	   -24.5056	   -10.3226	   -21.7361	   -19.3863	   -21.9879	   -15.5258	    -9.1476	
   -16.7847	   -16.7847	   -15.1062	   -24.3378	   -10.9940	   -21.5683	   -20.6451	   -22.0718	   -16.2811	    -9.9869	
   -15.4419	   -15.9454	   -14.8544	   -23.5825	   -11.1618	   -21.0648	   -21.3165	   -21.7361	   -16.6168	   -10.3226	
   -13.8474	   -14.8544	   -14.2670	   -22.4915	   -10.9100	   -20.1416	   -21.6522	   -21.0648	   -16.4490	   -10.3226	
   -12.0010	   -13.5117	   -13.3438	   -21.1487	   -10.2386	   -18.9667	   -21.5683	   -20.0577	   -15.9454	    -9.9030	
   -10.0708	   -11.9171	   -12.1689	   -19.6381	    -9.3155	   -17.6239	   -20.9808	   -18.7988	   -15.1062	    -9.0637	
    -8.0566	   -10.2386	   -10.7422	   -18.0435	    -8.0566	   -16.1972	   -20.0577	   -17.3721	   -13.9313	    -7.9727	
    -5.9586	    -8.3923	    -9.0637	   -16.2811	    -6.4621	   -14.6027	   -18.7149	   -15.6937	   -12.5046	    -6.5460	
    -3.7766	    -6.3782	    -7.1335	   -14.4348	    -4.7836	   -12.9242	   -17.0364	   -14.0152	   -10.8261	    -4.8676	
    -1.5945	    -4.2801	    -5.0354	   -12.4207	    -2.8534	   -11.1618	   -15.1901	   -12.1689	    -8.9798	    -3.1052	
     0.5875	    -2.1820	    -2.8534	   -10.4904	    -1.0071	    -9.3994	   -13.1760	   -10.4065	    -7.0496	    -1.3428	
     2.6855	    -0.0839	    -0.5875	    -8.5602	     0.8392	    -7.7209	   -11.2457	    -8.6441	    -5.2032	     0.2518	
     4.6158	     1.8463	     1.5106	    -6.7139	     2.4338	    -6.1264	    -9.4833	    -7.0496	    -3.5248	     1.7624	
     6.3782	     3.5248	     3.4409	    -5.2032	     3.7766	    -4.6997	    -7.8888	    -5.7068	    -2.0981	     2.9373	
     7.8888	     5.0354	     5.2032	    -3.9444	     4.8676	    -3.5248	    -6.7139	    -4.6158	    -0.9232	     3.7766	
     9.0637	     6.2103	     6.6299	    -3.0212	     5.7068	    -2.6855	    -5.7068	    -3.9444	    -0.1678	     4.3640	
     9.8190	     6.9656	     7.6370	    -2.6855	     6.2103	    -2.2659	    -5.1193	    -3.6087	     0.1678	     4.5319	
    10.0708	     7.3013	     8.2245	    -2.8534	     6.3782	    -2.1820	    -4.8676	    -3.6926	     0.0000	     4.3640	
     9.7351	     7.1335	     8.3084	    -3.4409	     6.2103	    -2.6016	    -5.0354	    -4.1962	    -0.6714	     3.6926	
     8.8959	     6.5460	     7.8049	    -4.5319	     5.6229	    -3.4409	    -5.4550	    -5.1193	    -1.6785	     2.7695	
     7.3853	     5.4550	     6.8817	    -5.9586	     4.6997	    -4.6158	    -6.2103	    -6.2943	    -3.1052	     1.5106	
     5.5389	     4.1122	     5.5389	    -7.6370	     3.5248	    -5.9586	    -7.2174	    -7.7209	    -4.7836	     0.0839	
     3.3569	     2.5177	     4.0283	    -9.3155	     2.1820	    -7.4692	    -8.3084	    -9.1476	    -6.6299	    -1.3428	
     1.0071	     0.8392	     2.3499	   -10.9940	     0.8392	    -8.8959	    -9.3994	   -10.5743	    -8.3084	    -2.7695	
    -1.4267	    -0.8392	     0.5875	   -12.5885	    -0.5875	   -10.3226	   -10.4904	   -11.8332	    -9.9030	    -3.9444	
    -3.7766	    -2.5177	    -1.0910	   -14.0991	    -1.9302	   -11.5814	   -11.4975	   -12.9242	   -11.2457	    -4.8676	
    -5.9586	    -4.1122	    -2.7695	   -15.3580	    -3.1891	   -12.7563	   -12.4207	   -13.8474	   -12.4207	    -5.5389	
    -8.1406	    -5.6229	    -4.3640	   -16.4490	    -4.3640	   -13.7634	   -13.1760	   -14.6866	   -13.3438	    -5.9586	
    -9.9869	    -7.0496	    -5.7907	   -17.3721	    -5.3711	   -14.5187	   -13.7634	   -15.2740	   -13.9313	    -6.1264	
   -11.5814	    -8.3084	    -6.8817	   -17.9596	    -6.1264	   -15.0223	   -14.1830	   -15.6937	   -14.2670	    -5.9586	
   -12.7563	    -9.3155	    -7.7209	   -18.2953	    -6.7139	   -15.2740	   -14.3509	   -15.9454	   -14.2670	    -5.6229	
   -13.5117	    -9.9869	    -8.2245	   -18.2114	    -7.0496	   -15.1062	   -14.3509	   -15.8615	   -13.9313	    -4.9515	
   -13.8474	   -10.4065	    -8.3084	   -17.7917	    -7.0496	   -14.6866	   -14.0991	   -15.6097	   -13.3438	    -4.1962	
   -13.5956	   -10.4904	    -8.2245	   -16.9525	    -6.7978	   -14.0152	   -13.7634	   -15.1062	   -12.5885	    -3.3569	
   -13.0081	   -10.3226	    -7.8049	   -15.9454	    -6.2943	   -13.1760	   -13.3438	   -14.5187	   -11.6653	    -2.4338	
   -12.0010	    -9.8190	    -7.3013	   -14.6027	    -5.6229	   -12.0850	   -12.8403	   -13.8474	   -10.6583	    -1.5945	
   -10.6583	    -9.1476	    -6.6299	   -13.0081	    -4.9515	   -10.9940	   -12.4207	   -13.0920	    -9.7351	    -0.8392	
    -9.2316	    -8.4763	    -5.8746	   -11.4975	    -4.1962	    -9.8190	   -12.0010	   -12.2528	    -8.8120	    -0.1678	
    -7.7209	    -7.7209	    -5.2872	    -9.9030	    -3.6087	    -8.8120	   -11.7493	   -11.5814	    -8.1406	     0.3357	
    -6.4621	    -7.1335	    -4.8676	    -8.5602	    -3.2730	    -7.8888	   -11.5814	   -10.9940	    -7.6370	     0.5035	
    -5.3711	    -6.7139	    -4.6158	    -7.4692	    -3.1891	    -7.3013	   -11.5814	   -10.6583	    -7.3853	     0.5035	
    -4.6158	    -6.5460	    -4.6158	    -6.5460	    -3.2730	    -6.7978	   -11.8332	   -10.4065	    -7.3853	     0.1678	
    -4.2801	    -6.7139	    -4.8676	    -5.9586	    -3.6926	    -6.6299	   -12.1689	   -10.4065	    -7.7209	    -0.4196	
    -4.4479	    -7.2174	    -5.3711	    -5.7068	    -4.3640	    -6.7978	   -12.6724	   -10.4904	    -8.1406	    -1.1749	
    -5.1193	    -8.0566	    -6.2103	    -5.8746	    -5.3711	    -7.1335	   -13.4277	   -10.9100	    -8.8959	    -2.0981	
    -6.2943	    -9.2316	    -7.3013	    -6.4621	    -6.5460	    -7.8888	   -14.3509	   -11.4136	    -9.7351	    -3.2730	
    -7.8888	   -10.7422	    -8.5602	    -7.3853	    -7.8888	    -8.8959	   -15.2740	   -12.1689	   -10.6583	    -4.4479	
    -9.9030	   -12.4207	   -10.0708	    -8.7280	    -9.3155	   -10.1547	   -16.3651	   -13.0081	   -11.7493	    -5.7068	
   -12.0850	   -14.2670	   -11.5814	   -10.2386	   -10.7422	   -11.5814	   -17.4561	   -14.0152	   -12.7563	    -6.8817	
   -14.1830	   -15.9454	   -13.0081	   -11.8332	   -12.1689	   -13.0081	   -18.3792	   -14.8544	   -13.6795	    -7.9727	
   -16.0294	   -17.4561	   -14.2670	   -13.1760	   -13.3438	   -14.2670	   -19.2184	   -15.6097	   -14.3509	    -8.8959	
   -17.2882	   -18.5471	   -15.1062	   -14.2670	   -14.1830	   -15.1901	   -19.7220	   -16.0294	   -14.6866	    -9.3994	
   -17.8757	   -19.0506	   -15.5258	   -14.7705	   -14.6027	   -15.6937	   -19.8059	   -16.0294	   -14.6027	    -9.4833	
   -17.7917	   -18.9667	   -15.3580	   -14.7705	   -14.6027	   -15.6097	   -19.6381	   -15.6937	   -14.0152	    -9.1476	
   -17.1204	   -18.3792	   -14.8544	   -14.1830	   -14.0991	   -15.0223	   -19.0506	   -14.8544	   -13.0920	    -8.4763	
   -15.8615	   -17.2882	   -13.8474	   -13.0920	   -13.2599	   -14.0991	   -18.2114	   -13.7634	   -11.9171	    -7.4692	
   -14.2670	   -15.8615	   -12.6724	   -11.6653	   -12.0850	   -12.7563	   -17.2043	   -12.5046	   -10.4904	    -6.3782	
   -12.5046	   -14.1830	   -11.3297	    -9.9869	   -10.7422	   -11.3297	   -16.0294	   -11.0779	    -9.0637	    -5.2032	
   -10.4904	   -12.4207	    -9.9030	    -8.2245	    -9.3155	    -9.7351	   -14.8544	    -9.5673	    -7.6370	    -4.1122	
    -8.4763	   -10.5743	    -8.4763	    -6.3782	    -7.8049	    -8.1406	   -13.7634	    -8.1406	    -6.3782	    -3.0212	
    -6.5460	    -8.7280	    -7.0496	    -4.6158	    -6.3782	    -6.6299	   -12.6724	    -6.7978	    -5.2872	    -2.1820	
    -4.6997	    -6.9656	    -5.7907	    -2.9373	    -5.1193	    -5.2872	   -11.7493	    -5.5389	    -4.2801	    -1.4267	
    -3.0212	    -5.3711	    -4.6997	    -1.5106	    -4.0283	    -3.9444	   -10.9940	    -4.4479	    -3.5248	    -0.7553	
    -1.6785	    -4.1122	    -3.8605	    -0.2518	    -3.2730	    -2.8534	   -10.4065	    -3.5248	    -2.9373	    -0.3357	
    -0.7553	    -3.2730	    -3.2730	     0.6714	    -2.7695	    -2.0142	    -9.9869	    -2.7695	    -2.5177	     0.0000	
    -0.3357	    -2.8534	    -3.0212	     1.2589	    -2.7695	    -1.5106	    -9.8190	    -2.3499	    -2.3499	     0.2518	
    -0.5035	    -2.9373	    -3.1052	     1.4267	    -3.0212	    -1.1749	    -9.8190	    -2.1820	    -2.2659	     0.3357	
    -1.0910	    -3.2730	    -3.4409	     1.1749	    -3.6087	    -1.1749	    -9.9030	    -2.1820	    -2.3499	     0.3357	
    -1.9302	    -3.8605	    -3.7766	     0.6714	    -4.1962	    -1.3428	    -9.9869	    -2.4338	    -2.5177	     0.3357	
    -2.8534	    -4.5319	    -4.0283	    -0.0839	    -4.7836	    -1.6785	    -9.9869	    -2.6855	    -2.5177	     0.4196	
    -3.6087	    -4.9515	    -4.1122	    -0.9232	    -5.1193	    -1.9302	    -9.7351	    -2.8534	    -2.4338	     0.5875	
    -4.1962	    -5.2032	    -3.9444	    -1.7624	    -5.2032	    -2.1820	    -9.3155	    -3.0212	    -2.1820	     0.9232	
    -4.5319	    -5.2032	    -3.5248	    -2.4338	    -5.0354	    -2.3499	    -8.6441	    -3.0212	    -1.7624	     1.2589	
    -4.6158	    -4.8676	    -2.8534	    -3.0212	    -4.5319	    -2.4338	    -7.8888	    -2.9373	    -1.2589	     1.6785	
    -4.4479	    -4.4479	    -2.0142	    -3.4409	    -3.8605	    -2.4338	    -7.1335	    -2.8534	    -0.6714	     2.0981	
    -4.1962	    -3.8605	    -1.1749	    -3.6926	    -3.1891	    -2.4338	    -6.4621	    -2.6855	    -0.1678	     2.5177	
    -3.7766	    -3.1891	    -0.2518	    -3.7766	    -2.4338	    -2.3499	    -5.9586	    -2.6016	     0.1678	     2.7695	
    -3.3569	    -2.6016	     0.5035	    -3.6087	    -1.7624	    -2.3499	    -5.7068	    -2.5177	     0.3357	     2.7695	
    -2.8534	    -2.0981	     1.0910	    -3.4409	    -1.1749	    -2.2659	    -5.7068	    -2.4338	     0.2518	     2.6855	
    -2.3499	    -1.5945	     1.5945	    -3.0212	    -0.7553	    -2.2659	    -5.8746	    -2.4338	     0.0839	     2.4338	
    -1.8463	    -1.2589	     1.9302	    -2.5177	    -0.4196	    -2.1820	    -6.2103	    -2.4338	    -0.2518	     2.0981	
    -1.1749	    -0.8392	     2.0981	    -1.8463	    -0.1678	    -2.0142	    -6.6299	    -2.3499	    -0.6714	     1.5945	
    -0.5035	    -0.5875	     2.1820	    -1.2589	    -0.0839	    -1.9302	    -7.1335	    -2.3499	    -1.2589	     1.1749	
     0.0839	    -0.3357	     2.1820	    -0.5875	     0.0000	    -1.8463	    -7.6370	    -2.3499	    -1.8463	     0.5875	
     0.5875	    -0.2518	     2.0142	    -0.0839	    -0.0839	    -1.7624	    -8.1406	    -2.3499	    -2.4338	     0.0839	
     0.9232	    -0.3357	     1.7624	     0.2518	    -0.2518	    -1.7624	    -8.4763	    -2.4338	    -3.1052	    -0.3357	
     1.0071	    -0.5035	     1.5106	     0.5035	    -0.5035	    -1.7624	    -8.8120	    -2.6016	    -3.6087	    -0.7553	
     0.8392	    -0.7553	     1.2589	     0.5875	    -0.7553	    -1.7624	    -8.8959	    -2.7695	    -4.0283	    -1.0071	
     0.5035	    -1.0071	     0.9232	     0.6714	    -1.0071	    -1.6785	    -8.8959	    -3.0212	    -4.3640	    -1.1749	
     0.0000	    -1.3428	     0.6714	     0.6714	    -1.3428	    -1.6785	    -8.8120	    -3.2730	    -4.5319	    -1.2589	
    -0.6714	    -1.7624	     0.5035	     0.5035	    -1.5106	    -1.5945	    -8.4763	    -3.5248	    -4.6997	    -1.1749	
    -1.2589	    -2.0142	     0.3357	     0.3357	    -1.6785	    -1.6785	    -8.1406	    -3.7766	    -4.7836	    -1.0910	
    -1.7624	    -2.1820	     0.3357	     0.0839	    -1.7624	    -1.7624	    -7.6370	    -4.1962	    -4.7836	    -0.9232	
    -2.0981	    -2.2659	     0.4196	    -0.3357	    -1.5945	    -1.9302	    -6.9656	    -4.5319	    -4.7836	    -0.7553	
    -2.1820	    -2.0981	     0.6714	    -0.9232	    -1.3428	    -2.2659	    -6.3782	    -5.0354	    -4.8676	    -0.6714	
    -2.1820	    -1.8463	     1.0071	    -1.6785	    -0.8392	    -2.7695	    -5.7068	    -5.7068	    -4.9515	    -0.6714	
    -1.9302	    -1.4267	     1.3428	    -2.6855	    -0.3357	    -3.5248	    -5.2032	    -6.4621	    -5.2032	    -0.8392	
    -1.5945	    -1.0071	     1.7624	    -4.0283	     0.1678	    -4.5319	    -4.8676	    -7.3853	    -5.5389	    -1.2589	
    -1.1749	    -0.5875	     2.0981	    -5.4550	     0.6714	    -5.7907	    -4.7836	    -8.3923	    -6.1264	    -1.8463	
    -0.5875	     0.0000	     2.3499	    -6.9656	     1.0910	    -7.0496	    -4.8676	    -9.4833	    -6.7139	    -2.6855	
     0.1678	     0.5035	     2.6016	    -8.3923	     1.4267	    -8.3923	    -5.1193	   -10.5743	    -7.3853	    -3.5248	
     0.9232	     1.0910	     2.8534	    -9.6512	     1.7624	    -9.4833	    -5.4550	   -11.4975	    -7.9727	    -4.2801	
     1.9302	     1.7624	     3.1891	   -10.4904	     2.1820	   -10.4065	    -5.7068	   -12.1689	    -8.3923	    -5.0354	
     2.9373	     2.4338	     3.6087	   -11.1618	     2.6016	   -10.9940	    -5.8746	   -12.6724	    -8.6441	    -5.4550	
     4.0283	     3.1052	     4.1122	   -11.4136	     3.0212	   -11.2457	    -5.7068	   -12.9242	    -8.7280	    -5.7068	
     5.1193	     3.7766	     4.7836	   -11.4975	     3.6087	   -11.2457	    -5.2872	   -12.8403	    -8.5602	    -5.6229	
     6.1264	     4.3640	     5.5389	   -11.2457	     4.2801	   -10.9940	    -4.5319	   -12.5885	    -8.1406	    -5.2872	
     7.1335	     5.0354	     6.3782	   -10.7422	     5.0354	   -10.4904	    -3.4409	   -12.1689	    -7.6370	    -4.6158	
     8.1406	     5.6229	     7.3013	   -10.0708	     5.9586	    -9.7351	    -2.1820	   -11.4975	    -6.8817	    -3.8605	
     8.9798	     6.2103	     8.3084	    -9.3155	     6.8817	    -8.9798	    -0.7553	   -10.7422	    -6.1264	    -2.8534	
     9.8190	     6.7978	     9.3155	    -8.4763	     7.8888	    -8.0566	     0.7553	    -9.9869	    -5.2872	    -1.8463	
    10.4065	     7.3013	    10.2386	    -7.6370	     8.7280	    -7.2174	     2.0981	    -9.1476	    -4.4479	    -0.9232	
    10.9100	     7.8049	    11.0779	    -6.7978	     9.3994	    -6.3782	     3.2730	    -8.3923	    -3.7766	    -0.0839	
    11.1618	     8.2245	    11.7493	    -6.0425	     9.9030	    -5.5389	     4.1122	    -7.7209	    -3.1891	     0.5035	
    11.3297	     8.6441	    12.3367	    -5.2872	    10.2386	    -4.7836	     4.6997	    -7.0496	    -2.6855	     0.8392	
    11.4975	     9.0637	    12.8403	    -4.4479	    10.4904	    -3.9444	     5.0354	    -6.3782	    -2.2659	     1.0071	
    11.5814	     9.4833	    13.2599	    -3.6087	    10.6583	    -3.1891	     5.1193	    -5.7068	    -1.9302	     1.0071	
    11.7493	     9.9030	    13.6795	    -2.6855	    10.7422	    -2.2659	     4.9515	    -4.9515	    -1.5945	     0.8392	
    12.0850	    10.4065	    14.0152	    -1.7624	    10.9100	    -1.3428	     4.6997	    -4.1122	    -1.1749	     0.6714	
    12.5046	    10.9940	    14.3509	    -0.8392	    10.9100	    -0.4196	     4.2801	    -3.3569	    -0.7553	     0.5035	
    13.0081	    11.4136	    14.5187	     0.0839	    10.9100	     0.5035	     3.6926	    -2.6016	    -0.4196	     0.2518	
    13.4277	    11.7493	    14.4348	     1.0071	    10.7422	     1.2589	     2.9373	    -1.9302	    -0.1678	     0.0839	
    13.6795	    11.7493	    14.1830	     1.6785	    10.4065	     1.8463	     2.0142	    -1.4267	     0.0000	    -0.2518	
    13.6795	    11.5814	    13.7634	     2.1820	     9.9869	     2.2659	     0.9232	    -1.1749	     0.0000	    -0.5035	
    13.5117	    11.0779	    13.0081	     2.4338	     9.3994	     2.3499	    -0.1678	    -1.1749	    -0.1678	    -0.8392	
    12.9242	    10.3226	    12.0850	     2.4338	     8.6441	     2.1820	    -1.3428	    -1.3428	    -0.4196	    -1.0910	
    12.1689	     9.3994	    10.9940	     2.2659	     7.8049	     1.7624	    -2.4338	    -1.7624	    -0.7553	    -1.2589	
    11.1618	     8.2245	     9.8190	     1.8463	     6.9656	     1.1749	    -3.4409	    -2.4338	    -1.1749	    -1.4267	
     9.9030	     6.8817	     8.5602	     1.2589	     6.1264	     0.3357	    -4.2801	    -3.1891	    -1.5945	    -1.5106	
     8.4763	     5.4550	     7.2174	     0.5875	     5.2032	    -0.6714	    -4.9515	    -4.0283	    -2.1820	    -1.6785	
     6.9656	     3.8605	     5.8746	    -0.2518	     4.3640	    -1.7624	    -5.5389	    -4.9515	    -2.8534	    -1.9302	
     5.2872	     2.2659	     4.5319	    -1.0910	     3.4409	    -2.8534	    -6.0425	    -5.9586	    -3.6087	    -2.2659	
     3.6926	     0.6714	     3.2730	    -2.0142	     2.5177	    -3.8605	    -6.4621	    -6.9656	    -4.3640	    -2.6855	
     2.1820	    -0.7553	     2.1820	    -2.8534	     1.7624	    -4.6997	    -6.6299	    -7.8049	    -5.0354	    -3.1891	
     1.0071	    -1.9302	     1.2589	    -3.5248	     1.0910	    -5.3711	    -6.6299	    -8.3923	    -5.5389	    -3.5248	
     0.0839	    -2.7695	     0.7553	    -3.9444	     0.7553	    -5.7068	    -6.3782	    -8.8120	    -5.8746	    -3.8605	
    -0.5035	    -3.2730	     0.5875	    -4.2801	     0.6714	    -5.7068	    -5.9586	    -8.9798	    -5.8746	    -4.0283	
    -0.8392	    -3.5248	     0.6714	    -4.4479	     0.8392	    -5.5389	    -5.3711	    -8.9798	    -5.7907	    -4.0283	
    -0.8392	    -3.5248	     0.9232	    -4.5319	     1.1749	    -5.2032	    -4.7836	    -8.8120	    -5.4550	    -3.9444	
    -0.6714	    -3.2730	     1.3428	    -4.4479	     1.6785	    -4.7836	    -4.2801	    -8.5602	    -5.0354	    -3.6926	
    -0.4196	    -2.9373	     1.8463	    -4.2801	     2.3499	    -4.3640	    -3.6926	    -8.2245	    -4.6158	    -3.3569	
     0.0839	    -2.5177	     2.5177	    -4.0283	     2.9373	    -3.9444	    -3.1891	    -7.8049	    -4.1122	    -2.9373	
     0.6714	    -2.0142	     3.1052	    -3.6926	     3.6926	    -3.5248	    -2.6016	    -7.3853	    -3.6087	    -2.4338	
     1.3428	    -1.4267	     3.7766	    -3.2730	     4.3640	    -3.1891	    -1.9302	    -6.9656	    -3.1052	    -1.7624	
     1.9302	    -1.0071	     4.3640	    -2.9373	     4.9515	    -3.0212	    -1.1749	    -6.6299	    -2.6016	    -1.0071	
     2.3499	    -0.6714	     4.8676	    -2.8534	     5.3711	    -3.1052	    -0.4196	    -6.3782	    -2.3499	    -0.3357	
     2.5177	    -0.5875	     5.0354	    -3.0212	     5.5389	    -3.3569	     0.3357	    -6.3782	    -2.2659	     0.2518	
     2.3499	    -0.8392	     5.0354	    -3.3569	     5.4550	    -3.9444	     1.0071	    -6.6299	    -2.3499	     0.6714	
     1.8463	    -1.2589	     4.6997	    -3.9444	     5.0354	    -4.6997	     1.5945	    -6.9656	    -2.6855	     0.9232	
     1.0071	    -2.0142	     4.1962	    -4.6997	     4.3640	    -5.5389	     1.9302	    -7.5531	    -3.1891	     1.0910	
     0.0000	    -2.9373	     3.5248	    -5.5389	     3.5248	    -6.4621	     2.0981	    -8.1406	    -3.7766	     1.0910	
    -1.1749	    -4.0283	     2.6016	    -6.4621	     2.4338	    -7.4692	     2.0981	    -8.8959	    -4.4479	     1.0071	
    -2.4338	    -5.2032	     1.6785	    -7.3013	     1.3428	    -8.3923	     1.8463	    -9.7351	    -5.2032	     0.7553	
    -3.7766	    -6.2943	     0.5875	    -8.0566	     0.2518	    -9.3155	     1.3428	   -10.5743	    -5.9586	     0.3357	
    -5.1193	    -7.3853	    -0.4196	    -8.7280	    -0.8392	   -10.1547	     0.8392	   -11.4975	    -6.7978	    -0.1678	
    -6.2943	    -8.3084	    -1.3428	    -9.2316	    -1.7624	   -10.8261	     0.1678	   -12.3367	    -7.6370	    -0.8392	
    -7.2174	    -9.0637	    -2.1820	    -9.3994	    -2.5177	   -11.3297	    -0.5875	   -13.0081	    -8.3923	    -1.5945	
    -7.9727	    -9.5673	    -2.8534	    -9.3994	    -3.1052	   -11.6653	    -1.4267	   -13.6795	    -9.0637	    -2.4338	
[Epoch Header]
[Trial Type]	23
[Accept]	1
[Correct]	0
[RT]	 0.000
[Resp]	0
[Epoch Data]
    20.1416	    16.0294	    16.5329	     9.1476	    -1.7624	     0.2518	     2.4338	     1.4267	     3.0212	     5.3711	
    20.3934	    16.1972	    16.7007	     9.1476	    -1.6785	     0.1678	     2.0981	     1.5106	     2.9373	     5.2872	
    20.3934	    16.1133	    16.6168	     9.1476	    -1.8463	     0.0000	     1.4267	     1.4267	     2.5177	     4.6997	
    20.1416	    15.8615	    16.1972	     8.8959	    -2.3499	    -0.3357	     0.4196	     1.1749	     1.7624	     3.7766	
    19.6381	    15.2740	    15.5258	     8.4763	    -3.0212	    -0.8392	    -0.9232	     0.6714	     0.7553	     2.4338	
    18.8828	    14.6027	    14.6866	     7.8888	    -3.9444	    -1.4267	    -2.4338	     0.0000	    -0.4196	     0.8392	
    17.9596	    13.6795	    13.5117	     7.2174	    -4.9515	    -2.0981	    -4.1122	    -0.8392	    -1.7624	    -1.0071	
    16.8686	    12.5885	    12.2528	     6.4621	    -6.1264	    -2.7695	    -5.7907	    -1.6785	    -3.2730	    -2.7695	
    15.6097	    11.3297	    10.8261	     5.5389	    -7.3853	    -3.5248	    -7.4692	    -2.6855	    -4.6997	    -4.6158	
    14.1830	    10.0708	     9.3155	     4.5319	    -8.6441	    -4.3640	    -9.0637	    -3.6926	    -6.2103	    -6.2103	
    12.6724	     8.6441	     7.7209	     3.2730	    -9.9030	    -5.2032	   -10.4904	    -4.6997	    -7.6370	    -7.6370	
    11.0779	     7.1335	     6.2103	     1.8463	   -11.1618	    -6.2103	   -11.7493	    -5.7907	    -8.9798	    -8.8959	
     9.3994	     5.7907	     4.7836	     0.3357	   -12.1689	    -7.2174	   -12.6724	    -6.9656	   -10.2386	    -9.8190	
     7.8888	     4.6158	     3.5248	    -1.1749	   -13.0081	    -8.2245	   -13.3438	    -7.9727	   -11.1618	   -10.4065	
     6.6299	     3.6926	     2.6016	    -2.5177	   -13.5956	    -9.1476	   -13.5956	    -8.9798	   -11.7493	   -10.5743	
     5.6229	     3.0212	     2.0142	    -3.6926	   -13.7634	    -9.9869	   -13.5117	    -9.7351	   -12.0850	   -10.4065	
     5.0354	     2.7695	     1.6785	    -4.3640	   -13.6795	   -10.4904	   -13.0920	   -10.3226	   -12.0010	    -9.8190	
     4.7836	     2.6855	     1.6785	    -4.5319	   -13.3438	   -10.7422	   -12.4207	   -10.6583	   -11.5814	    -8.9798	
     4.9515	     2.9373	     2.0142	    -4.1962	   -12.6724	   -10.5743	   -11.4975	   -10.7422	   -10.9100	    -7.8888	
     5.3711	     3.4409	     2.6016	    -3.1891	   -11.8332	    -9.9869	   -10.4904	   -10.4065	    -9.9030	    -6.5460	
     6.2103	     4.1962	     3.5248	    -1.6785	   -10.8261	    -8.9798	    -9.3155	    -9.8190	    -8.5602	    -5.0354	
     7.1335	     5.1193	     4.4479	     0.1678	    -9.7351	    -7.6370	    -8.2245	    -8.8120	    -7.1335	    -3.5248	
     8.0566	     5.9586	     5.5389	     2.2659	    -8.6441	    -6.0425	    -7.3013	    -7.7209	    -5.5389	    -1.9302	
     8.8959	     6.7139	     6.4621	     4.3640	    -7.6370	    -4.4479	    -6.5460	    -6.4621	    -4.1122	    -0.5035	
     9.5673	     7.3013	     7.1335	     6.2103	    -6.7978	    -2.9373	    -6.2103	    -5.3711	    -2.8534	     0.7553	
     9.9869	     7.6370	     7.6370	     7.7209	    -6.2103	    -1.5945	    -6.0425	    -4.2801	    -1.8463	     1.8463	
    10.0708	     7.7209	     7.8049	     8.8120	    -5.8746	    -0.5875	    -6.2103	    -3.3569	    -1.0071	     2.6016	
     9.9030	     7.5531	     7.8049	     9.4833	    -5.7907	     0.1678	    -6.5460	    -2.6855	    -0.4196	     3.1891	
     9.5673	     7.2174	     7.5531	     9.8190	    -5.8746	     0.5875	    -7.1335	    -2.0981	    -0.0839	     3.6087	
     8.8959	     6.7139	     7.1335	     9.9869	    -6.2103	     0.7553	    -7.7209	    -1.7624	     0.0839	     3.9444	
     8.1406	     6.0425	     6.5460	     9.9030	    -6.7139	     0.6714	    -8.3923	    -1.5106	     0.0839	     4.1122	
     7.2174	     5.2032	     5.8746	     9.7351	    -7.3013	     0.5035	    -8.9798	    -1.4267	     0.0000	     4.1962	
     6.2103	     4.2801	     5.1193	     9.4833	    -7.9727	     0.1678	    -9.5673	    -1.3428	    -0.1678	     4.1962	
     5.0354	     3.2730	     4.1962	     9.0637	    -8.8120	    -0.2518	   -10.1547	    -1.5106	    -0.4196	     4.1122	
     3.6926	     2.1820	     3.1891	     8.4763	    -9.7351	    -0.8392	   -10.5743	    -1.7624	    -0.7553	     3.8605	
     2.1820	     1.0071	     2.0981	     7.8049	   -10.7422	    -1.5945	   -11.0779	    -2.0981	    -1.2589	     3.3569	
     0.5875	    -0.3357	     0.8392	     6.8817	   -11.9171	    -2.4338	   -11.5814	    -2.6855	    -1.9302	     2.6855	
    -1.0071	    -1.6785	    -0.4196	     5.9586	   -13.1760	    -3.3569	   -12.0850	    -3.3569	    -2.6855	     1.8463	
    -2.5177	    -3.0212	    -1.7624	     5.1193	   -14.6027	    -4.1962	   -12.7563	    -4.1122	    -3.6087	     0.7553	
    -3.7766	    -4.1962	    -3.1052	     4.4479	   -16.0294	    -5.0354	   -13.5117	    -4.8676	    -4.6158	    -0.4196	
    -4.8676	    -5.2872	    -4.4479	     3.9444	   -17.5400	    -5.7068	   -14.3509	    -5.5389	    -5.7068	    -1.6785	
    -5.6229	    -6.2103	    -5.7068	     3.7766	   -19.0506	    -6.2943	   -15.2740	    -6.2103	    -6.7139	    -3.1052	
    -6.2103	    -6.9656	    -6.7978	     3.8605	   -20.4773	    -6.7139	   -16.3651	    -6.7139	    -7.7209	    -4.6158	
    -6.5460	    -7.5531	    -7.7209	     4.2801	   -21.7361	    -6.9656	   -17.3721	    -6.9656	    -8.6441	    -5.9586	
    -6.6299	    -7.8049	    -8.3923	     5.0354	   -22.7432	    -6.7978	   -18.1274	    -6.8817	    -9.1476	    -7.0496	
    -6.3782	    -7.8049	    -8.5602	     6.2943	   -23.2468	    -6.2103	   -18.5471	    -6.3782	    -9.3155	    -7.6370	
    -5.7068	    -7.3013	    -8.2245	     7.9727	   -23.1628	    -5.0354	   -18.3792	    -5.3711	    -8.8120	    -7.6370	
    -4.6158	    -6.2943	    -7.3853	    10.0708	   -22.4915	    -3.3569	   -17.7078	    -3.7766	    -7.7209	    -6.8817	
    -3.1891	    -4.9515	    -6.0425	    12.5885	   -21.3165	    -1.2589	   -16.4490	    -1.6785	    -6.0425	    -5.5389	
    -1.5106	    -3.3569	    -4.3640	    15.2740	   -19.7220	     1.0910	   -14.7705	     0.5875	    -3.9444	    -3.6926	
     0.2518	    -1.6785	    -2.5177	    17.7917	   -17.8757	     3.5248	   -12.8403	     2.9373	    -1.6785	    -1.5106	
     1.9302	    -0.0839	    -0.6714	    19.9738	   -16.0294	     5.7068	   -10.8261	     5.0354	     0.5875	     0.7553	
     3.4409	     1.2589	     1.0910	    21.7361	   -14.3509	     7.4692	    -8.8959	     6.8817	     2.6016	     2.9373	
     4.6158	     2.4338	     2.6016	    22.9111	   -12.8403	     8.8959	    -7.0496	     8.2245	     4.3640	     4.8676	
     5.3711	     3.2730	     3.8605	    23.4985	   -11.6653	     9.7351	    -5.4550	     9.1476	     5.7907	     6.5460	
     5.7907	     3.6926	     4.6997	    23.4985	   -10.8261	    10.0708	    -4.1122	     9.5673	     6.6299	     7.8049	
     5.7068	     3.8605	     5.2872	    23.0789	   -10.3226	     9.9030	    -3.1052	     9.5673	     7.1335	     8.6441	
     5.2872	     3.6926	     5.6229	    22.2397	   -10.0708	     9.3994	    -2.3499	     9.1476	     7.2174	     9.0637	
     4.6997	     3.4409	     5.7068	    21.0648	    -9.9869	     8.4763	    -1.8463	     8.4763	     6.8817	     9.1476	
     3.9444	     3.0212	     5.6229	    19.8059	   -10.0708	     7.4692	    -1.5106	     7.5531	     6.3782	     8.8959	
     3.2730	     2.6855	     5.3711	    18.4631	   -10.2386	     6.2103	    -1.3428	     6.4621	     5.6229	     8.3084	
     2.6855	     2.2659	     4.9515	    17.1204	   -10.4904	     4.8676	    -1.4267	     5.2032	     4.6158	     7.3853	
     2.0981	     1.7624	     4.4479	    15.6097	   -10.9940	     3.4409	    -1.8463	     3.9444	     3.4409	     6.1264	
     1.5106	     1.1749	     3.6087	    14.0991	   -11.6653	     1.8463	    -2.5177	     2.5177	     2.0142	     4.6158	
     0.8392	     0.3357	     2.6016	    12.5885	   -12.5046	     0.1678	    -3.4409	     1.0071	     0.5875	     2.8534	
     0.0839	    -0.5035	     1.5106	    11.0779	   -13.5117	    -1.5106	    -4.5319	    -0.3357	    -0.9232	     1.1749	
    -0.6714	    -1.4267	     0.4196	     9.6512	   -14.5187	    -2.9373	    -5.6229	    -1.5945	    -2.2659	    -0.4196	
    -1.4267	    -2.3499	    -0.6714	     8.3923	   -15.5258	    -4.1122	    -6.7978	    -2.5177	    -3.3569	    -1.6785	
    -2.3499	    -3.3569	    -1.7624	     7.3853	   -16.4490	    -5.1193	    -7.8049	    -3.2730	    -4.1122	    -2.6016	
    -3.3569	    -4.4479	    -2.7695	     6.4621	   -17.3721	    -5.8746	    -8.8120	    -3.7766	    -4.6158	    -3.0212	
    -4.5319	    -5.6229	    -3.7766	     5.4550	   -18.2953	    -6.4621	    -9.6512	    -4.1122	    -4.8676	    -3.1891	
    -5.8746	    -6.9656	    -4.9515	     4.4479	   -19.2184	    -7.1335	   -10.4904	    -4.4479	    -5.0354	    -3.1052	
    -7.4692	    -8.5602	    -6.1264	     3.1891	   -20.2255	    -7.8888	   -11.3297	    -4.8676	    -5.2032	    -2.9373	
    -9.2316	   -10.1547	    -7.4692	     1.8463	   -21.3165	    -8.8120	   -12.2528	    -5.3711	    -5.3711	    -2.6855	
   -11.1618	   -11.8332	    -8.9798	     0.3357	   -22.5754	    -9.9030	   -13.1760	    -6.0425	    -5.6229	    -2.5177	
   -13.0920	   -13.5956	   -10.4904	    -1.1749	   -23.8342	   -10.9940	   -14.1830	    -6.8817	    -5.9586	    -2.4338	
   -14.8544	   -15.2740	   -12.0850	    -2.6016	   -25.0931	   -12.1689	   -15.1901	    -7.7209	    -6.2943	    -2.3499	
   -16.5329	   -16.7847	   -13.5956	    -3.7766	   -26.2680	   -13.0920	   -16.2811	    -8.4763	    -6.7139	    -2.3499	
   -17.7917	   -18.0435	   -14.8544	    -4.6158	   -27.3590	   -13.9313	   -17.2882	    -9.1476	    -7.0496	    -2.4338	
   -18.7988	   -18.9667	   -15.9454	    -5.0354	   -28.1982	   -14.3509	   -18.2114	    -9.6512	    -7.3853	    -2.5177	
   -19.4702	   -19.6381	   -16.7847	    -5.0354	   -28.8696	   -14.5187	   -19.1345	    -9.9030	    -7.6370	    -2.6855	
   -19.8898	   -20.0577	   -17.3721	    -4.6997	   -29.3732	   -14.3509	   -19.9738	    -9.9869	    -7.8888	    -2.8534	
   -20.0577	   -20.2255	   -17.8757	    -4.0283	   -29.7089	   -13.8474	   -20.8130	    -9.9030	    -8.0566	    -3.1891	
   -20.0577	   -20.3094	   -18.1274	    -3.1891	   -29.8767	   -13.1760	   -21.6522	    -9.6512	    -8.3084	    -3.4409	
   -19.9738	   -20.3094	   -18.3792	    -2.1820	   -30.0446	   -12.4207	   -22.4915	    -9.3155	    -8.4763	    -3.8605	
   -19.6381	   -20.2255	   -18.6310	    -1.1749	   -30.1285	   -11.6653	   -23.3307	    -8.9798	    -8.7280	    -4.2801	
   -19.2184	   -20.0577	   -18.7988	    -0.2518	   -30.2124	   -10.9940	   -24.0860	    -8.7280	    -9.0637	    -4.6158	
   -18.6310	   -19.8059	   -18.8828	     0.5035	   -30.2124	   -10.4065	   -24.5895	    -8.3084	    -9.2316	    -4.8676	
   -17.7917	   -19.3863	   -18.7988	     1.1749	   -30.1285	    -9.9030	   -24.9252	    -7.8888	    -9.2316	    -4.9515	
   -16.6168	   -18.7988	   -18.4631	     1.9302	   -29.7928	    -9.3155	   -24.9252	    -7.2174	    -8.8959	    -4.6997	
   -15.0223	   -17.8757	   -17.7917	     2.6855	   -29.1214	    -8.6441	   -24.4217	    -6.2943	    -8.1406	    -4.0283	
   -13.0920	   -16.5329	   -16.7847	     3.6926	   -28.0304	    -7.6370	   -23.4146	    -5.0354	    -6.9656	    -2.8534	
   -10.8261	   -14.7705	   -15.2740	     5.0354	   -26.4359	    -6.3782	   -21.8201	    -3.4409	    -5.2872	    -1.1749	
    -8.2245	   -12.6724	   -13.2599	     6.7139	   -24.5056	    -4.6158	   -19.8059	    -1.4267	    -3.1052	     1.0071	
    -5.3711	   -10.2386	   -10.9940	     8.7280	   -22.0718	    -2.5177	   -17.2882	     0.8392	    -0.6714	     3.4409	
    -2.5177	    -7.6370	    -8.4763	    10.9940	   -19.5541	    -0.1678	   -14.6027	     3.2730	     2.0142	     5.9586	
     0.1678	    -5.1193	    -5.9586	    13.1760	   -16.9525	     2.1820	   -12.0010	     5.6229	     4.5319	     8.3923	
     2.4338	    -2.8534	    -3.7766	    15.2740	   -14.6027	     4.3640	    -9.5673	     7.6370	     6.7139	    10.4904	
     4.2801	    -0.8392	    -1.8463	    17.0364	   -12.5046	     6.2103	    -7.5531	     9.2316	     8.4763	    12.0850	
     5.5389	     0.7553	    -0.3357	    18.5471	   -10.9100	     7.7209	    -6.0425	    10.4065	     9.7351	    13.0920	
     6.2943	     1.7624	     0.5875	    19.7220	    -9.8190	     8.8120	    -5.1193	    10.9940	    10.4065	    13.4277	
     6.3782	     2.3499	     1.0071	    20.5612	    -9.2316	     9.3155	    -4.8676	    10.9940	    10.4065	    13.0920	
     6.0425	     2.3499	     0.9232	    20.8130	    -9.3155	     9.3155	    -5.2032	    10.4904	     9.9030	    12.1689	
     5.2872	     1.8463	     0.4196	    20.6451	    -9.9030	     8.7280	    -6.1264	     9.4833	     8.8120	    10.7422	
     4.1962	     1.0071	    -0.5035	    20.0577	   -10.9100	     7.6370	    -7.4692	     7.9727	     7.3013	     8.8120	
     3.0212	    -0.2518	    -1.5945	    18.9667	   -12.2528	     6.1264	    -9.2316	     6.1264	     5.4550	     6.5460	
     1.7624	    -1.6785	    -2.9373	    17.5400	   -13.8474	     4.1962	   -11.1618	     4.0283	     3.4409	     4.1962	
     0.5875	    -3.2730	    -4.2801	    15.9454	   -15.3580	     2.1820	   -13.0920	     1.8463	     1.4267	     1.9302	
    -0.4196	    -4.6997	    -5.5389	    14.3509	   -16.8686	     0.1678	   -14.8544	    -0.2518	    -0.4196	    -0.0839	
    -1.1749	    -6.1264	    -6.4621	    12.9242	   -18.0435	    -1.5945	   -16.1972	    -2.0142	    -1.9302	    -1.6785	
    -1.6785	    -7.2174	    -7.2174	    11.6653	   -18.9667	    -3.1052	   -17.1204	    -3.4409	    -3.0212	    -2.6855	
    -2.0981	    -8.2245	    -7.6370	    10.6583	   -19.6381	    -4.2801	   -17.7078	    -4.4479	    -3.6087	    -3.2730	
    -2.3499	    -8.9798	    -7.9727	     9.9030	   -20.1416	    -5.1193	   -17.8757	    -5.0354	    -3.9444	    -3.3569	
    -2.6016	    -9.5673	    -8.1406	     9.3155	   -20.5612	    -5.7068	   -17.8757	    -5.2872	    -3.9444	    -3.1052	
    -2.8534	    -9.9869	    -8.1406	     8.8959	   -20.8130	    -6.0425	   -17.6239	    -5.2032	    -3.6926	    -2.5177	
    -2.9373	   -10.2386	    -7.9727	     8.6441	   -20.8969	    -6.0425	   -17.2043	    -4.7836	    -3.2730	    -1.6785	
    -2.9373	   -10.1547	    -7.6370	     8.5602	   -20.7291	    -5.7068	   -16.5329	    -4.0283	    -2.6016	    -0.6714	
    -2.6016	    -9.8190	    -7.0496	     8.6441	   -20.4773	    -5.0354	   -15.6937	    -3.0212	    -1.7624	     0.5035	
    -2.1820	    -9.2316	    -6.3782	     9.0637	   -19.9738	    -4.1962	   -14.7705	    -1.8463	    -0.7553	     1.6785	
    -1.5945	    -8.3923	    -5.5389	     9.5673	   -19.3863	    -3.1052	   -13.7634	    -0.5875	     0.2518	     2.7695	
    -0.9232	    -7.6370	    -4.7836	    10.2386	   -18.7988	    -2.0142	   -12.9242	     0.5875	     1.0910	     3.6926	
    -0.4196	    -6.8817	    -4.1122	    10.9100	   -18.3792	    -1.0071	   -12.4207	     1.5106	     1.7624	     4.2801	
     0.0000	    -6.3782	    -3.8605	    11.4975	   -18.2953	    -0.2518	   -12.2528	     2.1820	     2.0981	     4.5319	
     0.1678	    -6.1264	    -3.8605	    12.0010	   -18.3792	     0.2518	   -12.5885	     2.6016	     2.0981	     4.3640	
     0.1678	    -6.1264	    -4.1962	    12.4207	   -18.7149	     0.5875	   -13.3438	     2.7695	     1.9302	     4.0283	
     0.0839	    -6.2103	    -4.6158	    12.7563	   -19.1345	     0.7553	   -14.2670	     2.8534	     1.6785	     3.6087	
     0.0000	    -6.3782	    -5.1193	    13.0920	   -19.4702	     0.9232	   -15.1901	     2.9373	     1.3428	     3.2730	
     0.0000	    -6.4621	    -5.5389	    13.3438	   -19.8059	     1.1749	   -16.1133	     3.1052	     1.1749	     3.1052	
     0.0000	    -6.5460	    -5.8746	    13.5956	   -19.9738	     1.3428	   -16.7847	     3.1891	     1.0910	     3.0212	
    -0.0839	    -6.6299	    -6.2103	    13.6795	   -20.0577	     1.3428	   -17.2882	     3.1891	     1.0071	     3.0212	
    -0.4196	    -6.8817	    -6.4621	    13.5117	   -20.1416	     1.1749	   -17.6239	     3.1052	     0.8392	     3.0212	
    -0.9232	    -7.3013	    -6.7978	    13.0081	   -20.2255	     0.8392	   -17.8757	     2.8534	     0.5875	     2.9373	
    -1.6785	    -7.8888	    -7.2174	    12.2528	   -20.3094	     0.1678	   -17.9596	     2.2659	     0.2518	     2.7695	
    -2.7695	    -8.6441	    -7.7209	    11.1618	   -20.4773	    -0.7553	   -17.9596	     1.5106	    -0.3357	     2.4338	
    -3.9444	    -9.4833	    -8.2245	     9.9030	   -20.7291	    -1.8463	   -17.9596	     0.5035	    -1.0071	     2.0142	
    -5.2032	   -10.4065	    -8.7280	     8.3923	   -21.0648	    -3.1052	   -17.8757	    -0.5875	    -1.8463	     1.5106	
    -6.4621	   -11.2457	    -9.3155	     6.7978	   -21.4844	    -4.3640	   -17.8757	    -1.7624	    -2.6855	     0.7553	
    -7.7209	   -12.0850	    -9.8190	     5.2032	   -21.9040	    -5.6229	   -17.9596	    -2.9373	    -3.6087	     0.0000	
    -8.7280	   -12.8403	   -10.2386	     3.6087	   -22.4915	    -6.8817	   -18.1274	    -4.0283	    -4.4479	    -0.9232	
    -9.6512	   -13.4277	   -10.7422	     2.2659	   -23.0789	    -7.8888	   -18.2953	    -5.1193	    -5.2872	    -1.9302	
   -10.1547	   -13.8474	   -11.0779	     1.1749	   -23.6664	    -8.8120	   -18.5471	    -6.0425	    -6.0425	    -3.0212	
   -10.4065	   -13.9313	   -11.2457	     0.4196	   -24.0860	    -9.3994	   -18.7988	    -6.7978	    -6.7139	    -4.0283	
   -10.3226	   -13.7634	   -11.1618	     0.0839	   -24.3378	    -9.6512	   -18.9667	    -7.3013	    -7.2174	    -4.9515	
    -9.7351	   -13.3438	   -10.9940	     0.2518	   -24.3378	    -9.5673	   -19.0506	    -7.4692	    -7.4692	    -5.7907	
    -8.8120	   -12.5885	   -10.4904	     0.8392	   -24.1699	    -9.0637	   -18.9667	    -7.3853	    -7.5531	    -6.2943	
    -7.6370	   -11.4975	    -9.7351	     1.9302	   -23.7503	    -8.2245	   -18.7149	    -6.9656	    -7.3853	    -6.6299	
    -6.2943	   -10.1547	    -8.8120	     3.3569	   -22.9950	    -7.1335	   -18.2953	    -6.2103	    -7.0496	    -6.6299	
    -4.7836	    -8.7280	    -7.6370	     5.1193	   -22.1558	    -5.7907	   -17.7078	    -5.2032	    -6.3782	    -6.2943	
    -3.2730	    -7.1335	    -6.2943	     7.1335	   -21.0648	    -4.1122	   -16.9525	    -3.7766	    -5.4550	    -5.7068	
    -1.8463	    -5.4550	    -4.7836	     9.2316	   -19.8059	    -2.2659	   -15.8615	    -2.1820	    -4.1962	    -4.6997	
    -0.4196	    -3.6926	    -3.1052	    11.4136	   -18.2953	    -0.2518	   -14.4348	    -0.2518	    -2.6855	    -3.3569	
     1.0071	    -2.0142	    -1.2589	    13.5117	   -16.6168	     1.8463	   -12.7563	     1.9302	    -0.8392	    -1.5945	
     2.2659	    -0.3357	     0.5035	    15.3580	   -14.7705	     3.9444	   -10.8261	     4.1122	     1.1749	     0.4196	
     3.3569	     1.0910	     2.2659	    16.7847	   -12.8403	     5.8746	    -8.8120	     6.2103	     3.1891	     2.6016	
     4.1962	     2.2659	     3.7766	    17.7078	   -11.0779	     7.4692	    -6.9656	     8.1406	     5.0354	     4.6158	
     4.5319	     2.9373	     4.9515	    17.9596	    -9.5673	     8.6441	    -5.4550	     9.6512	     6.5460	     6.3782	
     4.6158	     3.3569	     5.7907	    17.7078	    -8.4763	     9.3155	    -4.1962	    10.7422	     7.6370	     7.8888	
     4.4479	     3.4409	     6.2943	    17.1204	    -7.7209	     9.6512	    -3.3569	    11.4975	     8.3923	     8.9798	
     4.1962	     3.4409	     6.5460	    16.4490	    -7.3013	     9.6512	    -2.7695	    11.9171	     8.8120	     9.7351	
     3.9444	     3.4409	     6.6299	    15.7776	    -7.1335	     9.5673	    -2.4338	    12.2528	     9.0637	    10.1547	
     3.8605	     3.5248	     6.6299	    15.3580	    -7.2174	     9.3994	    -2.3499	    12.4207	     9.0637	    10.3226	
     4.0283	     3.6926	     6.6299	    15.1901	    -7.5531	     9.3155	    -2.5177	    12.5885	     9.0637	    10.2386	
     4.2801	     3.9444	     6.4621	    15.2740	    -8.0566	     9.2316	    -2.9373	    12.6724	     8.9798	     9.9869	
     4.6158	     4.1122	     6.2103	    15.4419	    -8.8120	     9.2316	    -3.6087	    12.7563	     8.7280	     9.5673	
     5.0354	     4.2801	     5.8746	    15.6097	    -9.6512	     9.0637	    -4.5319	    12.7563	     8.4763	     8.9798	
     5.3711	     4.3640	     5.3711	    15.6937	   -10.7422	     8.9798	    -5.5389	    12.5885	     8.1406	     8.3084	
     5.7907	     4.2801	     4.8676	    15.6937	   -11.7493	     8.7280	    -6.7139	    12.4207	     7.7209	     7.5531	
     6.2103	     4.1962	     4.2801	    15.6097	   -12.6724	     8.5602	    -7.8049	    12.1689	     7.3013	     6.8817	
     6.7139	     4.1962	     3.8605	    15.3580	   -13.5117	     8.3084	    -8.7280	    11.9171	     7.0496	     6.2943	
     7.2174	     4.1122	     3.5248	    15.1901	   -14.0152	     8.1406	    -9.4833	    11.8332	     6.8817	     5.8746	
     7.8888	     4.1962	     3.2730	    14.9384	   -14.2670	     7.9727	    -9.9030	    11.8332	     6.8817	     5.7068	
     8.4763	     4.3640	     3.2730	    14.8544	   -14.1830	     7.9727	    -9.9869	    11.9171	     7.2174	     5.8746	
     9.2316	     4.7836	     3.5248	    15.0223	   -13.8474	     8.1406	    -9.8190	    12.2528	     7.7209	     6.2943	
     9.9030	     5.3711	     4.0283	    15.3580	   -13.1760	     8.5602	    -9.2316	    12.7563	     8.4763	     6.9656	
    10.7422	     6.2943	     4.8676	    15.9454	   -12.1689	     9.1476	    -8.3923	    13.5117	     9.3994	     7.9727	
    11.5814	     7.4692	     5.9586	    16.8686	   -10.8261	     9.9869	    -7.2174	    14.4348	    10.5743	     9.2316	
    12.4207	     8.8959	     7.3013	    17.9596	    -9.3155	    11.0779	    -5.8746	    15.4419	    11.9171	    10.6583	
    13.1760	    10.4065	     8.8120	    19.2184	    -7.7209	    12.2528	    -4.5319	    16.6168	    13.1760	    12.0850	
    13.9313	    11.9171	    10.2386	    20.3934	    -6.1264	    13.3438	    -3.2730	    17.6239	    14.3509	    13.4277	
    14.5187	    13.3438	    11.6653	    21.5683	    -4.7836	    14.3509	    -2.1820	    18.5471	    15.2740	    14.5187	
    14.8544	    14.5187	    12.7563	    22.4075	    -3.6926	    15.1062	    -1.4267	    19.1345	    15.8615	    15.1062	
    15.1062	    15.3580	    13.5117	    22.9950	    -2.9373	    15.5258	    -1.0910	    19.3863	    15.9454	    15.2740	
    15.1901	    15.7776	    13.8474	    23.0789	    -2.6016	    15.5258	    -1.1749	    19.2184	    15.6097	    14.8544	
    15.1901	    15.8615	    13.7634	    22.7432	    -2.6016	    15.0223	    -1.6785	    18.6310	    14.7705	    14.0152	
    15.0223	    15.5258	    13.2599	    21.9879	    -3.1052	    14.0991	    -2.6016	    17.6239	    13.5956	    12.7563	
    14.6027	    14.6866	    12.2528	    20.7291	    -3.9444	    12.7563	    -3.7766	    16.1972	    12.0010	    11.0779	
    14.0152	    13.4277	    10.8261	    18.9667	    -5.2032	    10.9940	    -5.2872	    14.5187	    10.0708	     9.1476	
    13.0081	    11.6653	     8.8959	    16.8686	    -6.8817	     8.7280	    -7.1335	    12.4207	     7.8049	     6.8817	
    11.6653	     9.3994	     6.5460	    14.3509	    -8.8959	     6.1264	    -9.1476	    10.0708	     5.2872	     4.4479	
     9.9030	     6.7978	     3.9444	    11.6653	   -11.1618	     3.2730	   -11.4136	     7.4692	     2.6855	     2.0142	
     7.8888	     4.0283	     1.1749	     8.8959	   -13.5956	     0.3357	   -13.5956	     4.8676	     0.1678	    -0.3357	
     5.7907	     1.2589	    -1.4267	     6.2943	   -15.8615	    -2.5177	   -15.6097	     2.3499	    -2.0981	    -2.3499	
     3.8605	    -1.0910	    -3.6926	     4.1122	   -17.7078	    -4.9515	   -17.1204	     0.1678	    -3.9444	    -3.8605	
     2.2659	    -3.0212	    -5.4550	     2.6016	   -19.1345	    -6.7978	   -18.2114	    -1.4267	    -5.2032	    -4.7836	
     1.0910	    -4.3640	    -6.5460	     1.6785	   -19.8898	    -7.8888	   -18.6310	    -2.5177	    -5.7068	    -5.0354	
     0.4196	    -4.9515	    -6.8817	     1.5945	   -20.0577	    -8.3084	   -18.4631	    -2.9373	    -5.6229	    -4.5319	
     0.5035	    -4.7836	    -6.6299	     2.0981	   -19.5541	    -7.8888	   -17.7078	    -2.6855	    -4.7836	    -3.5248	
     1.1749	    -3.9444	    -5.6229	     3.1891	   -18.4631	    -6.9656	   -16.4490	    -1.8463	    -3.4409	    -1.9302	
     2.6016	    -2.5177	    -4.0283	     4.8676	   -16.7847	    -5.3711	   -14.6866	    -0.5035	    -1.6785	    -0.0839	
     4.4479	    -0.5035	    -2.0142	     6.8817	   -14.8544	    -3.5248	   -12.5885	     1.1749	     0.3357	     2.0142	
     6.7139	     1.7624	     0.3357	     9.0637	   -12.7563	    -1.5106	   -10.4065	     3.1052	     2.4338	     3.9444	
     9.1476	     4.1962	     2.6855	    11.4975	   -10.6583	     0.5035	    -8.3923	     5.0354	     4.3640	     5.7068	
    11.4136	     6.3782	     4.7836	    13.7634	    -8.8959	     2.2659	    -6.6299	     6.7978	     5.9586	     6.9656	
    13.5117	     8.3084	     6.5460	    15.9454	    -7.5531	     3.7766	    -5.2872	     8.2245	     7.2174	     7.8049	
    15.2740	     9.9030	     7.8049	    17.8757	    -6.7139	     5.0354	    -4.3640	     9.3994	     7.9727	     8.1406	
    16.7007	    11.1618	     8.6441	    19.5541	    -6.2103	     5.9586	    -3.9444	    10.3226	     8.3923	     8.1406	
    17.7078	    12.0010	     9.1476	    20.9808	    -6.0425	     6.7978	    -3.7766	    11.0779	     8.5602	     7.8888	
    18.2114	    12.5046	     9.3155	    22.0718	    -6.1264	     7.4692	    -3.7766	    11.5814	     8.5602	     7.5531	
    18.3792	    12.6724	     9.2316	    22.8271	    -6.3782	     8.1406	    -3.9444	    12.0850	     8.5602	     7.2174	
    18.0435	    12.5885	     8.8959	    23.2468	    -6.7139	     8.5602	    -4.1962	    12.3367	     8.4763	     6.8817	
    17.2882	    12.0850	     8.3923	    23.2468	    -7.1335	     8.9798	    -4.4479	    12.5046	     8.3923	     6.6299	
    16.1972	    11.4136	     7.8049	    22.8271	    -7.6370	     9.3155	    -4.6997	    12.5885	     8.3084	     6.4621	
    15.0223	    10.5743	     7.0496	    22.2397	    -8.0566	     9.5673	    -4.8676	    12.5885	     8.3084	     6.3782	
    13.6795	     9.6512	     6.2943	    21.4844	    -8.5602	     9.7351	    -4.9515	    12.5046	     8.3084	     6.3782	
    12.4207	     8.8120	     5.5389	    20.6451	    -9.0637	     9.8190	    -5.0354	    12.3367	     8.3084	     6.4621	
    11.3297	     7.9727	     4.7836	    19.8059	    -9.5673	     9.8190	    -4.9515	    12.0850	     8.3084	     6.4621	
    10.4904	     7.1335	     4.1122	    18.9667	   -10.1547	     9.7351	    -4.9515	    11.7493	     8.2245	     6.5460	
     9.8190	     6.4621	     3.5248	    18.2114	   -10.6583	     9.6512	    -4.9515	    11.3297	     8.1406	     6.6299	
     9.4833	     5.9586	     2.9373	    17.6239	   -11.1618	     9.4833	    -4.9515	    10.9100	     7.9727	     6.5460	
     9.3994	     5.5389	     2.3499	    17.0364	   -11.6653	     9.1476	    -5.0354	    10.4065	     7.7209	     6.3782	
     9.5673	     5.2032	     1.8463	    16.5329	   -12.1689	     8.8120	    -5.2872	     9.9030	     7.2174	     6.0425	
     9.8190	     4.9515	     1.3428	    15.9454	   -12.6724	     8.3923	    -5.7068	     9.3155	     6.6299	     5.4550	
    10.2386	     4.7836	     0.8392	    15.3580	   -13.1760	     7.8049	    -6.2943	     8.6441	     5.7907	     4.6997	
    10.7422	     4.5319	     0.2518	    14.7705	   -13.7634	     7.1335	    -7.1335	     7.9727	     4.7836	     3.6926	
    11.1618	     4.2801	    -0.3357	    14.0991	   -14.4348	     6.2943	    -8.1406	     7.1335	     3.6926	     2.6855	
    11.4975	     3.9444	    -1.0071	    13.4277	   -15.1901	     5.3711	    -9.2316	     6.3782	     2.6016	     1.5106	
    11.6653	     3.6087	    -1.5945	    12.6724	   -15.8615	     4.4479	   -10.4065	     5.5389	     1.5106	     0.4196	
    11.7493	     3.2730	    -2.1820	    12.0010	   -16.5329	     3.5248	   -11.4136	     4.7836	     0.5035	    -0.5875	
    11.7493	     3.0212	    -2.6016	    11.4136	   -16.9525	     2.8534	   -12.2528	     4.1962	    -0.2518	    -1.3428	
    11.7493	     3.0212	    -2.6855	    10.9940	   -17.1204	     2.3499	   -12.6724	     3.9444	    -0.6714	    -1.6785	
    12.0010	     3.3569	    -2.3499	    10.9100	   -16.7847	     2.2659	   -12.5885	     4.0283	    -0.6714	    -1.5945	
    12.5046	     4.1962	    -1.4267	    11.3297	   -15.9454	     2.7695	   -11.9171	     4.7836	     0.0000	    -0.7553	
    13.4277	     5.6229	     0.1678	    12.1689	   -14.5187	     3.9444	   -10.4065	     6.0425	     1.3428	     0.6714	
    14.9384	     7.7209	     2.2659	    13.6795	   -12.4207	     5.6229	    -8.2245	     7.9727	     3.3569	     2.7695	
    16.7847	    10.1547	     4.8676	    15.6097	    -9.9030	     7.8888	    -5.4550	    10.4065	     5.9586	     5.3711	
    18.7988	    12.8403	     7.7209	    17.7917	    -7.0496	    10.4065	    -2.3499	    13.0081	     8.8120	     8.2245	
    20.6451	    15.4419	    10.4065	    19.8059	    -4.2801	    12.8403	     0.6714	    15.4419	    11.6653	    11.0779	
    22.1558	    17.7078	    12.7563	    21.4844	    -1.7624	    15.0223	     3.4409	    17.5400	    14.0991	    13.5117	
    23.0789	    19.3863	    14.5187	    22.5754	     0.1678	    16.5329	     5.6229	    18.9667	    15.9454	    15.2740	
    23.4146	    20.4773	    15.6097	    22.9950	     1.5106	    17.4561	     7.0496	    19.6381	    17.1204	    16.3651	
    23.1628	    20.8969	    16.1133	    22.7432	     2.2659	    17.7078	     7.8049	    19.6381	    17.4561	    16.7007	
    22.4915	    20.8130	    16.0294	    21.9040	     2.4338	    17.2882	     7.8049	    19.0506	    17.1204	    16.2811	
    21.5683	    20.3094	    15.5258	    20.7291	     2.0981	    16.4490	     7.2174	    18.0435	    16.1133	    15.3580	
    20.5612	    19.5541	    14.7705	    19.3863	     1.4267	    15.1901	     6.2103	    16.7847	    14.7705	    14.0152	
    19.5541	    18.6310	    13.8474	    17.8757	     0.5035	    13.8474	     4.9515	    15.3580	    13.1760	    12.3367	
    18.6310	    17.6239	    12.7563	    16.5329	    -0.5875	    12.5046	     3.4409	    14.0152	    11.4136	    10.6583	
    17.7917	    16.6168	    11.7493	    15.2740	    -1.5945	    11.1618	     2.0142	    12.7563	     9.8190	     8.9798	
    16.9525	    15.6097	    10.8261	    14.2670	    -2.6855	     9.9030	     0.6714	    11.5814	     8.3084	     7.3853	
    16.1972	    14.6027	     9.9030	    13.3438	    -3.6926	     8.8120	    -0.5875	    10.4065	     6.9656	     5.9586	
    15.2740	    13.5956	     8.9798	    12.4207	    -4.6997	     7.7209	    -1.7624	     9.2316	     5.7068	     4.6997	
    14.1830	    12.3367	     7.8888	    11.4136	    -5.7907	     6.4621	    -2.9373	     7.8888	     4.3640	     3.4409	
    12.7563	    10.7422	     6.5460	     9.9869	    -7.1335	     5.0354	    -4.1122	     6.2943	     3.0212	     2.1820	
    10.9940	     8.8959	     5.0354	     8.2245	    -8.5602	     3.2730	    -5.5389	     4.3640	     1.4267	     0.7553	
     8.8959	     6.7978	     3.1891	     6.0425	   -10.2386	     1.3428	    -6.9656	     2.1820	    -0.3357	    -0.8392	
     6.7139	     4.6158	     1.3428	     3.6926	   -12.0010	    -0.7553	    -8.4763	    -0.1678	    -2.0981	    -2.4338	
     4.4479	     2.4338	    -0.5875	     1.3428	   -13.6795	    -2.8534	    -9.8190	    -2.3499	    -3.8605	    -4.0283	
     2.4338	     0.4196	    -2.2659	    -0.7553	   -15.2740	    -4.6158	   -11.0779	    -4.3640	    -5.3711	    -5.3711	
     0.8392	    -1.0910	    -3.6926	    -2.3499	   -16.5329	    -6.0425	   -12.0010	    -5.8746	    -6.6299	    -6.5460	
    -0.1678	    -2.0142	    -4.6158	    -3.4409	   -17.4561	    -6.7978	   -12.5046	    -6.8817	    -7.3853	    -7.3013	
    -0.4196	    -2.1820	    -5.0354	    -3.8605	   -17.8757	    -7.0496	   -12.7563	    -7.3013	    -7.8049	    -7.7209	
     0.0000	    -1.7624	    -4.8676	    -3.5248	   -17.7917	    -6.7139	   -12.5885	    -7.2174	    -7.7209	    -7.8888	
     1.0071	    -0.6714	    -4.3640	    -2.7695	   -17.4561	    -5.9586	   -12.1689	    -6.6299	    -7.3853	    -7.8049	
     2.4338	     0.8392	    -3.5248	    -1.5106	   -16.8686	    -4.7836	   -11.5814	    -5.7068	    -6.7978	    -7.4692	
     4.1122	     2.4338	    -2.5177	    -0.0839	   -16.1133	    -3.5248	   -10.9940	    -4.6158	    -6.1264	    -7.0496	
     5.8746	     4.1122	    -1.5106	     1.4267	   -15.3580	    -2.1820	   -10.4065	    -3.3569	    -5.2872	    -6.6299	
     7.5531	     5.7907	    -0.4196	     3.0212	   -14.5187	    -0.9232	    -9.8190	    -2.0981	    -4.4479	    -6.0425	
     9.2316	     7.3013	     0.6714	     4.5319	   -13.6795	     0.3357	    -9.2316	    -0.7553	    -3.6087	    -5.3711	
    10.7422	     8.7280	     1.8463	     6.0425	   -12.7563	     1.5945	    -8.6441	     0.6714	    -2.6016	    -4.4479	
    12.2528	    10.0708	     3.0212	     7.4692	   -11.6653	     2.7695	    -7.8888	     2.1820	    -1.4267	    -3.2730	
    13.5956	    11.3297	     4.2801	     8.8959	   -10.5743	     3.8605	    -7.0496	     3.6926	    -0.1678	    -1.9302	
    14.8544	    12.5046	     5.4550	    10.3226	    -9.3155	     4.9515	    -6.1264	     5.2032	     1.2589	    -0.4196	
    16.0294	    13.4277	     6.7139	    11.7493	    -8.0566	     6.0425	    -5.1193	     6.7139	     2.6855	     1.2589	
    16.8686	    14.1830	     7.8049	    13.0081	    -6.8817	     7.0496	    -4.1122	     8.1406	     4.0283	     2.9373	
    17.5400	    14.8544	     8.8120	    14.0991	    -5.7068	     7.9727	    -3.1891	     9.3994	     5.3711	     4.5319	
    17.8757	    15.2740	     9.6512	    14.7705	    -4.7836	     8.7280	    -2.2659	    10.4904	     6.4621	     5.9586	
    18.0435	    15.5258	    10.2386	    15.1062	    -3.9444	     9.2316	    -1.5945	    11.2457	     7.3853	     7.1335	
    18.0435	    15.6097	    10.7422	    15.0223	    -3.3569	     9.4833	    -1.0910	    11.6653	     8.0566	     7.9727	
    17.8757	    15.5258	    10.9940	    14.6027	    -3.0212	     9.5673	    -0.8392	    11.9171	     8.4763	     8.4763	
    17.7078	    15.3580	    11.1618	    13.7634	    -2.9373	     9.3155	    -0.8392	    11.8332	     8.6441	     8.6441	
    17.3721	    15.1901	    11.1618	    12.7563	    -3.1052	     8.9798	    -1.0910	    11.4975	     8.6441	     8.4763	
    17.2043	    14.9384	    11.0779	    11.5814	    -3.3569	     8.4763	    -1.5945	    11.0779	     8.3923	     7.9727	
    17.0364	    14.6866	    10.9100	    10.5743	    -3.8605	     7.9727	    -2.2659	    10.5743	     8.1406	     7.3013	
    17.0364	    14.6027	    10.7422	     9.7351	    -4.3640	     7.4692	    -3.0212	    10.0708	     7.8049	     6.4621	
    17.2043	    14.5187	    10.5743	     9.2316	    -4.9515	     7.2174	    -3.8605	     9.6512	     7.4692	     5.7068	
    17.5400	    14.6027	    10.4904	     9.0637	    -5.4550	     7.0496	    -4.6997	     9.3155	     7.2174	     4.8676	
    18.0435	    14.7705	    10.4904	     9.2316	    -5.7907	     7.0496	    -5.3711	     9.1476	     7.0496	     4.2801	
    18.6310	    15.1062	    10.5743	     9.5673	    -6.0425	     7.3013	    -5.8746	     9.0637	     6.9656	     3.7766	
    19.3863	    15.5258	    10.7422	    10.1547	    -6.1264	     7.6370	    -6.2103	     9.1476	     7.0496	     3.5248	
    20.2255	    16.0294	    11.0779	    10.8261	    -5.9586	     8.0566	    -6.2943	     9.3155	     7.3013	     3.5248	
    20.9808	    16.5329	    11.4136	    11.4975	    -5.6229	     8.5602	    -6.2103	     9.6512	     7.6370	     3.7766	
    21.7361	    17.1204	    11.9171	    12.1689	    -5.0354	     9.0637	    -5.7907	    10.0708	     8.1406	     4.2801	
    22.3236	    17.6239	    12.4207	    12.8403	    -4.3640	     9.7351	    -5.0354	    10.6583	     8.8120	     5.1193	
    22.9111	    18.2114	    13.0920	    13.5956	    -3.3569	    10.4904	    -4.0283	    11.3297	     9.7351	     6.2103	
    23.2468	    18.7988	    13.8474	    14.4348	    -2.3499	    11.3297	    -2.8534	    12.1689	    10.7422	     7.5531	
    23.4985	    19.3024	    14.6027	    15.2740	    -1.1749	    12.2528	    -1.5106	    13.0920	    11.8332	     8.9798	
    23.4985	    19.5541	    15.2740	    16.1133	    -0.2518	    13.0081	    -0.2518	    13.8474	    12.7563	    10.3226	
    23.1628	    19.5541	    15.6097	    16.7007	     0.5035	    13.6795	     0.8392	    14.4348	    13.4277	    11.4136	
    22.4915	    19.2184	    15.6937	    17.1204	     0.9232	    14.0152	     1.5106	    14.6866	    13.7634	    12.1689	
    21.6522	    18.6310	    15.5258	    17.2043	     1.0071	    14.0152	     1.8463	    14.6027	    13.7634	    12.5885	
    20.7291	    17.8757	    15.1901	    17.1204	     0.8392	    13.8474	     1.8463	    14.2670	    13.4277	    12.5046	
    19.8059	    17.1204	    14.7705	    16.7007	     0.5875	    13.4277	     1.5945	    13.6795	    12.8403	    12.1689	
    19.0506	    16.4490	    14.3509	    16.1972	     0.2518	    12.9242	     1.0910	    12.9242	    12.1689	    11.4136	
    18.2953	    15.8615	    14.0152	    15.5258	    -0.2518	    12.2528	     0.3357	    12.0850	    11.2457	    10.4904	
    17.7078	    15.3580	    13.5956	    14.7705	    -0.6714	    11.4136	    -0.5035	    11.0779	    10.3226	     9.3155	
    17.1204	    14.9384	    13.2599	    13.9313	    -1.2589	    10.4065	    -1.4267	    10.0708	     9.2316	     8.0566	
    16.5329	    14.5187	    12.8403	    13.0081	    -1.9302	     9.3155	    -2.5177	     8.9798	     8.0566	     6.5460	
    15.9454	    14.0152	    12.3367	    12.0010	    -2.6016	     8.1406	    -3.6926	     7.8888	     6.7978	     5.0354	
    15.2740	    13.5117	    11.7493	    11.0779	    -3.4409	     6.9656	    -4.8676	     6.7139	     5.6229	     3.4409	
    14.6027	    12.8403	    11.0779	     9.9869	    -4.2801	     5.7068	    -6.0425	     5.6229	     4.3640	     1.9302	
    13.8474	    12.0850	    10.3226	     8.8120	    -5.1193	     4.4479	    -7.0496	     4.5319	     3.1891	     0.5875	
    13.0081	    11.1618	     9.5673	     7.5531	    -5.9586	     3.2730	    -7.8049	     3.4409	     2.1820	    -0.5875	
    12.2528	    10.3226	     8.9798	     6.2943	    -6.6299	     2.2659	    -8.3084	     2.5177	     1.2589	    -1.4267	
    11.4975	     9.5673	     8.3923	     5.1193	    -7.0496	     1.3428	    -8.4763	     1.7624	     0.5875	    -1.9302	
    10.8261	     8.9798	     8.0566	     4.0283	    -7.3013	     0.6714	    -8.3084	     1.1749	     0.1678	    -2.0142	
    10.2386	     8.4763	     7.8888	     3.1052	    -7.3013	     0.2518	    -7.8049	     0.8392	     0.0000	    -1.8463	
     9.7351	     8.2245	     7.8888	     2.3499	    -7.1335	     0.0839	    -7.0496	     0.7553	     0.0000	    -1.4267	
     9.3155	     8.1406	     8.0566	     1.9302	    -6.7139	     0.1678	    -6.0425	     0.8392	     0.2518	    -0.7553	
     9.0637	     8.3923	     8.3923	     1.7624	    -6.1264	     0.5875	    -4.7836	     1.1749	     0.7553	     0.0839	
     9.0637	     8.8120	     8.9798	     1.9302	    -5.3711	     1.1749	    -3.5248	     1.8463	     1.5106	     1.1749	
     9.1476	     9.4833	     9.7351	     2.3499	    -4.4479	     2.0981	    -2.1820	     2.6855	     2.4338	     2.2659	
     9.3155	    10.3226	    10.4904	     3.0212	    -3.6087	     3.1052	    -0.9232	     3.6926	     3.4409	     3.3569	
     9.4833	    11.1618	    11.1618	     3.8605	    -2.8534	     4.0283	     0.0839	     4.6158	     4.3640	     4.2801	
     9.6512	    11.9171	    11.6653	     4.6997	    -2.2659	     4.8676	     0.7553	     5.4550	     5.1193	     4.8676	
     9.7351	    12.4207	    12.0010	     5.3711	    -2.0142	     5.4550	     1.0071	     6.1264	     5.7068	     5.2032	
     9.5673	    12.7563	    12.0010	     5.9586	    -2.0142	     5.8746	     0.8392	     6.4621	     6.0425	     5.2872	
     9.2316	    12.8403	    11.6653	     6.2943	    -2.2659	     5.9586	     0.2518	     6.5460	     6.0425	     5.0354	
     8.6441	    12.5885	    11.0779	     6.2943	    -2.7695	     5.7907	    -0.5035	     6.3782	     5.8746	     4.5319	
     7.8049	    12.0850	    10.2386	     5.9586	    -3.4409	     5.4550	    -1.4267	     6.0425	     5.5389	     3.9444	
     6.8817	    11.4136	     9.3994	     5.3711	    -4.0283	     4.9515	    -2.3499	     5.5389	     5.1193	     3.3569	
     5.8746	    10.7422	     8.6441	     4.6997	    -4.5319	     4.3640	    -3.0212	     5.2032	     4.8676	     2.8534	
     5.1193	    10.1547	     8.1406	     3.9444	    -4.6997	     3.9444	    -3.3569	     5.0354	     4.7836	     2.7695	
     4.6158	     9.9030	     8.0566	     3.2730	    -4.5319	     3.6926	    -3.1891	     5.1193	     5.1193	     3.0212	
     4.6158	     9.9030	     8.3923	     2.7695	    -3.9444	     3.6926	    -2.6016	     5.4550	     5.7068	     3.7766	
     5.0354	    10.3226	     9.2316	     2.5177	    -2.9373	     3.7766	    -1.5106	     6.1264	     6.6299	     4.8676	
     5.8746	    10.9940	    10.4065	     2.5177	    -1.5945	     4.1122	     0.0000	     6.9656	     7.7209	     6.2103	
     7.0496	    12.0010	    11.8332	     2.6855	    -0.0839	     4.4479	     1.6785	     7.8049	     8.8959	     7.7209	
     8.3923	    13.0081	    13.2599	     3.0212	     1.5106	     4.8676	     3.3569	     8.7280	    10.0708	     9.1476	
     9.8190	    14.1830	    14.7705	     3.5248	     3.0212	     5.2872	     5.0354	     9.4833	    11.1618	    10.4904	
    11.0779	    15.1901	    16.0294	     3.9444	     4.3640	     5.6229	     6.3782	    10.0708	    11.9171	    11.5814	
    12.1689	    16.1133	    17.0364	     4.2801	     5.3711	     5.8746	     7.3853	    10.3226	    12.4207	    12.2528	
    12.9242	    16.7007	    17.6239	     4.3640	     5.8746	     5.7907	     7.8049	    10.2386	    12.5046	    12.4207	
    13.1760	    16.7847	    17.6239	     4.0283	     5.8746	     5.3711	     7.5531	     9.6512	    11.9171	    11.9171	
    12.9242	    16.2811	    17.0364	     3.3569	     5.2032	     4.5319	     6.7139	     8.4763	    10.7422	    10.8261	
    12.0850	    15.2740	    15.8615	     2.3499	     4.1122	     3.2730	     5.2032	     6.7978	     8.9798	     9.1476	
    10.9100	    13.8474	    14.2670	     1.0910	     2.6016	     1.7624	     3.3569	     4.7836	     6.8817	     7.1335	
     9.5673	    12.0850	    12.4207	    -0.1678	     1.0071	     0.1678	     1.2589	     2.6016	     4.6158	     4.8676	
     8.1406	    10.4065	    10.5743	    -1.1749	    -0.3357	    -1.3428	    -0.7553	     0.5875	     2.4338	     2.7695	
     7.0496	     8.8959	     8.9798	    -1.8463	    -1.2589	    -2.5177	    -2.4338	    -1.0910	     0.5035	     1.0071	
     6.3782	     7.8049	     7.8888	    -1.8463	    -1.5945	    -3.1891	    -3.6087	    -2.2659	    -0.7553	    -0.1678	
     6.3782	     7.3853	     7.4692	    -1.2589	    -1.0910	    -3.2730	    -4.0283	    -2.7695	    -1.3428	    -0.6714	
     6.9656	     7.5531	     7.7209	     0.0839	     0.3357	    -2.7695	    -3.6926	    -2.5177	    -1.1749	    -0.4196	
     8.2245	     8.5602	     8.7280	     1.9302	     2.6855	    -1.5945	    -2.6016	    -1.5106	    -0.2518	     0.7553	
    10.0708	    10.1547	    10.3226	     4.1962	     5.7907	     0.1678	    -0.7553	     0.0839	     1.4267	     2.6016	
    12.4207	    12.2528	    12.5046	     6.6299	     9.3994	     2.1820	     1.6785	     2.2659	     3.6087	     5.0354	
    14.8544	    14.6027	    14.9384	     8.8959	    13.1760	     4.3640	     4.4479	     4.6158	     6.1264	     7.8888	
    17.1204	    16.9525	    17.3721	    10.6583	    16.8686	     6.4621	     7.1335	     6.8817	     8.6441	    10.8261	
    19.0506	    19.0506	    19.4702	    11.7493	    19.9738	     8.1406	     9.6512	     8.8959	    10.9100	    13.5956	
    20.3094	    20.6451	    21.0648	    12.0850	    22.3236	     9.3155	    11.4975	    10.4065	    12.7563	    15.8615	
    20.8969	    21.5683	    22.0718	    11.5814	    23.8342	     9.7351	    12.7563	    11.2457	    14.0152	    17.4561	
    20.8130	    21.9040	    22.4075	    10.4065	    24.4217	     9.5673	    13.1760	    11.4975	    14.6027	    18.3792	
    20.1416	    21.6522	    22.0718	     8.7280	    24.1699	     8.8120	    12.8403	    11.1618	    14.6866	    18.5471	
    19.0506	    20.9808	    21.1487	     6.7978	    23.1628	     7.5531	    11.9171	    10.3226	    14.2670	    18.0435	
    17.6239	    19.8059	    19.8059	     4.7836	    21.5683	     6.0425	    10.4065	     9.1476	    13.4277	    17.0364	
    16.0294	    18.3792	    18.2114	     2.9373	    19.4702	     4.3640	     8.4763	     7.8049	    12.3367	    15.6097	
    14.2670	    16.7007	    16.2811	     1.2589	    17.0364	     2.6016	     6.2103	     6.2103	    10.9940	    13.8474	
    12.5046	    14.9384	    14.2670	    -0.1678	    14.3509	     0.9232	     3.8605	     4.6158	     9.5673	    11.9171	
    10.6583	    13.1760	    12.1689	    -1.4267	    11.5814	    -0.6714	     1.5106	     2.9373	     8.1406	     9.9869	
     8.8959	    11.3297	    10.1547	    -2.3499	     8.8120	    -2.1820	    -0.8392	     1.2589	     6.6299	     7.9727	
     7.1335	     9.5673	     8.1406	    -3.1052	     6.1264	    -3.5248	    -3.1052	    -0.4196	     5.2032	     6.0425	
     5.5389	     7.8049	     6.3782	    -3.6087	     3.6926	    -4.6158	    -5.0354	    -1.9302	     3.8605	     4.2801	
     3.9444	     6.2103	     4.7836	    -3.9444	     1.4267	    -5.5389	    -6.7978	    -3.3569	     2.6855	     2.8534	
     2.5177	     4.7836	     3.4409	    -4.1122	    -0.5035	    -6.1264	    -8.2245	    -4.5319	     1.6785	     1.5945	
     1.2589	     3.5248	     2.4338	    -4.0283	    -2.0981	    -6.2943	    -9.3155	    -5.3711	     1.0071	     0.7553	
     0.1678	     2.5177	     1.7624	    -3.6926	    -3.2730	    -6.1264	   -10.0708	    -5.8746	     0.5875	     0.1678	
    -0.5875	     1.6785	     1.3428	    -3.1891	    -4.1962	    -5.6229	   -10.4904	    -6.0425	     0.4196	     0.0000	
    -1.0910	     1.0910	     1.2589	    -2.5177	    -4.7836	    -4.7836	   -10.5743	    -5.8746	     0.5035	     0.0839	
    -1.2589	     0.7553	     1.4267	    -1.6785	    -5.1193	    -3.7766	   -10.4065	    -5.3711	     0.8392	     0.3357	
    -1.0071	     0.7553	     1.9302	    -0.6714	    -5.0354	    -2.6016	    -9.9030	    -4.7836	     1.2589	     0.8392	
    -0.2518	     1.1749	     2.8534	     0.4196	    -4.6158	    -1.1749	    -9.0637	    -3.8605	     1.9302	     1.5106	
     1.0071	     1.9302	     4.0283	     1.8463	    -3.7766	     0.3357	    -7.8888	    -2.7695	     2.7695	     2.2659	
     2.6855	     3.2730	     5.6229	     3.6087	    -2.6016	     2.0142	    -6.3782	    -1.3428	     3.8605	     3.1891	
     4.8676	     5.0354	     7.4692	     5.6229	    -1.0071	     3.9444	    -4.6997	     0.2518	     5.1193	     4.1962	
     7.3853	     7.0496	     9.4833	     7.9727	     0.6714	     5.8746	    -2.9373	     2.0142	     6.4621	     5.2872	
     9.9030	     9.3155	    11.5814	    10.2386	     2.4338	     7.8049	    -1.1749	     3.7766	     7.8049	     6.2943	
    12.3367	    11.5814	    13.5117	    12.5046	     4.0283	     9.4833	     0.4196	     5.4550	     8.9798	     7.1335	
    14.3509	    13.5117	    15.1901	    14.3509	     5.4550	    10.9100	     1.5945	     6.8817	     9.9869	     7.8049	
    15.8615	    15.1062	    16.3651	    15.6937	     6.4621	    12.0010	     2.4338	     8.0566	    10.6583	     8.1406	
    16.7847	    16.2811	    17.1204	    16.6168	     7.2174	    12.5885	     2.9373	     8.7280	    10.9940	     8.1406	
    17.2043	    16.8686	    17.3721	    16.8686	     7.5531	    12.6724	     3.0212	     9.0637	    11.0779	     7.9727	
    16.9525	    16.9525	    17.2043	    16.7007	     7.6370	    12.3367	     2.8534	     9.0637	    10.8261	     7.6370	
    16.2811	    16.4490	    16.6168	    16.0294	     7.3853	    11.6653	     2.4338	     8.7280	    10.2386	     7.1335	
    15.2740	    15.5258	    15.6937	    15.0223	     6.8817	    10.6583	     1.9302	     8.0566	     9.5673	     6.4621	
    13.9313	    14.2670	    14.5187	    13.6795	     6.2943	     9.4833	     1.3428	     7.2174	     8.7280	     5.8746	
    12.5885	    13.0081	    13.4277	    12.3367	     5.5389	     8.2245	     0.8392	     6.2103	     7.8888	     5.3711	
    11.3297	    11.6653	    12.2528	    10.9940	     4.7836	     6.9656	     0.5035	     5.2872	     7.1335	     4.9515	
    10.1547	    10.5743	    11.3297	     9.8190	     4.1962	     5.8746	     0.2518	     4.3640	     6.5460	     4.7836	
     9.1476	     9.7351	    10.5743	     8.8120	     3.6087	     4.9515	     0.1678	     3.5248	     6.0425	     4.7836	
     8.3923	     9.2316	    10.0708	     8.1406	     3.2730	     4.1962	     0.2518	     2.8534	     5.7068	     4.7836	
     7.9727	     8.9798	     9.7351	     7.8049	     3.0212	     3.7766	     0.4196	     2.2659	     5.5389	     4.9515	
     7.7209	     9.1476	     9.6512	     7.8049	     2.8534	     3.5248	     0.7553	     1.9302	     5.4550	     5.1193	
     7.8049	     9.5673	     9.8190	     8.1406	     2.8534	     3.6087	     1.0910	     1.8463	     5.4550	     5.2032	
[Epoch Header]
[Trial Type]	23
[Accept]	1
[Correct]	0
[RT]	 0.000
[Resp]	0
[Epoch Data]
    13.0081	     5.7068	     3.0212	   -18.7149	     4.8676	    -2.3499	    10.9100	    -4.5319	    -1.8463	    -0.0839	
    10.2386	     2.8534	     0.5035	   -21.6522	     2.0981	    -4.9515	     8.7280	    -6.7978	    -4.1962	    -2.5177	
     7.4692	    -0.0839	    -1.8463	   -24.2538	    -0.5035	    -7.3013	     6.8817	    -8.8959	    -6.2943	    -4.6158	
     4.8676	    -2.6855	    -3.9444	   -26.4359	    -2.6855	    -9.2316	     5.5389	   -10.4904	    -7.8888	    -6.1264	
     2.7695	    -4.8676	    -5.5389	   -27.9465	    -4.1962	   -10.5743	     4.7836	   -11.6653	    -8.8120	    -6.9656	
     1.0910	    -6.5460	    -6.4621	   -28.7018	    -5.0354	   -11.2457	     4.8676	   -12.0850	    -8.9798	    -7.0496	
     0.0839	    -7.4692	    -6.7139	   -28.7018	    -5.0354	   -11.0779	     5.6229	   -11.8332	    -8.3923	    -6.2943	
    -0.3357	    -7.7209	    -6.2943	   -28.0304	    -4.3640	   -10.3226	     6.9656	   -10.9100	    -7.1335	    -5.0354	
    -0.2518	    -7.3013	    -5.3711	   -26.8555	    -3.0212	    -8.8959	     8.8959	    -9.4833	    -5.3711	    -3.1891	
     0.2518	    -6.4621	    -4.1122	   -25.3448	    -1.2589	    -7.2174	    10.9940	    -7.7209	    -3.2730	    -1.1749	
     1.0910	    -5.1193	    -2.4338	   -23.6664	     0.7553	    -5.2032	    13.2599	    -5.7068	    -1.0910	     1.0071	
     2.1820	    -3.6087	    -0.6714	   -21.9040	     2.9373	    -3.0212	    15.4419	    -3.6087	     1.0910	     3.0212	
     3.5248	    -1.9302	     1.0910	   -20.1416	     4.9515	    -0.9232	    17.4561	    -1.4267	     3.1052	     4.8676	
     5.0354	    -0.2518	     2.7695	   -18.4631	     6.8817	     1.1749	    19.1345	     0.5875	     4.8676	     6.4621	
     6.4621	     1.3428	     4.1122	   -16.7847	     8.3923	     3.1052	    20.3094	     2.3499	     6.2943	     7.6370	
     7.8049	     2.6016	     5.2032	   -15.2740	     9.5673	     4.7836	    21.0648	     3.7766	     7.3013	     8.3923	
     8.8120	     3.5248	     5.7907	   -13.8474	    10.2386	     6.1264	    21.2326	     4.8676	     7.8888	     8.7280	
     9.5673	     4.0283	     5.9586	   -12.5885	    10.4904	     7.2174	    20.8969	     5.5389	     8.0566	     8.6441	
     9.9869	     4.1122	     5.7907	   -11.5814	    10.3226	     7.8888	    20.2255	     5.8746	     7.8888	     8.2245	
    10.1547	     3.8605	     5.2872	   -10.7422	     9.8190	     8.2245	    19.3024	     5.8746	     7.3853	     7.6370	
     9.9030	     3.3569	     4.5319	   -10.1547	     9.0637	     8.2245	    18.2114	     5.6229	     6.6299	     6.7978	
     9.3155	     2.4338	     3.5248	    -9.9030	     7.9727	     7.8049	    17.0364	     5.0354	     5.6229	     5.8746	
     8.3084	     1.1749	     2.1820	   -10.0708	     6.6299	     7.0496	    15.7776	     4.1122	     4.2801	     4.7836	
     7.0496	    -0.3357	     0.7553	   -10.5743	     5.1193	     5.8746	    14.5187	     2.9373	     2.8534	     3.5248	
     5.5389	    -2.0142	    -0.8392	   -11.4136	     3.5248	     4.4479	    13.3438	     1.5945	     1.3428	     2.1820	
     3.9444	    -3.6926	    -2.3499	   -12.5885	     2.0142	     2.9373	    12.3367	     0.0839	    -0.2518	     0.8392	
     2.2659	    -5.3711	    -3.7766	   -13.8474	     0.5875	     1.4267	    11.5814	    -1.5106	    -1.6785	    -0.3357	
     0.7553	    -6.7978	    -5.1193	   -15.1062	    -0.6714	    -0.0839	    10.9940	    -2.9373	    -3.0212	    -1.5106	
    -0.5875	    -7.9727	    -6.1264	   -16.1972	    -1.6785	    -1.2589	    10.6583	    -4.2801	    -4.1962	    -2.4338	
    -1.5945	    -8.7280	    -6.7978	   -16.8686	    -2.3499	    -2.1820	    10.5743	    -5.3711	    -5.1193	    -3.1052	
    -2.1820	    -8.9798	    -7.2174	   -17.0364	    -2.7695	    -2.6855	    10.6583	    -6.1264	    -5.7068	    -3.5248	
    -2.1820	    -8.8120	    -7.1335	   -16.6168	    -2.7695	    -2.6855	    10.9100	    -6.4621	    -5.8746	    -3.6926	
    -1.5945	    -8.0566	    -6.6299	   -15.4419	    -2.4338	    -2.1820	    11.4136	    -6.3782	    -5.7068	    -3.6926	
    -0.5035	    -6.8817	    -5.7907	   -13.6795	    -1.8463	    -1.2589	    12.0010	    -5.8746	    -5.2032	    -3.3569	
     1.0910	    -5.3711	    -4.6997	   -11.5814	    -0.9232	     0.0839	    12.6724	    -5.0354	    -4.5319	    -3.0212	
     2.9373	    -3.6087	    -3.4409	    -9.0637	     0.0839	     1.6785	    13.3438	    -3.8605	    -3.6087	    -2.4338	
     5.1193	    -1.7624	    -2.0142	    -6.3782	     1.3428	     3.4409	    14.0152	    -2.5177	    -2.5177	    -1.8463	
     7.3013	     0.1678	    -0.5875	    -3.6087	     2.6855	     5.2872	    14.6866	    -1.0910	    -1.4267	    -1.1749	
     9.4833	     2.0142	     0.9232	    -0.8392	     4.0283	     7.1335	    15.4419	     0.4196	    -0.2518	    -0.4196	
    11.4975	     3.7766	     2.2659	     2.0142	     5.2872	     8.9798	    16.1133	     1.9302	     0.8392	     0.4196	
    13.2599	     5.2032	     3.4409	     4.6997	     6.4621	    10.6583	    16.7847	     3.3569	     2.0142	     1.2589	
    14.6027	     6.3782	     4.3640	     7.2174	     7.4692	    12.1689	    17.3721	     4.6997	     3.0212	     2.0981	
    15.4419	     7.2174	     5.1193	     9.5673	     8.3084	    13.5956	    17.9596	     5.8746	     4.0283	     2.9373	
    15.9454	     7.8049	     5.6229	    11.7493	     8.9798	    14.7705	    18.4631	     6.8817	     5.0354	     3.8605	
    15.9454	     8.1406	     6.0425	    13.5956	     9.4833	    15.7776	    19.0506	     7.8049	     5.8746	     4.8676	
    15.6097	     8.1406	     6.2103	    15.1901	     9.8190	    16.7007	    19.5541	     8.6441	     6.7139	     5.7907	
    14.7705	     7.8888	     6.2103	    16.3651	     9.9030	    17.3721	    19.9738	     9.2316	     7.3013	     6.6299	
    13.5117	     7.3853	     6.0425	    17.1204	     9.7351	    17.7917	    20.3094	     9.5673	     7.6370	     7.2174	
    12.0010	     6.6299	     5.6229	    17.4561	     9.3994	    17.8757	    20.3934	     9.5673	     7.7209	     7.5531	
    10.1547	     5.6229	     4.9515	    17.3721	     8.8120	    17.7917	    20.1416	     9.3994	     7.4692	     7.5531	
     8.2245	     4.4479	     4.1122	    17.0364	     8.1406	    17.5400	    19.7220	     8.8959	     6.9656	     7.2174	
     6.3782	     3.3569	     3.1891	    16.7007	     7.3013	    17.1204	    19.0506	     8.3084	     6.2103	     6.6299	
     4.6997	     2.2659	     2.2659	    16.1972	     6.5460	    16.6168	    18.0435	     7.5531	     5.3711	     5.7907	
     3.1891	     1.2589	     1.2589	    15.8615	     5.6229	    16.0294	    16.8686	     6.7139	     4.3640	     4.6997	
     1.9302	     0.2518	     0.1678	    15.3580	     4.7836	    15.4419	    15.3580	     5.7068	     3.1891	     3.5248	
     0.9232	    -0.6714	    -0.8392	    14.8544	     3.7766	    14.6866	    13.7634	     4.6158	     1.8463	     2.0981	
     0.0000	    -1.5945	    -1.9302	    14.1830	     2.6855	    13.7634	    12.0010	     3.3569	     0.4196	     0.5875	
    -0.7553	    -2.5177	    -3.1052	    13.1760	     1.5945	    12.6724	    10.2386	     2.0142	    -1.1749	    -1.0071	
    -1.5106	    -3.5248	    -4.1962	    12.0010	     0.4196	    11.4975	     8.4763	     0.5035	    -2.7695	    -2.6016	
    -2.1820	    -4.4479	    -5.2872	    10.4065	    -0.6714	    10.0708	     6.9656	    -1.0910	    -4.4479	    -4.1122	
    -2.7695	    -5.2032	    -6.2103	     8.5602	    -1.5945	     8.6441	     5.7907	    -2.6855	    -5.9586	    -5.4550	
    -3.1891	    -5.7907	    -6.8817	     6.5460	    -2.1820	     7.2174	     5.0354	    -4.1962	    -7.3013	    -6.4621	
    -3.4409	    -6.1264	    -7.2174	     4.4479	    -2.4338	     5.9586	     4.7836	    -5.4550	    -8.3084	    -7.0496	
    -3.3569	    -5.8746	    -6.9656	     2.5177	    -2.0142	     5.1193	     5.2032	    -6.2103	    -8.7280	    -7.0496	
    -2.8534	    -5.2032	    -6.2943	     1.0071	    -1.0910	     4.6997	     6.2943	    -6.3782	    -8.5602	    -6.3782	
    -1.9302	    -4.0283	    -4.9515	     0.0000	     0.4196	     4.7836	     7.9727	    -5.9586	    -7.7209	    -5.0354	
    -0.5875	    -2.2659	    -3.1052	    -0.4196	     2.4338	     5.5389	    10.2386	    -4.9515	    -6.2943	    -3.0212	
     1.0910	    -0.0839	    -0.8392	    -0.2518	     4.9515	     6.7139	    13.0081	    -3.2730	    -4.2801	    -0.5875	
     3.1891	     2.4338	     1.7624	     0.3357	     7.6370	     8.3084	    16.1133	    -1.2589	    -1.8463	     2.3499	
     5.5389	     5.1193	     4.5319	     1.1749	    10.5743	    10.1547	    19.3863	     1.0071	     0.8392	     5.2872	
     7.8888	     7.8049	     7.1335	     2.0981	    13.3438	    11.9171	    22.4075	     3.1891	     3.4409	     8.2245	
    10.1547	    10.2386	     9.4833	     2.7695	    15.7776	    13.4277	    25.0931	     5.1193	     5.8746	    10.6583	
    12.0010	    12.2528	    11.3297	     3.1052	    17.7078	    14.4348	    27.1072	     6.5460	     7.7209	    12.5885	
    13.5117	    13.7634	    12.5885	     2.9373	    19.1345	    14.8544	    28.3661	     7.3013	     8.9798	    13.6795	
    14.5187	    14.6866	    13.2599	     2.2659	    19.8059	    14.6027	    28.8696	     7.4692	     9.5673	    14.0152	
    15.1062	    15.0223	    13.3438	     1.2589	    20.0577	    13.9313	    28.7857	     7.0496	     9.5673	    13.6795	
    15.3580	    15.0223	    12.9242	     0.0000	    19.8059	    12.8403	    28.1982	     6.2103	     9.0637	    12.8403	
    15.3580	    14.6027	    12.2528	    -1.3428	    19.3863	    11.4975	    27.1912	     5.2032	     8.2245	    11.6653	
    15.0223	    13.9313	    11.3297	    -2.7695	    18.7149	    10.0708	    26.0162	     4.0283	     7.2174	    10.2386	
    14.5187	    13.1760	    10.3226	    -4.1962	    17.9596	     8.6441	    24.8413	     2.8534	     6.0425	     8.7280	
    13.7634	    12.2528	     9.3155	    -5.6229	    17.2043	     7.2174	    23.5825	     1.6785	     4.9515	     7.3853	
    12.6724	    11.0779	     8.1406	    -6.9656	    16.4490	     5.8746	    22.4075	     0.5875	     3.7766	     6.1264	
    11.4136	     9.9030	     6.9656	    -8.3084	    15.5258	     4.5319	    21.3165	    -0.5875	     2.6016	     5.0354	
     9.9030	     8.5602	     5.7068	    -9.6512	    14.6027	     3.2730	    20.3094	    -1.6785	     1.5106	     4.1122	
     8.3084	     7.1335	     4.5319	   -10.9940	    13.6795	     2.0142	    19.4702	    -2.7695	     0.5035	     3.2730	
     6.6299	     5.7068	     3.3569	   -12.3367	    12.8403	     0.9232	    18.8828	    -3.8605	    -0.4196	     2.6016	
     5.0354	     4.4479	     2.2659	   -13.6795	    12.0010	    -0.0839	    18.4631	    -4.8676	    -1.2589	     2.0981	
     3.5248	     3.3569	     1.3428	   -15.0223	    11.3297	    -0.9232	    18.2114	    -5.8746	    -2.0142	     1.6785	
     2.3499	     2.4338	     0.5875	   -16.2811	    10.7422	    -1.6785	    18.1274	    -6.7139	    -2.6016	     1.3428	
     1.5106	     1.6785	    -0.0839	   -17.5400	    10.3226	    -2.3499	    18.2114	    -7.5531	    -3.1891	     1.0071	
     1.0071	     1.2589	    -0.5875	   -18.6310	     9.9869	    -2.8534	    18.2953	    -8.3084	    -3.6926	     0.8392	
     0.8392	     0.9232	    -0.9232	   -19.5541	     9.7351	    -3.3569	    18.3792	    -8.9798	    -4.1122	     0.5875	
     1.0910	     0.8392	    -1.2589	   -20.3094	     9.5673	    -3.7766	    18.3792	    -9.5673	    -4.6158	     0.3357	
     1.5106	     0.8392	    -1.5106	   -20.7291	     9.3155	    -4.0283	    18.2953	   -10.0708	    -4.9515	     0.0000	
     2.1820	     1.0071	    -1.6785	   -20.8130	     9.1476	    -4.2801	    18.0435	   -10.5743	    -5.3711	    -0.2518	
     3.0212	     1.0910	    -2.0142	   -20.7291	     8.8120	    -4.5319	    17.7078	   -11.0779	    -5.7068	    -0.6714	
     3.8605	     1.2589	    -2.3499	   -20.5612	     8.4763	    -4.6997	    17.2882	   -11.5814	    -6.0425	    -1.0910	
     4.7836	     1.4267	    -2.6855	   -20.3094	     8.1406	    -4.8676	    16.7007	   -12.0010	    -6.3782	    -1.5106	
     5.7068	     1.6785	    -3.0212	   -19.8898	     7.9727	    -4.9515	    16.1972	   -12.2528	    -6.5460	    -1.7624	
     6.8817	     2.0981	    -3.1052	   -19.3863	     7.8888	    -4.8676	    15.8615	   -12.3367	    -6.5460	    -1.8463	
     8.2245	     2.8534	    -2.9373	   -18.7149	     8.1406	    -4.4479	    15.8615	   -12.0010	    -6.2103	    -1.5945	
     9.8190	     3.9444	    -2.4338	   -17.7078	     8.7280	    -3.6926	    16.1972	   -11.3297	    -5.5389	    -0.9232	
    11.5814	     5.2032	    -1.5945	   -16.4490	     9.5673	    -2.6016	    16.9525	   -10.2386	    -4.5319	     0.1678	
    13.5117	     6.7139	    -0.4196	   -14.9384	    10.6583	    -1.1749	    18.0435	    -8.8120	    -3.1891	     1.5945	
    15.5258	     8.3923	     0.9232	   -13.2599	    11.9171	     0.5035	    19.4702	    -7.1335	    -1.5945	     3.3569	
    17.3721	     9.9869	     2.3499	   -11.3297	    13.1760	     2.3499	    20.9808	    -5.2872	     0.0000	     5.2032	
    19.1345	    11.5814	     3.8605	    -9.3155	    14.4348	     4.2801	    22.5754	    -3.3569	     1.6785	     7.0496	
    20.6451	    12.9242	     5.2872	    -7.1335	    15.6097	     6.2103	    24.1699	    -1.4267	     3.2730	     8.8120	
    21.9040	    14.0991	     6.4621	    -5.0354	    16.5329	     7.9727	    25.4288	     0.3357	     4.6158	    10.2386	
    22.9111	    14.9384	     7.3853	    -2.9373	    17.1204	     9.6512	    26.3519	     1.8463	     5.6229	    11.2457	
    23.6664	    15.4419	     7.9727	    -0.9232	    17.4561	    11.0779	    26.8555	     3.1052	     6.2103	    11.7493	
    24.2538	    15.7776	     8.2245	     0.9232	    17.3721	    12.2528	    26.8555	     4.0283	     6.4621	    11.7493	
    24.6735	    15.7776	     8.2245	     2.5177	    17.1204	    13.1760	    26.4359	     4.6158	     6.2103	    11.3297	
    25.0092	    15.6937	     7.9727	     3.9444	    16.6168	    13.7634	    25.5127	     4.8676	     5.6229	    10.4065	
    25.0931	    15.3580	     7.3853	     5.0354	    15.8615	    14.0152	    24.0860	     4.8676	     4.6997	     9.0637	
    25.0931	    14.9384	     6.5460	     5.8746	    14.9384	    14.0152	    22.3236	     4.4479	     3.4409	     7.3853	
    24.8413	    14.2670	     5.4550	     6.4621	    13.6795	    13.6795	    20.3094	     3.9444	     2.0142	     5.4550	
    24.5056	    13.5117	     4.1962	     6.8817	    12.3367	    13.1760	    18.0435	     3.1891	     0.4196	     3.3569	
    24.0021	    12.6724	     2.8534	     7.2174	    10.9100	    12.5885	    15.7776	     2.4338	    -1.0910	     1.3428	
    23.4146	    11.7493	     1.5945	     7.5531	     9.3994	    12.0850	    13.5956	     1.6785	    -2.5177	    -0.5875	
    22.7432	    10.9100	     0.3357	     7.8049	     7.8888	    11.6653	    11.6653	     1.0071	    -3.6926	    -2.3499	
    22.0718	    10.0708	    -0.8392	     8.2245	     6.3782	    11.4136	     9.9869	     0.5035	    -4.6158	    -3.6926	
    21.3165	     9.2316	    -1.8463	     8.5602	     4.9515	    11.3297	     8.6441	     0.1678	    -5.2032	    -4.7836	
    20.6451	     8.4763	    -2.7695	     8.9798	     3.6087	    11.4136	     7.7209	    -0.0839	    -5.6229	    -5.6229	
    19.9738	     7.7209	    -3.6087	     9.4833	     2.4338	    11.5814	     7.1335	    -0.1678	    -5.7907	    -6.1264	
    19.3863	     6.9656	    -4.2801	     9.9869	     1.3428	    11.8332	     6.7978	    -0.2518	    -5.8746	    -6.3782	
    18.7149	     6.2943	    -4.9515	    10.5743	     0.2518	    12.0850	     6.7139	    -0.2518	    -5.8746	    -6.5460	
    18.1274	     5.5389	    -5.5389	    11.1618	    -0.6714	    12.3367	     6.6299	    -0.3357	    -5.7907	    -6.6299	
    17.4561	     4.8676	    -6.1264	    11.6653	    -1.6785	    12.5046	     6.6299	    -0.4196	    -5.8746	    -6.7139	
    16.7847	     4.1962	    -6.7139	    12.2528	    -2.5177	    12.5885	     6.5460	    -0.5875	    -5.9586	    -6.7978	
    16.2811	     3.6926	    -7.1335	    12.6724	    -3.2730	    12.5885	     6.4621	    -0.7553	    -6.0425	    -6.9656	
    15.7776	     3.2730	    -7.4692	    13.1760	    -3.8605	    12.4207	     6.2943	    -0.9232	    -6.2943	    -7.1335	
    15.4419	     3.0212	    -7.6370	    13.7634	    -4.3640	    12.3367	     6.0425	    -1.0910	    -6.4621	    -7.3853	
    15.3580	     2.9373	    -7.6370	    14.2670	    -4.6997	    12.1689	     5.7907	    -1.1749	    -6.6299	    -7.7209	
    15.4419	     3.2730	    -7.3853	    14.8544	    -4.7836	    12.1689	     5.6229	    -1.1749	    -6.7978	    -7.9727	
    15.9454	     3.7766	    -6.8817	    15.3580	    -4.6158	    12.2528	     5.4550	    -1.0071	    -6.7978	    -8.1406	
    16.7007	     4.6997	    -6.1264	    15.7776	    -4.1962	    12.5046	     5.5389	    -0.5875	    -6.6299	    -8.1406	
    17.7078	     5.9586	    -4.9515	    16.1972	    -3.3569	    13.0081	     5.7907	     0.0839	    -6.2103	    -7.9727	
    19.1345	     7.5531	    -3.5248	    16.7847	    -2.1820	    13.9313	     6.4621	     1.1749	    -5.4550	    -7.3853	
    20.8969	     9.6512	    -1.5945	    17.4561	    -0.5035	    15.1062	     7.4692	     2.6855	    -4.1962	    -6.2943	
    22.9111	    12.0010	     0.7553	    18.4631	     1.5945	    16.7847	     8.9798	     4.7836	    -2.4338	    -4.6997	
    25.0931	    14.6866	     3.4409	    19.7220	     4.1122	    18.7149	    10.8261	     7.2174	    -0.2518	    -2.6016	
    27.4429	    17.4561	     6.2943	    21.3165	     6.8817	    20.9808	    13.0081	    10.0708	     2.2659	     0.0000	
    29.7089	    20.3094	     9.3155	    23.0789	     9.8190	    23.4146	    15.3580	    13.0920	     5.0354	     2.7695	
    31.8069	    22.9111	    12.1689	    24.7574	    12.7563	    25.5966	    17.7078	    16.0294	     7.8049	     5.6229	
    33.6533	    25.2609	    14.7705	    26.1841	    15.4419	    27.6108	    19.8898	    18.7149	    10.3226	     8.3084	
    35.0800	    27.1912	    17.0364	    27.2751	    17.7078	    29.2053	    21.8201	    20.9808	    12.5885	    10.6583	
    36.0031	    28.5339	    18.6310	    27.8625	    19.5541	    30.2124	    23.2468	    22.5754	    14.1830	    12.4207	
    36.5067	    29.3732	    19.7220	    27.8625	    20.7291	    30.5481	    24.1699	    23.4985	    15.2740	    13.5956	
    36.4227	    29.6249	    20.1416	    27.2751	    21.4005	    30.3802	    24.5056	    23.7503	    15.6097	    14.0152	
    35.9192	    29.3732	    19.8898	    26.1841	    21.4844	    29.7089	    24.1699	    23.2468	    15.2740	    13.6795	
    35.0800	    28.6179	    19.2184	    24.6735	    21.0648	    28.6179	    23.3307	    22.2397	    14.2670	    12.6724	
    33.9890	    27.6108	    18.1274	    22.8271	    20.2255	    27.1912	    21.9040	    20.7291	    12.7563	    11.0779	
    32.5623	    26.2680	    16.6168	    20.8130	    19.0506	    25.5966	    20.1416	    18.7988	    10.8261	     8.9798	
    30.8838	    24.6735	    14.8544	    18.6310	    17.5400	    23.8342	    17.9596	    16.6168	     8.5602	     6.4621	
    29.0375	    22.9111	    12.9242	    16.2811	    15.8615	    21.9879	    15.6097	    14.2670	     6.2103	     3.7766	
    27.1072	    21.1487	    10.9940	    14.0152	    14.0152	    20.2255	    13.1760	    11.9171	     3.7766	     1.0071	
    25.2609	    19.3863	     9.1476	    12.0010	    12.3367	    18.5471	    10.9100	     9.7351	     1.5945	    -1.5945	
    23.6664	    17.9596	     7.7209	    10.2386	    10.8261	    17.2043	     9.0637	     7.8888	    -0.2518	    -3.7766	
    22.4915	    16.8686	     6.6299	     9.0637	     9.8190	    16.2811	     7.6370	     6.6299	    -1.5945	    -5.3711	
    21.8201	    16.3651	     6.1264	     8.2245	     9.2316	    15.6937	     6.8817	     5.8746	    -2.4338	    -6.2943	
    21.6522	    16.1972	     6.0425	     7.9727	     9.1476	    15.5258	     6.7978	     5.7068	    -2.6016	    -6.4621	
    21.8201	    16.4490	     6.4621	     8.0566	     9.5673	    15.6937	     7.2174	     6.0425	    -2.3499	    -6.0425	
    22.4075	    17.0364	     7.1335	     8.4763	    10.3226	    16.0294	     8.2245	     6.7139	    -1.6785	    -5.1193	
    23.1628	    17.7917	     8.1406	     9.0637	    11.2457	    16.6168	     9.6512	     7.7209	    -0.6714	    -3.8605	
    24.0860	    18.6310	     9.1476	     9.7351	    12.3367	    17.2043	    11.3297	     8.7280	     0.5035	    -2.4338	
    24.9252	    19.4702	    10.3226	    10.3226	    13.5117	    17.7078	    13.1760	     9.8190	     1.6785	    -0.9232	
    25.6805	    20.3094	    11.3297	    10.7422	    14.5187	    18.2114	    15.1062	    10.7422	     2.8534	     0.5035	
    26.2680	    21.0648	    12.2528	    10.9100	    15.3580	    18.4631	    16.8686	    11.4136	     3.8605	     1.7624	
    26.7715	    21.6522	    12.9242	    10.9940	    16.0294	    18.5471	    18.4631	    11.9171	     4.6158	     2.7695	
    27.1912	    22.2397	    13.5956	    11.0779	    16.6168	    18.6310	    19.8898	    12.1689	     5.2872	     3.6926	
    27.6108	    22.7432	    14.0991	    11.0779	    16.9525	    18.5471	    20.9808	    12.3367	     5.7068	     4.2801	
    28.0304	    23.0789	    14.4348	    11.1618	    17.2043	    18.4631	    21.7361	    12.2528	     5.9586	     4.7836	
    28.3661	    23.3307	    14.6027	    11.2457	    17.2882	    18.3792	    22.2397	    12.0850	     6.0425	     4.9515	
    28.7018	    23.4146	    14.5187	    11.4136	    17.2043	    18.1274	    22.3236	    11.7493	     5.7907	     4.7836	
    28.8696	    23.2468	    14.1830	    11.4975	    17.0364	    17.7917	    22.0718	    11.2457	     5.4550	     4.4479	
    29.0375	    22.9111	    13.8474	    11.5814	    16.7007	    17.4561	    21.7361	    10.7422	     4.8676	     3.9444	
    29.2053	    22.4075	    13.3438	    11.6653	    16.4490	    17.1204	    21.2326	    10.1547	     4.2801	     3.3569	
    29.2053	    21.8201	    12.9242	    11.7493	    16.1972	    16.7847	    20.8130	     9.7351	     3.7766	     2.6855	
    29.2053	    21.2326	    12.5046	    11.6653	    15.9454	    16.5329	    20.4773	     9.3155	     3.2730	     2.1820	
    29.0375	    20.5612	    12.0850	    11.3297	    15.7776	    16.2811	    20.3094	     8.9798	     2.8534	     1.7624	
    28.7018	    19.7220	    11.6653	    10.8261	    15.5258	    15.9454	    20.2255	     8.6441	     2.5177	     1.4267	
    28.1143	    18.8828	    11.0779	     9.9030	    15.1901	    15.4419	    20.1416	     8.2245	     2.1820	     1.1749	
    27.2751	    17.8757	    10.4904	     8.5602	    14.7705	    14.7705	    20.2255	     7.7209	     1.9302	     0.9232	
    26.1841	    16.8686	     9.7351	     6.8817	    14.3509	    13.9313	    20.3094	     7.0496	     1.5945	     0.7553	
    24.9252	    15.8615	     8.9798	     4.7836	    13.8474	    12.9242	    20.3934	     6.3782	     1.2589	     0.5875	
    23.7503	    14.8544	     8.2245	     2.6016	    13.3438	    11.8332	    20.4773	     5.5389	     0.9232	     0.5875	
    22.6593	    14.0991	     7.6370	     0.5035	    12.9242	    10.7422	    20.6451	     4.7836	     0.6714	     0.5875	
    21.7361	    13.4277	     7.1335	    -1.4267	    12.7563	     9.7351	    20.8969	     4.1122	     0.5875	     0.7553	
    21.0648	    13.0920	     6.8817	    -2.9373	    12.6724	     8.9798	    21.1487	     3.6087	     0.5035	     1.0910	
    20.7291	    13.0081	     6.7978	    -4.0283	    12.7563	     8.3923	    21.3165	     3.1891	     0.5035	     1.4267	
    20.5612	    13.0920	     6.7978	    -4.6158	    12.8403	     7.9727	    21.4844	     2.9373	     0.5875	     1.7624	
    20.6451	    13.2599	     6.8817	    -4.7836	    13.0081	     7.8049	    21.4844	     2.7695	     0.5875	     2.0142	
    20.6451	    13.4277	     6.7978	    -4.6997	    13.0081	     7.6370	    21.2326	     2.6016	     0.4196	     2.0142	
    20.4773	    13.4277	     6.4621	    -4.4479	    12.7563	     7.4692	    20.5612	     2.3499	     0.0839	     1.7624	
    20.0577	    13.0081	     5.8746	    -4.1962	    12.0850	     7.0496	    19.4702	     1.9302	    -0.5035	     1.1749	
    19.3024	    12.2528	     4.8676	    -3.9444	    11.1618	     6.5460	    17.9596	     1.2589	    -1.4267	     0.2518	
    18.1274	    11.2457	     3.6087	    -3.8605	     9.9030	     5.8746	    16.1972	     0.4196	    -2.5177	    -0.8392	
    16.7847	     9.9869	     2.2659	    -3.9444	     8.5602	     5.0354	    14.3509	    -0.5035	    -3.6087	    -2.0142	
    15.3580	     8.7280	     0.8392	    -4.1962	     7.2174	     4.1122	    12.5885	    -1.4267	    -4.7836	    -3.1052	
    14.0152	     7.4692	    -0.4196	    -4.5319	     6.1264	     3.2730	    11.0779	    -2.1820	    -5.7068	    -4.0283	
    12.7563	     6.2943	    -1.4267	    -5.1193	     5.1193	     2.4338	     9.8190	    -2.8534	    -6.4621	    -4.6997	
    11.7493	     5.2872	    -2.3499	    -5.7068	     4.4479	     1.5945	     8.8959	    -3.4409	    -7.0496	    -5.1193	
    10.8261	     4.3640	    -3.0212	    -6.3782	     3.8605	     0.9232	     8.3084	    -3.7766	    -7.3853	    -5.3711	
    10.1547	     3.6087	    -3.4409	    -6.9656	     3.6087	     0.4196	     8.0566	    -4.0283	    -7.4692	    -5.3711	
     9.6512	     3.0212	    -3.6087	    -7.3013	     3.4409	     0.1678	     8.0566	    -4.1122	    -7.2174	    -5.1193	
     9.3155	     2.6855	    -3.6087	    -7.4692	     3.5248	     0.1678	     8.3923	    -3.9444	    -6.8817	    -4.7836	
     9.2316	     2.6016	    -3.3569	    -7.2174	     3.6926	     0.4196	     8.8120	    -3.5248	    -6.2943	    -4.3640	
     9.2316	     2.6855	    -3.0212	    -6.7978	     3.9444	     0.9232	     9.3994	    -3.1052	    -5.5389	    -3.8605	
     9.3994	     2.8534	    -2.6016	    -6.2103	     4.2801	     1.6785	     9.9030	    -2.5177	    -4.7836	    -3.3569	
     9.5673	     3.1052	    -2.1820	    -5.4550	     4.6158	     2.5177	    10.3226	    -1.8463	    -4.0283	    -2.9373	
     9.8190	     3.4409	    -1.7624	    -4.6997	     4.8676	     3.4409	    10.4904	    -1.3428	    -3.3569	    -2.6016	
     9.9869	     3.7766	    -1.5106	    -3.9444	     5.0354	     4.3640	    10.4065	    -0.8392	    -2.8534	    -2.4338	
    10.0708	     4.0283	    -1.3428	    -3.2730	     4.9515	     5.0354	     9.9030	    -0.5875	    -2.6016	    -2.5177	
    10.1547	     4.1122	    -1.4267	    -2.7695	     4.6997	     5.6229	     9.0637	    -0.4196	    -2.5177	    -2.7695	
    10.1547	     4.2801	    -1.5945	    -2.3499	     4.3640	     5.9586	     7.8888	    -0.4196	    -2.6855	    -3.1891	
    10.1547	     4.3640	    -1.8463	    -1.9302	     3.8605	     6.2943	     6.7139	    -0.4196	    -2.9373	    -3.6926	
    10.4065	     4.6158	    -1.9302	    -1.3428	     3.5248	     6.6299	     5.6229	    -0.3357	    -3.1052	    -4.1122	
    10.8261	     5.1193	    -1.7624	    -0.4196	     3.4409	     7.2174	     4.8676	     0.0000	    -2.9373	    -4.3640	
    11.5814	     5.8746	    -1.3428	     0.9232	     3.6926	     8.0566	     4.6158	     0.7553	    -2.4338	    -4.1962	
    12.5885	     6.8817	    -0.5035	     2.7695	     4.3640	     9.3155	     4.9515	     2.0142	    -1.5945	    -3.5248	
    13.7634	     8.1406	     0.7553	     4.9515	     5.4550	    10.9940	     5.8746	     3.6087	    -0.2518	    -2.5177	
    15.1062	     9.5673	     2.1820	     7.5531	     6.7978	    12.9242	     7.3853	     5.7068	     1.4267	    -1.0071	
    16.3651	    11.0779	     3.7766	    10.4904	     8.4763	    15.2740	     9.2316	     8.1406	     3.4409	     0.9232	
    17.6239	    12.6724	     5.5389	    13.6795	    10.3226	    17.8757	    11.4975	    10.9100	     5.6229	     3.1052	
    18.8828	    14.2670	     7.4692	    17.0364	    12.2528	    20.6451	    13.9313	    14.0152	     8.0566	     5.5389	
    20.0577	    15.9454	     9.3994	    20.4773	    14.3509	    23.6664	    16.5329	    17.2043	    10.5743	     8.0566	
    21.2326	    17.6239	    11.3297	    23.8342	    16.3651	    26.6037	    19.1345	    20.4773	    13.0920	    10.6583	
    22.3236	    19.3024	    13.0920	    27.1072	    18.3792	    29.5410	    21.4844	    23.4985	    15.4419	    13.0081	
    23.4146	    20.8969	    14.7705	    30.0446	    20.2255	    32.1426	    23.5825	    26.1841	    17.5400	    15.0223	
    24.3378	    22.3236	    16.1972	    32.5623	    21.8201	    34.3246	    25.1770	    28.2822	    19.2184	    16.5329	
    25.1770	    23.4985	    17.3721	    34.4086	    23.0789	    36.0870	    26.3519	    29.8767	    20.3934	    17.4561	
    25.7645	    24.4217	    18.1274	    35.5835	    23.9182	    37.1780	    26.8555	    30.7159	    20.8969	    17.7917	
    26.0162	    24.9252	    18.5471	    36.0031	    24.3378	    37.6816	    26.7715	    30.7999	    20.8130	    17.2882	
    25.9323	    24.9252	    18.4631	    35.6674	    24.2538	    37.5137	    26.1002	    30.2124	    20.0577	    16.2811	
    25.2609	    24.5056	    17.8757	    34.6603	    23.6664	    36.7584	    24.9252	    29.0375	    18.7149	    14.6027	
    24.2538	    23.5825	    16.9525	    33.1497	    22.5754	    35.4156	    23.2468	    27.3590	    16.8686	    12.5046	
    22.7432	    22.2397	    15.5258	    31.3034	    21.1487	    33.7372	    21.3165	    25.1770	    14.6027	    10.0708	
    20.8969	    20.5612	    13.9313	    29.0375	    19.4702	    31.7230	    19.2184	    22.8271	    12.0850	     7.5531	
    18.7149	    18.6310	    12.0850	    26.6037	    17.5400	    29.4571	    17.1204	    20.3094	     9.5673	     5.0354	
    16.4490	    16.5329	    10.2386	    24.0021	    15.6097	    27.1072	    15.1901	    17.7917	     7.1335	     2.6855	
    14.0152	    14.3509	     8.3084	    21.3165	    13.5956	    24.7574	    13.5117	    15.4419	     4.8676	     0.5875	
    11.6653	    12.1689	     6.4621	    18.5471	    11.8332	    22.4075	    12.1689	    13.3438	     2.9373	    -1.1749	
     9.3994	     9.9869	     4.7836	    15.7776	    10.1547	    20.3094	    11.2457	    11.4975	     1.3428	    -2.6016	
     7.3013	     8.0566	     3.3569	    13.2599	     8.8959	    18.3792	    10.6583	     9.9869	     0.1678	    -3.5248	
     5.6229	     6.3782	     2.3499	    11.0779	     7.9727	    16.8686	    10.6583	     8.8959	    -0.5035	    -4.0283	
     4.3640	     5.0354	     1.6785	     9.3155	     7.6370	    15.7776	    11.0779	     8.3084	    -0.6714	    -3.9444	
     3.5248	     4.1962	     1.5106	     8.0566	     7.7209	    15.1901	    12.0010	     8.2245	    -0.2518	    -3.4409	
     3.2730	     3.8605	     1.7624	     7.3853	     8.3084	    15.1062	    13.3438	     8.5602	     0.6714	    -2.5177	
     3.5248	     3.9444	     2.3499	     7.2174	     9.1476	    15.5258	    14.8544	     9.2316	     1.8463	    -1.2589	
     4.1122	     4.3640	     3.1891	     7.5531	    10.3226	    16.2811	    16.4490	    10.2386	     3.3569	     0.1678	
     4.9515	     5.1193	     4.1962	     8.2245	    11.5814	    17.2043	    18.0435	    11.3297	     4.9515	     1.5945	
     6.0425	     5.9586	     5.2872	     9.1476	    12.8403	    18.2953	    19.5541	    12.5885	     6.5460	     2.9373	
     7.0496	     6.8817	     6.2103	     9.9869	    13.9313	    19.3863	    20.6451	    13.5956	     7.8888	     4.0283	
     7.9727	     7.5531	     6.8817	    10.6583	    14.7705	    20.0577	    21.4005	    14.3509	     8.8959	     4.6997	
     8.6441	     7.8888	     7.2174	    10.9940	    15.1901	    20.3934	    21.6522	    14.6866	     9.3994	     4.8676	
     9.0637	     7.9727	     7.1335	    10.9100	    15.1901	    20.2255	    21.3165	    14.5187	     9.3155	     4.5319	
     9.1476	     7.7209	     6.7139	    10.3226	    14.8544	    19.6381	    20.6451	    13.9313	     8.8120	     3.7766	
     9.0637	     7.2174	     6.0425	     9.3155	    14.2670	    18.5471	    19.6381	    13.0081	     7.8888	     2.6855	
     8.7280	     6.4621	     5.1193	     7.8888	    13.4277	    17.1204	    18.3792	    11.8332	     6.5460	     1.3428	
     8.1406	     5.6229	     4.0283	     5.9586	    12.4207	    15.2740	    17.0364	    10.3226	     4.9515	    -0.0839	
     7.3853	     4.4479	     2.7695	     3.6087	    11.3297	    13.0920	    15.6097	     8.6441	     3.1891	    -1.5945	
     6.3782	     3.1891	     1.4267	     0.8392	    10.2386	    10.6583	    14.2670	     6.7139	     1.2589	    -3.0212	
     5.2032	     1.7624	     0.0839	    -2.1820	     9.1476	     8.0566	    13.0920	     4.7836	    -0.6714	    -4.3640	
     4.1122	     0.5035	    -1.0910	    -5.1193	     8.3084	     5.5389	    12.2528	     2.8534	    -2.3499	    -5.3711	
     3.1052	    -0.5035	    -1.8463	    -7.8049	     7.8888	     3.3569	    11.9171	     1.2589	    -3.6087	    -5.8746	
     2.4338	    -1.0910	    -2.1820	    -9.9869	     7.9727	     1.6785	    12.2528	     0.0839	    -4.3640	    -5.8746	
     2.1820	    -1.1749	    -1.8463	   -11.4975	     8.6441	     0.5875	    13.2599	    -0.5035	    -4.4479	    -5.2872	
     2.3499	    -0.5875	    -0.8392	   -12.3367	     9.9030	     0.1678	    14.8544	    -0.5875	    -3.8605	    -4.1122	
     2.9373	     0.4196	     0.5875	   -12.6724	    11.6653	     0.2518	    16.8686	    -0.1678	    -2.8534	    -2.4338	
     3.8605	     1.8463	     2.3499	   -12.4207	    13.6795	     0.8392	    19.1345	     0.5875	    -1.5106	    -0.6714	
     4.9515	     3.4409	     4.2801	   -11.8332	    15.7776	     1.7624	    21.4844	     1.5945	     0.0000	     1.1749	
     6.1264	     5.0354	     6.0425	   -11.0779	    17.8757	     2.6855	    23.5825	     2.5177	     1.3428	     2.8534	
     7.1335	     6.5460	     7.6370	   -10.3226	    19.5541	     3.6087	    25.3448	     3.3569	     2.4338	     4.0283	
     7.8888	     7.6370	     8.7280	    -9.7351	    20.8130	     4.2801	    26.4359	     3.9444	     3.1052	     4.6997	
     8.2245	     8.1406	     9.1476	    -9.4833	    21.3165	     4.4479	    26.9394	     3.9444	     3.1052	     4.6158	
     8.0566	     8.1406	     8.9798	    -9.7351	    21.2326	     4.1122	    26.6876	     3.4409	     2.5177	     3.9444	
     7.3853	     7.4692	     8.0566	   -10.4904	    20.4773	     3.1891	    25.7645	     2.3499	     1.1749	     2.6016	
     6.3782	     6.2943	     6.7139	   -11.6653	    19.1345	     1.7624	    24.2538	     0.8392	    -0.5875	     0.7553	
     4.9515	     4.6997	     4.8676	   -13.2599	    17.4561	     0.0000	    22.3236	    -1.0910	    -2.7695	    -1.2589	
     3.3569	     2.9373	     2.8534	   -15.0223	    15.5258	    -1.9302	    20.3094	    -3.1891	    -5.0354	    -3.3569	
     1.9302	     1.1749	     0.9232	   -16.7007	    13.5956	    -3.9444	    18.2953	    -5.2032	    -7.1335	    -5.2032	
     0.5875	    -0.4196	    -0.8392	   -18.2114	    11.8332	    -5.6229	    16.5329	    -6.9656	    -8.9798	    -6.7139	
    -0.2518	    -1.5945	    -2.0981	   -19.3863	    10.4904	    -7.0496	    15.1901	    -8.3923	   -10.3226	    -7.6370	
    -0.6714	    -2.2659	    -3.0212	   -20.2255	     9.4833	    -8.0566	    14.2670	    -9.3994	   -11.2457	    -8.0566	
    -0.6714	    -2.6016	    -3.3569	   -20.6451	     8.8120	    -8.6441	    13.8474	    -9.9869	   -11.6653	    -8.0566	
    -0.2518	    -2.4338	    -3.3569	   -20.8130	     8.5602	    -8.8959	    13.7634	   -10.1547	   -11.5814	    -7.6370	
     0.5035	    -2.0142	    -3.1052	   -20.6451	     8.5602	    -8.8120	    14.0152	    -9.9869	   -11.1618	    -6.8817	
     1.4267	    -1.4267	    -2.6016	   -20.3094	     8.7280	    -8.5602	    14.3509	    -9.5673	   -10.4904	    -6.0425	
     2.5177	    -0.7553	    -2.0981	   -19.8059	     8.8959	    -8.0566	    14.7705	    -8.8959	    -9.7351	    -5.1193	
     3.6087	    -0.0839	    -1.6785	   -19.1345	     9.0637	    -7.4692	    15.0223	    -8.1406	    -8.8120	    -4.3640	
     4.6997	     0.5035	    -1.3428	   -18.3792	     9.1476	    -6.7978	    15.1901	    -7.3853	    -8.0566	    -3.6926	
     5.6229	     1.0071	    -1.2589	   -17.6239	     9.0637	    -6.1264	    15.0223	    -6.6299	    -7.4692	    -3.3569	
     6.3782	     1.2589	    -1.3428	   -16.7007	     8.7280	    -5.4550	    14.6866	    -5.9586	    -7.0496	    -3.1891	
     7.0496	     1.3428	    -1.5945	   -15.7776	     8.3084	    -4.6997	    14.0991	    -5.3711	    -6.8817	    -3.2730	
     7.5531	     1.3428	    -1.9302	   -14.8544	     7.8049	    -3.9444	    13.5117	    -4.7836	    -6.8817	    -3.5248	
     7.8888	     1.3428	    -2.3499	   -13.8474	     7.2174	    -3.1052	    12.9242	    -4.1962	    -6.8817	    -3.8605	
     8.1406	     1.2589	    -2.6855	   -12.8403	     6.7139	    -2.1820	    12.4207	    -3.5248	    -6.8817	    -4.1962	
     8.3084	     1.1749	    -3.0212	   -11.9171	     6.2943	    -1.0910	    12.1689	    -2.9373	    -6.7139	    -4.4479	
     8.3084	     1.1749	    -3.1052	   -11.2457	     6.0425	    -0.0839	    12.0850	    -2.3499	    -6.5460	    -4.5319	
     8.1406	     1.1749	    -3.1891	   -10.8261	     5.9586	     0.8392	    12.2528	    -1.8463	    -6.2103	    -4.5319	
     7.7209	     1.1749	    -3.1052	   -10.8261	     5.9586	     1.5106	    12.5885	    -1.4267	    -5.7907	    -4.4479	
     7.0496	     1.0071	    -3.1052	   -11.3297	     6.1264	     1.8463	    13.0920	    -1.3428	    -5.4550	    -4.1962	
     6.0425	     0.7553	    -3.1052	   -12.1689	     6.3782	     1.7624	    13.7634	    -1.4267	    -5.0354	    -3.9444	
     4.7836	     0.4196	    -3.0212	   -13.2599	     6.7139	     1.4267	    14.5187	    -1.6785	    -4.6158	    -3.6087	
     3.4409	     0.1678	    -2.9373	   -14.3509	     7.2174	     0.9232	    15.3580	    -2.0142	    -4.1962	    -3.1891	
     2.1820	    -0.1678	    -2.8534	   -15.2740	     7.8888	     0.3357	    16.2811	    -2.1820	    -3.6087	    -2.6855	
     1.0071	    -0.4196	    -2.6016	   -15.9454	     8.6441	    -0.0839	    17.2882	    -2.3499	    -3.0212	    -2.0981	
     0.0000	    -0.6714	    -2.5177	   -16.4490	     9.3155	    -0.5035	    18.0435	    -2.5177	    -2.5177	    -1.6785	
    -0.9232	    -1.0910	    -2.5177	   -16.7847	     9.9030	    -0.9232	    18.6310	    -2.7695	    -2.1820	    -1.4267	
    -1.7624	    -1.7624	    -2.6855	   -17.0364	    10.1547	    -1.3428	    18.7149	    -3.1891	    -2.0981	    -1.4267	
    -2.5177	    -2.5177	    -3.1052	   -17.2882	    10.0708	    -1.9302	    18.3792	    -3.7766	    -2.4338	    -1.9302	
    -3.1891	    -3.4409	    -3.7766	   -17.5400	     9.6512	    -2.4338	    17.5400	    -4.4479	    -3.1052	    -2.6855	
    -3.6087	    -4.3640	    -4.4479	   -17.7078	     8.9798	    -3.0212	    16.4490	    -5.2032	    -4.0283	    -3.7766	
    -3.6926	    -5.2032	    -5.0354	   -17.6239	     8.2245	    -3.3569	    15.1062	    -5.9586	    -5.0354	    -4.9515	
    -3.4409	    -5.7068	    -5.4550	   -17.3721	     7.4692	    -3.5248	    13.5956	    -6.3782	    -5.9586	    -6.0425	
    -2.7695	    -5.7907	    -5.5389	   -16.7847	     6.9656	    -3.4409	    12.2528	    -6.6299	    -6.7139	    -6.8817	
    -1.7624	    -5.5389	    -5.2872	   -15.8615	     6.6299	    -2.9373	    10.9940	    -6.3782	    -7.2174	    -7.4692	
    -0.4196	    -4.8676	    -4.6997	   -14.5187	     6.5460	    -2.0981	     9.9869	    -5.8746	    -7.3013	    -7.7209	
     1.0910	    -3.9444	    -3.8605	   -13.0081	     6.7139	    -1.0910	     9.2316	    -5.0354	    -7.1335	    -7.6370	
     2.5177	    -2.9373	    -2.9373	   -11.2457	     6.9656	     0.1678	     8.7280	    -4.0283	    -6.6299	    -7.2174	
     3.7766	    -1.8463	    -1.9302	    -9.5673	     7.3013	     1.5106	     8.3923	    -2.8534	    -5.9586	    -6.6299	
     4.7836	    -0.8392	    -1.0071	    -7.8049	     7.7209	     2.9373	     8.3084	    -1.6785	    -5.0354	    -5.7068	
     5.5389	     0.0839	    -0.1678	    -6.0425	     8.2245	     4.4479	     8.4763	    -0.4196	    -4.0283	    -4.6158	
     6.1264	     1.0071	     0.6714	    -4.2801	     8.8959	     6.0425	     9.0637	     1.0071	    -2.7695	    -3.1891	
     6.5460	     1.9302	     1.5945	    -2.5177	     9.6512	     7.8888	     9.9869	     2.5177	    -1.3428	    -1.5106	
     6.9656	     2.9373	     2.5177	    -0.5875	    10.6583	     9.7351	    11.1618	     4.1122	     0.3357	     0.5035	
     7.3853	     4.0283	     3.4409	     1.4267	    11.8332	    11.7493	    12.5885	     5.7907	     2.0981	     2.6855	
     7.8049	     5.2032	     4.4479	     3.3569	    13.0081	    13.8474	    14.1830	     7.3853	     3.9444	     4.9515	
     8.3923	     6.3782	     5.3711	     5.3711	    14.1830	    15.8615	    15.7776	     9.0637	     5.6229	     7.1335	
     8.9798	     7.5531	     6.2103	     7.2174	    15.1901	    17.7078	    17.2043	    10.4904	     7.3013	     9.2316	
     9.6512	     8.7280	     7.0496	     8.9798	    16.1133	    19.3863	    18.3792	    11.9171	     8.7280	    11.0779	
    10.3226	     9.9030	     7.8049	    10.7422	    16.7847	    20.9808	    19.3863	    13.1760	     9.9869	    12.5046	
    11.0779	    10.9940	     8.4763	    12.5046	    17.2882	    22.4915	    20.0577	    14.4348	    10.9940	    13.5956	
    11.7493	    11.9171	     8.9798	    14.1830	    17.5400	    23.7503	    20.2255	    15.6937	    11.6653	    14.2670	
    12.3367	    12.6724	     9.1476	    15.7776	    17.4561	    24.8413	    20.0577	    16.7007	    12.0850	    14.4348	
    12.6724	    13.0081	     9.1476	    17.0364	    16.9525	    25.5127	    19.3024	    17.5400	    12.1689	    14.0991	
    12.7563	    12.9242	     8.6441	    18.0435	    16.1133	    25.8484	    18.0435	    17.9596	    11.8332	    13.3438	
    12.4207	    12.4207	     7.8049	    18.5471	    14.8544	    25.7645	    16.4490	    17.9596	    11.0779	    12.1689	
    11.7493	    11.4136	     6.5460	    18.6310	    13.3438	    25.1770	    14.4348	    17.3721	     9.9869	    10.5743	
    10.7422	     9.9869	     4.9515	    18.1274	    11.5814	    24.0860	    12.2528	    16.2811	     8.5602	     8.7280	
     9.2316	     8.2245	     3.1052	    17.2043	     9.5673	    22.6593	     9.9030	    14.7705	     6.8817	     6.7139	
     7.4692	     6.0425	     1.0071	    15.8615	     7.4692	    20.9808	     7.4692	    12.9242	     5.0354	     4.6158	
     5.4550	     3.7766	    -1.0071	    14.1830	     5.4550	    19.0506	     5.2032	    10.9100	     3.1891	     2.5177	
     3.4409	     1.5945	    -2.9373	    12.4207	     3.6087	    17.1204	     3.2730	     8.8120	     1.4267	     0.6714	
     1.5106	    -0.5035	    -4.6158	    10.5743	     2.0142	    15.2740	     1.6785	     6.8817	    -0.1678	    -1.0071	
    -0.1678	    -2.0981	    -5.9586	     8.8959	     0.8392	    13.6795	     0.5035	     5.1193	    -1.4267	    -2.3499	
    -1.4267	    -3.3569	    -6.7978	     7.3853	     0.0000	    12.3367	    -0.2518	     3.7766	    -2.2659	    -3.2730	
    -2.2659	    -4.1122	    -7.2174	     6.1264	    -0.4196	    11.3297	    -0.5875	     2.6855	    -2.7695	    -3.7766	
    -2.6016	    -4.3640	    -7.1335	     5.2872	    -0.4196	    10.7422	    -0.5035	     2.0981	    -2.8534	    -3.9444	
    -2.4338	    -4.1962	    -6.7139	     4.8676	    -0.1678	    10.4904	    -0.1678	     1.8463	    -2.6016	    -3.7766	
    -1.8463	    -3.4409	    -5.9586	     4.8676	     0.5035	    10.7422	     0.5035	     2.0142	    -2.0142	    -3.2730	
    -0.7553	    -2.3499	    -4.7836	     5.4550	     1.4267	    11.4136	     1.3428	     2.6016	    -1.2589	    -2.5177	
     0.6714	    -0.8392	    -3.4409	     6.4621	     2.6016	    12.4207	     2.3499	     3.4409	    -0.2518	    -1.5945	
     2.6016	     0.9232	    -1.7624	     7.8888	     4.0283	    13.7634	     3.4409	     4.6997	     0.9232	    -0.4196	
     4.7836	     2.9373	     0.0000	     9.5673	     5.6229	    15.2740	     4.6158	     6.1264	     2.1820	     0.7553	
     7.2174	     5.2032	     1.8463	    11.4136	     7.3013	    16.9525	     5.7907	     7.6370	     3.4409	     2.0142	
     9.8190	     7.3853	     3.6926	    13.3438	     9.0637	    18.7149	     6.9656	     9.2316	     4.6997	     3.2730	
    12.3367	     9.5673	     5.4550	    15.1901	    10.8261	    20.3094	     8.1406	    10.7422	     5.7907	     4.3640	
    14.6866	    11.5814	     7.0496	    16.7007	    12.3367	    21.6522	     9.0637	    12.0010	     6.6299	     5.2032	
    16.7007	    13.1760	     8.3923	    17.7078	    13.5956	    22.5754	     9.9030	    12.9242	     7.2174	     5.8746	
    18.1274	    14.2670	     9.3155	    18.0435	    14.3509	    22.9950	    10.4065	    13.3438	     7.4692	     6.2103	
    18.9667	    14.8544	     9.8190	    17.7917	    14.6866	    22.8271	    10.6583	    13.3438	     7.3013	     6.2103	
    19.3863	    14.9384	     9.9030	    16.9525	    14.5187	    22.0718	    10.7422	    12.9242	     6.7978	     5.9586	
    19.3024	    14.6866	     9.8190	    15.6937	    14.1830	    21.0648	    10.6583	    12.2528	     6.1264	     5.4550	
    18.9667	    14.2670	     9.5673	    14.2670	    13.6795	    19.7220	    10.5743	    11.3297	     5.2872	     4.9515	
    18.4631	    13.5956	     9.2316	    12.7563	    13.0920	    18.2953	    10.5743	    10.2386	     4.3640	     4.3640	
    17.7917	    12.9242	     8.8120	    11.2457	    12.4207	    16.7847	    10.4904	     9.1476	     3.4409	     3.6926	
    17.2043	    12.2528	     8.3084	     9.8190	    11.8332	    15.2740	    10.4065	     7.8888	     2.4338	     3.0212	
    16.6168	    11.6653	     7.8049	     8.3084	    11.2457	    13.7634	    10.2386	     6.5460	     1.2589	     2.1820	
    16.2811	    11.1618	     7.3013	     6.9656	    10.7422	    12.3367	     9.9869	     5.2032	     0.1678	     1.1749	
    16.0294	    10.8261	     6.7978	     5.7068	    10.2386	    10.9100	     9.5673	     3.7766	    -1.0910	     0.0839	
    16.1133	    10.6583	     6.3782	     4.6158	     9.8190	     9.6512	     9.1476	     2.4338	    -2.2659	    -1.1749	
    16.3651	    10.7422	     5.9586	     3.6087	     9.4833	     8.5602	     8.6441	     1.0910	    -3.6087	    -2.4338	
    16.7847	    10.8261	     5.5389	     2.7695	     9.1476	     7.5531	     7.9727	    -0.2518	    -4.8676	    -3.8605	
    17.2882	    11.0779	     5.1193	     2.0142	     8.7280	     6.5460	     7.3013	    -1.5106	    -6.2103	    -5.2872	
    17.8757	    11.3297	     4.7836	     1.2589	     8.4763	     5.7068	     6.5460	    -2.6855	    -7.4692	    -6.6299	
    18.4631	    11.6653	     4.5319	     0.6714	     8.2245	     5.0354	     5.8746	    -3.6087	    -8.5602	    -7.8049	
    19.1345	    12.2528	     4.4479	     0.2518	     8.1406	     4.5319	     5.5389	    -4.3640	    -9.3994	    -8.6441	
    19.8059	    12.8403	     4.6158	     0.0000	     8.3084	     4.1962	     5.3711	    -4.7836	    -9.9030	    -9.1476	
    20.3934	    13.5956	     4.8676	    -0.0839	     8.6441	     3.9444	     5.6229	    -4.8676	   -10.0708	    -9.2316	
    20.7291	    14.1830	     5.2872	    -0.0839	     9.1476	     3.8605	     6.0425	    -4.7836	    -9.9030	    -8.8959	
    20.7291	    14.5187	     5.6229	    -0.1678	     9.5673	     3.6926	     6.7139	    -4.6997	    -9.5673	    -8.3084	
    20.2255	    14.6027	     5.8746	    -0.3357	     9.9869	     3.5248	     7.3853	    -4.5319	    -9.1476	    -7.5531	
    19.4702	    14.3509	     6.0425	    -0.5875	    10.4065	     3.3569	     8.2245	    -4.3640	    -8.5602	    -6.6299	
    18.5471	    13.9313	     6.2103	    -0.8392	    10.9100	     3.2730	     9.0637	    -4.1122	    -7.8049	    -5.5389	
    17.5400	    13.3438	     6.2103	    -1.0071	    11.3297	     3.2730	     9.9030	    -3.7766	    -6.9656	    -4.3640	
    16.6168	    12.6724	     6.2943	    -1.2589	    11.8332	     3.2730	    10.7422	    -3.4409	    -6.1264	    -3.1891	
    15.7776	    12.0010	     6.2103	    -1.5106	    12.1689	     3.2730	    11.4136	    -3.1891	    -5.3711	    -2.0981	
    15.0223	    11.1618	     5.9586	    -1.7624	    12.3367	     3.1052	    11.8332	    -3.0212	    -4.6997	    -1.3428	
    14.3509	    10.3226	     5.5389	    -2.0981	    12.2528	     2.9373	    11.9171	    -3.1052	    -4.2801	    -0.8392	
    13.8474	     9.3994	     4.9515	    -2.4338	    11.9171	     2.5177	    11.7493	    -3.2730	    -4.1122	    -0.6714	
    13.4277	     8.4763	     4.1962	    -2.6855	    11.4975	     2.0981	    11.2457	    -3.6087	    -4.1962	    -0.8392	
    13.1760	     7.7209	     3.5248	    -2.6855	    10.8261	     1.7624	    10.4904	    -3.9444	    -4.4479	    -1.2589	
    13.1760	     6.9656	     2.7695	    -2.5177	    10.1547	     1.5106	     9.7351	    -4.3640	    -4.6158	    -1.7624	
    13.4277	     6.5460	     2.2659	    -1.9302	     9.6512	     1.4267	     8.8959	    -4.5319	    -4.8676	    -2.1820	
    13.8474	     6.2943	     1.8463	    -1.1749	     9.2316	     1.6785	     8.2245	    -4.6158	    -4.8676	    -2.6016	
    14.3509	     6.2943	     1.6785	    -0.1678	     9.0637	     2.0981	     7.8049	    -4.4479	    -4.7836	    -2.8534	
    15.0223	     6.4621	     1.6785	     0.9232	     9.0637	     2.7695	     7.5531	    -4.1962	    -4.5319	    -2.9373	
    15.6097	     6.7139	     1.7624	     2.0142	     9.3155	     3.5248	     7.5531	    -3.7766	    -4.1962	    -2.9373	
    16.0294	     6.8817	     1.8463	     2.9373	     9.6512	     4.2801	     7.7209	    -3.2730	    -3.7766	    -2.8534	
[Epoch Header]
[Trial Type]	23
[Accept]	1
[Correct]	0
[RT]	 0.000
[Resp]	0
[Epoch Data]
   -49.0952	   -26.1002	   -18.9667	    -1.9302	    -9.3155	   -10.7422	   -12.3367	    -4.4479	     0.9232	     3.0212	
   -49.5148	   -26.1841	   -19.2184	    -0.6714	    -9.3994	    -9.9030	   -12.4207	    -3.6087	     1.5106	     3.6087	
   -50.1862	   -26.3519	   -19.4702	     0.5035	    -9.3994	    -9.0637	   -12.2528	    -2.7695	     2.1820	     4.3640	
   -50.7736	   -26.6037	   -19.6381	     1.5945	    -9.2316	    -8.1406	   -11.7493	    -1.8463	     3.1052	     5.2872	
   -51.3611	   -26.7715	   -19.6381	     2.7695	    -8.8120	    -7.1335	   -10.9100	    -0.8392	     4.1962	     6.4621	
   -51.6968	   -26.6876	   -19.4702	     3.9444	    -8.1406	    -5.8746	    -9.8190	     0.4196	     5.5389	     7.8888	
   -51.8646	   -26.5198	   -19.1345	     5.2032	    -7.0496	    -4.5319	    -8.3923	     1.7624	     7.1335	     9.4833	
   -51.7807	   -26.1841	   -18.5471	     6.4621	    -5.7907	    -2.9373	    -6.7139	     3.1891	     8.8120	    11.0779	
   -51.5289	   -25.6805	   -17.8757	     7.5531	    -4.4479	    -1.4267	    -5.1193	     4.6158	    10.4904	    12.6724	
   -51.1932	   -25.0931	   -17.2043	     8.3923	    -3.1052	     0.0839	    -3.6087	     5.9586	    11.9171	    13.9313	
   -50.9415	   -24.6735	   -16.6168	     8.7280	    -1.9302	     1.2589	    -2.3499	     6.9656	    13.0920	    14.9384	
   -50.7736	   -24.3378	   -16.3651	     8.5602	    -1.0910	     2.1820	    -1.5106	     7.5531	    13.8474	    15.3580	
   -50.7736	   -24.3378	   -16.3651	     7.8049	    -0.6714	     2.6016	    -1.2589	     7.6370	    14.0152	    15.2740	
   -51.1093	   -24.5895	   -16.6168	     6.3782	    -0.7553	     2.6016	    -1.4267	     7.2174	    13.6795	    14.7705	
   -51.6129	   -25.0931	   -17.2882	     4.3640	    -1.3428	     2.0981	    -2.1820	     6.3782	    12.9242	    13.7634	
   -52.3682	   -25.8484	   -18.2114	     1.8463	    -2.3499	     1.1749	    -3.3569	     5.1193	    11.7493	    12.3367	
   -53.2074	   -26.7715	   -19.3863	    -1.1749	    -3.6926	    -0.1678	    -4.9515	     3.5248	    10.2386	    10.7422	
   -54.2145	   -27.8625	   -20.8130	    -4.5319	    -5.2872	    -2.0142	    -6.6299	     1.6785	     8.5602	     8.9798	
   -55.2216	   -29.0375	   -22.2397	    -8.1406	    -7.0496	    -4.0283	    -8.4763	    -0.3357	     6.6299	     7.0496	
   -56.3126	   -30.3802	   -23.7503	   -11.9171	    -8.8120	    -6.3782	   -10.1547	    -2.2659	     4.6997	     5.2872	
   -57.4875	   -31.6391	   -25.1770	   -15.6097	   -10.4065	    -8.7280	   -11.6653	    -4.1122	     2.9373	     3.6087	
   -58.4946	   -32.8979	   -26.3519	   -19.0506	   -11.6653	   -11.0779	   -12.6724	    -5.7068	     1.5106	     2.3499	
   -59.4177	   -33.9050	   -27.1072	   -22.1558	   -12.4207	   -13.0920	   -13.0920	    -6.7978	     0.4196	     1.5945	
   -60.0052	   -34.5764	   -27.4429	   -24.6735	   -12.6724	   -14.6866	   -12.9242	    -7.4692	    -0.0839	     1.3428	
   -60.4248	   -34.8282	   -27.1912	   -26.6037	   -12.2528	   -15.8615	   -12.0010	    -7.6370	     0.0000	     1.7624	
   -60.4248	   -34.4925	   -26.3519	   -27.9465	   -11.1618	   -16.4490	   -10.5743	    -7.3853	     0.7553	     2.7695	
   -60.0891	   -33.5693	   -24.9252	   -28.6179	    -9.5673	   -16.5329	    -8.5602	    -6.5460	     2.0142	     4.3640	
   -59.3338	   -32.2266	   -22.9950	   -28.7857	    -7.5531	   -16.1133	    -6.2943	    -5.4550	     3.6926	     6.3782	
   -58.3267	   -30.4642	   -20.7291	   -28.7018	    -5.1193	   -15.4419	    -3.7766	    -4.0283	     5.6229	     8.5602	
   -56.9839	   -28.3661	   -18.2953	   -28.3661	    -2.6016	   -14.5187	    -1.3428	    -2.5177	     7.6370	    10.8261	
   -55.4733	   -26.1002	   -15.7776	   -28.1982	    -0.0839	   -13.5956	     0.9232	    -1.0910	     9.4833	    12.8403	
   -53.7949	   -23.9182	   -13.4277	   -28.2822	     2.2659	   -12.9242	     2.8534	     0.0839	    11.0779	    14.6027	
   -52.1164	   -21.8201	   -11.2457	   -28.7857	     4.3640	   -12.5046	     4.3640	     0.8392	    12.1689	    15.8615	
   -50.4379	   -19.8059	    -9.4833	   -29.7928	     6.1264	   -12.5885	     5.3711	     1.0910	    12.8403	    16.5329	
   -48.7595	   -18.1274	    -8.0566	   -31.2195	     7.4692	   -13.0920	     5.8746	     1.0071	    12.9242	    16.7007	
   -47.1649	   -16.6168	    -6.9656	   -32.9819	     8.3923	   -14.0152	     5.8746	     0.4196	    12.5885	    16.4490	
   -45.6543	   -15.3580	    -6.2103	   -34.9960	     8.8959	   -15.2740	     5.6229	    -0.4196	    11.8332	    15.6937	
   -44.1437	   -14.2670	    -5.6229	   -37.0941	     9.1476	   -16.7007	     5.0354	    -1.4267	    10.9100	    14.7705	
   -42.6331	   -13.3438	    -5.2872	   -39.1083	     9.2316	   -18.1274	     4.3640	    -2.5177	     9.8190	    13.7634	
   -41.0385	   -12.4207	    -5.0354	   -40.8707	     9.1476	   -19.4702	     3.6087	    -3.5248	     8.8120	    12.7563	
   -39.4440	   -11.6653	    -4.6997	   -42.2974	     9.0637	   -20.6451	     3.0212	    -4.3640	     7.8888	    12.0010	
   -37.6816	   -10.8261	    -4.2801	   -43.2205	     9.0637	   -21.4844	     2.6855	    -4.9515	     7.3013	    11.4975	
   -35.9192	    -9.9030	    -3.7766	   -43.8080	     9.2316	   -21.9879	     2.6016	    -5.2872	     6.9656	    11.4136	
   -34.0729	    -8.8959	    -3.0212	   -43.8919	     9.4833	   -22.1558	     2.7695	    -5.2872	     6.9656	    11.6653	
   -32.1426	    -7.8888	    -2.1820	   -43.7241	     9.9030	   -21.9879	     3.2730	    -5.0354	     7.2174	    12.1689	
   -30.2963	    -6.7978	    -1.2589	   -43.1366	    10.4904	   -21.6522	     3.9444	    -4.5319	     7.7209	    12.9242	
   -28.2822	    -5.6229	    -0.0839	   -42.3813	    11.1618	   -21.0648	     4.7836	    -3.9444	     8.3084	    13.8474	
   -26.3519	    -4.3640	     1.0071	   -41.5421	    11.8332	   -20.3934	     5.6229	    -3.1891	     8.9798	    14.7705	
   -24.3378	    -3.1891	     2.1820	   -40.5350	    12.5046	   -19.8059	     6.2943	    -2.5177	     9.5673	    15.5258	
   -22.4915	    -2.1820	     3.1052	   -39.6118	    12.9242	   -19.3024	     6.7978	    -2.0142	     9.9030	    16.0294	
   -20.7291	    -1.2589	     3.8605	   -38.6887	    13.1760	   -18.9667	     6.8817	    -1.6785	     9.9869	    16.1972	
   -19.1345	    -0.5035	     4.3640	   -37.8494	    13.1760	   -18.9667	     6.5460	    -1.5945	     9.7351	    15.9454	
   -17.8757	    -0.0839	     4.4479	   -37.0941	    12.7563	   -19.1345	     5.7907	    -1.8463	     9.0637	    15.1901	
   -16.7847	     0.1678	     4.1962	   -36.4227	    12.0010	   -19.4702	     4.5319	    -2.3499	     8.0566	    14.0991	
   -16.1133	     0.0839	     3.6087	   -35.8353	    10.9100	   -20.0577	     2.9373	    -3.1891	     6.7139	    12.5885	
   -15.6937	    -0.2518	     2.6855	   -35.3317	     9.5673	   -20.8130	     0.9232	    -4.1962	     5.2032	    10.7422	
   -15.6097	    -0.7553	     1.5106	   -34.8282	     7.9727	   -21.5683	    -1.1749	    -5.4550	     3.4409	     8.8120	
   -15.6937	    -1.4267	     0.3357	   -34.4086	     6.2943	   -22.2397	    -3.3569	    -6.7139	     1.6785	     6.7978	
   -15.8615	    -2.0142	    -0.9232	   -33.9050	     4.6158	   -22.8271	    -5.2872	    -7.8049	     0.0839	     5.0354	
   -15.9454	    -2.4338	    -1.8463	   -33.1497	     3.1891	   -22.9950	    -6.8817	    -8.6441	    -1.1749	     3.6087	
   -15.7776	    -2.6016	    -2.4338	   -32.1426	     2.1820	   -22.8271	    -7.8049	    -8.9798	    -2.0142	     2.6855	
   -15.1901	    -2.2659	    -2.5177	   -30.5481	     1.7624	   -22.0718	    -8.0566	    -8.7280	    -2.0981	     2.5177	
   -14.0152	    -1.4267	    -1.8463	   -28.3661	     1.9302	   -20.8130	    -7.4692	    -7.8888	    -1.5106	     3.1052	
   -12.3367	    -0.0839	    -0.6714	   -25.7645	     2.7695	   -18.8828	    -6.1264	    -6.4621	    -0.3357	     4.3640	
   -10.2386	     1.5106	     0.9232	   -22.6593	     4.0283	   -16.7007	    -4.1962	    -4.5319	     1.4267	     6.1264	
    -7.9727	     3.2730	     2.7695	   -19.3863	     5.6229	   -14.1830	    -1.9302	    -2.4338	     3.4409	     8.2245	
    -5.6229	     4.9515	     4.6158	   -16.1972	     7.3013	   -11.7493	     0.3357	    -0.3357	     5.4550	    10.3226	
    -3.6926	     6.2103	     6.1264	   -13.3438	     8.7280	    -9.5673	     2.3499	     1.4267	     7.2174	    12.1689	
    -2.1820	     7.0496	     7.1335	   -10.9100	     9.7351	    -7.7209	     3.8605	     2.8534	     8.4763	    13.5956	
    -1.3428	     7.2174	     7.4692	    -8.9798	    10.2386	    -6.4621	     4.6997	     3.6087	     9.3155	    14.3509	
    -1.1749	     6.8817	     7.2174	    -7.5531	    10.0708	    -5.6229	     4.7836	     3.8605	     9.4833	    14.5187	
    -1.5945	     5.9586	     6.4621	    -6.3782	     9.3994	    -5.2032	     4.1962	     3.6087	     9.2316	    13.9313	
    -2.4338	     4.6997	     5.1193	    -5.4550	     8.1406	    -5.1193	     2.9373	     2.9373	     8.4763	    12.8403	
    -3.6087	     3.1891	     3.5248	    -4.5319	     6.5460	    -5.2032	     1.2589	     2.0981	     7.3853	    11.4136	
    -4.8676	     1.5945	     1.7624	    -3.6087	     4.6997	    -5.3711	    -0.7553	     1.0910	     6.2103	     9.6512	
    -5.9586	     0.0000	    -0.0839	    -2.6016	     2.6855	    -5.6229	    -3.1052	     0.0839	     4.8676	     7.8049	
    -6.9656	    -1.4267	    -1.9302	    -1.5945	     0.6714	    -5.8746	    -5.4550	    -0.8392	     3.6087	     5.9586	
    -7.7209	    -2.6855	    -3.6087	    -0.5875	    -1.3428	    -6.0425	    -7.7209	    -1.6785	     2.4338	     4.1962	
    -8.3084	    -3.8605	    -5.1193	     0.3357	    -3.1891	    -6.1264	    -9.9030	    -2.3499	     1.3428	     2.7695	
    -8.8120	    -4.9515	    -6.4621	     1.0910	    -4.8676	    -6.1264	   -11.9171	    -2.8534	     0.5035	     1.5106	
    -9.1476	    -5.8746	    -7.6370	     1.5106	    -6.2103	    -6.2103	   -13.5956	    -3.2730	    -0.1678	     0.6714	
    -9.4833	    -6.7139	    -8.6441	     1.5106	    -7.3013	    -6.2943	   -14.9384	    -3.5248	    -0.5875	     0.1678	
    -9.8190	    -7.3853	    -9.3994	     1.2589	    -8.0566	    -6.4621	   -15.8615	    -3.6926	    -0.7553	     0.0000	
   -10.0708	    -7.9727	    -9.9030	     0.6714	    -8.3923	    -6.5460	   -16.2811	    -3.6926	    -0.7553	     0.0839	
   -10.4904	    -8.3923	   -10.2386	     0.0000	    -8.3923	    -6.7139	   -16.3651	    -3.6926	    -0.5875	     0.5035	
   -10.9100	    -8.8959	   -10.4065	    -0.8392	    -8.2245	    -6.8817	   -16.1133	    -3.6087	    -0.3357	     1.0071	
   -11.4975	    -9.3155	   -10.5743	    -1.5945	    -7.9727	    -7.1335	   -15.6937	    -3.5248	    -0.0839	     1.4267	
   -12.2528	    -9.9030	   -10.7422	    -2.2659	    -7.8049	    -7.3013	   -15.1062	    -3.5248	     0.0000	     1.7624	
   -13.0920	   -10.5743	   -11.1618	    -2.7695	    -7.8049	    -7.5531	   -14.6866	    -3.6926	    -0.0839	     1.7624	
   -13.9313	   -11.3297	   -11.6653	    -3.0212	    -7.9727	    -7.8049	   -14.4348	    -3.9444	    -0.5035	     1.5106	
   -14.8544	   -12.0850	   -12.2528	    -3.1891	    -8.3923	    -8.1406	   -14.3509	    -4.3640	    -1.0071	     0.9232	
   -15.6097	   -12.9242	   -13.0081	    -3.1891	    -9.0637	    -8.3923	   -14.5187	    -4.7836	    -1.7624	     0.1678	
   -16.2811	   -13.5956	   -13.8474	    -3.0212	    -9.8190	    -8.6441	   -14.9384	    -5.2032	    -2.6016	    -0.7553	
   -16.8686	   -14.2670	   -14.6866	    -2.6855	   -10.6583	    -8.8120	   -15.4419	    -5.6229	    -3.4409	    -1.7624	
   -17.3721	   -14.8544	   -15.5258	    -2.3499	   -11.4975	    -8.9798	   -16.1133	    -5.9586	    -4.1962	    -2.7695	
   -17.7917	   -15.2740	   -16.3651	    -1.9302	   -12.4207	    -9.1476	   -16.8686	    -6.2943	    -4.9515	    -3.7766	
   -18.1274	   -15.6937	   -17.2043	    -1.5945	   -13.1760	    -9.2316	   -17.6239	    -6.5460	    -5.7068	    -4.6158	
   -18.5471	   -16.1972	   -18.1274	    -1.3428	   -14.0152	    -9.3994	   -18.4631	    -6.8817	    -6.4621	    -5.3711	
   -19.0506	   -16.7007	   -19.0506	    -1.2589	   -14.6866	    -9.6512	   -19.2184	    -7.2174	    -7.1335	    -6.1264	
   -19.5541	   -17.3721	   -19.8898	    -1.2589	   -15.3580	    -9.9869	   -19.8059	    -7.6370	    -7.8049	    -6.5460	
   -20.2255	   -18.0435	   -20.7291	    -1.4267	   -15.8615	   -10.2386	   -20.3094	    -7.9727	    -8.3084	    -6.7978	
   -20.8130	   -18.7149	   -21.4005	    -1.6785	   -16.1972	   -10.4904	   -20.3934	    -8.1406	    -8.5602	    -6.7139	
   -21.3165	   -19.2184	   -21.8201	    -1.8463	   -16.1133	   -10.4904	   -20.1416	    -8.1406	    -8.5602	    -6.1264	
   -21.6522	   -19.5541	   -21.9040	    -2.0142	   -15.7776	   -10.3226	   -19.3863	    -7.8888	    -8.2245	    -5.2032	
   -21.8201	   -19.6381	   -21.6522	    -2.0142	   -15.1062	    -9.8190	   -18.1274	    -7.3853	    -7.4692	    -3.8605	
   -21.9040	   -19.5541	   -21.2326	    -2.0142	   -14.1830	    -9.1476	   -16.6168	    -6.6299	    -6.5460	    -2.2659	
   -21.9040	   -19.3863	   -20.6451	    -2.0142	   -13.0920	    -8.4763	   -14.8544	    -5.7068	    -5.3711	    -0.5875	
   -21.8201	   -19.1345	   -19.9738	    -1.9302	   -12.1689	    -7.7209	   -13.0920	    -4.8676	    -4.2801	     1.0071	
   -21.9040	   -18.9667	   -19.4702	    -2.0142	   -11.3297	    -7.1335	   -11.5814	    -4.1962	    -3.2730	     2.4338	
   -22.1558	   -19.0506	   -19.2184	    -2.2659	   -10.6583	    -6.6299	   -10.3226	    -3.6926	    -2.3499	     3.4409	
   -22.6593	   -19.3024	   -19.1345	    -2.6855	   -10.4065	    -6.4621	    -9.3994	    -3.5248	    -1.8463	     4.1122	
   -23.3307	   -19.8059	   -19.4702	    -3.3569	   -10.4904	    -6.6299	    -9.0637	    -3.7766	    -1.5945	     4.2801	
   -24.4217	   -20.6451	   -20.1416	    -4.3640	   -10.9940	    -7.2174	    -9.1476	    -4.3640	    -1.7624	     4.0283	
   -25.7645	   -21.8201	   -21.2326	    -5.7907	   -11.8332	    -8.2245	    -9.8190	    -5.4550	    -2.2659	     3.1891	
   -27.4429	   -23.4146	   -22.7432	    -7.4692	   -13.0920	    -9.6512	   -10.9940	    -6.9656	    -3.2730	     1.9302	
   -29.2892	   -25.1770	   -24.5056	    -9.3155	   -14.6866	   -11.3297	   -12.5046	    -8.8120	    -4.5319	     0.3357	
   -31.2195	   -27.0233	   -26.3519	   -11.3297	   -16.2811	   -13.1760	   -14.1830	   -10.6583	    -5.9586	    -1.3428	
   -32.8140	   -28.6179	   -27.9465	   -13.1760	   -17.7917	   -14.8544	   -15.6097	   -12.3367	    -7.2174	    -2.8534	
   -34.0729	   -29.7089	   -29.1214	   -14.7705	   -18.7988	   -16.1133	   -16.7007	   -13.5956	    -8.0566	    -3.9444	
   -34.6603	   -30.2963	   -29.6249	   -15.8615	   -19.1345	   -16.8686	   -17.1204	   -14.3509	    -8.3923	    -4.3640	
   -34.7443	   -30.2124	   -29.4571	   -16.5329	   -18.8828	   -17.0364	   -16.8686	   -14.4348	    -8.0566	    -4.0283	
   -34.2407	   -29.5410	   -28.7018	   -16.7847	   -18.0435	   -16.6168	   -15.9454	   -13.9313	    -7.2174	    -3.0212	
   -33.2336	   -28.3661	   -27.4429	   -16.7847	   -16.7847	   -15.7776	   -14.6027	   -13.0081	    -5.8746	    -1.4267	
   -31.8909	   -26.8555	   -25.8484	   -16.5329	   -15.1901	   -14.7705	   -12.8403	   -11.7493	    -4.2801	     0.5035	
   -30.4642	   -25.1770	   -24.0860	   -16.1972	   -13.5117	   -13.6795	   -10.9100	   -10.4065	    -2.6016	     2.6016	
   -29.1214	   -23.5825	   -22.3236	   -16.0294	   -11.9171	   -12.7563	    -9.0637	    -9.1476	    -1.0910	     4.6997	
   -27.7786	   -21.9879	   -20.6451	   -15.8615	   -10.5743	   -12.0850	    -7.3853	    -8.1406	     0.2518	     6.5460	
   -26.6037	   -20.5612	   -19.2184	   -15.9454	    -9.4833	   -11.7493	    -6.0425	    -7.4692	     1.2589	     8.1406	
   -25.5966	   -19.2184	   -17.8757	   -16.1133	    -8.6441	   -11.6653	    -4.9515	    -7.0496	     1.9302	     9.2316	
   -24.5056	   -17.9596	   -16.7007	   -16.2811	    -8.0566	   -11.8332	    -4.2801	    -6.8817	     2.2659	     9.9030	
   -23.3307	   -16.5329	   -15.4419	   -16.3651	    -7.4692	   -12.0850	    -3.7766	    -6.8817	     2.4338	    10.2386	
   -22.0718	   -15.1062	   -14.2670	   -16.3651	    -7.0496	   -12.4207	    -3.5248	    -7.0496	     2.3499	    10.2386	
   -20.6451	   -13.5956	   -13.0081	   -16.2811	    -6.5460	   -12.7563	    -3.4409	    -7.2174	     2.0142	     9.9030	
   -19.1345	   -12.0010	   -11.7493	   -16.1972	    -6.0425	   -13.0920	    -3.5248	    -7.4692	     1.5945	     9.2316	
   -17.4561	   -10.3226	   -10.4065	   -16.1972	    -5.4550	   -13.4277	    -3.6087	    -7.7209	     1.0071	     8.3923	
   -15.7776	    -8.7280	    -9.0637	   -16.1972	    -4.7836	   -13.8474	    -3.6926	    -8.0566	     0.4196	     7.3853	
   -14.0152	    -7.0496	    -7.6370	   -16.2811	    -3.9444	   -14.2670	    -3.6926	    -8.3923	    -0.3357	     6.2943	
   -12.1689	    -5.4550	    -6.1264	   -16.4490	    -2.9373	   -14.6027	    -3.5248	    -8.5602	    -0.9232	     5.2872	
   -10.3226	    -3.7766	    -4.5319	   -16.6168	    -1.6785	   -14.8544	    -3.0212	    -8.7280	    -1.5106	     4.4479	
    -8.4763	    -2.1820	    -2.8534	   -16.7007	    -0.1678	   -15.0223	    -2.3499	    -8.6441	    -1.8463	     3.6926	
    -6.7139	    -0.5875	    -1.0910	   -16.7847	     1.5106	   -15.0223	    -1.5106	    -8.5602	    -2.0981	     3.1891	
    -5.0354	     0.9232	     0.6714	   -16.8686	     3.2730	   -14.9384	    -0.4196	    -8.3084	    -2.2659	     3.0212	
    -3.5248	     2.3499	     2.5177	   -16.9525	     5.2032	   -14.6866	     0.8392	    -7.9727	    -2.0981	     3.0212	
    -2.0981	     3.8605	     4.3640	   -16.9525	     7.3013	   -14.3509	     2.3499	    -7.5531	    -1.8463	     3.3569	
    -0.9232	     5.2872	     6.2943	   -16.9525	     9.3994	   -13.9313	     3.8605	    -7.0496	    -1.5106	     3.9444	
     0.0839	     6.7139	     8.0566	   -17.1204	    11.4136	   -13.5956	     5.4550	    -6.5460	    -1.0910	     4.6158	
     0.8392	     7.9727	     9.7351	   -17.4561	    13.3438	   -13.4277	     6.8817	    -6.2103	    -0.7553	     5.2872	
     1.2589	     9.0637	    11.0779	   -18.0435	    15.0223	   -13.5117	     8.2245	    -6.0425	    -0.5875	     5.7907	
     1.4267	     9.9030	    12.1689	   -18.8828	    16.4490	   -13.8474	     9.2316	    -6.2103	    -0.6714	     6.1264	
     1.5106	    10.5743	    13.0081	   -19.9738	    17.4561	   -14.4348	     9.9030	    -6.5460	    -1.0910	     6.1264	
     1.4267	    11.1618	    13.4277	   -21.0648	    18.2114	   -15.1901	    10.3226	    -7.2174	    -1.6785	     5.7907	
     1.3428	    11.4975	    13.5956	   -22.2397	    18.5471	   -16.1133	    10.3226	    -7.9727	    -2.5177	     5.1193	
     1.3428	    11.6653	    13.5117	   -23.4146	    18.5471	   -17.1204	     9.9869	    -8.8959	    -3.5248	     4.1122	
     1.4267	    11.8332	    13.3438	   -24.4217	    18.2953	   -18.0435	     9.3155	    -9.7351	    -4.6158	     3.0212	
     1.8463	    12.0010	    13.0920	   -25.0931	    17.8757	   -18.7988	     8.5602	   -10.5743	    -5.6229	     1.8463	
     2.4338	    12.2528	    12.8403	   -25.5966	    17.3721	   -19.3863	     7.8049	   -11.1618	    -6.5460	     0.6714	
     3.2730	    12.5885	    12.6724	   -25.8484	    16.8686	   -19.8059	     6.9656	   -11.5814	    -7.3013	    -0.3357	
     4.1962	    12.9242	    12.5885	   -25.9323	    16.4490	   -20.0577	     6.2103	   -11.9171	    -7.8888	    -1.1749	
     4.9515	    13.1760	    12.4207	   -26.1002	    15.8615	   -20.3094	     5.5389	   -12.1689	    -8.3923	    -1.9302	
     5.5389	    13.2599	    12.1689	   -26.3519	    15.2740	   -20.5612	     4.8676	   -12.5046	    -8.8120	    -2.4338	
     5.7907	    13.0920	    11.7493	   -26.7715	    14.6027	   -20.8130	     4.1122	   -12.8403	    -9.1476	    -2.8534	
     5.7068	    12.5885	    11.1618	   -27.3590	    13.7634	   -21.2326	     3.4409	   -13.2599	    -9.4833	    -3.1052	
     5.3711	    12.0010	    10.4065	   -28.1143	    12.8403	   -21.7361	     2.6855	   -13.7634	    -9.7351	    -3.1891	
     4.6997	    11.1618	     9.5673	   -29.0375	    12.0010	   -22.3236	     2.0142	   -14.3509	    -9.9030	    -3.1052	
     3.8605	    10.1547	     8.6441	   -30.0446	    11.0779	   -22.9950	     1.3428	   -14.8544	   -10.0708	    -2.8534	
     2.9373	     9.0637	     7.7209	   -31.1356	    10.1547	   -23.6664	     0.7553	   -15.4419	   -10.1547	    -2.5177	
     1.8463	     7.8888	     6.6299	   -32.3105	     9.3155	   -24.4217	     0.0839	   -16.1133	   -10.3226	    -2.2659	
     0.5875	     6.6299	     5.4550	   -33.5693	     8.3084	   -25.2609	    -0.6714	   -16.8686	   -10.4904	    -2.0981	
    -0.7553	     5.2032	     4.1962	   -34.8282	     7.2174	   -26.1002	    -1.5945	   -17.7078	   -10.8261	    -2.1820	
    -2.1820	     3.6087	     2.7695	   -35.9192	     5.9586	   -26.9394	    -2.6855	   -18.7149	   -11.1618	    -2.6016	
    -3.6087	     2.0142	     1.1749	   -36.8423	     4.4479	   -27.6947	    -3.9444	   -19.6381	   -11.6653	    -3.2730	
    -5.1193	     0.3357	    -0.5035	   -37.4298	     2.8534	   -28.3661	    -5.2872	   -20.5612	   -12.2528	    -4.1962	
    -6.5460	    -1.4267	    -2.3499	   -37.7655	     1.0910	   -28.8696	    -6.8817	   -21.4844	   -12.9242	    -5.3711	
    -7.9727	    -3.1891	    -4.1962	   -37.6816	    -0.7553	   -29.2892	    -8.5602	   -22.2397	   -13.6795	    -6.6299	
    -9.3994	    -4.9515	    -6.2103	   -37.2620	    -2.7695	   -29.5410	   -10.3226	   -22.8271	   -14.4348	    -7.9727	
   -10.7422	    -6.7139	    -8.1406	   -36.4227	    -4.6997	   -29.6249	   -12.1689	   -23.2468	   -15.1901	    -9.3155	
   -12.0850	    -8.4763	    -9.9869	   -35.2478	    -6.7139	   -29.5410	   -14.0152	   -23.4146	   -15.9454	   -10.6583	
   -13.3438	   -10.1547	   -11.8332	   -33.8211	    -8.6441	   -29.3732	   -15.7776	   -23.4146	   -16.6168	   -11.8332	
   -14.6027	   -11.6653	   -13.5117	   -32.1426	   -10.3226	   -28.9536	   -17.4561	   -23.2468	   -17.2043	   -12.8403	
   -15.6937	   -13.0920	   -15.1062	   -30.2963	   -11.9171	   -28.4500	   -18.7988	   -22.9111	   -17.6239	   -13.5117	
   -16.7007	   -14.3509	   -16.3651	   -28.3661	   -13.1760	   -27.7786	   -19.8898	   -22.4075	   -17.7917	   -13.9313	
   -17.4561	   -15.2740	   -17.3721	   -26.3519	   -14.0152	   -26.9394	   -20.4773	   -21.6522	   -17.6239	   -13.9313	
   -17.9596	   -15.9454	   -17.9596	   -24.2538	   -14.3509	   -25.8484	   -20.6451	   -20.6451	   -17.2043	   -13.4277	
   -17.9596	   -16.1133	   -18.0435	   -22.0718	   -14.1830	   -24.5056	   -20.2255	   -19.3863	   -16.2811	   -12.5046	
   -17.6239	   -15.9454	   -17.7078	   -19.8059	   -13.4277	   -22.8271	   -19.3024	   -17.7917	   -15.0223	   -10.9940	
   -16.8686	   -15.3580	   -16.9525	   -17.4561	   -12.2528	   -20.8969	   -17.9596	   -15.9454	   -13.3438	    -9.1476	
   -15.9454	   -14.5187	   -15.7776	   -15.1062	   -10.6583	   -18.7988	   -16.2811	   -13.9313	   -11.4136	    -7.0496	
   -14.8544	   -13.5117	   -14.5187	   -12.8403	    -8.8959	   -16.6168	   -14.4348	   -11.8332	    -9.4833	    -4.9515	
   -13.9313	   -12.5046	   -13.1760	   -10.8261	    -7.2174	   -14.5187	   -12.7563	    -9.8190	    -7.5531	    -3.0212	
   -13.3438	   -11.6653	   -12.0850	    -8.9798	    -5.7068	   -12.5885	   -11.3297	    -8.1406	    -5.9586	    -1.4267	
   -13.0081	   -11.1618	   -11.2457	    -7.5531	    -4.4479	   -10.9940	   -10.3226	    -6.7139	    -4.6997	    -0.2518	
   -13.0081	   -10.8261	   -10.6583	    -6.2943	    -3.5248	    -9.6512	    -9.6512	    -5.7068	    -3.8605	     0.4196	
   -13.2599	   -10.6583	   -10.3226	    -5.2872	    -2.8534	    -8.5602	    -9.4833	    -4.9515	    -3.4409	     0.6714	
   -13.5956	   -10.6583	   -10.1547	    -4.3640	    -2.4338	    -7.6370	    -9.5673	    -4.3640	    -3.2730	     0.5875	
   -13.8474	   -10.6583	    -9.9869	    -3.4409	    -2.2659	    -6.8817	    -9.9030	    -3.9444	    -3.2730	     0.4196	
   -13.9313	   -10.5743	    -9.9030	    -2.6016	    -2.1820	    -6.2103	   -10.4065	    -3.6087	    -3.2730	     0.1678	
   -13.6795	   -10.4065	    -9.7351	    -1.7624	    -2.1820	    -5.5389	   -10.8261	    -3.1891	    -3.3569	    -0.0839	
   -13.2599	   -10.0708	    -9.4833	    -0.9232	    -2.1820	    -4.8676	   -11.2457	    -2.8534	    -3.2730	    -0.2518	
   -12.6724	    -9.7351	    -9.2316	    -0.1678	    -2.2659	    -4.2801	   -11.6653	    -2.4338	    -3.1891	    -0.3357	
   -12.1689	    -9.3994	    -8.9798	     0.4196	    -2.5177	    -3.7766	   -12.0010	    -2.2659	    -3.1052	    -0.4196	
   -11.9171	    -9.3155	    -8.9798	     0.8392	    -2.8534	    -3.5248	   -12.3367	    -2.1820	    -3.0212	    -0.5875	
   -11.9171	    -9.4833	    -9.1476	     0.9232	    -3.5248	    -3.4409	   -12.7563	    -2.3499	    -3.1891	    -0.8392	
   -12.3367	    -9.9869	    -9.6512	     0.9232	    -4.3640	    -3.6087	   -13.2599	    -2.7695	    -3.3569	    -1.1749	
   -13.0081	   -10.5743	   -10.4065	     0.6714	    -5.4550	    -3.9444	   -13.8474	    -3.4409	    -3.7766	    -1.5106	
   -13.8474	   -11.2457	   -11.2457	     0.4196	    -6.5460	    -4.2801	   -14.3509	    -4.1122	    -4.1122	    -1.8463	
   -14.6866	   -11.8332	   -12.0010	     0.3357	    -7.5531	    -4.5319	   -14.6027	    -4.6997	    -4.4479	    -2.0142	
   -15.4419	   -12.1689	   -12.5885	     0.4196	    -8.3084	    -4.4479	   -14.6027	    -5.1193	    -4.4479	    -1.9302	
   -16.0294	   -12.2528	   -12.9242	     0.7553	    -8.7280	    -4.1962	   -14.3509	    -5.2032	    -4.2801	    -1.6785	
   -16.3651	   -12.0850	   -12.9242	     1.3428	    -8.8959	    -3.6087	   -13.7634	    -5.1193	    -3.8605	    -1.1749	
   -16.5329	   -11.6653	   -12.6724	     2.1820	    -8.7280	    -2.8534	   -12.9242	    -4.6997	    -3.1891	    -0.5035	
   -16.5329	   -11.1618	   -12.2528	     3.1052	    -8.3923	    -2.0142	   -12.0850	    -4.2801	    -2.5177	     0.2518	
   -16.3651	   -10.6583	   -11.8332	     3.9444	    -8.0566	    -1.2589	   -11.3297	    -3.8605	    -1.9302	     0.8392	
   -16.1972	   -10.3226	   -11.4975	     4.6997	    -7.8049	    -0.7553	   -10.8261	    -3.5248	    -1.5945	     1.2589	
   -16.1133	   -10.2386	   -11.4136	     5.2032	    -7.8888	    -0.5875	   -10.7422	    -3.4409	    -1.5945	     1.3428	
   -16.1133	   -10.4065	   -11.7493	     5.3711	    -8.2245	    -0.8392	   -11.0779	    -3.6926	    -1.9302	     1.1749	
   -16.3651	   -10.9100	   -12.4207	     5.2032	    -8.9798	    -1.3428	   -11.7493	    -4.1962	    -2.6855	     0.5875	
   -16.7847	   -11.6653	   -13.4277	     4.7836	   -10.1547	    -2.1820	   -12.9242	    -5.0354	    -3.8605	    -0.2518	
   -17.4561	   -12.6724	   -14.6866	     4.1122	   -11.5814	    -3.1891	   -14.2670	    -6.0425	    -5.2032	    -1.2589	
   -18.2114	   -13.7634	   -16.1133	     3.2730	   -13.1760	    -4.1122	   -15.8615	    -7.2174	    -6.6299	    -2.4338	
   -19.1345	   -15.0223	   -17.7078	     2.4338	   -14.8544	    -5.0354	   -17.4561	    -8.3084	    -8.0566	    -3.5248	
   -20.1416	   -16.1972	   -19.2184	     1.5945	   -16.5329	    -5.7907	   -19.0506	    -9.3994	    -9.3155	    -4.4479	
   -20.9808	   -17.3721	   -20.6451	     0.9232	   -17.9596	    -6.3782	   -20.3094	   -10.2386	   -10.3226	    -5.2032	
   -21.7361	   -18.2953	   -21.8201	     0.4196	   -19.1345	    -6.6299	   -21.3165	   -10.9100	   -10.8261	    -5.5389	
   -22.3236	   -18.9667	   -22.7432	     0.0839	   -19.8898	    -6.6299	   -21.9040	   -11.2457	   -10.9100	    -5.4550	
   -22.5754	   -19.3024	   -23.1628	     0.0000	   -20.2255	    -6.2943	   -21.9879	   -11.2457	   -10.4904	    -5.0354	
   -22.4915	   -19.2184	   -23.1628	     0.1678	   -20.0577	    -5.7068	   -21.6522	   -10.8261	    -9.6512	    -4.1122	
   -22.1558	   -18.7988	   -22.7432	     0.4196	   -19.4702	    -4.7836	   -20.8969	    -9.9869	    -8.3084	    -2.9373	
   -21.4005	   -18.1274	   -21.9040	     0.9232	   -18.3792	    -3.6087	   -19.7220	    -8.8120	    -6.7978	    -1.5106	
   -20.3934	   -17.1204	   -20.8130	     1.5106	   -17.0364	    -2.2659	   -18.3792	    -7.4692	    -5.0354	     0.0000	
   -19.1345	   -15.7776	   -19.5541	     2.3499	   -15.4419	    -0.9232	   -16.8686	    -5.7907	    -3.1891	     1.5106	
   -17.6239	   -14.2670	   -18.0435	     3.2730	   -13.7634	     0.5035	   -15.2740	    -4.0283	    -1.5106	     3.0212	
   -15.8615	   -12.5046	   -16.4490	     4.3640	   -12.0010	     1.9302	   -13.8474	    -2.3499	     0.1678	     4.2801	
   -14.0152	   -10.7422	   -14.8544	     5.4550	   -10.3226	     3.1052	   -12.5885	    -0.6714	     1.5106	     5.2872	
   -12.0850	    -8.8959	   -13.4277	     6.4621	    -8.8959	     4.1122	   -11.5814	     0.6714	     2.6016	     6.0425	
   -10.1547	    -7.3013	   -12.1689	     7.3013	    -7.7209	     4.7836	   -10.9100	     1.7624	     3.4409	     6.4621	
    -8.3923	    -5.8746	   -11.2457	     7.7209	    -6.8817	     5.0354	   -10.5743	     2.6016	     3.9444	     6.6299	
    -6.8817	    -4.7836	   -10.5743	     7.7209	    -6.5460	     4.8676	   -10.6583	     3.0212	     4.1122	     6.4621	
    -5.7068	    -4.1122	   -10.2386	     7.3853	    -6.6299	     4.3640	   -10.9940	     3.0212	     4.0283	     6.0425	
    -4.8676	    -3.7766	   -10.1547	     6.6299	    -7.0496	     3.4409	   -11.6653	     2.7695	     3.6926	     5.4550	
    -4.4479	    -3.8605	   -10.4904	     5.5389	    -7.8049	     2.3499	   -12.5885	     2.2659	     3.1052	     4.7836	
    -4.5319	    -4.3640	   -11.1618	     4.1122	    -8.8959	     0.9232	   -13.7634	     1.5106	     2.2659	     3.9444	
    -5.1193	    -5.2872	   -12.0010	     2.4338	   -10.1547	    -0.5875	   -15.0223	     0.5875	     1.4267	     3.1891	
    -6.2103	    -6.4621	   -13.0081	     0.5875	   -11.5814	    -2.1820	   -16.3651	    -0.3357	     0.5035	     2.4338	
    -7.6370	    -7.7209	   -14.0991	    -1.3428	   -12.9242	    -3.7766	   -17.7078	    -1.3428	    -0.4196	     1.8463	
    -9.3155	    -9.0637	   -15.1901	    -3.3569	   -14.0991	    -5.2872	   -18.8828	    -2.2659	    -1.0910	     1.4267	
   -10.9100	   -10.2386	   -15.9454	    -5.1193	   -15.0223	    -6.4621	   -19.8059	    -3.0212	    -1.5945	     1.2589	
   -12.4207	   -11.1618	   -16.4490	    -6.5460	   -15.6097	    -7.3853	   -20.3094	    -3.4409	    -1.6785	     1.3428	
   -13.6795	   -11.8332	   -16.6168	    -7.6370	   -15.7776	    -7.9727	   -20.4773	    -3.6087	    -1.5106	     1.6785	
   -14.5187	   -12.0850	   -16.3651	    -8.2245	   -15.6097	    -8.1406	   -20.2255	    -3.5248	    -1.0910	     2.1820	
   -15.0223	   -12.0010	   -15.8615	    -8.3923	   -15.0223	    -7.8888	   -19.6381	    -3.1891	    -0.4196	     2.8534	
   -15.0223	   -11.4975	   -14.9384	    -8.1406	   -14.1830	    -7.3013	   -18.6310	    -2.5177	     0.4196	     3.6087	
   -14.6866	   -10.7422	   -13.6795	    -7.5531	   -13.0920	    -6.3782	   -17.3721	    -1.5945	     1.4267	     4.4479	
   -13.8474	    -9.6512	   -12.2528	    -6.6299	   -11.8332	    -5.3711	   -15.9454	    -0.5035	     2.4338	     5.3711	
   -12.7563	    -8.3084	   -10.6583	    -5.7068	   -10.4065	    -4.1962	   -14.4348	     0.6714	     3.5248	     6.2103	
   -11.4136	    -6.7978	    -8.9798	    -4.8676	    -9.0637	    -3.1052	   -13.0081	     1.7624	     4.5319	     7.1335	
   -10.0708	    -5.3711	    -7.3853	    -4.2801	    -7.7209	    -2.2659	   -11.5814	     2.6855	     5.2872	     7.8888	
    -8.8120	    -4.0283	    -5.8746	    -4.0283	    -6.5460	    -1.6785	   -10.4065	     3.3569	     5.8746	     8.4763	
    -7.8049	    -2.9373	    -4.7836	    -4.3640	    -5.6229	    -1.5106	    -9.4833	     3.5248	     6.0425	     8.8120	
    -7.2174	    -2.1820	    -3.9444	    -5.2872	    -5.0354	    -1.8463	    -8.8959	     3.2730	     5.8746	     8.8120	
    -7.0496	    -1.8463	    -3.6087	    -6.6299	    -4.8676	    -2.6016	    -8.5602	     2.6016	     5.2872	     8.5602	
    -7.3013	    -1.9302	    -3.6087	    -8.3923	    -5.0354	    -3.7766	    -8.5602	     1.5945	     4.4479	     7.9727	
    -7.8888	    -2.3499	    -3.9444	   -10.4065	    -5.4550	    -5.2032	    -8.7280	     0.2518	     3.3569	     7.2174	
    -8.8120	    -3.0212	    -4.5319	   -12.4207	    -6.0425	    -6.7139	    -8.9798	    -1.0910	     2.0981	     6.3782	
    -9.9030	    -3.8605	    -5.2032	   -14.3509	    -6.7139	    -8.2245	    -9.2316	    -2.3499	     0.9232	     5.5389	
   -11.1618	    -4.6158	    -5.9586	   -16.1133	    -7.3013	    -9.6512	    -9.3155	    -3.5248	    -0.0839	     4.7836	
   -12.3367	    -5.3711	    -6.6299	   -17.5400	    -7.8049	   -10.9100	    -9.3994	    -4.5319	    -1.0071	     4.1122	
   -13.5956	    -6.1264	    -7.1335	   -18.6310	    -8.2245	   -11.9171	    -9.3994	    -5.2872	    -1.5945	     3.6087	
   -14.6866	    -6.7139	    -7.5531	   -19.4702	    -8.5602	   -12.7563	    -9.3155	    -5.8746	    -2.0142	     3.2730	
   -15.6097	    -7.1335	    -7.8049	   -19.9738	    -8.7280	   -13.2599	    -9.2316	    -6.2103	    -2.1820	     3.0212	
   -16.4490	    -7.4692	    -7.8049	   -20.1416	    -8.7280	   -13.5117	    -9.1476	    -6.3782	    -2.1820	     2.8534	
   -17.2043	    -7.7209	    -7.8049	   -19.9738	    -8.7280	   -13.5956	    -9.2316	    -6.2943	    -2.0142	     2.7695	
   -17.7078	    -7.8888	    -7.6370	   -19.6381	    -8.5602	   -13.3438	    -9.3155	    -6.2103	    -1.6785	     2.6016	
   -18.1274	    -7.9727	    -7.3853	   -19.0506	    -8.3923	   -12.9242	    -9.4833	    -5.9586	    -1.3428	     2.5177	
   -18.4631	    -7.9727	    -7.2174	   -18.3792	    -8.2245	   -12.4207	    -9.8190	    -5.6229	    -1.0071	     2.3499	
   -18.5471	    -7.8888	    -7.1335	   -17.5400	    -7.9727	   -11.8332	   -10.3226	    -5.2032	    -0.5875	     2.2659	
   -18.6310	    -7.8888	    -7.0496	   -16.6168	    -7.6370	   -11.1618	   -10.9100	    -4.8676	    -0.3357	     2.0981	
   -18.7149	    -7.8888	    -7.0496	   -15.9454	    -7.3013	   -10.4904	   -11.5814	    -4.4479	     0.0000	     1.9302	
   -18.7988	    -7.9727	    -7.2174	   -15.4419	    -7.1335	   -10.1547	   -12.3367	    -4.2801	     0.0839	     1.7624	
   -19.0506	    -8.2245	    -7.5531	   -15.3580	    -6.9656	   -10.0708	   -13.2599	    -4.2801	    -0.0839	     1.4267	
   -19.6381	    -8.7280	    -8.1406	   -15.7776	    -7.1335	   -10.4904	   -14.2670	    -4.6997	    -0.5035	     0.9232	
   -20.6451	    -9.4833	    -9.0637	   -16.8686	    -7.5531	   -11.4136	   -15.4419	    -5.4550	    -1.2589	     0.2518	
   -21.9879	   -10.6583	   -10.2386	   -18.3792	    -8.2245	   -12.7563	   -16.6168	    -6.6299	    -2.3499	    -0.6714	
   -23.7503	   -12.0850	   -11.7493	   -20.3094	    -9.1476	   -14.5187	   -17.8757	    -8.0566	    -3.6087	    -1.6785	
   -25.6805	   -13.6795	   -13.2599	   -22.4075	   -10.2386	   -16.4490	   -19.0506	    -9.6512	    -4.9515	    -2.6855	
   -27.6947	   -15.3580	   -14.7705	   -24.4217	   -11.3297	   -18.3792	   -19.9738	   -11.2457	    -6.2103	    -3.5248	
   -29.7089	   -16.9525	   -16.1133	   -26.1841	   -12.3367	   -19.9738	   -20.5612	   -12.6724	    -7.3013	    -4.1962	
   -31.3873	   -18.2953	   -17.1204	   -27.4429	   -13.0920	   -21.2326	   -20.7291	   -13.7634	    -7.9727	    -4.5319	
   -32.7301	   -19.3024	   -17.7078	   -28.1982	   -13.5117	   -21.9040	   -20.4773	   -14.4348	    -8.2245	    -4.5319	
   -33.4854	   -19.9738	   -17.8757	   -28.2822	   -13.5117	   -21.9040	   -19.8059	   -14.5187	    -7.9727	    -4.0283	
   -33.7372	   -20.1416	   -17.6239	   -27.6947	   -13.0920	   -21.3165	   -18.7149	   -14.0991	    -7.3013	    -3.1891	
   -33.3176	   -19.7220	   -16.9525	   -26.3519	   -12.3367	   -20.0577	   -17.3721	   -13.1760	    -6.2103	    -2.0142	
   -32.3105	   -18.9667	   -16.0294	   -24.5056	   -11.2457	   -18.3792	   -15.9454	   -11.8332	    -4.8676	    -0.6714	
   -30.9677	   -17.9596	   -14.9384	   -22.4075	   -10.0708	   -16.4490	   -14.5187	   -10.3226	    -3.3569	     0.5875	
   -29.3732	   -16.7847	   -13.8474	   -20.1416	    -8.8959	   -14.4348	   -13.2599	    -8.7280	    -2.0142	     1.7624	
   -27.8625	   -15.6937	   -12.8403	   -18.0435	    -7.8888	   -12.5885	   -12.3367	    -7.3013	    -0.9232	     2.6855	
   -26.5198	   -14.7705	   -12.1689	   -16.2811	    -7.1335	   -11.0779	   -11.6653	    -6.1264	     0.0000	     3.3569	
   -25.5127	   -14.0991	   -11.7493	   -14.9384	    -6.6299	    -9.9869	   -11.4136	    -5.2032	     0.5035	     3.6087	
   -24.8413	   -13.8474	   -11.5814	   -14.1830	    -6.3782	    -9.2316	   -11.4136	    -4.6158	     0.7553	     3.6926	
   -24.5056	   -13.8474	   -11.6653	   -13.7634	    -6.2943	    -8.8120	   -11.5814	    -4.2801	     0.7553	     3.5248	
   -24.5056	   -14.0991	   -11.9171	   -13.8474	    -6.5460	    -8.7280	   -11.8332	    -4.2801	     0.5035	     3.2730	
   -24.6735	   -14.6027	   -12.3367	   -14.1830	    -6.8817	    -8.8959	   -12.1689	    -4.4479	     0.1678	     3.0212	
   -25.0092	   -15.1901	   -12.8403	   -14.8544	    -7.3853	    -9.1476	   -12.5046	    -4.6997	    -0.2518	     2.7695	
   -25.5127	   -15.9454	   -13.4277	   -15.6097	    -7.9727	    -9.4833	   -12.7563	    -5.1193	    -0.7553	     2.5177	
   -26.1002	   -16.7847	   -14.0152	   -16.5329	    -8.5602	    -9.9869	   -12.9242	    -5.6229	    -1.2589	     2.3499	
   -26.8555	   -17.6239	   -14.5187	   -17.5400	    -9.1476	   -10.4065	   -13.0081	    -6.2103	    -1.8463	     2.1820	
   -27.6947	   -18.5471	   -15.1901	   -18.5471	    -9.8190	   -10.8261	   -13.0920	    -6.7978	    -2.4338	     2.0981	
   -28.6179	   -19.3863	   -15.7776	   -19.5541	   -10.3226	   -11.3297	   -13.1760	    -7.3853	    -3.1052	     2.0142	
   -29.5410	   -20.2255	   -16.3651	   -20.3934	   -10.8261	   -11.7493	   -13.2599	    -7.8888	    -3.7766	     1.9302	
   -30.4642	   -21.0648	   -16.9525	   -21.1487	   -11.2457	   -12.0850	   -13.4277	    -8.3923	    -4.3640	     1.6785	
   -31.3034	   -21.6522	   -17.3721	   -21.6522	   -11.5814	   -12.4207	   -13.6795	    -8.7280	    -5.0354	     1.4267	
   -31.8909	   -22.0718	   -17.7917	   -21.9879	   -11.7493	   -12.6724	   -13.9313	    -8.9798	    -5.6229	     1.0071	
   -32.3105	   -22.3236	   -18.0435	   -21.9879	   -11.7493	   -12.9242	   -14.2670	    -9.1476	    -6.2103	     0.4196	
   -32.7301	   -22.4915	   -18.2953	   -21.9040	   -11.7493	   -13.0920	   -14.7705	    -9.2316	    -6.8817	    -0.3357	
   -33.0658	   -22.6593	   -18.5471	   -21.6522	   -11.8332	   -13.4277	   -15.4419	    -9.3994	    -7.5531	    -1.2589	
   -33.4015	   -22.9111	   -18.9667	   -21.3165	   -12.0850	   -13.7634	   -16.3651	    -9.6512	    -8.4763	    -2.4338	
   -33.9050	   -23.3307	   -19.5541	   -20.9808	   -12.5885	   -14.1830	   -17.4561	   -10.0708	    -9.4833	    -3.7766	
   -34.5764	   -23.9182	   -20.3094	   -20.7291	   -13.2599	   -14.6866	   -18.7149	   -10.6583	   -10.6583	    -5.2872	
   -35.2478	   -24.5895	   -21.1487	   -20.3934	   -14.0991	   -15.1901	   -20.1416	   -11.2457	   -11.8332	    -6.7978	
   -35.9192	   -25.3448	   -21.9879	   -20.0577	   -15.1062	   -15.6097	   -21.4844	   -11.8332	   -12.8403	    -8.3084	
   -36.5906	   -26.1002	   -22.8271	   -19.7220	   -16.1133	   -15.9454	   -22.8271	   -12.4207	   -13.7634	    -9.5673	
   -37.1780	   -26.7715	   -23.4985	   -19.2184	   -17.0364	   -16.0294	   -24.0021	   -12.7563	   -14.5187	   -10.4904	
   -37.5977	   -27.3590	   -24.0021	   -18.6310	   -17.7917	   -15.9454	   -24.9252	   -13.0081	   -14.9384	   -11.0779	
   -37.8494	   -27.7786	   -24.3378	   -18.1274	   -18.4631	   -15.7776	   -25.5966	   -13.0081	   -15.1062	   -11.4136	
   -38.0173	   -28.1143	   -24.5056	   -17.5400	   -18.9667	   -15.5258	   -26.0162	   -12.9242	   -15.1062	   -11.4136	
   -38.1851	   -28.4500	   -24.6735	   -17.2043	   -19.3863	   -15.2740	   -26.2680	   -12.7563	   -15.1062	   -11.3297	
   -38.3530	   -28.7018	   -24.6735	   -17.2043	   -19.7220	   -15.1901	   -26.4359	   -12.7563	   -15.0223	   -11.0779	
   -38.5208	   -28.9536	   -24.6735	   -17.3721	   -19.8898	   -15.1901	   -26.4359	   -12.7563	   -14.9384	   -10.9100	
   -38.6047	   -29.0375	   -24.5056	   -17.7078	   -19.8898	   -15.3580	   -26.3519	   -12.8403	   -14.9384	   -10.6583	
   -38.3530	   -28.7018	   -24.0860	   -17.9596	   -19.6381	   -15.3580	   -26.0162	   -12.7563	   -14.7705	   -10.2386	
   -37.5137	   -27.9465	   -23.2468	   -17.9596	   -18.8828	   -15.1062	   -25.2609	   -12.3367	   -14.2670	    -9.6512	
   -36.0031	   -26.5198	   -21.8201	   -17.2882	   -17.6239	   -14.2670	   -24.0860	   -11.4975	   -13.2599	    -8.7280	
   -33.7372	   -24.2538	   -19.8059	   -15.8615	   -15.7776	   -12.7563	   -22.4075	   -10.0708	   -11.8332	    -7.3013	
   -30.6320	   -21.4005	   -17.2882	   -13.6795	   -13.4277	   -10.6583	   -20.3094	    -8.0566	    -9.9030	    -5.6229	
   -27.0233	   -18.0435	   -14.2670	   -10.8261	   -10.6583	    -8.0566	   -17.8757	    -5.6229	    -7.5531	    -3.6087	
   -23.0789	   -14.4348	   -11.1618	    -7.6370	    -7.8049	    -5.2032	   -15.4419	    -2.9373	    -4.9515	    -1.5945	
   -19.0506	   -10.7422	    -8.1406	    -4.4479	    -5.0354	    -2.2659	   -13.0920	    -0.2518	    -2.4338	     0.4196	
   -15.1062	    -7.2174	    -5.2872	    -1.5106	    -2.4338	     0.4196	   -10.9100	     2.2659	    -0.0839	     2.1820	
   -11.5814	    -4.1122	    -2.8534	     0.9232	    -0.3357	     2.7695	    -9.1476	     4.3640	     1.8463	     3.6087	
    -8.4763	    -1.5106	    -0.8392	     2.6855	     1.4267	     4.5319	    -7.8049	     6.0425	     3.4409	     4.6997	
    -5.9586	     0.6714	     0.6714	     3.8605	     2.6016	     5.7068	    -6.7978	     7.1335	     4.5319	     5.4550	
    -4.0283	     2.2659	     1.7624	     4.4479	     3.4409	     6.2943	    -6.0425	     7.8049	     5.2872	     5.8746	
    -2.6855	     3.4409	     2.5177	     4.5319	     3.8605	     6.4621	    -5.5389	     8.0566	     5.7068	     6.1264	
    -1.7624	     4.2801	     2.9373	     4.1962	     4.1122	     6.2103	    -5.1193	     8.0566	     5.9586	     6.2103	
    -1.1749	     4.8676	     3.1891	     3.7766	     4.1962	     5.7068	    -4.7836	     7.8888	     6.0425	     6.2943	
    -0.8392	     5.2872	     3.4409	     3.1052	     4.1962	     5.0354	    -4.4479	     7.6370	     6.0425	     6.4621	
    -0.7553	     5.6229	     3.6087	     2.5177	     4.2801	     4.4479	    -4.1122	     7.3013	     6.1264	     6.7139	
    -0.7553	     5.8746	     3.8605	     2.0142	     4.3640	     3.7766	    -3.7766	     7.1335	     6.2943	     7.1335	
    -0.9232	     6.0425	     3.9444	     1.4267	     4.4479	     3.2730	    -3.4409	     6.8817	     6.3782	     7.4692	
    -1.0910	     6.0425	     4.0283	     0.9232	     4.5319	     2.6855	    -3.2730	     6.6299	     6.4621	     7.7209	
    -1.4267	     6.0425	     4.0283	     0.4196	     4.5319	     2.2659	    -3.2730	     6.3782	     6.4621	     7.8888	
    -1.6785	     6.0425	     3.9444	    -0.1678	     4.3640	     1.7624	    -3.4409	     5.9586	     6.2103	     7.8049	
    -1.8463	     5.9586	     3.6926	    -0.7553	     4.1122	     1.2589	    -3.9444	     5.3711	     5.8746	     7.4692	
    -1.9302	     6.0425	     3.4409	    -1.3428	     3.6087	     0.7553	    -4.6158	     4.7836	     5.2872	     6.8817	
    -1.7624	     6.1264	     3.0212	    -1.9302	     3.0212	     0.2518	    -5.5389	     4.1122	     4.6158	     6.1264	
    -1.4267	     6.2943	     2.6855	    -2.4338	     2.2659	    -0.1678	    -6.6299	     3.3569	     3.7766	     5.1193	
    -0.9232	     6.6299	     2.3499	    -2.9373	     1.3428	    -0.5035	    -7.8049	     2.6016	     2.9373	     4.0283	
    -0.2518	     7.0496	     2.0142	    -3.3569	     0.5035	    -0.7553	    -8.9798	     1.9302	     2.0142	     2.9373	
     0.5875	     7.6370	     1.7624	    -3.6926	    -0.3357	    -0.9232	   -10.0708	     1.3428	     1.2589	     2.0142	
     1.5106	     8.2245	     1.5945	    -3.8605	    -1.0071	    -1.0071	   -11.0779	     0.8392	     0.5875	     1.0910	
     2.2659	     8.7280	     1.5106	    -4.0283	    -1.5945	    -1.0910	   -11.8332	     0.5035	     0.0839	     0.5035	
     2.9373	     9.0637	     1.3428	    -4.1122	    -2.0981	    -1.1749	   -12.5046	     0.1678	    -0.3357	     0.0000	
     3.3569	     9.1476	     1.0910	    -4.1122	    -2.4338	    -1.2589	   -13.0081	    -0.0839	    -0.5875	    -0.1678	
     3.4409	     8.9798	     0.7553	    -4.1122	    -2.7695	    -1.3428	   -13.2599	    -0.1678	    -0.6714	    -0.1678	
     3.3569	     8.6441	     0.5035	    -3.9444	    -2.9373	    -1.2589	   -13.3438	    -0.0839	    -0.5035	     0.0839	
     3.0212	     8.1406	     0.2518	    -3.5248	    -2.9373	    -0.9232	   -13.0920	     0.2518	     0.0000	     0.5875	
     2.6855	     7.5531	     0.1678	    -2.8534	    -2.7695	    -0.4196	   -12.5885	     0.8392	     0.7553	     1.4267	
     2.1820	     7.0496	     0.1678	    -2.0142	    -2.4338	     0.2518	   -11.7493	     1.7624	     1.7624	     2.4338	
     1.6785	     6.6299	     0.3357	    -1.0910	    -1.8463	     1.1749	   -10.6583	     2.8534	     3.0212	     3.6926	
     1.0910	     6.2943	     0.6714	    -0.2518	    -1.2589	     2.1820	    -9.4833	     4.0283	     4.3640	     4.8676	
     0.4196	     6.0425	     1.0071	     0.5875	    -0.6714	     3.2730	    -8.3923	     5.2032	     5.6229	     6.0425	
    -0.2518	     5.7907	     1.2589	     1.1749	    -0.0839	     4.1962	    -7.4692	     6.2943	     6.7139	     6.9656	
    -1.0071	     5.4550	     1.4267	     1.5106	     0.2518	     4.8676	    -6.7978	     7.0496	     7.4692	     7.5531	
    -1.8463	     5.1193	     1.4267	     1.4267	     0.4196	     5.2872	    -6.5460	     7.5531	     7.8888	     7.6370	
    -2.7695	     4.6158	     1.1749	     1.0910	     0.2518	     5.4550	    -6.7139	     7.5531	     7.8888	     7.3013	
    -3.6087	     3.9444	     0.7553	     0.5035	    -0.0839	     5.2872	    -7.2174	     7.3013	     7.5531	     6.6299	
    -4.5319	     3.2730	     0.1678	    -0.4196	    -0.6714	     4.7836	    -7.9727	     6.6299	     6.9656	     5.6229	
    -5.2872	     2.6016	    -0.3357	    -1.2589	    -1.1749	     4.2801	    -8.8959	     5.8746	     6.1264	     4.5319	
    -5.8746	     2.0142	    -0.8392	    -2.0981	    -1.5945	     3.6926	    -9.7351	     5.0354	     5.4550	     3.5248	
    -6.2103	     1.6785	    -1.0910	    -2.6855	    -1.8463	     3.1891	   -10.4065	     4.2801	     4.8676	     2.7695	
    -6.2943	     1.5945	    -1.0071	    -2.9373	    -1.7624	     2.9373	   -10.7422	     3.7766	     4.5319	     2.3499	
    -6.1264	     1.7624	    -0.7553	    -2.9373	    -1.3428	     2.8534	   -10.8261	     3.4409	     4.5319	     2.3499	
    -5.9586	     2.0142	    -0.3357	    -2.7695	    -0.8392	     2.9373	   -10.4904	     3.4409	     4.7836	     2.6855	
    -5.7907	     2.2659	     0.2518	    -2.5177	    -0.1678	     3.1891	    -9.9869	     3.5248	     5.2032	     3.3569	
    -5.7068	     2.5177	     0.8392	    -2.1820	     0.5035	     3.3569	    -9.2316	     3.8605	     5.7907	     4.1962	
    -5.7907	     2.7695	     1.5106	    -1.8463	     1.2589	     3.6926	    -8.3084	     4.2801	     6.4621	     5.1193	
    -5.9586	     2.8534	     2.2659	    -1.5106	     2.0142	     3.9444	    -7.1335	     4.7836	     7.1335	     6.0425	
    -6.2943	     2.9373	     2.9373	    -1.0910	     2.7695	     4.2801	    -5.8746	     5.4550	     7.8888	     6.9656	
    -6.7139	     3.1052	     3.7766	    -0.5035	     3.5248	     4.6997	    -4.5319	     6.2103	     8.7280	     8.0566	
    -6.9656	     3.4409	     4.6997	     0.3357	     4.4479	     5.2872	    -3.0212	     7.0496	     9.5673	     9.1476	
    -7.0496	     3.9444	     5.7907	     1.3428	     5.3711	     5.9586	    -1.5106	     7.9727	    10.5743	    10.2386	
    -6.7978	     4.6997	     7.0496	     2.6016	     6.4621	     6.7978	    -0.0839	     9.0637	    11.5814	    11.4975	
    -6.2943	     5.7907	     8.3923	     4.1962	     7.5531	     7.8049	     1.2589	    10.1547	    12.5885	    12.6724	
    -5.4550	     7.0496	     9.7351	     5.7907	     8.5602	     8.8959	     2.4338	    11.3297	    13.5956	    13.7634	
    -4.3640	     8.4763	    11.0779	     7.4692	     9.3994	     9.9869	     3.2730	    12.4207	    14.4348	    14.6866	
    -3.3569	     9.7351	    12.0850	     8.8120	    10.0708	    10.8261	     3.6926	    13.2599	    14.9384	    15.2740	
    -2.4338	    10.7422	    12.8403	     9.9030	    10.3226	    11.3297	     3.6926	    13.7634	    15.1062	    15.4419	
    -1.7624	    11.4136	    13.1760	    10.4065	    10.2386	    11.4975	     3.2730	    13.7634	    14.8544	    15.1901	
    -1.4267	    11.6653	    13.0920	    10.4904	     9.8190	    11.2457	     2.4338	    13.4277	    14.2670	    14.6027	
    -1.4267	    11.5814	    12.6724	     9.9030	     9.1476	    10.4904	     1.3428	    12.6724	    13.1760	    13.6795	
    -1.7624	    11.0779	    11.8332	     8.8959	     8.1406	     9.4833	     0.0839	    11.4975	    11.9171	    12.4207	
    -2.4338	    10.2386	    10.7422	     7.4692	     6.9656	     8.1406	    -1.3428	    10.0708	    10.3226	    11.0779	
[Epoch Header]
[Trial Type]	23
[Accept]	1
[Correct]	0
[RT]	 0.000
[Resp]	0
[Epoch Data]
    -5.2032	    -6.4621	    -6.6299	    -0.5035	   -13.2599	    -6.6299	   -22.0718	    -6.7978	    -9.4833	    -4.6997	
    -4.4479	    -5.7907	    -5.9586	     0.0000	   -12.7563	    -6.1264	   -21.0648	    -6.0425	    -8.8120	    -3.9444	
    -3.4409	    -4.9515	    -5.1193	     0.7553	   -12.1689	    -5.3711	   -19.9738	    -5.1193	    -8.0566	    -3.1891	
    -2.0981	    -4.0283	    -4.2801	     1.5945	   -11.4975	    -4.5319	   -18.8828	    -4.1122	    -7.3853	    -2.5177	
    -0.6714	    -3.1052	    -3.4409	     2.5177	   -10.8261	    -3.5248	   -18.0435	    -3.1052	    -6.7978	    -1.9302	
     0.7553	    -2.3499	    -2.8534	     3.4409	   -10.2386	    -2.6016	   -17.3721	    -2.0981	    -6.3782	    -1.5106	
     2.0981	    -1.8463	    -2.4338	     4.1962	    -9.9030	    -1.8463	   -17.0364	    -1.1749	    -6.0425	    -1.3428	
     3.1891	    -1.7624	    -2.4338	     4.7836	    -9.7351	    -1.2589	   -17.0364	    -0.5875	    -6.0425	    -1.3428	
     4.0283	    -1.9302	    -2.6855	     5.0354	    -9.8190	    -1.0071	   -17.3721	    -0.2518	    -6.2103	    -1.6785	
     4.6158	    -2.5177	    -3.2730	     4.9515	   -10.1547	    -1.0910	   -17.8757	    -0.2518	    -6.6299	    -2.1820	
     4.7836	    -3.4409	    -4.1122	     4.6158	   -10.5743	    -1.5945	   -18.5471	    -0.5875	    -7.2174	    -2.9373	
     4.6997	    -4.4479	    -5.1193	     4.1122	   -10.9940	    -2.2659	   -19.2184	    -1.1749	    -7.9727	    -3.7766	
     4.3640	    -5.5389	    -6.0425	     3.4409	   -11.4136	    -3.1891	   -19.8059	    -1.8463	    -8.5602	    -4.4479	
     3.8605	    -6.5460	    -6.9656	     2.8534	   -11.6653	    -4.0283	   -20.1416	    -2.6016	    -9.1476	    -5.0354	
     3.1891	    -7.4692	    -7.6370	     2.0981	   -11.8332	    -4.7836	   -20.3094	    -3.2730	    -9.3994	    -5.3711	
     2.4338	    -8.2245	    -8.2245	     1.3428	   -11.8332	    -5.5389	   -20.3094	    -3.9444	    -9.5673	    -5.4550	
     1.5106	    -8.8959	    -8.6441	     0.3357	   -11.6653	    -6.2103	   -20.2255	    -4.5319	    -9.5673	    -5.3711	
     0.5875	    -9.3994	    -8.9798	    -0.9232	   -11.4975	    -6.8817	   -19.9738	    -5.0354	    -9.4833	    -5.1193	
    -0.3357	    -9.7351	    -9.1476	    -2.2659	   -11.2457	    -7.6370	   -19.7220	    -5.5389	    -9.2316	    -4.7836	
    -1.1749	    -9.8190	    -9.0637	    -3.7766	   -10.9100	    -8.2245	   -19.3863	    -5.9586	    -8.8959	    -4.2801	
    -1.7624	    -9.7351	    -8.8120	    -5.1193	   -10.4065	    -8.7280	   -19.1345	    -6.2103	    -8.5602	    -3.7766	
    -2.0981	    -9.3994	    -8.4763	    -6.2943	    -9.9030	    -9.0637	   -18.7988	    -6.2943	    -8.0566	    -3.3569	
    -2.2659	    -8.8959	    -7.9727	    -7.0496	    -9.5673	    -9.3155	   -18.7149	    -6.2943	    -7.6370	    -3.0212	
    -2.2659	    -8.3923	    -7.6370	    -7.6370	    -9.3155	    -9.4833	   -18.8828	    -6.2943	    -7.3853	    -2.9373	
    -2.2659	    -8.0566	    -7.3853	    -8.0566	    -9.4833	    -9.5673	   -19.3024	    -6.2943	    -7.3853	    -3.2730	
    -2.4338	    -7.8888	    -7.4692	    -8.3084	   -10.0708	    -9.7351	   -20.1416	    -6.4621	    -7.6370	    -3.8605	
    -2.6855	    -8.1406	    -7.8888	    -8.5602	   -11.0779	   -10.0708	   -21.3165	    -6.7978	    -8.2245	    -4.8676	
    -3.1052	    -8.5602	    -8.5602	    -8.8959	   -12.5046	   -10.4904	   -22.7432	    -7.3853	    -9.0637	    -6.1264	
    -3.7766	    -9.2316	    -9.4833	    -9.3155	   -14.1830	   -11.0779	   -24.2538	    -8.1406	   -10.1547	    -7.4692	
    -4.5319	   -10.0708	   -10.4904	    -9.8190	   -15.9454	   -11.6653	   -25.8484	    -9.0637	   -11.1618	    -8.7280	
    -5.3711	   -10.9100	   -11.4136	   -10.2386	   -17.5400	   -12.3367	   -27.2751	    -9.9869	   -12.1689	    -9.7351	
    -6.2103	   -11.5814	   -12.2528	   -10.6583	   -18.9667	   -12.8403	   -28.4500	   -10.7422	   -13.0081	   -10.4065	
    -6.9656	   -12.0850	   -12.7563	   -10.9940	   -19.9738	   -13.2599	   -29.2892	   -11.3297	   -13.5956	   -10.6583	
    -7.4692	   -12.3367	   -13.0081	   -11.1618	   -20.6451	   -13.5117	   -29.7089	   -11.6653	   -13.8474	   -10.5743	
    -7.8888	   -12.2528	   -12.9242	   -11.1618	   -20.8130	   -13.6795	   -29.7089	   -11.7493	   -13.8474	   -10.1547	
    -8.0566	   -11.8332	   -12.5046	   -10.9940	   -20.6451	   -13.5956	   -29.2892	   -11.6653	   -13.5956	    -9.4833	
    -7.8888	   -11.1618	   -11.7493	   -10.5743	   -20.0577	   -13.4277	   -28.6179	   -11.2457	   -13.0920	    -8.5602	
    -7.4692	   -10.2386	   -10.7422	    -9.9030	   -19.0506	   -13.0081	   -27.6108	   -10.6583	   -12.3367	    -7.4692	
    -6.7978	    -9.0637	    -9.4833	    -8.8959	   -17.7917	   -12.3367	   -26.5198	    -9.8190	   -11.4136	    -6.2103	
    -5.7907	    -7.7209	    -7.9727	    -7.6370	   -16.2811	   -11.4136	   -25.2609	    -8.7280	   -10.3226	    -4.8676	
    -4.6158	    -6.3782	    -6.4621	    -6.1264	   -14.6866	   -10.2386	   -24.0021	    -7.4692	    -9.0637	    -3.5248	
    -3.3569	    -4.9515	    -4.8676	    -4.4479	   -13.0081	    -8.9798	   -22.9111	    -6.1264	    -7.7209	    -2.2659	
    -2.0981	    -3.7766	    -3.4409	    -2.6016	   -11.5814	    -7.6370	   -22.1558	    -4.8676	    -6.5460	    -1.0910	
    -1.0071	    -2.7695	    -2.2659	    -0.8392	   -10.4904	    -6.3782	   -21.8201	    -3.6087	    -5.4550	    -0.2518	
    -0.1678	    -2.1820	    -1.5106	     0.6714	    -9.6512	    -5.2032	   -21.9040	    -2.6016	    -4.5319	     0.3357	
     0.5035	    -1.8463	    -1.0910	     2.0142	    -9.3155	    -4.2801	   -22.4075	    -1.8463	    -3.9444	     0.6714	
     0.8392	    -1.8463	    -1.0071	     3.0212	    -9.2316	    -3.6926	   -23.2468	    -1.2589	    -3.5248	     0.7553	
     1.0071	    -2.1820	    -1.2589	     3.6926	    -9.3994	    -3.1891	   -24.3378	    -0.9232	    -3.2730	     0.6714	
     0.9232	    -2.6016	    -1.6785	     4.1962	    -9.6512	    -2.8534	   -25.4288	    -0.6714	    -3.1891	     0.5035	
     0.6714	    -3.1891	    -2.1820	     4.4479	    -9.9869	    -2.6016	   -26.5198	    -0.5035	    -3.0212	     0.4196	
     0.3357	    -3.7766	    -2.6855	     4.6997	   -10.3226	    -2.3499	   -27.3590	    -0.3357	    -2.9373	     0.4196	
    -0.0839	    -4.3640	    -3.2730	     4.8676	   -10.5743	    -2.0142	   -28.0304	    -0.2518	    -2.7695	     0.5875	
    -0.5875	    -4.9515	    -3.6926	     4.9515	   -10.8261	    -1.5945	   -28.3661	    -0.0839	    -2.5177	     0.8392	
    -1.1749	    -5.6229	    -4.1962	     5.1193	   -11.0779	    -1.1749	   -28.5339	     0.0839	    -2.2659	     1.2589	
    -1.8463	    -6.1264	    -4.5319	     5.2872	   -11.2457	    -0.6714	   -28.4500	     0.1678	    -1.9302	     1.7624	
    -2.5177	    -6.6299	    -4.8676	     5.4550	   -11.4136	    -0.1678	   -28.1143	     0.4196	    -1.5106	     2.4338	
    -3.1891	    -6.9656	    -5.0354	     5.7068	   -11.4975	     0.5035	   -27.6947	     0.6714	    -1.0071	     3.1891	
    -3.8605	    -7.3013	    -5.2032	     5.8746	   -11.4975	     1.0910	   -27.1912	     1.0071	    -0.4196	     4.1122	
    -4.5319	    -7.3853	    -5.2872	     6.1264	   -11.4136	     1.7624	   -26.7715	     1.4267	     0.2518	     4.9515	
    -5.0354	    -7.4692	    -5.3711	     6.4621	   -11.3297	     2.3499	   -26.3519	     2.0142	     1.0071	     5.8746	
    -5.5389	    -7.3853	    -5.3711	     6.7139	   -11.2457	     2.8534	   -26.1002	     2.6016	     1.6785	     6.5460	
    -6.0425	    -7.2174	    -5.3711	     7.1335	   -11.1618	     3.3569	   -25.9323	     3.2730	     2.2659	     7.1335	
    -6.3782	    -7.1335	    -5.4550	     7.6370	   -11.0779	     3.9444	   -26.0162	     4.0283	     2.7695	     7.3853	
    -6.6299	    -6.9656	    -5.5389	     8.2245	   -10.9100	     4.4479	   -26.1841	     4.7836	     3.1052	     7.3853	
    -6.8817	    -6.8817	    -5.6229	     8.9798	   -10.8261	     5.0354	   -26.4359	     5.5389	     3.3569	     7.0496	
    -7.0496	    -6.8817	    -5.7907	     9.8190	   -10.8261	     5.6229	   -26.8555	     6.2943	     3.3569	     6.4621	
    -7.3013	    -6.9656	    -5.9586	    10.7422	   -10.9100	     6.2103	   -27.3590	     6.9656	     3.2730	     5.7068	
    -7.5531	    -7.1335	    -6.2943	    11.5814	   -10.9940	     6.7978	   -27.9465	     7.5531	     2.9373	     4.6997	
    -7.8049	    -7.3853	    -6.7139	    12.2528	   -11.2457	     7.2174	   -28.5339	     7.9727	     2.5177	     3.6087	
    -8.2245	    -7.8049	    -7.2174	    12.8403	   -11.4975	     7.4692	   -29.1214	     8.2245	     2.0142	     2.5177	
    -8.6441	    -8.2245	    -7.6370	    13.1760	   -11.7493	     7.6370	   -29.5410	     8.3084	     1.5106	     1.5945	
    -9.0637	    -8.7280	    -8.0566	    13.3438	   -11.9171	     7.7209	   -29.7089	     8.3923	     1.0910	     1.0071	
    -9.3994	    -9.0637	    -8.2245	    13.4277	   -11.8332	     7.7209	   -29.6249	     8.4763	     0.9232	     0.6714	
    -9.5673	    -9.2316	    -8.2245	    13.2599	   -11.4975	     7.8049	   -29.1214	     8.6441	     0.9232	     0.7553	
    -9.5673	    -9.2316	    -8.0566	    13.0081	   -10.9940	     7.8049	   -28.2822	     8.8120	     1.0910	     1.1749	
    -9.4833	    -9.1476	    -7.7209	    12.5885	   -10.2386	     7.8049	   -27.1912	     8.8959	     1.5106	     1.8463	
    -9.3155	    -8.8959	    -7.1335	    11.9171	    -9.3994	     7.8049	   -25.8484	     8.9798	     1.9302	     2.6855	
    -9.0637	    -8.5602	    -6.5460	    10.9940	    -8.3923	     7.7209	   -24.3378	     8.9798	     2.3499	     3.6087	
    -8.6441	    -8.0566	    -5.7907	     9.9869	    -7.3853	     7.5531	   -22.6593	     8.9798	     2.9373	     4.5319	
    -8.0566	    -7.3013	    -4.7836	     8.9798	    -6.2943	     7.4692	   -20.8969	     8.9798	     3.4409	     5.4550	
    -7.3013	    -6.2943	    -3.6087	     8.1406	    -5.1193	     7.5531	   -19.0506	     9.1476	     4.0283	     6.3782	
    -6.2103	    -4.9515	    -2.2659	     7.5531	    -3.8605	     7.7209	   -17.1204	     9.3994	     4.6997	     7.3013	
    -4.9515	    -3.4409	    -0.7553	     7.3013	    -2.5177	     8.0566	   -15.3580	     9.7351	     5.3711	     8.0566	
    -3.6087	    -1.8463	     0.7553	     7.3853	    -1.3428	     8.4763	   -13.7634	    10.2386	     5.9586	     8.6441	
    -2.0981	    -0.2518	     2.1820	     7.6370	    -0.3357	     8.8959	   -12.4207	    10.7422	     6.4621	     8.9798	
    -0.7553	     1.2589	     3.4409	     8.1406	     0.5035	     9.3155	   -11.4975	    11.0779	     6.7978	     9.0637	
     0.4196	     2.4338	     4.4479	     8.5602	     1.0910	     9.4833	   -10.9100	    11.3297	     6.7978	     8.8959	
     1.3428	     3.1891	     4.9515	     8.8120	     1.2589	     9.3994	   -10.7422	    11.2457	     6.5460	     8.3923	
     1.8463	     3.5248	     5.1193	     8.6441	     1.0910	     8.9798	   -10.9940	    10.7422	     6.0425	     7.6370	
     1.9302	     3.3569	     4.7836	     8.0566	     0.5875	     8.1406	   -11.6653	     9.9869	     5.2032	     6.5460	
     1.5106	     2.6855	     4.0283	     6.9656	    -0.1678	     6.9656	   -12.5046	     8.7280	     4.1122	     5.3711	
     0.8392	     1.6785	     2.9373	     5.2872	    -1.1749	     5.3711	   -13.5117	     7.2174	     2.8534	     4.1122	
    -0.0839	     0.5035	     1.7624	     3.2730	    -2.0981	     3.6087	   -14.5187	     5.6229	     1.5945	     2.9373	
    -1.0071	    -0.6714	     0.6714	     1.0910	    -2.9373	     1.8463	   -15.3580	     4.0283	     0.5035	     2.0142	
    -1.7624	    -1.5106	    -0.0839	    -1.0910	    -3.4409	     0.2518	   -15.7776	     2.6016	    -0.3357	     1.4267	
    -2.1820	    -2.0981	    -0.5035	    -3.1052	    -3.6087	    -1.0910	   -15.7776	     1.5106	    -0.8392	     1.1749	
    -2.2659	    -2.2659	    -0.5875	    -4.6997	    -3.4409	    -2.1820	   -15.4419	     0.6714	    -1.0910	     1.3428	
    -2.0142	    -2.0981	    -0.2518	    -5.8746	    -3.0212	    -2.9373	   -14.8544	     0.0000	    -1.0910	     1.6785	
    -1.3428	    -1.6785	     0.2518	    -6.5460	    -2.4338	    -3.4409	   -14.0152	    -0.5035	    -1.0071	     2.0981	
    -0.4196	    -1.0071	     0.9232	    -6.8817	    -1.8463	    -3.9444	   -13.1760	    -0.9232	    -0.9232	     2.4338	
     0.6714	    -0.2518	     1.5945	    -6.7978	    -1.2589	    -4.2801	   -12.4207	    -1.4267	    -0.9232	     2.6016	
     2.0142	     0.5875	     2.2659	    -6.5460	    -0.7553	    -4.7836	   -11.9171	    -1.9302	    -1.0910	     2.5177	
     3.4409	     1.3428	     2.7695	    -6.1264	    -0.5875	    -5.2872	   -11.6653	    -2.6855	    -1.5106	     2.0142	
     4.7836	     1.9302	     3.1052	    -5.7068	    -0.5875	    -6.0425	   -11.6653	    -3.5248	    -2.2659	     1.1749	
     5.9586	     2.2659	     3.1052	    -5.3711	    -0.9232	    -6.9656	   -12.0850	    -4.6158	    -3.2730	     0.0839	
     6.8817	     2.3499	     2.8534	    -5.2032	    -1.5106	    -8.0566	   -12.8403	    -5.8746	    -4.6158	    -1.4267	
     7.5531	     2.1820	     2.2659	    -5.1193	    -2.4338	    -9.3155	   -13.7634	    -7.3853	    -6.2103	    -3.1052	
     7.8049	     1.7624	     1.5106	    -5.2872	    -3.6087	   -10.6583	   -14.9384	    -8.8959	    -7.9727	    -4.9515	
     7.8049	     1.0071	     0.5875	    -5.6229	    -4.8676	   -12.0850	   -16.1972	   -10.4904	    -9.8190	    -6.7978	
     7.5531	     0.1678	    -0.5035	    -6.2103	    -6.2103	   -13.4277	   -17.5400	   -12.0850	   -11.5814	    -8.6441	
     6.9656	    -0.8392	    -1.6785	    -6.8817	    -7.5531	   -14.7705	   -18.7988	   -13.5117	   -13.3438	   -10.2386	
     6.2943	    -1.8463	    -2.7695	    -7.6370	    -8.8120	   -15.9454	   -19.8898	   -14.8544	   -14.8544	   -11.5814	
     5.6229	    -2.7695	    -3.7766	    -8.3084	    -9.8190	   -16.7847	   -20.7291	   -15.9454	   -16.0294	   -12.5885	
     5.0354	    -3.5248	    -4.4479	    -8.8120	   -10.4065	   -17.2882	   -21.0648	   -16.6168	   -16.7847	   -13.0920	
     4.6158	    -3.9444	    -4.7836	    -9.0637	   -10.5743	   -17.3721	   -21.0648	   -16.8686	   -17.0364	   -13.0920	
     4.4479	    -4.0283	    -4.6997	    -9.0637	   -10.1547	   -17.1204	   -20.5612	   -16.7007	   -16.8686	   -12.5885	
     4.4479	    -3.7766	    -4.2801	    -8.8120	    -9.2316	   -16.4490	   -19.7220	   -16.1133	   -16.1972	   -11.7493	
     4.5319	    -3.4409	    -3.6926	    -8.3923	    -8.0566	   -15.6097	   -18.6310	   -15.2740	   -15.3580	   -10.6583	
     4.6158	    -2.8534	    -3.0212	    -8.0566	    -6.7139	   -14.7705	   -17.4561	   -14.3509	   -14.4348	    -9.5673	
     4.6997	    -2.3499	    -2.2659	    -7.6370	    -5.3711	   -13.9313	   -16.4490	   -13.3438	   -13.5117	    -8.5602	
     4.6158	    -1.7624	    -1.6785	    -7.2174	    -4.0283	   -13.1760	   -15.5258	   -12.4207	   -12.6724	    -7.6370	
     4.5319	    -1.2589	    -1.2589	    -6.7978	    -3.0212	   -12.5046	   -14.7705	   -11.6653	   -12.0010	    -7.0496	
     4.4479	    -0.8392	    -1.0071	    -6.4621	    -2.2659	   -11.9171	   -14.4348	   -11.0779	   -11.4136	    -6.6299	
     4.3640	    -0.5035	    -0.9232	    -6.0425	    -1.9302	   -11.4136	   -14.3509	   -10.5743	   -11.0779	    -6.4621	
     4.2801	    -0.3357	    -1.0071	    -5.6229	    -1.9302	   -10.9100	   -14.5187	   -10.1547	   -10.8261	    -6.5460	
     4.2801	    -0.3357	    -1.3428	    -5.2032	    -2.3499	   -10.4904	   -15.0223	    -9.9869	   -10.6583	    -6.7139	
     4.3640	    -0.5035	    -1.9302	    -4.7836	    -2.9373	   -10.0708	   -15.7776	    -9.8190	   -10.4904	    -6.9656	
     4.3640	    -0.8392	    -2.6016	    -4.3640	    -3.8605	    -9.5673	   -16.7847	    -9.6512	   -10.4904	    -7.3013	
     4.3640	    -1.2589	    -3.5248	    -3.9444	    -4.9515	    -9.0637	   -17.9596	    -9.5673	   -10.4065	    -7.6370	
     4.2801	    -1.9302	    -4.4479	    -3.6087	    -6.1264	    -8.5602	   -19.1345	    -9.4833	   -10.4065	    -7.9727	
     4.1122	    -2.7695	    -5.5389	    -3.4409	    -7.3013	    -7.9727	   -20.4773	    -9.3994	   -10.2386	    -8.1406	
     3.7766	    -3.6087	    -6.5460	    -3.2730	    -8.4763	    -7.4692	   -21.6522	    -9.3155	   -10.1547	    -8.2245	
     3.3569	    -4.6158	    -7.5531	    -3.3569	    -9.6512	    -7.0496	   -22.7432	    -9.2316	    -9.9869	    -8.2245	
     2.8534	    -5.7068	    -8.5602	    -3.7766	   -10.6583	    -6.7978	   -23.7503	    -9.1476	    -9.7351	    -8.1406	
     2.0981	    -6.7139	    -9.3994	    -4.3640	   -11.5814	    -6.7139	   -24.5895	    -9.1476	    -9.5673	    -7.9727	
     1.2589	    -7.7209	   -10.1547	    -5.2872	   -12.3367	    -6.9656	   -25.2609	    -9.2316	    -9.3155	    -7.8049	
     0.3357	    -8.7280	   -10.8261	    -6.3782	   -13.0081	    -7.3013	   -25.7645	    -9.3155	    -9.2316	    -7.5531	
    -0.5035	    -9.5673	   -11.3297	    -7.4692	   -13.5117	    -7.8049	   -26.1002	    -9.3155	    -8.9798	    -7.2174	
    -1.0910	   -10.0708	   -11.4975	    -8.3084	   -13.6795	    -8.1406	   -26.1841	    -9.0637	    -8.5602	    -6.7978	
    -1.3428	   -10.1547	   -11.2457	    -8.8120	   -13.5117	    -8.2245	   -25.9323	    -8.4763	    -7.8888	    -6.1264	
    -1.0910	    -9.8190	   -10.6583	    -8.6441	   -13.0081	    -7.8888	   -25.4288	    -7.4692	    -6.9656	    -5.2872	
    -0.4196	    -9.1476	    -9.8190	    -7.9727	   -12.1689	    -7.0496	   -24.6735	    -6.0425	    -5.6229	    -4.1962	
     0.5035	    -8.2245	    -8.7280	    -6.7978	   -11.1618	    -5.8746	   -23.9182	    -4.3640	    -4.1962	    -3.1052	
     1.5106	    -7.2174	    -7.6370	    -5.4550	   -10.2386	    -4.6158	   -23.1628	    -2.5177	    -2.6855	    -2.0142	
     2.1820	    -6.4621	    -6.7978	    -4.0283	    -9.3994	    -3.1891	   -22.5754	    -0.8392	    -1.4267	    -1.0910	
     2.4338	    -5.9586	    -6.2103	    -2.8534	    -8.8959	    -2.0142	   -22.2397	     0.7553	    -0.3357	    -0.5035	
     2.0142	    -5.8746	    -5.9586	    -1.7624	    -8.7280	    -0.9232	   -22.0718	     2.0981	     0.5035	     0.0000	
     1.0071	    -6.1264	    -6.0425	    -1.0071	    -8.8959	    -0.1678	   -22.1558	     3.1052	     1.0910	     0.2518	
    -0.6714	    -6.8817	    -6.5460	    -0.5035	    -9.3155	     0.4196	   -22.4075	     3.8605	     1.3428	     0.3357	
    -2.8534	    -8.0566	    -7.3013	    -0.3357	    -9.9869	     0.6714	   -22.7432	     4.3640	     1.4267	     0.3357	
    -5.4550	    -9.5673	    -8.3923	    -0.2518	   -10.8261	     0.7553	   -23.1628	     4.5319	     1.3428	     0.3357	
    -8.1406	   -11.2457	    -9.6512	    -0.2518	   -11.7493	     0.6714	   -23.5825	     4.6158	     1.1749	     0.4196	
   -10.8261	   -12.9242	   -10.8261	    -0.1678	   -12.5885	     0.6714	   -23.8342	     4.6158	     1.0910	     0.6714	
   -13.0920	   -14.3509	   -11.7493	     0.2518	   -13.0920	     0.9232	   -23.7503	     4.8676	     1.3428	     1.2589	
   -14.8544	   -15.4419	   -12.2528	     1.1749	   -13.1760	     1.5106	   -23.2468	     5.3711	     1.9302	     2.3499	
   -15.9454	   -15.9454	   -12.1689	     2.6016	   -12.8403	     2.5177	   -22.2397	     6.2103	     3.0212	     3.8605	
   -16.5329	   -15.9454	   -11.7493	     4.5319	   -11.9171	     4.0283	   -20.8130	     7.4692	     4.4479	     5.7068	
   -16.5329	   -15.5258	   -10.8261	     6.8817	   -10.6583	     5.7907	   -19.0506	     8.9798	     6.2103	     7.8888	
   -16.1133	   -14.6866	    -9.6512	     9.5673	    -9.0637	     7.8888	   -17.1204	    10.6583	     8.2245	    10.1547	
   -15.2740	   -13.5956	    -8.2245	    12.3367	    -7.4692	    10.0708	   -15.1901	    12.4207	    10.2386	    12.4207	
   -14.0991	   -12.4207	    -6.7978	    15.1901	    -5.8746	    12.3367	   -13.4277	    14.1830	    12.1689	    14.5187	
   -12.8403	   -11.0779	    -5.3711	    17.7078	    -4.4479	    14.4348	   -11.8332	    15.8615	    13.9313	    16.2811	
   -11.4136	    -9.9030	    -4.1962	    19.8898	    -3.3569	    16.1972	   -10.7422	    17.2043	    15.3580	    17.6239	
   -10.2386	    -8.8959	    -3.3569	    21.4844	    -2.6855	    17.5400	   -10.1547	    18.2114	    16.2811	    18.4631	
    -9.3155	    -8.3084	    -2.9373	    22.4075	    -2.4338	    18.2114	   -10.0708	    18.6310	    16.6168	    18.7149	
    -8.8120	    -8.0566	    -3.0212	    22.4075	    -2.6855	    18.2114	   -10.5743	    18.4631	    16.2811	    18.3792	
    -8.8959	    -8.3923	    -3.6926	    21.7361	    -3.3569	    17.4561	   -11.6653	    17.5400	    15.2740	    17.3721	
    -9.4833	    -9.0637	    -4.6997	    20.3094	    -4.3640	    16.1133	   -13.0920	    16.1133	    13.7634	    15.9454	
   -10.5743	   -10.1547	    -6.0425	    18.4631	    -5.6229	    14.2670	   -14.7705	    14.1830	    11.9171	    14.2670	
   -11.9171	   -11.4975	    -7.5531	    16.3651	    -6.9656	    12.2528	   -16.4490	    12.0010	     9.9030	    12.4207	
   -13.5117	   -12.8403	    -8.9798	    14.1830	    -8.1406	    10.0708	   -17.9596	     9.8190	     7.8049	    10.6583	
   -15.1062	   -14.0991	   -10.2386	    12.0010	    -9.1476	     8.0566	   -19.1345	     7.7209	     5.9586	     9.1476	
   -16.5329	   -15.1901	   -11.1618	     9.9869	    -9.7351	     6.2103	   -19.8059	     5.8746	     4.3640	     7.9727	
   -17.7917	   -15.9454	   -11.7493	     8.2245	    -9.9030	     4.6997	   -19.9738	     4.3640	     3.1891	     7.1335	
   -18.7988	   -16.4490	   -11.8332	     6.7139	    -9.5673	     3.5248	   -19.5541	     3.1052	     2.3499	     6.7139	
   -19.4702	   -16.5329	   -11.4975	     5.5389	    -8.7280	     2.6016	   -18.6310	     2.1820	     1.8463	     6.6299	
   -19.8059	   -16.2811	   -10.8261	     4.5319	    -7.6370	     1.8463	   -17.2882	     1.5106	     1.5945	     6.7978	
   -19.8898	   -15.7776	    -9.9030	     3.6087	    -6.2103	     1.3428	   -15.7776	     1.0071	     1.5945	     7.0496	
   -19.6381	   -15.1062	    -8.8120	     2.9373	    -4.6997	     1.0071	   -14.0991	     0.7553	     1.6785	     7.3853	
   -19.1345	   -14.1830	    -7.6370	     2.2659	    -3.1891	     0.6714	   -12.5046	     0.5035	     1.7624	     7.6370	
   -18.2114	   -13.1760	    -6.4621	     1.8463	    -1.6785	     0.5035	   -10.9940	     0.4196	     1.9302	     7.8888	
   -17.0364	   -12.0010	    -5.2872	     1.5945	    -0.2518	     0.4196	    -9.7351	     0.5035	     2.0142	     7.8888	
   -15.5258	   -10.6583	    -4.1122	     1.5945	     1.0071	     0.4196	    -8.6441	     0.7553	     2.1820	     7.8888	
   -13.7634	    -9.3155	    -3.0212	     1.6785	     2.0981	     0.5035	    -7.7209	     1.0910	     2.1820	     7.7209	
   -12.0010	    -8.1406	    -2.1820	     1.7624	     2.9373	     0.5035	    -7.2174	     1.4267	     2.1820	     7.3853	
   -10.4065	    -7.1335	    -1.5106	     1.7624	     3.3569	     0.4196	    -6.9656	     1.5945	     1.8463	     6.8817	
    -9.2316	    -6.4621	    -1.2589	     1.5106	     3.3569	     0.0000	    -7.1335	     1.5945	     1.2589	     6.1264	
    -8.5602	    -6.2943	    -1.3428	     0.7553	     2.8534	    -0.6714	    -7.8049	     1.1749	     0.3357	     5.0354	
    -8.4763	    -6.6299	    -1.9302	    -0.5035	     1.9302	    -1.7624	    -8.8120	     0.2518	    -1.0071	     3.7766	
    -9.1476	    -7.4692	    -3.0212	    -2.4338	     0.5875	    -3.3569	   -10.1547	    -1.0071	    -2.6016	     2.1820	
   -10.4904	    -8.8959	    -4.5319	    -5.1193	    -1.0910	    -5.4550	   -11.8332	    -2.7695	    -4.6158	     0.4196	
   -12.4207	   -10.7422	    -6.3782	    -8.3084	    -3.1891	    -7.8888	   -13.6795	    -4.9515	    -6.7978	    -1.5106	
   -14.8544	   -12.9242	    -8.5602	   -11.9171	    -5.4550	   -10.6583	   -15.6097	    -7.3853	    -9.1476	    -3.5248	
   -17.5400	   -15.2740	   -10.8261	   -15.6097	    -7.7209	   -13.5117	   -17.4561	    -9.9030	   -11.5814	    -5.5389	
   -20.3094	   -17.6239	   -13.0920	   -19.2184	    -9.9030	   -16.4490	   -19.2184	   -12.5046	   -13.8474	    -7.3853	
   -22.9950	   -19.8898	   -15.1901	   -22.5754	   -11.9171	   -19.1345	   -20.7291	   -14.9384	   -16.0294	    -8.9798	
   -25.3448	   -21.9040	   -17.0364	   -25.4288	   -13.5956	   -21.5683	   -21.9040	   -17.1204	   -17.8757	   -10.3226	
   -27.4429	   -23.5825	   -18.5471	   -27.7786	   -14.9384	   -23.5825	   -22.9111	   -19.0506	   -19.4702	   -11.4975	
   -29.0375	   -25.0092	   -19.8059	   -29.4571	   -15.9454	   -25.2609	   -23.6664	   -20.6451	   -20.7291	   -12.4207	
   -30.1285	   -26.0162	   -20.7291	   -30.6320	   -16.6168	   -26.5198	   -24.2538	   -21.9879	   -21.7361	   -13.1760	
   -30.7999	   -26.7715	   -21.4005	   -31.3873	   -17.1204	   -27.5269	   -24.7574	   -23.0789	   -22.4915	   -13.8474	
   -31.2195	   -27.3590	   -21.9040	   -31.7230	   -17.6239	   -28.1982	   -25.3448	   -24.0021	   -23.2468	   -14.6027	
   -31.3873	   -27.8625	   -22.4915	   -31.9748	   -18.1274	   -28.8696	   -26.0162	   -24.8413	   -24.0021	   -15.3580	
   -31.4713	   -28.2822	   -23.1628	   -32.0587	   -18.7988	   -29.3732	   -26.8555	   -25.6805	   -24.7574	   -16.2811	
   -31.4713	   -28.7018	   -23.8342	   -32.0587	   -19.5541	   -29.8767	   -27.7786	   -26.5198	   -25.5966	   -17.2882	
   -31.3873	   -29.1214	   -24.5056	   -32.0587	   -20.3934	   -30.2963	   -28.8696	   -27.1912	   -26.4359	   -18.2953	
   -31.2195	   -29.4571	   -25.1770	   -31.8909	   -21.1487	   -30.5481	   -29.9606	   -27.7786	   -27.1912	   -19.3024	
   -31.0516	   -29.7089	   -25.8484	   -31.8069	   -21.9879	   -30.8838	   -30.9677	   -28.3661	   -27.9465	   -20.3094	
   -30.7159	   -29.8767	   -26.5198	   -31.7230	   -22.7432	   -31.0516	   -31.8909	   -28.8696	   -28.7018	   -21.1487	
   -30.3802	   -30.0446	   -27.0233	   -31.6391	   -23.4985	   -31.3034	   -32.7301	   -29.3732	   -29.3732	   -21.9879	
   -30.0446	   -30.2124	   -27.6108	   -31.5552	   -24.1699	   -31.4713	   -33.4854	   -29.7928	   -29.9606	   -22.5754	
   -29.7089	   -30.2963	   -28.1143	   -31.5552	   -24.6735	   -31.6391	   -33.9050	   -30.2124	   -30.3802	   -22.9111	
   -29.3732	   -30.4642	   -28.5339	   -31.5552	   -25.0931	   -31.7230	   -34.1568	   -30.4642	   -30.6320	   -22.9111	
   -28.9536	   -30.5481	   -28.7857	   -31.5552	   -25.2609	   -31.7230	   -33.9890	   -30.5481	   -30.5481	   -22.5754	
   -28.6179	   -30.6320	   -28.9536	   -31.5552	   -25.2609	   -31.6391	   -33.5693	   -30.4642	   -30.2963	   -21.9040	
   -28.1982	   -30.7159	   -28.9536	   -31.5552	   -25.0931	   -31.4713	   -32.8979	   -30.2124	   -29.7089	   -21.0648	
   -27.7786	   -30.7999	   -28.9536	   -31.7230	   -24.8413	   -31.3034	   -32.1426	   -29.8767	   -29.1214	   -19.9738	
   -27.2751	   -30.9677	   -28.8696	   -32.0587	   -24.5895	   -31.3034	   -31.2195	   -29.6249	   -28.5339	   -19.0506	
   -26.8555	   -31.2195	   -28.8696	   -32.5623	   -24.4217	   -31.5552	   -30.4642	   -29.3732	   -27.9465	   -18.1274	
   -26.2680	   -31.3873	   -28.7857	   -33.1497	   -24.2538	   -31.8069	   -29.7928	   -29.2892	   -27.5269	   -17.4561	
   -25.4288	   -31.4713	   -28.7857	   -33.6533	   -24.1699	   -32.0587	   -29.2053	   -29.1214	   -27.2751	   -16.8686	
   -24.4217	   -31.3034	   -28.6179	   -33.8211	   -23.9182	   -32.2266	   -28.7018	   -28.9536	   -26.9394	   -16.5329	
   -23.1628	   -30.9677	   -28.2822	   -33.7372	   -23.6664	   -32.1426	   -28.2822	   -28.7018	   -26.6037	   -16.1972	
   -21.9040	   -30.5481	   -28.0304	   -33.3176	   -23.4146	   -31.9748	   -28.0304	   -28.2822	   -26.2680	   -16.1133	
   -20.7291	   -30.2124	   -27.7786	   -32.8140	   -23.3307	   -31.7230	   -28.0304	   -27.9465	   -26.1002	   -16.1972	
   -19.8059	   -30.0446	   -27.7786	   -32.3105	   -23.4985	   -31.6391	   -28.2822	   -27.6947	   -26.0162	   -16.4490	
   -19.3024	   -30.1285	   -28.0304	   -31.8909	   -24.0021	   -31.6391	   -28.7857	   -27.6108	   -26.1841	   -17.0364	
   -19.2184	   -30.4642	   -28.5339	   -31.5552	   -24.6735	   -31.6391	   -29.6249	   -27.6108	   -26.5198	   -17.7917	
   -19.3863	   -30.9677	   -29.1214	   -31.1356	   -25.5127	   -31.7230	   -30.4642	   -27.6947	   -26.8555	   -18.4631	
   -19.7220	   -31.5552	   -29.7089	   -30.4642	   -26.4359	   -31.6391	   -31.2195	   -27.6947	   -27.0233	   -18.9667	
   -20.1416	   -31.9748	   -30.1285	   -29.6249	   -27.1072	   -31.2195	   -31.7230	   -27.5269	   -26.9394	   -19.1345	
   -20.3934	   -32.3105	   -30.2963	   -28.2822	   -27.5269	   -30.5481	   -31.8909	   -27.0233	   -26.5198	   -18.8828	
   -20.3934	   -32.2266	   -30.1285	   -26.6876	   -27.5269	   -29.5410	   -31.6391	   -26.1841	   -25.7645	   -18.0435	
   -20.3094	   -31.9748	   -29.6249	   -24.7574	   -27.1072	   -28.2822	   -30.7999	   -25.0931	   -24.6735	   -16.9525	
   -20.1416	   -31.4713	   -28.8696	   -22.6593	   -26.3519	   -26.9394	   -29.7089	   -23.9182	   -23.4985	   -15.5258	
   -19.9738	   -30.8838	   -28.0304	   -20.6451	   -25.3448	   -25.6805	   -28.2822	   -22.8271	   -22.2397	   -13.9313	
   -19.8898	   -30.2963	   -27.1912	   -18.8828	   -24.3378	   -24.5895	   -26.8555	   -21.8201	   -21.1487	   -12.5046	
   -19.9738	   -29.7928	   -26.4359	   -17.4561	   -23.3307	   -23.7503	   -25.4288	   -21.0648	   -20.2255	   -11.3297	
   -20.2255	   -29.5410	   -25.7645	   -16.4490	   -22.4915	   -23.4146	   -24.2538	   -20.6451	   -19.7220	   -10.4065	
   -20.5612	   -29.3732	   -25.4288	   -15.8615	   -21.9040	   -23.3307	   -23.4146	   -20.5612	   -19.4702	    -9.9030	
   -20.8969	   -29.2892	   -25.1770	   -15.6937	   -21.6522	   -23.5825	   -22.9950	   -20.7291	   -19.4702	    -9.7351	
   -21.3165	   -29.3732	   -25.1770	   -15.8615	   -21.5683	   -24.0021	   -22.8271	   -21.0648	   -19.8059	    -9.9869	
   -21.7361	   -29.4571	   -25.2609	   -16.2811	   -21.7361	   -24.5056	   -23.0789	   -21.5683	   -20.3094	   -10.4065	
   -22.0718	   -29.5410	   -25.4288	   -16.7847	   -22.0718	   -25.0931	   -23.6664	   -21.9879	   -20.8969	   -10.9940	
   -22.3236	   -29.7089	   -25.5966	   -17.2882	   -22.4915	   -25.5966	   -24.3378	   -22.4075	   -21.4844	   -11.6653	
   -22.4915	   -29.7089	   -25.7645	   -17.8757	   -22.9111	   -26.0162	   -25.1770	   -22.7432	   -22.1558	   -12.4207	
   -22.4915	   -29.7089	   -25.8484	   -18.2953	   -23.4146	   -26.2680	   -26.1002	   -22.9950	   -22.7432	   -13.1760	
   -22.3236	   -29.6249	   -25.8484	   -18.7149	   -23.7503	   -26.4359	   -26.9394	   -23.1628	   -23.2468	   -13.8474	
   -22.0718	   -29.3732	   -25.7645	   -19.0506	   -24.0021	   -26.4359	   -27.6947	   -23.2468	   -23.6664	   -14.5187	
   -21.7361	   -29.2053	   -25.6805	   -19.3863	   -24.1699	   -26.4359	   -28.3661	   -23.3307	   -24.0021	   -15.1901	
   -21.4005	   -29.0375	   -25.5127	   -19.8898	   -24.2538	   -26.4359	   -28.8696	   -23.4146	   -24.2538	   -15.8615	
   -21.1487	   -28.9536	   -25.4288	   -20.4773	   -24.2538	   -26.5198	   -29.2053	   -23.4985	   -24.5056	   -16.4490	
   -21.0648	   -28.8696	   -25.1770	   -21.0648	   -24.2538	   -26.5198	   -29.2892	   -23.5825	   -24.5056	   -16.8686	
   -20.8969	   -28.7018	   -24.9252	   -21.5683	   -24.0860	   -26.4359	   -29.1214	   -23.4146	   -24.4217	   -17.2043	
   -20.8969	   -28.4500	   -24.4217	   -21.9040	   -23.6664	   -26.1002	   -28.6179	   -22.9950	   -24.0021	   -17.2043	
   -20.8130	   -28.1143	   -23.8342	   -21.9879	   -23.0789	   -25.5966	   -27.6947	   -22.3236	   -23.3307	   -16.8686	
   -20.6451	   -27.5269	   -23.0789	   -21.7361	   -22.2397	   -24.8413	   -26.6037	   -21.3165	   -22.4075	   -16.1972	
   -20.4773	   -26.8555	   -22.0718	   -21.2326	   -21.1487	   -23.8342	   -25.1770	   -19.9738	   -21.2326	   -15.1901	
   -20.1416	   -25.9323	   -20.8969	   -20.4773	   -19.8059	   -22.5754	   -23.5825	   -18.5471	   -19.8898	   -14.0152	
   -19.7220	   -24.8413	   -19.6381	   -19.4702	   -18.4631	   -21.2326	   -21.9879	   -16.9525	   -18.3792	   -12.6724	
   -19.0506	   -23.5825	   -18.1274	   -18.3792	   -16.8686	   -19.7220	   -20.3094	   -15.2740	   -16.8686	   -11.2457	
   -18.1274	   -21.9879	   -16.5329	   -17.0364	   -15.1901	   -18.0435	   -18.6310	   -13.5956	   -15.1901	    -9.7351	
   -16.8686	   -20.2255	   -14.6866	   -15.5258	   -13.5117	   -16.2811	   -16.9525	   -11.7493	   -13.5117	    -8.1406	
   -15.3580	   -18.2953	   -12.8403	   -13.8474	   -11.6653	   -14.2670	   -15.2740	    -9.9030	   -11.7493	    -6.5460	
   -13.5956	   -16.1133	   -10.8261	   -11.9171	    -9.8190	   -12.1689	   -13.5956	    -7.9727	    -9.9030	    -4.8676	
   -11.6653	   -13.9313	    -8.8120	    -9.9030	    -7.9727	    -9.9869	   -12.0010	    -6.0425	    -8.0566	    -3.2730	
    -9.5673	   -11.7493	    -6.8817	    -7.7209	    -6.2103	    -7.8049	   -10.4904	    -4.1122	    -6.2943	    -1.7624	
    -7.7209	    -9.7351	    -5.1193	    -5.5389	    -4.6158	    -5.7907	    -9.0637	    -2.3499	    -4.6997	    -0.4196	
    -6.1264	    -8.1406	    -3.6926	    -3.6087	    -3.3569	    -3.9444	    -7.8888	    -0.9232	    -3.3569	     0.7553	
    -4.9515	    -7.0496	    -2.6855	    -2.0142	    -2.5177	    -2.4338	    -6.9656	     0.2518	    -2.2659	     1.6785	
    -4.4479	    -6.4621	    -2.1820	    -0.9232	    -2.0981	    -1.3428	    -6.3782	     1.0910	    -1.4267	     2.2659	
    -4.5319	    -6.5460	    -2.0981	    -0.2518	    -2.0981	    -0.6714	    -5.9586	     1.5945	    -1.0071	     2.6016	
    -5.2872	    -7.1335	    -2.3499	    -0.0839	    -2.4338	    -0.4196	    -5.7907	     1.9302	    -0.7553	     2.8534	
    -6.4621	    -8.0566	    -3.0212	    -0.4196	    -2.9373	    -0.5035	    -5.7068	     1.9302	    -0.7553	     2.9373	
    -8.0566	    -9.3155	    -3.8605	    -1.0910	    -3.5248	    -0.8392	    -5.6229	     1.9302	    -0.8392	     3.0212	
    -9.9030	   -10.7422	    -4.7836	    -2.2659	    -4.1962	    -1.3428	    -5.6229	     1.7624	    -1.0071	     3.1052	
   -11.9171	   -12.4207	    -5.9586	    -3.6926	    -4.9515	    -2.0142	    -5.6229	     1.4267	    -1.3428	     3.1891	
   -14.0991	   -14.0991	    -7.1335	    -5.4550	    -5.7907	    -2.9373	    -5.7068	     0.9232	    -1.8463	     3.1891	
   -16.1972	   -15.8615	    -8.4763	    -7.3013	    -6.6299	    -3.8605	    -6.0425	     0.3357	    -2.3499	     3.0212	
   -18.2114	   -17.4561	    -9.8190	    -9.1476	    -7.5531	    -4.8676	    -6.4621	    -0.2518	    -3.0212	     2.8534	
   -20.0577	   -18.9667	   -11.1618	   -10.8261	    -8.5602	    -5.7907	    -7.0496	    -1.0071	    -3.6926	     2.5177	
   -21.5683	   -20.3094	   -12.4207	   -12.2528	    -9.6512	    -6.5460	    -7.8888	    -1.6785	    -4.4479	     2.0142	
   -22.7432	   -21.4005	   -13.5956	   -13.3438	   -10.7422	    -7.3013	    -8.8120	    -2.3499	    -5.2032	     1.3428	
   -23.6664	   -22.3236	   -14.7705	   -14.1830	   -12.0010	    -7.8888	    -9.9869	    -3.0212	    -6.0425	     0.5035	
   -24.3378	   -23.0789	   -15.8615	   -14.8544	   -13.2599	    -8.3923	   -11.3297	    -3.6926	    -6.9656	    -0.4196	
   -24.9252	   -23.7503	   -16.8686	   -15.4419	   -14.4348	    -8.8959	   -12.7563	    -4.3640	    -7.9727	    -1.5106	
   -25.2609	   -24.1699	   -17.7078	   -15.7776	   -15.5258	    -9.3155	   -14.2670	    -5.0354	    -8.8120	    -2.4338	
   -25.3448	   -24.3378	   -18.3792	   -16.0294	   -16.3651	    -9.6512	   -15.6097	    -5.5389	    -9.4833	    -3.2730	
   -25.1770	   -24.2538	   -18.7149	   -15.9454	   -16.9525	    -9.6512	   -16.7007	    -5.7907	    -9.9030	    -3.6926	
   -24.8413	   -23.8342	   -18.7149	   -15.6937	   -17.1204	    -9.3994	   -17.4561	    -5.7068	    -9.9030	    -3.7766	
   -24.2538	   -23.2468	   -18.4631	   -15.1062	   -17.0364	    -8.8959	   -17.9596	    -5.3711	    -9.4833	    -3.4409	
   -23.5825	   -22.4915	   -17.8757	   -14.3509	   -16.6168	    -8.2245	   -18.0435	    -4.7836	    -8.8120	    -2.6855	
   -22.8271	   -21.6522	   -17.0364	   -13.3438	   -15.9454	    -7.3013	   -17.8757	    -3.8605	    -7.8049	    -1.5945	
   -21.9879	   -20.6451	   -15.9454	   -12.2528	   -14.9384	    -6.2943	   -17.2882	    -2.8534	    -6.5460	    -0.2518	
   -21.1487	   -19.5541	   -14.6027	   -11.0779	   -13.7634	    -5.2032	   -16.3651	    -1.6785	    -5.2032	     1.3428	
   -20.1416	   -18.4631	   -13.1760	    -9.9030	   -12.4207	    -4.1962	   -15.1062	    -0.5035	    -3.6926	     3.0212	
   -19.1345	   -17.2882	   -11.6653	    -8.8959	   -10.9940	    -3.2730	   -13.6795	     0.5875	    -2.2659	     4.7836	
   -18.0435	   -16.1972	   -10.1547	    -8.0566	    -9.4833	    -2.5177	   -12.1689	     1.5106	    -0.8392	     6.3782	
   -16.8686	   -15.1062	    -8.7280	    -7.3853	    -8.0566	    -2.0142	   -10.7422	     2.3499	     0.3357	     7.7209	
   -15.6097	   -14.0991	    -7.3853	    -6.8817	    -6.7978	    -1.6785	    -9.4833	     2.9373	     1.3428	     8.8120	
   -14.1830	   -13.1760	    -6.2943	    -6.5460	    -5.7068	    -1.4267	    -8.4763	     3.3569	     2.0142	     9.3994	
   -12.7563	   -12.2528	    -5.3711	    -6.2943	    -4.7836	    -1.2589	    -7.8049	     3.6087	     2.4338	     9.6512	
   -11.2457	   -11.4975	    -4.6997	    -6.0425	    -4.1122	    -1.1749	    -7.4692	     3.7766	     2.6016	     9.4833	
    -9.7351	   -10.8261	    -4.2801	    -5.7907	    -3.6926	    -1.2589	    -7.6370	     3.6926	     2.4338	     8.9798	
    -8.4763	   -10.3226	    -4.1122	    -5.7068	    -3.6087	    -1.4267	    -8.1406	     3.5248	     1.9302	     8.0566	
    -7.3853	   -10.0708	    -4.2801	    -5.7068	    -3.7766	    -1.7624	    -9.1476	     3.0212	     1.1749	     6.7978	
    -6.6299	   -10.0708	    -4.6997	    -5.7907	    -4.1962	    -2.3499	   -10.3226	     2.2659	     0.0839	     5.3711	
    -6.2103	   -10.2386	    -5.3711	    -6.1264	    -4.9515	    -3.1052	   -11.7493	     1.4267	    -1.2589	     3.7766	
    -5.9586	   -10.5743	    -6.1264	    -6.6299	    -5.7907	    -4.0283	   -13.1760	     0.2518	    -2.6855	     2.0981	
    -6.0425	   -11.0779	    -7.0496	    -7.2174	    -6.7978	    -5.1193	   -14.6866	    -0.9232	    -4.2801	     0.3357	
    -6.3782	   -11.6653	    -8.0566	    -7.8049	    -7.9727	    -6.2943	   -16.1133	    -2.2659	    -5.7907	    -1.2589	
    -6.7978	   -12.3367	    -9.0637	    -8.4763	    -9.1476	    -7.5531	   -17.2882	    -3.6087	    -7.2174	    -2.7695	
    -7.3013	   -13.0081	    -9.9030	    -8.9798	   -10.2386	    -8.6441	   -18.2953	    -4.8676	    -8.4763	    -4.0283	
    -7.8888	   -13.5956	   -10.5743	    -9.3155	   -11.2457	    -9.6512	   -19.0506	    -6.0425	    -9.3994	    -5.0354	
    -8.3084	   -14.0152	   -11.0779	    -9.3155	   -11.9171	   -10.4065	   -19.3863	    -6.8817	   -10.0708	    -5.6229	
    -8.7280	   -14.1830	   -11.3297	    -9.0637	   -12.4207	   -10.8261	   -19.3024	    -7.6370	   -10.4065	    -5.9586	
    -8.9798	   -14.1830	   -11.3297	    -8.5602	   -12.6724	   -11.0779	   -18.9667	    -8.0566	   -10.4904	    -6.0425	
    -8.9798	   -13.9313	   -11.0779	    -7.8049	   -12.5046	   -11.0779	   -18.3792	    -8.2245	   -10.3226	    -5.7907	
    -8.7280	   -13.3438	   -10.5743	    -6.8817	   -12.0850	   -10.7422	   -17.4561	    -8.1406	    -9.9030	    -5.2872	
    -8.1406	   -12.4207	    -9.8190	    -5.6229	   -11.3297	   -10.1547	   -16.3651	    -7.7209	    -9.2316	    -4.5319	
    -7.1335	   -11.0779	    -8.7280	    -4.1122	   -10.2386	    -9.2316	   -15.0223	    -6.9656	    -8.3084	    -3.6087	
    -5.7068	    -9.3994	    -7.3013	    -2.3499	    -8.7280	    -7.8888	   -13.4277	    -5.7907	    -7.0496	    -2.4338	
    -3.7766	    -7.3853	    -5.6229	    -0.2518	    -6.9656	    -6.2103	   -11.6653	    -4.1962	    -5.5389	    -1.0910	
    -1.5945	    -5.1193	    -3.6926	     2.0981	    -4.9515	    -4.1962	    -9.8190	    -2.2659	    -3.6926	     0.4196	
     0.7553	    -2.7695	    -1.5945	     4.5319	    -2.7695	    -1.9302	    -7.8888	    -0.0839	    -1.6785	     2.0142	
     3.1891	    -0.4196	     0.4196	     6.9656	    -0.5875	     0.4196	    -6.0425	     2.2659	     0.4196	     3.6926	
     5.4550	     1.6785	     2.2659	     9.3155	     1.5106	     2.7695	    -4.1962	     4.5319	     2.6016	     5.2872	
     7.3853	     3.5248	     3.8605	    11.4975	     3.3569	     5.0354	    -2.6855	     6.7978	     4.6158	     6.8817	
     8.9798	     4.8676	     5.0354	    13.2599	     4.8676	     7.0496	    -1.4267	     8.8120	     6.2943	     8.1406	
     9.9869	     5.7068	     5.7068	    14.6866	     5.7907	     8.7280	    -0.5035	    10.4065	     7.6370	     9.2316	
    10.3226	     5.8746	     5.8746	    15.5258	     6.2943	     9.9030	     0.0000	    11.5814	     8.6441	     9.9030	
    10.0708	     5.4550	     5.5389	    15.9454	     6.1264	    10.6583	     0.1678	    12.3367	     9.1476	    10.2386	
     9.2316	     4.6158	     4.7836	    15.7776	     5.6229	    11.0779	     0.0839	    12.6724	     9.3155	    10.3226	
     7.9727	     3.2730	     3.7766	    15.3580	     4.6997	    11.0779	    -0.2518	    12.6724	     9.2316	    10.0708	
     6.3782	     1.8463	     2.5177	    14.6027	     3.6087	    10.9100	    -0.6714	    12.5046	     9.0637	     9.8190	
     4.7836	     0.2518	     1.3428	    13.6795	     2.5177	    10.6583	    -1.0910	    12.3367	     8.8120	     9.5673	
     3.2730	    -1.1749	     0.1678	    12.7563	     1.5106	    10.4065	    -1.4267	    12.0850	     8.6441	     9.3994	
     2.0142	    -2.4338	    -0.7553	    11.9171	     0.7553	    10.2386	    -1.6785	    11.8332	     8.4763	     9.2316	
     1.0071	    -3.3569	    -1.4267	    11.0779	     0.1678	    10.0708	    -1.6785	    11.7493	     8.4763	     9.3155	
     0.4196	    -4.0283	    -1.9302	    10.4065	    -0.1678	    10.0708	    -1.6785	    11.7493	     8.4763	     9.3994	
     0.0839	    -4.3640	    -2.0981	     9.9030	    -0.1678	    10.0708	    -1.5106	    11.9171	     8.5602	     9.6512	
     0.1678	    -4.4479	    -2.0981	     9.7351	     0.0839	    10.2386	    -1.2589	    12.1689	     8.7280	     9.8190	
     0.4196	    -4.3640	    -1.9302	     9.6512	     0.5035	    10.4065	    -1.0071	    12.4207	     8.8959	     9.9869	
     0.7553	    -4.1962	    -1.6785	     9.7351	     1.0071	    10.5743	    -0.8392	    12.8403	     8.9798	    10.0708	
     1.0910	    -4.0283	    -1.5106	     9.9869	     1.5106	    10.7422	    -0.9232	    13.1760	     8.9798	     9.9869	
     1.3428	    -3.9444	    -1.4267	    10.2386	     1.8463	    10.9100	    -1.0910	    13.4277	     8.8959	     9.6512	
     1.5945	    -3.8605	    -1.4267	    10.6583	     2.0981	    11.0779	    -1.4267	    13.7634	     8.8120	     9.3155	
     1.6785	    -3.9444	    -1.5106	    11.0779	     2.2659	    11.2457	    -1.8463	    14.0991	     8.7280	     8.9798	
     1.7624	    -3.8605	    -1.5106	    11.6653	     2.4338	    11.5814	    -2.1820	    14.5187	     8.8120	     8.8120	
     1.7624	    -3.8605	    -1.4267	    12.3367	     2.6016	    12.0850	    -2.3499	    15.1901	     9.2316	     8.8120	
     1.6785	    -3.6926	    -1.1749	    13.0920	     2.9373	    12.8403	    -2.3499	    15.9454	     9.9030	     9.2316	
     1.6785	    -3.3569	    -0.7553	    13.9313	     3.3569	    13.8474	    -2.0142	    16.9525	    10.9100	     9.9030	
     1.5945	    -2.9373	    -0.1678	    14.7705	     3.9444	    14.9384	    -1.4267	    18.0435	    12.1689	    10.9940	
     1.5945	    -2.3499	     0.6714	    15.6097	     4.6997	    16.1972	    -0.5875	    19.2184	    13.6795	    12.2528	
     1.5945	    -1.6785	     1.5945	    16.3651	     5.6229	    17.4561	     0.5035	    20.3934	    15.2740	    13.6795	
     1.5945	    -0.9232	     2.6016	    17.0364	     6.6299	    18.6310	     1.6785	    21.4005	    16.8686	    15.1062	
     1.6785	    -0.1678	     3.6926	    17.4561	     7.5531	    19.6381	     2.9373	    22.2397	    18.2953	    16.4490	
     1.7624	     0.5875	     4.6997	    17.7078	     8.4763	    20.3094	     4.0283	    22.8271	    19.4702	    17.6239	
     1.9302	     1.4267	     5.6229	    17.7917	     9.3155	    20.8130	     5.0354	    23.2468	    20.3934	    18.5471	
     2.2659	     2.3499	     6.4621	    17.8757	    10.0708	    20.9808	     5.8746	    23.4985	    21.0648	    19.2184	
     2.7695	     3.2730	     7.2174	    17.9596	    10.7422	    21.0648	     6.6299	    23.6664	    21.4844	    19.5541	
     3.5248	     4.1962	     7.9727	    18.0435	    11.2457	    21.0648	     7.1335	    23.6664	    21.6522	    19.6381	
     4.4479	     5.2032	     8.5602	    18.2114	    11.6653	    20.8969	     7.3853	    23.5825	    21.5683	    19.3863	
     5.5389	     6.1264	     8.9798	    18.3792	    11.8332	    20.6451	     7.3853	    23.4146	    21.1487	    18.7988	
     6.7139	     6.9656	     9.2316	    18.5471	    11.8332	    20.2255	     7.1335	    22.9950	    20.3934	    17.8757	
     7.8049	     7.5531	     9.1476	    18.5471	    11.5814	    19.6381	     6.6299	    22.4075	    19.3863	    16.5329	
     8.6441	     7.8888	     8.8120	    18.2953	    11.1618	    18.7149	     5.8746	    21.5683	    18.0435	    15.0223	
     9.2316	     7.8049	     8.2245	    17.7078	    10.4065	    17.5400	     4.9515	    20.3934	    16.3651	    13.1760	
     9.3994	     7.3013	     7.3013	    16.8686	     9.3994	    15.9454	     3.7766	    18.8828	    14.5187	    11.1618	
     9.0637	     6.2943	     6.1264	    15.6097	     8.2245	    14.0991	     2.4338	    17.1204	    12.4207	     9.0637	
     8.3923	     4.9515	     4.6997	    14.0152	     6.8817	    11.9171	     1.0910	    15.0223	    10.2386	     6.8817	
     7.3013	     3.3569	     3.1891	    12.2528	     5.4550	     9.4833	    -0.2518	    12.8403	     8.0566	     4.7836	
     6.0425	     1.5945	     1.6785	    10.4065	     4.0283	     7.0496	    -1.3428	    10.5743	     6.0425	     2.8534	
     4.6997	    -0.0839	     0.2518	     8.7280	     2.9373	     4.6997	    -2.2659	     8.3923	     4.1962	     1.2589	
     3.4409	    -1.4267	    -0.7553	     7.3013	     2.0981	     2.6016	    -2.6855	     6.4621	     2.6855	     0.0000	
     2.5177	    -2.5177	    -1.5106	     6.2943	     1.6785	     0.9232	    -2.7695	     4.8676	     1.5945	    -0.8392	
     1.8463	    -3.1052	    -1.7624	     5.7907	     1.6785	    -0.2518	    -2.4338	     3.6926	     0.8392	    -1.3428	
     1.5945	    -3.3569	    -1.5945	     5.9586	     2.0981	    -1.0071	    -1.8463	     2.9373	     0.5035	    -1.5106	
     1.7624	    -3.1052	    -1.0910	     6.6299	     2.7695	    -1.2589	    -1.0910	     2.5177	     0.5035	    -1.4267	
     2.3499	    -2.5177	    -0.3357	     7.7209	     3.7766	    -1.1749	    -0.1678	     2.4338	     0.6714	    -1.2589	
     3.1891	    -1.6785	     0.6714	     9.0637	     4.8676	    -0.7553	     0.6714	     2.4338	     0.8392	    -1.0910	
     4.2801	    -0.6714	     1.7624	    10.4904	     6.0425	    -0.3357	     1.4267	     2.4338	     1.0071	    -1.1749	
     5.5389	     0.4196	     2.8534	    11.7493	     7.2174	     0.0839	     1.8463	     2.3499	     0.9232	    -1.4267	
     6.7139	     1.4267	     3.8605	    12.8403	     8.2245	     0.3357	     2.0981	     2.0981	     0.5875	    -1.9302	
     7.8888	     2.3499	     4.6997	    13.4277	     8.9798	     0.3357	     2.0981	     1.5945	     0.0000	    -2.7695	
     8.8959	     3.1052	     5.3711	    13.5956	     9.5673	     0.0839	     1.7624	     0.8392	    -0.9232	    -3.9444	
     9.6512	     3.6926	     5.8746	    13.3438	     9.9869	    -0.4196	     1.3428	    -0.1678	    -2.1820	    -5.2872	
    10.2386	     4.1962	     6.2103	    12.8403	    10.3226	    -1.0910	     0.9232	    -1.3428	    -3.5248	    -6.7978	
    10.7422	     4.6158	     6.5460	    12.0850	    10.5743	    -2.0142	     0.5035	    -2.4338	    -4.9515	    -8.3084	
    11.2457	     5.1193	     6.8817	    11.3297	    10.9940	    -2.8534	     0.3357	    -3.5248	    -6.2943	    -9.7351	
    11.7493	     5.6229	     7.3853	    10.6583	    11.4975	    -3.6926	     0.2518	    -4.4479	    -7.4692	   -10.9940	
    12.4207	     6.2103	     7.9727	    10.1547	    12.1689	    -4.3640	     0.5035	    -5.1193	    -8.3923	   -12.0010	
    13.2599	     7.0496	     8.7280	     9.8190	    12.9242	    -4.9515	     0.9232	    -5.6229	    -8.9798	   -12.6724	
    14.1830	     7.9727	     9.6512	     9.5673	    13.8474	    -5.3711	     1.6785	    -5.8746	    -9.3994	   -13.0081	
    15.1901	     8.9798	    10.7422	     9.3994	    14.8544	    -5.7068	     2.6016	    -5.9586	    -9.5673	   -13.0081	
    16.1972	    10.0708	    11.9171	     9.1476	    15.9454	    -6.0425	     3.6087	    -5.8746	    -9.5673	   -12.8403	
    17.1204	    11.1618	    13.1760	     8.8120	    16.9525	    -6.2943	     4.6158	    -5.8746	    -9.3994	   -12.5885	
    17.8757	    12.1689	    14.2670	     8.4763	    17.9596	    -6.5460	     5.7068	    -5.8746	    -9.3155	   -12.1689	
    18.4631	    13.1760	    15.2740	     8.0566	    18.7149	    -6.7978	     6.6299	    -5.8746	    -9.2316	   -11.9171	
    18.9667	    14.0991	    16.1972	     7.6370	    19.3863	    -7.0496	     7.4692	    -5.9586	    -9.1476	   -11.6653	
    19.4702	    14.8544	    16.9525	     7.3853	    19.8898	    -7.1335	     8.0566	    -6.1264	    -9.2316	   -11.6653	
[Epoch Header]
[Trial Type]	23
[Accept]	1
[Correct]	0
[RT]	 0.000
[Resp]	0
[Epoch Data]
    -9.2316	   -13.0081	   -12.1689	    -4.1122	    -8.6441	    -5.2872	   -10.3226	    -1.8463	    -8.0566	    -6.2943	
    -9.6512	   -14.0991	   -13.0081	    -4.6158	    -9.9869	    -5.8746	   -11.3297	    -2.6855	    -9.0637	    -7.3853	
    -9.9030	   -14.9384	   -13.6795	    -4.8676	   -11.0779	    -6.2103	   -11.9171	    -3.1891	    -9.7351	    -8.0566	
   -10.1547	   -15.4419	   -14.0152	    -4.7836	   -11.9171	    -6.2103	   -12.0010	    -3.2730	    -9.9030	    -8.3923	
   -10.1547	   -15.5258	   -14.0152	    -4.3640	   -12.3367	    -5.7907	   -11.6653	    -3.0212	    -9.5673	    -8.3084	
    -9.9869	   -15.2740	   -13.6795	    -3.5248	   -12.4207	    -5.0354	   -10.9100	    -2.3499	    -8.8959	    -7.8049	
    -9.5673	   -14.6866	   -13.0081	    -2.3499	   -12.1689	    -3.8605	    -9.9030	    -1.2589	    -7.8049	    -7.0496	
    -8.8959	   -13.7634	   -12.1689	    -0.7553	   -11.6653	    -2.4338	    -8.8120	     0.0839	    -6.5460	    -6.0425	
    -8.1406	   -12.7563	   -11.2457	     1.0910	   -11.0779	    -0.7553	    -7.8049	     1.5945	    -5.2032	    -5.1193	
    -7.2174	   -11.5814	   -10.2386	     3.1052	   -10.4904	     1.0071	    -6.8817	     3.1052	    -3.8605	    -4.2801	
    -6.2103	   -10.4065	    -9.2316	     5.3711	   -10.0708	     2.7695	    -6.2103	     4.5319	    -2.6855	    -3.5248	
    -5.2032	    -9.2316	    -8.2245	     7.6370	    -9.6512	     4.5319	    -5.7907	     5.9586	    -1.5106	    -3.0212	
    -4.1962	    -8.0566	    -7.3013	     9.9869	    -9.3994	     6.2103	    -5.6229	     7.2174	    -0.5035	    -2.6855	
    -3.2730	    -7.1335	    -6.6299	    12.1689	    -9.3155	     7.7209	    -5.7068	     8.3084	     0.2518	    -2.6016	
    -2.6016	    -6.3782	    -6.1264	    14.1830	    -9.3994	     8.8959	    -5.9586	     9.1476	     0.8392	    -2.6855	
    -2.1820	    -5.9586	    -5.8746	    15.7776	    -9.7351	     9.7351	    -6.5460	     9.7351	     1.1749	    -2.9373	
    -2.0981	    -5.7907	    -5.8746	    16.8686	   -10.1547	    10.2386	    -7.3013	     9.9869	     1.3428	    -3.2730	
    -2.2659	    -5.9586	    -6.1264	    17.6239	   -10.6583	    10.4065	    -8.0566	    10.0708	     1.3428	    -3.6926	
    -2.6855	    -6.2943	    -6.4621	    18.0435	   -11.1618	    10.4065	    -8.7280	     9.9869	     1.1749	    -4.0283	
    -3.1891	    -6.7978	    -6.7978	    18.0435	   -11.5814	    10.3226	    -9.3155	     9.8190	     1.1749	    -4.1962	
    -3.6926	    -7.2174	    -7.1335	    17.8757	   -11.8332	    10.1547	    -9.5673	     9.7351	     1.2589	    -4.1122	
    -4.1122	    -7.4692	    -7.2174	    17.6239	   -11.7493	    10.0708	    -9.3994	     9.7351	     1.5945	    -3.7766	
    -4.2801	    -7.5531	    -7.0496	    17.2882	   -11.3297	    10.0708	    -8.8959	     9.9030	     2.1820	    -3.1052	
    -4.2801	    -7.3853	    -6.6299	    16.8686	   -10.7422	    10.1547	    -8.0566	    10.1547	     2.9373	    -2.2659	
    -4.0283	    -6.9656	    -6.0425	    16.3651	    -9.8190	    10.3226	    -6.8817	    10.6583	     3.9444	    -1.1749	
    -3.5248	    -6.3782	    -5.2032	    15.9454	    -8.8120	    10.5743	    -5.6229	    11.2457	     5.1193	    -0.0839	
    -2.9373	    -5.5389	    -4.1962	    15.6097	    -7.7209	    10.9100	    -4.2801	    12.0010	     6.3782	     1.0910	
    -2.3499	    -4.5319	    -3.1052	    15.3580	    -6.6299	    11.3297	    -2.8534	    12.8403	     7.5531	     2.1820	
    -1.5945	    -3.3569	    -1.9302	    15.2740	    -5.6229	    11.8332	    -1.5945	    13.6795	     8.6441	     3.1052	
    -0.8392	    -2.0981	    -0.7553	    15.3580	    -4.5319	    12.4207	    -0.5035	    14.5187	     9.6512	     3.9444	
     0.0000	    -0.8392	     0.3357	    15.6097	    -3.6087	    13.0081	     0.4196	    15.2740	    10.4904	     4.5319	
     0.8392	     0.5035	     1.4267	    16.0294	    -2.7695	    13.6795	     1.1749	    16.0294	    11.1618	     5.0354	
     1.6785	     1.7624	     2.4338	    16.6168	    -2.0981	    14.2670	     1.5945	    16.7007	    11.6653	     5.2872	
     2.5177	     2.8534	     3.1891	    17.1204	    -1.5106	    14.7705	     1.8463	    17.2043	    12.0010	     5.3711	
     3.1891	     3.6926	     3.6926	    17.6239	    -1.2589	    15.1062	     1.6785	    17.5400	    12.0850	     5.2032	
     3.6087	     4.1962	     3.8605	    17.8757	    -1.1749	    15.1901	     1.2589	    17.6239	    11.9171	     4.8676	
     3.7766	     4.2801	     3.7766	    17.8757	    -1.4267	    15.0223	     0.5035	    17.5400	    11.4975	     4.3640	
     3.5248	     4.0283	     3.2730	    17.6239	    -1.9302	    14.5187	    -0.4196	    17.2043	    10.9100	     3.6087	
     3.0212	     3.2730	     2.5177	    16.9525	    -2.7695	    13.7634	    -1.5945	    16.6168	    10.1547	     2.6855	
     2.3499	     2.2659	     1.5945	    16.1133	    -3.6926	    12.7563	    -2.7695	    15.9454	     9.2316	     1.7624	
     1.4267	     1.1749	     0.5035	    14.9384	    -4.7836	    11.6653	    -3.8605	    15.1062	     8.3084	     0.8392	
     0.5875	     0.0000	    -0.5035	    13.6795	    -5.7907	    10.4904	    -4.7836	    14.2670	     7.4692	     0.0000	
    -0.2518	    -0.9232	    -1.3428	    12.3367	    -6.7139	     9.4833	    -5.3711	    13.5117	     6.7139	    -0.7553	
    -0.9232	    -1.6785	    -2.0142	    11.0779	    -7.3013	     8.6441	    -5.7068	    12.9242	     6.2103	    -1.1749	
    -1.3428	    -2.1820	    -2.3499	     9.9869	    -7.6370	     8.0566	    -5.5389	    12.5046	     5.9586	    -1.3428	
    -1.6785	    -2.4338	    -2.4338	     9.0637	    -7.7209	     7.6370	    -5.1193	    12.3367	     5.8746	    -1.3428	
    -1.8463	    -2.4338	    -2.2659	     8.3923	    -7.4692	     7.4692	    -4.5319	    12.3367	     5.9586	    -1.0910	
    -2.0142	    -2.3499	    -2.0142	     7.8049	    -7.0496	     7.3853	    -3.6926	    12.4207	     6.1264	    -0.7553	
    -2.0981	    -2.0981	    -1.5945	     7.4692	    -6.4621	     7.4692	    -2.9373	    12.5046	     6.4621	    -0.3357	
    -2.0981	    -1.8463	    -1.0910	     7.3013	    -5.7907	     7.6370	    -2.1820	    12.7563	     6.7139	     0.0839	
    -2.1820	    -1.5106	    -0.5875	     7.4692	    -5.1193	     7.9727	    -1.5106	    13.0081	     7.0496	     0.5035	
    -2.1820	    -1.1749	    -0.0839	     7.7209	    -4.5319	     8.3084	    -1.0071	    13.3438	     7.3013	     0.7553	
    -2.0981	    -0.9232	     0.3357	     8.1406	    -4.0283	     8.6441	    -0.7553	    13.5117	     7.3853	     0.9232	
    -2.0981	    -0.7553	     0.6714	     8.6441	    -3.6926	     8.9798	    -0.5875	    13.5956	     7.3853	     0.8392	
    -2.0981	    -0.7553	     0.8392	     9.1476	    -3.6087	     9.1476	    -0.6714	    13.5117	     7.3013	     0.5875	
    -2.1820	    -0.9232	     0.8392	     9.5673	    -3.6926	     9.1476	    -0.8392	    13.2599	     6.9656	     0.1678	
    -2.3499	    -1.3428	     0.6714	     9.8190	    -3.8605	     9.0637	    -1.0910	    12.9242	     6.4621	    -0.5035	
    -2.6855	    -1.8463	     0.3357	     9.8190	    -4.2801	     8.7280	    -1.3428	    12.4207	     5.8746	    -1.1749	
    -3.1891	    -2.5177	    -0.2518	     9.6512	    -4.7836	     8.2245	    -1.5945	    11.8332	     5.2872	    -1.8463	
    -3.8605	    -3.4409	    -0.9232	     9.1476	    -5.3711	     7.4692	    -1.8463	    11.0779	     4.5319	    -2.6016	
    -4.6997	    -4.5319	    -1.8463	     8.3084	    -6.1264	     6.5460	    -2.0981	    10.1547	     3.7766	    -3.2730	
    -5.7907	    -5.7068	    -2.9373	     7.0496	    -6.9656	     5.3711	    -2.3499	     9.1476	     2.9373	    -3.8605	
    -6.8817	    -6.8817	    -4.0283	     5.4550	    -7.8049	     4.0283	    -2.6016	     8.0566	     2.1820	    -4.3640	
    -8.0566	    -7.9727	    -5.0354	     3.5248	    -8.7280	     2.6016	    -2.7695	     7.0496	     1.5945	    -4.7836	
    -9.0637	    -8.8959	    -5.8746	     1.4267	    -9.3994	     1.1749	    -2.8534	     6.0425	     1.0910	    -4.9515	
    -9.8190	    -9.3994	    -6.4621	    -0.5875	    -9.9030	     0.0000	    -2.7695	     5.2032	     0.9232	    -4.8676	
   -10.4065	    -9.6512	    -6.7139	    -2.4338	   -10.0708	    -1.0071	    -2.6016	     4.5319	     0.8392	    -4.6997	
   -10.6583	    -9.5673	    -6.7978	    -3.8605	    -9.9869	    -1.6785	    -2.2659	     4.1962	     1.0071	    -4.4479	
   -10.7422	    -9.2316	    -6.6299	    -4.8676	    -9.7351	    -2.0142	    -1.9302	     3.9444	     1.2589	    -4.1962	
   -10.6583	    -8.7280	    -6.2943	    -5.3711	    -9.2316	    -2.0981	    -1.5106	     4.0283	     1.6785	    -3.8605	
   -10.3226	    -8.0566	    -5.7907	    -5.2872	    -8.6441	    -1.7624	    -1.1749	     4.3640	     2.0981	    -3.4409	
    -9.8190	    -7.3853	    -5.3711	    -4.7836	    -7.9727	    -1.2589	    -0.9232	     4.7836	     2.6016	    -3.1052	
    -9.1476	    -6.7139	    -4.9515	    -3.9444	    -7.3853	    -0.5875	    -0.9232	     5.2872	     3.1052	    -2.8534	
    -8.5602	    -6.2103	    -4.6158	    -2.9373	    -6.9656	     0.0839	    -1.0071	     5.7068	     3.5248	    -2.6016	
    -7.9727	    -5.9586	    -4.5319	    -1.9302	    -6.7139	     0.5875	    -1.4267	     6.0425	     3.6926	    -2.5177	
    -7.4692	    -5.8746	    -4.6158	    -0.9232	    -6.7139	     1.0071	    -2.0142	     6.0425	     3.6926	    -2.6855	
    -7.0496	    -6.0425	    -4.9515	    -0.1678	    -7.0496	     1.1749	    -2.7695	     5.8746	     3.4409	    -2.9373	
    -6.7978	    -6.3782	    -5.5389	     0.4196	    -7.5531	     1.0910	    -3.6926	     5.5389	     2.9373	    -3.3569	
    -6.5460	    -6.9656	    -6.2103	     0.8392	    -8.2245	     0.9232	    -4.6158	     4.9515	     2.3499	    -3.7766	
    -6.4621	    -7.5531	    -6.8817	     1.1749	    -9.0637	     0.5875	    -5.5389	     4.2801	     1.7624	    -4.2801	
    -6.4621	    -8.0566	    -7.4692	     1.4267	    -9.8190	     0.4196	    -6.2103	     3.7766	     1.3428	    -4.5319	
    -6.3782	    -8.4763	    -7.8888	     1.8463	   -10.3226	     0.3357	    -6.5460	     3.4409	     1.0910	    -4.5319	
    -6.2103	    -8.6441	    -7.9727	     2.5177	   -10.6583	     0.5875	    -6.4621	     3.3569	     1.1749	    -4.2801	
    -5.9586	    -8.5602	    -7.8049	     3.4409	   -10.5743	     1.1749	    -5.9586	     3.6926	     1.5945	    -3.6087	
    -5.7068	    -8.2245	    -7.3013	     4.6158	   -10.2386	     2.0981	    -5.2032	     4.3640	     2.3499	    -2.7695	
    -5.2872	    -7.7209	    -6.6299	     5.9586	    -9.7351	     3.1891	    -4.1122	     5.2872	     3.2730	    -1.6785
[truncated: 3,829,618 more chars]
