# Supplementary material for: Task-related functional connectivity in autism spectrum conditions: an EEG study using wavelet transform coherence
Source: Mol Autism. 2013 Jan 12;4:1. doi: 10.1186/2040-2392-4-1 (PMC3558480; doi:10.1186/2040-2392-4-1)
Supplement: Additional file 2 — Raw EEG data for the chair task (part 2). [file 2040-2392-4-1-S2.zip › ID29_chairs_attending_chairs.dat]

[Subject]	
[Date]	03/11/2009
[Time]	10:03:25
[Channels]	10
[Rate]	1000.000000
[Type]	Epoch
[Headers]	Yes
[Points]	401
[Xmin]	0.00000
[Sweeps]	90
[Accepted]	90
[Rejected]	0
[Domain]	Time
[Rows]	Points
[Electrode Labels]
[      P8]	[     TP8]	[      T8]	[      P7]	[     FT8]	[     TP7]	[      F8]	[      T7]	[     FT7]	[      F7]	
[Electrode XUnits]
[ Default]	[ Default]	[ Default]	[ Default]	[ Default]	[ Default]	[ Default]	[ Default]	[ Default]	[ Default]	
[Electrode YUnits]
[ Default]	[ Default]	[ Default]	[ Default]	[ Default]	[ Default]	[ Default]	[ Default]	[ Default]	[ Default]	
[Epoch Header]
[Trial Type]	23
[Accept]	1
[Correct]	0
[RT]	 0.000
[Resp]	0
[Epoch Data]
    20.8969	    14.1830	    23.9182	     6.4621	    14.2670	     4.9515	     9.5673	     7.0496	    20.4773	    13.6795	
    22.9950	    16.0294	    25.0092	     9.0637	    15.3580	     6.7139	    11.4975	     8.7280	    21.9879	    16.1133	
    24.7574	    17.9596	    26.1841	    11.8332	    16.6168	     8.8120	    13.6795	    10.4904	    23.4985	    18.6310	
    26.1841	    19.8898	    27.3590	    14.6027	    17.9596	    10.9100	    15.9454	    12.3367	    24.9252	    21.0648	
    27.1072	    21.7361	    28.6179	    17.0364	    19.5541	    13.0081	    18.1274	    13.9313	    26.1841	    23.2468	
    27.6108	    23.4146	    29.8767	    18.9667	    21.2326	    14.7705	    20.1416	    15.1901	    27.1072	    24.8413	
    27.6947	    24.5895	    30.9677	    20.0577	    22.9950	    15.9454	    21.6522	    15.7776	    27.4429	    25.6805	
    27.2751	    25.2609	    31.6391	    20.2255	    24.6735	    16.1972	    22.6593	    15.6097	    27.0233	    25.5966	
    26.3519	    25.1770	    31.6391	    19.5541	    26.1002	    15.6097	    23.0789	    14.5187	    25.7645	    24.6735	
    25.0931	    24.3378	    30.7999	    18.1274	    27.0233	    14.0991	    22.9111	    12.7563	    23.8342	    22.8271	
    23.4985	    22.7432	    29.2053	    16.3651	    27.5269	    11.9171	    22.1558	    10.5743	    21.4844	    20.5612	
    21.9040	    20.5612	    27.0233	    14.4348	    27.4429	     9.6512	    20.9808	     8.3923	    19.0506	    17.8757	
    20.3934	    18.1274	    24.5895	    12.6724	    26.7715	     7.4692	    19.3863	     6.5460	    16.7847	    15.2740	
    19.3024	    15.9454	    22.2397	    11.2457	    25.5966	     5.8746	    17.6239	     5.2872	    15.0223	    13.0920	
    18.7149	    14.0991	    20.2255	    10.4904	    23.9182	     4.8676	    15.7776	     4.9515	    13.9313	    11.4975	
    18.5471	    12.8403	    18.7149	    10.2386	    21.8201	     4.6997	    14.0152	     5.2032	    13.5117	    10.4904	
    18.6310	    12.0010	    17.5400	    10.2386	    19.4702	     4.9515	    12.5046	     6.0425	    13.5117	    10.1547	
    18.7149	    11.4136	    16.5329	    10.4065	    16.7007	     5.4550	    11.0779	     7.0496	    13.8474	    10.0708	
    18.7988	    10.9100	    15.6097	    10.4904	    13.7634	     6.1264	     9.6512	     8.0566	    14.1830	    10.2386	
    18.7988	    10.4904	    14.6866	    10.4904	    10.9100	     6.7978	     8.3923	     8.8120	    14.5187	    10.4065	
    18.7988	    10.2386	    14.0152	    10.5743	     8.4763	     7.6370	     7.5531	     9.4833	    14.8544	    10.7422	
    19.1345	    10.3226	    13.8474	    11.0779	     7.0496	     8.8120	     7.2174	    10.2386	    15.1901	    11.2457	
    19.9738	    10.9100	    14.4348	    12.1689	     6.9656	    10.4904	     7.6370	    11.2457	    15.8615	    12.0850	
    21.4844	    12.0850	    15.6097	    14.0991	     8.2245	    12.6724	     8.8959	    12.6724	    16.9525	    13.3438	
    23.4985	    13.7634	    17.4561	    16.8686	    10.9100	    15.4419	    10.9100	    14.6866	    18.5471	    15.1062	
    25.9323	    15.7776	    19.7220	    20.3094	    14.7705	    18.5471	    13.6795	    17.1204	    20.7291	    17.2043	
    28.7018	    18.0435	    22.3236	    24.4217	    19.6381	    21.9879	    16.8686	    20.0577	    23.4146	    19.6381	
    31.3873	    20.3934	    25.0931	    28.7857	    24.9252	    25.4288	    20.3094	    23.1628	    26.4359	    22.2397	
    33.9890	    22.6593	    27.8625	    33.1497	    30.2124	    28.6179	    23.8342	    26.2680	    29.5410	    24.7574	
    36.0870	    24.5895	    30.4642	    37.1780	    34.7443	    31.3034	    26.7715	    29.0375	    32.4783	    26.9394	
    37.4298	    25.9323	    32.3105	    40.5350	    37.9333	    33.3176	    28.9536	    31.0516	    34.7443	    28.4500	
    37.8494	    26.3519	    33.2336	    42.8009	    39.4440	    34.3246	    29.9606	    32.1426	    36.0870	    29.1214	
    37.0941	    25.7645	    32.9819	    44.0598	    39.1922	    34.2407	    29.7928	    32.1426	    36.3388	    28.7857	
    35.2478	    24.3378	    31.5552	    44.2276	    37.4298	    33.4015	    28.5339	    31.2195	    35.5835	    27.5269	
    32.6462	    22.3236	    29.1214	    43.7241	    34.4925	    31.8909	    26.6037	    29.5410	    33.9050	    25.5127	
    29.4571	    19.9738	    25.9323	    42.7170	    30.8838	    30.0446	    24.3378	    27.4429	    31.8069	    23.1628	
    26.1002	    17.6239	    22.2397	    41.6260	    27.0233	    28.1143	    22.0718	    25.0931	    29.4571	    20.8130	
    22.9111	    15.6937	    18.4631	    40.4510	    23.4985	    26.3519	    20.2255	    22.8271	    27.1912	    18.6310	
    20.0577	    14.1830	    14.9384	    39.3600	    20.5612	    24.9252	    18.8828	    20.8130	    25.0931	    16.8686	
    17.7917	    13.2599	    12.0010	    38.2690	    18.4631	    23.8342	    18.2114	    19.0506	    23.4146	    15.7776	
    15.9454	    12.7563	     9.6512	    36.9263	    17.2043	    22.9950	    18.2114	    17.5400	    22.0718	    15.1901	
    14.3509	    12.4207	     7.7209	    34.9121	    16.3651	    22.1558	    18.3792	    16.0294	    20.8130	    14.9384	
    12.6724	    11.8332	     6.0425	    32.1426	    15.7776	    20.9808	    18.5471	    14.5187	    19.5541	    14.9384	
    10.9100	    11.0779	     4.5319	    28.3661	    15.1062	    19.3024	    18.3792	    12.7563	    18.2114	    14.8544	
     8.9798	    10.0708	     3.3569	    23.9182	    14.5187	    17.1204	    17.8757	    10.8261	    16.7847	    14.6866	
     7.0496	     9.0637	     2.8534	    19.3024	    14.1830	    14.6027	    16.9525	     9.0637	    15.4419	    14.4348	
     5.2872	     8.2245	     3.1891	    14.9384	    14.1830	    12.0850	    15.6937	     7.5531	    14.1830	    14.0991	
     3.7766	     7.6370	     4.6158	    11.2457	    14.6866	     9.6512	    14.1830	     6.3782	    13.2599	    13.6795	
     2.6855	     7.3853	     7.1335	     8.2245	    15.6097	     7.4692	    12.5885	     5.6229	    12.5046	    13.0920	
     2.0142	     7.3013	    10.4065	     5.8746	    16.6168	     5.7068	    11.0779	     5.0354	    11.8332	    12.1689	
     1.7624	     7.3853	    14.0991	     4.0283	    17.6239	     4.1122	     9.7351	     4.5319	    11.2457	    10.9100	
     1.7624	     7.3853	    17.6239	     2.4338	    18.4631	     2.7695	     8.7280	     4.0283	    10.6583	     9.3994	
     1.9302	     7.3013	    20.6451	     1.0071	    18.9667	     1.5106	     7.9727	     3.3569	    10.0708	     7.5531	
     2.1820	     7.0496	    22.7432	    -0.0839	    19.1345	     0.3357	     7.5531	     2.6016	     9.3994	     5.6229	
     2.3499	     6.6299	    23.8342	    -1.0071	    18.7149	    -0.6714	     7.1335	     1.7624	     8.8120	     3.7766	
     2.4338	     5.9586	    24.0021	    -1.7624	    17.6239	    -1.5106	     6.6299	     1.0071	     8.2245	     2.1820	
     2.2659	     5.2032	    23.1628	    -2.2659	    15.9454	    -2.2659	     5.9586	     0.4196	     7.8049	     0.9232	
     2.0142	     4.2801	    21.6522	    -2.6016	    13.7634	    -2.8534	     5.0354	     0.0839	     7.5531	     0.1678	
     1.5945	     3.3569	    19.6381	    -2.9373	    11.2457	    -3.2730	     3.9444	     0.0000	     7.4692	    -0.0839	
     1.0071	     2.4338	    17.4561	    -3.1891	     8.6441	    -3.6926	     2.8534	     0.0839	     7.5531	     0.1678	
     0.5035	     1.7624	    15.3580	    -3.4409	     6.4621	    -4.0283	     2.0142	     0.4196	     7.7209	     0.7553	
     0.0000	     1.3428	    13.5956	    -3.6087	     5.1193	    -4.2801	     1.9302	     0.8392	     7.9727	     1.6785	
    -0.3357	     1.0910	    12.0850	    -3.7766	     4.7836	    -4.3640	     2.6855	     1.3428	     8.3084	     2.7695	
    -0.5035	     1.0071	    10.9100	    -3.8605	     5.7907	    -4.2801	     4.5319	     1.9302	     8.6441	     4.1122	
    -0.4196	     1.0910	    10.0708	    -3.6926	     7.9727	    -4.1122	     7.4692	     2.5177	     9.0637	     5.4550	
    -0.0839	     1.3428	     9.5673	    -3.2730	    10.8261	    -3.6926	    10.9940	     3.0212	     9.3994	     6.8817	
     0.5035	     1.8463	     9.3155	    -2.6016	    14.0991	    -3.1052	    14.8544	     3.5248	     9.8190	     8.3084	
     1.5106	     2.6016	     9.3155	    -1.6785	    17.1204	    -2.3499	    18.4631	     4.0283	    10.1547	     9.7351	
     2.7695	     3.8605	     9.7351	    -0.6714	    19.6381	    -1.5945	    21.3165	     4.4479	    10.4904	    11.0779	
     4.2801	     5.3711	    10.4065	     0.3357	    21.2326	    -0.8392	    23.1628	     4.6997	    10.7422	    12.2528	
     5.7907	     6.9656	    11.1618	     1.0910	    21.8201	    -0.2518	    23.9182	     4.6997	    10.7422	    13.0920	
     7.0496	     8.3084	    11.7493	     1.4267	    21.4005	     0.0000	    23.4985	     4.1962	    10.4065	    13.3438	
     7.9727	     9.2316	    12.0010	     1.1749	    20.0577	    -0.3357	    22.1558	     3.1891	     9.6512	    13.0081	
     8.3923	     9.3155	    11.6653	     0.2518	    17.8757	    -1.0910	    20.0577	     1.5945	     8.3923	    11.8332	
     8.3923	     8.7280	    10.7422	    -1.2589	    15.1901	    -2.3499	    17.4561	    -0.6714	     6.7978	     9.9869	
     7.8888	     7.5531	     9.4833	    -3.1052	    11.9171	    -4.0283	    14.4348	    -3.2730	     4.9515	     7.7209	
     7.1335	     6.0425	     8.0566	    -5.2032	     8.1406	    -6.0425	    11.1618	    -6.2943	     2.9373	     5.0354	
     6.2943	     4.4479	     6.7139	    -7.3013	     4.1962	    -8.2245	     7.8049	    -9.3994	     1.0071	     2.2659	
     5.2872	     2.9373	     5.5389	    -9.3994	     0.3357	   -10.5743	     4.5319	   -12.5885	    -0.9232	    -0.4196	
     4.3640	     1.5106	     4.8676	   -11.3297	    -2.8534	   -12.8403	     1.5106	   -15.4419	    -2.6855	    -2.7695	
     3.7766	     0.5035	     4.8676	   -13.0081	    -4.7836	   -14.8544	    -1.0071	   -17.7917	    -3.9444	    -4.6158	
     3.4409	    -0.1678	     5.4550	   -14.2670	    -5.1193	   -16.5329	    -2.7695	   -19.5541	    -4.7836	    -5.7068	
     3.6926	    -0.2518	     6.3782	   -15.1901	    -3.9444	   -17.6239	    -3.7766	   -20.5612	    -4.9515	    -6.0425	
     4.2801	     0.0839	     7.5531	   -15.6937	    -1.6785	   -18.1274	    -4.1962	   -20.8130	    -4.5319	    -5.7907	
     5.3711	     0.9232	     8.8120	   -15.7776	     1.5106	   -18.1274	    -4.1122	   -20.4773	    -3.5248	    -4.9515	
     6.6299	     2.0142	    10.0708	   -15.6937	     5.1193	   -17.6239	    -3.6926	   -19.5541	    -2.0981	    -3.8605	
     8.0566	     3.2730	    11.2457	   -15.4419	     9.0637	   -16.7007	    -3.0212	   -18.2953	    -0.5035	    -2.6855	
     9.3155	     4.4479	    12.2528	   -15.1062	    13.0081	   -15.5258	    -2.2659	   -16.7847	     1.0910	    -1.5106	
    10.3226	     5.4550	    13.1760	   -14.8544	    16.7007	   -14.4348	    -1.4267	   -15.3580	     2.4338	    -0.6714	
    10.9940	     6.2103	    13.8474	   -14.6027	    19.8898	   -13.3438	    -0.6714	   -13.9313	     3.4409	    -0.0839	
    11.4136	     6.7139	    14.2670	   -14.4348	    22.4075	   -12.3367	     0.1678	   -12.6724	     4.1962	     0.3357	
    11.6653	     7.1335	    14.6027	   -14.1830	    24.1699	   -11.4975	     1.0071	   -11.4136	     4.6158	     0.5875	
    11.8332	     7.4692	    14.7705	   -13.6795	    25.0092	   -10.5743	     1.8463	   -10.1547	     4.9515	     0.9232	
    12.0850	     7.7209	    14.7705	   -12.9242	    25.0931	    -9.6512	     2.7695	    -8.8120	     5.2872	     1.5106	
    12.2528	     7.8049	    14.5187	   -11.8332	    24.4217	    -8.7280	     3.7766	    -7.5531	     5.7068	     2.1820	
    12.4207	     7.7209	    14.0991	   -10.5743	    23.1628	    -7.8049	     4.8676	    -6.2943	     6.1264	     3.1891	
    12.5046	     7.3013	    13.2599	    -9.2316	    21.5683	    -6.9656	     6.0425	    -5.2032	     6.5460	     4.2801	
    12.3367	     6.6299	    12.0010	    -7.9727	    19.7220	    -6.1264	     7.3853	    -4.2801	     7.1335	     5.6229	
    12.0010	     5.6229	    10.3226	    -6.7978	    17.8757	    -5.3711	     8.9798	    -3.3569	     7.8888	     7.0496	
    11.4975	     4.4479	     8.3084	    -5.9586	    16.1972	    -4.6158	    10.8261	    -2.4338	     8.7280	     8.5602	
    10.6583	     3.1052	     6.0425	    -5.2872	    14.6866	    -4.0283	    12.8403	    -1.5106	     9.6512	     9.9869	
     9.6512	     1.6785	     3.5248	    -4.9515	    13.2599	    -3.4409	    14.8544	    -0.6714	    10.4904	    11.3297	
     8.3084	     0.0839	     0.8392	    -4.9515	    12.0010	    -3.1052	    16.6168	     0.0000	    11.2457	    12.3367	
     6.6299	    -1.5945	    -2.0142	    -5.2032	    10.5743	    -3.0212	    17.9596	     0.5035	    11.7493	    13.0081	
     4.5319	    -3.4409	    -4.7836	    -5.7907	     9.0637	    -3.1891	    18.3792	     0.6714	    11.8332	    13.1760	
     2.1820	    -5.4550	    -7.2174	    -6.6299	     7.3853	    -3.6926	    17.7078	     0.4196	    11.4136	    12.7563	
    -0.4196	    -7.3853	    -9.2316	    -7.5531	     5.6229	    -4.6158	    15.7776	    -0.3357	    10.4904	    11.7493	
    -3.2730	    -9.4833	   -10.7422	    -8.8120	     3.6926	    -6.0425	    12.5046	    -1.5945	     8.7280	     9.9869	
    -6.5460	   -11.7493	   -11.6653	   -10.3226	     1.5945	    -7.9727	     8.0566	    -3.5248	     6.2103	     7.6370	
   -10.2386	   -14.2670	   -12.2528	   -12.3367	    -0.6714	   -10.4904	     2.6016	    -6.1264	     2.9373	     4.6158	
   -14.2670	   -17.0364	   -12.5046	   -14.9384	    -3.0212	   -13.3438	    -3.2730	    -9.3155	    -0.9232	     1.0071	
   -18.4631	   -19.9738	   -12.4207	   -18.0435	    -5.4550	   -16.6168	    -9.2316	   -12.9242	    -5.1193	    -2.7695	
   -22.6593	   -23.0789	   -12.2528	   -21.4005	    -7.7209	   -20.0577	   -14.9384	   -16.7007	    -9.3155	    -6.7139	
   -26.6876	   -26.1002	   -12.0850	   -24.8413	    -9.9030	   -23.4146	   -20.0577	   -20.3934	   -13.2599	   -10.4904	
   -30.4642	   -29.1214	   -12.3367	   -28.2822	   -11.9171	   -26.6876	   -24.5895	   -23.9182	   -16.7847	   -14.0152	
   -33.8211	   -31.9748	   -13.1760	   -31.4713	   -14.0152	   -29.7089	   -28.3661	   -27.1072	   -19.8059	   -17.1204	
   -36.7584	   -34.7443	   -14.7705	   -34.4086	   -16.1972	   -32.3944	   -31.3873	   -29.9606	   -22.2397	   -19.7220	
   -39.3600	   -37.1780	   -16.9525	   -36.9263	   -18.6310	   -34.7443	   -33.7372	   -32.2266	   -24.1699	   -21.8201	
   -41.3742	   -39.3600	   -19.4702	   -38.9404	   -21.0648	   -36.6745	   -35.4156	   -33.9890	   -25.4288	   -23.3307	
   -42.8848	   -41.1224	   -22.0718	   -40.3671	   -23.4985	   -38.1012	   -36.3388	   -35.0800	   -26.1002	   -24.2538	
   -43.7241	   -42.3813	   -24.5895	   -41.1224	   -25.6805	   -38.7726	   -36.4227	   -35.4156	   -26.2680	   -24.5056	
   -43.9758	   -43.0527	   -26.7715	   -40.9546	   -27.3590	   -38.7726	   -35.6674	   -34.9960	   -25.8484	   -24.0021	
   -43.5562	   -42.9688	   -28.5339	   -39.9475	   -28.4500	   -37.9333	   -34.0729	   -33.8211	   -24.8413	   -22.8271	
   -42.6331	   -42.2134	   -29.8767	   -38.1851	   -28.9536	   -36.3388	   -31.7230	   -31.8069	   -23.3307	   -21.0648	
   -41.2064	   -40.7867	   -30.7159	   -35.5835	   -28.7857	   -33.9890	   -28.8696	   -29.2053	   -21.3165	   -18.7988	
   -39.5279	   -38.7726	   -31.2195	   -32.4783	   -27.9465	   -31.0516	   -25.6805	   -26.1002	   -18.9667	   -16.1972	
   -37.5977	   -36.4227	   -31.3873	   -29.0375	   -26.5198	   -27.7786	   -22.3236	   -22.8271	   -16.4490	   -13.5956	
   -35.5835	   -33.9050	   -31.3873	   -25.4288	   -24.4217	   -24.3378	   -19.1345	   -19.4702	   -14.0152	   -11.1618	
   -33.5693	   -31.4713	   -31.3034	   -21.9879	   -21.6522	   -20.8969	   -16.0294	   -16.3651	   -11.6653	    -9.0637	
   -31.6391	   -29.2892	   -31.2195	   -18.8828	   -18.3792	   -17.8757	   -13.3438	   -13.6795	    -9.6512	    -7.4692	
   -29.9606	   -27.6108	   -31.3034	   -16.2811	   -14.9384	   -15.3580	   -11.1618	   -11.6653	    -8.0566	    -6.5460	
   -28.7857	   -26.5198	   -31.4713	   -14.4348	   -11.9171	   -13.5117	    -9.6512	   -10.5743	    -7.1335	    -6.2943	
   -28.1982	   -25.8484	   -31.4713	   -13.3438	    -9.7351	   -12.5885	    -9.0637	   -10.4904	    -6.8817	    -6.7978	
   -28.1982	   -25.7645	   -31.0516	   -13.0920	    -8.6441	   -12.5046	    -9.2316	   -11.3297	    -7.3013	    -7.9727	
   -28.7857	   -25.9323	   -29.9606	   -13.5956	    -8.8120	   -13.2599	   -10.2386	   -12.9242	    -8.2245	    -9.6512	
   -29.7089	   -26.1841	   -27.8625	   -14.6027	    -9.8190	   -14.6027	   -11.6653	   -15.0223	    -9.3994	   -11.5814	
   -30.7999	   -26.6037	   -24.9252	   -15.9454	   -11.3297	   -16.2811	   -13.4277	   -17.2882	   -10.7422	   -13.5956	
   -31.8909	   -26.9394	   -21.5683	   -17.3721	   -12.9242	   -18.0435	   -15.1062	   -19.4702	   -11.8332	   -15.4419	
   -32.8979	   -27.2751	   -18.0435	   -18.6310	   -14.0152	   -19.5541	   -16.6168	   -21.2326	   -12.7563	   -16.8686	
   -33.8211	   -27.6108	   -14.8544	   -19.6381	   -14.4348	   -20.8130	   -17.5400	   -22.5754	   -13.3438	   -17.6239	
   -34.4086	   -27.9465	   -12.0850	   -20.3934	   -14.0152	   -21.6522	   -17.8757	   -23.3307	   -13.5117	   -17.8757	
   -34.8282	   -28.2822	    -9.9869	   -20.8969	   -12.8403	   -22.0718	   -17.5400	   -23.5825	   -13.3438	   -17.3721	
   -34.8282	   -28.5339	    -8.4763	   -21.1487	   -11.2457	   -22.2397	   -16.6168	   -23.4146	   -12.8403	   -16.3651	
   -34.4925	   -28.7018	    -7.5531	   -21.3165	    -9.4833	   -22.0718	   -15.2740	   -22.8271	   -12.0850	   -14.9384	
   -33.8211	   -28.6179	    -6.9656	   -21.2326	    -7.8888	   -21.6522	   -13.6795	   -21.8201	   -11.0779	   -13.2599	
   -32.7301	   -28.3661	    -6.6299	   -20.7291	    -6.2943	   -20.9808	   -11.8332	   -20.6451	    -9.9869	   -11.5814	
   -31.3034	   -27.6947	    -6.3782	   -19.7220	    -4.8676	   -20.1416	    -9.9869	   -19.3024	    -8.8120	    -9.9869	
   -29.7089	   -26.7715	    -6.2943	   -18.3792	    -3.6087	   -19.0506	    -8.3084	   -18.0435	    -7.8049	    -8.6441	
   -28.0304	   -25.8484	    -6.3782	   -16.7847	    -2.7695	   -17.9596	    -7.0496	   -16.8686	    -7.1335	    -7.8888	
   -26.5198	   -25.0092	    -6.7978	   -15.3580	    -2.4338	   -17.2043	    -6.3782	   -16.1972	    -6.7978	    -7.7209	
   -25.4288	   -24.6735	    -7.8888	   -14.2670	    -2.8534	   -16.8686	    -6.3782	   -16.1972	    -7.0496	    -8.3084	
   -24.9252	   -25.0092	    -9.5673	   -13.9313	    -3.9444	   -17.1204	    -7.3013	   -16.7847	    -7.8888	    -9.6512	
   -25.0931	   -25.9323	   -11.7493	   -14.2670	    -5.5389	   -17.8757	    -8.7280	   -17.8757	    -9.2316	   -11.5814	
   -25.7645	   -27.2751	   -14.2670	   -15.2740	    -7.4692	   -19.0506	   -10.7422	   -19.3863	   -10.7422	   -13.7634	
   -27.0233	   -28.8696	   -16.7847	   -16.7007	    -9.5673	   -20.5612	   -12.8403	   -21.1487	   -12.3367	   -16.1133	
   -28.6179	   -30.5481	   -19.2184	   -18.4631	   -11.4975	   -22.1558	   -15.1062	   -22.8271	   -13.9313	   -18.2953	
   -30.2963	   -32.0587	   -21.4005	   -20.4773	   -13.2599	   -23.7503	   -17.3721	   -24.3378	   -15.2740	   -20.1416	
   -31.9748	   -33.5693	   -23.3307	   -22.4915	   -14.8544	   -25.4288	   -19.6381	   -25.6805	   -16.3651	   -21.5683	
   -33.5693	   -34.8282	   -25.0092	   -24.4217	   -16.3651	   -26.9394	   -21.8201	   -26.6037	   -17.2043	   -22.4075	
   -34.8282	   -36.0031	   -26.3519	   -26.1841	   -17.9596	   -28.1982	   -24.0021	   -27.1912	   -17.7078	   -22.8271	
   -35.6674	   -36.9263	   -27.3590	   -27.5269	   -19.4702	   -29.1214	   -26.0162	   -27.2751	   -17.9596	   -22.6593	
   -36.0870	   -37.5977	   -28.1143	   -28.4500	   -20.8969	   -29.5410	   -27.6108	   -27.0233	   -17.7917	   -21.9879	
   -36.0031	   -38.0173	   -28.4500	   -28.7857	   -22.1558	   -29.3732	   -28.6179	   -26.2680	   -17.2043	   -20.8969	
   -35.5835	   -38.1851	   -28.3661	   -28.5339	   -23.2468	   -28.7018	   -28.8696	   -25.1770	   -16.1972	   -19.3024	
   -34.8282	   -38.0173	   -28.0304	   -27.9465	   -24.0021	   -27.4429	   -28.3661	   -23.8342	   -14.9384	   -17.3721	
   -33.9050	   -37.5977	   -27.4429	   -27.1072	   -24.5895	   -25.9323	   -27.3590	   -22.3236	   -13.3438	   -15.2740	
   -32.8979	   -37.1780	   -26.6876	   -26.1841	   -25.0931	   -24.1699	   -26.0162	   -20.8130	   -11.7493	   -13.1760	
   -31.8909	   -36.6745	   -26.0162	   -25.2609	   -25.3448	   -22.4915	   -24.5056	   -19.2184	   -10.3226	   -11.4136	
   -30.8838	   -36.1710	   -25.1770	   -24.3378	   -25.2609	   -20.7291	   -22.7432	   -17.7078	    -8.9798	    -9.9030	
   -29.7089	   -35.5835	   -24.4217	   -23.3307	   -24.7574	   -19.1345	   -20.8969	   -16.3651	    -7.9727	    -8.7280	
   -28.3661	   -35.0800	   -23.4985	   -22.1558	   -23.7503	   -17.5400	   -18.8828	   -15.1062	    -7.0496	    -7.8888	
   -27.0233	   -34.6603	   -22.6593	   -20.9808	   -22.4075	   -16.1133	   -16.7847	   -14.0152	    -6.4621	    -7.3013	
   -25.7645	   -34.3246	   -21.8201	   -19.7220	   -21.1487	   -14.8544	   -14.8544	   -13.0920	    -6.0425	    -6.9656	
   -24.5895	   -34.3246	   -21.2326	   -18.7149	   -20.1416	   -13.9313	   -13.2599	   -12.5885	    -5.9586	    -6.9656	
   -23.7503	   -34.4086	   -20.8130	   -18.1274	   -19.4702	   -13.2599	   -12.2528	   -12.4207	    -6.2103	    -7.1335	
   -23.0789	   -34.7443	   -20.4773	   -17.9596	   -18.9667	   -13.0081	   -11.7493	   -12.5885	    -6.6299	    -7.5531	
   -22.5754	   -34.9121	   -20.2255	   -18.2953	   -18.3792	   -13.0920	   -11.4975	   -13.0081	    -7.2174	    -7.8888	
   -22.0718	   -34.9121	   -19.9738	   -19.0506	   -17.2043	   -13.3438	   -11.4136	   -13.5956	    -7.7209	    -8.1406	
   -21.5683	   -34.4086	   -19.5541	   -20.0577	   -15.3580	   -13.9313	   -11.2457	   -14.2670	    -8.1406	    -8.1406	
   -20.9808	   -33.4854	   -19.0506	   -21.1487	   -12.8403	   -14.7705	   -10.8261	   -14.8544	    -8.3084	    -7.8888	
   -20.3094	   -32.2266	   -18.4631	   -22.3236	   -10.0708	   -15.6937	   -10.1547	   -15.1901	    -8.2245	    -7.2174	
   -19.8059	   -30.7999	   -17.9596	   -23.3307	    -7.4692	   -16.8686	    -9.3994	   -15.3580	    -7.8888	    -6.3782	
   -19.3863	   -29.4571	   -17.5400	   -24.4217	    -5.5389	   -18.0435	    -8.5602	   -15.2740	    -7.3853	    -5.2872	
   -19.1345	   -28.1982	   -17.3721	   -25.3448	    -4.3640	   -19.1345	    -7.8049	   -14.9384	    -6.6299	    -4.1962	
   -19.1345	   -27.3590	   -17.3721	   -26.1002	    -3.9444	   -20.1416	    -7.0496	   -14.4348	    -5.7907	    -3.1052	
   -19.3024	   -26.7715	   -17.4561	   -26.6876	    -4.1962	   -20.8969	    -6.3782	   -13.8474	    -4.8676	    -2.1820	
   -19.6381	   -26.3519	   -17.6239	   -27.0233	    -4.6997	   -21.3165	    -5.6229	   -13.2599	    -4.0283	    -1.4267	
   -19.9738	   -26.1002	   -17.8757	   -26.9394	    -5.4550	   -21.4005	    -4.9515	   -12.5885	    -3.1891	    -0.8392	
   -20.2255	   -26.0162	   -18.1274	   -26.5198	    -6.2103	   -21.2326	    -4.2801	   -11.9171	    -2.5177	    -0.4196	
   -20.4773	   -26.0162	   -18.5471	   -25.8484	    -7.0496	   -20.8130	    -3.7766	   -11.4136	    -2.0981	    -0.1678	
   -20.7291	   -26.1002	   -18.9667	   -25.0931	    -7.8888	   -20.3934	    -3.6087	   -11.1618	    -2.0142	    -0.1678	
   -20.9808	   -26.1841	   -19.3863	   -24.2538	    -8.6441	   -19.9738	    -3.7766	   -11.1618	    -2.0981	    -0.2518	
   -21.1487	   -26.2680	   -19.6381	   -23.6664	    -9.3155	   -19.6381	    -4.1122	   -11.3297	    -2.5177	    -0.5875	
   -21.2326	   -26.1841	   -19.4702	   -23.0789	    -9.6512	   -19.3863	    -4.6997	   -11.5814	    -3.0212	    -1.0071	
   -21.1487	   -25.9323	   -18.7149	   -22.7432	    -9.5673	   -19.2184	    -5.3711	   -12.0010	    -3.4409	    -1.3428	
   -20.8130	   -25.4288	   -17.3721	   -22.4915	    -9.2316	   -19.0506	    -5.9586	   -12.3367	    -3.8605	    -1.5945	
   -20.3934	   -24.7574	   -15.6937	   -22.4915	    -8.6441	   -18.9667	    -6.5460	   -12.6724	    -4.1122	    -1.7624	
   -19.8059	   -24.1699	   -14.0152	   -22.5754	    -7.8049	   -18.9667	    -7.0496	   -12.9242	    -4.2801	    -1.7624	
   -19.1345	   -23.5825	   -12.5885	   -22.7432	    -7.0496	   -19.0506	    -7.4692	   -13.1760	    -4.3640	    -1.6785	
   -18.5471	   -23.2468	   -11.6653	   -23.0789	    -6.5460	   -19.1345	    -7.8888	   -13.4277	    -4.3640	    -1.5945	
   -18.1274	   -23.1628	   -11.0779	   -23.5825	    -6.2943	   -19.3863	    -8.3923	   -13.6795	    -4.3640	    -1.5945	
   -17.7078	   -23.2468	   -10.9940	   -24.0860	    -6.2943	   -19.5541	    -8.8120	   -13.8474	    -4.3640	    -1.5106	
   -17.3721	   -23.6664	   -11.3297	   -24.5056	    -6.5460	   -19.6381	    -9.2316	   -13.8474	    -4.3640	    -1.3428	
   -17.0364	   -24.0860	   -11.8332	   -24.7574	    -6.9656	   -19.6381	    -9.4833	   -13.7634	    -4.2801	    -1.1749	
   -16.7847	   -24.5895	   -12.5046	   -24.7574	    -7.4692	   -19.3024	    -9.5673	   -13.3438	    -4.1962	    -0.9232	
   -16.3651	   -24.9252	   -13.2599	   -24.4217	    -7.9727	   -18.8828	    -9.4833	   -12.7563	    -4.0283	    -0.5875	
   -15.9454	   -25.0092	   -13.8474	   -23.4985	    -8.3084	   -18.2114	    -9.2316	   -11.9171	    -3.7766	    -0.3357	
   -15.3580	   -24.7574	   -14.1830	   -22.1558	    -8.5602	   -17.3721	    -8.7280	   -10.9100	    -3.5248	     0.0000	
   -14.7705	   -24.0021	   -14.2670	   -20.3094	    -8.7280	   -16.4490	    -8.1406	    -9.8190	    -3.3569	     0.1678	
   -14.1830	   -22.9111	   -14.0991	   -18.1274	    -8.8120	   -15.5258	    -7.6370	    -8.8120	    -3.1891	     0.1678	
   -13.6795	   -21.6522	   -13.7634	   -15.9454	    -9.0637	   -14.7705	    -7.3013	    -7.9727	    -3.2730	    -0.0839	
   -13.3438	   -20.3934	   -13.5117	   -14.0152	    -9.4833	   -14.0991	    -7.3013	    -7.5531	    -3.5248	    -0.5875	
   -13.1760	   -19.3863	   -13.1760	   -12.4207	   -10.0708	   -13.6795	    -7.8049	    -7.4692	    -3.8605	    -1.3428	
   -13.1760	   -18.6310	   -12.9242	   -11.3297	   -10.7422	   -13.4277	    -8.5602	    -7.8049	    -4.3640	    -2.1820	
   -13.1760	   -18.1274	   -12.5046	   -10.6583	   -11.0779	   -13.4277	    -9.3994	    -8.3084	    -4.8676	    -3.1052	
   -13.0920	   -17.7917	   -11.8332	   -10.4065	   -10.8261	   -13.6795	    -9.9869	    -8.9798	    -5.2032	    -3.8605	
   -13.0081	   -17.5400	   -10.8261	   -10.4065	    -9.9030	   -13.9313	    -9.9030	    -9.4833	    -5.2872	    -4.3640	
   -12.5885	   -17.1204	    -9.3994	   -10.4065	    -8.1406	   -14.1830	    -9.2316	    -9.7351	    -5.0354	    -4.4479	
   -12.0010	   -16.5329	    -7.8049	   -10.4065	    -5.9586	   -14.1830	    -7.8888	    -9.6512	    -4.3640	    -4.1962	
   -11.0779	   -15.7776	    -5.9586	   -10.2386	    -3.6087	   -13.9313	    -6.0425	    -9.0637	    -3.2730	    -3.3569	
    -9.8190	   -14.7705	    -4.1122	    -9.8190	    -1.3428	   -13.2599	    -3.8605	    -8.1406	    -1.8463	    -2.2659	
    -8.2245	   -13.5117	    -2.2659	    -9.1476	     0.6714	   -12.1689	    -1.6785	    -6.8817	    -0.1678	    -0.8392	
    -6.6299	   -12.1689	    -0.4196	    -8.3084	     2.3499	   -10.9100	     0.2518	    -5.4550	     1.5106	     0.6714	
    -5.0354	   -10.8261	     1.1749	    -7.5531	     3.6926	    -9.5673	     1.8463	    -4.1122	     3.0212	     2.0981	
    -3.6926	    -9.6512	     2.4338	    -6.8817	     4.6158	    -8.3923	     2.7695	    -3.0212	     4.2801	     3.2730	
    -2.6855	    -8.6441	     3.3569	    -6.4621	     4.9515	    -7.5531	     2.9373	    -2.3499	     4.9515	     3.9444	
    -2.0142	    -7.9727	     3.6926	    -6.2943	     4.7836	    -7.0496	     2.4338	    -2.2659	     5.0354	     4.1962	
    -1.8463	    -7.7209	     3.5248	    -6.2103	     4.1122	    -6.9656	     1.3428	    -2.5177	     4.6158	     4.0283	
    -1.9302	    -7.7209	     3.0212	    -6.3782	     3.1052	    -7.2174	    -0.0839	    -3.1052	     3.6926	     3.3569	
    -2.4338	    -8.0566	     2.1820	    -6.6299	     1.7624	    -7.8049	    -1.7624	    -3.9444	     2.5177	     2.4338	
    -3.2730	    -8.7280	     1.0910	    -7.0496	     0.3357	    -8.5602	    -3.4409	    -4.9515	     1.0071	     1.2589	
    -4.2801	    -9.8190	    -0.0839	    -7.7209	    -1.3428	    -9.4833	    -5.2032	    -5.9586	    -0.5875	    -0.0839	
    -5.6229	   -11.1618	    -1.4267	    -8.5602	    -3.1052	   -10.4904	    -6.8817	    -7.1335	    -2.3499	    -1.5106	
    -7.2174	   -12.8403	    -2.9373	    -9.6512	    -5.1193	   -11.5814	    -8.6441	    -8.3084	    -4.0283	    -3.0212	
    -8.8959	   -14.7705	    -4.4479	   -10.9940	    -7.2174	   -12.7563	   -10.3226	    -9.3994	    -5.6229	    -4.3640	
   -10.5743	   -16.7847	    -5.9586	   -12.3367	    -9.2316	   -13.7634	   -11.8332	   -10.3226	    -6.8817	    -5.5389	
   -12.1689	   -18.6310	    -7.3013	   -13.7634	   -11.1618	   -14.6866	   -13.0920	   -11.0779	    -7.8049	    -6.3782	
   -13.5117	   -20.2255	    -8.3923	   -15.0223	   -12.8403	   -15.2740	   -14.0152	   -11.4136	    -8.2245	    -6.8817	
   -14.5187	   -21.4005	    -9.3155	   -15.9454	   -14.2670	   -15.5258	   -14.6027	   -11.3297	    -8.2245	    -6.7978	
   -15.3580	   -22.2397	    -9.9030	   -16.5329	   -15.4419	   -15.5258	   -14.7705	   -10.9940	    -7.8049	    -6.4621	
   -15.9454	   -22.6593	   -10.4065	   -16.8686	   -16.3651	   -15.3580	   -14.6866	   -10.4065	    -7.1335	    -5.8746	
   -16.5329	   -22.9950	   -10.9940	   -17.1204	   -17.2882	   -15.1062	   -14.3509	    -9.8190	    -6.4621	    -5.1193	
   -17.2043	   -23.2468	   -11.6653	   -17.2882	   -18.1274	   -14.8544	   -14.0152	    -9.2316	    -5.7068	    -4.4479	
   -17.8757	   -23.4985	   -12.5046	   -17.4561	   -18.7988	   -14.6866	   -13.5117	    -8.7280	    -5.0354	    -3.9444	
   -18.5471	   -23.8342	   -13.5117	   -17.5400	   -19.3024	   -14.4348	   -12.9242	    -8.2245	    -4.4479	    -3.4409	
   -19.1345	   -24.0860	   -14.5187	   -17.3721	   -19.3863	   -13.9313	   -12.1689	    -7.6370	    -3.7766	    -3.1052	
   -19.4702	   -24.1699	   -15.2740	   -17.0364	   -19.0506	   -13.1760	   -11.2457	    -6.8817	    -3.1052	    -2.7695	
   -19.5541	   -24.0021	   -15.7776	   -16.3651	   -18.1274	   -12.1689	   -10.1547	    -5.8746	    -2.3499	    -2.5177	
   -19.3024	   -23.5825	   -15.9454	   -15.4419	   -16.6168	   -10.9940	    -8.8120	    -4.8676	    -1.5945	    -2.2659	
   -18.7988	   -22.9950	   -15.6097	   -14.4348	   -14.5187	    -9.7351	    -7.2174	    -3.9444	    -0.8392	    -2.0981	
   -18.1274	   -22.2397	   -14.7705	   -13.2599	   -12.0010	    -8.5602	    -5.5389	    -3.1891	    -0.3357	    -2.1820	
   -17.2882	   -21.4844	   -13.3438	   -12.0850	    -9.3155	    -7.5531	    -3.8605	    -2.8534	    -0.1678	    -2.6016	
   -16.4490	   -20.8130	   -11.5814	   -10.9100	    -6.6299	    -6.8817	    -2.3499	    -2.9373	    -0.4196	    -3.4409	
   -15.6937	   -20.2255	    -9.6512	    -9.9030	    -4.3640	    -6.3782	    -1.3428	    -3.4409	    -1.0910	    -4.6158	
   -14.8544	   -19.7220	    -7.7209	    -9.0637	    -2.7695	    -6.1264	    -0.8392	    -4.3640	    -2.0142	    -6.1264	
   -14.0991	   -19.3863	    -6.0425	    -8.3923	    -1.8463	    -6.0425	    -1.0910	    -5.3711	    -3.1052	    -7.6370	
   -13.2599	   -19.1345	    -4.8676	    -7.9727	    -1.6785	    -6.0425	    -1.9302	    -6.2943	    -4.1962	    -8.8959	
   -12.3367	   -18.8828	    -4.1962	    -7.8049	    -2.1820	    -6.2103	    -3.2730	    -7.0496	    -5.2032	    -9.9030	
   -11.4975	   -18.6310	    -3.8605	    -8.0566	    -2.9373	    -6.2943	    -4.8676	    -7.4692	    -5.8746	   -10.3226	
   -10.6583	   -18.4631	    -3.8605	    -8.5602	    -3.9444	    -6.5460	    -6.5460	    -7.4692	    -6.3782	   -10.4065	
    -9.9030	   -18.2953	    -4.0283	    -9.3994	    -4.7836	    -6.8817	    -8.0566	    -7.3013	    -6.6299	    -9.9869	
    -9.2316	   -18.2114	    -4.4479	   -10.2386	    -5.3711	    -7.2174	    -9.1476	    -6.8817	    -6.5460	    -9.2316	
    -8.7280	   -18.2114	    -5.1193	   -11.2457	    -5.6229	    -7.8049	    -9.7351	    -6.3782	    -6.2943	    -8.2245	
    -8.3923	   -18.3792	    -6.0425	   -12.1689	    -5.3711	    -8.5602	    -9.6512	    -6.1264	    -5.7907	    -7.1335	
    -8.1406	   -18.7988	    -7.3013	   -13.0081	    -4.8676	    -9.4833	    -9.0637	    -6.0425	    -5.2032	    -6.0425	
    -8.0566	   -19.3024	    -9.0637	   -13.6795	    -4.2801	   -10.6583	    -8.2245	    -6.3782	    -4.6158	    -5.1193	
    -8.1406	   -19.8898	   -11.1618	   -14.2670	    -4.0283	   -12.0010	    -7.3013	    -7.0496	    -4.1962	    -4.4479	
    -8.3084	   -20.4773	   -13.5117	   -14.6866	    -4.3640	   -13.4277	    -6.5460	    -7.9727	    -3.9444	    -4.1962	
    -8.4763	   -20.8969	   -15.8615	   -14.9384	    -5.2872	   -14.8544	    -6.0425	    -9.1476	    -4.0283	    -4.1962	
    -8.5602	   -20.8969	   -17.7917	   -15.0223	    -6.7978	   -15.9454	    -5.7068	   -10.1547	    -4.1962	    -4.4479	
    -8.4763	   -20.3094	   -18.9667	   -14.7705	    -8.7280	   -16.8686	    -5.5389	   -11.0779	    -4.4479	    -4.8676	
    -8.0566	   -19.2184	   -19.4702	   -14.3509	   -10.9100	   -17.2882	    -5.6229	   -11.7493	    -4.6997	    -5.2872	
    -7.3013	   -17.7078	   -19.2184	   -13.6795	   -13.1760	   -17.4561	    -6.0425	   -12.1689	    -4.8676	    -5.7907	
    -6.3782	   -16.0294	   -18.5471	   -12.9242	   -15.6097	   -17.2882	    -6.7139	   -12.3367	    -4.9515	    -6.1264	
    -5.1193	   -14.3509	   -17.5400	   -12.0010	   -18.0435	   -16.8686	    -7.7209	   -12.2528	    -4.8676	    -6.3782	
    -3.6926	   -12.7563	   -16.1972	   -11.1618	   -20.5612	   -16.2811	    -8.9798	   -11.9171	    -4.6997	    -6.4621	
    -2.2659	   -11.3297	   -14.6027	   -10.4065	   -22.9950	   -15.6097	   -10.4904	   -11.3297	    -4.2801	    -6.3782	
    -0.6714	    -9.9030	   -12.5046	    -9.9030	   -25.0931	   -14.9384	   -11.9171	   -10.6583	    -3.7766	    -6.0425	
     0.7553	    -8.5602	    -9.7351	    -9.6512	   -26.3519	   -14.3509	   -13.1760	    -9.8190	    -3.2730	    -5.6229	
     1.9302	    -7.1335	    -6.2103	    -9.7351	   -26.1841	   -13.9313	   -14.0991	    -9.0637	    -2.6855	    -5.0354	
     2.7695	    -5.8746	    -2.0981	   -10.0708	   -24.2538	   -13.6795	   -14.4348	    -8.3084	    -2.2659	    -4.4479	
     3.1052	    -4.6158	     2.3499	   -10.7422	   -20.3094	   -13.6795	   -14.0991	    -7.7209	    -1.9302	    -3.8605	
     2.9373	    -3.6087	     6.7978	   -11.4136	   -14.6027	   -13.6795	   -12.9242	    -7.2174	    -1.7624	    -3.2730	
     2.3499	    -2.8534	    10.9100	   -12.0010	    -7.6370	   -13.6795	   -10.8261	    -6.7978	    -1.7624	    -2.6855	
     1.5945	    -2.4338	    14.3509	   -12.2528	    -0.1678	   -13.5117	    -7.7209	    -6.5460	    -1.7624	    -2.0981	
     0.7553	    -2.4338	    16.7007	   -11.9171	     6.8817	   -13.1760	    -4.0283	    -6.2943	    -1.8463	    -1.4267	
     0.0839	    -2.6016	    17.9596	   -10.9940	    12.7563	   -12.5885	     0.0000	    -6.2103	    -2.0142	    -0.8392	
    -0.2518	    -2.9373	    18.2953	    -9.5673	    17.1204	   -12.0010	     3.8605	    -6.2943	    -2.3499	    -0.2518	
    -0.3357	    -3.3569	    17.7917	    -7.8888	    19.7220	   -11.4136	     6.9656	    -6.6299	    -2.9373	     0.0839	
    -0.4196	    -3.9444	    16.7007	    -6.4621	    20.7291	   -11.2457	     9.0637	    -7.5531	    -3.8605	    -0.0839	
    -0.6714	    -4.6158	    15.1062	    -5.4550	    20.3934	   -11.4136	     9.9869	    -8.9798	    -5.2032	    -0.7553	
    -1.2589	    -5.5389	    13.0920	    -5.2032	    18.8828	   -12.1689	     9.7351	   -10.8261	    -7.0496	    -1.9302	
    -2.0981	    -6.5460	    10.6583	    -5.6229	    16.4490	   -13.2599	     8.4763	   -13.0920	    -9.0637	    -3.6926	
    -3.1052	    -7.5531	     8.0566	    -6.6299	    13.3438	   -14.5187	     6.3782	   -15.3580	   -11.1618	    -5.7068	
    -4.1962	    -8.4763	     5.3711	    -7.8049	     9.7351	   -15.7776	     3.6926	   -17.3721	   -13.0081	    -7.8049	
    -5.0354	    -9.3155	     2.7695	    -8.9798	     5.7907	   -16.7007	     0.4196	   -18.9667	   -14.3509	    -9.8190	
    -5.6229	    -9.9030	     0.4196	    -9.8190	     1.7624	   -17.1204	    -3.1891	   -19.7220	   -15.0223	   -11.4975	
    -5.8746	   -10.4065	    -1.7624	   -10.1547	    -2.3499	   -17.0364	    -7.0496	   -19.7220	   -15.0223	   -12.6724	
    -5.7907	   -10.8261	    -3.7766	    -9.9869	    -6.3782	   -16.4490	   -10.7422	   -18.9667	   -14.3509	   -13.3438	
    -5.3711	   -11.2457	    -5.4550	    -9.3994	   -10.1547	   -15.5258	   -14.2670	   -17.5400	   -13.0920	   -13.3438	
    -4.6997	   -11.5814	    -6.8817	    -8.5602	   -13.5956	   -14.2670	   -17.3721	   -15.6097	   -11.4975	   -12.8403	
    -3.8605	   -11.8332	    -7.9727	    -7.6370	   -16.3651	   -13.0081	   -19.8059	   -13.5956	    -9.7351	   -12.0010	
    -2.9373	   -11.9171	    -8.6441	    -6.7139	   -18.3792	   -11.6653	   -21.4005	   -11.5814	    -7.9727	   -10.9100	
    -2.0981	   -11.8332	    -8.8959	    -5.8746	   -19.5541	   -10.4065	   -22.0718	    -9.7351	    -6.3782	    -9.7351	
    -1.2589	   -11.5814	    -8.8120	    -5.1193	   -19.8898	    -9.2316	   -22.0718	    -8.2245	    -5.0354	    -8.7280	
    -0.5035	   -11.2457	    -8.3084	    -4.4479	   -19.4702	    -8.2245	   -21.3165	    -6.9656	    -3.8605	    -7.8049	
     0.3357	   -10.7422	    -7.3853	    -3.6087	   -18.0435	    -7.1335	   -19.8898	    -5.9586	    -2.9373	    -6.9656	
     1.2589	    -9.9869	    -6.0425	    -2.6016	   -15.5258	    -6.1264	   -17.7078	    -4.9515	    -1.9302	    -6.2103	
     2.3499	    -9.0637	    -4.1962	    -1.2589	   -12.1689	    -4.9515	   -14.9384	    -4.0283	    -1.0071	    -5.5389	
     3.6087	    -7.9727	    -2.0981	     0.2518	    -8.0566	    -3.9444	   -11.7493	    -3.1052	    -0.0839	    -5.1193	
     4.7836	    -7.0496	    -0.0839	     1.9302	    -3.7766	    -2.9373	    -8.4763	    -2.2659	     0.5875	    -4.9515	
     5.7068	    -6.4621	     1.6785	     3.3569	     0.0000	    -2.0981	    -5.4550	    -1.7624	     1.0910	    -5.1193	
     6.2103	    -6.3782	     2.6855	     4.5319	     2.6855	    -1.6785	    -3.1891	    -1.5945	     1.1749	    -5.7907	
     6.1264	    -6.9656	     2.8534	     5.2032	     4.1962	    -1.6785	    -1.8463	    -1.8463	     0.8392	    -6.8817	
     5.3711	    -8.3084	     2.0981	     5.2032	     4.3640	    -2.2659	    -1.3428	    -2.7695	     0.0000	    -8.3084	
     3.9444	   -10.4065	     0.5875	     4.6158	     3.5248	    -3.5248	    -1.6785	    -4.1122	    -1.2589	   -10.1547	
     2.0142	   -13.0081	    -1.5106	     3.5248	     1.9302	    -5.2032	    -2.6855	    -5.9586	    -3.0212	   -12.0850	
    -0.0839	   -15.6937	    -3.6926	     2.0142	    -0.0839	    -7.1335	    -4.0283	    -7.9727	    -4.8676	   -14.0152	
    -1.9302	   -17.9596	    -5.5389	     0.5875	    -2.0142	    -9.0637	    -5.4550	    -9.8190	    -6.6299	   -15.6097	
    -3.1891	   -19.3024	    -6.7978	    -0.5875	    -3.6087	   -10.5743	    -6.8817	   -11.1618	    -7.8888	   -16.5329	
    -3.6087	   -19.5541	    -7.2174	    -1.2589	    -4.6997	   -11.4975	    -7.9727	   -11.7493	    -8.5602	   -16.6168	
    -3.1891	   -18.7149	    -6.8817	    -1.3428	    -5.3711	   -11.7493	    -8.7280	   -11.5814	    -8.4763	   -15.8615	
    -2.0981	   -17.0364	    -5.9586	    -0.9232	    -5.4550	   -11.4136	    -8.9798	   -10.7422	    -7.8049	   -14.4348	
    -0.6714	   -14.8544	    -4.6158	     0.0000	    -5.0354	   -10.7422	    -8.5602	    -9.3994	    -6.7139	   -12.4207	
     0.8392	   -12.5046	    -3.1052	     1.0910	    -4.4479	    -9.6512	    -7.6370	    -7.8049	    -5.2032	   -10.1547	
     2.1820	   -10.2386	    -1.5945	     2.1820	    -3.7766	    -8.4763	    -6.2103	    -6.1264	    -3.6926	    -7.8888	
     3.1891	    -8.3923	    -0.3357	     3.1891	    -3.2730	    -7.2174	    -4.6997	    -4.6158	    -2.0981	    -5.7068	
     3.7766	    -6.9656	     0.5035	     3.8605	    -3.1891	    -6.0425	    -3.3569	    -3.3569	    -0.8392	    -3.8605	
     3.9444	    -6.2103	     0.7553	     4.1962	    -3.6926	    -5.1193	    -2.5177	    -2.5177	     0.0839	    -2.5177	
     3.7766	    -6.0425	     0.2518	     4.1962	    -4.6158	    -4.5319	    -2.2659	    -2.1820	     0.5035	    -1.7624	
     3.1891	    -6.5460	    -0.9232	     3.7766	    -5.7907	    -4.3640	    -2.6016	    -2.4338	     0.4196	    -1.7624	
     2.4338	    -7.6370	    -2.8534	     3.2730	    -7.1335	    -4.4479	    -3.3569	    -3.1052	    -0.1678	    -2.3499	
     1.5106	    -8.9798	    -5.2032	     2.6016	    -8.3084	    -4.8676	    -4.4479	    -4.1962	    -1.1749	    -3.5248	
     0.4196	   -10.4904	    -7.6370	     2.0142	    -8.9798	    -5.4550	    -5.6229	    -5.4550	    -2.4338	    -5.0354	
    -0.5875	   -12.0850	    -9.9030	     1.4267	    -9.2316	    -6.1264	    -6.8817	    -6.8817	    -3.9444	    -6.9656	
    -1.6785	   -13.5956	   -12.0010	     0.8392	    -8.9798	    -6.9656	    -8.1406	    -8.3923	    -5.4550	    -8.9798	
    -2.8534	   -15.1901	   -13.8474	     0.1678	    -8.6441	    -7.8888	    -9.3994	    -9.9869	    -7.1335	   -11.1618	
    -4.1122	   -16.7847	   -15.6097	    -0.6714	    -8.4763	    -9.0637	   -10.7422	   -11.6653	    -8.8120	   -13.2599	
    -5.5389	   -18.5471	   -17.1204	    -1.7624	    -8.8120	   -10.4904	   -12.1689	   -13.3438	   -10.4065	   -15.2740	
    -6.9656	   -20.3934	   -18.2114	    -3.1052	    -9.5673	   -12.0010	   -13.6795	   -15.0223	   -12.0010	   -17.1204	
    -8.3923	   -22.1558	   -18.5471	    -4.6158	   -10.5743	   -13.6795	   -14.9384	   -16.6168	   -13.4277	   -18.4631	
    -9.6512	   -23.5825	   -17.7917	    -6.2103	   -11.4136	   -15.2740	   -15.8615	   -18.0435	   -14.6027	   -19.4702	
   -10.6583	   -24.6735	   -16.1133	    -7.9727	   -12.1689	   -16.7847	   -16.3651	   -19.2184	   -15.5258	   -20.0577	
   -11.4136	   -25.3448	   -13.7634	    -9.8190	   -12.5885	   -18.0435	   -16.3651	   -20.1416	   -16.2811	   -20.3094	
   -11.9171	   -25.7645	   -11.2457	   -11.6653	   -12.9242	   -19.1345	   -15.9454	   -20.8969	   -16.8686	   -20.2255	
   -12.1689	   -25.9323	    -8.9798	   -13.5956	   -13.1760	   -19.9738	   -15.3580	   -21.3165	   -17.2882	   -19.9738	
   -12.0850	   -25.8484	    -7.2174	   -15.4419	   -13.5117	   -20.5612	   -14.4348	   -21.5683	   -17.4561	   -19.5541	
   -11.7493	   -25.5127	    -6.1264	   -17.1204	   -13.9313	   -20.8969	   -13.5117	   -21.4844	   -17.4561	   -19.0506	
   -11.0779	   -24.8413	    -5.4550	   -18.4631	   -14.2670	   -21.0648	   -12.4207	   -21.0648	   -17.2882	   -18.5471	
   -10.1547	   -23.9182	    -5.0354	   -19.3863	   -14.5187	   -20.8969	   -11.4975	   -20.5612	   -17.0364	   -18.0435	
    -9.0637	   -22.6593	    -4.8676	   -19.8898	   -14.6027	   -20.6451	   -10.7422	   -19.9738	   -16.7007	   -17.7917	
    -7.8888	   -21.2326	    -4.7836	   -19.9738	   -14.3509	   -20.3094	   -10.3226	   -19.3863	   -16.3651	   -17.7078	
    -6.7139	   -19.4702	    -4.6158	   -19.4702	   -13.6795	   -19.8059	   -10.1547	   -18.9667	   -16.1972	   -17.7917	
    -5.4550	   -17.5400	    -4.2801	   -18.5471	   -12.3367	   -19.1345	   -10.1547	   -18.6310	   -16.1133	   -17.9596	
    -4.1122	   -15.2740	    -3.7766	   -17.0364	   -10.2386	   -18.2114	   -10.0708	   -18.2953	   -15.9454	   -17.9596	
    -2.7695	   -12.8403	    -2.8534	   -15.1062	    -7.3013	   -16.9525	    -9.6512	   -17.9596	   -15.7776	   -17.7917	
    -1.1749	   -10.1547	    -1.5945	   -12.7563	    -3.8605	   -15.3580	    -8.8120	   -17.2882	   -15.2740	   -17.1204	
     0.5035	    -7.3013	     0.0000	   -10.3226	    -0.0839	   -13.7634	    -7.3853	   -16.4490	   -14.4348	   -15.9454	
     2.2659	    -4.3640	     1.9302	    -7.7209	     3.7766	   -12.0850	    -5.4550	   -15.2740	   -13.2599	   -14.1830	
     4.1962	    -1.5106	     4.0283	    -5.2032	     7.3853	   -10.6583	    -3.1891	   -13.9313	   -11.7493	   -12.0010	
     6.0425	     1.2589	     6.2103	    -2.7695	    10.5743	    -9.4833	    -0.8392	   -12.5046	   -10.1547	    -9.5673	
     7.8888	     3.6926	     8.1406	    -0.6714	    13.1760	    -8.4763	     1.2589	   -11.0779	    -8.4763	    -7.0496	
     9.4833	     5.6229	     9.8190	     1.1749	    14.9384	    -7.7209	     2.8534	    -9.7351	    -6.8817	    -4.6997	
    10.7422	     6.7139	    10.7422	     2.6855	    15.8615	    -7.1335	     3.8605	    -8.7280	    -5.7068	    -2.6855	
    11.4136	     6.9656	    10.9940	     3.7766	    15.9454	    -6.8817	     4.3640	    -7.9727	    -4.8676	    -1.1749	
    11.4136	     6.3782	    10.3226	     4.4479	    15.3580	    -6.7978	     4.3640	    -7.7209	    -4.5319	    -0.1678	
    10.6583	     4.8676	     8.9798	     4.6997	    14.1830	    -7.0496	     4.0283	    -7.8049	    -4.5319	     0.1678	
     9.3155	     2.6855	     6.9656	     4.6158	    12.5885	    -7.5531	     3.6087	    -8.1406	    -4.9515	     0.0000	
     7.3853	     0.0000	     4.5319	     4.1962	    10.9100	    -8.2245	     3.1052	    -8.7280	    -5.6229	    -0.5875	
     5.2032	    -2.9373	     1.7624	     3.5248	     9.0637	    -8.9798	     2.6016	    -9.4833	    -6.4621	    -1.5945	
     2.9373	    -5.8746	    -1.0910	     2.5177	     7.2174	    -9.7351	     2.0981	   -10.2386	    -7.3013	    -2.8534	
     0.9232	    -8.4763	    -3.7766	     1.4267	     5.5389	   -10.4065	     1.6785	   -10.9940	    -8.1406	    -4.1962	
    -0.7553	   -10.6583	    -5.9586	     0.1678	     3.8605	   -10.9100	     1.1749	   -11.5814	    -8.8959	    -5.3711	
    -2.0142	   -12.1689	    -7.5531	    -1.0071	     2.1820	   -11.2457	     0.6714	   -12.0010	    -9.4833	    -6.3782	
    -2.7695	   -12.9242	    -8.3923	    -2.0981	     0.3357	   -11.4975	     0.0000	   -12.2528	    -9.8190	    -7.0496	
    -3.2730	   -13.0081	    -8.5602	    -3.1052	    -1.6785	   -11.6653	    -0.9232	   -12.2528	    -9.9869	    -7.4692	
    -3.5248	   -12.5885	    -8.1406	    -4.0283	    -3.9444	   -11.9171	    -2.0981	   -12.1689	   -10.0708	    -7.6370	
    -3.6087	   -11.7493	    -7.3013	    -5.0354	    -6.4621	   -12.2528	    -3.5248	   -12.0010	    -9.9030	    -7.5531	
    -3.6926	   -10.9100	    -6.3782	    -6.0425	    -9.2316	   -12.7563	    -5.0354	   -11.8332	    -9.7351	    -7.3013	
    -3.8605	   -10.2386	    -5.5389	    -7.0496	   -12.0010	   -13.3438	    -6.7139	   -11.7493	    -9.3155	    -6.8817	
    -4.1962	    -9.9030	    -4.9515	    -7.9727	   -14.8544	   -13.9313	    -8.8120	   -11.5814	    -8.8959	    -6.3782	
    -4.6158	    -9.9030	    -4.6158	    -8.7280	   -17.6239	   -14.3509	   -11.3297	   -11.4136	    -8.3084	    -5.9586	
    -5.2032	   -10.2386	    -4.3640	    -9.3994	   -20.1416	   -14.6027	   -14.2670	   -11.1618	    -7.6370	    -5.4550	
    -5.9586	   -10.7422	    -4.1122	    -9.8190	   -22.0718	   -14.7705	   -17.5400	   -10.9100	    -7.0496	    -4.9515	
    -6.6299	   -11.4136	    -3.7766	    -9.9869	   -23.0789	   -14.7705	   -20.6451	   -10.5743	    -6.5460	    -4.6158	
    -7.1335	   -12.0850	    -3.4409	    -9.8190	   -23.0789	   -14.6866	   -23.4985	   -10.2386	    -6.1264	    -4.3640	
    -7.4692	   -12.6724	    -3.2730	    -9.3994	   -22.0718	   -14.5187	   -25.5127	    -9.9869	    -5.8746	    -4.2801	
    -7.6370	   -13.3438	    -3.5248	    -8.6441	   -20.2255	   -14.1830	   -26.6037	    -9.8190	    -5.8746	    -4.3640	
    -7.8049	   -14.0152	    -4.1122	    -7.8888	   -17.9596	   -13.7634	   -26.6037	    -9.8190	    -5.9586	    -4.6158	
    -7.9727	   -14.7705	    -5.0354	    -7.0496	   -15.4419	   -13.2599	   -25.6805	    -9.9869	    -6.2103	    -4.9515	
    -8.0566	   -15.3580	    -6.1264	    -6.3782	   -12.6724	   -12.8403	   -23.6664	   -10.2386	    -6.5460	    -5.3711	
    -8.0566	   -15.8615	    -7.1335	    -5.7907	    -9.6512	   -12.3367	   -20.8130	   -10.7422	    -6.7978	    -5.6229	
    -7.8049	   -15.9454	    -7.9727	    -5.2872	    -6.5460	   -11.9171	   -17.2882	   -11.2457	    -6.8817	    -5.7068	
    -7.3013	   -15.7776	    -8.4763	    -4.9515	    -3.2730	   -11.5814	   -13.3438	   -11.6653	    -6.9656	    -5.6229	
    -6.5460	   -15.2740	    -8.6441	    -4.5319	    -0.3357	   -11.2457	    -9.2316	   -12.0010	    -6.8817	    -5.3711	
    -5.5389	   -14.4348	    -8.3923	    -4.1962	     2.0142	   -10.9100	    -5.4550	   -12.1689	    -6.6299	    -4.8676	
    -4.2801	   -13.4277	    -7.7209	    -3.7766	     3.6087	   -10.5743	    -2.1820	   -12.0850	    -6.2103	    -4.1962	
    -3.1052	   -12.1689	    -6.7139	    -3.4409	     4.4479	   -10.2386	     0.3357	   -11.9171	    -5.7907	    -3.4409	
    -1.9302	   -10.9940	    -5.4550	    -3.2730	     4.2801	   -10.0708	     2.0981	   -11.5814	    -5.3711	    -2.6855	
    -1.0910	    -9.9869	    -4.2801	    -3.1891	     3.2730	    -9.9869	     3.1052	   -11.2457	    -5.0354	    -1.9302	
    -0.5035	    -9.3994	    -3.5248	    -3.4409	     1.5106	   -10.0708	     3.2730	   -10.9100	    -4.8676	    -1.4267	
[Epoch Header]
[Trial Type]	23
[Accept]	1
[Correct]	0
[RT]	 0.000
[Resp]	0
[Epoch Data]
    -5.0354	   -12.1689	   -18.6310	   -16.4490	   -19.0506	   -10.7422	   -18.1274	   -14.0991	   -10.3226	    -9.3155	
    -6.4621	   -14.0152	   -19.8059	   -17.6239	   -18.6310	   -12.4207	   -18.5471	   -15.4419	   -12.0010	   -10.9940	
    -7.8888	   -15.8615	   -20.3934	   -18.6310	   -17.3721	   -13.8474	   -18.4631	   -16.4490	   -13.3438	   -12.5046	
    -9.3155	   -17.4561	   -20.3094	   -19.3863	   -15.4419	   -14.7705	   -18.0435	   -17.0364	   -14.2670	   -13.6795	
   -10.4065	   -18.7149	   -19.7220	   -19.7220	   -13.1760	   -15.1062	   -17.2043	   -17.0364	   -14.7705	   -14.4348	
   -11.1618	   -19.6381	   -18.6310	   -19.5541	   -10.7422	   -14.7705	   -16.1972	   -16.5329	   -14.6866	   -14.6027	
   -11.4136	   -20.0577	   -17.1204	   -18.9667	    -8.3084	   -13.9313	   -15.0223	   -15.3580	   -13.9313	   -14.1830	
   -11.1618	   -20.0577	   -15.4419	   -17.7917	    -6.1264	   -12.4207	   -13.6795	   -13.6795	   -12.5885	   -13.0920	
   -10.4904	   -19.5541	   -13.6795	   -16.1133	    -4.3640	   -10.5743	   -12.2528	   -11.5814	   -10.7422	   -11.3297	
    -9.4833	   -18.7149	   -11.9171	   -14.0991	    -3.1891	    -8.4763	   -10.8261	    -9.1476	    -8.6441	    -9.2316	
    -8.2245	   -17.6239	   -10.3226	   -11.9171	    -2.6855	    -6.2943	    -9.4833	    -6.7139	    -6.5460	    -6.9656	
    -6.8817	   -16.3651	    -8.8120	    -9.8190	    -2.8534	    -4.3640	    -8.3923	    -4.5319	    -4.6997	    -4.8676	
    -5.6229	   -15.0223	    -7.5531	    -7.8888	    -3.4409	    -2.7695	    -7.5531	    -2.6855	    -3.1891	    -3.0212	
    -4.3640	   -13.6795	    -6.5460	    -6.2103	    -4.3640	    -1.6785	    -7.0496	    -1.3428	    -2.2659	    -1.6785	
    -3.3569	   -12.3367	    -5.9586	    -4.8676	    -5.2872	    -0.9232	    -6.9656	    -0.4196	    -1.9302	    -0.8392	
    -2.5177	   -10.9100	    -5.7068	    -3.8605	    -6.1264	    -0.6714	    -7.0496	     0.0839	    -2.0981	    -0.5035	
    -1.9302	    -9.6512	    -5.7907	    -3.1891	    -6.5460	    -0.8392	    -7.3853	     0.1678	    -2.6855	    -0.5035	
    -1.5106	    -8.3923	    -6.2103	    -2.7695	    -6.4621	    -1.3428	    -7.7209	     0.0839	    -3.6087	    -0.7553	
    -1.1749	    -7.3853	    -6.9656	    -2.5177	    -5.9586	    -1.9302	    -8.0566	    -0.2518	    -4.6158	    -1.2589	
    -1.0910	    -6.7139	    -8.1406	    -2.4338	    -5.1193	    -2.5177	    -8.1406	    -0.5035	    -5.6229	    -1.7624	
    -1.0910	    -6.3782	    -9.5673	    -2.5177	    -4.4479	    -3.1052	    -8.3084	    -0.8392	    -6.5460	    -2.2659	
    -1.3428	    -6.5460	   -11.3297	    -2.6855	    -4.2801	    -3.5248	    -8.3923	    -1.1749	    -7.3013	    -2.7695	
    -1.9302	    -7.2174	   -13.1760	    -3.0212	    -4.6997	    -3.9444	    -8.5602	    -1.5106	    -7.8049	    -3.2730	
    -2.8534	    -8.2245	   -14.7705	    -3.4409	    -5.7907	    -4.1962	    -8.8120	    -2.0142	    -8.1406	    -3.6926	
    -3.9444	    -9.3994	   -15.9454	    -3.8605	    -7.1335	    -4.4479	    -9.0637	    -2.5177	    -8.1406	    -4.1122	
    -5.1193	   -10.6583	   -16.3651	    -4.1962	    -8.3923	    -4.6997	    -9.1476	    -3.1891	    -7.8049	    -4.2801	
    -6.2103	   -11.8332	   -16.1972	    -4.5319	    -9.2316	    -4.7836	    -9.1476	    -3.8605	    -7.3013	    -4.2801	
    -7.1335	   -12.9242	   -15.6937	    -4.6997	    -9.6512	    -4.8676	    -9.0637	    -4.4479	    -6.5460	    -4.1962	
    -7.8888	   -13.9313	   -15.1901	    -4.7836	    -9.9030	    -4.8676	    -9.0637	    -5.0354	    -5.7068	    -3.9444	
    -8.5602	   -14.9384	   -15.0223	    -4.8676	   -10.3226	    -4.7836	    -9.3155	    -5.3711	    -4.7836	    -3.6087	
    -9.1476	   -15.9454	   -15.2740	    -4.9515	   -10.8261	    -4.8676	    -9.9030	    -5.6229	    -4.1122	    -3.2730	
    -9.7351	   -16.8686	   -15.7776	    -5.2032	   -11.6653	    -4.9515	   -10.9940	    -5.7907	    -3.6087	    -3.1891	
   -10.4065	   -17.7078	   -16.3651	    -5.7068	   -12.6724	    -5.2032	   -12.5885	    -5.9586	    -3.3569	    -3.2730	
   -11.0779	   -18.3792	   -16.9525	    -6.4621	   -13.7634	    -5.5389	   -14.5187	    -6.1264	    -3.4409	    -3.6087	
   -11.6653	   -18.8828	   -17.3721	    -7.4692	   -14.8544	    -5.8746	   -16.7007	    -6.3782	    -3.7766	    -4.1122	
   -12.0850	   -19.1345	   -17.7078	    -8.3923	   -15.7776	    -6.1264	   -18.9667	    -6.7139	    -4.1962	    -4.6997	
   -12.2528	   -19.2184	   -17.9596	    -9.2316	   -16.7007	    -6.2103	   -20.9808	    -6.9656	    -4.6997	    -5.2872	
   -12.2528	   -19.1345	   -18.2114	    -9.6512	   -17.5400	    -6.1264	   -22.5754	    -7.3013	    -5.1193	    -5.7907	
   -11.9171	   -18.8828	   -18.3792	    -9.6512	   -18.2114	    -5.7907	   -23.5825	    -7.5531	    -5.5389	    -6.2103	
   -11.3297	   -18.5471	   -18.2953	    -9.1476	   -18.7149	    -5.2872	   -24.0021	    -7.7209	    -5.7068	    -6.4621	
   -10.4065	   -17.9596	   -17.8757	    -8.0566	   -18.9667	    -4.5319	   -23.9182	    -7.6370	    -5.6229	    -6.5460	
    -9.3155	   -17.2882	   -16.9525	    -6.4621	   -18.9667	    -3.4409	   -23.2468	    -7.2174	    -5.2032	    -6.2943	
    -7.9727	   -16.4490	   -15.5258	    -4.5319	   -18.7149	    -2.0981	   -22.1558	    -6.3782	    -4.4479	    -5.6229	
    -6.3782	   -15.4419	   -13.9313	    -2.2659	   -18.5471	    -0.5035	   -20.6451	    -5.1193	    -3.1891	    -4.6158	
    -4.5319	   -14.2670	   -12.2528	     0.0839	   -18.6310	     1.3428	   -18.9667	    -3.4409	    -1.5945	    -3.2730	
    -2.6016	   -12.8403	   -10.8261	     2.3499	   -19.2184	     3.3569	   -17.2882	    -1.5106	     0.2518	    -1.5106	
    -0.5035	   -11.4136	    -9.9030	     4.5319	   -20.2255	     5.2872	   -15.7776	     0.5875	     2.2659	     0.3357	
     1.4267	   -10.0708	    -9.5673	     6.3782	   -21.4005	     7.0496	   -14.5187	     2.6016	     4.1122	     2.3499	
     3.2730	    -8.8959	    -9.8190	     7.9727	   -22.3236	     8.3084	   -13.6795	     4.3640	     5.7907	     4.1962	
     4.8676	    -8.0566	   -10.6583	     9.0637	   -22.4075	     9.1476	   -13.1760	     5.7068	     6.8817	     5.7068	
     6.0425	    -7.5531	   -11.8332	     9.6512	   -21.0648	     9.3994	   -12.9242	     6.4621	     7.4692	     6.8817	
     6.7139	    -7.4692	   -13.3438	     9.8190	   -18.1274	     8.9798	   -12.7563	     6.5460	     7.3013	     7.4692	
     6.8817	    -7.6370	   -15.1062	     9.3994	   -13.8474	     8.2245	   -12.4207	     6.0425	     6.5460	     7.4692	
     6.6299	    -8.0566	   -17.1204	     8.5602	    -8.8120	     6.9656	   -11.9171	     4.9515	     5.2032	     6.8817	
     6.0425	    -8.4763	   -19.3024	     7.3853	    -4.1122	     5.4550	   -11.0779	     3.5248	     3.3569	     5.8746	
     5.1193	    -8.9798	   -21.4844	     5.9586	    -0.3357	     3.7766	    -9.9869	     1.8463	     1.3428	     4.6158	
     4.1122	    -9.3155	   -23.2468	     4.5319	     1.9302	     2.1820	    -8.8959	     0.1678	    -0.8392	     3.1052	
     3.1052	    -9.4833	   -24.4217	     3.1891	     2.6016	     0.7553	    -7.8049	    -1.4267	    -2.8534	     1.6785	
     2.2659	    -9.4833	   -24.5895	     2.0142	     2.0981	    -0.4196	    -6.8817	    -2.6855	    -4.5319	     0.5035	
     1.8463	    -9.4833	   -23.9182	     1.1749	     0.8392	    -1.0910	    -5.9586	    -3.5248	    -5.7907	    -0.4196	
     1.7624	    -9.3155	   -22.4915	     0.6714	    -0.6714	    -1.3428	    -5.0354	    -3.8605	    -6.2943	    -0.7553	
     2.0142	    -9.2316	   -20.8130	     0.3357	    -2.0142	    -1.0910	    -3.9444	    -3.7766	    -6.0425	    -0.6714	
     2.4338	    -9.1476	   -19.1345	     0.3357	    -3.0212	    -0.4196	    -2.7695	    -3.2730	    -4.9515	    -0.0839	
     2.9373	    -9.0637	   -17.5400	     0.5035	    -3.4409	     0.5875	    -1.2589	    -2.3499	    -3.1891	     1.0910	
     3.3569	    -8.8959	   -15.9454	     0.9232	    -3.2730	     1.8463	     0.4196	    -1.1749	    -0.8392	     2.6016	
     3.7766	    -8.4763	   -14.0152	     1.4267	    -2.1820	     3.2730	     2.1820	     0.2518	     1.7624	     4.3640	
     4.1122	    -7.6370	   -11.4975	     1.9302	    -0.5035	     4.5319	     4.0283	     1.8463	     4.4479	     6.2103	
     4.3640	    -6.6299	    -8.3923	     2.1820	     1.4267	     5.5389	     5.6229	     3.3569	     6.8817	     8.0566	
     4.4479	    -5.4550	    -5.0354	     2.0981	     3.2730	     6.0425	     6.6299	     4.6997	     8.8120	     9.4833	
     4.3640	    -4.5319	    -1.7624	     1.4267	     4.4479	     5.8746	     6.7978	     5.6229	     9.9869	    10.4065	
     4.0283	    -4.1122	     0.7553	     0.3357	     4.8676	     4.9515	     5.7907	     5.8746	    10.3226	    10.7422	
     3.4409	    -4.2801	     2.3499	    -1.2589	     4.4479	     3.4409	     3.5248	     5.3711	     9.8190	    10.3226	
     2.5177	    -5.2032	     3.0212	    -3.1891	     3.5248	     1.3428	     0.1678	     4.1962	     8.6441	     9.3155	
     1.4267	    -6.6299	     2.6855	    -5.4550	     2.3499	    -1.0071	    -3.7766	     2.4338	     6.8817	     7.8049	
     0.3357	    -8.3923	     1.5945	    -7.8049	     1.0910	    -3.5248	    -7.8888	     0.3357	     4.6997	     6.0425	
    -0.6714	   -10.2386	    -0.2518	   -10.1547	    -0.3357	    -5.8746	   -11.6653	    -2.0142	     2.2659	     4.1962	
    -1.5945	   -12.1689	    -2.7695	   -12.2528	    -2.0981	    -7.9727	   -14.8544	    -4.4479	    -0.2518	     2.2659	
    -2.3499	   -13.9313	    -5.7907	   -14.1830	    -4.1962	    -9.7351	   -17.4561	    -6.7139	    -2.9373	     0.4196	
    -2.8534	   -15.4419	    -9.2316	   -15.6937	    -6.6299	   -11.0779	   -19.3863	    -8.8959	    -5.7068	    -1.2589	
    -3.2730	   -16.7007	   -12.8403	   -16.9525	    -9.2316	   -12.0010	   -20.6451	   -10.7422	    -8.4763	    -2.7695	
    -3.4409	   -17.7078	   -16.3651	   -17.8757	   -11.9171	   -12.5046	   -21.5683	   -12.3367	   -11.0779	    -4.1122	
    -3.6087	   -18.4631	   -19.5541	   -18.5471	   -14.6027	   -12.8403	   -22.0718	   -13.6795	   -13.5956	    -5.2872	
    -3.6926	   -18.9667	   -22.1558	   -19.0506	   -17.1204	   -12.9242	   -22.3236	   -14.6866	   -15.8615	    -6.2943	
    -4.0283	   -19.3024	   -24.0021	   -19.3863	   -19.4702	   -12.8403	   -22.5754	   -15.3580	   -17.8757	    -7.2174	
    -4.5319	   -19.4702	   -25.0931	   -19.5541	   -21.5683	   -12.8403	   -22.8271	   -15.9454	   -19.6381	    -8.1406	
    -5.3711	   -19.4702	   -25.1770	   -19.7220	   -23.3307	   -12.9242	   -23.1628	   -16.4490	   -21.1487	    -9.1476	
    -6.2943	   -19.5541	   -24.4217	   -19.7220	   -24.5056	   -13.2599	   -23.4146	   -16.8686	   -22.4075	   -10.0708	
    -7.3013	   -19.6381	   -22.9111	   -19.8059	   -25.0092	   -13.7634	   -23.5825	   -17.2882	   -23.2468	   -10.9940	
    -8.2245	   -19.8898	   -21.0648	   -19.8898	   -24.6735	   -14.5187	   -23.4985	   -17.6239	   -23.7503	   -11.8332	
    -8.9798	   -20.3094	   -19.2184	   -20.0577	   -23.5825	   -15.3580	   -23.1628	   -17.9596	   -23.6664	   -12.6724	
    -9.5673	   -20.8969	   -17.8757	   -20.1416	   -22.0718	   -16.1133	   -22.6593	   -18.1274	   -22.9111	   -13.3438	
    -9.9869	   -21.7361	   -17.2882	   -20.1416	   -20.3094	   -16.6168	   -21.9879	   -18.1274	   -21.5683	   -13.8474	
   -10.2386	   -22.5754	   -17.5400	   -19.8898	   -18.5471	   -16.7847	   -21.2326	   -17.7078	   -19.5541	   -14.0991	
   -10.1547	   -23.2468	   -18.2114	   -19.2184	   -16.8686	   -16.4490	   -20.4773	   -16.9525	   -17.0364	   -14.0991	
    -9.8190	   -23.6664	   -19.1345	   -18.1274	   -15.4419	   -15.6937	   -19.8059	   -15.7776	   -14.2670	   -13.7634	
    -9.1476	   -23.4985	   -19.8898	   -16.6168	   -14.1830	   -14.5187	   -19.2184	   -14.3509	   -11.4136	   -13.0920	
    -8.3084	   -22.9111	   -20.4773	   -14.9384	   -13.1760	   -13.2599	   -18.7988	   -12.8403	    -8.8959	   -12.3367	
    -7.4692	   -21.9040	   -20.7291	   -13.1760	   -12.5885	   -12.0010	   -18.6310	   -11.4975	    -6.7978	   -11.5814	
    -6.7139	   -20.6451	   -20.5612	   -11.5814	   -12.3367	   -10.8261	   -18.7149	   -10.4065	    -5.2032	   -10.9100	
    -6.1264	   -19.0506	   -19.9738	   -10.0708	   -12.5046	    -9.8190	   -19.1345	    -9.6512	    -4.2801	   -10.3226	
    -5.7068	   -17.2043	   -19.0506	    -8.7280	   -12.8403	    -8.8959	   -19.7220	    -9.2316	    -3.6926	    -9.7351	
    -5.3711	   -15.1062	   -17.7917	    -7.5531	   -13.1760	    -8.0566	   -20.3094	    -9.0637	    -3.5248	    -9.1476	
    -5.2032	   -12.8403	   -16.3651	    -6.5460	   -13.5117	    -7.2174	   -20.8130	    -9.1476	    -3.3569	    -8.3923	
    -4.9515	   -10.4904	   -15.1062	    -5.6229	   -13.6795	    -6.2943	   -21.0648	    -9.1476	    -3.2730	    -7.4692	
    -4.7836	    -8.3084	   -14.1830	    -4.7836	   -13.7634	    -5.2872	   -20.8130	    -9.0637	    -3.0212	    -6.2943	
    -4.5319	    -6.4621	   -13.5956	    -3.8605	   -13.7634	    -4.0283	   -19.8898	    -8.4763	    -2.5177	    -4.8676	
    -4.1962	    -5.2032	   -13.4277	    -2.7695	   -13.5956	    -2.6855	   -18.2114	    -7.4692	    -1.6785	    -3.1052	
    -3.7766	    -4.4479	   -13.5117	    -1.6785	   -12.9242	    -1.2589	   -15.6097	    -5.8746	    -0.6714	    -1.3428	
    -3.4409	    -4.1122	   -13.6795	    -0.5875	   -11.4975	     0.1678	   -12.3367	    -4.0283	     0.5035	     0.4196	
    -3.1052	    -4.1122	   -13.7634	     0.4196	    -9.2316	     1.3428	    -8.3923	    -1.9302	     1.6785	     2.0142	
    -2.8534	    -4.2801	   -13.2599	     1.3428	    -5.9586	     2.3499	    -4.1962	     0.0000	     2.8534	     3.2730	
    -2.6016	    -4.4479	   -12.0010	     1.9302	    -1.9302	     3.0212	    -0.1678	     1.6785	     3.7766	     4.0283	
    -2.4338	    -4.6158	    -9.9030	     2.3499	     2.1820	     3.3569	     3.1891	     2.9373	     4.3640	     4.2801	
    -2.4338	    -4.7836	    -7.3853	     2.4338	     5.7907	     3.1891	     5.5389	     3.6087	     4.5319	     3.9444	
    -2.6855	    -5.1193	    -4.7836	     2.0981	     8.2245	     2.6855	     6.6299	     3.6926	     4.1962	     3.1052	
    -3.1891	    -5.7068	    -2.6016	     1.5106	     9.0637	     1.8463	     6.2943	     3.2730	     3.3569	     1.7624	
    -3.8605	    -6.4621	    -1.0910	     0.6714	     8.3923	     0.6714	     4.8676	     2.4338	     2.1820	     0.0839	
    -4.6997	    -7.2174	    -0.2518	    -0.4196	     6.3782	    -0.5875	     2.6855	     1.2589	     0.7553	    -1.7624	
    -5.4550	    -8.1406	    -0.0839	    -1.5106	     3.6926	    -1.9302	     0.0839	     0.0000	    -0.7553	    -3.5248	
    -6.0425	    -8.8959	    -0.4196	    -2.6016	     0.7553	    -3.1891	    -2.5177	    -1.4267	    -2.2659	    -5.2872	
    -6.5460	    -9.7351	    -1.2589	    -3.7766	    -2.0142	    -4.3640	    -5.0354	    -2.6855	    -3.7766	    -6.8817	
    -6.9656	   -10.4904	    -2.6016	    -4.8676	    -4.1962	    -5.5389	    -7.3013	    -3.9444	    -5.2032	    -8.3923	
    -7.3013	   -11.2457	    -4.1122	    -5.9586	    -5.6229	    -6.6299	    -9.3155	    -5.0354	    -6.4621	    -9.6512	
    -7.6370	   -11.9171	    -5.7068	    -6.9656	    -6.1264	    -7.5531	   -10.9940	    -5.9586	    -7.6370	   -10.6583	
    -7.8888	   -12.4207	    -6.9656	    -7.6370	    -5.6229	    -8.1406	   -12.2528	    -6.5460	    -8.4763	   -11.3297	
    -7.8888	   -12.5885	    -7.7209	    -7.9727	    -4.2801	    -8.3084	   -12.8403	    -6.7978	    -8.9798	   -11.5814	
    -7.6370	   -12.3367	    -7.8049	    -7.7209	    -2.1820	    -7.9727	   -12.7563	    -6.5460	    -9.0637	   -11.2457	
    -7.1335	   -11.7493	    -7.4692	    -6.9656	     0.1678	    -7.1335	   -12.0850	    -5.9586	    -8.7280	   -10.4065	
    -6.4621	   -10.9100	    -6.7978	    -5.9586	     2.4338	    -5.9586	   -10.9940	    -5.0354	    -8.1406	    -9.2316	
    -5.6229	    -9.9869	    -6.2103	    -4.6997	     4.2801	    -4.6997	    -9.7351	    -4.1122	    -7.4692	    -7.8888	
    -4.9515	    -9.1476	    -5.8746	    -3.6087	     5.4550	    -3.6087	    -8.5602	    -3.4409	    -6.8817	    -6.5460	
    -4.4479	    -8.7280	    -5.8746	    -2.7695	     5.8746	    -2.8534	    -7.6370	    -3.1052	    -6.6299	    -5.5389	
    -4.2801	    -8.6441	    -6.3782	    -2.5177	     5.4550	    -2.6016	    -7.1335	    -3.2730	    -6.6299	    -4.8676	
    -4.4479	    -9.0637	    -7.2174	    -2.7695	     4.5319	    -2.8534	    -7.1335	    -3.7766	    -7.0496	    -4.6997	
    -4.9515	    -9.8190	    -8.2245	    -3.5248	     3.0212	    -3.3569	    -7.5531	    -4.7836	    -7.6370	    -4.9515	
    -5.6229	   -10.9100	    -9.3994	    -4.7836	     1.3428	    -4.1122	    -8.3084	    -5.8746	    -8.3084	    -5.4550	
    -6.2943	   -12.1689	   -10.4904	    -6.0425	    -0.5875	    -4.9515	    -9.3155	    -7.0496	    -8.8959	    -6.0425	
    -6.8817	   -13.2599	   -11.4975	    -7.2174	    -2.4338	    -5.5389	   -10.4065	    -8.0566	    -9.3155	    -6.7139	
    -7.3013	   -14.2670	   -12.2528	    -8.0566	    -4.1962	    -5.9586	   -11.4975	    -8.8120	    -9.5673	    -7.3013	
    -7.6370	   -15.0223	   -13.0081	    -8.3084	    -5.8746	    -6.1264	   -12.5046	    -9.3155	    -9.4833	    -7.6370	
    -7.7209	   -15.6097	   -13.6795	    -7.9727	    -7.4692	    -6.0425	   -13.4277	    -9.5673	    -9.2316	    -7.8049	
    -7.8049	   -15.9454	   -14.4348	    -7.2174	    -8.9798	    -5.7068	   -14.1830	    -9.6512	    -8.8120	    -7.8049	
    -7.7209	   -16.1133	   -15.4419	    -6.0425	   -10.4065	    -5.2032	   -14.6027	    -9.3994	    -8.3084	    -7.5531	
    -7.6370	   -16.1133	   -16.6168	    -4.6997	   -11.4975	    -4.6158	   -14.7705	    -8.9798	    -7.7209	    -7.0496	
    -7.4692	   -16.0294	   -17.8757	    -3.2730	   -12.1689	    -3.8605	   -14.4348	    -8.2245	    -6.9656	    -6.3782	
    -7.3013	   -15.8615	   -19.2184	    -1.8463	   -12.3367	    -3.0212	   -13.6795	    -7.2174	    -6.1264	    -5.3711	
    -7.0496	   -15.6097	   -20.5612	    -0.5035	   -11.8332	    -2.2659	   -12.3367	    -5.9586	    -5.2872	    -4.2801	
    -6.7978	   -15.4419	   -21.7361	     0.5035	   -10.8261	    -1.5106	   -10.6583	    -4.4479	    -4.3640	    -3.0212	
    -6.7139	   -15.2740	   -22.5754	     1.2589	    -9.3155	    -0.8392	    -8.7280	    -2.7695	    -3.4409	    -1.6785	
    -6.7139	   -15.1901	   -22.9950	     1.5945	    -7.6370	    -0.1678	    -6.6299	    -1.1749	    -2.6855	    -0.4196	
    -6.7139	   -15.0223	   -22.7432	     1.5945	    -5.7907	     0.4196	    -4.6158	     0.2518	    -1.9302	     0.6714	
    -6.7139	   -14.8544	   -21.6522	     1.1749	    -4.1962	     0.9232	    -2.9373	     1.5106	    -1.3428	     1.6785	
    -6.7139	   -14.5187	   -19.8059	     0.5875	    -2.8534	     1.4267	    -1.8463	     2.3499	    -1.0071	     2.3499	
    -6.7139	   -14.0152	   -17.3721	    -0.2518	    -2.0142	     1.8463	    -1.4267	     2.9373	    -0.6714	     2.6855	
    -6.7978	   -13.3438	   -14.8544	    -1.1749	    -1.6785	     2.2659	    -1.7624	     3.2730	    -0.5035	     2.7695	
    -6.9656	   -12.5046	   -12.5885	    -2.1820	    -1.9302	     2.7695	    -2.6855	     3.4409	    -0.4196	     2.6855	
    -6.9656	   -11.5814	   -10.8261	    -3.0212	    -2.7695	     3.3569	    -4.0283	     3.5248	    -0.1678	     2.4338	
    -6.8817	   -10.5743	    -9.9030	    -3.6926	    -3.9444	     4.1122	    -5.5389	     3.6926	     0.2518	     2.1820	
    -6.5460	    -9.6512	    -9.5673	    -4.0283	    -5.4550	     4.8676	    -7.1335	     3.9444	     0.7553	     1.9302	
    -6.1264	    -8.8959	    -9.8190	    -4.1962	    -7.0496	     5.6229	    -8.7280	     4.2801	     1.4267	     1.7624	
    -5.6229	    -8.3923	   -10.4904	    -4.1962	    -8.5602	     6.1264	   -10.3226	     4.6158	     2.0142	     1.5945	
    -5.2872	    -8.3084	   -11.3297	    -4.1962	    -9.9869	     6.2943	   -11.9171	     4.8676	     2.5177	     1.4267	
    -5.1193	    -8.6441	   -12.2528	    -4.3640	   -11.3297	     6.0425	   -13.5117	     5.0354	     2.6855	     1.1749	
    -5.2872	    -9.2316	   -12.9242	    -4.6158	   -12.4207	     5.4550	   -14.8544	     5.2032	     2.6016	     1.1749	
    -5.5389	    -9.9030	   -13.0081	    -4.8676	   -13.0920	     4.6997	   -15.5258	     5.3711	     2.3499	     1.3428	
    -5.7907	   -10.3226	   -12.1689	    -5.0354	   -13.1760	     4.0283	   -15.2740	     5.6229	     2.0142	     1.9302	
    -5.9586	   -10.3226	   -10.3226	    -4.9515	   -12.5885	     3.6087	   -13.7634	     6.0425	     1.7624	     3.0212	
    -5.8746	   -10.0708	    -7.8888	    -4.5319	   -11.1618	     3.3569	   -11.2457	     6.3782	     1.6785	     4.5319	
    -5.7068	    -9.4833	    -5.2872	    -3.7766	    -9.3155	     3.4409	    -7.9727	     6.6299	     1.5945	     6.3782	
    -5.4550	    -8.8959	    -3.1891	    -2.7695	    -7.1335	     3.6926	    -4.2801	     6.7139	     1.5945	     8.2245	
    -5.1193	    -8.4763	    -2.0142	    -1.6785	    -5.1193	     4.0283	    -0.6714	     6.6299	     1.5106	     9.9869	
    -4.8676	    -8.3084	    -1.7624	    -0.6714	    -3.2730	     4.4479	     2.6016	     6.2943	     1.3428	    11.4136	
    -4.7836	    -8.4763	    -2.4338	     0.1678	    -1.7624	     4.6997	     5.3711	     5.8746	     1.0910	    12.4207	
    -4.8676	    -8.8959	    -3.6087	     0.5875	    -0.6714	     4.8676	     7.3853	     5.2032	     0.9232	    12.7563	
    -5.2032	    -9.5673	    -5.0354	     0.7553	    -0.0839	     4.6997	     8.5602	     4.3640	     0.7553	    12.5885	
    -5.6229	   -10.3226	    -6.6299	     0.5875	    -0.0839	     4.3640	     8.8120	     3.5248	     0.8392	    11.8332	
    -6.2943	   -11.1618	    -8.2245	     0.0839	    -0.6714	     3.6926	     7.9727	     2.4338	     1.0910	    10.6583	
    -7.1335	   -12.1689	    -9.9030	    -0.6714	    -1.5106	     2.8534	     6.2103	     1.4267	     1.5106	     9.1476	
    -8.0566	   -13.2599	   -11.6653	    -1.6785	    -2.5177	     1.7624	     3.4409	     0.2518	     1.8463	     7.3013	
    -9.0637	   -14.6027	   -13.6795	    -2.8534	    -3.3569	     0.6714	     0.1678	    -0.8392	     2.0142	     5.3711	
   -10.1547	   -16.0294	   -16.0294	    -4.2801	    -3.8605	    -0.5875	    -3.3569	    -1.9302	     2.0142	     3.3569	
   -11.2457	   -17.7917	   -18.8828	    -5.7907	    -4.0283	    -1.8463	    -6.7139	    -3.0212	     1.6785	     1.5106	
   -12.3367	   -19.8059	   -22.0718	    -7.2174	    -4.2801	    -3.1052	    -9.6512	    -4.1122	     1.0910	    -0.0839	
   -13.1760	   -21.9040	   -25.5127	    -8.5602	    -4.6997	    -4.2801	   -11.8332	    -4.9515	     0.3357	    -1.3428	
   -13.8474	   -23.9182	   -28.6179	    -9.5673	    -5.5389	    -5.2872	   -13.1760	    -5.6229	    -0.5035	    -2.0142	
   -14.0991	   -25.5966	   -31.0516	   -10.2386	    -6.7139	    -5.9586	   -13.7634	    -5.9586	    -1.1749	    -2.2659	
   -13.9313	   -26.6876	   -32.1426	   -10.4065	    -8.1406	    -6.2943	   -13.5956	    -5.7907	    -1.5945	    -1.9302	
   -13.2599	   -26.8555	   -31.6391	   -10.0708	    -9.5673	    -5.9586	   -12.5885	    -5.1193	    -1.5945	    -1.0071	
   -12.0850	   -26.1002	   -29.2892	    -9.1476	   -11.0779	    -5.2032	   -11.0779	    -3.9444	    -1.2589	     0.2518	
   -10.4065	   -24.3378	   -25.2609	    -7.8049	   -12.3367	    -3.8605	    -9.0637	    -2.3499	    -0.5035	     1.9302	
    -8.3923	   -21.9040	   -20.0577	    -6.1264	   -13.4277	    -2.2659	    -6.7978	    -0.5035	     0.5035	     3.6926	
    -6.0425	   -18.9667	   -14.3509	    -4.3640	   -14.4348	    -0.4196	    -4.5319	     1.5106	     1.5945	     5.3711	
    -3.7766	   -15.9454	    -9.0637	    -2.6016	   -15.2740	     1.2589	    -2.5177	     3.3569	     2.5177	     6.7978	
    -1.7624	   -13.0920	    -4.7836	    -1.2589	   -15.8615	     2.6855	    -1.0071	     4.8676	     3.2730	     7.6370	
    -0.1678	   -10.6583	    -1.7624	    -0.4196	   -15.9454	     3.6926	    -0.1678	     5.7907	     3.6087	     7.8888	
     0.8392	    -8.6441	     0.0839	    -0.0839	   -15.1901	     4.1122	     0.0000	     6.0425	     3.4409	     7.3013	
     1.2589	    -7.2174	     0.8392	    -0.2518	   -13.2599	     4.0283	    -0.3357	     5.6229	     2.7695	     6.0425	
     1.2589	    -6.3782	     0.7553	    -0.8392	   -10.1547	     3.3569	    -1.0910	     4.6158	     1.6785	     4.1962	
     1.0071	    -6.2103	    -0.0839	    -1.7624	    -6.2943	     2.3499	    -2.1820	     3.1891	     0.3357	     1.9302	
     0.6714	    -6.7139	    -1.5945	    -2.6855	    -2.5177	     1.1749	    -3.3569	     1.5945	    -1.2589	    -0.5035	
     0.3357	    -7.6370	    -3.6926	    -3.6926	     0.4196	     0.0000	    -4.7836	    -0.0839	    -2.7695	    -2.9373	
     0.1678	    -8.7280	    -6.2103	    -4.6158	     2.0142	    -1.0910	    -6.1264	    -1.5945	    -4.1962	    -5.0354	
     0.2518	    -9.9030	    -9.0637	    -5.4550	     2.2659	    -1.8463	    -7.3853	    -2.8534	    -5.3711	    -6.7139	
     0.5035	   -10.9100	   -11.9171	    -6.1264	     1.3428	    -2.4338	    -8.3923	    -3.6926	    -6.2103	    -7.9727	
     1.0910	   -11.5814	   -14.6027	    -6.5460	    -0.2518	    -2.6855	    -9.0637	    -4.1962	    -6.6299	    -8.6441	
     1.7624	   -12.0010	   -16.8686	    -6.6299	    -2.0981	    -2.6016	    -9.3155	    -4.3640	    -6.6299	    -8.7280	
     2.5177	   -11.9171	   -18.5471	    -6.3782	    -3.7766	    -2.3499	    -9.0637	    -4.0283	    -6.2943	    -8.3084	
     3.2730	   -11.5814	   -19.3024	    -5.7907	    -5.0354	    -1.8463	    -8.4763	    -3.3569	    -5.4550	    -7.3853	
     3.8605	   -11.0779	   -19.1345	    -4.7836	    -5.6229	    -1.1749	    -7.4692	    -2.5177	    -4.3640	    -6.2103	
     4.1962	   -10.5743	   -18.2953	    -3.6926	    -5.7068	    -0.4196	    -6.3782	    -1.4267	    -3.1891	    -4.7836	
     4.3640	   -10.1547	   -17.0364	    -2.5177	    -5.2872	     0.2518	    -5.2872	    -0.3357	    -1.9302	    -3.5248	
     4.3640	    -9.7351	   -15.5258	    -1.3428	    -4.4479	     0.9232	    -4.5319	     0.6714	    -0.8392	    -2.3499	
     4.3640	    -9.3994	   -14.0152	    -0.2518	    -3.5248	     1.5106	    -4.0283	     1.5945	     0.1678	    -1.4267	
     4.5319	    -8.8120	   -12.5046	     0.8392	    -2.5177	     2.1820	    -4.0283	     2.5177	     0.9232	    -0.7553	
     4.9515	    -7.9727	   -10.7422	     1.8463	    -1.5945	     3.0212	    -4.2801	     3.2730	     1.5945	    -0.2518	
     5.5389	    -6.7139	    -8.7280	     3.0212	    -0.7553	     3.9444	    -4.9515	     4.0283	     2.0981	     0.0839	
     6.4621	    -5.0354	    -6.1264	     4.2801	    -0.3357	     5.1193	    -5.7907	     4.7836	     2.5177	     0.3357	
     7.5531	    -3.1891	    -3.3569	     5.7068	    -0.3357	     6.3782	    -6.8817	     5.4550	     2.7695	     0.5875	
     8.6441	    -1.3428	    -0.5875	     7.0496	    -1.0071	     7.7209	    -8.0566	     6.1264	     2.8534	     0.5875	
     9.6512	     0.0000	     1.5945	     8.3084	    -2.4338	     8.9798	    -9.4833	     6.7139	     2.8534	     0.5035	
    10.4065	     0.6714	     2.7695	     9.3994	    -4.6997	    10.1547	   -10.9940	     7.2174	     2.6016	     0.2518	
    10.7422	     0.4196	     2.5177	    10.3226	    -7.6370	    11.0779	   -12.6724	     7.5531	     2.2659	    -0.0839	
    10.7422	    -0.5875	     1.0071	    10.9940	   -11.0779	    11.8332	   -14.2670	     7.7209	     1.9302	    -0.5875	
    10.2386	    -2.2659	    -1.5106	    11.4975	   -14.6866	    12.3367	   -15.6937	     7.8888	     1.5106	    -1.0071	
     9.4833	    -4.3640	    -4.7836	    11.7493	   -17.9596	    12.7563	   -16.8686	     7.9727	     1.2589	    -1.3428	
     8.6441	    -6.5460	    -8.1406	    11.9171	   -20.3934	    13.0920	   -17.3721	     8.1406	     1.2589	    -1.4267	
     7.8049	    -8.6441	   -11.3297	    12.0010	   -21.5683	    13.4277	   -16.9525	     8.5602	     1.5106	    -1.2589	
     7.1335	   -10.4065	   -13.8474	    12.0010	   -21.3165	    13.8474	   -15.3580	     9.1476	     2.0981	    -0.6714	
     6.7978	   -11.5814	   -15.3580	    11.8332	   -19.5541	    14.1830	   -12.6724	     9.9869	     2.9373	     0.1678	
     6.9656	   -12.0010	   -15.6937	    11.6653	   -16.6168	    14.4348	    -9.0637	    10.9100	     3.9444	     1.2589	
     7.5531	   -11.4975	   -14.6027	    11.4136	   -12.9242	    14.6866	    -4.8676	    11.8332	     5.0354	     2.4338	
     8.4763	   -10.1547	   -12.3367	    11.1618	    -8.8120	    14.8544	    -0.6714	    12.6724	     6.0425	     3.7766	
     9.7351	    -7.9727	    -9.0637	    11.2457	    -4.5319	    15.0223	     3.3569	    13.5117	     7.2174	     5.0354	
    11.3297	    -5.2032	    -5.2872	    11.5814	    -0.4196	    15.2740	     7.0496	    14.2670	     8.3084	     6.3782	
    12.9242	    -2.1820	    -1.5945	    12.2528	     3.1052	    15.5258	    10.2386	    14.7705	     9.3155	     7.6370	
    14.5187	     0.6714	     1.6785	    13.0081	     6.0425	    15.7776	    12.8403	    15.1062	    10.2386	     8.8120	
    15.7776	     3.1891	     4.2801	    13.7634	     8.2245	    15.9454	    15.0223	    15.1901	    10.8261	     9.6512	
    16.5329	     5.0354	     6.0425	    14.2670	     9.9869	    15.9454	    16.4490	    14.9384	    10.9940	    10.2386	
    16.7847	     6.2103	     7.0496	    14.3509	    11.4136	    15.7776	    17.2043	    14.2670	    10.7422	    10.4065	
    16.2811	     6.6299	     7.2174	    14.0991	    12.5046	    15.2740	    17.1204	    13.2599	    10.0708	    10.0708	
    15.0223	     6.1264	     6.5460	    13.2599	    12.9242	    14.6027	    16.1133	    11.8332	     8.9798	     9.2316	
    13.0081	     4.7836	     5.2032	    12.0010	    12.6724	    13.6795	    14.0152	    10.1547	     7.7209	     8.0566	
    10.4065	     2.8534	     3.1052	    10.4065	    11.4975	    12.5885	    11.0779	     8.3084	     6.2943	     6.7139	
     7.3853	     0.4196	     0.5035	     8.6441	     9.3994	    11.4975	     7.3853	     6.5460	     4.8676	     5.3711	
     4.1122	    -2.1820	    -2.4338	     6.7978	     6.5460	    10.4904	     3.2730	     5.0354	     3.6926	     4.1962	
     1.0071	    -4.6997	    -5.3711	     5.2872	     3.1052	     9.5673	    -0.9232	     3.9444	     2.6855	     3.5248	
    -1.7624	    -6.9656	    -8.2245	     4.1962	    -0.5035	     8.7280	    -4.6158	     3.4409	     2.0981	     3.2730	
    -3.8605	    -8.8120	   -10.4904	     3.5248	    -3.7766	     8.0566	    -7.4692	     3.5248	     1.8463	     3.6926	
    -5.4550	   -10.0708	   -12.2528	     3.4409	    -6.6299	     7.3853	    -9.3994	     3.9444	     1.9302	     4.5319	
    -6.2943	   -10.7422	   -13.3438	     3.6926	    -8.8120	     6.7978	   -10.4904	     4.6997	     2.3499	     5.6229	
    -6.6299	   -10.8261	   -14.0152	     4.1962	   -10.3226	     6.3782	   -10.9100	     5.3711	     2.9373	     6.8817	
    -6.4621	   -10.5743	   -14.1830	     4.9515	   -11.4975	     6.1264	   -10.8261	     6.0425	     3.6926	     8.1406	
    -5.9586	    -9.8190	   -14.1830	     5.7907	   -12.5046	     6.0425	   -10.4065	     6.5460	     4.4479	     9.2316	
    -5.1193	    -8.8959	   -14.1830	     6.5460	   -13.5117	     6.2943	    -9.8190	     7.0496	     5.2872	    10.1547	
    -4.1962	    -7.7209	   -14.1830	     6.9656	   -14.7705	     6.7978	    -9.0637	     7.4692	     6.1264	    10.8261	
    -3.0212	    -6.4621	   -14.4348	     7.1335	   -16.1972	     7.3853	    -8.3084	     7.8049	     6.9656	    11.3297	
    -1.8463	    -5.2032	   -14.6027	     6.8817	   -17.4561	     8.0566	    -7.5531	     8.2245	     7.6370	    11.6653	
    -0.6714	    -4.0283	   -14.6866	     6.3782	   -18.2114	     8.5602	    -6.8817	     8.4763	     8.1406	    11.7493	
     0.3357	    -3.1052	   -14.5187	     5.7068	   -17.9596	     8.9798	    -6.1264	     8.6441	     8.3084	    11.6653	
     1.0910	    -2.5177	   -14.2670	     5.0354	   -16.2811	     9.1476	    -5.3711	     8.5602	     8.3084	    11.4136	
     1.5945	    -2.3499	   -13.9313	     4.2801	   -13.2599	     8.9798	    -4.6158	     8.2245	     8.0566	    11.0779	
     1.8463	    -2.6855	   -13.8474	     3.5248	    -9.2316	     8.5602	    -3.8605	     7.6370	     7.6370	    10.6583	
     2.0142	    -3.3569	   -14.2670	     2.8534	    -4.8676	     7.8049	    -3.2730	     6.8817	     6.9656	    10.2386	
     1.9302	    -4.3640	   -15.1901	     2.3499	    -0.8392	     6.8817	    -2.7695	     5.9586	     6.1264	     9.7351	
     1.8463	    -5.4550	   -16.2811	     1.9302	     2.6016	     5.8746	    -2.3499	     4.8676	     5.2032	     9.2316	
     1.7624	    -6.4621	   -17.2043	     1.6785	     5.2872	     4.9515	    -1.9302	     3.7766	     4.2801	     8.7280	
     1.7624	    -7.2174	   -17.3721	     1.7624	     7.4692	     4.1122	    -1.4267	     2.8534	     3.4409	     8.4763	
     1.9302	    -7.4692	   -16.2811	     2.0981	     9.3155	     3.6087	    -0.7553	     2.0981	     2.7695	     8.3084	
     2.2659	    -7.1335	   -13.6795	     2.6016	    10.9100	     3.2730	     0.0000	     1.5106	     2.1820	     8.4763	
     2.6016	    -6.1264	    -9.6512	     3.3569	    12.3367	     3.1891	     0.9232	     1.1749	     1.8463	     8.7280	
     2.8534	    -4.5319	    -4.6158	     4.1122	    13.2599	     3.3569	     1.6785	     1.0910	     1.5945	     9.1476	
     3.0212	    -2.6016	     0.8392	     4.8676	    13.6795	     3.6087	     2.2659	     1.0071	     1.3428	     9.5673	
     3.1891	    -0.5035	     6.1264	     5.5389	    13.3438	     3.9444	     2.6016	     1.0910	     1.0910	     9.9869	
     3.2730	     1.5945	    10.9100	     6.0425	    12.3367	     4.2801	     2.6016	     1.1749	     0.6714	    10.2386	
     3.4409	     3.4409	    14.8544	     6.2943	    10.6583	     4.5319	     2.3499	     1.2589	     0.0839	    10.4065	
     3.6926	     4.9515	    17.7917	     6.3782	     8.3084	     4.6997	     1.8463	     1.2589	    -0.7553	    10.4065	
     3.9444	     5.8746	    19.5541	     6.2103	     5.4550	     4.6997	     1.0910	     1.0910	    -1.8463	    10.2386	
     4.3640	     6.2103	    20.1416	     5.9586	     2.2659	     4.5319	     0.2518	     0.7553	    -3.1891	     9.9030	
     4.8676	     6.1264	    19.6381	     5.6229	    -0.9232	     4.2801	    -0.5875	     0.4196	    -4.6158	     9.4833	
     5.3711	     5.5389	    18.2114	     5.3711	    -3.8605	     4.0283	    -1.1749	     0.1678	    -5.9586	     9.0637	
     5.7907	     4.6158	    16.1972	     5.2032	    -6.0425	     3.8605	    -1.5945	     0.0000	    -7.0496	     8.7280	
     6.2103	     3.5248	    13.7634	     5.0354	    -7.3013	     3.6926	    -1.4267	     0.0839	    -7.6370	     8.5602	
     6.5460	     2.3499	    11.2457	     4.9515	    -7.5531	     3.6926	    -0.5875	     0.3357	    -7.5531	     8.3923	
     6.7139	     1.1749	     8.8959	     4.8676	    -6.8817	     3.7766	     1.1749	     0.7553	    -6.7978	     8.3923	
     6.7978	     0.0000	     6.6299	     4.7836	    -5.7068	     3.9444	     3.7766	     1.3428	    -5.3711	     8.4763	
     6.9656	    -1.0071	     4.6997	     4.8676	    -4.4479	     4.2801	     6.9656	     2.1820	    -3.2730	     8.7280	
     7.2174	    -1.5945	     3.0212	     5.1193	    -3.6087	     4.9515	    10.4065	     3.3569	    -0.7553	     9.2316	
     7.6370	    -1.7624	     1.7624	     5.6229	    -3.3569	     5.8746	    13.5956	     4.6997	     2.0142	     9.9869	
     8.2245	    -1.5106	     0.9232	     6.3782	    -3.5248	     7.0496	    16.1972	     6.3782	     4.9515	    10.9940	
     8.9798	    -0.8392	     0.3357	     7.2174	    -3.7766	     8.5602	    18.2114	     8.2245	     7.8049	    12.1689	
     9.7351	     0.0839	     0.0000	     8.2245	    -3.4409	    10.3226	    19.5541	    10.2386	    10.4904	    13.5117	
    10.6583	     1.3428	     0.0839	     9.3155	    -2.2659	    12.3367	    20.5612	    12.3367	    12.8403	    14.9384	
    11.7493	     3.1052	     0.6714	    10.6583	     0.0839	    14.5187	    21.1487	    14.5187	    14.9384	    16.2811	
    13.0081	     5.3711	     1.9302	    12.1689	     3.3569	    16.8686	    21.5683	    16.6168	    16.7007	    17.6239	
    14.3509	     8.1406	     4.0283	    13.6795	     7.1335	    19.0506	    21.6522	    18.6310	    18.0435	    18.6310	
    15.5258	    11.2457	     6.6299	    15.1062	    10.9100	    20.8969	    21.3165	    20.1416	    18.7988	    19.2184	
    16.2811	    14.1830	     9.4833	    16.1972	    14.0991	    22.1558	    20.3934	    20.9808	    18.8828	    19.2184	
    16.4490	    16.4490	    11.8332	    16.8686	    16.2811	    22.5754	    18.7149	    21.0648	    18.1274	    18.5471	
    15.8615	    17.6239	    13.1760	    17.1204	    17.2043	    22.0718	    16.3651	    20.2255	    16.6168	    17.2043	
    14.6027	    17.4561	    13.1760	    16.9525	    16.5329	    20.7291	    13.3438	    18.7149	    14.3509	    15.2740	
    12.5046	    16.0294	    11.6653	    16.4490	    14.5187	    18.7149	     9.8190	    16.4490	    11.6653	    12.9242	
     9.9030	    13.5117	     8.9798	    15.6097	    11.6653	    16.3651	     6.1264	    13.9313	     8.5602	    10.4065	
     7.0496	    10.2386	     5.5389	    14.6027	     8.5602	    13.9313	     2.6855	    11.4136	     5.5389	     7.8049	
     4.2801	     6.8817	     1.9302	    13.4277	     5.8746	    11.6653	    -0.0839	     9.0637	     2.6855	     5.5389	
     2.0142	     3.6926	    -1.4267	    12.1689	     4.0283	     9.7351	    -2.0142	     7.0496	     0.3357	     3.8605	
     0.3357	     1.2589	    -4.1122	    11.1618	     3.1891	     8.2245	    -2.7695	     5.6229	    -1.3428	     2.6855	
    -0.5035	    -0.3357	    -5.8746	    10.3226	     3.1891	     7.3013	    -2.3499	     4.7836	    -2.1820	     2.3499	
    -0.5035	    -0.9232	    -6.5460	     9.6512	     3.9444	     6.8817	    -0.9232	     4.4479	    -2.1820	     2.7695	
     0.2518	    -0.6714	    -6.1264	     9.2316	     5.0354	     6.9656	     1.2589	     4.6997	    -1.3428	     3.6926	
     1.4267	     0.1678	    -4.8676	     8.8120	     6.2943	     7.4692	     3.9444	     5.3711	     0.0839	     5.0354	
     2.9373	     1.3428	    -2.9373	     8.3084	     7.3013	     8.1406	     6.9656	     6.2103	     1.8463	     6.6299	
     4.4479	     2.6016	    -0.8392	     7.7209	     7.8888	     8.9798	     9.9030	     7.2174	     3.7766	     8.1406	
     5.8746	     3.6926	     1.0071	     7.0496	     7.7209	     9.9030	    12.5046	     8.0566	     5.4550	     9.3994	
     6.8817	     4.5319	     2.2659	     6.2943	     6.6299	    10.6583	    14.6866	     8.7280	     6.7978	    10.2386	
     7.5531	     4.9515	     2.6016	     5.5389	     4.4479	    11.4136	    16.1133	     9.0637	     7.5531	    10.5743	
     7.8888	     4.8676	     2.0981	     4.9515	     1.5106	    11.9171	    16.6168	     8.9798	     7.8049	    10.3226	
     7.8888	     4.3640	     1.0910	     4.5319	    -1.9302	    12.2528	    16.2811	     8.7280	     7.5531	     9.6512	
     7.8888	     3.7766	    -0.0839	     4.3640	    -5.2872	    12.5046	    15.3580	     8.1406	     6.9656	     8.7280	
     7.9727	     3.3569	    -0.6714	     4.5319	    -7.8049	    12.6724	    14.0152	     7.5531	     6.2103	     7.6370	
     8.5602	     3.5248	    -0.0839	     5.0354	    -8.6441	    12.8403	    12.7563	     7.0496	     5.4550	     6.7139	
     9.6512	     4.2801	     1.8463	     5.9586	    -7.2174	    13.0920	    11.7493	     6.7978	     4.7836	     5.8746	
    11.3297	     5.6229	     5.0354	     7.2174	    -3.7766	    13.3438	    11.2457	     6.8817	     4.2801	     5.4550	
    13.4277	     7.3013	     8.8120	     8.6441	     1.2589	    13.5956	    10.9100	     7.3013	     4.0283	     5.2872	
    15.5258	     8.8959	    12.4207	    10.0708	     6.4621	    13.8474	    10.5743	     7.9727	     3.9444	     5.4550	
    17.5400	    10.2386	    15.0223	    11.2457	    10.9100	    14.0152	     9.9869	     8.8959	     3.9444	     5.8746	
    19.0506	    11.0779	    16.2811	    12.1689	    13.8474	    14.0991	     9.0637	     9.9030	     4.1122	     6.3782	
    20.1416	    11.3297	    16.0294	    12.5885	    15.1901	    14.0991	     7.8888	    10.9100	     4.3640	     6.9656	
    20.6451	    11.2457	    14.4348	    12.5885	    15.4419	    14.0152	     6.9656	    11.8332	     4.7836	     7.6370	
    20.8969	    10.9940	    11.7493	    12.4207	    15.0223	    13.9313	     6.6299	    12.6724	     5.2032	     8.3084	
    20.9808	    10.8261	     8.4763	    12.0850	    14.4348	    13.9313	     7.0496	    13.2599	     5.6229	     9.1476	
    21.0648	    10.6583	     4.7836	    11.7493	    14.0152	    14.0152	     8.3923	    13.5956	     6.1264	     9.8190	
    21.3165	    10.7422	     1.0910	    11.4136	    13.5956	    14.0152	    10.2386	    13.5956	     6.3782	    10.3226	
    21.7361	    10.9940	    -2.2659	    10.9940	    12.8403	    14.0152	    12.0850	    13.2599	     6.4621	    10.5743	
    22.1558	    11.4975	    -4.6158	    10.5743	    11.6653	    13.8474	    13.4277	    12.5885	     6.1264	    10.4904	
    22.6593	    12.0010	    -5.5389	    10.2386	    10.1547	    13.4277	    14.1830	    11.5814	     5.5389	     9.9030	
    23.0789	    12.6724	    -4.6158	     9.9030	     8.6441	    12.7563	    14.0991	    10.3226	     4.6158	     8.9798	
    23.3307	    13.3438	    -1.9302	     9.4833	     7.5531	    11.9171	    13.5117	     8.8959	     3.5248	     7.6370	
    23.2468	    13.8474	     1.7624	     9.1476	     6.8817	    10.6583	    12.5046	     7.3853	     2.2659	     5.9586	
    22.8271	    14.0152	     5.5389	     8.6441	     6.6299	     9.1476	    11.4136	     5.7068	     0.7553	     4.0283	
    22.0718	    13.5956	     8.1406	     7.9727	     6.2943	     7.4692	    10.1547	     4.0283	    -0.7553	     1.9302	
    20.8969	    12.5885	     8.9798	     7.3013	     5.3711	     5.5389	     8.8120	     2.2659	    -2.2659	    -0.1678	
    19.3863	    10.8261	     7.6370	     6.3782	     3.5248	     3.6087	     7.3013	     0.6714	    -3.7766	    -2.2659	
    17.5400	     8.3923	     4.6997	     5.3711	     0.6714	     1.6785	     5.6229	    -0.9232	    -5.2032	    -4.1962	
    15.2740	     5.6229	     0.7553	     4.2801	    -2.6855	    -0.1678	     3.8605	    -2.3499	    -6.5460	    -5.7907	
    12.8403	     2.5177	    -3.5248	     2.9373	    -6.0425	    -1.9302	     2.1820	    -3.6087	    -7.8049	    -7.1335	
    10.3226	    -0.5035	    -7.3853	     1.4267	    -8.8959	    -3.6087	     0.6714	    -4.7836	    -8.8959	    -8.0566	
     8.1406	    -3.1891	   -10.1547	    -0.1678	   -10.6583	    -5.0354	    -0.3357	    -5.7907	    -9.8190	    -8.5602	
     6.2943	    -5.4550	   -11.4975	    -1.7624	   -11.1618	    -6.2943	    -1.0071	    -6.5460	   -10.5743	    -8.7280	
     4.8676	    -7.0496	   -11.0779	    -3.1891	   -10.4065	    -7.3853	    -1.2589	    -7.1335	   -11.2457	    -8.5602	
     3.7766	    -8.0566	    -9.1476	    -4.4479	    -8.5602	    -8.1406	    -1.2589	    -7.4692	   -11.7493	    -8.2245	
     3.0212	    -8.4763	    -6.2103	    -5.3711	    -5.7907	    -8.6441	    -1.0910	    -7.5531	   -12.1689	    -7.8049	
     2.4338	    -8.3084	    -2.7695	    -5.9586	    -2.6016	    -8.8120	    -0.7553	    -7.3853	   -12.5046	    -7.3853	
     2.0981	    -7.5531	     0.7553	    -6.1264	     0.8392	    -8.6441	    -0.4196	    -7.0496	   -12.7563	    -6.8817	
     2.1820	    -6.1264	     3.7766	    -5.7907	     3.9444	    -8.0566	    -0.0839	    -6.4621	   -12.8403	    -6.4621	
     2.6855	    -4.1962	     6.2103	    -4.9515	     6.5460	    -7.0496	     0.1678	    -5.7068	   -12.8403	    -5.9586	
     3.7766	    -1.7624	     7.8888	    -3.6087	     8.6441	    -5.5389	     0.4196	    -4.6997	   -12.5046	    -5.3711	
     5.3711	     0.8392	     8.9798	    -1.8463	    10.1547	    -3.5248	     0.6714	    -3.4409	   -11.9171	    -4.6158	
     7.4692	     3.6087	     9.5673	     0.4196	    11.3297	    -1.1749	     1.1749	    -1.8463	   -10.9100	    -3.7766	
     9.9869	     6.2943	     9.8190	     2.8534	    12.3367	     1.5106	     1.9302	    -0.0839	    -9.3994	    -2.7695	
    12.6724	     8.7280	     9.7351	     5.6229	    13.1760	     4.2801	     3.0212	     1.7624	    -7.5531	    -1.5945	
    15.3580	    10.9940	     9.3155	     8.3923	    13.7634	     7.1335	     4.3640	     3.6087	    -5.3711	    -0.4196	
    17.9596	    12.8403	     8.8120	    11.0779	    14.1830	     9.8190	     5.7907	     5.4550	    -3.1052	     0.8392	
    20.3094	    14.3509	     8.3923	    13.7634	    14.3509	    12.1689	     7.2174	     6.9656	    -0.9232	     2.0981	
    22.3236	    15.4419	     8.2245	    16.2811	    14.3509	    14.2670	     8.7280	     8.3084	     1.1749	     3.4409	
    23.9182	    16.2811	     8.7280	    18.6310	    14.2670	    15.8615	    10.2386	     9.3994	     3.1052	     4.7836	
    25.2609	    17.0364	    10.0708	    20.7291	    14.2670	    17.2043	    11.7493	    10.4065	     4.8676	     6.2943	
    26.5198	    17.8757	    12.4207	    22.5754	    14.5187	    18.2114	    13.5117	    11.3297	     6.6299	     7.9727	
    27.6108	    18.7149	    15.4419	    24.0021	    15.1062	    18.9667	    15.2740	    12.2528	     8.3923	     9.8190	
    28.4500	    19.3863	    18.7149	    25.0092	    15.8615	    19.4702	    17.1204	    13.1760	    10.0708	    11.6653	
    28.9536	    19.8059	    21.6522	    25.3448	    16.7007	    19.7220	    18.7988	    13.9313	    11.4975	    13.2599	
    29.0375	    19.8059	    23.8342	    25.0931	    17.2882	    19.5541	    20.2255	    14.3509	    12.5885	    14.6027	
    28.7018	    19.3863	    25.0931	    24.3378	    17.2882	    19.1345	    21.0648	    14.5187	    13.1760	    15.4419	
    27.9465	    18.6310	    25.4288	    23.0789	    16.5329	    18.3792	    21.3165	    14.1830	    13.1760	    15.6937	
    26.6876	    17.6239	    25.0092	    21.5683	    14.9384	    17.4561	    20.8130	    13.5956	    12.6724	    15.5258	
    25.0092	    16.5329	    23.8342	    19.8898	    12.7563	    16.2811	    19.5541	    12.5885	    11.6653	    14.7705	
    23.0789	    15.5258	    22.1558	    18.0435	     9.9869	    15.0223	    17.7078	    11.3297	    10.2386	    13.6795	
    21.0648	    14.4348	    19.9738	    16.3651	     7.2174	    13.5956	    15.5258	     9.9869	     8.3923	    12.3367	
    19.0506	    13.3438	    17.4561	    14.7705	     4.6158	    12.1689	    13.2599	     8.4763	     6.2103	    10.7422	
    17.3721	    12.1689	    14.6027	    13.3438	     2.6855	    10.8261	    11.2457	     6.9656	     3.9444	     9.1476	
    15.9454	    11.0779	    11.7493	    12.2528	     1.6785	     9.4833	     9.3994	     5.6229	     1.5106	     7.6370	
    14.8544	    10.0708	     8.9798	    11.4136	     1.5945	     8.3084	     7.8888	     4.3640	    -0.8392	     6.3782	
    14.0152	     8.9798	     6.4621	    10.6583	     2.0142	     7.1335	     6.4621	     3.1891	    -3.2730	     5.2872	
    13.2599	     7.9727	     4.1962	     9.9030	     2.5177	     5.9586	     5.0354	     2.0981	    -5.5389	     4.3640	
    12.3367	     6.8817	     2.1820	     8.9798	     2.6016	     4.6997	     3.6087	     1.0910	    -7.7209	     3.6087	
    11.2457	     5.7907	     0.4196	     7.8888	     2.3499	     3.3569	     2.0142	     0.0000	    -9.5673	     2.9373	
     9.9030	     4.6997	    -0.8392	     6.6299	     1.7624	     1.9302	     0.3357	    -1.0910	   -11.0779	     2.3499	
     8.3923	     3.7766	    -1.5106	     5.2872	     1.2589	     0.5035	    -1.1749	    -1.9302	   -11.8332	     2.0142	
     6.8817	     2.9373	    -1.5945	     3.9444	     1.1749	    -0.7553	    -2.5177	    -2.6016	   -11.7493	     1.8463	
     5.3711	     2.3499	    -1.1749	     2.6855	     1.3428	    -1.7624	    -3.6926	    -2.8534	   -10.7422	     1.9302	
     4.1962	     1.8463	    -0.6714	     1.5945	     1.5945	    -2.5177	    -4.5319	    -2.8534	    -8.8959	     2.2659	
     3.2730	     1.3428	    -0.2518	     0.5875	     1.7624	    -2.9373	    -5.1193	    -2.4338	    -6.6299	     2.7695	
     2.6855	     0.9232	    -0.0839	    -0.1678	     1.6785	    -3.1052	    -5.3711	    -1.8463	    -4.1122	     3.3569	
     2.3499	     0.4196	    -0.3357	    -0.8392	     1.5945	    -2.9373	    -5.1193	    -1.0910	    -1.7624	     3.9444	
     2.2659	    -0.0839	    -0.7553	    -1.2589	     1.7624	    -2.6855	    -4.2801	    -0.2518	     0.1678	     4.4479	
     2.1820	    -0.5035	    -1.3428	    -1.5106	     2.1820	    -2.1820	    -2.7695	     0.3357	     1.5945	     4.6997	
     2.1820	    -1.0071	    -2.0981	    -1.5945	     2.9373	    -1.5945	    -0.8392	     0.7553	     2.4338	     4.7836	
     2.2659	    -1.4267	    -2.9373	    -1.5106	     3.6926	    -0.9232	     1.2589	     0.9232	     2.6855	     4.6158	
     2.3499	    -1.8463	    -3.6087	    -1.1749	     4.1962	    -0.1678	     3.2730	     0.8392	     2.5177	     4.3640	
     2.5177	    -2.0981	    -4.1962	    -0.6714	     4.1962	     0.6714	     4.8676	     0.6714	     2.0142	     4.0283	
     2.7695	    -2.1820	    -4.5319	     0.0000	     3.6926	     1.4267	     5.8746	     0.5035	     1.4267	     3.6926	
     3.1052	    -2.1820	    -4.6997	     0.7553	     2.6016	     2.1820	     6.2103	     0.4196	     0.9232	     3.4409	
[Epoch Header]
[Trial Type]	23
[Accept]	1
[Correct]	0
[RT]	 0.000
[Resp]	0
[Epoch Data]
    -5.7068	    -6.3782	    -8.7280	    -1.1749	   -24.3378	     0.2518	     2.0142	    -0.7553	     0.1678	     4.2801	
    -5.1193	    -6.8817	    -8.5602	    -0.8392	   -22.8271	     0.4196	     2.0142	    -0.5035	    -0.0839	     4.1122	
    -4.6997	    -6.9656	    -7.7209	    -0.5875	   -19.3024	     0.5035	     1.7624	    -0.4196	    -0.5035	     3.4409	
    -4.3640	    -6.5460	    -6.0425	    -0.5875	   -14.2670	     0.3357	     1.2589	    -0.6714	    -1.2589	     2.3499	
    -4.1962	    -5.3711	    -3.4409	    -0.7553	    -8.2245	    -0.0839	     0.3357	    -1.2589	    -2.3499	     0.8392	
    -4.3640	    -3.6087	    -0.2518	    -1.0910	    -2.0142	    -0.7553	    -1.0071	    -2.2659	    -3.6926	    -0.9232	
    -4.6997	    -1.5945	     3.1891	    -1.5106	     3.4409	    -1.5945	    -2.7695	    -3.3569	    -5.1193	    -2.6855	
    -5.2032	     0.2518	     6.1264	    -1.9302	     7.5531	    -2.5177	    -4.7836	    -4.4479	    -6.4621	    -4.4479	
    -5.7907	     1.5945	     8.3923	    -2.2659	     9.9869	    -3.3569	    -6.7139	    -5.2872	    -7.4692	    -5.8746	
    -6.3782	     2.2659	     9.5673	    -2.3499	    10.7422	    -3.9444	    -8.3084	    -5.8746	    -8.0566	    -6.8817	
    -6.8817	     2.4338	     9.8190	    -2.0981	    10.2386	    -4.1962	    -9.5673	    -5.9586	    -8.2245	    -7.3853	
    -7.3013	     2.2659	     9.3155	    -1.5945	     8.8959	    -4.1122	   -10.2386	    -5.6229	    -8.0566	    -7.3853	
    -7.3853	     1.8463	     8.3084	    -0.5875	     7.0496	    -3.6926	   -10.4904	    -4.8676	    -7.4692	    -6.9656	
    -7.2174	     1.4267	     7.0496	     0.7553	     5.2032	    -2.9373	   -10.2386	    -3.7766	    -6.5460	    -6.1264	
    -6.6299	     1.0071	     5.6229	     2.3499	     3.5248	    -1.7624	    -9.6512	    -2.2659	    -5.4550	    -4.8676	
    -5.7068	     0.7553	     4.4479	     4.3640	     2.1820	    -0.3357	    -8.6441	    -0.4196	    -4.0283	    -3.1891	
    -4.4479	     0.7553	     3.5248	     6.5460	     1.3428	     1.5106	    -7.3853	     1.6785	    -2.3499	    -1.3428	
    -2.8534	     1.0071	     3.1891	     8.9798	     1.0910	     3.6926	    -6.0425	     4.0283	    -0.5035	     0.7553	
    -1.0071	     1.5945	     3.3569	    11.4136	     1.3428	     6.2103	    -4.5319	     6.5460	     1.4267	     2.8534	
     0.8392	     2.3499	     3.8605	    13.6795	     1.8463	     8.7280	    -3.1052	     8.8959	     3.2730	     4.7836	
     2.2659	     2.9373	     4.3640	    15.4419	     2.2659	    11.1618	    -2.0981	    10.9100	     4.8676	     6.2943	
     3.1052	     3.0212	     4.5319	    16.5329	     2.3499	    12.9242	    -1.5945	    12.1689	     5.7907	     7.1335	
     3.1052	     2.4338	     3.9444	    16.5329	     1.8463	    13.9313	    -1.7624	    12.5885	     5.9586	     7.0496	
     2.4338	     1.0071	     2.4338	    15.6097	     0.5035	    14.0152	    -2.6855	    12.0010	     5.3711	     6.1264	
     1.2589	    -1.0910	     0.0000	    13.7634	    -1.5106	    13.1760	    -4.3640	    10.5743	     4.0283	     4.4479	
    -0.2518	    -3.6926	    -3.2730	    11.2457	    -4.2801	    11.4975	    -6.4621	     8.5602	     2.0981	     2.2659	
    -1.8463	    -6.4621	    -7.1335	     8.3923	    -7.3853	     9.3155	    -8.8959	     6.1264	     0.0000	    -0.0839	
    -3.2730	    -9.1476	   -11.2457	     5.5389	   -10.4904	     6.7978	   -11.3297	     3.6087	    -2.0981	    -2.3499	
    -4.4479	   -11.4975	   -15.2740	     2.8534	   -13.1760	     4.1962	   -13.5956	     1.2589	    -4.0283	    -4.2801	
    -5.2032	   -13.2599	   -18.8828	     0.5035	   -15.1901	     1.5945	   -15.3580	    -0.8392	    -5.7068	    -5.7907	
    -5.5389	   -14.3509	   -21.6522	    -1.4267	   -16.0294	    -0.6714	   -16.3651	    -2.6016	    -6.8817	    -6.8817	
    -5.2872	   -14.6866	   -23.3307	    -2.7695	   -15.6937	    -2.5177	   -16.5329	    -3.7766	    -7.5531	    -7.3853	
    -4.3640	   -14.0991	   -23.5825	    -3.5248	   -14.1830	    -3.6926	   -15.7776	    -4.2801	    -7.7209	    -7.3853	
    -2.9373	   -12.7563	   -22.4075	    -3.6087	   -11.9171	    -4.1122	   -14.0991	    -4.1962	    -7.3013	    -6.7978	
    -1.1749	   -10.6583	   -19.7220	    -3.1052	    -9.3155	    -3.8605	   -11.8332	    -3.5248	    -6.4621	    -5.7907	
     0.7553	    -8.1406	   -15.7776	    -2.2659	    -6.8817	    -3.1891	    -9.3994	    -2.5177	    -5.3711	    -4.6158	
     2.5177	    -5.4550	   -10.8261	    -1.2589	    -4.9515	    -2.3499	    -6.9656	    -1.5106	    -4.1962	    -3.2730	
     3.9444	    -2.8534	    -5.7068	    -0.3357	    -3.6926	    -1.4267	    -5.0354	    -0.6714	    -3.1891	    -2.1820	
     4.8676	    -0.7553	    -1.0910	     0.2518	    -3.1052	    -0.8392	    -3.6926	    -0.1678	    -2.5177	    -1.4267	
     5.3711	     0.6714	     2.6016	     0.5035	    -3.1891	    -0.5035	    -3.0212	    -0.0839	    -2.1820	    -1.0910	
     5.2872	     1.3428	     5.0354	     0.4196	    -3.8605	    -0.6714	    -2.9373	    -0.5035	    -2.3499	    -1.2589	
     4.8676	     1.3428	     6.2943	     0.0000	    -4.8676	    -1.1749	    -3.3569	    -1.2589	    -3.0212	    -1.9302	
     4.0283	     0.7553	     6.5460	    -0.7553	    -6.0425	    -2.0142	    -4.1962	    -2.4338	    -4.0283	    -3.0212	
     2.9373	    -0.1678	     5.7907	    -1.5106	    -7.2174	    -3.1052	    -5.2872	    -3.8605	    -5.4550	    -4.4479	
     1.7624	    -1.3428	     4.3640	    -2.3499	    -8.4763	    -4.2801	    -6.4621	    -5.3711	    -7.1335	    -6.0425	
     0.6714	    -2.6855	     2.0981	    -3.1891	    -9.8190	    -5.4550	    -7.8049	    -7.0496	    -9.0637	    -7.8049	
    -0.4196	    -4.1122	    -0.6714	    -3.8605	   -11.3297	    -6.5460	    -9.3155	    -8.6441	   -10.9940	    -9.4833	
    -1.2589	    -5.5389	    -3.7766	    -4.4479	   -13.0081	    -7.6370	   -11.1618	   -10.0708	   -13.0081	   -10.9940	
    -1.9302	    -6.7139	    -6.8817	    -4.8676	   -14.8544	    -8.4763	   -13.1760	   -11.3297	   -14.9384	   -12.3367	
    -2.3499	    -7.5531	    -9.4833	    -5.0354	   -16.6168	    -8.9798	   -15.1901	   -12.1689	   -16.5329	   -13.0920	
    -2.4338	    -7.6370	   -11.1618	    -4.7836	   -18.0435	    -8.9798	   -16.9525	   -12.5046	   -17.6239	   -13.3438	
    -2.1820	    -6.8817	   -11.6653	    -4.0283	   -18.8828	    -8.3923	   -18.2114	   -12.1689	   -17.9596	   -12.8403	
    -1.5106	    -5.2872	   -10.7422	    -2.7695	   -19.0506	    -7.2174	   -18.7988	   -11.0779	   -17.6239	   -11.5814	
    -0.5875	    -3.0212	    -8.8959	    -1.0910	   -18.6310	    -5.5389	   -18.7149	    -9.3994	   -16.4490	    -9.6512	
     0.6714	    -0.4196	    -6.3782	     0.6714	   -17.7078	    -3.6926	   -17.9596	    -7.3013	   -14.6866	    -7.3853	
     2.0142	     2.1820	    -3.7766	     2.5177	   -16.3651	    -1.6785	   -16.8686	    -4.9515	   -12.3367	    -4.9515	
     3.4409	     4.5319	    -1.1749	     4.1962	   -14.7705	     0.1678	   -15.3580	    -2.6016	    -9.4833	    -2.6016	
     4.7836	     6.6299	     1.1749	     5.5389	   -12.9242	     1.9302	   -13.6795	    -0.4196	    -6.3782	    -0.4196	
     5.8746	     8.3084	     3.3569	     6.4621	   -11.0779	     3.2730	   -11.8332	     1.4267	    -3.1052	     1.4267	
     6.7139	     9.5673	     5.6229	     6.9656	    -9.1476	     4.4479	    -9.9030	     2.8534	     0.0839	     2.6855	
     7.1335	    10.4904	     7.7209	     6.9656	    -7.3853	     5.2032	    -8.0566	     3.7766	     2.8534	     3.5248	
     7.2174	    11.0779	     9.6512	     6.7139	    -5.8746	     5.6229	    -6.4621	     4.1962	     5.0354	     3.9444	
     7.1335	    11.3297	    11.2457	     6.3782	    -4.7836	     5.9586	    -5.2872	     4.2801	     6.5460	     4.0283	
     6.9656	    11.4136	    12.1689	     6.0425	    -3.9444	     6.1264	    -4.4479	     4.1962	     7.3013	     3.9444	
     6.9656	    11.3297	    12.4207	     6.1264	    -3.1891	     6.4621	    -3.7766	     4.1122	     7.4692	     3.7766	
     7.0496	    11.0779	    11.9171	     6.5460	    -2.4338	     6.8817	    -3.1052	     3.9444	     7.1335	     3.6087	
     7.3013	    10.5743	    10.7422	     7.3013	    -1.5945	     7.4692	    -2.4338	     3.8605	     6.2103	     3.2730	
     7.4692	     9.6512	     9.1476	     8.3084	    -0.9232	     8.0566	    -1.6785	     3.6926	     4.8676	     2.6855	
     7.4692	     8.3084	     7.1335	     9.0637	    -0.7553	     8.3084	    -1.0910	     3.1891	     2.9373	     1.7624	
     7.1335	     6.4621	     4.9515	     9.3155	    -1.1749	     8.0566	    -0.8392	     2.2659	     0.5875	     0.5875	
     6.2943	     4.2801	     2.6016	     8.7280	    -2.3499	     7.1335	    -1.0910	     0.8392	    -2.1820	    -0.8392	
     5.0354	     1.7624	     0.1678	     7.1335	    -4.2801	     5.4550	    -2.0142	    -1.0910	    -5.2032	    -2.3499	
     3.4409	    -0.9232	    -2.3499	     4.6158	    -6.6299	     3.1052	    -3.2730	    -3.3569	    -8.1406	    -3.9444	
     1.6785	    -3.6926	    -5.0354	     1.3428	    -9.1476	     0.3357	    -4.8676	    -5.8746	   -10.7422	    -5.3711	
    -0.1678	    -6.2943	    -7.6370	    -2.1820	   -11.4975	    -2.6016	    -6.3782	    -8.2245	   -12.5885	    -6.6299	
    -1.9302	    -8.7280	    -9.8190	    -5.7068	   -13.2599	    -5.3711	    -7.7209	   -10.1547	   -13.4277	    -7.5531	
    -3.4409	   -10.6583	   -11.3297	    -8.8120	   -14.0991	    -7.8049	    -8.6441	   -11.5814	   -13.2599	    -8.0566	
    -4.5319	   -11.9171	   -11.9171	   -11.3297	   -13.5117	    -9.5673	    -9.0637	   -12.2528	   -12.2528	    -8.2245	
    -5.2872	   -12.5885	   -11.4136	   -13.1760	   -11.5814	   -10.7422	    -9.0637	   -12.3367	   -10.7422	    -8.0566	
    -5.6229	   -12.5046	   -10.1547	   -14.2670	    -8.4763	   -11.4136	    -8.6441	   -11.7493	    -8.8959	    -7.6370	
    -5.4550	   -12.0010	    -8.3923	   -14.7705	    -4.9515	   -11.4975	    -7.9727	   -10.8261	    -7.1335	    -7.1335	
    -4.9515	   -10.9940	    -6.5460	   -14.9384	    -1.6785	   -11.1618	    -7.3013	    -9.5673	    -5.6229	    -6.5460	
    -4.1962	    -9.7351	    -4.8676	   -14.6866	     0.6714	   -10.5743	    -6.6299	    -8.3084	    -4.4479	    -6.0425	
    -3.3569	    -8.3923	    -3.6087	   -14.2670	     1.9302	    -9.8190	    -6.2943	    -7.1335	    -3.6926	    -5.6229	
    -2.4338	    -6.9656	    -2.6016	   -13.6795	     2.1820	    -8.8959	    -6.2103	    -6.1264	    -3.2730	    -5.2872	
    -1.6785	    -5.6229	    -1.9302	   -12.9242	     1.5106	    -7.8049	    -6.2103	    -5.2872	    -3.1891	    -5.2032	
    -1.0071	    -4.4479	    -1.5945	   -11.9171	     0.3357	    -6.7139	    -6.4621	    -4.6158	    -3.2730	    -5.2872	
    -0.5875	    -3.5248	    -1.5106	   -10.9100	    -1.2589	    -5.6229	    -6.6299	    -4.1122	    -3.6087	    -5.5389	
    -0.5035	    -2.8534	    -1.7624	    -9.9030	    -2.9373	    -4.6158	    -6.9656	    -3.9444	    -4.1122	    -5.8746	
    -0.8392	    -2.6855	    -2.1820	    -8.9798	    -4.6158	    -4.0283	    -7.3853	    -4.1122	    -4.8676	    -6.4621	
    -1.5945	    -2.8534	    -2.6855	    -8.3923	    -6.2103	    -3.8605	    -7.9727	    -4.6158	    -5.8746	    -7.2174	
    -2.6016	    -3.4409	    -3.2730	    -8.1406	    -7.3853	    -4.1962	    -8.7280	    -5.5389	    -7.1335	    -7.9727	
    -3.8605	    -4.2801	    -3.6926	    -8.2245	    -8.1406	    -5.0354	    -9.6512	    -6.7139	    -8.3923	    -8.8120	
    -5.1193	    -5.2872	    -4.0283	    -8.5602	    -8.3084	    -6.0425	   -10.6583	    -7.8888	    -9.5673	    -9.3994	
    -6.2103	    -6.3782	    -4.2801	    -9.0637	    -8.0566	    -7.2174	   -11.4136	    -8.9798	   -10.4904	    -9.7351	
    -7.0496	    -7.3013	    -4.3640	    -9.5673	    -7.5531	    -8.0566	   -11.9171	    -9.7351	   -11.0779	    -9.5673	
    -7.3853	    -7.8888	    -4.2801	    -9.9030	    -6.8817	    -8.5602	   -11.9171	   -10.2386	   -11.3297	    -8.9798	
    -7.3013	    -8.1406	    -3.9444	    -9.9869	    -6.1264	    -8.4763	   -11.4136	   -10.4904	   -11.0779	    -8.0566	
    -6.6299	    -7.8888	    -3.3569	    -9.6512	    -5.2872	    -7.8049	   -10.4904	   -10.3226	   -10.4904	    -6.7139	
    -5.4550	    -7.3013	    -2.6855	    -8.8120	    -4.4479	    -6.5460	    -9.1476	    -9.9030	    -9.5673	    -5.2032	
    -3.7766	    -6.2103	    -1.8463	    -7.3853	    -3.5248	    -4.7836	    -7.5531	    -9.3155	    -8.3084	    -3.5248	
    -1.6785	    -4.8676	    -1.1749	    -5.6229	    -2.6855	    -2.6855	    -5.8746	    -8.5602	    -6.8817	    -1.9302	
     0.6714	    -3.3569	    -0.7553	    -3.6087	    -2.0142	    -0.4196	    -4.1962	    -7.8049	    -5.5389	    -0.5035	
     3.1891	    -1.8463	    -0.6714	    -1.3428	    -1.5106	     1.9302	    -2.6855	    -6.9656	    -4.1962	     0.6714	
     5.7068	    -0.3357	    -1.0910	     1.0071	    -1.4267	     4.0283	    -1.4267	    -6.0425	    -3.1052	     1.5106	
     8.1406	     1.0071	    -2.0142	     3.2730	    -1.7624	     5.9586	    -0.4196	    -4.8676	    -2.3499	     2.0142	
    10.1547	     2.1820	    -3.4409	     5.3711	    -2.8534	     7.5531	     0.2518	    -3.4409	    -1.7624	     2.2659	
    11.7493	     3.0212	    -5.2872	     7.1335	    -4.6997	     8.7280	     0.5035	    -1.6785	    -1.5106	     2.1820	
    12.6724	     3.4409	    -7.3853	     8.4763	    -7.3013	     9.4833	     0.2518	     0.4196	    -1.5106	     1.8463	
    12.8403	     3.5248	    -9.3994	     9.1476	   -10.6583	     9.8190	    -0.3357	     2.6016	    -1.7624	     1.2589	
    12.2528	     3.1891	   -11.1618	     9.1476	   -14.5187	     9.8190	    -1.2589	     4.6158	    -2.0981	     0.6714	
    10.9940	     2.6016	   -12.4207	     8.4763	   -18.3792	     9.5673	    -2.4338	     6.2103	    -2.5177	    -0.0839	
     9.0637	     1.5945	   -13.2599	     7.3013	   -21.6522	     9.0637	    -3.6087	     7.3013	    -2.9373	    -0.7553	
     6.7139	     0.3357	   -13.7634	     5.7907	   -23.6664	     8.4763	    -4.6158	     7.7209	    -3.2730	    -1.3428	
     4.2801	    -1.0910	   -14.0152	     4.1122	   -24.0860	     7.8888	    -5.4550	     7.8049	    -3.4409	    -1.7624	
     1.8463	    -2.5177	   -14.0152	     2.5177	   -22.4915	     7.3853	    -5.8746	     7.4692	    -3.3569	    -2.1820	
    -0.0839	    -3.7766	   -13.7634	     1.2589	   -18.9667	     6.9656	    -5.7907	     7.1335	    -3.1052	    -2.3499	
    -1.4267	    -4.5319	   -13.0920	     0.4196	   -13.9313	     6.7139	    -5.2872	     6.7139	    -2.6016	    -2.4338	
    -2.1820	    -4.7836	   -11.7493	     0.0839	    -8.0566	     6.6299	    -4.3640	     6.2943	    -1.9302	    -2.5177	
    -2.2659	    -4.4479	    -9.6512	     0.1678	    -2.1820	     6.4621	    -3.2730	     5.8746	    -1.1749	    -2.6016	
    -1.9302	    -3.3569	    -6.5460	     0.6714	     3.0212	     6.2943	    -2.1820	     5.2872	    -0.5035	    -2.7695	
    -1.3428	    -1.7624	    -2.6016	     1.2589	     6.9656	     5.8746	    -1.5106	     4.4479	    -0.0839	    -3.1891	
    -0.5875	     0.2518	     1.9302	     1.8463	     9.1476	     5.2872	    -1.4267	     3.4409	    -0.0839	    -3.9444	
     0.0000	     2.1820	     6.4621	     2.2659	     9.5673	     4.3640	    -2.1820	     2.1820	    -0.4196	    -4.9515	
     0.4196	     3.7766	    10.1547	     2.6016	     8.3084	     3.2730	    -3.6926	     0.8392	    -1.1749	    -6.2103	
     0.5875	     4.6997	    12.5885	     2.6855	     5.9586	     2.1820	    -5.9586	    -0.4196	    -2.2659	    -7.6370	
     0.4196	     4.8676	    13.6795	     2.6855	     2.8534	     1.0910	    -8.4763	    -1.5106	    -3.4409	    -8.8959	
    -0.0839	     4.5319	    13.5117	     2.6016	    -0.3357	     0.2518	   -11.1618	    -2.2659	    -4.6997	    -9.9869	
    -0.9232	     3.6087	    12.5885	     2.3499	    -3.3569	    -0.4196	   -13.5117	    -2.8534	    -5.8746	   -10.7422	
    -2.0142	     2.3499	    11.2457	     1.8463	    -5.9586	    -0.9232	   -15.3580	    -3.2730	    -6.9656	   -11.0779	
    -3.2730	     0.9232	     9.4833	     1.2589	    -8.3923	    -1.3428	   -16.7007	    -3.6087	    -8.0566	   -10.9940	
    -4.6997	    -0.7553	     7.4692	     0.3357	   -10.8261	    -1.6785	   -17.5400	    -4.0283	    -8.9798	   -10.4904	
    -6.2103	    -2.5177	     5.0354	    -0.7553	   -13.2599	    -1.9302	   -17.9596	    -4.3640	    -9.9869	    -9.7351	
    -7.5531	    -4.2801	     2.2659	    -1.9302	   -15.6937	    -2.1820	   -17.9596	    -4.6997	   -10.8261	    -8.8120	
    -8.7280	    -6.0425	    -0.8392	    -3.1052	   -17.8757	    -2.3499	   -17.6239	    -4.8676	   -11.5814	    -7.8049	
    -9.6512	    -7.5531	    -3.9444	    -4.2801	   -19.3863	    -2.4338	   -16.7847	    -4.9515	   -12.1689	    -6.6299	
   -10.1547	    -8.7280	    -7.0496	    -5.2032	   -19.8059	    -2.2659	   -15.4419	    -4.9515	   -12.5046	    -5.3711	
   -10.4904	    -9.6512	    -9.8190	    -5.8746	   -18.9667	    -1.9302	   -13.4277	    -4.8676	   -12.4207	    -4.1962	
   -10.6583	   -10.2386	   -12.0850	    -6.2103	   -16.8686	    -1.5106	   -10.8261	    -4.7836	   -12.0010	    -3.2730	
   -10.7422	   -10.6583	   -13.7634	    -6.2943	   -13.6795	    -1.1749	    -7.9727	    -4.8676	   -11.2457	    -2.6855	
   -10.8261	   -11.0779	   -14.6866	    -6.1264	   -10.0708	    -0.9232	    -5.0354	    -5.2032	   -10.2386	    -2.5177	
   -11.0779	   -11.4136	   -14.9384	    -5.8746	    -6.3782	    -0.9232	    -2.6016	    -5.7068	    -9.1476	    -2.8534	
   -11.4136	   -11.8332	   -14.4348	    -5.7068	    -3.0212	    -1.1749	    -0.8392	    -6.4621	    -8.1406	    -3.6926	
   -11.8332	   -12.3367	   -13.2599	    -5.5389	    -0.2518	    -1.5945	    -0.0839	    -7.3013	    -7.3853	    -4.7836	
   -12.3367	   -12.7563	   -11.5814	    -5.3711	     1.9302	    -2.0981	     0.0000	    -8.2245	    -6.7978	    -6.0425	
   -12.7563	   -13.0081	    -9.5673	    -5.2032	     3.3569	    -2.6855	    -0.5875	    -8.9798	    -6.4621	    -7.1335	
   -13.1760	   -13.1760	    -7.5531	    -4.9515	     3.9444	    -3.1052	    -1.3428	    -9.5673	    -6.3782	    -8.0566	
   -13.5956	   -13.1760	    -5.8746	    -4.6158	     3.8605	    -3.3569	    -2.1820	    -9.9030	    -6.3782	    -8.4763	
   -13.8474	   -13.0081	    -4.6158	    -4.1122	     3.1052	    -3.4409	    -2.8534	    -9.9030	    -6.3782	    -8.4763	
   -14.0152	   -12.6724	    -3.7766	    -3.5248	     1.7624	    -3.2730	    -3.2730	    -9.6512	    -6.2943	    -7.9727	
   -14.0991	   -12.1689	    -3.2730	    -2.8534	     0.2518	    -2.8534	    -3.4409	    -8.9798	    -6.0425	    -6.9656	
   -13.9313	   -11.4975	    -2.9373	    -2.0981	    -1.1749	    -2.0981	    -3.1891	    -8.0566	    -5.5389	    -5.5389	
   -13.5117	   -10.4904	    -2.5177	    -1.2589	    -2.5177	    -1.0910	    -2.5177	    -6.7978	    -4.7836	    -3.6087	
   -12.9242	    -9.2316	    -2.0981	    -0.4196	    -3.5248	     0.2518	    -1.4267	    -5.2032	    -3.6087	    -1.3428	
   -12.0010	    -7.7209	    -1.5106	     0.4196	    -4.0283	     1.7624	    -0.0839	    -3.4409	    -2.1820	     1.0910	
   -10.8261	    -6.2103	    -0.9232	     1.2589	    -4.1122	     3.3569	     1.3428	    -1.6785	    -0.5875	     3.5248	
    -9.4833	    -4.6997	    -0.5035	     1.9302	    -3.7766	     4.8676	     2.8534	     0.0839	     1.0071	     5.7907	
    -8.1406	    -3.4409	    -0.3357	     2.4338	    -3.0212	     6.1264	     4.1122	     1.6785	     2.5177	     7.7209	
    -6.7978	    -2.3499	    -0.5875	     2.6855	    -2.0981	     7.0496	     5.1193	     2.9373	     3.7766	     9.1476	
    -5.5389	    -1.5945	    -1.2589	     2.9373	    -1.0910	     7.6370	     5.7068	     3.9444	     4.6158	     9.9869	
    -4.3640	    -1.0910	    -2.2659	     3.0212	    -0.2518	     7.8888	     5.8746	     4.6158	     5.2032	    10.2386	
    -3.4409	    -0.9232	    -3.5248	     3.1891	     0.3357	     7.9727	     5.5389	     5.0354	     5.3711	    10.0708	
    -2.6016	    -1.0071	    -4.7836	     3.2730	     0.5035	     7.8049	     4.8676	     5.1193	     5.2032	     9.3994	
    -1.9302	    -1.2589	    -6.0425	     3.3569	     0.2518	     7.4692	     3.7766	     4.9515	     4.7836	     8.3084	
    -1.4267	    -1.8463	    -7.2174	     3.4409	    -0.4196	     7.1335	     2.4338	     4.4479	     4.0283	     7.0496	
    -1.0910	    -2.4338	    -8.2245	     3.4409	    -1.2589	     6.4621	     0.9232	     3.7766	     3.0212	     5.6229	
    -0.9232	    -3.1052	    -8.9798	     3.1891	    -2.3499	     5.6229	    -0.5035	     2.7695	     1.7624	     4.0283	
    -1.0071	    -3.6087	    -9.2316	     2.6855	    -3.4409	     4.4479	    -1.7624	     1.5945	     0.3357	     2.4338	
    -1.3428	    -3.7766	    -8.6441	     1.7624	    -4.2801	     2.9373	    -2.7695	     0.1678	    -1.2589	     0.8392	
    -1.9302	    -3.5248	    -7.0496	     0.5035	    -4.7836	     1.3428	    -3.3569	    -1.3428	    -2.8534	    -0.6714	
    -2.6855	    -2.9373	    -4.2801	    -0.9232	    -4.5319	    -0.3357	    -3.5248	    -2.7695	    -4.3640	    -1.9302	
    -3.5248	    -2.0142	    -0.5875	    -2.3499	    -3.6087	    -1.6785	    -3.1891	    -3.9444	    -5.6229	    -2.8534	
    -4.4479	    -1.0910	     3.6087	    -3.6087	    -2.0981	    -2.6855	    -2.4338	    -4.7836	    -6.5460	    -3.3569	
    -5.2032	    -0.2518	     7.5531	    -4.5319	    -0.3357	    -3.1052	    -1.2589	    -5.0354	    -7.0496	    -3.4409	
    -5.7068	     0.3357	    10.7422	    -5.1193	     1.2589	    -3.1052	     0.0839	    -4.8676	    -7.0496	    -3.1052	
    -5.9586	     0.5875	    12.7563	    -5.4550	     2.4338	    -2.7695	     1.5106	    -4.2801	    -6.7139	    -2.4338	
    -5.9586	     0.5875	    13.5956	    -5.6229	     3.1052	    -2.1820	     2.9373	    -3.4409	    -6.2103	    -1.7624	
    -5.6229	     0.4196	    13.5117	    -5.7068	     3.4409	    -1.5106	     4.1962	    -2.6016	    -5.7068	    -1.0071	
    -5.1193	     0.2518	    12.6724	    -5.6229	     3.4409	    -0.8392	     5.2032	    -1.7624	    -5.2032	    -0.4196	
    -4.4479	     0.3357	    11.4975	    -5.3711	     3.2730	    -0.3357	     5.8746	    -1.0071	    -4.9515	     0.0000	
    -3.6087	     0.4196	    10.0708	    -5.0354	     2.9373	     0.0839	     6.1264	    -0.5035	    -4.8676	     0.1678	
    -2.8534	     0.4196	     8.5602	    -4.6158	     2.2659	     0.4196	     5.7068	    -0.2518	    -5.0354	     0.0000	
    -2.2659	     0.2518	     6.7978	    -4.1962	     1.0910	     0.4196	     4.5319	    -0.3357	    -5.5389	    -0.4196	
    -1.9302	    -0.2518	     4.8676	    -3.8605	    -0.6714	     0.2518	     2.6016	    -0.7553	    -6.3782	    -1.1749	
    -1.9302	    -1.1749	     2.8534	    -3.6926	    -2.8534	    -0.0839	    -0.0839	    -1.5945	    -7.3853	    -2.1820	
    -2.0981	    -2.2659	     0.6714	    -3.5248	    -5.2872	    -0.5875	    -3.1052	    -2.5177	    -8.6441	    -3.3569	
    -2.3499	    -3.4409	    -1.3428	    -3.5248	    -7.5531	    -1.0910	    -5.8746	    -3.5248	    -9.8190	    -4.4479	
    -2.6016	    -4.3640	    -3.1891	    -3.5248	    -9.5673	    -1.5106	    -8.1406	    -4.4479	   -10.8261	    -5.3711	
    -2.6016	    -4.8676	    -4.6997	    -3.3569	   -10.9940	    -1.8463	    -9.3994	    -4.9515	   -11.4136	    -5.9586	
    -2.1820	    -4.9515	    -5.8746	    -2.9373	   -12.0850	    -1.6785	    -9.5673	    -4.9515	   -11.4975	    -5.9586	
    -1.3428	    -4.4479	    -6.3782	    -2.0981	   -12.7563	    -1.0910	    -8.6441	    -4.3640	   -10.9940	    -5.3711	
     0.0839	    -3.3569	    -6.2943	    -0.6714	   -13.1760	     0.2518	    -6.7139	    -3.1052	    -9.7351	    -3.9444	
     2.0142	    -1.5106	    -5.4550	     1.4267	   -13.2599	     2.2659	    -3.9444	    -1.2589	    -7.7209	    -1.8463	
     4.6158	     0.8392	    -3.9444	     4.1962	   -12.8403	     4.9515	    -0.4196	     1.1749	    -4.9515	     1.0071	
     7.6370	     3.6926	    -2.0142	     7.4692	   -11.8332	     8.1406	     3.5248	     4.1122	    -1.6785	     4.3640	
    10.8261	     6.7139	     0.0839	    11.1618	    -9.9869	    11.5814	     7.5531	     7.3013	     1.9302	     8.0566	
    14.0152	     9.6512	     1.8463	    15.0223	    -7.2174	    15.0223	    11.3297	    10.4065	     5.5389	    11.7493	
    16.8686	    12.1689	     3.0212	    18.6310	    -3.6087	    18.2114	    14.4348	    13.3438	     8.8120	    15.1901	
    19.3024	    14.0991	     3.5248	    21.8201	     0.6714	    20.9808	    16.5329	    15.6937	    11.3297	    17.9596	
    21.0648	    15.3580	     3.3569	    24.5056	     5.2872	    23.1628	    17.5400	    17.3721	    13.0920	    20.0577	
    22.2397	    15.8615	     2.6016	    26.6037	     9.7351	    24.8413	    17.5400	    18.4631	    13.9313	    21.2326	
    22.9111	    15.6937	     1.5106	    27.9465	    13.6795	    25.9323	    16.7007	    18.7988	    13.9313	    21.6522	
    22.9111	    15.0223	     0.5875	    28.6179	    16.9525	    26.4359	    15.1901	    18.4631	    13.0920	    21.1487	
    22.4075	    14.0152	     0.2518	    28.4500	    19.3024	    26.2680	    13.3438	    17.6239	    11.5814	    19.9738	
    21.4844	    12.8403	     1.0071	    27.6108	    20.5612	    25.5966	    11.3297	    16.4490	     9.5673	    18.2114	
    20.2255	    11.8332	     3.1891	    26.2680	    20.8130	    24.5895	     9.1476	    15.0223	     7.5531	    16.1133	
    18.7149	    10.9940	     6.7978	    24.5056	    20.1416	    23.2468	     6.7978	    13.5117	     5.7907	    13.8474	
    17.0364	    10.4065	    11.2457	    22.4915	    18.7149	    21.8201	     4.2801	    12.1689	     4.5319	    11.5814	
    15.3580	    10.0708	    15.8615	    20.3934	    16.7847	    20.3094	     1.5945	    10.9940	     3.9444	     9.4833	
    13.5117	     9.8190	    19.7220	    18.2953	    14.4348	    18.7149	    -1.0910	     9.9030	     3.8605	     7.6370	
    11.5814	     9.5673	    22.4915	    16.2811	    11.9171	    17.2043	    -3.6087	     8.9798	     4.1122	     6.1264	
     9.7351	     9.3994	    23.8342	    14.4348	     9.4833	    15.5258	    -5.7907	     8.1406	     4.3640	     4.9515	
     7.8049	     9.0637	    23.9182	    12.7563	     7.3013	    13.7634	    -7.3013	     7.1335	     4.4479	     4.0283	
     5.8746	     8.5602	    22.7432	    11.1618	     5.5389	    11.6653	    -8.2245	     5.8746	     3.9444	     3.1891	
     3.9444	     7.6370	    20.3094	     9.3994	     4.2801	     9.1476	    -8.3923	     4.1122	     2.7695	     2.4338	
     1.7624	     6.0425	    16.8686	     7.2174	     3.1891	     6.1264	    -7.9727	     1.9302	     0.8392	     1.4267	
    -0.6714	     3.7766	    12.5046	     4.6158	     2.1820	     2.7695	    -7.3013	    -0.8392	    -1.8463	     0.0000	
    -3.2730	     0.8392	     7.3853	     1.5106	     0.8392	    -0.8392	    -6.6299	    -3.9444	    -5.0354	    -1.7624	
    -5.9586	    -2.6016	     1.8463	    -2.0142	    -1.0910	    -4.3640	    -6.2103	    -7.2174	    -8.6441	    -3.7766	
    -8.5602	    -6.2943	    -3.6926	    -5.5389	    -3.6926	    -7.6370	    -6.1264	   -10.4904	   -12.3367	    -6.0425	
   -10.8261	    -9.9030	    -9.0637	    -8.7280	    -6.7978	   -10.3226	    -6.5460	   -13.5117	   -15.8615	    -8.3084	
   -12.6724	   -13.3438	   -13.8474	   -11.3297	   -10.0708	   -12.4207	    -7.2174	   -16.0294	   -19.0506	   -10.4904	
   -13.9313	   -16.1972	   -17.6239	   -13.1760	   -13.3438	   -13.7634	    -7.9727	   -17.9596	   -21.5683	   -12.2528	
   -14.5187	   -18.4631	   -20.2255	   -14.2670	   -16.1972	   -14.4348	    -8.6441	   -19.0506	   -23.4146	   -13.5117	
   -14.2670	   -19.7220	   -21.1487	   -14.6027	   -18.2114	   -14.5187	    -9.1476	   -19.3024	   -24.2538	   -14.3509	
   -13.4277	   -19.9738	   -20.3934	   -14.2670	   -19.0506	   -14.0991	    -9.3155	   -18.8828	   -24.0860	   -14.5187	
   -11.9171	   -19.0506	   -17.9596	   -13.4277	   -18.4631	   -13.1760	    -9.3155	   -17.6239	   -22.8271	   -14.0991	
   -10.1547	   -17.0364	   -14.3509	   -12.2528	   -16.6168	   -11.9171	    -8.8959	   -15.9454	   -20.6451	   -13.1760	
    -8.2245	   -14.3509	   -10.0708	   -10.9100	   -13.6795	   -10.4904	    -8.3084	   -13.9313	   -17.6239	   -12.0010	
    -6.4621	   -11.4136	    -5.7068	    -9.5673	   -10.1547	    -9.1476	    -7.5531	   -11.8332	   -14.3509	   -10.5743	
    -4.9515	    -8.5602	    -1.7624	    -8.3084	    -6.6299	    -8.0566	    -6.6299	    -9.9030	   -11.1618	    -9.0637	
    -3.7766	    -6.0425	     1.5945	    -7.3853	    -3.4409	    -7.2174	    -5.5389	    -8.1406	    -8.3084	    -7.7209	
    -2.8534	    -4.0283	     4.2801	    -6.6299	    -0.7553	    -6.7139	    -4.1962	    -6.7978	    -5.8746	    -6.2943	
    -2.1820	    -2.2659	     6.3782	    -5.9586	     1.5106	    -6.2943	    -2.6855	    -5.6229	    -4.0283	    -4.8676	
    -1.5945	    -0.9232	     8.0566	    -5.2872	     3.4409	    -5.9586	    -0.8392	    -4.6997	    -2.6016	    -3.5248	
    -0.8392	     0.2518	     9.3994	    -4.6158	     5.2032	    -5.6229	     1.1749	    -4.0283	    -1.5945	    -2.0981	
    -0.0839	     1.0910	    10.3226	    -3.9444	     6.5460	    -5.2032	     3.2730	    -3.6087	    -1.0071	    -0.6714	
     0.7553	     1.6785	    10.8261	    -3.2730	     7.4692	    -4.7836	     5.2032	    -3.3569	    -0.6714	     0.5875	
     1.5945	     2.0981	    10.7422	    -2.6016	     7.5531	    -4.2801	     6.5460	    -3.2730	    -0.6714	     1.6785	
     2.4338	     2.2659	    10.0708	    -1.9302	     6.7978	    -3.7766	     7.2174	    -3.3569	    -1.0071	     2.4338	
     3.1052	     2.2659	     8.9798	    -1.4267	     5.1193	    -3.3569	     7.0496	    -3.6926	    -1.5106	     2.7695	
     3.5248	     2.0981	     7.4692	    -1.0071	     2.9373	    -2.9373	     6.1264	    -4.1962	    -2.2659	     2.7695	
     3.7766	     1.6785	     5.6229	    -0.6714	     0.4196	    -2.6855	     4.6158	    -4.9515	    -3.2730	     2.3499	
     3.7766	     1.2589	     3.4409	    -0.5875	    -2.0142	    -2.6855	     2.7695	    -5.9586	    -4.5319	     1.5945	
     3.6087	     0.6714	     1.0910	    -0.5875	    -4.2801	    -2.9373	     0.7553	    -7.0496	    -5.9586	     0.5035	
     3.2730	     0.0839	    -1.2589	    -0.6714	    -6.0425	    -3.2730	    -1.1749	    -8.3084	    -7.4692	    -0.7553	
     2.9373	    -0.4196	    -3.5248	    -0.5875	    -7.2174	    -3.6926	    -2.8534	    -9.3155	    -8.8959	    -2.0981	
     2.6016	    -0.6714	    -5.2872	    -0.3357	    -7.5531	    -3.9444	    -4.1122	   -10.1547	   -10.1547	    -3.1891	
     2.4338	    -0.6714	    -6.5460	     0.0839	    -7.1335	    -4.1122	    -5.0354	   -10.4904	   -11.1618	    -4.1962	
     2.3499	    -0.5875	    -7.1335	     0.6714	    -5.9586	    -4.1122	    -5.5389	   -10.5743	   -11.9171	    -4.9515	
     2.3499	    -0.2518	    -7.0496	     1.2589	    -4.3640	    -4.1122	    -5.7907	   -10.3226	   -12.5046	    -5.6229	
     2.4338	     0.0839	    -6.1264	     1.5945	    -2.6016	    -4.0283	    -5.9586	    -9.9030	   -12.8403	    -6.2943	
     2.6016	     0.4196	    -4.6997	     1.6785	    -1.0071	    -4.0283	    -6.1264	    -9.3155	   -13.0081	    -6.7978	
     2.9373	     0.6714	    -2.8534	     1.6785	     0.2518	    -3.9444	    -6.3782	    -8.7280	   -12.9242	    -7.2174	
     3.6087	     1.0071	    -0.8392	     1.5106	     1.0910	    -3.6926	    -6.5460	    -7.9727	   -12.5885	    -7.4692	
     4.5319	     1.4267	     0.9232	     1.4267	     1.5945	    -3.3569	    -6.3782	    -7.0496	   -11.9171	    -7.3853	
     5.8746	     1.9302	     2.4338	     1.5945	     1.8463	    -2.8534	    -5.9586	    -6.0425	   -10.9940	    -7.1335	
     7.3853	     2.5177	     3.6087	     2.0142	     1.7624	    -2.1820	    -5.1193	    -4.9515	    -9.9030	    -6.7139	
     8.8959	     3.3569	     4.6158	     2.6855	     1.4267	    -1.5106	    -4.0283	    -3.8605	    -8.6441	    -6.1264	
    10.4065	     4.2801	     5.6229	     3.4409	     0.6714	    -0.9232	    -2.7695	    -2.9373	    -7.4692	    -5.5389	
    11.4975	     5.3711	     6.7978	     4.3640	    -0.4196	    -0.4196	    -1.6785	    -2.0981	    -6.3782	    -4.8676	
    12.2528	     6.4621	     8.2245	     5.3711	    -1.9302	     0.0000	    -0.7553	    -1.5945	    -5.5389	    -4.3640	
    12.5885	     7.6370	     9.5673	     6.2943	    -3.9444	     0.2518	    -0.1678	    -1.4267	    -4.9515	    -3.9444	
    12.5046	     8.7280	    10.6583	     7.2174	    -6.6299	     0.5035	    -0.1678	    -1.5106	    -4.5319	    -3.6087	
    12.0010	     9.5673	    11.2457	     8.1406	    -9.9869	     0.7553	    -0.7553	    -1.8463	    -4.3640	    -3.4409	
    11.1618	    10.0708	    11.1618	     8.8120	   -13.7634	     1.0071	    -1.8463	    -2.5177	    -4.4479	    -3.6087	
    10.0708	    10.2386	    10.3226	     8.9798	   -17.5400	     1.0910	    -3.2730	    -3.4409	    -4.6997	    -3.9444	
     8.6441	     9.9869	     8.7280	     8.5602	   -20.8130	     0.9232	    -4.7836	    -4.4479	    -5.2032	    -4.5319	
     6.9656	     9.1476	     6.6299	     7.3853	   -22.8271	     0.5035	    -6.0425	    -5.5389	    -5.8746	    -5.4550	
     5.0354	     7.8888	     4.1122	     5.5389	   -22.7432	    -0.2518	    -6.7978	    -6.4621	    -6.6299	    -6.5460	
     3.0212	     6.2103	     1.5945	     3.1891	   -20.3934	    -1.2589	    -7.0496	    -7.2174	    -7.4692	    -7.7209	
     1.0910	     4.2801	    -0.9232	     0.6714	   -15.7776	    -2.3499	    -6.5460	    -7.8049	    -8.3084	    -8.8959	
    -0.6714	     2.1820	    -3.2730	    -1.7624	    -9.6512	    -3.5248	    -5.3711	    -8.0566	    -9.0637	    -9.8190	
    -2.1820	     0.2518	    -5.3711	    -3.6926	    -3.1891	    -4.6158	    -3.6087	    -8.1406	    -9.6512	   -10.4904	
    -3.1052	    -1.5106	    -7.2174	    -5.0354	     2.6855	    -5.4550	    -1.5106	    -7.8049	    -9.9869	   -10.7422	
    -3.6087	    -2.8534	    -8.6441	    -5.6229	     7.3853	    -6.0425	     0.6714	    -7.2174	    -9.9869	   -10.4904	
    -3.4409	    -3.6087	    -9.3994	    -5.6229	    10.8261	    -6.2943	     2.7695	    -6.2943	    -9.7351	    -9.6512	
    -2.8534	    -3.6926	    -9.2316	    -5.0354	    13.2599	    -6.2943	     4.6997	    -5.2032	    -9.1476	    -8.4763	
    -1.8463	    -3.1052	    -7.9727	    -4.1122	    15.1062	    -6.1264	     6.3782	    -3.9444	    -8.4763	    -6.8817	
    -0.5035	    -2.1820	    -5.7907	    -3.1052	    16.4490	    -5.7068	     7.5531	    -2.7695	    -7.6370	    -5.2872	
     0.8392	    -1.0071	    -3.1052	    -2.0981	    17.2882	    -5.2032	     8.2245	    -1.8463	    -6.9656	    -3.7766	
     2.0981	     0.1678	    -0.4196	    -1.3428	    17.2882	    -4.7836	     8.1406	    -1.2589	    -6.4621	    -2.6016	
     2.9373	     1.0071	     1.8463	    -1.0910	    16.2811	    -4.4479	     7.2174	    -1.3428	    -6.2943	    -1.9302	
     3.2730	     1.4267	     3.2730	    -1.2589	    14.4348	    -4.4479	     5.3711	    -2.1820	    -6.6299	    -1.7624	
     3.1052	     1.4267	     3.9444	    -1.9302	    11.7493	    -4.6158	     2.6855	    -3.6087	    -7.3853	    -2.1820	
     2.6016	     1.0071	     3.6087	    -2.8534	     8.5602	    -5.2032	    -0.5035	    -5.5389	    -8.3923	    -3.1052	
     1.6785	     0.3357	     2.4338	    -3.9444	     5.2032	    -5.8746	    -4.1962	    -7.8049	    -9.6512	    -4.2801	
     0.6714	    -0.5875	     0.5035	    -5.1193	     1.8463	    -6.7978	    -7.8888	   -10.1547	   -10.9100	    -5.6229	
    -0.5035	    -1.6785	    -2.0142	    -6.2943	    -1.3428	    -7.8049	   -11.3297	   -12.4207	   -12.2528	    -6.9656	
    -1.6785	    -2.8534	    -4.6158	    -7.5531	    -3.8605	    -8.8120	   -14.0991	   -14.6866	   -13.4277	    -8.2245	
    -2.7695	    -4.0283	    -7.0496	    -8.7280	    -5.6229	    -9.8190	   -15.8615	   -16.7007	   -14.6027	    -9.3155	
    -3.7766	    -4.9515	    -8.5602	    -9.8190	    -6.2943	   -10.6583	   -16.1972	   -18.3792	   -15.6937	   -10.0708	
    -4.5319	    -5.4550	    -8.8959	   -10.6583	    -6.0425	   -11.2457	   -15.2740	   -19.6381	   -16.5329	   -10.4904	
    -5.0354	    -5.4550	    -8.0566	   -11.1618	    -5.2872	   -11.5814	   -13.2599	   -20.2255	   -17.1204	   -10.4904	
    -5.3711	    -4.9515	    -6.3782	   -11.4975	    -4.3640	   -11.4975	   -10.5743	   -19.9738	   -17.3721	   -10.1547	
    -5.5389	    -4.1962	    -4.4479	   -11.5814	    -3.6087	   -10.9940	    -7.6370	   -18.7988	   -17.1204	    -9.5673	
    -5.5389	    -3.3569	    -2.7695	   -11.4975	    -3.1891	   -10.0708	    -4.6997	   -16.7007	   -16.4490	    -8.7280	
    -5.5389	    -2.6016	    -1.6785	   -11.0779	    -3.1891	    -8.8120	    -1.8463	   -13.8474	   -15.2740	    -7.7209	
    -5.4550	    -1.8463	    -1.3428	   -10.4065	    -3.6087	    -7.3013	     0.5875	   -10.6583	   -13.7634	    -6.7139	
    -5.2032	    -1.2589	    -1.4267	    -9.3994	    -4.4479	    -5.7068	     2.6855	    -7.4692	   -12.0010	    -5.7907	
    -4.7836	    -0.6714	    -2.0142	    -8.2245	    -5.8746	    -4.1122	     4.1122	    -4.7836	   -10.3226	    -5.0354	
    -4.1962	    -0.0839	    -2.8534	    -6.8817	    -7.8049	    -2.7695	     4.7836	    -2.6855	    -8.8120	    -4.5319	
    -3.4409	     0.5035	    -3.7766	    -5.5389	   -10.3226	    -1.9302	     4.6997	    -1.3428	    -7.5531	    -4.3640	
    -2.6016	     1.0071	    -4.6158	    -4.2801	   -13.0920	    -1.6785	     3.7766	    -0.8392	    -6.7139	    -4.5319	
    -1.8463	     1.5106	    -5.2032	    -3.2730	   -15.9454	    -1.9302	     2.2659	    -0.8392	    -6.2943	    -4.8676	
    -1.0910	     1.9302	    -5.3711	    -2.4338	   -18.2953	    -2.5177	     0.2518	    -1.3428	    -6.2103	    -5.3711	
    -0.5035	     2.1820	    -5.2032	    -1.9302	   -20.0577	    -3.3569	    -1.8463	    -2.1820	    -6.4621	    -6.0425	
    -0.0839	     2.1820	    -4.6997	    -1.6785	   -20.8130	    -4.3640	    -3.8605	    -3.2730	    -6.9656	    -6.8817	
     0.2518	     2.0981	    -4.0283	    -1.7624	   -20.6451	    -5.4550	    -5.5389	    -4.6158	    -7.8888	    -7.8049	
     0.2518	     1.8463	    -3.1891	    -2.0142	   -19.3863	    -6.7139	    -6.7978	    -6.1264	    -8.9798	    -8.7280	
     0.2518	     1.6785	    -2.2659	    -2.3499	   -17.1204	    -7.8888	    -7.4692	    -7.6370	   -10.2386	    -9.5673	
     0.2518	     1.5106	    -1.0071	    -2.6016	   -13.7634	    -8.8120	    -7.6370	    -9.0637	   -11.3297	   -10.2386	
     0.4196	     1.6785	     0.5035	    -2.5177	    -9.5673	    -9.3994	    -7.2174	    -9.9869	   -12.1689	   -10.4904	
     0.8392	     2.0142	     2.3499	    -2.0142	    -4.8676	    -9.3994	    -6.2103	   -10.4065	   -12.5046	   -10.2386	
     1.4267	     2.6016	     4.2801	    -1.0071	    -0.1678	    -8.8959	    -4.7836	   -10.2386	   -12.3367	    -9.5673	
     2.1820	     3.2730	     6.0425	     0.1678	     4.0283	    -8.0566	    -3.0212	    -9.6512	   -11.6653	    -8.5602	
     2.9373	     4.0283	     7.4692	     1.3428	     7.4692	    -7.0496	    -1.2589	    -8.6441	   -10.8261	    -7.3853	
     3.5248	     4.5319	     8.3084	     2.3499	     9.8190	    -6.1264	     0.3357	    -7.6370	    -9.8190	    -6.2943	
     3.9444	     4.8676	     8.6441	     3.1052	    11.1618	    -5.2032	     1.3428	    -6.6299	    -9.0637	    -5.4550	
     4.1962	     5.0354	     8.2245	     3.5248	    11.3297	    -4.4479	     1.8463	    -5.7068	    -8.4763	    -4.8676	
     4.2801	     5.0354	     7.3013	     3.6926	    10.4904	    -3.6926	     1.5945	    -5.0354	    -8.1406	    -4.6997	
     4.3640	     4.8676	     5.8746	     3.8605	     8.3923	    -3.0212	     0.8392	    -4.6158	    -8.0566	    -4.6997	
     4.4479	     4.6158	     3.9444	     4.1122	     5.2872	    -2.3499	    -0.5035	    -4.2801	    -8.1406	    -4.9515	
     4.6158	     4.3640	     1.8463	     4.3640	     1.3428	    -1.5945	    -2.2659	    -4.1962	    -8.3923	    -5.3711	
     4.8676	     4.1122	    -0.1678	     4.7836	    -3.1052	    -0.9232	    -4.2801	    -4.1962	    -8.8120	    -5.8746	
     5.2872	     3.9444	    -1.9302	     5.2032	    -7.5531	    -0.3357	    -6.4621	    -4.2801	    -9.3155	    -6.5460	
     5.6229	     3.6926	    -3.1891	     5.6229	   -11.4136	     0.0839	    -8.3923	    -4.5319	    -9.9030	    -7.1335	
     5.9586	     3.5248	    -3.6926	     6.2103	   -14.1830	     0.3357	   -10.0708	    -4.7836	   -10.4904	    -7.7209	
     6.2103	     3.1052	    -3.6087	     6.8817	   -15.4419	     0.5035	   -11.2457	    -5.2032	   -11.0779	    -8.2245	
     6.2103	     2.5177	    -3.1891	     7.6370	   -14.9384	     0.4196	   -11.8332	    -5.5389	   -11.7493	    -8.7280	
     6.1264	     1.7624	    -2.6016	     8.5602	   -12.9242	     0.3357	   -11.6653	    -5.8746	   -12.4207	    -8.9798	
     5.9586	     0.8392	    -2.0981	     9.6512	    -9.9869	     0.3357	   -10.8261	    -5.9586	   -12.8403	    -8.8959	
     5.7907	    -0.2518	    -1.9302	    10.9940	    -6.8817	     0.5875	    -9.4833	    -5.7907	   -12.9242	    -8.3923	
     5.8746	    -1.3428	    -2.2659	    12.3367	    -4.4479	     1.1749	    -7.8888	    -5.2032	   -12.4207	    -7.5531	
     6.0425	    -2.4338	    -3.1052	    13.6795	    -3.1052	     2.0981	    -6.2943	    -4.2801	   -11.2457	    -6.2943	
     6.4621	    -3.4409	    -4.4479	    14.6866	    -3.1052	     3.2730	    -4.6997	    -3.1052	    -9.3994	    -4.6997	
     7.0496	    -4.1962	    -6.2103	    15.3580	    -4.1122	     4.5319	    -3.2730	    -1.8463	    -7.1335	    -3.0212	
     7.7209	    -4.6997	    -7.9727	    15.5258	    -5.7907	     5.6229	    -2.0981	    -0.5875	    -4.6158	    -1.4267	
     8.3084	    -4.7836	    -9.4833	    15.1062	    -7.8049	     6.5460	    -1.0910	     0.5035	    -2.3499	    -0.0839	
     8.8120	    -4.1962	   -10.3226	    14.3509	    -9.5673	     7.2174	    -0.5035	     1.2589	    -0.4196	     0.8392	
     9.1476	    -2.7695	    -9.9869	    13.2599	   -10.6583	     7.5531	    -0.1678	     1.6785	     0.9232	     1.1749	
     9.2316	    -0.6714	    -8.3084	    11.8332	   -10.5743	     7.6370	    -0.2518	     1.6785	     1.4267	     1.0071	
     8.9798	     1.8463	    -5.2872	    10.2386	    -8.9798	     7.3013	    -0.7553	     1.2589	     1.2589	     0.2518	
     8.4763	     4.6158	    -1.5945	     8.4763	    -6.0425	     6.5460	    -1.6785	     0.3357	     0.4196	    -0.9232	
     7.8888	     7.1335	     2.2659	     6.7978	    -2.4338	     5.6229	    -2.9373	    -0.8392	    -0.8392	    -2.3499	
     7.3853	     9.3155	     5.4550	     5.4550	     1.0071	     4.6158	    -4.5319	    -2.0981	    -2.2659	    -3.8605	
     7.0496	    10.9940	     7.7209	     4.3640	     3.6926	     3.6926	    -6.1264	    -3.1891	    -3.5248	    -5.1193	
     6.8817	    12.2528	     9.1476	     3.8605	     5.2872	     2.8534	    -7.3853	    -4.1122	    -4.4479	    -5.9586	
     7.0496	    13.0920	     9.9030	     3.7766	     5.8746	     2.3499	    -8.0566	    -4.6158	    -4.9515	    -6.3782	
     7.3853	    13.5956	    10.3226	     4.1122	     6.1264	     2.0142	    -7.9727	    -4.7836	    -5.1193	    -6.2943	
     7.8888	    13.7634	    10.5743	     4.6158	     6.3782	     1.9302	    -7.0496	    -4.5319	    -4.8676	    -5.9586	
     8.3923	    13.5117	    10.5743	     5.3711	     7.0496	     1.9302	    -5.3711	    -4.0283	    -4.3640	    -5.2872	
     8.8959	    13.0081	    10.2386	     6.2103	     8.2245	     1.9302	    -3.1891	    -3.1052	    -3.6926	    -4.3640	
     9.2316	    12.1689	     9.3994	     7.0496	     9.6512	     2.0981	    -0.7553	    -2.0981	    -2.9373	    -3.3569	
     9.3994	    10.9940	     8.0566	     7.8049	    11.1618	     2.2659	     1.6785	    -0.9232	    -2.1820	    -2.2659	
     9.2316	     9.5673	     6.5460	     8.5602	    12.3367	     2.5177	     3.7766	     0.2518	    -1.5106	    -1.3428	
     8.7280	     8.0566	     5.2032	     9.1476	    13.0081	     2.8534	     5.3711	     1.3428	    -1.0071	    -0.5035	
     8.1406	     6.7139	     4.4479	     9.5673	    13.0081	     3.2730	     6.2943	     2.2659	    -0.5875	     0.0839	
     7.3013	     5.6229	     4.6158	     9.9869	    12.1689	     3.6926	     6.4621	     2.9373	    -0.5875	     0.3357	
     6.5460	     4.9515	     5.7907	    10.2386	    10.6583	     4.1122	     5.8746	     3.2730	    -0.7553	     0.1678	
     5.7907	     4.6997	     7.8049	    10.4904	     8.5602	     4.4479	     4.8676	     3.2730	    -1.2589	    -0.3357	
     5.2872	     4.9515	     9.9030	    10.7422	     6.0425	     4.8676	     3.5248	     2.8534	    -1.9302	    -1.1749	
     5.0354	     5.4550	    11.6653	    10.9940	     3.3569	     5.3711	     2.0142	     2.1820	    -2.6855	    -2.1820	
     4.9515	     6.1264	    12.5046	    11.4136	     0.5875	     5.8746	     0.5035	     1.2589	    -3.5248	    -3.2730	
     5.2032	     6.7978	    12.5046	    11.8332	    -2.0981	     6.4621	    -0.8392	     0.2518	    -4.2801	    -4.3640	
     5.6229	     7.4692	    11.9171	    12.3367	    -4.5319	     6.9656	    -1.9302	    -0.8392	    -5.0354	    -5.4550	
     6.1264	     8.1406	    11.1618	    12.7563	    -6.4621	     7.3013	    -2.9373	    -1.9302	    -5.7907	    -6.4621	
     6.5460	     8.6441	    10.4904	    12.8403	    -7.7209	     7.3853	    -3.6087	    -3.0212	    -6.6299	    -7.3853	
     6.7978	     8.9798	    10.1547	    12.6724	    -8.1406	     7.0496	    -4.1122	    -4.1122	    -7.5531	    -8.3923	
     6.7978	     9.1476	     9.9869	    12.0850	    -7.8049	     6.4621	    -4.2801	    -5.1193	    -8.5602	    -9.3155	
     6.6299	     9.0637	    10.0708	    11.1618	    -6.8817	     5.4550	    -4.3640	    -6.1264	    -9.6512	   -10.2386	
     6.2103	     8.8959	    10.1547	    10.0708	    -5.5389	     4.2801	    -4.2801	    -6.8817	   -10.7422	   -10.9940	
     5.6229	     8.5602	    10.1547	     8.9798	    -4.1122	     3.0212	    -4.1122	    -7.3853	   -11.8332	   -11.5814	
     4.8676	     8.1406	    10.0708	     7.9727	    -2.7695	     1.7624	    -3.9444	    -7.7209	   -12.6724	   -11.9171	
     4.1962	     7.8049	     9.9869	     7.1335	    -1.5945	     0.5875	    -3.6926	    -7.7209	   -13.3438	   -12.0850	
     3.6087	     7.5531	     9.9030	     6.5460	    -0.4196	    -0.3357	    -3.2730	    -7.6370	   -13.6795	   -11.8332	
     3.3569	     7.5531	    10.0708	     6.2943	     0.8392	    -0.8392	    -2.6855	    -7.2174	   -13.5117	   -11.3297	
     3.5248	     7.8049	    10.4065	     6.4621	     2.2659	    -0.8392	    -1.6785	    -6.4621	   -12.9242	   -10.4065	
     4.3640	     8.3923	    10.8261	     7.0496	     3.7766	    -0.3357	    -0.2518	    -5.3711	   -11.6653	    -9.0637	
     5.7907	     9.3994	    11.4136	     8.2245	     5.3711	     0.6714	     1.5106	    -3.9444	    -9.9869	    -7.3013	
     7.8049	    10.5743	    11.9171	     9.6512	     6.7978	     1.9302	     3.5248	    -2.1820	    -7.9727	    -5.3711	
    10.0708	    11.9171	    12.3367	    11.1618	     8.0566	     3.2730	     5.4550	    -0.4196	    -5.8746	    -3.4409	
    12.3367	    13.1760	    12.4207	    12.4207	     9.0637	     4.3640	     7.2174	     1.1749	    -4.1122	    -1.8463	
    14.2670	    14.1830	    12.0010	    13.2599	     9.7351	     4.8676	     8.4763	     2.2659	    -3.0212	    -0.8392	
    15.6097	    14.6027	    11.1618	    13.3438	     9.9869	     4.7836	     9.1476	     2.6855	    -2.6855	    -0.5875	
    16.1972	    14.5187	     9.9030	    12.6724	     9.9030	     4.0283	     9.1476	     2.3499	    -3.2730	    -1.0910	
    15.9454	    13.8474	     8.4763	    11.2457	     9.3155	     2.5177	     8.4763	     1.3428	    -4.8676	    -2.3499	
    14.9384	    12.7563	     7.1335	     9.2316	     8.3923	     0.5035	     7.2174	    -0.3357	    -7.2174	    -4.2801	
    13.5117	    11.3297	     6.3782	     6.7978	     7.2174	    -1.8463	     5.6229	    -2.5177	   -10.1547	    -6.4621	
    11.6653	     9.9030	     6.2943	     4.2801	     5.8746	    -4.1962	     3.8605	    -4.9515	   -13.5117	    -8.8120	
     9.8190	     8.5602	     6.7978	     1.8463	     4.4479	    -6.3782	     2.1820	    -7.3853	   -16.8686	   -10.9100	
     7.9727	     7.3853	     7.6370	    -0.1678	     2.9373	    -8.1406	     0.5875	    -9.5673	   -19.8898	   -12.5885	
     6.4621	     6.3782	     8.3923	    -1.6785	     1.4267	    -9.2316	    -0.6714	   -11.3297	   -22.3236	   -13.5956	
     5.2032	     5.5389	     8.9798	    -2.5177	    -0.0839	    -9.8190	    -1.7624	   -12.5046	   -23.6664	   -13.9313	
     4.2801	     4.9515	     9.1476	    -2.7695	    -1.6785	    -9.6512	    -2.6855	   -12.8403	   -23.8342	   -13.4277	
     3.6926	     4.5319	     9.0637	    -2.5177	    -3.4409	    -8.8959	    -3.6926	   -12.3367	   -22.5754	   -12.3367	
     3.4409	     4.4479	     8.8120	    -1.6785	    -5.2032	    -7.6370	    -4.7836	   -10.9940	   -19.9738	   -10.6583	
     3.5248	     4.5319	     8.3084	    -0.5035	    -7.1335	    -5.9586	    -5.9586	    -9.0637	   -16.3651	    -8.5602	
     3.7766	     4.7836	     7.8049	     0.9232	    -8.9798	    -4.0283	    -6.8817	    -6.6299	   -12.0850	    -6.3782	
     4.3640	     5.2872	     7.3013	     2.6016	   -10.5743	    -1.8463	    -7.4692	    -3.9444	    -7.8049	    -4.1962	
     5.0354	     6.0425	     6.8817	     4.2801	   -11.4136	     0.4196	    -7.4692	    -1.3428	    -3.6926	    -2.0142	
[Epoch Header]
[Trial Type]	23
[Accept]	1
[Correct]	0
[RT]	 0.000
[Resp]	0
[Epoch Data]
     7.0496	     8.3084	     2.9373	     2.3499	    -5.5389	     6.3782	     6.0425	     4.6158	     4.4479	     0.7553	
     7.0496	     7.5531	     1.4267	     2.9373	    -6.2103	     7.0496	     6.2103	     5.1193	     4.5319	     1.1749	
     6.9656	     6.6299	     0.1678	     3.4409	    -6.3782	     7.7209	     6.2103	     5.5389	     4.6158	     1.3428	
     6.7139	     5.7068	    -0.7553	     3.7766	    -5.5389	     8.3084	     6.1264	     5.7907	     4.6158	     1.1749	
     6.4621	     4.7836	    -1.3428	     3.8605	    -3.6087	     8.6441	     6.2103	     5.7907	     4.4479	     0.6714	
     6.1264	     3.8605	    -1.5945	     3.5248	    -0.7553	     8.8959	     6.5460	     5.5389	     4.2801	     0.0839	
     5.7907	     2.8534	    -1.4267	     3.0212	     2.6016	     8.8120	     7.1335	     4.9515	     3.8605	    -0.7553	
     5.4550	     2.0142	    -0.8392	     2.3499	     5.8746	     8.5602	     7.8888	     4.2801	     3.2730	    -1.7624	
     5.0354	     1.2589	     0.2518	     1.5945	     8.4763	     8.1406	     8.4763	     3.5248	     2.6016	    -2.6855	
     4.6997	     0.6714	     1.8463	     0.8392	    10.0708	     7.4692	     8.7280	     2.7695	     1.8463	    -3.6926	
     4.1962	     0.2518	     3.6926	     0.0839	    10.7422	     6.5460	     8.3923	     2.0981	     1.0910	    -4.6997	
     3.6087	    -0.3357	     5.5389	    -0.9232	    10.4065	     5.3711	     7.5531	     1.4267	     0.2518	    -5.6229	
     2.7695	    -1.0071	     6.8817	    -2.0981	     9.2316	     4.0283	     6.0425	     0.6714	    -0.7553	    -6.5460	
     1.7624	    -2.0142	     7.5531	    -3.5248	     7.3013	     2.4338	     4.1962	    -0.2518	    -1.7624	    -7.4692	
     0.5875	    -3.1891	     7.3853	    -5.0354	     4.7836	     0.8392	     2.0142	    -1.1749	    -2.8534	    -8.1406	
    -0.5875	    -4.5319	     6.3782	    -6.5460	     1.9302	    -0.7553	    -0.1678	    -2.0981	    -4.0283	    -8.6441	
    -1.8463	    -5.9586	     4.6158	    -7.8049	    -1.2589	    -2.0142	    -2.2659	    -2.8534	    -5.0354	    -8.8120	
    -3.0212	    -7.3013	     2.3499	    -8.8120	    -4.6997	    -2.9373	    -4.0283	    -3.5248	    -5.9586	    -8.5602	
    -4.0283	    -8.4763	    -0.3357	    -9.2316	    -8.2245	    -3.3569	    -5.4550	    -3.7766	    -6.7139	    -7.9727	
    -4.6997	    -9.3994	    -3.1891	    -9.0637	   -11.7493	    -3.1052	    -6.4621	    -3.6926	    -7.1335	    -7.0496	
    -5.1193	    -9.9030	    -5.9586	    -8.3084	   -15.1062	    -2.2659	    -7.0496	    -3.1891	    -7.3853	    -5.7907	
    -5.1193	    -9.9869	    -8.5602	    -7.1335	   -18.2114	    -0.8392	    -7.3013	    -2.3499	    -7.3013	    -4.3640	
    -4.6997	    -9.8190	   -10.7422	    -5.7068	   -20.8969	     0.8392	    -7.3013	    -1.2589	    -6.9656	    -3.0212	
    -3.9444	    -9.3155	   -12.3367	    -4.1962	   -23.2468	     2.6855	    -7.3013	    -0.0839	    -6.2943	    -1.7624	
    -2.9373	    -8.6441	   -13.3438	    -2.6855	   -24.9252	     4.5319	    -7.3013	     1.0910	    -5.3711	    -0.9232	
    -1.6785	    -7.8888	   -13.5117	    -1.3428	   -25.6805	     6.2103	    -7.3853	     2.1820	    -4.0283	    -0.4196	
    -0.3357	    -7.0496	   -12.9242	    -0.0839	   -25.0931	     7.8049	    -7.3853	     3.3569	    -2.1820	    -0.2518	
     1.2589	    -6.0425	   -11.4136	     1.1749	   -22.8271	     9.2316	    -7.0496	     4.4479	    -0.0839	    -0.4196	
     2.8534	    -5.0354	    -9.1476	     2.5177	   -18.6310	    10.7422	    -6.2103	     5.6229	     2.2659	    -0.6714	
     4.6158	    -3.9444	    -6.2103	     3.9444	   -12.6724	    12.1689	    -4.6997	     6.7978	     4.6158	    -0.8392	
     6.2943	    -2.7695	    -3.0212	     5.4550	    -5.7068	    13.5956	    -2.3499	     8.0566	     6.9656	    -0.9232	
     7.9727	    -1.6785	     0.0000	     7.1335	     1.6785	    14.8544	     0.5035	     9.2316	     8.9798	    -0.8392	
     9.4833	    -0.6714	     2.5177	     8.7280	     8.3923	    15.9454	     3.7766	    10.3226	    10.6583	    -0.6714	
    10.6583	     0.1678	     4.3640	    10.1547	    13.9313	    16.7007	     7.0496	    11.2457	    11.9171	    -0.3357	
    11.4975	     0.8392	     5.2032	    11.3297	    17.8757	    17.2043	    10.1547	    12.0850	    12.7563	     0.0000	
    11.8332	     1.2589	     5.0354	    12.2528	    20.2255	    17.5400	    12.6724	    12.6724	    13.2599	     0.3357	
    11.6653	     1.4267	     3.8605	    12.6724	    20.8969	    17.7078	    14.6866	    13.1760	    13.5117	     0.6714	
    11.2457	     1.3428	     1.7624	    12.6724	    20.1416	    17.8757	    16.0294	    13.5956	    13.5117	     1.0071	
    10.4065	     1.0071	    -1.2589	    12.2528	    18.2114	    17.8757	    16.7847	    13.7634	    13.4277	     1.4267	
     9.3155	     0.4196	    -4.5319	    11.5814	    15.4419	    17.8757	    16.8686	    13.8474	    13.0920	     1.6785	
     8.0566	    -0.2518	    -7.4692	    10.8261	    12.1689	    17.5400	    16.2811	    13.5956	    12.5885	     1.6785	
     6.6299	    -0.5875	    -9.3994	     9.9869	     8.8120	    16.7847	    15.0223	    13.0081	    11.6653	     1.5106	
     5.2872	    -0.5035	    -9.5673	     9.0637	     5.7068	    15.5258	    13.0920	    11.9171	    10.4904	     1.0071	
     4.1122	     0.2518	    -7.8049	     8.3084	     3.1891	    13.6795	    10.5743	    10.4065	     8.9798	     0.2518	
     3.1891	     1.5106	    -4.5319	     7.7209	     1.2589	    11.4136	     7.8049	     8.7280	     7.3013	    -0.8392	
     2.6016	     2.9373	    -0.5875	     7.3013	    -0.1678	     9.1476	     4.9515	     7.1335	     5.5389	    -1.9302	
     2.2659	     4.1962	     3.1891	     7.1335	    -1.1749	     7.1335	     2.1820	     5.7068	     4.0283	    -3.0212	
     2.2659	     5.0354	     6.2943	     7.2174	    -2.0142	     5.5389	    -0.2518	     4.6158	     2.7695	    -4.0283	
     2.4338	     5.2872	     8.4763	     7.5531	    -2.7695	     4.4479	    -2.2659	     4.0283	     1.8463	    -4.7836	
     2.6855	     5.0354	     9.7351	     7.9727	    -3.4409	     3.7766	    -3.6926	     3.7766	     1.2589	    -5.2872	
     3.0212	     4.2801	    10.2386	     8.5602	    -3.9444	     3.6087	    -4.5319	     3.9444	     1.0910	    -5.3711	
     3.3569	     3.3569	    10.1547	     9.2316	    -4.3640	     3.8605	    -4.6158	     4.4479	     1.2589	    -5.1193	
     3.6926	     2.3499	     9.6512	     9.9030	    -4.6158	     4.4479	    -4.1122	     5.2872	     1.8463	    -4.5319	
     3.9444	     1.3428	     8.8959	    10.6583	    -4.9515	     5.3711	    -3.1052	     6.2943	     2.6016	    -3.5248	
     4.1962	     0.4196	     7.9727	    11.3297	    -5.2872	     6.5460	    -1.5945	     7.4692	     3.5248	    -2.3499	
     4.3640	    -0.4196	     7.0496	    11.8332	    -5.8746	     7.8049	     0.0839	     8.7280	     4.5319	    -1.0910	
     4.4479	    -1.0910	     6.2103	    12.1689	    -6.7139	     9.1476	     1.9302	     9.8190	     5.3711	     0.2518	
     4.1962	    -1.7624	     5.2872	    12.2528	    -7.8049	    10.3226	     3.6926	    10.8261	     6.0425	     1.3428	
     3.7766	    -2.4338	     4.2801	    12.2528	    -9.0637	    11.3297	     5.2032	    11.5814	     6.3782	     2.2659	
     3.0212	    -3.1052	     3.1891	    12.0850	   -10.1547	    12.0850	     6.3782	    12.1689	     6.4621	     2.7695	
     2.0142	    -3.8605	     1.8463	    11.7493	   -10.9100	    12.5046	     7.2174	    12.5046	     6.2943	     2.8534	
     0.8392	    -4.6158	     0.5035	    11.4136	   -11.0779	    12.6724	     7.5531	    12.5885	     5.7907	     2.4338	
    -0.5035	    -5.3711	    -1.0071	    10.9940	   -10.5743	    12.5046	     7.3853	    12.3367	     4.8676	     1.5106	
    -1.9302	    -6.2103	    -2.8534	    10.4904	    -9.6512	    12.0010	     6.5460	    11.6653	     3.6926	     0.0000	
    -3.4409	    -7.3013	    -4.8676	     9.7351	    -8.7280	    11.1618	     5.0354	    10.5743	     2.0981	    -1.9302	
    -4.9515	    -8.5602	    -7.1335	     8.7280	    -8.1406	     9.9869	     2.8534	     9.0637	     0.1678	    -4.1962	
    -6.3782	    -9.8190	    -9.4833	     7.5531	    -7.9727	     8.6441	     0.2518	     7.3013	    -1.9302	    -6.7139	
    -7.5531	   -11.0779	   -11.4975	     6.2943	    -8.0566	     7.3013	    -2.6016	     5.3711	    -4.1962	    -9.1476	
    -8.3084	   -12.0010	   -13.0081	     5.1193	    -7.9727	     5.9586	    -5.2872	     3.4409	    -6.2943	   -11.3297	
    -8.6441	   -12.4207	   -13.5956	     3.9444	    -7.6370	     4.8676	    -7.6370	     1.7624	    -8.0566	   -13.0081	
    -8.3084	   -12.2528	   -13.0920	     3.1052	    -7.0496	     4.1122	    -9.4833	     0.4196	    -9.3994	   -14.0991	
    -7.4692	   -11.4136	   -11.5814	     2.4338	    -6.1264	     3.7766	   -10.5743	    -0.5035	   -10.1547	   -14.5187	
    -6.1264	    -9.9030	    -9.1476	     2.0142	    -4.9515	     3.6926	   -10.7422	    -0.8392	   -10.2386	   -14.1830	
    -4.4479	    -7.8888	    -6.0425	     1.8463	    -3.4409	     3.9444	    -9.9869	    -0.8392	    -9.5673	   -13.3438	
    -2.5177	    -5.7068	    -2.7695	     1.8463	    -1.5945	     4.3640	    -8.3084	    -0.5875	    -8.0566	   -12.0850	
    -0.5875	    -3.5248	     0.2518	     1.9302	     0.7553	     4.7836	    -5.7907	    -0.1678	    -5.8746	   -10.6583	
     1.3428	    -1.5945	     2.6016	     1.9302	     3.1052	     5.2032	    -2.7695	     0.1678	    -3.3569	    -9.2316	
     2.9373	    -0.2518	     4.1122	     1.8463	     5.2032	     5.4550	     0.2518	     0.3357	    -0.8392	    -7.8888	
     4.3640	     0.5035	     4.6997	     1.5945	     6.7978	     5.6229	     3.0212	     0.2518	     1.5106	    -6.7139	
     5.5389	     0.7553	     4.4479	     1.1749	     7.6370	     5.6229	     5.2872	    -0.0839	     3.2730	    -5.8746	
     6.6299	     0.5875	     3.6087	     0.7553	     7.7209	     5.6229	     6.8817	    -0.6714	     4.4479	    -5.1193	
     7.6370	     0.1678	     2.3499	     0.5035	     7.2174	     5.7068	     7.8888	    -1.3428	     5.0354	    -4.5319	
     8.5602	    -0.3357	     0.8392	     0.5035	     6.2943	     5.9586	     8.4763	    -2.1820	     5.0354	    -4.1122	
     9.3994	    -0.8392	    -0.8392	     0.6714	     4.8676	     6.2943	     8.6441	    -2.9373	     4.5319	    -3.9444	
    10.0708	    -1.2589	    -2.5177	     1.0071	     3.1052	     6.6299	     8.3923	    -3.7766	     3.4409	    -4.1122	
    10.5743	    -1.7624	    -4.1962	     1.2589	     1.0071	     6.7139	     7.8888	    -4.3640	     1.8463	    -4.4479	
    10.7422	    -2.1820	    -5.7068	     1.4267	    -1.2589	     6.5460	     7.0496	    -4.6997	    -0.0839	    -5.1193	
    10.7422	    -2.6855	    -6.8817	     1.4267	    -3.6087	     6.1264	     6.0425	    -4.6158	    -2.2659	    -6.0425	
    10.4904	    -3.1052	    -7.7209	     1.2589	    -5.9586	     5.2872	     4.7836	    -4.2801	    -4.5319	    -7.2174	
    10.2386	    -3.5248	    -8.3084	     0.8392	    -8.2245	     4.1962	     3.5248	    -3.6087	    -6.6299	    -8.3084	
     9.9869	    -3.8605	    -8.3923	     0.2518	   -10.1547	     2.8534	     2.2659	    -3.0212	    -8.3923	    -9.3994	
     9.7351	    -4.1122	    -8.2245	    -0.4196	   -11.8332	     1.5106	     1.1749	    -2.4338	    -9.5673	   -10.1547	
     9.5673	    -4.1962	    -7.6370	    -1.0071	   -13.2599	     0.2518	     0.2518	    -2.0981	   -10.1547	   -10.6583	
     9.5673	    -4.0283	    -6.4621	    -1.6785	   -14.1830	    -0.8392	    -0.3357	    -2.0142	    -9.9030	   -10.9100	
     9.7351	    -3.6926	    -4.6158	    -2.0981	   -14.4348	    -1.5106	    -0.5875	    -1.9302	    -9.0637	   -10.8261	
    10.0708	    -3.1052	    -2.0142	    -2.5177	   -13.8474	    -1.7624	    -0.4196	    -1.7624	    -7.7209	   -10.5743	
    10.5743	    -2.3499	     1.0910	    -2.6016	   -12.2528	    -1.6785	     0.2518	    -1.5945	    -6.2103	   -10.0708	
    11.0779	    -1.5106	     4.1962	    -2.6016	    -9.7351	    -1.1749	     1.2589	    -1.3428	    -4.6158	    -9.4833	
    11.4975	    -0.7553	     6.9656	    -2.3499	    -6.4621	    -0.5035	     2.6016	    -1.0071	    -3.2730	    -8.8959	
    11.7493	    -0.1678	     8.9798	    -2.0142	    -2.8534	     0.2518	     4.1122	    -0.8392	    -2.3499	    -8.3923	
    11.7493	     0.3357	    10.2386	    -1.6785	     0.9232	     0.8392	     5.5389	    -0.8392	    -1.8463	    -7.9727	
    11.4975	     0.6714	    10.8261	    -1.4267	     4.6158	     1.2589	     6.7139	    -1.0071	    -1.7624	    -7.8049	
    11.1618	     0.9232	    10.7422	    -1.3428	     7.8049	     1.2589	     7.5531	    -1.5106	    -2.1820	    -7.9727	
    10.6583	     1.0071	    10.1547	    -1.6785	    10.2386	     0.9232	     7.8888	    -2.1820	    -2.9373	    -8.3084	
    10.0708	     1.0910	     9.0637	    -2.1820	    11.5814	     0.2518	     7.8049	    -2.9373	    -3.8605	    -8.8959	
     9.6512	     1.0071	     7.5531	    -2.9373	    11.8332	    -0.6714	     7.2174	    -3.7766	    -4.7836	    -9.5673	
     9.3155	     1.0071	     5.9586	    -3.8605	    11.0779	    -1.5945	     6.3782	    -4.6158	    -5.6229	   -10.2386	
     9.1476	     0.9232	     4.4479	    -4.6158	     9.6512	    -2.5177	     5.2872	    -5.3711	    -6.2943	   -10.9100	
     9.1476	     0.8392	     3.1052	    -5.2032	     7.8888	    -3.3569	     4.1962	    -5.9586	    -6.7978	   -11.4136	
     9.1476	     0.6714	     2.0981	    -5.5389	     6.0425	    -3.9444	     3.0212	    -6.4621	    -7.1335	   -11.8332	
     9.0637	     0.2518	     1.2589	    -5.6229	     4.2801	    -4.4479	     2.0142	    -6.7139	    -7.3853	   -12.0850	
     8.8120	    -0.5035	     0.3357	    -5.6229	     2.6016	    -4.7836	     1.0071	    -6.9656	    -7.5531	   -12.2528	
     8.3084	    -1.5106	    -0.8392	    -5.6229	     1.0910	    -4.9515	     0.0839	    -7.1335	    -7.7209	   -12.3367	
     7.5531	    -2.7695	    -2.4338	    -5.6229	    -0.3357	    -5.1193	    -0.8392	    -7.2174	    -7.9727	   -12.3367	
     6.7978	    -4.1962	    -4.1962	    -5.7068	    -1.5106	    -5.1193	    -1.5945	    -7.3013	    -8.1406	   -12.2528	
     5.9586	    -5.6229	    -6.1264	    -5.7907	    -2.4338	    -4.9515	    -2.2659	    -7.2174	    -8.2245	   -11.9171	
     5.2872	    -6.7978	    -7.9727	    -5.7068	    -2.9373	    -4.4479	    -2.7695	    -6.9656	    -8.1406	   -11.3297	
     4.6997	    -7.7209	    -9.7351	    -5.6229	    -2.9373	    -3.7766	    -3.0212	    -6.4621	    -7.8888	   -10.5743	
     4.3640	    -8.3084	   -11.1618	    -5.2872	    -2.4338	    -2.8534	    -3.0212	    -5.7907	    -7.3853	    -9.7351	
     4.1962	    -8.5602	   -12.0850	    -4.8676	    -1.4267	    -1.8463	    -2.6016	    -5.0354	    -6.7139	    -8.8120	
     4.2801	    -8.3923	   -12.1689	    -4.3640	    -0.0839	    -0.8392	    -1.8463	    -4.1962	    -6.0425	    -8.0566	
     4.4479	    -7.8888	   -11.2457	    -3.8605	     1.1749	     0.1678	    -0.7553	    -3.3569	    -5.4550	    -7.4692	
     4.6158	    -7.2174	    -9.4833	    -3.5248	     2.0981	     1.0071	     0.4196	    -2.7695	    -5.0354	    -7.2174	
     4.7836	    -6.3782	    -7.1335	    -3.4409	     2.5177	     1.5945	     1.5106	    -2.4338	    -4.9515	    -7.3853	
     4.7836	    -5.7907	    -4.8676	    -3.6087	     2.0981	     1.8463	     2.2659	    -2.4338	    -5.2032	    -8.0566	
     4.6158	    -5.4550	    -3.1891	    -4.0283	     1.0910	     1.6785	     2.6855	    -2.6855	    -5.8746	    -9.0637	
     4.2801	    -5.4550	    -2.3499	    -4.6997	    -0.3357	     1.3428	     2.6016	    -3.1891	    -6.7978	   -10.3226	
     3.8605	    -5.7068	    -2.1820	    -5.2032	    -2.0142	     0.8392	     2.3499	    -3.7766	    -7.7209	   -11.6653	
     3.5248	    -5.8746	    -2.2659	    -5.6229	    -3.5248	     0.3357	     1.9302	    -4.3640	    -8.7280	   -12.9242	
     3.1891	    -5.9586	    -2.2659	    -5.6229	    -4.9515	     0.0000	     1.5106	    -4.7836	    -9.4833	   -13.8474	
     3.0212	    -5.7068	    -2.0142	    -5.2872	    -6.2103	    -0.0839	     1.3428	    -4.8676	   -10.0708	   -14.3509	
     2.9373	    -5.2032	    -1.6785	    -4.6997	    -7.4692	     0.0839	     1.3428	    -4.7836	   -10.2386	   -14.4348	
     2.8534	    -4.4479	    -1.3428	    -3.8605	    -9.1476	     0.5875	     1.5106	    -4.3640	   -10.0708	   -14.0152	
     2.9373	    -3.5248	    -1.0910	    -2.8534	   -11.3297	     1.2589	     1.7624	    -3.6926	    -9.5673	   -13.1760	
     2.9373	    -2.6855	    -1.0071	    -1.7624	   -14.1830	     2.0981	     2.0981	    -2.8534	    -8.5602	   -11.9171	
     2.9373	    -1.8463	    -1.0910	    -0.6714	   -17.5400	     3.0212	     2.3499	    -1.6785	    -7.3013	   -10.4904	
     2.7695	    -1.1749	    -1.3428	     0.4196	   -21.1487	     4.1122	     2.5177	    -0.4196	    -5.7907	    -8.8120	
     2.5177	    -0.7553	    -1.8463	     1.3428	   -24.5056	     5.0354	     2.5177	     1.0071	    -4.1122	    -7.2174	
     2.2659	    -0.5875	    -2.5177	     2.0981	   -27.0233	     5.9586	     2.4338	     2.3499	    -2.3499	    -5.6229	
     2.0142	    -0.5035	    -3.1052	     2.6855	   -28.1143	     6.6299	     2.1820	     3.6087	    -0.7553	    -4.1962	
     1.7624	    -0.5035	    -3.1891	     3.0212	   -27.3590	     7.1335	     1.9302	     4.7836	     0.6714	    -3.0212	
     1.5106	    -0.5875	    -2.4338	     3.1891	   -24.4217	     7.4692	     1.5106	     5.6229	     1.7624	    -2.2659	
     1.2589	    -0.5035	    -0.5875	     3.3569	   -19.1345	     7.6370	     1.2589	     6.2943	     2.6016	    -1.8463	
     1.1749	    -0.3357	     2.3499	     3.3569	   -11.9171	     7.6370	     1.1749	     6.6299	     3.1052	    -1.6785	
     1.1749	     0.0000	     5.9586	     3.4409	    -3.2730	     7.5531	     1.4267	     6.7139	     3.2730	    -1.8463	
     1.3428	     0.5035	     9.7351	     3.6926	     5.7068	     7.3853	     1.9302	     6.4621	     3.1891	    -2.2659	
     1.5945	     0.8392	    13.0081	     4.0283	    13.9313	     7.2174	     2.7695	     5.9586	     2.9373	    -2.7695	
     1.9302	     1.0910	    15.2740	     4.4479	    20.3094	     6.9656	     3.6926	     5.2032	     2.4338	    -3.2730	
     2.0981	     1.0071	    16.2811	     5.0354	    24.1699	     6.8817	     4.5319	     4.1962	     1.9302	    -3.8605	
     2.1820	     0.5875	    15.9454	     5.4550	    25.5966	     6.7139	     5.0354	     3.2730	     1.4267	    -4.4479	
     2.0981	    -0.1678	    14.5187	     5.6229	    24.8413	     6.7139	     5.1193	     2.4338	     0.9232	    -4.7836	
     1.7624	    -1.1749	    12.3367	     5.4550	    22.6593	     6.7139	     4.8676	     1.7624	     0.5875	    -5.1193	
     1.3428	    -2.4338	     9.8190	     4.8676	    19.7220	     6.7139	     4.3640	     1.5106	     0.3357	    -5.2032	
     0.7553	    -3.6926	     7.2174	     4.0283	    16.5329	     6.7139	     3.7766	     1.5106	     0.2518	    -5.1193	
     0.3357	    -4.9515	     4.9515	     3.1052	    13.5956	     6.8817	     3.3569	     1.9302	     0.4196	    -4.7836	
     0.0000	    -5.8746	     3.0212	     2.3499	    11.0779	     7.1335	     3.1052	     2.6016	     0.7553	    -4.1962	
     0.0000	    -6.3782	     1.6785	     1.7624	     8.8959	     7.4692	     3.1052	     3.4409	     1.1749	    -3.4409	
     0.1678	    -6.6299	     0.6714	     1.3428	     6.9656	     7.8888	     3.1891	     4.3640	     1.6785	    -2.6016	
     0.5035	    -6.5460	     0.0000	     1.0910	     5.0354	     8.2245	     3.2730	     5.2872	     2.0981	    -1.8463	
     1.0910	    -6.2943	    -0.6714	     1.0910	     3.0212	     8.5602	     3.1891	     5.9586	     2.4338	    -1.1749	
     1.8463	    -6.1264	    -1.4267	     1.1749	     0.8392	     8.7280	     2.8534	     6.5460	     2.4338	    -0.7553	
     2.6016	    -6.2103	    -2.3499	     1.2589	    -1.4267	     8.7280	     2.2659	     6.7139	     2.1820	    -0.6714	
     3.2730	    -6.4621	    -3.2730	     1.3428	    -3.6926	     8.4763	     1.3428	     6.5460	     1.5106	    -0.9232	
     3.8605	    -6.8817	    -4.1122	     1.2589	    -5.7907	     7.8888	     0.0839	     6.0425	     0.5035	    -1.5945	
     4.3640	    -7.3853	    -4.6158	     0.9232	    -7.4692	     7.0496	    -1.3428	     5.0354	    -0.8392	    -2.6016	
     4.6158	    -7.8049	    -4.7836	     0.3357	    -8.7280	     5.9586	    -2.9373	     3.6926	    -2.6855	    -4.0283	
     4.6158	    -7.9727	    -4.4479	    -0.5035	    -9.3155	     4.6997	    -4.4479	     2.0142	    -4.7836	    -5.7068	
     4.5319	    -7.9727	    -3.6087	    -1.5106	    -9.1476	     3.4409	    -5.7068	     0.1678	    -7.0496	    -7.4692	
     4.3640	    -7.8049	    -2.5177	    -2.6016	    -8.3084	     2.2659	    -6.5460	    -1.6785	    -9.3994	    -9.3994	
     4.1122	    -7.4692	    -1.1749	    -3.6926	    -6.7978	     1.3428	    -6.7978	    -3.5248	   -11.5814	   -11.1618	
     3.9444	    -7.1335	     0.2518	    -4.6158	    -4.6158	     0.5875	    -6.3782	    -5.1193	   -13.2599	   -12.7563	
     3.7766	    -6.7139	     1.5945	    -5.4550	    -2.1820	     0.0839	    -5.4550	    -6.3782	   -14.3509	   -13.9313	
     3.5248	    -6.4621	     2.6016	    -6.0425	     0.0839	    -0.4196	    -4.0283	    -7.3013	   -14.6866	   -14.6866	
     3.3569	    -6.1264	     3.3569	    -6.2103	     2.0142	    -0.6714	    -2.4338	    -7.8049	   -14.3509	   -14.8544	
     3.3569	    -5.7068	     3.8605	    -5.8746	     3.2730	    -0.6714	    -0.5875	    -7.6370	   -13.3438	   -14.4348	
     3.6087	    -5.0354	     4.1962	    -4.9515	     4.1962	    -0.3357	     1.4267	    -6.8817	   -11.9171	   -13.2599	
     4.2801	    -4.0283	     4.6158	    -3.4409	     4.9515	     0.5875	     3.6926	    -5.3711	   -10.0708	   -11.4136	
     5.2872	    -2.6855	     5.2032	    -1.3428	     5.8746	     2.0981	     6.2103	    -3.2730	    -7.7209	    -9.0637	
     6.7139	    -1.0071	     6.0425	     1.2589	     7.1335	     4.1122	     8.9798	    -0.5875	    -4.9515	    -6.2103	
     8.3923	     0.8392	     7.0496	     4.1122	     8.7280	     6.4621	    11.9171	     2.4338	    -1.8463	    -3.2730	
    10.2386	     2.8534	     8.3084	     7.1335	    10.6583	     8.8959	    14.7705	     5.6229	     1.4267	    -0.4196	
    12.0010	     4.6997	     9.5673	     9.9869	    12.5885	    11.2457	    17.2043	     8.6441	     4.6997	     2.0142	
    13.5956	     6.2943	    10.8261	    12.4207	    14.1830	    13.1760	    19.1345	    11.2457	     7.6370	     3.9444	
    14.9384	     7.5531	    11.9171	    14.3509	    15.2740	    14.6027	    20.2255	    13.1760	     9.9869	     5.2032	
    16.0294	     8.3923	    12.7563	    15.6097	    15.6937	    15.5258	    20.3934	    14.5187	    11.6653	     5.7907	
    16.8686	     8.8120	    13.2599	    16.1133	    15.4419	    15.8615	    19.7220	    15.0223	    12.5885	     5.6229	
    17.5400	     8.8120	    13.2599	    16.1133	    14.5187	    15.6937	    18.2114	    15.0223	    12.8403	     4.8676	
    18.0435	     8.4763	    12.7563	    15.6937	    13.0920	    15.3580	    16.0294	    14.6027	    12.5046	     3.7766	
    18.5471	     7.9727	    11.6653	    15.2740	    11.2457	    14.9384	    13.4277	    13.8474	    11.8332	     2.4338	
    18.9667	     7.3013	     9.9030	    14.8544	     9.0637	    14.6866	    10.4904	    12.9242	    10.9100	     1.0071	
    19.3863	     6.5460	     7.6370	    14.6866	     6.6299	    14.5187	     7.7209	    12.0010	     9.9030	    -0.3357	
    19.7220	     5.7907	     5.0354	    14.7705	     4.1962	    14.6866	     5.3711	    11.2457	     8.9798	    -1.4267	
    20.0577	     5.1193	     2.2659	    15.1901	     1.9302	    15.0223	     3.7766	    10.6583	     8.2245	    -2.0981	
    20.5612	     4.6158	    -0.2518	    16.0294	     0.0839	    15.7776	     3.1052	    10.4904	     7.8049	    -2.2659	
    21.2326	     4.5319	    -2.3499	    17.3721	    -1.0910	    16.8686	     3.4409	    10.8261	     7.8888	    -1.8463	
    22.2397	     4.8676	    -3.6926	    19.3024	    -1.4267	    18.2953	     4.6997	    11.6653	     8.3923	    -0.7553	
    23.4985	     5.6229	    -4.1962	    21.6522	    -1.0071	    20.0577	     6.6299	    13.0081	     9.3994	     0.7553	
    24.7574	     6.6299	    -4.0283	    24.2538	     0.0839	    21.9879	     9.0637	    14.6866	    10.7422	     2.6016	
    26.0162	     7.6370	    -3.4409	    26.7715	     1.5106	    23.7503	    11.6653	    16.4490	    12.1689	     4.5319	
    27.1072	     8.6441	    -2.6016	    28.9536	     3.1891	    25.3448	    14.1830	    18.1274	    13.5117	     6.3782	
    27.9465	     9.3994	    -1.7624	    30.5481	     4.8676	    26.4359	    16.3651	    19.4702	    14.6866	     7.8888	
    28.4500	     9.9030	    -0.8392	    31.3034	     6.6299	    26.9394	    17.9596	    20.2255	    15.3580	     8.8959	
    28.5339	    10.1547	     0.2518	    30.9677	     8.3923	    26.6876	    18.7988	    20.3094	    15.3580	     9.2316	
    28.1143	    10.2386	     2.0142	    29.4571	    10.1547	    25.4288	    18.7149	    19.5541	    14.6027	     8.8120	
    27.2751	    10.2386	     4.6158	    26.6876	    11.5814	    23.4146	    17.7078	    17.8757	    13.0081	     7.6370	
    26.0162	    10.4065	     8.3923	    22.9111	    12.5046	    20.5612	    15.6937	    15.4419	    10.7422	     5.7907	
    24.5056	    10.7422	    12.9242	    18.5471	    12.5885	    17.3721	    12.8403	    12.5046	     7.8888	     3.3569	
    22.9950	    11.0779	    17.6239	    13.9313	    11.9171	    13.9313	     9.3994	     9.3155	     4.8676	     0.7553	
    21.4005	    11.3297	    21.5683	     9.3155	    10.4904	    10.5743	     5.7907	     6.0425	     1.7624	    -2.0142	
    19.8898	    11.3297	    24.2538	     5.1193	     8.6441	     7.4692	     2.1820	     3.0212	    -1.0910	    -4.6158	
    18.5471	    11.0779	    25.4288	     1.5106	     6.6299	     4.6997	    -0.8392	     0.2518	    -3.6926	    -6.9656	
    17.3721	    10.6583	    25.2609	    -1.5106	     4.7836	     2.3499	    -3.1052	    -2.0142	    -5.8746	    -8.9798	
    16.3651	    10.0708	    24.0021	    -3.8605	     3.3569	     0.5875	    -4.2801	    -3.8605	    -7.5531	   -10.4904	
    15.5258	     9.4833	    22.1558	    -5.4550	     2.6016	    -0.6714	    -4.1122	    -5.1193	    -8.8120	   -11.4975	
    14.9384	     8.9798	    19.9738	    -6.2943	     2.7695	    -1.3428	    -2.6855	    -6.0425	    -9.5673	   -12.0850	
    14.6027	     8.4763	    17.7078	    -6.4621	     3.7766	    -1.4267	    -0.1678	    -6.4621	    -9.9869	   -12.1689	
    14.4348	     8.1406	    15.6097	    -5.9586	     5.2872	    -1.0910	     3.1052	    -6.5460	    -9.9869	   -11.8332	
    14.4348	     7.7209	    13.8474	    -5.1193	     6.8817	    -0.3357	     6.6299	    -6.2943	    -9.7351	   -11.3297	
    14.6866	     7.3013	    12.3367	    -3.8605	     8.3084	     0.6714	     9.9030	    -5.7907	    -9.3994	   -10.5743	
    15.0223	     6.7978	    11.0779	    -2.4338	     9.2316	     1.9302	    12.5885	    -5.1193	    -8.9798	    -9.7351	
    15.5258	     6.1264	    10.0708	    -0.9232	     9.5673	     3.1891	    14.5187	    -4.2801	    -8.5602	    -9.0637	
    15.9454	     5.2032	     9.0637	     0.3357	     9.1476	     4.4479	    15.5258	    -3.3569	    -8.3084	    -8.5602	
    16.2811	     4.0283	     8.0566	     1.4267	     7.8888	     5.4550	    15.6937	    -2.4338	    -8.1406	    -8.3084	
    16.3651	     2.6855	     7.0496	     2.2659	     5.8746	     6.1264	    15.0223	    -1.5945	    -8.2245	    -8.3084	
    16.2811	     1.1749	     5.9586	     2.8534	     3.3569	     6.3782	    13.6795	    -0.9232	    -8.3923	    -8.6441	
    16.1133	    -0.1678	     4.7836	     3.1891	     0.3357	     6.2103	    11.7493	    -0.4196	    -8.6441	    -9.1476	
    15.9454	    -1.4267	     3.4409	     3.4409	    -2.9373	     5.7068	     9.4833	    -0.1678	    -8.9798	    -9.8190	
    15.7776	    -2.2659	     1.9302	     3.6926	    -6.2103	     4.9515	     7.1335	     0.0000	    -9.2316	   -10.5743	
    15.8615	    -2.6016	     0.3357	     4.1122	    -8.9798	     4.2801	     4.8676	     0.1678	    -9.2316	   -11.1618	
    16.1133	    -2.4338	    -1.2589	     4.6997	   -10.8261	     3.7766	     2.9373	     0.3357	    -8.9798	   -11.5814	
    16.7007	    -1.6785	    -2.6855	     5.5389	   -11.3297	     3.6087	     1.5945	     0.5035	    -8.4763	   -11.6653	
    17.4561	    -0.5875	    -3.7766	     6.5460	   -10.5743	     3.8605	     0.8392	     0.7553	    -7.5531	   -11.4136	
    18.5471	     0.7553	    -4.4479	     7.7209	    -8.6441	     4.6158	     0.5875	     1.1749	    -6.2943	   -10.6583	
    19.8059	     2.1820	    -4.6158	     8.9798	    -6.0425	     5.7068	     0.7553	     1.8463	    -4.7836	    -9.5673	
    21.2326	     3.7766	    -4.2801	    10.4065	    -3.3569	     7.1335	     1.3428	     2.8534	    -3.0212	    -8.0566	
    22.6593	     5.2872	    -3.1891	    11.8332	    -0.9232	     8.8120	     2.1820	     4.1122	    -1.0910	    -6.2103	
    24.0860	     6.7978	    -1.5106	    13.2599	     1.0071	    10.4065	     3.0212	     5.5389	     0.7553	    -4.3640	
    25.2609	     8.0566	     0.6714	    14.3509	     2.3499	    11.9171	     3.6087	     6.8817	     2.3499	    -2.6855	
    26.1002	     9.0637	     3.1052	    15.1062	     2.9373	    13.0081	     3.6926	     8.0566	     3.6087	    -1.2589	
    26.4359	     9.6512	     5.3711	    15.3580	     2.7695	    13.6795	     3.3569	     8.7280	     4.2801	    -0.2518	
    26.3519	     9.9869	     7.3013	    15.1062	     2.0981	    13.8474	     2.6016	     9.0637	     4.4479	     0.2518	
    25.9323	     9.9030	     8.6441	    14.4348	     1.0910	    13.5956	     1.7624	     8.8959	     4.1962	     0.2518	
    25.1770	     9.8190	     9.4833	    13.4277	     0.4196	    12.8403	     1.2589	     8.3084	     3.5248	    -0.2518	
    24.4217	     9.6512	     9.9030	    12.0850	     0.6714	    11.9171	     1.4267	     7.5531	     2.6016	    -1.0071	
    23.6664	     9.5673	    10.2386	    10.8261	     2.1820	    10.9100	     2.2659	     6.6299	     1.5106	    -2.0142	
    22.9950	     9.6512	    10.5743	     9.8190	     4.7836	     9.9030	     3.6087	     5.7907	     0.5035	    -3.1052	
    22.5754	     9.7351	    11.1618	     9.0637	     8.2245	     9.1476	     5.2032	     4.9515	    -0.5035	    -4.2801	
    22.3236	     9.9030	    11.7493	     8.8120	    11.6653	     8.7280	     6.5460	     4.3640	    -1.2589	    -5.4550	
    22.4075	     9.9869	    12.1689	     9.1476	    14.6866	     8.6441	     7.5531	     3.9444	    -1.8463	    -6.3782	
    22.8271	     9.9030	    12.4207	     9.8190	    16.7007	     8.8959	     7.9727	     3.8605	    -2.1820	    -7.1335	
    23.4985	     9.7351	    12.5046	    10.9940	    17.7917	     9.5673	     7.8888	     4.1122	    -2.0981	    -7.3853	
    24.3378	     9.4833	    12.3367	    12.3367	    18.0435	    10.4904	     7.5531	     4.6997	    -1.6785	    -7.2174	
    25.2609	     9.2316	    12.0850	    13.8474	    17.7917	    11.6653	     7.1335	     5.6229	    -0.9232	    -6.5460	
    25.8484	     8.8959	    11.6653	    15.1901	    17.2043	    12.9242	     6.8817	     6.7139	     0.0839	    -5.4550	
    26.0162	     8.4763	    10.9100	    16.2811	    16.4490	    14.0991	     6.7139	     7.9727	     1.2589	    -3.9444	
    25.5127	     7.8049	     9.7351	    16.7847	    15.4419	    15.0223	     6.6299	     9.0637	     2.2659	    -2.2659	
    24.3378	     6.7978	     8.1406	    16.7007	    14.1830	    15.5258	     6.5460	     9.9030	     3.1052	    -0.5035	
    22.4075	     5.5389	     6.2943	    15.8615	    12.8403	    15.5258	     6.3782	    10.4065	     3.5248	     1.0910	
    19.9738	     3.9444	     4.4479	    14.5187	    11.2457	    14.8544	     6.1264	    10.4904	     3.5248	     2.4338	
    17.3721	     2.3499	     2.9373	    12.7563	     9.7351	    13.6795	     5.7907	    10.2386	     3.1052	     3.4409	
    14.8544	     0.8392	     2.0981	    10.9100	     8.2245	    12.3367	     5.3711	     9.7351	     2.4338	     4.1962	
    12.6724	    -0.5035	     2.1820	     9.3155	     7.0496	    10.9100	     5.0354	     9.1476	     1.6785	     4.6158	
    10.9940	    -1.5106	     2.7695	     8.1406	     6.0425	     9.7351	     4.7836	     8.6441	     1.0071	     4.8676	
     9.8190	    -2.3499	     3.5248	     7.4692	     5.1193	     8.9798	     4.3640	     8.2245	     0.6714	     4.8676	
     8.8959	    -3.1052	     4.0283	     7.2174	     4.0283	     8.4763	     3.8605	     7.8049	     0.5875	     4.6158	
     8.2245	    -3.6926	     3.7766	     7.3013	     2.6855	     8.2245	     3.1052	     7.3853	     0.9232	     3.9444	
     7.5531	    -4.3640	     2.6016	     7.3853	     1.0071	     8.0566	     2.1820	     6.8817	     1.5106	     3.1052	
     6.8817	    -5.0354	     0.5875	     7.3013	    -1.0910	     7.8888	     1.0071	     6.2103	     2.1820	     2.0142	
     6.2943	    -5.6229	    -2.1820	     7.0496	    -3.4409	     7.5531	    -0.1678	     5.4550	     2.7695	     0.8392	
     5.7907	    -6.2943	    -5.4550	     6.5460	    -6.1264	     7.1335	    -1.2589	     4.5319	     3.1891	    -0.3357	
     5.2872	    -7.1335	    -9.3155	     5.9586	    -9.0637	     6.6299	    -2.2659	     3.6926	     3.3569	    -1.2589	
     4.9515	    -8.0566	   -13.5956	     5.2872	   -12.3367	     6.0425	    -3.0212	     2.9373	     3.3569	    -1.9302	
     4.6997	    -9.0637	   -17.9596	     4.6997	   -15.7776	     5.4550	    -3.6087	     2.2659	     2.9373	    -2.3499	
     4.5319	   -10.2386	   -22.0718	     4.0283	   -19.2184	     4.7836	    -3.8605	     1.5945	     2.1820	    -2.5177	
     4.4479	   -11.1618	   -25.3448	     3.3569	   -22.2397	     4.1122	    -3.7766	     1.0071	     1.1749	    -2.5177	
     4.4479	   -11.6653	   -27.0233	     2.6855	   -24.5056	     3.5248	    -3.3569	     0.5875	    -0.0839	    -2.3499	
     4.7836	   -11.3297	   -26.4359	     1.9302	   -25.3448	     2.9373	    -2.6016	     0.2518	    -1.4267	    -2.0981	
     5.3711	   -10.0708	   -23.0789	     1.2589	   -24.5895	     2.4338	    -1.5106	     0.0839	    -2.6855	    -1.7624	
     6.3782	    -7.7209	   -17.1204	     0.6714	   -21.9879	     2.1820	    -0.3357	     0.1678	    -3.6926	    -1.2589	
     7.8049	    -4.5319	    -9.0637	     0.4196	   -17.6239	     2.0142	     0.9232	     0.5875	    -4.2801	    -0.7553	
     9.6512	    -0.6714	     0.0839	     0.5035	   -11.6653	     2.1820	     2.2659	     1.3428	    -4.1122	    -0.1678	
    11.7493	     3.4409	     8.9798	     1.0071	    -4.7836	     2.6855	     3.5248	     2.3499	    -3.1891	     0.4196	
    14.0991	     7.3853	    16.8686	     2.0142	     2.3499	     3.6087	     4.7836	     3.8605	    -1.4267	     0.9232	
    16.5329	    10.8261	    23.1628	     3.4409	     9.1476	     4.7836	     6.0425	     5.5389	     0.9232	     1.4267	
    18.9667	    13.7634	    27.5269	     5.2032	    14.8544	     6.2943	     7.1335	     7.4692	     3.6087	     1.8463	
    21.2326	    15.9454	    30.1285	     7.2174	    19.0506	     7.9727	     7.9727	     9.3994	     6.2943	     2.2659	
    23.3307	    17.3721	    31.1356	     9.3994	    21.7361	     9.7351	     8.3923	    11.0779	     8.5602	     2.6016	
    25.0092	    18.2114	    30.8838	    11.4975	    22.8271	    11.4136	     8.3923	    12.4207	    10.3226	     2.7695	
    26.2680	    18.3792	    29.6249	    13.4277	    22.4915	    12.9242	     8.0566	    13.3438	    11.4136	     2.7695	
    27.1072	    18.0435	    27.6108	    15.0223	    20.9808	    14.1830	     7.3853	    13.6795	    11.9171	     2.6855	
    27.6108	    17.5400	    25.2609	    16.1133	    18.7149	    15.1901	     6.4621	    13.5117	    11.7493	     2.4338	
    27.7786	    16.7847	    22.8271	    16.7847	    15.8615	    15.7776	     5.4550	    13.0081	    11.1618	     2.1820	
    27.6947	    16.0294	    20.6451	    16.9525	    12.8403	    16.1133	     4.4479	    12.1689	    10.3226	     1.9302	
    27.4429	    15.3580	    18.7988	    16.7007	     9.9869	    16.1133	     3.6087	    11.0779	     9.2316	     1.7624	
    26.9394	    14.6866	    17.3721	    16.1972	     7.5531	    15.9454	     3.0212	     9.8190	     7.9727	     1.5945	
    26.3519	    14.1830	    16.4490	    15.2740	     5.8746	    15.4419	     2.9373	     8.4763	     6.6299	     1.5106	
    25.5127	    13.6795	    15.8615	    14.0991	     5.1193	    14.6866	     3.4409	     7.0496	     5.1193	     1.2589	
    24.4217	    13.2599	    15.5258	    12.7563	     5.1193	    13.6795	     4.5319	     5.5389	     3.5248	     0.9232	
    22.9950	    12.6724	    15.1062	    11.1618	     5.6229	    12.3367	     5.9586	     4.0283	     1.7624	     0.3357	
    21.2326	    11.7493	    14.2670	     9.3994	     6.2943	    10.8261	     7.4692	     2.5177	     0.0000	    -0.5035	
    19.0506	    10.4904	    13.0081	     7.6370	     6.5460	     9.2316	     8.5602	     1.2589	    -1.7624	    -1.5945	
    16.7007	     8.8120	    11.1618	     6.1264	     6.1264	     7.6370	     9.1476	     0.1678	    -3.3569	    -2.9373	
    14.0991	     6.6299	     8.8120	     4.7836	     4.9515	     6.2943	     8.8959	    -0.5035	    -4.6997	    -4.3640	
    11.5814	     4.1962	     6.1264	     3.9444	     3.1052	     5.0354	     8.0566	    -1.0071	    -5.8746	    -5.7907	
     9.1476	     1.5106	     3.1891	     3.4409	     0.7553	     4.1122	     6.7139	    -1.2589	    -6.7978	    -7.1335	
     6.9656	    -1.1749	     0.1678	     3.1891	    -1.8463	     3.2730	     4.9515	    -1.4267	    -7.5531	    -8.3923	
     5.2032	    -3.6087	    -2.6855	     3.1052	    -4.2801	     2.5177	     3.1891	    -1.5945	    -8.0566	    -9.3994	
     4.0283	    -5.7068	    -5.1193	     3.1891	    -6.2103	     1.9302	     1.6785	    -1.8463	    -8.3923	   -10.2386	
     3.5248	    -7.2174	    -6.7978	     3.2730	    -7.3013	     1.4267	     0.5035	    -2.0142	    -8.5602	   -10.6583	
     3.6926	    -8.1406	    -7.7209	     3.3569	    -7.3853	     0.9232	    -0.1678	    -2.3499	    -8.6441	   -10.9100	
     4.3640	    -8.4763	    -7.8888	     3.1891	    -6.6299	     0.5035	    -0.2518	    -2.8534	    -8.5602	   -10.8261	
     5.3711	    -8.3923	    -7.3853	     2.8534	    -5.2032	    -0.0839	    -0.0839	    -3.5248	    -8.6441	   -10.7422	
     6.5460	    -8.0566	    -6.3782	     2.2659	    -3.3569	    -0.5875	     0.4196	    -4.2801	    -8.6441	   -10.4904	
     7.8049	    -7.3853	    -4.9515	     1.6785	    -1.4267	    -1.0071	     1.0910	    -4.9515	    -8.6441	   -10.0708	
     9.2316	    -6.4621	    -3.2730	     1.3428	     0.5035	    -1.0910	     2.0142	    -5.3711	    -8.3923	    -9.3994	
    10.7422	    -5.1193	    -1.4267	     1.5106	     2.2659	    -0.7553	     3.2730	    -5.2032	    -7.8049	    -8.3084	
    12.4207	    -3.4409	     0.5035	     2.3499	     3.6087	     0.1678	     4.6997	    -4.4479	    -6.7978	    -6.7978	
    14.2670	    -1.5106	     2.5177	     3.7766	     4.6158	     1.4267	     6.2103	    -3.1052	    -5.5389	    -4.9515	
    16.1133	     0.5875	     4.5319	     5.7907	     5.2872	     3.0212	     7.7209	    -1.3428	    -3.9444	    -3.0212	
    17.8757	     2.6855	     6.4621	     8.1406	     5.7068	     4.8676	     9.1476	     0.6714	    -2.1820	    -1.0071	
    19.6381	     4.7836	     8.3923	    10.7422	     6.2103	     6.8817	    10.4065	     2.7695	    -0.3357	     0.8392	
    21.3165	     6.8817	    10.0708	    13.5117	     6.9656	     8.9798	    11.6653	     4.9515	     1.5945	     2.6016	
    22.9111	     8.8120	    11.3297	    16.4490	     8.2245	    11.1618	    13.0081	     7.1335	     3.6087	     4.1122	
    24.3378	    10.5743	    12.0850	    19.3024	     9.9030	    13.3438	    14.2670	     9.2316	     5.5389	     5.5389	
    25.6805	    12.1689	    12.3367	    22.0718	    12.0010	    15.4419	    15.3580	    11.1618	     7.4692	     6.6299	
    26.7715	    13.5117	    12.0850	    24.6735	    14.0991	    17.3721	    16.1972	    12.8403	     9.0637	     7.5531	
    27.5269	    14.5187	    11.4975	    26.7715	    15.9454	    18.9667	    16.4490	    14.1830	    10.4065	     8.1406	
    27.9465	    15.2740	    10.9940	    28.4500	    17.2882	    20.3094	    16.1133	    15.1062	    11.4136	     8.5602	
    28.1143	    15.8615	    10.9100	    29.4571	    18.0435	    21.3165	    15.1901	    15.6097	    12.0850	     8.7280	
    27.8625	    16.0294	    11.5814	    29.8767	    18.2114	    21.9879	    13.9313	    15.6937	    12.2528	     8.6441	
    27.2751	    15.9454	    12.8403	    29.4571	    17.8757	    22.2397	    12.4207	    15.4419	    12.0850	     8.3084	
    26.2680	    15.5258	    14.4348	    28.3661	    17.1204	    21.9879	    10.9100	    14.7705	    11.4136	     7.7209	
    24.9252	    14.6866	    16.1133	    26.6037	    15.9454	    21.3165	     9.4833	    13.7634	    10.4904	     7.0496	
    23.4146	    13.5117	    17.2043	    24.5056	    14.4348	    20.3094	     8.3923	    12.6724	     9.3155	     6.2103	
    21.8201	    12.2528	    17.7078	    22.1558	    12.5046	    19.0506	     7.7209	    11.6653	     8.1406	     5.4550	
    20.3934	    10.9100	    17.4561	    20.0577	    10.1547	    17.8757	     7.5531	    10.9100	     7.1335	     4.9515	
    19.1345	     9.6512	    16.5329	    18.2114	     7.6370	    16.7847	     7.8888	    10.4065	     6.2943	     4.6158	
    18.2114	     8.4763	    15.3580	    16.7007	     4.9515	    15.8615	     8.5602	    10.0708	     5.7068	     4.5319	
    17.5400	     7.5531	    13.8474	    15.6097	     2.5177	    15.1062	     9.4833	     9.9030	     5.2872	     4.6158	
    17.2043	     6.8817	    12.3367	    14.9384	     0.4196	    14.6027	    10.4065	     9.9030	     5.1193	     4.7836	
    17.2043	     6.4621	    10.9940	    14.6027	    -1.0071	    14.1830	    11.3297	    10.0708	     5.1193	     5.1193	
    17.4561	     6.2943	     9.7351	    14.5187	    -1.6785	    13.8474	    12.0010	    10.2386	     5.1193	     5.4550	
    17.8757	     6.3782	     8.5602	    14.6866	    -1.6785	    13.5956	    12.5046	    10.4065	     5.2032	     5.7068	
    18.3792	     6.6299	     7.5531	    15.0223	    -1.1749	    13.4277	    12.7563	    10.4904	     5.1193	     5.7907	
    19.0506	     6.8817	     6.6299	    15.6097	    -0.2518	    13.2599	    12.8403	    10.5743	     4.8676	     5.7068	
    19.7220	     7.3013	     5.7907	    16.1972	     1.0910	    13.0920	    12.8403	    10.4065	     4.3640	     5.3711	
    20.3934	     7.7209	     5.2032	    16.9525	     3.0212	    13.0081	    12.7563	    10.1547	     3.6087	     4.8676	
    21.0648	     8.0566	     5.0354	    17.7917	     5.3711	    12.9242	    12.6724	     9.8190	     2.6016	     4.2801	
    21.7361	     8.4763	     5.1193	    18.5471	     8.0566	    13.0081	    12.6724	     9.5673	     1.4267	     3.6926	
    22.3236	     8.8120	     5.6229	    19.3863	    10.6583	    13.1760	    12.8403	     9.3994	     0.4196	     3.2730	
    22.9950	     9.1476	     6.2943	    20.2255	    13.0081	    13.5956	    13.1760	     9.4833	    -0.4196	     3.1052	
    23.7503	     9.5673	     7.2174	    20.8969	    14.9384	    14.2670	    13.8474	     9.8190	    -0.7553	     3.1891	
    24.6735	    10.3226	     8.1406	    21.4844	    16.6168	    15.0223	    14.8544	    10.4065	    -0.4196	     3.6926	
    25.8484	    11.3297	     9.2316	    21.8201	    18.0435	    16.0294	    16.0294	    11.3297	     0.7553	     4.5319	
    27.1912	    12.9242	    10.4904	    22.0718	    19.3863	    17.1204	    17.3721	    12.5046	     2.6855	     5.7907	
    28.7857	    14.9384	    12.2528	    22.2397	    20.3934	    18.2953	    18.7988	    13.7634	     5.2872	     7.3853	
    30.5481	    17.4561	    14.7705	    22.2397	    21.2326	    19.4702	    20.2255	    15.2740	     8.3923	     9.2316	
    32.3944	    20.3094	    18.2953	    22.2397	    21.8201	    20.6451	    21.5683	    16.7007	    11.4975	    11.2457	
    34.2407	    23.4146	    22.6593	    22.1558	    22.3236	    21.6522	    22.7432	    18.2114	    14.6027	    13.3438	
    36.0870	    26.5198	    27.6108	    22.1558	    22.5754	    22.6593	    23.7503	    19.5541	    17.2882	    15.5258	
    37.8494	    29.5410	    32.4783	    22.2397	    22.6593	    23.5825	    24.4217	    20.8969	    19.5541	    17.5400	
    39.6118	    32.1426	    36.6745	    22.4075	    22.4915	    24.5056	    24.7574	    22.0718	    21.2326	    19.3863	
    41.0385	    34.1568	    39.6118	    22.5754	    22.0718	    25.4288	    24.6735	    23.1628	    22.4075	    20.8969	
    42.0456	    35.4996	    41.1224	    22.6593	    21.3165	    26.2680	    24.2538	    23.9182	    23.0789	    21.9040	
    42.4652	    36.0870	    41.2064	    22.6593	    20.4773	    27.1072	    23.6664	    24.4217	    23.1628	    22.4075	
    41.9617	    35.8353	    40.0314	    22.4915	    19.5541	    27.6947	    22.9950	    24.5056	    22.7432	    22.2397	
    40.5350	    34.7443	    37.8494	    22.2397	    18.7149	    28.0304	    22.4075	    24.0860	    21.9879	    21.5683	
    38.3530	    33.0658	    34.8282	    21.9879	    18.0435	    27.9465	    22.1558	    23.3307	    20.8130	    20.3094	
    35.5835	    30.7999	    31.1356	    21.6522	    17.6239	    27.6108	    22.1558	    22.1558	    19.3863	    18.6310	
    32.5623	    28.1982	    27.1072	    21.2326	    17.2043	    26.7715	    22.3236	    20.7291	    17.7917	    16.7007	
    29.4571	    25.3448	    22.9111	    20.7291	    16.7007	    25.4288	    22.4915	    19.0506	    15.9454	    14.6027	
    26.6037	    22.4915	    18.7988	    20.0577	    16.1133	    23.4985	    22.3236	    17.1204	    13.9313	    12.4207	
    23.9182	    19.7220	    15.1062	    19.2184	    15.4419	    21.2326	    22.0718	    15.1901	    12.0010	    10.4904	
    21.6522	    17.2043	    12.2528	    18.3792	    15.0223	    18.8828	    21.6522	    13.4277	    10.2386	     8.8959	
    19.8898	    15.1062	    10.4904	    17.5400	    14.9384	    16.8686	    21.3165	    12.0850	     8.8959	     7.8888	
    18.7988	    13.5956	    10.1547	    16.8686	    15.3580	    15.2740	    21.3165	    11.3297	     8.1406	     7.5531	
    18.2953	    12.7563	    11.0779	    16.5329	    16.1972	    14.4348	    21.5683	    11.1618	     7.8888	     7.8888	
    18.2953	    12.4207	    12.9242	    16.4490	    17.2882	    14.1830	    21.9040	    11.5814	     8.2245	     8.8120	
    18.7988	    12.5046	    15.1062	    16.6168	    18.2953	    14.3509	    22.0718	    12.4207	     8.9798	    10.1547	
    19.3863	    12.7563	    17.1204	    17.1204	    18.8828	    14.8544	    21.9879	    13.4277	     9.9030	    11.6653	
    20.0577	    13.0920	    18.4631	    17.7078	    18.8828	    15.5258	    21.5683	    14.6027	    10.8261	    13.1760	
    20.8130	    13.3438	    19.1345	    18.3792	    18.3792	    16.3651	    20.8130	    15.6937	    11.9171	    14.5187	
    21.4844	    13.5117	    19.1345	    19.2184	    17.3721	    17.2882	    19.8898	    16.7007	    12.8403	    15.6937	
    22.4075	    13.5117	    18.6310	    20.1416	    15.9454	    18.2953	    18.9667	    17.7078	    13.8474	    16.6168	
    23.3307	    13.5117	    17.8757	    21.1487	    14.4348	    19.3024	    17.9596	    18.5471	    14.6866	    17.3721	
    24.4217	    13.4277	    16.8686	    22.0718	    12.7563	    20.2255	    17.0364	    19.1345	    15.3580	    17.7917	
    25.4288	    13.4277	    15.7776	    22.9950	    11.0779	    21.0648	    16.0294	    19.4702	    15.8615	    17.9596	
    26.5198	    13.5117	    14.7705	    23.7503	     9.4833	    21.8201	    15.0223	    19.4702	    16.2811	    18.0435	
    27.4429	    13.7634	    14.0152	    24.2538	     8.2245	    22.4075	    14.1830	    19.1345	    16.5329	    17.8757	
    28.4500	    14.1830	    13.7634	    24.5895	     7.5531	    22.8271	    13.5956	    18.6310	    16.6168	    17.7917	
    29.2053	    14.9384	    14.0152	    24.5895	     7.4692	    23.0789	    13.2599	    17.7917	    16.7007	    17.7078	
    29.8767	    15.9454	    15.0223	    24.2538	     8.0566	    23.1628	    13.2599	    16.7847	    16.5329	    17.6239	
    30.1285	    17.3721	    16.7847	    23.4985	     9.2316	    22.9111	    13.6795	    15.4419	    16.2811	    17.4561	
    30.1285	    19.0506	    19.3024	    22.4075	    11.1618	    22.3236	    14.6027	    14.0991	    15.8615	    17.2882	
    29.7089	    20.8969	    22.3236	    21.0648	    13.8474	    21.4844	    15.9454	    12.9242	    15.3580	    17.1204	
    29.2053	    22.6593	    25.4288	    19.6381	    17.0364	    20.4773	    17.7917	    12.2528	    14.8544	    16.8686	
    28.5339	    24.0021	    28.1982	    18.3792	    20.3094	    19.5541	    19.8059	    12.2528	    14.4348	    16.7007	
    27.8625	    24.9252	    30.2963	    17.3721	    23.0789	    18.7149	    21.7361	    13.0081	    14.1830	    16.5329	
    27.2751	    25.1770	    31.3873	    16.5329	    25.0931	    17.9596	    23.2468	    14.4348	    14.0152	    16.3651	
    26.7715	    24.9252	    31.6391	    15.8615	    26.1002	    17.4561	    24.0860	    16.2811	    13.9313	    16.1972	
    26.3519	    24.1699	    31.1356	    15.3580	    26.1002	    17.0364	    24.4217	    18.1274	    13.6795	    15.9454	
[Epoch Header]
[Trial Type]	23
[Accept]	1
[Correct]	0
[RT]	 0.000
[Resp]	0
[Epoch Data]
    -1.8463	    -7.9727	    -4.1962	     3.3569	   -14.1830	     7.2174	    -7.7209	     8.6441	     4.5319	     5.4550	
    -1.4267	    -7.3013	    -3.6926	     4.0283	   -14.8544	     6.6299	    -7.4692	     8.7280	     4.1962	     5.9586	
    -0.9232	    -6.3782	    -2.7695	     4.7836	   -15.1901	     6.0425	    -7.3013	     8.6441	     3.6926	     6.1264	
    -0.4196	    -5.4550	    -1.5945	     5.3711	   -15.1062	     5.4550	    -7.3013	     8.3923	     3.0212	     5.9586	
     0.0000	    -4.6997	    -0.3357	     5.7068	   -15.0223	     4.9515	    -7.6370	     7.9727	     2.3499	     5.4550	
     0.2518	    -4.1962	     0.6714	     5.7068	   -15.1901	     4.3640	    -8.3084	     7.3013	     1.5945	     4.6158	
     0.2518	    -4.1962	     1.0071	     5.2032	   -16.0294	     3.6087	    -9.5673	     6.4621	     0.8392	     3.6087	
     0.0839	    -4.6997	     0.6714	     4.3640	   -17.5400	     2.6855	   -11.2457	     5.3711	     0.1678	     2.4338	
    -0.3357	    -5.7068	    -0.6714	     3.0212	   -19.6381	     1.5106	   -13.1760	     4.1122	    -0.5035	     1.1749	
    -0.9232	    -7.3013	    -2.7695	     1.3428	   -22.0718	     0.1678	   -15.1062	     2.6016	    -1.0910	     0.0000	
    -1.9302	    -9.3155	    -5.6229	    -0.7553	   -24.4217	    -1.4267	   -16.7007	     1.0071	    -1.6785	    -1.0910	
    -3.1891	   -11.5814	    -8.7280	    -3.0212	   -26.2680	    -3.1891	   -17.7078	    -0.7553	    -2.3499	    -2.0142	
    -4.6158	   -13.6795	   -11.6653	    -5.2032	   -27.1912	    -4.9515	   -17.8757	    -2.5177	    -2.9373	    -2.7695	
    -5.9586	   -15.4419	   -13.8474	    -7.1335	   -26.6876	    -6.5460	   -17.1204	    -3.9444	    -3.3569	    -3.1891	
    -7.2174	   -16.5329	   -14.7705	    -8.5602	   -24.2538	    -7.7209	   -15.6097	    -4.9515	    -3.6087	    -3.2730	
    -8.2245	   -16.7847	   -14.2670	    -9.3994	   -19.6381	    -8.3923	   -13.4277	    -5.4550	    -3.6926	    -3.0212	
    -8.8959	   -16.3651	   -12.5885	    -9.4833	   -13.2599	    -8.4763	   -10.6583	    -5.3711	    -3.5248	    -2.4338	
    -9.4833	   -15.3580	    -9.9869	    -9.0637	    -5.8746	    -8.0566	    -7.7209	    -4.9515	    -3.3569	    -1.7624	
    -9.9030	   -14.0991	    -7.3013	    -8.1406	     1.3428	    -7.2174	    -4.6997	    -4.3640	    -3.2730	    -1.0910	
   -10.3226	   -12.7563	    -4.7836	    -6.9656	     7.3013	    -6.1264	    -2.0981	    -3.6087	    -3.4409	    -0.5035	
   -10.5743	   -11.5814	    -2.7695	    -5.5389	    11.4136	    -4.8676	    -0.0839	    -2.9373	    -3.9444	    -0.1678	
   -10.6583	   -10.5743	    -1.2589	    -4.1122	    13.3438	    -3.5248	     1.2589	    -2.4338	    -4.7836	     0.0000	
   -10.6583	    -9.9869	    -0.4196	    -2.8534	    13.3438	    -2.2659	     1.9302	    -2.0142	    -5.9586	    -0.1678	
   -10.4065	    -9.7351	    -0.2518	    -1.9302	    11.7493	    -1.0071	     1.9302	    -1.8463	    -7.3013	    -0.5875	
   -10.1547	    -9.9030	    -0.7553	    -1.4267	     8.8959	     0.0000	     1.3428	    -1.9302	    -8.8959	    -1.1749	
    -9.9869	   -10.5743	    -1.8463	    -1.4267	     5.2032	     0.8392	     0.3357	    -2.1820	   -10.4904	    -1.9302	
    -9.9030	   -11.6653	    -3.5248	    -2.0142	     0.7553	     1.1749	    -1.1749	    -2.7695	   -11.9171	    -2.8534	
    -9.9869	   -13.0920	    -5.7068	    -3.1891	    -4.0283	     1.1749	    -3.0212	    -3.4409	   -12.9242	    -3.8605	
   -10.3226	   -14.6866	    -8.3084	    -4.6158	    -8.7280	     0.5875	    -5.2032	    -4.2801	   -13.5117	    -4.9515	
   -10.9100	   -16.3651	   -11.0779	    -6.2943	   -13.0920	    -0.4196	    -7.5531	    -5.1193	   -13.5117	    -6.0425	
   -11.4975	   -17.9596	   -14.0991	    -8.0566	   -16.6168	    -2.0142	    -9.8190	    -5.9586	   -13.0920	    -7.0496	
   -12.0010	   -19.2184	   -17.2882	    -9.4833	   -18.8828	    -3.7766	   -11.9171	    -6.5460	   -12.1689	    -7.7209	
   -12.3367	   -19.9738	   -20.3094	   -10.6583	   -19.8059	    -5.5389	   -13.5117	    -6.7978	   -10.7422	    -8.0566	
   -12.4207	   -20.0577	   -22.9950	   -11.3297	   -19.1345	    -7.1335	   -14.6866	    -6.6299	    -8.7280	    -7.8049	
   -12.0850	   -19.4702	   -25.1770	   -11.3297	   -17.1204	    -8.1406	   -15.1901	    -6.0425	    -6.3782	    -7.0496	
   -11.3297	   -18.3792	   -26.3519	   -10.7422	   -14.1830	    -8.6441	   -15.1062	    -5.1193	    -3.8605	    -5.7907	
   -10.2386	   -17.0364	   -26.5198	    -9.5673	   -10.7422	    -8.4763	   -14.4348	    -3.7766	    -1.2589	    -4.1962	
    -8.7280	   -15.4419	   -25.3448	    -8.0566	    -7.1335	    -7.8049	   -13.2599	    -2.3499	     1.1749	    -2.3499	
    -7.0496	   -13.5956	   -22.7432	    -6.2103	    -3.8605	    -6.7139	   -11.6653	    -0.8392	     3.2730	    -0.4196	
    -5.2032	   -11.3297	   -18.4631	    -4.3640	    -0.9232	    -5.2032	    -9.8190	     0.5035	     5.0354	     1.3428	
    -3.3569	    -8.5602	   -12.7563	    -2.6855	     1.3428	    -3.6087	    -7.8888	     1.5945	     6.4621	     2.7695	
    -1.6785	    -5.5389	    -6.0425	    -1.2589	     2.8534	    -2.0142	    -6.2103	     2.4338	     7.3853	     3.9444	
    -0.1678	    -2.4338	     1.0071	    -0.2518	     3.5248	    -0.7553	    -4.8676	     2.9373	     7.8049	     4.6158	
     1.0071	     0.4196	     7.4692	     0.2518	     3.3569	     0.1678	    -4.0283	     3.1052	     7.8888	     4.7836	
     1.8463	     2.6855	    12.7563	     0.3357	     2.1820	     0.5875	    -3.8605	     2.9373	     7.5531	     4.6158	
     2.3499	     4.2801	    16.4490	     0.0000	     0.5035	     0.5875	    -4.1962	     2.5177	     6.8817	     4.0283	
     2.5177	     5.2032	    18.5471	    -0.5875	    -1.5106	     0.1678	    -4.9515	     1.7624	     5.9586	     3.1052	
     2.6016	     5.4550	    19.3024	    -1.5945	    -3.3569	    -0.5875	    -5.7907	     0.8392	     4.6997	     1.9302	
     2.4338	     5.1193	    19.0506	    -2.7695	    -4.6158	    -1.6785	    -6.5460	    -0.4196	     3.1891	     0.5035	
     2.1820	     4.4479	    18.0435	    -4.1122	    -5.1193	    -3.0212	    -7.1335	    -1.8463	     1.5945	    -1.0071	
     1.7624	     3.4409	    16.3651	    -5.5389	    -4.9515	    -4.6158	    -7.4692	    -3.3569	    -0.1678	    -2.5177	
     1.4267	     2.0981	    14.1830	    -6.7139	    -4.4479	    -6.2103	    -7.5531	    -4.9515	    -1.9302	    -4.0283	
     1.1749	     0.6714	    11.6653	    -7.5531	    -3.9444	    -7.8049	    -7.3013	    -6.4621	    -3.5248	    -5.2872	
     1.1749	    -0.8392	     8.8959	    -8.0566	    -3.8605	    -9.0637	    -6.9656	    -7.8049	    -4.9515	    -6.2103	
     1.2589	    -2.2659	     6.1264	    -8.2245	    -4.1122	   -10.0708	    -6.3782	    -8.8120	    -6.1264	    -6.7978	
     1.6785	    -3.4409	     3.6926	    -8.3084	    -4.8676	   -10.7422	    -5.8746	    -9.4833	    -6.9656	    -7.1335	
     2.2659	    -4.1962	     1.7624	    -8.3084	    -5.8746	   -11.0779	    -5.4550	    -9.8190	    -7.4692	    -7.0496	
     3.1891	    -4.4479	     0.5035	    -8.4763	    -7.0496	   -11.0779	    -5.2032	    -9.7351	    -7.6370	    -6.7978	
     4.2801	    -4.1962	    -0.0839	    -8.7280	    -8.3923	   -10.7422	    -5.3711	    -9.3155	    -7.4692	    -6.2943	
     5.5389	    -3.5248	    -0.3357	    -9.0637	    -9.7351	   -10.2386	    -5.9586	    -8.5602	    -7.1335	    -5.6229	
     6.7978	    -2.6855	    -0.3357	    -9.4833	   -11.1618	    -9.5673	    -7.0496	    -7.6370	    -6.6299	    -5.0354	
     7.9727	    -1.8463	    -0.4196	    -9.9869	   -12.4207	    -8.9798	    -8.5602	    -6.7139	    -6.2103	    -4.5319	
     8.9798	    -1.2589	    -0.6714	   -10.6583	   -13.6795	    -8.5602	   -10.4904	    -6.0425	    -6.0425	    -4.2801	
     9.5673	    -1.0910	    -1.2589	   -11.4136	   -14.9384	    -8.5602	   -12.5885	    -5.8746	    -6.2103	    -4.4479	
     9.6512	    -1.5945	    -2.1820	   -12.4207	   -16.1133	    -8.8120	   -14.9384	    -6.1264	    -6.7978	    -5.1193	
     9.3994	    -2.5177	    -3.6087	   -13.5117	   -17.4561	    -9.5673	   -17.3721	    -7.0496	    -7.8049	    -6.1264	
     8.6441	    -3.7766	    -5.2872	   -14.5187	   -18.7988	   -10.4904	   -19.8059	    -8.3923	    -9.1476	    -7.5531	
     7.7209	    -5.2032	    -7.2174	   -15.5258	   -20.1416	   -11.4975	   -21.9879	   -10.0708	   -10.6583	    -9.0637	
     6.7139	    -6.5460	    -8.9798	   -16.1972	   -21.2326	   -12.5046	   -23.6664	   -11.8332	   -12.0010	   -10.6583	
     5.7068	    -7.7209	   -10.5743	   -16.5329	   -21.8201	   -13.1760	   -24.5895	   -13.4277	   -13.1760	   -12.0010	
     4.9515	    -8.5602	   -11.5814	   -16.5329	   -21.6522	   -13.5117	   -24.4217	   -14.6866	   -14.0152	   -13.0920	
     4.5319	    -9.0637	   -12.0010	   -16.1133	   -20.8130	   -13.5117	   -23.1628	   -15.3580	   -14.5187	   -13.7634	
     4.3640	    -9.2316	   -11.7493	   -15.3580	   -19.4702	   -13.0920	   -21.1487	   -15.4419	   -14.5187	   -14.0152	
     4.6158	    -8.8959	   -10.7422	   -14.3509	   -17.7078	   -12.4207	   -18.6310	   -14.9384	   -14.0991	   -13.7634	
     5.0354	    -8.2245	    -9.0637	   -13.1760	   -15.7776	   -11.4136	   -16.1133	   -13.8474	   -13.3438	   -13.2599	
     5.6229	    -7.2174	    -7.0496	   -11.8332	   -14.0991	   -10.2386	   -13.9313	   -12.3367	   -12.4207	   -12.3367	
     6.2943	    -6.1264	    -4.6997	   -10.4065	   -12.7563	    -8.9798	   -12.2528	   -10.5743	   -11.2457	   -11.3297	
     6.9656	    -4.9515	    -2.1820	    -8.9798	   -11.5814	    -7.5531	   -11.0779	    -8.5602	   -10.1547	   -10.0708	
     7.8049	    -3.6087	     0.4196	    -7.4692	   -10.4904	    -6.0425	   -10.2386	    -6.5460	    -8.9798	    -8.8959	
     8.7280	    -2.3499	     2.9373	    -5.8746	    -9.3155	    -4.3640	    -9.4833	    -4.6997	    -7.9727	    -7.7209	
     9.7351	    -1.1749	     5.3711	    -4.0283	    -7.7209	    -2.6855	    -8.5602	    -2.8534	    -7.1335	    -6.7139	
    10.9100	    -0.0839	     7.3853	    -2.0981	    -6.1264	    -0.9232	    -7.4692	    -1.2589	    -6.5460	    -5.7907	
    12.0850	     0.5875	     8.7280	    -0.0839	    -4.6997	     0.6714	    -6.3782	     0.1678	    -6.1264	    -5.1193	
    13.0920	     1.0071	     9.3155	     1.9302	    -4.1122	     2.1820	    -5.3711	     1.3428	    -5.9586	    -4.7836	
    14.0152	     1.0910	     9.0637	     3.9444	    -4.6997	     3.4409	    -4.6997	     2.2659	    -5.8746	    -4.6158	
    14.8544	     0.9232	     8.1406	     5.8746	    -6.3782	     4.5319	    -4.4479	     3.0212	    -5.9586	    -4.6158	
    15.5258	     0.6714	     6.7978	     7.8049	    -8.8959	     5.3711	    -4.6158	     3.5248	    -5.9586	    -4.7836	
    16.1133	     0.3357	     5.2872	     9.6512	   -11.4975	     5.9586	    -4.9515	     3.8605	    -5.9586	    -4.9515	
    16.7007	    -0.0839	     3.8605	    11.2457	   -13.2599	     6.3782	    -5.3711	     3.9444	    -5.8746	    -5.1193	
    17.1204	    -0.5035	     2.6855	    12.5885	   -13.5117	     6.7139	    -5.6229	     3.8605	    -5.7068	    -5.2872	
    17.3721	    -0.8392	     2.0142	    13.4277	   -11.7493	     6.7978	    -5.6229	     3.7766	    -5.3711	    -5.3711	
    17.3721	    -1.0910	     1.8463	    13.6795	    -7.8888	     6.7139	    -5.3711	     3.6087	    -5.0354	    -5.3711	
    17.1204	    -1.0910	     2.1820	    13.3438	    -2.7695	     6.4621	    -4.9515	     3.3569	    -4.6158	    -5.2872	
    16.6168	    -0.8392	     2.6855	    12.5046	     2.7695	     6.0425	    -4.4479	     3.1052	    -4.1962	    -5.1193	
    15.9454	    -0.3357	     3.1891	    11.1618	     7.5531	     5.3711	    -3.9444	     2.7695	    -3.7766	    -4.7836	
    15.0223	     0.4196	     3.2730	     9.4833	    10.9940	     4.5319	    -3.4409	     2.4338	    -3.3569	    -4.3640	
    14.1830	     1.2589	     2.6855	     7.7209	    12.7563	     3.7766	    -2.9373	     2.0981	    -2.8534	    -3.6926	
    13.2599	     2.1820	     1.4267	     5.9586	    13.0920	     3.1052	    -2.3499	     1.8463	    -2.2659	    -2.9373	
    12.5885	     3.1052	    -0.5035	     4.5319	    12.2528	     2.7695	    -1.6785	     1.7624	    -1.5945	    -2.0142	
    11.9171	     3.8605	    -3.0212	     3.4409	    10.4904	     2.7695	    -0.9232	     2.0142	    -0.6714	    -1.0910	
    11.3297	     4.5319	    -5.7907	     2.7695	     8.1406	     3.1891	    -0.1678	     2.5177	     0.3357	    -0.0839	
    10.6583	     4.8676	    -8.7280	     2.6016	     5.2872	     3.8605	     0.4196	     3.3569	     1.3428	     0.7553	
     9.8190	     4.9515	   -11.4975	     2.7695	     2.1820	     4.7836	     0.6714	     4.1962	     2.2659	     1.3428	
     8.8120	     4.6158	   -13.7634	     3.0212	    -1.0910	     5.7068	     0.4196	     5.0354	     2.8534	     1.5945	
     7.5531	     3.7766	   -15.4419	     3.3569	    -4.2801	     6.4621	    -0.5035	     5.6229	     2.8534	     1.5106	
     6.0425	     2.6855	   -16.0294	     3.6087	    -7.3013	     6.8817	    -2.0981	     5.7907	     2.3499	     1.0071	
     4.4479	     1.4267	   -15.1901	     3.7766	    -9.7351	     6.8817	    -4.1962	     5.5389	     1.2589	     0.0839	
     2.8534	     0.3357	   -12.8403	     3.7766	   -11.5814	     6.5460	    -6.5460	     4.8676	    -0.2518	    -1.0071	
     1.2589	    -0.5875	    -8.8959	     3.6926	   -12.5885	     5.7907	    -8.7280	     3.9444	    -2.1820	    -2.1820	
    -0.2518	    -1.1749	    -3.9444	     3.4409	   -12.7563	     4.6997	   -10.4904	     2.6855	    -4.2801	    -3.2730	
    -1.5945	    -1.5945	     1.1749	     3.0212	   -12.0850	     3.4409	   -11.7493	     1.3428	    -6.2943	    -4.1962	
    -2.7695	    -2.0981	     5.6229	     2.3499	   -10.9100	     1.9302	   -12.4207	    -0.1678	    -8.1406	    -4.8676	
    -4.0283	    -2.8534	     8.8120	     1.5106	    -9.3155	     0.3357	   -12.6724	    -1.7624	    -9.6512	    -5.4550	
    -5.2032	    -4.1962	    10.4065	     0.4196	    -7.7209	    -1.4267	   -12.6724	    -3.3569	   -10.7422	    -5.8746	
    -6.4621	    -5.9586	    10.4904	    -0.9232	    -6.3782	    -3.1052	   -12.5885	    -5.0354	   -11.4136	    -6.2103	
    -7.7209	    -8.0566	     9.3994	    -2.3499	    -5.6229	    -4.7836	   -12.5046	    -6.6299	   -11.5814	    -6.4621	
    -8.8120	   -10.2386	     7.3853	    -3.7766	    -5.4550	    -6.2943	   -12.4207	    -7.9727	   -11.4136	    -6.6299	
    -9.7351	   -12.0010	     5.0354	    -5.0354	    -5.7068	    -7.5531	   -12.3367	    -9.2316	   -11.0779	    -6.7139	
   -10.3226	   -13.0920	     2.7695	    -5.8746	    -6.2943	    -8.4763	   -12.1689	   -10.1547	   -10.6583	    -6.6299	
   -10.4904	   -13.2599	     0.8392	    -6.3782	    -6.8817	    -8.9798	   -11.9171	   -10.8261	   -10.3226	    -6.4621	
   -10.4065	   -12.5885	    -0.5875	    -6.4621	    -7.3853	    -9.1476	   -11.6653	   -11.3297	   -10.2386	    -6.2103	
   -10.0708	   -11.0779	    -1.5106	    -6.1264	    -7.7209	    -8.8959	   -11.2457	   -11.6653	   -10.3226	    -6.0425	
    -9.5673	    -9.2316	    -2.0142	    -5.2872	    -7.9727	    -8.3084	   -10.8261	   -11.6653	   -10.6583	    -5.9586	
    -8.8120	    -7.3853	    -2.4338	    -4.1962	    -8.2245	    -7.4692	   -10.4065	   -11.4136	   -11.0779	    -5.9586	
    -8.1406	    -5.7907	    -2.8534	    -2.7695	    -8.6441	    -6.4621	   -10.1547	   -10.5743	   -11.3297	    -6.0425	
    -7.4692	    -4.6997	    -3.4409	    -1.2589	    -9.3155	    -5.2032	   -10.2386	    -9.1476	   -11.2457	    -6.2103	
    -7.0496	    -4.2801	    -4.2801	     0.2518	   -10.5743	    -3.9444	   -10.6583	    -7.1335	   -10.6583	    -6.4621	
    -6.8817	    -4.3640	    -5.2872	     1.6785	   -12.3367	    -2.6855	   -11.6653	    -4.7836	    -9.4833	    -6.7139	
    -6.9656	    -4.9515	    -6.1264	     3.0212	   -14.4348	    -1.5106	   -13.0920	    -2.2659	    -7.6370	    -6.9656	
    -7.1335	    -5.7907	    -6.5460	     4.1962	   -16.2811	    -0.5035	   -14.5187	     0.0839	    -5.2872	    -7.0496	
    -7.2174	    -6.5460	    -6.2103	     5.3711	   -17.3721	     0.4196	   -15.6097	     2.2659	    -2.7695	    -6.7978	
    -7.1335	    -6.9656	    -5.1193	     6.3782	   -17.2882	     1.3428	   -15.9454	     4.1122	    -0.2518	    -6.2103	
    -6.7139	    -7.0496	    -3.3569	     7.2174	   -15.7776	     2.2659	   -15.3580	     5.6229	     2.0981	    -5.2872	
    -6.1264	    -6.7139	    -1.0910	     7.8049	   -12.9242	     3.0212	   -13.6795	     6.8817	     4.0283	    -4.0283	
    -5.3711	    -6.2943	     1.1749	     7.8888	    -9.3155	     3.5248	   -10.9940	     7.7209	     5.4550	    -2.6855	
    -4.6158	    -5.7907	     3.1052	     7.3013	    -5.5389	     3.6926	    -7.8049	     8.1406	     6.2103	    -1.4267	
    -4.0283	    -5.4550	     4.5319	     6.1264	    -2.1820	     3.1891	    -4.2801	     8.1406	     6.2943	    -0.5035	
    -3.5248	    -5.2032	     5.2872	     4.3640	     0.4196	     2.0981	    -1.0910	     7.5531	     5.7068	     0.0839	
    -3.1891	    -4.9515	     5.7907	     2.1820	     2.2659	     0.4196	     1.6785	     6.4621	     4.6997	     0.2518	
    -2.8534	    -4.6158	     5.9586	     0.0000	     3.3569	    -1.5106	     3.6926	     5.0354	     3.2730	     0.1678	
    -2.5177	    -4.1122	     6.0425	    -1.9302	     3.8605	    -3.4409	     5.1193	     3.4409	     1.6785	    -0.2518	
    -2.1820	    -3.6926	     5.8746	    -3.3569	     3.6926	    -5.0354	     5.9586	     1.7624	     0.0000	    -0.8392	
    -1.8463	    -3.2730	     5.3711	    -4.1122	     2.9373	    -6.1264	     6.2943	     0.1678	    -1.5106	    -1.4267	
    -1.5106	    -2.9373	     4.7836	    -4.2801	     1.6785	    -6.6299	     6.2103	    -1.2589	    -2.7695	    -2.0981	
    -1.2589	    -2.7695	     4.1962	    -3.9444	     0.1678	    -6.6299	     5.7907	    -2.5177	    -3.7766	    -2.6855	
    -1.0071	    -2.6855	     3.8605	    -3.3569	    -1.3428	    -6.3782	     4.9515	    -3.4409	    -4.5319	    -3.1891	
    -0.8392	    -2.6016	     3.9444	    -2.6016	    -2.6855	    -5.9586	     3.6926	    -4.1962	    -5.1193	    -3.6087	
    -0.7553	    -2.5177	     4.1962	    -1.8463	    -3.8605	    -5.6229	     1.9302	    -4.6997	    -5.5389	    -4.0283	
    -0.5875	    -2.5177	     4.5319	    -1.3428	    -5.1193	    -5.2872	    -0.3357	    -5.0354	    -5.7907	    -4.3640	
    -0.5035	    -2.5177	     4.6158	    -1.0071	    -6.4621	    -5.1193	    -2.8534	    -5.2032	    -6.0425	    -4.5319	
    -0.3357	    -2.6016	     4.4479	    -1.0071	    -8.0566	    -5.1193	    -5.2872	    -5.2032	    -6.1264	    -4.5319	
    -0.2518	    -2.6016	     4.1962	    -1.1749	    -9.5673	    -5.2032	    -7.3853	    -5.1193	    -6.1264	    -4.3640	
    -0.1678	    -2.5177	     3.7766	    -1.5106	   -10.8261	    -5.2872	    -8.6441	    -4.9515	    -5.9586	    -4.0283	
    -0.0839	    -2.2659	     3.4409	    -1.8463	   -11.5814	    -5.3711	    -9.0637	    -4.6158	    -5.7068	    -3.5248	
    -0.1678	    -2.0142	     3.0212	    -2.1820	   -11.7493	    -5.4550	    -8.5602	    -4.3640	    -5.4550	    -3.0212	
    -0.2518	    -1.8463	     2.2659	    -2.6016	   -11.4975	    -5.5389	    -7.4692	    -4.1122	    -5.2032	    -2.5177	
    -0.5875	    -2.0981	     1.0071	    -3.1891	   -11.0779	    -5.7068	    -6.1264	    -4.0283	    -5.2032	    -2.2659	
    -1.1749	    -2.6016	    -0.6714	    -3.9444	   -10.6583	    -6.0425	    -4.8676	    -4.1122	    -5.3711	    -2.2659	
    -1.8463	    -3.4409	    -2.6855	    -4.7836	   -10.5743	    -6.3782	    -3.9444	    -4.5319	    -5.8746	    -2.6855	
    -2.6016	    -4.4479	    -4.7836	    -5.7907	   -10.8261	    -6.7139	    -3.6087	    -5.0354	    -6.5460	    -3.4409	
    -3.2730	    -5.5389	    -6.6299	    -6.7139	   -11.5814	    -6.9656	    -3.8605	    -5.6229	    -7.3853	    -4.4479	
    -3.8605	    -6.6299	    -8.1406	    -7.3853	   -12.8403	    -7.1335	    -4.6158	    -6.2103	    -8.2245	    -5.5389	
    -4.1962	    -7.5531	    -9.1476	    -7.8888	   -14.2670	    -7.1335	    -5.8746	    -6.7978	    -9.0637	    -6.7139	
    -4.3640	    -8.3923	    -9.8190	    -8.1406	   -15.4419	    -6.9656	    -7.5531	    -7.3013	    -9.8190	    -8.0566	
    -4.3640	    -9.1476	   -10.2386	    -8.2245	   -15.7776	    -6.8817	    -9.5673	    -7.8888	   -10.5743	    -9.3994	
    -4.1122	    -9.7351	   -10.4904	    -8.1406	   -14.8544	    -6.7139	   -11.8332	    -8.4763	   -11.3297	   -10.7422	
    -3.7766	   -10.0708	   -10.4904	    -7.9727	   -12.5885	    -6.7139	   -14.0152	    -9.2316	   -11.9171	   -12.0010	
    -3.1891	   -10.0708	   -10.1547	    -7.7209	    -9.0637	    -6.6299	   -15.7776	    -9.8190	   -12.3367	   -13.0920	
    -2.4338	    -9.6512	    -9.3155	    -7.4692	    -4.9515	    -6.4621	   -17.0364	   -10.3226	   -12.5885	   -13.7634	
    -1.5106	    -8.8959	    -7.8049	    -7.1335	    -0.9232	    -6.2943	   -17.3721	   -10.4904	   -12.5046	   -14.0991	
    -0.4196	    -7.5531	    -5.5389	    -6.7139	     2.5177	    -5.8746	   -16.9525	   -10.2386	   -12.1689	   -14.0152	
     0.6714	    -5.7068	    -2.3499	    -6.2103	     5.2032	    -5.3711	   -15.6937	    -9.5673	   -11.4975	   -13.5117	
     1.9302	    -3.5248	     1.5106	    -5.5389	     7.0496	    -4.6158	   -13.9313	    -8.3084	   -10.6583	   -12.5885	
     3.1052	    -1.1749	     5.4550	    -4.6997	     8.2245	    -3.7766	   -11.7493	    -6.7139	    -9.7351	   -11.4136	
     4.2801	     1.0910	     9.0637	    -3.6926	     8.8959	    -2.6855	    -9.3994	    -4.7836	    -8.7280	   -10.0708	
     5.2872	     2.9373	    11.9171	    -2.6016	     9.1476	    -1.4267	    -7.0496	    -2.7695	    -7.8049	    -8.6441	
     6.2103	     4.4479	    13.6795	    -1.3428	     9.1476	    -0.0839	    -4.8676	    -0.7553	    -6.8817	    -7.2174	
     7.0496	     5.4550	    14.5187	    -0.0839	     8.7280	     1.1749	    -2.9373	     0.9232	    -6.2103	    -5.9586	
     7.7209	     6.2103	    14.6866	     1.2589	     8.0566	     2.3499	    -1.5106	     2.4338	    -5.6229	    -4.9515	
     8.3084	     6.6299	    14.3509	     2.5177	     7.2174	     3.4409	    -0.5035	     3.5248	    -5.1193	    -4.1962	
     8.7280	     6.8817	    13.6795	     3.7766	     6.0425	     4.4479	     0.0000	     4.1962	    -4.6997	    -3.7766	
     8.9798	     7.0496	    12.8403	     4.9515	     4.7836	     5.2032	     0.0000	     4.5319	    -4.2801	    -3.6926	
     9.0637	     6.9656	    11.8332	     5.9586	     3.4409	     5.8746	    -0.4196	     4.5319	    -3.8605	    -3.9444	
     8.9798	     6.7139	    10.9100	     6.7139	     2.0142	     6.2943	    -1.1749	     4.1962	    -3.5248	    -4.4479	
     8.8120	     6.4621	     9.9030	     7.2174	     0.6714	     6.6299	    -2.0981	     3.6087	    -3.1891	    -5.2032	
     8.5602	     6.1264	     8.9798	     7.5531	    -0.7553	     6.8817	    -3.0212	     2.7695	    -2.8534	    -6.0425	
     8.0566	     5.6229	     7.9727	     7.6370	    -2.0981	     6.9656	    -4.0283	     1.9302	    -2.6016	    -6.9656	
     7.3853	     5.0354	     6.9656	     7.3853	    -3.4409	     6.8817	    -4.8676	     1.0071	    -2.2659	    -7.7209	
     6.5460	     4.2801	     5.8746	     6.7139	    -4.7836	     6.7139	    -5.7068	     0.1678	    -2.0981	    -8.3923	
     5.2872	     3.2730	     4.7836	     5.7068	    -5.9586	     6.2943	    -6.4621	    -0.5875	    -2.0142	    -8.8120	
     3.8605	     2.0981	     3.6926	     4.4479	    -6.9656	     5.7068	    -7.1335	    -1.2589	    -2.0142	    -9.1476	
     2.1820	     0.6714	     2.5177	     2.9373	    -7.5531	     4.8676	    -7.8049	    -1.8463	    -2.0981	    -9.2316	
     0.4196	    -0.7553	     1.1749	     1.3428	    -7.7209	     3.8605	    -8.4763	    -2.1820	    -2.2659	    -9.1476	
    -1.4267	    -2.3499	    -0.2518	    -0.2518	    -7.7209	     2.7695	    -9.1476	    -2.4338	    -2.4338	    -8.9798	
    -3.3569	    -4.0283	    -1.8463	    -1.8463	    -7.7209	     1.5106	   -10.0708	    -2.5177	    -2.6855	    -8.6441	
    -5.2032	    -5.8746	    -3.6926	    -3.4409	    -7.9727	     0.1678	   -11.1618	    -2.6016	    -3.0212	    -8.3923	
    -6.9656	    -7.7209	    -5.7068	    -4.9515	    -8.6441	    -1.0910	   -12.4207	    -2.6855	    -3.4409	    -8.1406	
    -8.4763	    -9.5673	    -7.7209	    -6.2943	    -9.9030	    -2.2659	   -13.7634	    -2.7695	    -3.9444	    -7.9727	
    -9.7351	   -11.2457	    -9.6512	    -7.3013	   -11.4136	    -3.1052	   -14.8544	    -2.7695	    -4.3640	    -7.8049	
   -10.5743	   -12.6724	   -11.4975	    -7.8888	   -13.0081	    -3.7766	   -15.7776	    -2.7695	    -4.7836	    -7.6370	
   -11.1618	   -13.7634	   -13.0081	    -8.2245	   -14.6866	    -4.1122	   -16.5329	    -2.6016	    -5.2872	    -7.5531	
   -11.4136	   -14.6027	   -14.3509	    -8.2245	   -16.1972	    -4.1962	   -17.2882	    -2.5177	    -5.8746	    -7.5531	
   -11.4136	   -15.2740	   -15.6937	    -8.1406	   -17.7917	    -4.2801	   -18.0435	    -2.3499	    -6.6299	    -7.5531	
   -11.3297	   -15.7776	   -16.8686	    -7.8888	   -19.3863	    -4.2801	   -18.9667	    -2.2659	    -7.5531	    -7.7209	
   -11.1618	   -16.0294	   -17.8757	    -7.6370	   -20.9808	    -4.2801	   -20.0577	    -2.2659	    -8.6441	    -7.9727	
   -10.9100	   -16.1133	   -18.5471	    -7.3853	   -22.5754	    -4.3640	   -21.2326	    -2.3499	    -9.7351	    -8.2245	
   -10.6583	   -15.9454	   -18.5471	    -7.0496	   -23.8342	    -4.3640	   -22.4915	    -2.3499	   -10.8261	    -8.4763	
   -10.2386	   -15.5258	   -17.7078	    -6.6299	   -24.5895	    -4.3640	   -23.6664	    -2.4338	   -11.5814	    -8.6441	
    -9.9030	   -14.9384	   -16.1133	    -6.3782	   -24.9252	    -4.3640	   -24.8413	    -2.5177	   -12.0010	    -8.7280	
    -9.5673	   -14.3509	   -14.0152	    -6.1264	   -24.6735	    -4.5319	   -25.7645	    -2.6016	   -11.8332	    -8.8120	
    -9.1476	   -13.7634	   -11.7493	    -6.2103	   -24.0860	    -4.6997	   -26.2680	    -2.8534	   -11.1618	    -8.8959	
    -8.6441	   -13.1760	    -9.8190	    -6.3782	   -22.9950	    -4.9515	   -26.1002	    -3.0212	    -9.9869	    -8.8120	
    -7.8049	   -12.6724	    -8.3923	    -6.7139	   -21.4005	    -5.0354	   -25.0931	    -3.0212	    -8.2245	    -8.6441	
    -6.7139	   -12.0850	    -7.5531	    -6.8817	   -19.4702	    -4.8676	   -22.9950	    -2.6855	    -6.2103	    -8.1406	
    -5.1193	   -11.3297	    -7.3013	    -6.7978	   -17.6239	    -4.3640	   -20.1416	    -2.0981	    -3.9444	    -7.3853	
    -3.2730	   -10.4065	    -7.6370	    -6.3782	   -16.1133	    -3.4409	   -17.0364	    -1.0910	    -1.5106	    -6.3782	
    -1.2589	    -9.3155	    -8.3084	    -5.4550	   -15.6097	    -2.1820	   -14.1830	     0.0839	     0.6714	    -5.3711	
     0.8392	    -8.0566	    -9.2316	    -4.1962	   -16.0294	    -0.7553	   -12.0010	     1.2589	     2.5177	    -4.2801	
     2.6855	    -6.4621	    -9.9030	    -2.6855	   -17.3721	     0.7553	   -10.5743	     2.2659	     4.0283	    -3.4409	
     4.2801	    -4.6997	    -9.9869	    -1.0910	   -18.8828	     2.2659	    -9.8190	     3.1052	     4.9515	    -2.7695	
     5.6229	    -2.8534	    -9.4833	     0.5035	   -20.1416	     3.6087	    -9.3994	     3.6926	     5.3711	    -2.4338	
     6.5460	    -1.1749	    -8.4763	     1.9302	   -20.6451	     4.6158	    -9.1476	     3.9444	     5.3711	    -2.4338	
     7.1335	     0.1678	    -7.0496	     3.1052	   -20.0577	     5.2032	    -8.7280	     3.7766	     4.8676	    -2.7695	
     7.3853	     1.0071	    -5.3711	     3.7766	   -18.2953	     5.3711	    -8.1406	     3.1891	     3.8605	    -3.3569	
     7.3013	     1.2589	    -3.4409	     4.0283	   -15.4419	     4.9515	    -7.3853	     2.2659	     2.6016	    -4.2801	
     6.9656	     1.0071	    -1.3428	     3.7766	   -11.6653	     4.1962	    -6.4621	     1.0071	     1.0071	    -5.4550	
     6.3782	     0.2518	     0.7553	     3.1891	    -7.3853	     3.1052	    -5.6229	    -0.3357	    -0.6714	    -6.7139	
     5.6229	    -0.6714	     2.8534	     2.4338	    -3.0212	     1.9302	    -4.9515	    -1.7624	    -2.3499	    -8.0566	
     4.7836	    -1.7624	     4.4479	     1.5106	     0.9232	     0.5875	    -4.3640	    -3.1052	    -4.0283	    -9.3155	
     4.0283	    -2.8534	     5.3711	     0.5875	     4.1962	    -0.6714	    -3.9444	    -4.4479	    -5.7068	   -10.4904	
     3.1891	    -4.0283	     5.6229	    -0.5035	     6.3782	    -2.0981	    -3.6926	    -5.8746	    -7.4692	   -11.5814	
     2.2659	    -5.2872	     5.1193	    -1.6785	     7.3853	    -3.5248	    -3.6087	    -7.3013	    -9.2316	   -12.5046	
     1.3428	    -6.6299	     3.9444	    -3.0212	     7.1335	    -5.0354	    -3.7766	    -8.8959	   -11.0779	   -13.3438	
     0.4196	    -7.9727	     2.3499	    -4.4479	     5.8746	    -6.5460	    -4.1962	   -10.4065	   -13.0081	   -14.0152	
    -0.5035	    -9.3155	     0.5875	    -5.7907	     4.0283	    -7.8888	    -4.8676	   -11.9171	   -14.9384	   -14.4348	
    -1.3428	   -10.6583	    -1.0910	    -6.9656	     1.7624	    -9.0637	    -5.7907	   -13.1760	   -16.7007	   -14.6027	
    -2.0142	   -11.9171	    -2.6855	    -7.9727	    -0.5875	    -9.9030	    -7.0496	   -14.0991	   -18.2953	   -14.6027	
    -2.5177	   -12.9242	    -4.0283	    -8.5602	    -2.7695	   -10.4904	    -8.5602	   -14.7705	   -19.7220	   -14.3509	
    -2.6855	   -13.5956	    -5.2032	    -8.8120	    -4.6997	   -10.6583	   -10.1547	   -15.1062	   -20.7291	   -13.9313	
    -2.6016	   -14.0152	    -6.2103	    -8.5602	    -6.2103	   -10.2386	   -11.6653	   -14.9384	   -21.3165	   -13.2599	
    -2.3499	   -14.0991	    -7.2174	    -7.7209	    -7.3853	    -9.4833	   -13.0081	   -14.4348	   -21.3165	   -12.4207	
    -1.8463	   -13.9313	    -8.3923	    -6.5460	    -8.3084	    -8.3923	   -14.0991	   -13.6795	   -20.5612	   -11.4975	
    -1.3428	   -13.7634	    -9.8190	    -5.0354	    -9.1476	    -7.0496	   -15.0223	   -12.7563	   -19.2184	   -10.5743	
    -0.9232	   -13.5956	   -11.4975	    -3.4409	   -10.1547	    -5.6229	   -15.8615	   -11.6653	   -17.2882	    -9.8190	
    -0.5875	   -13.4277	   -13.3438	    -1.9302	   -11.3297	    -4.1962	   -16.7007	   -10.4904	   -14.9384	    -9.3155	
    -0.5035	   -13.3438	   -15.2740	    -0.5035	   -12.6724	    -2.9373	   -17.4561	    -9.3155	   -12.4207	    -8.9798	
    -0.5035	   -13.2599	   -17.1204	     0.6714	   -14.1830	    -1.8463	   -18.2114	    -8.1406	   -10.1547	    -8.8120	
    -0.6714	   -13.0081	   -18.7988	     1.5106	   -15.7776	    -0.9232	   -18.7988	    -7.1335	    -8.0566	    -8.8120	
    -0.8392	   -12.5885	   -20.2255	     2.0142	   -17.4561	    -0.3357	   -19.3024	    -6.3782	    -6.4621	    -8.8120	
    -0.9232	   -12.0010	   -21.3165	     2.2659	   -19.3024	    -0.0839	   -19.6381	    -5.7907	    -5.2032	    -8.7280	
    -0.8392	   -11.3297	   -22.0718	     2.2659	   -21.1487	    -0.0839	   -19.7220	    -5.4550	    -4.2801	    -8.5602	
    -0.4196	   -10.4904	   -22.1558	     2.1820	   -22.9111	    -0.2518	   -19.5541	    -5.2872	    -3.6087	    -8.1406	
     0.5035	    -9.4833	   -21.4844	     2.2659	   -24.1699	    -0.5035	   -18.8828	    -5.1193	    -2.9373	    -7.3853	
     1.7624	    -8.0566	   -19.5541	     2.5177	   -24.6735	    -0.6714	   -17.7078	    -5.0354	    -2.1820	    -6.2103	
     3.4409	    -6.2943	   -16.1133	     3.0212	   -23.8342	    -0.8392	   -15.8615	    -4.9515	    -1.4267	    -4.7836	
     5.3711	    -4.1962	   -11.2457	     3.5248	   -21.4844	    -0.8392	   -13.5117	    -4.9515	    -0.5875	    -3.0212	
     7.3013	    -1.8463	    -5.3711	     3.9444	   -17.2882	    -0.7553	   -10.6583	    -4.9515	     0.1678	    -1.2589	
     9.2316	     0.4196	     0.6714	     4.3640	   -11.6653	    -0.3357	    -7.4692	    -4.9515	     0.9232	     0.5035	
    10.9100	     2.3499	     5.9586	     4.8676	    -5.4550	     0.1678	    -4.1962	    -4.9515	     1.5106	     1.9302	
    12.4207	     3.6926	     9.9869	     5.4550	     0.3357	     1.0071	    -1.3428	    -4.6158	     2.0142	     3.1052	
    13.5956	     4.2801	    12.5885	     6.2943	     4.8676	     2.0981	     0.8392	    -3.8605	     2.4338	     3.9444	
    14.5187	     4.3640	    13.7634	     7.2174	     7.6370	     3.2730	     2.2659	    -2.5177	     2.8534	     4.3640	
    15.1901	     4.0283	    14.0152	     8.1406	     8.5602	     4.6158	     2.8534	    -0.5875	     3.2730	     4.3640	
    15.5258	     3.5248	    13.5117	     8.9798	     7.9727	     5.8746	     2.6016	     1.5945	     3.5248	     4.0283	
    15.6097	     2.9373	    12.4207	     9.4833	     6.3782	     7.0496	     1.5945	     3.9444	     3.6926	     3.3569	
    15.1901	     2.5177	    10.9100	     9.7351	     3.9444	     8.0566	    -0.1678	     5.9586	     3.5248	     2.3499	
    14.5187	     2.1820	     8.8959	     9.6512	     0.9232	     8.7280	    -2.5177	     7.4692	     3.1052	     1.0910	
    13.4277	     1.9302	     6.4621	     9.3155	    -2.3499	     9.0637	    -5.4550	     8.3923	     2.4338	    -0.2518	
    12.1689	     1.5106	     3.6926	     8.6441	    -5.8746	     9.0637	    -8.6441	     8.8959	     1.5945	    -1.6785	
    10.8261	     0.8392	     0.5035	     7.8049	    -9.4833	     8.6441	   -12.0010	     8.9798	     0.5875	    -3.0212	
     9.4833	    -0.0839	    -3.1052	     6.9656	   -13.0081	     7.9727	   -15.1901	     8.7280	    -0.5035	    -4.1962	
     8.1406	    -1.2589	    -6.8817	     6.0425	   -16.1972	     6.8817	   -17.8757	     8.2245	    -1.5945	    -5.2032	
     6.9656	    -2.4338	   -10.6583	     5.3711	   -18.7988	     5.7068	   -19.6381	     7.6370	    -2.5177	    -5.7907	
     6.2103	    -3.2730	   -13.9313	     5.0354	   -20.5612	     4.4479	   -20.1416	     7.1335	    -3.1052	    -6.0425	
     5.7068	    -3.7766	   -16.6168	     5.0354	   -21.2326	     3.5248	   -19.3024	     6.8817	    -3.2730	    -5.8746	
     5.7068	    -3.6926	   -18.2114	     5.3711	   -20.9808	     2.8534	   -17.2882	     6.7978	    -3.1052	    -5.2872	
     6.1264	    -2.9373	   -18.6310	     5.9586	   -19.8898	     2.5177	   -14.5187	     6.9656	    -2.6016	    -4.3640	
     6.7978	    -1.8463	   -17.5400	     6.6299	   -18.2114	     2.4338	   -11.6653	     7.2174	    -1.8463	    -3.4409	
     7.7209	    -0.4196	   -15.0223	     7.3013	   -16.1133	     2.4338	    -9.2316	     7.4692	    -1.0071	    -2.4338	
     8.7280	     1.0910	   -11.2457	     7.8888	   -13.8474	     2.5177	    -7.5531	     7.6370	    -0.2518	    -1.5945	
     9.7351	     2.5177	    -6.6299	     8.3923	   -11.4136	     2.6855	    -6.7139	     7.7209	     0.3357	    -1.0071	
    10.6583	     3.8605	    -1.8463	     8.7280	    -9.1476	     2.9373	    -6.4621	     7.8888	     0.8392	    -0.5035	
    11.4136	     5.0354	     2.6855	     9.1476	    -7.1335	     3.4409	    -6.5460	     8.0566	     1.3428	     0.0000	
    12.0850	     6.0425	     6.4621	     9.4833	    -5.7068	     4.1122	    -6.7139	     8.5602	     1.8463	     0.5875	
    12.6724	     7.1335	     9.3994	     9.9869	    -4.7836	     5.2032	    -6.7978	     9.3155	     2.4338	     1.2589	
    13.2599	     8.1406	    11.4975	    10.4904	    -4.2801	     6.4621	    -6.7978	    10.3226	     3.0212	     2.0981	
    13.6795	     9.1476	    12.8403	    11.0779	    -4.0283	     7.9727	    -6.7139	    11.4136	     3.6087	     3.1052	
    14.0152	    10.0708	    13.5117	    11.6653	    -3.5248	     9.4833	    -6.4621	    12.4207	     4.1122	     4.0283	
    14.0991	    10.7422	    13.8474	    12.1689	    -2.4338	    10.9940	    -5.8746	    13.2599	     4.3640	     5.0354	
    13.9313	    11.0779	    14.0991	    12.5046	    -0.5035	    12.1689	    -4.8676	    13.8474	     4.5319	     5.8746	
    13.4277	    11.0779	    14.3509	    12.6724	     2.2659	    13.0920	    -3.4409	    14.1830	     4.6158	     6.6299	
    12.6724	    10.8261	    14.8544	    12.5885	     5.7907	    13.6795	    -1.5945	    14.2670	     4.8676	     7.2174	
    11.7493	    10.1547	    15.6097	    12.4207	     9.4833	    13.8474	     0.5035	    14.1830	     5.3711	     7.7209	
    10.8261	     9.2316	    16.4490	    12.1689	    12.9242	    13.7634	     2.6855	    14.0152	     6.1264	     8.2245	
     9.9869	     8.2245	    17.3721	    11.9171	    15.6097	    13.3438	     4.6158	    13.8474	     7.0496	     8.7280	
     9.3155	     7.1335	    18.0435	    11.4975	    17.4561	    12.8403	     5.9586	    13.6795	     7.9727	     9.1476	
     8.6441	     5.9586	    18.3792	    10.9100	    18.2114	    12.0850	     6.6299	    13.3438	     8.8120	     9.5673	
     7.9727	     4.6997	    18.0435	    10.1547	    17.9596	    11.3297	     6.5460	    12.9242	     9.3155	     9.7351	
     7.3013	     3.6087	    17.2043	     9.3155	    16.9525	    10.4904	     5.9586	    12.3367	     9.4833	     9.7351	
     6.5460	     2.6855	    15.7776	     8.4763	    15.3580	     9.7351	     4.9515	    11.4975	     9.3155	     9.5673	
     5.8746	     1.9302	    13.9313	     7.7209	    13.4277	     9.0637	     3.7766	    10.4904	     8.8120	     9.0637	
     5.2872	     1.3428	    12.0010	     7.0496	    11.3297	     8.5602	     2.5177	     9.3155	     7.9727	     8.3084	
     4.7836	     0.8392	     9.8190	     6.5460	     9.1476	     8.0566	     1.1749	     8.0566	     6.9656	     7.2174	
     4.1962	     0.3357	     7.4692	     6.2103	     6.8817	     7.6370	    -0.2518	     6.7139	     5.6229	     5.8746	
     3.5248	    -0.2518	     4.7836	     5.8746	     4.3640	     7.1335	    -1.8463	     5.2032	     4.1122	     4.1122	
     2.7695	    -1.0910	     1.5106	     5.5389	     1.5106	     6.4621	    -3.4409	     3.6926	     2.3499	     2.1820	
     2.0142	    -2.0142	    -2.2659	     4.9515	    -1.8463	     5.4550	    -5.1193	     2.0142	     0.5035	     0.0839	
     1.2589	    -3.2730	    -6.6299	     4.1962	    -5.5389	     4.1962	    -6.7139	     0.4196	    -1.3428	    -2.0142	
     0.5875	    -4.5319	   -11.3297	     3.2730	    -9.6512	     2.7695	    -8.1406	    -1.0910	    -3.1052	    -3.8605	
     0.0839	    -5.7907	   -15.9454	     2.1820	   -14.0152	     1.2589	    -9.1476	    -2.4338	    -4.5319	    -5.3711	
    -0.2518	    -6.8817	   -20.0577	     1.1749	   -18.1274	    -0.1678	    -9.6512	    -3.4409	    -5.5389	    -6.2943	
    -0.2518	    -7.8049	   -23.1628	     0.2518	   -21.9040	    -1.2589	    -9.5673	    -4.0283	    -5.9586	    -6.6299	
    -0.0839	    -8.2245	   -24.5895	    -0.4196	   -24.5895	    -1.9302	    -8.8120	    -4.1962	    -5.9586	    -6.2943	
     0.4196	    -8.0566	   -23.9182	    -0.6714	   -25.9323	    -2.0142	    -7.5531	    -3.7766	    -5.2872	    -5.3711	
     1.1749	    -7.1335	   -20.8969	    -0.4196	   -25.2609	    -1.5106	    -5.9586	    -3.0212	    -4.2801	    -3.8605	
     2.1820	    -5.5389	   -15.5258	     0.2518	   -22.6593	    -0.5875	    -4.1962	    -1.9302	    -2.8534	    -2.0142	
     3.1052	    -3.5248	    -8.6441	     1.2589	   -18.3792	     0.5875	    -2.6855	    -0.7553	    -1.3428	     0.0000	
     3.8605	    -1.4267	    -1.1749	     2.4338	   -13.0920	     1.6785	    -1.6785	     0.3357	     0.0839	     1.8463	
     4.1122	     0.4196	     5.7068	     3.5248	    -7.4692	     2.5177	    -1.3428	     1.0910	     1.2589	     3.4409	
     3.9444	     1.5945	    11.2457	     4.4479	    -2.2659	     3.0212	    -1.5106	     1.5106	     2.0981	     4.6158	
     3.2730	     2.0981	    15.1901	     5.1193	     2.3499	     3.1891	    -2.0142	     1.5106	     2.5177	     5.2872	
     2.2659	     2.0142	    17.4561	     5.3711	     6.0425	     3.0212	    -2.6016	     1.1749	     2.5177	     5.3711	
     1.0071	     1.3428	    18.2953	     5.2032	     8.7280	     2.6016	    -3.2730	     0.5875	     2.1820	     5.0354	
    -0.3357	     0.1678	    17.8757	     4.6158	    10.3226	     1.9302	    -3.9444	     0.0000	     1.5106	     4.2801	
    -1.5945	    -1.3428	    16.3651	     3.6087	    10.5743	     1.0910	    -4.8676	    -0.7553	     0.7553	     3.1891	
    -2.6855	    -3.1052	    14.0991	     2.4338	     9.6512	     0.1678	    -5.7907	    -1.5106	    -0.2518	     2.0142	
    -3.6087	    -4.8676	    11.3297	     1.1749	     7.6370	    -0.7553	    -6.7978	    -2.3499	    -1.4267	     0.6714	
    -4.3640	    -6.5460	     8.2245	     0.0000	     5.1193	    -1.6785	    -7.8049	    -3.2730	    -2.6855	    -0.6714	
    -4.7836	    -8.0566	     5.1193	    -1.0910	     2.3499	    -2.5177	    -8.6441	    -4.2801	    -3.9444	    -1.8463	
    -5.1193	    -9.3155	     2.0142	    -2.0981	    -0.3357	    -3.3569	    -9.3994	    -5.2872	    -5.2872	    -2.9373	
    -5.2872	   -10.3226	    -0.8392	    -3.1052	    -2.6016	    -4.1962	    -9.8190	    -6.2943	    -6.3782	    -3.6926	
    -5.3711	   -10.9940	    -3.5248	    -4.1122	    -4.3640	    -4.8676	    -9.9869	    -7.2174	    -7.3853	    -4.1962	
    -5.3711	   -11.3297	    -5.8746	    -5.1193	    -5.5389	    -5.6229	    -9.8190	    -7.8888	    -8.1406	    -4.3640	
    -5.2872	   -11.3297	    -7.9727	    -6.1264	    -6.0425	    -6.2103	    -9.3994	    -8.3923	    -8.6441	    -4.2801	
    -5.1193	   -10.9940	    -9.8190	    -7.0496	    -5.9586	    -6.7139	    -8.7280	    -8.7280	    -8.8959	    -3.9444	
    -4.8676	   -10.4904	   -11.4136	    -7.8049	    -5.6229	    -7.2174	    -7.8049	    -8.8120	    -8.8959	    -3.4409	
    -4.5319	    -9.9030	   -12.8403	    -8.3923	    -5.1193	    -7.5531	    -6.9656	    -8.7280	    -8.7280	    -2.8534	
    -4.1122	    -9.3155	   -14.2670	    -8.5602	    -4.6997	    -7.7209	    -6.1264	    -8.5602	    -8.3923	    -2.2659	
    -3.4409	    -8.7280	   -15.4419	    -8.4763	    -4.6158	    -7.8049	    -5.5389	    -8.1406	    -7.9727	    -1.6785	
    -2.6855	    -8.0566	   -16.1972	    -7.9727	    -4.8676	    -7.5531	    -5.1193	    -7.6370	    -7.3853	    -1.0910	
    -1.5106	    -7.1335	   -16.1972	    -6.9656	    -5.4550	    -7.0496	    -4.9515	    -6.7978	    -6.6299	    -0.5035	
    -0.0839	    -5.8746	   -15.2740	    -5.5389	    -6.2943	    -6.0425	    -5.0354	    -5.7068	    -5.7068	     0.2518	
     1.5945	    -4.2801	   -13.1760	    -3.8605	    -7.2174	    -4.6158	    -5.1193	    -4.2801	    -4.4479	     1.0910	
     3.4409	    -2.3499	   -10.3226	    -1.9302	    -7.9727	    -2.7695	    -5.3711	    -2.7695	    -3.1891	     1.9302	
     5.2032	    -0.2518	    -6.8817	    -0.0839	    -8.6441	    -0.9232	    -5.7068	    -1.1749	    -1.9302	     2.6016	
     6.6299	     1.6785	    -3.4409	     1.5106	    -9.0637	     0.8392	    -6.0425	     0.2518	    -0.7553	     3.1052	
     7.6370	     3.2730	    -0.1678	     2.5177	    -9.0637	     2.1820	    -6.5460	     1.4267	     0.0839	     3.2730	
     8.2245	     4.5319	     2.8534	     2.9373	    -8.5602	     3.1052	    -6.8817	     2.1820	     0.5875	     3.1891	
     8.3084	     5.2872	     5.5389	     2.7695	    -7.3853	     3.5248	    -6.7978	     2.6855	     0.8392	     2.7695	
     8.0566	     5.5389	     7.9727	     2.0142	    -5.5389	     3.2730	    -6.2103	     2.7695	     0.7553	     2.0981	
     7.3853	     5.3711	     9.9030	     0.7553	    -3.2730	     2.6855	    -5.0354	     2.5177	     0.4196	     1.2589	
     6.4621	     4.6997	    11.1618	    -0.7553	    -1.1749	     1.5945	    -3.4409	     1.9302	    -0.0839	     0.2518	
     5.2032	     3.8605	    11.7493	    -2.3499	     0.5035	     0.3357	    -1.6785	     1.2589	    -0.7553	    -0.6714	
     4.0283	     2.8534	    11.5814	    -3.7766	     1.4267	    -0.9232	     0.0000	     0.5875	    -1.3428	    -1.5106	
     2.8534	     1.9302	    10.8261	    -4.8676	     1.5945	    -2.0142	     1.5106	     0.0000	    -1.8463	    -2.0142	
     1.8463	     1.0910	     9.6512	    -5.3711	     1.3428	    -2.7695	     2.6855	    -0.3357	    -2.1820	    -2.3499	
     1.1749	     0.3357	     8.1406	    -5.2032	     0.7553	    -3.1891	     3.5248	    -0.4196	    -2.2659	    -2.3499	
     0.7553	    -0.1678	     6.5460	    -4.5319	     0.5035	    -3.1891	     4.1962	    -0.1678	    -2.0981	    -2.1820	
     0.6714	    -0.5875	     5.1193	    -3.1891	     0.6714	    -2.6016	     4.7836	     0.4196	    -1.7624	    -1.7624	
     0.9232	    -0.7553	     4.1122	    -1.1749	     1.7624	    -1.5106	     5.2032	     1.4267	    -1.1749	    -1.2589	
     1.6785	    -0.5035	     3.7766	     1.3428	     3.5248	     0.0839	     5.7068	     2.8534	    -0.2518	    -0.6714	
     2.8534	     0.0000	     4.3640	     4.3640	     5.7907	     2.1820	     6.1264	     4.5319	     0.8392	     0.0000	
     4.4479	     0.9232	     5.7068	     7.6370	     8.3084	     4.6158	     6.5460	     6.4621	     2.0981	     0.7553	
     6.2943	     2.1820	     7.7209	    10.8261	    10.6583	     7.3013	     6.7139	     8.4763	     3.4409	     1.4267	
     8.2245	     3.5248	     9.9869	    13.8474	    12.5046	     9.8190	     6.6299	    10.4065	     4.7836	     2.0981	
    10.1547	     4.7836	    12.0850	    16.1972	    13.5956	    12.1689	     5.9586	    12.0850	     5.9586	     2.6016	
    11.7493	     5.7907	    13.5956	    17.7917	    13.6795	    14.0152	     4.7836	    13.5117	     6.9656	     2.8534	
    12.9242	     6.2943	    14.3509	    18.4631	    12.8403	    15.2740	     3.1052	    14.4348	     7.6370	     2.9373	
    13.6795	     6.2943	    14.4348	    18.1274	    11.1618	    15.8615	     1.1749	    14.8544	     7.8888	     2.6855	
    13.7634	     5.7907	    13.6795	    17.1204	     8.8959	    15.7776	    -0.7553	    14.9384	     7.8888	     2.1820	
    13.1760	     4.6158	    12.1689	    15.3580	     6.0425	    15.1901	    -2.6855	    14.6027	     7.4692	     1.5106	
    11.9171	     2.9373	     9.9030	    13.1760	     2.8534	    13.9313	    -4.5319	    13.8474	     6.5460	     0.7553	
     9.9869	     0.6714	     6.9656	    10.4904	    -0.4196	    12.2528	    -6.2943	    12.6724	     5.2872	    -0.2518	
     7.4692	    -2.0142	     3.5248	     7.3853	    -3.7766	    10.1547	    -8.0566	    11.2457	     3.6926	    -1.2589	
     4.6158	    -5.0354	    -0.3357	     4.0283	    -6.9656	     7.7209	    -9.6512	     9.4833	     1.6785	    -2.3499	
     1.5106	    -8.1406	    -4.2801	     0.5875	    -9.6512	     5.0354	   -10.9940	     7.5531	    -0.6714	    -3.3569	
    -1.5106	   -11.0779	    -8.2245	    -2.7695	   -11.5814	     2.2659	   -12.0010	     5.4550	    -3.1891	    -4.2801	
    -4.3640	   -13.7634	   -12.0010	    -5.6229	   -12.5885	    -0.3357	   -12.4207	     3.3569	    -5.7907	    -5.1193	
    -6.7978	   -16.0294	   -15.3580	    -7.9727	   -12.5885	    -2.6016	   -12.2528	     1.3428	    -8.3923	    -5.7907	
    -8.6441	   -17.7078	   -18.2114	    -9.4833	   -11.4975	    -4.4479	   -11.4975	    -0.5035	   -10.8261	    -6.2943	
    -9.9030	   -18.8828	   -20.7291	   -10.4065	    -9.9030	    -5.7907	   -10.4065	    -2.0981	   -13.0081	    -6.7139	
   -10.7422	   -19.5541	   -22.9950	   -10.8261	    -8.0566	    -6.7978	    -9.2316	    -3.6926	   -14.8544	    -7.1335	
   -11.2457	   -19.9738	   -24.9252	   -10.9100	    -6.7139	    -7.4692	    -8.3923	    -5.1193	   -16.1972	    -7.6370	
   -11.6653	   -20.3094	   -26.6037	   -10.9940	    -6.0425	    -7.9727	    -8.1406	    -6.5460	   -17.0364	    -8.3084	
   -12.1689	   -20.5612	   -27.6108	   -11.1618	    -6.3782	    -8.5602	    -8.5602	    -7.9727	   -17.3721	    -9.2316	
   -12.6724	   -20.6451	   -27.7786	   -11.4975	    -7.4692	    -9.1476	    -9.6512	    -9.3155	   -17.3721	   -10.3226	
   -13.2599	   -20.5612	   -26.7715	   -11.9171	    -9.0637	    -9.7351	   -11.1618	   -10.4065	   -16.8686	   -11.4975	
   -13.7634	   -20.1416	   -24.5895	   -12.3367	   -10.9940	   -10.3226	   -12.7563	   -11.2457	   -15.7776	   -12.6724	
   -14.0991	   -19.5541	   -21.6522	   -12.7563	   -12.9242	   -10.9100	   -14.2670	   -11.7493	   -14.2670	   -13.7634	
   -14.1830	   -18.7149	   -18.4631	   -13.0920	   -14.7705	   -11.4136	   -15.6097	   -11.8332	   -12.3367	   -14.6027	
   -14.1830	   -17.9596	   -15.6937	   -13.5117	   -16.3651	   -11.9171	   -16.6168	   -11.6653	   -10.2386	   -15.1901	
   -14.0152	   -17.3721	   -13.5956	   -13.7634	   -17.7917	   -12.4207	   -17.2882	   -11.2457	    -8.3084	   -15.3580	
   -13.6795	   -16.7847	   -12.0850	   -14.0152	   -18.7988	   -12.7563	   -17.4561	   -10.6583	    -6.5460	   -15.1901	
   -13.2599	   -16.2811	   -10.9940	   -14.0991	   -19.1345	   -13.0081	   -17.2043	    -9.9030	    -5.1193	   -14.6027	
   -12.6724	   -15.6097	   -10.1547	   -14.0152	   -18.7149	   -13.0081	   -16.4490	    -8.9798	    -4.0283	   -13.5956	
   -12.0010	   -14.8544	    -9.3994	   -13.7634	   -17.4561	   -12.7563	   -15.1901	    -8.0566	    -3.2730	   -12.4207	
   -11.2457	   -13.8474	    -8.8120	   -13.2599	   -15.6937	   -12.2528	   -13.5117	    -7.1335	    -2.7695	   -10.9940	
   -10.3226	   -12.8403	    -8.3923	   -12.5885	   -13.6795	   -11.4136	   -11.6653	    -6.2103	    -2.3499	    -9.4833	
    -9.3155	   -11.6653	    -8.1406	   -11.6653	   -11.8332	   -10.4065	    -9.5673	    -5.2872	    -1.9302	    -7.9727	
    -8.1406	   -10.4065	    -7.9727	   -10.5743	   -10.3226	    -9.0637	    -7.6370	    -4.4479	    -1.5945	    -6.4621	
    -6.8817	    -9.1476	    -7.7209	    -9.3994	    -9.3994	    -7.7209	    -5.7907	    -3.6926	    -1.1749	    -5.2032	
[Epoch Header]
[Trial Type]	23
[Accept]	1
[Correct]	0
[RT]	 0.000
[Resp]	0
[Epoch Data]
     0.3357	     1.2589	     1.3428	    -2.7695	   -12.5046	    -5.3711	    -4.3640	    -4.1962	    -2.9373	    -2.5177	
     0.5035	     1.5106	     0.2518	    -3.1052	   -13.2599	    -5.3711	    -4.1962	    -3.6926	    -2.4338	    -1.5945	
     1.0071	     1.5106	    -1.0910	    -3.2730	   -13.5117	    -5.2872	    -4.1962	    -2.9373	    -1.9302	    -0.8392	
     1.8463	     1.5106	    -2.2659	    -3.4409	   -13.0081	    -5.2032	    -4.4479	    -2.0981	    -1.5106	    -0.3357	
     2.7695	     1.5945	    -3.0212	    -3.4409	   -11.4136	    -4.9515	    -4.6997	    -1.3428	    -1.0910	    -0.0839	
     3.7766	     1.8463	    -3.2730	    -3.4409	    -8.7280	    -4.6997	    -5.0354	    -0.8392	    -0.9232	     0.0000	
     4.7836	     2.1820	    -3.1052	    -3.3569	    -5.5389	    -4.5319	    -5.3711	    -0.5035	    -0.8392	    -0.1678	
     5.7068	     2.8534	    -2.6016	    -3.1891	    -2.1820	    -4.3640	    -5.5389	    -0.5035	    -1.0071	    -0.4196	
     6.6299	     3.7766	    -1.8463	    -2.9373	     0.6714	    -4.1962	    -5.7068	    -0.6714	    -1.1749	    -0.8392	
     7.5531	     5.0354	    -0.5875	    -2.6855	     2.9373	    -4.1962	    -5.8746	    -0.9232	    -1.3428	    -1.2589	
     8.3923	     6.6299	     1.0910	    -2.4338	     4.6158	    -4.1962	    -6.0425	    -1.2589	    -1.5106	    -1.5945	
     9.2316	     8.4763	     3.2730	    -2.3499	     5.7907	    -4.2801	    -6.2103	    -1.6785	    -1.6785	    -2.0142	
     9.9869	    10.3226	     5.7068	    -2.4338	     6.6299	    -4.4479	    -6.5460	    -2.0142	    -1.7624	    -2.2659	
    10.6583	    12.0010	     8.1406	    -2.5177	     7.3013	    -4.5319	    -7.0496	    -2.4338	    -1.7624	    -2.4338	
    11.1618	    13.3438	    10.1547	    -2.5177	     7.5531	    -4.6158	    -7.6370	    -2.6016	    -1.6785	    -2.5177	
    11.5814	    14.3509	    11.4975	    -2.3499	     7.3853	    -4.3640	    -8.0566	    -2.6855	    -1.5106	    -2.2659	
    11.9171	    14.9384	    12.3367	    -2.0142	     6.9656	    -3.9444	    -8.1406	    -2.3499	    -1.1749	    -1.8463	
    12.1689	    15.2740	    12.5885	    -1.4267	     6.1264	    -3.1891	    -8.0566	    -1.6785	    -0.6714	    -1.1749	
    12.3367	    15.2740	    12.4207	    -0.6714	     5.1193	    -2.2659	    -7.6370	    -0.7553	     0.0000	    -0.3357	
    12.4207	    15.1062	    12.0010	     0.0000	     3.9444	    -1.2589	    -7.0496	     0.3357	     0.5875	     0.5875	
    12.3367	    14.8544	    11.3297	     0.5875	     2.5177	    -0.3357	    -6.5460	     1.4267	     1.1749	     1.3428	
    12.0850	    14.5187	    10.5743	     1.0910	     0.9232	     0.5875	    -6.0425	     2.4338	     1.5106	     1.8463	
    11.7493	    14.0991	     9.5673	     1.3428	    -0.7553	     1.2589	    -5.7907	     3.2730	     1.5945	     2.0142	
    11.2457	    13.6795	     8.3923	     1.5106	    -2.4338	     1.7624	    -5.7068	     3.7766	     1.3428	     1.9302	
    10.5743	    13.0920	     6.9656	     1.6785	    -3.7766	     2.0981	    -6.0425	     4.0283	     0.7553	     1.4267	
     9.8190	    12.2528	     5.3711	     1.7624	    -4.7836	     2.1820	    -6.6299	     4.0283	     0.0000	     0.5875	
     8.9798	    11.2457	     3.6087	     1.8463	    -5.2872	     2.0142	    -7.5531	     3.6926	    -0.9232	    -0.5035	
     8.0566	    10.0708	     1.9302	     2.0142	    -5.3711	     1.6785	    -8.8120	     3.1052	    -1.9302	    -1.6785	
     7.2174	     8.7280	     0.1678	     2.1820	    -5.2872	     1.0910	   -10.1547	     2.3499	    -2.9373	    -3.0212	
     6.5460	     7.3013	    -1.4267	     2.4338	    -5.3711	     0.3357	   -11.4975	     1.5106	    -3.8605	    -4.2801	
     5.9586	     5.8746	    -3.0212	     2.6855	    -6.0425	    -0.5035	   -12.8403	     0.5875	    -4.6158	    -5.5389	
     5.5389	     4.4479	    -4.6158	     2.8534	    -7.3013	    -1.3428	   -14.0991	    -0.2518	    -5.1193	    -6.6299	
     5.1193	     3.0212	    -6.2943	     2.6855	    -9.1476	    -2.1820	   -15.1901	    -1.0910	    -5.4550	    -7.6370	
     4.6997	     1.7624	    -7.9727	     2.3499	   -11.3297	    -3.0212	   -15.9454	    -1.7624	    -5.5389	    -8.3923	
     4.2801	     0.8392	    -9.3994	     1.8463	   -13.5117	    -3.6087	   -16.4490	    -2.1820	    -5.4550	    -8.8959	
     3.9444	     0.1678	   -10.3226	     1.3428	   -15.1062	    -3.9444	   -16.3651	    -2.3499	    -5.1193	    -9.0637	
     3.6926	     0.0000	   -10.4904	     0.9232	   -15.6937	    -4.0283	   -15.6937	    -2.0981	    -4.6158	    -8.8959	
     3.6087	     0.3357	    -9.8190	     0.6714	   -14.9384	    -3.7766	   -14.3509	    -1.5945	    -3.9444	    -8.4763	
     3.6087	     0.9232	    -8.1406	     0.7553	   -12.8403	    -3.1891	   -12.5046	    -0.8392	    -3.1052	    -7.7209	
     3.6087	     1.7624	    -5.9586	     0.9232	    -9.8190	    -2.3499	   -10.3226	     0.0000	    -2.4338	    -6.9656	
     3.5248	     2.5177	    -3.6087	     1.2589	    -6.3782	    -1.4267	    -8.2245	     0.8392	    -1.8463	    -6.2103	
     3.2730	     3.0212	    -1.6785	     1.6785	    -3.2730	    -0.5035	    -6.5460	     1.5945	    -1.5106	    -5.7068	
     2.8534	     3.1052	    -0.6714	     2.0981	    -1.0910	     0.3357	    -5.5389	     2.0142	    -1.5945	    -5.5389	
     2.4338	     2.7695	    -0.9232	     2.5177	    -0.1678	     0.9232	    -5.5389	     2.2659	    -2.0142	    -5.7068	
     2.0981	     2.0981	    -2.3499	     2.9373	    -0.6714	     1.3428	    -6.2943	     2.2659	    -2.8534	    -6.1264	
     1.9302	     1.2589	    -4.6997	     3.3569	    -2.3499	     1.5945	    -7.7209	     2.0981	    -3.8605	    -6.6299	
     1.8463	     0.2518	    -7.4692	     3.7766	    -4.7836	     1.5945	    -9.3994	     1.8463	    -5.0354	    -7.2174	
     2.0981	    -0.5875	   -10.1547	     4.4479	    -7.4692	     1.5106	   -10.9940	     1.5945	    -6.2103	    -7.7209	
     2.5177	    -1.1749	   -12.3367	     5.3711	    -9.9030	     1.5106	   -12.1689	     1.5106	    -7.3013	    -7.9727	
     3.2730	    -1.4267	   -13.7634	     6.5460	   -11.7493	     1.6785	   -12.9242	     1.5106	    -8.2245	    -7.8888	
     4.1122	    -1.3428	   -14.1830	     7.8888	   -12.9242	     2.0142	   -13.2599	     1.7624	    -8.7280	    -7.4692	
     5.1193	    -0.8392	   -13.4277	     9.1476	   -13.2599	     2.5177	   -13.2599	     2.1820	    -8.8959	    -6.7978	
     6.2103	     0.1678	   -11.3297	    10.4904	   -12.8403	     3.1891	   -13.1760	     2.9373	    -8.3923	    -5.7907	
     7.2174	     1.5945	    -8.0566	    11.7493	   -11.9171	     4.1962	   -13.0920	     3.9444	    -7.1335	    -4.4479	
     8.2245	     3.5248	    -3.6926	    12.9242	   -10.6583	     5.2872	   -13.0920	     5.2032	    -5.2032	    -2.8534	
     9.1476	     5.6229	     1.0910	    14.1830	    -9.4833	     6.6299	   -13.3438	     6.7139	    -2.6855	    -1.1749	
     9.9030	     7.8049	     5.5389	    15.4419	    -8.3084	     7.9727	   -13.5956	     8.3084	     0.0839	     0.5035	
    10.3226	     9.7351	     9.1476	    16.6168	    -7.1335	     9.2316	   -13.6795	     9.7351	     2.5177	     2.0142	
    10.5743	    11.1618	    11.5814	    17.7078	    -5.9586	    10.4065	   -13.5956	    10.8261	     4.4479	     3.2730	
    10.5743	    12.1689	    12.7563	    18.7149	    -4.6158	    11.3297	   -13.1760	    11.4975	     5.7907	     4.0283	
    10.3226	    12.6724	    12.9242	    19.6381	    -3.5248	    11.8332	   -12.5046	    11.6653	     6.3782	     4.3640	
    10.0708	    12.7563	    12.2528	    20.4773	    -2.6016	    12.0850	   -11.7493	    11.4136	     6.6299	     4.2801	
     9.6512	    12.5046	    10.9940	    21.0648	    -2.0142	    11.9171	   -10.9940	    10.8261	     6.5460	     3.7766	
     9.3155	    11.9171	     9.2316	    21.4844	    -1.5945	    11.4975	   -10.1547	     9.9869	     6.3782	     2.7695	
     9.0637	    11.1618	     7.3853	    21.5683	    -0.9232	    10.8261	    -9.1476	     8.8120	     6.1264	     1.5106	
     8.7280	    10.0708	     5.5389	    21.3165	     0.0839	     9.8190	    -7.8888	     7.4692	     5.7068	    -0.1678	
     8.5602	     8.8959	     3.8605	    20.5612	     1.3428	     8.6441	    -6.4621	     5.8746	     5.1193	    -2.0142	
     8.3084	     7.7209	     2.5177	    19.4702	     2.6016	     7.2174	    -5.0354	     4.1122	     4.1962	    -4.0283	
     8.0566	     6.4621	     1.4267	    17.8757	     3.5248	     5.5389	    -4.0283	     2.1820	     2.9373	    -6.1264	
     7.8049	     5.2872	     0.6714	    15.8615	     3.6926	     3.6926	    -3.6926	     0.2518	     1.5106	    -8.2245	
     7.4692	     4.2801	     0.0000	    13.3438	     2.9373	     1.7624	    -3.9444	    -1.7624	    -0.2518	   -10.2386	
     7.0496	     3.3569	    -0.4196	    10.5743	     1.5945	    -0.2518	    -4.7836	    -3.7766	    -2.0981	   -12.0010	
     6.7978	     2.7695	    -0.7553	     7.8049	    -0.2518	    -2.0981	    -5.8746	    -5.5389	    -3.8605	   -13.4277	
     6.7139	     2.5177	    -0.9232	     5.3711	    -2.0142	    -3.6087	    -6.9656	    -6.8817	    -5.2872	   -14.3509	
     7.0496	     2.6855	    -0.9232	     3.6087	    -3.5248	    -4.4479	    -7.8049	    -7.5531	    -6.2103	   -14.6027	
     7.9727	     3.2730	    -0.5035	     2.6016	    -4.1962	    -4.6997	    -8.0566	    -7.4692	    -6.5460	   -14.2670	
     9.3155	     4.2801	     0.1678	     2.4338	    -4.1122	    -4.2801	    -7.8049	    -6.6299	    -6.2103	   -13.1760	
    11.0779	     5.5389	     1.3428	     2.9373	    -3.2730	    -3.3569	    -7.0496	    -5.1193	    -5.2872	   -11.7493	
    13.0081	     6.7978	     2.9373	     3.7766	    -1.8463	    -2.1820	    -6.0425	    -3.1891	    -4.0283	    -9.9869	
    14.9384	     7.8888	     4.6158	     4.8676	    -0.5035	    -0.9232	    -4.9515	    -1.0910	    -2.6855	    -8.3923	
    16.5329	     8.7280	     6.2943	     5.8746	     0.5035	     0.0839	    -4.0283	     0.8392	    -1.3428	    -6.9656	
    17.7078	     9.1476	     7.6370	     6.7978	     0.7553	     0.8392	    -3.5248	     2.5177	    -0.3357	    -5.8746	
    18.4631	     9.1476	     8.4763	     7.5531	     0.1678	     1.2589	    -3.4409	     3.6087	     0.4196	    -5.3711	
    18.7149	     8.8120	     8.5602	     8.0566	    -1.1749	     1.2589	    -3.9444	     4.1122	     0.6714	    -5.3711	
    18.5471	     8.0566	     7.8888	     8.0566	    -3.1052	     0.8392	    -4.9515	     3.8605	     0.4196	    -5.9586	
    17.9596	     7.1335	     6.5460	     7.5531	    -5.2032	    -0.0839	    -6.3782	     2.9373	    -0.4196	    -6.9656	
    17.2882	     6.0425	     4.7836	     6.7139	    -6.9656	    -1.3428	    -8.0566	     1.4267	    -1.6785	    -8.4763	
    16.4490	     5.1193	     2.8534	     5.6229	    -7.8888	    -2.7695	    -9.9030	    -0.4196	    -3.2730	   -10.2386	
    15.6937	     4.2801	     1.0910	     4.3640	    -7.7209	    -4.1122	   -11.6653	    -2.2659	    -5.0354	   -12.0850	
    15.0223	     3.8605	    -0.5035	     3.1891	    -6.7139	    -5.2872	   -13.2599	    -4.1122	    -6.7139	   -13.7634	
    14.4348	     3.6926	    -1.6785	     2.1820	    -5.2032	    -6.2943	   -14.6027	    -5.7068	    -8.3084	   -15.3580	
    13.9313	     3.7766	    -2.6855	     1.1749	    -3.7766	    -6.9656	   -15.6937	    -7.0496	    -9.6512	   -16.5329	
    13.4277	     4.0283	    -3.5248	     0.2518	    -2.9373	    -7.3853	   -16.3651	    -7.9727	   -10.7422	   -17.2882	
    12.9242	     4.3640	    -4.1122	    -0.5875	    -2.8534	    -7.5531	   -16.7007	    -8.6441	   -11.4975	   -17.6239	
    12.3367	     4.8676	    -4.3640	    -1.4267	    -3.3569	    -7.4692	   -16.5329	    -8.8959	   -11.9171	   -17.5400	
    11.8332	     5.3711	    -4.1962	    -2.1820	    -4.1962	    -7.1335	   -15.8615	    -8.8120	   -12.0010	   -16.9525	
    11.4975	     6.0425	    -3.2730	    -2.8534	    -5.0354	    -6.6299	   -14.5187	    -8.3923	   -11.7493	   -16.1133	
    11.4136	     6.8817	    -1.6785	    -3.2730	    -5.6229	    -5.8746	   -12.7563	    -7.5531	   -11.0779	   -14.8544	
    11.6653	     7.9727	     0.5035	    -3.4409	    -5.7907	    -4.9515	   -10.6583	    -6.4621	    -9.9869	   -13.2599	
    12.3367	     9.2316	     2.9373	    -3.1891	    -5.5389	    -3.8605	    -8.4763	    -5.1193	    -8.5602	   -11.4136	
    13.5956	    10.4904	     5.2872	    -2.3499	    -4.7836	    -2.6855	    -6.5460	    -3.6087	    -6.7978	    -9.4833	
    15.1901	    11.8332	     7.3853	    -1.0910	    -3.6087	    -1.5945	    -4.8676	    -2.1820	    -4.8676	    -7.4692	
    17.2043	    13.1760	     9.0637	     0.5875	    -1.9302	    -0.6714	    -3.6087	    -0.9232	    -3.0212	    -5.7068	
    19.3024	    14.3509	    10.2386	     2.5177	     0.2518	     0.0000	    -2.8534	     0.0839	    -1.4267	    -4.1122	
    21.2326	    15.3580	    10.9940	     4.5319	     2.6855	     0.4196	    -2.3499	     0.8392	    -0.2518	    -3.0212	
    22.9111	    16.1133	    11.0779	     6.4621	     4.8676	     0.5875	    -2.3499	     1.1749	     0.5035	    -2.4338	
    24.0021	    16.4490	    10.6583	     8.1406	     6.4621	     0.5875	    -2.6855	     1.1749	     0.5875	    -2.3499	
    24.4217	    16.5329	     9.6512	     9.3994	     7.3013	     0.3357	    -3.3569	     0.8392	     0.2518	    -2.8534	
    24.1699	    16.1133	     8.0566	    10.1547	     7.2174	    -0.1678	    -4.3640	     0.1678	    -0.6714	    -3.7766	
    23.2468	    15.2740	     5.9586	    10.3226	     6.4621	    -0.9232	    -5.5389	    -0.7553	    -1.8463	    -5.2032	
    21.6522	    14.1830	     3.6926	     9.9869	     5.2872	    -1.8463	    -6.7978	    -1.9302	    -3.3569	    -6.7978	
    19.6381	    12.8403	     1.3428	     9.3155	     4.0283	    -2.9373	    -7.8888	    -3.1052	    -4.8676	    -8.5602	
    17.2882	    11.4136	    -0.7553	     8.3084	     2.9373	    -4.0283	    -8.7280	    -4.2801	    -6.3782	   -10.1547	
    14.9384	    10.0708	    -2.4338	     7.0496	     2.0142	    -4.9515	    -9.3155	    -5.2872	    -7.6370	   -11.5814	
    12.6724	     8.9798	    -3.5248	     5.7068	     1.3428	    -5.7907	    -9.4833	    -6.2103	    -8.8120	   -12.6724	
    10.6583	     8.0566	    -3.7766	     4.2801	     0.8392	    -6.5460	    -9.4833	    -7.0496	    -9.7351	   -13.4277	
     8.8959	     7.3853	    -3.1891	     2.8534	     0.5035	    -7.0496	    -9.2316	    -7.6370	   -10.4065	   -13.8474	
     7.5531	     7.0496	    -2.0142	     1.4267	     0.2518	    -7.4692	    -8.8120	    -8.1406	   -10.9100	   -13.9313	
     6.4621	     6.8817	    -0.4196	     0.0839	     0.2518	    -7.7209	    -8.3084	    -8.6441	   -11.1618	   -13.8474	
     5.6229	     6.7978	     1.1749	    -1.3428	     0.4196	    -8.0566	    -7.7209	    -9.0637	   -11.3297	   -13.5956	
     4.9515	     6.5460	     2.6016	    -2.6855	     0.6714	    -8.3923	    -7.3853	    -9.4833	   -11.4975	   -13.4277	
     4.4479	     6.1264	     3.6926	    -4.0283	     0.8392	    -8.7280	    -7.1335	    -9.9030	   -11.6653	   -13.3438	
     4.0283	     5.3711	     4.1962	    -5.2032	     0.7553	    -9.1476	    -7.3013	   -10.4065	   -12.0010	   -13.5117	
     3.8605	     4.1962	     4.0283	    -6.1264	     0.4196	    -9.6512	    -7.7209	   -10.9940	   -12.4207	   -13.8474	
     3.7766	     2.7695	     3.1891	    -6.8817	    -0.3357	   -10.0708	    -8.5602	   -11.4975	   -12.9242	   -14.3509	
     3.7766	     1.0910	     1.5106	    -7.2174	    -1.5106	   -10.4904	    -9.6512	   -12.0010	   -13.5956	   -14.9384	
     3.7766	    -0.7553	    -0.9232	    -7.3853	    -3.0212	   -10.9940	   -10.8261	   -12.4207	   -14.1830	   -15.6097	
     3.6926	    -2.5177	    -4.0283	    -7.3013	    -4.8676	   -11.3297	   -12.0850	   -12.7563	   -14.8544	   -16.1133	
     3.6087	    -4.2801	    -7.6370	    -7.0496	    -6.7978	   -11.5814	   -13.3438	   -13.0081	   -15.3580	   -16.5329	
     3.2730	    -5.7907	   -11.6653	    -6.7139	    -8.7280	   -11.8332	   -14.3509	   -13.0920	   -15.7776	   -16.8686	
     2.8534	    -7.2174	   -15.7776	    -6.3782	   -10.5743	   -12.0850	   -15.2740	   -13.0920	   -16.1133	   -16.9525	
     2.2659	    -8.4763	   -19.7220	    -5.8746	   -12.0850	   -12.2528	   -15.8615	   -13.0081	   -16.4490	   -16.8686	
     1.7624	    -9.5673	   -23.3307	    -5.3711	   -13.1760	   -12.3367	   -16.2811	   -12.8403	   -16.5329	   -16.6168	
     1.2589	   -10.4065	   -26.1841	    -4.7836	   -13.6795	   -12.3367	   -16.2811	   -12.5885	   -16.4490	   -16.0294	
     1.0071	   -10.9100	   -27.8625	    -3.9444	   -13.5956	   -12.0850	   -15.7776	   -12.1689	   -16.0294	   -15.1901	
     0.9232	   -10.9100	   -27.7786	    -3.0212	   -12.8403	   -11.5814	   -14.8544	   -11.5814	   -15.2740	   -14.0991	
     1.1749	   -10.2386	   -25.8484	    -1.9302	   -11.4975	   -10.9100	   -13.5117	   -10.8261	   -14.0991	   -12.6724	
     1.5945	    -8.8959	   -21.9879	    -0.8392	    -9.5673	    -9.9869	   -11.6653	    -9.8190	   -12.5885	   -11.1618	
     2.0981	    -7.0496	   -16.7007	     0.3357	    -7.2174	    -8.9798	    -9.4833	    -8.6441	   -10.9100	    -9.4833	
     2.6855	    -5.0354	   -10.8261	     1.4267	    -4.7836	    -7.8049	    -7.2174	    -7.4692	    -9.1476	    -7.8888	
     3.1891	    -3.1891	    -5.2872	     2.4338	    -2.5177	    -6.4621	    -4.9515	    -6.1264	    -7.4692	    -6.3782	
     3.6087	    -1.5945	    -0.5875	     3.4409	    -0.5035	    -5.1193	    -2.9373	    -4.8676	    -6.0425	    -5.1193	
     3.9444	    -0.5035	     2.7695	     4.5319	     0.9232	    -3.6926	    -1.3428	    -3.6087	    -4.6997	    -4.1122	
     4.1962	     0.3357	     4.9515	     5.6229	     1.7624	    -2.1820	    -0.3357	    -2.4338	    -3.6926	    -3.3569	
     4.4479	     0.9232	     5.9586	     6.7978	     1.8463	    -0.5875	    -0.0839	    -1.3428	    -2.8534	    -2.9373	
     4.6997	     1.4267	     6.0425	     8.0566	     1.0910	     0.9232	    -0.5875	    -0.4196	    -2.3499	    -2.7695	
     4.8676	     2.0142	     5.2032	     9.0637	    -0.5875	     2.2659	    -2.0981	     0.2518	    -2.0981	    -3.0212	
     5.0354	     2.4338	     3.6926	     9.9030	    -3.0212	     3.3569	    -4.4479	     0.5035	    -2.1820	    -3.6087	
     4.9515	     2.8534	     1.7624	    10.3226	    -6.0425	     4.0283	    -7.6370	     0.5035	    -2.6016	    -4.4479	
     4.6997	     2.9373	    -0.5035	    10.3226	    -9.3155	     4.3640	   -11.1618	     0.1678	    -3.1891	    -5.7068	
     4.2801	     2.7695	    -2.8534	     9.9869	   -12.5885	     4.2801	   -14.6027	    -0.5035	    -4.0283	    -7.0496	
     3.6087	     2.3499	    -5.2032	     9.4833	   -15.4419	     3.8605	   -17.5400	    -1.1749	    -4.9515	    -8.4763	
     2.7695	     1.7624	    -7.3013	     8.9798	   -17.4561	     3.2730	   -19.5541	    -1.9302	    -5.7907	    -9.7351	
     1.7624	     1.0071	    -9.0637	     8.4763	   -18.5471	     2.5177	   -20.3934	    -2.5177	    -6.4621	   -10.7422	
     0.5875	     0.3357	   -10.2386	     8.2245	   -18.4631	     1.8463	   -20.0577	    -3.0212	    -7.0496	   -11.4136	
    -0.5875	    -0.3357	   -10.6583	     8.1406	   -17.2882	     1.2589	   -18.7988	    -3.1891	    -7.3013	   -11.7493	
    -1.7624	    -0.9232	   -10.4065	     8.3084	   -15.4419	     0.9232	   -16.7847	    -3.1052	    -7.2174	   -11.5814	
    -2.8534	    -1.5106	    -9.3994	     8.6441	   -12.9242	     0.8392	   -14.4348	    -2.6855	    -6.9656	   -11.2457	
    -4.0283	    -2.0142	    -7.9727	     8.8959	   -10.2386	     0.9232	   -12.0010	    -2.1820	    -6.4621	   -10.5743	
    -5.1193	    -2.5177	    -6.2103	     9.0637	    -7.3853	     1.1749	    -9.7351	    -1.5945	    -5.8746	    -9.9030	
    -6.2943	    -3.0212	    -4.4479	     8.9798	    -4.6158	     1.4267	    -7.8049	    -1.1749	    -5.4550	    -9.2316	
    -7.3853	    -3.6087	    -2.7695	     8.4763	    -2.0981	     1.5106	    -6.2103	    -0.9232	    -5.1193	    -8.7280	
    -8.3923	    -4.1962	    -1.3428	     7.8049	     0.0000	     1.3428	    -5.1193	    -0.8392	    -4.9515	    -8.3923	
    -9.2316	    -4.7836	    -0.4196	     6.8817	     1.3428	     1.0071	    -4.5319	    -1.0071	    -5.0354	    -8.3923	
    -9.9030	    -5.3711	    -0.0839	     5.8746	     2.0142	     0.5875	    -4.5319	    -1.2589	    -5.2032	    -8.5602	
   -10.1547	    -5.7907	    -0.0839	     5.0354	     1.7624	     0.0000	    -4.9515	    -1.5945	    -5.4550	    -8.8959	
   -10.2386	    -6.1264	    -0.3357	     4.2801	     0.9232	    -0.4196	    -5.7068	    -1.8463	    -5.6229	    -9.2316	
    -9.9030	    -6.1264	    -0.6714	     3.9444	    -0.4196	    -0.7553	    -6.6299	    -1.9302	    -5.7068	    -9.5673	
    -9.2316	    -5.8746	    -0.9232	     3.8605	    -1.9302	    -0.7553	    -7.5531	    -1.8463	    -5.6229	    -9.7351	
    -8.3923	    -5.3711	    -1.1749	     4.0283	    -3.6926	    -0.5875	    -8.6441	    -1.6785	    -5.3711	    -9.6512	
    -7.4692	    -4.7836	    -1.5106	     4.3640	    -5.6229	    -0.3357	    -9.7351	    -1.3428	    -5.1193	    -9.4833	
    -6.5460	    -4.3640	    -2.1820	     4.6997	    -7.9727	     0.0000	   -10.9100	    -1.0910	    -4.9515	    -9.2316	
    -5.8746	    -4.1122	    -3.3569	     4.9515	   -10.7422	     0.2518	   -12.3367	    -1.0071	    -4.9515	    -8.8959	
    -5.6229	    -4.1962	    -5.0354	     5.0354	   -14.0152	     0.2518	   -13.7634	    -1.1749	    -5.2872	    -8.6441	
    -5.7907	    -4.5319	    -7.0496	     4.9515	   -17.4561	     0.0839	   -15.2740	    -1.5106	    -5.9586	    -8.3923	
    -6.2943	    -5.2032	    -9.2316	     4.7836	   -20.7291	    -0.2518	   -16.4490	    -2.0142	    -6.7978	    -8.1406	
    -7.1335	    -5.9586	   -11.3297	     4.6997	   -23.3307	    -0.6714	   -17.0364	    -2.4338	    -7.8049	    -7.8049	
    -8.0566	    -6.6299	   -13.1760	     4.9515	   -24.7574	    -0.9232	   -16.7847	    -2.6855	    -8.7280	    -7.3853	
    -8.9798	    -7.1335	   -14.6027	     5.3711	   -24.4217	    -1.0910	   -15.3580	    -2.6855	    -9.4833	    -6.6299	
    -9.7351	    -7.5531	   -15.6097	     6.1264	   -22.1558	    -1.0071	   -12.8403	    -2.3499	    -9.9869	    -5.7068	
   -10.4904	    -7.7209	   -16.3651	     7.0496	   -18.4631	    -0.8392	    -9.4833	    -1.7624	   -10.2386	    -4.7836	
   -11.0779	    -7.8888	   -17.0364	     7.9727	   -14.0991	    -0.5875	    -5.7907	    -0.9232	   -10.3226	    -3.8605	
   -11.6653	    -7.9727	   -17.7078	     8.8120	    -9.9869	    -0.3357	    -2.2659	    -0.0839	   -10.0708	    -3.2730	
   -12.1689	    -7.9727	   -18.2953	     9.4833	    -6.7139	    -0.2518	     0.5875	     0.6714	    -9.4833	    -2.9373	
   -12.5885	    -7.9727	   -18.5471	     9.9030	    -4.8676	    -0.2518	     2.4338	     1.2589	    -8.5602	    -2.9373	
   -13.0081	    -8.0566	   -18.1274	     9.9869	    -4.1962	    -0.4196	     3.1891	     1.6785	    -7.4692	    -3.4409	
   -13.3438	    -8.1406	   -17.1204	     9.6512	    -4.5319	    -0.8392	     2.8534	     1.6785	    -6.3782	    -4.2801	
   -13.6795	    -8.4763	   -15.4419	     8.9798	    -5.3711	    -1.4267	     1.6785	     1.3428	    -5.3711	    -5.3711	
   -13.9313	    -8.8120	   -13.3438	     8.0566	    -6.1264	    -2.0981	    -0.0839	     0.6714	    -4.6997	    -6.7139	
   -14.0152	    -9.1476	   -10.9940	     7.0496	    -6.2943	    -2.6855	    -2.0142	    -0.3357	    -4.2801	    -7.9727	
   -13.8474	    -9.2316	    -8.3923	     6.2103	    -5.4550	    -3.1052	    -3.8605	    -1.3428	    -4.1122	    -9.0637	
   -13.4277	    -8.9798	    -5.7068	     5.6229	    -3.3569	    -3.3569	    -5.1193	    -2.2659	    -3.9444	    -9.7351	
   -12.6724	    -8.3084	    -2.7695	     5.3711	    -0.2518	    -3.2730	    -5.8746	    -3.0212	    -3.7766	    -9.9869	
   -11.6653	    -7.2174	     0.0839	     5.4550	     3.4409	    -2.9373	    -5.8746	    -3.5248	    -3.6087	    -9.7351	
   -10.4065	    -5.7907	     2.9373	     5.8746	     7.1335	    -2.2659	    -5.2872	    -3.6926	    -3.3569	    -9.1476	
    -9.1476	    -4.1122	     5.5389	     6.7139	    10.3226	    -1.3428	    -4.0283	    -3.5248	    -2.9373	    -8.1406	
    -7.8049	    -2.2659	     7.8888	     7.7209	    12.9242	    -0.1678	    -2.2659	    -3.0212	    -2.3499	    -6.7978	
    -6.4621	    -0.4196	     9.9030	     8.8959	    14.8544	     1.2589	    -0.0839	    -2.0981	    -1.6785	    -5.3711	
    -5.2872	     1.3428	    11.4136	     9.9869	    16.1133	     2.6855	     2.2659	    -1.0910	    -0.9232	    -3.7766	
    -4.2801	     2.8534	    12.4207	    10.7422	    16.7847	     3.8605	     4.5319	     0.0000	    -0.2518	    -2.1820	
    -3.3569	     4.1122	    12.9242	    11.0779	    16.8686	     4.7836	     6.6299	     1.0071	     0.3357	    -0.7553	
    -2.6016	     4.8676	    12.7563	    11.0779	    16.3651	     5.2872	     8.2245	     1.8463	     0.8392	     0.5035	
    -1.8463	     5.2872	    12.1689	    10.7422	    15.4419	     5.4550	     9.3155	     2.4338	     1.0910	     1.5106	
    -1.1749	     5.3711	    11.1618	    10.4065	    14.2670	     5.3711	     9.7351	     2.9373	     1.2589	     2.1820	
    -0.5035	     5.1193	     9.9030	    10.0708	    12.7563	     5.1193	     9.3994	     3.1891	     1.3428	     2.5177	
     0.1678	     4.6158	     8.4763	     9.9869	    11.1618	     4.6997	     8.3084	     3.2730	     1.1749	     2.5177	
     0.6714	     3.9444	     6.9656	    10.0708	     9.3994	     4.2801	     6.5460	     3.1891	     0.8392	     2.1820	
     1.0910	     3.1052	     5.3711	    10.3226	     7.6370	     3.8605	     4.1962	     2.8534	     0.4196	     1.5945	
     1.3428	     2.2659	     3.5248	    10.6583	     5.8746	     3.5248	     1.6785	     2.3499	    -0.1678	     0.7553	
     1.5945	     1.4267	     1.5106	    10.9940	     4.1962	     3.1052	    -0.7553	     1.7624	    -0.8392	    -0.0839	
     1.8463	     0.6714	    -0.8392	    11.3297	     2.8534	     2.6855	    -2.8534	     1.1749	    -1.5106	    -1.0071	
     2.1820	     0.0000	    -3.2730	    11.4975	     1.8463	     2.1820	    -4.4479	     0.5875	    -2.0142	    -1.7624	
     2.6016	    -0.5875	    -5.8746	    11.4975	     1.1749	     1.5945	    -5.2872	     0.0000	    -2.4338	    -2.3499	
     3.1052	    -1.0071	    -8.3923	    11.3297	     1.0071	     1.0910	    -5.3711	    -0.4196	    -2.6016	    -2.6855	
     3.6087	    -1.3428	   -10.5743	    11.1618	     1.0071	     0.5035	    -4.8676	    -0.6714	    -2.6016	    -2.7695	
     4.0283	    -1.4267	   -12.2528	    10.8261	     1.0910	     0.0839	    -3.8605	    -0.8392	    -2.4338	    -2.6016	
     4.5319	    -1.1749	   -13.0081	    10.4065	     1.2589	    -0.4196	    -2.6016	    -0.8392	    -2.1820	    -2.3499	
     4.8676	    -0.5035	   -12.5046	     9.8190	     1.2589	    -0.8392	    -1.3428	    -0.8392	    -1.9302	    -2.0142	
     5.1193	     0.7553	   -10.6583	     9.2316	     1.0071	    -1.2589	    -0.0839	    -0.9232	    -1.7624	    -1.8463	
     5.1193	     2.3499	    -7.6370	     8.3923	     0.5035	    -1.9302	     0.9232	    -1.0071	    -1.7624	    -1.9302	
     4.9515	     4.1962	    -4.1962	     7.3853	    -0.3357	    -2.6016	     1.5106	    -1.3428	    -2.0981	    -2.4338	
     4.6158	     5.8746	    -0.8392	     6.2103	    -1.2589	    -3.5248	     1.6785	    -1.7624	    -2.7695	    -3.3569	
     4.1122	     7.1335	     1.9302	     4.8676	    -2.3499	    -4.6158	     1.4267	    -2.3499	    -3.7766	    -4.6997	
     3.6926	     8.0566	     4.0283	     3.5248	    -3.2730	    -5.7068	     0.7553	    -3.1052	    -5.0354	    -6.3782	
     3.2730	     8.5602	     5.5389	     2.2659	    -3.7766	    -6.7978	    -0.0839	    -3.9444	    -6.3782	    -8.3084	
     3.1052	     8.8959	     6.7978	     1.1749	    -3.7766	    -7.8049	    -1.0071	    -4.9515	    -7.8888	   -10.3226	
     3.1891	     9.2316	     7.8888	     0.4196	    -3.1891	    -8.6441	    -2.0142	    -5.8746	    -9.4833	   -12.2528	
     3.6926	     9.7351	     8.8959	    -0.0839	    -2.2659	    -9.1476	    -2.8534	    -6.7139	   -10.9100	   -13.9313	
     4.4479	    10.4065	     9.7351	     0.0000	    -1.2589	    -9.2316	    -3.5248	    -7.3853	   -12.0850	   -15.1901	
     5.4550	    11.1618	    10.2386	     0.5035	    -0.2518	    -8.8120	    -4.0283	    -7.7209	   -12.9242	   -15.8615	
     6.5460	    12.0850	    10.4065	     1.4267	     0.3357	    -8.0566	    -4.3640	    -7.7209	   -13.4277	   -16.0294	
     7.5531	    12.8403	    10.1547	     2.5177	     0.4196	    -7.0496	    -4.5319	    -7.3853	   -13.5956	   -15.7776	
     8.3084	    13.4277	     9.3994	     3.5248	    -0.0839	    -5.8746	    -4.6997	    -6.7978	   -13.4277	   -15.1062	
     8.8120	    13.6795	     8.1406	     4.4479	    -1.0910	    -4.7836	    -4.7836	    -6.1264	   -13.0081	   -14.1830	
     9.0637	    13.5117	     6.6299	     4.9515	    -2.3499	    -3.8605	    -4.7836	    -5.3711	   -12.4207	   -13.1760	
     9.2316	    13.0081	     5.1193	     5.2032	    -3.4409	    -3.1891	    -4.4479	    -4.6997	   -11.5814	   -11.9171	
     9.3155	    12.4207	     3.9444	     5.2032	    -3.9444	    -2.6016	    -3.6926	    -4.0283	   -10.4904	   -10.5743	
     9.4833	    11.9171	     3.4409	     5.2032	    -3.2730	    -2.1820	    -2.4338	    -3.2730	    -9.2316	    -9.0637	
     9.7351	    11.6653	     4.1122	     5.3711	    -1.1749	    -1.7624	    -0.3357	    -2.5177	    -7.8049	    -7.3853	
    10.1547	    11.8332	     5.8746	     5.8746	     2.3499	    -1.1749	     2.5177	    -1.7624	    -6.2103	    -5.6229	
    10.8261	    12.5046	     8.5602	     6.6299	     7.0496	    -0.4196	     5.8746	    -0.7553	    -4.5319	    -3.6926	
    11.6653	    13.4277	    11.8332	     7.7209	    12.2528	     0.5035	     9.3994	     0.2518	    -2.9373	    -1.8463	
    12.7563	    14.6027	    15.1062	     9.0637	    17.0364	     1.5945	    12.5046	     1.3428	    -1.5106	    -0.0839	
    13.8474	    15.6937	    17.9596	    10.5743	    20.6451	     2.7695	    14.6866	     2.4338	    -0.3357	     1.4267	
    14.9384	    16.6168	    19.9738	    12.0010	    22.7432	     3.7766	    15.6937	     3.2730	     0.4196	     2.6855	
    15.8615	    17.2043	    20.8969	    13.2599	    23.0789	     4.6158	    15.4419	     3.8605	     0.6714	     3.5248	
    16.5329	    17.2882	    20.6451	    14.0991	    21.7361	     5.2032	    14.1830	     4.0283	     0.2518	     3.9444	
    16.8686	    16.8686	    19.3024	    14.4348	    18.9667	     5.2872	    12.0010	     3.7766	    -0.6714	     3.9444	
    16.7847	    15.9454	    17.0364	    14.2670	    15.1062	     5.0354	     9.3155	     3.1891	    -2.0981	     3.4409	
    16.1972	    14.6866	    13.9313	    13.6795	    10.4065	     4.3640	     6.2943	     2.2659	    -3.7766	     2.6016	
    15.3580	    13.0081	    10.4065	    12.6724	     5.6229	     3.5248	     3.1891	     1.2589	    -5.3711	     1.5106	
    14.0991	    11.2457	     6.6299	    11.4136	     1.1749	     2.5177	     0.0839	     0.1678	    -6.7978	     0.3357	
    12.5885	     9.3155	     3.1052	     9.9869	    -2.3499	     1.4267	    -2.7695	    -0.8392	    -7.6370	    -0.9232	
    10.9940	     7.5531	     0.1678	     8.4763	    -4.6997	     0.4196	    -5.2032	    -1.7624	    -7.8888	    -2.0981	
     9.3155	     5.9586	    -2.0981	     6.9656	    -5.6229	    -0.5875	    -7.3013	    -2.5177	    -7.7209	    -3.1891	
     7.6370	     4.6158	    -3.4409	     5.5389	    -5.5389	    -1.5106	    -8.8959	    -3.1052	    -7.2174	    -4.0283	
     6.1264	     3.6087	    -4.0283	     4.4479	    -4.9515	    -2.3499	   -10.1547	    -3.6926	    -6.5460	    -4.6997	
     4.9515	     2.9373	    -4.0283	     3.5248	    -4.5319	    -3.1052	   -10.9940	    -4.1122	    -5.9586	    -5.1193	
     3.9444	     2.4338	    -3.9444	     3.0212	    -4.6997	    -3.6087	   -11.6653	    -4.3640	    -5.3711	    -5.2032	
     3.2730	     1.9302	    -3.9444	     2.9373	    -5.7068	    -3.8605	   -12.1689	    -4.3640	    -4.8676	    -5.0354	
     2.9373	     1.5106	    -4.1962	     3.0212	    -7.5531	    -3.8605	   -12.5046	    -4.1962	    -4.3640	    -4.6997	
     2.7695	     1.0910	    -4.6997	     3.5248	    -9.7351	    -3.5248	   -12.5885	    -3.7766	    -3.9444	    -4.1962	
     2.8534	     0.5875	    -5.1193	     4.1122	   -11.7493	    -3.0212	   -12.1689	    -3.1891	    -3.6087	    -3.6087	
     3.1052	     0.3357	    -5.3711	     4.9515	   -13.0920	    -2.4338	   -11.2457	    -2.4338	    -3.3569	    -3.1891	
     3.5248	     0.3357	    -5.2032	     5.9586	   -13.2599	    -1.8463	    -9.5673	    -1.6785	    -3.3569	    -2.8534	
     4.0283	     0.6714	    -4.4479	     6.9656	   -12.0010	    -1.1749	    -7.3013	    -0.9232	    -3.5248	    -2.6016	
     4.6997	     1.5106	    -2.9373	     7.8888	    -9.4833	    -0.5035	    -4.6997	    -0.2518	    -3.9444	    -2.6016	
     5.5389	     2.7695	    -0.6714	     8.8120	    -5.7907	     0.0839	    -2.1820	     0.2518	    -4.5319	    -2.7695	
     6.3782	     4.3640	     2.1820	     9.5673	    -1.2589	     0.5035	     0.0839	     0.5875	    -5.2872	    -3.1891	
     7.3013	     6.0425	     5.3711	    10.2386	     3.5248	     0.8392	     1.7624	     0.6714	    -6.0425	    -3.7766	
     8.3084	     7.8049	     8.3923	    10.8261	     7.9727	     1.0071	     2.8534	     0.4196	    -6.7139	    -4.4479	
     9.2316	     9.3155	    10.7422	    11.4975	    11.5814	     1.1749	     3.3569	     0.0000	    -6.9656	    -5.2032	
    10.0708	    10.5743	    12.2528	    12.2528	    13.8474	     1.4267	     3.3569	    -0.6714	    -6.6299	    -5.8746	
    10.8261	    11.4136	    12.5885	    13.1760	    14.8544	     1.8463	     3.1052	    -1.2589	    -5.7907	    -6.2943	
    11.4975	    12.0010	    12.0850	    14.1830	    14.7705	     2.5177	     2.6855	    -1.7624	    -4.3640	    -6.4621	
    12.0850	    12.3367	    10.8261	    15.2740	    13.8474	     3.2730	     2.0981	    -2.1820	    -2.6016	    -6.3782	
    12.5885	    12.3367	     9.0637	    16.2811	    12.4207	     4.1122	     1.5106	    -2.2659	    -0.7553	    -6.0425	
    12.9242	    12.0850	     6.8817	    17.0364	    10.6583	     4.8676	     0.8392	    -2.0981	     0.9232	    -5.6229	
    13.0081	    11.4975	     4.2801	    17.5400	     8.6441	     5.3711	     0.0839	    -1.5106	     2.1820	    -5.0354	
    12.8403	    10.6583	     1.2589	    17.7078	     6.6299	     5.7068	    -0.8392	    -0.5875	     3.1052	    -4.5319	
    12.5046	     9.6512	    -2.0142	    17.5400	     4.4479	     5.8746	    -1.9302	     0.7553	     3.6926	    -4.1122	
    12.0010	     8.5602	    -5.3711	    17.1204	     2.2659	     5.8746	    -3.0212	     2.3499	     3.9444	    -3.7766	
    11.3297	     7.5531	    -8.6441	    16.5329	    -0.0839	     5.7907	    -4.2801	     4.0283	     3.9444	    -3.6087	
    10.6583	     6.5460	   -11.4975	    15.9454	    -2.5177	     5.7068	    -5.6229	     5.6229	     3.8605	    -3.6926	
     9.9869	     5.7068	   -13.6795	    15.5258	    -5.0354	     5.7068	    -6.9656	     6.9656	     3.6087	    -4.0283	
     9.3994	     5.0354	   -14.7705	    15.1901	    -7.5531	     5.7907	    -8.3084	     7.8049	     3.2730	    -4.6158	
     8.9798	     4.6158	   -14.4348	    15.1062	    -9.9869	     5.8746	    -9.5673	     8.2245	     2.8534	    -5.3711	
     8.8120	     4.5319	   -12.5046	    15.1062	   -12.0850	     6.0425	   -10.5743	     8.3084	     2.3499	    -6.2943	
     8.8120	     4.9515	    -9.0637	    15.3580	   -13.8474	     6.2943	   -11.2457	     8.0566	     1.7624	    -7.3013	
     9.0637	     5.7907	    -4.3640	    15.5258	   -15.0223	     6.5460	   -11.5814	     7.5531	     1.1749	    -8.2245	
     9.3994	     6.9656	     0.8392	    15.6937	   -15.5258	     6.7978	   -11.4975	     6.8817	     0.5875	    -9.1476	
     9.8190	     8.1406	     5.7068	    15.6937	   -15.1062	     6.7978	   -11.1618	     6.0425	     0.0839	    -9.8190	
    10.3226	     9.2316	     9.5673	    15.6097	   -13.5956	     6.7139	   -10.6583	     5.1193	    -0.5035	   -10.2386	
    10.9100	     9.9869	    12.2528	    15.4419	   -10.8261	     6.4621	    -9.9869	     4.2801	    -0.9232	   -10.4904	
    11.4975	    10.4904	    13.7634	    15.4419	    -7.0496	     6.1264	    -9.3994	     3.5248	    -1.1749	   -10.3226	
    12.1689	    10.8261	    14.4348	    15.4419	    -2.6016	     5.7907	    -8.8959	     2.9373	    -1.3428	    -9.9869	
    12.9242	    10.9100	    14.4348	    15.6097	     1.9302	     5.4550	    -8.5602	     2.5177	    -1.3428	    -9.3155	
    13.5117	    10.9100	    14.0152	    15.6937	     5.7907	     5.1193	    -8.3923	     2.1820	    -1.2589	    -8.5602	
    14.0152	    10.7422	    13.0920	    15.6097	     8.7280	     4.6997	    -8.3923	     1.8463	    -1.1749	    -7.8049	
    14.1830	    10.3226	    11.8332	    15.1901	    10.4065	     4.1962	    -8.4763	     1.3428	    -1.1749	    -7.0496	
    13.9313	     9.5673	    10.2386	    14.6027	    10.9100	     3.5248	    -8.6441	     0.6714	    -1.2589	    -6.5460	
    13.1760	     8.6441	     8.3923	    13.5956	    10.4904	     2.5177	    -8.8120	    -0.0839	    -1.6785	    -6.3782	
    12.0010	     7.3853	     6.2943	    12.4207	     9.1476	     1.4267	    -9.0637	    -1.0071	    -2.2659	    -6.5460	
    10.5743	     5.9586	     3.8605	    10.9100	     7.1335	     0.0839	    -9.6512	    -2.0142	    -3.1891	    -7.0496	
     8.8120	     4.3640	     1.1749	     9.3155	     4.4479	    -1.3428	   -10.4065	    -2.9373	    -4.2801	    -7.9727	
     7.0496	     2.6855	    -1.5106	     7.7209	     1.3428	    -2.7695	   -11.4975	    -3.9444	    -5.5389	    -9.1476	
     5.3711	     1.1749	    -4.0283	     6.0425	    -1.9302	    -4.1962	   -12.6724	    -4.8676	    -6.7978	   -10.5743	
     4.0283	    -0.0839	    -5.9586	     4.6158	    -5.0354	    -5.4550	   -13.8474	    -5.7907	    -8.0566	   -12.0010	
     3.0212	    -1.0910	    -7.0496	     3.4409	    -7.7209	    -6.6299	   -14.9384	    -6.7139	    -9.3155	   -13.4277	
     2.2659	    -1.8463	    -7.1335	     2.5177	    -9.8190	    -7.6370	   -15.8615	    -7.6370	   -10.4904	   -14.7705	
     1.6785	    -2.4338	    -6.4621	     1.6785	   -11.3297	    -8.6441	   -16.5329	    -8.7280	   -11.6653	   -16.1133	
     1.1749	    -3.0212	    -5.4550	     0.9232	   -12.3367	    -9.6512	   -16.9525	    -9.9869	   -12.8403	   -17.2882	
     0.6714	    -3.7766	    -4.5319	     0.0839	   -12.9242	   -10.8261	   -17.0364	   -11.2457	   -14.0152	   -18.3792	
     0.0000	    -4.6158	    -3.8605	    -0.6714	   -13.1760	   -12.0010	   -16.7007	   -12.5046	   -15.0223	   -19.1345	
    -0.5875	    -5.5389	    -3.7766	    -1.3428	   -12.8403	   -13.0081	   -15.7776	   -13.5956	   -15.7776	   -19.4702	
    -1.0071	    -6.2943	    -3.8605	    -1.6785	   -11.9171	   -13.5117	   -14.1830	   -14.1830	   -16.1133	   -19.3024	
    -1.0910	    -6.7978	    -4.1122	    -1.4267	   -10.4065	   -13.3438	   -11.8332	   -14.0152	   -15.7776	   -18.3792	
    -0.6714	    -6.7139	    -4.0283	    -0.4196	    -8.2245	   -12.3367	    -8.8120	   -13.0081	   -14.6866	   -16.7007	
     0.4196	    -6.0425	    -3.5248	     1.3428	    -5.6229	   -10.4904	    -5.3711	   -11.3297	   -12.9242	   -14.3509	
     2.0142	    -4.5319	    -2.4338	     3.5248	    -2.3499	    -8.0566	    -1.5945	    -8.8959	   -10.6583	   -11.4975	
     4.1122	    -2.2659	    -0.4196	     6.0425	     1.4267	    -5.2032	     2.2659	    -6.2103	    -7.9727	    -8.3923	
     6.4621	     0.6714	     2.6855	     8.6441	     6.0425	    -2.1820	     6.0425	    -3.4409	    -5.2032	    -5.2872	
     8.8120	     4.2801	     6.6299	    10.9100	    11.3297	     0.5875	     9.6512	    -0.7553	    -2.6016	    -2.5177	
    11.0779	     8.0566	    11.1618	    12.8403	    16.8686	     2.9373	    12.8403	     1.4267	    -0.2518	    -0.2518	
    13.0081	    11.7493	    15.5258	    14.2670	    21.9879	     4.6997	    15.4419	     3.1052	     1.5106	     1.4267	
    14.5187	    14.8544	    19.1345	    15.1901	    26.1002	     5.7068	    17.2043	     4.1962	     2.6855	     2.3499	
    15.4419	    16.9525	    21.3165	    15.4419	    28.5339	     5.9586	    17.9596	     4.5319	     3.1891	     2.4338	
    15.8615	    18.0435	    21.9040	    15.2740	    29.2053	     5.6229	    17.7078	     4.2801	     3.0212	     1.8463	
    15.6937	    17.9596	    20.8969	    14.6027	    28.2822	     4.6997	    16.4490	     3.4409	     2.1820	     0.6714	
    15.1062	    17.0364	    18.5471	    13.5117	    25.9323	     3.3569	    14.4348	     2.1820	     0.8392	    -1.0071	
    14.0152	    15.3580	    15.1901	    12.0850	    22.6593	     1.6785	    11.6653	     0.5875	    -0.9232	    -2.9373	
    12.5885	    13.0920	    11.2457	    10.4065	    18.7149	    -0.2518	     8.4763	    -1.3428	    -3.0212	    -5.0354	
    10.9100	    10.6583	     6.9656	     8.4763	    14.6027	    -2.4338	     5.1193	    -3.4409	    -5.2032	    -7.0496	
     9.0637	     8.3084	     3.0212	     6.4621	    10.4904	    -4.6158	     2.0142	    -5.6229	    -7.4692	    -8.8959	
     7.3013	     6.1264	    -0.5035	     4.5319	     6.7978	    -6.7139	    -0.7553	    -7.5531	    -9.5673	   -10.3226	
     5.7068	     4.3640	    -3.1891	     2.9373	     3.6087	    -8.4763	    -2.8534	    -9.2316	   -11.3297	   -11.3297	
     4.5319	     3.2730	    -4.8676	     1.6785	     1.0071	    -9.9030	    -4.3640	   -10.4065	   -12.6724	   -11.6653	
     3.7766	     2.8534	    -5.6229	     0.9232	    -0.9232	   -10.8261	    -5.3711	   -11.0779	   -13.5117	   -11.5814	
     3.5248	     2.9373	    -5.4550	     0.6714	    -2.4338	   -11.2457	    -6.0425	   -11.2457	   -13.7634	   -10.9100	
     3.6087	     3.4409	    -4.4479	     0.6714	    -3.3569	   -11.1618	    -6.3782	   -10.9100	   -13.6795	    -9.9030	
     3.9444	     4.1962	    -2.9373	     1.0071	    -4.0283	   -10.8261	    -6.5460	   -10.3226	   -13.1760	    -8.7280	
     4.4479	     5.0354	    -1.1749	     1.5106	    -4.3640	   -10.2386	    -6.5460	    -9.5673	   -12.4207	    -7.5531	
     4.7836	     5.7907	     0.7553	     2.0142	    -4.5319	    -9.6512	    -6.5460	    -8.8959	   -11.6653	    -6.5460	
     4.9515	     6.4621	     2.6016	     2.3499	    -4.6158	    -8.9798	    -6.7139	    -8.3084	   -10.9940	    -5.8746	
     4.8676	     6.9656	     4.2801	     2.6016	    -4.5319	    -8.3923	    -7.0496	    -7.8888	   -10.4904	    -5.6229	
     4.4479	     7.2174	     5.7068	     2.6855	    -4.1962	    -7.8888	    -7.4692	    -7.7209	   -10.1547	    -5.7907	
     3.9444	     7.3013	     6.6299	     2.6016	    -3.6926	    -7.4692	    -7.8049	    -7.6370	    -9.9030	    -6.2943	
     3.3569	     7.1335	     7.0496	     2.4338	    -2.8534	    -6.9656	    -7.8049	    -7.5531	    -9.8190	    -7.0496	
     2.8534	     6.7978	     6.9656	     2.3499	    -1.5945	    -6.3782	    -7.1335	    -7.4692	    -9.6512	    -7.8049	
     2.5177	     6.3782	     6.6299	     2.4338	    -0.0839	    -5.6229	    -5.7068	    -7.2174	    -9.3994	    -8.4763	
     2.4338	     6.0425	     6.2103	     2.9373	     1.7624	    -4.5319	    -3.6087	    -6.5460	    -8.8120	    -8.8959	
     2.6855	     5.8746	     6.0425	     3.9444	     3.6926	    -3.1891	    -1.0910	    -5.6229	    -7.9727	    -8.8120	
     3.1052	     5.8746	     6.1264	     5.4550	     5.5389	    -1.5945	     1.5945	    -4.2801	    -6.7978	    -8.2245	
     3.8605	     5.9586	     6.5460	     7.3013	     7.0496	     0.0000	     4.0283	    -2.7695	    -5.3711	    -7.1335	
     4.6158	     6.2103	     7.0496	     9.2316	     8.3084	     1.3428	     6.1264	    -1.0910	    -3.7766	    -5.7907	
     5.5389	     6.5460	     7.7209	    11.1618	     9.3155	     2.4338	     7.7209	     0.5875	    -2.1820	    -4.2801	
     6.3782	     6.8817	     8.2245	    13.0081	    10.1547	     3.3569	     8.9798	     2.1820	    -0.6714	    -2.6016	
     7.1335	     7.3013	     8.3923	    14.7705	    10.9940	     4.0283	     9.7351	     3.7766	     0.8392	    -1.0071	
     7.7209	     7.7209	     8.0566	    16.3651	    11.7493	     4.6158	    10.1547	     5.2872	     2.1820	     0.5035	
     8.1406	     7.9727	     7.2174	    17.7078	    12.3367	     5.2032	    10.2386	     6.6299	     3.4409	     1.8463	
     8.3084	     7.9727	     5.6229	    18.6310	    12.6724	     5.7068	     9.9869	     7.6370	     4.3640	     2.9373	
     8.3923	     7.6370	     3.4409	    19.2184	    12.7563	     6.0425	     9.5673	     8.3923	     5.0354	     3.6926	
     8.3923	     7.0496	     0.8392	    19.3024	    12.5046	     6.3782	     8.8959	     8.8120	     5.3711	     4.1122	
     8.4763	     6.2103	    -2.0142	    19.0506	    11.9171	     6.5460	     8.2245	     8.8959	     5.3711	     4.3640	
     8.6441	     5.2872	    -4.7836	    18.6310	    10.9100	     6.6299	     7.3853	     8.5602	     5.0354	     4.2801	
     8.9798	     4.2801	    -7.2174	    18.0435	     9.3994	     6.6299	     6.5460	     7.9727	     4.4479	     3.9444	
     9.3155	     3.4409	    -8.8959	    17.3721	     7.3853	     6.5460	     5.4550	     7.0496	     3.5248	     3.3569	
     9.6512	     2.7695	    -9.4833	    16.4490	     4.8676	     6.2103	     4.1962	     5.7907	     2.2659	     2.4338	
     9.8190	     2.3499	    -8.9798	    15.2740	     1.6785	     5.6229	     2.6016	     4.1962	     0.6714	     1.1749	
     9.7351	     2.0981	    -7.5531	    13.6795	    -2.0142	     4.7836	     0.6714	     2.4338	    -1.3428	    -0.4196	
     9.3155	     1.8463	    -5.8746	    11.8332	    -6.2103	     3.6087	    -1.5106	     0.5875	    -3.6087	    -2.2659	
     8.6441	     1.5106	    -4.5319	     9.8190	   -10.6583	     2.3499	    -3.9444	    -1.2589	    -6.0425	    -4.2801	
     7.6370	     1.0071	    -3.8605	     7.8049	   -15.0223	     1.0071	    -6.2943	    -2.8534	    -8.4763	    -6.1264	
     6.5460	     0.5035	    -3.6087	     6.0425	   -19.0506	    -0.0839	    -8.4763	    -4.1962	   -10.7422	    -7.7209	
     5.6229	     0.0000	    -3.5248	     4.7836	   -21.9879	    -0.9232	   -10.0708	    -5.2032	   -12.5046	    -8.8120	
     5.0354	    -0.1678	    -3.1052	     4.1962	   -23.4985	    -1.3428	   -10.9940	    -5.8746	   -13.7634	    -9.3155	
     4.7836	     0.0839	    -2.0142	     4.1962	   -23.1628	    -1.3428	   -11.0779	    -6.0425	   -14.3509	    -9.2316	
     4.8676	     0.5875	    -0.5035	     4.6997	   -20.9808	    -0.9232	   -10.4904	    -6.0425	   -14.1830	    -8.7280	
     5.2872	     1.1749	     1.0910	     5.3711	   -17.2043	    -0.4196	    -9.3155	    -5.7907	   -13.5117	    -7.8888	
     5.7068	     1.6785	     2.2659	     6.2943	   -12.5046	     0.1678	    -7.8049	    -5.5389	   -12.4207	    -6.9656	
     6.2943	     1.9302	     2.6855	     7.3853	    -7.9727	     0.7553	    -6.2943	    -5.1193	   -11.0779	    -5.9586	
     6.8817	     2.0142	     2.2659	     8.6441	    -4.2801	     1.3428	    -5.0354	    -4.6158	    -9.7351	    -4.9515	
     7.5531	     2.0981	     1.1749	    10.2386	    -2.0142	     2.1820	    -3.8605	    -3.8605	    -8.1406	    -3.7766	
     8.6441	     2.2659	    -0.1678	    12.1689	    -1.2589	     3.2730	    -3.0212	    -2.6855	    -6.2103	    -2.5177	
    10.0708	     2.9373	    -1.2589	    14.4348	    -1.6785	     4.6158	    -2.4338	    -1.0071	    -3.7766	    -1.1749	
    11.7493	     3.9444	    -1.5945	    16.8686	    -2.6855	     6.2103	    -2.0981	     1.0071	    -0.9232	     0.3357	
    13.6795	     5.3711	    -1.0910	    19.1345	    -3.6087	     7.7209	    -2.0142	     3.1052	     2.2659	     1.6785	
    15.5258	     6.7978	     0.2518	    21.0648	    -4.1122	     8.9798	    -2.3499	     5.1193	     5.3711	     2.6855	
    17.0364	     8.0566	     1.8463	    22.4075	    -4.0283	     9.8190	    -3.1891	     6.6299	     7.9727	     3.1891	
    17.8757	     8.8959	     3.4409	    23.0789	    -3.3569	     9.9030	    -4.3640	     7.4692	     9.6512	     3.1052	
    18.1274	     9.1476	     4.5319	    22.9950	    -2.3499	     9.4833	    -5.6229	     7.5531	    10.4065	     2.4338	
    17.7078	     8.8959	     5.2032	    22.3236	    -1.0910	     8.4763	    -6.8817	     6.8817	    10.0708	     1.2589	
    16.7847	     8.3084	     5.3711	    21.1487	     0.1678	     7.0496	    -7.8049	     5.6229	     8.8959	    -0.0839	
    15.3580	     7.3853	     5.4550	    19.5541	     1.4267	     5.3711	    -8.2245	     3.9444	     7.1335	    -1.6785	
    13.8474	     6.2943	     5.6229	    17.7917	     2.8534	     3.6087	    -8.0566	     2.1820	     5.0354	    -3.1052	
    12.4207	     5.2032	     5.8746	    15.9454	     4.2801	     1.9302	    -7.2174	     0.3357	     2.9373	    -4.3640	
    11.0779	     4.0283	     6.2103	    14.0152	     5.7907	     0.3357	    -6.0425	    -1.2589	     0.9232	    -5.2872	
     9.9869	     2.7695	     6.2103	    12.0850	     7.0496	    -1.1749	    -4.6158	    -2.6016	    -0.8392	    -5.8746	
     9.0637	     1.5106	     5.9586	    10.4065	     8.0566	    -2.4338	    -3.2730	    -3.7766	    -2.3499	    -6.2103	
     8.3923	     0.3357	     5.2872	     8.8120	     8.6441	    -3.5248	    -2.1820	    -4.6158	    -3.5248	    -6.2943	
     7.8888	    -0.8392	     4.3640	     7.4692	     8.6441	    -4.4479	    -1.3428	    -5.2872	    -4.4479	    -6.2943	
[Epoch Header]
[Trial Type]	23
[Accept]	1
[Correct]	0
[RT]	 0.000
[Resp]	0
[Epoch Data]
    13.9313	     1.8463	    -7.3853	     1.0071	    -0.3357	     6.0425	     3.6926	     5.4550	     7.8888	     3.9444	
    14.3509	     2.1820	    -7.1335	     1.1749	    -1.3428	     6.2103	     3.6926	     5.1193	     7.0496	     3.6087	
    15.0223	     3.1891	    -4.8676	     1.5106	    -0.5875	     6.6299	     4.4479	     5.0354	     6.4621	     3.5248	
    15.7776	     4.6997	    -1.2589	     2.0981	     1.7624	     7.2174	     5.9586	     5.0354	     5.8746	     3.6087	
    16.7007	     6.3782	     3.0212	     2.7695	     5.1193	     7.8049	     7.8049	     5.0354	     5.3711	     3.6926	
    17.7078	     7.9727	     6.9656	     3.3569	     8.7280	     8.2245	     9.4833	     4.9515	     4.9515	     3.7766	
    18.7149	     9.2316	     9.8190	     3.8605	    11.8332	     8.5602	    10.7422	     4.8676	     4.6158	     3.7766	
    19.8059	    10.3226	    11.4975	     4.3640	    14.0152	     8.7280	    11.4136	     4.8676	     4.2801	     3.7766	
    20.8969	    11.0779	    12.0010	     4.6997	    15.2740	     8.8120	    11.4975	     4.7836	     4.1122	     3.6926	
    21.9879	    11.7493	    11.7493	     5.0354	    15.6097	     8.7280	    10.9940	     4.6158	     3.8605	     3.5248	
    22.8271	    12.2528	    10.9940	     5.0354	    15.1901	     8.3084	    10.1547	     4.2801	     3.6087	     3.1052	
    23.4146	    12.6724	    10.1547	     4.8676	    14.3509	     7.6370	     9.0637	     3.7766	     3.1891	     2.4338	
    23.6664	    12.9242	     9.3994	     4.3640	    13.0920	     6.5460	     7.8049	     3.0212	     2.5177	     1.4267	
    23.5825	    13.0920	     8.8959	     3.6087	    11.5814	     5.2032	     6.2943	     2.0981	     1.6785	     0.1678	
    23.2468	    13.1760	     8.6441	     2.6016	     9.9030	     3.6087	     4.6997	     1.0910	     0.8392	    -1.1749	
    22.6593	    13.0920	     8.5602	     1.5945	     8.0566	     2.0981	     3.1052	     0.0839	     0.1678	    -2.5177	
    21.9879	    12.7563	     8.3923	     0.7553	     6.2943	     0.8392	     1.6785	    -0.6714	    -0.2518	    -3.6087	
    21.2326	    12.3367	     8.0566	     0.0839	     4.6997	    -0.0839	     0.4196	    -1.1749	    -0.3357	    -4.2801	
    20.5612	    11.8332	     7.5531	    -0.1678	     3.1891	    -0.5035	    -0.5875	    -1.3428	     0.0000	    -4.6158	
    19.9738	    11.2457	     6.8817	    -0.0839	     2.0981	    -0.3357	    -1.1749	    -1.1749	     0.5875	    -4.4479	
    19.6381	    10.7422	     6.2103	     0.4196	     1.5106	     0.2518	    -1.5106	    -0.6714	     1.4267	    -4.0283	
    19.5541	    10.4065	     5.7068	     1.0910	     1.5106	     1.1749	    -1.4267	     0.1678	     2.4338	    -3.2730	
    19.6381	    10.2386	     5.3711	     2.0142	     2.2659	     2.2659	    -1.0910	     1.1749	     3.4409	    -2.4338	
    19.8059	     9.9869	     5.2032	     2.7695	     3.5248	     3.1052	    -0.5875	     2.0981	     4.1962	    -1.5945	
    19.8898	     9.7351	     5.0354	     3.4409	     5.1193	     3.6926	    -0.1678	     2.7695	     4.6997	    -1.0910	
    19.8898	     9.3994	     4.7836	     3.7766	     6.6299	     3.7766	     0.1678	     3.1052	     4.6997	    -0.9232	
    19.7220	     9.0637	     4.3640	     4.0283	     7.5531	     3.3569	     0.2518	     3.1052	     4.4479	    -1.0910	
    19.5541	     8.8959	     3.7766	     4.1122	     7.7209	     2.6016	     0.1678	     2.7695	     3.9444	    -1.4267	
    19.5541	     8.9798	     3.1052	     4.2801	     7.1335	     1.8463	     0.0000	     2.4338	     3.4409	    -1.9302	
    19.8059	     9.3994	     2.5177	     4.5319	     6.0425	     1.1749	    -0.1678	     2.0981	     3.1052	    -2.2659	
    20.3934	    10.0708	     2.2659	     4.9515	     4.9515	     0.8392	    -0.2518	     1.8463	     3.0212	    -2.6016	
    21.3165	    10.9940	     2.5177	     5.4550	     4.1122	     0.8392	    -0.1678	     1.8463	     3.1052	    -2.6855	
    22.5754	    12.1689	     3.5248	     6.2103	     3.8605	     1.2589	     0.2518	     2.0142	     3.3569	    -2.5177	
    24.0860	    13.4277	     5.1193	     7.0496	     4.1122	     2.0142	     0.8392	     2.2659	     3.6926	    -2.1820	
    25.5966	    14.6866	     7.2174	     7.9727	     4.8676	     3.0212	     1.5945	     2.6855	     4.0283	    -1.6785	
    27.0233	    15.8615	     9.3994	     8.8959	     5.7907	     4.2801	     2.4338	     3.2730	     4.2801	    -1.0071	
    28.2822	    16.7007	    11.3297	     9.7351	     6.6299	     5.5389	     3.2730	     3.8605	     4.2801	    -0.2518	
    29.2053	    17.2882	    12.7563	    10.3226	     7.2174	     6.7139	     3.8605	     4.5319	     4.0283	     0.5035	
    29.7089	    17.4561	    13.5956	    10.6583	     7.3853	     7.7209	     4.3640	     5.0354	     3.5248	     1.2589	
    29.8767	    17.2882	    13.6795	    10.6583	     7.2174	     8.5602	     4.6158	     5.5389	     2.7695	     1.8463	
    29.7089	    16.7847	    13.3438	    10.4904	     6.8817	     9.2316	     4.8676	     5.8746	     1.9302	     2.4338	
    29.2892	    16.2811	    12.7563	    10.2386	     6.4621	     9.9030	     5.2872	     6.2943	     1.3428	     3.1052	
    28.7857	    15.7776	    12.0850	    10.0708	     6.1264	    10.5743	     5.7907	     6.7978	     1.1749	     3.6926	
    28.2822	    15.3580	    11.4136	    10.0708	     6.0425	    11.2457	     6.4621	     7.3013	     1.5106	     4.3640	
    27.7786	    15.1062	    10.9100	    10.2386	     6.1264	    12.0850	     7.3013	     7.9727	     2.3499	     5.0354	
    27.3590	    15.0223	    10.4904	    10.4904	     6.4621	    12.8403	     8.2245	     8.6441	     3.5248	     5.6229	
    26.9394	    15.0223	    10.3226	    10.9940	     6.9656	    13.5117	     9.1476	     9.3155	     4.9515	     6.1264	
    26.4359	    15.0223	    10.3226	    11.4975	     7.5531	    14.0991	    10.0708	     9.9030	     6.4621	     6.4621	
    25.9323	    14.9384	    10.4904	    12.0010	     8.0566	    14.6027	    10.8261	    10.4065	     8.0566	     6.6299	
    25.3448	    14.8544	    10.6583	    12.4207	     8.6441	    14.7705	    11.4136	    10.8261	     9.8190	     6.5460	
    24.5056	    14.4348	    10.7422	    12.5885	     8.8959	    14.7705	    11.7493	    10.9940	    11.5814	     6.2943	
    23.4985	    13.8474	    10.4065	    12.4207	     8.6441	    14.3509	    11.7493	    10.9940	    13.2599	     5.6229	
    22.1558	    12.7563	     9.4833	    11.7493	     7.4692	    13.4277	    11.0779	    10.7422	    14.6027	     4.6158	
    20.5612	    11.4136	     7.7209	    10.5743	     5.2032	    12.1689	     9.9030	    10.0708	    15.3580	     3.2730	
    18.6310	     9.5673	     5.2032	     8.8959	     1.5945	    10.4904	     7.9727	     8.9798	    15.4419	     1.5945	
    16.4490	     7.4692	     2.0142	     6.5460	    -3.1891	     8.3923	     5.4550	     7.6370	    14.8544	    -0.1678	
    14.0991	     5.1193	    -1.6785	     3.6926	    -8.8959	     6.1264	     2.3499	     6.0425	    13.5956	    -1.9302	
    11.8332	     2.6855	    -5.5389	     0.4196	   -15.0223	     3.6087	    -1.2589	     4.2801	    11.9171	    -3.6926	
     9.7351	     0.4196	    -9.0637	    -3.1052	   -20.8969	     1.1749	    -5.0354	     2.6016	    10.1547	    -5.0354	
     8.0566	    -1.5106	   -11.7493	    -6.4621	   -25.5966	    -1.0910	    -8.8120	     1.0071	     8.3923	    -6.0425	
     6.7139	    -2.7695	   -13.0920	    -9.4833	   -28.2822	    -3.0212	   -12.1689	    -0.1678	     6.9656	    -6.5460	
     5.9586	    -3.2730	   -12.8403	   -11.8332	   -28.2822	    -4.3640	   -14.6027	    -1.0910	     5.9586	    -6.5460	
     5.5389	    -3.1891	   -10.9100	   -13.5956	   -25.4288	    -5.2032	   -15.6937	    -1.7624	     5.3711	    -6.0425	
     5.3711	    -2.6016	    -7.8888	   -14.7705	   -20.1416	    -5.7068	   -15.2740	    -2.3499	     5.0354	    -5.2872	
     5.2872	    -1.9302	    -4.1962	   -15.6097	   -13.1760	    -5.8746	   -13.2599	    -2.9373	     4.8676	    -4.4479	
     5.0354	    -1.3428	    -0.7553	   -16.3651	    -5.6229	    -5.9586	   -10.0708	    -3.7766	     4.6997	    -3.6926	
     4.4479	    -1.1749	     1.8463	   -16.8686	     1.5945	    -6.2103	    -6.2943	    -4.7836	     4.1962	    -3.1891	
     3.6926	    -1.4267	     3.1052	   -17.3721	     7.4692	    -6.6299	    -2.4338	    -5.9586	     3.4409	    -3.0212	
     2.7695	    -2.0142	     2.9373	   -17.6239	    11.4136	    -7.2174	     0.8392	    -7.3853	     2.4338	    -3.1891	
     1.9302	    -3.0212	     1.3428	   -17.6239	    13.2599	    -8.1406	     3.1891	    -8.8959	     1.1749	    -3.6926	
     1.3428	    -4.2801	    -1.3428	   -17.2043	    13.0920	    -9.0637	     4.5319	   -10.2386	    -0.0839	    -4.1962	
     1.1749	    -5.4550	    -4.6158	   -16.1972	    11.2457	    -9.6512	     4.9515	   -11.2457	    -1.1749	    -4.6997	
     1.5106	    -6.5460	    -7.9727	   -14.6027	     8.4763	    -9.8190	     4.7836	   -11.5814	    -1.7624	    -4.8676	
     2.4338	    -7.1335	   -10.6583	   -12.5046	     5.7068	    -9.2316	     4.3640	   -11.2457	    -1.7624	    -4.6158	
     3.9444	    -7.0496	   -12.4207	   -10.1547	     3.6087	    -7.9727	     4.0283	   -10.1547	    -1.1749	    -3.8605	
     5.9586	    -6.2103	   -12.9242	    -7.5531	     2.9373	    -6.0425	     4.0283	    -8.3923	    -0.0839	    -2.6016	
     8.3923	    -4.6158	   -12.1689	    -5.0354	     3.7766	    -3.8605	     4.4479	    -6.2103	     1.4267	    -1.0071	
    11.0779	    -2.4338	   -10.4065	    -2.7695	     5.9586	    -1.3428	     5.2032	    -3.7766	     3.1891	     0.8392	
    13.8474	     0.1678	    -7.8888	    -0.8392	     9.0637	     1.1749	     6.2943	    -1.2589	     5.0354	     2.9373	
    16.6168	     3.0212	    -4.7836	     0.7553	    12.4207	     3.6087	     7.5531	     1.0910	     6.8817	     5.0354	
    19.2184	     6.0425	    -1.0910	     2.0142	    15.3580	     5.9586	     8.8120	     3.3569	     8.5602	     7.2174	
    21.5683	     8.9798	     3.1891	     3.1052	    17.7078	     8.1406	    10.0708	     5.3711	     9.9030	     9.1476	
    23.4985	    11.5814	     7.8888	     3.9444	    19.0506	     9.9869	    11.0779	     7.0496	    10.8261	    10.7422	
    24.7574	    13.5956	    12.5046	     4.3640	    19.4702	    11.4136	    11.6653	     8.1406	    11.3297	    11.8332	
    25.1770	    14.6866	    16.3651	     4.2801	    18.9667	    12.1689	    11.7493	     8.5602	    11.1618	    12.2528	
    24.8413	    14.7705	    18.8828	     3.6087	    17.6239	    12.2528	    11.2457	     8.3923	    10.4065	    12.0850	
    23.7503	    13.9313	    19.8898	     2.2659	    15.5258	    11.6653	    10.1547	     7.6370	     9.3155	    11.1618	
    22.1558	    12.3367	    19.6381	     0.5035	    12.9242	    10.4904	     8.8120	     6.4621	     7.9727	     9.9030	
    20.4773	    10.5743	    18.2953	    -1.5106	    10.2386	     8.8959	     7.3013	     5.1193	     6.7139	     8.3923	
    18.8828	     8.8959	    16.4490	    -3.3569	     7.5531	     7.2174	     5.8746	     3.7766	     5.4550	     6.7978	
    17.5400	     7.6370	    14.3509	    -4.8676	     5.2032	     5.6229	     4.6997	     2.5177	     4.5319	     5.1193	
    16.3651	     6.7978	    12.0010	    -5.9586	     2.9373	     4.1122	     3.6087	     1.3428	     3.6087	     3.6087	
    15.4419	     6.2103	     9.5673	    -6.6299	     0.7553	     2.8534	     2.5177	     0.1678	     2.7695	     1.9302	
    14.4348	     5.6229	     7.0496	    -6.7978	    -1.4267	     1.7624	     1.4267	    -0.9232	     1.9302	     0.3357	
    13.5117	     4.8676	     4.4479	    -6.7139	    -3.7766	     0.9232	     0.3357	    -2.0142	     1.0910	    -1.3428	
    12.5046	     3.9444	     1.8463	    -6.2943	    -6.0425	     0.2518	    -0.8392	    -3.0212	     0.2518	    -2.7695	
    11.5814	     2.7695	    -0.6714	    -5.7907	    -8.3084	    -0.1678	    -1.8463	    -3.8605	    -0.5035	    -4.1122	
    10.6583	     1.3428	    -3.0212	    -5.2032	   -10.2386	    -0.4196	    -2.8534	    -4.4479	    -1.1749	    -5.1193	
     9.8190	     0.0000	    -5.1193	    -4.7836	   -11.7493	    -0.6714	    -3.6926	    -4.9515	    -1.6785	    -5.8746	
     9.3994	    -1.2589	    -6.7978	    -4.4479	   -12.5885	    -0.7553	    -4.3640	    -5.1193	    -1.9302	    -6.1264	
     9.3155	    -2.0142	    -7.9727	    -4.0283	   -12.5046	    -0.6714	    -4.7836	    -5.0354	    -1.7624	    -5.7907	
     9.8190	    -2.1820	    -8.4763	    -3.5248	   -11.4975	    -0.2518	    -4.9515	    -4.5319	    -1.0910	    -4.8676	
    10.8261	    -1.5945	    -8.2245	    -2.6855	    -9.7351	     0.5035	    -4.7836	    -3.6087	     0.0839	    -3.3569	
    12.4207	    -0.4196	    -7.2174	    -1.5106	    -7.3013	     1.6785	    -4.3640	    -2.2659	     1.7624	    -1.2589	
    14.3509	     1.1749	    -5.5389	     0.0000	    -4.6158	     3.1052	    -3.6926	    -0.6714	     3.8605	     1.0910	
    16.4490	     3.1052	    -3.3569	     1.7624	    -1.9302	     4.6158	    -2.6016	     1.1749	     6.1264	     3.6926	
    18.5471	     5.0354	    -0.8392	     3.6926	     0.7553	     6.2103	    -1.2589	     3.1891	     8.5602	     6.2103	
    20.4773	     6.8817	     1.8463	     5.6229	     3.1052	     7.7209	     0.2518	     5.1193	    10.7422	     8.3923	
    21.9879	     8.4763	     4.4479	     7.3013	     5.0354	     8.9798	     1.6785	     6.7978	    12.5885	    10.1547	
    22.9950	     9.6512	     6.6299	     8.6441	     6.4621	     9.8190	     2.8534	     8.0566	    13.7634	    11.1618	
    23.4146	    10.2386	     8.1406	     9.5673	     7.3013	    10.3226	     3.6087	     8.7280	    14.1830	    11.4136	
    23.2468	    10.3226	     8.8120	     9.8190	     7.4692	    10.3226	     3.8605	     8.8120	    13.9313	    10.9100	
    22.6593	    10.0708	     8.8120	     9.5673	     7.2174	    10.0708	     3.6926	     8.3084	    13.0920	     9.7351	
    21.7361	     9.6512	     8.2245	     8.8959	     6.6299	     9.6512	     3.1891	     7.3853	    11.7493	     8.1406	
    20.6451	     9.1476	     7.4692	     7.8049	     6.0425	     9.1476	     2.5177	     6.2103	    10.2386	     6.2103	
    19.4702	     8.6441	     6.7978	     6.4621	     5.7068	     8.5602	     1.8463	     5.0354	     8.6441	     4.2801	
    18.2953	     8.2245	     6.3782	     5.0354	     5.7907	     8.0566	     1.1749	     3.8605	     7.1335	     2.3499	
    17.1204	     7.8888	     6.2943	     3.4409	     6.2943	     7.6370	     0.5035	     2.7695	     5.6229	     0.5035	
    15.9454	     7.4692	     6.3782	     1.9302	     7.2174	     7.2174	    -0.0839	     1.8463	     4.2801	    -1.0071	
    14.6866	     6.9656	     6.4621	     0.4196	     8.2245	     6.7139	    -0.5875	     1.0071	     3.0212	    -2.3499	
    13.4277	     6.2103	     6.3782	    -0.9232	     9.0637	     6.2103	    -1.0910	     0.3357	     1.8463	    -3.2730	
    12.1689	     5.3711	     5.8746	    -2.0981	     9.5673	     5.7068	    -1.5945	    -0.1678	     0.7553	    -3.8605	
    10.9940	     4.4479	     5.2032	    -3.0212	     9.3994	     5.2872	    -1.9302	    -0.3357	    -0.0839	    -3.9444	
     9.9869	     3.6087	     4.1962	    -3.5248	     8.7280	     5.0354	    -2.0981	    -0.2518	    -0.5875	    -3.6087	
     9.2316	     3.0212	     3.0212	    -3.6087	     7.4692	     4.9515	    -1.9302	     0.1678	    -0.8392	    -2.7695	
     8.7280	     2.6016	     1.7624	    -3.1891	     5.6229	     5.2032	    -1.5106	     0.8392	    -0.7553	    -1.6785	
     8.7280	     2.6016	     0.3357	    -2.3499	     3.1891	     5.6229	    -0.8392	     1.9302	    -0.3357	    -0.2518	
     8.9798	     2.7695	    -1.3428	    -1.0910	     0.0000	     6.4621	    -0.1678	     3.1891	     0.5875	     1.1749	
     9.5673	     3.1891	    -3.2730	     0.3357	    -4.0283	     7.3853	     0.2518	     4.6997	     2.0142	     2.6855	
    10.2386	     3.5248	    -5.6229	     1.7624	    -9.0637	     8.5602	     0.2518	     6.2943	     3.9444	     3.9444	
    10.7422	     3.6087	    -8.3923	     3.0212	   -15.1062	     9.6512	    -0.4196	     7.8049	     6.1264	     4.8676	
    10.9940	     3.2730	   -11.5814	     3.9444	   -21.9040	    10.4904	    -1.7624	     8.8959	     8.2245	     5.2872	
    10.7422	     2.5177	   -15.0223	     4.2801	   -28.9536	    10.9940	    -3.7766	     9.5673	     9.9869	     5.1193	
    10.0708	     1.1749	   -18.2114	     4.1962	   -35.6674	    10.9940	    -6.0425	     9.6512	    11.2457	     4.2801	
     8.8959	    -0.5035	   -20.8130	     3.7766	   -40.8707	    10.6583	    -8.3084	     9.2316	    11.6653	     3.0212	
     7.4692	    -2.3499	   -22.4075	     3.0212	   -43.4723	     9.8190	    -9.9869	     8.3084	    11.4136	     1.4267	
     5.7907	    -4.1962	   -22.7432	     2.0981	   -42.6331	     8.7280	   -10.7422	     7.0496	    10.4904	    -0.4196	
     4.1122	    -5.7907	   -21.4844	     1.2589	   -37.7655	     7.4692	   -10.3226	     5.5389	     9.1476	    -2.1820	
     2.5177	    -7.0496	   -18.7988	     0.5035	   -29.0375	     6.1264	    -8.7280	     3.9444	     7.5531	    -3.7766	
     1.3428	    -7.8049	   -14.8544	     0.0839	   -17.2882	     4.9515	    -6.0425	     2.5177	     6.0425	    -4.8676	
     0.5875	    -8.1406	   -10.3226	     0.0839	    -4.1122	     3.9444	    -2.6016	     1.2589	     4.8676	    -5.4550	
     0.2518	    -7.9727	    -5.6229	     0.5035	     8.6441	     3.3569	     1.1749	     0.3357	     4.0283	    -5.3711	
     0.3357	    -7.3853	    -1.2589	     1.2589	    19.6381	     3.1052	     4.9515	    -0.1678	     3.6926	    -4.7836	
     0.8392	    -6.5460	     2.6855	     2.0142	    27.8625	     3.1891	     8.3923	    -0.3357	     3.6926	    -3.6926	
     1.5106	    -5.2872	     6.5460	     2.7695	    33.0658	     3.6087	    11.2457	    -0.1678	     4.0283	    -2.3499	
     2.4338	    -3.8605	    10.3226	     3.3569	    35.5835	     4.2801	    13.3438	     0.0839	     4.4479	    -0.9232	
     3.4409	    -2.1820	    14.0152	     3.6087	    35.8353	     4.9515	    14.6027	     0.5035	     4.9515	     0.4196	
     4.4479	    -0.5035	    17.0364	     3.6926	    34.4925	     5.7068	    15.1062	     0.9232	     5.4550	     1.5945	
     5.5389	     1.0071	    19.1345	     3.6926	    32.0587	     6.4621	    14.8544	     1.3428	     5.8746	     2.5177	
     6.4621	     2.4338	    19.9738	     3.6926	    28.8696	     7.1335	    13.9313	     1.8463	     6.4621	     3.3569	
     7.3013	     3.6087	    19.8059	     3.8605	    25.2609	     7.8888	    12.3367	     2.2659	     6.9656	     3.9444	
     7.8888	     4.5319	    18.7149	     4.0283	    21.5683	     8.4763	    10.3226	     2.5177	     7.3853	     4.3640	
     8.1406	     5.2872	    17.1204	     4.2801	    17.8757	     8.8959	     8.0566	     2.6855	     7.6370	     4.3640	
     7.8888	     5.7907	    15.2740	     4.4479	    14.3509	     8.8959	     5.5389	     2.5177	     7.6370	     4.0283	
     7.3853	     6.0425	    13.2599	     4.5319	    11.0779	     8.6441	     3.1891	     2.1820	     7.3013	     3.4409	
     6.6299	     6.1264	    11.3297	     4.4479	     8.2245	     8.1406	     1.1749	     1.5945	     6.7978	     2.5177	
     5.8746	     6.0425	     9.6512	     4.0283	     5.9586	     7.4692	    -0.4196	     1.0071	     5.9586	     1.5945	
     5.2872	     5.8746	     8.2245	     3.3569	     4.1962	     6.7139	    -1.5945	     0.3357	     5.0354	     0.7553	
     4.6997	     5.7907	     7.0496	     2.4338	     3.0212	     6.0425	    -2.0981	    -0.3357	     3.8605	     0.0000	
     4.2801	     5.6229	     6.0425	     1.0910	     2.4338	     5.3711	    -2.1820	    -1.0071	     2.6016	    -0.5035	
     3.9444	     5.4550	     5.2872	    -0.4196	     2.2659	     4.8676	    -1.6785	    -1.5945	     1.2589	    -0.8392	
     3.5248	     5.2872	     4.6158	    -1.9302	     2.4338	     4.5319	    -0.8392	    -2.0142	    -0.1678	    -0.9232	
     3.0212	     4.9515	     4.1962	    -3.2730	     2.9373	     4.4479	     0.2518	    -2.1820	    -1.4267	    -0.7553	
     2.5177	     4.4479	     4.0283	    -4.2801	     3.6926	     4.6997	     1.6785	    -2.0142	    -2.3499	    -0.2518	
     2.1820	     3.8605	     4.0283	    -4.7836	     4.5319	     5.2032	     3.1891	    -1.4267	    -2.7695	     0.5035	
     2.0142	     3.3569	     4.1962	    -4.8676	     5.3711	     6.1264	     4.8676	    -0.3357	    -2.3499	     1.5945	
     2.3499	     2.9373	     4.5319	    -4.3640	     6.1264	     7.3013	     6.5460	     1.0910	    -1.0071	     2.9373	
     3.0212	     2.7695	     4.8676	    -3.3569	     6.7139	     8.7280	     8.2245	     2.9373	     1.1749	     4.4479	
     4.1122	     2.9373	     5.0354	    -2.0981	     7.0496	    10.3226	     9.8190	     4.9515	     3.9444	     6.0425	
     5.3711	     3.3569	     5.1193	    -0.6714	     7.1335	    11.9171	    11.1618	     6.8817	     7.0496	     7.4692	
     6.7139	     3.9444	     4.7836	     0.6714	     6.8817	    13.3438	    12.1689	     8.5602	     9.9030	     8.5602	
     8.0566	     4.6158	     4.1122	     1.7624	     6.3782	    14.4348	    12.6724	     9.9030	    12.2528	     9.3155	
     9.2316	     5.1193	     3.1052	     2.4338	     5.6229	    15.0223	    12.7563	    10.6583	    13.9313	     9.5673	
    10.3226	     5.6229	     2.0142	     2.9373	     4.6997	    15.1901	    12.5046	    10.9100	    14.8544	     9.4833	
    11.4136	     6.1264	     1.0071	     3.2730	     3.6926	    14.9384	    12.0010	    10.9100	    15.1901	     9.0637	
    12.5046	     6.6299	     0.3357	     3.6087	     2.7695	    14.5187	    11.4975	    10.6583	    15.1901	     8.5602	
    13.5956	     7.1335	     0.2518	     3.9444	     2.1820	    14.0152	    10.9940	    10.4904	    15.1062	     7.9727	
    14.6027	     7.7209	     0.7553	     4.2801	     2.0981	    13.5956	    10.8261	    10.4065	    14.9384	     7.4692	
    15.6937	     8.4763	     2.0142	     4.6158	     2.6016	    13.3438	    10.9100	    10.4904	    14.8544	     7.2174	
    16.6168	     9.2316	     3.9444	     4.9515	     3.9444	    13.4277	    11.3297	    10.7422	    14.8544	     7.0496	
    17.4561	     9.9869	     6.2943	     5.2032	     5.9586	    13.6795	    12.0010	    11.1618	    14.9384	     7.0496	
    18.1274	    10.8261	     8.7280	     5.3711	     8.4763	    14.0152	    12.9242	    11.5814	    15.1062	     7.2174	
    18.6310	    11.5814	    10.9940	     5.5389	    11.1618	    14.5187	    14.0152	    12.0010	    15.2740	     7.4692	
    19.0506	    12.2528	    12.6724	     5.7068	    13.6795	    15.0223	    15.0223	    12.4207	    15.4419	     7.8049	
    19.3024	    12.7563	    13.7634	     5.7068	    15.7776	    15.1901	    15.9454	    12.5885	    15.5258	     7.9727	
    19.5541	    13.1760	    14.4348	     5.7068	    17.3721	    15.1901	    16.6168	    12.5885	    15.4419	     8.0566	
    19.7220	    13.5956	    14.6866	     5.7068	    18.3792	    14.9384	    16.9525	    12.3367	    15.2740	     7.8888	
    19.9738	    13.9313	    15.0223	     5.7068	    19.0506	    14.5187	    17.1204	    11.9171	    15.0223	     7.6370	
    20.3094	    14.3509	    15.4419	     5.8746	    19.4702	    14.0152	    17.1204	    11.4136	    14.6866	     7.2174	
    20.8130	    14.7705	    16.0294	     6.1264	    19.7220	    13.6795	    16.8686	    10.9940	    14.3509	     6.7139	
    21.4844	    15.1901	    16.6168	     6.3782	    19.7220	    13.3438	    16.6168	    10.4904	    14.0152	     6.1264	
    22.1558	    15.4419	    16.9525	     6.5460	    19.4702	    13.0081	    16.1133	     9.9030	    13.5117	     5.5389	
    22.8271	    15.4419	    16.8686	     6.3782	    18.7988	    12.5885	    15.4419	     9.1476	    12.8403	     4.6997	
    23.4146	    15.1901	    16.1972	     6.0425	    17.8757	    12.0010	    14.6027	     8.3084	    11.9171	     3.7766	
    23.9182	    14.6866	    15.0223	     5.2872	    16.6168	    11.2457	    13.5117	     7.1335	    10.8261	     2.6855	
    24.3378	    13.9313	    13.3438	     4.2801	    15.3580	    10.2386	    12.3367	     5.9586	     9.5673	     1.5945	
    24.6735	    13.0081	    11.2457	     3.0212	    14.0152	     9.1476	    10.9940	     4.6158	     8.3923	     0.4196	
    24.7574	    11.9171	     8.9798	     1.5945	    12.6724	     8.0566	     9.3994	     3.3569	     7.2174	    -0.5875	
    24.6735	    10.8261	     6.7139	     0.0839	    11.2457	     7.0496	     7.5531	     2.1820	     6.2943	    -1.4267	
    24.4217	     9.8190	     4.4479	    -1.2589	     9.7351	     6.1264	     5.5389	     1.2589	     5.6229	    -1.9302	
    24.0021	     8.9798	     2.6016	    -2.5177	     7.9727	     5.3711	     3.2730	     0.5875	     5.2032	    -2.2659	
    23.4985	     8.3084	     1.1749	    -3.5248	     6.1264	     4.7836	     1.1749	     0.0839	     4.9515	    -2.3499	
    22.9111	     7.9727	     0.3357	    -4.5319	     3.9444	     4.2801	    -0.8392	    -0.1678	     4.8676	    -2.1820	
    22.4075	     7.8888	     0.1678	    -5.3711	     1.4267	     3.9444	    -2.6016	    -0.3357	     4.8676	    -1.8463	
    22.1558	     8.2245	     0.6714	    -6.1264	    -1.3428	     3.6087	    -4.0283	    -0.2518	     5.0354	    -1.3428	
    22.2397	     8.8120	     1.7624	    -6.6299	    -4.1962	     3.5248	    -5.2872	     0.0000	     5.3711	    -0.5875	
    22.7432	     9.8190	     3.1891	    -6.7978	    -7.0496	     3.7766	    -6.1264	     0.6714	     5.8746	     0.5035	
    23.8342	    11.1618	     4.8676	    -6.5460	    -9.6512	     4.3640	    -6.7978	     1.5945	     6.6299	     1.8463	
    25.2609	    12.7563	     6.5460	    -5.7907	   -11.8332	     5.2032	    -7.3013	     2.8534	     7.4692	     3.3569	
    26.9394	    14.2670	     8.0566	    -4.6997	   -13.4277	     6.2943	    -7.7209	     4.1962	     8.3084	     4.7836	
    28.3661	    15.7776	     9.3994	    -3.2730	   -14.2670	     7.3853	    -8.1406	     5.5389	     8.8959	     6.0425	
    29.5410	    17.0364	    10.8261	    -1.6785	   -14.2670	     8.3084	    -8.5602	     6.5460	     9.1476	     6.9656	
    30.2124	    18.1274	    12.3367	     0.0000	   -12.9242	     9.1476	    -8.5602	     7.3013	     9.0637	     7.4692	
    30.5481	    18.9667	    14.0991	     1.8463	   -10.0708	     9.6512	    -7.9727	     7.6370	     8.7280	     7.6370	
    30.7159	    19.6381	    15.9454	     3.6926	    -5.5389	    10.1547	    -6.3782	     7.7209	     8.0566	     7.6370	
    30.9677	    19.9738	    17.7078	     5.7068	     0.4196	    10.4904	    -3.6926	     7.4692	     7.3013	     7.4692	
    31.2195	    20.0577	    19.0506	     7.8049	     7.3853	    10.9100	     0.0000	     7.0496	     6.6299	     7.3853	
    31.6391	    19.8059	    19.6381	     9.8190	    14.4348	    11.4136	     4.3640	     6.7139	     6.2103	     7.3853	
    31.9748	    19.2184	    19.3863	    11.7493	    20.6451	    12.2528	     8.8959	     6.6299	     6.2103	     7.6370	
    32.3105	    18.2953	    18.2114	    13.3438	    25.3448	    13.2599	    13.0081	     6.8817	     6.7139	     8.2245	
    32.3944	    17.1204	    16.1133	    14.6027	    28.2822	    14.2670	    16.4490	     7.4692	     7.8888	     9.0637	
    32.3105	    15.5258	    13.3438	    15.3580	    29.3732	    15.2740	    18.9667	     8.2245	     9.6512	    10.0708	
    31.7230	    13.5956	    10.0708	    15.5258	    29.0375	    15.8615	    20.4773	     8.8959	    11.5814	    10.9940	
    30.7999	    11.4136	     6.4621	    15.1062	    27.5269	    16.1972	    21.0648	     9.3994	    13.4277	    11.8332	
    29.2892	     8.9798	     2.9373	    14.0991	    25.2609	    15.9454	    20.8130	     9.4833	    15.0223	    12.4207	
    27.5269	     6.6299	     0.0000	    12.6724	    22.4915	    15.3580	    19.8059	     9.2316	    16.0294	    12.5885	
    25.5966	     4.6997	    -1.6785	    11.0779	    19.4702	    14.4348	    18.3792	     8.6441	    16.4490	    12.4207	
    23.6664	     3.3569	    -1.9302	     9.3155	    16.2811	    13.2599	    16.5329	     7.8888	    16.2811	    11.8332	
    21.9879	     2.6855	    -0.7553	     7.5531	    13.0081	    11.9171	    14.6027	     6.9656	    15.6937	    10.9100	
    20.6451	     2.6016	     1.3428	     6.0425	     9.8190	    10.5743	    12.6724	     6.0425	    14.6866	     9.7351	
    19.5541	     2.7695	     3.4409	     4.6997	     6.5460	     9.3155	    10.7422	     5.2872	    13.5117	     8.3923	
    18.7988	     3.0212	     4.9515	     3.6087	     3.3569	     8.0566	     8.8959	     4.5319	    12.2528	     6.8817	
    18.0435	     3.0212	     5.3711	     2.7695	     0.0839	     7.0496	     7.2174	     3.9444	    10.9940	     5.4550	
    17.4561	     2.8534	     4.6997	     2.2659	    -3.1052	     6.2943	     5.6229	     3.4409	     9.7351	     4.1122	
    16.8686	     2.6016	     3.2730	     2.0142	    -6.1264	     5.8746	     4.2801	     2.9373	     8.6441	     2.8534	
    16.4490	     2.2659	     1.5106	     2.0142	    -8.7280	     5.7068	     3.1891	     2.6016	     7.6370	     1.9302	
    16.1133	     2.0142	    -0.2518	     2.3499	   -10.6583	     5.9586	     2.3499	     2.2659	     6.7978	     1.3428	
    15.7776	     1.8463	    -1.6785	     2.7695	   -11.5814	     6.3782	     1.7624	     2.0142	     6.1264	     1.0071	
    15.5258	     1.6785	    -2.6016	     3.2730	   -11.2457	     7.0496	     1.3428	     1.8463	     5.6229	     1.0071	
    15.1901	     1.5945	    -2.7695	     3.7766	    -9.4833	     7.7209	     1.0910	     1.7624	     5.2872	     1.2589	
    14.9384	     1.5106	    -2.2659	     4.3640	    -6.6299	     8.6441	     1.1749	     2.0142	     5.2872	     1.7624	
    14.7705	     1.5945	    -1.2589	     5.2032	    -3.2730	     9.6512	     1.4267	     2.6855	     5.7907	     2.6855	
    14.7705	     1.8463	    -0.0839	     6.2103	    -0.0839	    10.9940	     1.9302	     3.8605	     6.8817	     3.9444	
    14.9384	     2.2659	     1.3428	     7.6370	     2.5177	    12.5885	     2.6016	     5.5389	     8.4763	     5.6229	
    15.3580	     3.0212	     2.6855	     9.3155	     4.3640	    14.5187	     3.4409	     7.6370	    10.5743	     7.7209	
    15.9454	     3.9444	     4.1122	    11.1618	     5.7907	    16.4490	     4.2801	     9.9030	    12.8403	     9.9030	
    16.5329	     4.9515	     5.4550	    13.0920	     7.1335	    18.4631	     5.2032	    12.1689	    15.1901	    12.0010	
    17.2043	     5.9586	     6.7139	    14.8544	     8.5602	    20.1416	     6.1264	    14.1830	    17.1204	    13.6795	
    17.7917	     6.8817	     7.8049	    16.1972	    10.2386	    21.4005	     6.9656	    15.7776	    18.6310	    14.8544	
    18.2953	     7.7209	     8.8120	    16.9525	    12.0010	    22.1558	     7.6370	    16.8686	    19.3863	    15.3580	
    18.7988	     8.3923	     9.4833	    17.0364	    13.6795	    22.3236	     7.9727	    17.4561	    19.5541	    15.1901	
    19.2184	     8.8959	     9.7351	    16.6168	    14.9384	    22.0718	     7.9727	    17.4561	    19.2184	    14.4348	
    19.4702	     9.0637	     9.6512	    15.8615	    15.3580	    21.4844	     7.6370	    17.1204	    18.2953	    13.3438	
    19.4702	     8.9798	     9.0637	    14.9384	    15.1062	    20.6451	     6.9656	    16.4490	    17.2043	    11.8332	
    19.4702	     8.8120	     8.1406	    14.0152	    14.0991	    19.8059	     6.0425	    15.6097	    15.8615	    10.2386	
    19.3863	     8.6441	     7.1335	    13.1760	    12.6724	    18.9667	     5.0354	    14.6866	    14.6027	     8.6441	
    19.3863	     8.4763	     6.1264	    12.4207	    11.0779	    18.2953	     4.0283	    13.8474	    13.5117	     7.1335	
    19.4702	     8.4763	     5.3711	    11.6653	     9.6512	    17.7078	     3.1052	    13.0920	    12.7563	     5.8746	
    19.5541	     8.5602	     4.8676	    10.9100	     8.5602	    17.3721	     2.3499	    12.5046	    12.2528	     4.8676	
    19.7220	     8.7280	     4.5319	    10.0708	     7.8049	    17.1204	     1.9302	    12.2528	    12.1689	     4.2801	
    19.8898	     8.9798	     4.1962	     9.1476	     7.3013	    17.1204	     1.7624	    12.2528	    12.4207	     4.0283	
    20.1416	     9.1476	     3.7766	     8.3923	     7.0496	    17.2882	     1.9302	    12.5046	    13.0081	     4.1962	
    20.6451	     9.3994	     3.1891	     7.8888	     6.7978	    17.6239	     2.3499	    13.0081	    13.8474	     4.6997	
    21.2326	     9.5673	     2.5177	     7.7209	     6.6299	    18.1274	     3.0212	    13.5956	    14.7705	     5.5389	
    21.9040	     9.6512	     1.7624	     7.8888	     6.5460	    18.6310	     3.7766	    14.2670	    15.6937	     6.3782	
    22.7432	     9.7351	     1.1749	     8.2245	     6.7978	    18.9667	     4.5319	    14.7705	    16.3651	     7.1335	
    23.4985	     9.6512	     1.0071	     8.6441	     7.3853	    19.1345	     5.2872	    14.9384	    16.7007	     7.5531	
    24.1699	     9.4833	     1.2589	     9.0637	     8.1406	    18.9667	     5.7907	    14.7705	    16.6168	     7.6370	
    24.7574	     9.3155	     2.0981	     9.1476	     8.8120	    18.5471	     6.0425	    14.3509	    16.1133	     7.3013	
    25.2609	     9.2316	     3.4409	     9.0637	     9.2316	    17.8757	     6.0425	    13.5956	    15.3580	     6.7139	
    25.5966	     9.0637	     5.0354	     8.7280	     8.8959	    17.0364	     5.7068	    12.5885	    14.4348	     5.7907	
    25.8484	     9.1476	     6.7139	     8.3084	     7.7209	    16.1972	     5.1193	    11.5814	    13.4277	     4.8676	
    26.1002	     9.3994	     8.1406	     7.8888	     5.7907	    15.4419	     4.2801	    10.6583	    12.5046	     3.9444	
    26.3519	     9.9869	     9.4833	     7.6370	     3.4409	    14.9384	     3.4409	     9.9030	    11.8332	     3.1891	
    26.7715	    10.9940	    10.9100	     7.6370	     0.9232	    14.6866	     2.7695	     9.5673	    11.4975	     2.7695	
    27.4429	    12.5046	    12.4207	     8.0566	    -1.2589	    14.9384	     2.6016	     9.6512	    11.6653	     2.8534	
    28.5339	    14.5187	    14.0991	     8.8959	    -2.7695	    15.6097	     2.9373	    10.4065	    12.3367	     3.5248	
    29.7928	    16.7007	    15.7776	    10.0708	    -3.4409	    16.7007	     3.8605	    11.6653	    13.5117	     4.6158	
    31.1356	    19.0506	    17.2043	    11.4136	    -3.1052	    18.1274	     5.2872	    13.2599	    15.0223	     6.2103	
    32.3944	    21.2326	    18.2114	    12.7563	    -1.5945	    19.6381	     7.0496	    15.1062	    16.7007	     7.9727	
    33.4015	    23.1628	    18.8828	    14.0152	     1.0071	    21.2326	     9.0637	    16.9525	    18.4631	     9.8190	
    34.0729	    24.6735	    19.2184	    15.1062	     4.7836	    22.7432	    11.0779	    18.7149	    20.1416	    11.5814	
    34.4086	    25.9323	    19.5541	    16.1133	     9.3994	    24.0860	    13.0081	    20.3094	    21.6522	    13.3438	
    34.3246	    26.6876	    19.9738	    16.7847	    14.4348	    25.1770	    14.6866	    21.7361	    22.9950	    14.8544	
    33.9890	    26.9394	    20.5612	    17.2043	    19.1345	    25.9323	    15.8615	    22.7432	    23.9182	    16.1133	
    33.3176	    26.8555	    21.1487	    17.2882	    23.1628	    26.3519	    16.3651	    23.4146	    24.5056	    17.0364	
    32.5623	    26.1841	    21.6522	    17.0364	    25.9323	    26.5198	    16.3651	    23.5825	    24.7574	    17.6239	
    31.8069	    25.2609	    21.7361	    16.5329	    27.3590	    26.3519	    15.6937	    23.4146	    24.6735	    17.9596	
    30.9677	    23.9182	    21.2326	    15.9454	    27.4429	    26.0162	    14.4348	    22.9111	    24.1699	    18.0435	
    30.2124	    22.3236	    19.8898	    15.4419	    26.2680	    25.5966	    12.7563	    22.0718	    23.4146	    17.7917	
    29.3732	    20.4773	    17.9596	    14.8544	    24.0860	    25.0092	    10.6583	    20.9808	    22.3236	    17.2882	
    28.4500	    18.3792	    15.3580	    14.2670	    21.1487	    24.4217	     8.3084	    19.6381	    20.8969	    16.5329	
    27.2751	    16.2811	    12.3367	    13.6795	    17.8757	    23.7503	     5.8746	    18.1274	    19.1345	    15.4419	
    26.0162	    14.0152	     9.0637	    12.9242	    14.7705	    22.9111	     3.6087	    16.5329	    17.1204	    14.0991	
    24.6735	    11.8332	     5.7068	    12.0850	    12.0850	    21.9879	     1.8463	    15.0223	    15.0223	    12.5885	
    23.2468	     9.7351	     2.3499	    11.0779	     9.9869	    20.9808	     0.7553	    13.5956	    12.8403	    10.9940	
    21.9040	     7.7209	    -0.7553	     9.8190	     8.4763	    19.8059	     0.4196	    12.2528	    10.6583	     9.3994	
    20.5612	     5.7907	    -3.1891	     8.3084	     7.3013	    18.4631	     0.5875	    11.0779	     8.6441	     7.8049	
    19.2184	     4.1122	    -4.5319	     6.6299	     6.2103	    16.8686	     1.0071	     9.9869	     6.7978	     6.3782	
    17.8757	     2.8534	    -4.4479	     4.9515	     5.2872	    15.1062	     1.4267	     8.8959	     5.3711	     5.2032	
    16.6168	     1.9302	    -3.0212	     3.2730	     4.4479	    13.4277	     1.6785	     8.0566	     4.6158	     4.2801	
    15.4419	     1.4267	    -0.7553	     1.7624	     4.0283	    11.9171	     1.9302	     7.3853	     4.6158	     3.8605	
    14.2670	     1.1749	     1.8463	     0.5035	     4.1122	    10.7422	     2.3499	     7.1335	     5.2872	     3.7766	
    13.2599	     1.0071	     4.1122	    -0.5035	     4.7836	     9.8190	     2.8534	     7.0496	     6.4621	     4.0283	
    12.4207	     0.8392	     5.7907	    -1.2589	     6.1264	     9.3994	     3.5248	     7.3853	     7.9727	     4.6997	
    11.8332	     0.8392	     7.0496	    -1.5106	     7.8049	     9.3155	     4.3640	     7.9727	     9.4833	     5.7907	
    11.5814	     1.0910	     8.0566	    -1.1749	     9.7351	     9.8190	     5.2872	     8.8959	    10.9100	     7.2174	
    12.0010	     1.7624	     9.3155	    -0.1678	    11.6653	    10.8261	     6.2943	    10.1547	    12.3367	     9.0637	
    12.9242	     2.9373	    10.7422	     1.5945	    13.5117	    12.4207	     7.4692	    11.8332	    13.9313	    11.2457	
    14.4348	     4.4479	    12.3367	     4.0283	    15.1901	    14.5187	     8.8120	    13.8474	    15.6937	    13.6795	
    16.3651	     6.1264	    13.8474	     6.7978	    16.5329	    16.8686	    10.1547	    15.9454	    17.7917	    16.1133	
    18.2953	     7.8049	    15.0223	     9.7351	    17.2882	    19.2184	    11.2457	    17.9596	    19.9738	    18.2114	
    20.2255	     9.3155	    15.7776	    12.5046	    17.2882	    21.4844	    11.9171	    19.6381	    22.2397	    19.9738	
    21.8201	    10.4065	    15.8615	    14.8544	    16.4490	    23.3307	    12.0010	    20.8969	    24.2538	    21.1487	
    23.0789	    11.2457	    15.6097	    16.7847	    14.8544	    24.8413	    11.4975	    21.7361	    25.9323	    21.7361	
    23.9182	    11.5814	    14.8544	    18.2114	    12.6724	    25.8484	    10.4904	    22.0718	    27.1072	    21.8201	
    24.0860	    11.6653	    13.8474	    18.9667	     9.9030	    26.4359	     8.9798	    21.9879	    27.6947	    21.5683	
    23.6664	    11.2457	    12.4207	    19.2184	     6.7139	    26.5198	     6.9656	    21.5683	    27.6947	    20.8969	
    22.5754	    10.4065	    10.5743	    18.9667	     3.1891	    26.2680	     4.6997	    20.8130	    27.2751	    20.1416	
    20.8969	     9.2316	     8.3084	    18.3792	    -0.6714	    25.7645	     2.3499	    19.8898	    26.6037	    19.2184	
    18.8828	     7.7209	     5.7907	    17.6239	    -4.5319	    25.0931	     0.1678	    19.0506	    25.8484	    18.4631	
    16.7007	     6.0425	     3.1891	    16.7847	    -8.2245	    24.4217	    -1.6785	    18.3792	    25.0931	    17.8757	
    14.5187	     4.2801	     0.7553	    16.0294	   -11.2457	    23.7503	    -3.0212	    18.0435	    24.5895	    17.5400	
    12.4207	     2.7695	    -1.2589	    15.4419	   -13.1760	    23.1628	    -3.6926	    18.0435	    24.3378	    17.4561	
    10.7422	     1.4267	    -2.5177	    15.0223	   -13.4277	    22.8271	    -3.7766	    18.2953	    24.2538	    17.5400	
     9.3994	     0.4196	    -3.1052	    14.6866	   -11.7493	    22.6593	    -3.1891	    18.6310	    24.3378	    17.7917	
     8.4763	    -0.3357	    -3.0212	    14.6027	    -8.1406	    22.6593	    -2.1820	    19.1345	    24.5056	    18.0435	
     8.0566	    -0.8392	    -2.5177	    14.4348	    -3.4409	    22.9111	    -0.8392	    19.6381	    24.7574	    18.2953	
     7.8888	    -1.1749	    -2.0142	    14.4348	     1.5945	    23.3307	     0.5875	    20.1416	    24.9252	    18.4631	
     7.9727	    -1.4267	    -1.7624	    14.4348	     5.8746	    23.8342	     1.9302	    20.7291	    25.0931	    18.5471	
     8.2245	    -1.5945	    -1.7624	    14.5187	     8.9798	    24.4217	     2.9373	    21.1487	    25.0931	    18.4631	
     8.5602	    -1.7624	    -2.0142	    14.4348	    10.6583	    24.9252	     3.5248	    21.4005	    25.0092	    18.2114	
     8.7280	    -2.0142	    -2.6016	    14.2670	    10.9940	    25.1770	     3.6087	    21.4005	    24.5895	    17.7917	
     8.8959	    -2.3499	    -3.1891	    13.8474	    10.3226	    25.0092	     3.2730	    21.0648	    23.8342	    17.0364	
     8.8959	    -2.8534	    -3.6926	    13.1760	     8.7280	    24.5056	     2.4338	    20.3094	    22.8271	    16.0294	
     8.8120	    -3.3569	    -4.0283	    12.3367	     6.7139	    23.5825	     1.3428	    19.2184	    21.5683	    14.8544	
     8.5602	    -4.0283	    -4.1122	    11.3297	     4.3640	    22.4915	     0.0000	    17.8757	    20.1416	    13.5956	
     8.3084	    -4.6997	    -3.8605	    10.1547	     2.0981	    21.1487	    -1.4267	    16.5329	    18.7988	    12.4207	
     7.8049	    -5.5389	    -3.4409	     8.9798	     0.0000	    19.8059	    -2.8534	    15.1901	    17.5400	    11.2457	
     7.2174	    -6.4621	    -3.1891	     7.8049	    -1.6785	    18.4631	    -4.1122	    14.0152	    16.5329	    10.4065	
     6.4621	    -7.5531	    -3.2730	     6.6299	    -2.9373	    17.2882	    -5.2032	    13.0920	    15.7776	     9.7351	
     5.6229	    -8.6441	    -3.6926	     5.7068	    -4.0283	    16.3651	    -6.0425	    12.4207	    15.4419	     9.3994	
     4.7836	    -9.7351	    -4.6158	     5.0354	    -4.7836	    15.7776	    -6.7139	    12.2528	    15.5258	     9.3994	
     4.1122	   -10.5743	    -5.6229	     4.6997	    -5.5389	    15.6097	    -7.1335	    12.4207	    15.9454	     9.7351	
     3.5248	   -10.9940	    -6.7139	     4.6997	    -6.1264	    15.8615	    -7.3013	    13.0081	    16.7847	    10.4065	
     3.1891	   -10.9100	    -7.6370	     5.1193	    -6.6299	    16.5329	    -7.0496	    13.8474	    17.8757	    11.4975	
     3.1052	   -10.3226	    -8.1406	     5.7907	    -7.1335	    17.4561	    -6.6299	    14.9384	    19.0506	    12.6724	
     3.2730	    -9.3155	    -8.3084	     6.7978	    -7.4692	    18.5471	    -5.7907	    16.0294	    20.2255	    13.9313	
     3.6087	    -7.9727	    -7.9727	     7.9727	    -7.7209	    19.8059	    -4.7836	    17.0364	    21.3165	    15.1901	
     4.1962	    -6.3782	    -7.2174	     9.3155	    -7.7209	    21.0648	    -3.5248	    17.9596	    22.2397	    16.1972	
     4.8676	    -4.7836	    -6.0425	    10.8261	    -7.4692	    22.2397	    -2.1820	    18.7149	    22.9111	    17.1204	
     5.7907	    -3.1891	    -4.5319	    12.4207	    -6.9656	    23.3307	    -0.8392	    19.3863	    23.4146	    17.7078	
     6.7139	    -1.5945	    -2.9373	    14.0152	    -5.9586	    24.3378	     0.4196	    19.8898	    23.8342	    18.1274	
     7.7209	    -0.1678	    -1.4267	    15.5258	    -4.6997	    25.3448	     1.4267	    20.4773	    24.1699	    18.3792	
     8.5602	     1.0071	     0.0000	    17.0364	    -3.1052	    26.2680	     2.1820	    20.9808	    24.5056	    18.5471	
     9.3994	     2.0142	     1.0071	    18.5471	    -1.4267	    27.1912	     2.5177	    21.5683	    24.8413	    18.6310	
    10.2386	     2.7695	     1.7624	    20.0577	     0.1678	    28.1982	     2.6855	    22.2397	    25.2609	    18.7988	
    10.9940	     3.2730	     2.2659	    21.6522	     1.8463	    29.2053	     2.6855	    22.9111	    25.7645	    19.1345	
    11.7493	     3.6926	     2.5177	    23.4146	     3.5248	    30.2963	     2.8534	    23.6664	    26.4359	    19.6381	
    12.5046	     4.0283	     2.6016	    25.0931	     5.3711	    31.3873	     3.1891	    24.5056	    27.1912	    20.3094	
    13.2599	     4.2801	     2.6016	    26.7715	     7.3853	    32.4783	     3.7766	    25.2609	    27.9465	    21.1487	
    14.0152	     4.6158	     2.6855	    28.1982	     9.3155	    33.5693	     4.5319	    26.0162	    28.7857	    22.1558	
    14.7705	     4.9515	     2.8534	    29.4571	    10.9940	    34.5764	     5.4550	    26.8555	    29.7089	    23.2468	
    15.5258	     5.3711	     3.1891	    30.4642	    12.4207	    35.6674	     6.4621	    27.6947	    30.7159	    24.5056	
    16.2811	     5.7068	     3.6087	    31.1356	    13.2599	    36.5906	     7.3013	    28.5339	    31.6391	    25.7645	
    16.9525	     6.0425	     3.9444	    31.3873	    13.4277	    37.3459	     8.0566	    29.3732	    32.5623	    27.0233	
    17.4561	     6.2943	     4.1122	    31.2195	    12.8403	    37.8494	     8.3923	    30.0446	    33.3176	    28.1143	
    17.9596	     6.4621	     4.1962	    30.5481	    11.5814	    37.9333	     8.3084	    30.5481	    33.8211	    28.8696	
    18.3792	     6.4621	     4.1962	    29.6249	     9.5673	    37.6816	     7.7209	    30.7159	    33.9890	    29.2892	
    18.7988	     6.6299	     4.3640	    28.6179	     7.2174	    37.0102	     6.7139	    30.6320	    33.9050	    29.2053	
    19.0506	     6.7139	     4.6158	    27.5269	     4.6158	    35.9192	     5.3711	    30.2124	    33.4015	    28.7018	
    19.1345	     6.7978	     4.9515	    26.6037	     2.1820	    34.4925	     3.6087	    29.4571	    32.5623	    27.6947	
    18.9667	     6.8817	     5.1193	    25.5966	     0.2518	    32.8140	     1.7624	    28.3661	    31.3034	    26.1002	
    18.5471	     6.7139	     4.7836	    24.6735	    -1.0071	    30.7999	     0.0839	    26.9394	    29.7089	    24.1699	
    17.9596	     6.2943	     3.8605	    23.6664	    -1.3428	    28.5339	    -1.1749	    25.2609	    27.7786	    21.8201	
    17.0364	     5.6229	     2.1820	    22.4915	    -0.5035	    26.2680	    -1.7624	    23.3307	    25.6805	    19.3863	
    15.9454	     4.7836	     0.1678	    21.2326	     1.3428	    24.0860	    -1.4267	    21.3165	    23.4985	    16.8686	
    14.6866	     3.6926	    -1.9302	    19.8898	     3.9444	    22.0718	    -0.3357	    19.3024	    21.4005	    14.5187	
    13.3438	     2.5177	    -3.7766	    18.5471	     7.0496	    20.3094	     1.0910	    17.3721	    19.4702	    12.3367	
    11.8332	     1.1749	    -4.9515	    17.0364	     9.9030	    18.7149	     2.5177	    15.3580	    17.6239	    10.4904	
    10.2386	    -0.2518	    -5.3711	    15.5258	    12.2528	    17.4561	     3.5248	    13.5117	    16.0294	     8.9798	
     8.6441	    -1.5106	    -4.6158	    13.8474	    13.7634	    16.3651	     4.1962	    11.7493	    14.6027	     7.7209	
     7.3013	    -2.5177	    -2.7695	    12.1689	    14.5187	    15.4419	     4.4479	    10.1547	    13.4277	     6.8817	
     6.2103	    -2.9373	     0.0839	    10.4065	    14.7705	    14.6866	     4.6158	     8.8120	    12.5046	     6.4621	
     5.5389	    -2.9373	     3.5248	     8.8120	    14.5187	    14.0152	     4.7836	     7.6370	    11.7493	     6.2943	
     5.3711	    -2.4338	     6.8817	     7.3853	    14.0991	    13.3438	     5.0354	     6.7978	    11.1618	     6.3782	
     5.5389	    -1.6785	     9.6512	     6.2943	    13.4277	    12.8403	     5.3711	     6.2103	    10.7422	     6.6299	
     6.2103	    -0.6714	    11.5814	     5.7068	    12.7563	    12.5885	     5.8746	     6.0425	    10.5743	     7.0496	
     7.3013	     0.5035	    12.8403	     5.7068	    12.0850	    12.6724	     6.5460	     6.2943	    10.7422	     7.7209	
     8.9798	     2.0981	    13.5956	     6.2943	    11.6653	    13.3438	     7.4692	     7.1335	    11.3297	     8.6441	
    11.0779	     3.9444	    14.0991	     7.4692	    11.4975	    14.6027	     8.5602	     8.4763	    12.1689	     9.8190	
    13.3438	     5.9586	    14.1830	     9.1476	    11.2457	    16.2811	     9.6512	    10.1547	    13.2599	    10.9940	
    15.3580	     7.6370	    13.7634	    10.9100	    10.8261	    18.0435	    10.3226	    11.8332	    14.2670	    12.0010	
    16.9525	     8.8959	    12.6724	    12.4207	     9.9869	    19.8059	    10.4065	    13.2599	    14.9384	    12.5885	
    17.8757	     9.4833	    10.8261	    13.5117	     8.4763	    21.1487	     9.7351	    14.1830	    15.1901	    12.5885	
    18.1274	     9.4833	     8.4763	    13.8474	     6.4621	    22.0718	     8.3923	    14.5187	    14.9384	    12.0850	
    17.9596	     8.8959	     5.8746	    13.4277	     3.9444	    22.4075	     6.5460	    14.4348	    14.2670	    11.1618	
    17.3721	     7.8888	     3.1891	    12.5046	     1.0910	    22.3236	     4.4479	    13.9313	    13.4277	     9.9869	
    16.6168	     6.6299	     0.8392	    11.1618	    -1.6785	    21.9040	     2.5177	    13.2599	    12.5046	     8.8120	
    15.8615	     5.3711	    -0.6714	     9.7351	    -4.2801	    21.3165	     0.9232	    12.5046	    11.8332	     7.8049	
    15.2740	     4.3640	    -1.0910	     8.6441	    -6.2103	    20.6451	     0.0000	    12.0010	    11.3297	     7.1335	
[Epoch Header]
[Trial Type]	23
[Accept]	1
[Correct]	0
[RT]	 0.000
[Resp]	0
[Epoch Data]
    -2.0981	    -2.0981	    13.5117	   -11.7493	     6.8817	    -1.8463	     8.4763	    -2.6855	     5.7068	    -1.5106	
    -0.7553	    -1.2589	    13.2599	   -10.3226	     8.0566	    -0.2518	    11.0779	    -1.0910	     6.7139	     0.3357	
     0.5035	    -0.5035	    12.8403	    -8.7280	     9.1476	     1.5106	    13.0920	     0.5035	     7.6370	     1.9302	
     1.7624	     0.0000	    12.2528	    -7.2174	    10.1547	     3.2730	    14.6027	     1.9302	     8.3084	     3.1891	
     2.7695	     0.2518	    11.4136	    -5.7907	    11.0779	     4.7836	    15.6097	     2.9373	     8.7280	     3.9444	
     3.3569	     0.0839	    10.3226	    -4.6997	    11.8332	     5.7907	    15.9454	     3.5248	     8.6441	     4.1122	
     3.6087	    -0.6714	     9.1476	    -4.1122	    12.1689	     6.1264	    15.7776	     3.3569	     7.9727	     3.6087	
     3.3569	    -1.7624	     7.8049	    -4.1122	    12.0010	     5.6229	    15.0223	     2.4338	     6.7139	     2.5177	
     2.6855	    -3.3569	     6.3782	    -4.8676	    11.2457	     4.3640	    13.7634	     0.7553	     4.9515	     0.9232	
     1.5945	    -5.1193	     5.0354	    -6.2103	     9.9869	     2.6016	    12.1689	    -1.4267	     2.8534	    -1.0910	
     0.3357	    -7.0496	     3.5248	    -8.0566	     8.2245	     0.5875	    10.4065	    -3.9444	     0.5035	    -3.2730	
    -1.1749	    -8.8959	     2.1820	   -10.1547	     6.1264	    -1.4267	     8.5602	    -6.5460	    -1.7624	    -5.4550	
    -2.6016	   -10.4065	     0.9232	   -12.2528	     3.9444	    -3.1891	     7.0496	    -8.9798	    -3.8605	    -7.3013	
    -4.0283	   -11.4975	    -0.0839	   -14.1830	     1.6785	    -4.5319	     5.7907	   -10.9100	    -5.5389	    -8.7280	
    -5.2032	   -11.9171	    -0.6714	   -15.7776	    -0.4196	    -5.5389	     5.0354	   -12.1689	    -6.7139	    -9.6512	
    -6.1264	   -11.5814	    -0.6714	   -17.0364	    -2.0981	    -6.0425	     4.6997	   -12.6724	    -7.3853	    -9.9030	
    -6.7139	   -10.6583	    -0.2518	   -17.7078	    -3.1891	    -6.2103	     4.7836	   -12.4207	    -7.4692	    -9.4833	
    -6.9656	    -9.2316	     0.6714	   -17.7917	    -3.5248	    -5.9586	     5.0354	   -11.4136	    -7.0496	    -8.4763	
    -6.7978	    -7.4692	     1.8463	   -17.4561	    -3.1052	    -5.3711	     5.3711	    -9.9030	    -6.2943	    -7.0496	
    -6.3782	    -5.5389	     3.2730	   -16.6168	    -1.7624	    -4.6158	     5.6229	    -8.1406	    -5.2032	    -5.4550	
    -5.7068	    -3.6087	     5.1193	   -15.3580	     0.3357	    -3.6926	     5.7907	    -6.3782	    -4.0283	    -3.6926	
    -4.6997	    -1.6785	     7.3013	   -13.7634	     3.1052	    -2.6016	     6.1264	    -4.6158	    -2.7695	    -1.8463	
    -3.3569	     0.1678	     9.7351	   -11.7493	     6.2103	    -1.4267	     6.6299	    -3.0212	    -1.2589	    -0.1678	
    -1.6785	     2.0142	    12.3367	    -9.5673	     9.2316	    -0.1678	     7.2174	    -1.3428	     0.3357	     1.5106	
     0.2518	     3.6087	    14.6027	    -7.3013	    11.8332	     1.2589	     7.9727	     0.1678	     2.0981	     3.0212	
     2.3499	     5.0354	    16.4490	    -5.2032	    13.5956	     2.5177	     8.4763	     1.5945	     3.8605	     4.1122	
     4.3640	     5.8746	    17.4561	    -3.6087	    14.2670	     3.4409	     8.6441	     2.7695	     5.3711	     4.7836	
     5.9586	     6.1264	    17.8757	    -2.6855	    13.9313	     3.9444	     8.3084	     3.4409	     6.4621	     4.7836	
     6.9656	     5.7068	    17.5400	    -2.5177	    12.5885	     4.0283	     7.4692	     3.6087	     7.0496	     4.1122	
     7.3013	     4.6158	    16.6168	    -2.9373	    10.4904	     3.5248	     6.2103	     3.1891	     7.1335	     2.8534	
     6.8817	     2.9373	    14.9384	    -3.9444	     7.8049	     2.6855	     4.5319	     2.3499	     6.6299	     1.1749	
     5.7068	     0.8392	    12.6724	    -5.4550	     4.6158	     1.5106	     2.7695	     1.0910	     5.7068	    -0.6714	
     3.8605	    -1.5945	     9.8190	    -7.2174	     1.3428	     0.1678	     1.0071	    -0.4196	     4.5319	    -2.5177	
     1.6785	    -4.0283	     6.7139	    -9.2316	    -1.5945	    -1.2589	    -0.6714	    -2.1820	     3.1891	    -4.1122	
    -0.5875	    -6.4621	     3.7766	   -11.2457	    -3.5248	    -2.6016	    -1.8463	    -3.8605	     1.7624	    -5.2872	
    -2.8534	    -8.5602	     1.1749	   -13.2599	    -4.1962	    -3.8605	    -2.6016	    -5.4550	     0.5035	    -5.9586	
    -4.8676	   -10.3226	    -0.6714	   -15.0223	    -3.4409	    -4.8676	    -2.8534	    -6.7978	    -0.5875	    -6.2103	
    -6.5460	   -11.5814	    -1.9302	   -16.3651	    -1.6785	    -5.5389	    -2.5177	    -7.6370	    -1.3428	    -5.8746	
    -7.8888	   -12.3367	    -2.4338	   -17.1204	     0.8392	    -5.6229	    -1.7624	    -7.9727	    -1.7624	    -5.0354	
    -8.8959	   -12.6724	    -2.4338	   -17.3721	     3.4409	    -5.2872	    -0.6714	    -7.8049	    -1.7624	    -3.6926	
    -9.4833	   -12.5885	    -2.0981	   -16.9525	     5.7068	    -4.4479	     0.5875	    -7.0496	    -1.2589	    -2.1820	
    -9.6512	   -12.1689	    -1.5106	   -16.0294	     7.3013	    -3.2730	     1.8463	    -5.8746	    -0.4196	    -0.4196	
    -9.5673	   -11.4975	    -0.7553	   -14.7705	     8.2245	    -1.8463	     2.9373	    -4.5319	     0.8392	     1.2589	
    -9.1476	   -10.6583	     0.0839	   -13.3438	     8.4763	    -0.4196	     3.6087	    -3.1052	     2.1820	     2.7695	
    -8.5602	    -9.9030	     0.8392	   -11.8332	     8.1406	     0.9232	     3.9444	    -1.8463	     3.6087	     3.8605	
    -7.8888	    -9.2316	     1.5106	   -10.3226	     7.2174	     2.0142	     3.7766	    -0.8392	     4.8676	     4.4479	
    -7.0496	    -8.7280	     1.8463	    -9.1476	     5.8746	     2.7695	     3.1891	    -0.1678	     5.8746	     4.4479	
    -6.1264	    -8.3923	     1.8463	    -8.1406	     4.1122	     3.1891	     2.0981	     0.0839	     6.5460	     4.1122	
    -5.0354	    -8.0566	     1.5106	    -7.3013	     2.0981	     3.3569	     0.8392	     0.0839	     6.8817	     3.4409	
    -3.9444	    -7.6370	     1.0910	    -6.7139	     0.1678	     3.3569	    -0.4196	    -0.1678	     6.9656	     2.6016	
    -2.7695	    -7.1335	     0.6714	    -6.3782	    -1.5945	     3.2730	    -1.6785	    -0.5875	     6.8817	     1.7624	
    -1.8463	    -6.6299	     0.5875	    -6.1264	    -2.9373	     3.0212	    -2.8534	    -1.1749	     6.6299	     0.9232	
    -1.1749	    -6.2103	     0.8392	    -6.1264	    -3.8605	     2.7695	    -3.9444	    -1.8463	     6.2103	     0.1678	
    -1.0071	    -6.0425	     1.3428	    -6.2103	    -4.2801	     2.4338	    -4.9515	    -2.5177	     5.6229	    -0.5035	
    -1.1749	    -6.2103	     1.8463	    -6.2103	    -4.4479	     2.1820	    -5.8746	    -3.0212	     5.1193	    -1.0071	
    -1.5945	    -6.6299	     2.1820	    -5.9586	    -4.6997	     2.0981	    -6.5460	    -3.2730	     4.6997	    -1.2589	
    -2.2659	    -7.3013	     2.1820	    -5.4550	    -5.6229	     2.1820	    -7.0496	    -3.1052	     4.5319	    -1.1749	
    -2.8534	    -7.9727	     1.7624	    -4.5319	    -7.3013	     2.6016	    -7.2174	    -2.6016	     4.6158	    -0.7553	
    -3.4409	    -8.6441	     1.0071	    -3.5248	    -9.8190	     3.1052	    -7.0496	    -1.6785	     5.0354	    -0.1678	
    -3.9444	    -9.1476	    -0.0839	    -2.3499	   -13.1760	     3.6926	    -6.7139	    -0.5875	     5.5389	     0.6714	
    -4.1962	    -9.4833	    -1.2589	    -1.3428	   -16.7847	     4.3640	    -6.2103	     0.4196	     6.0425	     1.3428	
    -4.1962	    -9.5673	    -2.0981	    -0.5875	   -20.1416	     4.8676	    -5.4550	     1.1749	     6.4621	     1.9302	
    -3.8605	    -9.1476	    -2.1820	     0.0839	   -22.4915	     5.2032	    -4.3640	     1.5945	     6.7139	     2.3499	
    -3.1891	    -8.1406	    -0.9232	     0.5035	   -22.9950	     5.5389	    -3.0212	     1.5945	     6.5460	     2.4338	
    -2.0142	    -6.5460	     1.7624	     0.7553	   -21.3165	     5.7068	    -1.3428	     1.2589	     6.0425	     2.1820	
    -0.6714	    -4.5319	     5.6229	     0.8392	   -17.5400	     5.7068	     0.4196	     0.4196	     4.8676	     1.5945	
     0.9232	    -2.3499	     9.9869	     0.6714	   -12.0850	     5.4550	     2.0981	    -0.7553	     3.1891	     0.5035	
     2.5177	    -0.3357	    14.0152	     0.0839	    -5.8746	     4.8676	     3.6926	    -2.2659	     0.9232	    -0.9232	
     4.0283	     1.3428	    17.2043	    -0.6714	     0.4196	     4.1122	     4.9515	    -4.0283	    -1.7624	    -2.6016	
     5.5389	     2.5177	    19.1345	    -1.6785	     6.0425	     3.1052	     5.9586	    -5.8746	    -4.6997	    -4.2801	
     6.9656	     3.1891	    20.0577	    -2.6855	    10.4904	     2.0142	     6.6299	    -7.6370	    -7.7209	    -5.9586	
     8.2245	     3.4409	    19.8059	    -3.7766	    13.5117	     1.0071	     6.8817	    -9.2316	   -10.5743	    -7.4692	
     9.2316	     3.2730	    18.7149	    -4.7836	    15.0223	     0.0000	     6.6299	   -10.5743	   -13.0920	    -8.7280	
    10.0708	     2.8534	    16.9525	    -5.7068	    15.1062	    -0.7553	     5.9586	   -11.5814	   -14.7705	    -9.5673	
    10.7422	     2.3499	    14.7705	    -6.3782	    14.1830	    -1.0910	     5.1193	   -12.0010	   -15.3580	    -9.9869	
    11.3297	     1.9302	    12.5046	    -6.6299	    12.8403	    -1.0071	     4.4479	   -11.9171	   -14.5187	    -9.8190	
    11.9171	     1.9302	    10.5743	    -6.2943	    11.4136	    -0.4196	     4.0283	   -10.9940	   -12.0850	    -8.9798	
    12.3367	     2.4338	     8.9798	    -5.5389	    10.2386	     0.6714	     4.0283	    -9.4833	    -8.3084	    -7.6370	
    12.5046	     3.2730	     8.0566	    -4.3640	     9.3994	     2.0142	     4.3640	    -7.4692	    -3.7766	    -5.7907	
    12.3367	     4.3640	     7.6370	    -3.1052	     8.9798	     3.4409	     4.8676	    -5.2872	     0.8392	    -3.8605	
    11.5814	     5.4550	     7.8049	    -1.9302	     8.8120	     4.6997	     5.4550	    -3.1052	     5.1193	    -1.8463	
    10.4065	     6.2943	     8.3923	    -0.9232	     8.8120	     5.7907	     5.9586	    -1.1749	     8.5602	     0.0000	
     8.8959	     6.6299	     8.9798	    -0.1678	     8.8959	     6.5460	     6.1264	     0.5035	    10.9100	     1.4267	
     7.1335	     6.2103	     9.5673	     0.3357	     8.8120	     7.1335	     5.9586	     1.8463	    12.1689	     2.2659	
     5.3711	     5.2032	     9.6512	     0.5875	     8.4763	     7.5531	     5.3711	     2.7695	    12.1689	     2.4338	
     3.6926	     3.6087	     9.2316	     0.5875	     7.8049	     7.6370	     4.1962	     3.2730	    11.1618	     1.8463	
     2.0142	     1.5945	     8.3084	     0.3357	     6.5460	     7.3013	     2.6016	     3.1052	     9.1476	     0.5875	
     0.4196	    -0.7553	     6.7978	    -0.1678	     4.7836	     6.7139	     0.5035	     2.1820	     6.2943	    -1.4267	
    -1.0910	    -3.1891	     4.8676	    -0.8392	     2.6016	     5.6229	    -1.9302	     0.5875	     2.8534	    -3.9444	
    -2.6016	    -5.7068	     2.6855	    -1.5945	     0.0839	     4.3640	    -4.3640	    -1.5106	    -0.8392	    -6.7139	
    -3.9444	    -8.1406	     0.5875	    -2.2659	    -2.3499	     2.8534	    -6.7978	    -3.8605	    -4.4479	    -9.5673	
    -5.0354	   -10.3226	    -1.4267	    -2.8534	    -4.6997	     1.3428	    -8.8959	    -6.2943	    -7.7209	   -12.0850	
    -5.8746	   -12.2528	    -3.1052	    -3.3569	    -6.6299	     0.0000	   -10.4904	    -8.3923	   -10.2386	   -14.1830	
    -6.3782	   -13.7634	    -4.2801	    -3.6926	    -8.1406	    -1.0910	   -11.4975	    -9.9869	   -11.9171	   -15.5258	
    -6.2943	   -14.6866	    -4.7836	    -3.9444	    -8.9798	    -1.8463	   -11.7493	   -10.9100	   -12.6724	   -16.0294	
    -5.8746	   -14.9384	    -4.6158	    -3.9444	    -9.1476	    -2.0981	   -11.0779	   -11.0779	   -12.4207	   -15.7776	
    -4.8676	   -14.5187	    -3.7766	    -3.7766	    -8.5602	    -1.9302	    -9.7351	   -10.4904	   -11.2457	   -14.6866	
    -3.5248	   -13.5117	    -2.3499	    -3.5248	    -7.4692	    -1.2589	    -7.7209	    -9.3994	    -9.3155	   -13.0081	
    -1.9302	   -12.0010	    -0.6714	    -3.1891	    -6.1264	    -0.3357	    -5.2872	    -7.8049	    -6.8817	   -10.9940	
    -0.3357	   -10.4065	     1.0910	    -2.6855	    -4.6997	     0.7553	    -2.7695	    -6.0425	    -4.2801	    -8.8959	
     1.0910	    -8.8120	     2.5177	    -2.0981	    -3.5248	     1.8463	    -0.5035	    -4.2801	    -1.6785	    -6.9656	
     2.2659	    -7.3853	     3.5248	    -1.4267	    -2.8534	     2.9373	     1.4267	    -2.6855	     0.5875	    -5.2872	
     3.1891	    -6.2103	     3.9444	    -0.5875	    -2.8534	     4.0283	     2.8534	    -1.2589	     2.4338	    -3.9444	
     3.9444	    -5.2872	     3.7766	     0.2518	    -3.4409	     4.9515	     3.7766	    -0.0839	     3.9444	    -3.1052	
     4.6158	    -4.5319	     3.1052	     1.1749	    -4.5319	     5.7068	     4.2801	     0.8392	     4.9515	    -2.6855	
     5.3711	    -3.8605	     2.2659	     2.0981	    -5.9586	     6.2943	     4.2801	     1.4267	     5.4550	    -2.6016	
     6.1264	    -3.1891	     1.2589	     2.9373	    -7.6370	     6.7978	     3.8605	     1.7624	     5.7068	    -2.8534	
     6.9656	    -2.3499	     0.5035	     3.6926	    -9.2316	     7.1335	     3.0212	     1.8463	     5.7068	    -3.2730	
     7.8888	    -1.3428	     0.2518	     4.2801	   -10.4904	     7.3013	     1.8463	     1.7624	     5.5389	    -3.7766	
     8.9798	    -0.0839	     0.5875	     4.8676	   -11.3297	     7.3853	     0.4196	     1.5106	     5.2872	    -4.1962	
    10.3226	     1.4267	     1.4267	     5.4550	   -11.4975	     7.3853	    -1.0071	     1.1749	     5.0354	    -4.5319	
    11.6653	     3.1052	     2.5177	     5.9586	   -11.1618	     7.3853	    -2.1820	     0.9232	     4.9515	    -4.7836	
    13.0920	     4.6997	     3.7766	     6.6299	   -10.2386	     7.3853	    -3.0212	     0.7553	     5.0354	    -4.7836	
    14.4348	     6.2943	     4.9515	     7.3853	    -8.6441	     7.6370	    -3.3569	     0.7553	     5.2032	    -4.6158	
    15.6937	     7.6370	     6.2943	     8.1406	    -6.1264	     7.8888	    -3.2730	     0.8392	     5.4550	    -4.2801	
    16.6168	     8.6441	     7.6370	     8.8959	    -2.8534	     8.3084	    -2.7695	     1.0071	     5.6229	    -3.8605	
    17.1204	     9.3994	     9.1476	     9.3994	     0.9232	     8.7280	    -2.0981	     1.0910	     5.7907	    -3.4409	
    17.2043	     9.6512	    10.5743	     9.8190	     4.6997	     9.0637	    -1.5106	     1.1749	     5.7907	    -3.1052	
    16.7847	     9.6512	    11.7493	     9.8190	     7.8049	     9.2316	    -1.0071	     1.0910	     5.6229	    -2.9373	
    15.9454	     9.3155	    12.7563	     9.5673	    10.0708	     9.2316	    -0.8392	     0.8392	     5.3711	    -2.8534	
    14.8544	     8.8120	    13.5117	     8.8959	    11.1618	     8.9798	    -0.9232	     0.5875	     4.8676	    -3.0212	
    13.4277	     8.0566	    13.9313	     7.9727	    11.2457	     8.4763	    -1.3428	     0.0839	     4.1962	    -3.4409	
    11.9171	     7.1335	    14.1830	     6.7978	    10.4065	     7.6370	    -2.0981	    -0.5035	     3.2730	    -4.1122	
    10.4065	     5.8746	    14.0152	     5.4550	     8.8959	     6.5460	    -3.1891	    -1.2589	     2.2659	    -5.0354	
     8.9798	     4.4479	    13.4277	     4.1122	     6.7978	     5.3711	    -4.5319	    -2.0142	     1.0910	    -6.1264	
     7.8049	     2.9373	    12.6724	     2.8534	     4.2801	     4.1962	    -6.0425	    -2.7695	     0.0839	    -7.2174	
     6.9656	     1.4267	    11.7493	     1.7624	     1.5106	     3.1052	    -7.5531	    -3.4409	    -0.9232	    -8.2245	
     6.3782	     0.1678	    10.9940	     0.9232	    -1.2589	     2.1820	    -8.8959	    -3.9444	    -1.6785	    -8.9798	
     5.9586	    -0.8392	    10.4065	     0.3357	    -3.8605	     1.5945	   -10.1547	    -4.3640	    -2.2659	    -9.5673	
     5.7907	    -1.5945	     9.9869	    -0.0839	    -6.1264	     1.3428	   -11.1618	    -4.6158	    -2.6016	    -9.9030	
     5.5389	    -2.1820	     9.4833	    -0.1678	    -7.9727	     1.3428	   -11.9171	    -4.6158	    -2.7695	    -9.9869	
     5.1193	    -2.6855	     8.9798	    -0.1678	    -9.3994	     1.5106	   -12.4207	    -4.6158	    -2.6855	    -9.8190	
     4.5319	    -3.1052	     8.3084	    -0.1678	   -10.3226	     1.7624	   -12.5885	    -4.4479	    -2.6016	    -9.5673	
     3.6087	    -3.6087	     7.6370	    -0.2518	   -10.7422	     1.9302	   -12.5046	    -4.3640	    -2.5177	    -9.2316	
     2.5177	    -4.1122	     7.0496	    -0.4196	   -10.5743	     2.0142	   -12.0010	    -4.3640	    -2.4338	    -8.8120	
     1.3428	    -4.5319	     6.6299	    -0.7553	    -9.9869	     2.0142	   -11.2457	    -4.2801	    -2.4338	    -8.3923	
     0.1678	    -4.8676	     6.3782	    -1.3428	    -9.0637	     1.9302	   -10.1547	    -4.3640	    -2.4338	    -7.9727	
    -1.0071	    -5.0354	     6.2943	    -2.0142	    -7.8888	     1.8463	    -8.9798	    -4.3640	    -2.5177	    -7.5531	
    -2.0142	    -5.1193	     6.1264	    -2.8534	    -6.7139	     1.8463	    -7.8049	    -4.3640	    -2.6855	    -7.0496	
    -2.7695	    -5.1193	     5.9586	    -3.6926	    -5.7068	     1.8463	    -6.7139	    -4.3640	    -2.7695	    -6.6299	
    -3.3569	    -5.0354	     5.7068	    -4.3640	    -5.1193	     2.0981	    -5.9586	    -4.2801	    -2.8534	    -6.2103	
    -3.6926	    -4.9515	     5.2872	    -4.8676	    -4.9515	     2.4338	    -5.3711	    -4.1122	    -2.7695	    -5.7068	
    -3.6926	    -4.6997	     4.8676	    -5.0354	    -5.2872	     2.9373	    -5.2032	    -3.8605	    -2.6855	    -5.1193	
    -3.5248	    -4.3640	     4.4479	    -5.0354	    -6.1264	     3.5248	    -5.2032	    -3.6087	    -2.3499	    -4.5319	
    -3.1891	    -3.8605	     4.1962	    -5.0354	    -7.0496	     4.0283	    -5.2872	    -3.2730	    -1.9302	    -3.8605	
    -2.6016	    -3.4409	     3.9444	    -5.0354	    -8.0566	     4.2801	    -5.2872	    -3.0212	    -1.5106	    -3.1891	
    -1.9302	    -2.9373	     3.8605	    -5.2872	    -8.6441	     4.1962	    -5.0354	    -3.0212	    -1.0910	    -2.6855	
    -1.3428	    -2.6016	     3.7766	    -5.7068	    -8.6441	     3.6926	    -4.3640	    -3.1891	    -0.7553	    -2.2659	
    -0.9232	    -2.4338	     3.6087	    -6.3782	    -8.2245	     2.8534	    -3.2730	    -3.6087	    -0.6714	    -2.0142	
    -0.6714	    -2.5177	     3.1052	    -7.1335	    -7.3013	     1.8463	    -1.8463	    -4.1122	    -0.7553	    -2.0981	
    -0.7553	    -2.8534	     2.0142	    -8.1406	    -6.3782	     0.5875	    -0.3357	    -4.8676	    -1.1749	    -2.2659	
    -1.0910	    -3.3569	     0.5035	    -9.1476	    -5.6229	    -0.5875	     1.0071	    -5.5389	    -1.8463	    -2.6855	
    -1.6785	    -4.1962	    -1.5945	   -10.1547	    -5.2032	    -1.7624	     2.0142	    -6.2943	    -2.6016	    -3.1891	
    -2.3499	    -5.0354	    -3.8605	   -11.1618	    -4.8676	    -2.6855	     2.8534	    -6.8817	    -3.6087	    -3.6926	
    -3.0212	    -5.8746	    -6.0425	   -12.0010	    -4.5319	    -3.5248	     3.6926	    -7.3853	    -4.5319	    -4.0283	
    -3.5248	    -6.4621	    -7.3853	   -12.4207	    -3.8605	    -3.8605	     4.6997	    -7.6370	    -5.3711	    -4.1962	
    -3.6926	    -6.5460	    -7.4692	   -12.3367	    -2.7695	    -3.7766	     6.0425	    -7.3853	    -5.8746	    -3.9444	
    -3.5248	    -5.8746	    -5.9586	   -11.5814	    -1.4267	    -3.1052	     7.5531	    -6.7139	    -5.7907	    -3.1891	
    -2.9373	    -4.4479	    -2.6855	   -10.2386	     0.1678	    -1.9302	     9.1476	    -5.4550	    -5.0354	    -2.0142	
    -2.0981	    -2.4338	     1.7624	    -8.3084	     1.6785	    -0.2518	    10.4065	    -3.7766	    -3.5248	    -0.5035	
    -1.0910	    -0.0839	     6.6299	    -6.1264	     3.1052	     1.6785	    11.3297	    -1.8463	    -1.5106	     1.1749	
    -0.1678	     2.1820	    11.3297	    -3.8605	     4.5319	     3.6087	    12.0010	     0.0839	     0.7553	     2.8534	
     0.5875	     4.0283	    15.1062	    -1.7624	     5.8746	     5.2872	    12.2528	     1.7624	     3.0212	     4.3640	
     1.1749	     5.4550	    17.8757	    -0.0839	     7.1335	     6.6299	    12.0850	     3.0212	     4.8676	     5.3711	
     1.6785	     6.2103	    19.6381	     1.1749	     8.3084	     7.4692	    11.5814	     3.7766	     6.1264	     5.9586	
     2.0981	     6.5460	    20.5612	     1.7624	     9.0637	     7.8049	    10.6583	     4.1122	     6.6299	     6.0425	
     2.4338	     6.4621	    20.8969	     1.8463	     9.4833	     7.6370	     9.4833	     4.0283	     6.6299	     5.6229	
     2.6016	     6.1264	    20.8130	     1.5106	     9.5673	     7.1335	     8.0566	     3.6926	     6.0425	     4.9515	
     2.5177	     5.3711	    20.3934	     0.7553	     9.3155	     6.2943	     6.4621	     3.1891	     5.0354	     3.8605	
     2.1820	     4.4479	    19.8059	    -0.2518	     8.8120	     5.3711	     4.8676	     2.3499	     3.6926	     2.5177	
     1.5106	     3.4409	    18.9667	    -1.4267	     8.1406	     4.2801	     3.3569	     1.4267	     2.1820	     0.9232	
     0.7553	     2.4338	    17.9596	    -2.5177	     7.4692	     3.2730	     2.0142	     0.4196	     0.6714	    -0.6714	
     0.0000	     1.5945	    16.7007	    -3.5248	     6.8817	     2.4338	     0.9232	    -0.5875	    -0.6714	    -2.2659	
    -0.5035	     1.0071	    15.4419	    -4.1122	     6.3782	     2.0981	     0.1678	    -1.4267	    -1.6785	    -3.5248	
    -0.7553	     0.6714	    14.1830	    -4.3640	     6.0425	     2.0981	    -0.1678	    -2.0981	    -2.2659	    -4.5319	
    -0.7553	     0.5035	    13.1760	    -4.1962	     5.9586	     2.5177	    -0.0839	    -2.7695	    -2.6016	    -5.1193	
    -0.6714	     0.4196	    12.2528	    -3.7766	     5.8746	     3.1891	     0.2518	    -3.3569	    -2.6855	    -5.5389	
    -0.5875	     0.4196	    11.5814	    -3.3569	     5.7068	     3.9444	     0.8392	    -4.1122	    -2.6855	    -5.7068	
    -0.6714	     0.1678	    10.9100	    -3.0212	     5.2872	     4.5319	     1.4267	    -5.0354	    -2.8534	    -5.9586	
    -0.8392	    -0.2518	    10.2386	    -2.8534	     4.3640	     4.8676	     1.8463	    -6.1264	    -3.2730	    -6.1264	
    -1.2589	    -0.8392	     9.3994	    -3.1052	     2.8534	     4.9515	     2.0981	    -7.1335	    -3.9444	    -6.4621	
    -1.6785	    -1.5945	     8.3084	    -3.5248	     0.5035	     4.8676	     2.0981	    -7.9727	    -4.6997	    -6.7978	
    -2.1820	    -2.4338	     7.1335	    -4.1122	    -2.7695	     4.5319	     1.8463	    -8.4763	    -5.6229	    -7.1335	
    -2.6016	    -3.1891	     5.6229	    -4.6158	    -6.8817	     4.1962	     1.4267	    -8.6441	    -6.4621	    -7.3013	
    -2.7695	    -3.8605	     3.8605	    -4.9515	   -11.7493	     3.9444	     0.8392	    -8.3084	    -7.1335	    -7.3853	
    -2.6016	    -4.2801	     1.5945	    -4.8676	   -17.2882	     4.0283	     0.0839	    -7.6370	    -7.5531	    -7.1335	
    -2.0981	    -4.3640	    -0.9232	    -4.2801	   -22.9950	     4.3640	    -0.5875	    -6.4621	    -7.3853	    -6.7139	
    -1.1749	    -4.1962	    -3.6926	    -3.1052	   -28.6179	     5.2032	    -1.0910	    -4.9515	    -6.7139	    -5.9586	
     0.0000	    -3.6926	    -6.2943	    -1.4267	   -33.5693	     6.4621	    -1.5106	    -3.1052	    -5.2872	    -4.9515	
     1.2589	    -2.8534	    -8.4763	     0.5875	   -37.0941	     7.9727	    -1.6785	    -1.0910	    -3.2730	    -3.9444	
     2.5177	    -1.8463	    -9.7351	     2.6016	   -38.6047	     9.4833	    -1.5106	     0.9232	    -0.7553	    -3.0212	
     3.4409	    -0.6714	    -9.6512	     4.5319	   -37.5137	    10.8261	    -1.1749	     2.5177	     1.7624	    -2.2659	
     4.1962	     0.4196	    -8.0566	     5.8746	   -33.4854	    11.7493	    -0.5875	     3.6926	     3.9444	    -1.9302	
     4.6158	     1.4267	    -4.9515	     6.5460	   -26.8555	    12.0850	     0.2518	     4.2801	     5.4550	    -1.9302	
     4.7836	     2.0981	    -0.6714	     6.5460	   -18.1274	    12.0010	     1.0910	     4.1962	     6.1264	    -2.2659	
     4.6997	     2.5177	     4.1962	     5.8746	    -8.7280	    11.3297	     1.9302	     3.5248	     6.0425	    -2.7695	
     4.3640	     2.5177	     8.9798	     4.7836	     0.3357	    10.4904	     2.5177	     2.5177	     5.2872	    -3.3569	
     3.9444	     2.0981	    12.9242	     3.4409	     7.8049	     9.3994	     3.0212	     1.3428	     4.1122	    -3.8605	
     3.4409	     1.3428	    15.6937	     2.0981	    13.0920	     8.1406	     3.1891	     0.0839	     2.6855	    -4.2801	
     2.8534	     0.3357	    17.1204	     0.8392	    16.0294	     6.9656	     3.1891	    -1.0910	     1.2589	    -4.5319	
     2.3499	    -0.7553	    17.4561	    -0.0839	    16.8686	     5.7907	     3.1052	    -2.0981	    -0.0839	    -4.5319	
     2.0142	    -1.8463	    16.7007	    -0.7553	    16.1133	     4.6997	     2.7695	    -2.7695	    -1.2589	    -4.3640	
     1.9302	    -2.7695	    15.1901	    -1.0071	    14.2670	     3.8605	     2.3499	    -3.1891	    -2.0142	    -3.9444	
     2.0981	    -3.2730	    13.2599	    -0.8392	    12.0850	     3.2730	     1.8463	    -3.3569	    -2.4338	    -3.3569	
     2.6016	    -3.4409	    11.0779	    -0.2518	     9.9030	     3.0212	     1.3428	    -3.1891	    -2.5177	    -2.7695	
     3.4409	    -3.3569	     8.8959	     0.5875	     8.0566	     3.0212	     0.7553	    -2.8534	    -2.3499	    -2.1820	
     4.2801	    -3.0212	     6.6299	     1.6785	     6.6299	     3.1052	     0.1678	    -2.4338	    -2.0142	    -1.6785	
     5.2032	    -2.6855	     4.5319	     2.7695	     5.5389	     3.2730	    -0.3357	    -2.0981	    -1.7624	    -1.4267	
     5.8746	    -2.6016	     2.6016	     3.8605	     4.5319	     3.3569	    -0.9232	    -1.9302	    -1.5106	    -1.5106	
     6.3782	    -2.8534	     1.0910	     4.6158	     3.4409	     3.2730	    -1.5945	    -2.0142	    -1.5106	    -1.8463	
     6.5460	    -3.3569	     0.0839	     5.2032	     2.1820	     3.0212	    -2.5177	    -2.4338	    -1.6785	    -2.5177	
     6.2943	    -4.1962	    -0.3357	     5.5389	     0.8392	     2.5177	    -3.6087	    -3.1052	    -2.0142	    -3.4409	
     5.8746	    -5.2872	    -0.2518	     5.4550	    -0.4196	     1.9302	    -4.6158	    -4.1122	    -2.5177	    -4.4479	
     5.2032	    -6.4621	     0.0839	     5.1193	    -1.5106	     1.1749	    -5.2872	    -5.2032	    -3.2730	    -5.5389	
     4.2801	    -7.6370	     0.6714	     4.3640	    -2.1820	     0.2518	    -5.5389	    -6.5460	    -4.1122	    -6.6299	
     3.4409	    -8.8120	     1.2589	     3.1052	    -2.6016	    -0.7553	    -5.3711	    -7.8888	    -5.1193	    -7.6370	
     2.5177	    -9.8190	     1.9302	     1.5106	    -2.8534	    -1.8463	    -4.8676	    -9.2316	    -6.2943	    -8.5602	
     1.6785	   -10.6583	     2.6016	    -0.2518	    -2.8534	    -2.9373	    -3.9444	   -10.3226	    -7.3853	    -9.2316	
     1.0071	   -11.1618	     3.3569	    -1.9302	    -2.7695	    -3.8605	    -2.8534	   -11.1618	    -8.3084	    -9.5673	
     0.6714	   -11.1618	     4.0283	    -3.5248	    -2.6016	    -4.5319	    -1.6785	   -11.5814	    -9.0637	    -9.5673	
     0.5875	   -10.7422	     4.7836	    -4.7836	    -2.4338	    -4.9515	    -0.5035	   -11.7493	    -9.5673	    -9.1476	
     0.8392	    -9.7351	     5.6229	    -5.7907	    -2.4338	    -5.1193	     0.5035	   -11.6653	    -9.9030	    -8.4763	
     1.2589	    -8.4763	     6.2943	    -6.5460	    -2.6016	    -4.9515	     1.2589	   -11.4136	    -9.9869	    -7.7209	
     2.0142	    -7.0496	     6.8817	    -6.7978	    -3.1052	    -4.5319	     1.5106	   -10.9940	    -9.9869	    -6.9656	
     2.9373	    -5.5389	     7.1335	    -6.6299	    -4.0283	    -3.9444	     1.2589	   -10.5743	    -9.7351	    -6.2943	
     4.0283	    -4.3640	     7.0496	    -6.0425	    -5.2872	    -3.2730	     0.4196	    -9.9869	    -9.3994	    -5.9586	
     5.1193	    -3.3569	     6.5460	    -5.2032	    -7.0496	    -2.5177	    -1.0071	    -9.4833	    -8.9798	    -5.7907	
     5.9586	    -2.7695	     5.7068	    -4.1962	    -9.2316	    -1.9302	    -2.8534	    -9.1476	    -8.6441	    -6.0425	
     6.6299	    -2.4338	     4.6997	    -3.1891	   -11.7493	    -1.5945	    -5.1193	    -8.9798	    -8.3923	    -6.4621	
     6.8817	    -2.2659	     3.6087	    -2.3499	   -14.3509	    -1.3428	    -7.5531	    -9.0637	    -8.3084	    -7.2174	
     6.8817	    -2.3499	     2.6016	    -1.6785	   -16.7007	    -1.2589	   -10.0708	    -9.3994	    -8.3923	    -8.1406	
     6.5460	    -2.6016	     1.6785	    -1.3428	   -18.6310	    -1.2589	   -12.2528	    -9.8190	    -8.4763	    -9.0637	
     5.8746	    -3.0212	     0.8392	    -1.2589	   -19.7220	    -1.5106	   -13.9313	   -10.3226	    -8.7280	    -9.9869	
     5.0354	    -3.6926	     0.0839	    -1.6785	   -19.8898	    -1.9302	   -15.0223	   -10.9100	    -8.9798	   -10.8261	
     3.9444	    -4.6158	    -0.6714	    -2.3499	   -19.0506	    -2.5177	   -15.2740	   -11.4975	    -9.2316	   -11.5814	
     2.6855	    -5.7907	    -1.4267	    -3.2730	   -17.2043	    -3.1891	   -14.7705	   -12.0010	    -9.5673	   -12.1689	
     1.4267	    -7.0496	    -2.0981	    -4.1122	   -14.6866	    -3.9444	   -13.4277	   -12.3367	    -9.8190	   -12.5885	
     0.3357	    -8.2245	    -2.6855	    -4.7836	   -11.6653	    -4.3640	   -11.3297	   -12.3367	    -9.8190	   -12.6724	
    -0.4196	    -9.2316	    -3.0212	    -5.0354	    -8.4763	    -4.4479	    -8.7280	   -11.8332	    -9.4833	   -12.3367	
    -0.7553	    -9.9030	    -3.1891	    -4.7836	    -5.4550	    -4.0283	    -5.9586	   -10.8261	    -8.8120	   -11.5814	
    -0.6714	   -10.0708	    -2.9373	    -4.0283	    -2.8534	    -2.9373	    -3.1891	    -9.2316	    -7.7209	   -10.3226	
     0.0000	    -9.7351	    -2.5177	    -2.7695	    -0.6714	    -1.4267	    -0.5875	    -7.2174	    -6.2943	    -8.7280	
     1.0910	    -8.9798	    -1.9302	    -1.1749	     1.0071	     0.5875	     1.6785	    -4.8676	    -4.6158	    -6.8817	
     2.5177	    -7.8888	    -1.1749	     0.6714	     2.1820	     2.7695	     3.4409	    -2.4338	    -3.0212	    -5.0354	
     4.1122	    -6.5460	    -0.2518	     2.5177	     2.9373	     5.0354	     4.7836	    -0.1678	    -1.7624	    -3.4409	
     5.6229	    -5.1193	     0.5875	     4.1962	     3.1052	     7.1335	     5.5389	     1.5945	    -0.9232	    -2.1820	
     6.7978	    -3.8605	     1.3428	     5.5389	     2.8534	     8.8959	     5.7068	     2.7695	    -0.6714	    -1.5106	
     7.6370	    -2.8534	     1.8463	     6.5460	     2.0142	    10.1547	     5.2872	     3.1891	    -1.0910	    -1.3428	
     8.0566	    -2.0981	     2.0981	     7.1335	     0.7553	    11.0779	     4.3640	     3.1052	    -2.0142	    -1.5945	
     8.3084	    -1.5945	     2.0981	     7.4692	    -0.7553	    11.6653	     3.0212	     2.6855	    -3.3569	    -2.1820	
     8.3923	    -1.2589	     2.0142	     7.7209	    -2.6016	    12.0850	     1.5945	     2.0142	    -4.8676	    -2.7695	
     8.5602	    -1.0910	     1.8463	     8.0566	    -4.4479	    12.4207	     0.0000	     1.4267	    -6.2943	    -3.1891	
     8.7280	    -0.9232	     1.5945	     8.4763	    -6.3782	    12.7563	    -1.5945	     1.0071	    -7.6370	    -3.3569	
     8.9798	    -0.8392	     1.1749	     8.9798	    -8.3084	    12.9242	    -3.2730	     0.5875	    -8.7280	    -3.3569	
     9.1476	    -0.7553	     0.5875	     9.3994	   -10.2386	    13.0081	    -4.7836	     0.3357	    -9.4833	    -3.1052	
     9.3994	    -0.6714	    -0.0839	     9.8190	   -12.0850	    12.7563	    -6.1264	     0.1678	    -9.9030	    -2.6016	
     9.4833	    -0.5875	    -0.8392	    10.0708	   -13.6795	    12.4207	    -6.9656	     0.0000	    -9.9030	    -2.0981	
     9.6512	    -0.4196	    -1.4267	    10.1547	   -14.8544	    11.9171	    -7.3853	    -0.0839	    -9.3155	    -1.4267	
     9.7351	    -0.0839	    -1.5945	    10.1547	   -15.5258	    11.3297	    -7.3013	    -0.0839	    -8.1406	    -0.6714	
     9.9030	     0.4196	    -1.0910	    10.1547	   -15.3580	    10.8261	    -6.8817	    -0.0839	    -6.7139	     0.0839	
    10.0708	     1.0071	     0.1678	    10.1547	   -14.1830	    10.2386	    -5.9586	     0.0000	    -5.1193	     0.7553	
    10.3226	     1.6785	     2.2659	    10.1547	   -11.9171	     9.7351	    -4.8676	     0.1678	    -3.5248	     1.3428	
    10.7422	     2.3499	     4.8676	    10.2386	    -8.8120	     9.2316	    -3.5248	     0.5035	    -2.1820	     1.8463	
    11.2457	     3.0212	     7.6370	    10.3226	    -5.3711	     8.8120	    -2.2659	     0.9232	    -1.0071	     2.1820	
    11.7493	     3.3569	     9.9869	    10.3226	    -2.3499	     8.3923	    -1.3428	     1.3428	    -0.1678	     2.2659	
    12.3367	     3.4409	    11.6653	    10.1547	    -0.4196	     7.8888	    -0.9232	     1.7624	     0.1678	     2.0142	
    12.6724	     3.1052	    12.4207	     9.6512	     0.0839	     7.3853	    -1.1749	     1.8463	     0.0000	     1.3428	
    12.8403	     2.6016	    12.4207	     8.8120	    -0.7553	     6.6299	    -1.9302	     1.5106	    -0.5875	     0.3357	
    12.8403	     2.0142	    11.9171	     7.8049	    -2.4338	     5.8746	    -3.1052	     0.8392	    -1.6785	    -1.0071	
    12.5885	     1.5106	    11.2457	     6.6299	    -4.2801	     4.9515	    -4.3640	    -0.1678	    -3.1052	    -2.5177	
    12.2528	     1.0910	    10.8261	     5.3711	    -5.6229	     4.1122	    -5.3711	    -1.3428	    -4.7836	    -4.0283	
    11.9171	     0.9232	    10.5743	     4.2801	    -6.2943	     3.2730	    -5.9586	    -2.6016	    -6.4621	    -5.5389	
    11.5814	     0.9232	    10.6583	     3.2730	    -5.9586	     2.5177	    -6.1264	    -3.7766	    -8.0566	    -6.8817	
    11.3297	     1.0910	    10.9100	     2.6016	    -4.7836	     2.0142	    -5.7068	    -4.6997	    -9.3994	    -7.8888	
    11.3297	     1.4267	    11.4975	     2.2659	    -3.0212	     1.6785	    -4.9515	    -5.2032	   -10.3226	    -8.5602	
    11.4975	     1.9302	    12.2528	     2.2659	    -0.8392	     1.7624	    -3.9444	    -5.2872	   -10.8261	    -8.8120	
    11.7493	     2.5177	    13.0081	     2.5177	     1.5945	     2.0981	    -2.7695	    -4.9515	   -10.8261	    -8.5602	
    12.0850	     3.1052	    13.4277	     3.0212	     3.9444	     2.6855	    -1.5945	    -4.1962	   -10.4065	    -7.9727	
    12.4207	     3.5248	    13.2599	     3.6926	     5.8746	     3.5248	    -0.4196	    -3.1052	    -9.5673	    -7.0496	
    12.6724	     3.6926	    12.0850	     4.5319	     7.1335	     4.4479	     0.5875	    -1.8463	    -8.3923	    -5.7907	
    12.9242	     3.6926	    10.1547	     5.5389	     7.7209	     5.6229	     1.4267	    -0.2518	    -6.9656	    -4.2801	
    13.2599	     3.6087	     7.6370	     6.7978	     7.7209	     6.9656	     2.2659	     1.5106	    -5.2872	    -2.4338	
    13.6795	     3.6087	     5.1193	     8.3923	     7.3013	     8.4763	     3.2730	     3.5248	    -3.2730	    -0.3357	
    14.1830	     3.8605	     3.2730	    10.4065	     6.7139	    10.2386	     4.3640	     5.6229	    -1.0910	     1.9302	
    14.7705	     4.5319	     2.5177	    12.5046	     5.9586	    12.0010	     5.5389	     7.8049	     1.1749	     4.2801	
    15.3580	     5.6229	     3.4409	    14.6027	     5.2872	    13.6795	     6.7139	     9.9030	     3.3569	     6.4621	
    15.6937	     7.2174	     5.8746	    16.4490	     4.6158	    15.1901	     7.8049	    11.7493	     5.2872	     8.3923	
    15.8615	     8.8959	     9.5673	    17.7078	     4.0283	    16.2811	     8.6441	    13.0920	     6.7978	     9.8190	
    15.7776	    10.4904	    13.7634	    18.3792	     3.6087	    16.9525	     9.1476	    13.9313	     7.8049	    10.7422	
    15.2740	    11.6653	    17.5400	    18.2114	     3.3569	    17.0364	     9.2316	    14.0152	     8.2245	    11.0779	
    14.4348	    12.1689	    20.4773	    17.4561	     3.2730	    16.6168	     8.8120	    13.4277	     7.8888	    10.7422	
    13.1760	    11.8332	    22.2397	    16.1972	     3.4409	    15.7776	     8.1406	    12.2528	     6.9656	     9.9869	
    11.5814	    10.7422	    22.7432	    14.6027	     3.7766	    14.6866	     7.1335	    10.5743	     5.5389	     8.9798	
     9.6512	     9.0637	    22.2397	    12.9242	     4.1122	    13.5956	     6.1264	     8.7280	     3.9444	     7.8049	
     7.7209	     6.9656	    20.8969	    11.3297	     4.1962	    12.5885	     5.2032	     7.0496	     2.2659	     6.8817	
     5.8746	     4.7836	    18.9667	     9.9869	     3.8605	    12.0010	     4.6997	     5.7068	     0.9232	     6.2943	
     4.2801	     2.6016	    16.6168	     8.8120	     3.0212	    11.8332	     4.5319	     4.7836	    -0.0839	     6.1264	
     2.9373	     0.5875	    14.1830	     8.0566	     1.5106	    11.9171	     4.7836	     4.4479	    -0.6714	     6.3782	
     1.7624	    -1.0071	    11.8332	     7.4692	    -0.4196	    12.3367	     5.4550	     4.4479	    -0.7553	     6.9656	
     0.7553	    -2.3499	     9.7351	     7.1335	    -2.6855	    12.8403	     6.2103	     4.6997	    -0.5875	     7.7209	
    -0.3357	    -3.3569	     8.0566	     6.8817	    -5.1193	    13.2599	     6.8817	     5.0354	    -0.1678	     8.5602	
    -1.5106	    -4.0283	     6.7978	     6.7978	    -7.6370	    13.3438	     7.2174	     5.1193	     0.2518	     9.3155	
    -2.6016	    -4.4479	     6.0425	     6.7139	    -9.9030	    13.1760	     7.2174	     4.9515	     0.6714	     9.8190	
    -3.6926	    -4.7836	     5.6229	     6.5460	   -11.5814	    12.5046	     6.7139	     4.4479	     0.9232	     9.9869	
    -4.6997	    -5.1193	     5.3711	     6.2103	   -12.4207	    11.3297	     5.7068	     3.4409	     0.8392	     9.6512	
    -5.4550	    -5.5389	     5.2872	     5.5389	   -12.2528	     9.8190	     4.3640	     2.0981	     0.3357	     8.8959	
    -6.1264	    -6.0425	     5.2032	     4.6997	   -11.1618	     7.9727	     2.8534	     0.5035	    -0.5035	     7.7209	
    -6.5460	    -6.4621	     5.1193	     3.7766	    -9.4833	     6.0425	     1.2589	    -1.0910	    -1.5106	     6.3782	
    -6.5460	    -6.6299	     5.1193	     2.8534	    -7.5531	     4.2801	    -0.4196	    -2.3499	    -2.5177	     4.9515	
    -6.1264	    -6.5460	     5.0354	     2.0981	    -5.7068	     2.9373	    -2.0142	    -3.1891	    -3.2730	     3.6926	
    -5.2032	    -6.0425	     5.1193	     1.6785	    -4.1962	     2.0981	    -3.4409	    -3.4409	    -3.6926	     2.8534	
    -3.9444	    -5.0354	     5.3711	     1.5945	    -2.9373	     2.0142	    -4.6158	    -3.1052	    -3.6926	     2.5177	
    -2.4338	    -3.6926	     5.8746	     2.0142	    -2.0142	     2.6016	    -5.6229	    -2.2659	    -3.1052	     2.6855	
    -0.6714	    -2.0981	     6.6299	     3.0212	    -1.3428	     3.8605	    -6.3782	    -1.0071	    -2.0981	     3.3569	
     1.0910	    -0.2518	     7.5531	     4.4479	    -0.5875	     5.7907	    -6.6299	     0.5875	    -0.6714	     4.5319	
     2.9373	     1.6785	     8.8120	     6.3782	     0.3357	     8.3084	    -6.2943	     2.6016	     1.1749	     6.2103	
     4.7836	     3.8605	    10.5743	     8.7280	     1.9302	    11.2457	    -5.1193	     4.8676	     3.4409	     8.3923	
     6.7139	     6.2103	    12.7563	    11.4136	     4.2801	    14.3509	    -2.8534	     7.3853	     5.9586	    10.9940	
     8.7280	     8.8120	    15.4419	    14.2670	     7.3853	    17.4561	     0.3357	    10.0708	     8.6441	    13.8474	
    10.9100	    11.4975	    18.5471	    17.2043	    10.9940	    20.3094	     4.2801	    12.8403	    11.4136	    16.8686	
    13.1760	    14.2670	    21.8201	    19.9738	    14.6866	    22.8271	     8.4763	    15.4419	    14.0991	    19.7220	
    15.2740	    16.9525	    25.0092	    22.4075	    18.3792	    24.7574	    12.8403	    17.7078	    16.5329	    22.4075	
    17.2043	    19.4702	    27.8625	    24.1699	    21.8201	    26.1841	    17.0364	    19.5541	    18.5471	    24.5056	
    18.7988	    21.6522	    30.2124	    25.3448	    25.0931	    27.1912	    20.9808	    20.7291	    19.9738	    26.0162	
    19.8898	    23.2468	    31.8069	    25.7645	    28.0304	    27.6947	    24.5056	    21.2326	    20.7291	    26.6876	
    20.2255	    24.0860	    32.3105	    25.4288	    30.2124	    27.6108	    27.2751	    20.8969	    20.6451	    26.4359	
    19.7220	    23.9182	    31.4713	    24.2538	    31.3034	    27.0233	    29.0375	    19.6381	    19.6381	    25.2609	
    18.4631	    22.5754	    29.3732	    22.4075	    30.9677	    25.7645	    29.5410	    17.4561	    17.7078	    23.0789	
    16.3651	    20.1416	    26.0162	    20.0577	    28.9536	    24.0021	    28.7018	    14.6866	    14.9384	    20.1416	
    13.8474	    16.8686	    21.7361	    17.2882	    25.6805	    21.9879	    26.7715	    11.4975	    11.7493	    16.7847	
    11.1618	    13.0920	    17.0364	    14.6027	    21.4844	    19.9738	    24.0860	     8.4763	     8.4763	    13.3438	
     8.5602	     9.2316	    12.2528	    12.1689	    16.9525	    18.1274	    21.0648	     5.7068	     5.2872	    10.1547	
     6.4621	     5.5389	     7.9727	    10.0708	    12.3367	    16.6168	    18.2953	     3.5248	     2.4338	     7.5531	
     4.9515	     2.4338	     4.4479	     8.4763	     8.0566	    15.4419	    15.9454	     2.0142	     0.0000	     5.5389	
     4.1122	     0.1678	     2.0142	     7.3853	     4.4479	    14.6027	    14.1830	     1.0071	    -2.0142	     4.2801	
     3.6926	    -1.3428	     0.9232	     6.5460	     1.3428	    13.7634	    13.0081	     0.4196	    -3.8605	     3.6087	
     3.4409	    -2.0981	     0.8392	     5.7907	    -1.0071	    12.7563	    12.2528	    -0.0839	    -5.7068	     3.3569	
     3.1052	    -2.5177	     1.6785	     4.8676	    -2.8534	    11.3297	    11.7493	    -0.7553	    -7.7209	     3.1891	
     2.3499	    -2.7695	     2.8534	     3.4409	    -4.1962	     9.3994	    11.3297	    -1.7624	   -10.1547	     2.9373	
     1.0071	    -3.1891	     4.0283	     1.6785	    -5.1193	     6.9656	    10.6583	    -3.1891	   -12.8403	     2.4338	
    -0.7553	    -3.7766	     4.7836	    -0.3357	    -5.4550	     4.1122	     9.9869	    -4.9515	   -15.6097	     1.6785	
    -2.8534	    -4.3640	     5.2872	    -2.3499	    -5.2872	     1.3428	     9.1476	    -6.8817	   -17.8757	     0.6714	
    -4.8676	    -4.8676	     5.5389	    -3.9444	    -4.5319	    -1.1749	     8.3923	    -8.5602	   -19.3024	    -0.3357	
    -6.4621	    -5.0354	     5.8746	    -4.9515	    -3.3569	    -3.0212	     7.8049	    -9.7351	   -19.3024	    -1.1749	
    -7.3853	    -4.7836	     6.4621	    -5.2872	    -1.7624	    -3.9444	     7.6370	   -10.1547	   -17.6239	    -1.6785	
    -7.3853	    -3.9444	     7.3013	    -4.7836	     0.0000	    -4.0283	     7.8888	    -9.7351	   -14.5187	    -1.6785	
    -6.3782	    -2.6016	     8.3923	    -3.5248	     2.0142	    -3.1891	     8.8120	    -8.3923	   -10.3226	    -0.9232	
    -4.3640	    -0.7553	     9.7351	    -1.5106	     4.1962	    -1.4267	    10.3226	    -6.3782	    -5.3711	     0.5035	
    -1.5106	     1.5106	    11.1618	     0.9232	     6.7139	     1.0071	    12.3367	    -3.6926	    -0.4196	     2.6016	
     1.8463	     3.9444	    12.4207	     3.6087	     9.3994	     3.8605	    14.6027	    -0.8392	     4.2801	     5.1193	
     5.2872	     6.2943	    13.3438	     6.2943	    12.0010	     6.7978	    16.9525	     2.0142	     8.3084	     7.7209	
     8.4763	     8.3084	    13.5956	     8.7280	    14.2670	     9.5673	    18.9667	     4.6158	    11.4136	    10.2386	
    11.0779	     9.6512	    13.0081	    10.8261	    15.9454	    11.9171	    20.4773	     6.7978	    13.5117	    12.5046	
    13.0081	    10.2386	    11.4975	    12.5046	    16.8686	    13.6795	    21.2326	     8.3923	    14.7705	    14.3509	
    14.0991	     9.9869	     9.1476	    13.7634	    16.8686	    15.0223	    21.3165	     9.6512	    15.3580	    15.9454	
    14.6027	     9.1476	     6.3782	    14.6027	    16.3651	    15.8615	    20.8130	    10.4904	    15.5258	    17.2882	
    14.6866	     7.9727	     3.6926	    15.1901	    15.5258	    16.4490	    20.1416	    11.2457	    15.5258	    18.5471	
    14.4348	     6.7139	     1.6785	    15.4419	    14.8544	    16.7847	    19.5541	    11.7493	    15.4419	    19.6381	
    14.0152	     5.7907	     1.0910	    15.4419	    14.5187	    16.8686	    19.1345	    12.1689	    15.2740	    20.6451	
    13.5117	     5.3711	     2.1820	    15.0223	    14.6866	    16.7007	    18.9667	    12.3367	    15.0223	    21.3165	
    13.0081	     5.7068	     5.3711	    14.3509	    15.4419	    16.3651	    19.0506	    12.3367	    14.6866	    21.8201	
    12.5046	     6.7139	    10.2386	    13.5956	    16.6168	    15.9454	    19.3024	    12.1689	    14.1830	    21.9040	
    12.0850	     8.3923	    16.1972	    12.8403	    17.9596	    15.5258	    19.5541	    11.8332	    13.5117	    21.8201	
    11.7493	    10.2386	    22.2397	    12.1689	    19.1345	    15.1062	    19.8059	    11.3297	    12.7563	    21.4844	
    11.5814	    12.0850	    27.4429	    11.5814	    19.9738	    14.8544	    20.0577	    10.7422	    11.8332	    20.8130	
    11.4136	    13.5956	    31.2195	    11.2457	    20.2255	    14.6027	    20.1416	     9.9030	    10.8261	    19.8898	
    11.2457	    14.6027	    33.1497	    10.9100	    19.8898	    14.5187	    19.9738	     8.8120	     9.5673	    18.7149	
    10.9940	    15.0223	    33.4015	    10.7422	    18.9667	    14.2670	    19.6381	     7.4692	     8.0566	    17.2043	
    10.6583	    14.8544	    32.2266	    10.4904	    17.5400	    14.0152	    18.9667	     5.8746	     6.4621	    15.6097	
    10.1547	    14.1830	    30.0446	    10.2386	    15.7776	    13.5956	    18.1274	     4.1962	     4.6997	    13.7634	
     9.3994	    12.9242	    27.0233	     9.7351	    13.7634	    13.0920	    16.9525	     2.5177	     2.8534	    11.9171	
     8.3923	    11.2457	    23.5825	     8.9798	    11.6653	    12.3367	    15.6937	     0.8392	     1.0910	     9.9869	
     7.2174	     9.1476	    20.0577	     8.0566	     9.4833	    11.4136	    14.2670	    -0.7553	    -0.6714	     8.2245	
     5.9586	     6.8817	    16.7007	     7.0496	     7.4692	    10.4065	    12.8403	    -2.2659	    -2.2659	     6.5460	
     4.6158	     4.5319	    13.8474	     5.9586	     5.7907	     9.3994	    11.4136	    -3.5248	    -3.6087	     5.0354	
     3.3569	     2.2659	    11.5814	     5.0354	     4.3640	     8.5602	    10.1547	    -4.4479	    -4.6158	     3.9444	
     2.1820	     0.3357	     9.9030	     4.2801	     3.3569	     7.8049	     9.2316	    -5.0354	    -5.2872	     3.1891	
     1.2589	    -1.1749	     8.8959	     3.9444	     2.6855	     7.3853	     8.7280	    -5.2032	    -5.3711	     2.9373	
     0.6714	    -2.0142	     8.5602	     4.0283	     2.4338	     7.3013	     8.7280	    -4.8676	    -4.9515	     3.1891	
     0.5035	    -2.2659	     8.6441	     4.5319	     2.6016	     7.4692	     9.3155	    -3.9444	    -4.1122	     3.8605	
     0.7553	    -1.9302	     9.3155	     5.5389	     3.1891	     8.0566	    10.2386	    -2.6016	    -2.7695	     4.9515	
     1.4267	    -0.9232	    10.4065	     7.0496	     4.0283	     9.0637	    11.5814	    -0.8392	    -1.0910	     6.3782	
     2.6855	     0.5035	    11.9171	     8.8959	     5.2032	    10.4065	    13.1760	     1.2589	     0.9232	     8.1406	
     4.2801	     2.3499	    13.7634	    11.0779	     6.7139	    12.1689	    14.8544	     3.6926	     3.0212	     9.9030	
     6.2943	     4.5319	    15.8615	    13.2599	     8.3923	    14.0152	    16.6168	     6.0425	     5.0354	    11.6653	
     8.4763	     6.7978	    18.1274	    15.2740	    10.3226	    15.8615	    18.2953	     8.2245	     6.7978	    13.2599	
    10.5743	     8.9798	    20.1416	    16.7847	    12.0850	    17.4561	    19.8059	     9.9030	     8.1406	    14.3509	
    12.3367	    10.8261	    21.8201	    17.5400	    13.7634	    18.5471	    20.8130	    10.9100	     8.7280	    14.8544	
    13.6795	    12.0850	    22.8271	    17.6239	    14.9384	    18.9667	    21.4005	    11.0779	     8.5602	    14.7705	
    14.4348	    12.7563	    23.1628	    17.1204	    15.5258	    18.8828	    21.4844	    10.4904	     7.7209	    14.0152	
    14.6027	    12.7563	    22.6593	    16.1133	    15.6097	    18.2114	    20.9808	     9.1476	     6.3782	    12.7563	
    14.4348	    12.2528	    21.5683	    14.9384	    15.1901	    17.2882	    20.2255	     7.2174	     4.6158	    11.0779	
    13.8474	    11.4136	    19.9738	    13.7634	    14.4348	    16.2811	    19.0506	     5.1193	     2.8534	     9.1476	
    13.0920	    10.4065	    18.2114	    12.7563	    13.4277	    15.2740	    17.7078	     2.9373	     1.2589	     7.3013	
    12.3367	     9.3155	    16.4490	    11.9171	    12.2528	    14.4348	    16.1972	     1.0071	    -0.0839	     5.5389	
    11.5814	     8.3923	    14.9384	    11.3297	    11.0779	    13.7634	    14.6027	    -0.5035	    -0.9232	     4.1122	
    10.9100	     7.7209	    13.8474	    10.9940	     9.9030	    13.3438	    12.7563	    -1.5106	    -1.3428	     3.1052	
    10.2386	     7.3013	    13.1760	    10.8261	     8.8959	    13.0920	    10.7422	    -2.0142	    -1.3428	     2.4338	
     9.7351	     7.0496	    12.9242	    10.7422	     7.8049	    12.9242	     8.5602	    -2.2659	    -1.1749	     2.2659	
     9.3994	     6.9656	    12.9242	    10.6583	     6.6299	    12.8403	     6.2943	    -2.3499	    -0.8392	     2.3499	
     9.1476	     7.0496	    13.0920	    10.4904	     5.3711	    12.6724	     4.1122	    -2.2659	    -0.4196	     2.7695	
[Epoch Header]
[Trial Type]	23
[Accept]	1
[Correct]	0
[RT]	 0.000
[Resp]	0
[Epoch Data]
   -32.3944	   -20.0577	    -7.8049	   -26.1002	    -4.0283	    -8.4763	     4.6997	    -6.0425	    -3.2730	     3.1052	
   -33.3176	   -20.0577	    -7.8049	   -26.1002	    -5.6229	    -8.8120	     4.6158	    -6.5460	    -3.4409	     2.5177	
   -34.0729	   -19.4702	    -7.1335	   -25.5127	    -6.7978	    -8.6441	     4.2801	    -6.6299	    -3.2730	     2.2659	
   -34.7443	   -18.6310	    -6.0425	   -24.5895	    -7.4692	    -8.2245	     3.8605	    -6.2943	    -2.8534	     2.3499	
   -35.3317	   -17.6239	    -4.6158	   -23.5825	    -7.4692	    -7.6370	     3.6087	    -5.6229	    -2.3499	     2.6016	
   -35.7513	   -16.6168	    -3.1052	   -22.5754	    -6.6299	    -6.7978	     3.6087	    -4.7836	    -1.6785	     3.1052	
   -36.0870	   -15.7776	    -1.7624	   -21.6522	    -5.0354	    -5.9586	     4.1962	    -3.8605	    -1.0071	     3.7766	
   -36.2549	   -15.1062	    -0.6714	   -20.8130	    -2.9373	    -5.0354	     5.2032	    -2.7695	    -0.3357	     4.5319	
   -36.3388	   -14.6866	     0.2518	   -20.2255	    -0.4196	    -4.1962	     6.6299	    -1.5945	     0.4196	     5.4550	
   -36.5067	   -14.6027	     0.8392	   -19.8898	     2.0142	    -3.5248	     8.3084	    -0.5875	     1.1749	     6.4621	
   -36.6745	   -14.7705	     1.2589	   -19.8898	     4.0283	    -3.1891	     9.7351	     0.2518	     1.8463	     7.3013	
   -37.0941	   -15.2740	     1.5945	   -20.2255	     5.4550	    -3.1891	    10.9100	     0.8392	     2.4338	     8.0566	
   -37.5137	   -15.9454	     1.6785	   -20.8130	     6.2103	    -3.6087	    11.4136	     1.0910	     2.7695	     8.4763	
   -37.9333	   -16.7007	     1.7624	   -21.5683	     6.4621	    -4.3640	    11.4136	     1.0071	     2.8534	     8.6441	
   -38.3530	   -17.4561	     1.5945	   -22.5754	     6.2103	    -5.3711	    10.9100	     0.6714	     2.6855	     8.3923	
   -38.5208	   -18.0435	     1.0910	   -23.7503	     5.5389	    -6.5460	     9.9869	    -0.0839	     2.2659	     7.7209	
   -38.5208	   -18.4631	     0.0000	   -25.0931	     4.2801	    -7.7209	     8.6441	    -1.0910	     1.5945	     6.7978	
   -38.3530	   -18.7988	    -1.5945	   -26.6037	     2.6016	    -8.7280	     7.0496	    -2.2659	     0.8392	     5.6229	
   -38.1012	   -18.9667	    -3.6087	   -28.0304	     0.5035	    -9.5673	     5.3711	    -3.4409	     0.0839	     4.2801	
   -37.5977	   -18.9667	    -5.8746	   -29.2892	    -1.7624	   -10.1547	     3.6926	    -4.6158	    -0.5875	     3.0212	
   -36.9263	   -18.7149	    -8.0566	   -30.1285	    -4.1962	   -10.4065	     2.1820	    -5.6229	    -1.2589	     1.8463	
   -36.0870	   -18.2114	   -10.1547	   -30.4642	    -6.5460	   -10.4065	     0.9232	    -6.5460	    -1.7624	     0.9232	
   -35.0800	   -17.6239	   -12.0010	   -30.2124	    -8.8120	   -10.1547	    -0.0839	    -7.1335	    -2.1820	     0.2518	
   -33.9050	   -16.9525	   -13.6795	   -29.3732	   -10.9100	    -9.7351	    -0.8392	    -7.5531	    -2.3499	    -0.0839	
   -32.6462	   -16.2811	   -15.0223	   -28.0304	   -12.7563	    -9.2316	    -1.4267	    -7.7209	    -2.4338	    -0.0839	
   -31.3034	   -15.5258	   -15.8615	   -26.4359	   -14.2670	    -8.7280	    -1.8463	    -7.8049	    -2.4338	     0.1678	
   -29.8767	   -14.6027	   -15.9454	   -24.5056	   -15.1901	    -8.1406	    -2.0981	    -7.7209	    -2.2659	     0.7553	
   -28.2822	   -13.5956	   -15.1901	   -22.5754	   -15.3580	    -7.5531	    -2.0981	    -7.5531	    -2.0981	     1.5106	
   -26.5198	   -12.1689	   -13.5117	   -20.6451	   -14.6027	    -6.9656	    -1.9302	    -7.2174	    -1.7624	     2.3499	
   -24.5056	   -10.4065	   -11.0779	   -18.6310	   -12.8403	    -6.2103	    -1.2589	    -6.6299	    -1.3428	     3.4409	
   -22.2397	    -8.3084	    -8.0566	   -16.6168	   -10.2386	    -5.2032	     0.0839	    -5.7068	    -0.6714	     4.6158	
   -19.6381	    -5.8746	    -4.6997	   -14.3509	    -6.8817	    -3.9444	     1.8463	    -4.4479	     0.2518	     6.1264	
   -16.6168	    -3.0212	    -1.3428	   -11.8332	    -3.4409	    -2.4338	     4.0283	    -2.8534	     1.5106	     7.6370	
   -13.3438	    -0.1678	     2.0981	    -9.1476	     0.0000	    -0.7553	     6.2103	    -1.1749	     3.0212	     9.1476	
    -9.9869	     2.6016	     5.4550	    -6.5460	     3.0212	     0.8392	     8.1406	     0.5875	     4.4479	    10.4904	
    -6.7978	     5.0354	     8.5602	    -4.1962	     5.7068	     2.2659	     9.7351	     2.0981	     5.6229	    11.3297	
    -3.9444	     6.9656	    11.4136	    -2.1820	     7.8049	     3.3569	    10.7422	     3.3569	     6.4621	    11.5814	
    -1.5945	     8.2245	    13.6795	    -0.8392	     9.2316	     3.9444	    11.2457	     4.1962	     6.7978	    11.1618	
     0.2518	     8.7280	    15.0223	    -0.0839	     9.8190	     4.0283	    11.1618	     4.5319	     6.5460	    10.0708	
     1.4267	     8.5602	    15.4419	    -0.0839	     9.8190	     3.5248	    10.6583	     4.3640	     5.7907	     8.3923	
     2.1820	     7.8049	    14.9384	    -0.6714	     9.1476	     2.6016	     9.6512	     3.6926	     4.5319	     6.2943	
     2.5177	     6.6299	    13.6795	    -1.7624	     8.1406	     1.1749	     8.4763	     2.5177	     2.9373	     3.8605	
     2.5177	     5.2872	    12.0010	    -3.1052	     7.1335	    -0.4196	     7.1335	     0.9232	     1.0071	     1.3428	
     2.3499	     3.7766	    10.0708	    -4.6158	     6.2943	    -2.0981	     5.7907	    -0.8392	    -0.9232	    -1.0910	
     2.1820	     2.3499	     8.0566	    -6.1264	     5.6229	    -3.6087	     4.6158	    -2.7695	    -2.7695	    -3.1891	
     2.0981	     1.1749	     6.2103	    -7.2174	     5.2032	    -4.7836	     3.6926	    -4.5319	    -4.4479	    -4.7836	
     2.2659	     0.2518	     4.6997	    -7.9727	     5.0354	    -5.5389	     3.1052	    -5.9586	    -5.7907	    -5.9586	
     2.6855	    -0.3357	     3.4409	    -8.2245	     4.9515	    -5.7068	     2.8534	    -6.9656	    -6.6299	    -6.4621	
     3.1891	    -0.5875	     2.4338	    -7.8888	     4.9515	    -5.2872	     2.9373	    -7.4692	    -7.0496	    -6.3782	
     3.8605	    -0.5875	     1.5106	    -7.2174	     4.8676	    -4.4479	     3.3569	    -7.3853	    -7.0496	    -5.8746	
     4.5319	    -0.5035	     0.5035	    -6.2103	     4.7836	    -3.1052	     3.8605	    -6.7978	    -6.7978	    -5.1193	
     5.2872	    -0.4196	    -0.5875	    -4.9515	     4.3640	    -1.5106	     4.3640	    -5.8746	    -6.2103	    -4.1122	
     5.9586	    -0.3357	    -1.8463	    -3.6087	     3.6087	     0.1678	     4.8676	    -4.6158	    -5.5389	    -3.1052	
     6.5460	    -0.4196	    -3.3569	    -2.2659	     2.2659	     1.8463	     5.0354	    -3.2730	    -5.0354	    -2.3499	
     7.0496	    -0.7553	    -5.0354	    -1.1749	     0.1678	     3.2730	     4.9515	    -2.0142	    -4.6997	    -1.7624	
     7.4692	    -1.0910	    -6.7139	    -0.3357	    -2.6855	     4.3640	     4.3640	    -1.0910	    -4.6997	    -1.6785	
     7.8888	    -1.5106	    -8.1406	     0.0839	    -6.2943	     4.9515	     3.2730	    -0.5875	    -5.2032	    -1.9302	
     8.3084	    -1.7624	    -8.8959	    -0.0839	   -10.6583	     4.9515	     1.7624	    -0.5035	    -6.1264	    -2.6855	
     8.7280	    -1.7624	    -8.8120	    -0.5875	   -15.4419	     4.4479	    -0.1678	    -0.7553	    -7.3853	    -3.6926	
     9.2316	    -1.2589	    -7.6370	    -1.5945	   -20.1416	     3.5248	    -2.2659	    -1.4267	    -8.8959	    -4.8676	
     9.7351	    -0.4196	    -5.6229	    -2.7695	   -24.3378	     2.3499	    -4.4479	    -2.2659	   -10.6583	    -6.2103	
    10.3226	     0.8392	    -3.1891	    -4.1122	   -27.1912	     1.0071	    -6.4621	    -3.1891	   -12.3367	    -7.5531	
    10.9100	     2.1820	    -0.6714	    -5.2032	   -28.1982	    -0.1678	    -8.1406	    -3.9444	   -13.7634	    -8.6441	
    11.5814	     3.6926	     1.6785	    -5.8746	   -26.6876	    -1.0910	    -9.2316	    -4.4479	   -14.6866	    -9.3155	
    12.3367	     5.3711	     4.0283	    -5.9586	   -22.4915	    -1.4267	    -9.5673	    -4.3640	   -14.8544	    -9.4833	
    13.2599	     7.1335	     6.2103	    -5.1193	   -16.1133	    -1.1749	    -9.1476	    -3.7766	   -14.0991	    -9.0637	
    14.2670	     8.8959	     8.4763	    -3.6087	    -8.4763	    -0.3357	    -7.9727	    -2.4338	   -12.3367	    -7.9727	
    15.3580	    10.7422	    10.4904	    -1.5106	    -0.7553	     0.9232	    -6.2103	    -0.7553	    -9.5673	    -6.3782	
    16.3651	    12.2528	    12.1689	     0.7553	     5.9586	     2.5177	    -4.1122	     1.3428	    -6.2103	    -4.4479	
    16.9525	    13.4277	    13.2599	     2.9373	    10.9940	     4.1122	    -1.9302	     3.3569	    -2.6016	    -2.4338	
    17.0364	    14.0152	    13.5956	     4.4479	    14.0991	     5.4550	     0.0000	     5.1193	     0.7553	    -0.5035	
    16.4490	    13.9313	    13.1760	     5.2032	    15.3580	     6.3782	     1.5106	     6.4621	     3.6087	     1.0071	
    15.1901	    13.2599	    12.0010	     5.0354	    15.0223	     6.6299	     2.4338	     7.1335	     5.5389	     2.0981	
    13.3438	    11.9171	    10.3226	     3.9444	    13.5117	     6.2103	     2.6855	     7.1335	     6.6299	     2.5177	
    11.3297	    10.0708	     8.2245	     2.1820	    11.2457	     5.0354	     2.1820	     6.4621	     6.7978	     2.4338	
     9.1476	     7.9727	     5.9586	    -0.0839	     8.5602	     3.2730	     1.0071	     5.1193	     6.2103	     1.6785	
     7.2174	     5.7068	     3.6926	    -2.6016	     5.7907	     1.0910	    -0.8392	     3.4409	     4.9515	     0.5875	
     5.3711	     3.4409	     1.5106	    -4.9515	     3.0212	    -1.1749	    -3.1891	     1.3428	     3.3569	    -0.8392	
     3.7766	     1.3428	    -0.4196	    -7.0496	     0.4196	    -3.2730	    -5.9586	    -0.7553	     1.4267	    -2.3499	
     2.3499	    -0.5035	    -2.1820	    -8.6441	    -2.0142	    -5.2032	    -8.8120	    -2.9373	    -0.5035	    -3.8605	
     0.8392	    -2.2659	    -3.7766	    -9.9030	    -4.3640	    -6.7139	   -11.5814	    -4.8676	    -2.4338	    -5.2032	
    -0.6714	    -3.7766	    -4.9515	   -10.6583	    -6.4621	    -7.9727	   -14.0991	    -6.5460	    -4.3640	    -6.3782	
    -2.2659	    -5.2872	    -5.7907	   -11.2457	    -8.3923	    -8.8959	   -16.3651	    -8.0566	    -6.2103	    -7.3853	
    -4.1122	    -6.7139	    -6.1264	   -11.7493	    -9.9030	    -9.6512	   -18.3792	    -9.2316	    -8.0566	    -8.1406	
    -6.0425	    -8.1406	    -5.9586	   -12.2528	   -11.0779	   -10.3226	   -20.1416	   -10.2386	    -9.9030	    -8.7280	
    -8.0566	    -9.3155	    -5.5389	   -12.6724	   -11.9171	   -10.9100	   -21.5683	   -10.9100	   -11.6653	    -8.9798
[truncated: 3,975,445 more chars]
