# Supplementary material for: Task-related functional connectivity in autism spectrum conditions: an EEG study using wavelet transform coherence
Source: Mol Autism. 2013 Jan 12;4:1. doi: 10.1186/2040-2392-4-1 (PMC3558480; doi:10.1186/2040-2392-4-1)
Supplement: Additional file 2 — Raw EEG data for the chair task (part 2). [file 2040-2392-4-1-S2.zip › ID32_chairs_attending_chairs.dat]

[Subject]	
[Date]	03/13/2009
[Time]	11:59:56
[Channels]	10
[Rate]	1000.000000
[Type]	Epoch
[Headers]	Yes
[Points]	401
[Xmin]	0.00000
[Sweeps]	70
[Accepted]	70
[Rejected]	0
[Domain]	Time
[Rows]	Points
[Electrode Labels]
[      P8]	[     TP8]	[      T8]	[      P7]	[     FT8]	[     TP7]	[      F8]	[      T7]	[     FT7]	[      F7]	
[Electrode XUnits]
[ Default]	[ Default]	[ Default]	[ Default]	[ Default]	[ Default]	[ Default]	[ Default]	[ Default]	[ Default]	
[Electrode YUnits]
[ Default]	[ Default]	[ Default]	[ Default]	[ Default]	[ Default]	[ Default]	[ Default]	[ Default]	[ Default]	
[Epoch Header]
[Trial Type]	23
[Accept]	1
[Correct]	0
[RT]	 0.000
[Resp]	0
[Epoch Data]
     3.8605	     6.9656	     9.9869	     8.1406	     4.2801	     9.5673	    14.9384	     8.8120	    48.6755	    31.4713	
     3.1891	     6.4621	     9.7351	     7.8888	     4.0283	     9.3994	    15.0223	     8.8959	    49.0112	    32.0587	
     2.5177	     6.0425	     9.4833	     7.8888	     3.9444	     9.3155	    15.1062	     9.0637	    49.4308	    32.7301	
     1.9302	     5.7068	     9.3994	     8.2245	     3.9444	     9.3994	    15.1901	     9.2316	    49.8505	    33.4015	
     1.4267	     5.4550	     9.3994	     8.6441	     4.1122	     9.5673	    15.2740	     9.4833	    50.2701	    33.9890	
     1.0071	     5.2032	     9.3994	     9.2316	     4.1962	     9.7351	    15.1901	     9.6512	    50.5219	    34.4086	
     0.6714	     5.0354	     9.3994	     9.6512	     4.2801	     9.6512	    14.9384	     9.6512	    50.5219	    34.5764	
     0.2518	     4.6997	     9.1476	     9.7351	     4.1962	     9.3994	    14.5187	     9.4833	    50.3540	    34.4086	
    -0.3357	     4.1962	     8.8120	     9.3994	     3.9444	     8.8120	    13.9313	     9.0637	    49.8505	    33.9050	
    -1.1749	     3.5248	     8.2245	     8.5602	     3.4409	     7.9727	    13.0920	     8.3923	    49.0952	    33.1497	
    -2.1820	     2.6855	     7.5531	     7.3853	     2.8534	     6.8817	    12.1689	     7.5531	    48.2559	    32.1426	
    -3.4409	     1.6785	     6.6299	     5.9586	     2.0981	     5.7068	    11.1618	     6.7139	    47.2488	    31.0516	
    -4.6997	     0.5875	     5.7068	     4.5319	     1.3428	     4.6997	    10.0708	     5.7907	    46.3257	    29.9606	
    -5.9586	    -0.5875	     4.7836	     3.4409	     0.5875	     3.9444	     9.2316	     5.1193	    45.4865	    29.0375	
    -7.1335	    -1.5945	     3.9444	     2.6855	     0.0000	     3.4409	     8.4763	     4.5319	    44.8151	    28.3661	
    -7.8888	    -2.4338	     3.3569	     2.4338	    -0.4196	     3.2730	     8.1406	     4.1962	    44.3954	    27.9465	
    -8.3923	    -3.0212	     3.0212	     2.5177	    -0.5035	     3.3569	     8.2245	     4.1122	    44.2276	    27.7786	
    -8.4763	    -3.2730	     3.0212	     2.9373	    -0.2518	     3.6087	     8.6441	     4.1122	    44.1437	    27.9465	
    -8.1406	    -3.1052	     3.4409	     3.5248	     0.2518	     4.0283	     9.4833	     4.3640	    44.3115	    28.2822	
    -7.3853	    -2.6855	     4.1122	     4.0283	     1.0910	     4.4479	    10.5743	     4.6158	    44.6472	    28.7857	
    -6.2943	    -1.9302	     5.0354	     4.3640	     2.0142	     4.7836	    11.8332	     4.8676	    44.9829	    29.4571	
    -4.9515	    -1.0071	     6.1264	     4.2801	     2.9373	     5.0354	    13.0920	     5.0354	    45.4025	    30.1285	
    -3.6087	     0.0839	     7.1335	     3.7766	     3.8605	     5.1193	    14.1830	     5.2032	    45.7382	    30.7159	
    -2.2659	     1.0910	     8.1406	     2.8534	     4.6158	     4.9515	    15.0223	     5.2032	    46.0739	    31.2195	
    -1.1749	     2.0142	     8.8959	     1.5945	     5.2032	     4.6158	    15.5258	     5.2032	    46.1578	    31.4713	
    -0.3357	     2.6855	     9.3994	     0.0000	     5.4550	     4.1122	    15.6937	     4.9515	    46.2418	    31.5552	
     0.0839	     3.1891	     9.5673	    -1.6785	     5.4550	     3.5248	    15.6097	     4.7836	    46.0739	    31.3873	
     0.3357	     3.5248	     9.5673	    -3.1891	     5.2872	     2.9373	    15.1062	     4.5319	    45.8221	    30.9677	
     0.3357	     3.6926	     9.3994	    -4.3640	     4.9515	     2.5177	    14.4348	     4.2801	    45.5704	    30.4642	
     0.3357	     3.7766	     9.1476	    -5.1193	     4.5319	     2.3499	    13.6795	     4.1962	    45.2347	    29.7089	
     0.3357	     3.8605	     8.8120	    -5.3711	     4.0283	     2.2659	    12.8403	     4.1122	    44.8990	    29.0375	
     0.4196	     4.0283	     8.4763	    -5.1193	     3.6087	     2.2659	    12.0010	     4.1122	    44.5633	    28.2822	
     0.5875	     4.1122	     8.1406	    -4.5319	     3.1052	     2.4338	    11.1618	     4.1962	    44.3115	    27.5269	
     0.8392	     4.2801	     7.7209	    -3.6087	     2.6855	     2.6855	    10.4065	     4.3640	    44.1437	    26.9394	
     1.0071	     4.3640	     7.4692	    -2.6016	     2.2659	     3.0212	     9.7351	     4.6158	    44.0598	    26.6037	
     1.1749	     4.4479	     7.1335	    -1.5106	     1.9302	     3.2730	     9.2316	     4.8676	    44.0598	    26.3519	
     1.1749	     4.4479	     6.9656	    -0.6714	     1.7624	     3.4409	     8.8959	     5.1193	    44.0598	    26.3519	
     1.0071	     4.3640	     6.7978	    -0.2518	     1.6785	     3.3569	     8.8120	     5.2872	    44.0598	    26.4359	
     0.5035	     4.0283	     6.6299	    -0.2518	     1.5945	     2.9373	     8.8120	     5.2872	    43.8919	    26.4359	
    -0.2518	     3.4409	     6.2943	    -0.9232	     1.5106	     2.1820	     8.8120	     5.0354	    43.5562	    26.3519	
    -1.4267	     2.6855	     5.9586	    -2.0981	     1.2589	     1.1749	     8.8120	     4.5319	    42.9688	    26.1841	
    -2.6855	     1.8463	     5.5389	    -3.5248	     1.0910	     0.0839	     8.7280	     4.0283	    42.2974	    25.8484	
    -3.9444	     1.0071	     5.2032	    -4.8676	     0.9232	    -0.8392	     8.7280	     3.5248	    41.6260	    25.5966	
    -4.8676	     0.4196	     5.1193	    -5.8746	     1.0071	    -1.5106	     8.8959	     3.1052	    41.1224	    25.3448	
    -5.3711	     0.1678	     5.3711	    -6.2943	     1.2589	    -1.6785	     9.1476	     2.8534	    40.7028	    25.1770	
    -5.2872	     0.3357	     5.7907	    -6.0425	     1.6785	    -1.4267	     9.4833	     2.6855	    40.3671	    25.0092	
    -4.7836	     0.7553	     6.5460	    -5.3711	     2.3499	    -0.9232	     9.9030	     2.5177	    40.1993	    24.8413	
    -4.0283	     1.4267	     7.3013	    -4.2801	     2.9373	    -0.0839	    10.3226	     2.3499	    40.0314	    24.5895	
    -2.9373	     2.0981	     8.0566	    -2.9373	     3.6087	     0.7553	    10.6583	     2.0142	    39.8636	    24.1699	
    -1.8463	     2.7695	     8.7280	    -1.6785	     4.1122	     1.5945	    10.9100	     1.5945	    39.6957	    23.6664	
    -0.6714	     3.5248	     9.2316	    -0.5035	     4.6158	     2.4338	    11.0779	     1.1749	    39.6118	    23.1628	
     0.4196	     4.1122	     9.6512	     0.5875	     5.0354	     3.1052	    11.2457	     0.8392	    39.6118	    22.7432	
     1.4267	     4.7836	     9.9869	     1.5106	     5.4550	     3.8605	    11.4975	     0.6714	    39.6118	    22.4075	
     2.2659	     5.2872	    10.1547	     2.2659	     5.8746	     4.4479	    11.6653	     0.6714	    39.7797	    22.2397	
     2.8534	     5.7068	    10.1547	     2.8534	     6.2103	     5.0354	    11.8332	     0.9232	    40.0314	    22.2397	
     3.1891	     5.9586	     9.9869	     3.2730	     6.4621	     5.4550	    12.0010	     1.2589	    40.2832	    22.3236	
     3.1891	     6.0425	     9.7351	     3.6087	     6.6299	     5.9586	    12.1689	     1.8463	    40.7028	    22.6593	
     2.8534	     5.9586	     9.3994	     3.9444	     6.6299	     6.3782	    12.3367	     2.4338	    41.1224	    23.0789	
     2.2659	     5.6229	     8.8959	     4.1122	     6.5460	     6.7139	    12.4207	     3.0212	    41.5421	    23.5825	
     1.5106	     5.1193	     8.4763	     4.2801	     6.3782	     6.9656	    12.4207	     3.5248	    41.9617	    24.0860	
     0.5875	     4.4479	     7.8888	     4.3640	     6.0425	     7.1335	    12.3367	     3.9444	    42.2134	    24.6735	
    -0.3357	     3.6087	     7.3013	     4.4479	     5.7068	     7.3013	    12.0850	     4.3640	    42.4652	    25.0931	
    -1.1749	     2.8534	     6.7978	     4.5319	     5.2872	     7.3013	    11.7493	     4.6997	    42.7170	    25.5127	
    -1.7624	     2.1820	     6.3782	     4.6997	     4.8676	     7.4692	    11.3297	     5.1193	    42.9688	    25.9323	
    -2.1820	     1.7624	     6.1264	     5.0354	     4.6158	     7.5531	    10.8261	     5.5389	    43.1366	    26.1841	
    -2.1820	     1.6785	     6.0425	     5.5389	     4.4479	     7.8049	    10.4065	     5.9586	    43.3884	    26.3519	
    -1.8463	     1.8463	     6.2103	     6.1264	     4.4479	     8.0566	     9.9869	     6.4621	    43.5562	    26.4359	
    -1.2589	     2.2659	     6.3782	     6.7139	     4.5319	     8.3923	     9.5673	     6.8817	    43.8080	    26.3519	
    -0.5035	     2.8534	     6.7139	     7.3013	     4.6158	     8.6441	     9.2316	     7.3013	    43.9758	    26.2680	
     0.3357	     3.6087	     7.1335	     7.8049	     4.7836	     8.8959	     8.8959	     7.7209	    44.1437	    26.0162	
     1.1749	     4.4479	     7.6370	     8.3084	     5.0354	     9.1476	     8.7280	     8.1406	    44.3115	    25.8484	
     2.0142	     5.3711	     8.2245	     8.8120	     5.2032	     9.4833	     8.6441	     8.4763	    44.5633	    25.6805	
     2.8534	     6.2943	     8.8120	     9.2316	     5.4550	     9.8190	     8.7280	     8.8120	    44.7311	    25.5127	
     3.6087	     7.1335	     9.3994	     9.8190	     5.5389	    10.2386	     8.8120	     9.0637	    44.9829	    25.3448	
     4.3640	     7.8888	     9.8190	    10.4065	     5.6229	    10.7422	     8.9798	     9.3155	    45.0668	    25.2609	
     4.8676	     8.3923	    10.0708	    11.0779	     5.4550	    11.3297	     9.0637	     9.4833	    45.1508	    25.0931	
     5.2872	     8.6441	    10.1547	    11.8332	     5.1193	    11.8332	     9.1476	     9.5673	    45.0668	    25.0092	
     5.4550	     8.6441	    10.0708	    12.5046	     4.7836	    12.3367	     9.2316	     9.5673	    44.8990	    24.9252	
     5.4550	     8.4763	     9.9030	    13.0920	     4.4479	    12.7563	     9.3155	     9.4833	    44.7311	    24.8413	
     5.3711	     8.1406	     9.5673	    13.5956	     4.1962	    13.0081	     9.3994	     9.3155	    44.4794	    24.7574	
     5.1193	     7.7209	     9.1476	    13.9313	     4.0283	    13.0920	     9.6512	     9.3155	    44.2276	    24.8413	
     4.8676	     7.1335	     8.7280	    14.2670	     3.9444	    13.1760	     9.9030	     9.2316	    44.0598	    24.9252	
     4.6158	     6.6299	     8.2245	    14.6027	     4.0283	    13.0920	    10.3226	     9.2316	    43.8919	    25.0931	
     4.2801	     6.0425	     7.8049	    14.7705	     4.2801	    12.8403	    10.8261	     9.2316	    43.7241	    25.2609	
     3.8605	     5.5389	     7.4692	    14.8544	     4.6158	    12.5046	    11.4136	     9.1476	    43.6401	    25.4288	
     3.3569	     5.0354	     7.2174	    14.8544	     4.9515	    11.9171	    11.9171	     8.9798	    43.3884	    25.4288	
     2.7695	     4.5319	     6.8817	    14.6027	     5.2032	    11.0779	    12.2528	     8.7280	    43.0527	    25.3448	
     2.0142	     3.9444	     6.5460	    14.0991	     5.4550	     9.9030	    12.5046	     8.3084	    42.6331	    25.0092	
     1.1749	     3.3569	     6.2103	    13.3438	     5.5389	     8.5602	    12.5885	     7.8049	    42.0456	    24.6735	
     0.1678	     2.7695	     5.8746	    12.4207	     5.5389	     7.1335	    12.5046	     7.3013	    41.4581	    24.1699	
    -0.8392	     2.2659	     5.6229	    11.3297	     5.4550	     5.7907	    12.3367	     6.7978	    40.8707	    23.6664	
    -1.7624	     1.7624	     5.3711	    10.3226	     5.2872	     4.6997	    12.1689	     6.4621	    40.3671	    23.2468	
    -2.6016	     1.4267	     5.2032	     9.2316	     5.2032	     4.0283	    11.9171	     6.2103	    39.9475	    22.9111	
    -3.1891	     1.2589	     5.2872	     8.3923	     5.0354	     3.7766	    11.7493	     6.2103	    39.7797	    22.7432	
    -3.5248	     1.3428	     5.4550	     7.6370	     5.0354	     3.9444	    11.5814	     6.2103	    39.6957	    22.7432	
    -3.6087	     1.5945	     5.7907	     7.0496	     5.0354	     4.3640	    11.4975	     6.3782	    39.8636	    22.9111	
    -3.4409	     2.0142	     6.2103	     6.5460	     5.1193	     4.8676	    11.5814	     6.5460	    40.1154	    23.2468	
    -3.1052	     2.5177	     6.7978	     6.2103	     5.3711	     5.3711	    11.7493	     6.7139	    40.4510	    23.7503	
    -2.6016	     3.1891	     7.4692	     5.7907	     5.6229	     5.7068	    12.0850	     6.6299	    40.8707	    24.3378	
    -2.0981	     3.7766	     8.0566	     5.3711	     6.0425	     5.8746	    12.4207	     6.3782	    41.2903	    25.0092	
    -1.6785	     4.3640	     8.6441	     4.9515	     6.4621	     5.7068	    12.9242	     5.8746	    41.7099	    25.6805	
    -1.3428	     4.7836	     9.0637	     4.2801	     6.7978	     5.3711	    13.4277	     5.1193	    42.0456	    26.2680	
    -1.2589	     5.0354	     9.4833	     3.5248	     7.1335	     4.7836	    13.8474	     4.1962	    42.2134	    26.6876	
    -1.3428	     5.2032	     9.7351	     2.6016	     7.3853	     4.0283	    14.1830	     3.1052	    42.2974	    27.0233	
    -1.4267	     5.2032	     9.9030	     1.7624	     7.6370	     3.3569	    14.4348	     2.1820	    42.2974	    27.2751	
    -1.4267	     5.2872	    10.0708	     1.0071	     7.8049	     2.8534	    14.7705	     1.4267	    42.2134	    27.3590	
    -1.2589	     5.4550	    10.2386	     0.5035	     8.0566	     2.6016	    15.0223	     1.0910	    42.2134	    27.2751	
    -0.9232	     5.7068	    10.4904	     0.3357	     8.3084	     2.6855	    15.1901	     1.0071	    42.0456	    27.1072	
    -0.3357	     6.0425	    10.7422	     0.6714	     8.5602	     3.1052	    15.3580	     1.1749	    41.9617	    26.8555	
     0.5035	     6.4621	    10.9940	     1.2589	     8.8120	     3.7766	    15.4419	     1.5945	    41.7099	    26.5198	
     1.5106	     7.0496	    11.2457	     2.2659	     8.9798	     4.5319	    15.3580	     2.0981	    41.5421	    26.1841	
     2.6855	     7.7209	    11.4975	     3.4409	     9.0637	     5.3711	    15.1901	     2.6855	    41.3742	    25.7645	
     4.0283	     8.3084	    11.5814	     4.6997	     9.0637	     6.1264	    15.0223	     3.1891	    41.2903	    25.5127	
     5.2872	     8.9798	    11.6653	     5.9586	     8.8959	     6.7139	    14.6866	     3.6926	    41.2064	    25.2609	
     6.6299	     9.6512	    11.7493	     6.8817	     8.7280	     7.2174	    14.3509	     4.0283	    41.2064	    25.2609	
     7.9727	    10.2386	    11.7493	     7.5531	     8.5602	     7.5531	    14.0991	     4.3640	    41.3742	    25.3448	
     9.1476	    10.8261	    11.8332	     7.8888	     8.4763	     7.6370	    13.9313	     4.5319	    41.5421	    25.5966	
    10.2386	    11.4136	    11.8332	     7.8888	     8.3923	     7.6370	    13.9313	     4.7836	    41.7938	    26.0162	
    11.1618	    11.9171	    12.0010	     7.7209	     8.4763	     7.5531	    14.0152	     4.9515	    42.2134	    26.6037	
    11.8332	    12.2528	    12.0850	     7.3853	     8.5602	     7.5531	    14.2670	     5.2032	    42.6331	    27.3590	
    12.1689	    12.5046	    12.2528	     6.9656	     8.8120	     7.4692	    14.6027	     5.5389	    43.2205	    28.1143	
    12.1689	    12.5046	    12.3367	     6.5460	     8.9798	     7.4692	    15.0223	     5.8746	    43.7241	    28.9536	
    11.7493	    12.2528	    12.4207	     6.1264	     9.2316	     7.4692	    15.6097	     6.2943	    44.1437	    29.7089	
    10.9940	    11.8332	    12.3367	     5.6229	     9.3994	     7.4692	    16.0294	     6.5460	    44.4794	    30.2124	
     9.8190	    11.2457	    12.2528	     5.1193	     9.4833	     7.3853	    16.4490	     6.7978	    44.6472	    30.6320	
     8.4763	    10.4904	    12.0850	     4.5319	     9.5673	     7.3013	    16.7007	     6.9656	    44.6472	    30.7159	
     7.1335	     9.7351	    11.8332	     3.9444	     9.4833	     7.2174	    16.7847	     6.9656	    44.5633	    30.5481	
     5.9586	     9.1476	    11.5814	     3.6087	     9.3994	     7.2174	    16.7007	     7.0496	    44.3115	    30.2963	
     5.1193	     8.6441	    11.3297	     3.5248	     9.2316	     7.3013	    16.5329	     7.1335	    44.0598	    29.8767	
     4.6158	     8.3923	    11.1618	     3.8605	     9.0637	     7.5531	    16.1972	     7.3853	    43.8080	    29.3732	
     4.4479	     8.3923	    11.1618	     4.4479	     8.9798	     7.8888	    15.8615	     7.6370	    43.6401	    28.9536	
     4.6158	     8.4763	    11.1618	     5.4550	     8.8959	     8.3923	    15.6097	     7.9727	    43.5562	    28.5339	
     4.9515	     8.7280	    11.2457	     6.5460	     8.8120	     8.8959	    15.3580	     8.2245	    43.5562	    28.1982	
     5.3711	     8.9798	    11.3297	     7.5531	     8.8120	     9.3155	    15.1901	     8.4763	    43.4723	    27.8625	
     5.7907	     9.2316	    11.4975	     8.2245	     8.8120	     9.4833	    15.0223	     8.5602	    43.3884	    27.5269	
     6.0425	     9.3155	    11.4975	     8.3923	     8.7280	     9.3994	    14.8544	     8.4763	    43.2205	    27.1912	
     6.2103	     9.3155	    11.4975	     8.0566	     8.5602	     8.9798	    14.7705	     8.0566	    42.9688	    26.8555	
     6.3782	     9.1476	    11.4975	     7.3853	     8.3923	     8.3084	    14.6866	     7.5531	    42.6331	    26.5198	
     6.4621	     9.0637	    11.4136	     6.4621	     8.2245	     7.6370	    14.6866	     6.9656	    42.2974	    26.2680	
     6.5460	     9.0637	    11.4975	     5.6229	     8.2245	     6.9656	    14.9384	     6.4621	    42.0456	    26.1002	
     6.7978	     9.0637	    11.6653	     5.0354	     8.2245	     6.4621	    15.2740	     6.0425	    41.8777	    26.1002	
     7.0496	     9.1476	    11.9171	     4.6158	     8.3923	     6.2103	    15.8615	     5.8746	    41.8777	    26.3519	
     7.3853	     9.3155	    12.2528	     4.5319	     8.6441	     6.0425	    16.5329	     5.7907	    41.9617	    26.6876	
     7.6370	     9.4833	    12.5885	     4.4479	     8.9798	     6.0425	    17.2043	     5.7907	    42.0456	    27.0233	
     7.8049	     9.6512	    12.9242	     4.3640	     9.3155	     6.0425	    17.8757	     5.7907	    42.2134	    27.2751	
     7.9727	     9.7351	    13.1760	     4.2801	     9.6512	     6.0425	    18.4631	     5.8746	    42.2974	    27.4429	
     7.9727	     9.8190	    13.3438	     4.1122	     9.9030	     6.0425	    18.8828	     5.9586	    42.2974	    27.2751	
     7.9727	     9.8190	    13.5117	     4.0283	    10.1547	     6.0425	    19.2184	     5.9586	    42.3813	    27.0233	
     8.0566	     9.9869	    13.6795	     4.0283	    10.4904	     6.1264	    19.3863	     6.0425	    42.3813	    26.6037	
     8.3084	    10.3226	    13.9313	     4.0283	    10.7422	     6.2103	    19.5541	     6.2103	    42.3813	    26.1841	
     8.8120	    10.8261	    14.3509	     4.1122	    11.1618	     6.2943	    19.7220	     6.3782	    42.3813	    25.7645	
     9.5673	    11.4975	    14.8544	     4.1962	    11.6653	     6.2943	    19.8898	     6.5460	    42.4652	    25.4288	
    10.4065	    12.2528	    15.3580	     4.2801	    12.2528	     6.2943	    20.2255	     6.7139	    42.5491	    25.2609	
    11.3297	    13.0081	    15.8615	     4.3640	    12.7563	     6.2943	    20.6451	     6.8817	    42.7170	    25.1770	
    12.2528	    13.6795	    16.2811	     4.4479	    13.1760	     6.2103	    21.0648	     6.9656	    42.8009	    25.2609	
    12.9242	    14.1830	    16.5329	     4.6158	    13.5117	     6.2103	    21.5683	     7.1335	    43.0527	    25.5127	
    13.4277	    14.5187	    16.7847	     4.9515	    13.6795	     6.3782	    22.0718	     7.4692	    43.3884	    26.0162	
    13.6795	    14.6866	    16.8686	     5.6229	    13.9313	     6.8817	    22.7432	     7.9727	    43.8080	    26.7715	
    13.6795	    14.7705	    17.0364	     6.7139	    14.1830	     7.7209	    23.4985	     8.6441	    44.4794	    27.6947	
    13.3438	    14.7705	    17.2043	     8.0566	    14.4348	     8.8959	    24.3378	     9.5673	    45.2347	    28.8696	
    12.5885	    14.6027	    17.2882	     9.5673	    14.6866	    10.1547	    25.0931	    10.5743	    46.0739	    30.0446	
    11.4975	    14.2670	    17.3721	    11.0779	    14.8544	    11.5814	    25.6805	    11.5814	    46.8292	    31.1356	
    10.0708	    13.9313	    17.3721	    12.5046	    14.8544	    12.8403	    26.0162	    12.4207	    47.4167	    32.0587	
     8.6441	    13.4277	    17.2882	    13.7634	    14.7705	    13.8474	    26.1841	    13.0920	    47.7524	    32.7301	
     7.2174	    13.0081	    17.1204	    14.6027	    14.5187	    14.6027	    25.9323	    13.4277	    47.7524	    32.9819	
     5.9586	    12.5885	    16.9525	    15.1062	    14.0991	    14.9384	    25.3448	    13.4277	    47.5006	    32.8979	
     4.8676	    12.1689	    16.6168	    14.9384	    13.5117	    14.8544	    24.4217	    13.0920	    46.8292	    32.3105	
     3.8605	    11.6653	    16.1133	    14.1830	    12.6724	    14.2670	    23.1628	    12.3367	    45.9061	    31.3873	
     3.0212	    10.9940	    15.3580	    12.6724	    11.4975	    13.1760	    21.5683	    11.2457	    44.7311	    30.0446	
     2.0142	    10.1547	    14.3509	    10.7422	    10.1547	    11.7493	    19.7220	     9.9030	    43.3044	    28.4500	
     1.0071	     9.0637	    13.1760	     8.4763	     8.5602	     9.9869	    17.7078	     8.4763	    41.7099	    26.7715	
     0.0000	     7.8049	    11.9171	     6.2103	     7.0496	     8.2245	    15.7776	     7.0496	    40.1993	    25.0931	
    -0.8392	     6.6299	    10.7422	     4.3640	     5.5389	     6.6299	    13.9313	     5.8746	    38.9404	    23.4985	
    -1.5106	     5.5389	     9.7351	     3.0212	     4.3640	     5.4550	    12.5885	     4.9515	    37.9333	    22.3236	
    -1.9302	     4.7836	     8.9798	     2.4338	     3.6087	     4.6158	    11.5814	     4.4479	    37.4298	    21.4844	
    -1.9302	     4.2801	     8.4763	     2.5177	     3.1891	     4.1962	    11.0779	     4.4479	    37.2620	    21.0648	
    -1.6785	     4.1962	     8.3923	     3.1891	     3.1052	     4.1962	    11.0779	     4.7836	    37.5977	    21.1487	
    -1.1749	     4.3640	     8.5602	     4.2801	     3.4409	     4.6158	    11.4975	     5.3711	    38.1851	    21.4844	
    -0.5035	     4.7836	     8.9798	     5.6229	     4.0283	     5.2872	    12.2528	     6.2103	    39.1083	    22.2397	
     0.1678	     5.3711	     9.4833	     6.9656	     4.7836	     6.0425	    13.2599	     6.9656	    40.0314	    23.0789	
     0.9232	     5.9586	    10.0708	     8.0566	     5.5389	     6.7139	    14.3509	     7.4692	    40.9546	    23.9182	
     1.5106	     6.4621	    10.6583	     8.7280	     6.2943	     7.1335	    15.5258	     7.6370	    41.7099	    24.7574	
     2.1820	     6.9656	    11.1618	     8.9798	     6.9656	     7.4692	    16.6168	     7.4692	    42.1295	    25.4288	
     2.7695	     7.3853	    11.5814	     8.9798	     7.5531	     7.5531	    17.6239	     6.9656	    42.4652	    25.9323	
     3.5248	     7.8888	    12.0850	     8.8959	     8.0566	     7.6370	    18.4631	     6.2943	    42.6331	    26.2680	
     4.4479	     8.5602	    12.5885	     8.8120	     8.5602	     7.8049	    19.2184	     5.7068	    42.7170	    26.4359	
     5.4550	     9.3994	    13.1760	     8.9798	     8.9798	     8.1406	    19.8898	     5.3711	    42.8009	    26.5198	
     6.6299	    10.2386	    13.7634	     9.3155	     9.3994	     8.5602	    20.3094	     5.2032	    42.8009	    26.4359	
     7.8049	    11.0779	    14.1830	     9.7351	     9.6512	     9.0637	    20.5612	     5.3711	    42.8009	    26.1002	
     8.7280	    11.8332	    14.6027	    10.1547	     9.7351	     9.5673	    20.5612	     5.6229	    42.6331	    25.5966	
     9.4833	    12.3367	    14.7705	    10.4904	     9.7351	     9.9869	    20.2255	     5.9586	    42.3813	    24.9252	
     9.9030	    12.5885	    14.7705	    10.6583	     9.6512	    10.2386	    19.8059	     6.3782	    42.0456	    24.0860	
    10.0708	    12.6724	    14.6027	    10.6583	     9.5673	    10.4065	    19.1345	     6.7139	    41.6260	    23.2468	
     9.9030	    12.5885	    14.4348	    10.4904	     9.4833	    10.4904	    18.5471	     6.9656	    41.2903	    22.4075	
     9.5673	    12.2528	    14.1830	     9.9869	     9.3994	    10.4065	    17.8757	     7.0496	    40.8707	    21.6522	
     9.1476	    12.0010	    14.0152	     9.3155	     9.3994	    10.1547	    17.4561	     7.0496	    40.4510	    21.1487	
     8.7280	    11.6653	    13.8474	     8.6441	     9.5673	     9.9030	    17.2043	     6.8817	    40.1993	    20.8969	
     8.3923	    11.4136	    13.7634	     7.9727	     9.7351	     9.6512	    17.2043	     6.7139	    39.9475	    20.8969	
     8.0566	    11.2457	    13.8474	     7.5531	    10.0708	     9.4833	    17.3721	     6.6299	    39.7797	    21.1487	
     7.7209	    11.0779	    14.0152	     7.3853	    10.3226	     9.3994	    17.7917	     6.5460	    39.7797	    21.6522	
     7.3853	    10.9940	    14.1830	     7.3853	    10.5743	     9.4833	    18.2953	     6.5460	    39.7797	    22.3236	
     7.1335	    10.9940	    14.4348	     7.5531	    10.8261	     9.6512	    18.7988	     6.6299	    39.9475	    23.0789	
     6.9656	    10.9100	    14.6866	     7.8049	    10.9940	     9.8190	    19.3024	     6.7978	    40.1993	    23.9182	
     6.7978	    10.9100	    14.8544	     8.0566	    11.1618	    10.0708	    19.7220	     6.9656	    40.3671	    24.6735	
     6.5460	    10.8261	    14.9384	     8.3084	    11.0779	    10.3226	    19.9738	     7.1335	    40.5350	    25.3448	
     6.2103	    10.6583	    14.7705	     8.3084	    10.9100	    10.4065	    19.9738	     7.2174	    40.6189	    25.7645	
     5.6229	    10.1547	    14.2670	     8.1406	    10.4904	    10.4065	    19.6381	     7.2174	    40.6189	    25.9323	
     4.7836	     9.4833	    13.5117	     7.6370	     9.9030	    10.2386	    19.1345	     7.0496	    40.5350	    25.8484	
     3.6087	     8.6441	    12.5885	     6.9656	     9.0637	     9.9030	    18.2953	     6.7978	    40.1993	    25.5127	
     2.1820	     7.5531	    11.4136	     6.1264	     8.1406	     9.4833	    17.3721	     6.3782	    39.7797	    24.9252	
     0.7553	     6.4621	    10.2386	     5.3711	     7.1335	     8.9798	    16.2811	     5.8746	    39.2761	    24.2538	
    -0.5035	     5.4550	     9.1476	     4.6997	     6.1264	     8.4763	    15.2740	     5.2872	    38.7726	    23.4985	
    -1.5945	     4.6158	     8.1406	     4.2801	     5.2032	     8.0566	    14.2670	     4.8676	    38.1851	    22.7432	
    -2.2659	     3.9444	     7.3853	     4.1122	     4.3640	     7.8049	    13.5117	     4.4479	    37.6816	    22.1558	
    -2.5177	     3.6926	     6.8817	     4.1962	     3.7766	     7.6370	    13.0081	     4.1122	    37.3459	    21.7361	
    -2.2659	     3.6926	     6.6299	     4.4479	     3.3569	     7.6370	    12.7563	     3.9444	    37.0941	    21.4844	
    -1.5106	     4.0283	     6.6299	     4.7836	     3.2730	     7.7209	    12.9242	     3.8605	    37.0102	    21.5683	
    -0.3357	     4.6997	     6.9656	     5.2032	     3.6087	     7.8888	    13.4277	     3.9444	    37.0941	    21.8201	
     1.1749	     5.7068	     7.6370	     5.6229	     4.1962	     8.2245	    14.2670	     4.1122	    37.4298	    22.4075	
     2.8534	     6.8817	     8.4763	     5.9586	     5.1193	     8.4763	    15.3580	     4.4479	    37.8494	    23.0789	
     4.6997	     8.2245	     9.5673	     6.2943	     6.2943	     8.8959	    16.7007	     4.8676	    38.4369	    24.0021	
     6.4621	     9.6512	    10.6583	     6.7139	     7.5531	     9.2316	    18.0435	     5.3711	    39.1083	    24.9252	
     8.1406	    10.9940	    11.7493	     7.3013	     8.8120	     9.6512	    19.3863	     5.9586	    39.7797	    25.7645	
     9.6512	    12.2528	    12.8403	     8.0566	     9.9869	    10.1547	    20.5612	     6.6299	    40.4510	    26.5198	
    10.8261	    13.4277	    13.7634	     9.0637	    10.9940	    10.5743	    21.4844	     7.3013	    41.0385	    27.1072	
    11.8332	    14.4348	    14.6027	    10.2386	    11.8332	    11.0779	    22.2397	     7.9727	    41.5421	    27.4429	
    12.7563	    15.3580	    15.2740	    11.4136	    12.4207	    11.4975	    22.6593	     8.5602	    41.8777	    27.6108	
    13.6795	    16.1972	    15.8615	    12.5046	    12.9242	    11.9171	    22.9111	     9.0637	    42.2134	    27.6108	
    14.6027	    17.0364	    16.2811	    13.4277	    13.1760	    12.2528	    23.0789	     9.5673	    42.3813	    27.5269	
    15.6097	    17.8757	    16.7007	    14.0991	    13.4277	    12.4207	    22.9950	     9.9030	    42.4652	    27.2751	
    16.6168	    18.5471	    17.1204	    14.5187	    13.5956	    12.4207	    22.8271	    10.0708	    42.3813	    26.9394	
    17.7078	    19.2184	    17.3721	    14.4348	    13.5956	    12.0850	    22.4915	    10.0708	    42.2134	    26.5198	
    18.7149	    19.8059	    17.5400	    14.0152	    13.5117	    11.5814	    21.9879	     9.9030	    41.9617	    26.0162	
    19.6381	    20.2255	    17.6239	    13.1760	    13.2599	    10.8261	    21.4005	     9.4833	    41.6260	    25.4288	
    20.5612	    20.5612	    17.7078	    12.1689	    13.0081	    10.0708	    20.7291	     9.1476	    41.2064	    24.9252	
    21.2326	    20.7291	    17.6239	    10.9940	    12.6724	     9.3994	    20.0577	     8.7280	    40.9546	    24.5056	
    21.7361	    20.7291	    17.5400	     9.8190	    12.4207	     8.8959	    19.5541	     8.4763	    40.7028	    24.2538	
    21.9040	    20.5612	    17.3721	     8.6441	    12.0850	     8.6441	    19.2184	     8.3084	    40.6189	    24.1699	
    21.5683	    20.1416	    17.1204	     7.6370	    11.9171	     8.5602	    19.0506	     8.3084	    40.5350	    24.2538	
    20.8130	    19.4702	    16.7847	     6.8817	    11.7493	     8.6441	    19.1345	     8.3923	    40.6189	    24.4217	
    19.4702	    18.5471	    16.3651	     6.2103	    11.5814	     8.8120	    19.4702	     8.5602	    40.7867	    24.7574	
    17.6239	    17.3721	    15.9454	     5.7907	    11.4975	     8.9798	    19.8059	     8.6441	    40.8707	    25.0092	
    15.1901	    15.9454	    15.3580	     5.6229	    11.4136	     9.1476	    20.3094	     8.8120	    40.8707	    25.2609	
    12.4207	    14.3509	    14.7705	     5.7068	    11.2457	     9.3155	    20.7291	     8.8120	    40.7867	    25.4288	
     9.4833	    12.7563	    14.1830	     6.0425	    11.0779	     9.4833	    20.9808	     8.7280	    40.6189	    25.4288	
     6.6299	    11.2457	    13.5956	     6.7139	    10.9100	     9.7351	    21.1487	     8.5602	    40.3671	    25.3448	
     4.1962	     9.9869	    13.0920	     7.6370	    10.5743	    10.0708	    21.0648	     8.3084	    40.1154	    25.0931	
     2.3499	     8.9798	    12.6724	     8.5602	    10.2386	    10.4065	    20.8130	     7.8888	    39.6957	    24.6735	
     1.2589	     8.3923	    12.3367	     9.4833	     9.8190	    10.7422	    20.3094	     7.3853	    39.2761	    24.2538	
     0.8392	     8.2245	    12.1689	    10.2386	     9.3155	    10.9100	    19.7220	     6.6299	    38.7726	    23.7503	
     1.1749	     8.3084	    12.0010	    10.7422	     8.8120	    10.9940	    18.9667	     5.7068	    38.2690	    23.2468	
     1.9302	     8.6441	    11.9171	    10.9100	     8.3923	    10.9100	    18.2114	     4.7836	    37.8494	    22.7432	
     3.1891	     9.1476	    12.0010	    10.7422	     7.9727	    10.5743	    17.4561	     3.8605	    37.4298	    22.4075	
     4.5319	     9.7351	    12.0010	    10.3226	     7.6370	    10.0708	    16.8686	     3.0212	    37.0941	    22.0718	
     5.9586	    10.3226	    12.0010	     9.5673	     7.3853	     9.3155	    16.3651	     2.4338	    36.8423	    21.9040	
     7.2174	    10.7422	    11.9171	     8.7280	     7.1335	     8.4763	    16.0294	     2.0142	    36.7584	    21.9040	
     8.2245	    11.0779	    11.9171	     7.9727	     6.9656	     7.6370	    16.0294	     2.0142	    36.9263	    22.1558	
     8.8959	    11.2457	    11.8332	     7.4692	     6.9656	     6.9656	    16.1972	     2.2659	    37.2620	    22.7432	
     9.2316	    11.3297	    11.8332	     7.3013	     6.9656	     6.3782	    16.6168	     2.8534	    37.9333	    23.4985	
     9.2316	    11.2457	    11.7493	     7.4692	     7.0496	     6.1264	    17.2882	     3.6087	    38.6887	    24.5056	
     8.8959	    10.9940	    11.6653	     7.8049	     7.2174	     5.8746	    17.8757	     4.3640	    39.6118	    25.5966	
     8.3084	    10.6583	    11.5814	     8.1406	     7.3013	     5.8746	    18.4631	     5.0354	    40.3671	    26.6876	
     7.5531	    10.2386	    11.4136	     8.3923	     7.3853	     5.9586	    18.9667	     5.4550	    41.0385	    27.4429	
     6.7978	     9.8190	    11.1618	     8.4763	     7.3853	     6.2103	    19.2184	     5.7068	    41.3742	    27.9465	
     6.1264	     9.3994	    10.9940	     8.3923	     7.3853	     6.7139	    19.3024	     5.7068	    41.4581	    28.1982	
     5.6229	     9.1476	    10.8261	     8.1406	     7.3013	     7.3013	    19.1345	     5.6229	    41.3742	    28.0304	
     5.3711	     8.9798	    10.7422	     7.8049	     7.1335	     7.9727	    18.7988	     5.4550	    41.0385	    27.6108	
     5.2872	     8.9798	    10.5743	     7.4692	     6.8817	     8.5602	    18.2953	     5.2872	    40.5350	    27.0233	
     5.4550	     8.9798	    10.4065	     7.3013	     6.5460	     9.2316	    17.7917	     5.1193	    40.0314	    26.2680	
     5.8746	     9.1476	    10.2386	     7.3853	     6.2103	     9.7351	    17.2043	     5.0354	    39.4440	    25.4288	
     6.3782	     9.3994	    10.1547	     7.7209	     5.8746	    10.3226	    16.6168	     5.0354	    38.9404	    24.6735	
     7.1335	     9.6512	    10.0708	     8.3084	     5.7068	    10.7422	    16.2811	     5.1193	    38.5208	    24.0021	
     7.8049	    10.0708	    10.0708	     8.9798	     5.6229	    11.1618	    15.9454	     5.2872	    38.1851	    23.4146	
     8.5602	    10.3226	    10.0708	     9.7351	     5.5389	    11.4975	    15.8615	     5.4550	    37.9333	    22.9111	
     9.1476	    10.5743	    10.0708	    10.2386	     5.5389	    11.6653	    15.6937	     5.5389	    37.7655	    22.5754	
     9.4833	    10.6583	     9.9869	    10.5743	     5.4550	    11.6653	    15.6937	     5.5389	    37.5977	    22.3236	
     9.7351	    10.5743	     9.9030	    10.6583	     5.3711	    11.4975	    15.6937	     5.5389	    37.5977	    22.1558	
     9.7351	    10.4904	     9.7351	    10.5743	     5.3711	    11.3297	    15.6937	     5.4550	    37.5977	    22.2397	
     9.5673	    10.2386	     9.5673	    10.4904	     5.3711	    11.1618	    15.9454	     5.5389	    37.8494	    22.4915	
     9.2316	    10.0708	     9.4833	    10.4904	     5.4550	    11.1618	    16.2811	     5.6229	    38.2690	    22.9111	
     8.8959	     9.9030	     9.4833	    10.6583	     5.7068	    11.1618	    16.7847	     5.8746	    38.7726	    23.4146	
     8.5602	     9.6512	     9.4833	    10.9940	     5.9586	    11.4136	    17.2043	     6.2103	    39.2761	    24.0860	
     8.2245	     9.4833	     9.5673	    11.4136	     6.1264	    11.6653	    17.4561	     6.5460	    39.8636	    24.6735	
     8.0566	     9.3994	     9.6512	    11.9171	     6.2943	    11.9171	    17.6239	     6.8817	    40.2832	    25.1770	
     8.0566	     9.3155	     9.7351	    12.4207	     6.3782	    12.1689	    17.7078	     7.1335	    40.6189	    25.4288	
     8.2245	     9.3155	     9.8190	    12.6724	     6.4621	    12.3367	    17.5400	     7.2174	    40.7028	    25.5127	
     8.5602	     9.3994	     9.9030	    12.7563	     6.4621	    12.2528	    17.3721	     7.2174	    40.6189	    25.3448	
     8.8959	     9.4833	     9.9030	    12.5046	     6.5460	    12.0010	    17.0364	     6.9656	    40.1993	    24.9252	
     9.2316	     9.5673	    10.0708	    11.9171	     6.5460	    11.5814	    16.7847	     6.5460	    39.6118	    24.3378	
     9.4833	     9.7351	    10.1547	    11.1618	     6.6299	    10.9940	    16.6168	     5.9586	    38.8565	    23.4985	
     9.6512	     9.9030	    10.4065	    10.3226	     6.7139	    10.3226	    16.5329	     5.3711	    38.1012	    22.7432	
     9.7351	    10.0708	    10.6583	     9.5673	     6.8817	     9.6512	    16.6168	     4.7836	    37.3459	    21.9040	
     9.6512	    10.2386	    10.9940	     8.8959	     7.0496	     9.0637	    16.8686	     4.2801	    36.6745	    21.2326	
     9.5673	    10.4904	    11.3297	     8.3923	     7.3013	     8.5602	    17.2882	     3.8605	    36.1710	    20.7291	
     9.3994	    10.7422	    11.7493	     8.2245	     7.6370	     8.3923	    17.7917	     3.7766	    35.8353	    20.4773	
     9.3994	    11.1618	    12.3367	     8.3923	     8.0566	     8.5602	    18.4631	     3.8605	    35.7513	    20.4773	
     9.4833	    11.7493	    13.0081	     8.8959	     8.6441	     8.9798	    19.3024	     4.2801	    36.0031	    20.8130	
     9.9030	    12.5885	    13.9313	     9.7351	     9.3994	     9.8190	    20.3094	     5.0354	    36.5906	    21.3165	
    10.4904	    13.5956	    15.0223	    10.6583	    10.4904	    10.8261	    21.4005	     5.9586	    37.2620	    22.0718	
    11.3297	    14.7705	    16.1972	    11.6653	    11.6653	    11.9171	    22.5754	     6.9656	    38.1851	    22.9111	
    12.3367	    16.0294	    17.4561	    12.5885	    13.0920	    12.9242	    23.8342	     8.0566	    39.1083	    23.8342	
    13.4277	    17.2043	    18.7149	    13.3438	    14.5187	    13.8474	    24.8413	     9.0637	    40.0314	    24.6735	
    14.4348	    18.3792	    19.8059	    13.8474	    15.9454	    14.6027	    25.7645	     9.9030	    40.8707	    25.5127	
    15.2740	    19.2184	    20.7291	    14.0991	    17.1204	    15.0223	    26.3519	    10.4904	    41.4581	    26.2680	
    15.8615	    19.8059	    21.1487	    14.0152	    17.9596	    15.1062	    26.5198	    10.7422	    41.8777	    26.7715	
    16.1133	    19.8898	    21.2326	    13.5117	    18.3792	    14.7705	    26.1841	    10.7422	    41.9617	    26.9394	
    15.9454	    19.5541	    20.8130	    12.6724	    18.2114	    14.0991	    25.3448	    10.4065	    41.7938	    26.9394	
    15.3580	    18.7988	    19.8898	    11.4975	    17.5400	    13.1760	    24.0860	     9.7351	    41.3742	    26.6876	
    14.4348	    17.7917	    18.7149	    10.2386	    16.3651	    12.0010	    22.4915	     8.8959	    40.8707	    26.2680	
    13.4277	    16.5329	    17.2043	     8.9798	    14.7705	    10.7422	    20.6451	     7.8888	    40.1993	    25.7645	
    12.2528	    15.2740	    15.6097	     7.9727	    12.8403	     9.5673	    18.7149	     6.9656	    39.4440	    25.2609	
    11.2457	    14.0991	    14.0991	     7.3853	    10.8261	     8.6441	    16.9525	     6.2103	    38.8565	    24.7574	
    10.4904	    13.1760	    12.6724	     7.2174	     8.9798	     8.0566	    15.3580	     5.6229	    38.4369	    24.5056	
    10.0708	    12.4207	    11.4975	     7.3853	     7.3013	     7.8049	    14.0991	     5.2872	    38.1851	    24.3378	
     9.9030	    11.9171	    10.5743	     7.8888	     6.0425	     7.8049	    13.0920	     5.2032	    38.1012	    24.4217	
     9.9869	    11.6653	     9.9030	     8.5602	     5.2032	     8.1406	    12.3367	     5.3711	    38.1851	    24.7574	
    10.3226	    11.4975	     9.3994	     9.2316	     4.6158	     8.4763	    12.0010	     5.7068	    38.4369	    25.0931	
    10.5743	    11.3297	     8.9798	     9.8190	     4.2801	     8.8959	    11.8332	     6.1264	    38.7726	    25.5966	
    10.9100	    11.3297	     8.8120	    10.1547	     4.1962	     9.2316	    12.0010	     6.6299	    39.1083	    26.1002	
    11.2457	    11.2457	     8.8120	    10.2386	     4.4479	     9.3994	    12.4207	     7.0496	    39.5279	    26.6876	
    11.4975	    11.3297	     8.9798	     9.9869	     4.7836	     9.3155	    13.0920	     7.5531	    39.8636	    27.1912	
    11.8332	    11.5814	     9.3155	     9.3994	     5.3711	     9.1476	    14.0152	     7.9727	    40.1993	    27.6947	
    12.0850	    11.9171	     9.8190	     8.7280	     6.1264	     8.8120	    15.0223	     8.3084	    40.6189	    28.1982	
    12.5046	    12.3367	    10.4904	     8.1406	     6.8817	     8.5602	    16.1972	     8.7280	    41.0385	    28.6179	
    12.9242	    12.9242	    11.2457	     7.7209	     7.7209	     8.4763	    17.2882	     9.0637	    41.4581	    29.0375	
    13.4277	    13.5956	    12.0850	     7.5531	     8.4763	     8.5602	    18.2114	     9.3994	    41.8777	    29.3732	
    13.7634	    14.2670	    12.7563	     7.8049	     9.0637	     8.7280	    18.8828	     9.5673	    42.1295	    29.5410	
    13.8474	    14.6027	    13.2599	     8.1406	     9.3994	     8.9798	    19.2184	     9.5673	    42.2974	    29.4571	
    13.5956	    14.6866	    13.5117	     8.5602	     9.3994	     9.1476	    19.0506	     9.2316	    42.2134	    29.1214	
    12.8403	    14.4348	    13.4277	     8.8959	     8.9798	     9.3155	    18.5471	     8.6441	    41.9617	    28.5339	
    11.5814	    13.7634	    13.0081	     9.3155	     8.3084	     9.3155	    17.7917	     7.9727	    41.4581	    27.6947	
     9.9869	    12.7563	    12.3367	     9.6512	     7.4692	     9.3155	    16.7007	     7.1335	    40.8707	    26.6876	
     8.1406	    11.5814	    11.5814	    10.0708	     6.4621	     9.3994	    15.5258	     6.3782	    40.1993	    25.5966	
     6.2943	    10.3226	    10.7422	    10.5743	     5.4550	     9.4833	    14.4348	     5.7907	    39.4440	    24.5895	
     4.6158	     9.1476	     9.9030	    11.1618	     4.6158	     9.8190	    13.4277	     5.3711	    38.7726	    23.7503	
     3.2730	     8.2245	     9.3155	    11.9171	     4.0283	    10.3226	    12.7563	     5.2872	    38.3530	    23.0789	
     2.5177	     7.6370	     8.8959	    12.6724	     3.6926	    10.9940	    12.4207	     5.4550	    38.1012	    22.8271	
     2.2659	     7.3853	     8.7280	    13.2599	     3.6926	    11.6653	    12.5046	     5.7907	    38.1012	    22.8271	
     2.3499	     7.3853	     8.8120	    13.5117	     3.9444	    12.2528	    12.7563	     6.2103	    38.3530	    23.1628	
     2.8534	     7.7209	     9.0637	    13.4277	     4.4479	    12.7563	    13.2599	     6.5460	    38.6047	    23.7503	
     3.4409	     8.1406	     9.4833	    13.0081	     5.0354	    12.9242	    13.8474	     6.7139	    38.9404	    24.3378	
     4.1122	     8.7280	     9.9869	    12.4207	     5.5389	    12.8403	    14.5187	     6.7139	    39.1922	    24.8413	
     4.8676	     9.3155	    10.4065	    11.6653	     6.1264	    12.5885	    15.1062	     6.4621	    39.3600	    25.3448	
     5.6229	     9.9030	    10.9100	    10.9940	     6.6299	    12.3367	    15.6937	     6.2103	    39.4440	    25.6805	
     6.3782	    10.5743	    11.4136	    10.4904	     7.0496	    12.0010	    16.1972	     5.9586	    39.5279	    25.9323	
     7.2174	    11.3297	    11.9171	    10.2386	     7.5531	    11.8332	    16.7007	     5.7907	    39.6957	    26.1002	
     8.1406	    12.0850	    12.5046	    10.1547	     7.9727	    11.6653	    17.1204	     5.7068	    39.7797	    26.1841	
     8.8959	    12.7563	    13.0081	    10.1547	     8.3923	    11.5814	    17.4561	     5.7068	    39.7797	    26.1002	
     9.6512	    13.3438	    13.4277	    10.3226	     8.5602	    11.6653	    17.6239	     5.7907	    39.7797	    25.9323	
    10.2386	    13.7634	    13.7634	    10.8261	     8.7280	    11.8332	    17.7078	     5.9586	    39.7797	    25.6805	
    10.6583	    14.1830	    13.9313	    11.5814	     8.7280	    12.1689	    17.6239	     6.3782	    39.7797	    25.4288	
    10.8261	    14.5187	    14.0991	    12.6724	     8.7280	    12.7563	    17.5400	     6.9656	    39.8636	    25.1770	
    10.9940	    14.8544	    14.1830	    14.0991	     8.7280	    13.5117	    17.4561	     7.6370	    40.0314	    25.0931	
    11.0779	    15.1062	    14.3509	    15.6097	     8.7280	    14.3509	    17.2882	     8.4763	    40.2832	    25.1770	
    11.2457	    15.4419	    14.4348	    17.1204	     8.7280	    15.1901	    17.2043	     9.3994	    40.5350	    25.2609	
    11.4136	    15.6097	    14.4348	    18.5471	     8.7280	    15.9454	    17.0364	    10.3226	    40.8707	    25.4288	
    11.6653	    15.7776	    14.4348	    19.8898	     8.6441	    16.5329	    16.9525	    11.1618	    41.2903	    25.7645	
    12.0010	    15.9454	    14.3509	    20.9808	     8.5602	    17.0364	    16.9525	    12.0010	    41.7099	    26.1841	
    12.3367	    16.0294	    14.3509	    21.8201	     8.6441	    17.4561	    17.0364	    12.7563	    42.1295	    26.7715	
    12.6724	    16.0294	    14.3509	    22.1558	     8.8120	    17.6239	    17.3721	    13.4277	    42.6331	    27.4429	
    12.9242	    16.1133	    14.4348	    22.0718	     9.1476	    17.7078	    17.8757	    13.8474	    42.9688	    28.0304	
    12.9242	    16.1133	    14.6027	    21.5683	     9.5673	    17.6239	    18.5471	    14.0152	    43.3044	    28.7018	
    12.7563	    16.0294	    14.6866	    20.6451	     9.9869	    17.3721	    19.3024	    13.9313	    43.4723	    29.1214	
    12.3367	    15.8615	    14.7705	    19.3863	    10.4904	    16.9525	    19.9738	    13.5956	    43.4723	    29.4571	
    11.6653	    15.5258	    14.7705	    17.9596	    10.9100	    16.4490	    20.6451	    13.0920	    43.2205	    29.5410	
    10.8261	    15.0223	    14.6866	    16.4490	    11.2457	    15.7776	    21.0648	    12.4207	    42.8848	    29.3732	
     9.9030	    14.4348	    14.3509	    14.8544	    11.3297	    15.0223	    21.3165	    11.6653	    42.2974	    28.9536	
     8.8959	    13.6795	    13.9313	    13.1760	    11.3297	    14.1830	    21.4005	    10.7422	    41.6260	    28.2822	
     8.1406	    13.0081	    13.3438	    11.5814	    11.0779	    13.2599	    21.1487	     9.7351	    40.7867	    27.3590	
     7.5531	    12.3367	    12.7563	     9.9030	    10.7422	    12.3367	    20.7291	     8.6441	    39.9475	    26.2680	
     7.2174	    11.7493	    12.1689	     8.4763	    10.2386	    11.4136	    20.1416	     7.5531	    38.9404	    25.0931	
     7.1335	    11.2457	    11.5814	     7.3013	     9.7351	    10.4904	    19.3863	     6.6299	    38.0173	    24.0021	
     7.2174	    10.8261	    10.9940	     6.3782	     9.1476	     9.7351	    18.5471	     5.7907	    37.1780	    22.9950	
     7.3013	    10.4904	    10.4904	     5.7907	     8.4763	     9.1476	    17.7078	     5.1193	    36.5067	    22.1558	
     7.3853	    10.1547	     9.9869	     5.2872	     7.8049	     8.6441	    16.8686	     4.6158	    36.0031	    21.4844	
     7.3013	     9.8190	     9.4833	     4.8676	     7.1335	     8.1406	    16.1972	     4.2801	    35.6674	    21.1487	
     7.0496	     9.5673	     9.1476	     4.4479	     6.5460	     7.8049	    15.6937	     4.0283	    35.4156	    21.1487	
     6.7978	     9.4833	     8.9798	     4.0283	     6.0425	     7.5531	    15.4419	     3.9444	    35.4156	    21.3165	
     6.4621	     9.4833	     8.9798	     3.6926	     5.7068	     7.4692	    15.5258	     4.1122	    35.4996	    21.7361	
     6.2103	     9.6512	     9.1476	     3.4409	     5.4550	     7.5531	    15.6937	     4.2801	    35.7513	    22.4075	
     5.9586	     9.9030	     9.3994	     3.3569	     5.2032	     7.7209	    16.0294	     4.6158	    36.0870	    23.2468	
     5.7068	    10.1547	     9.6512	     3.3569	     5.0354	     8.0566	    16.3651	     5.0354	    36.4227	    24.0860	
     5.3711	    10.3226	     9.8190	     3.4409	     4.6997	     8.3084	    16.5329	     5.3711	    36.7584	    24.9252	
     4.9515	    10.4065	     9.9030	     3.6087	     4.3640	     8.6441	    16.7007	     5.6229	    37.0102	    25.5966	
     4.4479	    10.4065	     9.9030	     3.6926	     4.0283	     8.8120	    16.7007	     5.8746	    37.1780	    26.1002	
     3.8605	    10.3226	     9.7351	     3.8605	     3.6926	     8.8959	    16.5329	     6.0425	    37.1780	    26.4359	
     3.4409	    10.2386	     9.5673	     4.1122	     3.3569	     8.9798	    16.2811	     6.1264	    37.1780	    26.5198	
     3.1891	    10.1547	     9.3155	     4.4479	     3.1052	     9.0637	    15.9454	     6.2103	    37.0102	    26.4359	
     3.0212	     9.9869	     8.9798	     4.7836	     2.9373	     9.0637	    15.5258	     6.2103	    36.9263	    26.1841	
     3.0212	     9.9030	     8.7280	     5.2872	     2.7695	     9.1476	    15.0223	     6.2943	    36.7584	    25.7645	
     3.1052	     9.8190	     8.3923	     5.7907	     2.6855	     9.2316	    14.5187	     6.4621	    36.5906	    25.4288	
     3.4409	     9.8190	     8.1406	     6.2943	     2.7695	     9.3155	    14.0991	     6.6299	    36.5067	    25.0092	
     3.7766	     9.8190	     8.0566	     6.9656	     3.0212	     9.5673	    13.6795	     6.9656	    36.5906	    24.7574	
     4.2801	     9.9030	     8.0566	     7.8049	     3.3569	     9.9869	    13.5117	     7.4692	    36.8423	    24.7574	
     4.8676	    10.1547	     8.2245	     8.9798	     3.8605	    10.6583	    13.5117	     8.2245	    37.3459	    24.9252	
     5.4550	    10.3226	     8.5602	    10.5743	     4.4479	    11.6653	    13.7634	     9.1476	    38.0173	    25.4288	
     6.0425	    10.5743	     8.8959	    12.3367	     5.1193	    12.7563	    14.0991	    10.1547	    38.8565	    26.0162	
     6.7139	    10.9100	     9.3994	    14.3509	     5.7068	    14.0991	    14.6866	    11.2457	    39.7797	    26.8555	
     7.4692	    11.3297	     9.9869	    16.5329	     6.2943	    15.6097	    15.3580	    12.3367	    40.7028	    27.6947	
     8.4763	    12.0010	    10.8261	    18.7988	     7.0496	    17.1204	    16.1972	    13.5117	    41.7099	    28.7018	
     9.9030	    12.9242	    11.8332	    20.9808	     7.9727	    18.7988	    17.3721	    14.6866	    42.7170	    29.7928	
[Epoch Header]
[Trial Type]	23
[Accept]	1
[Correct]	0
[RT]	 0.000
[Resp]	0
[Epoch Data]
    38.6887	    33.9050	    30.8838	    25.4288	    24.4217	    24.7574	    -4.8676	    16.2811	     7.3013	     9.9869	
    38.6887	    34.0729	    31.0516	    25.9323	    24.6735	    25.0931	    -4.8676	    16.7007	     7.9727	    10.9940	
    38.6887	    34.3246	    31.3034	    26.1002	    24.8413	    25.2609	    -4.9515	    16.9525	     8.5602	    11.7493	
    38.5208	    34.4925	    31.3873	    25.9323	    24.9252	    25.0931	    -5.0354	    17.0364	     8.8120	    12.0850	
    38.1851	    34.5764	    31.3873	    25.5966	    24.9252	    24.7574	    -5.2872	    16.7847	     8.7280	    12.1689	
    37.5977	    34.4925	    31.3034	    25.0931	    24.7574	    24.2538	    -5.7907	    16.4490	     8.4763	    11.8332	
    36.9263	    34.3246	    31.1356	    24.6735	    24.4217	    23.6664	    -6.5460	    16.0294	     7.8888	    11.2457	
    36.3388	    34.1568	    30.8838	    24.1699	    24.0021	    22.9111	    -7.4692	    15.4419	     7.2174	    10.3226	
    35.7513	    33.9890	    30.5481	    23.6664	    23.4985	    22.1558	    -8.4763	    14.8544	     6.2943	     9.1476	
    35.4156	    33.9050	    30.2124	    23.0789	    22.9950	    21.3165	    -9.5673	    14.1830	     5.2872	     7.8888	
    35.1639	    33.8211	    29.7928	    22.3236	    22.2397	    20.3094	   -10.8261	    13.3438	     4.1962	     6.3782	
    34.9960	    33.5693	    29.2892	    21.3165	    21.4844	    19.2184	   -12.0850	    12.5046	     3.0212	     4.8676	
    34.8282	    33.1497	    28.5339	    20.0577	    20.4773	    17.8757	   -13.4277	    11.4136	     1.7624	     3.3569	
    34.3246	    32.4783	    27.6947	    18.5471	    19.3024	    16.3651	   -14.7705	    10.3226	     0.5035	     1.8463	
    33.6533	    31.4713	    26.6037	    16.8686	    18.0435	    14.8544	   -16.1133	     9.1476	    -0.6714	     0.5035	
    32.7301	    30.2124	    25.4288	    15.1901	    16.7007	    13.2599	   -17.2043	     8.0566	    -1.7624	    -0.5875	
    31.6391	    28.9536	    24.3378	    13.8474	    15.5258	    11.7493	   -18.0435	     7.0496	    -2.6016	    -1.4267	
    30.6320	    27.6947	    23.4985	    13.0081	    14.5187	    10.6583	   -18.5471	     6.3782	    -3.1891	    -1.9302	
    29.7928	    26.6876	    22.8271	    12.7563	    13.9313	     9.9030	   -18.7149	     5.9586	    -3.4409	    -2.0142	
    29.1214	    25.8484	    22.4075	    13.1760	    13.5956	     9.5673	   -18.5471	     5.8746	    -3.4409	    -1.7624	
    28.6179	    25.3448	    22.1558	    14.0991	    13.5117	     9.5673	   -18.2953	     6.0425	    -3.1891	    -1.3428	
    28.3661	    24.9252	    21.9879	    15.2740	    13.6795	     9.9030	   -18.0435	     6.2103	    -2.9373	    -0.8392	
    28.2822	    24.7574	    21.8201	    16.4490	    13.8474	    10.4904	   -17.7917	     6.4621	    -2.6855	    -0.3357	
    28.2822	    24.6735	    21.7361	    17.4561	    14.1830	    11.0779	   -17.7078	     6.7139	    -2.5177	     0.0000	
    28.4500	    24.6735	    21.6522	    18.2114	    14.4348	    11.6653	   -17.7078	     6.7978	    -2.4338	     0.2518	
    28.6179	    24.6735	    21.4005	    18.5471	    14.6866	    12.1689	   -17.7917	     6.7978	    -2.5177	     0.2518	
    28.8696	    24.6735	    21.1487	    18.6310	    14.6866	    12.3367	   -18.1274	     6.5460	    -2.7695	    -0.0839	
    28.8696	    24.6735	    20.8969	    18.2953	    14.6027	    12.3367	   -18.5471	     6.2103	    -3.1891	    -0.5875	
    28.8696	    24.5056	    20.4773	    17.7917	    14.3509	    12.0010	   -19.1345	     5.7068	    -3.7766	    -1.2589	
    28.6179	    24.1699	    20.0577	    17.2043	    13.9313	    11.6653	   -19.8059	     5.2872	    -4.3640	    -2.0981	
    28.1982	    23.9182	    19.7220	    16.7007	    13.4277	    11.3297	   -20.4773	     5.0354	    -4.9515	    -2.8534	
    27.8625	    23.5825	    19.4702	    16.5329	    12.9242	    11.0779	   -20.9808	     4.9515	    -5.2872	    -3.5248	
    27.4429	    23.4146	    19.2184	    16.6168	    12.4207	    11.0779	   -21.4005	     5.2032	    -5.4550	    -3.9444	
    27.1912	    23.2468	    19.2184	    17.1204	    12.0850	    11.2457	   -21.5683	     5.7068	    -5.3711	    -4.0283	
    27.0233	    23.2468	    19.2184	    17.7917	    11.8332	    11.6653	   -21.5683	     6.2943	    -5.1193	    -3.8605	
    27.0233	    23.4146	    19.3863	    18.5471	    11.7493	    12.3367	   -21.4005	     6.9656	    -4.6997	    -3.4409	
    27.1912	    23.5825	    19.6381	    19.4702	    11.7493	    13.0081	   -21.0648	     7.4692	    -4.1962	    -2.8534	
    27.3590	    23.7503	    19.8059	    20.3934	    11.7493	    13.6795	   -20.6451	     7.8049	    -3.6926	    -2.0981	
    27.5269	    23.8342	    19.9738	    21.2326	    11.8332	    14.3509	   -20.2255	     7.8888	    -3.2730	    -1.2589	
    27.6108	    23.8342	    20.1416	    21.9040	    11.9171	    14.9384	   -19.8059	     7.7209	    -2.8534	    -0.5035	
    27.5269	    23.7503	    20.1416	    22.4075	    11.9171	    15.2740	   -19.4702	     7.3853	    -2.6016	     0.1678	
    27.3590	    23.4985	    20.1416	    22.6593	    11.9171	    15.4419	   -19.3024	     6.7139	    -2.5177	     0.7553	
    27.0233	    23.1628	    20.1416	    22.6593	    11.9171	    15.3580	   -19.3024	     6.0425	    -2.6855	     1.0910	
    26.6876	    22.8271	    20.0577	    22.4075	    11.8332	    15.0223	   -19.4702	     5.2872	    -2.9373	     1.1749	
    26.3519	    22.4915	    19.8898	    21.9879	    11.6653	    14.6027	   -19.8059	     4.6158	    -3.2730	     1.0071	
    26.0162	    22.2397	    19.7220	    21.3165	    11.4136	    14.0152	   -20.3094	     4.0283	    -3.7766	     0.5875	
    25.9323	    21.9879	    19.5541	    20.6451	    11.0779	    13.3438	   -20.8969	     3.6087	    -4.2801	    -0.0839	
    25.8484	    21.7361	    19.2184	    19.8898	    10.5743	    12.5885	   -21.6522	     3.1891	    -4.8676	    -0.9232	
    25.8484	    21.5683	    18.7149	    19.0506	    10.0708	    11.8332	   -22.4915	     2.8534	    -5.5389	    -1.8463	
    25.7645	    21.2326	    18.1274	    18.1274	     9.3155	    10.9100	   -23.3307	     2.5177	    -6.2103	    -2.9373	
    25.5127	    20.7291	    17.3721	    17.1204	     8.5602	     9.9030	   -24.2538	     2.0981	    -6.8817	    -3.9444	
    25.1770	    20.2255	    16.6168	    15.9454	     7.7209	     8.8959	   -25.1770	     1.6785	    -7.4692	    -4.9515	
    24.7574	    19.7220	    15.9454	    14.8544	     6.9656	     7.9727	   -25.8484	     1.2589	    -7.9727	    -5.7068	
    24.3378	    19.3024	    15.4419	    13.9313	     6.3782	     7.2174	   -26.3519	     0.9232	    -8.3084	    -6.2943	
    23.9182	    18.8828	    15.1901	    13.2599	     6.0425	     6.5460	   -26.6037	     0.7553	    -8.3923	    -6.5460	
    23.4146	    18.6310	    15.1062	    12.8403	     5.9586	     6.2103	   -26.5198	     0.6714	    -8.3084	    -6.4621	
    22.9950	    18.2953	    15.1062	    12.7563	     6.2103	     6.0425	   -26.2680	     0.8392	    -8.0566	    -6.0425	
    22.4075	    17.9596	    15.2740	    12.8403	     6.7139	     6.2103	   -25.6805	     1.0910	    -7.6370	    -5.4550	
    21.8201	    17.7078	    15.3580	    13.0920	     7.3013	     6.4621	   -25.0931	     1.5106	    -7.1335	    -4.6997	
    21.1487	    17.4561	    15.4419	    13.3438	     7.8888	     6.7978	   -24.3378	     1.9302	    -6.4621	    -3.7766	
    20.3934	    17.2043	    15.4419	    13.5117	     8.3923	     7.2174	   -23.7503	     2.4338	    -5.8746	    -2.8534	
    19.6381	    16.8686	    15.1901	    13.5117	     8.8120	     7.5531	   -23.3307	     2.8534	    -5.2872	    -2.0981	
    18.7988	    16.5329	    14.7705	    13.2599	     8.8959	     7.7209	   -23.0789	     3.0212	    -4.9515	    -1.5945	
    17.8757	    16.1972	    14.2670	    12.7563	     8.7280	     7.8049	   -23.1628	     3.1052	    -4.8676	    -1.4267	
    16.8686	    15.7776	    13.6795	    12.1689	     8.3084	     7.6370	   -23.4985	     3.0212	    -4.9515	    -1.5106	
    16.0294	    15.3580	    13.0920	    11.4136	     7.8049	     7.3853	   -24.0021	     2.6855	    -5.2872	    -1.9302	
    15.1901	    15.0223	    12.5046	    10.6583	     7.0496	     6.9656	   -24.7574	     2.2659	    -5.7907	    -2.6016	
    14.6866	    14.8544	    11.9171	     9.9030	     6.3782	     6.4621	   -25.5966	     1.6785	    -6.5460	    -3.5248	
    14.4348	    14.6866	    11.4975	     9.1476	     5.6229	     5.8746	   -26.6037	     1.0071	    -7.3853	    -4.6997	
    14.6027	    14.7705	    11.2457	     8.3923	     5.0354	     5.2032	   -27.4429	     0.2518	    -8.3923	    -5.8746	
    15.1901	    15.0223	    11.1618	     7.7209	     4.5319	     4.4479	   -28.2822	    -0.5035	    -9.3155	    -6.9656	
    15.9454	    15.3580	    11.2457	     7.0496	     4.1962	     3.7766	   -28.8696	    -1.2589	   -10.1547	    -8.0566	
    16.9525	    15.7776	    11.4136	     6.4621	     4.0283	     3.1891	   -29.2892	    -1.9302	   -10.8261	    -8.8120	
    17.9596	    16.1972	    11.5814	     5.9586	     3.9444	     2.6855	   -29.4571	    -2.3499	   -11.3297	    -9.4833	
    18.7988	    16.4490	    11.7493	     5.5389	     3.8605	     2.2659	   -29.5410	    -2.7695	   -11.6653	    -9.9030	
    19.3024	    16.4490	    11.7493	     5.2872	     3.8605	     1.9302	   -29.4571	    -3.0212	   -11.8332	   -10.0708	
    19.3863	    16.1972	    11.6653	     5.2032	     3.8605	     1.6785	   -29.2892	    -3.1891	   -11.8332	   -10.1547	
    19.0506	    15.7776	    11.4975	     5.2872	     3.8605	     1.4267	   -28.9536	    -3.3569	   -11.6653	   -10.1547	
    18.2953	    15.1062	    11.3297	     5.4550	     3.8605	     1.2589	   -28.4500	    -3.3569	   -11.4136	    -9.9869	
    17.3721	    14.4348	    11.2457	     5.8746	     4.0283	     1.1749	   -27.7786	    -3.3569	   -11.0779	    -9.7351	
    16.3651	    13.8474	    11.2457	     6.2943	     4.2801	     1.1749	   -27.0233	    -3.2730	   -10.7422	    -9.4833	
    15.3580	    13.3438	    11.4136	     6.8817	     4.6158	     1.1749	   -26.1002	    -3.0212	   -10.3226	    -9.0637	
    14.6866	    13.0081	    11.8332	     7.4692	     5.1193	     1.2589	   -25.0931	    -2.7695	    -9.9030	    -8.6441	
    14.3509	    12.9242	    12.3367	     8.0566	     5.7068	     1.4267	   -24.1699	    -2.3499	    -9.4833	    -8.2245	
    14.3509	    13.1760	    13.0920	     8.5602	     6.2943	     1.5945	   -23.3307	    -1.8463	    -9.1476	    -7.8049	
    14.9384	    13.5956	    13.7634	     9.0637	     6.7978	     1.8463	   -22.6593	    -1.1749	    -8.9798	    -7.3853	
    15.8615	    14.1830	    14.6027	     9.4833	     7.3013	     2.0981	   -22.2397	    -0.5035	    -8.8959	    -7.0496	
    17.1204	    14.9384	    15.2740	     9.9869	     7.5531	     2.5177	   -22.0718	     0.1678	    -8.9798	    -6.7139	
    18.4631	    15.7776	    15.8615	    10.4065	     7.7209	     2.9373	   -22.1558	     0.7553	    -9.2316	    -6.4621	
    19.8898	    16.5329	    16.2811	    10.9100	     7.7209	     3.2730	   -22.4915	     1.0910	    -9.4833	    -6.3782	
    21.1487	    17.1204	    16.5329	    11.2457	     7.5531	     3.6926	   -22.9950	     1.2589	    -9.9030	    -6.4621	
    22.0718	    17.6239	    16.5329	    11.4136	     7.3013	     3.9444	   -23.5825	     1.0910	   -10.2386	    -6.6299	
    22.7432	    17.8757	    16.2811	    11.4136	     6.8817	     4.1122	   -24.0860	     0.6714	   -10.5743	    -6.8817	
    22.9950	    17.9596	    15.9454	    11.3297	     6.3782	     4.2801	   -24.5895	     0.0839	   -10.7422	    -7.1335	
    22.9950	    17.9596	    15.5258	    11.2457	     5.9586	     4.3640	   -24.9252	    -0.5035	   -10.8261	    -7.3013	
    22.8271	    17.8757	    15.0223	    11.2457	     5.6229	     4.5319	   -25.0931	    -1.0910	   -10.6583	    -7.2174	
    22.4915	    17.8757	    14.6866	    11.3297	     5.4550	     4.7836	   -25.0092	    -1.5106	   -10.3226	    -6.8817	
    22.0718	    17.9596	    14.5187	    11.6653	     5.5389	     5.2032	   -24.5895	    -1.5106	    -9.8190	    -6.2943	
    21.5683	    18.0435	    14.4348	    12.0010	     5.7068	     5.8746	   -24.0021	    -1.1749	    -9.0637	    -5.4550	
    21.1487	    18.2953	    14.6027	    12.5885	     6.1264	     6.5460	   -23.2468	    -0.5875	    -8.2245	    -4.4479	
    20.7291	    18.3792	    14.8544	    13.0920	     6.6299	     7.3013	   -22.4075	     0.2518	    -7.3013	    -3.3569	
    20.1416	    18.4631	    15.0223	    13.6795	     7.0496	     8.0566	   -21.7361	     1.1749	    -6.5460	    -2.3499	
    19.4702	    18.2114	    15.1062	    14.1830	     7.3853	     8.6441	   -21.2326	     1.9302	    -5.8746	    -1.5106	
    18.6310	    17.7917	    15.0223	    14.6027	     7.6370	     9.0637	   -20.8969	     2.6016	    -5.4550	    -1.0071	
    17.7078	    17.0364	    14.7705	    14.9384	     7.6370	     9.2316	   -20.8969	     3.1052	    -5.2872	    -0.8392	
    16.6168	    16.1133	    14.4348	    15.1901	     7.5531	     9.3155	   -21.0648	     3.3569	    -5.2872	    -1.0910	
    15.5258	    15.0223	    13.9313	    15.3580	     7.3013	     9.2316	   -21.5683	     3.4409	    -5.5389	    -1.5945	
    14.5187	    13.9313	    13.3438	    15.6097	     6.9656	     8.9798	   -22.2397	     3.4409	    -5.8746	    -2.4338	
    13.7634	    13.0081	    12.6724	    15.7776	     6.4621	     8.6441	   -23.0789	     3.3569	    -6.4621	    -3.4409	
    13.1760	    12.0850	    11.9171	    15.9454	     5.9586	     8.2245	   -24.0021	     3.1891	    -7.0496	    -4.6158	
    12.9242	    11.4136	    11.2457	    16.0294	     5.3711	     7.6370	   -25.0092	     2.8534	    -7.7209	    -5.7907	
    12.8403	    10.9940	    10.5743	    16.1133	     4.8676	     6.9656	   -25.9323	     2.5177	    -8.4763	    -7.0496	
    13.0081	    10.7422	    10.0708	    16.1133	     4.5319	     6.2103	   -26.6876	     2.1820	    -9.1476	    -8.0566	
    13.3438	    10.8261	     9.8190	    16.1133	     4.2801	     5.4550	   -27.1912	     1.8463	    -9.7351	    -8.8959	
    13.7634	    11.0779	     9.7351	    15.9454	     4.2801	     4.7836	   -27.2751	     1.5106	   -10.0708	    -9.3994	
    14.1830	    11.4975	     9.8190	    15.6937	     4.3640	     4.1122	   -27.1072	     1.3428	   -10.3226	    -9.6512	
    14.6866	    12.0010	    10.1547	    15.2740	     4.6158	     3.5248	   -26.6876	     1.1749	   -10.3226	    -9.5673	
    14.9384	    12.5046	    10.4904	    14.5187	     4.9515	     3.1052	   -26.1002	     1.0910	   -10.2386	    -9.1476	
    15.1062	    12.9242	    10.7422	    13.5956	     5.1193	     2.8534	   -25.4288	     1.0071	    -9.9869	    -8.6441	
    15.1062	    13.1760	    10.9940	    12.5885	     5.2032	     2.7695	   -24.9252	     0.9232	    -9.8190	    -7.9727	
    14.9384	    13.2599	    11.1618	    11.5814	     5.2032	     2.9373	   -24.5056	     0.9232	    -9.5673	    -7.3013	
    14.6027	    13.2599	    11.1618	    10.8261	     5.0354	     3.1052	   -24.3378	     1.0071	    -9.3155	    -6.7139	
    14.2670	    13.0081	    10.9940	    10.1547	     4.6158	     3.1891	   -24.3378	     1.0910	    -9.2316	    -6.2943	
    13.7634	    12.6724	    10.6583	     9.6512	     4.1122	     3.1052	   -24.6735	     1.0071	    -9.2316	    -6.0425	
    13.2599	    12.0850	    10.1547	     9.0637	     3.3569	     2.8534	   -25.2609	     0.8392	    -9.3994	    -6.2103	
    12.6724	    11.4136	     9.4833	     8.3923	     2.4338	     2.2659	   -26.1002	     0.2518	    -9.8190	    -6.6299	
    12.0850	    10.7422	     8.7280	     7.5531	     1.3428	     1.5945	   -27.1072	    -0.5035	   -10.4904	    -7.4692	
    11.8332	    10.0708	     7.8888	     6.6299	     0.2518	     0.9232	   -28.2822	    -1.5945	   -11.2457	    -8.3923	
    11.8332	     9.6512	     7.1335	     5.7068	    -0.7553	     0.2518	   -29.5410	    -2.7695	   -12.1689	    -9.4833	
    12.3367	     9.5673	     6.5460	     4.9515	    -1.5945	    -0.1678	   -30.6320	    -3.8605	   -12.9242	   -10.4065	
    13.2599	     9.7351	     6.2103	     4.1962	    -2.1820	    -0.5035	   -31.7230	    -4.7836	   -13.6795	   -11.2457	
    14.6027	    10.1547	     6.0425	     3.6926	    -2.4338	    -0.5875	   -32.5623	    -5.5389	   -14.0991	   -11.7493	
    16.1972	    10.8261	     6.2103	     3.3569	    -2.3499	    -0.5035	   -33.2336	    -5.8746	   -14.3509	   -12.0010	
    17.8757	    11.5814	     6.4621	     3.1052	    -1.9302	    -0.4196	   -33.6533	    -5.8746	   -14.3509	   -12.0850	
    19.3024	    12.3367	     6.8817	     3.1052	    -1.3428	    -0.1678	   -33.9050	    -5.7068	   -14.2670	   -11.9171	
    20.3934	    12.9242	     7.3013	     3.1891	    -0.5035	     0.0839	   -33.8211	    -5.2032	   -14.0152	   -11.6653	
    20.8969	    13.1760	     7.7209	     3.3569	     0.3357	     0.2518	   -33.6533	    -4.6158	   -13.6795	   -11.4136	
    20.5612	    13.0920	     8.0566	     3.6087	     1.1749	     0.4196	   -33.4015	    -4.0283	   -13.4277	   -11.1618	
    19.4702	    12.5885	     8.2245	     3.7766	     1.9302	     0.5035	   -33.0658	    -3.5248	   -13.2599	   -10.9940	
    17.7917	    11.7493	     8.2245	     4.0283	     2.5177	     0.5035	   -32.6462	    -3.1052	   -13.1760	   -10.9100	
    15.6937	    10.7422	     8.0566	     4.2801	     2.8534	     0.5035	   -32.2266	    -2.8534	   -13.1760	   -10.8261	
    13.3438	     9.5673	     7.8049	     4.5319	     2.9373	     0.5035	   -31.7230	    -2.7695	   -13.1760	   -10.7422	
    11.0779	     8.4763	     7.4692	     4.8676	     2.7695	     0.5035	   -31.3034	    -2.8534	   -13.1760	   -10.6583	
     9.0637	     7.4692	     7.0496	     5.2032	     2.1820	     0.5875	   -30.7999	    -3.2730	   -13.1760	   -10.6583	
     7.3853	     6.5460	     6.5460	     5.4550	     1.4267	     0.6714	   -30.3802	    -3.8605	   -13.2599	   -10.6583	
     6.0425	     5.7907	     5.9586	     5.6229	     0.5875	     0.6714	   -30.0446	    -4.6158	   -13.4277	   -10.6583	
     5.1193	     5.2872	     5.4550	     5.5389	    -0.3357	     0.5875	   -29.7928	    -5.5389	   -13.6795	   -10.9100	
     4.6158	     4.7836	     4.8676	     5.2032	    -1.1749	     0.3357	   -29.6249	    -6.5460	   -14.0991	   -11.1618	
     4.3640	     4.5319	     4.4479	     4.5319	    -1.9302	    -0.0839	   -29.6249	    -7.5531	   -14.6027	   -11.6653	
     4.4479	     4.2801	     3.9444	     3.6926	    -2.5177	    -0.6714	   -29.7089	    -8.4763	   -15.1901	   -12.2528	
     4.6158	     4.1122	     3.6087	     2.8534	    -3.0212	    -1.2589	   -29.9606	    -9.0637	   -15.7776	   -12.8403	
     4.9515	     4.0283	     3.2730	     2.0981	    -3.4409	    -1.7624	   -30.2124	    -9.3994	   -16.2811	   -13.5117	
     5.2872	     3.9444	     3.0212	     1.7624	    -3.7766	    -2.0142	   -30.4642	    -9.3994	   -16.6168	   -14.0152	
     5.6229	     3.9444	     2.7695	     1.8463	    -4.1122	    -2.0981	   -30.6320	    -9.0637	   -16.7007	   -14.3509	
     5.8746	     3.8605	     2.6016	     2.2659	    -4.4479	    -2.0142	   -30.7159	    -8.4763	   -16.7007	   -14.5187	
     5.9586	     3.8605	     2.4338	     2.8534	    -4.7836	    -1.7624	   -30.7159	    -7.8888	   -16.5329	   -14.4348	
     5.8746	     3.7766	     2.3499	     3.5248	    -4.9515	    -1.5106	   -30.5481	    -7.2174	   -16.2811	   -14.1830	
     5.6229	     3.6087	     2.3499	     3.9444	    -5.1193	    -1.3428	   -30.1285	    -6.7139	   -16.0294	   -13.7634	
     5.2032	     3.5248	     2.4338	     4.0283	    -5.1193	    -1.3428	   -29.6249	    -6.2943	   -15.6937	   -13.2599	
     4.6997	     3.3569	     2.6016	     3.6926	    -5.0354	    -1.5106	   -29.1214	    -6.2103	   -15.5258	   -12.6724	
     4.0283	     3.1891	     2.7695	     2.9373	    -4.8676	    -2.0981	   -28.5339	    -6.2943	   -15.5258	   -12.0850	
     3.5248	     3.1052	     3.0212	     1.7624	    -4.5319	    -2.8534	   -27.9465	    -6.5460	   -15.5258	   -11.5814	
     3.1052	     3.1891	     3.2730	     0.3357	    -4.1122	    -3.7766	   -27.3590	    -7.0496	   -15.7776	   -11.2457	
     2.9373	     3.2730	     3.6087	    -1.2589	    -3.6087	    -4.6997	   -26.9394	    -7.5531	   -16.0294	   -10.9940	
     2.9373	     3.6087	     3.9444	    -2.8534	    -3.0212	    -5.7068	   -26.5198	    -8.1406	   -16.4490	   -10.9940	
     3.1052	     3.8605	     4.1962	    -4.4479	    -2.4338	    -6.7139	   -26.2680	    -8.7280	   -16.9525	   -11.1618	
     3.3569	     4.1962	     4.3640	    -5.9586	    -2.0142	    -7.7209	   -26.2680	    -9.4833	   -17.5400	   -11.6653	
     3.5248	     4.3640	     4.2801	    -7.3853	    -1.8463	    -8.7280	   -26.5198	   -10.2386	   -18.2953	   -12.3367	
     3.6926	     4.3640	     4.0283	    -8.6441	    -1.7624	    -9.6512	   -26.9394	   -11.0779	   -19.1345	   -13.2599	
     3.6926	     4.1962	     3.6087	    -9.6512	    -2.0142	   -10.5743	   -27.5269	   -12.0010	   -19.9738	   -14.2670	
     3.4409	     3.7766	     3.0212	   -10.3226	    -2.5177	   -11.3297	   -28.3661	   -12.8403	   -20.8969	   -15.3580	
     2.8534	     3.0212	     2.1820	   -10.8261	    -3.1891	   -12.0850	   -29.2892	   -13.7634	   -21.8201	   -16.4490	
     1.9302	     2.0142	     1.1749	   -11.0779	    -4.0283	   -12.7563	   -30.2963	   -14.5187	   -22.6593	   -17.5400	
     0.6714	     0.8392	     0.1678	   -11.2457	    -4.9515	   -13.3438	   -31.3034	   -15.2740	   -23.4146	   -18.5471	
    -0.6714	    -0.4196	    -0.8392	   -11.2457	    -5.8746	   -13.8474	   -32.1426	   -15.9454	   -24.0860	   -19.3863	
    -2.0981	    -1.5106	    -1.5945	   -11.2457	    -6.5460	   -14.2670	   -32.7301	   -16.4490	   -24.5895	   -20.0577	
    -3.4409	    -2.5177	    -2.1820	   -11.0779	    -7.0496	   -14.5187	   -32.9819	   -16.7007	   -24.9252	   -20.3934	
    -4.5319	    -3.1891	    -2.4338	   -10.9100	    -7.3013	   -14.6027	   -32.9819	   -16.8686	   -25.0931	   -20.4773	
    -5.3711	    -3.6926	    -2.5177	   -10.7422	    -7.3853	   -14.6027	   -32.7301	   -16.7847	   -25.0931	   -20.3934	
    -5.8746	    -4.0283	    -2.4338	   -10.7422	    -7.3013	   -14.6027	   -32.2266	   -16.7847	   -25.0092	   -20.0577	
    -6.1264	    -4.1962	    -2.2659	   -10.8261	    -7.0496	   -14.6027	   -31.7230	   -16.7007	   -24.9252	   -19.7220	
    -5.9586	    -4.1962	    -2.0981	   -11.1618	    -6.8817	   -14.6866	   -31.2195	   -16.6168	   -24.8413	   -19.3024	
    -5.4550	    -4.0283	    -1.9302	   -11.5814	    -6.6299	   -14.8544	   -30.7159	   -16.6168	   -24.6735	   -18.7988	
    -4.5319	    -3.6926	    -1.8463	   -12.0850	    -6.4621	   -15.0223	   -30.2963	   -16.6168	   -24.5895	   -18.4631	
    -3.2730	    -3.1891	    -1.6785	   -12.5046	    -6.3782	   -15.1901	   -30.0446	   -16.6168	   -24.5056	   -18.1274	
    -1.6785	    -2.5177	    -1.5106	   -12.7563	    -6.2943	   -15.3580	   -29.9606	   -16.5329	   -24.3378	   -17.9596	
     0.0839	    -1.6785	    -1.4267	   -12.8403	    -6.3782	   -15.3580	   -30.0446	   -16.4490	   -24.1699	   -17.9596	
     1.8463	    -0.8392	    -1.2589	   -12.5885	    -6.4621	   -15.2740	   -30.2963	   -16.2811	   -24.0860	   -18.1274	
     3.4409	     0.0839	    -1.1749	   -12.0850	    -6.6299	   -15.1062	   -30.7159	   -15.9454	   -23.8342	   -18.2953	
     4.8676	     0.8392	    -1.1749	   -11.2457	    -6.8817	   -14.7705	   -31.2195	   -15.5258	   -23.5825	   -18.6310	
     6.0425	     1.5945	    -1.0910	   -10.2386	    -7.1335	   -14.3509	   -31.8069	   -14.8544	   -23.2468	   -18.9667	
     6.7978	     2.0981	    -1.0910	    -8.9798	    -7.3013	   -13.7634	   -32.3105	   -14.0991	   -22.7432	   -19.2184	
     7.3013	     2.5177	    -1.0910	    -7.7209	    -7.3853	   -13.0081	   -32.7301	   -13.1760	   -22.1558	   -19.3863	
     7.5531	     2.6855	    -1.0071	    -6.3782	    -7.4692	   -12.0850	   -32.8979	   -12.0850	   -21.4844	   -19.3024	
     7.6370	     2.7695	    -0.9232	    -5.1193	    -7.3853	   -11.0779	   -32.9819	   -10.9940	   -20.7291	   -19.0506	
     7.5531	     2.6855	    -0.6714	    -3.8605	    -7.2174	    -9.9030	   -32.7301	    -9.8190	   -20.0577	   -18.6310	
     7.4692	     2.6016	    -0.4196	    -2.6855	    -6.8817	    -8.7280	   -32.3105	    -8.8120	   -19.5541	   -18.0435	
     7.3013	     2.4338	     0.0000	    -1.5945	    -6.5460	    -7.6370	   -31.7230	    -7.9727	   -19.0506	   -17.2043	
     7.0496	     2.0981	     0.3357	    -0.7553	    -6.1264	    -6.7139	   -31.0516	    -7.5531	   -18.7988	   -16.3651	
     6.6299	     1.6785	     0.5875	     0.0000	    -5.7907	    -5.9586	   -30.3802	    -7.3853	   -18.6310	   -15.5258	
     6.1264	     1.0071	     0.5875	     0.4196	    -5.6229	    -5.4550	   -29.8767	    -7.6370	   -18.7149	   -14.8544	
     5.4550	     0.2518	     0.3357	     0.6714	    -5.7068	    -5.2872	   -29.6249	    -8.3084	   -18.9667	   -14.4348	
     4.6997	    -0.5875	    -0.3357	     0.6714	    -6.1264	    -5.5389	   -29.7928	    -9.2316	   -19.3863	   -14.3509	
     3.9444	    -1.5106	    -1.3428	     0.3357	    -6.7139	    -6.0425	   -30.2963	   -10.3226	   -19.9738	   -14.6027	
     3.0212	    -2.5177	    -2.6016	    -0.2518	    -7.6370	    -6.7978	   -31.0516	   -11.5814	   -20.7291	   -15.1062	
     2.1820	    -3.3569	    -4.1122	    -1.1749	    -8.5602	    -7.8049	   -32.0587	   -12.9242	   -21.5683	   -15.8615	
     1.3428	    -4.1122	    -5.6229	    -2.4338	    -9.6512	    -8.9798	   -33.1497	   -14.1830	   -22.4915	   -16.7007	
     0.5035	    -4.6997	    -7.0496	    -4.0283	   -10.5743	   -10.3226	   -34.3246	   -15.3580	   -23.4146	   -17.6239	
    -0.2518	    -5.2032	    -8.3084	    -5.7068	   -11.4975	   -11.6653	   -35.3317	   -16.4490	   -24.2538	   -18.5471	
    -0.8392	    -5.4550	    -9.3155	    -7.3013	   -12.2528	   -13.0081	   -36.1710	   -17.3721	   -24.9252	   -19.3863	
    -1.2589	    -5.6229	    -9.9869	    -8.7280	   -12.7563	   -14.0152	   -36.8423	   -18.1274	   -25.4288	   -20.0577	
    -1.4267	    -5.4550	   -10.2386	    -9.8190	   -13.0081	   -14.8544	   -37.1780	   -18.5471	   -25.7645	   -20.5612	
    -1.3428	    -5.2032	   -10.2386	   -10.4904	   -13.0081	   -15.3580	   -37.1780	   -18.7988	   -25.9323	   -20.8969	
    -1.0910	    -4.7836	    -9.9869	   -10.8261	   -12.7563	   -15.5258	   -36.8423	   -18.8828	   -26.0162	   -21.0648	
    -0.6714	    -4.3640	    -9.5673	   -10.9100	   -12.4207	   -15.5258	   -36.3388	   -18.7988	   -26.0162	   -21.0648	
    -0.1678	    -3.9444	    -8.9798	   -10.9100	   -11.9171	   -15.3580	   -35.7513	   -18.7149	   -25.9323	   -20.9808	
     0.1678	    -3.5248	    -8.3923	   -10.9100	   -11.4136	   -15.1062	   -34.9960	   -18.5471	   -25.8484	   -20.7291	
     0.4196	    -3.1891	    -7.8888	   -10.8261	   -10.9100	   -14.8544	   -34.1568	   -18.3792	   -25.7645	   -20.3094	
     0.5035	    -3.0212	    -7.3013	   -10.7422	   -10.4065	   -14.5187	   -33.3176	   -18.1274	   -25.5966	   -19.8898	
     0.5035	    -2.8534	    -6.7978	   -10.4904	    -9.9030	   -14.1830	   -32.4783	   -17.7078	   -25.3448	   -19.3024	
     0.4196	    -2.7695	    -6.3782	   -10.1547	    -9.4833	   -13.7634	   -31.7230	   -17.1204	   -24.9252	   -18.6310	
     0.2518	    -2.6855	    -6.0425	    -9.7351	    -9.1476	   -13.2599	   -31.0516	   -16.4490	   -24.4217	   -17.8757	
     0.0839	    -2.6016	    -5.7068	    -9.2316	    -8.8959	   -12.8403	   -30.5481	   -15.6097	   -23.8342	   -17.1204	
    -0.0839	    -2.6016	    -5.3711	    -8.6441	    -8.7280	   -12.4207	   -30.1285	   -14.6866	   -23.1628	   -16.4490	
    -0.2518	    -2.6016	    -5.2032	    -8.2245	    -8.6441	   -12.0850	   -29.9606	   -13.8474	   -22.5754	   -15.9454	
    -0.4196	    -2.6855	    -5.2032	    -7.9727	    -8.8120	   -12.0850	   -30.1285	   -13.1760	   -22.0718	   -15.6937	
    -0.7553	    -2.9373	    -5.4550	    -7.8888	    -9.2316	   -12.4207	   -30.6320	   -12.7563	   -21.8201	   -15.7776	
    -1.1749	    -3.4409	    -5.8746	    -7.9727	    -9.8190	   -13.0081	   -31.3873	   -12.5885	   -21.8201	   -16.1972	
    -1.6785	    -3.9444	    -6.4621	    -8.2245	   -10.7422	   -14.0152	   -32.5623	   -12.7563	   -22.1558	   -16.9525	
    -2.3499	    -4.6997	    -7.3013	    -8.4763	   -11.7493	   -15.1062	   -33.9890	   -13.2599	   -22.6593	   -17.9596	
    -2.9373	    -5.4550	    -8.2245	    -8.6441	   -12.9242	   -16.2811	   -35.4996	   -13.9313	   -23.4146	   -19.2184	
    -3.5248	    -6.2103	    -9.2316	    -8.7280	   -14.0152	   -17.3721	   -37.0941	   -14.6866	   -24.2538	   -20.5612	
    -4.0283	    -6.9656	   -10.1547	    -8.7280	   -15.1901	   -18.2114	   -38.6047	   -15.6097	   -25.1770	   -21.8201	
    -4.5319	    -7.7209	   -11.1618	    -8.7280	   -16.1972	   -18.7988	   -39.9475	   -16.4490	   -26.1002	   -22.9950	
    -4.8676	    -8.3923	   -12.0850	    -8.7280	   -17.2043	   -18.9667	   -41.0385	   -17.3721	   -26.9394	   -24.0021	
    -5.2032	    -8.9798	   -12.9242	    -8.8959	   -18.0435	   -18.7988	   -41.9617	   -18.1274	   -27.6947	   -24.6735	
    -5.5389	    -9.5673	   -13.5117	    -9.1476	   -18.7149	   -18.2953	   -42.6331	   -18.7149	   -28.1982	   -25.0092	
    -5.7907	    -9.9030	   -13.9313	    -9.2316	   -19.1345	   -17.3721	   -43.0527	   -19.0506	   -28.3661	   -25.0092	
    -5.9586	   -10.1547	   -14.0991	    -9.2316	   -19.4702	   -16.1972	   -43.2205	   -19.0506	   -28.1982	   -24.5895	
    -6.1264	   -10.2386	   -14.0991	    -8.8959	   -19.5541	   -14.8544	   -43.2205	   -18.7988	   -27.7786	   -23.7503	
    -6.2943	   -10.2386	   -13.9313	    -8.3923	   -19.5541	   -13.3438	   -43.1366	   -18.1274	   -27.1072	   -22.7432	
    -6.5460	   -10.2386	   -13.6795	    -7.6370	   -19.4702	   -11.8332	   -42.8848	   -17.2882	   -26.1841	   -21.4844	
    -6.7139	   -10.2386	   -13.4277	    -6.7139	   -19.3863	   -10.3226	   -42.6331	   -16.1972	   -25.2609	   -20.2255	
    -6.7978	   -10.1547	   -13.0920	    -5.6229	   -19.3024	    -8.8959	   -42.3813	   -15.1062	   -24.2538	   -19.1345	
    -6.7139	   -10.0708	   -12.8403	    -4.3640	   -19.1345	    -7.5531	   -42.0456	   -13.9313	   -23.3307	   -18.1274	
    -6.4621	    -9.9030	   -12.5046	    -3.1052	   -18.9667	    -6.3782	   -41.8777	   -12.9242	   -22.6593	   -17.4561	
    -6.0425	    -9.5673	   -12.1689	    -2.0142	   -18.7988	    -5.3711	   -41.7099	   -12.0850	   -22.1558	   -17.2043	
    -5.5389	    -9.3155	   -12.0010	    -1.0071	   -18.7149	    -4.6997	   -41.7099	   -11.4975	   -21.9879	   -17.2043	
    -4.9515	    -9.0637	   -11.8332	    -0.4196	   -18.6310	    -4.2801	   -41.7938	   -11.3297	   -22.0718	   -17.5400	
    -4.2801	    -8.7280	   -11.6653	    -0.1678	   -18.7149	    -4.2801	   -42.1295	   -11.4136	   -22.3236	   -18.1274	
    -3.6087	    -8.3923	   -11.5814	    -0.3357	   -18.7988	    -4.5319	   -42.4652	   -11.7493	   -22.8271	   -18.7988	
    -2.7695	    -7.9727	   -11.4975	    -0.9232	   -18.7988	    -5.0354	   -42.8009	   -12.1689	   -23.3307	   -19.6381	
    -1.8463	    -7.4692	   -11.2457	    -1.6785	   -18.7988	    -5.6229	   -42.9688	   -12.5885	   -23.8342	   -20.3094	
    -0.8392	    -6.8817	   -10.8261	    -2.6016	   -18.6310	    -6.2943	   -42.9688	   -13.0920	   -24.3378	   -20.9808	
     0.0839	    -6.2943	   -10.4904	    -3.5248	   -18.3792	    -7.1335	   -42.8009	   -13.5956	   -24.7574	   -21.5683	
     0.7553	    -5.7907	   -10.0708	    -4.5319	   -18.0435	    -8.0566	   -42.4652	   -14.1830	   -25.1770	   -22.0718	
     1.0910	    -5.5389	    -9.6512	    -5.4550	   -17.6239	    -9.0637	   -41.9617	   -14.7705	   -25.5966	   -22.4915	
     0.9232	    -5.6229	    -9.3994	    -6.2103	   -17.2882	   -10.0708	   -41.4581	   -15.2740	   -26.0162	   -22.7432	
     0.1678	    -5.9586	    -9.3155	    -6.9656	   -17.0364	   -11.1618	   -41.0385	   -15.7776	   -26.4359	   -22.9950	
    -1.0071	    -6.6299	    -9.3994	    -7.5531	   -16.7847	   -12.1689	   -40.6189	   -16.1972	   -26.8555	   -23.0789	
    -2.6016	    -7.6370	    -9.6512	    -7.9727	   -16.7007	   -13.0920	   -40.2832	   -16.5329	   -27.1072	   -23.0789	
    -4.4479	    -8.8120	   -10.0708	    -8.3923	   -16.6168	   -13.9313	   -40.1154	   -16.7847	   -27.3590	   -22.9950	
    -6.2103	    -9.9869	   -10.6583	    -8.6441	   -16.7007	   -14.4348	   -40.1154	   -16.7847	   -27.4429	   -22.8271	
    -7.6370	   -10.9940	   -11.2457	    -8.6441	   -16.7847	   -14.7705	   -40.1154	   -16.5329	   -27.4429	   -22.6593	
    -8.7280	   -11.6653	   -11.8332	    -8.3084	   -16.9525	   -14.7705	   -40.1993	   -16.0294	   -27.1912	   -22.4075	
    -9.1476	   -11.9171	   -12.4207	    -7.7209	   -17.0364	   -14.4348	   -40.3671	   -15.2740	   -26.8555	   -22.2397	
    -8.9798	   -11.8332	   -13.0081	    -6.7978	   -17.1204	   -14.0152	   -40.6189	   -14.2670	   -26.4359	   -22.1558	
    -8.3923	   -11.4136	   -13.4277	    -5.7068	   -17.2882	   -13.4277	   -40.9546	   -13.2599	   -25.9323	   -22.2397	
    -7.4692	   -10.7422	   -13.6795	    -4.5319	   -17.5400	   -12.7563	   -41.3742	   -12.3367	   -25.5127	   -22.4915	
    -6.3782	    -9.9030	   -13.9313	    -3.2730	   -17.7078	   -12.1689	   -41.8777	   -11.4136	   -25.1770	   -22.8271	
    -5.3711	    -9.1476	   -14.0991	    -2.0142	   -18.0435	   -11.5814	   -42.4652	   -10.7422	   -24.8413	   -23.2468	
    -4.6158	    -8.5602	   -14.1830	    -0.8392	   -18.3792	   -11.0779	   -43.0527	   -10.3226	   -24.5895	   -23.5825	
    -4.1122	    -8.2245	   -14.3509	     0.1678	   -18.7988	   -10.7422	   -43.7241	   -10.2386	   -24.5056	   -23.9182	
    -3.9444	    -8.2245	   -14.5187	     0.9232	   -19.3024	   -10.5743	   -44.3954	   -10.4904	   -24.5056	   -24.1699	
    -4.0283	    -8.4763	   -14.6866	     1.3428	   -19.8898	   -10.5743	   -45.0668	   -10.9940	   -24.5895	   -24.4217	
    -4.3640	    -8.8959	   -14.8544	     1.4267	   -20.3934	   -10.6583	   -45.4865	   -11.9171	   -24.7574	   -24.5895	
    -4.8676	    -9.3994	   -15.1062	     1.0910	   -20.8969	   -10.7422	   -45.8221	   -12.9242	   -25.0931	   -24.8413	
    -5.5389	    -9.9869	   -15.2740	     0.3357	   -21.3165	   -10.8261	   -45.9061	   -14.0991	   -25.4288	   -25.0092	
    -6.2943	   -10.6583	   -15.5258	    -0.8392	   -21.6522	   -10.8261	   -45.7382	   -15.2740	   -25.8484	   -25.0931	
    -7.3013	   -11.3297	   -15.7776	    -2.3499	   -21.9879	   -10.8261	   -45.4865	   -16.3651	   -26.3519	   -25.2609	
    -8.3084	   -12.0850	   -16.0294	    -4.1962	   -22.3236	   -10.9940	   -45.2347	   -17.2882	   -26.8555	   -25.4288	
    -9.3994	   -12.7563	   -16.3651	    -6.3782	   -22.7432	   -11.4975	   -44.9829	   -18.2114	   -27.3590	   -25.5966	
   -10.4065	   -13.5117	   -16.7847	    -8.6441	   -23.2468	   -12.2528	   -44.8990	   -19.0506	   -27.9465	   -25.9323	
   -11.3297	   -14.0991	   -17.2882	   -10.9100	   -23.7503	   -13.2599	   -44.9829	   -19.9738	   -28.6179	   -26.3519	
   -12.0850	   -14.6866	   -17.7917	   -12.9242	   -24.3378	   -14.3509	   -45.2347	   -20.8130	   -29.2892	   -26.9394	
   -12.5885	   -15.1062	   -18.2114	   -14.6866	   -24.8413	   -15.5258	   -45.6543	   -21.6522	   -29.8767	   -27.5269	
   -12.8403	   -15.4419	   -18.6310	   -15.9454	   -25.1770	   -16.5329	   -46.1578	   -22.3236	   -30.3802	   -28.2822	
   -12.8403	   -15.6097	   -18.8828	   -16.7007	   -25.4288	   -17.3721	   -46.8292	   -22.8271	   -30.8838	   -28.9536	
   -12.7563	   -15.6937	   -19.2184	   -16.9525	   -25.6805	   -17.9596	   -47.5006	   -23.1628	   -31.2195	   -29.6249	
   -12.6724	   -15.8615	   -19.4702	   -16.9525	   -25.7645	   -18.4631	   -48.1720	   -23.4146	   -31.6391	   -30.2124	
   -12.5885	   -16.0294	   -19.7220	   -16.8686	   -25.8484	   -18.8828	   -48.8434	   -23.6664	   -32.1426	   -30.7159	
   -12.6724	   -16.2811	   -20.0577	   -16.8686	   -25.8484	   -19.3024	   -49.4308	   -24.0021	   -32.8140	   -31.1356	
   -12.8403	   -16.4490	   -20.2255	   -16.9525	   -25.8484	   -19.8059	   -49.9344	   -24.4217	   -33.5693	   -31.3873	
   -13.0081	   -16.5329	   -20.3094	   -17.2043	   -25.6805	   -20.3934	   -50.1022	   -24.9252	   -34.2407	   -31.3873	
   -13.2599	   -16.5329	   -20.1416	   -17.5400	   -25.3448	   -20.8130	   -50.0183	   -25.3448	   -34.7443	   -31.2195	
   -13.4277	   -16.3651	   -19.8059	   -17.8757	   -24.8413	   -21.2326	   -49.6826	   -25.5966	   -34.9960	   -30.8838	
   -13.4277	   -16.0294	   -19.3024	   -17.9596	   -24.2538	   -21.3165	   -49.0952	   -25.6805	   -34.9960	   -30.3802	
   -13.3438	   -15.5258	   -18.6310	   -17.8757	   -23.5825	   -21.3165	   -48.3398	   -25.5127	   -34.7443	   -29.7928	
   -13.1760	   -15.1062	   -18.0435	   -17.4561	   -22.9111	   -21.0648	   -47.4167	   -25.0092	   -34.2407	   -29.1214	
   -12.9242	   -14.6866	   -17.4561	   -16.8686	   -22.3236	   -20.7291	   -46.5775	   -24.5056	   -33.7372	   -28.5339	
   -12.6724	   -14.3509	   -17.1204	   -16.1133	   -21.9040	   -20.3094	   -45.7382	   -23.8342	   -33.2336	   -28.0304	
   -12.4207	   -14.2670	   -16.9525	   -15.1901	   -21.6522	   -19.8898	   -45.1508	   -23.1628	   -32.8140	   -27.6947	
   -12.3367	   -14.2670	   -17.0364	   -14.0991	   -21.6522	   -19.4702	   -44.6472	   -22.5754	   -32.5623	   -27.5269	
   -12.3367	   -14.3509	   -17.2043	   -13.0920	   -21.7361	   -19.1345	   -44.3954	   -21.9879	   -32.3105	   -27.5269	
   -12.3367	   -14.5187	   -17.3721	   -12.0850	   -21.9879	   -18.9667	   -44.3115	   -21.4844	   -32.1426	   -27.6108	
   -12.2528	   -14.6866	   -17.6239	   -11.4136	   -22.2397	   -18.8828	   -44.3954	   -20.9808	   -32.0587	   -27.8625	
   -12.2528	   -14.8544	   -17.7078	   -10.9940	   -22.4915	   -18.9667	   -44.7311	   -20.4773	   -32.0587	   -28.0304	
   -12.2528	   -14.9384	   -17.7078	   -11.1618	   -22.7432	   -19.2184	   -45.1508	   -20.1416	   -32.1426	   -28.3661	
   -12.1689	   -14.9384	   -17.4561	   -11.6653	   -22.9111	   -19.6381	   -45.6543	   -19.9738	   -32.3944	   -28.7018	
   -12.0010	   -14.7705	   -17.1204	   -12.6724	   -22.8271	   -20.1416	   -46.1578	   -19.8898	   -32.7301	   -29.1214	
   -11.8332	   -14.5187	   -16.5329	   -13.7634	   -22.5754	   -20.6451	   -46.5775	   -19.8898	   -33.1497	   -29.6249	
   -11.4975	   -14.0991	   -15.7776	   -14.8544	   -22.1558	   -20.9808	   -46.8292	   -20.0577	   -33.5693	   -29.9606	
   -11.0779	   -13.5956	   -15.0223	   -15.6937	   -21.6522	   -21.1487	   -46.9131	   -20.2255	   -33.9890	   -30.2963	
   -10.4904	   -13.0920	   -14.4348	   -16.1133	   -21.1487	   -21.0648	   -46.7453	   -20.3934	   -34.2407	   -30.4642	
    -9.8190	   -12.5885	   -13.9313	   -16.1133	   -20.8969	   -20.7291	   -46.4096	   -20.5612	   -34.4086	   -30.2963	
    -8.9798	   -12.1689	   -13.6795	   -15.7776	   -20.7291	   -20.3094	   -45.9061	   -20.7291	   -34.4086	   -29.9606	
    -8.2245	   -11.9171	   -13.7634	   -15.1062	   -20.7291	   -19.8059	   -45.3186	   -20.9808	   -34.1568	   -29.3732	
    -7.6370	   -11.8332	   -14.0152	   -14.4348	   -20.8130	   -19.3024	   -44.7311	   -21.2326	   -33.9050	   -28.5339	
    -7.2174	   -12.0850	   -14.6866	   -13.9313	   -21.0648	   -18.9667	   -44.2276	   -21.5683	   -33.5693	   -27.6947	
    -7.3013	   -12.6724	   -15.6097	   -13.8474	   -21.4844	   -18.9667	   -43.9758	   -21.9879	   -33.3176	   -26.7715	
    -7.8888	   -13.5956	   -16.7847	   -14.1830	   -22.2397	   -19.3024	   -44.0598	   -22.5754	   -33.2336	   -26.0162	
    -9.0637	   -14.9384	   -18.3792	   -15.1062	   -23.2468	   -20.0577	   -44.5633	   -23.3307	   -33.4015	   -25.5127	
   -10.7422	   -16.7847	   -20.3094	   -16.6168	   -24.7574	   -21.2326	   -45.5704	   -24.3378	   -33.9050	   -25.3448	
   -12.8403	   -18.7988	   -22.4915	   -18.6310	   -26.6037	   -22.7432	   -46.9971	   -25.5127	   -34.6603	   -25.5966	
   -15.1901	   -21.0648	   -24.7574	   -20.8969	   -28.6179	   -24.5056	   -48.9273	   -26.7715	   -35.6674	   -26.1841	
   -17.5400	   -23.1628	   -27.0233	   -23.0789	   -30.7999	   -26.3519	   -51.0254	   -28.0304	   -36.8423	   -26.9394	
   -19.5541	   -25.0092	   -28.9536	   -24.9252	   -32.8140	   -27.9465	   -53.1235	   -29.2053	   -37.9333	   -27.9465	
   -20.9808	   -26.3519	   -30.5481	   -26.3519	   -34.5764	   -29.2053	   -55.0537	   -30.2124	   -38.9404	   -28.9536	
   -21.6522	   -27.1912	   -31.5552	   -27.1072	   -35.9192	   -29.9606	   -56.6483	   -30.7999	   -39.6957	   -29.8767	
   -21.5683	   -27.2751	   -31.9748	   -27.2751	   -36.7584	   -30.1285	   -57.9071	   -30.9677	   -40.1154	   -30.5481	
   -20.8130	   -26.8555	   -31.8909	   -26.7715	   -37.0941	   -29.8767	   -58.6624	   -30.7159	   -40.1154	   -30.7999	
   -19.5541	   -26.0162	   -31.3873	   -25.7645	   -37.0102	   -29.0375	   -58.9142	   -30.0446	   -39.6957	   -30.7159	
   -18.1274	   -25.0092	   -30.6320	   -24.5056	   -36.5906	   -27.9465	   -58.8303	   -29.1214	   -39.0244	   -30.3802	
   -16.7847	   -24.0021	   -29.7928	   -23.1628	   -35.9192	   -26.7715	   -58.4106	   -28.0304	   -38.1012	   -29.7089	
   -15.7776	   -23.1628	   -28.9536	   -21.9040	   -35.2478	   -25.5966	   -57.8232	   -26.8555	   -37.1780	   -28.8696	
   -15.1901	   -22.6593	   -28.2822	   -21.0648	   -34.6603	   -24.6735	   -57.0679	   -25.9323	   -36.2549	   -28.0304	
   -15.1901	   -22.4915	   -27.7786	   -20.6451	   -34.0729	   -24.0021	   -56.3126	   -25.2609	   -35.4996	   -27.2751	
   -15.6097	   -22.5754	   -27.5269	   -20.7291	   -33.7372	   -23.7503	   -55.6412	   -24.8413	   -34.9960	   -26.5198	
   -16.3651	   -22.9950	   -27.4429	   -21.2326	   -33.4854	   -23.8342	   -54.9698	   -24.7574	   -34.5764	   -25.9323	
   -17.3721	   -23.4146	   -27.4429	   -22.0718	   -33.2336	   -24.0860	   -54.2984	   -24.8413	   -34.4086	   -25.5127	
   -18.4631	   -23.9182	   -27.5269	   -23.0789	   -33.1497	   -24.4217	   -53.7109	   -25.0092	   -34.3246	   -25.0931	
   -19.5541	   -24.3378	   -27.5269	   -23.8342	   -32.9819	   -24.7574	   -53.2074	   -25.2609	   -34.3246	   -24.8413	
   -20.5612	   -24.6735	   -27.5269	   -24.3378	   -32.8979	   -25.0092	   -52.7039	   -25.5127	   -34.3246	   -24.6735	
   -21.4844	   -25.0092	   -27.5269	   -24.5056	   -32.8140	   -25.0931	   -52.3682	   -25.6805	   -34.4086	   -24.5895	
   -22.4075	   -25.2609	   -27.5269	   -24.2538	   -32.8140	   -25.0092	   -52.2842	   -25.8484	   -34.4925	   -24.6735	
   -23.3307	   -25.5966	   -27.6108	   -23.5825	   -32.8140	   -24.8413	   -52.2842	   -26.0162	   -34.6603	   -24.9252	
   -24.1699	   -25.9323	   -27.7786	   -22.8271	   -32.8979	   -24.6735	   -52.4521	   -26.1841	   -34.8282	   -25.3448	
   -25.0092	   -26.2680	   -27.9465	   -21.9040	   -33.0658	   -24.5056	   -52.7039	   -26.4359	   -34.9960	   -25.9323	
   -25.7645	   -26.5198	   -28.1143	   -20.9808	   -33.1497	   -24.3378	   -53.0396	   -26.6037	   -35.2478	   -26.6876	
   -26.1002	   -26.6876	   -28.1982	   -20.2255	   -33.0658	   -24.1699	   -53.2913	   -26.7715	   -35.4996	   -27.3590	
   -26.1002	   -26.5198	   -28.1982	   -19.7220	   -32.8979	   -24.0860	   -53.3752	   -26.9394	   -35.6674	   -28.0304	
   -25.5966	   -26.1841	   -27.9465	   -19.4702	   -32.4783	   -24.0860	   -53.2913	   -27.0233	   -35.7513	   -28.5339	
   -24.7574	   -25.5966	   -27.6108	   -19.5541	   -31.9748	   -24.1699	   -53.0396	   -27.1072	   -35.8353	   -29.0375	
   -23.6664	   -24.8413	   -27.1072	   -19.8898	   -31.3034	   -24.4217	   -52.7039	   -27.1912	   -36.0031	   -29.4571	
   -22.4915	   -24.1699	   -26.6037	   -20.5612	   -30.6320	   -24.8413	   -52.2003	   -27.4429	   -36.2549	   -29.8767	
   -21.3165	   -23.4985	   -26.1002	   -21.4844	   -30.0446	   -25.5127	   -51.6129	   -27.8625	   -36.5906	   -30.2963	
   -20.3934	   -22.9111	   -25.6805	   -22.4915	   -29.5410	   -26.3519	   -51.1093	   -28.4500	   -37.0941	   -30.7159	
   -19.6381	   -22.5754	   -25.4288	   -23.6664	   -29.1214	   -27.1912	   -50.6897	   -29.0375	   -37.6816	   -31.2195	
   -19.2184	   -22.4915	   -25.3448	   -24.6735	   -29.0375	   -28.0304	   -50.3540	   -29.6249	   -38.2690	   -31.7230	
   -19.0506	   -22.6593	   -25.4288	   -25.5127	   -29.1214	   -28.7018	   -50.2701	   -30.2963	   -38.9404	   -32.2266	
   -19.2184	   -22.9950	   -25.6805	   -26.0162	   -29.4571	   -29.2892	   -50.4379	   -30.7999	   -39.5279	   -32.6462	
   -19.7220	   -23.5825	   -26.1002	   -26.2680	   -29.9606	   -29.6249	   -50.6897	   -31.2195	   -40.0314	   -33.0658	
   -20.3934	   -24.2538	   -26.6876	   -26.2680	   -30.6320	   -29.7928	   -51.1093	   -31.4713	   -40.4510	   -33.4015	
   -21.2326	   -25.0092	   -27.2751	   -26.0162	   -31.4713	   -29.8767	   -51.6129	   -31.7230	   -40.7867	   -33.7372	
   -22.1558	   -25.5966	   -27.8625	   -25.5966	   -32.2266	   -29.7928	   -52.2003	   -31.8069	   -41.0385	   -34.0729	
   -22.9111	   -26.1841	   -28.2822	   -25.0092	   -32.9819	   -29.7089	   -52.7878	   -31.8069	   -41.2064	   -34.4086	
   -23.4146	   -26.4359	   -28.5339	   -24.5056	   -33.5693	   -29.6249	   -53.3752	   -31.7230	   -41.3742	   -34.7443	
   -23.6664	   -26.5198	   -28.6179	   -24.0860	   -33.9890	   -29.6249	   -53.7949	   -31.7230	   -41.6260	   -35.0800	
   -23.5825	   -26.2680	   -28.5339	   -23.7503	   -34.1568	   -29.6249	   -54.1306	   -31.5552	   -41.7938	   -35.4156	
   -23.2468	   -25.8484	   -28.2822	   -23.6664	   -34.1568	   -29.7928	   -54.3823	   -31.4713	   -41.9617	   -35.6674	
   -22.6593	   -25.2609	   -27.8625	   -23.6664	   -33.9890	   -29.9606	   -54.4662	   -31.3034	   -42.0456	   -35.9192	
   -21.9879	   -24.5895	   -27.4429	   -23.8342	   -33.6533	   -30.1285	   -54.4662	   -31.1356	   -42.1295	   -36.0870	
   -21.2326	   -24.0021	   -27.1072	   -24.1699	   -33.3176	   -30.3802	   -54.5502	   -30.8838	   -42.1295	   -36.0870	
   -20.6451	   -23.4985	   -26.7715	   -24.5895	   -32.9819	   -30.5481	   -54.6341	   -30.6320	   -41.9617	   -35.9192	
   -20.3094	   -23.2468	   -26.6037	   -25.0931	   -32.8140	   -30.7159	   -54.8019	   -30.4642	   -41.7099	   -35.5835	
   -20.1416	   -23.2468	   -26.5198	   -25.6805	   -32.6462	   -30.7999	   -54.9698	   -30.2963	   -41.2903	   -35.0800	
   -20.3094	   -23.4146	   -26.6037	   -26.1002	   -32.5623	   -30.7999	   -55.1376	   -30.2124	   -40.8707	   -34.4086	
   -20.5612	   -23.8342	   -26.6876	   -26.4359	   -32.5623	   -30.7159	   -55.3055	   -30.2963	   -40.2832	   -33.7372	
   -20.9808	   -24.3378	   -26.8555	   -26.5198	   -32.6462	   -30.5481	   -55.4733	   -30.4642	   -39.7797	   -32.9819	
   -21.4844	   -24.8413	   -27.1072	   -26.4359	   -32.7301	   -30.2124	   -55.6412	   -30.7159	   -39.2761	   -32.2266	
   -22.0718	   -25.5127	   -27.2751	   -26.2680	   -32.8140	   -30.0446	   -55.8090	   -31.1356	   -38.8565	   -31.4713	
   -22.5754	   -26.1002	   -27.5269	   -26.1841	   -32.9819	   -29.8767	   -56.0608	   -31.7230	   -38.6047	   -30.8838	
   -22.9950	   -26.6037	   -27.7786	   -26.2680	   -33.1497	   -30.0446	   -56.2286	   -32.3105	   -38.5208	   -30.4642	
   -23.3307	   -26.9394	   -27.9465	   -26.6876	   -33.3176	   -30.2963	   -56.3965	   -33.0658	   -38.6047	   -30.2124	
   -23.4985	   -27.1912	   -28.1143	   -27.3590	   -33.4854	   -30.8838	   -56.4804	   -33.7372	   -38.8565	   -30.2963	
   -23.5825	   -27.2751	   -28.2822	   -28.1982	   -33.5693	   -31.4713	   -56.3126	   -34.3246	   -39.2761	   -30.5481	
   -23.4146	   -27.2751	   -28.4500	   -28.9536	   -33.7372	   -32.2266	   -55.9769	   -34.7443	   -39.7797	   -31.0516	
   -23.0789	   -27.1072	   -28.6179	   -29.6249	   -33.8211	   -32.8979	   -55.4733	   -35.0800	   -40.2832	   -31.7230	
   -22.4075	   -26.7715	   -28.7857	   -29.9606	   -33.9050	   -33.4015	   -54.8859	   -35.2478	   -40.8707	   -32.3944	
   -21.4844	   -26.2680	   -28.8696	   -29.9606	   -33.9050	   -33.9050	   -54.2145	   -35.3317	   -41.3742	   -33.0658	
   -20.3094	   -25.6805	   -28.9536	   -29.6249	   -33.9050	   -34.2407	   -53.5431	   -35.2478	   -41.7099	   -33.7372	
   -19.0506	   -25.0092	   -28.9536	   -29.0375	   -33.9050	   -34.4925	   -53.0396	   -35.1639	   -42.0456	   -34.2407	
   -17.8757	   -24.4217	   -28.9536	   -28.3661	   -33.9050	   -34.6603	   -52.7039	   -34.9960	   -42.2134	   -34.7443	
   -16.8686	   -24.0021	   -28.9536	   -27.6947	   -33.9050	   -34.7443	   -52.6199	   -34.8282	   -42.3813	   -35.0800	
   -16.1972	   -23.6664	   -29.0375	   -27.1072	   -33.9890	   -34.7443	   -52.6199	   -34.6603	   -42.4652	   -35.2478	
   -16.0294	   -23.5825	   -29.1214	   -26.5198	   -34.1568	   -34.6603	   -52.8717	   -34.4925	   -42.4652	   -35.3317	
   -16.3651	   -23.7503	   -29.2892	   -26.2680	   -34.3246	   -34.4925	   -53.0396	   -34.3246	   -42.4652	   -35.3317	
   -17.2043	   -24.0860	   -29.4571	   -26.1002	   -34.4925	   -34.3246	   -53.2913	   -34.2407	   -42.3813	   -35.2478	
   -18.6310	   -24.6735	   -29.7089	   -26.2680	   -34.6603	   -34.1568	   -53.3752	   -34.1568	   -42.2974	   -35.0800	
   -20.3094	   -25.3448	   -29.9606	   -26.6037	   -34.7443	   -33.9890	   -53.4592	   -34.1568	   -42.2134	   -34.8282	
   -22.1558	   -26.1841	   -30.2124	   -27.0233	   -34.9121	   -33.8211	   -53.4592	   -34.1568	   -42.1295	   -34.6603	
[Epoch Header]
[Trial Type]	23
[Accept]	1
[Correct]	0
[RT]	 0.000
[Resp]	0
[Epoch Data]
    25.2609	    30.0446	    32.9819	    31.2195	    33.4854	    31.4713	    42.0456	    32.8979	    32.3105	    27.6947	
    26.5198	    31.2195	    34.1568	    31.8909	    34.9121	    31.9748	    42.4652	    33.9050	    32.8979	    28.0304	
    27.4429	    32.2266	    35.3317	    32.4783	    36.2549	    32.4783	    42.9688	    34.8282	    33.4854	    28.3661	
    28.2822	    32.9819	    36.4227	    33.0658	    37.5977	    32.8140	    43.3884	    35.6674	    34.0729	    28.7857	
    28.8696	    33.6533	    37.3459	    33.4854	    38.6887	    32.9819	    43.8919	    36.4227	    34.5764	    29.2053	
    29.4571	    34.1568	    38.1012	    33.9050	    39.6957	    32.9819	    44.3115	    37.0102	    34.9121	    29.6249	
    29.9606	    34.6603	    38.6887	    34.3246	    40.4510	    32.8140	    44.6472	    37.3459	    35.1639	    30.0446	
    30.5481	    35.0800	    39.1083	    34.5764	    41.0385	    32.5623	    44.8990	    37.5137	    35.3317	    30.4642	
    31.1356	    35.4156	    39.2761	    34.8282	    41.2903	    32.1426	    44.9829	    37.5137	    35.4156	    30.7999	
    31.7230	    35.7513	    39.3600	    34.8282	    41.3742	    31.7230	    44.7311	    37.2620	    35.4156	    31.0516	
    32.3105	    36.0031	    39.3600	    34.7443	    41.2903	    31.1356	    44.1437	    36.7584	    35.4156	    31.1356	
    32.7301	    36.2549	    39.1922	    34.5764	    40.9546	    30.6320	    43.2205	    36.1710	    35.3317	    31.2195	
    32.9819	    36.4227	    38.8565	    34.3246	    40.4510	    30.1285	    42.0456	    35.4156	    35.2478	    31.0516	
    32.9819	    36.4227	    38.5208	    34.0729	    39.6957	    29.8767	    40.5350	    34.7443	    35.1639	    30.7999	
    32.7301	    36.3388	    38.0173	    34.0729	    38.7726	    29.7928	    38.8565	    34.0729	    35.1639	    30.5481	
    32.1426	    36.0870	    37.3459	    34.2407	    37.6816	    30.1285	    37.0102	    33.6533	    35.1639	    30.2963	
    31.4713	    35.7513	    36.6745	    34.5764	    36.3388	    30.9677	    35.1639	    33.3176	    35.2478	    29.9606	
    30.7999	    35.3317	    35.9192	    34.9960	    34.7443	    32.0587	    33.4015	    33.3176	    35.4156	    29.7928	
    30.2124	    35.1639	    35.2478	    35.4156	    33.1497	    33.3176	    31.8069	    33.4015	    35.6674	    29.6249	
    29.9606	    35.0800	    34.6603	    35.6674	    31.6391	    34.4925	    30.5481	    33.6533	    35.8353	    29.5410	
    30.0446	    35.2478	    34.3246	    35.6674	    30.3802	    35.4996	    29.6249	    33.9050	    36.0870	    29.6249	
    30.4642	    35.5835	    34.2407	    35.5835	    29.4571	    36.2549	    29.2053	    34.3246	    36.3388	    29.7928	
    31.2195	    36.0870	    34.5764	    35.4996	    29.2053	    36.8423	    29.2053	    34.8282	    36.7584	    30.1285	
    31.9748	    36.6745	    35.0800	    35.4996	    29.3732	    37.2620	    29.7089	    35.4156	    37.3459	    30.6320	
    32.7301	    37.0941	    35.8353	    35.4156	    29.9606	    37.5977	    30.6320	    36.0870	    38.0173	    31.3034	
    33.1497	    37.3459	    36.5067	    35.3317	    30.7999	    37.7655	    31.7230	    36.7584	    38.7726	    32.0587	
    33.2336	    37.2620	    37.0941	    35.1639	    31.7230	    37.6816	    32.8979	    37.2620	    39.4440	    32.7301	
    32.7301	    36.7584	    37.4298	    34.6603	    32.5623	    37.2620	    33.9890	    37.6816	    39.9475	    33.2336	
    31.7230	    35.9192	    37.4298	    33.9890	    33.2336	    36.5067	    34.9121	    37.7655	    40.1993	    33.4854	
    30.3802	    34.8282	    37.0941	    32.9819	    33.6533	    35.4996	    35.6674	    37.5977	    40.1154	    33.4854	
    28.8696	    33.5693	    36.5906	    31.8909	    33.9050	    34.2407	    36.1710	    37.1780	    39.7797	    33.2336	
    27.3590	    32.3944	    35.9192	    30.7999	    33.9050	    32.9819	    36.5067	    36.6745	    39.1922	    32.8140	
    26.0162	    31.3034	    35.2478	    29.8767	    33.7372	    31.8069	    36.6745	    36.0870	    38.4369	    32.2266	
    24.9252	    30.3802	    34.6603	    29.2053	    33.4854	    30.8838	    36.7584	    35.4156	    37.4298	    31.6391	
    24.1699	    29.8767	    34.3246	    28.9536	    33.4015	    30.3802	    36.7584	    34.9121	    36.3388	    31.0516	
    23.9182	    29.7928	    34.4086	    29.2053	    33.4015	    30.2963	    36.9263	    34.5764	    35.4156	    30.5481	
    24.1699	    30.2124	    34.9121	    29.9606	    33.8211	    30.8838	    37.3459	    34.4086	    34.7443	    30.2124	
    25.0092	    31.2195	    35.9192	    31.2195	    34.4925	    32.0587	    37.9333	    34.6603	    34.4925	    30.2124	
    26.2680	    32.6462	    37.2620	    32.9819	    35.4996	    33.5693	    38.8565	    35.2478	    34.7443	    30.4642	
    27.8625	    34.2407	    38.8565	    34.9960	    36.6745	    35.4156	    39.9475	    36.0870	    35.3317	    30.9677	
    29.6249	    35.9192	    40.6189	    37.1780	    38.0173	    37.1780	    41.2903	    37.0941	    36.1710	    31.6391	
    31.3034	    37.5137	    42.2974	    39.3600	    39.4440	    38.8565	    42.7170	    38.1851	    37.0941	    32.4783	
    32.8979	    38.9404	    43.8080	    41.2064	    40.7867	    40.1993	    44.2276	    39.1922	    38.1012	    33.4015	
    34.1568	    40.1154	    45.0668	    42.7170	    41.9617	    41.1224	    45.7382	    40.0314	    39.0244	    34.4086	
    35.1639	    40.8707	    46.0739	    43.5562	    42.8009	    41.6260	    46.9971	    40.7028	    39.8636	    35.3317	
    35.5835	    41.3742	    46.6614	    43.8080	    43.2205	    41.7099	    48.0042	    40.9546	    40.3671	    36.1710	
    35.5835	    41.2903	    46.6614	    43.3044	    43.1366	    41.2903	    48.5077	    40.9546	    40.5350	    36.7584	
    34.9121	    40.7867	    46.1578	    42.0456	    42.3813	    40.4510	    48.5077	    40.6189	    40.3671	    37.0102	
    33.8211	    39.8636	    45.0668	    40.1993	    40.9546	    39.2761	    47.8363	    39.9475	    39.8636	    36.9263	
    32.2266	    38.5208	    43.5562	    37.8494	    39.0244	    37.7655	    46.7453	    39.0244	    39.0244	    36.5067	
    30.4642	    36.9263	    41.7099	    35.4156	    36.6745	    36.0870	    45.0668	    37.8494	    37.9333	    35.7513	
    28.6179	    35.2478	    39.6118	    32.9819	    33.9890	    34.4925	    42.9688	    36.6745	    36.6745	    34.7443	
    26.7715	    33.4015	    37.4298	    30.7159	    31.3034	    32.8979	    40.5350	    35.4996	    35.4156	    33.4854	
    25.0931	    31.5552	    35.1639	    28.8696	    28.7857	    31.5552	    37.9333	    34.2407	    34.2407	    32.1426	
    23.5825	    29.7089	    32.8979	    27.4429	    26.6037	    30.3802	    35.0800	    32.9819	    33.0658	    30.7159	
    22.3236	    28.0304	    30.6320	    26.4359	    24.8413	    29.5410	    32.3105	    31.8069	    32.1426	    29.2892	
    21.2326	    26.4359	    28.6179	    25.8484	    23.4985	    28.9536	    29.7089	    30.5481	    31.3034	    28.0304	
    20.4773	    25.1770	    26.8555	    25.6805	    22.5754	    28.6179	    27.3590	    29.2892	    30.7159	    26.8555	
    19.9738	    24.3378	    25.4288	    25.8484	    22.0718	    28.5339	    25.4288	    28.1982	    30.3802	    26.0162	
    19.8898	    24.0021	    24.5056	    26.5198	    21.9040	    28.6179	    24.0860	    27.3590	    30.2124	    25.4288	
    20.2255	    24.0860	    24.0860	    27.4429	    21.9879	    28.9536	    23.1628	    26.6876	    30.2963	    25.0931	
    20.8969	    24.4217	    24.0021	    28.6179	    22.3236	    29.3732	    22.7432	    26.3519	    30.6320	    25.1770	
    21.6522	    24.9252	    24.3378	    29.8767	    22.6593	    29.7928	    22.6593	    26.3519	    31.1356	    25.5127	
    22.3236	    25.3448	    24.8413	    31.1356	    23.1628	    30.1285	    22.9111	    26.6876	    31.7230	    26.1002	
    22.9111	    25.8484	    25.5966	    32.3105	    23.6664	    30.2963	    23.4985	    27.1912	    32.3944	    26.9394	
    23.2468	    26.1841	    26.4359	    33.3176	    24.3378	    30.4642	    24.2538	    27.9465	    33.2336	    27.9465	
    23.3307	    26.6037	    27.3590	    34.2407	    25.0092	    30.5481	    25.2609	    28.9536	    34.0729	    29.0375	
    23.2468	    26.9394	    28.2822	    35.0800	    25.9323	    30.6320	    26.4359	    30.1285	    34.9960	    30.1285	
    22.9111	    27.2751	    29.2053	    35.9192	    26.8555	    30.7159	    27.7786	    31.3034	    35.9192	    31.2195	
    22.5754	    27.6947	    30.1285	    36.5906	    27.8625	    30.7999	    29.2053	    32.5623	    36.7584	    32.1426	
    22.2397	    28.1143	    30.9677	    37.1780	    28.9536	    30.9677	    30.6320	    33.6533	    37.5137	    32.8979	
    22.0718	    28.7018	    31.9748	    37.6816	    30.1285	    31.2195	    31.9748	    34.7443	    38.1012	    33.4015	
    22.1558	    29.3732	    32.8979	    38.3530	    31.2195	    31.7230	    33.3176	    35.6674	    38.5208	    33.7372	
    22.5754	    30.2124	    33.9050	    38.9404	    32.3105	    32.5623	    34.4925	    36.5906	    38.8565	    33.8211	
    23.2468	    31.0516	    34.8282	    39.6118	    33.3176	    33.6533	    35.4996	    37.3459	    39.0244	    33.7372	
    23.9182	    31.7230	    35.4996	    40.1993	    33.9890	    34.9121	    36.0870	    37.9333	    39.0244	    33.4854	
    24.5056	    32.1426	    35.8353	    40.7028	    34.2407	    36.1710	    36.3388	    38.2690	    38.8565	    33.0658	
    24.7574	    32.1426	    35.7513	    41.1224	    34.1568	    37.4298	    36.0870	    38.2690	    38.5208	    32.3944	
    24.6735	    31.7230	    35.2478	    41.2903	    33.6533	    38.4369	    35.4996	    38.1012	    38.0173	    31.7230	
    24.1699	    30.8838	    34.4086	    41.4581	    32.8979	    39.2761	    34.6603	    37.7655	    37.3459	    30.8838	
    23.4146	    29.7928	    33.3176	    41.3742	    31.9748	    39.6957	    33.8211	    37.2620	    36.7584	    30.1285	
    22.4915	    28.7018	    32.2266	    41.2064	    31.0516	    39.8636	    32.9819	    36.7584	    36.0870	    29.3732	
    21.7361	    27.6947	    31.2195	    40.8707	    30.2124	    39.7797	    32.4783	    36.3388	    35.4156	    28.7857	
    21.2326	    26.9394	    30.5481	    40.3671	    29.6249	    39.3600	    32.3105	    35.9192	    34.9121	    28.4500	
    20.8969	    26.4359	    30.2124	    39.6957	    29.2892	    38.6887	    32.4783	    35.4996	    34.4086	    28.2822	
    20.8969	    26.3519	    30.1285	    38.7726	    29.2892	    37.8494	    32.9819	    35.1639	    33.9890	    28.1982	
    21.1487	    26.4359	    30.2963	    37.6816	    29.5410	    36.8423	    33.7372	    34.8282	    33.5693	    28.2822	
    21.6522	    26.7715	    30.7159	    36.3388	    29.9606	    35.6674	    34.6603	    34.5764	    33.2336	    28.3661	
    22.3236	    27.2751	    31.1356	    34.9121	    30.4642	    34.4925	    35.4996	    34.2407	    32.8140	    28.4500	
    23.0789	    27.7786	    31.5552	    33.4015	    30.8838	    33.2336	    36.1710	    33.9050	    32.4783	    28.4500	
    23.7503	    28.1982	    31.8069	    31.8909	    31.2195	    32.0587	    36.5067	    33.4854	    32.0587	    28.2822	
    24.4217	    28.4500	    31.8909	    30.4642	    31.3034	    31.0516	    36.4227	    32.9819	    31.5552	    27.9465	
    24.7574	    28.5339	    31.7230	    29.1214	    31.1356	    30.1285	    36.0031	    32.3944	    30.9677	    27.3590	
    24.9252	    28.3661	    31.2195	    27.8625	    30.6320	    29.3732	    35.1639	    31.7230	    30.2963	    26.6037	
    24.9252	    28.1143	    30.6320	    26.8555	    29.8767	    28.7857	    33.9890	    30.8838	    29.5410	    25.7645	
    24.9252	    27.8625	    30.0446	    25.9323	    29.0375	    28.2822	    32.8140	    29.8767	    28.8696	    24.8413	
    25.0092	    27.6947	    29.5410	    25.0092	    28.2822	    27.8625	    31.6391	    28.7857	    28.1143	    23.9182	
    25.0931	    27.6108	    29.2053	    24.1699	    27.6108	    27.4429	    30.5481	    27.6108	    27.4429	    22.9950	
    25.3448	    27.7786	    29.1214	    23.3307	    27.1912	    27.0233	    29.7089	    26.3519	    26.7715	    22.2397	
    25.6805	    28.0304	    29.1214	    22.5754	    26.8555	    26.5198	    29.0375	    25.0931	    26.2680	    21.6522	
    26.0162	    28.3661	    29.3732	    21.9040	    26.7715	    26.1002	    28.6179	    24.0860	    25.8484	    21.2326	
    26.4359	    28.7857	    29.7928	    21.5683	    26.8555	    25.7645	    28.3661	    23.4146	    25.6805	    20.9808	
    26.9394	    29.2053	    30.3802	    21.4844	    27.1912	    25.5966	    28.3661	    23.1628	    25.7645	    21.0648	
    27.4429	    29.7089	    31.0516	    21.6522	    27.6108	    25.5966	    28.5339	    23.1628	    26.1002	    21.4005	
    27.8625	    30.1285	    31.8069	    22.1558	    28.1982	    25.7645	    28.7857	    23.6664	    26.6876	    21.9879	
    28.2822	    30.4642	    32.5623	    22.9111	    28.8696	    26.1002	    29.1214	    24.3378	    27.4429	    22.7432	
    28.5339	    30.5481	    33.2336	    23.8342	    29.3732	    26.6037	    29.3732	    25.1770	    28.3661	    23.6664	
    28.6179	    30.2963	    33.6533	    24.6735	    29.7928	    27.1072	    29.4571	    26.1002	    29.2892	    24.6735	
    28.3661	    29.7089	    33.8211	    25.5127	    29.9606	    27.6108	    29.3732	    27.0233	    30.0446	    25.5966	
    27.7786	    28.8696	    33.7372	    26.1841	    29.9606	    27.9465	    29.2053	    27.7786	    30.6320	    26.3519	
    27.1072	    27.8625	    33.5693	    26.7715	    29.7928	    28.1982	    29.0375	    28.2822	    30.8838	    26.9394	
    26.2680	    26.9394	    33.2336	    27.1912	    29.6249	    28.3661	    29.0375	    28.6179	    30.7999	    27.1912	
    25.5127	    26.1002	    32.9819	    27.4429	    29.6249	    28.3661	    29.3732	    28.7857	    30.6320	    27.2751	
    24.9252	    25.5966	    32.8140	    27.6947	    29.7928	    28.4500	    30.1285	    28.9536	    30.4642	    27.1912	
    24.6735	    25.5127	    32.8140	    28.0304	    30.2963	    28.5339	    31.3034	    29.0375	    30.2963	    27.0233	
    24.7574	    25.7645	    32.9819	    28.5339	    30.9677	    28.7018	    32.7301	    29.2053	    30.2124	    26.7715	
    25.2609	    26.4359	    33.4015	    29.2892	    31.8909	    29.1214	    34.4086	    29.4571	    30.2963	    26.6037	
    26.0162	    27.3590	    33.8211	    30.2124	    32.8979	    29.7089	    36.0031	    29.8767	    30.5481	    26.5198	
    26.8555	    28.3661	    34.2407	    31.1356	    33.7372	    30.2963	    37.4298	    30.2963	    30.7999	    26.4359	
    27.6947	    29.1214	    34.4925	    31.9748	    34.4086	    30.7999	    38.5208	    30.5481	    31.0516	    26.4359	
    28.1143	    29.6249	    34.4925	    32.3105	    34.7443	    31.0516	    39.1922	    30.7159	    31.1356	    26.4359	
    28.1143	    29.7089	    34.1568	    32.0587	    34.6603	    30.7999	    39.4440	    30.4642	    31.0516	    26.1841	
    27.6108	    29.2892	    33.4854	    31.1356	    34.1568	    30.1285	    39.2761	    29.8767	    30.6320	    25.8484	
    26.5198	    28.4500	    32.6462	    29.4571	    33.4015	    28.8696	    38.7726	    28.9536	    30.0446	    25.3448	
    25.0931	    27.2751	    31.5552	    27.2751	    32.4783	    27.3590	    38.1012	    27.8625	    29.2053	    24.6735	
    23.4146	    26.0162	    30.5481	    24.8413	    31.5552	    25.6805	    37.2620	    26.6876	    28.3661	    23.9182	
    21.4844	    24.6735	    29.5410	    22.4915	    30.7159	    24.0021	    36.4227	    25.5966	    27.6108	    23.2468	
    19.7220	    23.3307	    28.7018	    20.3094	    29.9606	    22.4915	    35.7513	    24.8413	    26.9394	    22.5754	
    18.0435	    22.3236	    28.1143	    18.3792	    29.3732	    21.1487	    35.0800	    24.4217	    26.3519	    21.9879	
    16.7007	    21.5683	    27.7786	    16.9525	    29.0375	    20.1416	    34.5764	    24.2538	    26.0162	    21.5683	
    15.7776	    21.1487	    27.6108	    15.8615	    28.7857	    19.3863	    34.0729	    24.4217	    25.9323	    21.2326	
    15.3580	    21.0648	    27.6108	    15.2740	    28.6179	    18.8828	    33.5693	    24.7574	    25.9323	    20.8969	
    15.2740	    21.2326	    27.7786	    15.1062	    28.4500	    18.6310	    32.9819	    25.2609	    26.0162	    20.6451	
    15.6937	    21.6522	    27.9465	    15.4419	    28.1982	    18.5471	    32.3105	    25.7645	    26.2680	    20.3934	
    16.2811	    22.2397	    27.9465	    16.2811	    27.7786	    18.6310	    31.3873	    26.2680	    26.6037	    20.1416	
    17.1204	    22.7432	    27.8625	    17.4561	    27.1072	    18.8828	    30.2963	    26.5198	    26.8555	    19.9738	
    18.0435	    23.1628	    27.4429	    18.7988	    26.2680	    19.2184	    29.1214	    26.6037	    27.1912	    19.8059	
    18.7988	    23.4146	    26.8555	    20.1416	    25.1770	    19.6381	    27.7786	    26.4359	    27.3590	    19.7220	
    19.3863	    23.3307	    25.8484	    21.4844	    23.9182	    20.0577	    26.4359	    26.1841	    27.5269	    19.6381	
    19.7220	    22.9950	    24.6735	    22.7432	    22.5754	    20.4773	    25.0931	    25.8484	    27.6947	    19.6381	
    19.5541	    22.4075	    23.4146	    23.6664	    21.1487	    20.8130	    23.7503	    25.4288	    27.7786	    19.7220	
    18.9667	    21.5683	    22.0718	    24.2538	    19.8898	    21.1487	    22.4915	    25.0092	    27.7786	    19.8898	
    18.0435	    20.5612	    20.8969	    24.4217	    18.7988	    21.5683	    21.4005	    24.5895	    27.6108	    20.1416	
    16.9525	    19.5541	    19.8898	    24.1699	    18.1274	    21.9879	    20.5612	    24.1699	    27.4429	    20.3934	
    15.6937	    18.6310	    19.2184	    23.5825	    17.7917	    22.4075	    19.8898	    23.7503	    27.1912	    20.6451	
    14.4348	    17.7917	    18.7988	    22.6593	    17.8757	    22.8271	    19.3863	    23.3307	    26.8555	    20.9808	
    13.1760	    16.9525	    18.5471	    21.4844	    18.2953	    23.1628	    19.0506	    22.8271	    26.5198	    21.2326	
    11.9171	    16.1972	    18.4631	    20.1416	    18.7988	    23.3307	    18.7988	    22.3236	    26.1841	    21.5683	
    10.7422	    15.5258	    18.4631	    18.7988	    19.3024	    23.3307	    18.5471	    21.9040	    25.9323	    21.8201	
     9.7351	    14.8544	    18.3792	    17.6239	    19.7220	    23.3307	    18.2114	    21.4844	    25.6805	    22.0718	
     8.8959	    14.3509	    18.2953	    16.6168	    19.9738	    23.3307	    17.9596	    21.1487	    25.5127	    22.2397	
     8.2245	    13.8474	    18.2114	    16.0294	    19.8898	    23.3307	    17.7078	    20.9808	    25.4288	    22.4075	
     7.6370	    13.5117	    17.9596	    15.6937	    19.4702	    23.4146	    17.3721	    20.9808	    25.5127	    22.4915	
     7.1335	    13.1760	    17.6239	    15.6097	    18.8828	    23.4146	    17.0364	    20.9808	    25.5127	    22.4915	
     6.7139	    12.8403	    17.1204	    15.7776	    18.1274	    23.4146	    16.7007	    21.0648	    25.5127	    22.3236	
     6.2943	    12.5046	    16.6168	    16.0294	    17.3721	    23.4146	    16.3651	    21.1487	    25.5127	    22.0718	
     5.9586	    12.1689	    16.1133	    16.5329	    16.6168	    23.3307	    16.1133	    21.2326	    25.3448	    21.6522	
     5.7068	    11.8332	    15.6937	    17.1204	    16.1133	    23.2468	    15.8615	    21.4005	    25.2609	    21.3165	
     5.7068	    11.6653	    15.4419	    17.9596	    15.8615	    23.2468	    15.7776	    21.7361	    25.1770	    21.0648	
     5.8746	    11.5814	    15.4419	    18.8828	    15.7776	    23.4146	    15.8615	    22.2397	    25.2609	    20.9808	
     6.2943	    11.4975	    15.5258	    19.9738	    15.8615	    23.6664	    16.1133	    22.8271	    25.4288	    20.9808	
     6.9656	    11.4136	    15.7776	    21.0648	    16.1133	    23.9182	    16.6168	    23.4985	    25.5966	    21.2326	
     7.7209	    11.2457	    15.9454	    21.9040	    16.4490	    24.0860	    17.1204	    24.2538	    25.8484	    21.4844	
     8.3084	    10.7422	    15.9454	    22.4075	    16.7007	    24.0021	    17.7078	    24.7574	    26.0162	    21.8201	
     8.8120	     9.9030	    15.7776	    22.4915	    16.8686	    23.7503	    18.2114	    25.1770	    26.0162	    21.9879	
     8.8959	     8.5602	    15.1062	    22.1558	    16.7847	    23.2468	    18.6310	    25.2609	    25.8484	    21.9879	
     8.7280	     6.8817	    14.0991	    21.3165	    16.4490	    22.4915	    18.7988	    25.1770	    25.5127	    21.8201	
     8.2245	     4.8676	    12.6724	    20.3094	    15.9454	    21.5683	    18.7149	    24.9252	    25.0092	    21.4844	
     7.4692	     2.6016	    11.0779	    19.2184	    15.1062	    20.6451	    18.5471	    24.4217	    24.4217	    20.8969	
     6.4621	     0.4196	     9.3155	    18.1274	    14.1830	    19.8059	    18.1274	    23.7503	    23.6664	    20.3094	
     5.3711	    -1.5945	     7.6370	    17.2043	    13.1760	    18.9667	    17.6239	    22.9111	    22.9111	    19.5541	
     4.1962	    -2.9373	     6.2103	    16.2811	    12.1689	    18.1274	    16.9525	    21.9040	    22.0718	    18.7149	
     3.1052	    -3.4409	     5.2872	    15.2740	    11.2457	    17.3721	    16.1972	    20.6451	    21.1487	    17.8757	
     2.0981	    -2.8534	     4.9515	    14.1830	    10.4904	    16.6168	    15.3580	    19.1345	    20.2255	    16.9525	
     1.4267	    -1.1749	     5.2872	    13.0920	    10.0708	    15.7776	    14.5187	    17.4561	    19.3024	    15.9454	
     1.2589	     1.3428	     6.2103	    12.0850	    10.0708	    15.0223	    13.7634	    15.9454	    18.4631	    15.0223	
     1.5106	     4.3640	     7.7209	    11.4136	    10.4065	    14.5187	    13.0920	    14.6027	    17.7917	    14.1830	
     2.3499	     7.7209	     9.6512	    11.3297	    11.1618	    14.3509	    12.6724	    13.6795	    17.3721	    13.5956	
     3.8605	    10.9940	    11.6653	    11.8332	    12.1689	    14.5187	    12.4207	    13.3438	    17.1204	    13.1760	
     5.7068	    14.0152	    13.5956	    12.9242	    13.0920	    15.0223	    12.3367	    13.4277	    17.2043	    13.0920	
     7.8049	    16.5329	    15.1901	    14.3509	    14.0152	    15.8615	    12.1689	    13.9313	    17.3721	    13.1760	
     9.9869	    18.5471	    16.3651	    15.9454	    14.6027	    16.7007	    12.0850	    14.6027	    17.7917	    13.5117	
    11.9171	    19.9738	    17.1204	    17.6239	    15.0223	    17.5400	    11.9171	    15.4419	    18.2114	    13.9313	
    13.4277	    20.8969	    17.3721	    19.1345	    15.1062	    18.3792	    11.6653	    16.2811	    18.7149	    14.4348	
    14.5187	    21.2326	    17.2882	    20.3934	    15.0223	    18.9667	    11.3297	    16.9525	    19.2184	    15.0223	
    15.0223	    21.2326	    16.8686	    21.4005	    14.6866	    19.4702	    10.8261	    17.5400	    19.6381	    15.6097	
    15.0223	    20.8130	    16.2811	    22.0718	    14.1830	    19.8059	    10.3226	    18.0435	    20.0577	    16.1972	
    14.6027	    20.0577	    15.5258	    22.4915	    13.5956	    19.9738	     9.6512	    18.3792	    20.3934	    16.7007	
    13.8474	    19.0506	    14.7705	    22.6593	    12.8403	    20.0577	     8.9798	    18.6310	    20.7291	    17.1204	
    13.0081	    17.9596	    13.9313	    22.8271	    12.0010	    20.2255	     8.2245	    18.7988	    20.9808	    17.4561	
    12.0850	    16.7007	    13.2599	    22.9111	    11.2457	    20.3094	     7.4692	    18.9667	    21.1487	    17.5400	
    11.2457	    15.4419	    12.7563	    22.9950	    10.5743	    20.4773	     6.8817	    19.1345	    21.2326	    17.5400	
    10.6583	    14.4348	    12.3367	    23.1628	    10.0708	    20.5612	     6.4621	    19.2184	    21.3165	    17.3721	
    10.2386	    13.5117	    12.0850	    23.0789	     9.6512	    20.4773	     6.2943	    19.1345	    21.3165	    16.9525	
    10.1547	    12.9242	    11.8332	    22.6593	     9.2316	    20.2255	     6.3782	    18.9667	    21.1487	    16.3651	
    10.4065	    12.5046	    11.5814	    21.8201	     8.8959	    19.7220	     6.4621	    18.5471	    20.8130	    15.5258	
    10.7422	    12.2528	    11.1618	    20.6451	     8.3923	    18.9667	     6.4621	    18.0435	    20.3934	    14.5187	
    11.0779	    11.9171	    10.5743	    19.3024	     7.8049	    17.9596	     6.4621	    17.2882	    19.8898	    13.2599	
    11.2457	    11.4136	     9.9030	    17.8757	     7.1335	    16.9525	     6.2943	    16.5329	    19.2184	    12.0010	
    11.0779	    10.7422	     9.0637	    16.5329	     6.2943	    15.8615	     5.9586	    15.6937	    18.5471	    10.7422	
    10.4065	     9.8190	     8.0566	    15.2740	     5.4550	    14.6866	     5.5389	    14.8544	    17.7078	     9.5673	
     9.3155	     8.7280	     7.0496	    13.9313	     4.5319	    13.5956	     5.1193	    14.0991	    16.8686	     8.5602	
     7.8888	     7.4692	     6.0425	    12.6724	     3.7766	    12.4207	     4.6997	    13.4277	    16.0294	     7.7209	
     6.2103	     6.1264	     5.1193	    11.3297	     3.1891	    11.4136	     4.5319	    12.7563	    15.1062	     7.1335	
     4.5319	     4.8676	     4.4479	     9.9030	     2.8534	    10.4904	     4.5319	    12.2528	    14.1830	     6.8817	
     2.7695	     3.7766	     3.9444	     8.6441	     2.6855	     9.6512	     4.8676	    11.9171	    13.3438	     6.8817	
     1.3428	     2.7695	     3.6087	     7.5531	     2.7695	     9.0637	     5.3711	    11.8332	    12.6724	     7.0496	
     0.1678	     2.1820	     3.5248	     6.7978	     3.0212	     8.6441	     6.1264	    11.9171	    12.1689	     7.3853	
    -0.4196	     1.9302	     3.6926	     6.3782	     3.5248	     8.6441	     6.9656	    12.2528	    12.0010	     7.8888	
    -0.4196	     2.0981	     4.1122	     6.5460	     4.2801	     8.8959	     7.9727	    12.9242	    12.0850	     8.4763	
     0.2518	     2.7695	     4.8676	     7.2174	     5.2032	     9.3994	     8.9798	    13.7634	    12.5046	     9.0637	
     1.5106	     3.8605	     5.7907	     8.2245	     6.2103	    10.2386	     9.9869	    14.7705	    13.0081	     9.7351	
     3.2730	     5.2032	     6.7978	     9.6512	     7.2174	    11.2457	    10.9100	    15.6937	    13.7634	    10.3226	
     5.2872	     6.7139	     7.8049	    11.2457	     8.2245	    12.4207	    11.4975	    16.6168	    14.5187	    10.8261	
     7.4692	     8.3084	     8.8120	    13.0081	     9.0637	    13.6795	    11.8332	    17.2882	    15.1901	    11.1618	
     9.6512	     9.8190	     9.7351	    14.6866	     9.6512	    14.9384	    11.8332	    17.6239	    15.6937	    11.2457	
    11.8332	    11.1618	    10.4065	    16.2811	     9.9030	    16.1133	    11.4975	    17.7078	    16.0294	    11.1618	
    13.6795	    12.1689	    10.9100	    17.6239	     9.9869	    17.2043	    10.9100	    17.4561	    16.1133	    10.8261	
    15.2740	    13.0081	    11.2457	    18.7149	     9.7351	    18.2114	    10.1547	    16.9525	    16.0294	    10.3226	
    16.4490	    13.4277	    11.4136	    19.6381	     9.3994	    18.9667	     9.3155	    16.3651	    15.7776	     9.7351	
    17.2882	    13.6795	    11.4975	    20.2255	     8.8959	    19.5541	     8.5602	    15.8615	    15.5258	     9.2316	
    17.6239	    13.5956	    11.4975	    20.7291	     8.3923	    20.0577	     7.8888	    15.5258	    15.1901	     8.8959	
    17.6239	    13.3438	    11.4975	    21.0648	     8.0566	    20.3934	     7.4692	    15.3580	    15.0223	     8.8120	
    17.2882	    13.0920	    11.5814	    21.4005	     7.8049	    20.6451	     7.3013	    15.4419	    14.9384	     8.9798	
    16.6168	    12.6724	    11.6653	    21.5683	     7.6370	    20.8130	     7.3853	    15.6097	    14.9384	     9.3155	
    15.6937	    12.2528	    11.7493	    21.6522	     7.6370	    20.8969	     7.4692	    15.8615	    14.9384	     9.7351	
    14.6027	    11.6653	    11.5814	    21.5683	     7.7209	    20.8130	     7.5531	    15.9454	    14.9384	    10.0708	
    13.2599	    11.0779	    11.3297	    21.2326	     7.8049	    20.4773	     7.6370	    15.9454	    14.7705	    10.2386	
    12.0010	    10.3226	    10.9100	    20.6451	     7.9727	    20.0577	     7.4692	    15.7776	    14.5187	    10.3226	
    10.8261	     9.6512	    10.4065	    19.9738	     8.1406	    19.4702	     7.3013	    15.5258	    14.2670	    10.3226	
     9.8190	     9.1476	    10.0708	    19.2184	     8.4763	    18.8828	     7.1335	    15.2740	    14.0152	    10.1547	
     9.0637	     8.8120	     9.8190	    18.6310	     8.9798	    18.4631	     6.9656	    15.1901	    14.0152	    10.0708	
     8.8120	     8.8120	     9.9869	    18.1274	     9.6512	    18.2114	     6.8817	    15.2740	    14.1830	    10.1547	
     8.9798	     9.1476	    10.4904	    18.0435	    10.5743	    18.2114	     6.9656	    15.6097	    14.5187	    10.3226	
     9.4833	     9.7351	    11.1618	    18.2953	    11.4136	    18.5471	     6.9656	    16.1972	    15.1901	    10.5743	
    10.1547	    10.4904	    11.9171	    18.7149	    12.0850	    18.9667	     7.0496	    16.8686	    15.7776	    10.9100	
    10.7422	    11.0779	    12.4207	    19.3024	    12.2528	    19.3863	     6.9656	    17.5400	    16.3651	    11.1618	
    11.1618	    11.3297	    12.5885	    19.7220	    11.6653	    19.5541	     6.7139	    17.9596	    16.6168	    11.1618	
    11.0779	    11.1618	    12.0850	    19.8059	    10.1547	    19.4702	     6.2943	    17.9596	    16.5329	    10.9100	
    10.5743	    10.4904	    11.0779	    19.5541	     7.9727	    18.8828	     5.7068	    17.6239	    16.1133	    10.3226	
     9.8190	     9.4833	     9.7351	    18.9667	     5.3711	    18.0435	     5.0354	    16.8686	    15.3580	     9.5673	
     8.8959	     8.3923	     8.1406	    18.1274	     2.6016	    16.9525	     4.5319	    15.9454	    14.4348	     8.7280	
     8.0566	     7.3013	     6.7139	    17.1204	     0.1678	    15.7776	     4.1962	    14.9384	    13.5117	     7.9727	
     7.4692	     6.5460	     5.6229	    16.2811	    -1.5945	    14.6866	     4.1122	    13.9313	    12.7563	     7.4692	
     7.3013	     6.2103	     4.9515	    15.6937	    -2.4338	    13.7634	     4.4479	    13.1760	    12.1689	     7.0496	
     7.4692	     6.2103	     4.7836	    15.2740	    -2.2659	    13.0081	     5.0354	    12.5885	    11.8332	     6.8817	
     7.9727	     6.4621	     4.9515	    15.1901	    -1.3428	    12.4207	     5.7907	    12.1689	    11.5814	     6.8817	
     8.4763	     6.7978	     5.2872	    15.2740	     0.0839	    12.0010	     6.5460	    11.8332	    11.4136	     6.8817	
     8.8959	     7.2174	     5.7068	    15.4419	     1.8463	    11.5814	     7.2174	    11.5814	    11.2457	     6.7978	
     9.1476	     7.4692	     6.0425	    15.5258	     3.4409	    11.2457	     7.6370	    11.4136	    11.0779	     6.7139	
     9.0637	     7.6370	     6.2103	    15.5258	     4.7836	    10.9100	     7.8049	    11.2457	    10.8261	     6.4621	
     8.7280	     7.5531	     6.2943	    15.3580	     5.7068	    10.6583	     7.6370	    11.1618	    10.4904	     6.0425	
     8.0566	     7.3013	     6.2103	    15.1901	     6.2943	    10.4065	     7.3013	    11.1618	    10.0708	     5.4550	
     7.3013	     6.9656	     6.1264	    15.0223	     6.4621	    10.1547	     6.7139	    11.2457	     9.6512	     4.7836	
     6.3782	     6.5460	     5.8746	    14.8544	     6.4621	     9.8190	     5.9586	    11.4136	     9.1476	     4.0283	
     5.4550	     6.0425	     5.6229	    14.7705	     6.1264	     9.3994	     5.2032	    11.6653	     8.6441	     3.1891	
     4.5319	     5.5389	     5.2872	    14.6027	     5.7907	     8.8120	     4.4479	    11.9171	     8.0566	     2.2659	
     3.5248	     4.8676	     4.7836	    14.5187	     5.2032	     8.0566	     3.6087	    12.0010	     7.4692	     1.3428	
     2.4338	     4.1122	     4.1962	    14.2670	     4.5319	     7.3013	     2.7695	    12.0010	     6.8817	     0.5035	
     1.4267	     3.2730	     3.4409	    13.9313	     3.7766	     6.5460	     2.0142	    11.8332	     6.3782	    -0.2518	
     0.5875	     2.3499	     2.5177	    13.4277	     3.0212	     5.9586	     1.2589	    11.4136	     5.9586	    -0.7553	
    -0.0839	     1.5945	     1.6785	    13.0081	     2.2659	     5.6229	     0.6714	    10.8261	     5.6229	    -1.0071	
    -0.5035	     0.9232	     0.8392	    12.6724	     1.6785	     5.7907	     0.1678	    10.1547	     5.5389	    -0.9232	
    -0.6714	     0.4196	     0.2518	    12.4207	     1.2589	     6.5460	     0.0000	     9.6512	     5.8746	    -0.5035	
    -0.6714	     0.2518	    -0.0839	    12.4207	     1.0071	     7.6370	    -0.0839	     9.2316	     6.4621	     0.3357	
    -0.5035	     0.1678	    -0.3357	    12.4207	     0.8392	     8.9798	     0.0000	     9.1476	     7.3853	     1.4267	
    -0.4196	     0.1678	    -0.4196	    12.5046	     0.5875	    10.3226	     0.0000	     9.1476	     8.3084	     2.6016	
    -0.5035	     0.0839	    -0.5875	    12.5046	     0.3357	    11.4136	     0.0000	     9.2316	     9.2316	     3.6926	
    -0.9232	    -0.1678	    -0.7553	    12.4207	    -0.1678	    12.2528	    -0.2518	     9.3155	     9.9030	     4.4479	
    -1.6785	    -0.5875	    -1.0071	    12.3367	    -0.8392	    12.7563	    -0.6714	     9.3994	    10.2386	     4.8676	
    -2.5177	    -1.1749	    -1.2589	    12.2528	    -1.5945	    13.0081	    -1.2589	     9.3994	    10.1547	     4.9515	
    -3.2730	    -1.5945	    -1.4267	    12.2528	    -2.3499	    13.0920	    -1.8463	     9.3994	     9.9030	     4.8676	
    -3.7766	    -1.8463	    -1.3428	    12.5046	    -2.8534	    13.1760	    -2.5177	     9.3155	     9.3155	     4.6158	
    -3.7766	    -1.8463	    -1.0071	    13.0920	    -3.1891	    13.2599	    -3.1052	     9.2316	     8.6441	     4.2801	
    -3.2730	    -1.4267	    -0.4196	    13.8474	    -3.2730	    13.4277	    -3.5248	     9.2316	     7.9727	     3.9444	
    -2.0981	    -0.5875	     0.4196	    14.8544	    -2.9373	    13.7634	    -3.8605	     9.3155	     7.3853	     3.6087	
    -0.5035	     0.5035	     1.5106	    15.8615	    -2.3499	    14.0991	    -4.0283	     9.4833	     6.9656	     3.2730	
     1.5945	     1.8463	     2.6016	    16.8686	    -1.5106	    14.5187	    -4.1122	     9.6512	     6.7978	     3.0212	
     3.9444	     3.3569	     3.7766	    17.6239	    -0.5035	    14.7705	    -4.1122	     9.8190	     6.6299	     2.7695	
     6.3782	     4.7836	     4.7836	    17.9596	     0.4196	    14.8544	    -4.0283	     9.8190	     6.5460	     2.5177	
     8.5602	     6.1264	     5.5389	    17.8757	     1.2589	    14.6866	    -3.9444	     9.6512	     6.4621	     2.1820	
    10.3226	     7.1335	     5.8746	    17.3721	     1.8463	    14.1830	    -3.8605	     9.3994	     6.2103	     1.9302	
    11.5814	     7.8049	     5.8746	    16.5329	     2.0981	    13.5117	    -3.8605	     8.8959	     5.8746	     1.6785	
    12.1689	     8.0566	     5.5389	    15.6097	     2.1820	    12.6724	    -3.7766	     8.3923	     5.4550	     1.4267	
    12.0850	     7.9727	     4.8676	    14.7705	     1.9302	    11.7493	    -3.6087	     7.8049	     5.0354	     1.3428	
    11.3297	     7.6370	     4.0283	    14.0991	     1.5945	    10.9940	    -3.3569	     7.3013	     4.6158	     1.2589	
    10.1547	     7.0496	     3.1052	    13.7634	     1.0910	    10.3226	    -3.1052	     6.9656	     4.2801	     1.3428	
     8.8120	     6.4621	     2.3499	    13.7634	     0.7553	     9.7351	    -2.6855	     6.7139	     4.0283	     1.5106	
     7.3853	     5.9586	     1.8463	    13.9313	     0.5035	     9.3994	    -2.2659	     6.6299	     3.8605	     1.7624	
     6.2103	     5.6229	     1.6785	    14.1830	     0.5035	     9.0637	    -1.8463	     6.7139	     3.7766	     2.0981	
     5.3711	     5.5389	     1.7624	    14.3509	     0.7553	     8.8120	    -1.4267	     6.7978	     3.7766	     2.3499	
     5.1193	     5.7907	     2.2659	    14.4348	     1.2589	     8.5602	    -1.0910	     6.9656	     3.7766	     2.6016	
     5.3711	     6.3782	     2.9373	    14.4348	     1.9302	     8.2245	    -0.8392	     7.1335	     3.7766	     2.6855	
     6.2103	     7.2174	     3.8605	    14.4348	     2.6855	     7.9727	    -0.7553	     7.3853	     3.7766	     2.6855	
     7.6370	     8.3923	     4.9515	    14.6027	     3.6087	     7.8049	    -0.6714	     7.7209	     3.8605	     2.5177	
     9.4833	     9.9869	     6.2103	    14.9384	     4.6158	     7.8049	    -0.5875	     8.1406	     3.9444	     2.4338	
    11.6653	    11.7493	     7.6370	    15.4419	     5.7068	     8.0566	    -0.3357	     8.7280	     4.1962	     2.2659	
    14.0152	    13.7634	     9.2316	    16.0294	     6.7978	     8.5602	    -0.0839	     9.4833	     4.5319	     2.1820	
    16.3651	    15.9454	    10.9100	    16.7007	     7.8888	     9.3155	     0.3357	    10.4065	     5.1193	     2.1820	
    18.7988	    18.0435	    12.6724	    17.3721	     9.0637	    10.3226	     0.8392	    11.4136	     5.7907	     2.3499	
    21.0648	    20.1416	    14.2670	    17.9596	    10.1547	    11.4975	     1.5106	    12.5885	     6.6299	     2.7695	
    23.2468	    21.9879	    15.7776	    18.5471	    10.9940	    12.5885	     2.3499	    13.5956	     7.5531	     3.2730	
    25.0092	    23.4146	    16.8686	    18.9667	    11.6653	    13.5956	     3.1891	    14.4348	     8.4763	     3.8605	
    26.2680	    24.1699	    17.4561	    19.1345	    11.9171	    14.3509	     4.0283	    14.7705	     9.0637	     4.2801	
    26.6876	    24.2538	    17.4561	    18.8828	    11.6653	    14.5187	     4.7836	    14.5187	     9.3155	     4.5319	
    26.3519	    23.4985	    16.7007	    18.0435	    10.9940	    14.0991	     5.2872	    13.5117	     9.0637	     4.5319	
    25.2609	    22.0718	    15.3580	    16.7007	     9.9869	    13.0920	     5.4550	    11.7493	     8.3084	     4.1962	
    23.5825	    20.0577	    13.5956	    14.8544	     8.6441	    11.6653	     5.2872	     9.5673	     7.3013	     3.6926	
    21.4844	    17.7917	    11.6653	    12.9242	     7.3013	    10.0708	     4.9515	     7.1335	     6.0425	     3.1891	
    19.3863	    15.6097	     9.7351	    11.1618	     6.0425	     8.5602	     4.4479	     4.8676	     4.9515	     2.7695	
    17.4561	    13.6795	     8.0566	     9.7351	     5.1193	     7.3853	     3.9444	     3.1052	     4.1122	     2.5177	
    15.9454	    12.1689	     6.7978	     8.8120	     4.5319	     6.6299	     3.5248	     2.0142	     3.5248	     2.4338	
    14.7705	    11.2457	     5.9586	     8.3084	     4.1962	     6.2943	     3.1891	     1.5106	     3.2730	     2.4338	
    14.0152	    10.6583	     5.4550	     8.0566	     4.1962	     6.2103	     2.8534	     1.5106	     3.1891	     2.5177	
    13.3438	    10.3226	     5.2032	     7.8888	     4.1962	     6.2943	     2.6016	     1.8463	     3.2730	     2.5177	
    12.7563	    10.0708	     5.1193	     7.6370	     4.2801	     6.4621	     2.3499	     2.3499	     3.2730	     2.3499	
    12.0850	     9.8190	     4.9515	     7.3013	     4.1962	     6.4621	     1.9302	     2.7695	     3.2730	     2.0981	
    11.2457	     9.3994	     4.7836	     6.9656	     3.9444	     6.4621	     1.3428	     3.1052	     3.1052	     1.6785	
    10.2386	     8.8120	     4.4479	     6.7139	     3.5248	     6.3782	     0.7553	     3.2730	     2.9373	     1.2589	
     9.0637	     8.0566	     4.0283	     6.7139	     2.9373	     6.2103	     0.0839	     3.3569	     2.8534	     0.8392	
     7.8049	     7.1335	     3.5248	     6.8817	     2.2659	     6.0425	    -0.5875	     3.3569	     2.6855	     0.5875	
     6.6299	     6.1264	     2.9373	     7.2174	     1.5945	     5.9586	    -1.1749	     3.2730	     2.6855	     0.4196	
     5.4550	     5.2032	     2.3499	     7.7209	     0.8392	     5.8746	    -1.7624	     3.1891	     2.6855	     0.4196	
     4.5319	     4.3640	     1.7624	     8.1406	     0.1678	     5.7907	    -2.1820	     3.1891	     2.9373	     0.6714	
     3.9444	     3.6926	     1.3428	     8.4763	    -0.3357	     5.7068	    -2.4338	     3.1891	     3.1891	     1.1749	
     3.6087	     3.1891	     1.0910	     8.6441	    -0.7553	     5.6229	    -2.4338	     3.1891	     3.6087	     1.8463	
     3.6087	     3.0212	     1.0910	     8.5602	    -0.9232	     5.6229	    -2.0981	     3.2730	     4.1122	     2.6855	
     3.9444	     3.1052	     1.3428	     8.3084	    -0.7553	     5.6229	    -1.5945	     3.4409	     4.6997	     3.6087	
     4.6158	     3.5248	     2.0142	     7.8888	    -0.2518	     5.6229	    -0.7553	     3.6926	     5.2032	     4.5319	
     5.5389	     4.3640	     3.0212	     7.3853	     0.5875	     5.6229	     0.4196	     4.0283	     5.7907	     5.4550	
     6.7978	     5.5389	     4.4479	     7.0496	     1.8463	     5.8746	     1.7624	     4.4479	     6.4621	     6.2943	
     8.3084	     7.1335	     6.0425	     6.8817	     3.3569	     6.2103	     3.3569	     5.0354	     7.1335	     7.1335	
     9.9030	     8.8120	     7.8049	     6.9656	     4.9515	     6.7139	     4.9515	     5.7068	     7.8888	     7.8049	
    11.4975	    10.5743	     9.3994	     7.3853	     6.6299	     7.3853	     6.4621	     6.3782	     8.6441	     8.3084	
    12.8403	    12.0850	    10.8261	     7.9727	     8.1406	     8.0566	     7.7209	     7.0496	     9.2316	     8.7280	
    13.8474	    13.3438	    11.7493	     8.7280	     9.3155	     8.5602	     8.5602	     7.5531	     9.7351	     8.8120	
    14.4348	    14.0991	    12.2528	     9.4833	    10.0708	     8.8959	     8.9798	     7.8049	     9.9869	     8.5602	
    14.6027	    14.4348	    12.2528	    10.0708	    10.4904	     8.9798	     8.8120	     7.8049	    10.0708	     8.1406	
    14.3509	    14.3509	    11.8332	    10.4904	    10.5743	     8.7280	     8.3084	     7.3853	     9.8190	     7.3853	
    13.6795	    13.8474	    11.1618	    10.7422	    10.3226	     8.3084	     7.4692	     6.7978	     9.3994	     6.4621	
    12.7563	    13.1760	    10.2386	    10.7422	     9.9030	     7.6370	     6.3782	     5.9586	     8.8120	     5.5389	
    11.6653	    12.2528	     9.3994	    10.5743	     9.3155	     6.8817	     5.2032	     5.1193	     8.2245	     4.7836	
    10.4065	    11.1618	     8.4763	    10.2386	     8.6441	     6.2103	     4.1122	     4.3640	     7.6370	     4.1122	
     9.0637	    10.0708	     7.6370	     9.8190	     7.9727	     5.6229	     3.1052	     3.7766	     7.0496	     3.8605	
     7.8049	     8.8959	     6.8817	     9.5673	     7.1335	     5.2872	     2.3499	     3.5248	     6.6299	     3.9444	
     6.6299	     7.8049	     6.2103	     9.4833	     6.2943	     5.2872	     1.8463	     3.6087	     6.3782	     4.3640	
     5.6229	     6.7978	     5.6229	     9.7351	     5.4550	     5.6229	     1.5945	     4.1962	     6.2943	     5.2032	
     4.6997	     5.8746	     5.0354	    10.2386	     4.6158	     6.2943	     1.6785	     5.0354	     6.5460	     6.3782	
     3.9444	     5.0354	     4.6158	    10.9100	     3.8605	     7.2174	     1.9302	     6.1264	     6.9656	     7.5531	
     3.2730	     4.3640	     4.2801	    11.7493	     3.3569	     8.2245	     2.3499	     7.3013	     7.4692	     8.7280	
     2.6855	     3.7766	     4.0283	    12.5885	     3.0212	     9.2316	     2.7695	     8.3084	     8.0566	     9.6512	
     2.0981	     3.2730	     3.7766	    13.2599	     2.8534	    10.1547	     3.1052	     9.0637	     8.4763	    10.1547	
     1.5106	     2.7695	     3.4409	    13.7634	     2.6016	    10.7422	     3.1891	     9.3994	     8.6441	    10.1547	
     0.8392	     2.2659	     2.9373	    13.8474	     2.3499	    10.9940	     2.9373	     9.2316	     8.5602	     9.6512	
     0.0839	     1.7624	     2.3499	    13.6795	     1.9302	    10.9100	     2.4338	     8.5602	     8.1406	     8.7280	
    -0.6714	     1.1749	     1.5106	    13.0920	     1.4267	    10.4065	     1.6785	     7.5531	     7.3853	     7.3853	
    -1.3428	     0.5875	     0.5875	    12.2528	     0.7553	     9.5673	     0.6714	     6.2103	     6.4621	     5.8746	
    -1.9302	     0.0839	    -0.3357	    11.1618	     0.0839	     8.5602	    -0.3357	     4.7836	     5.4550	     4.1962	
    -2.3499	    -0.4196	    -1.2589	    10.0708	    -0.5875	     7.4692	    -1.2589	     3.5248	     4.3640	     2.5177	
    -2.6016	    -0.7553	    -2.0142	     9.0637	    -1.1749	     6.3782	    -2.0142	     2.4338	     3.3569	     1.0910	
    -2.6855	    -1.0071	    -2.6855	     8.2245	    -1.6785	     5.3711	    -2.5177	     1.5945	     2.5177	    -0.0839	
    -2.7695	    -1.1749	    -3.2730	     7.6370	    -2.0142	     4.5319	    -2.7695	     1.0071	     1.9302	    -0.9232	
    -2.6855	    -1.3428	    -3.6926	     7.3853	    -2.3499	     3.8605	    -2.6855	     0.8392	     1.5945	    -1.4267	
    -2.6016	    -1.4267	    -3.9444	     7.3853	    -2.5177	     3.4409	    -2.4338	     0.8392	     1.5106	    -1.4267	
    -2.4338	    -1.3428	    -4.1962	     7.6370	    -2.6855	     3.1891	    -1.9302	     1.1749	     1.5945	    -1.1749	
    -2.1820	    -1.1749	    -4.1962	     8.0566	    -2.7695	     3.1891	    -1.2589	     1.5945	     2.0142	    -0.5875	
    -1.9302	    -1.0071	    -4.1962	     8.6441	    -3.0212	     3.3569	    -0.5875	     2.0981	     2.5177	     0.1678	
    -1.7624	    -0.7553	    -4.1122	     9.2316	    -3.2730	     3.5248	     0.0000	     2.6855	     3.0212	     1.0071	
    -1.6785	    -0.6714	    -4.0283	     9.8190	    -3.6087	     3.9444	     0.5035	     3.1052	     3.6087	     1.8463	
    -1.7624	    -0.5875	    -3.9444	    10.3226	    -4.1122	     4.3640	     0.8392	     3.5248	     4.0283	     2.6016	
    -2.0981	    -0.7553	    -3.7766	    10.8261	    -4.6158	     4.9515	     0.9232	     3.7766	     4.2801	     3.1052	
    -2.5177	    -0.9232	    -3.6087	    11.2457	    -5.1193	     5.6229	     0.7553	     4.0283	     4.4479	     3.3569	
    -3.1052	    -1.0910	    -3.4409	    11.6653	    -5.6229	     6.2103	     0.3357	     4.0283	     4.4479	     3.3569	
    -3.6087	    -1.3428	    -3.1891	    11.8332	    -6.1264	     6.7978	    -0.2518	     3.9444	     4.2801	     3.1891	
    -4.0283	    -1.4267	    -2.8534	    11.8332	    -6.3782	     7.0496	    -0.9232	     3.7766	     3.9444	     2.7695	
    -4.0283	    -1.2589	    -2.4338	    11.4136	    -6.4621	     7.1335	    -1.7624	     3.3569	     3.3569	     2.1820	
    -3.6926	    -0.8392	    -1.9302	    10.8261	    -6.2103	     6.9656	    -2.5177	     3.0212	     2.7695	     1.5106	
    -2.9373	    -0.2518	    -1.3428	    10.0708	    -5.7907	     6.6299	    -3.1052	     2.6016	     2.1820	     0.8392	
    -1.7624	     0.6714	    -0.5875	     9.3155	    -5.1193	     6.1264	    -3.6926	     2.2659	     1.5945	     0.1678	
    -0.3357	     1.7624	     0.2518	     8.7280	    -4.2801	     5.7068	    -4.0283	     2.0981	     1.1749	    -0.3357	
     1.3428	     2.9373	     1.0910	     8.3923	    -3.3569	     5.2872	    -4.1962	     2.0142	     0.8392	    -0.5875	
     3.1052	     4.1962	     2.0142	     8.3084	    -2.4338	     4.9515	    -4.1962	     2.1820	     0.7553	    -0.7553	
     4.9515	     5.3711	     2.7695	     8.5602	    -1.5945	     4.6997	    -4.0283	     2.5177	     0.8392	    -0.5875	
     6.6299	     6.5460	     3.5248	     8.8959	    -0.9232	     4.4479	    -3.7766	     3.0212	     1.1749	    -0.3357	
     8.3084	     7.5531	     4.1962	     9.2316	    -0.3357	     4.1962	    -3.3569	     3.5248	     1.5106	     0.0000	
     9.7351	     8.4763	     4.7836	     9.3994	     0.0839	     3.8605	    -2.8534	     4.0283	     1.9302	     0.3357	
    11.1618	     9.3994	     5.3711	     9.3155	     0.4196	     3.6087	    -2.2659	     4.5319	     2.4338	     0.6714	
    12.4207	    10.2386	     5.9586	     9.0637	     0.7553	     3.2730	    -1.5106	     4.9515	     2.9373	     1.0910	
    13.5117	    10.9940	     6.6299	     8.8120	     1.2589	     3.2730	    -0.7553	     5.5389	     3.4409	     1.5106	
    14.5187	    11.7493	     7.2174	     8.6441	     1.7624	     3.4409	     0.0000	     6.1264	     4.0283	     1.9302	
    15.2740	    12.4207	     7.8049	     8.7280	     2.3499	     4.1122	     0.7553	     6.8817	     4.6158	     2.4338	
    15.7776	    12.9242	     8.3084	     9.0637	     3.0212	     5.0354	     1.3428	     7.6370	     5.1193	     2.8534	
    16.0294	    13.1760	     8.5602	     9.5673	     3.6087	     6.2943	     1.6785	     8.3084	     5.6229	     3.1891	
    16.0294	    13.3438	     8.6441	    10.2386	     4.1122	     7.5531	     1.7624	     8.8959	     5.8746	     3.2730	
    15.8615	    13.3438	     8.5602	    10.9940	     4.5319	     8.8959	     1.5945	     9.3155	     6.0425	     3.2730	
    15.7776	    13.3438	     8.3923	    11.9171	     4.8676	     9.9869	     1.2589	     9.5673	     6.0425	     3.0212	
    15.7776	    13.4277	     8.2245	    12.7563	     5.0354	    10.8261	     0.9232	     9.6512	     5.8746	     2.6855	
    15.9454	    13.5117	     7.9727	    13.4277	     5.0354	    11.3297	     0.5035	     9.4833	     5.6229	     2.2659	
    16.1133	    13.5117	     7.7209	    13.8474	     4.9515	    11.4136	     0.0000	     8.9798	     5.1193	     1.7624	
    16.2811	    13.5956	     7.5531	    13.9313	     4.7836	    11.1618	    -0.4196	     8.1406	     4.6158	     1.1749	
    16.3651	    13.5117	     7.2174	    13.6795	     4.4479	    10.4065	    -0.8392	     7.0496	     3.8605	     0.5875	
[Epoch Header]
[Trial Type]	23
[Accept]	1
[Correct]	0
[RT]	 0.000
[Resp]	0
[Epoch Data]
    27.2751	    29.4571	    22.9111	    32.1426	    27.1912	    23.6664	    20.1416	    25.1770	    22.4915	    16.1972	
    28.0304	    29.6249	    22.9950	    32.9819	    27.1072	    24.0860	    20.2255	    25.9323	    22.5754	    15.8615	
    28.7018	    29.5410	    22.8271	    33.5693	    26.9394	    24.2538	    20.2255	    26.5198	    22.4915	    15.4419	
    29.1214	    29.2892	    22.5754	    33.7372	    26.6037	    24.0021	    20.1416	    26.8555	    22.2397	    14.9384	
    29.4571	    28.9536	    22.0718	    33.7372	    26.1841	    23.6664	    19.9738	    27.0233	    21.9879	    14.5187	
    29.6249	    28.4500	    21.5683	    33.4854	    25.7645	    23.1628	    19.8059	    27.0233	    21.6522	    14.1830	
    29.7928	    27.8625	    20.9808	    33.0658	    25.3448	    22.6593	    19.7220	    26.9394	    21.4005	    13.9313	
    29.8767	    27.2751	    20.4773	    32.6462	    25.0092	    22.3236	    19.7220	    26.6876	    21.2326	    13.9313	
    29.9606	    26.6876	    20.0577	    32.3105	    24.6735	    22.1558	    19.8898	    26.3519	    21.1487	    14.1830	
    30.0446	    26.1002	    19.7220	    32.0587	    24.3378	    22.1558	    20.0577	    25.9323	    21.2326	    14.6027	
    30.1285	    25.5127	    19.3863	    31.9748	    24.1699	    22.3236	    20.2255	    25.5127	    21.4005	    15.1062	
    29.9606	    24.9252	    19.2184	    31.9748	    23.9182	    22.5754	    20.3094	    25.0092	    21.4844	    15.6097	
    29.7089	    24.3378	    19.0506	    32.0587	    23.5825	    22.9111	    20.2255	    24.5056	    21.5683	    16.1133	
    29.2053	    23.7503	    18.8828	    32.3105	    23.2468	    23.2468	    19.9738	    24.0860	    21.6522	    16.4490	
    28.5339	    23.1628	    18.7149	    32.6462	    22.8271	    23.6664	    19.5541	    23.8342	    21.7361	    16.6168	
    27.7786	    22.6593	    18.7149	    33.2336	    22.3236	    24.0860	    19.0506	    23.8342	    21.7361	    16.6168	
    26.9394	    22.3236	    18.7988	    34.0729	    21.9040	    24.5056	    18.2953	    24.0021	    21.7361	    16.4490	
    26.4359	    22.2397	    18.8828	    34.9121	    21.4005	    24.9252	    17.5400	    24.3378	    21.6522	    16.1133	
    26.1841	    22.5754	    19.1345	    35.7513	    20.9808	    25.1770	    16.7007	    24.7574	    21.4005	    15.6097	
    26.3519	    23.1628	    19.3863	    36.3388	    20.6451	    25.2609	    15.8615	    25.0931	    21.1487	    14.9384	
    26.9394	    23.9182	    19.6381	    36.7584	    20.4773	    25.1770	    15.1062	    25.3448	    20.7291	    14.1830	
    27.8625	    24.7574	    19.8059	    36.8423	    20.5612	    24.8413	    14.4348	    25.4288	    20.3094	    13.5117	
    28.8696	    25.5966	    19.9738	    36.5067	    20.7291	    24.2538	    13.8474	    25.4288	    19.8898	    12.9242	
    29.7089	    26.2680	    20.0577	    35.8353	    21.1487	    23.4146	    13.4277	    25.2609	    19.5541	    12.4207	
    30.2124	    26.6037	    19.9738	    34.7443	    21.5683	    22.3236	    13.1760	    24.9252	    19.1345	    12.0010	
    30.2963	    26.6876	    19.8898	    33.2336	    22.0718	    20.9808	    13.0920	    24.4217	    18.8828	    11.8332	
    29.7928	    26.4359	    19.5541	    31.4713	    22.4915	    19.3863	    13.1760	    23.8342	    18.5471	    11.6653	
    28.7857	    25.7645	    19.1345	    29.5410	    22.8271	    17.7078	    13.2599	    23.2468	    18.2953	    11.6653	
    27.2751	    24.9252	    18.6310	    27.6108	    22.9950	    16.0294	    13.4277	    22.5754	    18.1274	    11.7493	
    25.5966	    23.8342	    18.1274	    25.9323	    23.1628	    14.5187	    13.6795	    22.0718	    18.0435	    11.9171	
    23.7503	    22.6593	    17.6239	    24.5056	    23.1628	    13.3438	    13.9313	    21.7361	    18.1274	    12.1689	
    22.1558	    21.6522	    17.2882	    23.4985	    23.2468	    12.5885	    14.2670	    21.6522	    18.2953	    12.5885	
    20.8130	    20.8969	    17.1204	    22.9111	    23.3307	    12.4207	    14.6866	    21.7361	    18.6310	    13.0920	
    19.8059	    20.3094	    17.1204	    22.8271	    23.4146	    12.8403	    15.1901	    22.0718	    18.9667	    13.5117	
    19.1345	    19.9738	    17.2043	    23.0789	    23.4985	    13.6795	    15.6937	    22.5754	    19.3863	    13.7634	
    18.5471	    19.7220	    17.3721	    23.5825	    23.4146	    14.9384	    16.1133	    23.0789	    19.8059	    13.9313	
    17.9596	    19.4702	    17.4561	    24.1699	    23.1628	    16.2811	    16.3651	    23.4985	    20.0577	    13.9313	
    17.4561	    19.2184	    17.4561	    24.6735	    22.7432	    17.6239	    16.4490	    23.8342	    20.3094	    13.6795	
    16.9525	    18.8828	    17.2882	    25.0092	    22.2397	    18.7149	    16.3651	    24.0021	    20.4773	    13.2599	
    16.5329	    18.5471	    17.1204	    25.0931	    21.5683	    19.5541	    16.0294	    24.0860	    20.6451	    12.8403	
    16.1972	    18.2953	    16.7847	    25.0931	    20.8130	    20.1416	    15.6097	    24.0860	    20.8130	    12.4207	
    15.9454	    17.9596	    16.4490	    25.0092	    20.1416	    20.4773	    15.0223	    24.1699	    21.0648	    12.0850	
    15.7776	    17.7078	    16.1133	    24.9252	    19.4702	    20.7291	    14.4348	    24.2538	    21.4005	    11.8332	
    15.6097	    17.3721	    15.7776	    24.9252	    19.0506	    20.8130	    13.7634	    24.3378	    21.8201	    11.8332	
    15.5258	    16.9525	    15.5258	    24.9252	    18.7988	    20.8130	    13.2599	    24.5056	    22.2397	    11.9171	
    15.5258	    16.7007	    15.3580	    24.8413	    18.8828	    20.7291	    12.9242	    24.6735	    22.5754	    12.2528	
    15.5258	    16.4490	    15.3580	    24.7574	    19.3863	    20.6451	    12.6724	    24.9252	    22.8271	    12.7563	
    15.5258	    16.2811	    15.4419	    24.4217	    20.1416	    20.4773	    12.7563	    25.0931	    22.9950	    13.4277	
    15.6097	    16.1972	    15.6937	    24.0021	    21.0648	    20.2255	    12.9242	    25.1770	    22.9950	    14.3509	
    15.5258	    16.1972	    16.0294	    23.2468	    22.1558	    19.8059	    13.0920	    25.0931	    22.8271	    15.2740	
    15.3580	    16.0294	    16.2811	    22.1558	    23.0789	    19.2184	    13.2599	    24.7574	    22.3236	    16.1133	
    14.8544	    15.7776	    16.3651	    20.6451	    23.8342	    18.3792	    13.2599	    24.1699	    21.6522	    16.7007	
    14.2670	    15.3580	    16.3651	    18.7988	    24.1699	    17.2043	    13.0920	    23.2468	    20.7291	    16.9525	
    13.4277	    14.7705	    16.1133	    16.7007	    24.2538	    15.7776	    12.6724	    22.0718	    19.5541	    16.7847	
    12.5885	    14.0991	    15.6937	    14.3509	    23.8342	    14.1830	    12.1689	    20.6451	    18.2953	    16.2811	
    11.9171	    13.5117	    15.1901	    12.1689	    23.0789	    12.5885	    11.4975	    19.2184	    17.0364	    15.5258	
    11.3297	    12.9242	    14.6866	    10.3226	    22.0718	    10.9940	    10.8261	    17.8757	    15.7776	    14.5187	
    11.0779	    12.5046	    14.2670	     8.8120	    20.8969	     9.6512	    10.3226	    16.7847	    14.7705	    13.4277	
    10.9940	    12.2528	    13.8474	     7.7209	    19.8059	     8.3923	     9.8190	    15.7776	    13.7634	    12.2528	
    10.9940	    12.0850	    13.6795	     6.8817	    18.8828	     7.2174	     9.3155	    14.9384	    12.9242	    10.9940	
    11.0779	    12.0010	    13.5117	     6.2943	    18.0435	     6.1264	     8.8959	    14.2670	    12.1689	     9.7351	
    11.1618	    11.9171	    13.4277	     5.7068	    17.4561	     5.0354	     8.4763	    13.5956	    11.4136	     8.3923	
    11.2457	    11.7493	    13.3438	     5.2032	    16.8686	     3.9444	     7.8888	    12.9242	    10.6583	     7.0496	
    11.2457	    11.4975	    13.1760	     4.6997	    16.3651	     2.8534	     7.3013	    12.4207	     9.9869	     5.8746	
    11.2457	    11.1618	    12.8403	     4.4479	    15.9454	     2.0142	     6.7139	    12.0010	     9.3994	     4.8676	
    11.2457	    10.9100	    12.4207	     4.3640	    15.6097	     1.4267	     6.0425	    11.7493	     8.9798	     4.1122	
    11.3297	    10.6583	    11.9171	     4.6158	    15.2740	     1.1749	     5.3711	    11.6653	     8.7280	     3.6087	
    11.3297	    10.4904	    11.3297	     5.2032	    15.0223	     1.2589	     4.7836	    11.7493	     8.6441	     3.4409	
    11.3297	    10.3226	    10.6583	     6.0425	    14.7705	     1.7624	     4.2801	    11.9171	     8.7280	     3.5248	
    11.3297	    10.1547	     9.9030	     6.9656	    14.4348	     2.5177	     3.7766	    12.0850	     8.8120	     3.6926	
    11.0779	     9.9869	     9.0637	     7.8888	    14.0152	     3.3569	     3.3569	    12.0850	     8.8959	     3.9444	
    10.7422	     9.8190	     8.2245	     8.7280	    13.5117	     4.2801	     2.9373	    11.9171	     8.9798	     4.1962	
    10.2386	     9.5673	     7.3013	     9.5673	    12.7563	     5.1193	     2.6855	    11.5814	     8.9798	     4.2801	
     9.6512	     9.3155	     6.4621	    10.3226	    11.7493	     5.8746	     2.6016	    11.0779	     8.8959	     4.2801	
     9.0637	     8.8959	     5.7068	    11.0779	    10.4904	     6.5460	     2.6016	    10.4904	     8.8120	     4.0283	
     8.4763	     8.4763	     4.9515	    11.9171	     8.9798	     7.2174	     2.6016	     9.8190	     8.6441	     3.6926	
     7.8888	     8.0566	     4.3640	    12.6724	     7.3013	     7.7209	     2.6855	     9.3155	     8.4763	     3.2730	
     7.5531	     7.5531	     3.9444	    13.2599	     5.5389	     8.2245	     2.6016	     8.8120	     8.2245	     2.6855	
     7.3853	     7.2174	     3.6087	    13.7634	     3.9444	     8.5602	     2.5177	     8.4763	     7.9727	     2.0142	
     7.5531	     6.9656	     3.5248	    14.0991	     2.4338	     8.8120	     2.3499	     8.3084	     7.8049	     1.3428	
     8.0566	     7.0496	     3.6926	    14.4348	     1.4267	     8.9798	     2.2659	     8.3923	     7.5531	     0.6714	
     8.8959	     7.3013	     3.9444	    14.8544	     0.9232	     9.2316	     2.2659	     8.6441	     7.4692	     0.1678	
     9.9030	     7.7209	     4.4479	    15.4419	     1.0910	     9.5673	     2.3499	     9.0637	     7.5531	    -0.0839	
    11.0779	     8.3923	     4.9515	    16.1972	     1.8463	    10.0708	     2.5177	     9.6512	     7.8049	    -0.0839	
    12.2528	     9.0637	     5.5389	    17.1204	     3.2730	    10.5743	     2.9373	    10.3226	     8.1406	     0.1678	
    13.3438	     9.8190	     6.1264	    18.0435	     5.0354	    11.2457	     3.4409	    11.0779	     8.7280	     0.7553	
    14.3509	    10.6583	     6.7139	    18.9667	     7.1335	    11.8332	     4.1122	    11.7493	     9.3155	     1.4267	
    15.2740	    11.3297	     7.3013	    19.7220	     9.2316	    12.5046	     4.8676	    12.4207	     9.9869	     2.3499	
    15.9454	    12.0850	     7.9727	    20.4773	    11.2457	    13.1760	     5.7068	    13.0920	    10.5743	     3.2730	
    16.4490	    12.5885	     8.5602	    21.2326	    13.0920	    13.7634	     6.3782	    13.7634	    11.1618	     4.1962	
    16.6168	    13.0081	     9.0637	    21.9040	    14.6027	    14.2670	     6.9656	    14.3509	    11.6653	     5.1193	
    16.5329	    13.1760	     9.4833	    22.4915	    15.6937	    14.7705	     7.3013	    14.8544	    12.0010	     5.7907	
    16.1133	    13.0920	     9.6512	    22.9111	    16.4490	    15.0223	     7.3013	    15.1901	    12.0850	     6.2103	
    15.4419	    12.7563	     9.5673	    23.0789	    16.7007	    15.1901	     7.0496	    15.3580	    12.0010	     6.3782	
    14.6027	    12.1689	     9.2316	    22.9111	    16.5329	    15.1062	     6.4621	    15.3580	    11.7493	     6.2943	
    13.5117	    11.3297	     8.5602	    22.6593	    15.9454	    14.9384	     5.6229	    15.1901	    11.3297	     6.0425	
    12.2528	    10.3226	     7.7209	    22.2397	    15.1062	    14.5187	     4.5319	    15.0223	    10.8261	     5.5389	
    10.9940	     9.0637	     6.6299	    21.7361	    13.9313	    14.0991	     3.3569	    14.7705	    10.3226	     4.8676	
     9.7351	     7.8888	     5.5389	    21.1487	    12.6724	    13.5956	     2.0981	    14.4348	     9.7351	     4.1962	
     8.4763	     6.5460	     4.4479	    20.5612	    11.3297	    13.0920	     0.8392	    14.0991	     9.0637	     3.4409	
     7.4692	     5.3711	     3.3569	    19.9738	     9.9869	    12.5046	    -0.3357	    13.6795	     8.5602	     2.6016	
     6.5460	     4.1962	     2.3499	    19.3024	     8.8120	    11.9171	    -1.4267	    13.3438	     7.9727	     1.8463	
     5.7907	     3.1052	     1.5945	    18.5471	     7.7209	    11.2457	    -2.1820	    13.0081	     7.4692	     1.1749	
     5.0354	     2.0981	     0.8392	    17.7917	     6.7978	    10.5743	    -2.8534	    12.6724	     6.9656	     0.5875	
     4.3640	     1.0910	     0.3357	    16.9525	     6.0425	     9.8190	    -3.2730	    12.2528	     6.4621	     0.0000	
     3.5248	     0.1678	    -0.1678	    15.9454	     5.3711	     8.9798	    -3.6087	    11.6653	     5.9586	    -0.5035	
     2.6855	    -0.7553	    -0.6714	    14.7705	     4.7836	     7.9727	    -3.8605	    10.9940	     5.3711	    -0.8392	
     1.6785	    -1.6785	    -1.0071	    13.5117	     4.2801	     6.9656	    -4.1122	    10.2386	     4.7836	    -1.1749	
     0.5875	    -2.6016	    -1.4267	    12.2528	     3.7766	     5.8746	    -4.1962	     9.3994	     4.1962	    -1.3428	
    -0.4196	    -3.3569	    -1.7624	    11.0779	     3.3569	     4.7836	    -4.3640	     8.5602	     3.6926	    -1.5106	
    -1.3428	    -3.9444	    -2.0981	    10.0708	     2.9373	     3.8605	    -4.5319	     7.8049	     3.2730	    -1.5945	
    -2.0142	    -4.3640	    -2.3499	     9.2316	     2.6016	     3.1052	    -4.7836	     7.1335	     2.8534	    -1.6785	
    -2.4338	    -4.5319	    -2.5177	     8.5602	     2.2659	     2.4338	    -4.9515	     6.6299	     2.5177	    -1.7624	
    -2.4338	    -4.4479	    -2.6855	     8.1406	     1.9302	     1.9302	    -5.2032	     6.1264	     2.2659	    -1.9302	
    -2.0981	    -4.1122	    -2.8534	     7.8888	     1.5945	     1.5106	    -5.4550	     5.7907	     2.0142	    -2.2659	
    -1.5106	    -3.6087	    -3.1052	     7.7209	     1.2589	     1.0910	    -5.7907	     5.4550	     1.7624	    -2.6855	
    -0.6714	    -2.9373	    -3.3569	     7.6370	     0.9232	     0.6714	    -6.1264	     5.2032	     1.4267	    -3.1891	
     0.3357	    -2.2659	    -3.6926	     7.6370	     0.6714	     0.2518	    -6.5460	     5.0354	     1.2589	    -3.6926	
     1.4267	    -1.5945	    -4.0283	     7.8049	     0.4196	    -0.2518	    -6.9656	     4.8676	     1.0910	    -4.1962	
     2.6016	    -0.8392	    -4.2801	     8.1406	     0.2518	    -0.5875	    -7.4692	     4.9515	     1.0071	    -4.5319	
     3.7766	    -0.0839	    -4.3640	     8.6441	     0.3357	    -0.9232	    -7.8049	     5.1193	     1.0071	    -4.7836	
     4.8676	     0.6714	    -4.2801	     9.3155	     0.5875	    -1.0910	    -8.0566	     5.4550	     1.2589	    -4.7836	
     5.7907	     1.2589	    -3.8605	     9.9869	     1.0071	    -1.0071	    -8.2245	     5.8746	     1.5945	    -4.6997	
     6.4621	     1.7624	    -3.3569	    10.7422	     1.5945	    -0.7553	    -8.1406	     6.3782	     2.0981	    -4.3640	
     6.7978	     2.0981	    -2.7695	    11.4136	     2.2659	    -0.2518	    -7.8049	     6.7978	     2.5177	    -4.0283	
     6.7139	     2.0981	    -2.1820	    12.0010	     2.8534	     0.5035	    -7.1335	     7.2174	     3.0212	    -3.6926	
     6.3782	     1.9302	    -1.6785	    12.4207	     3.4409	     1.3428	    -6.2943	     7.5531	     3.3569	    -3.3569	
     5.6229	     1.5106	    -1.3428	    12.6724	     3.8605	     2.0142	    -5.2032	     7.7209	     3.5248	    -3.0212	
     4.6158	     0.8392	    -1.1749	    12.7563	     4.1962	     2.5177	    -4.0283	     7.7209	     3.5248	    -2.8534	
     3.5248	     0.0839	    -1.2589	    12.5885	     4.2801	     2.7695	    -3.0212	     7.4692	     3.4409	    -2.7695	
     2.2659	    -0.6714	    -1.5106	    12.3367	     4.1962	     2.6855	    -2.0981	     7.0496	     3.1052	    -2.7695	
     1.2589	    -1.4267	    -1.7624	    11.9171	     4.0283	     2.5177	    -1.5106	     6.4621	     2.7695	    -2.9373	
     0.5035	    -1.9302	    -2.0981	    11.3297	     3.7766	     2.1820	    -1.1749	     5.7068	     2.3499	    -3.1052	
     0.2518	    -2.1820	    -2.2659	    10.5743	     3.5248	     1.6785	    -1.0910	     4.7836	     1.8463	    -3.4409	
     0.4196	    -2.1820	    -2.3499	     9.6512	     3.2730	     1.0910	    -1.1749	     3.6926	     1.3428	    -3.8605	
     1.1749	    -1.6785	    -2.2659	     8.3923	     3.1052	     0.4196	    -1.4267	     2.4338	     0.7553	    -4.3640	
     2.4338	    -0.9232	    -1.9302	     7.0496	     3.1891	    -0.3357	    -1.7624	     1.1749	     0.2518	    -4.9515	
     4.0283	     0.1678	    -1.4267	     5.6229	     3.3569	    -1.0910	    -1.9302	     0.0839	    -0.2518	    -5.4550	
     5.8746	     1.5106	    -0.6714	     4.2801	     3.6926	    -1.6785	    -2.0981	    -0.8392	    -0.5875	    -5.9586	
     7.7209	     2.9373	     0.1678	     3.3569	     4.2801	    -2.0981	    -2.0981	    -1.2589	    -0.8392	    -6.2943	
     9.3155	     4.2801	     1.0071	     3.0212	     4.8676	    -2.1820	    -2.0981	    -1.3428	    -0.8392	    -6.4621	
    10.5743	     5.3711	     1.8463	     3.1052	     5.4550	    -1.9302	    -2.0142	    -1.0071	    -0.6714	    -6.5460	
    11.4136	     6.0425	     2.4338	     3.7766	     5.9586	    -1.5945	    -2.0142	    -0.2518	    -0.5035	    -6.3782	
    11.6653	     6.2103	     2.8534	     4.8676	     6.2943	    -1.0071	    -2.0981	     0.5875	    -0.1678	    -6.2103	
    11.4136	     5.9586	     2.9373	     6.2103	     6.4621	    -0.5035	    -2.1820	     1.5106	     0.0839	    -5.9586	
    10.8261	     5.4550	     2.8534	     7.5531	     6.6299	    -0.0839	    -2.3499	     2.3499	     0.3357	    -5.6229	
     9.9869	     4.6158	     2.6855	     8.7280	     6.6299	     0.2518	    -2.3499	     3.0212	     0.5035	    -5.2872	
     8.9798	     3.8605	     2.4338	     9.4833	     6.7139	     0.3357	    -2.2659	     3.5248	     0.6714	    -4.9515	
     8.0566	     3.1052	     2.1820	     9.7351	     6.7978	     0.2518	    -2.0142	     3.7766	     0.6714	    -4.5319	
     7.2174	     2.4338	     2.0142	     9.3155	     6.7978	    -0.2518	    -1.6785	     3.7766	     0.6714	    -4.1122	
     6.4621	     2.0142	     1.8463	     8.3084	     6.7978	    -0.8392	    -1.1749	     3.5248	     0.5035	    -3.7766	
     6.0425	     1.7624	     1.5945	     6.7978	     6.5460	    -1.6785	    -0.5875	     3.1052	     0.3357	    -3.6087	
     5.7068	     1.7624	     1.4267	     5.2032	     6.0425	    -2.6016	    -0.1678	     2.5177	     0.0000	    -3.4409	
     5.6229	     1.8463	     1.1749	     3.6926	     5.3711	    -3.3569	     0.1678	     1.9302	    -0.3357	    -3.4409	
     5.5389	     2.0142	     0.8392	     2.5177	     4.5319	    -3.9444	     0.3357	     1.4267	    -0.7553	    -3.6087	
     5.4550	     2.0981	     0.5035	     1.8463	     3.6087	    -4.2801	     0.0839	     0.9232	    -1.0910	    -3.9444	
     5.2872	     2.0981	     0.0000	     1.7624	     2.5177	    -4.3640	    -0.4196	     0.5035	    -1.4267	    -4.4479	
     4.7836	     1.9302	    -0.5035	     1.9302	     1.4267	    -4.3640	    -1.1749	     0.1678	    -1.8463	    -5.0354	
     4.1962	     1.5945	    -1.0910	     2.2659	     0.3357	    -4.3640	    -2.0981	    -0.2518	    -2.2659	    -5.7068	
     3.3569	     1.0910	    -1.7624	     2.4338	    -0.6714	    -4.4479	    -3.1891	    -0.6714	    -2.7695	    -6.4621	
     2.4338	     0.5875	    -2.2659	     2.2659	    -1.5106	    -4.6997	    -4.2801	    -1.1749	    -3.2730	    -7.3013	
     1.5945	     0.1678	    -2.6855	     1.6785	    -2.0981	    -5.1193	    -5.2872	    -1.8463	    -3.9444	    -8.1406	
     0.9232	    -0.3357	    -3.1052	     0.6714	    -2.5177	    -5.6229	    -6.1264	    -2.6016	    -4.6158	    -8.8959	
     0.3357	    -0.6714	    -3.4409	    -0.7553	    -2.8534	    -6.2943	    -6.8817	    -3.4409	    -5.3711	    -9.7351	
    -0.2518	    -1.0910	    -3.7766	    -2.6855	    -2.9373	    -7.0496	    -7.3853	    -4.4479	    -6.2103	   -10.4904	
    -0.6714	    -1.4267	    -4.1962	    -4.8676	    -3.0212	    -8.0566	    -7.7209	    -5.4550	    -7.0496	   -11.1618	
    -1.0071	    -1.8463	    -4.6158	    -7.1335	    -3.1052	    -9.0637	    -7.8888	    -6.5460	    -7.9727	   -11.8332	
    -1.3428	    -2.1820	    -5.0354	    -9.2316	    -3.1052	   -10.1547	    -7.8888	    -7.6370	    -8.8120	   -12.3367	
    -1.5106	    -2.4338	    -5.3711	   -10.9940	    -3.0212	   -11.1618	    -7.6370	    -8.4763	    -9.4833	   -12.6724	
    -1.5945	    -2.6016	    -5.7068	   -12.2528	    -2.9373	   -12.0010	    -7.3013	    -9.0637	    -9.9869	   -12.8403	
    -1.5945	    -2.6855	    -5.7907	   -12.9242	    -2.8534	   -12.5885	    -6.7978	    -9.3994	   -10.2386	   -12.7563	
    -1.4267	    -2.6016	    -5.8746	   -12.9242	    -2.6016	   -12.8403	    -6.2103	    -9.3155	   -10.2386	   -12.5885	
    -1.2589	    -2.5177	    -5.8746	   -12.4207	    -2.3499	   -12.9242	    -5.6229	    -9.0637	   -10.1547	   -12.3367	
    -1.1749	    -2.3499	    -5.8746	   -11.4975	    -2.1820	   -12.8403	    -5.1193	    -8.6441	    -9.9030	   -12.1689	
    -1.1749	    -2.3499	    -5.9586	   -10.3226	    -2.1820	   -12.6724	    -4.8676	    -8.0566	    -9.6512	   -11.9171	
    -1.4267	    -2.6016	    -6.1264	    -9.0637	    -2.2659	   -12.3367	    -4.7836	    -7.3853	    -9.3994	   -11.8332	
    -1.7624	    -2.9373	    -6.5460	    -7.9727	    -2.5177	   -12.0850	    -4.9515	    -6.7978	    -9.2316	   -11.8332	
    -2.2659	    -3.3569	    -6.9656	    -6.9656	    -2.8534	   -11.6653	    -5.2032	    -6.2103	    -8.9798	   -11.8332	
    -2.7695	    -3.7766	    -7.3853	    -6.2943	    -3.1052	   -11.3297	    -5.7068	    -5.7068	    -8.8120	   -11.9171	
    -3.1052	    -4.1962	    -7.7209	    -5.8746	    -3.3569	   -10.9100	    -6.1264	    -5.2872	    -8.6441	   -12.0010	
    -3.2730	    -4.5319	    -7.9727	    -5.7068	    -3.5248	   -10.6583	    -6.7139	    -5.0354	    -8.4763	   -12.0850	
    -3.4409	    -4.7836	    -8.1406	    -5.7068	    -3.7766	   -10.4065	    -7.3013	    -4.9515	    -8.3923	   -12.2528	
    -3.5248	    -5.1193	    -8.3923	    -5.8746	    -3.9444	   -10.3226	    -7.9727	    -5.1193	    -8.3923	   -12.5046	
    -3.6087	    -5.5389	    -8.6441	    -6.1264	    -4.2801	   -10.3226	    -8.6441	    -5.6229	    -8.4763	   -12.7563	
    -3.7766	    -6.0425	    -8.8959	    -6.4621	    -4.6158	   -10.4065	    -9.3994	    -6.3782	    -8.5602	   -12.9242	
    -4.0283	    -6.5460	    -9.1476	    -6.7978	    -4.9515	   -10.5743	   -10.0708	    -7.3853	    -8.7280	   -13.0920	
    -4.3640	    -7.0496	    -9.4833	    -7.0496	    -5.2872	   -10.8261	   -10.6583	    -8.4763	    -8.8959	   -13.1760	
    -4.6997	    -7.5531	    -9.6512	    -7.3013	    -5.5389	   -10.9940	   -11.1618	    -9.5673	    -8.9798	   -13.1760	
    -5.0354	    -7.9727	    -9.8190	    -7.4692	    -5.7907	   -11.0779	   -11.4975	   -10.4904	    -8.9798	   -13.0081	
    -5.2872	    -8.3084	    -9.9030	    -7.6370	    -5.9586	   -11.2457	   -11.7493	   -11.2457	    -8.8120	   -12.7563	
    -5.4550	    -8.4763	    -9.9869	    -7.8049	    -6.1264	   -11.3297	   -11.9171	   -11.7493	    -8.6441	   -12.4207	
    -5.5389	    -8.6441	    -9.9869	    -7.8888	    -6.2943	   -11.4975	   -12.0010	   -12.0850	    -8.4763	   -12.1689	
    -5.4550	    -8.7280	    -9.9869	    -7.9727	    -6.3782	   -11.5814	   -11.9171	   -12.0850	    -8.3923	   -11.9171	
    -5.2872	    -8.6441	    -9.9030	    -7.8888	    -6.5460	   -11.6653	   -11.6653	   -12.0010	    -8.3923	   -11.7493	
    -4.8676	    -8.4763	    -9.8190	    -7.7209	    -6.7139	   -11.6653	   -11.4136	   -11.6653	    -8.4763	   -11.6653	
    -4.3640	    -8.2245	    -9.6512	    -7.3853	    -6.8817	   -11.5814	   -10.9940	   -11.3297	    -8.6441	   -11.5814	
    -3.7766	    -7.9727	    -9.5673	    -6.8817	    -7.1335	   -11.4136	   -10.7422	   -10.9940	    -8.8959	   -11.4975	
    -3.1891	    -7.6370	    -9.5673	    -6.2103	    -7.4692	   -11.3297	   -10.6583	   -10.7422	    -9.3155	   -11.4975	
    -2.6016	    -7.4692	    -9.5673	    -5.6229	    -7.9727	   -11.2457	   -10.8261	   -10.5743	    -9.6512	   -11.6653	
    -2.1820	    -7.3013	    -9.8190	    -4.9515	    -8.6441	   -11.1618	   -11.2457	   -10.4904	    -9.9869	   -11.9171	
    -1.9302	    -7.2174	   -10.2386	    -4.2801	    -9.3994	   -11.0779	   -11.8332	   -10.4904	   -10.2386	   -12.2528	
    -1.7624	    -7.2174	   -10.8261	    -3.6087	   -10.2386	   -10.9940	   -12.5046	   -10.4904	   -10.3226	   -12.5885	
    -1.7624	    -7.3853	   -11.4975	    -3.0212	   -11.1618	   -10.8261	   -13.2599	   -10.4065	   -10.4065	   -13.0081	
    -1.8463	    -7.6370	   -12.1689	    -2.3499	   -12.0010	   -10.7422	   -14.0152	   -10.3226	   -10.3226	   -13.3438	
    -2.0981	    -8.0566	   -12.9242	    -1.7624	   -12.6724	   -10.4904	   -14.6866	   -10.0708	   -10.2386	   -13.5956	
    -2.2659	    -8.3923	   -13.5956	    -1.0910	   -13.1760	   -10.3226	   -15.1901	    -9.7351	   -10.0708	   -13.6795	
    -2.4338	    -8.7280	   -14.0991	    -0.5035	   -13.4277	   -10.0708	   -15.5258	    -9.3155	    -9.9030	   -13.6795	
    -2.6016	    -9.0637	   -14.4348	     0.0839	   -13.4277	    -9.9030	   -15.6097	    -8.9798	    -9.7351	   -13.5956	
    -2.6855	    -9.3155	   -14.6866	     0.6714	   -13.1760	    -9.8190	   -15.4419	    -8.5602	    -9.5673	   -13.5117	
    -2.7695	    -9.6512	   -14.7705	     1.2589	   -12.8403	    -9.8190	   -15.1901	    -8.1406	    -9.3155	   -13.2599	
    -2.8534	    -9.9030	   -14.8544	     1.8463	   -12.4207	   -10.0708	   -14.7705	    -7.8049	    -9.1476	   -13.0081	
    -3.0212	   -10.2386	   -14.8544	     2.5177	   -12.0010	   -10.3226	   -14.1830	    -7.5531	    -9.0637	   -12.7563	
    -3.1891	   -10.5743	   -14.8544	     3.1891	   -11.7493	   -10.8261	   -13.5956	    -7.3013	    -8.8959	   -12.5046	
    -3.4409	   -10.8261	   -14.6866	     3.7766	   -11.4975	   -11.3297	   -13.0081	    -7.0496	    -8.8120	   -12.2528	
    -3.6926	   -10.8261	   -14.3509	     4.1962	   -11.4975	   -11.8332	   -12.5046	    -6.8817	    -8.8120	   -12.1689	
    -3.8605	   -10.5743	   -14.0152	     4.5319	   -11.5814	   -12.3367	   -12.0010	    -6.7139	    -8.8120	   -12.1689	
    -3.7766	   -10.0708	   -13.5956	     4.6158	   -12.0010	   -12.6724	   -11.6653	    -6.6299	    -8.8120	   -12.3367	
    -3.4409	    -9.3155	   -13.0920	     4.4479	   -12.5885	   -12.8403	   -11.4975	    -6.5460	    -8.9798	   -12.5885	
    -2.8534	    -8.4763	   -12.6724	     4.0283	   -13.4277	   -12.7563	   -11.4975	    -6.3782	    -9.0637	   -12.9242	
    -2.1820	    -7.7209	   -12.3367	     3.6087	   -14.4348	   -12.3367	   -11.7493	    -6.2943	    -9.3155	   -13.2599	
    -1.5945	    -7.0496	   -12.0850	     3.0212	   -15.5258	   -11.6653	   -12.2528	    -6.1264	    -9.4833	   -13.5956	
    -1.3428	    -6.7139	   -12.0850	     2.4338	   -16.6168	   -10.7422	   -12.8403	    -6.0425	    -9.6512	   -14.0152	
    -1.5106	    -6.7978	   -12.2528	     1.8463	   -17.6239	    -9.7351	   -13.7634	    -5.9586	    -9.8190	   -14.4348	
    -2.2659	    -7.3853	   -12.6724	     1.1749	   -18.2953	    -8.8959	   -14.6866	    -5.8746	   -10.0708	   -14.7705	
    -3.4409	    -8.3923	   -13.3438	     0.5035	   -18.6310	    -8.2245	   -15.6097	    -5.8746	   -10.3226	   -15.1062	
    -4.9515	    -9.6512	   -14.0152	    -0.1678	   -18.5471	    -7.7209	   -16.2811	    -5.8746	   -10.5743	   -15.2740	
    -6.5460	   -10.9100	   -14.6027	    -0.5875	   -17.9596	    -7.3853	   -16.7007	    -5.7068	   -10.6583	   -15.2740	
    -7.8888	   -12.0850	   -15.1062	    -0.8392	   -17.1204	    -7.2174	   -16.7847	    -5.4550	   -10.5743	   -15.1901	
    -8.9798	   -12.9242	   -15.3580	    -0.7553	   -16.0294	    -6.9656	   -16.5329	    -5.2032	   -10.3226	   -14.8544	
    -9.4833	   -13.5117	   -15.3580	    -0.3357	   -14.7705	    -6.6299	   -16.0294	    -4.8676	   -10.0708	   -14.5187	
    -9.5673	   -13.6795	   -15.2740	     0.4196	   -13.5117	    -6.2943	   -15.3580	    -4.6158	    -9.7351	   -14.2670	
    -9.1476	   -13.5956	   -15.0223	     1.4267	   -12.3367	    -5.9586	   -14.6866	    -4.5319	    -9.3994	   -14.0152	
    -8.3923	   -13.2599	   -14.7705	     2.5177	   -11.2457	    -5.7068	   -14.0991	    -4.6997	    -9.1476	   -13.8474	
    -7.3013	   -12.7563	   -14.6027	     3.5248	   -10.3226	    -5.5389	   -13.7634	    -5.0354	    -9.1476	   -13.9313	
    -6.0425	   -12.0850	   -14.4348	     4.5319	    -9.6512	    -5.5389	   -13.6795	    -5.5389	    -9.2316	   -14.0991	
    -4.6158	   -11.2457	   -14.4348	     5.5389	    -9.3155	    -5.5389	   -13.9313	    -6.2103	    -9.5673	   -14.5187	
    -3.1891	   -10.4065	   -14.4348	     6.3782	    -9.1476	    -5.6229	   -14.4348	    -6.7978	    -9.9869	   -15.1062	
    -1.8463	    -9.6512	   -14.5187	     7.0496	    -9.2316	    -5.7068	   -15.1901	    -7.3013	   -10.4904	   -15.7776	
    -0.7553	    -8.8959	   -14.6866	     7.5531	    -9.5673	    -5.7068	   -16.1972	    -7.7209	   -10.9940	   -16.5329	
     0.0839	    -8.3923	   -15.0223	     7.8049	   -10.1547	    -5.7907	   -17.3721	    -8.0566	   -11.5814	   -17.3721	
     0.5875	    -8.0566	   -15.3580	     7.6370	   -10.9100	    -5.7907	   -18.5471	    -8.2245	   -12.1689	   -18.1274	
     0.7553	    -7.8888	   -15.7776	     7.2174	   -11.7493	    -5.9586	   -19.8059	    -8.3923	   -12.6724	   -18.7988	
     0.5875	    -7.9727	   -16.2811	     6.4621	   -12.5885	    -6.0425	   -20.9808	    -8.4763	   -12.9242	   -19.3024	
     0.2518	    -8.2245	   -16.7007	     5.4550	   -13.4277	    -6.1264	   -21.9040	    -8.4763	   -13.0920	   -19.6381	
    -0.1678	    -8.5602	   -17.1204	     4.2801	   -14.0152	    -6.2943	   -22.6593	    -8.3084	   -13.0081	   -19.6381	
    -0.5035	    -8.8120	   -17.2882	     3.2730	   -14.4348	    -6.3782	   -23.0789	    -8.1406	   -12.8403	   -19.4702	
    -0.6714	    -8.8959	   -17.3721	     2.2659	   -14.5187	    -6.3782	   -23.1628	    -7.8888	   -12.5885	   -19.1345	
    -0.5875	    -8.8959	   -17.2882	     1.4267	   -14.4348	    -6.3782	   -22.9950	    -7.7209	   -12.1689	   -18.5471	
    -0.3357	    -8.8959	   -17.1204	     0.7553	   -14.1830	    -6.4621	   -22.7432	    -7.4692	   -11.8332	   -17.8757	
    -0.2518	    -8.8959	   -16.9525	     0.1678	   -13.8474	    -6.6299	   -22.4075	    -7.3853	   -11.5814	   -17.2882	
    -0.4196	    -9.1476	   -16.8686	    -0.4196	   -13.5117	    -6.9656	   -22.0718	    -7.4692	   -11.4136	   -16.8686	
    -0.9232	    -9.6512	   -17.0364	    -1.0071	   -13.3438	    -7.4692	   -22.0718	    -7.8049	   -11.5814	   -16.7847	
    -1.9302	   -10.5743	   -17.3721	    -1.5945	   -13.3438	    -8.2245	   -22.2397	    -8.3923	   -12.0850	   -16.9525	
    -3.3569	   -11.7493	   -17.9596	    -2.0142	   -13.5956	    -9.0637	   -22.6593	    -9.0637	   -12.7563	   -17.4561	
    -5.0354	   -13.0920	   -18.7988	    -2.1820	   -14.1830	    -9.9869	   -23.3307	    -9.8190	   -13.5956	   -18.2953	
    -6.7978	   -14.6027	   -19.7220	    -2.0981	   -15.0223	   -10.8261	   -24.1699	   -10.5743	   -14.5187	   -19.2184	
    -8.5602	   -16.1133	   -20.8130	    -1.7624	   -16.1972	   -11.6653	   -25.1770	   -11.2457	   -15.4419	   -20.3094	
   -10.0708	   -17.5400	   -21.9040	    -1.2589	   -17.4561	   -12.4207	   -26.1841	   -11.6653	   -16.2811	   -21.4844	
   -11.2457	   -18.7149	   -22.9111	    -0.8392	   -18.7149	   -13.1760	   -27.1912	   -12.0850	   -16.9525	   -22.4915	
   -12.1689	   -19.7220	   -23.7503	    -0.4196	   -19.9738	   -13.8474	   -28.1143	   -12.2528	   -17.5400	   -23.4146	
   -12.9242	   -20.4773	   -24.3378	    -0.2518	   -20.8969	   -14.5187	   -28.7857	   -12.4207	   -17.8757	   -24.1699	
   -13.5956	   -21.0648	   -24.6735	    -0.4196	   -21.5683	   -14.9384	   -29.2892	   -12.4207	   -18.0435	   -24.7574	
   -14.2670	   -21.4844	   -24.8413	    -0.7553	   -22.0718	   -15.1901	   -29.5410	   -12.4207	   -18.0435	   -25.0931	
   -15.0223	   -21.9879	   -25.0931	    -1.5945	   -22.4075	   -15.1901	   -29.6249	   -12.4207	   -17.9596	   -25.2609	
   -15.9454	   -22.4915	   -25.3448	    -2.7695	   -22.8271	   -15.1062	   -29.6249	   -12.5885	   -17.8757	   -25.3448	
   -16.8686	   -23.0789	   -25.6805	    -4.3640	   -23.1628	   -15.0223	   -29.6249	   -12.9242	   -17.8757	   -25.3448	
   -17.9596	   -23.7503	   -26.0162	    -6.2943	   -23.5825	   -15.0223	   -29.4571	   -13.4277	   -17.9596	   -25.2609	
   -19.0506	   -24.4217	   -26.4359	    -8.4763	   -23.8342	   -15.3580	   -29.2053	   -14.0991	   -18.0435	   -25.1770	
   -20.1416	   -25.0092	   -26.7715	   -10.6583	   -23.9182	   -15.8615	   -28.7018	   -14.7705	   -18.2953	   -25.0092	
   -21.1487	   -25.5127	   -27.0233	   -12.5885	   -23.9182	   -16.4490	   -28.0304	   -15.3580	   -18.4631	   -24.7574	
   -21.9040	   -25.8484	   -27.1072	   -13.9313	   -23.7503	   -17.0364	   -27.1912	   -15.6937	   -18.5471	   -24.4217	
   -22.4915	   -26.0162	   -27.1072	   -14.6027	   -23.4146	   -17.4561	   -26.1841	   -15.8615	   -18.5471	   -23.9182	
   -22.7432	   -25.9323	   -26.9394	   -14.6866	   -22.9950	   -17.6239	   -25.0931	   -15.7776	   -18.3792	   -23.3307	
   -22.6593	   -25.5966	   -26.6037	   -14.0991	   -22.4915	   -17.4561	   -24.0021	   -15.4419	   -18.1274	   -22.7432	
   -22.2397	   -25.0092	   -26.1002	   -13.0920	   -21.9879	   -17.0364	   -22.9111	   -14.9384	   -17.7917	   -22.3236	
   -21.4844	   -24.2538	   -25.5127	   -11.7493	   -21.4844	   -16.3651	   -22.0718	   -14.2670	   -17.4561	   -21.9040	
   -20.4773	   -23.3307	   -24.8413	   -10.2386	   -21.0648	   -15.4419	   -21.3165	   -13.5117	   -17.1204	   -21.7361	
   -19.3863	   -22.4075	   -24.1699	    -8.6441	   -20.6451	   -14.5187	   -20.8130	   -12.8403	   -16.8686	   -21.7361	
   -18.2953	   -21.4844	   -23.4985	    -7.1335	   -20.3934	   -13.6795	   -20.5612	   -12.2528	   -16.7007	   -21.9040	
   -17.3721	   -20.7291	   -23.0789	    -5.7907	   -20.3094	   -12.9242	   -20.5612	   -11.7493	   -16.6168	   -22.2397	
   -16.4490	   -20.0577	   -22.7432	    -4.6997	   -20.3094	   -12.4207	   -20.8130	   -11.4136	   -16.5329	   -22.5754	
   -15.7776	   -19.5541	   -22.4915	    -3.9444	   -20.3934	   -12.0850	   -21.2326	   -11.1618	   -16.5329	   -22.9111	
   -15.2740	   -19.1345	   -22.4915	    -3.4409	   -20.6451	   -12.0010	   -21.8201	   -10.9940	   -16.4490	   -23.2468	
   -14.8544	   -18.9667	   -22.6593	    -3.2730	   -20.9808	   -12.0850	   -22.4915	   -10.9100	   -16.2811	   -23.4985	
   -14.6866	   -18.8828	   -22.9111	    -3.1891	   -21.4005	   -12.2528	   -23.2468	   -10.8261	   -16.1972	   -23.6664	
   -14.6027	   -18.9667	   -23.2468	    -3.2730	   -21.8201	   -12.5885	   -24.0860	   -10.9100	   -16.1133	   -23.9182	
   -14.6866	   -19.1345	   -23.5825	    -3.4409	   -22.1558	   -13.0081	   -24.7574	   -11.0779	   -16.0294	   -24.0860	
   -14.7705	   -19.3863	   -23.9182	    -3.6087	   -22.4075	   -13.3438	   -25.4288	   -11.3297	   -15.9454	   -24.1699	
   -14.9384	   -19.6381	   -24.2538	    -3.9444	   -22.5754	   -13.6795	   -25.8484	   -11.5814	   -15.8615	   -24.1699	
   -15.1062	   -19.8898	   -24.5895	    -4.3640	   -22.6593	   -14.0152	   -26.2680	   -12.0010	   -15.7776	   -24.1699	
   -15.1062	   -20.0577	   -24.8413	    -4.7836	   -22.7432	   -14.2670	   -26.6876	   -12.5046	   -15.7776	   -24.0860	
   -15.0223	   -20.2255	   -25.0931	    -5.2032	   -22.8271	   -14.3509	   -27.1072	   -13.0920	   -15.9454	   -23.9182	
   -14.7705	   -20.3094	   -25.2609	    -5.6229	   -22.9111	   -14.4348	   -27.6108	   -13.7634	   -16.1972	   -23.8342	
   -14.3509	   -20.1416	   -25.2609	    -5.7907	   -22.9111	   -14.4348	   -28.2822	   -14.4348	   -16.7007	   -23.9182	
   -13.9313	   -19.8898	   -25.0931	    -5.9586	   -22.9950	   -14.4348	   -29.1214	   -15.1901	   -17.3721	   -24.0021	
   -13.3438	   -19.4702	   -24.8413	    -6.1264	   -23.1628	   -14.4348	   -30.1285	   -15.8615	   -18.2114	   -24.4217	
   -12.6724	   -18.9667	   -24.5895	    -6.2943	   -23.4146	   -14.5187	   -31.3873	   -16.5329	   -19.2184	   -25.0092	
   -12.0850	   -18.4631	   -24.2538	    -6.4621	   -23.5825	   -14.6866	   -32.7301	   -17.0364	   -20.1416	   -25.7645	
   -11.4136	   -17.8757	   -23.9182	    -6.7978	   -23.7503	   -15.0223	   -34.0729	   -17.4561	   -21.0648	   -26.6876	
   -10.8261	   -17.3721	   -23.5825	    -7.2174	   -23.8342	   -15.3580	   -35.1639	   -17.7078	   -21.8201	   -27.6108	
   -10.3226	   -16.9525	   -23.2468	    -7.6370	   -23.6664	   -15.7776	   -35.9192	   -17.7917	   -22.4915	   -28.5339	
    -9.8190	   -16.5329	   -22.9950	    -8.0566	   -23.4146	   -16.1133	   -36.0870	   -17.7917	   -22.9111	   -29.3732	
    -9.3994	   -16.1972	   -22.8271	    -8.3084	   -22.9111	   -16.4490	   -35.5835	   -17.7078	   -23.2468	   -29.9606	
    -8.9798	   -15.8615	   -22.7432	    -8.3084	   -22.4075	   -16.7007	   -34.5764	   -17.5400	   -23.2468	   -30.2963	
    -8.7280	   -15.6937	   -22.7432	    -8.0566	   -21.9040	   -16.7007	   -33.0658	   -17.2043	   -23.0789	   -30.3802	
    -8.4763	   -15.6097	   -22.9111	    -7.6370	   -21.3165	   -16.5329	   -31.2195	   -16.7847	   -22.6593	   -30.2124	
    -8.2245	   -15.4419	   -23.0789	    -7.0496	   -20.8969	   -16.1972	   -29.2892	   -16.3651	   -22.0718	   -29.8767	
    -8.1406	   -15.4419	   -23.2468	    -6.3782	   -20.4773	   -15.8615	   -27.3590	   -15.8615	   -21.4844	   -29.3732	
    -8.2245	   -15.3580	   -23.3307	    -5.7068	   -20.1416	   -15.4419	   -25.5127	   -15.4419	   -20.8969	   -28.7857	
    -8.4763	   -15.2740	   -23.2468	    -5.2032	   -19.8898	   -15.1901	   -23.9182	   -15.1062	   -20.3094	   -28.2822	
    -8.8120	   -15.2740	   -22.9950	    -4.7836	   -19.5541	   -14.9384	   -22.5754	   -14.8544	   -19.8898	   -27.8625	
    -9.3155	   -15.1901	   -22.4915	    -4.4479	   -19.1345	   -14.7705	   -21.4005	   -14.6866	   -19.5541	   -27.4429	
    -9.8190	   -14.9384	   -21.8201	    -4.1122	   -18.7149	   -14.6866	   -20.5612	   -14.6027	   -19.3024	   -27.1072	
   -10.1547	   -14.6027	   -20.9808	    -3.6926	   -18.0435	   -14.5187	   -19.9738	   -14.4348	   -19.1345	   -26.8555	
   -10.1547	   -14.0152	   -19.9738	    -3.2730	   -17.3721	   -14.3509	   -19.5541	   -14.2670	   -18.9667	   -26.6876	
    -9.9030	   -13.2599	   -18.9667	    -3.0212	   -16.6168	   -14.1830	   -19.3024	   -14.1830	   -18.9667	   -26.6037	
    -9.4833	   -12.3367	   -18.0435	    -3.0212	   -15.9454	   -14.0991	   -19.4702	   -14.1830	   -19.1345	   -26.6876	
    -8.8959	   -11.4136	   -17.2882	    -3.5248	   -15.4419	   -14.0991	   -19.8059	   -14.4348	   -19.4702	   -26.9394	
    -8.3084	   -10.6583	   -16.8686	    -4.5319	   -15.2740	   -14.4348	   -20.4773	   -14.9384	   -20.0577	   -27.5269	
    -7.9727	   -10.1547	   -16.7007	    -5.8746	   -15.4419	   -14.9384	   -21.4005	   -15.6097	   -20.8130	   -28.2822	
    -7.8049	    -9.9030	   -16.7847	    -7.6370	   -15.7776	   -15.6097	   -22.4915	   -16.6168	   -21.8201	   -29.2053	
    -7.8888	    -9.9030	   -17.1204	    -9.4833	   -16.2811	   -16.5329	   -23.7503	   -17.7078	   -22.8271	   -30.2963	
    -8.2245	   -10.1547	   -17.5400	   -11.2457	   -16.9525	   -17.4561	   -25.0092	   -18.8828	   -23.9182	   -31.2195	
    -8.7280	   -10.6583	   -18.0435	   -12.7563	   -17.5400	   -18.4631	   -26.2680	   -19.9738	   -24.8413	   -32.1426	
    -9.4833	   -11.3297	   -18.6310	   -14.0152	   -18.1274	   -19.3863	   -27.4429	   -20.8969	   -25.5966	   -32.7301	
   -10.2386	   -12.0850	   -19.1345	   -14.7705	   -18.6310	   -20.1416	   -28.4500	   -21.6522	   -26.1002	   -33.0658	
   -11.0779	   -12.9242	   -19.4702	   -15.1062	   -18.7988	   -20.5612	   -29.1214	   -22.1558	   -26.2680	   -32.9819	
   -12.0010	   -13.6795	   -19.7220	   -14.9384	   -18.7988	   -20.7291	   -29.2892	   -22.1558	   -25.9323	   -32.4783	
   -12.8403	   -14.3509	   -19.8059	   -14.2670	   -18.5471	   -20.5612	   -29.0375	   -21.7361	   -25.2609	   -31.6391	
   -13.7634	   -15.0223	   -19.7220	   -13.3438	   -18.0435	   -20.0577	   -28.2822	   -20.9808	   -24.2538	   -30.4642	
   -14.6866	   -15.6097	   -19.6381	   -12.2528	   -17.5400	   -19.3863	   -27.1912	   -19.9738	   -22.9950	   -29.2053	
   -15.6097	   -16.1972	   -19.6381	   -11.3297	   -17.1204	   -18.7988	   -26.0162	   -18.7988	   -21.6522	   -27.8625	
   -16.6168	   -16.8686	   -19.7220	   -10.7422	   -16.9525	   -18.2953	   -24.9252	   -17.7917	   -20.4773	   -26.7715	
   -17.7078	   -17.6239	   -20.0577	   -10.6583	   -17.0364	   -18.1274	   -24.2538	   -17.0364	   -19.6381	   -26.0162	
   -18.7988	   -18.3792	   -20.6451	   -10.9940	   -17.4561	   -18.2114	   -23.9182	   -16.5329	   -19.1345	   -25.6805	
   -19.8059	   -19.3024	   -21.3165	   -11.6653	   -18.2114	   -18.6310	   -24.0021	   -16.2811	   -18.9667	   -25.7645	
   -20.5612	   -19.9738	   -22.1558	   -12.4207	   -19.1345	   -19.0506	   -24.4217	   -16.1133	   -19.1345	   -26.1841	
   -20.7291	   -20.4773	   -22.8271	   -13.0081	   -20.0577	   -19.3863	   -25.0092	   -16.0294	   -19.3863	   -26.6876	
   -20.3934	   -20.6451	   -23.4146	   -13.1760	   -20.9808	   -19.5541	   -25.6805	   -15.7776	   -19.6381	   -27.1912	
   -19.5541	   -20.4773	   -23.6664	   -12.8403	   -21.6522	   -19.4702	   -26.1841	   -15.4419	   -19.8059	   -27.6108	
   -18.2114	   -20.0577	   -23.6664	   -12.1689	   -21.9879	   -19.1345	   -26.6037	   -15.1062	   -19.8059	   -27.8625	
   -16.5329	   -19.3863	   -23.4146	   -11.2457	   -21.9879	   -18.6310	   -26.7715	   -14.8544	   -19.7220	   -27.8625	
   -14.9384	   -18.7149	   -23.0789	   -10.3226	   -21.7361	   -18.1274	   -26.7715	   -14.6866	   -19.5541	   -27.7786	
   -13.4277	   -18.2114	   -22.6593	    -9.4833	   -21.2326	   -17.6239	   -26.5198	   -14.8544	   -19.3024	   -27.4429	
   -12.3367	   -17.9596	   -22.3236	    -9.0637	   -20.4773	   -17.2043	   -26.1841	   -15.1901	   -19.1345	   -27.1072	
   -11.4975	   -17.9596	   -21.9040	    -8.9798	   -19.4702	   -17.0364	   -25.5127	   -15.7776	   -18.9667	   -26.6037	
   -11.1618	   -18.2953	   -21.5683	    -9.2316	   -18.3792	   -17.0364	   -24.7574	   -16.6168	   -18.7988	   -26.1002	
   -11.1618	   -18.9667	   -21.3165	    -9.9030	   -17.1204	   -17.2043	   -23.7503	   -17.4561	   -18.7988	   -25.5127	
   -11.4136	   -19.8898	   -21.0648	   -10.8261	   -15.8615	   -17.4561	   -22.5754	   -18.2114	   -18.7149	   -24.9252	
   -11.9171	   -21.0648	   -20.8130	   -11.9171	   -14.6866	   -17.7917	   -21.3165	   -18.8828	   -18.6310	   -24.2538	
   -12.5046	   -22.4915	   -20.7291	   -13.0081	   -13.6795	   -18.1274	   -20.0577	   -19.2184	   -18.4631	   -23.4985	
   -13.2599	   -24.1699	   -20.8130	   -13.9313	   -13.1760	   -18.3792	   -18.7988	   -19.3024	   -18.2114	   -22.7432	
   -14.0152	   -25.8484	   -21.1487	   -14.6866	   -13.0920	   -18.7149	   -17.8757	   -19.1345	   -18.0435	   -21.9879	
   -14.9384	   -27.6108	   -21.8201	   -15.2740	   -13.5956	   -18.9667	   -17.2043	   -18.9667	   -17.8757	   -21.4844	
   -15.9454	   -29.2892	   -22.7432	   -15.7776	   -14.6027	   -19.3863	   -17.0364	   -18.7988	   -17.7917	   -21.2326	
   -17.0364	   -30.4642	   -23.8342	   -16.0294	   -16.0294	   -19.8898	   -17.4561	   -18.7988	   -17.9596	   -21.2326	
   -18.2114	   -31.1356	   -25.0931	   -16.1972	   -17.7078	   -20.4773	   -18.3792	   -18.9667	   -18.2114	   -21.5683	
   -19.3863	   -30.9677	   -26.2680	   -16.2811	   -19.5541	   -21.0648	   -19.7220	   -19.2184	   -18.7149	   -22.1558	
   -20.3094	   -29.9606	   -27.1912	   -16.2811	   -21.4005	   -21.6522	   -21.4844	   -19.6381	   -19.2184	   -22.9950	
   -20.8969	   -28.3661	   -27.8625	   -16.1133	   -23.0789	   -22.0718	   -23.3307	   -19.9738	   -19.8059	   -23.7503	
   -21.0648	   -26.5198	   -28.1982	   -15.8615	   -24.3378	   -22.3236	   -25.0931	   -20.3094	   -20.3094	   -24.5056	
   -20.9808	   -24.5056	   -28.0304	   -15.5258	   -25.1770	   -22.3236	   -26.5198	   -20.4773	   -20.6451	   -25.0931	
   -20.4773	   -22.5754	   -27.4429	   -15.1062	   -25.5127	   -22.0718	   -27.5269	   -20.3934	   -20.7291	   -25.4288	
   -19.7220	   -20.7291	   -26.5198	   -14.6866	   -25.2609	   -21.5683	   -28.0304	   -20.1416	   -20.5612	   -25.4288	
   -18.7988	   -19.0506	   -25.1770	   -14.2670	   -24.4217	   -20.9808	   -27.9465	   -19.7220	   -20.2255	   -25.2609	
   -17.7917	   -17.4561	   -23.6664	   -13.9313	   -23.0789	   -20.3934	   -27.4429	   -19.2184	   -19.8059	   -24.7574	
   -16.6168	   -15.9454	   -21.9879	   -13.7634	   -21.4844	   -19.8898	   -26.4359	   -18.7149	   -19.3024	   -24.2538	
   -15.4419	   -14.6027	   -20.3934	   -13.8474	   -19.7220	   -19.4702	   -25.1770	   -18.2114	   -18.7149	   -23.5825	
   -14.1830	   -13.3438	   -18.9667	   -14.0152	   -17.8757	   -19.1345	   -23.7503	   -17.7917	   -18.2114	   -22.9111	
   -12.8403	   -12.3367	   -17.7078	   -14.2670	   -16.2811	   -18.8828	   -22.4075	   -17.3721	   -17.7078	   -22.3236	
   -11.6653	   -11.4975	   -16.6168	   -14.5187	   -14.7705	   -18.7149	   -21.1487	   -17.1204	   -17.2882	   -21.8201	
   -10.5743	   -10.9100	   -15.6937	   -14.6866	   -13.5117	   -18.5471	   -20.1416	   -16.8686	   -16.9525	   -21.4005	
    -9.6512	   -10.4065	   -14.9384	   -14.8544	   -12.5885	   -18.5471	   -19.3024	   -16.7847	   -16.7847	   -21.2326	
    -8.8120	   -10.0708	   -14.3509	   -15.0223	   -11.8332	   -18.6310	   -18.8828	   -16.7847	   -16.7847	   -21.2326	
    -8.2245	    -9.8190	   -13.8474	   -15.2740	   -11.3297	   -18.7988	   -18.6310	   -16.9525	   -16.8686	   -21.5683	
    -7.7209	    -9.6512	   -13.4277	   -15.5258	   -11.0779	   -19.1345	   -18.7149	   -17.2043	   -17.2043	   -22.0718	
    -7.5531	    -9.6512	   -13.1760	   -15.9454	   -11.0779	   -19.6381	   -19.0506	   -17.6239	   -17.7078	   -22.6593	
    -7.5531	    -9.7351	   -13.0081	   -16.2811	   -11.2457	   -20.2255	   -19.4702	   -18.0435	   -18.2114	   -23.4146	
    -7.8888	    -9.9030	   -12.9242	   -16.5329	   -11.4975	   -20.7291	   -20.0577	   -18.4631	   -18.6310	   -24.0860	
    -8.3923	   -10.1547	   -12.9242	   -16.6168	   -11.9171	   -21.1487	   -20.6451	   -18.7988	   -19.0506	   -24.7574	
    -9.1476	   -10.4904	   -13.0081	   -16.5329	   -12.3367	   -21.4844	   -21.1487	   -19.0506	   -19.3024	   -25.1770	
   -10.1547	   -10.9100	   -13.1760	   -16.2811	   -12.7563	   -21.6522	   -21.4844	   -19.2184	   -19.4702	   -25.5127	
   -11.2457	   -11.4136	   -13.5117	   -15.9454	   -13.0920	   -21.6522	   -21.7361	   -19.3024	   -19.4702	   -25.5127	
   -12.3367	   -11.9171	   -13.9313	   -15.5258	   -13.4277	   -21.5683	   -21.8201	   -19.3024	   -19.3024	   -25.3448	
   -13.3438	   -12.3367	   -14.5187	   -15.1062	   -13.5956	   -21.4005	   -21.7361	   -19.2184	   -19.0506	   -25.0092	
   -14.0991	   -12.7563	   -15.0223	   -14.7705	   -13.6795	   -21.1487	   -21.4005	   -19.1345	   -18.6310	   -24.3378	
   -14.6027	   -12.9242	   -15.4419	   -14.6027	   -13.6795	   -20.8969	   -20.9808	   -18.9667	   -18.1274	   -23.5825	
   -14.6866	   -12.9242	   -15.7776	   -14.6866	   -13.5117	   -20.7291	   -20.4773	   -18.7988	   -17.5400	   -22.7432	
   -14.5187	   -12.8403	   -16.0294	   -14.9384	   -13.4277	   -20.7291	   -20.0577	   -18.6310	   -16.9525	   -21.8201	
   -14.2670	   -12.6724	   -16.1972	   -15.4419	   -13.3438	   -20.8130	   -19.8059	   -18.6310	   -16.5329	   -21.1487	
   -13.9313	   -12.5885	   -16.3651	   -16.1133	   -13.3438	   -21.0648	   -19.7220	   -18.6310	   -16.1972	   -20.5612	
   -13.6795	   -12.5885	   -16.6168	   -16.7847	   -13.5956	   -21.3165	   -19.9738	   -18.6310	   -15.9454	   -20.1416	
   -13.5956	   -12.7563	   -16.7847	   -17.2043	   -13.8474	   -21.4844	   -20.4773	   -18.5471	   -15.8615	   -19.8898	
   -13.5117	   -12.9242	   -16.9525	   -17.3721	   -14.1830	   -21.5683	   -21.0648	   -18.3792	   -15.7776	   -19.8059	
   -13.3438	   -13.0920	   -16.9525	   -17.1204	   -14.4348	   -21.4005	   -21.7361	   -18.0435	   -15.7776	   -19.8059	
   -13.1760	   -13.1760	   -16.7847	   -16.4490	   -14.6027	   -20.9808	   -22.3236	   -17.5400	   -15.7776	   -19.8059	
   -12.9242	   -13.0920	   -16.3651	   -15.5258	   -14.5187	   -20.4773	   -22.6593	   -16.9525	   -15.7776	   -19.9738	
   -12.4207	   -12.9242	   -15.8615	   -14.4348	   -14.3509	   -19.8059	   -22.6593	   -16.1972	   -15.6937	   -20.1416	
   -11.9171	   -12.5046	   -15.1062	   -13.3438	   -14.0152	   -19.2184	   -22.4075	   -15.4419	   -15.6937	   -20.3094	
   -11.3297	   -12.0850	   -14.4348	   -12.4207	   -13.5956	   -18.7988	   -21.7361	   -14.6866	   -15.7776	   -20.5612	
   -10.8261	   -11.6653	   -13.7634	   -11.8332	   -13.1760	   -18.5471	   -20.8969	   -14.1830	   -15.8615	   -20.9808	
[Epoch Header]
[Trial Type]	23
[Accept]	1
[Correct]	0
[RT]	 0.000
[Resp]	0
[Epoch Data]
    24.2538	    26.5198	    24.5895	    26.3519	    22.5754	    24.7574	    18.5471	    22.6593	    17.7917	     9.4833	
    22.9950	    25.2609	    23.4146	    24.9252	    21.4844	    23.6664	    17.0364	    21.4844	    16.9525	     8.3084	
    21.9879	    24.0860	    22.2397	    23.9182	    20.2255	    22.7432	    15.2740	    20.5612	    16.2811	     7.1335	
    21.2326	    23.0789	    21.0648	    23.2468	    18.8828	    21.9879	    13.5117	    19.8898	    15.6937	     6.0425	
    20.6451	    22.3236	    20.0577	    22.9950	    17.3721	    21.3165	    11.7493	    19.3863	    15.2740	     5.2032	
    20.3934	    21.7361	    19.0506	    22.9111	    15.6937	    20.8130	    10.0708	    19.1345	    14.9384	     4.6158	
    20.2255	    21.4005	    18.1274	    22.9111	    14.0152	    20.2255	     8.5602	    19.0506	    14.7705	     4.2801	
    20.2255	    21.2326	    17.2882	    22.9950	    12.3367	    19.7220	     7.2174	    19.1345	    14.5187	     4.1962	
    20.3094	    21.1487	    16.6168	    22.9950	    10.9100	    19.0506	     6.1264	    19.2184	    14.3509	     4.4479	
    20.3094	    21.1487	    16.0294	    22.9111	     9.7351	    18.3792	     5.2872	    19.3024	    14.0991	     4.8676	
    20.1416	    21.1487	    15.5258	    22.9111	     8.8959	    17.7078	     4.7836	    19.4702	    13.8474	     5.4550	
    19.8898	    21.1487	    15.1062	    22.9111	     8.2245	    16.9525	     4.5319	    19.5541	    13.6795	     6.0425	
    19.3863	    20.9808	    14.6866	    22.9111	     7.8888	    16.2811	     4.4479	    19.6381	    13.5117	     6.5460	
    18.7988	    20.7291	    14.2670	    23.0789	     7.6370	    15.6097	     4.6158	    19.6381	    13.4277	     6.9656	
    18.2114	    20.3934	    13.7634	    23.1628	     7.4692	    15.0223	     4.8676	    19.6381	    13.3438	     7.2174	
    17.5400	    19.9738	    13.2599	    23.1628	     7.3013	    14.5187	     5.2032	    19.6381	    13.2599	     7.3013	
    17.0364	    19.5541	    12.6724	    22.9950	     7.1335	    14.0991	     5.5389	    19.5541	    13.1760	     7.1335	
    16.6168	    19.2184	    12.1689	    22.6593	     6.9656	    13.9313	     5.8746	    19.3863	    13.0081	     6.8817	
    16.4490	    18.9667	    11.6653	    21.9879	     6.8817	    14.0152	     6.1264	    19.1345	    12.7563	     6.2943	
    16.3651	    18.7149	    11.3297	    21.1487	     6.7139	    14.2670	     6.2943	    18.7149	    12.5046	     5.6229	
    16.3651	    18.5471	    11.0779	    20.2255	     6.4621	    14.6027	     6.3782	    18.1274	    12.0850	     4.8676	
    16.5329	    18.5471	    11.0779	    19.4702	     6.2943	    15.1062	     6.2943	    17.4561	    11.6653	     4.0283	
    16.7847	    18.5471	    11.2457	    18.8828	     6.0425	    15.6937	     6.2103	    16.8686	    11.2457	     3.3569	
    17.1204	    18.7988	    11.6653	    18.7149	     5.8746	    16.4490	     6.0425	    16.3651	    11.0779	     2.7695	
    17.5400	    19.1345	    12.3367	    18.8828	     5.7907	    17.2043	     5.9586	    16.0294	    10.9940	     2.5177	
    18.0435	    19.6381	    13.1760	    19.3863	     5.7907	    17.9596	     6.0425	    15.8615	    10.9940	     2.5177	
    18.6310	    20.1416	    14.1830	    19.9738	     5.8746	    18.6310	     6.2103	    15.7776	    11.1618	     2.7695	
    19.1345	    20.7291	    15.1901	    20.5612	     6.1264	    19.1345	     6.5460	    15.8615	    11.4136	     3.1052	
    19.6381	    21.1487	    16.1972	    21.0648	     6.4621	    19.4702	     7.1335	    16.0294	    11.5814	     3.5248	
    19.9738	    21.5683	    17.1204	    21.3165	     7.0496	    19.4702	     7.8888	    16.2811	    11.7493	     4.0283	
    20.2255	    21.8201	    17.9596	    21.3165	     7.9727	    19.3024	     8.8959	    16.5329	    11.7493	     4.5319	
    20.3934	    21.9879	    18.6310	    20.9808	     9.1476	    18.8828	     9.9869	    16.6168	    11.7493	     4.8676	
    20.4773	    22.0718	    19.3024	    20.3094	    10.6583	    18.2114	    11.1618	    16.7007	    11.6653	     5.2032	
    20.6451	    22.1558	    19.8898	    19.5541	    12.4207	    17.5400	    12.2528	    16.6168	    11.4136	     5.3711	
    20.8130	    22.2397	    20.4773	    18.7149	    14.2670	    16.7007	    13.4277	    16.4490	    11.1618	     5.4550	
    20.9808	    22.4075	    21.1487	    17.7917	    15.9454	    15.9454	    14.4348	    16.1133	    10.9100	     5.2032	
    21.1487	    22.6593	    21.7361	    17.0364	    17.4561	    15.1901	    15.4419	    15.7776	    10.4904	     4.8676	
    21.2326	    22.8271	    22.1558	    16.4490	    18.7149	    14.6027	    16.4490	    15.4419	    10.0708	     4.2801	
    21.2326	    22.9111	    22.4915	    16.0294	    19.5541	    14.0152	    17.3721	    15.0223	     9.5673	     3.5248	
    20.9808	    22.8271	    22.5754	    15.6097	    20.1416	    13.5117	    18.2114	    14.5187	     8.9798	     2.6016	
    20.5612	    22.4915	    22.3236	    15.1901	    20.3934	    13.0081	    18.9667	    13.9313	     8.3084	     1.5106	
    19.8059	    21.9879	    21.9040	    14.6866	    20.3094	    12.3367	    19.4702	    13.2599	     7.6370	     0.4196	
    18.7149	    21.1487	    21.1487	    13.9313	    19.9738	    11.6653	    19.7220	    12.4207	     6.7978	    -0.7553	
    17.2043	    19.9738	    20.1416	    13.0081	    19.3863	    10.8261	    19.5541	    11.4975	     5.9586	    -1.8463	
    15.2740	    18.6310	    18.9667	    12.0010	    18.5471	     9.9869	    19.1345	    10.5743	     5.1193	    -2.7695	
    13.0081	    17.1204	    17.7078	    10.9940	    17.4561	     9.2316	    18.2953	     9.7351	     4.4479	    -3.4409	
    10.5743	    15.4419	    16.4490	     9.9869	    16.1972	     8.5602	    17.3721	     9.0637	     3.9444	    -3.8605	
     8.1406	    13.6795	    15.1901	     9.0637	    14.8544	     7.9727	    16.1972	     8.5602	     3.6926	    -3.8605	
     5.8746	    12.0010	    14.0991	     8.1406	    13.4277	     7.5531	    15.1062	     8.2245	     3.5248	    -3.5248	
     4.0283	    10.5743	    13.1760	     7.3853	    12.0850	     7.3853	    14.1830	     8.1406	     3.6926	    -2.9373	
     2.7695	     9.4833	    12.5046	     6.7978	    10.9100	     7.3013	    13.4277	     8.3084	     4.0283	    -2.0142	
     2.0981	     8.8120	    12.0850	     6.5460	     9.9869	     7.5531	    12.8403	     8.7280	     4.6158	    -0.8392	
     2.0981	     8.4763	    12.0010	     6.4621	     9.2316	     7.9727	    12.4207	     9.3155	     5.3711	     0.5035	
     2.5177	     8.4763	    12.0010	     6.6299	     8.7280	     8.4763	    12.0850	    10.0708	     6.2103	     1.6785	
     3.1891	     8.6441	    12.0010	     6.9656	     8.4763	     8.9798	    11.7493	    10.8261	     6.9656	     2.7695	
     4.0283	     8.8959	    12.0850	     7.3853	     8.3923	     9.3994	    11.3297	    11.4975	     7.6370	     3.6087	
     4.8676	     9.3155	    12.0010	     7.9727	     8.5602	     9.7351	    10.8261	    12.0850	     8.1406	     4.1122	
     5.8746	     9.7351	    11.8332	     8.7280	     8.8120	     9.9869	    10.3226	    12.6724	     8.4763	     4.3640	
     6.8817	    10.2386	    11.5814	     9.5673	     9.3155	    10.1547	     9.7351	    13.1760	     8.7280	     4.3640	
     8.0566	    10.8261	    11.4136	    10.5743	     9.8190	    10.1547	     9.2316	    13.7634	     8.8959	     4.2801	
     9.3155	    11.5814	    11.2457	    11.6653	    10.4065	    10.1547	     8.7280	    14.3509	     9.0637	     4.1122	
    10.6583	    12.5046	    11.2457	    12.9242	    11.0779	    10.0708	     8.3923	    15.1062	     9.2316	     3.9444	
    12.0010	    13.4277	    11.3297	    14.2670	    11.5814	     9.9030	     8.1406	    15.8615	     9.3994	     3.6926	
    13.2599	    14.3509	    11.4975	    15.6097	    12.0850	     9.8190	     7.9727	    16.6168	     9.6512	     3.5248	
    14.3509	    15.1062	    11.6653	    16.9525	    12.4207	     9.6512	     8.0566	    17.3721	     9.8190	     3.3569	
    15.1062	    15.6937	    11.7493	    18.3792	    12.5885	     9.6512	     8.2245	    18.0435	    10.0708	     3.2730	
    15.5258	    16.0294	    11.6653	    19.7220	    12.6724	     9.7351	     8.4763	    18.5471	    10.3226	     3.1891	
    15.5258	    16.0294	    11.4975	    20.8969	    12.5885	     9.9869	     8.8959	    18.7988	    10.4904	     3.1052	
    15.2740	    15.7776	    11.2457	    21.9879	    12.3367	    10.4065	     9.3155	    18.7149	    10.5743	     2.9373	
    14.7705	    15.5258	    10.8261	    22.6593	    12.1689	    10.9100	     9.8190	    18.2953	    10.5743	     2.8534	
    14.1830	    15.1901	    10.4065	    23.0789	    12.0010	    11.5814	    10.2386	    17.6239	    10.4065	     2.6855	
    13.7634	    14.9384	    10.0708	    22.9950	    12.0010	    12.3367	    10.7422	    16.7847	    10.2386	     2.6016	
    13.4277	    14.9384	    10.0708	    22.5754	    12.1689	    13.0920	    11.3297	    15.8615	    10.1547	     2.6855	
    13.5117	    15.1901	    10.3226	    21.8201	    12.5885	    13.8474	    11.8332	    15.1062	    10.0708	     2.7695	
    13.7634	    15.6937	    10.9940	    20.6451	    13.1760	    14.3509	    12.3367	    14.4348	    10.1547	     2.8534	
    14.1830	    16.2811	    11.9171	    19.2184	    13.8474	    14.6027	    12.6724	    13.9313	    10.1547	     2.9373	
    14.6866	    16.8686	    13.0081	    17.7078	    14.5187	    14.6027	    12.7563	    13.5956	     9.9869	     2.7695	
    15.1062	    17.4561	    14.1830	    16.1133	    15.1062	    14.3509	    12.5885	    13.3438	     9.7351	     2.4338	
    15.4419	    17.8757	    15.2740	    14.7705	    15.5258	    14.0152	    12.1689	    13.0920	     9.3155	     1.8463	
    15.6097	    18.1274	    16.1133	    13.5956	    15.6937	    13.5956	    11.5814	    12.8403	     8.6441	     1.0910	
    15.6937	    18.2114	    16.7847	    12.7563	    15.6097	    13.2599	    10.9100	    12.5885	     7.8888	     0.0839	
    15.7776	    18.2953	    17.1204	    12.2528	    15.3580	    13.0081	    10.1547	    12.2528	     6.9656	    -1.0071	
    15.8615	    18.2953	    17.2882	    12.0850	    14.7705	    12.8403	     9.4833	    12.0010	     6.1264	    -2.0142	
    16.1133	    18.3792	    17.2043	    12.3367	    14.0152	    12.7563	     8.8959	    11.8332	     5.4550	    -2.9373	
    16.3651	    18.4631	    16.9525	    13.0081	    13.1760	    12.9242	     8.4763	    11.8332	     4.8676	    -3.6087	
    16.7847	    18.5471	    16.6168	    13.9313	    12.2528	    13.1760	     8.1406	    12.0010	     4.5319	    -4.1962	
    17.2043	    18.7149	    16.1972	    14.9384	    11.4975	    13.5117	     7.9727	    12.3367	     4.3640	    -4.5319	
    17.6239	    18.8828	    15.8615	    15.8615	    10.9100	    13.7634	     7.8049	    12.5885	     4.3640	    -4.6997	
    18.1274	    19.0506	    15.6097	    16.5329	    10.5743	    13.9313	     7.8049	    12.9242	     4.4479	    -4.6997	
    18.5471	    19.3024	    15.4419	    16.9525	    10.4904	    13.9313	     7.8888	    13.1760	     4.6997	    -4.5319	
    18.9667	    19.5541	    15.3580	    17.0364	    10.5743	    13.7634	     8.1406	    13.2599	     4.8676	    -4.3640	
    19.2184	    19.8059	    15.4419	    16.7847	    10.7422	    13.5117	     8.3923	    13.3438	     5.1193	    -3.9444	
    19.4702	    20.0577	    15.4419	    16.5329	    10.9100	    13.2599	     8.8120	    13.4277	     5.3711	    -3.5248	
    19.5541	    20.1416	    15.4419	    16.2811	    11.0779	    13.0081	     9.1476	    13.4277	     5.6229	    -3.0212	
    19.4702	    20.1416	    15.3580	    16.1972	    11.0779	    12.8403	     9.5673	    13.4277	     5.7907	    -2.4338	
    19.2184	    19.9738	    15.1901	    16.2811	    10.9940	    12.8403	     9.8190	    13.4277	     5.9586	    -1.9302	
    18.7149	    19.7220	    14.9384	    16.5329	    10.9100	    13.0081	     9.9869	    13.5117	     6.2103	    -1.4267	
    18.0435	    19.2184	    14.6027	    16.9525	    10.6583	    13.2599	    10.0708	    13.6795	     6.2943	    -1.0910	
    17.0364	    18.4631	    14.0152	    17.5400	    10.3226	    13.6795	     9.9030	    13.7634	     6.3782	    -1.0071	
    15.9454	    17.6239	    13.4277	    18.2114	     9.8190	    14.0991	     9.6512	    13.8474	     6.3782	    -1.0071	
    14.8544	    16.6168	    12.7563	    19.0506	     9.3155	    14.6027	     9.1476	    13.9313	     6.2943	    -1.3428	
    13.9313	    15.7776	    12.0850	    19.9738	     8.7280	    15.1062	     8.6441	    14.0991	     6.1264	    -1.6785	
    13.1760	    15.1062	    11.5814	    20.9808	     8.3084	    15.6937	     8.1406	    14.2670	     6.0425	    -2.0981	
    12.9242	    14.6866	    11.2457	    22.0718	     7.9727	    16.2811	     7.8049	    14.5187	     6.0425	    -2.4338	
    13.0081	    14.6027	    11.1618	    23.1628	     7.8049	    16.9525	     7.5531	    14.8544	     6.1264	    -2.7695	
    13.4277	    14.7705	    11.2457	    24.0021	     7.8049	    17.3721	     7.5531	    15.2740	     6.2103	    -2.9373	
    14.0152	    15.1062	    11.4975	    24.4217	     7.8888	    17.7078	     7.6370	    15.5258	     6.3782	    -2.9373	
    14.7705	    15.4419	    11.7493	    24.4217	     8.0566	    17.7078	     7.8888	    15.7776	     6.5460	    -2.9373	
    15.3580	    15.6937	    12.0010	    23.8342	     8.3084	    17.4561	     8.1406	    15.8615	     6.6299	    -2.7695	
    15.9454	    16.0294	    12.3367	    22.7432	     8.4763	    16.8686	     8.5602	    15.7776	     6.7139	    -2.5177	
    16.2811	    16.1972	    12.5885	    21.2326	     8.7280	    16.0294	     8.9798	    15.6097	     6.7139	    -2.1820	
    16.5329	    16.3651	    12.8403	    19.3863	     8.9798	    15.0223	     9.4833	    15.2740	     6.6299	    -1.8463	
    16.6168	    16.3651	    13.0081	    17.5400	     9.0637	    13.8474	     9.9030	    14.9384	     6.5460	    -1.5106	
    16.5329	    16.3651	    13.0920	    15.6937	     9.2316	    12.7563	    10.2386	    14.5187	     6.2943	    -1.2589	
    16.1972	    16.1972	    13.1760	    14.1830	     9.2316	    11.5814	    10.5743	    14.0991	     5.9586	    -1.0910	
    15.6937	    15.9454	    13.1760	    13.0920	     9.1476	    10.5743	    10.7422	    13.6795	     5.6229	    -1.0910	
    14.9384	    15.5258	    13.0081	    12.2528	     8.8959	     9.6512	    10.7422	    13.1760	     5.2032	    -1.3428	
    14.0152	    14.8544	    12.6724	    11.6653	     8.5602	     8.7280	    10.4904	    12.5046	     4.6158	    -1.7624	
    12.8403	    14.0991	    12.2528	    11.1618	     7.9727	     7.8888	    10.0708	    11.5814	     4.0283	    -2.3499	
    11.4975	    13.1760	    11.6653	    10.7422	     7.3013	     7.1335	     9.3994	    10.5743	     3.4409	    -3.0212	
    10.0708	    12.2528	    11.1618	    10.5743	     6.5460	     6.6299	     8.5602	     9.4833	     2.8534	    -3.6926	
     8.8120	    11.3297	    10.6583	    10.7422	     5.7907	     6.3782	     7.7209	     8.5602	     2.5177	    -4.2801	
     7.8049	    10.7422	    10.4065	    11.3297	     5.2032	     6.4621	     6.8817	     7.7209	     2.3499	    -4.6997	
     7.2174	    10.3226	    10.3226	    12.2528	     4.6997	     6.6299	     6.2103	     7.2174	     2.4338	    -4.9515	
     6.9656	    10.1547	    10.4065	    13.3438	     4.2801	     6.9656	     5.6229	     7.0496	     2.6855	    -5.1193	
     6.9656	    10.0708	    10.4904	    14.5187	     3.9444	     7.2174	     4.9515	     7.2174	     3.0212	    -5.2032	
     7.1335	    10.0708	    10.4065	    15.6937	     3.5248	     7.4692	     4.3640	     7.5531	     3.4409	    -5.2032	
     7.4692	     9.9869	    10.2386	    16.7847	     3.1052	     7.7209	     3.7766	     8.0566	     3.8605	    -5.1193	
     7.8049	     9.8190	     9.7351	    17.6239	     2.6855	     7.9727	     3.1052	     8.7280	     4.2801	    -5.0354	
     8.1406	     9.5673	     9.0637	    18.2114	     2.2659	     8.3923	     2.4338	     9.3994	     4.6997	    -4.7836	
     8.3084	     9.3155	     8.3084	    18.5471	     1.9302	     8.9798	     1.7624	    10.0708	     5.1193	    -4.5319	
     8.4763	     9.0637	     7.5531	    18.6310	     1.7624	     9.7351	     1.0910	    10.6583	     5.5389	    -4.1122	
     8.4763	     8.8959	     6.8817	    18.2953	     1.6785	    10.6583	     0.5875	    11.0779	     5.9586	    -3.6087	
     8.3923	     8.8120	     6.3782	    17.7078	     1.8463	    11.4136	     0.0839	    11.4136	     6.2103	    -3.0212	
     8.1406	     8.8959	     6.1264	    16.7007	     2.0142	    12.0010	    -0.3357	    11.4975	     6.2943	    -2.4338	
     7.7209	     8.9798	     6.0425	    15.5258	     2.3499	    12.1689	    -0.6714	    11.4136	     6.1264	    -1.8463	
     7.2174	     9.0637	     6.2103	    14.0152	     2.6016	    12.0010	    -0.8392	    11.1618	     5.7068	    -1.4267	
     6.6299	     9.0637	     6.3782	    12.5046	     2.8534	    11.4975	    -0.9232	    10.7422	     5.0354	    -1.0910	
     5.8746	     9.0637	     6.7139	    10.9100	     2.9373	    10.6583	    -0.8392	    10.1547	     4.1962	    -1.0071	
     5.2032	     8.9798	     7.0496	     9.4833	     2.9373	     9.6512	    -0.4196	     9.4833	     3.3569	    -1.1749	
     4.6997	     8.8959	     7.4692	     8.0566	     2.9373	     8.5602	     0.2518	     8.8120	     2.6016	    -1.5106	
     4.5319	     8.8959	     7.9727	     6.7978	     3.0212	     7.3853	     1.2589	     8.1406	     1.9302	    -2.0981	
     4.6997	     9.1476	     8.5602	     5.7068	     3.1891	     6.2943	     2.4338	     7.5531	     1.3428	    -2.7695	
     5.2872	     9.4833	     9.1476	     4.8676	     3.6087	     5.4550	     3.8605	     7.1335	     1.0071	    -3.4409	
     6.2103	    10.0708	     9.7351	     4.1962	     4.1962	     4.7836	     5.2872	     6.7978	     0.8392	    -4.0283	
     7.3013	    10.6583	    10.3226	     3.6926	     5.0354	     4.3640	     6.7978	     6.6299	     0.7553	    -4.5319	
     8.3923	    11.2457	    10.8261	     3.3569	     5.8746	     4.1962	     8.1406	     6.5460	     0.7553	    -4.8676	
     9.3155	    11.7493	    11.0779	     3.2730	     6.7978	     4.1122	     9.3155	     6.5460	     0.8392	    -5.0354	
     9.9869	    12.1689	    11.1618	     3.2730	     7.7209	     4.1962	    10.3226	     6.6299	     1.0071	    -4.9515	
    10.4065	    12.3367	    11.0779	     3.4409	     8.5602	     4.2801	    11.1618	     6.7139	     1.1749	    -4.7836	
    10.4904	    12.3367	    10.8261	     3.6926	     9.2316	     4.4479	    11.9171	     6.8817	     1.4267	    -4.4479	
    10.4065	    12.2528	    10.4904	     4.0283	     9.8190	     4.6158	    12.5046	     7.0496	     1.6785	    -4.0283	
    10.0708	    12.0010	    10.0708	     4.5319	    10.3226	     4.7836	    13.0081	     7.2174	     1.9302	    -3.5248	
     9.6512	    11.7493	     9.7351	     5.0354	    10.5743	     5.0354	    13.4277	     7.4692	     2.2659	    -3.0212	
     8.9798	    11.4136	     9.3994	     5.6229	    10.7422	     5.2872	    13.6795	     7.8049	     2.5177	    -2.5177	
     8.1406	    10.9940	     9.1476	     6.3782	    10.6583	     5.6229	    13.7634	     8.1406	     2.7695	    -2.1820	
     7.2174	    10.4065	     8.8959	     7.3853	    10.4904	     6.0425	    13.6795	     8.6441	     3.1052	    -1.8463	
     6.1264	     9.9030	     8.6441	     8.5602	    10.2386	     6.6299	    13.4277	     9.3155	     3.4409	    -1.7624	
     5.1193	     9.3155	     8.3923	     9.8190	     9.8190	     7.3013	    12.9242	     9.9869	     3.7766	    -1.8463	
     4.1962	     8.8120	     8.2245	    11.1618	     9.3994	     7.9727	    12.3367	    10.7422	     4.0283	    -2.1820	
     3.6087	     8.4763	     8.0566	    12.3367	     8.8120	     8.5602	    11.6653	    11.4975	     4.1962	    -2.6855	
     3.3569	     8.2245	     7.8049	    13.3438	     8.2245	     9.0637	    10.7422	    12.0850	     4.2801	    -3.3569	
     3.5248	     8.1406	     7.6370	    13.9313	     7.3853	     9.3155	     9.7351	    12.4207	     4.2801	    -4.1962	
     3.9444	     8.1406	     7.3013	    14.0991	     6.4621	     9.3994	     8.6441	    12.6724	     4.1962	    -5.0354	
     4.6158	     8.2245	     6.9656	    13.9313	     5.2032	     9.3155	     7.5531	    12.5046	     4.0283	    -5.7907	
     5.3711	     8.3923	     6.4621	    13.3438	     3.8605	     9.0637	     6.5460	    12.1689	     3.6926	    -6.4621	
     6.1264	     8.4763	     5.9586	    12.5046	     2.2659	     8.5602	     5.6229	    11.4136	     3.2730	    -7.0496	
     6.7139	     8.4763	     5.3711	    11.3297	     0.5875	     7.9727	     4.8676	    10.4065	     2.7695	    -7.4692	
     7.0496	     8.4763	     4.7836	     9.9030	    -1.1749	     7.2174	     4.3640	     9.1476	     2.2659	    -7.7209	
     7.3013	     8.3923	     4.2801	     8.3923	    -2.8534	     6.2943	     4.1122	     7.7209	     1.6785	    -7.8049	
     7.3013	     8.3084	     3.8605	     6.8817	    -4.1962	     5.4550	     4.0283	     6.3782	     1.1749	    -7.8049	
     7.1335	     8.2245	     3.6926	     5.2872	    -5.2032	     4.5319	     4.1122	     5.0354	     0.5875	    -7.6370	
     6.7978	     8.0566	     3.6087	     3.8605	    -5.5389	     3.6087	     4.3640	     3.8605	     0.0839	    -7.3853	
     6.3782	     7.9727	     3.6087	     2.6855	    -5.1193	     2.7695	     4.5319	     3.0212	    -0.3357	    -7.2174	
     5.8746	     7.8049	     3.8605	     1.6785	    -3.8605	     2.0142	     4.7836	     2.4338	    -0.7553	    -7.0496	
     5.3711	     7.8049	     4.2801	     1.1749	    -2.0142	     1.4267	     4.9515	     2.2659	    -1.0910	    -6.8817	
     5.1193	     7.8888	     4.7836	     1.0910	     0.3357	     1.1749	     5.0354	     2.3499	    -1.3428	    -6.8817	
     4.9515	     8.1406	     5.3711	     1.5945	     2.8534	     1.1749	     5.1193	     2.7695	    -1.4267	    -6.8817	
     5.0354	     8.5602	     5.9586	     2.5177	     5.1193	     1.4267	     5.2032	     3.4409	    -1.3428	    -6.9656	
     5.3711	     9.0637	     6.5460	     3.8605	     6.9656	     1.8463	     5.2032	     4.1962	    -1.1749	    -7.0496	
     5.7907	     9.5673	     6.8817	     5.2872	     8.0566	     2.2659	     5.1193	     5.0354	    -0.9232	    -7.3013	
     6.3782	     9.9869	     7.0496	     6.6299	     8.4763	     2.7695	     4.9515	     5.7907	    -0.5875	    -7.6370	
     7.0496	    10.4065	     7.0496	     7.8888	     8.2245	     3.1052	     4.6158	     6.4621	    -0.3357	    -8.0566	
     7.8049	    10.7422	     6.7978	     8.8120	     7.6370	     3.3569	     4.2801	     6.9656	    -0.0839	    -8.4763	
     8.6441	    10.9940	     6.4621	     9.3994	     6.7978	     3.3569	     3.8605	     7.2174	     0.0000	    -8.8959	
     9.3994	    11.0779	     6.0425	     9.6512	     5.9586	     3.1052	     3.5248	     7.1335	     0.0000	    -9.3994	
    10.0708	    11.0779	     5.7068	     9.6512	     5.2032	     2.7695	     3.1891	     6.9656	    -0.0839	    -9.8190	
    10.4904	    10.9100	     5.2872	     9.6512	     4.5319	     2.5177	     3.0212	     6.6299	    -0.2518	   -10.1547	
    10.7422	    10.5743	     5.0354	     9.6512	     4.1122	     2.3499	     2.9373	     6.3782	    -0.4196	   -10.4065	
    10.7422	    10.1547	     4.9515	     9.8190	     3.8605	     2.5177	     3.1052	     6.1264	    -0.5035	   -10.4904	
    10.4904	     9.7351	     4.9515	    10.2386	     3.7766	     2.9373	     3.4409	     6.0425	    -0.5035	   -10.4904	
     9.9869	     9.3155	     5.0354	    10.9100	     3.8605	     3.6926	     3.9444	     6.1264	    -0.4196	   -10.3226	
     9.3994	     8.8959	     5.2872	    11.6653	     4.0283	     4.6997	     4.5319	     6.2943	    -0.2518	   -10.0708	
     8.8120	     8.5602	     5.5389	    12.6724	     4.2801	     5.7907	     5.2032	     6.6299	     0.0000	    -9.6512	
     8.3923	     8.3923	     5.8746	    13.6795	     4.5319	     7.0496	     5.7068	     7.0496	     0.4196	    -9.3155	
     8.1406	     8.3923	     6.1264	    14.9384	     4.7836	     8.2245	     6.2103	     7.6370	     0.9232	    -8.8120	
     8.0566	     8.3923	     6.2943	    16.2811	     4.9515	     9.4833	     6.5460	     8.3084	     1.5106	    -8.3084	
     8.0566	     8.5602	     6.3782	    17.7078	     5.0354	    10.6583	     6.6299	     8.8959	     2.1820	    -7.8888	
     8.0566	     8.6441	     6.2943	    18.9667	     4.9515	    11.7493	     6.4621	     9.4833	     2.6855	    -7.6370	
     7.9727	     8.6441	     5.9586	    19.8059	     4.6158	    12.4207	     6.0425	     9.9030	     3.1052	    -7.7209	
     7.6370	     8.4763	     5.3711	    20.1416	     3.9444	    12.6724	     5.2872	     9.9869	     3.1891	    -8.0566	
     7.2174	     8.2245	     4.4479	    19.8059	     3.0212	    12.4207	     4.2801	     9.6512	     2.8534	    -8.8120	
     6.7978	     7.8049	     3.4409	    18.8828	     1.7624	    11.6653	     3.0212	     9.0637	     2.1820	    -9.9869	
     6.4621	     7.3853	     2.4338	    17.5400	     0.5035	    10.6583	     1.6785	     8.3084	     1.2589	   -11.2457	
     6.3782	     7.2174	     1.5106	    16.1133	    -0.7553	     9.4833	     0.4196	     7.4692	     0.2518	   -12.5885	
     6.6299	     7.2174	     0.8392	    14.9384	    -1.8463	     8.3923	    -0.6714	     6.7139	    -0.6714	   -13.8474	
     7.3013	     7.4692	     0.5875	    14.2670	    -2.5177	     7.6370	    -1.4267	     6.2943	    -1.3428	   -14.6866	
     8.3923	     8.0566	     0.5875	    14.1830	    -2.8534	     7.2174	    -1.7624	     6.2943	    -1.5945	   -15.1901	
     9.7351	     8.8959	     1.0071	    14.6866	    -2.7695	     7.3013	    -1.6785	     6.6299	    -1.5945	   -15.1901	
    11.1618	     9.7351	     1.5945	    15.6937	    -2.3499	     7.6370	    -1.3428	     7.3013	    -1.1749	   -14.7705	
    12.5046	    10.6583	     2.3499	    16.9525	    -1.7624	     8.2245	    -0.6714	     8.1406	    -0.5875	   -14.0152	
    13.5956	    11.4136	     3.1052	    18.2953	    -1.0071	     8.9798	     0.0839	     8.9798	     0.1678	   -13.1760	
    14.4348	    12.0850	     3.7766	    19.4702	    -0.1678	     9.6512	     1.0071	     9.6512	     0.8392	   -12.2528	
    14.9384	    12.5046	     4.3640	    20.3934	     0.5875	    10.2386	     1.8463	    10.0708	     1.4267	   -11.4136	
    15.1901	    12.7563	     5.0354	    20.9808	     1.3428	    10.6583	     2.6855	    10.0708	     2.0142	   -10.7422	
    15.3580	    13.0081	     5.7907	    21.1487	     2.1820	    10.9100	     3.5248	     9.7351	     2.3499	   -10.2386	
    15.5258	    13.3438	     6.7978	    20.8969	     3.1891	    10.9100	     4.2801	     9.1476	     2.6016	    -9.9869	
    15.7776	    13.6795	     7.8888	    20.2255	     4.1962	    10.7422	     5.0354	     8.2245	     2.6855	    -9.9869	
    16.1133	    14.0991	     9.0637	    19.3863	     5.2872	    10.4065	     5.7907	     7.3013	     2.6855	   -10.1547	
    16.5329	    14.6027	    10.2386	    18.2953	     6.2103	     9.9869	     6.3782	     6.3782	     2.4338	   -10.5743	
    16.8686	    15.0223	    11.1618	    17.2882	     7.0496	     9.3994	     6.7978	     5.4550	     2.0142	   -11.2457	
    17.0364	    15.1901	    11.7493	    16.2811	     7.5531	     8.8120	     7.0496	     4.7836	     1.5106	   -12.0010	
    16.7007	    15.0223	    11.9171	    15.4419	     7.7209	     8.2245	     6.8817	     4.1962	     0.8392	   -12.9242	
    15.8615	    14.4348	    11.4975	    14.7705	     7.4692	     7.5531	     6.3782	     3.7766	     0.0839	   -13.9313	
    14.4348	    13.4277	    10.5743	    14.0991	     6.7139	     6.9656	     5.5389	     3.5248	    -0.5875	   -14.9384	
    12.4207	    11.9171	     9.2316	    13.5117	     5.6229	     6.2943	     4.2801	     3.3569	    -1.3428	   -15.8615	
     9.9869	    10.1547	     7.6370	    12.9242	     4.1962	     5.7068	     2.8534	     3.1891	    -2.0142	   -16.6168	
     7.3853	     8.2245	     5.9586	    12.3367	     2.6016	     5.1193	     1.2589	     3.1052	    -2.6016	   -17.1204	
     4.8676	     6.3782	     4.2801	    11.7493	     1.0910	     4.6158	    -0.3357	     3.1891	    -3.1891	   -17.3721	
     2.8534	     4.8676	     2.9373	    11.4136	    -0.3357	     4.3640	    -1.6785	     3.3569	    -3.6087	   -17.2882	
     1.5106	     3.7766	     1.9302	    11.4136	    -1.3428	     4.2801	    -2.6855	     3.6926	    -3.7766	   -16.8686	
     0.8392	     3.1891	     1.3428	    11.9171	    -2.0142	     4.6158	    -3.3569	     4.2801	    -3.6926	   -16.1133	
     0.9232	     3.1891	     1.1749	    12.9242	    -2.2659	     5.2872	    -3.6087	     5.1193	    -3.1891	   -15.1062	
     1.5945	     3.6926	     1.3428	    14.3509	    -2.0981	     6.3782	    -3.5248	     6.2103	    -2.4338	   -13.8474	
     2.7695	     4.4479	     1.8463	    16.1133	    -1.5945	     7.7209	    -3.1891	     7.3853	    -1.3428	   -12.5885	
     4.1962	     5.5389	     2.5177	    17.8757	    -1.0071	     9.1476	    -2.6855	     8.6441	    -0.1678	   -11.3297	
     5.7068	     6.7139	     3.3569	    19.4702	    -0.2518	    10.6583	    -2.0981	     9.8190	     1.0071	   -10.3226	
     7.2174	     7.8888	     4.1122	    20.8969	     0.3357	    12.0850	    -1.5106	    10.9100	     2.0142	    -9.4833	
     8.5602	     8.8959	     4.8676	    22.1558	     0.9232	    13.2599	    -0.7553	    11.7493	     2.8534	    -8.9798	
     9.8190	     9.8190	     5.5389	    23.0789	     1.4267	    14.2670	    -0.0839	    12.3367	     3.4409	    -8.7280	
    10.8261	    10.6583	     6.0425	    23.8342	     1.6785	    15.0223	     0.6714	    12.7563	     3.7766	    -8.8120	
    11.6653	    11.2457	     6.4621	    24.4217	     1.9302	    15.4419	     1.3428	    13.0081	     3.9444	    -9.2316	
    12.3367	    11.7493	     6.7139	    24.7574	     2.0142	    15.6097	     1.9302	    13.0920	     3.8605	    -9.7351	
    12.9242	    12.1689	     6.9656	    25.0931	     2.0142	    15.5258	     2.3499	    13.0081	     3.6087	   -10.4065	
    13.4277	    12.5885	     7.1335	    25.2609	     2.0142	    15.2740	     2.7695	    12.7563	     3.1891	   -11.1618	
    13.7634	    12.8403	     7.3853	    25.3448	     1.9302	    14.8544	     3.1052	    12.4207	     2.8534	   -11.8332	
    14.0991	    13.0920	     7.5531	    25.3448	     1.8463	    14.3509	     3.3569	    12.0850	     2.5177	   -12.3367	
    14.2670	    13.2599	     7.7209	    25.0931	     1.6785	    13.8474	     3.5248	    11.6653	     2.1820	   -12.5885	
    14.3509	    13.2599	     7.8049	    24.4217	     1.5106	    13.2599	     3.6087	    11.2457	     2.0142	   -12.6724	
    14.2670	    13.1760	     7.7209	    23.4146	     1.3428	    12.5885	     3.6087	    10.7422	     1.8463	   -12.5046	
    14.1830	    13.0081	     7.6370	    21.8201	     1.0910	    11.7493	     3.6087	    10.2386	     1.6785	   -12.1689	
    14.0152	    12.8403	     7.5531	    19.8898	     0.9232	    10.7422	     3.6087	     9.7351	     1.5945	   -11.6653	
    13.7634	    12.5885	     7.3853	    17.7917	     0.8392	     9.8190	     3.6926	     9.2316	     1.5106	   -11.0779	
    13.5117	    12.3367	     7.2174	    15.7776	     0.8392	     8.8959	     3.7766	     8.7280	     1.5106	   -10.4904	
    13.1760	    12.0850	     7.1335	    13.9313	     1.0071	     8.0566	     3.9444	     8.3923	     1.5106	    -9.8190	
    12.7563	    11.7493	     7.1335	    12.5046	     1.2589	     7.4692	     4.1962	     8.0566	     1.5106	    -9.3155	
    12.4207	    11.4975	     7.1335	    11.5814	     1.7624	     7.1335	     4.4479	     7.7209	     1.5106	    -8.8959	
    12.1689	    11.4136	     7.3013	    11.1618	     2.3499	     6.9656	     4.6997	     7.5531	     1.4267	    -8.7280	
    12.0010	    11.3297	     7.5531	    11.0779	     3.0212	     6.9656	     5.0354	     7.3853	     1.3428	    -8.7280	
    12.0010	    11.3297	     7.8049	    11.3297	     3.6926	     7.0496	     5.2032	     7.3013	     1.1749	    -8.9798	
    12.0010	    11.3297	     8.1406	    11.7493	     4.4479	     7.2174	     5.2872	     7.2174	     0.8392	    -9.3994	
    12.0010	    11.2457	     8.3923	    12.1689	     5.1193	     7.3853	     5.2032	     7.1335	     0.5875	    -9.9869	
    11.9171	    11.0779	     8.5602	    12.5885	     5.7068	     7.4692	     5.0354	     7.0496	     0.1678	   -10.7422	
    11.7493	    10.8261	     8.6441	    12.8403	     6.1264	     7.3013	     4.6997	     6.9656	    -0.2518	   -11.4975	
    11.3297	    10.4065	     8.5602	    12.8403	     6.3782	     7.0496	     4.3640	     6.8817	    -0.6714	   -12.1689	
    10.9100	     9.9030	     8.3084	    12.5885	     6.3782	     6.6299	     4.0283	     6.7139	    -1.0071	   -12.8403	
    10.3226	     9.3155	     7.8888	    12.0010	     6.1264	     6.0425	     3.6926	     6.6299	    -1.3428	   -13.3438	
     9.7351	     8.8120	     7.3853	    11.4136	     5.7068	     5.2872	     3.3569	     6.5460	    -1.5945	   -13.6795	
     9.3155	     8.3923	     6.7978	    10.6583	     5.1193	     4.6158	     3.1052	     6.4621	    -1.7624	   -13.9313	
     9.0637	     8.0566	     6.3782	     9.9030	     4.6997	     3.8605	     3.0212	     6.4621	    -1.7624	   -13.9313	
     9.0637	     7.9727	     6.0425	     9.3155	     4.2801	     3.1891	     3.1052	     6.4621	    -1.7624	   -13.8474	
     9.2316	     8.0566	     5.8746	     8.7280	     4.1122	     2.6016	     3.2730	     6.3782	    -1.6785	   -13.5956	
     9.3994	     8.3084	     5.9586	     8.3084	     4.0283	     2.0981	     3.4409	     6.2103	    -1.5945	   -13.1760	
     9.4833	     8.4763	     6.0425	     7.8049	     4.0283	     1.6785	     3.6926	     5.8746	    -1.5945	   -12.8403	
     9.2316	     8.5602	     6.1264	     7.4692	     3.9444	     1.1749	     3.6926	     5.2872	    -1.5945	   -12.5046	
     8.4763	     8.3923	     6.2103	     7.1335	     3.8605	     0.6714	     3.6087	     4.5319	    -1.7624	   -12.2528	
     7.3853	     8.0566	     6.2103	     6.9656	     3.6926	     0.2518	     3.2730	     3.6926	    -1.9302	   -12.1689	
     5.9586	     7.4692	     6.0425	     7.1335	     3.4409	    -0.0839	     2.7695	     2.9373	    -2.0981	   -12.1689	
     4.2801	     6.7978	     5.8746	     7.4692	     3.0212	    -0.1678	     2.1820	     2.2659	    -2.3499	   -12.2528	
     2.6016	     6.0425	     5.5389	     8.0566	     2.5177	     0.0839	     1.5945	     1.7624	    -2.6016	   -12.5046	
     1.0071	     5.2032	     5.1193	     8.6441	     1.9302	     0.5875	     0.9232	     1.4267	    -2.7695	   -12.8403	
    -0.3357	     4.4479	     4.6997	     9.2316	     1.1749	     1.2589	     0.3357	     1.2589	    -3.0212	   -13.2599	
    -1.2589	     3.8605	     4.1122	     9.7351	     0.3357	     2.1820	    -0.1678	     1.2589	    -3.2730	   -13.6795	
    -1.5945	     3.5248	     3.6926	     9.9869	    -0.4196	     3.0212	    -0.5875	     1.3428	    -3.4409	   -14.1830	
    -1.3428	     3.5248	     3.2730	    10.0708	    -1.0910	     3.7766	    -0.7553	     1.5106	    -3.5248	   -14.5187	
    -0.5035	     3.8605	     3.1052	     9.9030	    -1.7624	     4.3640	    -0.6714	     1.6785	    -3.5248	   -14.7705	
     0.8392	     4.6158	     3.1052	     9.7351	    -2.1820	     4.8676	    -0.2518	     2.0142	    -3.3569	   -14.7705	
     2.5177	     5.6229	     3.4409	     9.3994	    -2.5177	     5.2032	     0.5035	     2.4338	    -3.1052	   -14.5187	
     4.3640	     6.7978	     4.0283	     9.1476	    -2.6016	     5.5389	     1.5106	     3.0212	    -2.6016	   -14.0991	
     6.0425	     8.0566	     4.7836	     8.8959	    -2.5177	     5.7907	     2.7695	     3.6087	    -2.0981	   -13.4277	
     7.3853	     9.1476	     5.7068	     8.6441	    -2.3499	     5.8746	     4.1122	     4.1962	    -1.5106	   -12.7563	
     8.3084	    10.0708	     6.6299	     8.2245	    -2.0142	     5.7907	     5.3711	     4.6997	    -1.0910	   -12.0850	
     8.6441	    10.5743	     7.3013	     7.6370	    -1.6785	     5.5389	     6.3782	     4.9515	    -0.8392	   -11.5814	
     8.5602	    10.7422	     7.7209	     6.7978	    -1.0910	     5.0354	     7.0496	     4.8676	    -0.9232	   -11.3297	
     7.9727	    10.4904	     7.8049	     5.7907	    -0.5035	     4.1962	     7.1335	     4.4479	    -1.3428	   -11.4136	
     7.1335	     9.9030	     7.5531	     4.6158	     0.1678	     3.1052	     6.7978	     3.7766	    -2.0142	   -11.8332	
     6.1264	     9.1476	     7.0496	     3.3569	     0.8392	     1.9302	     6.0425	     2.8534	    -2.9373	   -12.5885	
     5.1193	     8.3084	     6.3782	     2.3499	     1.3428	     0.7553	     5.0354	     1.9302	    -3.9444	   -13.5117	
     4.2801	     7.6370	     5.7068	     1.5945	     1.6785	    -0.2518	     4.0283	     1.0071	    -5.0354	   -14.6027	
     3.7766	     7.1335	     5.2032	     1.1749	     1.7624	    -1.0910	     2.9373	     0.1678	    -5.9586	   -15.6937	
     3.3569	     6.7978	     4.6997	     1.2589	     1.6785	    -1.6785	     2.0142	    -0.4196	    -6.8817	   -16.8686	
     3.1891	     6.6299	     4.3640	     1.7624	     1.3428	    -2.0142	     1.0910	    -0.9232	    -7.6370	   -17.9596	
     3.0212	     6.4621	     4.1122	     2.3499	     0.8392	    -2.1820	     0.2518	    -1.1749	    -8.2245	   -18.9667	
     2.7695	     6.2943	     3.8605	     3.1052	     0.0839	    -2.2659	    -0.5035	    -1.4267	    -8.8120	   -19.8898	
     2.3499	     5.8746	     3.5248	     3.5248	    -0.8392	    -2.4338	    -1.2589	    -1.5945	    -9.2316	   -20.7291	
     1.7624	     5.3711	     3.1052	     3.6087	    -1.7624	    -2.6855	    -2.0981	    -1.8463	    -9.7351	   -21.4844	
     1.0071	     4.6997	     2.5177	     3.1052	    -2.6855	    -3.2730	    -2.8534	    -2.1820	   -10.1547	   -22.0718	
     0.2518	     3.9444	     1.9302	     2.0981	    -3.5248	    -4.0283	    -3.5248	    -2.6855	   -10.6583	   -22.6593	
    -0.5035	     3.1891	     1.4267	     0.7553	    -4.1122	    -4.9515	    -4.1122	    -3.1052	   -11.0779	   -22.9950	
    -1.0071	     2.6016	     1.0071	    -0.6714	    -4.5319	    -5.8746	    -4.4479	    -3.5248	   -11.4136	   -23.2468	
    -1.2589	     2.1820	     0.7553	    -1.9302	    -4.5319	    -6.6299	    -4.4479	    -3.7766	   -11.4975	   -23.2468	
    -1.3428	     2.0142	     0.6714	    -2.7695	    -4.2801	    -7.2174	    -4.1962	    -3.7766	   -11.4136	   -22.9950	
    -1.2589	     2.0142	     0.7553	    -3.3569	    -3.8605	    -7.6370	    -3.6087	    -3.6087	   -11.1618	   -22.7432	
    -1.2589	     2.0142	     0.8392	    -3.6926	    -3.3569	    -7.9727	    -2.9373	    -3.3569	   -10.8261	   -22.3236	
    -1.3428	     2.0142	     0.9232	    -3.7766	    -2.7695	    -8.3084	    -2.2659	    -2.9373	   -10.4904	   -22.0718	
    -1.5106	     1.9302	     0.9232	    -3.7766	    -2.2659	    -8.5602	    -1.5945	    -2.4338	   -10.0708	   -21.7361	
    -1.6785	     1.9302	     0.9232	    -3.5248	    -1.6785	    -8.6441	    -0.9232	    -1.7624	    -9.5673	   -21.4005	
    -1.7624	     1.9302	     0.8392	    -3.0212	    -1.1749	    -8.5602	    -0.4196	    -0.9232	    -9.0637	   -21.1487	
    -1.8463	     1.9302	     0.6714	    -2.1820	    -0.6714	    -8.0566	     0.0000	     0.0000	    -8.5602	   -20.8130	
    -1.9302	     2.0142	     0.4196	    -1.2589	    -0.2518	    -7.3853	     0.1678	     0.8392	    -8.2245	   -20.5612	
    -2.0981	     2.0142	    -0.0839	    -0.2518	    -0.0839	    -6.4621	     0.1678	     1.4267	    -8.0566	   -20.4773	
    -2.3499	     1.8463	    -0.5875	     0.5875	    -0.1678	    -5.5389	    -0.0839	     1.5945	    -8.3084	   -20.5612	
    -2.6855	     1.5945	    -1.2589	     1.0910	    -0.4196	    -4.7836	    -0.5035	     1.2589	    -8.7280	   -20.8130	
    -3.1052	     1.1749	    -1.7624	     1.0910	    -0.9232	    -4.2801	    -1.0910	     0.4196	    -9.4833	   -21.3165	
    -3.5248	     0.6714	    -2.2659	     0.5035	    -1.4267	    -4.1962	    -1.7624	    -1.0071	   -10.3226	   -22.0718	
    -4.1122	     0.1678	    -2.6016	    -0.9232	    -2.0981	    -4.6997	    -2.6016	    -2.8534	   -11.3297	   -22.9111	
    -4.6997	    -0.5035	    -2.7695	    -3.1052	    -2.8534	    -5.7907	    -3.4409	    -5.1193	   -12.4207	   -24.0021	
    -5.4550	    -1.2589	    -2.9373	    -6.0425	    -3.5248	    -7.3853	    -4.1962	    -7.5531	   -13.6795	   -25.0931	
    -6.2103	    -2.0981	    -3.1052	    -9.4833	    -4.1122	    -9.3994	    -4.9515	    -9.9869	   -14.9384	   -26.1002	
    -7.0496	    -2.9373	    -3.1891	   -13.0920	    -4.6158	   -11.4975	    -5.6229	   -12.2528	   -16.1133	   -27.1072	
    -7.8888	    -3.8605	    -3.3569	   -16.5329	    -5.1193	   -13.6795	    -6.1264	   -14.0991	   -17.2043	   -27.9465	
    -8.8120	    -4.7836	    -3.5248	   -19.5541	    -5.4550	   -15.6097	    -6.3782	   -15.6097	   -18.1274	   -28.6179	
    -9.5673	    -5.6229	    -3.6926	   -21.8201	    -5.7907	   -17.2043	    -6.6299	   -16.6168	   -18.7988	   -29.2053	
   -10.3226	    -6.3782	    -3.9444	   -23.3307	    -6.1264	   -18.3792	    -6.7139	   -17.2043	   -19.3863	   -29.7089	
   -10.9100	    -7.0496	    -4.1122	   -24.0021	    -6.6299	   -19.1345	    -6.7139	   -17.3721	   -19.6381	   -30.0446	
   -11.3297	    -7.4692	    -4.2801	   -23.9182	    -7.3013	   -19.3863	    -6.7139	   -17.2043	   -19.8059	   -30.2124	
   -11.4136	    -7.7209	    -4.3640	   -23.1628	    -8.0566	   -19.1345	    -6.5460	   -16.6168	   -19.6381	   -30.2963	
   -11.2457	    -7.6370	    -4.3640	   -21.7361	    -8.7280	   -18.5471	    -6.3782	   -15.7776	   -19.3863	   -30.1285	
   -10.8261	    -7.3013	    -4.2801	   -19.9738	    -9.2316	   -17.6239	    -6.2103	   -14.6866	   -18.8828	   -29.8767	
   -10.2386	    -6.7978	    -4.1962	   -17.9596	    -9.4833	   -16.4490	    -5.9586	   -13.5117	   -18.3792	   -29.4571	
    -9.3994	    -6.2103	    -4.0283	   -15.9454	    -9.5673	   -15.2740	    -5.7907	   -12.4207	   -17.8757	   -29.1214	
    -8.5602	    -5.4550	    -3.9444	   -14.0991	    -9.3994	   -14.1830	    -5.7068	   -11.3297	   -17.3721	   -28.7857	
    -7.7209	    -4.7836	    -3.9444	   -12.5046	    -9.1476	   -13.1760	    -5.6229	   -10.4904	   -16.8686	   -28.5339	
    -6.8817	    -4.1122	    -3.9444	   -11.2457	    -8.8959	   -12.4207	    -5.7068	    -9.8190	   -16.5329	   -28.2822	
    -6.1264	    -3.5248	    -3.9444	   -10.4904	    -8.5602	   -11.8332	    -5.7068	    -9.3155	   -16.1972	   -27.9465	
    -5.5389	    -3.1052	    -3.9444	   -10.0708	    -8.2245	   -11.5814	    -5.7907	    -9.0637	   -15.8615	   -27.6947	
    -5.2872	    -2.7695	    -4.0283	   -10.0708	    -7.9727	   -11.4975	    -5.7907	    -9.0637	   -15.6937	   -27.4429	
    -5.4550	    -2.6855	    -4.0283	   -10.4065	    -7.7209	   -11.7493	    -5.7907	    -9.1476	   -15.5258	   -27.1912	
    -6.0425	    -2.9373	    -4.1962	   -10.9940	    -7.5531	   -12.1689	    -5.7068	    -9.4833	   -15.4419	   -26.8555	
    -7.1335	    -3.4409	    -4.3640	   -11.7493	    -7.3853	   -12.7563	    -5.6229	    -9.9869	   -15.4419	   -26.6037	
    -8.6441	    -4.1962	    -4.6158	   -12.6724	    -7.3013	   -13.4277	    -5.4550	   -10.4065	   -15.4419	   -26.2680	
   -10.2386	    -5.0354	    -4.8676	   -13.5956	    -7.3013	   -14.0991	    -5.2872	   -10.9100	   -15.4419	   -25.9323	
   -11.8332	    -5.8746	    -5.2032	   -14.4348	    -7.3013	   -14.6027	    -5.1193	   -11.3297	   -15.4419	   -25.5966	
   -13.1760	    -6.7139	    -5.5389	   -14.9384	    -7.3853	   -14.9384	    -4.8676	   -11.5814	   -15.3580	   -25.2609	
   -14.1830	    -7.3853	    -5.9586	   -15.1901	    -7.4692	   -15.0223	    -4.7836	   -11.7493	   -15.2740	   -25.0092	
   -14.8544	    -7.8888	    -6.2103	   -15.0223	    -7.6370	   -14.8544	    -4.6997	   -11.6653	   -15.1901	   -24.9252	
   -15.2740	    -8.2245	    -6.5460	   -14.4348	    -7.8049	   -14.5187	    -4.6997	   -11.4975	   -15.1062	   -25.0092	
   -15.4419	    -8.3923	    -6.7139	   -13.7634	    -8.0566	   -14.1830	    -4.9515	   -11.3297	   -15.1901	   -25.2609	
   -15.6097	    -8.5602	    -6.8817	   -13.0081	    -8.4763	   -13.8474	    -5.4550	   -11.3297	   -15.4419	   -25.8484	
   -15.6937	    -8.6441	    -7.0496	   -12.4207	    -9.0637	   -13.7634	    -6.2103	   -11.4975	   -15.8615	   -26.7715	
   -15.9454	    -8.8120	    -7.3013	   -12.3367	    -9.9030	   -14.0991	    -7.2174	   -11.9171	   -16.5329	   -27.9465	
   -16.2811	    -9.0637	    -7.6370	   -12.7563	   -10.9100	   -14.7705	    -8.5602	   -12.6724	   -17.4561	   -29.2892	
   -16.8686	    -9.5673	    -8.0566	   -13.9313	   -12.0850	   -16.0294	    -9.9869	   -13.7634	   -18.5471	   -30.7159	
   -17.5400	   -10.1547	    -8.5602	   -15.7776	   -13.3438	   -17.6239	   -11.4975	   -15.1062	   -19.7220	   -32.2266	
   -18.2114	   -10.7422	    -9.1476	   -18.1274	   -14.6027	   -19.4702	   -12.9242	   -16.5329	   -20.8969	   -33.5693	
   -18.7988	   -11.3297	    -9.6512	   -20.6451	   -15.6097	   -21.4005	   -14.0991	   -17.9596	   -21.9040	   -34.6603	
   -19.2184	   -11.8332	   -10.0708	   -22.9950	   -16.5329	   -23.1628	   -15.1062	   -19.2184	   -22.7432	   -35.4156	
   -19.3863	   -12.3367	   -10.5743	   -25.0931	   -17.2043	   -24.5056	   -15.7776	   -20.3094	   -23.3307	   -35.9192	
   -19.4702	   -12.7563	   -11.0779	   -26.6037	   -17.6239	   -25.5966	   -16.1133	   -20.9808	   -23.6664	   -36.0031	
   -19.4702	   -13.2599	   -11.5814	   -27.6947	   -17.7917	   -26.2680	   -16.1133	   -21.4005	   -23.8342	   -35.8353	
   -19.5541	   -13.8474	   -12.0850	   -28.3661	   -17.7078	   -26.6037	   -15.6937	   -21.5683	   -23.7503	   -35.4156	
   -19.8898	   -14.4348	   -12.5885	   -28.7857	   -17.3721	   -26.7715	   -14.8544	   -21.4005	   -23.5825	   -34.7443	
   -20.3094	   -15.0223	   -13.0920	   -28.9536	   -16.7007	   -26.7715	   -13.7634	   -21.1487	   -23.2468	   -33.9890	
   -20.8969	   -15.6097	   -13.5117	   -29.0375	   -15.9454	   -26.5198	   -12.4207	   -20.6451	   -22.9111	   -33.1497	
   -21.5683	   -16.1133	   -13.8474	   -28.9536	   -15.1062	   -26.2680	   -10.9940	   -20.0577	   -22.4075	   -32.2266	
   -22.1558	   -16.5329	   -14.0991	   -28.6179	   -14.2670	   -25.7645	    -9.7351	   -19.3024	   -21.9040	   -31.3873	
   -22.6593	   -16.7847	   -14.2670	   -28.1143	   -13.5117	   -25.0931	    -8.6441	   -18.6310	   -21.4844	   -30.7159	
   -22.9950	   -16.8686	   -14.3509	   -27.3590	   -12.9242	   -24.3378	    -7.9727	   -18.0435	   -21.0648	   -30.2124	
   -23.2468	   -16.8686	   -14.3509	   -26.5198	   -12.5046	   -23.4985	    -7.8049	   -17.6239	   -20.7291	   -29.9606	
   -23.3307	   -16.7847	   -14.3509	   -25.5127	   -12.4207	   -22.7432	    -8.0566	   -17.4561	   -20.5612	   -29.8767	
   -23.3307	   -16.5329	   -14.3509	   -24.5895	   -12.5885	   -21.9879	    -8.8120	   -17.5400	   -20.6451	   -30.1285	
   -23.1628	   -16.2811	   -14.2670	   -23.7503	   -12.9242	   -21.3165	    -9.8190	   -17.7917	   -20.7291	   -30.5481	
   -22.9111	   -15.9454	   -14.1830	   -22.9111	   -13.3438	   -20.8130	   -11.0779	   -18.2953	   -20.9808	   -31.0516	
   -22.5754	   -15.5258	   -14.0152	   -22.3236	   -13.8474	   -20.3934	   -12.3367	   -18.7149	   -21.1487	   -31.4713	
   -22.2397	   -15.1901	   -13.7634	   -21.8201	   -14.3509	   -20.0577	   -13.5117	   -19.2184	   -21.3165	   -31.8909	
   -21.9040	   -14.8544	   -13.5956	   -21.5683	   -14.7705	   -19.9738	   -14.6027	   -19.6381	   -21.4844	   -32.2266	
   -21.7361	   -14.6027	   -13.5117	   -21.5683	   -15.2740	   -20.1416	   -15.5258	   -19.9738	   -21.6522	   -32.5623	
   -21.7361	   -14.6027	   -13.5117	   -21.7361	   -15.7776	   -20.4773	   -16.1133	   -20.2255	   -21.8201	   -32.7301	
   -21.9879	   -14.7705	   -13.6795	   -21.9879	   -16.2811	   -20.9808	   -16.3651	   -20.3934	   -21.9879	   -32.8140	
   -22.3236	   -15.0223	   -13.7634	   -22.1558	   -16.6168	   -21.5683	   -16.3651	   -20.3934	   -22.2397	   -32.8140	
   -22.6593	   -15.2740	   -13.9313	   -22.2397	   -16.9525	   -22.3236	   -15.9454	   -20.2255	   -22.3236	   -32.5623	
   -22.9111	   -15.4419	   -13.9313	   -21.9879	   -17.0364	   -22.9950	   -15.3580	   -19.9738	   -22.2397	   -32.1426	
   -22.9950	   -15.4419	   -13.8474	   -21.4844	   -16.9525	   -23.5825	   -14.5187	   -19.4702	   -22.0718	   -31.4713	
   -22.8271	   -15.2740	   -13.7634	   -20.7291	   -16.7007	   -24.0860	   -13.5117	   -18.8828	   -21.6522	   -30.7159	
   -22.4915	   -15.0223	   -13.5956	   -19.8059	   -16.4490	   -24.5056	   -12.5885	   -18.2114	   -21.2326	   -29.9606	
   -21.9040	   -14.7705	   -13.5117	   -18.7988	   -16.1133	   -24.9252	   -11.6653	   -17.5400	   -20.8130	   -29.2892	
   -21.3165	   -14.4348	   -13.6795	   -17.9596	   -15.9454	   -25.3448	   -10.9940	   -17.1204	   -20.4773	   -28.8696	
   -20.6451	   -14.1830	   -13.9313	   -17.2043	   -15.9454	   -25.6805	   -10.5743	   -16.7847	   -20.3094	   -28.7018	
   -20.0577	   -14.0991	   -14.3509	   -16.7847	   -16.2811	   -25.9323	   -10.5743	   -16.7847	   -20.3094	   -28.7857	
   -19.4702	   -14.0991	   -15.0223	   -16.6168	   -16.7847	   -26.1002	   -10.9100	   -17.0364	   -20.4773	   -29.2053	
   -18.9667	   -14.1830	   -15.6937	   -16.6168	   -17.6239	   -26.0162	   -11.6653	   -17.5400	   -20.8969	   -29.8767	
[Epoch Header]
[Trial Type]	23
[Accept]	1
[Correct]	0
[RT]	 0.000
[Resp]	0
[Epoch Data]
    -4.2801	    -9.2316	   -12.9242	    -2.9373	   -23.3307	    -6.2943	   -17.5400	   -12.2528	   -13.1760	   -13.6795	
    -4.1122	    -9.9869	   -13.2599	    -3.6087	   -25.2609	    -7.1335	   -18.3792	   -12.5046	   -13.7634	   -14.3509	
    -4.3640	   -11.3297	   -13.9313	    -4.6997	   -27.5269	    -8.3923	   -19.4702	   -13.0920	   -14.4348	   -15.1062	
    -4.9515	   -13.2599	   -14.7705	    -6.2103	   -29.6249	    -9.9030	   -20.5612	   -13.8474	   -15.2740	   -15.8615	
    -5.7907	   -15.5258	   -15.8615	    -7.8049	   -31.3873	   -11.5814	   -21.6522	   -14.6027	   -16.0294	   -16.5329	
    -6.6299	   -17.9596	   -16.8686	    -9.2316	   -32.3944	   -13.0920	   -22.4915	   -15.2740	   -16.5329	   -16.9525	
    -7.6370	   -20.3934	   -17.7078	   -10.4904	   -32.4783	   -14.3509	   -23.0789	   -15.7776	   -16.7847	   -17.1204	
    -8.4763	   -22.4075	   -18.4631	   -11.3297	   -31.5552	   -15.2740	   -23.3307	   -16.0294	   -16.7847	   -17.0364	
    -9.3994	   -23.8342	   -19.0506	   -11.8332	   -29.8767	   -15.7776	   -23.3307	   -16.1133	   -16.5329	   -16.7007	
   -10.1547	   -24.5056	   -19.4702	   -11.9171	   -27.7786	   -15.9454	   -23.0789	   -15.9454	   -16.0294	   -16.1133	
   -10.9100	   -24.0860	   -19.8059	   -11.5814	   -25.3448	   -15.5258	   -22.5754	   -15.6937	   -15.4419	   -15.5258	
   -11.4136	   -22.5754	   -19.9738	   -10.9100	   -22.9950	   -14.7705	   -21.8201	   -15.4419	   -14.6866	   -15.0223	
   -11.8332	   -20.3094	   -19.9738	    -9.9869	   -20.8130	   -13.5117	   -20.8969	   -15.0223	   -14.0152	   -14.5187	
   -12.0850	   -17.5400	   -19.8059	    -8.9798	   -18.9667	   -12.1689	   -19.8898	   -14.6866	   -13.3438	   -14.2670	
   -12.1689	   -14.7705	   -19.5541	    -7.8888	   -17.5400	   -10.8261	   -18.9667	   -14.3509	   -12.8403	   -14.2670	
   -12.3367	   -12.3367	   -19.2184	    -6.8817	   -16.4490	    -9.6512	   -18.0435	   -14.0991	   -12.5046	   -14.5187	
   -12.4207	   -10.4065	   -18.7988	    -6.0425	   -15.7776	    -8.7280	   -17.3721	   -13.9313	   -12.4207	   -14.9384	
   -12.6724	    -8.9798	   -18.2953	    -5.2872	   -15.4419	    -8.1406	   -16.9525	   -13.7634	   -12.4207	   -15.3580	
   -12.9242	    -8.2245	   -17.7917	    -4.6997	   -15.3580	    -7.8888	   -16.6168	   -13.5956	   -12.5885	   -15.8615	
   -13.1760	    -7.8888	   -17.1204	    -4.1962	   -15.4419	    -7.8888	   -16.3651	   -13.4277	   -12.9242	   -16.1972	
   -13.4277	    -7.8049	   -16.3651	    -3.6926	   -15.5258	    -8.0566	   -16.1133	   -13.1760	   -13.2599	   -16.2811	
   -13.5956	    -7.9727	   -15.5258	    -3.4409	   -15.6097	    -8.3084	   -15.7776	   -12.7563	   -13.4277	   -16.1972	
   -13.5956	    -8.1406	   -14.6027	    -3.3569	   -15.6097	    -8.6441	   -15.5258	   -12.3367	   -13.5117	   -15.9454	
   -13.4277	    -8.3923	   -13.7634	    -3.5248	   -15.5258	    -9.0637	   -15.3580	   -11.9171	   -13.4277	   -15.5258	
   -13.1760	    -8.6441	   -13.0920	    -3.9444	   -15.5258	    -9.3155	   -15.1901	   -11.4975	   -13.2599	   -15.1901	
   -12.7563	    -8.8959	   -12.5885	    -4.6158	   -15.6097	    -9.3994	   -15.1901	   -11.0779	   -12.9242	   -14.7705	
   -12.2528	    -9.2316	   -12.2528	    -5.5389	   -15.6937	    -9.3994	   -15.3580	   -10.8261	   -12.6724	   -14.4348	
   -11.7493	    -9.5673	   -12.0010	    -6.6299	   -15.9454	    -9.1476	   -15.6097	   -10.7422	   -12.3367	   -14.0152	
   -11.2457	   -10.0708	   -12.0850	    -7.8888	   -16.3651	    -8.7280	   -15.9454	   -10.9100	   -12.0850	   -13.5956	
   -10.9940	   -10.6583	   -12.2528	    -9.3994	   -16.7847	    -8.4763	   -16.4490	   -11.4136	   -12.0010	   -13.1760	
   -10.9100	   -11.4136	   -12.6724	   -11.2457	   -17.3721	    -8.3923	   -17.0364	   -12.3367	   -12.0850	   -12.9242	
   -11.2457	   -12.2528	   -13.3438	   -13.5117	   -18.1274	    -8.8120	   -17.8757	   -13.6795	   -12.3367	   -12.8403	
   -11.8332	   -13.2599	   -14.1830	   -16.0294	   -18.9667	    -9.6512	   -18.8828	   -15.4419	   -12.9242	   -13.0081	
   -12.6724	   -14.2670	   -15.1062	   -18.7988	   -19.8898	   -10.9100	   -19.9738	   -17.5400	   -13.7634	   -13.4277	
   -13.6795	   -15.2740	   -16.1133	   -21.4844	   -20.8969	   -12.4207	   -20.9808	   -19.7220	   -14.6866	   -14.0152	
   -14.6866	   -16.1133	   -17.1204	   -23.8342	   -21.9040	   -13.9313	   -21.9879	   -21.8201	   -15.6097	   -14.7705	
   -15.6937	   -16.7847	   -18.1274	   -25.5127	   -22.7432	   -15.2740	   -22.7432	   -23.4985	   -16.4490	   -15.5258	
   -16.4490	   -17.2882	   -18.8828	   -26.1841	   -23.4146	   -16.1133	   -23.1628	   -24.5895	   -16.9525	   -16.1133	
   -16.9525	   -17.5400	   -19.5541	   -25.9323	   -23.9182	   -16.3651	   -23.0789	   -25.0092	   -17.2043	   -16.6168	
   -17.0364	   -17.5400	   -19.8898	   -24.8413	   -24.0860	   -15.9454	   -22.6593	   -24.6735	   -17.1204	   -16.7847	
   -16.7847	   -17.2043	   -19.9738	   -22.9111	   -24.0021	   -15.1062	   -21.9040	   -23.7503	   -16.7847	   -16.7847	
   -16.0294	   -16.5329	   -19.7220	   -20.5612	   -23.4985	   -13.7634	   -20.8969	   -22.3236	   -16.1133	   -16.5329	
   -14.8544	   -15.5258	   -19.1345	   -17.8757	   -22.7432	   -12.1689	   -19.6381	   -20.5612	   -15.1901	   -16.0294	
   -13.3438	   -14.2670	   -18.2953	   -15.0223	   -21.7361	   -10.2386	   -18.2953	   -18.4631	   -14.1830	   -15.3580	
   -11.4975	   -12.7563	   -17.2043	   -12.1689	   -20.5612	    -8.3084	   -16.8686	   -16.3651	   -13.0081	   -14.6027	
    -9.4833	   -11.0779	   -15.9454	    -9.3155	   -19.3024	    -6.3782	   -15.5258	   -14.2670	   -11.7493	   -13.5956	
    -7.3853	    -9.3155	   -14.6027	    -6.7139	   -18.0435	    -4.6158	   -14.1830	   -12.3367	   -10.5743	   -12.5885	
    -5.3711	    -7.6370	   -13.2599	    -4.3640	   -16.9525	    -3.0212	   -12.9242	   -10.5743	    -9.3994	   -11.5814	
    -3.6087	    -6.2103	   -12.0850	    -2.3499	   -16.0294	    -1.6785	   -11.9171	    -9.1476	    -8.3923	   -10.5743	
    -2.2659	    -5.0354	   -11.0779	    -0.6714	   -15.2740	    -0.7553	   -11.1618	    -7.9727	    -7.5531	    -9.6512	
    -1.3428	    -4.2801	   -10.4065	     0.5875	   -14.9384	    -0.0839	   -10.6583	    -7.1335	    -7.0496	    -8.9798	
    -0.7553	    -3.8605	    -9.9869	     1.5106	   -14.7705	     0.1678	   -10.4065	    -6.5460	    -6.7139	    -8.4763	
    -0.5875	    -3.6926	    -9.8190	     2.0142	   -14.8544	     0.0839	   -10.3226	    -6.2943	    -6.6299	    -8.1406	
    -0.5875	    -3.7766	    -9.8190	     2.1820	   -15.1062	    -0.2518	   -10.4065	    -6.2943	    -6.7978	    -8.0566	
    -0.6714	    -3.8605	    -9.8190	     2.0142	   -15.3580	    -0.6714	   -10.5743	    -6.2943	    -6.9656	    -8.1406	
    -0.7553	    -4.0283	    -9.8190	     1.7624	   -15.5258	    -1.1749	   -10.8261	    -6.3782	    -7.2174	    -8.3084	
    -0.6714	    -3.9444	    -9.7351	     1.3428	   -15.6937	    -1.4267	   -11.0779	    -6.4621	    -7.4692	    -8.3923	
    -0.4196	    -3.7766	    -9.4833	     1.0071	   -15.6097	    -1.5106	   -11.3297	    -6.2943	    -7.5531	    -8.4763	
     0.0000	    -3.4409	    -9.0637	     0.7553	   -15.4419	    -1.4267	   -11.4136	    -6.1264	    -7.5531	    -8.5602	
     0.5035	    -2.9373	    -8.5602	     0.5875	   -15.0223	    -1.1749	   -11.4975	    -5.7907	    -7.4692	    -8.5602	
     1.1749	    -2.3499	    -7.8888	     0.4196	   -14.5187	    -0.9232	   -11.4975	    -5.4550	    -7.3853	    -8.5602	
     1.6785	    -1.8463	    -7.2174	     0.0839	   -13.8474	    -0.7553	   -11.5814	    -5.1193	    -7.2174	    -8.5602	
     2.0981	    -1.5106	    -6.5460	    -0.3357	   -13.1760	    -0.7553	   -11.5814	    -4.8676	    -7.1335	    -8.4763	
     2.2659	    -1.2589	    -5.9586	    -0.9232	   -12.5046	    -0.8392	   -11.5814	    -4.6158	    -6.8817	    -8.3923	
     2.1820	    -1.3428	    -5.3711	    -1.5106	   -11.8332	    -1.0910	   -11.6653	    -4.3640	    -6.7139	    -8.2245	
     1.9302	    -1.6785	    -4.9515	    -2.1820	   -11.2457	    -1.4267	   -11.6653	    -4.1962	    -6.4621	    -8.0566	
     1.4267	    -2.1820	    -4.5319	    -2.6855	   -10.8261	    -1.6785	   -11.6653	    -4.0283	    -6.2103	    -7.7209	
     0.8392	    -2.8534	    -4.2801	    -3.0212	   -10.5743	    -1.8463	   -11.5814	    -3.8605	    -5.8746	    -7.3853	
     0.1678	    -3.6087	    -4.1122	    -3.0212	   -10.4904	    -1.8463	   -11.4975	    -3.8605	    -5.6229	    -6.9656	
    -0.5875	    -4.3640	    -4.0283	    -2.7695	   -10.6583	    -1.6785	   -11.2457	    -3.9444	    -5.2872	    -6.5460	
    -1.3428	    -5.1193	    -4.0283	    -2.2659	   -11.0779	    -1.4267	   -10.9100	    -4.1122	    -5.1193	    -6.1264	
    -2.0142	    -5.5389	    -4.1122	    -1.5106	   -11.4975	    -1.0071	   -10.2386	    -4.5319	    -4.9515	    -5.7068	
    -2.6016	    -5.7907	    -4.1962	    -0.5875	   -12.0010	    -0.5875	    -9.4833	    -4.9515	    -4.8676	    -5.3711	
    -2.9373	    -5.7068	    -4.2801	     0.5875	   -12.4207	     0.0000	    -8.4763	    -5.3711	    -4.7836	    -4.9515	
    -2.9373	    -5.3711	    -4.4479	     1.9302	   -12.5885	     0.6714	    -7.4692	    -5.7068	    -4.6158	    -4.5319	
    -2.5177	    -4.7836	    -4.5319	     3.3569	   -12.6724	     1.5106	    -6.5460	    -5.7907	    -4.3640	    -4.1962	
    -1.7624	    -4.1122	    -4.7836	     4.8676	   -12.6724	     2.2659	    -5.7907	    -5.6229	    -4.1122	    -3.9444	
    -0.8392	    -3.3569	    -4.9515	     6.2943	   -12.7563	     3.0212	    -5.3711	    -5.2872	    -3.8605	    -3.8605	
     0.2518	    -2.6855	    -5.2872	     7.3853	   -12.9242	     3.6926	    -5.2872	    -4.7836	    -3.6087	    -3.8605	
     1.2589	    -2.0981	    -5.5389	     8.0566	   -13.1760	     4.1962	    -5.6229	    -4.2801	    -3.5248	    -4.1122	
     2.0981	    -1.6785	    -5.7907	     8.3923	   -13.5117	     4.5319	    -6.2103	    -3.9444	    -3.5248	    -4.5319	
     2.6855	    -1.4267	    -6.1264	     8.3084	   -13.9313	     4.6997	    -6.8817	    -3.6087	    -3.6926	    -4.9515	
     3.1052	    -1.2589	    -6.3782	     7.9727	   -14.3509	     4.7836	    -7.7209	    -3.4409	    -3.6926	    -5.3711	
     3.2730	    -1.1749	    -6.5460	     7.5531	   -14.6866	     4.7836	    -8.4763	    -3.1891	    -3.6926	    -5.6229	
     3.3569	    -1.0910	    -6.7139	     7.2174	   -14.8544	     4.8676	    -9.0637	    -2.8534	    -3.4409	    -5.6229	
     3.3569	    -1.0910	    -6.7978	     6.9656	   -14.8544	     5.0354	    -9.3994	    -2.4338	    -3.0212	    -5.3711	
     3.3569	    -1.0071	    -6.7139	     6.9656	   -14.6866	     5.2032	    -9.4833	    -1.8463	    -2.5177	    -4.8676	
     3.2730	    -0.8392	    -6.4621	     7.2174	   -14.2670	     5.4550	    -9.2316	    -1.2589	    -1.8463	    -4.1962	
     3.2730	    -0.6714	    -6.0425	     7.7209	   -13.5956	     5.7068	    -8.7280	    -0.5035	    -1.0910	    -3.2730	
     3.3569	    -0.4196	    -5.4550	     8.4763	   -12.6724	     6.1264	    -8.0566	     0.3357	    -0.2518	    -2.2659	
     3.5248	    -0.0839	    -4.6997	     9.3994	   -11.5814	     6.6299	    -7.2174	     1.1749	     0.5875	    -1.2589	
     3.7766	     0.2518	    -3.9444	    10.4904	   -10.3226	     7.1335	    -6.3782	     2.0142	     1.3428	    -0.2518	
     4.1962	     0.6714	    -3.0212	    11.4975	    -8.9798	     7.7209	    -5.4550	     2.8534	     2.0142	     0.6714	
     4.6997	     1.0910	    -2.0981	    12.5046	    -7.7209	     8.3084	    -4.6997	     3.5248	     2.6016	     1.4267	
     5.2872	     1.4267	    -1.2589	    13.4277	    -6.6299	     8.8959	    -4.0283	     4.1122	     2.9373	     1.9302	
     5.8746	     1.7624	    -0.5875	    14.2670	    -5.7068	     9.3994	    -3.6087	     4.4479	     3.1891	     2.0981	
     6.4621	     2.0142	    -0.1678	    15.0223	    -5.1193	     9.9030	    -3.4409	     4.6158	     3.1891	     2.0142	
     7.0496	     2.1820	     0.0839	    15.7776	    -4.7836	    10.3226	    -3.5248	     4.6158	     3.0212	     1.7624	
     7.6370	     2.2659	     0.0839	    16.5329	    -4.7836	    10.7422	    -3.7766	     4.6158	     2.8534	     1.2589	
     8.2245	     2.4338	    -0.0839	    17.2043	    -4.9515	    11.1618	    -4.1122	     4.5319	     2.6016	     0.7553	
     8.8120	     2.6016	    -0.4196	    17.9596	    -5.2032	    11.6653	    -4.5319	     4.5319	     2.4338	     0.1678	
     9.3994	     2.7695	    -0.7553	    18.7149	    -5.5389	    12.1689	    -4.8676	     4.6158	     2.4338	    -0.3357	
     9.9869	     3.0212	    -1.0910	    19.3863	    -5.8746	    12.7563	    -5.1193	     4.8676	     2.4338	    -0.6714	
    10.4904	     3.2730	    -1.4267	    19.9738	    -6.2103	    13.2599	    -5.2872	     5.1193	     2.6855	    -0.8392	
    10.9100	     3.5248	    -1.5945	    20.3094	    -6.4621	    13.5956	    -5.3711	     5.4550	     2.9373	    -0.8392	
    11.0779	     3.6087	    -1.7624	    20.4773	    -6.7139	    13.8474	    -5.4550	     5.8746	     3.2730	    -0.7553	
    11.0779	     3.6926	    -1.7624	    20.3094	    -6.8817	    13.9313	    -5.3711	     6.2943	     3.6087	    -0.3357	
    10.8261	     3.6087	    -1.6785	    19.9738	    -7.0496	    13.9313	    -5.2032	     6.7978	     4.1122	     0.1678	
    10.4904	     3.3569	    -1.5106	    19.4702	    -7.0496	    13.8474	    -5.0354	     7.2174	     4.6158	     0.8392	
     9.8190	     3.0212	    -1.2589	    18.8828	    -7.1335	    13.6795	    -4.8676	     7.5531	     5.0354	     1.5945	
     8.9798	     2.5177	    -1.0910	    18.0435	    -7.2174	    13.4277	    -4.7836	     7.7209	     5.4550	     2.3499	
     7.8049	     1.7624	    -1.0071	    17.0364	    -7.4692	    13.0920	    -4.8676	     7.5531	     5.7068	     3.0212	
     6.5460	     0.9232	    -1.0910	    15.8615	    -7.6370	    12.6724	    -5.0354	     7.0496	     5.7907	     3.6087	
     5.1193	     0.0839	    -1.2589	    14.6027	    -7.8888	    12.0850	    -5.2032	     6.2103	     5.6229	     3.9444	
     3.7766	    -0.8392	    -1.5106	    13.2599	    -8.1406	    11.4136	    -5.5389	     5.1193	     5.2872	     4.0283	
     2.5177	    -1.5945	    -1.8463	    12.0850	    -8.3084	    10.7422	    -5.7068	     3.8605	     4.8676	     3.9444	
     1.4267	    -2.1820	    -2.0981	    11.0779	    -8.3084	    10.1547	    -5.8746	     2.5177	     4.3640	     3.6087	
     0.7553	    -2.5177	    -2.3499	    10.3226	    -8.2245	     9.6512	    -5.8746	     1.4267	     3.8605	     3.1891	
     0.3357	    -2.6016	    -2.4338	     9.8190	    -7.9727	     9.2316	    -5.7068	     0.5875	     3.4409	     2.6855	
     0.3357	    -2.3499	    -2.4338	     9.6512	    -7.5531	     9.0637	    -5.2872	     0.0839	     3.1052	     2.1820	
     0.8392	    -1.8463	    -2.0981	     9.8190	    -6.9656	     9.1476	    -4.7836	     0.0000	     3.0212	     1.7624	
     1.7624	    -1.0071	    -1.5945	    10.2386	    -6.2103	     9.3155	    -4.1122	     0.2518	     3.1052	     1.4267	
     3.0212	     0.0839	    -0.9232	    10.7422	    -5.3711	     9.6512	    -3.4409	     0.8392	     3.4409	     1.2589	
     4.5319	     1.3428	    -0.0839	    11.2457	    -4.5319	     9.9869	    -2.6855	     1.4267	     3.9444	     1.2589	
     6.2103	     2.6016	     0.8392	    11.7493	    -3.6926	    10.3226	    -2.0142	     2.0981	     4.5319	     1.3428	
     7.8888	     3.8605	     1.7624	    12.0850	    -2.8534	    10.6583	    -1.2589	     2.7695	     5.2872	     1.5945	
     9.5673	     5.0354	     2.6016	    12.3367	    -2.0981	    10.9100	    -0.5035	     3.3569	     6.0425	     2.0142	
    11.1618	     6.0425	     3.3569	    12.5046	    -1.3428	    11.0779	     0.2518	     3.9444	     6.8817	     2.5177	
    12.6724	     7.0496	     4.1122	    12.5885	    -0.7553	    11.3297	     1.0071	     4.5319	     7.8049	     3.1891	
    14.0152	     7.8049	     4.6158	    12.5885	    -0.2518	    11.4136	     1.5945	     5.1193	     8.5602	     3.8605	
    15.1062	     8.3923	     4.9515	    12.5046	     0.0839	    11.4975	     1.9302	     5.6229	     9.1476	     4.6158	
    15.9454	     8.6441	     4.9515	    12.2528	     0.2518	    11.3297	     2.0981	     5.9586	     9.3994	     5.3711	
    16.4490	     8.7280	     4.7836	    11.7493	     0.0839	    10.9100	     1.9302	     6.1264	     9.3994	     5.9586	
    16.5329	     8.5602	     4.3640	    11.0779	    -0.3357	    10.4065	     1.4267	     6.2103	     9.1476	     6.5460	
    16.2811	     8.1406	     3.6926	    10.4904	    -0.9232	     9.8190	     0.7553	     6.2103	     8.7280	     6.9656	
    15.7776	     7.7209	     3.0212	    10.1547	    -1.6785	     9.3994	    -0.1678	     6.3782	     8.3084	     7.3853	
    15.1062	     7.2174	     2.3499	    10.4065	    -2.5177	     9.0637	    -1.0071	     6.7139	     8.1406	     7.8049	
    14.3509	     6.7978	     1.6785	    11.2457	    -3.5248	     9.1476	    -1.7624	     7.3013	     8.2245	     8.1406	
    13.4277	     6.4621	     1.1749	    12.5885	    -4.5319	     9.3155	    -2.2659	     8.1406	     8.5602	     8.3923	
    12.6724	     6.2103	     0.6714	    14.3509	    -5.5389	     9.8190	    -2.4338	     9.0637	     9.0637	     8.5602	
    12.0010	     6.1264	     0.2518	    16.4490	    -6.5460	    10.4065	    -2.0981	     9.9869	     9.5673	     8.5602	
    11.4975	     6.2943	     0.0000	    18.6310	    -7.3853	    11.2457	    -1.5106	    10.9100	    10.1547	     8.4763	
    11.3297	     6.5460	    -0.1678	    20.8969	    -7.8049	    12.3367	    -0.5875	    11.7493	    10.6583	     8.3923	
    11.2457	     6.7978	    -0.0839	    22.9950	    -7.8888	    13.5117	     0.5035	    12.4207	    11.1618	     8.3084	
    11.3297	     6.9656	     0.0839	    24.6735	    -7.4692	    14.7705	     1.5945	    13.0081	    11.5814	     8.3084	
    11.3297	     7.0496	     0.4196	    25.9323	    -6.7139	    15.9454	     2.5177	    13.4277	    11.9171	     8.3923	
    11.2457	     7.0496	     0.8392	    26.4359	    -5.6229	    16.7847	     3.3569	    13.6795	    12.1689	     8.4763	
    11.1618	     6.8817	     1.4267	    26.2680	    -4.2801	    17.3721	     4.0283	    13.6795	    12.3367	     8.6441	
    10.9940	     6.7139	     2.0981	    25.4288	    -2.8534	    17.5400	     4.6158	    13.6795	    12.5046	     8.8120	
    10.8261	     6.5460	     2.8534	    23.9182	    -1.4267	    17.3721	     5.2032	    13.5117	    12.6724	     9.1476	
    10.6583	     6.3782	     3.8605	    21.9040	     0.1678	    17.0364	     5.7068	    13.3438	    12.7563	     9.3994	
    10.4904	     6.2103	     4.8676	    19.5541	     1.7624	    16.5329	     6.2943	    13.0081	    12.7563	     9.7351	
    10.2386	     6.0425	     5.8746	    17.1204	     3.4409	    16.0294	     6.8817	    12.7563	    12.7563	    10.0708	
     9.9869	     5.9586	     6.9656	    14.9384	     5.1193	    15.6097	     7.3013	    12.5046	    12.7563	    10.4065	
     9.8190	     5.9586	     7.9727	    13.2599	     6.7139	    15.3580	     7.7209	    12.4207	    12.8403	    10.6583	
     9.9030	     6.2103	     8.8959	    12.3367	     8.2245	    15.2740	     7.9727	    12.5046	    12.9242	    10.9100	
    10.2386	     6.7978	     9.8190	    11.9171	     9.3994	    15.3580	     8.0566	    12.6724	    13.0081	    10.9940	
    10.9100	     7.6370	    10.6583	    11.9171	    10.3226	    15.5258	     8.0566	    12.8403	    13.0081	    10.9940	
    12.0010	     8.8120	    11.4975	    12.2528	    10.8261	    15.7776	     7.8888	    13.0081	    12.9242	    10.7422	
    13.3438	    10.1547	    12.2528	    12.6724	    10.9100	    16.1133	     7.7209	    13.0081	    12.8403	    10.3226	
    15.0223	    11.7493	    12.9242	    13.2599	    10.6583	    16.4490	     7.5531	    12.8403	    12.6724	     9.7351	
    16.8686	    13.3438	    13.5956	    13.9313	    10.2386	    16.7847	     7.4692	    12.5885	    12.4207	     9.0637	
    18.7988	    15.0223	    14.2670	    14.6866	     9.8190	    17.2043	     7.5531	    12.0850	    12.1689	     8.3923	
    20.8130	    16.7007	    15.0223	    15.6097	     9.5673	    17.6239	     7.9727	    11.4975	    12.0010	     7.8049	
    22.7432	    18.2953	    15.8615	    16.4490	     9.7351	    17.9596	     8.6441	    10.9100	    11.8332	     7.3853	
    24.6735	    19.7220	    16.7007	    17.2882	    10.0708	    18.2114	     9.5673	    10.2386	    11.8332	     7.2174	
    26.4359	    20.9808	    17.6239	    17.8757	    10.7422	    18.4631	    10.5743	     9.5673	    11.8332	     7.3013	
    27.9465	    21.9879	    18.3792	    18.3792	    11.4975	    18.4631	    11.6653	     9.0637	    11.8332	     7.5531	
    29.0375	    22.6593	    19.1345	    18.5471	    12.2528	    18.3792	    12.6724	     8.6441	    11.9171	     7.9727	
    29.6249	    22.9950	    19.6381	    18.5471	    12.9242	    18.1274	    13.4277	     8.3084	    12.0010	     8.3923	
    29.7928	    22.9950	    19.9738	    18.3792	    13.5117	    17.7917	    13.9313	     8.1406	    11.9171	     8.8120	
    29.3732	    22.5754	    20.0577	    17.9596	    13.8474	    17.2882	    14.0991	     7.9727	    11.8332	     9.0637	
    28.5339	    21.9040	    19.8898	    17.5400	    14.0991	    16.7847	    14.0152	     7.8049	    11.6653	     9.1476	
    27.2751	    20.9808	    19.5541	    17.1204	    14.0991	    16.1972	    13.6795	     7.7209	    11.4136	     9.1476	
    25.7645	    19.9738	    18.9667	    16.7847	    13.9313	    15.6937	    13.2599	     7.6370	    11.0779	     8.8959	
    24.3378	    18.9667	    18.2953	    16.6168	    13.6795	    15.3580	    12.7563	     7.6370	    10.8261	     8.4763	
    22.9950	    18.1274	    17.5400	    16.6168	    13.3438	    15.1901	    12.4207	     7.7209	    10.5743	     8.0566	
    21.9040	    17.4561	    16.7847	    16.7847	    12.8403	    15.2740	    12.0850	     7.8049	    10.4065	     7.6370	
    21.2326	    17.0364	    16.0294	    17.1204	    12.3367	    15.4419	    11.9171	     8.0566	    10.2386	     7.1335	
    20.8969	    16.7007	    15.2740	    17.6239	    11.6653	    15.7776	    11.6653	     8.3923	    10.1547	     6.5460	
    20.8130	    16.6168	    14.6866	    18.2114	    10.9100	    16.1972	    11.4975	     8.7280	    10.1547	     6.0425	
    20.9808	    16.7007	    14.1830	    18.8828	    10.1547	    16.7007	    11.2457	     9.1476	    10.1547	     5.6229	
    21.4005	    16.9525	    13.7634	    19.5541	     9.3994	    17.1204	    10.9940	     9.6512	    10.3226	     5.2872	
    21.9879	    17.2043	    13.5117	    20.3094	     8.6441	    17.6239	    10.7422	    10.0708	    10.4904	     4.9515	
    22.5754	    17.4561	    13.3438	    20.9808	     7.9727	    18.0435	    10.4065	    10.4904	    10.6583	     4.8676	
    23.1628	    17.7078	    13.2599	    21.5683	     7.3013	    18.3792	    10.0708	    10.9100	    10.9100	     4.8676	
    23.7503	    17.8757	    13.1760	    21.9879	     6.7139	    18.6310	     9.7351	    11.2457	    11.1618	     5.0354	
    24.2538	    17.8757	    13.0920	    22.3236	     6.2103	    18.7988	     9.3994	    11.6653	    11.4136	     5.2872	
    24.7574	    17.8757	    13.0920	    22.5754	     5.9586	    18.8828	     9.2316	    12.0010	    11.6653	     5.7907	
    25.2609	    17.8757	    13.0920	    22.6593	     6.0425	    18.9667	     9.2316	    12.5046	    12.0010	     6.4621	
    25.8484	    17.9596	    13.2599	    22.8271	     6.2943	    19.0506	     9.3994	    13.0081	    12.4207	     7.3853	
    26.5198	    18.2114	    13.5117	    22.9111	     6.9656	    19.0506	     9.8190	    13.6795	    12.9242	     8.3923	
    27.2751	    18.4631	    13.8474	    23.1628	     7.8049	    19.2184	    10.4065	    14.4348	    13.5117	     9.4833	
    28.1143	    18.8828	    14.3509	    23.5825	     8.8120	    19.3863	    11.2457	    15.3580	    14.2670	    10.5743	
    28.9536	    19.3024	    14.7705	    24.0021	     9.8190	    19.6381	    12.0850	    16.2811	    15.0223	    11.6653	
    29.6249	    19.7220	    15.1901	    24.5895	    10.7422	    19.9738	    13.0920	    17.2043	    15.6937	    12.5046	
    30.1285	    20.0577	    15.6097	    25.0931	    11.5814	    20.3094	    14.0152	    17.9596	    16.2811	    13.1760	
    30.3802	    20.3094	    15.9454	    25.6805	    12.2528	    20.6451	    14.9384	    18.5471	    16.7007	    13.5117	
    30.3802	    20.4773	    16.2811	    26.1841	    12.7563	    21.0648	    15.7776	    19.0506	    16.9525	    13.5117	
    30.1285	    20.5612	    16.6168	    26.7715	    13.1760	    21.4005	    16.5329	    19.2184	    17.0364	    13.2599	
    29.7089	    20.4773	    16.9525	    27.3590	    13.4277	    21.7361	    17.1204	    19.2184	    16.8686	    12.7563	
    29.1214	    20.3934	    17.2882	    27.9465	    13.5956	    22.0718	    17.5400	    19.0506	    16.5329	    12.1689	
    28.4500	    20.2255	    17.5400	    28.6179	    13.5956	    22.4075	    17.7917	    18.5471	    16.0294	    11.4136	
    27.7786	    20.0577	    17.7078	    29.3732	    13.5117	    22.6593	    17.7078	    17.7917	    15.5258	    10.6583	
    27.1072	    19.8059	    17.7917	    30.2124	    13.3438	    22.9950	    17.5400	    16.9525	    15.0223	     9.9869	
    26.6037	    19.7220	    17.8757	    31.1356	    13.0920	    23.2468	    17.2043	    16.0294	    14.6027	     9.3994	
    26.2680	    19.6381	    17.8757	    32.0587	    12.8403	    23.5825	    16.8686	    15.0223	    14.1830	     8.8959	
    26.1841	    19.6381	    17.7917	    33.0658	    12.5885	    24.0021	    16.5329	    14.1830	    13.9313	     8.6441	
    26.2680	    19.7220	    17.7078	    34.1568	    12.3367	    24.5056	    16.2811	    13.5117	    13.7634	     8.5602	
    26.3519	    19.7220	    17.6239	    35.0800	    12.0850	    25.0092	    16.1133	    13.0920	    13.6795	     8.6441	
    26.5198	    19.7220	    17.3721	    35.9192	    11.8332	    25.5127	    15.9454	    12.9242	    13.6795	     8.7280	
    26.7715	    19.7220	    17.2043	    36.5067	    11.5814	    25.8484	    15.8615	    12.9242	    13.5956	     8.8959	
    27.0233	    19.8059	    16.9525	    36.5906	    11.4975	    26.1002	    15.7776	    13.0920	    13.5956	     9.0637	
    27.4429	    19.8898	    16.7847	    36.2549	    11.4136	    26.1002	    15.7776	    13.2599	    13.4277	     9.1476	
    27.9465	    20.0577	    16.7007	    35.3317	    11.3297	    25.8484	    15.6937	    13.3438	    13.1760	     9.0637	
    28.6179	    20.3094	    16.5329	    33.9050	    11.3297	    25.3448	    15.6097	    13.2599	    12.8403	     8.8120	
    29.3732	    20.6451	    16.5329	    32.0587	    11.3297	    24.5056	    15.3580	    12.9242	    12.3367	     8.3084	
    30.3802	    21.0648	    16.5329	    30.1285	    11.2457	    23.5825	    14.9384	    12.5046	    11.7493	     7.6370	
    31.5552	    21.6522	    16.6168	    28.2822	    11.1618	    22.5754	    14.4348	    12.0850	    11.2457	     6.8817	
    32.8979	    22.3236	    16.8686	    26.7715	    11.1618	    21.6522	    13.8474	    11.7493	    10.8261	     6.2103	
    34.3246	    23.1628	    17.2043	    25.7645	    11.1618	    20.8969	    13.2599	    11.4975	    10.5743	     5.7068	
    35.6674	    24.0860	    17.7078	    25.2609	    11.1618	    20.2255	    12.7563	    11.4975	    10.5743	     5.4550	
    37.0102	    24.9252	    18.1274	    25.0092	    11.1618	    19.5541	    12.3367	    11.5814	    10.6583	     5.3711	
    38.0173	    25.6805	    18.6310	    24.9252	    11.1618	    18.8828	    12.0010	    11.7493	    10.9100	     5.4550	
    38.7726	    26.1841	    19.0506	    25.0931	    11.1618	    18.2114	    11.8332	    11.9171	    11.2457	     5.7907	
    39.1083	    26.5198	    19.4702	    25.3448	    11.2457	    17.4561	    11.7493	    12.0850	    11.6653	     6.2943	
    39.1922	    26.7715	    19.7220	    25.7645	    11.4136	    16.8686	    11.8332	    12.4207	    12.1689	     6.8817	
    39.1083	    26.7715	    20.0577	    26.3519	    11.7493	    16.3651	    12.0010	    12.7563	    12.6724	     7.7209	
    38.7726	    26.7715	    20.3094	    27.2751	    12.1689	    16.2811	    12.2528	    13.2599	    13.2599	     8.6441	
    38.2690	    26.6876	    20.5612	    28.4500	    12.7563	    16.5329	    12.5885	    13.8474	    13.8474	     9.6512	
    37.7655	    26.6037	    20.8130	    29.7928	    13.4277	    17.2882	    12.9242	    14.5187	    14.5187	    10.6583	
    37.1780	    26.5198	    21.0648	    31.4713	    14.1830	    18.3792	    13.2599	    15.2740	    15.1901	    11.6653	
    36.5067	    26.4359	    21.3165	    33.4015	    14.9384	    19.8898	    13.5956	    16.0294	    15.9454	    12.6724	
    35.9192	    26.4359	    21.5683	    35.3317	    15.7776	    21.7361	    13.9313	    16.7847	    16.5329	    13.5956	
    35.3317	    26.6037	    21.9040	    37.2620	    16.6168	    23.5825	    14.1830	    17.6239	    17.1204	    14.2670	
    34.9121	    26.7715	    22.3236	    39.1083	    17.3721	    25.4288	    14.5187	    18.3792	    17.6239	    14.7705	
    34.6603	    27.1072	    22.7432	    40.7028	    18.0435	    27.2751	    15.0223	    19.1345	    18.0435	    15.0223	
    34.6603	    27.5269	    23.0789	    42.1295	    18.6310	    28.8696	    15.5258	    19.8898	    18.3792	    15.1062	
    34.9960	    28.0304	    23.4985	    43.3884	    19.0506	    30.4642	    16.2811	    20.6451	    18.6310	    14.9384	
    35.8353	    28.7018	    23.9182	    44.5633	    19.3863	    31.8909	    17.1204	    21.5683	    18.8828	    14.7705	
    36.9263	    29.4571	    24.2538	    45.7382	    19.4702	    33.3176	    17.8757	    22.4915	    19.2184	    14.4348	
    38.2690	    30.2124	    24.5056	    46.9971	    19.3863	    34.6603	    18.6310	    23.5825	    19.5541	    14.0991	
    39.6957	    30.8838	    24.5895	    48.0881	    19.0506	    35.7513	    19.3024	    24.6735	    19.8898	    13.7634	
    41.1224	    31.3034	    24.5056	    48.9273	    18.3792	    36.5906	    19.7220	    25.6805	    20.3094	    13.5956	
    42.2134	    31.4713	    24.0021	    49.0952	    17.4561	    37.0102	    19.9738	    26.4359	    20.5612	    13.4277	
    42.8848	    31.0516	    23.2468	    48.4238	    16.3651	    36.7584	    20.0577	    26.6876	    20.7291	    13.4277	
    42.8848	    30.2124	    22.1558	    46.5775	    15.1062	    35.8353	    19.8059	    26.4359	    20.4773	    13.3438	
    42.1295	    28.7857	    20.8130	    43.4723	    13.9313	    34.1568	    19.3024	    25.3448	    19.8898	    13.1760	
    40.6189	    26.8555	    19.3024	    39.2761	    12.7563	    31.8069	    18.7149	    23.5825	    18.9667	    12.8403	
    38.5208	    24.7574	    17.7917	    34.4925	    11.8332	    29.0375	    18.0435	    21.2326	    17.7078	    12.4207	
    36.0031	    22.5754	    16.6168	    29.5410	    11.0779	    26.1841	    17.4561	    18.5471	    16.2811	    11.8332	
    33.4854	    20.8130	    15.6937	    25.1770	    10.5743	    23.4985	    17.0364	    15.7776	    14.8544	    11.2457	
    31.2195	    19.5541	    15.2740	    21.8201	    10.4904	    21.3165	    16.7847	    13.2599	    13.6795	    10.7422	
    29.5410	    18.9667	    15.2740	    19.5541	    10.6583	    19.8898	    16.7847	    11.2457	    12.6724	    10.3226	
    28.3661	    18.8828	    15.5258	    18.4631	    10.9940	    19.0506	    16.9525	     9.8190	    12.0010	     9.9869	
    27.6947	    19.2184	    16.0294	    18.2953	    11.5814	    18.8828	    17.1204	     8.9798	    11.5814	     9.7351	
    27.5269	    19.7220	    16.4490	    18.7149	    12.0850	    19.0506	    17.2043	     8.6441	    11.3297	     9.3994	
    27.5269	    20.2255	    16.8686	    19.6381	    12.5046	    19.4702	    17.2882	     8.6441	    11.1618	     9.0637	
    27.6947	    20.6451	    17.1204	    20.7291	    12.8403	    19.9738	    17.1204	     8.8959	    11.0779	     8.6441	
    27.9465	    20.8130	    17.2882	    21.8201	    13.0081	    20.4773	    16.7847	     9.3994	    10.9940	     8.2245	
    28.1143	    20.8969	    17.2043	    22.8271	    13.0081	    20.9808	    16.2811	     9.9030	    10.9100	     7.7209	
    28.3661	    20.8130	    17.0364	    23.6664	    12.8403	    21.4005	    15.6937	    10.4065	    10.8261	     7.2174	
    28.5339	    20.5612	    16.8686	    24.3378	    12.5046	    21.6522	    15.0223	    10.8261	    10.8261	     6.7978	
    28.6179	    20.2255	    16.6168	    24.7574	    12.2528	    21.8201	    14.3509	    11.3297	    10.8261	     6.4621	
    28.7018	    19.8059	    16.3651	    25.0931	    11.9171	    21.9040	    13.8474	    11.7493	    10.9940	     6.2943	
    28.7018	    19.3024	    16.2811	    25.3448	    11.6653	    21.9040	    13.4277	    12.1689	    11.2457	     6.3782	
    28.7018	    18.9667	    16.3651	    25.5127	    11.5814	    21.8201	    13.2599	    12.6724	    11.6653	     6.6299	
    28.7018	    18.6310	    16.4490	    25.9323	    11.6653	    21.8201	    13.2599	    13.2599	    12.2528	     7.2174	
    28.7857	    18.3792	    16.7847	    26.4359	    11.9171	    21.9040	    13.5117	    13.9313	    13.0081	     7.8888	
    29.0375	    18.3792	    17.1204	    27.1912	    12.3367	    21.9879	    13.8474	    14.6866	    13.8474	     8.8120	
    29.4571	    18.5471	    17.5400	    28.0304	    12.7563	    22.1558	    14.2670	    15.4419	    14.6866	     9.8190	
    30.1285	    18.8828	    17.8757	    29.0375	    13.1760	    22.2397	    14.6866	    16.2811	    15.6097	    10.9100	
    30.9677	    19.4702	    18.2953	    30.1285	    13.5117	    22.4075	    15.0223	    17.1204	    16.3651	    12.0010	
    32.1426	    20.2255	    18.7149	    31.2195	    13.8474	    22.5754	    15.2740	    17.7917	    17.1204	    12.9242	
    33.4015	    21.3165	    19.0506	    32.3105	    14.1830	    22.9111	    15.3580	    18.4631	    17.6239	    13.7634	
    34.8282	    22.4075	    19.4702	    33.4015	    14.4348	    23.4146	    15.3580	    18.9667	    17.9596	    14.2670	
    36.1710	    23.5825	    19.8059	    34.4086	    14.6027	    24.2538	    15.2740	    19.3863	    18.1274	    14.6027	
    37.2620	    24.6735	    20.0577	    35.1639	    14.6027	    25.1770	    14.9384	    19.4702	    18.0435	    14.6027	
    38.0173	    25.4288	    20.0577	    35.5835	    14.4348	    26.1002	    14.5187	    19.4702	    17.7078	    14.1830	
    38.3530	    25.9323	    19.9738	    35.6674	    14.0991	    26.8555	    14.0152	    19.2184	    17.2043	    13.5956	
    38.1012	    26.1002	    19.6381	    35.4156	    13.5956	    27.3590	    13.5117	    18.7988	    16.5329	    12.8403	
    37.5137	    25.9323	    19.2184	    34.9121	    13.0081	    27.6108	    13.0920	    18.3792	    15.8615	    11.9171	
    36.5906	    25.5127	    18.7149	    34.0729	    12.3367	    27.4429	    12.7563	    17.9596	    15.2740	    11.0779	
    35.4156	    24.8413	    18.1274	    33.0658	    11.8332	    27.1072	    12.5885	    17.6239	    14.6866	    10.3226	
    33.9890	    24.0021	    17.5400	    31.7230	    11.4136	    26.4359	    12.5046	    17.2882	    14.2670	     9.7351	
    32.5623	    22.9950	    16.8686	    30.1285	    11.0779	    25.5127	    12.5885	    17.0364	    14.0152	     9.3994	
    31.1356	    21.9879	    16.2811	    28.3661	    10.9100	    24.4217	    12.7563	    16.7847	    13.9313	     9.2316	
    29.8767	    21.0648	    15.7776	    26.7715	    10.8261	    23.4146	    13.0920	    16.6168	    13.9313	     9.3155	
    28.8696	    20.3094	    15.4419	    25.3448	    10.8261	    22.5754	    13.5117	    16.5329	    14.0991	     9.6512	
    28.1982	    19.7220	    15.2740	    24.3378	    10.9940	    21.9879	    14.0991	    16.4490	    14.4348	    10.1547	
    27.6947	    19.3863	    15.1901	    23.8342	    11.0779	    21.7361	    14.7705	    16.3651	    14.9384	    10.7422	
    27.4429	    19.2184	    15.3580	    23.7503	    11.1618	    21.9040	    15.4419	    16.1972	    15.3580	    11.3297	
    27.5269	    19.2184	    15.6937	    24.0021	    11.2457	    22.3236	    16.1133	    15.9454	    15.9454	    11.9171	
    27.7786	    19.4702	    16.1133	    24.5056	    11.1618	    22.9111	    16.7007	    15.6937	    16.5329	    12.5046	
    28.2822	    19.9738	    16.7847	    25.3448	    11.0779	    23.6664	    17.2882	    15.6097	    17.2043	    13.0081	
    29.0375	    20.6451	    17.5400	    26.4359	    10.9100	    24.6735	    17.7078	    15.6097	    17.9596	    13.4277	
    29.9606	    21.4005	    18.2953	    27.7786	    10.6583	    25.6805	    18.2114	    15.8615	    18.6310	    13.7634	
    30.9677	    22.2397	    19.1345	    29.2892	    10.4904	    26.8555	    18.5471	    16.4490	    19.3024	    14.0152	
    32.0587	    23.0789	    19.9738	    30.9677	    10.4065	    27.9465	    18.8828	    17.2043	    19.8898	    14.0991	
    33.0658	    23.8342	    20.6451	    32.6462	    10.5743	    29.0375	    19.2184	    18.2114	    20.2255	    14.0152	
    33.9050	    24.5056	    21.1487	    34.0729	    10.9940	    30.0446	    19.3863	    19.1345	    20.3934	    13.8474	
    34.6603	    25.0092	    21.4844	    35.2478	    11.7493	    30.7999	    19.3863	    20.0577	    20.3094	    13.5956	
    35.0800	    25.2609	    21.4844	    36.0870	    12.7563	    31.3034	    19.3863	    20.7291	    19.9738	    13.4277	
    35.1639	    25.2609	    21.3165	    36.5067	    13.9313	    31.5552	    19.2184	    21.2326	    19.5541	    13.2599	
    34.8282	    25.0092	    20.8130	    36.5067	    14.9384	    31.5552	    18.9667	    21.4005	    19.0506	    13.0920	
    34.1568	    24.4217	    19.9738	    36.0870	    15.7776	    31.2195	    18.7149	    21.3165	    18.4631	    13.0920	
    33.2336	    23.7503	    19.0506	    35.3317	    16.2811	    30.7159	    18.3792	    20.8969	    18.0435	    13.0920	
    32.3105	    22.9111	    17.9596	    34.4086	    16.5329	    30.0446	    18.0435	    20.3934	    17.6239	    13.1760	
    31.4713	    22.2397	    16.9525	    33.5693	    16.6168	    29.3732	    17.7078	    19.7220	    17.4561	    13.3438	
    31.0516	    21.8201	    16.1133	    32.8979	    16.5329	    28.7857	    17.4561	    19.1345	    17.3721	    13.5956	
    30.9677	    21.6522	    15.6097	    32.5623	    16.3651	    28.2822	    17.2043	    18.7149	    17.5400	    14.0152	
    31.2195	    21.7361	    15.3580	    32.5623	    16.2811	    28.0304	    17.0364	    18.2953	    17.7917	    14.5187	
    31.7230	    22.0718	    15.3580	    32.8140	    16.1972	    27.7786	    16.9525	    18.1274	    18.0435	    15.0223	
    32.2266	    22.3236	    15.6097	    33.2336	    16.0294	    27.6108	    16.7007	    18.0435	    18.3792	    15.4419	
    32.5623	    22.4915	    15.9454	    33.8211	    15.7776	    27.4429	    16.3651	    18.1274	    18.5471	    15.6937	
    32.7301	    22.5754	    16.3651	    34.4925	    15.4419	    27.2751	    15.8615	    18.2114	    18.7149	    15.6937	
    32.7301	    22.4915	    16.7007	    35.3317	    15.0223	    27.1912	    15.1901	    18.4631	    18.7149	    15.5258	
    32.6462	    22.3236	    17.0364	    36.2549	    14.4348	    27.1912	    14.4348	    18.7149	    18.7149	    15.2740	
    32.5623	    22.1558	    17.2882	    37.3459	    13.9313	    27.3590	    13.6795	    19.1345	    18.7149	    14.9384	
    32.4783	    22.0718	    17.6239	    38.4369	    13.4277	    27.6947	    13.0081	    19.7220	    18.8828	    14.6866	
    32.4783	    22.1558	    17.7917	    39.4440	    13.0081	    28.1143	    12.5885	    20.3094	    19.0506	    14.5187	
    32.4783	    22.1558	    18.0435	    40.1993	    12.7563	    28.7018	    12.2528	    20.8969	    19.2184	    14.4348	
    32.3944	    22.2397	    18.2114	    40.4510	    12.5885	    29.2053	    12.1689	    21.4005	    19.3863	    14.3509	
    32.3105	    22.2397	    18.2953	    40.0314	    12.6724	    29.5410	    12.2528	    21.8201	    19.5541	    14.3509	
    32.1426	    22.2397	    18.4631	    39.0244	    12.8403	    29.7089	    12.5885	    21.9879	    19.7220	    14.4348	
    31.8909	    22.1558	    18.6310	    37.4298	    13.1760	    29.5410	    13.0081	    21.9879	    19.7220	    14.6027	
    31.6391	    22.0718	    18.8828	    35.4156	    13.6795	    29.2053	    13.5956	    21.8201	    19.7220	    14.7705	
    31.3873	    22.0718	    19.1345	    33.1497	    14.3509	    28.7018	    14.4348	    21.7361	    19.7220	    15.0223	
    31.2195	    22.0718	    19.4702	    30.9677	    15.1901	    28.1143	    15.2740	    21.5683	    19.8059	    15.3580	
    31.1356	    22.1558	    19.8898	    29.0375	    16.0294	    27.6108	    16.2811	    21.4844	    19.8059	    15.7776	
    31.1356	    22.2397	    20.2255	    27.3590	    16.8686	    27.1072	    17.2882	    21.3165	    19.8898	    16.2811	
    31.0516	    22.1558	    20.3094	    26.0162	    17.3721	    26.6037	    18.1274	    21.1487	    19.8898	    16.7007	
    30.8838	    21.9879	    20.2255	    24.9252	    17.5400	    26.1002	    18.7988	    20.7291	    19.8898	    17.1204	
    30.4642	    21.6522	    19.8898	    24.0860	    17.4561	    25.6805	    19.1345	    20.2255	    19.8059	    17.3721	
    29.9606	    21.1487	    19.3863	    23.4985	    17.2043	    25.2609	    19.2184	    19.5541	    19.6381	    17.5400	
    29.2892	    20.5612	    18.8828	    23.1628	    16.8686	    25.0092	    18.9667	    18.7988	    19.3863	    17.5400	
    28.5339	    19.9738	    18.3792	    23.1628	    16.5329	    24.8413	    18.4631	    17.9596	    19.0506	    17.3721	
    27.8625	    19.4702	    17.9596	    23.4146	    16.1972	    24.7574	    17.7078	    17.2043	    18.7149	    17.0364	
    27.2751	    19.1345	    17.7078	    23.9182	    15.9454	    24.8413	    16.7007	    16.6168	    18.2953	    16.4490	
    26.8555	    18.9667	    17.5400	    24.5056	    15.6937	    25.0092	    15.6097	    16.1133	    17.7917	    15.8615	
    26.6876	    19.0506	    17.5400	    25.0931	    15.5258	    25.0931	    14.3509	    15.8615	    17.2882	    15.1062	
    26.7715	    19.3024	    17.5400	    25.5966	    15.3580	    25.1770	    13.0081	    15.6097	    16.7007	    14.2670	
    27.1072	    19.5541	    17.5400	    25.8484	    15.0223	    25.0931	    11.5814	    15.5258	    16.1133	    13.5117	
    27.3590	    19.8059	    17.4561	    25.9323	    14.6866	    24.9252	    10.1547	    15.3580	    15.5258	    12.6724	
    27.6108	    19.8898	    17.1204	    25.7645	    14.0991	    24.5895	     8.9798	    15.1901	    14.9384	    11.9171	
    27.6947	    19.8059	    16.7007	    25.4288	    13.4277	    24.1699	     8.0566	    15.0223	    14.3509	    11.3297	
    27.6108	    19.7220	    16.1972	    25.1770	    12.7563	    23.7503	     7.7209	    14.7705	    13.9313	    10.9100	
    27.6108	    19.6381	    15.7776	    25.0092	    12.1689	    23.4146	     8.0566	    14.6866	    13.6795	    10.8261	
    27.7786	    19.7220	    15.6097	    25.0931	    11.8332	    23.2468	     9.1476	    14.7705	    13.6795	    10.9940	
    28.0304	    20.0577	    15.7776	    25.3448	    11.8332	    23.2468	    10.8261	    15.0223	    13.9313	    11.4975	
    28.4500	    20.5612	    16.2811	    25.7645	    12.0850	    23.4985	    12.8403	    15.5258	    14.4348	    12.2528	
    28.9536	    21.1487	    17.0364	    26.1841	    12.5885	    23.8342	    15.1062	    16.1972	    15.1062	    13.1760	
    29.4571	    21.8201	    17.8757	    26.6876	    13.2599	    24.2538	    17.2043	    17.0364	    15.8615	    14.1830	
    29.8767	    22.4075	    18.7988	    27.0233	    13.9313	    24.7574	    18.9667	    17.7917	    16.6168	    15.1062	
    30.0446	    22.8271	    19.6381	    27.3590	    14.6027	    25.1770	    20.1416	    18.5471	    17.2043	    15.8615	
    29.9606	    22.9950	    20.1416	    27.6108	    15.0223	    25.5127	    20.6451	    19.1345	    17.7078	    16.2811	
    29.5410	    22.8271	    20.3934	    27.7786	    15.2740	    25.7645	    20.5612	    19.5541	    18.0435	    16.3651	
    28.8696	    22.3236	    20.3094	    27.8625	    15.1901	    25.9323	    19.8898	    19.8898	    18.1274	    16.1133	
    28.1143	    21.6522	    19.8898	    27.8625	    14.9384	    26.0162	    18.9667	    19.9738	    18.0435	    15.6097	
    27.3590	    20.8969	    19.3024	    27.8625	    14.5187	    26.0162	    17.7917	    19.9738	    17.8757	    14.8544	
    26.7715	    20.2255	    18.7149	    27.9465	    14.0152	    26.0162	    16.5329	    19.9738	    17.7078	    14.0152	
    26.3519	    19.7220	    18.1274	    28.0304	    13.6795	    26.1002	    15.4419	    19.8898	    17.5400	    13.2599	
    26.2680	    19.4702	    17.7917	    28.2822	    13.5117	    26.1841	    14.6027	    19.8898	    17.4561	    12.6724	
    26.6037	    19.5541	    17.7078	    28.7018	    13.5956	    26.4359	    14.0991	    20.0577	    17.4561	    12.2528	
    27.1912	    19.8898	    17.8757	    29.3732	    13.9313	    26.7715	    13.9313	    20.3094	    17.7078	    12.1689	
    28.1143	    20.4773	    18.2953	    30.2124	    14.4348	    27.2751	    14.1830	    20.7291	    18.1274	    12.3367	
    29.2892	    21.2326	    18.9667	    31.2195	    15.1062	    27.8625	    14.6866	    21.3165	    18.5471	    12.6724	
    30.6320	    22.2397	    19.8059	    32.3105	    15.9454	    28.5339	    15.5258	    21.9879	    19.1345	    13.2599	
    32.0587	    23.2468	    20.7291	    33.4015	    16.7847	    29.2053	    16.5329	    22.6593	    19.7220	    14.0152	
    33.4854	    24.3378	    21.6522	    34.4925	    17.7917	    29.7928	    17.7078	    23.4146	    20.3094	    14.8544	
    34.8282	    25.4288	    22.6593	    35.4156	    18.7149	    30.3802	    18.9667	    24.1699	    20.8969	    15.7776	
    36.0031	    26.4359	    23.4985	    36.0870	    19.6381	    30.7999	    20.3094	    24.9252	    21.4844	    16.6168	
    36.9263	    27.2751	    24.1699	    36.5067	    20.4773	    30.9677	    21.4844	    25.5127	    21.9040	    17.3721	
    37.5977	    27.8625	    24.5895	    36.4227	    21.0648	    30.9677	    22.4915	    25.9323	    22.1558	    17.9596	
    38.0173	    28.2822	    24.6735	    36.0031	    21.4844	    30.7159	    23.1628	    26.1841	    22.2397	    18.2953	
    38.0173	    28.5339	    24.5895	    35.3317	    21.6522	    30.2963	    23.5825	    26.2680	    22.1558	    18.3792	
    37.9333	    28.5339	    24.3378	    34.4086	    21.7361	    29.7089	    23.6664	    26.0162	    21.9040	    18.2114	
    37.6816	    28.5339	    24.0021	    33.5693	    21.6522	    29.2053	    23.4985	    25.6805	    21.4844	    17.8757	
    37.5137	    28.4500	    23.7503	    32.8140	    21.4005	    28.7018	    23.0789	    25.1770	    21.0648	    17.4561	
    37.2620	    28.3661	    23.4985	    32.3944	    21.0648	    28.3661	    22.4075	    24.5056	    20.5612	    17.0364	
    37.1780	    28.3661	    23.3307	    32.2266	    20.7291	    28.1143	    21.6522	    23.7503	    20.1416	    16.6168	
    37.1780	    28.4500	    23.1628	    32.3105	    20.2255	    28.1143	    20.7291	    23.0789	    19.8059	    16.2811	
    37.3459	    28.5339	    23.1628	    32.6462	    19.7220	    28.2822	    19.8898	    22.4075	    19.7220	    16.0294	
    37.5137	    28.6179	    23.0789	    33.0658	    19.1345	    28.7018	    19.0506	    21.9040	    19.7220	    15.9454	
    37.7655	    28.6179	    23.0789	    33.5693	    18.5471	    29.2053	    18.3792	    21.6522	    19.8059	    15.9454	
    37.9333	    28.6179	    23.0789	    34.0729	    17.9596	    29.7928	    17.7917	    21.5683	    20.1416	    16.1133	
    38.1012	    28.6179	    23.0789	    34.5764	    17.3721	    30.4642	    17.4561	    21.8201	    20.4773	    16.2811	
    38.1851	    28.5339	    23.1628	    34.9960	    16.7847	    31.1356	    17.1204	    22.2397	    20.9808	    16.6168	
    38.3530	    28.4500	    23.2468	    35.3317	    16.1972	    31.8069	    17.0364	    22.8271	    21.4844	    17.1204	
    38.4369	    28.3661	    23.3307	    35.6674	    15.6937	    32.3944	    17.0364	    23.5825	    22.0718	    17.6239	
    38.6887	    28.2822	    23.4985	    36.0031	    15.1901	    32.8140	    17.1204	    24.2538	    22.6593	    18.2114	
    38.8565	    28.1982	    23.5825	    36.2549	    14.7705	    33.2336	    17.2043	    24.8413	    23.1628	    18.7988	
    38.9404	    28.0304	    23.6664	    36.5906	    14.5187	    33.5693	    17.3721	    25.3448	    23.5825	    19.3863	
    38.8565	    27.8625	    23.6664	    36.8423	    14.3509	    33.9050	    17.5400	    25.6805	    23.8342	    19.8059	
    38.6887	    27.5269	    23.5825	    37.1780	    14.3509	    34.2407	    17.6239	    25.8484	    24.0021	    20.1416	
    38.2690	    27.1072	    23.3307	    37.5977	    14.5187	    34.4925	    17.5400	    25.8484	    24.0021	    20.1416	
    37.7655	    26.6876	    22.9950	    38.1012	    14.8544	    34.8282	    17.3721	    25.7645	    24.0021	    20.0577	
    37.2620	    26.2680	    22.6593	    38.6887	    15.3580	    35.1639	    16.9525	    25.5966	    23.9182	    19.7220	
    36.9263	    26.0162	    22.3236	    39.3600	    15.9454	    35.4996	    16.5329	    25.5127	    23.8342	    19.3863	
    36.8423	    25.9323	    22.0718	    39.9475	    16.6168	    35.7513	    16.0294	    25.4288	    23.7503	    18.9667	
    37.0102	    26.1002	    21.9879	    40.3671	    17.2882	    35.8353	    15.5258	    25.4288	    23.6664	    18.4631	
[Epoch Header]
[Trial Type]	23
[Accept]	1
[Correct]	0
[RT]	 0.000
[Resp]	0
[Epoch Data]
   -18.8828	   -18.1274	   -21.0648	   -32.3105	   -18.3792	   -20.3934	   -23.4985	   -32.9819	   -17.0364	   -19.3024	
   -18.1274	   -17.2043	   -19.7220	   -31.2195	   -16.9525	   -19.6381	   -21.9040	   -32.0587	   -16.2811	   -18.4631	
   -17.2882	   -16.1972	   -18.5471	   -29.8767	   -15.5258	   -18.6310	   -20.4773	   -30.8838	   -15.4419	   -17.5400	
   -16.5329	   -15.1062	   -17.5400	   -28.2822	   -14.0991	   -17.5400	   -19.1345	   -29.5410	   -14.4348	   -16.6168	
   -15.7776	   -14.0991	   -16.7007	   -26.6037	   -12.8403	   -16.2811	   -17.9596	   -28.1143	   -13.3438	   -15.6097	
   -15.1062	   -13.1760	   -16.1133	   -24.9252	   -11.6653	   -15.0223	   -17.0364	   -26.6876	   -12.2528	   -14.7705	
   -14.3509	   -12.2528	   -15.6937	   -23.3307	   -10.7422	   -13.8474	   -16.3651	   -25.4288	   -11.1618	   -14.0152	
   -13.6795	   -11.4136	   -15.6097	   -21.9879	   -10.0708	   -12.8403	   -15.8615	   -24.2538	   -10.3226	   -13.5117	
   -13.0920	   -10.6583	   -15.6937	   -20.8130	    -9.5673	   -12.0010	   -15.6097	   -23.4146	    -9.5673	   -13.1760	
   -12.5885	   -10.0708	   -15.7776	   -20.0577	    -9.3155	   -11.4975	   -15.5258	   -22.8271	    -9.1476	   -13.0920	
   -12.1689	    -9.6512	   -15.9454	   -19.7220	    -9.3155	   -11.3297	   -15.6097	   -22.5754	    -8.8959	   -13.2599	
   -12.0850	    -9.3155	   -16.0294	   -19.8898	    -9.4833	   -11.4975	   -15.7776	   -22.6593	    -8.9798	   -13.5117	
   -12.0010	    -9.1476	   -16.0294	   -20.4773	    -9.7351	   -12.0850	   -16.1133	   -22.9111	    -9.1476	   -13.8474	
   -12.0850	    -8.9798	   -15.9454	   -21.5683	    -9.9869	   -12.7563	   -16.3651	   -23.3307	    -9.4833	   -14.1830	
   -12.0850	    -8.8959	   -15.6937	   -22.8271	   -10.2386	   -13.6795	   -16.7007	   -23.7503	    -9.9030	   -14.2670	
   -12.0850	    -8.7280	   -15.3580	   -24.2538	   -10.4065	   -14.5187	   -16.8686	   -24.1699	   -10.4065	   -14.1830	
   -12.0010	    -8.5602	   -14.8544	   -25.4288	   -10.4904	   -15.2740	   -16.8686	   -24.5056	   -10.9100	   -13.9313	
   -12.0010	    -8.3923	   -14.3509	   -26.4359	   -10.4065	   -15.8615	   -16.7007	   -24.7574	   -11.4975	   -13.5117	
   -11.9171	    -8.3084	   -13.8474	   -27.1912	   -10.3226	   -16.2811	   -16.4490	   -24.8413	   -12.0010	   -12.9242	
   -12.0010	    -8.3084	   -13.4277	   -27.6947	   -10.2386	   -16.6168	   -16.1972	   -24.9252	   -12.4207	   -12.4207	
   -12.0010	    -8.3084	   -13.0081	   -28.0304	   -10.1547	   -16.9525	   -15.9454	   -24.9252	   -12.6724	   -11.9171	
   -12.0850	    -8.3923	   -12.7563	   -28.1143	   -10.0708	   -17.1204	   -15.7776	   -24.8413	   -12.8403	   -11.5814	
   -12.0850	    -8.4763	   -12.5885	   -28.0304	   -10.1547	   -17.3721	   -15.7776	   -24.6735	   -12.8403	   -11.3297	
   -12.0850	    -8.6441	   -12.5046	   -28.0304	   -10.4065	   -17.7078	   -16.0294	   -24.5056	   -12.8403	   -11.2457	
   -12.1689	    -8.8959	   -12.6724	   -28.0304	   -10.8261	   -18.1274	   -16.6168	   -24.2538	   -12.8403	   -11.4136	
   -12.4207	    -9.3994	   -13.1760	   -28.1143	   -11.4975	   -18.7988	   -17.4561	   -24.1699	   -12.9242	   -11.7493	
   -13.0081	   -10.1547	   -13.9313	   -28.4500	   -12.5046	   -19.7220	   -18.6310	   -24.1699	   -13.1760	   -12.4207	
   -13.8474	   -11.1618	   -14.9384	   -28.9536	   -13.7634	   -20.7291	   -20.0577	   -24.3378	   -13.5117	   -13.2599	
   -15.1062	   -12.4207	   -16.1133	   -29.5410	   -15.2740	   -21.7361	   -21.6522	   -24.5895	   -13.9313	   -14.1830	
   -16.6168	   -13.8474	   -17.4561	   -30.1285	   -16.9525	   -22.6593	   -23.1628	   -25.0092	   -14.3509	   -15.1062	
   -18.3792	   -15.3580	   -18.7988	   -30.5481	   -18.6310	   -23.2468	   -24.6735	   -25.5127	   -14.7705	   -15.8615	
   -20.1416	   -16.8686	   -20.1416	   -30.9677	   -20.3934	   -23.5825	   -26.0162	   -26.1002	   -15.0223	   -16.5329	
   -21.8201	   -18.2114	   -21.4005	   -31.1356	   -22.1558	   -23.4146	   -27.1912	   -26.7715	   -15.1901	   -16.8686	
   -23.0789	   -19.3024	   -22.4075	   -31.1356	   -23.8342	   -22.8271	   -28.1143	   -27.3590	   -15.1901	   -16.8686	
   -23.9182	   -20.0577	   -23.1628	   -30.7999	   -25.2609	   -21.9040	   -28.7018	   -27.7786	   -15.0223	   -16.6168	
   -24.1699	   -20.3934	   -23.5825	   -30.2124	   -26.2680	   -20.6451	   -28.9536	   -28.0304	   -14.5187	   -15.9454	
   -23.7503	   -20.2255	   -23.5825	   -29.3732	   -26.7715	   -19.3863	   -28.7857	   -28.0304	   -13.8474	   -15.0223	
   -22.9111	   -19.6381	   -23.0789	   -28.5339	   -26.6876	   -18.1274	   -28.2822	   -27.7786	   -13.0081	   -13.8474	
   -21.7361	   -18.7149	   -22.2397	   -27.6947	   -25.7645	   -17.1204	   -27.5269	   -27.1912	   -12.0010	   -12.5046	
   -20.3934	   -17.6239	   -21.0648	   -26.9394	   -24.1699	   -16.3651	   -26.5198	   -26.5198	   -10.9940	   -11.0779	
   -19.1345	   -16.3651	   -19.7220	   -26.4359	   -21.9040	   -15.8615	   -25.3448	   -25.6805	    -9.9869	    -9.8190	
   -17.8757	   -15.1062	   -18.3792	   -26.0162	   -19.3863	   -15.3580	   -24.0860	   -24.7574	    -9.1476	    -8.6441	
   -16.7007	   -13.8474	   -17.0364	   -25.5966	   -16.7847	   -14.8544	   -22.8271	   -23.9182	    -8.3923	    -7.7209	
   -15.4419	   -12.5885	   -15.8615	   -25.1770	   -14.4348	   -14.0152	   -21.6522	   -22.9950	    -7.8049	    -7.0496	
   -14.1830	   -11.3297	   -14.9384	   -24.5056	   -12.4207	   -12.8403	   -20.5612	   -22.0718	    -7.2174	    -6.7139	
   -12.7563	   -10.1547	   -14.0991	   -23.4985	   -10.8261	   -11.3297	   -19.7220	   -21.0648	    -6.7139	    -6.5460	
   -11.1618	    -8.8959	   -13.4277	   -22.1558	    -9.4833	    -9.7351	   -19.0506	   -20.0577	    -6.2943	    -6.5460	
    -9.5673	    -7.7209	   -12.7563	   -20.6451	    -8.3923	    -8.0566	   -18.6310	   -18.9667	    -5.8746	    -6.6299	
    -7.9727	    -6.5460	   -12.1689	   -18.9667	    -7.6370	    -6.4621	   -18.3792	   -17.8757	    -5.4550	    -6.8817	
    -6.5460	    -5.5389	   -11.6653	   -17.2043	    -7.0496	    -5.1193	   -18.3792	   -16.9525	    -5.0354	    -7.1335	
    -5.2872	    -4.6997	   -11.2457	   -15.6097	    -6.7139	    -3.9444	   -18.4631	   -16.1133	    -4.7836	    -7.3853	
    -4.2801	    -4.0283	   -10.9100	   -14.0991	    -6.5460	    -2.9373	   -18.5471	   -15.4419	    -4.4479	    -7.5531	
    -3.5248	    -3.6926	   -10.7422	   -12.7563	    -6.6299	    -2.2659	   -18.4631	   -15.0223	    -4.2801	    -7.7209	
    -3.1891	    -3.5248	   -10.7422	   -11.6653	    -6.8817	    -1.7624	   -18.1274	   -14.6866	    -4.1122	    -7.8049	
    -3.1052	    -3.6926	   -10.8261	   -10.6583	    -7.1335	    -1.5106	   -17.4561	   -14.4348	    -4.0283	    -7.8888	
    -3.3569	    -4.0283	   -10.9940	    -9.8190	    -7.3013	    -1.2589	   -16.5329	   -14.2670	    -3.9444	    -7.8049	
    -3.7766	    -4.4479	   -11.0779	    -9.0637	    -7.3853	    -1.0910	   -15.3580	   -14.0991	    -3.8605	    -7.6370	
    -4.2801	    -4.7836	   -11.1618	    -8.4763	    -7.3013	    -0.9232	   -14.0152	   -13.8474	    -3.6087	    -7.3013	
    -4.7836	    -5.1193	   -10.9940	    -7.9727	    -7.0496	    -0.8392	   -12.6724	   -13.5117	    -3.3569	    -6.7978	
    -5.2872	    -5.2872	   -10.8261	    -7.6370	    -6.7139	    -0.7553	   -11.4136	   -13.0920	    -3.0212	    -6.2943	
    -5.7907	    -5.4550	   -10.4904	    -7.3853	    -6.3782	    -0.7553	   -10.4904	   -12.5885	    -2.7695	    -5.7068	
    -6.1264	    -5.4550	   -10.0708	    -7.3013	    -6.0425	    -0.8392	    -9.8190	   -12.0850	    -2.4338	    -5.2032	
    -6.2943	    -5.2872	    -9.6512	    -7.1335	    -5.7068	    -1.0071	    -9.4833	   -11.5814	    -2.1820	    -4.8676	
    -6.2943	    -5.0354	    -9.1476	    -7.0496	    -5.4550	    -1.1749	    -9.3994	   -10.9940	    -1.9302	    -4.6158	
    -6.0425	    -4.6158	    -8.5602	    -6.9656	    -5.2872	    -1.3428	    -9.6512	   -10.4065	    -1.7624	    -4.5319	
    -5.6229	    -4.1122	    -7.9727	    -6.8817	    -5.1193	    -1.5945	   -10.0708	    -9.7351	    -1.5945	    -4.5319	
    -5.0354	    -3.5248	    -7.3013	    -6.8817	    -5.1193	    -1.9302	   -10.5743	    -9.1476	    -1.4267	    -4.6158	
    -4.3640	    -3.0212	    -6.7978	    -7.0496	    -5.2872	    -2.3499	   -11.1618	    -8.6441	    -1.3428	    -4.7836	
    -3.6087	    -2.6016	    -6.3782	    -7.3013	    -5.5389	    -2.8534	   -11.7493	    -8.3084	    -1.2589	    -5.0354	
    -2.9373	    -2.2659	    -6.1264	    -7.7209	    -5.8746	    -3.3569	   -12.2528	    -8.1406	    -1.2589	    -5.2032	
    -2.3499	    -2.0142	    -5.9586	    -8.2245	    -6.2943	    -3.9444	   -12.6724	    -8.2245	    -1.2589	    -5.2872	
    -1.8463	    -2.0142	    -5.8746	    -8.7280	    -6.7139	    -4.4479	   -12.9242	    -8.5602	    -1.2589	    -5.2872	
    -1.5945	    -2.0981	    -6.0425	    -9.3994	    -7.2174	    -4.8676	   -13.1760	    -9.0637	    -1.2589	    -5.2032	
    -1.5106	    -2.2659	    -6.2103	   -10.0708	    -7.5531	    -5.2032	   -13.1760	    -9.8190	    -1.2589	    -5.0354	
    -1.5945	    -2.5177	    -6.5460	   -10.7422	    -7.8049	    -5.3711	   -13.0920	   -10.6583	    -1.2589	    -4.6997	
    -1.9302	    -2.8534	    -6.8817	   -11.4975	    -7.8888	    -5.4550	   -12.8403	   -11.4975	    -1.2589	    -4.4479	
    -2.3499	    -3.2730	    -7.3013	   -12.3367	    -7.8049	    -5.4550	   -12.4207	   -12.3367	    -1.2589	    -4.1122	
    -2.8534	    -3.6087	    -7.6370	   -13.0081	    -7.4692	    -5.2032	   -11.8332	   -13.0081	    -1.3428	    -3.6926	
    -3.3569	    -3.9444	    -8.0566	   -13.6795	    -6.9656	    -4.9515	   -11.1618	   -13.3438	    -1.2589	    -3.3569	
    -3.8605	    -4.2801	    -8.3084	   -14.0152	    -6.3782	    -4.5319	   -10.4065	   -13.4277	    -1.1749	    -2.9373	
    -4.3640	    -4.4479	    -8.5602	   -14.0152	    -5.6229	    -4.0283	    -9.5673	   -13.2599	    -0.9232	    -2.6016	
    -4.7836	    -4.5319	    -8.6441	   -13.5956	    -4.7836	    -3.3569	    -8.6441	   -12.7563	    -0.5035	    -2.1820	
    -5.0354	    -4.4479	    -8.5602	   -12.6724	    -3.9444	    -2.5177	    -7.7209	   -12.0010	     0.0000	    -1.7624	
    -5.1193	    -4.1122	    -8.2245	   -11.3297	    -3.0212	    -1.5945	    -6.8817	   -10.9940	     0.5875	    -1.3428	
    -4.8676	    -3.6087	    -7.7209	    -9.5673	    -2.1820	    -0.5035	    -5.9586	    -9.9869	     1.3428	    -0.9232	
    -4.2801	    -2.9373	    -7.0496	    -7.5531	    -1.4267	     0.6714	    -5.2032	    -8.8959	     2.1820	    -0.5875	
    -3.4409	    -2.0981	    -6.2943	    -5.3711	    -0.8392	     1.8463	    -4.6997	    -7.8049	     2.9373	    -0.2518	
    -2.2659	    -1.0910	    -5.5389	    -3.2730	    -0.4196	     2.9373	    -4.3640	    -6.7978	     3.6087	     0.0000	
    -0.9232	     0.0000	    -4.7836	    -1.5106	    -0.0839	     3.7766	    -4.2801	    -6.0425	     4.1962	     0.1678	
     0.5875	     1.0071	    -4.0283	    -0.1678	     0.0000	     4.5319	    -4.4479	    -5.3711	     4.6158	     0.2518	
     2.0981	     2.0981	    -3.2730	     0.7553	     0.0839	     5.0354	    -4.7836	    -4.8676	     4.9515	     0.2518	
     3.5248	     3.1052	    -2.6016	     1.1749	     0.0000	     5.3711	    -5.2032	    -4.4479	     5.2032	     0.3357	
     4.9515	     4.0283	    -2.0142	     1.2589	     0.0000	     5.6229	    -5.6229	    -4.1122	     5.4550	     0.5035	
     6.2943	     4.8676	    -1.4267	     1.0910	     0.0839	     5.8746	    -5.9586	    -3.6926	     5.7068	     0.6714	
     7.5531	     5.6229	    -0.8392	     0.9232	     0.1678	     6.1264	    -6.2103	    -3.1891	     6.0425	     1.0071	
     8.5602	     6.3782	    -0.2518	     0.8392	     0.5035	     6.5460	    -6.2103	    -2.5177	     6.4621	     1.5106	
     9.4833	     7.0496	     0.3357	     0.8392	     0.9232	     7.0496	    -5.9586	    -1.7624	     6.8817	     2.0981	
    10.1547	     7.7209	     1.0071	     0.9232	     1.5945	     7.6370	    -5.5389	    -0.8392	     7.3853	     2.8534	
    10.7422	     8.3084	     1.7624	     1.0910	     2.3499	     8.2245	    -4.8676	     0.0839	     7.9727	     3.5248	
    11.1618	     8.8959	     2.4338	     1.2589	     3.2730	     8.8120	    -4.1122	     0.8392	     8.4763	     4.1962	
    11.3297	     9.3155	     3.1052	     1.3428	     4.1122	     9.3155	    -3.2730	     1.5106	     8.8959	     4.7836	
    11.4136	     9.7351	     3.6926	     1.2589	     4.8676	     9.6512	    -2.6016	     1.8463	     9.1476	     5.0354	
    11.3297	     9.9869	     4.2801	     1.0910	     5.5389	     9.8190	    -2.0142	     1.9302	     9.1476	     5.1193	
    11.1618	    10.2386	     4.6997	     0.9232	     6.0425	     9.9030	    -1.5945	     1.6785	     8.9798	     4.8676	
    10.9940	    10.4065	     5.1193	     0.7553	     6.4621	     9.9030	    -1.3428	     1.0910	     8.6441	     4.3640	
    10.9100	    10.6583	     5.6229	     0.5875	     6.7978	     9.8190	    -1.2589	     0.2518	     8.2245	     3.6926	
    10.9940	    10.9940	     6.0425	     0.5875	     7.1335	     9.6512	    -1.2589	    -0.6714	     7.7209	     3.0212	
    11.2457	    11.4136	     6.5460	     0.5875	     7.4692	     9.5673	    -1.3428	    -1.5945	     7.2174	     2.2659	
    11.5814	    11.9171	     7.0496	     0.8392	     7.7209	     9.5673	    -1.4267	    -2.3499	     6.8817	     1.6785	
    12.1689	    12.5885	     7.5531	     1.3428	     8.0566	     9.7351	    -1.4267	    -2.7695	     6.7978	     1.3428	
    12.7563	    13.2599	     8.0566	     2.1820	     8.4763	    10.0708	    -1.2589	    -2.7695	     6.8817	     1.3428	
    13.4277	    13.9313	     8.5602	     3.2730	     8.8120	    10.6583	    -1.0910	    -2.4338	     7.2174	     1.5945	
    14.0991	    14.6027	     8.9798	     4.6997	     9.2316	    11.3297	    -0.7553	    -1.7624	     7.6370	     2.0142	
    14.7705	    15.1901	     9.3994	     6.1264	     9.6512	    12.0850	    -0.3357	    -0.8392	     8.1406	     2.6016	
    15.4419	    15.6937	     9.8190	     7.7209	    10.0708	    12.9242	     0.1678	     0.0839	     8.6441	     3.3569	
    16.0294	    16.1133	    10.2386	     9.1476	    10.4904	    13.6795	     0.7553	     1.0071	     9.1476	     4.0283	
    16.7007	    16.4490	    10.6583	    10.4065	    10.9940	    14.4348	     1.4267	     1.9302	     9.5673	     4.6158	
    17.3721	    16.8686	    11.2457	    11.4136	    11.5814	    15.1062	     2.3499	     2.7695	     9.9030	     5.2032	
    18.0435	    17.2043	    12.0010	    12.1689	    12.3367	    15.6937	     3.3569	     3.6087	    10.3226	     5.7068	
    18.7988	    17.7078	    12.9242	    12.5885	    13.2599	    16.2811	     4.6158	     4.2801	    10.5743	     6.1264	
    19.4702	    18.2953	    13.8474	    12.7563	    14.2670	    16.7007	     5.7907	     4.8676	    10.9100	     6.5460	
    20.0577	    18.7988	    14.7705	    12.5046	    15.1062	    17.0364	     6.8817	     5.3711	    11.0779	     6.8817	
    20.5612	    19.3024	    15.4419	    12.0010	    15.7776	    17.2043	     7.7209	     5.7907	    11.2457	     7.1335	
    20.8969	    19.6381	    15.9454	    11.1618	    16.1972	    17.2882	     8.2245	     5.9586	    11.3297	     7.2174	
    21.0648	    19.8059	    16.1972	    10.2386	    16.1972	    17.1204	     8.3084	     5.9586	    11.4136	     7.3013	
    21.3165	    19.9738	    16.1133	     9.2316	    15.9454	    16.9525	     8.0566	     5.9586	    11.4136	     7.2174	
    21.5683	    20.1416	    15.9454	     8.5602	    15.4419	    16.8686	     7.5531	     5.8746	    11.4136	     7.1335	
    21.9879	    20.3094	    15.7776	     8.2245	    14.8544	    16.8686	     6.8817	     5.9586	    11.5814	     6.9656	
    22.6593	    20.6451	    15.5258	     8.3923	    14.1830	    17.0364	     6.1264	     6.1264	    11.8332	     6.8817	
    23.4146	    21.0648	    15.3580	     8.9798	    13.4277	    17.4561	     5.3711	     6.3782	    12.1689	     6.8817	
    24.3378	    21.5683	    15.1901	     9.9030	    12.6724	    17.8757	     4.6158	     6.7139	    12.5046	     6.7978	
    25.2609	    21.9040	    14.8544	    10.9940	    11.9171	    18.2953	     3.8605	     6.9656	    12.7563	     6.7139	
    26.0162	    22.1558	    14.2670	    12.0010	    11.0779	    18.5471	     3.0212	     6.9656	    12.9242	     6.4621	
    26.6037	    22.2397	    13.5117	    12.8403	    10.2386	    18.5471	     2.2659	     6.8817	    13.0081	     6.0425	
    27.0233	    22.0718	    12.6724	    13.4277	     9.4833	    18.3792	     1.5945	     6.6299	    12.9242	     5.7068	
    27.1912	    21.9040	    11.8332	    13.7634	     8.9798	    18.0435	     1.1749	     6.2943	    12.9242	     5.4550	
    27.1912	    21.6522	    11.0779	    14.0152	     8.7280	    17.6239	     1.0910	     6.0425	    12.9242	     5.3711	
    27.0233	    21.4005	    10.6583	    14.1830	     8.7280	    17.2882	     1.4267	     5.9586	    13.0081	     5.5389	
    26.7715	    21.1487	    10.4065	    14.1830	     9.0637	    16.9525	     2.0142	     6.0425	    13.2599	     5.9586	
    26.3519	    20.9808	    10.4904	    13.9313	     9.6512	    16.7007	     2.9373	     6.2943	    13.5117	     6.6299	
    25.6805	    20.8130	    10.7422	    13.5117	    10.4065	    16.3651	     4.0283	     6.6299	    13.6795	     7.4692	
    24.8413	    20.5612	    11.0779	    12.6724	    11.2457	    16.0294	     5.0354	     7.0496	    13.8474	     8.4763	
    23.8342	    20.3094	    11.4975	    11.6653	    12.0850	    15.6937	     6.0425	     7.4692	    14.0152	     9.3994	
    22.7432	    20.0577	    12.0010	    10.4904	    12.9242	    15.3580	     6.8817	     7.9727	    14.1830	    10.4065	
    21.7361	    19.8059	    12.4207	     9.3155	    13.6795	    15.0223	     7.5531	     8.3923	    14.4348	    11.2457	
    20.8130	    19.7220	    12.9242	     8.2245	    14.4348	    14.8544	     7.9727	     8.7280	    14.7705	    11.9171	
    20.2255	    19.6381	    13.4277	     7.3853	    15.1062	    14.7705	     8.2245	     9.0637	    15.1901	    12.4207	
    19.8898	    19.8059	    13.9313	     6.7139	    15.7776	    14.8544	     8.3923	     9.2316	    15.5258	    12.7563	
    19.8059	    20.0577	    14.5187	     6.5460	    16.4490	    15.1062	     8.4763	     9.2316	    15.9454	    12.9242	
    19.9738	    20.4773	    15.1062	     6.6299	    17.0364	    15.5258	     8.4763	     9.0637	    16.2811	    13.0081	
    20.4773	    20.8969	    15.6097	     7.0496	    17.5400	    16.0294	     8.4763	     8.7280	    16.4490	    12.8403	
    20.9808	    21.4005	    16.1133	     7.5531	    17.7917	    16.5329	     8.3084	     8.3084	    16.6168	    12.5885	
    21.5683	    21.8201	    16.3651	     8.0566	    17.7917	    17.0364	     8.0566	     7.7209	    16.7007	    12.2528	
    22.1558	    22.2397	    16.5329	     8.4763	    17.4561	    17.4561	     7.7209	     7.0496	    16.6168	    11.9171	
    22.5754	    22.4075	    16.4490	     8.5602	    16.7847	    17.6239	     7.1335	     6.3782	    16.4490	    11.4136	
    22.7432	    22.4075	    16.1133	     8.3923	    15.7776	    17.6239	     6.3782	     5.7907	    16.1133	    10.9940	
    22.7432	    22.2397	    15.6937	     7.8049	    14.6027	    17.2882	     5.4550	     5.1193	    15.6097	    10.4904	
    22.4915	    21.9040	    15.1062	     7.1335	    13.4277	    16.7847	     4.3640	     4.5319	    15.0223	     9.9869	
    22.0718	    21.4844	    14.6027	     6.3782	    12.3367	    16.1133	     3.4409	     4.0283	    14.3509	     9.5673	
    21.6522	    21.1487	    14.0991	     5.7907	    11.6653	    15.4419	     2.6855	     3.6926	    13.7634	     9.1476	
    21.3165	    20.8969	    13.6795	     5.5389	    11.2457	    14.7705	     2.2659	     3.4409	    13.2599	     8.8959	
    21.1487	    20.8969	    13.5117	     5.6229	    11.3297	    14.2670	     2.3499	     3.4409	    12.9242	     8.7280	
    21.1487	    21.0648	    13.4277	     6.2103	    11.7493	    13.8474	     2.8534	     3.6087	    12.6724	     8.5602	
    21.1487	    21.3165	    13.5956	     6.9656	    12.5046	    13.5117	     3.6926	     3.8605	    12.5885	     8.3923	
    21.2326	    21.6522	    13.8474	     7.8888	    13.3438	    13.1760	     4.6997	     4.1962	    12.5885	     8.2245	
    21.2326	    21.9040	    14.0991	     8.7280	    14.2670	    12.8403	     5.7068	     4.4479	    12.5046	     7.8888	
    21.1487	    21.9879	    14.3509	     9.3994	    15.0223	    12.4207	     6.7139	     4.6158	    12.3367	     7.4692	
    20.9808	    21.9879	    14.6027	     9.9869	    15.6937	    12.1689	     7.4692	     4.6997	    12.1689	     6.9656	
    20.8969	    21.9040	    14.8544	    10.4904	    16.2811	    12.1689	     8.1406	     4.7836	    12.0010	     6.4621	
    20.9808	    21.8201	    15.0223	    10.9100	    16.6168	    12.4207	     8.5602	     4.7836	    11.9171	     6.0425	
    21.3165	    21.9040	    15.3580	    11.3297	    16.7847	    13.1760	     8.7280	     4.9515	    11.9171	     5.7907	
    21.9879	    22.0718	    15.6937	    12.0010	    16.8686	    14.2670	     8.8120	     5.2872	    12.0010	     5.7907	
    22.9111	    22.4915	    16.1133	    12.7563	    16.7847	    15.5258	     8.8120	     5.7068	    12.4207	     6.1264	
    24.0021	    23.0789	    16.7007	    13.5956	    16.7007	    16.8686	     8.8120	     6.3782	    12.9242	     6.7978	
    25.2609	    23.7503	    17.3721	    14.4348	    16.5329	    18.0435	     8.8959	     7.0496	    13.6795	     7.7209	
    26.3519	    24.4217	    18.0435	    15.1901	    16.2811	    18.9667	     9.0637	     7.7209	    14.4348	     8.8120	
    27.1072	    24.9252	    18.6310	    15.5258	    15.6937	    19.5541	     9.2316	     8.3084	    15.1062	     9.9869	
    27.3590	    25.0931	    18.9667	    15.5258	    14.9384	    19.6381	     9.3994	     8.7280	    15.6937	    11.0779	
    27.1912	    25.0092	    19.1345	    15.1062	    13.8474	    19.3024	     9.6512	     8.8959	    15.9454	    11.9171	
    26.5198	    24.5895	    19.0506	    14.4348	    12.5885	    18.7988	     9.7351	     8.8959	    16.1133	    12.5885	
    25.5966	    24.0021	    18.7149	    13.5117	    11.3297	    18.2953	     9.9030	     8.8120	    16.0294	    13.0081	
    24.6735	    23.4146	    18.2953	    12.5885	    10.2386	    17.8757	     9.9869	     8.8959	    15.9454	    13.3438	
    24.0021	    22.8271	    17.8757	    11.9171	     9.5673	    17.7078	     9.9869	     9.1476	    15.8615	    13.5117	
    23.7503	    22.4915	    17.4561	    11.4975	     9.3994	    17.8757	     9.9869	     9.5673	    15.8615	    13.5956	
    23.9182	    22.4075	    17.2882	    11.4975	     9.9869	    18.3792	     9.9869	    10.1547	    15.9454	    13.6795	
    24.6735	    22.6593	    17.2882	    11.9171	    11.1618	    19.2184	     9.9869	    10.8261	    16.1133	    13.6795	
    25.8484	    23.2468	    17.6239	    12.7563	    12.8403	    20.3094	    10.0708	    11.5814	    16.4490	    13.7634	
    27.3590	    24.0860	    18.0435	    13.9313	    14.7705	    21.5683	    10.2386	    12.1689	    16.7847	    13.7634	
    28.8696	    25.0092	    18.6310	    15.2740	    16.6168	    22.8271	    10.4065	    12.6724	    17.1204	    13.6795	
    30.2963	    25.8484	    19.1345	    16.6168	    18.2114	    23.9182	    10.5743	    12.8403	    17.3721	    13.5117	
    31.3873	    26.5198	    19.5541	    17.7078	    19.5541	    24.6735	    10.6583	    12.6724	    17.5400	    13.3438	
    32.1426	    27.0233	    19.8898	    18.3792	    20.3934	    25.0931	    10.6583	    12.2528	    17.6239	    13.0920	
    32.4783	    27.1912	    19.8898	    18.6310	    20.8969	    25.0931	    10.6583	    11.6653	    17.5400	    12.8403	
    32.3944	    27.1072	    19.7220	    18.4631	    21.0648	    24.7574	    10.5743	    10.9940	    17.4561	    12.5885	
    31.8909	    26.7715	    19.3863	    17.8757	    20.8969	    24.1699	    10.4065	    10.3226	    17.2043	    12.4207	
    31.1356	    26.1841	    18.7988	    17.1204	    20.5612	    23.4146	    10.2386	     9.7351	    17.0364	    12.3367	
    30.0446	    25.5127	    18.2114	    16.1972	    20.1416	    22.7432	    10.0708	     9.2316	    16.7847	    12.4207	
    28.9536	    24.7574	    17.7078	    15.3580	    19.6381	    22.0718	     9.9869	     8.8959	    16.5329	    12.5046	
    28.0304	    24.1699	    17.2882	    14.6027	    19.2184	    21.4844	     9.9030	     8.6441	    16.3651	    12.7563	
    27.2751	    23.8342	    17.2043	    14.0152	    18.9667	    21.0648	     9.9030	     8.4763	    16.1972	    13.0920	
    26.8555	    23.6664	    17.3721	    13.5956	    18.7988	    20.7291	     9.9869	     8.4763	    16.1972	    13.4277	
    26.7715	    23.8342	    17.7078	    13.4277	    18.7988	    20.5612	    10.0708	     8.5602	    16.2811	    13.6795	
    27.0233	    24.0860	    18.2114	    13.4277	    18.7988	    20.3934	    10.1547	     8.7280	    16.3651	    13.8474	
    27.2751	    24.5056	    18.6310	    13.6795	    18.7988	    20.3934	    10.0708	     8.8959	    16.3651	    13.8474	
    27.6947	    24.8413	    18.8828	    14.1830	    18.6310	    20.3934	     9.8190	     8.9798	    16.2811	    13.5956	
    27.9465	    25.0931	    18.9667	    14.8544	    18.3792	    20.3934	     9.4833	     9.1476	    16.1972	    13.1760	
    28.1982	    25.2609	    18.8828	    15.5258	    18.0435	    20.4773	     8.9798	     9.2316	    16.0294	    12.5885	
    28.2822	    25.3448	    18.5471	    16.1133	    17.4561	    20.4773	     8.3084	     9.2316	    15.8615	    12.0010	
    28.3661	    25.3448	    18.1274	    16.5329	    16.8686	    20.3094	     7.5531	     9.2316	    15.6097	    11.3297	
    28.3661	    25.3448	    17.7078	    16.5329	    16.1972	    20.1416	     6.7978	     9.1476	    15.3580	    10.5743	
    28.5339	    25.4288	    17.2882	    16.3651	    15.6937	    19.8059	     6.1264	     8.9798	    15.1062	     9.9030	
    28.9536	    25.5966	    17.1204	    15.9454	    15.2740	    19.3863	     5.7068	     8.8959	    14.9384	     9.3155	
    29.5410	    26.1002	    17.2043	    15.3580	    15.1062	    19.0506	     5.5389	     8.8120	    14.8544	     8.9798	
    30.3802	    26.6876	    17.4561	    14.8544	    15.2740	    18.7988	     5.7068	     8.8120	    14.8544	     8.7280	
    31.4713	    27.5269	    17.9596	    14.3509	    15.6097	    18.7149	     6.1264	     8.8959	    15.0223	     8.8120	
    32.4783	    28.3661	    18.5471	    14.0152	    16.1972	    18.7988	     6.7139	     9.1476	    15.1901	     9.1476	
    33.4854	    29.1214	    19.1345	    13.9313	    16.7847	    18.9667	     7.4692	     9.4833	    15.5258	     9.6512	
    34.1568	    29.7928	    19.5541	    14.0991	    17.2882	    19.2184	     8.0566	     9.9030	    15.8615	    10.2386	
    34.5764	    30.1285	    19.8898	    14.3509	    17.7078	    19.6381	     8.6441	    10.4065	    16.1972	    10.8261	
    34.4925	    30.1285	    19.8898	    14.8544	    17.8757	    19.9738	     8.8959	    10.9100	    16.5329	    11.4975	
    33.9890	    29.7928	    19.7220	    15.3580	    17.7078	    20.3934	     9.0637	    11.4136	    16.7847	    12.0010	
    32.9819	    29.1214	    19.2184	    15.8615	    17.3721	    20.7291	     8.8959	    12.0010	    16.9525	    12.5046	
    31.4713	    28.1143	    18.4631	    16.3651	    16.8686	    21.0648	     8.5602	    12.5046	    17.2043	    12.7563	
    29.6249	    26.8555	    17.5400	    16.7847	    16.1972	    21.3165	     8.1406	    13.0081	    17.2882	    12.8403	
    27.6108	    25.4288	    16.5329	    17.0364	    15.3580	    21.4844	     7.5531	    13.4277	    17.4561	    12.7563	
    25.5127	    23.9182	    15.4419	    17.1204	    14.5187	    21.6522	     6.9656	    13.7634	    17.5400	    12.4207	
    23.4985	    22.4915	    14.3509	    17.1204	    13.5956	    21.9040	     6.3782	    14.0152	    17.7078	    11.9171	
    21.9040	    21.2326	    13.3438	    17.1204	    12.7563	    22.1558	     5.7907	    14.1830	    17.8757	    11.3297	
    20.7291	    20.2255	    12.4207	    17.2882	    12.0010	    22.6593	     5.2032	    14.2670	    18.1274	    10.7422	
    20.0577	    19.5541	    11.7493	    17.7917	    11.4136	    23.4146	     4.6158	    14.2670	    18.5471	    10.3226	
    19.8059	    19.1345	    11.2457	    18.5471	    10.8261	    24.2538	     4.1122	    14.3509	    19.1345	     9.9869	
    19.9738	    18.8828	    10.9100	    19.4702	    10.4065	    25.1770	     3.6087	    14.2670	    19.8059	     9.9030	
    20.3934	    18.7988	    10.7422	    20.3094	     9.9869	    26.1002	     3.1052	    14.1830	    20.4773	     9.9030	
    20.9808	    18.8828	    10.7422	    21.0648	     9.6512	    26.8555	     2.7695	    14.0152	    21.0648	    10.1547	
    21.6522	    19.0506	    10.8261	    21.5683	     9.5673	    27.2751	     2.4338	    13.8474	    21.4844	    10.4904	
    22.3236	    19.3024	    11.1618	    21.6522	     9.5673	    27.5269	     2.1820	    13.5956	    21.6522	    11.0779	
    22.9950	    19.5541	    11.6653	    21.4005	     9.9030	    27.5269	     2.1820	    13.4277	    21.6522	    11.6653	
    23.4985	    19.8059	    12.3367	    20.9808	    10.4904	    27.3590	     2.1820	    13.2599	    21.4005	    12.4207	
    23.9182	    20.1416	    13.0081	    20.3934	    11.2457	    27.0233	     2.2659	    13.1760	    21.0648	    13.2599	
    24.1699	    20.3934	    13.6795	    19.8059	    12.1689	    26.6037	     2.4338	    13.1760	    20.8130	    14.0152	
    24.2538	    20.5612	    14.3509	    19.3024	    13.0081	    26.1841	     2.6016	    13.1760	    20.5612	    14.6866	
    24.0021	    20.6451	    14.8544	    19.0506	    13.6795	    25.8484	     2.7695	    13.1760	    20.3934	    15.1062	
    23.4985	    20.6451	    15.1901	    18.8828	    14.0991	    25.5966	     2.9373	    13.2599	    20.2255	    15.3580	
    22.9111	    20.5612	    15.4419	    18.9667	    14.1830	    25.3448	     3.0212	    13.3438	    20.1416	    15.4419	
    22.3236	    20.3934	    15.4419	    19.2184	    14.0991	    25.2609	     3.1052	    13.5117	    20.1416	    15.2740	
    21.6522	    20.1416	    15.3580	    19.7220	    13.8474	    25.3448	     3.1891	    13.6795	    20.1416	    15.1062	
    21.0648	    19.8898	    15.1062	    20.3934	    13.5117	    25.5966	     3.1891	    13.9313	    20.1416	    14.8544	
    20.4773	    19.6381	    14.7705	    21.2326	    13.1760	    25.8484	     3.1891	    14.1830	    20.2255	    14.5187	
    19.8898	    19.3024	    14.3509	    22.0718	    12.7563	    26.1841	     3.0212	    14.4348	    20.2255	    14.2670	
    19.3024	    18.9667	    13.8474	    22.6593	    12.3367	    26.3519	     2.8534	    14.6027	    20.2255	    14.0152	
    18.8828	    18.7149	    13.2599	    22.9111	    11.9171	    26.4359	     2.5177	    14.6866	    20.1416	    13.7634	
    18.6310	    18.5471	    12.6724	    22.6593	    11.3297	    26.2680	     2.1820	    14.5187	    20.0577	    13.5956	
    18.6310	    18.4631	    12.0850	    21.9040	    10.7422	    25.8484	     1.5945	    14.2670	    19.8898	    13.5117	
    18.8828	    18.5471	    11.5814	    20.4773	    10.0708	    25.3448	     1.0071	    13.9313	    19.7220	    13.5956	
    19.3024	    18.7149	    11.1618	    18.7149	     9.3155	    24.6735	     0.5035	    13.5117	    19.6381	    13.8474	
    19.8898	    19.0506	    10.9100	    16.7847	     8.7280	    24.0860	     0.0000	    13.1760	    19.6381	    14.3509	
    20.7291	    19.4702	    10.9100	    14.8544	     8.1406	    23.4985	    -0.3357	    13.0081	    19.7220	    15.0223	
    21.5683	    19.9738	    10.9100	    13.1760	     7.8049	    23.0789	    -0.5035	    12.9242	    19.9738	    15.7776	
    22.4915	    20.5612	    11.0779	    11.9171	     7.5531	    22.7432	    -0.5035	    12.9242	    20.1416	    16.6168	
    23.4146	    21.0648	    11.2457	    11.0779	     7.4692	    22.4075	    -0.2518	    12.9242	    20.3094	    17.2882	
    24.3378	    21.6522	    11.4136	    10.6583	     7.4692	    22.1558	     0.0000	    13.0081	    20.3094	    17.7917	
    25.2609	    22.2397	    11.5814	    10.6583	     7.7209	    21.8201	     0.4196	    13.0081	    20.2255	    18.0435	
    26.1002	    22.7432	    11.7493	    10.9100	     8.0566	    21.4844	     0.7553	    13.0081	    19.9738	    18.0435	
    26.8555	    23.3307	    11.9171	    11.5814	     8.4763	    21.0648	     1.0071	    13.0920	    19.7220	    17.9596	
    27.3590	    23.8342	    12.0010	    12.5885	     8.9798	    20.7291	     1.0910	    13.2599	    19.5541	    17.6239	
    27.6108	    24.1699	    12.1689	    13.7634	     9.3155	    20.3094	     0.8392	    13.5956	    19.4702	    17.2882	
    27.5269	    24.2538	    12.1689	    15.1901	     9.5673	    19.8898	     0.2518	    14.0152	    19.3863	    16.8686	
    27.0233	    24.1699	    12.0010	    16.7007	     9.5673	    19.3863	    -0.6714	    14.5187	    19.3863	    16.4490	
    26.1841	    23.8342	    11.8332	    18.1274	     9.4833	    18.8828	    -1.8463	    15.1062	    19.4702	    16.0294	
    25.0931	    23.3307	    11.5814	    19.5541	     9.2316	    18.5471	    -3.1052	    15.6937	    19.7220	    15.6937	
    23.8342	    22.5754	    11.2457	    20.7291	     8.9798	    18.4631	    -4.4479	    16.2811	    19.9738	    15.5258	
    22.4915	    21.7361	    10.9100	    21.8201	     8.8120	    18.7988	    -5.5389	    16.7847	    20.4773	    15.4419	
    21.0648	    20.8969	    10.4904	    22.5754	     8.6441	    19.5541	    -6.2103	    17.2043	    20.8969	    15.4419	
    19.8059	    19.9738	    10.2386	    22.9950	     8.4763	    20.7291	    -6.3782	    17.5400	    21.4005	    15.5258	
    18.7149	    19.0506	     9.9030	    23.2468	     8.5602	    22.2397	    -6.0425	    17.6239	    21.9040	    15.6097	
    17.8757	    18.2114	     9.6512	    23.1628	     8.5602	    23.8342	    -5.2032	    17.5400	    22.2397	    15.6097	
    17.2043	    17.4561	     9.3994	    22.9950	     8.6441	    25.5966	    -4.0283	    17.2043	    22.4075	    15.6097	
    16.7847	    16.7847	     9.1476	    22.7432	     8.7280	    27.1912	    -2.6855	    16.7847	    22.4075	    15.6097	
    16.6168	    16.1972	     8.8959	    22.5754	     8.6441	    28.7018	    -1.3428	    16.2811	    22.4075	    15.6097	
    16.7007	    15.7776	     8.6441	    22.6593	     8.6441	    30.0446	    -0.0839	    15.9454	    22.4075	    15.6097	
    17.0364	    15.5258	     8.4763	    23.0789	     8.5602	    31.3034	     1.0071	    15.9454	    22.5754	    15.7776	
    17.7078	    15.6097	     8.5602	    23.8342	     8.4763	    32.4783	     1.9302	    16.2811	    22.8271	    16.0294	
    18.7149	    16.0294	     8.8120	    24.9252	     8.5602	    33.4854	     2.6016	    16.9525	    23.2468	    16.3651	
    19.8898	    16.7007	     9.3994	    26.1002	     8.7280	    34.3246	     3.1052	    17.7078	    23.6664	    16.7007	
    21.2326	    17.6239	    10.0708	    27.2751	     8.8959	    34.7443	     3.4409	    18.4631	    24.0021	    16.8686	
    22.5754	    18.6310	    10.9100	    28.0304	     9.0637	    34.8282	     3.4409	    19.0506	    24.0860	    16.8686	
    23.8342	    19.6381	    11.6653	    28.3661	     9.2316	    34.3246	     3.1052	    19.2184	    23.9182	    16.6168	
    25.0092	    20.6451	    12.3367	    28.2822	     9.3994	    33.3176	     2.6016	    19.0506	    23.4146	    16.0294	
    26.1002	    21.4844	    12.7563	    27.6947	     9.4833	    31.8909	     1.8463	    18.4631	    22.6593	    15.1901	
    26.8555	    22.1558	    12.9242	    26.7715	     9.4833	    30.1285	     0.8392	    17.7078	    21.6522	    14.1830	
    27.3590	    22.4915	    12.6724	    25.6805	     9.3994	    28.1143	    -0.2518	    16.6168	    20.4773	    13.0081	
    27.3590	    22.4075	    12.1689	    24.4217	     9.0637	    25.9323	    -1.4267	    15.4419	    19.1345	    11.7493	
    26.7715	    21.9040	    11.2457	    22.8271	     8.5602	    23.7503	    -2.6016	    14.0991	    17.7917	    10.4904	
    25.5127	    20.9808	    10.0708	    20.9808	     7.8049	    21.5683	    -3.9444	    12.6724	    16.4490	     9.2316	
    23.6664	    19.4702	     8.5602	    18.9667	     6.8817	    19.5541	    -5.2032	    11.1618	    15.1062	     8.0566	
    21.1487	    17.6239	     6.8817	    16.7847	     5.7907	    17.8757	    -6.5460	     9.7351	    13.8474	     7.0496	
    18.3792	    15.6097	     5.1193	    14.6866	     4.6158	    16.7847	    -7.8049	     8.3084	    12.8403	     6.2103	
    15.6097	    13.4277	     3.5248	    12.7563	     3.3569	    16.1133	    -8.8959	     7.1335	    11.9171	     5.6229	
    12.9242	    11.4136	     2.0981	    11.2457	     2.3499	    16.0294	    -9.7351	     6.2103	    11.2457	     5.2032	
    10.8261	     9.7351	     1.0071	    10.3226	     1.5106	    16.4490	   -10.3226	     5.6229	    10.9100	     4.9515	
     9.3155	     8.4763	     0.3357	     9.9869	     1.0071	    17.2043	   -10.4904	     5.4550	    10.7422	     4.9515	
     8.4763	     7.8049	     0.0839	    10.3226	     0.8392	    18.2114	   -10.3226	     5.6229	    10.9100	     5.1193	
     8.3923	     7.7209	     0.2518	    11.0779	     0.9232	    19.4702	    -9.9030	     6.2103	    11.3297	     5.4550	
     8.8120	     7.9727	     0.7553	    12.0850	     1.1749	    20.7291	    -9.3155	     6.9656	    11.9171	     5.7907	
     9.7351	     8.6441	     1.4267	    13.0920	     1.5106	    21.9879	    -8.6441	     7.8888	    12.5046	     6.1264	
    10.8261	     9.3994	     2.2659	    14.0152	     1.8463	    22.9111	    -8.1406	     8.7280	    13.0920	     6.3782	
    11.9171	    10.1547	     2.9373	    14.5187	     2.0142	    23.4985	    -7.8049	     9.3994	    13.5117	     6.4621	
    12.9242	    10.7422	     3.4409	    14.6866	     1.9302	    23.7503	    -7.8049	     9.8190	    13.6795	     6.2943	
    13.5956	    11.0779	     3.7766	    14.5187	     1.5945	    23.5825	    -8.1406	     9.9869	    13.5117	     5.7907	
    14.0152	    11.0779	     3.7766	    14.1830	     1.0071	    23.0789	    -8.7280	     9.9030	    13.1760	     5.2032	
    14.0991	    10.8261	     3.5248	    13.7634	     0.3357	    22.4075	    -9.5673	     9.7351	    12.7563	     4.4479	
    13.9313	    10.3226	     3.1891	    13.3438	    -0.3357	    21.5683	   -10.4065	     9.5673	    12.1689	     3.7766	
    13.5956	     9.7351	     2.8534	    13.0920	    -0.9232	    20.8130	   -11.0779	     9.3994	    11.6653	     3.1891	
    13.0920	     9.1476	     2.6016	    12.8403	    -1.1749	    20.0577	   -11.4136	     9.3155	    11.3297	     2.7695	
    12.5885	     8.6441	     2.5177	    12.6724	    -1.1749	    19.3024	   -11.4975	     9.2316	    10.9940	     2.5177	
    12.0010	     8.2245	     2.6016	    12.4207	    -0.7553	    18.5471	   -11.2457	     9.2316	    10.8261	     2.6016	
    11.3297	     7.8049	     2.6855	    12.1689	    -0.1678	    17.8757	   -10.6583	     9.1476	    10.7422	     2.7695	
    10.5743	     7.4692	     2.7695	    11.7493	     0.5035	    17.2882	    -9.8190	     9.0637	    10.8261	     3.1891	
     9.8190	     7.1335	     2.7695	    11.1618	     1.1749	    16.7007	    -8.7280	     8.8120	    10.9940	     3.7766	
     8.9798	     6.7978	     2.6016	    10.4904	     1.7624	    16.1972	    -7.5531	     8.5602	    11.2457	     4.4479	
     8.2245	     6.4621	     2.2659	     9.8190	     2.0981	    15.9454	    -6.2943	     8.0566	    11.4975	     5.2032	
     7.7209	     6.2943	     1.9302	     9.0637	     2.3499	    15.7776	    -5.1193	     7.5531	    11.8332	     5.8746	
     7.3853	     6.2103	     1.5106	     8.3923	     2.4338	    15.6937	    -4.1122	     6.9656	    12.0850	     6.3782	
     7.3013	     6.2103	     1.0071	     7.7209	     2.3499	    15.7776	    -3.5248	     6.2943	    12.2528	     6.7978	
     7.3853	     6.2943	     0.5035	     6.9656	     2.0981	    15.7776	    -3.3569	     5.5389	    12.3367	     6.8817	
     7.4692	     6.2943	     0.0000	     6.1264	     1.6785	    15.6937	    -3.6087	     4.7836	    12.1689	     6.6299	
     7.5531	     6.2943	    -0.5875	     5.0354	     1.0071	    15.3580	    -4.2801	     4.0283	    11.7493	     6.1264	
     7.5531	     6.1264	    -1.1749	     3.7766	     0.2518	    14.9384	    -5.2872	     3.3569	    11.1618	     5.2872	
     7.4692	     6.0425	    -1.7624	     2.6016	    -0.5875	    14.3509	    -6.3782	     2.7695	    10.4904	     4.3640	
     7.4692	     5.9586	    -2.0981	     1.6785	    -1.2589	    13.6795	    -7.4692	     2.3499	     9.7351	     3.2730	
     7.5531	     5.8746	    -2.2659	     0.9232	    -1.8463	    13.0920	    -8.3084	     2.0981	     8.9798	     2.1820	
     7.7209	     6.0425	    -2.2659	     0.5035	    -2.0981	    12.5885	    -8.8959	     1.8463	     8.3084	     1.2589	
     8.0566	     6.2943	    -1.9302	     0.3357	    -2.1820	    12.0850	    -9.2316	     1.6785	     7.7209	     0.3357	
     8.5602	     6.7139	    -1.4267	     0.4196	    -2.0142	    11.6653	    -9.2316	     1.5106	     7.2174	    -0.3357	
     9.1476	     7.0496	    -0.7553	     0.6714	    -1.6785	    11.2457	    -9.0637	     1.3428	     6.7978	    -0.7553	
     9.6512	     7.4692	    -0.0839	     1.0071	    -1.1749	    10.9100	    -8.6441	     1.1749	     6.4621	    -1.0071	
     9.9030	     7.6370	     0.5035	     1.3428	    -0.7553	    10.4904	    -8.1406	     0.9232	     6.2103	    -1.0071	
     9.8190	     7.6370	     0.9232	     1.5106	    -0.4196	    10.1547	    -7.5531	     0.6714	     6.0425	    -0.8392	
     9.4833	     7.3013	     1.1749	     1.5106	    -0.0839	     9.7351	    -6.9656	     0.4196	     5.8746	    -0.5875	
     8.8120	     6.7139	     1.2589	     1.2589	     0.0839	     9.2316	    -6.4621	     0.0839	     5.7068	    -0.2518	
     7.8888	     6.0425	     1.1749	     0.9232	     0.1678	     8.8120	    -6.0425	    -0.2518	     5.6229	     0.0839	
     6.8817	     5.2032	     0.9232	     0.5875	     0.1678	     8.5602	    -5.7068	    -0.4196	     5.5389	     0.5035	
     5.8746	     4.5319	     0.5875	     0.4196	     0.1678	     8.4763	    -5.3711	    -0.4196	     5.6229	     0.8392	
     5.1193	     4.0283	     0.4196	     0.4196	     0.2518	     8.5602	    -5.1193	    -0.2518	     5.7907	     1.2589	
     4.6158	     3.7766	     0.2518	     0.6714	     0.5035	     8.8959	    -4.8676	     0.0839	     6.1264	     1.5945	
     4.3640	     3.8605	     0.3357	     1.0910	     0.8392	     9.3994	    -4.6158	     0.6714	     6.5460	     1.8463	
     4.5319	     4.2801	     0.5875	     1.8463	     1.3428	     9.9030	    -4.3640	     1.4267	     7.0496	     2.0981	
     5.0354	     5.0354	     1.1749	     2.7695	     2.0981	    10.5743	    -4.1122	     2.3499	     7.6370	     2.3499	
     6.0425	     6.0425	     1.9302	     3.9444	     2.8534	    11.2457	    -3.8605	     3.4409	     8.3923	     2.6016	
     7.3013	     7.3853	     2.9373	     5.2872	     3.6926	    11.9171	    -3.6087	     4.6158	     9.1476	     2.8534	
     8.8120	     8.8959	     4.1962	     6.7139	     4.6158	    12.6724	    -3.4409	     5.8746	     9.9869	     3.1891	
    10.4065	    10.4904	     5.4550	     8.0566	     5.4550	    13.2599	    -3.4409	     7.1335	    10.6583	     3.4409	
    11.8332	    11.9171	     6.5460	     9.0637	     6.1264	    13.5956	    -3.5248	     8.1406	    11.2457	     3.6087	
    13.0081	    13.0920	     7.5531	     9.7351	     6.5460	    13.7634	    -3.8605	     8.8120	    11.4975	     3.6926	
    13.9313	    13.9313	     8.3084	     9.9869	     6.7139	    13.7634	    -4.3640	     9.1476	    11.5814	     3.6926	
    14.6027	    14.6027	     8.8120	     9.9030	     6.6299	    13.7634	    -4.8676	     9.2316	    11.4975	     3.7766	
    15.1901	    15.0223	     9.1476	     9.7351	     6.4621	    13.7634	    -5.2032	     9.0637	    11.4136	     3.8605	
    15.7776	    15.5258	     9.4833	     9.4833	     6.2103	    13.8474	    -5.2032	     8.7280	    11.3297	     4.1962	
    16.6168	    16.0294	     9.9030	     9.1476	     6.0425	    14.0991	    -4.6997	     8.3084	    11.4136	     4.6997	
    17.7078	    16.7847	    10.3226	     8.9798	     5.8746	    14.6027	    -3.6926	     7.8888	    11.6653	     5.3711	
    19.1345	    17.7078	    10.7422	     8.8959	     5.7068	    15.1901	    -2.2659	     7.5531	    12.1689	     6.2943	
    20.8130	    18.7149	    11.0779	     8.8959	     5.5389	    15.8615	    -0.5035	     7.3013	    12.8403	     7.2174	
    22.5754	    19.7220	    11.2457	     9.0637	     5.2872	    16.6168	     1.2589	     7.0496	    13.4277	     7.9727	
    24.0860	    20.5612	    11.0779	     9.2316	     4.8676	    17.2882	     2.8534	     6.7978	    13.9313	     8.5602	
    25.3448	    21.1487	    10.5743	     9.3994	     4.3640	    17.7917	     4.0283	     6.4621	    14.1830	     8.7280	
    25.9323	    21.2326	     9.7351	     9.5673	     3.7766	    18.0435	     4.5319	     6.1264	    14.0991	     8.5602	
    25.7645	    20.9808	     8.4763	     9.5673	     3.1891	    18.0435	     4.4479	     5.7068	    13.8474	     8.0566	
    24.9252	    20.2255	     7.0496	     9.4833	     2.8534	    17.7917	     3.7766	     5.2872	    13.5117	     7.3013	
    23.4146	    19.1345	     5.6229	     9.3155	     2.7695	    17.3721	     2.6016	     4.8676	    13.0081	     6.5460	
    21.4005	    17.6239	     4.1962	     8.9798	     2.8534	    16.8686	     1.0910	     4.4479	    12.5885	     5.7907	
    18.9667	    16.0294	     2.9373	     8.5602	     3.0212	    16.3651	    -0.5035	     4.1962	    12.1689	     5.1193	
    16.3651	    14.3509	     2.0142	     8.1406	     3.3569	    15.8615	    -2.0142	     4.0283	    11.9171	     4.6158	
    13.9313	    12.7563	     1.5106	     7.8049	     3.6087	    15.4419	    -3.2730	     4.0283	    11.8332	     4.1962	
    11.7493	    11.4136	     1.4267	     7.7209	     3.8605	    15.2740	    -4.0283	     4.2801	    11.8332	     4.1122	
    10.0708	    10.4065	     1.6785	     7.8049	     4.2801	    15.4419	    -4.2801	     4.7836	    12.0850	     4.2801	
     8.9798	     9.8190	     2.4338	     8.3084	     4.7836	    15.7776	    -3.9444	     5.6229	    12.5885	     4.7836	
     8.4763	     9.7351	     3.3569	     9.0637	     5.4550	    16.4490	    -3.1052	     6.6299	    13.1760	     5.4550	
     8.5602	     9.9869	     4.5319	     9.9869	     6.2943	    17.2882	    -1.8463	     7.8049	    13.9313	     6.3782	
     9.0637	    10.5743	     5.7907	    10.9100	     7.1335	    18.1274	    -0.5035	     8.9798	    14.7705	     7.3853	
     9.9869	    11.3297	     6.8817	    11.6653	     7.9727	    18.8828	     0.8392	    10.1547	    15.6097	     8.3923	
    10.9940	    12.0850	     7.8888	    12.0010	     8.6441	    19.4702	     1.9302	    11.0779	    16.2811	     9.2316	
    11.9171	    12.8403	     8.5602	    12.0010	     9.0637	    19.5541	     2.6855	    11.6653	    16.7007	     9.8190	
    12.5885	    13.2599	     8.9798	    11.4975	     9.1476	    19.3863	     3.0212	    11.8332	    16.8686	    10.0708	
    13.0081	    13.5117	     9.0637	    10.7422	     8.9798	    18.7149	     2.9373	    11.6653	    16.6168	     9.8190	
    13.2599	    13.4277	     8.8959	     9.7351	     8.5602	    17.7917	     2.5177	    11.0779	    16.1133	     9.2316	
    13.1760	    13.1760	     8.4763	     8.7280	     7.9727	    16.7007	     1.8463	    10.2386	    15.2740	     8.2245	
    12.9242	    12.7563	     7.9727	     7.8888	     7.2174	    15.5258	     0.9232	     9.2316	    14.3509	     6.9656	
    12.6724	    12.2528	     7.4692	     7.2174	     6.4621	    14.4348	    -0.0839	     8.1406	    13.3438	     5.6229	
    12.3367	    11.6653	     6.9656	     6.9656	     5.8746	    13.5956	    -1.0910	     7.1335	    12.4207	     4.1962	
    12.1689	    11.2457	     6.5460	     6.9656	     5.3711	    13.0920	    -1.9302	     6.2103	    11.5814	     2.8534	
    12.0850	    10.9100	     6.2943	     7.2174	     5.1193	    12.7563	    -2.6855	     5.6229	    11.0779	     1.6785	
    12.1689	    10.6583	     6.0425	     7.7209	     5.1193	    12.7563	    -3.2730	     5.2032	    10.7422	     0.6714	
    12.4207	    10.4904	     5.9586	     8.3084	     5.4550	    13.0920	    -3.6926	     5.1193	    10.6583	     0.0000	
    12.8403	    10.4904	     5.9586	     9.0637	     5.9586	    13.5117	    -3.7766	     5.3711	    10.9100	    -0.2518	
    13.4277	    10.6583	     6.0425	     9.8190	     6.6299	    14.1830	    -3.6087	     5.9586	    11.4136	    -0.1678	
    14.2670	    10.9100	     6.1264	    10.6583	     7.3013	    14.9384	    -3.1891	     6.7139	    12.0850	     0.4196	
    15.2740	    11.4136	     6.2943	    11.3297	     7.9727	    15.7776	    -2.4338	     7.7209	    12.7563	     1.3428	
    16.3651	    12.0010	     6.3782	    11.8332	     8.4763	    16.6168	    -1.5106	     8.8120	    13.5117	     2.5177	
    17.5400	    12.6724	     6.5460	    12.1689	     8.8120	    17.3721	    -0.4196	     9.9869	    14.0991	     3.8605	
    18.6310	    13.3438	     6.6299	    12.4207	     9.1476	    18.0435	     0.5875	    10.9100	    14.4348	     5.2872	
    19.4702	    13.8474	     6.6299	    12.5046	     9.3155	    18.5471	     1.5106	    11.6653	    14.6866	     6.6299	
[Epoch Header]
[Trial Type]	23
[Accept]	1
[Correct]	0
[RT]	 0.000
[Resp]	0
[Epoch Data]
     8.5602	     5.9586	    -0.9232	     2.0142	    -1.2589	    -2.9373	    -9.4833	     2.1820	     0.5875	    -9.2316	
     8.4763	     7.1335	    -0.7553	     1.8463	    -1.8463	    -2.9373	   -10.7422	     1.8463	     0.1678	   -10.1547	
     8.2245	     7.6370	    -0.5875	     1.7624	    -2.5177	    -2.8534	   -11.8332	     1.3428	    -0.3357	   -11.0779	
     7.8049	     7.4692	    -0.4196	     2.0142	    -3.1891	    -2.6855	   -12.7563	     0.6714	    -1.0910	   -11.7493	
     7.3853	     6.9656	    -0.1678	     2.4338	    -3.7766	    -2.3499	   -13.4277	     0.0000	    -1.8463	   -12.1689	
     7.1335	     6.2943	     0.2518	     3.3569	    -4.2801	    -1.8463	   -13.5956	    -0.5035	    -2.4338	   -12.2528	
     7.2174	     5.7907	     0.8392	     4.6158	    -4.5319	    -1.0071	   -13.4277	    -0.7553	    -2.6855	   -11.8332	
     7.6370	     5.4550	     1.6785	     6.2103	    -4.5319	     0.0839	   -12.8403	    -0.6714	    -2.5177	   -10.9940	
     8.3084	     5.4550	     2.6016	     8.0566	    -4.2801	     1.3428	   -11.9171	    -0.0839	    -1.8463	    -9.7351	
     9.2316	     5.7068	     3.6087	     9.9030	    -3.8605	     2.6855	   -10.8261	     0.8392	    -0.9232	    -8.3084	
    10.1547	     5.8746	     4.6158	    11.3297	    -3.5248	     3.8605	    -9.5673	     1.9302	     0.0839	    -6.8817	
    10.7422	     6.0425	     5.3711	    12.2528	    -3.2730	     4.7836	    -8.3084	     2.9373	     1.0071	    -5.5389	
    11.0779	     5.9586	     5.8746	    12.5046	    -3.4409	     5.3711	    -7.2174	     3.6926	     1.6785	    -4.5319	
    10.9940	     5.7907	     6.1264	    12.2528	    -3.8605	     5.6229	    -6.3782	     4.1962	     2.0142	    -3.9444	
    10.7422	     5.5389	     6.1264	    11.6653	    -4.4479	     5.6229	    -5.9586	     4.3640	     2.0981	    -3.6087	
    10.3226	     5.2032	     6.0425	    10.9100	    -5.1193	     5.6229	    -5.7907	     4.3640	     1.9302	    -3.6926	
     9.9869	     5.0354	     5.8746	    10.1547	    -5.6229	     5.5389	    -5.9586	     4.2801	     1.5945	    -3.9444	
     9.7351	     4.8676	     5.6229	     9.4833	    -5.7907	     5.3711	    -6.3782	     4.1122	     1.2589	    -4.4479	
     9.6512	     4.6997	     5.2872	     8.8120	    -5.5389	     5.2032	    -6.9656	     3.9444	     0.7553	    -5.1193	
     9.5673	     4.5319	     4.6997	     8.2245	    -4.9515	     4.9515	    -7.6370	     3.6926	     0.2518	    -5.8746	
     9.4833	     4.1962	     3.9444	     7.6370	    -4.1962	     4.6158	    -8.3084	     3.3569	    -0.3357	    -6.7139	
     9.3994	     3.6926	     2.9373	     7.1335	    -3.4409	     4.2801	    -8.9798	     3.0212	    -1.0071	    -7.6370	
     9.2316	     3.0212	     1.8463	     6.7978	    -2.7695	     3.8605	    -9.5673	     2.6016	    -1.7624	    -8.6441	
     9.0637	     2.3499	     0.7553	     6.7139	    -2.1820	     3.5248	   -10.1547	     2.2659	    -2.4338	    -9.5673	
     8.8959	     1.6785	    -0.1678	     6.7978	    -1.6785	     3.2730	   -10.7422	     2.0981	    -3.0212	   -10.2386	
     8.9798	     1.2589	    -0.7553	     7.3013	    -1.1749	     3.1891	   -11.2457	     2.0142	    -3.3569	   -10.7422	
     9.1476	     1.0910	    -1.0071	     8.0566	    -0.5875	     3.2730	   -11.7493	     2.1820	    -3.3569	   -10.9100	
     9.3994	     1.2589	    -0.6714	     9.0637	     0.2518	     3.6926	   -12.0850	     2.6016	    -3.1052	   -10.6583	
     9.8190	     1.5945	     0.0839	    10.2386	     1.2589	     4.1962	   -12.1689	     3.1891	    -2.6016	   -10.0708	
    10.1547	     2.0981	     1.0910	    11.4975	     2.4338	     4.8676	   -12.0850	     3.9444	    -1.8463	    -9.2316	
    10.3226	     2.6016	     2.3499	    12.6724	     3.5248	     5.5389	   -11.7493	     4.7836	    -1.0071	    -8.1406	
    10.2386	     3.0212	     3.4409	    13.5956	     4.4479	     6.1264	   -11.2457	     5.6229	    -0.1678	    -7.0496	
     9.9869	     3.1052	     4.2801	    14.1830	     5.0354	     6.4621	   -10.6583	     6.2943	     0.5035	    -6.0425	
     9.3155	     2.7695	     4.6997	    14.2670	     5.2032	     6.5460	    -9.9030	     6.7978	     0.9232	    -5.2872	
     8.3084	     2.0981	     4.6158	    13.6795	     4.8676	     6.2103	    -9.0637	     6.8817	     1.0071	    -4.8676	
     7.0496	     1.0071	     4.1122	    12.4207	     4.1122	     5.5389	    -8.3084	     6.7139	     0.7553	    -4.7836	
     5.4550	    -0.4196	     3.1891	    10.6583	     3.0212	     4.5319	    -7.7209	     6.2943	     0.2518	    -5.1193	
     3.7766	    -2.0142	     2.0142	     8.3923	     1.6785	     3.3569	    -7.3013	     5.4550	    -0.4196	    -5.7907	
     2.0142	    -3.6926	     0.6714	     5.8746	     0.1678	     2.0981	    -7.3853	     4.4479	    -1.2589	    -6.7139	
     0.2518	    -5.3711	    -0.7553	     3.3569	    -1.4267	     0.7553	    -7.8049	     3.1891	    -2.1820	    -7.8049	
    -1.2589	    -6.9656	    -2.1820	     0.8392	    -3.1052	    -0.5035	    -8.6441	     1.7624	    -3.1891	    -9.1476	
    -2.6016	    -8.4763	    -3.5248	    -1.2589	    -4.6997	    -1.5945	    -9.8190	     0.2518	    -4.0283	   -10.4904	
    -3.6926	    -9.8190	    -4.6997	    -2.8534	    -6.2943	    -2.5177	   -10.9100	    -1.2589	    -4.7836	   -11.7493	
    -4.5319	   -10.9940	    -5.7068	    -3.9444	    -7.7209	    -3.0212	   -11.8332	    -2.4338	    -5.2032	   -12.8403	
    -5.0354	   -11.8332	    -6.3782	    -4.5319	    -8.8120	    -3.2730	   -12.3367	    -3.3569	    -5.4550	   -13.5117	
    -5.3711	   -12.4207	    -6.7978	    -4.6997	    -9.5673	    -3.3569	   -12.4207	    -3.9444	    -5.3711	   -13.9313	
    -5.5389	   -12.6724	    -7.0496	    -4.6997	    -9.9869	    -3.1891	   -12.0010	    -4.1962	    -5.1193	   -13.9313	
    -5.4550	   -12.6724	    -7.2174	    -4.6997	   -10.1547	    -3.0212	   -11.4136	    -4.1962	    -4.6997	   -13.7634	
    -5.2032	   -12.4207	    -7.3013	    -4.6997	   -10.1547	    -2.8534	   -10.5743	    -4.0283	    -4.2801	   -13.3438	
    -4.8676	   -12.0850	    -7.5531	    -4.7836	    -9.9869	    -2.9373	    -9.9030	    -3.7766	    -3.9444	   -12.8403	
    -4.6158	   -11.9171	    -7.9727	    -4.9515	    -9.7351	    -3.1052	    -9.3155	    -3.4409	    -3.6087	   -12.3367	
    -4.4479	   -11.8332	    -8.4763	    -5.1193	    -9.5673	    -3.3569	    -8.9798	    -3.1891	    -3.3569	   -11.8332	
    -4.3640	   -11.8332	    -8.9798	    -5.0354	    -9.3155	    -3.5248	    -8.8120	    -2.8534	    -3.1052	   -11.2457	
    -4.3640	   -11.9171	    -9.4833	    -4.7836	    -9.1476	    -3.6926	    -8.8959	    -2.4338	    -2.7695	   -10.6583	
    -4.2801	   -12.0010	    -9.9030	    -4.1962	    -9.0637	    -3.6926	    -9.2316	    -2.0142	    -2.5177	   -10.0708	
    -3.9444	   -11.8332	   -10.1547	    -3.3569	    -8.8959	    -3.5248	    -9.6512	    -1.5945	    -2.1820	    -9.5673	
    -3.4409	   -11.5814	   -10.1547	    -2.3499	    -8.8120	    -3.1891	   -10.1547	    -1.1749	    -1.9302	    -9.2316	
    -2.6855	   -11.1618	    -9.9030	    -1.2589	    -8.7280	    -2.6855	   -10.7422	    -0.8392	    -1.7624	    -8.9798	
    -1.7624	   -10.5743	    -9.5673	    -0.3357	    -8.7280	    -2.2659	   -11.4136	    -0.6714	    -1.7624	    -8.8959	
    -0.8392	    -9.9869	    -9.1476	     0.5035	    -8.8959	    -1.9302	   -12.0850	    -0.5875	    -1.7624	    -9.0637	
     0.0839	    -9.3994	    -8.7280	     1.0071	    -9.0637	    -1.8463	   -12.7563	    -0.7553	    -2.0142	    -9.3994	
     0.7553	    -8.9798	    -8.4763	     1.3428	    -9.3994	    -1.8463	   -13.4277	    -1.0910	    -2.1820	    -9.8190	
     1.2589	    -8.5602	    -8.2245	     1.5945	    -9.8190	    -2.0142	   -13.9313	    -1.3428	    -2.4338	   -10.2386	
     1.5106	    -8.3084	    -8.0566	     1.6785	   -10.3226	    -2.1820	   -14.3509	    -1.6785	    -2.6855	   -10.6583	
     1.5945	    -8.1406	    -8.0566	     1.7624	   -10.8261	    -2.3499	   -14.6027	    -1.7624	    -2.8534	   -10.9100	
     1.4267	    -8.0566	    -8.0566	     1.9302	   -11.3297	    -2.3499	   -14.6866	    -1.6785	    -2.9373	   -11.0779	
     1.1749	    -7.9727	    -8.0566	     2.1820	   -11.7493	    -2.2659	   -14.6027	    -1.4267	    -2.8534	   -10.9940	
     1.0071	    -7.8888	    -7.8888	     2.4338	   -12.0010	    -2.0142	   -14.2670	    -1.0071	    -2.6855	   -10.7422	
     0.9232	    -7.6370	    -7.5531	     2.9373	   -12.0010	    -1.5106	   -13.7634	    -0.3357	    -2.3499	   -10.2386	
     1.0910	    -7.1335	    -6.9656	     3.5248	   -11.5814	    -0.8392	   -12.9242	     0.4196	    -1.9302	    -9.6512	
     1.5106	    -6.4621	    -6.1264	     4.1962	   -10.7422	     0.0000	   -11.8332	     1.3428	    -1.3428	    -8.8120	
     2.2659	    -5.6229	    -5.1193	     5.0354	    -9.4833	     1.0910	   -10.4904	     2.3499	    -0.7553	    -7.9727	
     3.3569	    -4.5319	    -3.8605	     5.9586	    -8.0566	     2.1820	    -8.9798	     3.3569	    -0.0839	    -7.1335	
     4.5319	    -3.2730	    -2.6016	     6.7978	    -6.3782	     3.2730	    -7.4692	     4.3640	     0.5875	    -6.3782	
     5.7068	    -2.0981	    -1.2589	     7.6370	    -4.7836	     4.2801	    -5.9586	     5.2872	     1.1749	    -5.7907	
     6.8817	    -1.0071	    -0.0839	     8.3084	    -3.1891	     5.1193	    -4.6997	     5.9586	     1.5945	    -5.2872	
     7.8888	    -0.0839	     0.9232	     8.7280	    -1.8463	     5.7907	    -3.6926	     6.5460	     1.9302	    -4.9515	
     8.6441	     0.5875	     1.6785	     9.0637	    -0.9232	     6.2943	    -3.0212	     6.8817	     2.0981	    -4.7836	
     9.1476	     1.0071	     2.1820	     9.2316	    -0.2518	     6.6299	    -2.6855	     7.1335	     2.1820	    -4.7836	
     9.4833	     1.0071	     2.4338	     9.3155	     0.0000	     6.7978	    -2.8534	     7.1335	     2.1820	    -4.8676	
     9.6512	     0.6714	     2.5177	     9.3994	    -0.1678	     6.8817	    -3.4409	     7.1335	     2.0142	    -5.2032	
     9.7351	     0.0000	     2.2659	     9.6512	    -0.5035	     6.8817	    -4.3640	     6.9656	     1.7624	    -5.6229	
     9.6512	    -0.9232	     1.9302	     9.9030	    -1.0910	     6.8817	    -5.7068	     6.7139	     1.4267	    -6.2943	
     9.5673	    -2.2659	     1.3428	    10.2386	    -1.7624	     6.7139	    -7.3013	     6.3782	     0.9232	    -7.0496	
     9.2316	    -3.9444	     0.5875	    10.4904	    -2.6016	     6.4621	    -9.1476	     5.8746	     0.2518	    -7.8888	
     8.6441	    -5.8746	    -0.4196	    10.4904	    -3.3569	     5.8746	   -11.1618	     5.1193	    -0.5875	    -8.8959	
     7.7209	    -8.1406	    -1.5945	    10.1547	    -4.0283	     5.2032	   -13.1760	     4.2801	    -1.5106	    -9.8190	
     6.4621	   -10.3226	    -2.8534	     9.5673	    -4.6997	     4.1962	   -15.1901	     3.3569	    -2.4338	   -10.7422	
     4.9515	   -12.2528	    -4.1962	     8.6441	    -5.2872	     3.0212	   -17.0364	     2.3499	    -3.4409	   -11.4975	
     3.3569	   -13.5117	    -5.3711	     7.5531	    -5.7068	     1.7624	   -18.5471	     1.4267	    -4.2801	   -12.0850	
     1.8463	   -13.7634	    -6.2943	     6.4621	    -5.9586	     0.5875	   -19.6381	     0.6714	    -4.9515	   -12.3367	
     0.6714	   -12.8403	    -6.7978	     5.4550	    -6.1264	    -0.5035	   -20.3934	     0.0839	    -5.3711	   -12.4207	
    -0.1678	   -10.9940	    -6.8817	     4.6158	    -6.1264	    -1.4267	   -20.6451	    -0.1678	    -5.6229	   -12.3367	
    -0.5035	    -8.5602	    -6.6299	     3.9444	    -6.1264	    -2.1820	   -20.6451	    -0.2518	    -5.6229	   -12.1689	
    -0.5035	    -6.0425	    -5.9586	     3.4409	    -6.2943	    -2.7695	   -20.3094	    -0.0839	    -5.5389	   -11.8332	
    -0.1678	    -3.6087	    -5.2032	     3.1052	    -6.7139	    -3.2730	   -19.8898	     0.0839	    -5.2872	   -11.5814	
     0.4196	    -1.6785	    -4.4479	     2.8534	    -7.3013	    -3.6926	   -19.5541	     0.3357	    -5.0354	   -11.4136	
     1.0910	    -0.2518	    -3.9444	     2.6855	    -8.3084	    -4.1122	   -19.3863	     0.5035	    -4.6997	   -11.3297	
     1.7624	     0.6714	    -3.6926	     2.6016	    -9.3994	    -4.4479	   -19.5541	     0.5035	    -4.5319	   -11.3297	
     2.2659	     1.0071	    -3.6926	     2.4338	   -10.7422	    -4.9515	   -19.9738	     0.2518	    -4.3640	   -11.4975	
     2.6016	     0.8392	    -4.0283	     2.1820	   -12.1689	    -5.4550	   -20.5612	    -0.3357	    -4.4479	   -11.7493	
     2.6016	     0.3357	    -4.5319	     2.0142	   -13.7634	    -5.9586	   -21.2326	    -1.0910	    -4.6158	   -12.2528	
     2.5177	    -0.5035	    -5.2032	     1.7624	   -15.3580	    -6.3782	   -21.7361	    -2.0142	    -4.9515	   -12.7563	
     2.2659	    -1.4267	    -5.9586	     1.5106	   -16.8686	    -6.7139	   -22.1558	    -3.0212	    -5.3711	   -13.2599	
     1.9302	    -2.4338	    -6.7139	     1.3428	   -18.2953	    -6.7139	   -22.4075	    -3.9444	    -5.8746	   -13.8474	
     1.6785	    -3.4409	    -7.3013	     1.1749	   -19.3863	    -6.3782	   -22.4915	    -4.6997	    -6.3782	   -14.2670	
     1.4267	    -4.3640	    -7.8049	     1.0071	   -19.9738	    -5.9586	   -22.4915	    -5.2872	    -6.8817	   -14.6866	
     1.2589	    -5.2032	    -8.2245	     0.9232	   -19.9738	    -5.4550	   -22.3236	    -5.7068	    -7.3013	   -14.8544	
     1.1749	    -5.9586	    -8.3923	     0.9232	   -19.3024	    -4.9515	   -21.9040	    -5.9586	    -7.6370	   -14.9384	
     1.1749	    -6.6299	    -8.3923	     1.0071	   -18.0435	    -4.5319	   -21.2326	    -5.9586	    -7.8049	   -14.6866	
     1.0071	    -7.2174	    -8.3923	     1.1749	   -16.3651	    -4.2801	   -20.0577	    -5.7068	    -7.7209	   -14.3509	
     0.6714	    -7.8049	    -8.3923	     1.4267	   -14.6866	    -4.1122	   -18.5471	    -5.2872	    -7.5531	   -13.7634	
     0.0000	    -8.5602	    -8.4763	     1.8463	   -13.0081	    -3.9444	   -16.8686	    -4.7836	    -7.3013	   -13.0920	
    -1.0910	    -9.4833	    -8.5602	     2.1820	   -11.7493	    -3.8605	   -15.0223	    -4.1962	    -6.8817	   -12.4207	
    -2.4338	   -10.5743	    -8.8959	     2.3499	   -10.8261	    -3.9444	   -13.5117	    -3.6926	    -6.5460	   -11.9171	
    -4.1122	   -11.7493	    -9.3155	     2.2659	   -10.4904	    -4.0283	   -12.3367	    -3.4409	    -6.3782	   -11.6653	
    -5.7068	   -12.9242	    -9.9030	     1.9302	   -10.5743	    -4.2801	   -11.8332	    -3.4409	    -6.3782	   -11.5814	
    -7.2174	   -14.0152	   -10.5743	     1.3428	   -11.0779	    -4.6158	   -11.9171	    -3.6926	    -6.6299	   -11.9171	
    -8.3084	   -14.9384	   -11.2457	     0.7553	   -12.0010	    -4.8676	   -12.5885	    -4.1122	    -6.9656	   -12.4207	
    -8.8120	   -15.5258	   -11.9171	     0.1678	   -13.0920	    -5.1193	   -13.6795	    -4.6158	    -7.3853	   -13.0920	
    -8.7280	   -15.7776	   -12.5885	    -0.1678	   -14.2670	    -5.2872	   -15.0223	    -4.9515	    -7.8049	   -13.7634	
    -8.2245	   -15.6937	   -13.1760	    -0.2518	   -15.3580	    -5.2872	   -16.5329	    -5.2032	    -8.1406	   -14.4348	
    -7.3853	   -15.5258	   -13.6795	    -0.1678	   -16.4490	    -5.0354	   -18.1274	    -5.2032	    -8.3084	   -15.0223	
    -6.2943	   -15.1901	   -14.1830	     0.2518	   -17.3721	    -4.7836	   -19.6381	    -5.0354	    -8.4763	   -15.5258	
    -5.2032	   -14.9384	   -14.5187	     0.9232	   -18.0435	    -4.3640	   -21.2326	    -4.7836	    -8.5602	   -15.7776	
    -4.1122	   -14.6866	   -14.7705	     1.6785	   -18.4631	    -3.9444	   -22.6593	    -4.2801	    -8.6441	   -15.9454	
    -3.2730	   -14.5187	   -14.8544	     2.5177	   -18.6310	    -3.5248	   -24.0021	    -3.7766	    -8.8120	   -15.8615	
    -2.5177	   -14.4348	   -14.6866	     3.2730	   -18.4631	    -3.2730	   -25.0931	    -3.2730	    -9.0637	   -15.5258	
    -2.1820	   -14.5187	   -14.4348	     3.8605	   -18.1274	    -3.1052	   -25.8484	    -2.6855	    -9.3155	   -14.9384	
    -2.0981	   -14.6866	   -14.0152	     4.2801	   -17.6239	    -3.1052	   -26.2680	    -2.1820	    -9.4833	   -14.2670	
    -2.2659	   -14.8544	   -13.3438	     4.5319	   -16.9525	    -3.1891	   -26.1002	    -1.7624	    -9.4833	   -13.4277	
    -2.6855	   -14.9384	   -12.5885	     4.6158	   -16.2811	    -3.3569	   -25.3448	    -1.2589	    -9.3155	   -12.5046	
    -3.0212	   -14.8544	   -11.8332	     4.6158	   -15.6937	    -3.5248	   -24.0860	    -0.7553	    -8.8120	   -11.5814	
    -3.4409	   -14.5187	   -10.9940	     4.5319	   -15.2740	    -3.7766	   -22.4915	    -0.1678	    -8.2245	   -10.5743	
    -3.6087	   -14.0991	   -10.3226	     4.6158	   -15.0223	    -3.9444	   -20.7291	     0.4196	    -7.3853	    -9.6512	
    -3.7766	   -13.5956	    -9.9030	     4.6997	   -14.9384	    -3.9444	   -19.3024	     1.0071	    -6.5460	    -8.8120	
    -3.7766	   -13.0920	    -9.6512	     5.1193	   -15.2740	    -3.6926	   -18.2953	     1.5106	    -5.6229	    -8.0566	
    -3.6926	   -12.6724	    -9.6512	     5.7068	   -15.7776	    -3.1891	   -18.0435	     1.9302	    -4.6997	    -7.3853	
    -3.6926	   -12.4207	   -10.0708	     6.3782	   -16.7007	    -2.4338	   -18.6310	     2.0981	    -3.9444	    -6.9656	
    -3.6926	   -12.2528	   -10.6583	     7.0496	   -18.0435	    -1.6785	   -20.2255	     2.0142	    -3.4409	    -6.7978	
    -3.7766	   -12.3367	   -11.5814	     7.4692	   -19.7220	    -1.0071	   -22.4915	     1.5106	    -3.2730	    -6.9656	
    -4.0283	   -12.5046	   -12.7563	     7.3853	   -21.7361	    -0.5875	   -25.2609	     0.6714	    -3.4409	    -7.4692	
    -4.3640	   -12.8403	   -14.0152	     6.7139	   -23.9182	    -0.5875	   -28.2822	    -0.5875	    -4.0283	    -8.2245	
    -4.8676	   -13.2599	   -15.2740	     5.4550	   -26.1002	    -1.0910	   -31.0516	    -2.0981	    -4.8676	    -9.3155	
    -5.4550	   -13.8474	   -16.5329	     3.6926	   -28.0304	    -2.0142	   -33.4015	    -3.7766	    -6.0425	   -10.5743	
    -6.3782	   -14.6866	   -17.6239	     1.5106	   -29.6249	    -3.2730	   -34.8282	    -5.5389	    -7.3853	   -11.9171	
    -7.6370	   -15.6937	   -18.4631	    -0.9232	   -30.7159	    -4.8676	   -35.3317	    -7.3013	    -8.7280	   -13.3438	
    -9.0637	   -16.8686	   -19.2184	    -3.4409	   -30.9677	    -6.7139	   -34.8282	    -8.9798	    -9.9869	   -14.6027	
   -10.5743	   -18.0435	   -19.6381	    -6.0425	   -30.4642	    -8.5602	   -33.3176	   -10.4904	   -11.1618	   -15.6097	
   -12.0010	   -19.2184	   -19.8059	    -8.4763	   -29.0375	   -10.3226	   -30.8838	   -11.6653	   -12.0010	   -16.2811	
   -13.2599	   -20.1416	   -19.6381	   -10.5743	   -26.9394	   -11.7493	   -27.8625	   -12.5885	   -12.4207	   -16.5329	
   -14.0991	   -20.7291	   -19.1345	   -12.1689	   -24.2538	   -12.7563	   -24.4217	   -12.9242	   -12.5046	   -16.3651	
   -14.4348	   -20.8969	   -18.2953	   -13.0920	   -21.2326	   -13.2599	   -20.8130	   -12.8403	   -12.0850	   -15.6937	
   -14.2670	   -20.5612	   -17.0364	   -13.2599	   -18.0435	   -13.0920	   -17.2882	   -12.0850	   -11.2457	   -14.7705	
   -13.6795	   -19.8898	   -15.5258	   -12.7563	   -14.7705	   -12.4207	   -13.8474	   -10.9100	   -10.0708	   -13.5117	
   -12.7563	   -18.8828	   -13.8474	   -11.6653	   -11.6653	   -11.3297	   -10.7422	    -9.3994	    -8.8120	   -12.1689	
   -11.7493	   -17.7078	   -12.2528	   -10.0708	    -8.8959	    -9.8190	    -8.0566	    -7.7209	    -7.4692	   -10.9100	
   -10.6583	   -16.3651	   -10.7422	    -8.2245	    -6.4621	    -8.3084	    -5.9586	    -6.0425	    -6.2943	    -9.8190	
    -9.5673	   -15.1062	    -9.6512	    -6.4621	    -4.6997	    -6.8817	    -4.5319	    -4.5319	    -5.3711	    -9.1476	
    -8.5602	   -13.9313	    -8.9798	    -4.9515	    -3.5248	    -5.8746	    -3.9444	    -3.5248	    -4.8676	    -8.7280	
    -7.6370	   -13.0081	    -8.8959	    -3.9444	    -3.0212	    -5.2032	    -4.2801	    -2.9373	    -4.7836	    -8.8120	
    -7.0496	   -12.3367	    -9.3155	    -3.6087	    -3.1052	    -5.1193	    -5.3711	    -2.7695	    -5.0354	    -9.2316	
    -6.7139	   -11.9171	   -10.0708	    -3.7766	    -3.6087	    -5.4550	    -7.0496	    -3.1052	    -5.6229	    -9.8190	
    -6.6299	   -11.6653	   -11.1618	    -4.4479	    -4.5319	    -6.1264	    -9.0637	    -3.7766	    -6.3782	   -10.5743	
    -6.8817	   -11.5814	   -12.2528	    -5.2872	    -5.6229	    -7.0496	   -11.1618	    -4.6158	    -7.2174	   -11.4136	
    -7.2174	   -11.6653	   -13.2599	    -6.3782	    -6.7139	    -7.9727	   -13.2599	    -5.4550	    -7.8888	   -12.0850	
    -7.6370	   -11.7493	   -14.0991	    -7.3013	    -7.8049	    -8.8120	   -15.1062	    -6.2943	    -8.4763	   -12.6724	
    -8.1406	   -11.9171	   -14.4348	    -8.1406	    -8.8120	    -9.4833	   -16.7007	    -6.8817	    -8.7280	   -13.0081	
    -8.5602	   -12.0850	   -14.4348	    -8.8959	    -9.5673	    -9.9869	   -18.2114	    -7.3853	    -8.8959	   -13.0920	
    -8.9798	   -12.3367	   -14.0152	    -9.4833	   -10.1547	   -10.2386	   -19.4702	    -7.7209	    -8.8120	   -13.0920	
    -9.2316	   -12.6724	   -13.2599	   -10.0708	   -10.5743	   -10.4904	   -20.8130	    -7.9727	    -8.7280	   -12.9242	
    -9.2316	   -13.0920	   -12.4207	   -10.6583	   -10.8261	   -10.6583	   -21.9879	    -8.1406	    -8.5602	   -12.7563	
    -9.0637	   -13.6795	   -11.6653	   -11.1618	   -11.0779	   -10.8261	   -23.1628	    -8.3084	    -8.3923	   -12.5885	
    -8.7280	   -14.3509	   -10.9100	   -11.5814	   -11.1618	   -10.9940	   -24.0021	    -8.4763	    -8.3084	   -12.4207	
    -8.1406	   -15.1062	   -10.3226	   -11.9171	   -11.1618	   -11.1618	   -24.5056	    -8.6441	    -8.2245	   -12.3367	
    -7.4692	   -15.9454	    -9.9030	   -12.1689	   -11.2457	   -11.2457	   -24.4217	    -8.6441	    -8.1406	   -12.3367	
    -6.8817	   -17.0364	    -9.7351	   -12.3367	   -11.3297	   -11.3297	   -23.7503	    -8.6441	    -8.1406	   -12.4207	
    -6.3782	   -18.1274	    -9.7351	   -12.4207	   -11.4136	   -11.4136	   -22.5754	    -8.4763	    -8.1406	   -12.5885	
    -6.1264	   -19.4702	    -9.9030	   -12.4207	   -11.4975	   -11.4136	   -21.0648	    -8.2245	    -8.1406	   -12.8403	
    -6.0425	   -20.6451	   -10.1547	   -12.2528	   -11.6653	   -11.3297	   -19.4702	    -7.9727	    -8.2245	   -13.1760	
    -6.2103	   -21.6522	   -10.4904	   -12.0010	   -11.7493	   -11.3297	   -17.8757	    -7.6370	    -8.3923	   -13.5956	
    -6.5460	   -21.9879	   -10.7422	   -11.4975	   -11.8332	   -11.1618	   -16.6168	    -7.2174	    -8.4763	   -14.0991	
    -6.7139	   -21.4844	   -10.8261	   -10.8261	   -11.8332	   -10.9940	   -15.5258	    -6.7978	    -8.5602	   -14.5187	
    -6.5460	   -19.8898	   -10.6583	    -9.9030	   -11.7493	   -10.5743	   -14.6866	    -6.2943	    -8.4763	   -14.8544	
    -6.0425	   -17.3721	   -10.1547	    -8.8120	   -11.5814	    -9.9030	   -13.9313	    -5.7068	    -8.1406	   -14.8544	
    -4.9515	   -14.0991	    -9.2316	    -7.4692	   -11.2457	    -9.0637	   -13.0920	    -5.1193	    -7.6370	   -14.6027	
    -3.5248	   -10.5743	    -7.8888	    -6.1264	   -10.7422	    -8.1406	   -12.0850	    -4.5319	    -6.8817	   -14.0152	
    -1.8463	    -7.1335	    -6.2943	    -4.8676	   -10.1547	    -7.2174	   -11.0779	    -4.1962	    -6.0425	   -13.2599	
    -0.1678	    -3.9444	    -4.5319	    -3.9444	    -9.5673	    -6.4621	    -9.9869	    -4.0283	    -5.2032	   -12.2528	
     1.3428	    -1.3428	    -2.9373	    -3.2730	    -9.2316	    -5.8746	    -9.0637	    -4.1962	    -4.6158	   -11.3297	
     2.6016	     0.6714	    -1.6785	    -3.0212	    -9.1476	    -5.6229	    -8.3923	    -4.6158	    -4.1962	   -10.4904	
     3.3569	     1.8463	    -0.8392	    -3.2730	    -9.3994	    -5.7068	    -8.1406	    -5.2872	    -4.0283	    -9.9030	
     3.5248	     2.1820	    -0.5035	    -3.9444	   -10.0708	    -6.1264	    -8.3084	    -6.1264	    -4.2801	    -9.6512	
     3.0212	     1.6785	    -0.8392	    -4.8676	   -11.0779	    -6.7978	    -9.0637	    -7.1335	    -4.8676	    -9.8190	
     1.8463	     0.5035	    -1.6785	    -5.9586	   -12.4207	    -7.6370	   -10.3226	    -8.2245	    -5.7907	   -10.4065	
     0.1678	    -1.3428	    -2.9373	    -7.1335	   -13.7634	    -8.6441	   -12.0850	    -9.2316	    -6.8817	   -11.2457	
    -1.7624	    -3.4409	    -4.4479	    -8.2245	   -15.0223	    -9.5673	   -14.2670	   -10.2386	    -8.1406	   -12.4207	
    -3.7766	    -5.6229	    -6.1264	    -9.1476	   -15.9454	   -10.4904	   -16.7007	   -11.0779	    -9.3155	   -13.6795	
    -5.4550	    -7.6370	    -7.6370	    -9.6512	   -16.6168	   -11.0779	   -19.2184	   -11.7493	   -10.4065	   -14.8544	
    -6.5460	    -9.3155	    -8.9798	    -9.7351	   -16.9525	   -11.4136	   -21.6522	   -12.0850	   -11.1618	   -15.9454	
    -6.9656	   -10.4065	    -9.9030	    -9.3155	   -17.0364	   -11.3297	   -23.7503	   -12.0850	   -11.5814	   -16.7847	
    -6.5460	   -10.8261	   -10.4065	    -8.3923	   -16.8686	   -10.8261	   -25.4288	   -11.6653	   -11.5814	   -17.3721	
    -5.5389	   -10.7422	   -10.4065	    -7.1335	   -16.4490	   -10.0708	   -26.6037	   -10.9940	   -11.4136	   -17.7078	
    -4.0283	   -10.2386	   -10.0708	    -5.7907	   -15.9454	    -9.2316	   -27.2751	   -10.2386	   -10.9940	   -17.8757	
    -2.2659	    -9.4833	    -9.4833	    -4.3640	   -15.1901	    -8.4763	   -27.4429	    -9.3994	   -10.5743	   -17.9596	
    -0.5875	    -8.7280	    -8.8120	    -3.2730	   -14.4348	    -7.8049	   -27.1072	    -8.6441	   -10.2386	   -18.0435	
     0.9232	    -7.9727	    -8.1406	    -2.3499	   -13.5956	    -7.4692	   -26.5198	    -8.1406	    -9.9869	   -18.0435	
     2.1820	    -7.4692	    -7.5531	    -1.8463	   -12.8403	    -7.4692	   -25.7645	    -7.7209	    -9.7351	   -17.9596	
     3.0212	    -7.1335	    -6.9656	    -1.5106	   -12.1689	    -7.6370	   -25.0931	    -7.3853	    -9.6512	   -17.7917	
     3.5248	    -6.9656	    -6.5460	    -1.4267	   -11.4975	    -7.9727	   -24.4217	    -7.1335	    -9.4833	   -17.5400	
     3.7766	    -6.8817	    -6.2103	    -1.4267	   -10.9940	    -8.3084	   -23.7503	    -6.8817	    -9.3155	   -17.0364	
     3.8605	    -6.8817	    -5.7907	    -1.5106	   -10.5743	    -8.6441	   -22.9950	    -6.5460	    -9.1476	   -16.4490	
     3.8605	    -6.9656	    -5.4550	    -1.5945	   -10.2386	    -8.9798	   -22.0718	    -6.2103	    -9.0637	   -15.8615	
     3.8605	    -6.9656	    -5.0354	    -1.6785	    -9.9869	    -9.1476	   -20.7291	    -5.8746	    -8.8959	   -15.1901	
     3.9444	    -6.7978	    -4.6997	    -1.7624	    -9.7351	    -9.1476	   -19.0506	    -5.5389	    -8.7280	   -14.5187	
     4.0283	    -6.7139	    -4.4479	    -1.7624	    -9.4833	    -8.9798	   -17.0364	    -5.2032	    -8.5602	   -13.9313	
     4.0283	    -6.5460	    -4.1962	    -1.7624	    -9.2316	    -8.6441	   -14.8544	    -4.9515	    -8.4763	   -13.5117	
     3.7766	    -6.5460	    -4.1122	    -1.9302	    -8.9798	    -8.3084	   -12.8403	    -4.7836	    -8.3923	   -13.3438	
     3.2730	    -6.6299	    -4.1122	    -2.2659	    -8.7280	    -8.1406	   -11.0779	    -4.7836	    -8.4763	   -13.3438	
     2.3499	    -6.9656	    -4.3640	    -2.8534	    -8.5602	    -8.1406	    -9.8190	    -4.9515	    -8.6441	   -13.6795	
     1.1749	    -7.4692	    -4.7836	    -3.5248	    -8.4763	    -8.3084	    -8.9798	    -5.2872	    -8.9798	   -14.2670	
    -0.1678	    -8.1406	    -5.3711	    -4.1962	    -8.3923	    -8.7280	    -8.6441	    -5.5389	    -9.2316	   -14.8544	
    -1.5945	    -8.8120	    -5.8746	    -4.6997	    -8.4763	    -9.3155	    -8.5602	    -5.7068	    -9.4833	   -15.4419	
    -2.7695	    -9.3994	    -6.3782	    -5.1193	    -8.5602	   -10.0708	    -8.7280	    -5.8746	    -9.6512	   -15.9454	
    -3.8605	   -10.0708	    -6.7978	    -5.5389	    -8.8120	   -10.9940	    -9.0637	    -5.8746	    -9.8190	   -16.2811	
    -4.6997	   -10.6583	    -7.2174	    -6.1264	    -9.2316	   -12.1689	    -9.5673	    -6.0425	    -9.9869	   -16.5329	
    -5.4550	   -11.2457	    -7.7209	    -6.8817	    -9.7351	   -13.5956	   -10.0708	    -6.3782	   -10.1547	   -16.7007	
    -6.1264	   -11.9171	    -8.2245	    -7.8049	   -10.4065	   -15.0223	   -10.6583	    -6.7978	   -10.3226	   -16.7007	
    -6.6299	   -12.5046	    -8.8120	    -8.8120	   -11.0779	   -16.3651	   -11.1618	    -7.3853	   -10.5743	   -16.6168	
    -6.9656	   -13.0081	    -9.3155	    -9.6512	   -11.5814	   -17.3721	   -11.4975	    -8.1406	   -10.7422	   -16.4490	
    -7.1335	   -13.4277	    -9.8190	   -10.1547	   -12.0010	   -17.8757	   -11.6653	    -8.8959	   -10.8261	   -16.0294	
    -7.1335	   -13.5956	   -10.2386	   -10.4065	   -12.3367	   -17.9596	   -11.6653	    -9.6512	   -10.8261	   -15.6097	
    -6.9656	   -13.6795	   -10.7422	   -10.1547	   -12.6724	   -17.4561	   -11.5814	   -10.3226	   -10.8261	   -15.1062	
    -6.7978	   -13.6795	   -11.2457	    -9.6512	   -13.0081	   -16.6168	   -11.5814	   -10.8261	   -10.7422	   -14.6027	
    -6.6299	   -13.5956	   -11.6653	    -9.0637	   -13.5117	   -15.6097	   -11.5814	   -11.3297	   -10.7422	   -14.2670	
    -6.4621	   -13.4277	   -12.0850	    -8.3923	   -14.2670	   -14.5187	   -11.9171	   -11.6653	   -10.9100	   -14.1830	
    -6.2103	   -13.2599	   -12.4207	    -7.9727	   -15.1901	   -13.5956	   -12.4207	   -11.9171	   -11.0779	   -14.2670	
    -6.0425	   -13.0081	   -12.5046	    -7.8049	   -16.2811	   -12.8403	   -13.1760	   -12.0010	   -11.4136	   -14.6866	
    -5.7068	   -12.5885	   -12.3367	    -7.8049	   -17.4561	   -12.2528	   -14.0991	   -12.0010	   -11.8332	   -15.1901	
    -5.2032	   -12.0850	   -11.9171	    -7.9727	   -18.4631	   -11.6653	   -15.2740	   -11.9171	   -12.1689	   -15.8615	
    -4.5319	   -11.3297	   -11.1618	    -8.2245	   -19.2184	   -10.9940	   -16.4490	   -11.6653	   -12.3367	   -16.4490	
    -3.6926	   -10.4904	   -10.1547	    -8.3923	   -19.5541	   -10.1547	   -17.7078	   -11.4136	   -12.3367	   -16.9525	
    -2.6855	    -9.5673	    -9.0637	    -8.4763	   -19.3863	    -9.3155	   -18.9667	   -11.0779	   -12.0850	   -17.2882	
    -1.6785	    -8.8120	    -7.9727	    -8.6441	   -18.7988	    -8.5602	   -19.9738	   -10.8261	   -11.8332	   -17.5400	
    -0.8392	    -8.3084	    -7.0496	    -8.9798	   -17.9596	    -8.0566	   -20.7291	   -10.6583	   -11.4975	   -17.7078	
    -0.3357	    -8.1406	    -6.4621	    -9.6512	   -17.0364	    -8.0566	   -21.1487	   -10.6583	   -11.2457	   -17.9596	
    -0.0839	    -8.3084	    -6.2943	   -10.5743	   -16.0294	    -8.3923	   -21.1487	   -10.9100	   -11.1618	   -18.2953	
    -0.2518	    -8.8120	    -6.2943	   -11.6653	   -15.0223	    -9.0637	   -20.6451	   -11.3297	   -11.1618	   -18.7149	
    -0.6714	    -9.6512	    -6.3782	   -12.7563	   -14.0152	    -9.9869	   -19.7220	   -11.7493	   -11.4136	   -19.0506	
    -1.3428	   -10.4904	    -6.5460	   -13.5956	   -12.8403	   -10.9100	   -18.4631	   -12.1689	   -11.6653	   -19.2184	
    -2.0981	   -11.4136	    -6.6299	   -14.0152	   -11.4975	   -11.6653	   -17.2043	   -12.5046	   -12.0850	   -19.3024	
    -2.8534	   -12.0850	    -6.5460	   -14.0152	   -10.0708	   -12.2528	   -15.9454	   -12.6724	   -12.5046	   -19.2184	
    -3.4409	   -12.5046	    -6.2943	   -13.6795	    -8.6441	   -12.6724	   -15.0223	   -12.7563	   -13.0081	   -19.0506	
    -3.7766	   -12.5885	    -5.9586	   -13.0920	    -7.3013	   -13.0081	   -14.3509	   -12.7563	   -13.5117	   -18.7149	
    -3.8605	   -12.5885	    -5.7068	   -12.3367	    -6.3782	   -13.1760	   -14.0991	   -12.6724	   -13.9313	   -18.3792	
    -3.9444	   -12.5046	    -5.5389	   -11.7493	    -5.7907	   -13.3438	   -14.1830	   -12.6724	   -14.3509	   -18.2114	
    -4.1122	   -12.5885	    -5.6229	   -11.1618	    -5.8746	   -13.5956	   -14.6866	   -12.7563	   -14.7705	   -18.2114	
    -4.5319	   -12.8403	    -6.1264	   -10.9100	    -6.3782	   -13.8474	   -15.5258	   -12.9242	   -15.2740	   -18.5471	
    -5.2872	   -13.3438	    -6.9656	   -10.8261	    -7.3853	   -14.3509	   -16.4490	   -13.3438	   -15.8615	   -19.2184	
    -6.3782	   -14.0152	    -8.1406	   -10.9100	    -8.7280	   -14.8544	   -17.3721	   -13.8474	   -16.5329	   -20.2255	
    -7.6370	   -14.8544	    -9.5673	   -11.0779	   -10.1547	   -15.4419	   -18.2953	   -14.5187	   -17.2882	   -21.4844	
    -9.0637	   -16.0294	   -11.2457	   -11.1618	   -11.7493	   -16.1133	   -19.1345	   -15.1901	   -18.0435	   -22.8271	
   -10.7422	   -17.3721	   -13.0920	   -11.1618	   -13.2599	   -16.7007	   -20.0577	   -15.9454	   -18.8828	   -24.2538	
   -12.4207	   -19.0506	   -15.1062	   -10.9940	   -14.9384	   -17.2043	   -21.1487	   -16.5329	   -19.6381	   -25.6805	
   -14.0152	   -20.8969	   -17.0364	   -10.5743	   -16.5329	   -17.5400	   -22.5754	   -17.1204	   -20.3094	   -26.9394	
   -15.4419	   -22.9111	   -18.9667	   -10.0708	   -18.0435	   -17.7078	   -24.2538	   -17.4561	   -20.8969	   -28.0304	
   -16.3651	   -24.8413	   -20.5612	    -9.3994	   -19.4702	   -17.7078	   -26.2680	   -17.6239	   -21.1487	   -28.7857	
   -16.8686	   -26.6037	   -21.9040	    -8.6441	   -20.6451	   -17.4561	   -28.1982	   -17.5400	   -21.2326	   -29.2053	
   -16.7007	   -28.0304	   -22.7432	    -7.9727	   -21.5683	   -17.0364	   -29.9606	   -17.2043	   -20.9808	   -29.1214	
   -16.1133	   -29.1214	   -23.1628	    -7.4692	   -22.1558	   -16.5329	   -31.2195	   -16.7847	   -20.4773	   -28.7857	
   -15.1062	   -29.7928	   -22.9950	    -7.1335	   -22.3236	   -16.0294	   -31.7230	   -16.1972	   -19.7220	   -28.0304	
   -13.9313	   -29.8767	   -22.3236	    -7.1335	   -22.2397	   -15.6097	   -31.4713	   -15.5258	   -18.8828	   -27.1912	
   -12.6724	   -29.2053	   -21.3165	    -7.3013	   -21.9879	   -15.2740	   -30.5481	   -14.9384	   -18.0435	   -26.2680	
   -11.5814	   -27.6108	   -19.8898	    -7.7209	   -21.4844	   -15.0223	   -29.0375	   -14.3509	   -17.2882	   -25.3448	
   -10.5743	   -25.3448	   -18.2114	    -8.3084	   -20.9808	   -15.0223	   -27.2751	   -13.9313	   -16.6168	   -24.5895	
    -9.9030	   -22.4915	   -16.4490	    -8.9798	   -20.3934	   -15.2740	   -25.6805	   -13.5956	   -16.1972	   -24.0860	
    -9.4833	   -19.3863	   -14.7705	    -9.9030	   -19.8898	   -15.6937	   -24.3378	   -13.5117	   -16.0294	   -23.9182	
    -9.3994	   -16.6168	   -13.1760	   -10.9940	   -19.5541	   -16.3651	   -23.4985	   -13.5956	   -16.1133	   -23.9182	
    -9.4833	   -14.3509	   -12.0010	   -12.1689	   -19.4702	   -17.2882	   -23.1628	   -13.7634	   -16.3651	   -24.2538	
    -9.7351	   -12.7563	   -11.0779	   -13.3438	   -19.6381	   -18.1274	   -23.1628	   -14.0991	   -16.7847	   -24.6735	
    -9.9030	   -11.7493	   -10.6583	   -14.3509	   -19.9738	   -18.9667	   -23.4146	   -14.3509	   -17.1204	   -25.0931	
    -9.9869	   -11.3297	   -10.4904	   -14.9384	   -20.5612	   -19.4702	   -23.6664	   -14.5187	   -17.3721	   -25.4288	
    -9.7351	   -11.2457	   -10.6583	   -15.0223	   -21.2326	   -19.6381	   -23.7503	   -14.5187	   -17.4561	   -25.5966	
    -9.3155	   -11.3297	   -11.0779	   -14.6866	   -21.9040	   -19.3863	   -23.5825	   -14.4348	   -17.3721	   -25.5966	
    -8.8120	   -11.6653	   -11.5814	   -14.0152	   -22.4915	   -18.9667	   -23.3307	   -14.4348	   -17.2043	   -25.4288	
    -8.3084	   -12.1689	   -12.3367	   -13.0920	   -22.7432	   -18.3792	   -22.9950	   -14.4348	   -16.9525	   -25.1770	
    -7.9727	   -12.9242	   -13.2599	   -12.0850	   -22.6593	   -17.7917	   -22.6593	   -14.5187	   -16.7007	   -24.9252	
    -7.8888	   -13.8474	   -14.3509	   -11.1618	   -22.2397	   -17.2043	   -22.3236	   -14.7705	   -16.5329	   -24.5895	
    -8.0566	   -14.8544	   -15.4419	   -10.1547	   -21.5683	   -16.6168	   -22.0718	   -15.0223	   -16.2811	   -24.0860	
    -8.2245	   -15.8615	   -16.5329	    -9.1476	   -20.7291	   -16.0294	   -21.6522	   -15.1062	   -15.9454	   -23.4985	
    -8.3084	   -16.6168	   -17.2882	    -8.0566	   -19.6381	   -15.2740	   -21.0648	   -15.0223	   -15.5258	   -22.6593	
    -8.2245	   -17.0364	   -17.6239	    -6.7139	   -18.3792	   -14.5187	   -20.2255	   -14.5187	   -14.9384	   -21.7361	
    -7.8049	   -16.9525	   -17.6239	    -5.2872	   -16.9525	   -13.6795	   -19.2184	   -13.7634	   -14.2670	   -20.6451	
    -7.1335	   -16.6168	   -17.2043	    -3.6087	   -15.6097	   -12.9242	   -18.2114	   -12.8403	   -13.5956	   -19.6381	
    -6.4621	   -16.1133	   -16.5329	    -2.0142	   -14.4348	   -12.1689	   -17.2882	   -12.0010	   -13.0081	   -18.7988	
    -5.8746	   -15.6097	   -15.9454	    -0.5875	   -13.6795	   -11.6653	   -16.7847	   -11.2457	   -12.6724	   -18.2953	
    -5.5389	   -15.1901	   -15.3580	     0.4196	   -13.3438	   -11.4975	   -16.7847	   -10.7422	   -12.6724	   -18.2114	
    -5.4550	   -15.0223	   -15.1062	     0.9232	   -13.5117	   -11.6653	   -17.3721	   -10.6583	   -13.0920	   -18.5471	
    -5.5389	   -15.0223	   -15.1062	     0.7553	   -14.1830	   -12.2528	   -18.4631	   -11.0779	   -13.7634	   -19.3024	
    -5.8746	   -15.2740	   -15.3580	    -0.2518	   -15.3580	   -13.2599	   -20.1416	   -11.8332	   -14.8544	   -20.4773	
    -6.2943	   -15.6097	   -15.8615	    -2.0981	   -16.8686	   -14.5187	   -22.2397	   -13.0081	   -16.1972	   -21.8201	
    -6.7139	   -16.0294	   -16.4490	    -4.4479	   -18.5471	   -15.9454	   -24.6735	   -14.4348	   -17.6239	   -23.4146	
    -6.8817	   -16.3651	   -16.9525	    -7.1335	   -20.2255	   -17.3721	   -27.1912	   -15.9454	   -18.9667	   -24.8413	
    -6.9656	   -16.6168	   -17.3721	    -9.6512	   -21.7361	   -18.5471	   -29.5410	   -17.2043	   -20.0577	   -26.1002	
    -6.7978	   -16.7007	   -17.6239	   -11.8332	   -22.9950	   -19.3024	   -31.7230	   -18.1274	   -20.7291	   -26.9394	
    -6.5460	   -16.7847	   -17.7078	   -13.4277	   -23.9182	   -19.7220	   -33.5693	   -18.7149	   -21.0648	   -27.4429	
    -6.2943	   -16.7847	   -17.6239	   -14.4348	   -24.5056	   -19.7220	   -34.9960	   -18.8828	   -20.9808	   -27.6108	
    -6.0425	   -16.8686	   -17.5400	   -14.7705	   -24.7574	   -19.4702	   -35.9192	   -18.7988	   -20.5612	   -27.5269	
    -5.7907	   -16.8686	   -17.2882	   -14.6866	   -24.6735	   -18.9667	   -36.3388	   -18.3792	   -19.9738	   -27.1072	
    -5.6229	   -16.7847	   -16.8686	   -14.0991	   -24.3378	   -18.3792	   -36.1710	   -17.8757	   -19.1345	   -26.5198	
    -5.2872	   -16.7007	   -16.4490	   -13.1760	   -23.6664	   -17.7078	   -35.4996	   -17.2043	   -18.2114	   -25.7645	
    -4.9515	   -16.4490	   -15.8615	   -12.1689	   -22.7432	   -17.0364	   -34.2407	   -16.4490	   -17.2882	   -24.9252	
    -4.6997	   -16.1972	   -15.2740	   -11.0779	   -21.6522	   -16.3651	   -32.3944	   -15.6937	   -16.3651	   -24.0021	
    -4.4479	   -15.8615	   -14.6027	    -9.9869	   -20.3094	   -15.8615	   -29.9606	   -14.9384	   -15.4419	   -23.1628	
    -4.1962	   -15.4419	   -13.9313	    -9.1476	   -18.8828	   -15.3580	   -27.1072	   -14.1830	   -14.6027	   -22.4075	
    -4.0283	   -15.0223	   -13.3438	    -8.4763	   -17.2882	   -14.9384	   -23.8342	   -13.5117	   -13.9313	   -21.7361	
    -3.8605	   -14.5187	   -12.7563	    -7.9727	   -15.8615	   -14.4348	   -20.5612	   -12.7563	   -13.2599	   -21.1487	
    -3.7766	   -14.0991	   -12.1689	    -7.5531	   -14.5187	   -13.9313	   -17.6239	   -12.0010	   -12.6724	   -20.7291	
    -3.7766	   -13.7634	   -11.7493	    -7.3013	   -13.5117	   -13.3438	   -15.1062	   -11.2457	   -12.2528	   -20.3934	
    -4.1122	   -13.5956	   -11.4136	    -7.1335	   -12.9242	   -12.8403	   -13.4277	   -10.4904	   -11.9171	   -20.2255	
    -4.6997	   -13.4277	   -11.2457	    -6.9656	   -12.6724	   -12.3367	   -12.5046	    -9.8190	   -11.7493	   -20.2255	
    -5.2872	   -13.3438	   -11.1618	    -6.7978	   -12.8403	   -11.9171	   -12.3367	    -9.1476	   -11.6653	   -20.2255	
    -5.9586	   -13.1760	   -11.0779	    -6.4621	   -13.3438	   -11.4975	   -12.7563	    -8.5602	   -11.6653	   -20.3934	
    -6.4621	   -12.9242	   -11.0779	    -6.0425	   -13.9313	   -11.1618	   -13.5956	    -7.9727	   -11.6653	   -20.4773	
    -6.7978	   -12.7563	   -11.0779	    -5.4550	   -14.6866	   -10.7422	   -14.6027	    -7.3853	   -11.6653	   -20.4773	
    -7.0496	   -12.6724	   -11.2457	    -4.7836	   -15.6097	   -10.4065	   -15.8615	    -7.0496	   -11.6653	   -20.4773	
    -7.2174	   -12.6724	   -11.4975	    -4.1122	   -16.5329	   -10.1547	   -17.2043	    -6.8817	   -11.7493	   -20.3934	
    -7.3853	   -12.8403	   -11.9171	    -3.6087	   -17.7078	   -10.0708	   -18.6310	    -7.1335	   -11.9171	   -20.3094	
    -7.6370	   -13.2599	   -12.5046	    -3.5248	   -18.8828	   -10.1547	   -20.0577	    -7.7209	   -12.2528	   -20.2255	
    -7.8888	   -13.6795	   -13.2599	    -3.8605	   -20.0577	   -10.4904	   -21.5683	    -8.7280	   -12.7563	   -20.2255	
    -8.3084	   -14.2670	   -14.0991	    -4.7836	   -21.1487	   -11.1618	   -22.9111	   -10.0708	   -13.2599	   -20.2255	
    -8.6441	   -14.8544	   -14.8544	    -6.1264	   -22.0718	   -11.9171	   -24.0021	   -11.5814	   -13.8474	   -20.3094	
    -8.9798	   -15.3580	   -15.6097	    -7.7209	   -22.6593	   -12.9242	   -24.7574	   -13.1760	   -14.5187	   -20.3934	
    -9.2316	   -15.8615	   -16.1133	    -9.5673	   -22.8271	   -14.0152	   -25.1770	   -14.7705	   -15.1901	   -20.6451	
    -9.3994	   -16.1972	   -16.3651	   -11.3297	   -22.5754	   -15.0223	   -25.1770	   -16.1972	   -15.8615	   -20.9808	
    -9.4833	   -16.3651	   -16.3651	   -12.7563	   -21.9879	   -15.8615	   -24.8413	   -17.2882	   -16.4490	   -21.3165	
    -9.3155	   -16.2811	   -16.0294	   -13.8474	   -20.8969	   -16.5329	   -24.2538	   -17.8757	   -16.9525	   -21.8201	
    -8.9798	   -16.0294	   -15.4419	   -14.4348	   -19.4702	   -16.8686	   -23.4985	   -18.1274	   -17.2882	   -22.3236	
    -8.4763	   -15.6937	   -14.7705	   -14.6866	   -17.9596	   -16.9525	   -22.8271	   -18.0435	   -17.5400	   -22.7432	
    -7.7209	   -15.1901	   -13.9313	   -14.5187	   -16.5329	   -16.8686	   -22.1558	   -17.6239	   -17.6239	   -23.2468	
    -6.7978	   -14.6027	   -13.1760	   -14.1830	   -15.2740	   -16.5329	   -21.6522	   -16.9525	   -17.5400	   -23.5825	
    -5.7068	   -13.9313	   -12.5046	   -13.5117	   -14.4348	   -16.0294	   -21.3165	   -16.1972	   -17.3721	   -23.8342	
    -4.4479	   -13.2599	   -11.8332	   -12.6724	   -14.0152	   -15.3580	   -21.1487	   -15.1901	   -16.9525	   -23.9182	
    -3.1891	   -12.5885	   -11.4136	   -11.7493	   -14.0152	   -14.6027	   -21.1487	   -14.1830	   -16.5329	   -23.8342	
    -2.0981	   -12.0010	   -11.0779	   -10.7422	   -14.3509	   -13.9313	   -21.3165	   -13.1760	   -16.0294	   -23.6664	
    -1.2589	   -11.6653	   -10.9100	    -9.9030	   -15.0223	   -13.2599	   -21.8201	   -12.3367	   -15.6097	   -23.4985	
    -0.8392	   -11.5814	   -11.0779	    -9.4833	   -15.8615	   -12.8403	   -22.6593	   -11.7493	   -15.2740	   -23.3307	
    -1.0071	   -11.9171	   -11.5814	    -9.3994	   -17.0364	   -12.7563	   -23.9182	   -11.4136	   -15.1062	   -23.2468	
    -1.7624	   -12.6724	   -12.3367	    -9.9030	   -18.4631	   -13.0920	   -25.5127	   -11.4975	   -15.2740	   -23.2468	
    -3.1052	   -13.7634	   -13.5956	   -10.8261	   -20.0577	   -13.7634	   -27.4429	   -11.9171	   -15.6097	   -23.4146	
    -4.8676	   -15.2740	   -15.1062	   -12.0010	   -21.8201	   -14.6027	   -29.3732	   -12.5885	   -16.1972	   -23.7503	
    -7.0496	   -16.9525	   -16.7847	   -13.3438	   -23.4985	   -15.6097	   -31.1356	   -13.3438	   -16.8686	   -24.2538	
    -9.3994	   -18.7988	   -18.7149	   -14.4348	   -25.0931	   -16.6168	   -32.7301	   -14.1830	   -17.4561	   -24.6735	
   -11.6653	   -20.5612	   -20.4773	   -15.2740	   -26.5198	   -17.4561	   -33.8211	   -14.9384	   -18.0435	   -25.0092	
   -13.8474	   -22.1558	   -22.1558	   -15.5258	   -27.6108	   -17.9596	   -34.4086	   -15.4419	   -18.3792	   -25.2609	
   -15.6097	   -23.4985	   -23.4985	   -15.3580	   -28.3661	   -18.2114	   -34.4086	   -15.6937	   -18.5471	   -25.4288	
   -16.9525	   -24.4217	   -24.4217	   -14.7705	   -28.7857	   -18.1274	   -33.8211	   -15.6937	   -18.5471	   -25.4288	
   -17.7078	   -24.8413	   -25.0092	   -14.0152	   -28.9536	   -17.8757	   -32.8140	   -15.6097	   -18.3792	   -25.4288	
   -18.0435	   -24.9252	   -25.0931	   -13.3438	   -28.7857	   -17.5400	   -31.6391	   -15.4419	   -18.2114	   -25.4288	
   -17.8757	   -24.5895	   -24.9252	   -12.7563	   -28.4500	   -17.2882	   -30.3802	   -15.4419	   -18.0435	   -25.5966	
   -17.2043	   -24.0021	   -24.4217	   -12.5046	   -27.9465	   -17.2043	   -29.3732	   -15.5258	   -18.1274	   -25.9323	
   -16.2811	   -23.1628	   -23.7503	   -12.5885	   -27.2751	   -17.2882	   -28.5339	   -15.7776	   -18.2114	   -26.4359	
   -15.0223	   -22.1558	   -22.9111	   -12.9242	   -26.6037	   -17.6239	   -27.8625	   -16.1972	   -18.4631	   -27.0233	
   -13.6795	   -21.0648	   -22.0718	   -13.5117	   -25.8484	   -18.0435	   -27.4429	   -16.7007	   -18.7149	   -27.6108	
   -12.4207	   -20.1416	   -21.2326	   -14.2670	   -25.0931	   -18.4631	   -27.1912	   -17.2882	   -18.8828	   -28.2822	
   -11.4136	   -19.4702	   -20.4773	   -15.0223	   -24.3378	   -18.9667	   -27.0233	   -17.7917	   -19.0506	   -28.7857	
   -10.8261	   -19.1345	   -19.8898	   -15.7776	   -23.7503	   -19.3863	   -27.0233	   -18.2114	   -19.2184	   -29.2053	
   -10.7422	   -19.3024	   -19.6381	   -16.3651	   -23.3307	   -19.7220	   -27.2751	   -18.5471	   -19.3024	   -29.5410	
   -11.2457	   -19.8898	   -19.5541	   -16.7847	   -23.0789	   -19.9738	   -27.6108	   -18.7988	   -19.4702	   -29.6249	
   -12.1689	   -20.9808	   -19.8059	   -16.9525	   -22.9950	   -20.0577	   -28.1982	   -18.8828	   -19.6381	   -29.4571	
   -13.5956	   -22.5754	   -20.1416	   -16.7847	   -22.9950	   -20.0577	   -28.7857	   -18.7988	   -19.8898	   -29.1214	
   -15.2740	   -24.4217	   -20.6451	   -16.2811	   -23.1628	   -19.8898	   -29.6249	   -18.7149	   -20.2255	   -28.7018	
   -17.0364	   -26.5198	   -21.1487	   -15.6097	   -23.4146	   -19.7220	   -30.4642	   -18.5471	   -20.5612	   -28.1143	
   -18.8828	   -28.7018	   -21.6522	   -14.8544	   -23.6664	   -19.4702	   -31.3034	   -18.2953	   -20.8969	   -27.6108	
   -20.3934	   -30.7999	   -21.8201	   -14.0152	   -23.8342	   -19.1345	   -32.1426	   -18.0435	   -21.2326	   -27.1072	
   -21.5683	   -32.3944	   -21.7361	   -13.0920	   -23.9182	   -18.8828	   -32.7301	   -17.7078	   -21.4005	   -26.8555	
   -22.0718	   -33.2336	   -21.2326	   -12.3367	   -23.8342	   -18.5471	   -33.0658	   -17.3721	   -21.5683	   -26.6876	
   -21.9879	   -33.0658	   -20.3934	   -11.5814	   -23.6664	   -18.2953	   -33.0658	   -16.9525	   -21.5683	   -26.6876	
   -21.3165	   -31.8069	   -19.3024	   -11.1618	   -23.4146	   -18.0435	   -32.6462	   -16.5329	   -21.5683	   -26.9394	
   -20.1416	   -29.4571	   -18.0435	   -10.9940	   -23.1628	   -17.9596	   -31.8909	   -16.1972	   -21.4844	   -27.2751	
   -18.7988	   -26.3519	   -16.9525	   -11.3297	   -22.9111	   -18.1274	   -30.7999	   -16.0294	   -21.5683	   -27.6947	
   -17.4561	   -23.0789	   -16.0294	   -12.2528	   -22.7432	   -18.5471	   -29.7089	   -16.0294	   -21.6522	   -28.2822	
   -16.1972	   -19.9738	   -15.5258	   -13.7634	   -22.5754	   -19.3024	   -28.7018	   -16.3651	   -21.9040	   -28.7857	
   -15.2740	   -17.5400	   -15.4419	   -15.6937	   -22.5754	   -20.3094	   -28.0304	   -16.9525	   -22.1558	   -29.2892	
   -14.8544	   -16.0294	   -15.7776	   -18.1274	   -22.7432	   -21.5683	   -27.6947	   -17.9596	   -22.6593	   -29.8767	
   -14.9384	   -15.6097	   -16.6168	   -20.6451	   -23.0789	   -22.9950	   -27.6947	   -19.3024	   -23.1628	   -30.3802	
   -15.6097	   -16.0294	   -17.9596	   -23.1628	   -23.6664	   -24.4217	   -27.9465	   -20.8969	   -23.7503	   -30.9677	
   -16.7007	   -17.2043	   -19.5541	   -25.3448	   -24.5056	   -25.7645	   -28.2822	   -22.6593	   -24.4217	   -31.4713	
   -18.0435	   -18.9667	   -21.3165	   -27.1912	   -25.5127	   -26.9394	   -28.7018	   -24.4217	   -25.0931	   -31.9748	
   -19.3863	   -20.9808	   -23.1628	   -28.7018	   -26.6876	   -27.9465	   -29.1214	   -26.1002	   -25.6805	   -32.3105	
   -20.7291	   -22.9950	   -24.8413	   -29.7089	   -27.8625	   -28.7018	   -29.5410	   -27.6108	   -26.1841	   -32.6462	
   -21.8201	   -24.8413	   -26.3519	   -30.4642	   -29.0375	   -29.1214	   -29.9606	   -28.6179	   -26.6037	   -32.8140	
   -22.6593	   -26.5198	   -27.6108	   -30.7159	   -30.1285	   -29.3732	   -30.3802	   -29.2892	   -26.8555	   -32.7301	
   -23.1628	   -27.7786	   -28.5339	   -30.6320	   -30.9677	   -29.2892	   -30.7999	   -29.3732	   -26.9394	   -32.5623	
   -23.2468	   -28.6179	   -29.0375	   -30.0446	   -31.7230	   -28.9536	   -31.2195	   -29.0375	   -26.7715	   -32.2266	
   -23.0789	   -29.0375	   -29.2892	   -29.2053	   -32.3105	   -28.3661	   -31.5552	   -28.2822	   -26.6037	   -31.8069	
   -22.6593	   -29.1214	   -29.2053	   -28.0304	   -32.8140	   -27.6108	   -31.9748	   -27.2751	   -26.1841	   -31.3034	
   -21.9879	   -28.9536	   -28.8696	   -26.5198	   -33.3176	   -26.7715	   -32.3944	   -26.1002	   -25.7645	   -30.7999	
   -21.2326	   -28.6179	   -28.3661	   -24.9252	   -33.8211	   -25.7645	   -32.8979	   -24.8413	   -25.1770	   -30.2963	
   -20.4773	   -28.1982	   -27.8625	   -23.2468	   -34.4925	   -24.8413	   -33.5693	   -23.4985	   -24.5056	   -29.7928	
   -19.8898	   -27.8625	   -27.3590	   -21.4005	   -35.2478	   -23.8342	   -34.4086	   -22.1558	   -23.7503	   -29.3732	
[Epoch Header]
[Trial Type]	23
[Accept]	1
[Correct]	0
[RT]	 0.000
[Resp]	0
[Epoch Data]
     3.3569	     6.5460	     4.0283	     7.3013	    -0.0839	    14.7705	   -14.3509	    11.4136	     8.2245	     2.6855	
     3.9444	     6.2943	     6.1264	     6.8817	    -0.0839	    14.7705	   -12.9242	    12.0010	     8.7280	     3.7766	
     4.7836	     6.2103	     8.2245	     6.7978	    -0.1678	    14.6866	   -11.1618	    12.5885	     9.0637	     4.6158	
     5.8746	     6.1264	     9.9869	     6.8817	    -0.3357	    14.6027	    -8.9798	    12.9242	     9.2316	     5.0354	
     7.0496	     6.0425	    11.2457	     7.3013	    -0.7553	    14.4348	    -6.7139	    13.0081	     9.3155	     5.1193	
     8.2245	     5.9586	    11.9171	     7.9727	    -1.5106	    14.2670	    -4.6158	    12.7563	     9.2316	     4.7836	
     9.3155	     5.7907	    12.2528	     8.9798	    -2.4338	    14.0991	    -3.0212	    12.1689	     9.0637	     3.9444	
    10.2386	     5.6229	    12.1689	    10.2386	    -3.5248	    14.0152	    -2.3499	    11.1618	     8.7280	     2.8534	
    11.0779	     5.4550	    12.0010	    11.7493	    -4.6997	    14.0152	    -2.7695	     9.8190	     8.4763	     1.5945	
    12.0010	     5.4550	    11.8332	    13.5117	    -5.8746	    14.2670	    -4.3640	     8.2245	     8.3084	     0.3357	
    13.0920	     5.7907	    11.8332	    15.3580	    -7.2174	    14.6866	    -6.9656	     6.4621	     8.1406	    -0.7553	
    14.4348	     6.6299	    12.0010	    17.2043	    -8.3923	    15.1901	   -10.4065	     4.6997	     7.9727	    -1.5106	
    15.9454	     7.9727	    12.3367	    18.9667	    -9.4833	    15.8615	   -14.1830	     3.1052	     7.8888	    -2.0142	
    17.6239	     9.7351	    13.0081	    20.7291	   -10.1547	    16.5329	   -17.8757	     1.8463	     7.7209	    -2.0981	
    19.4702	    11.9171	    13.7634	    22.2397	   -10.2386	    17.2882	   -21.0648	     1.2589	     7.4692	    -1.8463	
    21.2326	    14.1830	    14.6027	    23.6664	    -9.4833	    17.9596	   -23.2468	     1.3428	     7.3853	    -1.4267	
    22.9111	    16.1972	    15.3580	    24.7574	    -7.9727	    18.5471	   -24.3378	     2.3499	     7.3013	    -0.8392	
    24.1699	    17.7917	    15.9454	    25.5127	    -5.8746	    19.0506	   -24.0860	     4.0283	     7.3013	    -0.2518	
    24.9252	    18.7149	    16.2811	    25.9323	    -3.5248	    19.3863	   -22.7432	     6.2943	     7.2174	     0.1678	
    25.2609	    19.0506	    16.3651	    25.9323	    -1.2589	    19.4702	   -20.4773	     8.8120	     6.9656	     0.3357	
    24.9252	    18.7149	    16.1133	    25.4288	     0.7553	    19.3024	   -17.7917	    11.2457	     6.5460	     0.2518	
    24.1699	    18.0435	    15.7776	    24.5895	     2.3499	    18.9667	   -15.0223	    13.4277	     6.0425	    -0.0839	
    23.0789	    17.0364	    15.2740	    23.4985	     3.6087	    18.5471	   -12.3367	    15.1062	     5.4550	    -0.6714	
    21.8201	    16.0294	    14.9384	    22.3236	     4.6158	    18.0435	    -9.9030	    16.2811	     4.8676	    -1.4267	
    20.6451	    15.2740	    14.8544	    21.2326	     5.3711	    17.6239	    -7.7209	    17.0364	     4.4479	    -2.0981	
    19.5541	    14.7705	    15.0223	    20.3094	     6.2943	    17.4561	    -5.7068	    17.4561	     4.1962	    -2.5177	
    18.7988	    14.6866	    15.3580	    19.6381	     7.2174	    17.4561	    -3.7766	    17.7078	     4.1962	    -2.7695	
    18.3792	    14.9384	    15.8615	    19.3024	     8.3923	    17.7078	    -1.8463	    17.8757	     4.4479	    -2.6855	
    18.2114	    15.2740	    16.3651	    19.3024	     9.6512	    18.0435	     0.1678	    17.9596	     4.8676	    -2.2659	
    18.2953	    15.6937	    16.6168	    19.5541	    10.9100	    18.5471	     2.4338	    18.0435	     5.4550	    -1.7624	
    18.4631	    15.9454	    16.7007	    19.9738	    12.0010	    19.0506	     4.7836	    18.0435	     6.1264	    -1.0910	
    18.6310	    16.1133	    16.4490	    20.3934	    12.8403	    19.3863	     7.1335	    18.0435	     6.7139	    -0.4196	
    18.7149	    16.0294	    16.1133	    20.6451	    13.2599	    19.5541	     9.2316	    17.8757	     7.1335	     0.0000	
    18.6310	    15.6937	    15.5258	    20.6451	    13.3438	    19.3863	    10.8261	    17.4561	     7.3853	     0.2518	
    18.2114	    15.1062	    14.9384	    20.3094	    12.8403	    18.8828	    11.6653	    16.8686	     7.3013	     0.1678	
    17.5400	    14.0991	    14.3509	    19.6381	    12.0850	    17.9596	    11.7493	    16.0294	     6.8817	    -0.3357	
    16.5329	    12.9242	    13.6795	    18.6310	    10.9100	    16.7847	    11.1618	    15.1062	     6.2103	    -1.0071	
    15.4419	    11.5814	    13.1760	    17.3721	     9.6512	    15.4419	    10.1547	    14.0991	     5.3711	    -1.9302	
    14.3509	    10.2386	    12.7563	    16.0294	     8.3923	    14.0991	     8.8959	    13.1760	     4.5319	    -2.7695	
    13.4277	     9.2316	    12.5885	    14.6866	     7.2174	    13.0081	     7.7209	    12.4207	     3.7766	    -3.4409	
    12.7563	     8.4763	    12.4207	    13.5117	     6.2103	    12.0850	     6.6299	    11.9171	     3.1052	    -3.7766	
    12.4207	     8.0566	    12.4207	    12.5885	     5.3711	    11.5814	     5.7068	    11.5814	     2.6855	    -3.9444	
    12.4207	     8.0566	    12.4207	    11.9171	     4.6997	    11.3297	     4.8676	    11.3297	     2.5177	    -3.7766	
    12.8403	     8.3084	    12.5046	    11.4975	     4.1122	    11.3297	     3.9444	    11.1618	     2.4338	    -3.4409	
    13.5956	     8.8120	    12.5046	    11.4136	     3.7766	    11.5814	     2.9373	    10.9100	     2.6855	    -2.8534	
    14.6866	     9.4833	    12.5885	    11.6653	     3.6087	    12.0010	     1.6785	    10.6583	     3.0212	    -2.1820	
    16.0294	    10.2386	    12.5885	    12.2528	     3.6926	    12.5046	     0.2518	    10.3226	     3.6087	    -1.4267	
    17.5400	    10.7422	    12.5046	    13.0081	     3.9444	    13.0920	    -1.5106	     9.9869	     4.2801	    -0.6714	
    19.0506	    11.1618	    12.3367	    13.9313	     4.3640	    13.7634	    -3.4409	     9.6512	     5.1193	     0.0839	
    20.6451	    11.2457	    12.0850	    14.9384	     4.9515	    14.4348	    -5.2872	     9.3155	     5.9586	     0.8392	
    22.1558	    11.0779	    11.8332	    16.0294	     5.6229	    15.1901	    -6.8817	     8.8959	     6.7978	     1.5945	
    23.5825	    10.8261	    11.4975	    16.9525	     6.2943	    16.0294	    -8.2245	     8.5602	     7.5531	     2.1820	
    24.9252	    10.4904	    11.3297	    17.7917	     6.8817	    16.7847	    -9.2316	     8.0566	     8.0566	     2.6016	
    25.9323	    10.4065	    11.3297	    18.4631	     7.2174	    17.5400	    -9.9869	     7.6370	     8.1406	     2.7695	
    26.9394	    10.9100	    11.5814	    18.7988	     7.3853	    18.0435	   -10.4065	     7.1335	     7.8049	     2.6855	
    27.7786	    12.2528	    12.1689	    18.9667	     7.3013	    18.4631	   -10.4904	     6.7978	     6.9656	     2.2659	
    28.7018	    14.5187	    13.2599	    18.9667	     7.3853	    18.7149	   -10.2386	     6.6299	     5.9586	     1.6785	
    29.7089	    17.4561	    14.7705	    18.7988	     7.8049	    18.7149	    -9.3994	     6.7978	     4.8676	     1.0071	
    30.6320	    20.7291	    16.7847	    18.5471	     8.8120	    18.6310	    -7.8888	     7.3013	     3.9444	     0.3357	
    31.3034	    23.5825	    19.0506	    18.3792	    10.3226	    18.5471	    -5.7068	     8.0566	     3.4409	    -0.2518	
    31.6391	    25.7645	    21.4844	    18.2114	    12.0850	    18.4631	    -3.0212	     8.9798	     3.2730	    -0.6714	
    31.4713	    26.9394	    23.8342	    18.1274	    14.0152	    18.3792	     0.0000	     9.9869	     3.4409	    -1.0071	
    30.9677	    27.1072	    25.9323	    18.1274	    15.6937	    18.3792	     3.1052	    10.9100	     3.6926	    -1.3428	
    30.1285	    26.5198	    27.6108	    18.2953	    16.9525	    18.3792	     5.7907	    11.8332	     3.9444	    -1.5945	
    29.2053	    25.4288	    28.7857	    18.6310	    17.7078	    18.5471	     7.9727	    12.7563	     4.1962	    -1.8463	
    28.1982	    24.0860	    29.2892	    18.9667	    17.9596	    18.7149	     9.3155	    13.5956	     4.2801	    -2.0981	
    27.1072	    22.5754	    29.0375	    19.3024	    17.5400	    18.7988	     9.9030	    14.5187	     4.2801	    -2.3499	
    25.9323	    21.1487	    28.1143	    19.3024	    16.6168	    18.7149	     9.5673	    15.3580	     4.1122	    -2.6855	
    24.5895	    19.8059	    26.3519	    19.0506	    15.2740	    18.5471	     8.6441	    15.9454	     3.7766	    -3.0212	
    23.0789	    18.6310	    24.0860	    18.4631	    13.5956	    18.0435	     7.1335	    16.3651	     3.3569	    -3.4409	
    21.4005	    17.5400	    21.2326	    17.6239	    11.7493	    17.4561	     5.3711	    16.5329	     2.9373	    -3.8605	
    19.7220	    16.5329	    18.1274	    16.7007	     9.9030	    16.7847	     3.3569	    16.3651	     2.6016	    -4.2801	
    17.9596	    15.5258	    14.9384	    15.9454	     8.2245	    16.1972	     1.4267	    16.0294	     2.3499	    -4.5319	
    16.2811	    14.6027	    11.7493	    15.4419	     6.7139	    15.6937	    -0.3357	    15.6097	     2.2659	    -4.6997	
    14.7705	    13.7634	     8.7280	    15.2740	     5.4550	    15.5258	    -1.8463	    15.1062	     2.3499	    -4.6158	
    13.4277	    13.0081	     6.1264	    15.4419	     4.5319	    15.4419	    -2.8534	    14.5187	     2.5177	    -4.2801	
    12.5046	    12.5046	     4.1962	    15.7776	     3.7766	    15.6097	    -3.1052	    13.9313	     2.8534	    -3.8605	
    11.8332	    12.1689	     3.0212	    16.3651	     3.2730	    15.7776	    -2.6855	    13.2599	     3.2730	    -3.2730	
    11.5814	    12.0850	     2.8534	    16.9525	     2.8534	    16.0294	    -1.7624	    12.6724	     3.7766	    -2.6016	
    11.6653	    12.1689	     3.7766	    17.6239	     2.5177	    16.2811	    -0.5875	    12.0850	     4.2801	    -1.7624	
    12.1689	    12.4207	     5.5389	    18.4631	     2.3499	    16.5329	     0.5035	    11.7493	     5.0354	    -0.9232	
    12.9242	    12.8403	     8.0566	    19.4702	     2.3499	    16.9525	     1.1749	    11.7493	     5.7907	    -0.0839	
    14.0991	    13.5956	    10.9940	    20.8130	     2.6855	    17.4561	     1.4267	    12.0850	     6.7139	     0.7553	
    15.6097	    14.6027	    14.0152	    22.4075	     3.1891	    18.1274	     1.1749	    12.7563	     7.6370	     1.5106	
    17.2882	    15.7776	    16.7847	    24.3378	     3.9444	    18.9667	     0.6714	    13.6795	     8.4763	     2.0981	
    18.9667	    16.9525	    19.2184	    26.3519	     4.6997	    19.7220	     0.1678	    14.7705	     9.3155	     2.3499
[truncated: 3,003,265 more chars]
