# Supplementary material for: Task-related functional connectivity in autism spectrum conditions: an EEG study using wavelet transform coherence
Source: Mol Autism. 2013 Jan 12;4:1. doi: 10.1186/2040-2392-4-1 (PMC3558480; doi:10.1186/2040-2392-4-1)
Supplement: Additional file 2 — Raw EEG data for the chair task (part 2). [file 2040-2392-4-1-S2.zip › ID33_chairs_attending_chairs.dat]

[Subject]	
[Date]	03/13/2009
[Time]	15:53:14
[Channels]	10
[Rate]	1000.000000
[Type]	Epoch
[Headers]	Yes
[Points]	401
[Xmin]	0.00000
[Sweeps]	86
[Accepted]	86
[Rejected]	0
[Domain]	Time
[Rows]	Points
[Electrode Labels]
[      P8]	[     TP8]	[      T8]	[      P7]	[     FT8]	[     TP7]	[      F8]	[      T7]	[     FT7]	[      F7]	
[Electrode XUnits]
[ Default]	[ Default]	[ Default]	[ Default]	[ Default]	[ Default]	[ Default]	[ Default]	[ Default]	[ Default]	
[Electrode YUnits]
[ Default]	[ Default]	[ Default]	[ Default]	[ Default]	[ Default]	[ Default]	[ Default]	[ Default]	[ Default]	
[Epoch Header]
[Trial Type]	23
[Accept]	1
[Correct]	0
[RT]	 0.000
[Resp]	0
[Epoch Data]
    27.1912	    20.6451	    16.7847	    30.5481	     9.3155	    14.9384	    16.3651	    29.7089	     7.7209	    17.4561	
    26.9394	    20.6451	    16.9525	    30.2124	     9.1476	    14.6027	    16.7007	    30.4642	     7.8049	    17.3721	
    26.1841	    20.1416	    16.7847	    29.4571	     8.8120	    13.7634	    17.0364	    30.7159	     7.5531	    17.2043	
    25.0092	    19.3863	    16.5329	    28.2822	     8.3923	    12.5046	    17.2043	    30.2124	     6.9656	    17.0364	
    23.4985	    18.3792	    16.1133	    26.9394	     7.8888	    10.9100	    17.3721	    29.2053	     6.1264	    16.8686	
    21.9040	    17.2043	    15.6097	    25.3448	     7.3853	     9.1476	    17.3721	    27.9465	     5.1193	    16.6168	
    20.2255	    16.0294	    15.1062	    23.8342	     6.8817	     7.3853	    17.4561	    26.3519	     4.0283	    16.3651	
    18.7149	    14.9384	    14.6027	    22.3236	     6.4621	     5.7068	    17.5400	    24.7574	     2.9373	    16.0294	
    17.3721	    14.0991	    14.1830	    20.9808	     6.2943	     4.2801	    17.7917	    23.2468	     1.8463	    15.7776	
    16.4490	    13.4277	    13.9313	    19.8898	     6.2103	     3.0212	    18.0435	    21.7361	     0.8392	    15.4419	
    15.9454	    13.1760	    13.8474	    18.9667	     6.3782	     2.0981	    18.3792	    20.3094	    -0.0839	    15.1062	
    15.9454	    13.1760	    13.9313	    18.2114	     6.7139	     1.5106	    18.7988	    18.9667	    -0.9232	    14.6866	
    16.3651	    13.6795	    14.2670	    17.7078	     7.1335	     1.0910	    19.1345	    17.8757	    -1.5945	    14.2670	
    17.2043	    14.5187	    14.6866	    17.5400	     7.7209	     1.0071	    19.5541	    17.0364	    -2.0981	    13.9313	
    18.4631	    15.6937	    15.3580	    17.5400	     8.4763	     1.2589	    19.9738	    16.5329	    -2.4338	    13.6795	
    20.0577	    17.1204	    16.1133	    17.9596	     9.3155	     1.7624	    20.3094	    16.4490	    -2.4338	    13.6795	
    21.7361	    18.7988	    16.9525	    18.7149	    10.1547	     2.6016	    20.6451	    16.7847	    -2.0981	    13.9313	
    23.4985	    20.3934	    17.7078	    19.6381	    10.7422	     3.6087	    20.8130	    17.5400	    -1.6785	    14.4348	
    25.0931	    21.8201	    18.2953	    20.6451	    11.1618	     4.6997	    20.7291	    18.5471	    -1.0910	    15.0223	
    26.1841	    22.8271	    18.5471	    21.6522	    11.1618	     5.6229	    20.3094	    19.5541	    -0.5035	    15.6937	
    26.8555	    23.4985	    18.6310	    22.4075	    10.8261	     6.4621	    19.6381	    20.3934	    -0.1678	    16.1133	
    27.0233	    23.6664	    18.6310	    22.8271	    10.2386	     6.8817	    18.7149	    21.1487	     0.0839	    16.4490	
    26.5198	    23.4146	    18.4631	    22.8271	     9.7351	     6.9656	    17.8757	    21.6522	     0.0839	    16.6168	
    25.5127	    22.8271	    18.4631	    22.4915	     9.3994	     6.6299	    17.2882	    21.9040	     0.0839	    16.6168	
    24.1699	    21.9879	    18.3792	    21.7361	     9.3155	     6.0425	    17.0364	    22.0718	    -0.0839	    16.5329	
    22.4915	    20.9808	    18.3792	    20.6451	     9.4833	     5.1193	    17.2882	    22.0718	    -0.2518	    16.3651	
    20.8130	    19.8059	    18.2953	    19.3024	     9.7351	     4.1962	    17.8757	    21.9879	    -0.5035	    16.2811	
    19.1345	    18.6310	    18.2114	    17.7917	     9.9030	     3.2730	    18.3792	    21.8201	    -0.6714	    16.1133	
    17.6239	    17.3721	    17.8757	    16.1972	     9.9030	     2.4338	    18.7988	    21.7361	    -0.9232	    15.9454	
    16.4490	    16.1972	    17.3721	    14.7705	     9.5673	     1.7624	    18.7149	    21.5683	    -1.0910	    15.7776	
    15.6097	    15.1062	    16.6168	    13.4277	     8.8959	     1.2589	    18.1274	    21.3165	    -1.2589	    15.5258	
    15.1062	    14.1830	    15.7776	    12.3367	     7.8888	     1.0071	    17.1204	    21.0648	    -1.5106	    15.1901	
    14.8544	    13.2599	    14.7705	    11.5814	     6.8817	     0.9232	    15.7776	    20.7291	    -1.7624	    14.8544	
    14.8544	    12.4207	    13.6795	    11.0779	     5.7068	     0.9232	    14.2670	    20.4773	    -2.0142	    14.3509	
    15.0223	    11.6653	    12.5885	    10.9100	     4.6997	     1.0071	    12.7563	    20.2255	    -2.3499	    13.9313	
    15.3580	    11.0779	    11.6653	    11.0779	     3.6926	     1.2589	    11.4136	    20.0577	    -2.5177	    13.5117	
    15.7776	    10.6583	    10.9100	    11.5814	     2.8534	     1.5945	    10.1547	    19.9738	    -2.6016	    13.2599	
    16.2811	    10.4904	    10.3226	    12.3367	     2.0142	     1.9302	     9.1476	    20.0577	    -2.6016	    13.1760	
    16.7007	    10.5743	     9.9869	    13.3438	     1.4267	     2.3499	     8.4763	    20.2255	    -2.5177	    13.1760	
    17.1204	    10.7422	     9.8190	    14.4348	     0.8392	     2.7695	     8.1406	    20.4773	    -2.4338	    13.1760	
    17.2882	    10.8261	     9.7351	    15.6097	     0.4196	     3.1891	     8.1406	    20.7291	    -2.3499	    13.2599	
    17.2043	    10.9100	     9.7351	    16.5329	     0.0000	     3.4409	     8.4763	    20.8969	    -2.2659	    13.3438	
    16.8686	    10.8261	     9.6512	    17.3721	    -0.5035	     3.6926	     8.8959	    21.0648	    -2.1820	    13.4277	
    16.2811	    10.5743	     9.4833	    17.9596	    -1.0910	     3.6926	     9.3994	    21.0648	    -2.0981	    13.5956	
    15.3580	    10.1547	     9.1476	    18.2953	    -1.6785	     3.6087	     9.8190	    21.0648	    -2.0142	    14.0152	
    14.2670	     9.4833	     8.6441	    18.5471	    -2.3499	     3.4409	    10.0708	    21.0648	    -1.7624	    14.5187	
    13.0081	     8.6441	     7.9727	    18.7149	    -2.9373	     3.1891	    10.2386	    21.0648	    -1.4267	    15.1062	
    11.7493	     7.8049	     7.2174	    18.9667	    -3.3569	     2.9373	    10.1547	    21.1487	    -1.1749	    15.7776	
    10.5743	     6.8817	     6.3782	    19.2184	    -3.5248	     2.6855	     9.9869	    21.1487	    -1.0071	    16.1972	
     9.4833	     6.0425	     5.5389	    19.6381	    -3.4409	     2.6016	     9.8190	    21.0648	    -1.0910	    16.2811	
     8.6441	     5.3711	     4.6997	    20.0577	    -3.1891	     2.6016	     9.8190	    20.8969	    -1.5106	    15.9454	
     8.1406	     4.9515	     4.0283	    20.6451	    -2.6855	     2.6855	     9.9869	    20.5612	    -2.1820	    15.2740	
     7.8049	     4.6997	     3.4409	    21.0648	    -2.0142	     2.7695	    10.4065	    19.9738	    -3.0212	    14.2670	
     7.7209	     4.6158	     2.8534	    21.3165	    -1.4267	     2.8534	    10.9100	    19.1345	    -4.1122	    13.1760	
     7.8049	     4.6158	     2.5177	    21.3165	    -0.8392	     2.7695	    11.4136	    18.1274	    -5.2032	    12.0010	
     7.8049	     4.6997	     2.1820	    20.8969	    -0.5875	     2.4338	    11.7493	    16.7847	    -6.3782	    10.8261	
     7.8049	     4.7836	     2.0142	    20.0577	    -0.5035	     1.6785	    11.7493	    15.3580	    -7.4692	     9.8190	
     7.6370	     4.6997	     1.9302	    18.7149	    -0.8392	     0.6714	    11.4975	    13.7634	    -8.4763	     8.9798	
     7.3013	     4.4479	     1.9302	    16.9525	    -1.3428	    -0.5875	    10.9940	    12.1689	    -9.3994	     8.3084	
     6.7139	     4.1122	     1.8463	    14.9384	    -2.0142	    -2.0142	    10.4065	    10.8261	   -10.0708	     7.9727	
     6.0425	     3.5248	     1.6785	    12.8403	    -2.6855	    -3.4409	     9.9869	     9.7351	   -10.5743	     7.9727	
     5.1193	     2.7695	     1.4267	    10.7422	    -3.1891	    -4.6997	     9.9030	     9.1476	   -10.8261	     8.2245	
     4.1122	     1.9302	     1.0910	     8.8120	    -3.4409	    -5.8746	    10.1547	     8.9798	   -10.8261	     8.6441	
     3.0212	     1.0071	     0.6714	     7.0496	    -3.5248	    -6.7139	    10.6583	     9.2316	   -10.7422	     9.1476	
     1.9302	     0.1678	     0.5035	     5.4550	    -3.3569	    -7.4692	    11.2457	     9.9030	   -10.6583	     9.6512	
     0.8392	    -0.5875	     0.5875	     4.1122	    -3.0212	    -8.0566	    11.7493	    10.6583	   -10.5743	     9.9869	
    -0.2518	    -1.2589	     0.9232	     2.8534	    -2.6016	    -8.5602	    12.0010	    11.3297	   -10.5743	    10.2386	
    -1.2589	    -1.8463	     1.5945	     1.8463	    -2.0981	    -8.9798	    11.9171	    11.6653	   -10.7422	    10.4904	
    -2.1820	    -2.3499	     2.4338	     1.0071	    -1.6785	    -9.2316	    11.5814	    11.7493	   -10.9940	    10.5743	
    -2.9373	    -2.7695	     3.2730	     0.5035	    -1.2589	    -9.3155	    10.9100	    11.4975	   -11.3297	    10.6583	
    -3.6087	    -3.1891	     3.8605	     0.2518	    -1.0910	    -9.2316	    10.1547	    11.1618	   -11.6653	    10.8261	
    -3.9444	    -3.5248	     4.1122	     0.3357	    -1.0910	    -8.8120	     9.2316	    10.8261	   -11.8332	    10.9940	
    -4.1122	    -3.6926	     4.0283	     0.7553	    -1.4267	    -8.1406	     8.3923	    10.7422	   -11.8332	    11.1618	
    -3.8605	    -3.6087	     3.7766	     1.5106	    -2.0142	    -7.2174	     7.6370	    10.9940	   -11.6653	    11.4136	
    -3.3569	    -3.4409	     3.4409	     2.6016	    -2.6855	    -6.1264	     7.0496	    11.4975	   -11.3297	    11.6653	
    -2.6016	    -3.0212	     3.0212	     3.8605	    -3.5248	    -4.9515	     6.6299	    12.2528	   -10.7422	    12.0850	
    -1.5106	    -2.4338	     2.6016	     5.3711	    -4.2801	    -3.7766	     6.3782	    13.2599	   -10.0708	    12.4207	
    -0.3357	    -1.8463	     2.1820	     6.8817	    -5.1193	    -2.6855	     6.2943	    14.3509	    -9.2316	    12.8403	
     0.8392	    -1.1749	     1.9302	     8.3923	    -5.7907	    -1.6785	     6.3782	    15.4419	    -8.3084	    13.2599	
     1.9302	    -0.5875	     1.6785	     9.9030	    -6.4621	    -0.8392	     6.4621	    16.3651	    -7.3853	    13.6795	
     2.9373	    -0.1678	     1.4267	    11.1618	    -6.9656	    -0.2518	     6.6299	    17.2882	    -6.5460	    14.1830	
     3.7766	     0.0839	     1.2589	    12.3367	    -7.3013	     0.0000	     6.7139	    17.9596	    -5.6229	    14.6027	
     4.3640	     0.2518	     1.0071	    13.2599	    -7.5531	     0.0839	     6.8817	    18.4631	    -4.8676	    15.1062	
     4.6158	     0.0839	     0.7553	    13.9313	    -7.6370	     0.0000	     6.9656	    18.7149	    -4.2801	    15.5258	
     4.6158	    -0.2518	     0.3357	    14.4348	    -7.7209	    -0.2518	     7.0496	    18.7988	    -3.9444	    15.7776	
     4.3640	    -0.7553	    -0.2518	    14.6866	    -7.8049	    -0.5875	     7.1335	    18.6310	    -3.7766	    15.9454	
     4.0283	    -1.3428	    -0.7553	    14.8544	    -7.7209	    -0.8392	     7.2174	    18.2953	    -3.8605	    16.0294	
     3.8605	    -1.7624	    -1.1749	    15.0223	    -7.5531	    -1.0071	     7.3853	    17.9596	    -4.1122	    16.0294	
     3.8605	    -2.0142	    -1.4267	    15.3580	    -7.2174	    -0.8392	     7.7209	    17.6239	    -4.2801	    16.1133	
     4.1962	    -1.8463	    -1.3428	    15.8615	    -6.5460	    -0.4196	     8.2245	    17.5400	    -4.3640	    16.2811	
     4.8676	    -1.3428	    -0.9232	    16.5329	    -5.7068	     0.3357	     8.8120	    17.5400	    -4.2801	    16.6168	
     5.7907	    -0.5035	    -0.1678	    17.4561	    -4.7836	     1.4267	     9.3994	    17.7917	    -4.0283	    16.9525	
     6.9656	     0.5875	     0.8392	    18.6310	    -3.8605	     2.7695	     9.8190	    18.2114	    -3.6926	    17.2882	
     8.1406	     1.8463	     2.0142	    19.8898	    -3.0212	     4.3640	    10.0708	    18.7988	    -3.2730	    17.4561	
     9.3994	     3.0212	     3.1891	    21.2326	    -2.5177	     5.9586	     9.9869	    19.4702	    -2.8534	    17.5400	
    10.5743	     4.1962	     4.3640	    22.7432	    -2.2659	     7.6370	     9.5673	    20.1416	    -2.4338	    17.5400	
    11.5814	     5.2872	     5.4550	    24.4217	    -2.4338	     9.2316	     8.8120	    20.8130	    -1.9302	    17.4561	
    12.5046	     6.2943	     6.3782	    26.1002	    -2.8534	    10.8261	     7.9727	    21.5683	    -1.5106	    17.3721	
    13.2599	     7.2174	     7.1335	    27.7786	    -3.3569	    12.1689	     7.2174	    22.2397	    -1.0071	    17.3721	
    13.8474	     8.1406	     7.8888	    29.5410	    -3.8605	    13.4277	     6.7139	    22.9950	    -0.5875	    17.3721	
    14.3509	     8.8959	     8.5602	    31.1356	    -4.2801	    14.4348	     6.5460	    23.7503	    -0.1678	    17.4561	
    14.6866	     9.5673	     9.1476	    32.5623	    -4.4479	    15.1901	     6.8817	    24.5895	     0.1678	    17.5400	
    14.6866	     9.9030	     9.6512	    33.6533	    -4.5319	    15.6937	     7.4692	    25.3448	     0.5035	    17.7917	
    14.3509	     9.9030	     9.8190	    34.4086	    -4.6158	    15.7776	     8.1406	    26.0162	     0.6714	    17.9596	
    13.7634	     9.4833	     9.8190	    34.6603	    -4.6158	    15.3580	     8.8959	    26.3519	     0.7553	    18.1274	
    12.9242	     8.6441	     9.5673	    34.4086	    -4.6997	    14.5187	     9.6512	    26.2680	     0.8392	    18.2953	
    11.8332	     7.6370	     9.1476	    33.6533	    -4.7836	    13.2599	    10.3226	    25.8484	     0.7553	    18.2953	
    10.6583	     6.4621	     8.5602	    32.5623	    -4.7836	    11.5814	    10.9100	    25.0931	     0.6714	    18.2953	
     9.6512	     5.2872	     7.9727	    31.0516	    -4.6997	     9.8190	    11.4975	    24.1699	     0.5875	    18.2953	
     8.7280	     4.2801	     7.3853	    29.5410	    -4.3640	     8.1406	    12.0010	    23.1628	     0.2518	    18.1274	
     7.9727	     3.5248	     6.8817	    28.0304	    -3.9444	     6.6299	    12.3367	    22.2397	    -0.0839	    17.8757	
     7.5531	     3.0212	     6.2943	    26.6037	    -3.4409	     5.2872	    12.5885	    21.2326	    -0.6714	    17.4561	
     7.4692	     2.7695	     5.7907	    25.3448	    -2.7695	     4.1962	    12.6724	    20.3094	    -1.3428	    16.8686	
     7.4692	     2.6855	     5.2872	    24.1699	    -2.0981	     3.1891	    12.5046	    19.3024	    -2.0981	    16.0294	
     7.7209	     2.8534	     4.6997	    23.2468	    -1.4267	     2.4338	    12.1689	    18.2953	    -2.9373	    15.1062	
     7.9727	     3.0212	     4.1122	    22.4075	    -0.7553	     1.6785	    11.5814	    17.2882	    -3.6926	    14.0991	
     8.2245	     3.1891	     3.5248	    21.7361	    -0.1678	     1.0910	    10.8261	    16.2811	    -4.5319	    13.0081	
     8.3923	     3.3569	     2.9373	    21.1487	     0.2518	     0.5875	     9.9869	    15.2740	    -5.2872	    11.9171	
     8.3084	     3.3569	     2.3499	    20.5612	     0.4196	     0.0000	     9.0637	    14.1830	    -5.9586	    10.8261	
     8.0566	     3.1891	     1.6785	    19.8898	     0.2518	    -0.5875	     8.0566	    13.1760	    -6.7139	     9.9869	
     7.3853	     2.7695	     0.9232	    19.1345	    -0.1678	    -1.2589	     7.1335	    12.0850	    -7.3853	     9.2316	
     6.5460	     2.1820	     0.1678	    18.2953	    -0.8392	    -2.0142	     6.2943	    11.1618	    -7.9727	     8.7280	
     5.3711	     1.3428	    -0.6714	    17.2882	    -1.6785	    -2.7695	     5.6229	    10.3226	    -8.3923	     8.3923	
     4.1122	     0.4196	    -1.1749	    16.1972	    -2.5177	    -3.6087	     5.1193	     9.6512	    -8.8120	     8.2245	
     2.6855	    -0.5035	    -1.5106	    15.0223	    -3.2730	    -4.3640	     4.9515	     9.2316	    -9.2316	     8.0566	
     1.2589	    -1.4267	    -1.4267	    13.7634	    -3.8605	    -5.1193	     5.0354	     8.9798	    -9.5673	     7.9727	
    -0.1678	    -2.2659	    -0.9232	    12.5885	    -4.1962	    -5.7068	     5.3711	     8.8120	    -9.8190	     7.9727	
    -1.4267	    -3.1052	    -0.3357	    11.4136	    -4.3640	    -6.1264	     5.8746	     8.8959	    -9.9869	     8.0566	
    -2.5177	    -3.6926	     0.4196	    10.3226	    -4.3640	    -6.3782	     6.5460	     8.8959	    -9.9869	     8.2245	
    -3.3569	    -4.1962	     1.0910	     9.4833	    -4.1122	    -6.4621	     7.2174	     8.9798	    -9.9030	     8.5602	
    -3.9444	    -4.4479	     1.6785	     8.7280	    -3.6087	    -6.3782	     7.8049	     9.0637	    -9.7351	     9.0637	
    -4.2801	    -4.4479	     2.0981	     8.0566	    -3.0212	    -6.2103	     8.3084	     8.9798	    -9.3994	     9.5673	
    -4.3640	    -4.3640	     2.3499	     7.3853	    -2.3499	    -5.9586	     8.5602	     8.9798	    -9.1476	    10.0708	
    -4.3640	    -4.1122	     2.4338	     6.7139	    -1.7624	    -5.7068	     8.5602	     8.9798	    -8.8120	    10.4065	
    -4.2801	    -3.9444	     2.3499	     5.9586	    -1.1749	    -5.6229	     8.3923	     9.0637	    -8.6441	    10.5743	
    -4.2801	    -3.7766	     2.0142	     5.0354	    -0.6714	    -5.7068	     7.9727	     9.2316	    -8.5602	    10.5743	
    -4.3640	    -3.8605	     1.4267	     4.0283	    -0.3357	    -6.0425	     7.3853	     9.5673	    -8.6441	    10.4065	
    -4.6158	    -4.1122	     0.7553	     2.8534	    -0.0839	    -6.6299	     6.6299	    10.0708	    -8.7280	    10.1547	
    -5.0354	    -4.5319	     0.0000	     1.5945	     0.0839	    -7.3853	     5.9586	    10.5743	    -8.8959	     9.9030	
    -5.5389	    -5.1193	    -0.7553	     0.3357	     0.1678	    -8.3084	     5.3711	    10.9940	    -9.1476	     9.6512	
    -6.1264	    -5.7068	    -1.4267	    -0.9232	     0.4196	    -9.2316	     5.1193	    11.2457	    -9.4833	     9.4833	
    -6.6299	    -6.2943	    -1.8463	    -2.0142	     0.7553	   -10.1547	     5.2872	    11.3297	    -9.8190	     9.3994	
    -7.0496	    -6.7139	    -2.0981	    -2.8534	     1.1749	   -10.8261	     5.7907	    11.2457	   -10.1547	     9.4833	
    -7.3013	    -7.0496	    -2.1820	    -3.4409	     1.5945	   -11.2457	     6.5460	    11.0779	   -10.3226	     9.7351	
    -7.3013	    -7.1335	    -2.1820	    -3.6926	     1.8463	   -11.3297	     7.3853	    11.0779	   -10.4065	    10.2386	
    -7.2174	    -7.0496	    -2.2659	    -3.5248	     1.8463	   -11.0779	     7.9727	    11.2457	   -10.2386	    10.9940	
    -6.8817	    -6.7978	    -2.4338	    -3.1052	     1.4267	   -10.4065	     8.2245	    11.5814	    -9.9030	    11.9171	
    -6.5460	    -6.5460	    -2.6855	    -2.3499	     0.7553	    -9.5673	     8.1406	    12.0850	    -9.4833	    12.8403	
    -6.0425	    -6.0425	    -3.0212	    -1.5106	    -0.0839	    -8.3923	     7.7209	    12.6724	    -8.8959	    13.8474	
    -5.5389	    -5.3711	    -3.1052	    -0.5035	    -0.8392	    -7.1335	     7.1335	    13.4277	    -8.2245	    14.8544	
    -4.9515	    -4.5319	    -2.9373	     0.6714	    -1.2589	    -5.7068	     6.6299	    14.2670	    -7.5531	    15.7776	
    -4.2801	    -3.6087	    -2.6016	     1.7624	    -1.1749	    -4.1962	     6.2103	    15.1901	    -6.6299	    16.5329	
    -3.6087	    -2.6016	    -2.0142	     2.9373	    -0.6714	    -2.7695	     6.1264	    16.1972	    -5.7068	    17.2043	
    -3.0212	    -1.5945	    -1.4267	     4.0283	     0.3357	    -1.3428	     6.2103	    17.2043	    -4.6997	    17.7078	
    -2.4338	    -0.6714	    -0.7553	     5.1193	     1.5945	     0.0000	     6.2943	    18.2114	    -3.6926	    18.1274	
    -1.9302	     0.1678	    -0.1678	     6.1264	     2.9373	     1.0910	     6.5460	    19.1345	    -2.6855	    18.2953	
    -1.5106	     0.9232	     0.3357	     7.0496	     4.1122	     1.9302	     6.6299	    19.8059	    -1.7624	    18.3792	
    -1.1749	     1.6785	     0.9232	     7.8049	     5.0354	     2.5177	     6.7139	    20.2255	    -1.0071	    18.3792	
    -0.9232	     2.2659	     1.5945	     8.4763	     5.7907	     2.7695	     6.6299	    20.4773	    -0.4196	    18.2114	
    -0.8392	     2.7695	     2.4338	     8.8959	     6.2103	     2.7695	     6.6299	    20.6451	     0.0000	    18.1274	
    -0.8392	     3.1891	     3.4409	     9.2316	     6.3782	     2.5177	     6.6299	    20.7291	     0.2518	    17.9596	
    -1.0910	     3.3569	     4.4479	     9.3994	     6.4621	     2.0981	     6.7978	    20.8130	     0.3357	    17.7078	
    -1.5106	     3.3569	     5.4550	     9.3994	     6.5460	     1.5106	     7.0496	    20.8130	     0.2518	    17.4561	
    -2.0981	     3.0212	     6.3782	     9.1476	     6.5460	     0.6714	     7.6370	    20.8130	     0.0000	    17.2043	
    -2.8534	     2.6016	     7.2174	     8.7280	     6.7139	    -0.2518	     8.4763	    20.6451	    -0.3357	    17.0364	
    -3.6087	     2.0142	     7.8888	     8.1406	     7.0496	    -1.2589	     9.5673	    20.4773	    -0.6714	    16.8686	
    -4.3640	     1.5106	     8.3923	     7.4692	     7.3853	    -2.2659	    10.7422	    20.2255	    -1.0071	    16.8686	
    -5.0354	     0.9232	     8.7280	     6.7978	     7.7209	    -3.2730	    11.9171	    19.8898	    -1.4267	    16.7847	
    -5.5389	     0.3357	     8.8959	     6.1264	     7.8888	    -4.1122	    12.9242	    19.4702	    -1.7624	    16.7007	
    -5.9586	    -0.1678	     8.8120	     5.6229	     7.8888	    -4.8676	    13.6795	    19.0506	    -2.0981	    16.5329	
    -6.1264	    -0.5875	     8.4763	     5.2032	     7.7209	    -5.3711	    14.0991	    18.6310	    -2.4338	    16.2811	
    -6.1264	    -0.9232	     8.1406	     4.9515	     7.3853	    -5.7068	    14.1830	    18.2114	    -2.7695	    15.9454	
    -5.9586	    -1.1749	     7.6370	     4.7836	     6.9656	    -5.8746	    14.0152	    17.7917	    -3.1052	    15.5258	
    -5.7068	    -1.1749	     7.0496	     4.7836	     6.3782	    -5.8746	    13.4277	    17.3721	    -3.4409	    15.0223	
    -5.3711	    -1.1749	     6.4621	     4.7836	     5.8746	    -5.7068	    12.5885	    16.9525	    -3.6926	    14.5187	
    -4.9515	    -1.0910	     5.8746	     4.9515	     5.3711	    -5.3711	    11.6653	    16.6168	    -3.9444	    14.0152	
    -4.6158	    -0.9232	     5.2032	     5.1193	     4.7836	    -4.9515	    10.6583	    16.4490	    -3.9444	    13.7634	
    -4.3640	    -0.8392	     4.4479	     5.4550	     4.2801	    -4.4479	     9.5673	    16.3651	    -3.8605	    13.7634	
    -4.2801	    -0.9232	     3.6087	     5.7907	     3.7766	    -3.9444	     8.6441	    16.4490	    -3.4409	    14.0152	
    -4.4479	    -1.2589	     2.6016	     6.0425	     3.1052	    -3.6087	     7.7209	    16.3651	    -2.8534	    14.5187	
    -4.9515	    -1.9302	     1.3428	     6.2103	     2.3499	    -3.3569	     6.8817	    16.2811	    -2.1820	    15.1901	
    -5.7907	    -3.0212	    -0.1678	     6.2103	     1.4267	    -3.4409	     6.2943	    15.9454	    -1.5945	    15.8615	
    -6.8817	    -4.5319	    -1.9302	     6.0425	     0.4196	    -3.6926	     5.9586	    15.4419	    -1.0910	    16.4490	
    -8.2245	    -6.2943	    -3.7766	     5.7068	    -0.6714	    -4.1122	     5.7907	    14.6866	    -0.7553	    17.0364	
    -9.6512	    -8.1406	    -5.6229	     5.2032	    -1.7624	    -4.6997	     5.9586	    13.8474	    -0.8392	    17.4561	
   -11.0779	    -9.9030	    -7.3013	     4.6997	    -2.7695	    -5.3711	     6.2103	    12.8403	    -1.0910	    17.9596	
   -12.2528	   -11.4136	    -8.5602	     4.3640	    -3.6087	    -5.8746	     6.5460	    11.8332	    -1.5106	    18.3792	
   -13.1760	   -12.4207	    -9.4833	     4.1962	    -4.3640	    -6.2943	     6.7978	    10.9100	    -1.9302	    18.8828	
   -13.7634	   -12.9242	    -9.9030	     4.2801	    -4.9515	    -6.4621	     6.8817	    10.1547	    -2.3499	    19.3863	
   -13.9313	   -12.9242	    -9.9030	     4.6997	    -5.4550	    -6.3782	     6.5460	     9.7351	    -2.6855	    19.7220	
   -13.7634	   -12.5046	    -9.5673	     5.5389	    -5.7907	    -5.9586	     5.7907	     9.6512	    -2.8534	    19.8898	
   -13.1760	   -11.6653	    -8.8120	     6.7139	    -5.8746	    -5.2872	     4.6997	    10.1547	    -2.9373	    19.8898	
   -12.3367	   -10.4904	    -7.7209	     8.1406	    -5.8746	    -4.1962	     3.4409	    11.1618	    -2.7695	    19.6381	
   -11.1618	    -9.1476	    -6.2943	     9.8190	    -5.7068	    -2.9373	     2.0142	    12.8403	    -2.5177	    19.3024	
    -9.8190	    -7.6370	    -4.6997	    11.5814	    -5.4550	    -1.5945	     0.6714	    14.8544	    -2.1820	    18.7149	
    -8.3084	    -6.1264	    -3.1052	    13.3438	    -5.2872	    -0.1678	    -0.5035	    16.9525	    -1.8463	    18.0435	
    -6.8817	    -4.6997	    -1.6785	    15.0223	    -5.1193	     1.0071	    -1.4267	    18.9667	    -1.4267	    17.4561	
    -5.4550	    -3.5248	    -0.5035	    16.4490	    -4.9515	     2.0142	    -2.0981	    20.6451	    -1.0910	    16.7847	
    -4.2801	    -2.6016	     0.4196	    17.5400	    -4.8676	     2.6855	    -2.6016	    21.6522	    -0.9232	    16.1972	
    -3.3569	    -2.0142	     0.9232	    18.2114	    -4.8676	     2.9373	    -2.9373	    22.1558	    -1.0071	    15.6937	
    -2.7695	    -1.8463	     1.0071	    18.3792	    -4.7836	     2.6855	    -3.1052	    22.1558	    -1.1749	    15.1901	
    -2.6016	    -2.0981	     0.8392	    18.0435	    -4.7836	     2.0142	    -3.0212	    21.5683	    -1.6785	    14.7705	
    -2.7695	    -2.6855	     0.3357	    17.2882	    -4.7836	     0.9232	    -2.8534	    20.7291	    -2.2659	    14.4348	
    -3.2730	    -3.5248	    -0.4196	    16.2811	    -4.8676	    -0.3357	    -2.5177	    19.5541	    -3.0212	    14.0991	
    -4.1122	    -4.6158	    -1.3428	    15.0223	    -5.0354	    -1.8463	    -2.0981	    18.2953	    -3.7766	    13.9313	
    -5.2032	    -5.8746	    -2.3499	    13.5956	    -5.2872	    -3.3569	    -1.7624	    17.0364	    -4.5319	    13.7634	
    -6.3782	    -7.2174	    -3.5248	    12.0850	    -5.7907	    -4.7836	    -1.5106	    15.6937	    -5.2872	    13.5956	
    -7.7209	    -8.6441	    -4.6997	    10.6583	    -6.4621	    -6.1264	    -1.4267	    14.5187	    -5.9586	    13.5117	
    -8.9798	    -9.9869	    -5.8746	     9.2316	    -7.3013	    -7.3013	    -1.5945	    13.3438	    -6.6299	    13.4277	
   -10.2386	   -11.1618	    -7.0496	     8.1406	    -8.2245	    -8.1406	    -2.0142	    12.4207	    -7.2174	    13.2599	
   -11.2457	   -12.2528	    -8.2245	     7.3013	    -9.2316	    -8.7280	    -2.5177	    11.5814	    -7.6370	    12.9242	
   -12.0010	   -13.0081	    -9.1476	     6.7978	   -10.1547	    -9.0637	    -3.1891	    10.8261	    -8.0566	    12.5046	
   -12.4207	   -13.5117	    -9.9869	     6.6299	   -10.9100	    -9.1476	    -3.7766	    10.1547	    -8.3084	    11.9171	
   -12.5046	   -13.6795	   -10.5743	     6.7978	   -11.4136	    -9.1476	    -4.3640	     9.6512	    -8.5602	    11.1618	
   -12.2528	   -13.5956	   -10.9940	     7.1335	   -11.6653	    -8.9798	    -4.8676	     9.2316	    -8.7280	    10.3226	
   -11.7493	   -13.2599	   -11.1618	     7.7209	   -11.5814	    -8.6441	    -5.2032	     8.9798	    -8.7280	     9.5673	
   -10.9940	   -12.5885	   -10.9940	     8.4763	   -11.3297	    -8.2245	    -5.2872	     8.8959	    -8.5602	     8.8959	
   -10.1547	   -11.8332	   -10.7422	     9.3155	   -10.8261	    -7.7209	    -5.2032	     8.9798	    -8.3923	     8.3923	
    -9.1476	   -10.8261	   -10.1547	    10.1547	   -10.1547	    -7.1335	    -4.8676	     9.1476	    -8.1406	     8.0566	
    -8.3084	    -9.9030	    -9.4833	    10.9100	    -9.3994	    -6.5460	    -4.2801	     9.3994	    -7.8049	     7.9727	
    -7.5531	    -9.0637	    -8.8120	    11.5814	    -8.5602	    -6.0425	    -3.4409	     9.7351	    -7.5531	     8.1406	
    -7.0496	    -8.3923	    -8.1406	    12.0010	    -7.7209	    -5.7068	    -2.3499	    10.0708	    -7.2174	     8.4763	
    -6.9656	    -7.9727	    -7.4692	    12.1689	    -6.8817	    -5.4550	    -1.0910	    10.3226	    -6.9656	     8.9798	
    -7.1335	    -7.8049	    -6.9656	    12.0850	    -6.1264	    -5.4550	     0.4196	    10.5743	    -6.7139	     9.7351	
    -7.6370	    -7.8888	    -6.5460	    11.7493	    -5.5389	    -5.7068	     2.0981	    10.8261	    -6.4621	    10.4904	
    -8.4763	    -8.3084	    -6.3782	    11.1618	    -5.0354	    -6.0425	     3.6926	    11.0779	    -6.3782	    11.3297	
    -9.5673	    -8.9798	    -6.6299	    10.4065	    -4.7836	    -6.5460	     5.2032	    11.2457	    -6.2943	    12.1689	
   -10.7422	    -9.9869	    -7.2174	     9.4833	    -4.8676	    -7.2174	     6.5460	    11.4136	    -6.3782	    12.9242	
   -12.0010	   -11.0779	    -8.1406	     8.4763	    -5.2032	    -7.8049	     7.6370	    11.4136	    -6.4621	    13.5956	
   -13.2599	   -12.2528	    -9.4833	     7.4692	    -5.7907	    -8.3923	     8.3084	    11.3297	    -6.6299	    14.1830	
   -14.2670	   -13.3438	   -10.9940	     6.5460	    -6.5460	    -8.8959	     8.6441	    11.1618	    -6.7978	    14.6027	
   -15.0223	   -14.2670	   -12.4207	     5.7907	    -7.3853	    -9.1476	     8.4763	    10.7422	    -7.0496	    14.9384	
   -15.5258	   -14.8544	   -13.5956	     5.2032	    -8.1406	    -9.1476	     7.8888	    10.3226	    -7.3853	    15.0223	
   -15.6097	   -15.1901	   -14.4348	     4.8676	    -8.9798	    -8.9798	     6.6299	     9.6512	    -7.7209	    14.9384	
   -15.3580	   -15.2740	   -14.6866	     4.6997	    -9.6512	    -8.5602	     4.9515	     8.9798	    -8.2245	    14.5187	
   -14.8544	   -15.0223	   -14.3509	     4.5319	   -10.3226	    -8.0566	     2.8534	     8.3084	    -8.8120	    13.7634	
   -14.1830	   -14.5187	   -13.5117	     4.6158	   -10.7422	    -7.3853	     0.7553	     7.6370	    -9.3994	    12.8403	
   -13.3438	   -13.7634	   -12.1689	     4.6997	   -10.8261	    -6.5460	    -1.1749	     7.1335	   -10.0708	    11.8332	
   -12.4207	   -12.8403	   -10.4904	     4.8676	   -10.4904	    -5.7068	    -2.4338	     6.8817	   -10.4904	    10.8261	
   -11.3297	   -11.6653	    -8.4763	     5.1193	    -9.7351	    -4.7836	    -3.1052	     6.7978	   -10.7422	    10.0708	
   -10.2386	   -10.4065	    -6.4621	     5.4550	    -8.8120	    -3.8605	    -3.1052	     7.1335	   -10.6583	     9.4833	
    -9.1476	    -9.0637	    -4.5319	     5.7907	    -7.8049	    -2.8534	    -2.6855	     7.8049	   -10.1547	     9.1476	
    -8.0566	    -7.7209	    -2.7695	     6.2943	    -6.7139	    -1.8463	    -2.0142	     8.8959	    -9.3155	     9.2316	
    -7.1335	    -6.4621	    -1.1749	     6.9656	    -5.7068	    -0.8392	    -1.0071	    10.2386	    -8.0566	     9.5673	
    -6.2943	    -5.3711	     0.0839	     7.7209	    -4.6997	     0.0839	     0.0839	    11.8332	    -6.5460	    10.3226	
    -5.6229	    -4.3640	     1.0910	     8.5602	    -3.6926	     0.9232	     1.3428	    13.5117	    -4.8676	    11.3297	
    -5.0354	    -3.6087	     1.9302	     9.3155	    -2.7695	     1.6785	     2.6855	    15.2740	    -3.2730	    12.5046	
    -4.6997	    -3.0212	     2.4338	     9.9030	    -1.8463	     2.1820	     3.9444	    16.8686	    -1.9302	    13.6795	
    -4.5319	    -2.7695	     2.8534	    10.4065	    -1.0071	     2.6016	     5.2032	    18.3792	    -0.7553	    14.8544	
    -4.4479	    -2.5177	     3.1052	    10.9100	    -0.1678	     3.0212	     6.4621	    19.6381	     0.1678	    15.8615	
    -4.2801	    -2.3499	     3.3569	    11.4136	     0.5875	     3.5248	     7.5531	    20.7291	     1.0071	    16.8686	
    -4.0283	    -2.0981	     3.6926	    12.0010	     1.3428	     4.1122	     8.4763	    21.6522	     1.6785	    17.7078	
    -3.6087	    -1.6785	     4.0283	    12.8403	     2.0142	     4.8676	     9.3155	    22.4915	     2.3499	    18.3792	
    -3.0212	    -1.1749	     4.5319	    13.7634	     2.7695	     5.7068	     9.9869	    23.1628	     2.8534	    18.8828	
    -2.2659	    -0.5035	     4.9515	    14.7705	     3.3569	     6.5460	    10.5743	    23.6664	     3.2730	    19.1345	
    -1.4267	     0.0839	     5.3711	    15.7776	     4.0283	     7.3013	    10.9940	    24.0021	     3.6087	    19.2184	
    -0.5875	     0.7553	     5.7068	    16.7007	     4.6158	     7.9727	    11.2457	    24.0860	     3.6926	    19.1345	
     0.2518	     1.3428	     5.8746	    17.5400	     5.1193	     8.4763	    11.4136	    24.0021	     3.6087	    18.8828	
     0.9232	     1.7624	     6.0425	    18.0435	     5.6229	     8.6441	    11.5814	    23.6664	     3.4409	    18.6310	
     1.5106	     2.0981	     6.1264	    18.3792	     6.0425	     8.7280	    11.6653	    23.2468	     3.1052	    18.2953	
     1.8463	     2.2659	     6.1264	    18.3792	     6.4621	     8.5602	    11.7493	    22.7432	     2.7695	    18.0435	
     1.9302	     2.2659	     6.0425	    18.1274	     6.7139	     8.2245	    11.8332	    22.2397	     2.4338	    17.8757	
     1.7624	     2.1820	     6.1264	    17.7078	     6.9656	     7.9727	    12.0010	    21.8201	     2.2659	    17.7917	
     1.4267	     2.0981	     6.1264	    17.2043	     7.2174	     7.7209	    12.2528	    21.4005	     2.0981	    17.9596	
     0.9232	     2.0142	     6.2943	    16.5329	     7.4692	     7.4692	    12.5885	    21.1487	     2.0142	    18.1274	
     0.1678	     1.8463	     6.4621	    15.8615	     7.7209	     7.3013	    12.7563	    20.8130	     2.0142	    18.5471	
    -0.6714	     1.5945	     6.5460	    15.0223	     7.8049	     7.1335	    12.9242	    20.4773	     2.0142	    18.9667	
    -1.6785	     1.2589	     6.5460	    14.0152	     7.8049	     6.8817	    13.0081	    20.0577	     1.8463	    19.3863	
    -2.7695	     0.7553	     6.3782	    13.0081	     7.5531	     6.5460	    12.9242	    19.3024	     1.5945	    19.7220	
    -3.9444	     0.1678	     5.9586	    11.9171	     7.1335	     6.0425	    12.6724	    18.3792	     1.2589	    19.8898	
    -5.0354	    -0.5875	     5.3711	    10.8261	     6.3782	     5.3711	    12.3367	    17.2882	     0.7553	    19.8059	
    -6.1264	    -1.4267	     4.5319	     9.7351	     5.4550	     4.5319	    11.8332	    16.0294	     0.1678	    19.4702	
    -7.1335	    -2.2659	     3.5248	     8.7280	     4.4479	     3.6087	    11.2457	    14.7705	    -0.4196	    18.8828	
    -7.8888	    -3.1891	     2.4338	     7.8049	     3.3569	     2.6855	    10.6583	    13.6795	    -0.9232	    18.2114	
    -8.5602	    -3.9444	     1.4267	     7.0496	     2.3499	     1.8463	    10.1547	    13.0081	    -1.4267	    17.3721	
    -8.9798	    -4.6997	     0.5035	     6.5460	     1.5106	     1.0910	     9.7351	    12.8403	    -1.8463	    16.5329	
    -9.2316	    -5.2872	    -0.2518	     6.1264	     0.7553	     0.5035	     9.4833	    13.0920	    -2.0981	    15.6097	
    -9.4833	    -5.8746	    -1.0071	     5.9586	     0.0839	     0.0000	     9.1476	    13.5956	    -2.3499	    14.6027	
    -9.6512	    -6.4621	    -1.5945	     5.7907	    -0.5875	    -0.4196	     8.6441	    14.1830	    -2.6855	    13.5956	
    -9.9030	    -7.0496	    -2.1820	     5.5389	    -1.1749	    -0.8392	     8.0566	    14.5187	    -3.1891	    12.5885	
   -10.2386	    -7.6370	    -2.7695	     5.2872	    -1.8463	    -1.3428	     7.3013	    14.6866	    -3.8605	    11.7493	
   -10.7422	    -8.3084	    -3.2730	     4.8676	    -2.3499	    -1.8463	     6.5460	    14.6866	    -4.5319	    11.0779	
   -11.2457	    -8.8959	    -3.6926	     4.4479	    -2.6855	    -2.2659	     6.0425	    14.6027	    -5.2032	    10.7422	
   -11.8332	    -9.3155	    -3.9444	     4.0283	    -2.7695	    -2.5177	     5.9586	    14.4348	    -5.7907	    10.6583	
   -12.2528	    -9.5673	    -3.8605	     3.6926	    -2.4338	    -2.6016	     6.2943	    14.1830	    -6.1264	    10.8261	
   -12.6724	    -9.5673	    -3.6087	     3.4409	    -1.9302	    -2.5177	     6.9656	    13.9313	    -6.2103	    11.2457	
   -12.9242	    -9.4833	    -3.1891	     3.1891	    -1.2589	    -2.4338	     7.8888	    13.6795	    -6.1264	    11.9171	
   -13.1760	    -9.2316	    -2.7695	     2.9373	    -0.6714	    -2.2659	     8.8120	    13.4277	    -5.8746	    12.5885	
   -13.3438	    -9.0637	    -2.3499	     2.7695	    -0.1678	    -2.1820	     9.5673	    13.0920	    -5.5389	    13.3438	
   -13.4277	    -8.8120	    -2.0981	     2.5177	     0.0839	    -2.1820	    10.1547	    12.7563	    -5.1193	    14.0991	
   -13.4277	    -8.5602	    -2.0981	     2.3499	     0.1678	    -2.2659	    10.4065	    12.5885	    -4.6997	    14.6866	
   -13.2599	    -8.3084	    -2.2659	     2.2659	     0.0000	    -2.3499	    10.4065	    12.4207	    -4.2801	    15.1062	
   -13.0081	    -8.0566	    -2.6855	     2.4338	    -0.3357	    -2.4338	    10.1547	    12.5046	    -3.9444	    15.3580	
   -12.6724	    -7.7209	    -3.1891	     2.6855	    -0.5875	    -2.3499	     9.6512	    12.6724	    -3.6087	    15.3580	
   -12.2528	    -7.3853	    -3.6087	     3.0212	    -0.6714	    -2.2659	     8.9798	    12.9242	    -3.4409	    15.1901	
   -11.9171	    -6.9656	    -3.8605	     3.4409	    -0.6714	    -2.1820	     8.3923	    13.1760	    -3.3569	    14.7705	
   -11.5814	    -6.6299	    -3.8605	     3.8605	    -0.5035	    -2.0142	     7.7209	    13.3438	    -3.3569	    14.3509	
   -11.3297	    -6.2943	    -3.6087	     4.1962	    -0.2518	    -1.9302	     7.2174	    13.5117	    -3.3569	    13.8474	
   -11.3297	    -6.1264	    -3.0212	     4.4479	     0.0000	    -1.9302	     6.7139	    13.5117	    -3.5248	    13.4277	
   -11.4975	    -6.1264	    -2.3499	     4.5319	     0.1678	    -2.0142	     6.2943	    13.3438	    -3.7766	    13.1760	
   -11.9171	    -6.2943	    -1.5945	     4.5319	     0.2518	    -2.2659	     5.9586	    13.0920	    -4.0283	    12.9242	
   -12.5885	    -6.6299	    -1.0071	     4.3640	     0.2518	    -2.5177	     5.6229	    12.7563	    -4.3640	    12.8403	
   -13.4277	    -7.2174	    -0.5875	     4.1122	     0.1678	    -2.8534	     5.3711	    12.3367	    -4.6158	    12.8403	
   -14.3509	    -7.8888	    -0.4196	     3.7766	    -0.0839	    -3.2730	     5.0354	    12.0010	    -4.8676	    12.9242	
   -15.3580	    -8.5602	    -0.4196	     3.3569	    -0.3357	    -3.6087	     4.7836	    11.5814	    -5.0354	    13.1760	
   -16.2811	    -9.3155	    -0.7553	     3.0212	    -0.5875	    -3.8605	     4.6997	    11.3297	    -5.2032	    13.4277	
   -17.1204	    -9.9030	    -1.1749	     2.6016	    -0.7553	    -4.1122	     4.6997	    11.0779	    -5.2872	    13.6795	
   -17.7917	   -10.4065	    -1.5945	     2.2659	    -0.9232	    -4.1122	     4.8676	    10.9940	    -5.2872	    13.9313	
   -18.2114	   -10.6583	    -2.0981	     2.0142	    -1.0071	    -3.9444	     5.2032	    10.9940	    -5.1193	    14.3509	
   -18.2953	   -10.6583	    -2.5177	     1.9302	    -1.0071	    -3.6087	     5.6229	    11.3297	    -4.9515	    14.7705	
   -18.0435	   -10.4065	    -2.9373	     1.9302	    -0.9232	    -2.8534	     6.0425	    11.9171	    -4.5319	    15.2740	
   -17.4561	    -9.9030	    -3.2730	     2.0981	    -0.8392	    -1.9302	     6.5460	    12.7563	    -4.0283	    15.9454	
   -16.5329	    -9.3155	    -3.6087	     2.3499	    -0.8392	    -0.8392	     6.8817	    13.7634	    -3.4409	    16.5329	
   -15.4419	    -8.7280	    -3.9444	     2.6016	    -1.0071	     0.2518	     7.0496	    14.7705	    -2.8534	    17.0364	
   -14.3509	    -8.2245	    -4.1962	     2.8534	    -1.2589	     1.1749	     7.1335	    15.6937	    -2.3499	    17.4561	
   -13.1760	    -7.8049	    -4.5319	     2.9373	    -1.5945	     1.9302	     7.1335	    16.3651	    -2.0142	    17.7917	
   -12.0850	    -7.6370	    -4.6997	     3.0212	    -2.0142	     2.4338	     6.9656	    16.6168	    -1.7624	    17.8757	
   -11.2457	    -7.5531	    -4.8676	     2.9373	    -2.2659	     2.6016	     6.8817	    16.6168	    -1.6785	    17.8757	
   -10.5743	    -7.8049	    -4.9515	     2.8534	    -2.4338	     2.4338	     6.7978	    16.4490	    -1.6785	    17.7917	
   -10.1547	    -8.1406	    -5.1193	     2.7695	    -2.4338	     2.0981	     6.7978	    16.0294	    -1.6785	    17.7078	
   -10.0708	    -8.7280	    -5.3711	     2.6855	    -2.5177	     1.5106	     6.7139	    15.4419	    -1.8463	    17.6239	
   -10.3226	    -9.4833	    -5.7907	     2.4338	    -2.6016	     0.7553	     6.7139	    14.7705	    -2.0142	    17.4561	
   -10.7422	   -10.2386	    -6.2943	     2.1820	    -2.9373	    -0.0839	     6.5460	    14.0152	    -2.3499	    17.2043	
   -11.4136	   -10.9940	    -6.7139	     2.0142	    -3.5248	    -0.9232	     6.2943	    13.2599	    -2.6855	    17.0364	
   -12.3367	   -11.5814	    -7.0496	     1.8463	    -4.1962	    -1.6785	     6.0425	    12.5046	    -3.0212	    16.8686	
   -13.1760	   -12.0850	    -7.2174	     1.7624	    -5.0354	    -2.1820	     5.7907	    11.9171	    -3.2730	    16.7847	
   -14.0991	   -12.4207	    -7.1335	     1.9302	    -5.7907	    -2.5177	     5.6229	    11.4975	    -3.4409	    16.7847	
   -14.9384	   -12.5046	    -6.8817	     2.2659	    -6.3782	    -2.5177	     5.6229	    11.4136	    -3.3569	    16.8686	
   -15.5258	   -12.3367	    -6.4621	     2.9373	    -6.7978	    -2.2659	     5.7907	    11.4975	    -3.1891	    16.9525	
   -15.7776	   -12.0010	    -5.8746	     3.7766	    -6.8817	    -1.6785	     6.0425	    11.8332	    -2.8534	    16.8686	
   -15.6097	   -11.3297	    -5.0354	     4.7836	    -6.6299	    -0.7553	     6.4621	    12.2528	    -2.5177	    16.7007	
   -15.0223	   -10.3226	    -4.0283	     5.8746	    -5.8746	     0.2518	     6.8817	    12.7563	    -2.1820	    16.3651	
   -14.0152	    -9.1476	    -2.7695	     7.0496	    -4.7836	     1.2589	     7.3013	    13.0081	    -2.0142	    15.8615	
   -12.8403	    -7.8049	    -1.3428	     7.9727	    -3.3569	     2.0981	     7.7209	    13.0920	    -2.0142	    15.1901	
   -11.4136	    -6.3782	     0.1678	     8.7280	    -1.6785	     2.6016	     8.2245	    12.9242	    -2.0981	    14.4348	
    -9.9869	    -4.8676	     1.5945	     9.2316	    -0.0839	     2.9373	     8.6441	    12.5885	    -2.1820	    13.6795	
    -8.5602	    -3.5248	     2.8534	     9.4833	     1.3428	     2.8534	     8.9798	    12.2528	    -2.2659	    13.0920	
    -7.3013	    -2.3499	     3.7766	     9.3994	     2.6016	     2.6016	     9.2316	    12.0010	    -2.2659	    12.7563	
    -6.1264	    -1.3428	     4.4479	     9.0637	     3.4409	     2.0981	     9.3155	    12.1689	    -2.0981	    12.5046	
    -5.2872	    -0.6714	     4.6997	     8.5602	     3.8605	     1.4267	     9.3155	    12.8403	    -1.7624	    12.5046	
    -4.6997	    -0.3357	     4.4479	     7.8888	     3.8605	     0.7553	     9.1476	    13.8474	    -1.5106	    12.5046	
    -4.5319	    -0.4196	     3.9444	     7.0496	     3.6087	     0.0000	     8.8959	    15.1062	    -1.2589	    12.5885	
    -4.6997	    -0.8392	     3.1052	     6.2103	     3.1052	    -0.8392	     8.6441	    16.2811	    -1.2589	    12.5046	
    -5.2032	    -1.5945	     2.1820	     5.2872	     2.4338	    -1.7624	     8.4763	    17.0364	    -1.4267	    12.4207	
    -6.0425	    -2.5177	     1.0910	     4.3640	     1.6785	    -2.6855	     8.2245	    17.2043	    -1.8463	    12.2528	
    -7.0496	    -3.6926	     0.0839	     3.4409	     0.9232	    -3.7766	     8.0566	    16.7847	    -2.5177	    12.0010	
    -8.1406	    -4.7836	    -0.8392	     2.6016	     0.1678	    -4.7836	     7.8888	    15.9454	    -3.2730	    11.7493	
    -9.1476	    -5.8746	    -1.5945	     1.8463	    -0.5035	    -5.7068	     7.8049	    14.9384	    -4.1962	    11.4975	
   -10.0708	    -6.7978	    -2.1820	     1.2589	    -0.9232	    -6.5460	     7.7209	    13.8474	    -4.9515	    11.4136	
   -10.5743	    -7.3013	    -2.5177	     0.8392	    -1.1749	    -7.1335	     7.6370	    12.7563	    -5.6229	    11.3297	
   -10.7422	    -7.4692	    -2.5177	     0.5035	    -1.1749	    -7.4692	     7.6370	    11.8332	    -6.1264	    11.3297	
   -10.4065	    -7.2174	    -2.2659	     0.4196	    -1.0071	    -7.5531	     7.6370	    11.1618	    -6.4621	    11.4136	
    -9.7351	    -6.5460	    -1.7624	     0.4196	    -0.7553	    -7.3853	     7.5531	    10.5743	    -6.7139	    11.4136	
    -8.7280	    -5.7068	    -1.2589	     0.5875	    -0.6714	    -7.0496	     7.3013	    10.1547	    -6.9656	    11.3297	
    -7.6370	    -4.6997	    -0.7553	     0.8392	    -0.8392	    -6.6299	     6.7978	     9.9030	    -7.1335	    11.0779	
    -6.3782	    -3.8605	    -0.4196	     1.1749	    -1.1749	    -6.0425	     6.0425	     9.5673	    -7.4692	    10.7422	
    -5.2872	    -3.1052	    -0.3357	     1.5106	    -1.7624	    -5.4550	     5.1193	     9.3155	    -7.8049	    10.2386	
    -4.3640	    -2.6016	    -0.4196	     1.9302	    -2.6016	    -4.8676	     4.1122	     9.0637	    -8.3084	     9.6512	
    -3.6926	    -2.4338	    -0.7553	     2.2659	    -3.6087	    -4.4479	     3.0212	     8.7280	    -8.8120	     9.0637	
    -3.3569	    -2.5177	    -1.3428	     2.6016	    -4.6997	    -4.1122	     1.8463	     8.3923	    -9.3155	     8.5602	
    -3.2730	    -2.9373	    -2.0142	     2.7695	    -5.7907	    -4.0283	     0.8392	     7.8888	    -9.8190	     8.2245	
    -3.5248	    -3.6087	    -2.7695	     2.7695	    -6.7978	    -4.1962	     0.0839	     7.3013	   -10.3226	     7.9727	
    -4.1122	    -4.5319	    -3.5248	     2.7695	    -7.4692	    -4.4479	    -0.2518	     6.7139	   -10.7422	     7.8888	
    -4.7836	    -5.3711	    -4.1962	     2.7695	    -7.8888	    -4.6997	    -0.1678	     6.1264	   -10.9940	     7.9727	
    -5.5389	    -6.2103	    -4.6158	     2.7695	    -7.9727	    -4.9515	     0.2518	     5.7068	   -11.0779	     8.3084	
    -6.2943	    -6.9656	    -4.9515	     2.7695	    -7.6370	    -5.1193	     1.1749	     5.5389	   -11.0779	     8.7280	
    -6.9656	    -7.5531	    -5.0354	     2.7695	    -7.1335	    -5.1193	     2.3499	     5.5389	   -10.8261	     9.3155	
    -7.6370	    -7.9727	    -5.0354	     2.7695	    -6.3782	    -5.0354	     3.7766	     5.7907	   -10.4904	     9.9030	
    -8.3084	    -8.3923	    -4.9515	     2.6016	    -5.6229	    -5.0354	     5.2872	     6.2943	   -10.1547	    10.4904	
    -8.8959	    -8.7280	    -4.8676	     2.1820	    -4.7836	    -4.9515	     6.7139	     6.9656	    -9.9030	    10.9940	
    -9.3994	    -8.8959	    -4.7836	     1.5945	    -4.0283	    -4.9515	     8.0566	     7.8049	    -9.5673	    11.4975	
    -9.5673	    -8.8959	    -4.6997	     0.9232	    -3.2730	    -4.9515	     9.0637	     8.6441	    -9.3155	    11.9171	
    -9.4833	    -8.5602	    -4.6158	     0.2518	    -2.4338	    -4.9515	     9.8190	     9.3994	    -8.9798	    12.2528	
    -8.9798	    -7.8888	    -4.2801	    -0.3357	    -1.6785	    -4.8676	    10.1547	    10.0708	    -8.7280	    12.5885	
    -8.1406	    -6.8817	    -3.8605	    -0.5875	    -0.8392	    -4.6158	    10.1547	    10.6583	    -8.4763	    12.7563	
    -7.0496	    -5.5389	    -3.2730	    -0.5035	    -0.1678	    -4.2801	     9.8190	    11.2457	    -8.2245	    12.8403	
    -5.6229	    -3.9444	    -2.6016	    -0.0839	     0.4196	    -3.7766	     9.2316	    11.7493	    -7.9727	    12.9242	
    -4.0283	    -2.2659	    -1.7624	     0.7553	     0.8392	    -3.0212	     8.6441	    12.3367	    -7.7209	    12.9242	
    -2.5177	    -0.5875	    -0.7553	     1.7624	     1.1749	    -2.0981	     8.2245	    12.9242	    -7.3853	    12.9242	
    -1.0910	     0.9232	     0.2518	     3.0212	     1.3428	    -1.0071	     7.8888	    13.5956	    -6.9656	    12.8403	
     0.0839	     2.0981	     1.2589	     4.1962	     1.5945	    -0.0839	     7.9727	    14.2670	    -6.5460	    12.9242	
     1.0071	     2.8534	     2.1820	     5.2872	     1.7624	     0.7553	     8.2245	    14.9384	    -6.0425	    13.0081	
     1.6785	     3.3569	     3.0212	     6.2103	     2.0142	     1.4267	     8.8120	    15.5258	    -5.4550	    13.2599	
     2.0981	     3.4409	     3.6926	     6.7978	     2.1820	     1.8463	     9.5673	    16.1972	    -4.9515	    13.5956	
     2.2659	     3.3569	     4.2801	     7.2174	     2.4338	     2.0981	    10.1547	    16.7007	    -4.5319	    14.0991	
     2.1820	     3.1052	     4.7836	     7.3853	     2.6016	     2.2659	    10.6583	    17.2043	    -4.1122	    14.6027	
     1.9302	     2.7695	     5.2032	     7.3853	     2.7695	     2.2659	    10.9100	    17.5400	    -3.7766	    15.0223	
     1.5106	     2.3499	     5.7068	     7.2174	     2.9373	     2.1820	    10.8261	    17.6239	    -3.6087	    15.4419	
     1.0071	     1.9302	     6.0425	     6.9656	     3.1052	     2.0142	    10.4904	    17.4561	    -3.6087	    15.6097	
     0.3357	     1.4267	     6.2943	     6.7139	     3.1891	     1.8463	     9.9030	    17.1204	    -3.6926	    15.5258	
    -0.2518	     0.9232	     6.3782	     6.4621	     3.1891	     1.6785	     9.2316	    16.6168	    -3.9444	    15.2740	
    -0.8392	     0.5035	     6.2103	     6.2943	     3.1891	     1.5945	     8.3923	    16.0294	    -4.2801	    14.8544	
    -1.2589	     0.1678	     5.9586	     6.2103	     3.1052	     1.5106	     7.5531	    15.4419	    -4.6997	    14.1830	
    -1.5106	     0.0000	     5.5389	     6.2943	     3.0212	     1.4267	     6.7139	    14.9384	    -5.1193	    13.4277	
    -1.5945	    -0.1678	     5.0354	     6.3782	     2.8534	     1.4267	     5.8746	    14.4348	    -5.5389	    12.5885	
    -1.5106	    -0.1678	     4.4479	     6.5460	     2.5177	     1.3428	     4.9515	    13.9313	    -5.9586	    11.6653	
    -1.5106	    -0.2518	     3.7766	     6.6299	     2.1820	     1.1749	     4.1122	    13.3438	    -6.4621	    10.7422	
    -1.4267	    -0.3357	     3.1052	     6.7139	     1.7624	     0.9232	     3.2730	    12.8403	    -7.0496	     9.8190	
    -1.4267	    -0.5035	     2.3499	     6.7139	     1.4267	     0.5875	     2.6016	    12.2528	    -7.5531	     9.0637	
    -1.4267	    -0.7553	     1.6785	     6.6299	     1.0910	     0.1678	     2.1820	    11.6653	    -7.9727	     8.3923	
    -1.5106	    -1.0071	     1.0910	     6.5460	     0.8392	    -0.2518	     1.9302	    11.0779	    -8.3923	     7.9727	
[Epoch Header]
[Trial Type]	23
[Accept]	1
[Correct]	0
[RT]	 0.000
[Resp]	0
[Epoch Data]
     2.6016	     3.1891	     4.1122	     2.1820	     2.0981	     9.8190	     7.8049	    -5.4550	     2.3499	     2.1820	
     2.0981	     2.5177	     3.6926	     1.8463	     1.0910	     9.9869	     6.9656	    -5.2872	     2.6855	     2.7695	
     1.5945	     1.8463	     3.0212	     1.5945	     0.0839	    10.2386	     5.9586	    -5.2032	     2.9373	     3.2730	
     1.2589	     1.2589	     2.2659	     1.3428	    -0.8392	    10.6583	     4.8676	    -5.1193	     3.1052	     3.5248	
     1.0910	     0.8392	     1.5106	     1.1749	    -1.4267	    11.1618	     4.0283	    -4.8676	     3.1891	     3.6926	
     1.0910	     0.6714	     0.7553	     1.1749	    -1.7624	    11.7493	     3.2730	    -4.5319	     3.3569	     3.6926	
     1.3428	     0.7553	     0.3357	     1.2589	    -1.8463	    12.5885	     2.6016	    -4.1962	     3.5248	     3.5248	
     1.8463	     1.2589	     0.1678	     1.4267	    -1.7624	    13.4277	     1.9302	    -3.6926	     3.6926	     3.3569	
     2.4338	     1.9302	     0.3357	     1.6785	    -1.6785	    14.2670	     1.2589	    -3.2730	     3.8605	     3.1891	
     3.1052	     2.7695	     0.8392	     1.9302	    -1.5106	    15.1062	     0.5875	    -2.7695	     4.1122	     3.0212	
     3.7766	     3.6926	     1.5945	     2.1820	    -1.2589	    15.7776	     0.0000	    -2.4338	     4.3640	     2.8534	
     4.3640	     4.5319	     2.5177	     2.5177	    -0.8392	    16.3651	    -0.2518	    -2.1820	     4.7836	     2.7695	
     4.7836	     5.2032	     3.5248	     2.8534	    -0.4196	    16.7847	    -0.0839	    -1.9302	     5.2032	     2.7695	
     4.9515	     5.6229	     4.3640	     3.1891	     0.1678	    17.0364	     0.5875	    -1.7624	     5.7068	     2.8534	
     4.8676	     5.8746	     5.2032	     3.4409	     0.8392	    17.2043	     1.5945	    -1.6785	     6.2103	     3.0212	
     4.6158	     5.8746	     5.7907	     3.6926	     1.5945	    17.2043	     2.9373	    -1.5945	     6.6299	     3.2730	
     3.9444	     5.6229	     6.1264	     3.8605	     2.2659	    17.0364	     4.3640	    -1.5106	     6.9656	     3.4409	
     3.1052	     5.2032	     6.2943	     3.8605	     2.8534	    16.7007	     5.8746	    -1.5106	     7.2174	     3.6926	
     2.0142	     4.4479	     6.1264	     3.6926	     3.1891	    16.2811	     7.1335	    -1.5106	     7.3013	     3.8605	
     0.8392	     3.5248	     5.7907	     3.4409	     3.3569	    15.6097	     8.1406	    -1.5945	     7.2174	     4.0283	
    -0.3357	     2.5177	     5.3711	     3.1891	     3.3569	    15.0223	     8.8120	    -1.5945	     7.1335	     4.1122	
    -1.3428	     1.5945	     4.9515	     3.0212	     3.3569	    14.4348	     9.3155	    -1.5945	     7.0496	     4.2801	
    -1.9302	     1.0071	     4.6997	     3.1052	     3.4409	    14.0991	     9.6512	    -1.5106	     7.0496	     4.3640	
    -2.0981	     0.6714	     4.6997	     3.3569	     3.6087	    13.8474	     9.9030	    -1.4267	     7.0496	     4.4479	
    -1.8463	     0.8392	     4.9515	     3.9444	     3.8605	    13.8474	    10.1547	    -1.3428	     7.0496	     4.3640	
    -1.1749	     1.2589	     5.3711	     4.6158	     4.1122	    13.8474	    10.3226	    -1.3428	     7.0496	     4.1122	
    -0.2518	     1.8463	     5.7907	     5.3711	     4.4479	    14.0152	    10.4904	    -1.3428	     6.9656	     3.6926	
     0.8392	     2.6855	     6.3782	     6.2943	     4.8676	    14.1830	    10.4904	    -1.4267	     6.8817	     3.1052	
     1.9302	     3.5248	     6.8817	     7.2174	     5.1193	    14.3509	    10.4065	    -1.5106	     6.7978	     2.5177	
     3.0212	     4.2801	     7.3853	     8.2245	     5.4550	    14.6027	    10.3226	    -1.4267	     6.6299	     1.8463	
     4.0283	     4.9515	     7.8049	     9.1476	     5.7068	    14.8544	    10.0708	    -1.4267	     6.5460	     1.2589	
     4.8676	     5.4550	     7.9727	     9.9030	     5.7907	    14.9384	     9.7351	    -1.2589	     6.3782	     0.7553	
     5.3711	     5.7907	     8.0566	    10.4904	     5.8746	    14.8544	     9.3994	    -1.1749	     6.2103	     0.2518	
     5.7068	     5.7907	     7.9727	    10.7422	     5.7907	    14.5187	     8.9798	    -1.1749	     5.8746	    -0.3357	
     5.6229	     5.5389	     7.6370	    10.5743	     5.5389	    13.9313	     8.6441	    -1.3428	     5.3711	    -0.9232	
     5.3711	     5.0354	     7.1335	    10.0708	     5.2872	    13.0081	     8.3923	    -1.6785	     4.7836	    -1.4267	
     4.7836	     4.4479	     6.5460	     9.1476	     4.9515	    11.8332	     8.3084	    -2.2659	     4.1122	    -1.8463	
     3.9444	     3.6926	     5.9586	     8.0566	     4.7836	    10.5743	     8.3923	    -2.9373	     3.5248	    -2.1820	
     3.1052	     2.9373	     5.4550	     6.7139	     4.6997	     9.3155	     8.6441	    -3.6926	     2.9373	    -2.2659	
     2.1820	     2.2659	     5.0354	     5.3711	     4.7836	     8.1406	     8.9798	    -4.3640	     2.4338	    -2.1820	
     1.3428	     1.6785	     4.6158	     4.1122	     4.9515	     7.1335	     9.3994	    -4.9515	     2.0981	    -1.9302	
     0.5875	     1.3428	     4.3640	     2.9373	     5.1193	     6.3782	     9.6512	    -5.3711	     1.8463	    -1.5945	
     0.0839	     1.0910	     4.1962	     2.0142	     5.2872	     5.9586	     9.6512	    -5.6229	     1.7624	    -1.2589	
    -0.1678	     1.0910	     4.0283	     1.2589	     5.3711	     5.7907	     9.3155	    -5.7907	     1.7624	    -0.8392	
    -0.1678	     1.1749	     3.9444	     0.7553	     5.2872	     6.0425	     8.5602	    -5.7068	     1.8463	    -0.5875	
     0.0839	     1.4267	     3.8605	     0.4196	     5.1193	     6.4621	     7.5531	    -5.6229	     2.0981	    -0.4196	
     0.5035	     1.7624	     3.7766	     0.2518	     4.7836	     7.2174	     6.4621	    -5.3711	     2.2659	    -0.5035	
     0.9232	     2.0981	     3.6087	     0.2518	     4.4479	     8.1406	     5.3711	    -5.1193	     2.5177	    -0.6714	
     1.4267	     2.4338	     3.5248	     0.4196	     4.1962	     9.2316	     4.6158	    -4.6997	     2.7695	    -0.9232	
     1.8463	     2.7695	     3.5248	     0.7553	     4.0283	    10.3226	     4.1962	    -4.2801	     3.0212	    -1.2589	
     2.2659	     3.1052	     3.4409	     1.1749	     4.0283	    11.4975	     4.1962	    -3.7766	     3.3569	    -1.5945	
     2.5177	     3.2730	     3.3569	     1.6785	     4.0283	    12.5046	     4.3640	    -3.1052	     3.6926	    -1.7624	
     2.6016	     3.3569	     3.2730	     2.0981	     4.1122	    13.5117	     4.7836	    -2.3499	     4.1962	    -1.9302	
     2.5177	     3.2730	     2.9373	     2.4338	     4.0283	    14.2670	     5.2032	    -1.6785	     4.6158	    -1.8463	
     2.1820	     3.0212	     2.6016	     2.6855	     4.0283	    14.7705	     5.6229	    -1.0910	     5.1193	    -1.6785	
     1.7624	     2.6855	     2.1820	     2.6855	     3.9444	    15.0223	     5.9586	    -0.6714	     5.4550	    -1.3428	
     1.1749	     2.2659	     1.7624	     2.6855	     3.8605	    15.1062	     6.2943	    -0.5035	     5.7907	    -0.8392	
     0.5035	     1.8463	     1.4267	     2.5177	     3.8605	    15.1062	     6.4621	    -0.4196	     5.9586	    -0.2518	
    -0.2518	     1.5106	     1.1749	     2.3499	     3.9444	    14.9384	     6.6299	    -0.5035	     6.1264	     0.2518	
    -1.0071	     1.1749	     1.0071	     2.0981	     4.0283	    14.6027	     6.6299	    -0.8392	     6.0425	     0.6714	
    -1.6785	     1.0071	     1.0071	     1.8463	     4.1122	    14.1830	     6.4621	    -1.2589	     5.7907	     0.8392	
    -2.3499	     0.9232	     1.1749	     1.6785	     4.0283	    13.6795	     6.2103	    -1.8463	     5.3711	     0.8392	
    -2.6855	     1.1749	     1.6785	     1.6785	     4.0283	    13.1760	     5.8746	    -2.4338	     4.7836	     0.5035	
    -2.9373	     1.5945	     2.3499	     1.8463	     3.8605	    12.6724	     5.4550	    -3.1052	     4.1962	     0.0839	
    -2.8534	     2.2659	     3.2730	     2.2659	     3.7766	    12.2528	     5.1193	    -3.6926	     3.6087	    -0.4196	
    -2.6855	     3.0212	     4.2801	     2.9373	     3.6926	    12.0010	     4.8676	    -4.1962	     3.1052	    -1.0071	
    -2.3499	     3.6926	     5.2032	     3.6087	     3.5248	    11.8332	     4.5319	    -4.5319	     2.6016	    -1.5945	
    -2.0142	     4.3640	     5.9586	     4.3640	     3.2730	    11.8332	     4.2801	    -4.8676	     2.0981	    -2.2659	
    -1.7624	     4.7836	     6.3782	     4.9515	     2.9373	    11.8332	     3.9444	    -5.1193	     1.6785	    -2.8534	
    -1.5945	     4.9515	     6.5460	     5.4550	     2.5177	    11.9171	     3.6926	    -5.2872	     1.2589	    -3.5248	
    -1.5945	     4.8676	     6.3782	     5.7068	     2.0142	    11.9171	     3.4409	    -5.5389	     0.9232	    -4.0283	
    -1.5945	     4.6158	     5.9586	     5.7907	     1.3428	    11.9171	     3.1891	    -5.7907	     0.5875	    -4.3640	
    -1.8463	     4.1122	     5.2872	     5.7068	     0.5875	    11.7493	     2.9373	    -6.0425	     0.3357	    -4.6158	
    -2.0142	     3.4409	     4.5319	     5.4550	    -0.1678	    11.5814	     2.8534	    -6.2103	     0.1678	    -4.6158	
    -2.2659	     2.6855	     3.7766	     5.1193	    -0.8392	    11.2457	     2.9373	    -6.3782	     0.0839	    -4.3640	
    -2.5177	     1.8463	     3.0212	     4.6997	    -1.3428	    10.9100	     3.1891	    -6.4621	     0.1678	    -3.8605	
    -2.8534	     0.9232	     2.3499	     4.2801	    -1.6785	    10.4065	     3.5248	    -6.4621	     0.2518	    -3.2730	
    -3.1891	     0.0000	     1.7624	     3.7766	    -1.9302	     9.9030	     4.0283	    -6.5460	     0.3357	    -2.5177	
    -3.5248	    -1.0071	     1.1749	     3.3569	    -2.0981	     9.2316	     4.6158	    -6.6299	     0.4196	    -1.7624	
    -4.0283	    -2.0142	     0.6714	     2.9373	    -2.0142	     8.6441	     5.2872	    -6.7978	     0.3357	    -1.0910	
    -4.4479	    -2.9373	     0.2518	     2.6855	    -1.8463	     8.0566	     5.8746	    -7.0496	     0.2518	    -0.6714	
    -4.7836	    -3.6926	     0.0000	     2.6016	    -1.4267	     7.6370	     6.3782	    -7.3013	     0.0000	    -0.5035	
    -4.9515	    -4.1962	    -0.1678	     2.8534	    -0.8392	     7.5531	     6.7139	    -7.5531	    -0.3357	    -0.5875	
    -4.8676	    -4.4479	    -0.1678	     3.3569	     0.0000	     7.5531	     6.7978	    -7.7209	    -0.5875	    -1.0071	
    -4.6158	    -4.3640	    -0.0839	     4.0283	     0.9232	     7.8888	     6.6299	    -7.7209	    -0.7553	    -1.5106	
    -4.0283	    -4.1122	     0.0000	     5.0354	     1.7624	     8.4763	     6.2943	    -7.4692	    -0.7553	    -2.0142	
    -3.1891	    -3.6087	     0.0839	     6.1264	     2.6016	     9.3155	     5.8746	    -6.8817	    -0.5035	    -2.3499	
    -2.0981	    -2.8534	     0.1678	     7.3853	     3.4409	    10.3226	     5.6229	    -5.9586	    -0.0839	    -2.5177	
    -0.7553	    -1.9302	     0.2518	     8.6441	     4.1962	    11.4136	     5.4550	    -4.6997	     0.5875	    -2.5177	
     0.6714	    -0.9232	     0.4196	     9.8190	     4.9515	    12.6724	     5.6229	    -3.2730	     1.5106	    -2.1820	
     2.1820	     0.2518	     0.5875	    10.8261	     5.7068	    13.7634	     5.9586	    -1.7624	     2.5177	    -1.6785	
     3.5248	     1.2589	     0.8392	    11.5814	     6.2943	    14.7705	     6.3782	    -0.2518	     3.6087	    -1.0071	
     4.6997	     2.1820	     1.0910	    11.9171	     6.6299	    15.5258	     6.7978	     1.0071	     4.6158	    -0.1678	
     5.4550	     2.8534	     1.3428	    11.8332	     6.7139	    15.9454	     7.0496	     1.9302	     5.6229	     0.5875	
     5.7907	     3.1891	     1.6785	    11.3297	     6.4621	    16.0294	     7.1335	     2.5177	     6.4621	     1.3428	
     5.7068	     3.1891	     2.0981	    10.5743	     6.0425	    15.7776	     6.9656	     2.7695	     7.2174	     2.0981	
     5.2872	     2.9373	     2.5177	     9.7351	     5.4550	    15.3580	     6.7139	     2.7695	     7.7209	     2.8534	
     4.5319	     2.4338	     2.9373	     8.8120	     4.7836	    14.6866	     6.3782	     2.6016	     8.0566	     3.5248	
     3.5248	     1.7624	     3.1891	     7.9727	     4.0283	    13.8474	     5.9586	     2.4338	     8.1406	     4.1962	
     2.3499	     0.9232	     3.2730	     7.2174	     3.1891	    13.0081	     5.3711	     2.1820	     7.9727	     4.6158	
     1.1749	     0.0839	     3.2730	     6.6299	     2.3499	    12.2528	     4.8676	     1.9302	     7.6370	     4.8676	
     0.0839	    -0.6714	     3.1052	     6.2943	     1.4267	    11.4975	     4.2801	     1.7624	     7.2174	     5.0354	
    -0.8392	    -1.1749	     2.9373	     6.2103	     0.6714	    10.9940	     3.7766	     1.5945	     6.8817	     4.9515	
    -1.4267	    -1.3428	     2.9373	     6.4621	     0.0000	    10.8261	     3.3569	     1.5106	     6.5460	     4.8676	
    -1.6785	    -1.1749	     3.1052	     6.9656	    -0.4196	    10.9100	     3.0212	     1.5945	     6.2943	     4.6997	
    -1.5945	    -0.6714	     3.4409	     7.7209	    -0.5875	    11.3297	     2.7695	     1.7624	     6.2943	     4.4479	
    -1.1749	     0.0839	     3.8605	     8.6441	    -0.5035	    12.0850	     2.6855	     2.0142	     6.3782	     4.2801	
    -0.5035	     1.0910	     4.4479	     9.6512	    -0.2518	    13.0920	     2.6855	     2.2659	     6.6299	     4.1962	
     0.4196	     2.0981	     4.9515	    10.6583	     0.3357	    14.0991	     2.8534	     2.6855	     7.0496	     4.1122	
     1.4267	     3.1891	     5.4550	    11.4975	     1.0910	    15.1901	     3.1891	     3.0212	     7.4692	     4.0283	
     2.5177	     4.1962	     5.7068	    12.0010	     1.9302	    16.0294	     3.6926	     3.1891	     7.8888	     4.0283	
     3.4409	     5.0354	     5.8746	    12.0010	     2.6855	    16.6168	     4.1962	     3.2730	     8.2245	     4.0283	
     4.1122	     5.5389	     5.6229	    11.6653	     3.3569	    16.7007	     4.7836	     3.0212	     8.3923	     3.9444	
     4.6158	     5.7907	     5.0354	    10.9100	     3.6087	    16.3651	     5.2032	     2.6855	     8.4763	     3.9444	
     4.6997	     5.7068	     4.1122	     9.9030	     3.6087	    15.6097	     5.5389	     2.0981	     8.3084	     3.7766	
     4.5319	     5.2872	     2.8534	     8.7280	     3.1891	    14.6027	     5.6229	     1.4267	     8.1406	     3.6926	
     4.1122	     4.6158	     1.3428	     7.6370	     2.4338	    13.4277	     5.5389	     0.8392	     7.8888	     3.6087	
     3.4409	     3.8605	    -0.1678	     6.5460	     1.5106	    12.2528	     5.2872	     0.3357	     7.5531	     3.5248	
     2.6855	     3.0212	    -1.5945	     5.7068	     0.5035	    11.3297	     4.9515	     0.0839	     7.3853	     3.4409	
     1.9302	     2.3499	    -2.6855	     5.1193	    -0.3357	    10.5743	     4.6158	     0.1678	     7.2174	     3.5248	
     1.1749	     1.8463	    -3.0212	     4.8676	    -0.9232	    10.2386	     4.2801	     0.5035	     7.1335	     3.6087	
     0.6714	     1.6785	    -2.6016	     5.0354	    -1.1749	    10.2386	     4.1122	     1.0910	     7.2174	     3.7766	
     0.2518	     1.9302	    -1.4267	     5.3711	    -0.8392	    10.5743	     4.1122	     2.0142	     7.3853	     3.9444	
     0.1678	     2.6016	     0.5035	     6.0425	    -0.0839	    11.3297	     4.2801	     2.9373	     7.7209	     4.1962	
     0.3357	     3.5248	     2.7695	     6.7978	     1.0071	    12.2528	     4.6158	     3.9444	     8.0566	     4.3640	
     0.6714	     4.6158	     5.0354	     7.5531	     2.2659	    13.2599	     5.0354	     4.9515	     8.3923	     4.4479	
     1.1749	     5.7068	     6.9656	     8.1406	     3.5248	    14.2670	     5.4550	     5.7907	     8.6441	     4.3640	
     1.6785	     6.6299	     8.4763	     8.3923	     4.6158	    14.9384	     5.7907	     6.3782	     8.7280	     4.1122	
     2.2659	     7.4692	     9.3994	     8.2245	     5.4550	    15.4419	     6.1264	     6.6299	     8.6441	     3.6087	
     2.7695	     7.9727	     9.9030	     7.7209	     6.0425	    15.4419	     6.3782	     6.6299	     8.3923	     2.9373	
     3.1891	     8.1406	    10.0708	     6.8817	     6.2943	    15.1062	     6.5460	     6.3782	     7.9727	     2.0142	
     3.3569	     8.0566	     9.9869	     5.8746	     6.3782	    14.4348	     6.6299	     5.8746	     7.4692	     1.0071	
     3.3569	     7.6370	     9.7351	     4.6997	     6.2943	    13.5956	     6.6299	     5.2032	     6.8817	     0.0839	
     3.0212	     6.9656	     9.3994	     3.4409	     6.1264	    12.5885	     6.6299	     4.5319	     6.2943	    -0.7553	
     2.3499	     5.9586	     9.0637	     2.2659	     5.8746	    11.5814	     6.6299	     3.7766	     5.7068	    -1.3428	
     1.4267	     4.8676	     8.5602	     1.1749	     5.7068	    10.5743	     6.7978	     3.1052	     5.2032	    -1.7624	
     0.2518	     3.6087	     8.1406	     0.2518	     5.6229	     9.7351	     7.0496	     2.5177	     4.7836	    -1.8463	
    -1.0071	     2.3499	     7.7209	    -0.5875	     5.6229	     8.9798	     7.5531	     2.0142	     4.5319	    -1.7624	
    -2.3499	     1.1749	     7.3013	    -1.1749	     5.8746	     8.3923	     8.1406	     1.7624	     4.3640	    -1.4267	
    -3.6087	     0.1678	     6.9656	    -1.5945	     6.1264	     7.9727	     8.8120	     1.6785	     4.3640	    -1.0071	
    -4.7836	    -0.6714	     6.6299	    -1.8463	     6.4621	     7.7209	     9.4833	     1.6785	     4.4479	    -0.6714	
    -5.8746	    -1.3428	     6.2103	    -2.0981	     6.7139	     7.5531	     9.9869	     1.8463	     4.6158	    -0.3357	
    -6.7139	    -1.8463	     5.7907	    -2.1820	     6.8817	     7.4692	    10.3226	     2.0142	     4.7836	    -0.1678	
    -7.4692	    -2.0981	     5.3711	    -2.2659	     6.8817	     7.4692	    10.4904	     2.1820	     4.8676	    -0.1678	
    -8.0566	    -2.2659	     4.8676	    -2.3499	     6.7139	     7.4692	    10.3226	     2.1820	     4.9515	    -0.3357	
    -8.4763	    -2.3499	     4.2801	    -2.3499	     6.4621	     7.5531	    10.0708	     2.0142	     4.9515	    -0.6714	
    -8.7280	    -2.3499	     3.6087	    -2.3499	     6.0425	     7.5531	     9.5673	     1.7624	     4.7836	    -1.1749	
    -8.9798	    -2.4338	     2.8534	    -2.4338	     5.5389	     7.3853	     8.9798	     1.2589	     4.4479	    -1.7624	
    -9.1476	    -2.5177	     2.0981	    -2.6855	     4.9515	     7.1335	     8.3084	     0.6714	     3.9444	    -2.5177	
    -9.2316	    -2.6855	     1.4267	    -2.9373	     4.2801	     6.7978	     7.7209	     0.0000	     3.4409	    -3.2730	
    -9.2316	    -2.7695	     0.8392	    -3.4409	     3.7766	     6.2103	     7.3013	    -0.6714	     2.9373	    -4.0283	
    -9.1476	    -2.8534	     0.3357	    -4.0283	     3.1891	     5.6229	     6.9656	    -1.3428	     2.4338	    -4.6158	
    -8.9798	    -2.9373	    -0.0839	    -4.7836	     2.7695	     4.8676	     6.7978	    -1.9302	     2.0142	    -5.1193	
    -8.9798	    -3.0212	    -0.4196	    -5.6229	     2.3499	     4.0283	     6.7139	    -2.4338	     1.6785	    -5.2872	
    -9.0637	    -3.1052	    -0.5875	    -6.5460	     1.9302	     3.1052	     6.7978	    -2.7695	     1.4267	    -5.2032	
    -9.2316	    -3.1891	    -0.5875	    -7.4692	     1.6785	     2.2659	     6.9656	    -2.9373	     1.2589	    -4.9515	
    -9.4833	    -3.2730	    -0.5035	    -8.2245	     1.5945	     1.4267	     7.2174	    -3.0212	     1.0910	    -4.4479	
    -9.7351	    -3.2730	    -0.1678	    -8.7280	     1.6785	     0.7553	     7.6370	    -2.9373	     1.0910	    -3.8605	
    -9.9030	    -3.1891	     0.3357	    -9.0637	     1.8463	     0.2518	     8.3084	    -2.7695	     1.1749	    -3.1891	
   -10.0708	    -3.0212	     1.0071	    -9.1476	     2.3499	     0.0000	     9.0637	    -2.6016	     1.3428	    -2.4338	
   -10.0708	    -2.6855	     1.8463	    -8.8959	     2.9373	    -0.0839	    10.0708	    -2.2659	     1.5945	    -1.7624	
    -9.9030	    -2.2659	     2.7695	    -8.3923	     3.6087	     0.0839	    10.9940	    -1.9302	     2.0142	    -1.0910	
    -9.6512	    -1.8463	     3.6087	    -7.7209	     4.4479	     0.4196	    11.8332	    -1.5945	     2.5177	    -0.5035	
    -9.2316	    -1.3428	     4.3640	    -6.8817	     5.1193	     0.8392	    12.4207	    -1.1749	     2.9373	    -0.0839	
    -8.6441	    -0.8392	     4.8676	    -6.0425	     5.7068	     1.3428	    12.7563	    -0.9232	     3.3569	     0.0839	
    -7.9727	    -0.3357	     5.1193	    -5.2032	     6.0425	     1.8463	    12.8403	    -0.6714	     3.6087	     0.0000	
    -7.2174	     0.0000	     5.1193	    -4.4479	     6.2103	     2.2659	    12.5885	    -0.6714	     3.6087	    -0.4196	
    -6.3782	     0.3357	     4.9515	    -3.6926	     6.2103	     2.6855	    12.2528	    -0.7553	     3.4409	    -1.0910	
    -5.6229	     0.5875	     4.5319	    -3.0212	     6.0425	     3.0212	    11.7493	    -1.0071	     3.1891	    -1.9302	
    -4.7836	     0.7553	     4.0283	    -2.4338	     5.7907	     3.2730	    11.2457	    -1.1749	     2.7695	    -2.8534	
    -4.0283	     0.7553	     3.5248	    -1.8463	     5.3711	     3.6087	    10.7422	    -1.4267	     2.3499	    -3.6926	
    -3.3569	     0.6714	     2.8534	    -1.4267	     4.8676	     3.7766	    10.0708	    -1.6785	     1.8463	    -4.4479	
    -2.9373	     0.4196	     2.0981	    -1.0910	     4.1962	     3.8605	     9.3155	    -2.0142	     1.3428	    -5.1193	
    -2.6855	    -0.0839	     1.1749	    -0.9232	     3.3569	     3.7766	     8.3084	    -2.3499	     0.7553	    -5.7907	
    -2.7695	    -0.6714	     0.1678	    -0.8392	     2.2659	     3.5248	     7.2174	    -2.7695	     0.1678	    -6.2943	
    -3.1891	    -1.5106	    -0.9232	    -0.7553	     1.1749	     3.1891	     6.1264	    -3.1052	    -0.4196	    -6.6299	
    -3.8605	    -2.3499	    -2.0142	    -0.7553	     0.2518	     2.7695	     5.2032	    -3.2730	    -0.7553	    -6.7978	
    -4.7836	    -3.2730	    -3.1052	    -0.5875	    -0.5875	     2.4338	     4.6997	    -3.4409	    -1.0910	    -6.7978	
    -5.9586	    -4.1962	    -4.0283	    -0.4196	    -1.0910	     2.0981	     4.4479	    -3.4409	    -1.2589	    -6.7139	
    -7.1335	    -5.0354	    -4.8676	    -0.2518	    -1.3428	     1.7624	     4.4479	    -3.4409	    -1.3428	    -6.5460	
    -8.3923	    -5.7907	    -5.4550	    -0.1678	    -1.5106	     1.5945	     4.6158	    -3.2730	    -1.5106	    -6.4621	
    -9.4833	    -6.2943	    -5.8746	    -0.0839	    -1.5945	     1.4267	     4.7836	    -3.1052	    -1.5945	    -6.4621	
   -10.4065	    -6.6299	    -6.0425	    -0.0839	    -1.6785	     1.3428	     4.9515	    -2.9373	    -1.7624	    -6.7139	
   -10.9940	    -6.7139	    -5.8746	    -0.1678	    -1.8463	     1.3428	     4.9515	    -2.7695	    -1.9302	    -7.0496	
   -11.2457	    -6.6299	    -5.4550	    -0.1678	    -2.0142	     1.5106	     4.7836	    -2.5177	    -2.1820	    -7.5531	
   -11.2457	    -6.3782	    -4.8676	    -0.2518	    -2.3499	     1.7624	     4.4479	    -2.3499	    -2.3499	    -8.2245	
   -10.9100	    -6.1264	    -4.1962	    -0.1678	    -2.7695	     2.1820	     4.0283	    -2.1820	    -2.5177	    -8.9798	
   -10.3226	    -5.8746	    -3.6926	     0.0839	    -3.1891	     2.8534	     3.3569	    -2.0142	    -2.6855	    -9.8190	
    -9.4833	    -5.6229	    -3.2730	     0.5035	    -3.6926	     3.6087	     2.6855	    -1.8463	    -2.7695	   -10.5743	
    -8.3084	    -5.2872	    -2.9373	     1.1749	    -4.0283	     4.6997	     2.0142	    -1.5945	    -2.6855	   -11.2457	
    -6.8817	    -4.8676	    -2.6855	     2.0142	    -4.1962	     5.9586	     1.4267	    -1.1749	    -2.4338	   -11.6653	
    -5.2032	    -4.3640	    -2.2659	     2.9373	    -4.1962	     7.3853	     1.0910	    -0.5875	    -2.0981	   -11.9171	
    -3.4409	    -3.6926	    -1.8463	     3.8605	    -3.8605	     8.8120	     0.9232	     0.0839	    -1.5945	   -11.8332	
    -1.7624	    -3.1052	    -1.3428	     4.6158	    -3.4409	    10.1547	     0.9232	     1.0071	    -1.0071	   -11.4975	
    -0.1678	    -2.6016	    -0.7553	     5.2872	    -2.9373	    11.4136	     1.0910	     1.9302	    -0.4196	   -10.9100	
     1.1749	    -2.0981	    -0.1678	     5.6229	    -2.4338	    12.3367	     1.4267	     2.8534	     0.2518	   -10.0708	
     2.1820	    -1.8463	     0.3357	     5.7068	    -1.9302	    12.9242	     1.7624	     3.6926	     0.9232	    -8.9798	
     2.9373	    -1.7624	     0.6714	     5.7068	    -1.4267	    13.1760	     2.1820	     4.4479	     1.6785	    -7.8049	
     3.3569	    -1.9302	     0.7553	     5.5389	    -1.0910	    13.1760	     2.7695	     5.2032	     2.4338	    -6.4621	
     3.5248	    -2.2659	     0.5875	     5.4550	    -0.8392	    13.0920	     3.2730	     5.7068	     3.1891	    -5.1193	
     3.5248	    -2.7695	     0.1678	     5.4550	    -0.6714	    12.9242	     3.7766	     6.1264	     3.9444	    -3.9444	
     3.4409	    -3.2730	    -0.5035	     5.6229	    -0.7553	    12.7563	     4.1122	     6.3782	     4.5319	    -2.8534	
     3.2730	    -3.6926	    -1.0910	     5.9586	    -0.9232	    12.6724	     4.1962	     6.5460	     5.0354	    -2.0142	
     3.2730	    -3.8605	    -1.6785	     6.4621	    -1.3428	    12.6724	     4.1122	     6.4621	     5.4550	    -1.4267	
     3.4409	    -3.8605	    -2.0142	     7.0496	    -1.8463	    12.8403	     3.8605	     6.3782	     5.8746	    -1.0910	
     3.9444	    -3.5248	    -2.0981	     7.7209	    -2.2659	    13.1760	     3.5248	     6.2943	     6.2943	    -0.9232	
     4.6997	    -2.9373	    -1.8463	     8.4763	    -2.6016	    13.5956	     3.1891	     6.1264	     6.7139	    -0.9232	
     5.6229	    -2.0981	    -1.3428	     9.3155	    -2.6855	    14.1830	     2.9373	     6.0425	     7.1335	    -0.9232	
     6.7978	    -1.1749	    -0.6714	    10.2386	    -2.6016	    14.9384	     2.8534	     5.9586	     7.5531	    -1.0071	
     8.0566	    -0.2518	     0.0839	    11.1618	    -2.3499	    15.6937	     2.8534	     5.9586	     7.9727	    -1.0910	
     9.3155	     0.5875	     0.8392	    12.0850	    -2.0142	    16.4490	     3.0212	     5.8746	     8.3923	    -1.0071	
    10.3226	     1.2589	     1.3428	    12.9242	    -1.7624	    17.1204	     3.1891	     5.7907	     8.7280	    -1.0071	
    11.1618	     1.6785	     1.5945	    13.5956	    -1.5945	    17.6239	     3.2730	     5.7068	     8.9798	    -0.8392	
    11.5814	     1.8463	     1.6785	    14.0152	    -1.5945	    17.9596	     3.3569	     5.4550	     9.0637	    -0.7553	
    11.6653	     1.7624	     1.5945	    14.0991	    -1.6785	    18.0435	     3.2730	     5.2032	     9.0637	    -0.5875	
    11.4136	     1.5106	     1.3428	    13.8474	    -1.9302	    17.9596	     3.1052	     4.9515	     8.8959	    -0.3357	
    10.9100	     1.0910	     1.0910	    13.4277	    -2.0981	    17.7078	     2.9373	     4.8676	     8.7280	    -0.0839	
    10.3226	     0.6714	     0.8392	    12.6724	    -2.2659	    17.3721	     2.7695	     4.8676	     8.3923	     0.1678	
     9.7351	     0.3357	     0.7553	    11.8332	    -2.3499	    16.9525	     2.6855	     5.1193	     8.0566	     0.3357	
     9.1476	     0.1678	     0.8392	    10.9940	    -2.2659	    16.6168	     2.6016	     5.5389	     7.7209	     0.5035	
     8.8959	     0.1678	     1.0910	    10.2386	    -1.9302	    16.4490	     2.7695	     6.1264	     7.4692	     0.5035	
     8.8959	     0.5035	     1.5945	     9.7351	    -1.4267	    16.3651	     3.1052	     6.7978	     7.1335	     0.5035	
     9.2316	     1.2589	     2.3499	     9.4833	    -0.6714	    16.5329	     3.6087	     7.6370	     6.9656	     0.5035	
     9.9869	     2.2659	     3.3569	     9.5673	     0.4196	    16.9525	     4.4479	     8.5602	     6.8817	     0.5035	
    11.0779	     3.6087	     4.5319	     9.9030	     1.5945	    17.5400	     5.4550	     9.4833	     7.0496	     0.5875	
    12.4207	     5.1193	     5.7068	    10.4065	     2.7695	    18.2953	     6.4621	    10.4065	     7.4692	     0.7553	
    13.8474	     6.6299	     6.7978	    11.0779	     3.9444	    19.1345	     7.5531	    11.3297	     8.1406	     0.9232	
    15.2740	     8.0566	     7.7209	    11.6653	     4.8676	    19.8898	     8.5602	    12.0850	     8.8959	     1.1749	
    16.4490	     9.3994	     8.4763	    12.0850	     5.5389	    20.4773	     9.3994	    12.5885	     9.5673	     1.3428	
    17.5400	    10.5743	     8.9798	    12.2528	     6.0425	    20.8969	    10.1547	    12.8403	    10.0708	     1.3428	
    18.4631	    11.5814	     9.3994	    12.1689	     6.5460	    20.9808	    10.6583	    12.7563	    10.3226	     1.1749	
    19.3024	    12.4207	     9.8190	    11.8332	     7.0496	    20.8130	    11.1618	    12.5046	    10.3226	     1.0071	
    19.8898	    13.0920	    10.1547	    11.4975	     7.7209	    20.4773	    11.6653	    12.0850	    10.0708	     0.8392	
    20.3094	    13.5117	    10.4904	    11.1618	     8.4763	    20.0577	    12.1689	    11.7493	     9.8190	     0.7553	
    20.5612	    13.8474	    10.7422	    10.9100	     9.3155	    19.5541	    12.6724	    11.5814	     9.5673	     0.8392	
    20.6451	    14.0152	    10.9100	    10.9100	    10.1547	    19.2184	    13.2599	    11.5814	     9.4833	     1.1749	
    20.6451	    14.0991	    11.1618	    11.1618	    11.0779	    18.9667	    13.9313	    11.8332	     9.6512	     1.7624	
    20.3934	    14.0152	    11.2457	    11.5814	    11.8332	    18.8828	    14.6027	    12.3367	     9.9869	     2.6016	
    20.0577	    13.8474	    11.3297	    12.0850	    12.4207	    18.9667	    15.2740	    13.0081	    10.5743	     3.6926	
    19.5541	    13.5117	    11.2457	    12.7563	    12.8403	    19.2184	    15.7776	    13.8474	    11.3297	     4.7836	
    18.7988	    13.0081	    11.0779	    13.4277	    12.8403	    19.6381	    16.1133	    14.6027	    12.1689	     5.8746	
    17.9596	    12.5046	    10.7422	    14.0152	    12.6724	    20.0577	    16.1133	    15.4419	    12.9242	     6.9656	
    16.9525	    11.8332	    10.2386	    14.6027	    12.2528	    20.6451	    16.0294	    16.1133	    13.7634	     7.8049	
    15.8615	    11.2457	     9.7351	    15.1901	    11.7493	    21.1487	    15.8615	    16.7007	    14.4348	     8.4763	
    14.9384	    10.8261	     9.2316	    15.7776	    11.4136	    21.6522	    15.6937	    17.1204	    15.0223	     8.8959	
    14.0991	    10.5743	     8.7280	    16.1972	    11.0779	    22.0718	    15.5258	    17.4561	    15.5258	     9.1476	
    13.4277	    10.4065	     8.2245	    16.6168	    10.8261	    22.4075	    15.3580	    17.6239	    15.8615	     9.2316	
    13.0081	    10.4904	     7.7209	    16.7847	    10.6583	    22.5754	    15.1062	    17.6239	    16.1133	     9.1476	
    12.7563	    10.6583	     7.3013	    16.8686	    10.5743	    22.6593	    14.6866	    17.4561	    16.1972	     9.0637	
    12.7563	    10.9100	     6.7978	    16.7007	    10.4065	    22.4915	    14.2670	    17.2882	    16.2811	     8.9798	
    12.8403	    11.1618	     6.3782	    16.2811	    10.1547	    22.3236	    13.6795	    16.9525	    16.2811	     8.8120	
    13.1760	    11.4975	     6.1264	    15.6937	     9.8190	    21.9040	    13.0081	    16.5329	    16.1133	     8.7280	
    13.5117	    11.8332	     6.0425	    14.9384	     9.4833	    21.4005	    12.4207	    16.1133	    15.9454	     8.6441	
    13.8474	    12.0010	     6.2103	    14.0152	     8.9798	    20.8130	    11.8332	    15.6097	    15.6937	     8.5602	
    14.1830	    12.1689	     6.6299	    13.0081	     8.4763	    20.0577	    11.2457	    15.2740	    15.2740	     8.4763	
    14.3509	    12.2528	     7.4692	    12.0010	     7.8888	    19.2184	    10.9100	    15.0223	    14.8544	     8.3084	
    14.3509	    12.1689	     8.4763	    11.0779	     7.4692	    18.3792	    10.6583	    14.9384	    14.5187	     8.2245	
    14.1830	    12.0850	     9.6512	    10.2386	     7.2174	    17.5400	    10.5743	    15.0223	    14.0991	     8.2245	
    13.7634	    11.8332	    10.7422	     9.6512	     7.1335	    16.7007	    10.8261	    15.1901	    13.8474	     8.3084	
    13.3438	    11.5814	    11.8332	     9.1476	     7.3013	    16.0294	    11.3297	    15.5258	    13.6795	     8.3923	
    12.9242	    11.4975	    12.8403	     8.9798	     7.7209	    15.6097	    12.1689	    15.8615	    13.7634	     8.7280	
    12.6724	    11.4975	    13.7634	     9.0637	     8.3084	    15.3580	    13.2599	    16.3651	    14.0152	     9.0637	
    12.6724	    11.9171	    14.6866	     9.3994	     9.2316	    15.6097	    14.5187	    17.0364	    14.5187	     9.4833	
    13.0920	    12.6724	    15.6937	    10.0708	    10.2386	    16.1972	    15.7776	    17.8757	    15.3580	     9.9030	
    13.8474	    13.6795	    16.7847	    10.9940	    11.4975	    17.2043	    17.0364	    18.9667	    16.2811	    10.2386	
    15.0223	    15.0223	    18.0435	    12.0010	    12.8403	    18.5471	    18.1274	    20.1416	    17.3721	    10.5743	
    16.3651	    16.4490	    19.1345	    13.0081	    14.1830	    19.8898	    19.0506	    21.3165	    18.5471	    10.7422	
    17.8757	    17.8757	    20.2255	    13.8474	    15.4419	    21.2326	    19.6381	    22.4075	    19.6381	    10.9100	
    19.3863	    19.2184	    20.9808	    14.3509	    16.6168	    22.3236	    20.0577	    23.4985	    20.6451	    10.9940	
    20.8130	    20.3934	    21.5683	    14.6866	    17.6239	    23.1628	    20.3094	    24.3378	    21.6522	    11.1618	
    22.0718	    21.4005	    21.9040	    14.6866	    18.4631	    23.8342	    20.4773	    25.0092	    22.5754	    11.3297	
    22.9950	    22.0718	    21.9879	    14.5187	    19.0506	    24.2538	    20.6451	    25.4288	    23.3307	    11.4975	
    23.5825	    22.4915	    21.7361	    14.2670	    19.3863	    24.4217	    20.7291	    25.5966	    23.9182	    11.6653	
    23.7503	    22.4915	    21.0648	    13.8474	    19.4702	    24.4217	    20.8130	    25.5127	    24.2538	    11.7493	
    23.4985	    22.0718	    20.0577	    13.2599	    19.2184	    24.1699	    20.8130	    25.1770	    24.3378	    11.6653	
    22.8271	    21.3165	    18.7988	    12.5885	    18.7988	    23.6664	    20.9808	    24.5895	    24.1699	    11.5814	
    21.7361	    20.3094	    17.3721	    11.8332	    18.2953	    22.9950	    21.2326	    23.7503	    23.8342	    11.4136	
    20.4773	    19.1345	    15.8615	    11.0779	    17.7917	    22.1558	    21.8201	    22.9111	    23.3307	    11.0779	
    18.9667	    17.7917	    14.3509	    10.3226	    17.3721	    21.3165	    22.4075	    21.9879	    22.7432	    10.6583	
    17.4561	    16.4490	    12.9242	     9.5673	    17.0364	    20.3934	    23.0789	    21.0648	    22.0718	    10.2386	
    16.0294	    15.1901	    11.7493	     8.9798	    16.7007	    19.5541	    23.6664	    20.2255	    21.5683	     9.9030	
    14.8544	    14.1830	    10.9940	     8.7280	    16.3651	    18.7988	    23.8342	    19.5541	    21.1487	     9.6512	
    13.9313	    13.5956	    10.7422	     8.7280	    15.9454	    18.2953	    23.7503	    19.0506	    20.8130	     9.5673	
    13.4277	    13.4277	    11.1618	     8.9798	    15.4419	    18.1274	    23.1628	    18.7149	    20.6451	     9.5673	
    13.2599	    13.6795	    12.0850	     9.6512	    15.0223	    18.1274	    22.2397	    18.6310	    20.5612	     9.5673	
    13.3438	    14.1830	    13.4277	    10.4065	    14.6027	    18.4631	    21.1487	    18.5471	    20.5612	     9.6512	
    13.6795	    14.7705	    14.9384	    11.1618	    14.3509	    18.9667	    19.8898	    18.7149	    20.6451	     9.6512	
    14.0991	    15.4419	    16.5329	    12.0010	    14.1830	    19.4702	    18.7149	    18.7988	    20.5612	     9.5673	
    14.6027	    16.0294	    17.7917	    12.5885	    14.0152	    19.9738	    17.5400	    18.8828	    20.4773	     9.2316	
    14.9384	    16.4490	    18.7149	    13.1760	    13.8474	    20.3094	    16.5329	    18.8828	    20.2255	     8.7280	
    15.1901	    16.7007	    19.1345	    13.5117	    13.5956	    20.5612	    15.5258	    18.7149	    19.7220	     7.9727	
    15.3580	    16.7847	    19.2184	    13.7634	    13.1760	    20.6451	    14.6866	    18.6310	    19.1345	     7.0496	
    15.4419	    16.7847	    18.8828	    14.0152	    12.7563	    20.5612	    13.9313	    18.4631	    18.4631	     6.2103	
    15.3580	    16.6168	    18.3792	    14.1830	    12.3367	    20.4773	    13.3438	    18.4631	    17.7917	     5.4550	
    15.1901	    16.3651	    17.8757	    14.3509	    12.0010	    20.3094	    12.9242	    18.6310	    17.2882	     4.8676	
    14.8544	    16.1133	    17.3721	    14.4348	    11.7493	    20.0577	    12.6724	    18.7988	    16.7847	     4.4479	
    14.4348	    15.7776	    16.8686	    14.4348	    11.6653	    19.8059	    12.5046	    18.9667	    16.3651	     4.1962	
    13.8474	    15.3580	    16.2811	    14.1830	    11.4975	    19.3024	    12.4207	    18.9667	    15.9454	     4.0283	
    13.0081	    14.7705	    15.6937	    13.7634	    11.4136	    18.6310	    12.4207	    18.7149	    15.3580	     3.9444	
    11.9171	    13.9313	    14.9384	    13.0920	    11.2457	    17.6239	    12.3367	    18.2114	    14.6866	     3.8605	
    10.6583	    12.9242	    14.0152	    12.1689	    10.9940	    16.3651	    12.3367	    17.5400	    14.0152	     3.8605	
     9.3994	    11.9171	    13.0920	    11.0779	    10.6583	    14.9384	    12.4207	    16.7847	    13.3438	     3.8605	
     8.1406	    10.9940	    12.1689	     9.9030	    10.4065	    13.4277	    12.5046	    16.0294	    12.6724	     3.9444	
     7.1335	    10.1547	    11.3297	     8.7280	    10.1547	    11.9171	    12.6724	    15.2740	    12.1689	     3.9444	
     6.3782	     9.5673	    10.6583	     7.6370	     9.9030	    10.6583	    12.8403	    14.5187	    11.7493	     3.7766	
     6.0425	     9.1476	    10.2386	     6.6299	     9.7351	     9.4833	    13.0081	    13.7634	    11.2457	     3.5248	
     5.8746	     8.9798	     9.9030	     5.6229	     9.6512	     8.3923	    13.1760	    13.0081	    10.6583	     3.0212	
     5.9586	     8.8120	     9.6512	     4.6158	     9.4833	     7.3853	    13.3438	    12.0850	     9.9869	     2.1820	
     6.1264	     8.7280	     9.3994	     3.6087	     9.3155	     6.2943	    13.5956	    11.1618	     9.1476	     1.0910	
     6.2943	     8.5602	     9.0637	     2.5177	     9.1476	     5.3711	    13.9313	    10.0708	     8.2245	    -0.2518	
     6.4621	     8.3084	     8.6441	     1.5945	     8.9798	     4.3640	    14.1830	     9.0637	     7.2174	    -1.6785	
     6.5460	     7.9727	     8.1406	     0.7553	     8.8120	     3.5248	    14.4348	     8.1406	     6.2943	    -3.1052	
     6.4621	     7.5531	     7.6370	     0.0000	     8.5602	     2.6855	    14.6027	     7.2174	     5.4550	    -4.5319	
     6.2103	     6.9656	     7.0496	    -0.6714	     8.1406	     1.8463	    14.5187	     6.4621	     4.7836	    -5.7068	
     5.8746	     6.2103	     6.2943	    -1.2589	     7.5531	     1.0071	    14.0991	     5.7907	     4.2801	    -6.7978	
     5.2872	     5.2872	     5.4550	    -1.8463	     6.7978	     0.1678	    13.3438	     5.1193	     3.9444	    -7.6370	
     4.5319	     4.2801	     4.4479	    -2.4338	     5.7907	    -0.6714	    12.3367	     4.5319	     3.6926	    -8.2245	
     3.6926	     3.1052	     3.4409	    -3.0212	     4.6158	    -1.5945	    11.0779	     3.9444	     3.6087	    -8.5602	
     2.6855	     1.8463	     2.5177	    -3.6926	     3.5248	    -2.4338	     9.9030	     3.4409	     3.5248	    -8.6441	
     1.6785	     0.5875	     1.5945	    -4.3640	     2.6016	    -3.1891	     8.8120	     2.9373	     3.6087	    -8.5602	
     0.6714	    -0.6714	     0.8392	    -4.9515	     1.7624	    -3.8605	     7.9727	     2.5177	     3.6087	    -8.3084	
    -0.1678	    -1.6785	     0.2518	    -5.3711	     1.1749	    -4.2801	     7.3013	     2.2659	     3.6087	    -7.9727	
    -0.9232	    -2.6016	    -0.2518	    -5.6229	     0.5875	    -4.5319	     6.6299	     2.1820	     3.6926	    -7.4692	
    -1.4267	    -3.2730	    -0.6714	    -5.7068	    -0.0839	    -4.5319	     5.8746	     2.4338	     3.8605	    -6.9656	
    -1.7624	    -3.6087	    -1.0071	    -5.5389	    -0.8392	    -4.1962	     4.9515	     2.8534	     4.1122	    -6.4621	
    -1.7624	    -3.6926	    -1.3428	    -5.2032	    -1.6785	    -3.6087	     4.0283	     3.6087	     4.5319	    -5.9586	
    -1.5106	    -3.4409	    -1.5106	    -4.7836	    -2.6016	    -2.8534	     3.0212	     4.6158	     5.0354	    -5.3711	
    -1.0910	    -2.9373	    -1.5945	    -4.1962	    -3.5248	    -1.9302	     2.2659	     5.6229	     5.5389	    -4.9515	
    -0.5875	    -2.2659	    -1.5106	    -3.6926	    -4.1962	    -0.9232	     1.8463	     6.5460	     6.0425	    -4.6158	
     0.0000	    -1.5106	    -1.4267	    -3.2730	    -4.6158	     0.0000	     1.8463	     7.3853	     6.3782	    -4.3640	
     0.4196	    -0.8392	    -1.3428	    -3.1052	    -4.6997	     0.8392	     2.1820	     7.8888	     6.6299	    -4.3640	
     0.5875	    -0.3357	    -1.3428	    -3.1891	    -4.5319	     1.5106	     2.8534	     7.9727	     6.6299	    -4.6158	
     0.3357	    -0.2518	    -1.5106	    -3.7766	    -3.9444	     1.6785	     3.7766	     7.6370	     6.2943	    -5.1193	
    -0.2518	    -0.5875	    -1.8463	    -4.7836	    -3.2730	     1.4267	     4.8676	     6.8817	     5.5389	    -5.7907	
    -1.1749	    -1.3428	    -2.3499	    -6.2943	    -2.5177	     0.7553	     6.0425	     5.7907	     4.5319	    -6.6299	
    -2.2659	    -2.2659	    -2.9373	    -8.2245	    -1.7624	    -0.4196	     7.3013	     4.4479	     3.2730	    -7.4692	
    -3.5248	    -3.4409	    -3.4409	   -10.3226	    -1.1749	    -1.8463	     8.4763	     3.0212	     1.9302	    -8.3923	
    -4.7836	    -4.5319	    -3.8605	   -12.5046	    -0.6714	    -3.3569	     9.3994	     1.5945	     0.5875	    -9.1476	
    -5.9586	    -5.6229	    -4.1962	   -14.4348	    -0.4196	    -4.7836	    10.0708	     0.4196	    -0.6714	    -9.8190	
    -7.0496	    -6.6299	    -4.4479	   -16.0294	    -0.5035	    -6.1264	    10.2386	    -0.5035	    -1.6785	   -10.3226	
    -8.0566	    -7.5531	    -4.6997	   -17.3721	    -0.8392	    -7.2174	     9.8190	    -1.2589	    -2.4338	   -10.5743	
    -8.8959	    -8.4763	    -5.0354	   -18.1274	    -1.5106	    -8.1406	     8.8959	    -1.7624	    -2.8534	   -10.5743	
    -9.5673	    -9.3155	    -5.4550	   -18.5471	    -2.2659	    -8.7280	     7.7209	    -1.9302	    -2.7695	   -10.3226	
   -10.0708	    -9.9030	    -5.9586	   -18.4631	    -2.9373	    -9.0637	     6.5460	    -1.9302	    -2.2659	    -9.8190	
   -10.2386	   -10.3226	    -6.4621	   -17.9596	    -3.5248	    -9.1476	     5.4550	    -1.6785	    -1.2589	    -9.0637	
   -10.0708	   -10.3226	    -6.7978	   -17.0364	    -3.7766	    -8.9798	     4.6997	    -1.3428	    -0.0839	    -8.2245	
    -9.5673	   -10.1547	    -7.1335	   -15.8615	    -3.8605	    -8.5602	     4.2801	    -0.9232	     1.0910	    -7.4692	
    -8.8120	    -9.6512	    -7.2174	   -14.4348	    -3.8605	    -8.0566	     4.0283	    -0.4196	     2.0981	    -6.7978	
    -7.8888	    -8.8959	    -7.1335	   -12.9242	    -3.6926	    -7.3853	     3.9444	     0.0000	     2.9373	    -6.3782	
    -6.7978	    -8.0566	    -6.8817	   -11.4975	    -3.4409	    -6.7139	     4.0283	     0.4196	     3.6087	    -6.0425	
    -5.7907	    -7.0496	    -6.2943	   -10.0708	    -3.1891	    -5.9586	     4.1962	     0.9232	     4.0283	    -5.7907	
    -4.8676	    -6.1264	    -5.3711	    -8.8120	    -2.8534	    -5.2872	     4.4479	     1.3428	     4.4479	    -5.5389	
    -4.1122	    -5.2032	    -4.3640	    -7.7209	    -2.5177	    -4.6997	     4.7836	     1.8463	     4.6997	    -5.2872	
    -3.6926	    -4.6158	    -3.3569	    -6.9656	    -2.1820	    -4.2801	     5.0354	     2.2659	     4.9515	    -4.9515	
    -3.6087	    -4.3640	    -2.6016	    -6.4621	    -2.0142	    -4.0283	     5.2872	     2.6016	     5.0354	    -4.6158	
    -3.9444	    -4.3640	    -2.0981	    -6.3782	    -1.8463	    -3.9444	     5.5389	     2.8534	     5.0354	    -4.1962	
    -4.5319	    -4.6997	    -2.0981	    -6.5460	    -1.8463	    -4.1122	     5.7068	     3.1052	     4.8676	    -3.7766	
    -5.3711	    -5.3711	    -2.4338	    -6.8817	    -1.8463	    -4.3640	     5.8746	     3.3569	     4.6997	    -3.2730	
    -6.3782	    -6.1264	    -3.1891	    -7.3853	    -1.9302	    -4.6997	     6.0425	     3.6087	     4.4479	    -2.6855	
    -7.3853	    -6.9656	    -4.1122	    -7.8049	    -2.0142	    -5.0354	     6.2943	     3.8605	     4.2801	    -2.0981	
    -8.2245	    -7.8049	    -5.0354	    -8.0566	    -2.0142	    -5.3711	     6.6299	     4.2801	     4.1962	    -1.5106	
    -8.9798	    -8.4763	    -5.7068	    -8.1406	    -1.9302	    -5.5389	     6.9656	     4.6997	     4.1962	    -1.0910	
    -9.4833	    -8.8959	    -5.9586	    -7.8049	    -1.6785	    -5.5389	     7.2174	     5.2872	     4.1962	    -0.8392	
    -9.6512	    -8.9798	    -5.7907	    -7.3013	    -1.2589	    -5.4550	     7.5531	     5.8746	     4.2801	    -0.8392	
    -9.5673	    -8.8120	    -5.1193	    -6.5460	    -0.9232	    -5.2032	     7.7209	     6.4621	     4.4479	    -1.0910	
    -9.2316	    -8.3923	    -4.0283	    -5.7068	    -0.5035	    -4.7836	     7.8049	     7.0496	     4.6158	    -1.4267	
    -8.6441	    -7.8888	    -2.7695	    -4.6997	    -0.0839	    -4.2801	     7.8049	     7.5531	     4.8676	    -1.8463	
    -7.9727	    -7.2174	    -1.5945	    -3.8605	     0.3357	    -3.6926	     7.6370	     7.9727	     5.2032	    -2.2659	
    -7.2174	    -6.6299	    -0.5875	    -3.0212	     0.6714	    -3.1891	     7.4692	     8.3084	     5.5389	    -2.6016	
    -6.3782	    -6.1264	     0.1678	    -2.4338	     0.9232	    -2.6855	     7.1335	     8.4763	     5.8746	    -2.9373	
    -5.6229	    -5.6229	     0.5035	    -2.0981	     1.0071	    -2.4338	     6.8817	     8.4763	     6.1264	    -3.2730	
    -5.0354	    -5.3711	     0.4196	    -2.0981	     1.0071	    -2.3499	     6.5460	     8.3923	     6.3782	    -3.5248	
    -4.6158	    -5.2872	     0.0000	    -2.4338	     0.9232	    -2.4338	     6.2943	     8.0566	     6.5460	    -3.6926	
    -4.4479	    -5.4550	    -0.6714	    -2.9373	     0.5875	    -2.6855	     6.1264	     7.7209	     6.5460	    -3.7766	
    -4.6158	    -5.8746	    -1.6785	    -3.7766	     0.0839	    -3.1891	     6.1264	     7.2174	     6.4621	    -3.8605	
    -4.9515	    -6.4621	    -2.7695	    -4.7836	    -0.4196	    -3.7766	     6.3782	     6.5460	     6.2943	    -3.8605	
    -5.4550	    -7.1335	    -3.9444	    -5.8746	    -0.9232	    -4.4479	     6.8817	     5.8746	     6.0425	    -3.7766	
    -6.0425	    -7.8888	    -5.0354	    -6.9656	    -1.3428	    -5.1193	     7.7209	     5.1193	     5.7907	    -3.6087	
    -6.6299	    -8.5602	    -5.8746	    -7.8888	    -1.5945	    -5.7907	     8.8120	     4.4479	     5.4550	    -3.4409	
    -7.2174	    -9.1476	    -6.4621	    -8.7280	    -1.6785	    -6.4621	    10.0708	     3.8605	     5.2032	    -3.1052	
    -7.6370	    -9.4833	    -6.6299	    -9.2316	    -1.4267	    -7.0496	    11.4136	     3.2730	     4.9515	    -2.6855	
    -7.8888	    -9.5673	    -6.2103	    -9.3994	    -0.8392	    -7.4692	    12.8403	     2.7695	     4.6997	    -2.1820	
    -7.8049	    -9.3155	    -5.3711	    -9.3155	     0.0839	    -7.8049	    14.0152	     2.3499	     4.4479	    -1.6785	
    -7.4692	    -8.7280	    -3.8605	    -8.8959	     1.3428	    -7.9727	    15.0223	     2.0142	     4.1962	    -1.1749	
    -6.7978	    -7.7209	    -2.0981	    -8.2245	     2.8534	    -8.0566	    15.7776	     1.8463	     4.0283	    -0.6714	
    -5.8746	    -6.4621	    -0.0839	    -7.4692	     4.2801	    -7.9727	    16.0294	     1.7624	     3.9444	    -0.3357	
    -4.8676	    -5.1193	     1.5945	    -6.6299	     5.3711	    -7.8049	    15.8615	     1.9302	     3.9444	    -0.1678	
    -3.7766	    -3.7766	     2.9373	    -5.8746	     6.1264	    -7.7209	    15.3580	     2.1820	     3.9444	    -0.2518	
    -2.7695	    -2.6855	     3.6926	    -5.2032	     6.3782	    -7.6370	    14.4348	     2.6016	     4.0283	    -0.5035	
    -1.8463	    -1.8463	     3.8605	    -4.7836	     6.2943	    -7.5531	    13.4277	     3.1052	     4.1962	    -0.8392	
    -1.0071	    -1.0910	     3.6926	    -4.4479	     5.9586	    -7.4692	    12.4207	     3.6087	     4.4479	    -1.2589	
    -0.3357	    -0.5875	     3.2730	    -4.2801	     5.6229	    -7.4692	    11.4975	     4.1122	     4.8676	    -1.5106	
     0.2518	    -0.2518	     2.6855	    -4.2801	     5.3711	    -7.4692	    10.9100	     4.6158	     5.3711	    -1.6785	
     0.6714	     0.0000	     2.1820	    -4.5319	     5.2872	    -7.4692	    10.4904	     5.0354	     5.8746	    -1.6785	
     0.8392	     0.0839	     1.6785	    -4.8676	     5.2872	    -7.4692	    10.4904	     5.3711	     6.4621	    -1.4267	
     0.7553	     0.0000	     1.1749	    -5.2872	     5.5389	    -7.4692	    10.6583	     5.7068	     7.0496	    -0.9232	
     0.4196	    -0.1678	     0.8392	    -5.7068	     5.9586	    -7.4692	    11.1618	     6.0425	     7.6370	    -0.3357	
    -0.0839	    -0.4196	     0.6714	    -5.9586	     6.4621	    -7.3013	    12.0010	     6.4621	     8.3084	     0.5035	
    -0.5875	    -0.6714	     0.5875	    -6.0425	     7.2174	    -6.9656	    13.0081	     6.9656	     8.9798	     1.5106	
    -1.0071	    -0.9232	     0.5875	    -5.8746	     7.9727	    -6.6299	    14.2670	     7.5531	     9.8190	     2.6016	
    -1.4267	    -1.2589	     0.6714	    -5.6229	     8.7280	    -6.2103	    15.4419	     8.1406	    10.6583	     3.7766	
[Epoch Header]
[Trial Type]	23
[Accept]	1
[Correct]	0
[RT]	 0.000
[Resp]	0
[Epoch Data]
    13.5956	     8.9798	     5.0354	     7.4692	     2.4338	     0.5035	   -10.6583	     3.1891	     5.4550	    -3.1052	
    14.1830	     9.2316	     5.2032	     7.8049	     2.5177	     1.0910	   -10.8261	     3.8605	     5.8746	    -2.8534	
    14.5187	     9.3994	     5.5389	     7.9727	     2.5177	     1.6785	   -10.8261	     4.5319	     6.4621	    -2.2659	
    14.6866	     9.5673	     5.8746	     8.0566	     2.6855	     2.1820	   -10.7422	     5.2872	     7.1335	    -1.5106	
    14.6866	     9.7351	     6.3782	     8.0566	     2.8534	     2.6855	   -10.4065	     6.0425	     7.9727	    -0.5875	
    14.4348	     9.7351	     6.8817	     8.0566	     3.1052	     3.1891	    -9.9869	     6.7139	     8.8120	     0.5875	
    14.0152	     9.6512	     7.2174	     7.9727	     3.2730	     3.5248	    -9.3994	     7.3013	     9.5673	     1.7624	
    13.3438	     9.4833	     7.4692	     7.8049	     3.5248	     3.6926	    -8.8959	     7.8049	    10.3226	     3.0212	
    12.5885	     9.1476	     7.4692	     7.5531	     3.6087	     3.7766	    -8.4763	     8.1406	    10.9100	     4.1962	
    11.7493	     8.7280	     7.3853	     7.3853	     3.6087	     3.7766	    -8.1406	     8.3923	    11.3297	     5.2872	
    10.9100	     8.3923	     7.3013	     7.3013	     3.5248	     3.6087	    -8.0566	     8.4763	    11.7493	     6.2103	
    10.1547	     8.1406	     7.2174	     7.3853	     3.5248	     3.5248	    -7.9727	     8.4763	    12.1689	     6.9656	
     9.6512	     8.0566	     7.2174	     7.6370	     3.6087	     3.5248	    -8.0566	     8.4763	    12.5046	     7.4692	
     9.3994	     8.1406	     7.3013	     8.0566	     3.6926	     3.6087	    -8.0566	     8.3084	    12.8403	     7.7209	
     9.3155	     8.3923	     7.4692	     8.5602	     3.8605	     3.7766	    -8.1406	     8.2245	    13.1760	     7.8049	
     9.6512	     8.8120	     7.7209	     9.3155	     4.1122	     4.1122	    -8.1406	     8.1406	    13.4277	     7.7209	
    10.1547	     9.3994	     8.0566	    10.0708	     4.3640	     4.6997	    -8.1406	     8.1406	    13.6795	     7.4692	
    10.8261	    10.1547	     8.4763	    10.9100	     4.6997	     5.3711	    -8.1406	     8.3084	    14.0152	     7.3013	
    11.7493	    10.9100	     8.8959	    11.6653	     4.9515	     6.2103	    -8.0566	     8.5602	    14.2670	     7.1335	
    12.7563	    11.6653	     9.3155	    12.4207	     5.2872	     7.1335	    -7.9727	     8.9798	    14.5187	     6.9656	
    13.7634	    12.2528	     9.6512	    13.0081	     5.6229	     7.9727	    -7.7209	     9.2316	    14.6866	     6.9656	
    14.6027	    12.7563	     9.9030	    13.3438	     6.0425	     8.5602	    -7.3853	     9.4833	    14.6866	     7.1335	
    15.3580	    13.0081	    10.1547	    13.4277	     6.4621	     8.9798	    -6.7978	     9.6512	    14.5187	     7.2174	
    15.8615	    13.0081	    10.2386	    13.2599	     6.8817	     9.0637	    -6.0425	     9.5673	    14.2670	     7.4692	
    16.1133	    12.8403	    10.3226	    12.9242	     7.3853	     8.8959	    -5.2032	     9.3155	    13.8474	     7.5531	
    16.1133	    12.5046	    10.3226	    12.3367	     7.8049	     8.5602	    -4.2801	     8.8959	    13.3438	     7.7209	
    15.9454	    12.0850	    10.3226	    11.6653	     8.1406	     7.9727	    -3.4409	     8.3084	    12.7563	     7.7209	
    15.6097	    11.5814	    10.2386	    10.9940	     8.3084	     7.2174	    -2.8534	     7.7209	    12.1689	     7.6370	
    15.1901	    10.9940	     9.9869	    10.3226	     8.1406	     6.5460	    -2.6855	     7.0496	    11.6653	     7.4692	
    14.8544	    10.4904	     9.7351	     9.8190	     7.7209	     6.0425	    -2.8534	     6.6299	    11.1618	     7.3013	
    14.6027	    10.1547	     9.4833	     9.4833	     7.0496	     5.7068	    -3.3569	     6.3782	    10.8261	     6.9656	
    14.6027	    10.0708	     9.2316	     9.3994	     6.2943	     5.7068	    -4.0283	     6.5460	    10.6583	     6.5460	
    14.7705	    10.1547	     9.0637	     9.6512	     5.5389	     6.0425	    -4.8676	     7.0496	    10.6583	     6.1264	
    15.1901	    10.5743	     9.1476	    10.1547	     4.8676	     6.5460	    -5.6229	     7.7209	    10.7422	     5.6229	
    15.7776	    11.1618	     9.3155	    10.8261	     4.2801	     7.2174	    -6.3782	     8.5602	    10.9940	     5.2032	
    16.4490	    11.8332	     9.5673	    11.4975	     3.7766	     7.9727	    -7.0496	     9.3155	    11.1618	     4.7836	
    17.2043	    12.5885	     9.9030	    12.1689	     3.2730	     8.6441	    -7.7209	     9.9030	    11.4136	     4.4479	
    17.8757	    13.2599	    10.1547	    12.6724	     2.9373	     9.1476	    -8.3923	    10.1547	    11.4975	     4.1122	
    18.4631	    13.8474	    10.2386	    13.0081	     2.6016	     9.5673	    -8.8959	    10.2386	    11.4136	     3.8605	
    18.9667	    14.1830	    10.2386	    13.1760	     2.3499	     9.7351	    -9.3155	    10.1547	    11.2457	     3.6926	
    19.3024	    14.2670	    10.0708	    13.1760	     2.0981	     9.8190	    -9.4833	     9.9030	    11.0779	     3.4409	
    19.5541	    14.1830	     9.8190	    13.0920	     1.9302	     9.8190	    -9.4833	     9.6512	    10.8261	     3.2730	
    19.7220	    13.9313	     9.4833	    12.9242	     1.8463	     9.7351	    -9.3155	     9.3155	    10.5743	     3.1052	
    19.8059	    13.5956	     9.2316	    12.6724	     1.8463	     9.5673	    -8.8959	     9.1476	    10.4065	     3.1052	
    19.7220	    13.0920	     8.9798	    12.4207	     1.9302	     9.4833	    -8.2245	     8.8959	    10.3226	     3.1052	
    19.5541	    12.5046	     8.7280	    12.0850	     2.0981	     9.2316	    -7.3013	     8.6441	    10.3226	     3.2730	
    19.2184	    11.8332	     8.6441	    11.6653	     2.2659	     8.8959	    -6.2943	     8.3923	    10.3226	     3.4409	
    18.7988	    11.2457	     8.5602	    11.2457	     2.5177	     8.5602	    -5.2032	     8.1406	    10.3226	     3.6926	
    18.2953	    10.7422	     8.6441	    10.8261	     2.7695	     8.0566	    -4.1962	     7.8049	    10.3226	     3.9444	
    17.7917	    10.4065	     8.6441	    10.4065	     3.0212	     7.5531	    -3.2730	     7.4692	    10.2386	     4.1122	
    17.4561	    10.1547	     8.8120	    10.0708	     3.2730	     7.0496	    -2.6855	     7.2174	    10.0708	     4.2801	
    17.2043	    10.0708	     8.9798	     9.9030	     3.4409	     6.6299	    -2.3499	     6.8817	     9.9869	     4.2801	
    17.2043	    10.1547	     9.1476	     9.8190	     3.6926	     6.4621	    -2.3499	     6.7139	     9.8190	     4.1962	
    17.3721	    10.4065	     9.3155	     9.9030	     3.9444	     6.5460	    -2.6855	     6.6299	     9.5673	     4.1122	
    17.7078	    10.6583	     9.3994	    10.1547	     4.1122	     6.7139	    -3.1891	     6.5460	     9.3994	     3.8605	
    18.1274	    10.9100	     9.3155	    10.4065	     4.3640	     6.9656	    -3.8605	     6.4621	     9.1476	     3.6087	
    18.4631	    11.0779	     9.1476	    10.7422	     4.4479	     7.2174	    -4.6997	     6.2943	     8.8959	     3.3569	
    18.8828	    11.2457	     8.8120	    10.9940	     4.3640	     7.4692	    -5.5389	     6.1264	     8.6441	     3.1052	
    19.1345	    11.1618	     8.3923	    11.2457	     4.1962	     7.6370	    -6.4621	     5.7907	     8.3923	     2.9373	
    19.2184	    10.9940	     7.8049	    11.4136	     3.9444	     7.6370	    -7.3013	     5.3711	     8.1406	     2.7695	
    19.0506	    10.7422	     7.1335	    11.4975	     3.4409	     7.5531	    -8.1406	     4.8676	     7.8049	     2.6855	
    18.6310	    10.1547	     6.3782	    11.3297	     2.8534	     7.2174	    -8.7280	     4.2801	     7.5531	     2.6016	
    17.8757	     9.4833	     5.6229	    10.9940	     2.1820	     6.7978	    -9.3155	     3.7766	     7.2174	     2.6855	
    16.8686	     8.5602	     4.7836	    10.4065	     1.4267	     6.2103	    -9.7351	     3.2730	     6.9656	     2.8534	
    15.5258	     7.4692	     4.0283	     9.8190	     0.7553	     5.5389	   -10.0708	     2.8534	     6.7139	     3.1052	
    14.1830	     6.2943	     3.3569	     9.0637	     0.2518	     4.7836	   -10.1547	     2.6016	     6.5460	     3.5248	
    12.7563	     5.2872	     2.8534	     8.3084	    -0.0839	     4.0283	   -10.0708	     2.5177	     6.3782	     4.0283	
    11.5814	     4.3640	     2.6016	     7.7209	    -0.1678	     3.3569	    -9.8190	     2.5177	     6.3782	     4.6997	
    10.6583	     3.6926	     2.6855	     7.2174	     0.0000	     2.7695	    -9.3155	     2.7695	     6.4621	     5.3711	
    10.0708	     3.4409	     3.0212	     6.9656	     0.5035	     2.5177	    -8.6441	     3.1052	     6.7139	     6.1264	
    10.0708	     3.6926	     3.6926	     6.9656	     1.1749	     2.3499	    -7.7209	     3.6087	     7.0496	     6.7139	
    10.4904	     4.1962	     4.6158	     7.2174	     2.0142	     2.5177	    -6.7978	     4.2801	     7.3853	     7.2174	
    11.2457	     5.1193	     5.6229	     7.7209	     2.9373	     2.8534	    -5.8746	     4.9515	     7.8049	     7.5531	
    12.2528	     6.2103	     6.6299	     8.3084	     3.7766	     3.2730	    -5.1193	     5.6229	     8.2245	     7.6370	
    13.5117	     7.3013	     7.5531	     8.9798	     4.4479	     3.6926	    -4.6158	     6.2943	     8.5602	     7.5531	
    14.6866	     8.3923	     8.3084	     9.7351	     4.7836	     4.0283	    -4.3640	     6.7978	     8.8959	     7.3013	
    15.7776	     9.3155	     8.7280	    10.3226	     4.8676	     4.3640	    -4.3640	     7.1335	     8.9798	     6.9656	
    16.7847	    10.1547	     8.8959	    10.9100	     4.6997	     4.5319	    -4.5319	     7.3853	     8.8959	     6.3782	
    17.5400	    10.7422	     8.8959	    11.2457	     4.2801	     4.6158	    -4.7836	     7.3013	     8.6441	     5.7068	
    18.1274	    11.2457	     8.6441	    11.4136	     3.8605	     4.4479	    -5.1193	     7.0496	     8.1406	     5.0354	
    18.5471	    11.4975	     8.3084	    11.4136	     3.2730	     4.1962	    -5.5389	     6.6299	     7.5531	     4.2801	
    18.6310	    11.4975	     7.8888	    11.2457	     2.6855	     3.6926	    -5.8746	     6.0425	     6.8817	     3.6926	
    18.5471	    11.3297	     7.3853	    10.8261	     2.0142	     3.1052	    -6.2103	     5.4550	     6.2103	     3.1052	
    18.2953	    10.9940	     6.9656	    10.3226	     1.4267	     2.5177	    -6.3782	     4.8676	     5.5389	     2.7695	
    17.8757	    10.5743	     6.4621	     9.7351	     0.9232	     1.9302	    -6.4621	     4.4479	     5.0354	     2.6016	
    17.4561	    10.0708	     6.2103	     9.2316	     0.5875	     1.4267	    -6.2943	     4.1122	     4.7836	     2.6855	
    16.9525	     9.5673	     5.9586	     8.7280	     0.3357	     1.0071	    -6.0425	     3.8605	     4.6997	     2.8534	
    16.5329	     9.1476	     5.9586	     8.3923	     0.3357	     0.8392	    -5.7068	     3.8605	     4.8676	     3.1891	
    16.2811	     8.9798	     6.2103	     8.2245	     0.5035	     0.8392	    -5.2872	     3.9444	     5.2872	     3.5248	
    16.2811	     8.9798	     6.5460	     8.3084	     0.9232	     1.0910	    -4.8676	     4.1122	     5.7907	     3.9444	
    16.5329	     9.1476	     7.1335	     8.5602	     1.4267	     1.5945	    -4.4479	     4.5319	     6.4621	     4.2801	
    17.0364	     9.6512	     7.8049	     9.0637	     2.0981	     2.3499	    -4.0283	     4.9515	     7.2174	     4.6997	
    17.8757	    10.2386	     8.3923	     9.6512	     2.7695	     3.2730	    -3.6926	     5.4550	     7.8888	     4.8676	
    18.8828	    10.8261	     8.9798	    10.2386	     3.3569	     4.2801	    -3.6087	     5.8746	     8.3923	     4.9515	
    19.9738	    11.4136	     9.3155	    10.8261	     3.6926	     5.2872	    -3.6926	     6.1264	     8.7280	     4.7836	
    20.9808	    11.9171	     9.3994	    11.2457	     3.9444	     6.0425	    -3.9444	     6.2103	     8.6441	     4.2801	
    21.9879	    12.3367	     9.3155	    11.4975	     3.9444	     6.6299	    -4.4479	     6.1264	     8.3084	     3.5248	
    22.7432	    12.5885	     8.9798	    11.5814	     3.8605	     6.9656	    -4.9515	     5.9586	     7.7209	     2.6016	
    23.3307	    12.5885	     8.5602	    11.5814	     3.6926	     7.1335	    -5.4550	     5.6229	     6.8817	     1.5945	
    23.6664	    12.5046	     7.8888	    11.4136	     3.3569	     7.1335	    -5.9586	     5.3711	     6.1264	     0.5035	
    23.7503	    12.2528	     7.2174	    11.2457	     3.0212	     6.8817	    -6.4621	     5.1193	     5.2872	    -0.4196	
    23.4985	    11.8332	     6.4621	    11.0779	     2.6016	     6.4621	    -6.7978	     4.9515	     4.5319	    -1.2589	
    23.0789	    11.2457	     5.7907	    10.8261	     2.0981	     5.9586	    -7.0496	     4.7836	     3.9444	    -1.9302	
    22.4915	    10.7422	     5.2872	    10.6583	     1.6785	     5.4550	    -7.2174	     4.6158	     3.5248	    -2.2659	
    21.6522	    10.1547	     5.1193	    10.4065	     1.2589	     4.8676	    -7.2174	     4.3640	     3.1891	    -2.4338	
    20.7291	     9.6512	     5.2032	    10.1547	     1.0071	     4.3640	    -7.1335	     4.1962	     3.0212	    -2.4338	
    19.6381	     9.0637	     5.5389	     9.8190	     0.7553	     3.9444	    -6.8817	     3.8605	     2.9373	    -2.3499	
    18.3792	     8.4763	     5.9586	     9.3994	     0.5035	     3.4409	    -6.7139	     3.6087	     2.7695	    -2.1820	
    17.0364	     7.7209	     6.3782	     8.8959	     0.3357	     3.0212	    -6.5460	     3.1891	     2.6016	    -2.1820	
    15.6937	     6.9656	     6.6299	     8.3084	     0.1678	     2.6016	    -6.5460	     2.7695	     2.4338	    -2.1820	
    14.4348	     6.2103	     6.7978	     7.7209	     0.0000	     2.2659	    -6.6299	     2.4338	     2.0981	    -2.4338	
    13.4277	     5.7068	     6.8817	     7.2174	    -0.1678	     2.0142	    -6.8817	     2.0981	     1.7624	    -2.7695	
    12.8403	     5.2872	     6.8817	     6.7978	    -0.1678	     1.9302	    -7.3013	     1.9302	     1.5106	    -3.1052	
    12.5046	     5.2032	     6.8817	     6.5460	    -0.1678	     2.0142	    -7.8049	     1.7624	     1.2589	    -3.3569	
    12.5046	     5.2872	     6.8817	     6.4621	    -0.1678	     2.2659	    -8.4763	     1.6785	     1.0910	    -3.5248	
    12.6724	     5.6229	     6.7139	     6.3782	    -0.2518	     2.5177	    -9.3155	     1.5106	     1.0071	    -3.6926	
    13.0081	     5.9586	     6.5460	     6.2943	    -0.4196	     2.7695	   -10.2386	     1.3428	     0.8392	    -3.8605	
    13.3438	     6.4621	     6.2943	     6.2103	    -0.6714	     3.0212	   -11.2457	     1.0910	     0.5875	    -3.9444	
    13.6795	     6.9656	     5.9586	     6.0425	    -1.0910	     3.1891	   -12.2528	     0.7553	     0.4196	    -4.1122	
    13.8474	     7.3853	     5.6229	     5.7907	    -1.4267	     3.1891	   -13.0920	     0.2518	     0.1678	    -4.1962	
    13.7634	     7.6370	     5.1193	     5.2872	    -1.9302	     2.9373	   -13.5956	    -0.2518	    -0.0839	    -4.2801	
    13.4277	     7.6370	     4.6158	     4.6158	    -2.3499	     2.4338	   -13.9313	    -0.9232	    -0.4196	    -4.3640	
    12.8403	     7.3013	     3.9444	     3.7766	    -2.7695	     1.6785	   -13.8474	    -1.6785	    -0.6714	    -4.3640	
    11.9171	     6.7978	     3.2730	     2.8534	    -3.1891	     0.7553	   -13.5956	    -2.4338	    -1.0071	    -4.3640	
    10.9100	     6.0425	     2.6016	     1.9302	    -3.5248	    -0.1678	   -13.0081	    -3.1052	    -1.2589	    -4.2801	
     9.7351	     5.2032	     2.0142	     1.0910	    -3.7766	    -1.0071	   -12.2528	    -3.5248	    -1.4267	    -4.1122	
     8.6441	     4.3640	     1.5106	     0.3357	    -3.9444	    -1.5945	   -11.4136	    -3.7766	    -1.3428	    -3.7766	
     7.6370	     3.6926	     1.2589	    -0.0839	    -3.7766	    -1.9302	   -10.4065	    -3.6926	    -1.1749	    -3.2730	
     6.7139	     3.1052	     1.1749	    -0.3357	    -3.5248	    -2.0981	    -9.3155	    -3.4409	    -0.6714	    -2.5177	
     6.1264	     2.8534	     1.3428	    -0.2518	    -3.0212	    -1.9302	    -8.3084	    -2.8534	    -0.0839	    -1.6785	
     5.7907	     2.7695	     1.6785	     0.1678	    -2.3499	    -1.5945	    -7.3013	    -2.0981	     0.8392	    -0.7553	
     5.7068	     3.0212	     2.1820	     0.9232	    -1.6785	    -0.9232	    -6.4621	    -1.0910	     1.8463	     0.3357	
     5.8746	     3.3569	     2.6855	     2.0142	    -1.0071	    -0.0839	    -5.7068	     0.1678	     2.9373	     1.2589	
     6.2943	     3.7766	     3.1891	     3.2730	    -0.4196	     1.0071	    -5.1193	     1.4267	     3.9444	     2.0981	
     6.7978	     4.2801	     3.6087	     4.6997	     0.0000	     2.1820	    -4.6997	     2.9373	     5.0354	     2.7695	
     7.3853	     4.6158	     3.8605	     6.1264	     0.2518	     3.5248	    -4.6158	     4.3640	     5.8746	     3.1891	
     7.9727	     4.7836	     4.0283	     7.6370	     0.4196	     4.9515	    -4.6997	     5.8746	     6.7139	     3.4409	
     8.5602	     4.8676	     4.0283	     8.9798	     0.4196	     6.3782	    -4.8676	     7.3853	     7.3853	     3.5248	
     9.1476	     4.7836	     3.9444	    10.3226	     0.4196	     7.8049	    -5.1193	     8.8120	     7.8888	     3.4409	
     9.5673	     4.6158	     3.7766	    11.5814	     0.4196	     9.1476	    -5.4550	     9.9869	     8.3084	     3.3569	
     9.9030	     4.3640	     3.5248	    12.6724	     0.4196	    10.3226	    -5.7068	    10.9940	     8.5602	     3.2730	
     9.9030	     3.8605	     3.1052	    13.5956	     0.3357	    11.2457	    -6.0425	    11.6653	     8.7280	     3.2730	
     9.7351	     3.2730	     2.6016	    14.0991	     0.1678	    11.9171	    -6.3782	    12.0850	     8.7280	     3.4409	
     9.1476	     2.4338	     2.0142	    14.2670	    -0.0839	    12.2528	    -6.8817	    12.2528	     8.7280	     3.6926	
     8.3084	     1.4267	     1.2589	    14.0152	    -0.5875	    12.2528	    -7.4692	    12.0850	     8.6441	     4.0283	
     7.3013	     0.2518	     0.3357	    13.5117	    -1.1749	    12.0010	    -8.1406	    11.8332	     8.6441	     4.5319	
     6.0425	    -1.0071	    -0.5035	    12.6724	    -1.9302	    11.5814	    -8.8959	    11.4136	     8.5602	     5.0354	
     4.7836	    -2.2659	    -1.4267	    11.6653	    -2.6855	    10.9940	    -9.7351	    10.9940	     8.5602	     5.5389	
     3.6087	    -3.4409	    -2.2659	    10.6583	    -3.3569	    10.4904	   -10.4904	    10.4904	     8.6441	     6.1264	
     2.6016	    -4.4479	    -2.9373	     9.5673	    -3.9444	     9.9869	   -11.1618	    10.0708	     8.6441	     6.5460	
     1.7624	    -5.2032	    -3.3569	     8.6441	    -4.3640	     9.6512	   -11.5814	     9.8190	     8.7280	     6.8817	
     1.2589	    -5.7068	    -3.6087	     7.8888	    -4.6158	     9.3994	   -11.9171	     9.5673	     8.8120	     7.0496	
     1.0071	    -5.8746	    -3.6087	     7.3013	    -4.6997	     9.3155	   -12.0010	     9.5673	     8.9798	     7.1335	
     1.1749	    -5.7068	    -3.4409	     6.9656	    -4.6158	     9.3155	   -11.9171	     9.5673	     9.0637	     7.1335	
     1.5945	    -5.2032	    -3.0212	     6.7978	    -4.2801	     9.3994	   -11.7493	     9.5673	     9.2316	     6.9656	
     2.3499	    -4.4479	    -2.4338	     6.7139	    -3.8605	     9.3994	   -11.4975	     9.5673	     9.2316	     6.7139	
     3.1891	    -3.5248	    -1.8463	     6.7978	    -3.1891	     9.4833	   -11.0779	     9.5673	     9.1476	     6.3782	
     4.1122	    -2.5177	    -1.0910	     6.9656	    -2.5177	     9.4833	   -10.7422	     9.3994	     8.8959	     5.7907	
     5.0354	    -1.5106	    -0.4196	     7.1335	    -1.6785	     9.4833	   -10.2386	     9.1476	     8.4763	     5.1193	
     5.9586	    -0.5035	     0.2518	     7.3013	    -0.8392	     9.3155	    -9.7351	     8.8959	     8.0566	     4.3640	
     6.7139	     0.4196	     0.9232	     7.5531	     0.0000	     9.1476	    -9.2316	     8.4763	     7.5531	     3.5248	
     7.3853	     1.0910	     1.4267	     7.7209	     0.7553	     8.8959	    -8.7280	     8.0566	     7.0496	     2.7695	
     7.8049	     1.6785	     1.8463	     7.8888	     1.4267	     8.4763	    -8.2245	     7.6370	     6.5460	     2.0142	
     7.9727	     1.9302	     2.0981	     8.0566	     2.0142	     7.9727	    -7.7209	     7.3013	     6.1264	     1.4267	
     8.0566	     2.0142	     2.3499	     8.0566	     2.4338	     7.4692	    -7.2174	     6.9656	     5.7068	     0.9232	
     7.8888	     1.9302	     2.4338	     7.8888	     2.6016	     6.8817	    -6.8817	     6.7978	     5.3711	     0.6714	
     7.5531	     1.6785	     2.4338	     7.5531	     2.6016	     6.2103	    -6.6299	     6.7139	     5.1193	     0.5035	
     7.1335	     1.2589	     2.2659	     7.0496	     2.5177	     5.4550	    -6.4621	     6.6299	     4.8676	     0.3357	
     6.6299	     0.7553	     2.0981	     6.2943	     2.1820	     4.6997	    -6.3782	     6.6299	     4.5319	     0.1678	
     6.2103	     0.3357	     1.7624	     5.5389	     1.8463	     3.7766	    -6.2943	     6.4621	     4.1962	     0.0000	
     5.7907	    -0.0839	     1.4267	     4.6997	     1.4267	     2.9373	    -6.3782	     6.2943	     3.6926	    -0.2518	
     5.4550	    -0.3357	     1.0910	     3.9444	     0.8392	     2.1820	    -6.4621	     5.9586	     3.1891	    -0.6714	
     5.3711	    -0.5875	     0.6714	     3.3569	     0.2518	     1.5106	    -6.7978	     5.5389	     2.6016	    -1.1749	
     5.2872	    -0.7553	     0.0839	     2.9373	    -0.5035	     0.9232	    -7.2174	     5.0354	     2.0142	    -1.8463	
     5.3711	    -0.9232	    -0.5035	     2.6855	    -1.4267	     0.4196	    -7.8049	     4.4479	     1.4267	    -2.5177	
     5.5389	    -1.0910	    -1.2589	     2.5177	    -2.3499	     0.0000	    -8.5602	     3.9444	     0.8392	    -3.1891	
     5.7068	    -1.2589	    -2.0981	     2.4338	    -3.3569	    -0.3357	    -9.3155	     3.2730	     0.3357	    -3.8605	
     5.8746	    -1.5106	    -2.8534	     2.3499	    -4.2801	    -0.6714	    -9.9869	     2.6855	    -0.0839	    -4.5319	
     5.9586	    -1.7624	    -3.6926	     2.1820	    -5.2032	    -1.0910	   -10.5743	     2.0142	    -0.5035	    -5.0354	
     5.9586	    -2.0981	    -4.5319	     2.0142	    -6.0425	    -1.5945	   -10.9940	     1.2589	    -0.8392	    -5.3711	
     5.7907	    -2.4338	    -5.2872	     1.6785	    -6.7139	    -2.0981	   -11.2457	     0.5875	    -1.1749	    -5.5389	
     5.4550	    -2.9373	    -5.9586	     1.3428	    -7.3853	    -2.7695	   -11.4975	    -0.0839	    -1.5106	    -5.5389	
     5.0354	    -3.3569	    -6.3782	     0.9232	    -7.8049	    -3.4409	   -11.5814	    -0.6714	    -1.7624	    -5.2872	
     4.5319	    -3.8605	    -6.5460	     0.5035	    -8.0566	    -4.0283	   -11.5814	    -1.0910	    -1.9302	    -4.9515	
     3.9444	    -4.3640	    -6.5460	     0.1678	    -8.0566	    -4.6158	   -11.4975	    -1.3428	    -2.0142	    -4.3640	
     3.2730	    -4.7836	    -6.2103	    -0.0839	    -7.8049	    -5.1193	   -11.2457	    -1.4267	    -2.0142	    -3.6926	
     2.6855	    -5.2872	    -5.7907	    -0.3357	    -7.3853	    -5.4550	   -10.8261	    -1.3428	    -1.9302	    -2.8534	
     1.9302	    -5.7907	    -5.3711	    -0.3357	    -6.8817	    -5.6229	   -10.4065	    -1.0071	    -1.6785	    -2.0981	
     1.2589	    -6.2943	    -4.9515	    -0.3357	    -6.2943	    -5.7068	    -9.9030	    -0.6714	    -1.4267	    -1.3428	
     0.6714	    -6.7978	    -4.5319	    -0.0839	    -5.7907	    -5.6229	    -9.5673	    -0.1678	    -1.0071	    -0.5875	
     0.1678	    -7.1335	    -4.1962	     0.3357	    -5.2032	    -5.3711	    -9.2316	     0.2518	    -0.5875	     0.0839	
    -0.1678	    -7.4692	    -3.9444	     0.9232	    -4.6997	    -4.9515	    -9.0637	     0.7553	    -0.1678	     0.6714	
    -0.2518	    -7.5531	    -3.7766	     1.7624	    -4.2801	    -4.3640	    -9.0637	     1.2589	     0.2518	     1.0910	
    -0.1678	    -7.5531	    -3.6926	     2.6016	    -4.0283	    -3.6926	    -9.1476	     1.5945	     0.5875	     1.3428	
     0.0839	    -7.5531	    -3.7766	     3.6087	    -3.9444	    -2.9373	    -9.3994	     1.9302	     0.7553	     1.5106	
     0.5035	    -7.3853	    -3.9444	     4.5319	    -4.0283	    -2.2659	    -9.9030	     2.0981	     0.9232	     1.4267	
     1.0071	    -7.1335	    -4.2801	     5.3711	    -4.3640	    -1.6785	   -10.4904	     2.1820	     0.8392	     1.1749	
     1.6785	    -6.8817	    -4.6158	     6.0425	    -4.7836	    -1.1749	   -11.2457	     2.0981	     0.7553	     0.8392	
     2.2659	    -6.5460	    -4.9515	     6.6299	    -5.2872	    -0.8392	   -12.1689	     1.9302	     0.5035	     0.3357	
     2.9373	    -6.2103	    -5.2872	     7.0496	    -5.7907	    -0.5875	   -13.0920	     1.7624	     0.2518	    -0.1678	
     3.6926	    -5.8746	    -5.5389	     7.3013	    -6.2943	    -0.5035	   -14.0152	     1.5106	    -0.0839	    -0.5875	
     4.3640	    -5.4550	    -5.5389	     7.4692	    -6.6299	    -0.5035	   -14.6866	     1.4267	    -0.3357	    -1.0071	
     5.0354	    -5.0354	    -5.4550	     7.6370	    -6.7139	    -0.5875	   -15.1901	     1.4267	    -0.5035	    -1.1749	
     5.7068	    -4.5319	    -5.0354	     7.7209	    -6.6299	    -0.5875	   -15.3580	     1.5945	    -0.5035	    -1.1749	
     6.2943	    -3.9444	    -4.4479	     7.8049	    -6.2103	    -0.6714	   -15.3580	     2.0142	    -0.4196	    -0.9232	
     6.7139	    -3.3569	    -3.7766	     7.8888	    -5.7068	    -0.7553	   -15.1062	     2.5177	    -0.3357	    -0.5035	
     7.0496	    -2.8534	    -2.9373	     7.8888	    -4.9515	    -0.9232	   -14.6866	     3.0212	    -0.0839	     0.0000	
     7.1335	    -2.4338	    -2.0981	     7.7209	    -4.1962	    -1.1749	   -14.0991	     3.4409	     0.0839	     0.6714	
     6.8817	    -2.0981	    -1.3428	     7.4692	    -3.5248	    -1.5106	   -13.5117	     3.6087	     0.1678	     1.3428	
     6.5460	    -1.9302	    -0.8392	     7.1335	    -2.9373	    -1.9302	   -13.0081	     3.6087	     0.1678	     2.0142	
     6.0425	    -1.9302	    -0.5875	     6.7139	    -2.6016	    -2.3499	   -12.5885	     3.3569	     0.1678	     2.6016	
     5.6229	    -1.8463	    -0.4196	     6.3782	    -2.4338	    -2.6016	   -12.3367	     2.9373	     0.0000	     3.0212	
     5.2872	    -1.8463	    -0.5035	     6.1264	    -2.5177	    -2.6855	   -12.2528	     2.4338	    -0.1678	     3.4409	
     5.2032	    -1.7624	    -0.6714	     5.8746	    -2.7695	    -2.6016	   -12.5046	     1.9302	    -0.4196	     3.6087	
     5.2872	    -1.5945	    -0.9232	     5.7907	    -3.1891	    -2.2659	   -12.9242	     1.3428	    -0.6714	     3.6087	
     5.5389	    -1.5106	    -1.2589	     5.6229	    -3.6926	    -1.9302	   -13.5117	     0.9232	    -1.0910	     3.4409	
     6.0425	    -1.3428	    -1.5945	     5.4550	    -4.1962	    -1.5106	   -14.2670	     0.4196	    -1.5106	     3.1052	
     6.6299	    -1.1749	    -2.0142	     5.3711	    -4.6997	    -1.0910	   -15.0223	     0.0839	    -2.0142	     2.6855	
     7.3853	    -0.9232	    -2.2659	     5.2872	    -5.1193	    -0.6714	   -15.6097	    -0.0839	    -2.4338	     2.2659	
     8.2245	    -0.5875	    -2.4338	     5.3711	    -5.2872	    -0.2518	   -16.0294	    -0.0839	    -2.6016	     1.8463	
     9.1476	    -0.0839	    -2.3499	     5.5389	    -5.2032	     0.1678	   -16.1972	     0.1678	    -2.6855	     1.6785	
    10.1547	     0.4196	    -2.0981	     5.7907	    -4.8676	     0.5035	   -16.0294	     0.5035	    -2.5177	     1.6785	
    11.1618	     1.0071	    -1.5945	     6.2943	    -4.3640	     0.8392	   -15.6937	     1.0910	    -2.2659	     1.8463	
    12.0010	     1.5106	    -1.0071	     6.7978	    -3.7766	     1.1749	   -15.1901	     1.6785	    -1.7624	     2.2659	
    12.6724	     1.9302	    -0.4196	     7.4692	    -3.1052	     1.4267	   -14.6027	     2.2659	    -1.2589	     2.8534	
    13.0920	     2.1820	     0.0839	     8.1406	    -2.6016	     1.6785	   -14.0152	     2.8534	    -0.6714	     3.6087	
    13.2599	     2.0981	     0.5035	     8.7280	    -2.1820	     1.7624	   -13.4277	     3.3569	    -0.0839	     4.3640	
    13.0081	     1.6785	     0.6714	     9.0637	    -2.0142	     1.6785	   -13.0081	     3.6926	     0.5035	     5.1193	
    12.4207	     1.0071	     0.5035	     9.2316	    -2.0981	     1.4267	   -12.6724	     3.6926	     0.9232	     5.7907	
    11.4136	    -0.0839	     0.0000	     8.9798	    -2.4338	     0.9232	   -12.6724	     3.5248	     1.1749	     6.2943	
    10.2386	    -1.4267	    -0.7553	     8.4763	    -3.1052	     0.2518	   -13.0081	     3.0212	     1.2589	     6.5460	
     8.8959	    -2.8534	    -1.6785	     7.6370	    -4.1122	    -0.5035	   -13.6795	     2.3499	     1.0910	     6.4621	
     7.4692	    -4.1962	    -2.7695	     6.7139	    -5.3711	    -1.3428	   -14.6027	     1.5945	     0.7553	     6.2103	
     6.2103	    -5.4550	    -3.9444	     5.7068	    -6.7139	    -2.0142	   -15.6937	     0.8392	     0.3357	     5.6229	
     5.2032	    -6.5460	    -5.0354	     4.7836	    -8.1406	    -2.6016	   -16.9525	     0.2518	    -0.0839	     4.9515	
     4.4479	    -7.3013	    -5.9586	     3.9444	    -9.4833	    -3.1052	   -18.2114	    -0.1678	    -0.5035	     4.1962	
     4.0283	    -7.7209	    -6.6299	     3.2730	   -10.6583	    -3.4409	   -19.3863	    -0.4196	    -0.9232	     3.3569	
     3.8605	    -7.8888	    -7.1335	     2.6855	   -11.4975	    -3.6087	   -20.3934	    -0.6714	    -1.2589	     2.6016	
     4.0283	    -7.7209	    -7.3853	     2.0981	   -12.0850	    -3.6926	   -21.1487	    -0.8392	    -1.5945	     1.9302	
     4.3640	    -7.3853	    -7.3013	     1.5945	   -12.1689	    -3.7766	   -21.5683	    -1.0071	    -1.8463	     1.3428	
     4.7836	    -6.7978	    -7.0496	     1.1749	   -12.0010	    -3.7766	   -21.6522	    -1.2589	    -2.0142	     0.9232	
     5.1193	    -6.2103	    -6.7139	     0.6714	   -11.5814	    -3.7766	   -21.4844	    -1.4267	    -2.2659	     0.7553	
     5.3711	    -5.7068	    -6.3782	     0.0839	   -10.9100	    -3.6926	   -21.1487	    -1.6785	    -2.3499	     0.7553	
     5.4550	    -5.4550	    -6.1264	    -0.5035	   -10.1547	    -3.7766	   -20.4773	    -1.8463	    -2.5177	     0.9232	
     5.2872	    -5.2872	    -5.9586	    -1.0910	    -9.3155	    -3.8605	   -19.7220	    -2.0981	    -2.6016	     1.1749	
     4.9515	    -5.4550	    -5.8746	    -1.6785	    -8.3084	    -4.1122	   -18.7988	    -2.3499	    -2.7695	     1.5106	
     4.5319	    -5.6229	    -5.7068	    -2.2659	    -7.3013	    -4.4479	   -17.7078	    -2.5177	    -2.8534	     1.8463	
     4.1122	    -5.9586	    -5.5389	    -2.7695	    -6.2103	    -4.8676	   -16.6168	    -2.6855	    -3.0212	     2.2659	
     3.6926	    -6.1264	    -5.2872	    -3.1891	    -5.1193	    -5.2032	   -15.5258	    -2.7695	    -3.1052	     2.6855	
     3.4409	    -6.2943	    -4.9515	    -3.4409	    -4.1122	    -5.5389	   -14.4348	    -2.7695	    -3.1052	     3.0212	
     3.3569	    -6.2943	    -4.4479	    -3.5248	    -3.1891	    -5.7068	   -13.3438	    -2.7695	    -3.1052	     3.3569	
     3.5248	    -6.1264	    -3.8605	    -3.3569	    -2.2659	    -5.7068	   -12.4207	    -2.6016	    -2.9373	     3.6087	
     3.9444	    -5.7068	    -3.1891	    -2.9373	    -1.5106	    -5.3711	   -11.4975	    -2.3499	    -2.6855	     3.7766	
     4.5319	    -5.1193	    -2.3499	    -2.4338	    -0.8392	    -4.9515	   -10.7422	    -2.0142	    -2.3499	     3.9444	
     5.2032	    -4.3640	    -1.5945	    -1.7624	    -0.3357	    -4.3640	   -10.1547	    -1.6785	    -1.8463	     4.1122	
     5.9586	    -3.6087	    -0.9232	    -1.0910	     0.0839	    -3.7766	    -9.7351	    -1.4267	    -1.4267	     4.2801	
     6.6299	    -2.8534	    -0.3357	    -0.5875	     0.4196	    -3.3569	    -9.3994	    -1.3428	    -1.0071	     4.2801	
     7.2174	    -2.1820	     0.0000	    -0.1678	     0.6714	    -3.0212	    -9.2316	    -1.4267	    -0.7553	     4.1962	
     7.6370	    -1.6785	     0.1678	     0.0839	     0.7553	    -2.9373	    -9.2316	    -1.6785	    -0.5875	     4.0283	
     7.8049	    -1.3428	     0.0839	     0.0839	     0.7553	    -2.9373	    -9.2316	    -1.9302	    -0.5035	     3.8605	
     7.8049	    -1.2589	    -0.2518	    -0.0839	     0.5875	    -3.1052	    -9.3994	    -2.3499	    -0.5875	     3.6087	
     7.5531	    -1.4267	    -0.8392	    -0.3357	     0.2518	    -3.3569	    -9.6512	    -2.6855	    -0.5875	     3.5248	
     7.0496	    -1.7624	    -1.5106	    -0.5875	    -0.1678	    -3.6926	    -9.9030	    -3.0212	    -0.5875	     3.5248	
     6.3782	    -2.2659	    -2.1820	    -0.8392	    -0.5875	    -3.9444	   -10.1547	    -3.1891	    -0.4196	     3.6926	
     5.5389	    -2.8534	    -2.8534	    -1.0071	    -1.0071	    -4.0283	   -10.2386	    -3.1891	    -0.0839	     4.1122	
     4.5319	    -3.4409	    -3.3569	    -1.0910	    -1.3428	    -3.9444	    -9.9869	    -2.9373	     0.3357	     4.7836	
     3.6087	    -3.9444	    -3.6087	    -1.0071	    -1.5106	    -3.8605	    -9.5673	    -2.4338	     0.9232	     5.5389	
     2.6855	    -4.3640	    -3.6926	    -0.8392	    -1.5945	    -3.6087	    -8.9798	    -1.6785	     1.6785	     6.5460	
     1.7624	    -4.6997	    -3.5248	    -0.7553	    -1.7624	    -3.3569	    -8.3084	    -0.7553	     2.4338	     7.5531	
     0.9232	    -5.0354	    -3.2730	    -0.5875	    -1.9302	    -3.0212	    -7.8049	     0.4196	     3.1891	     8.5602	
     0.1678	    -5.2872	    -2.9373	    -0.3357	    -2.0981	    -2.6855	    -7.4692	     1.7624	     4.0283	     9.5673	
    -0.4196	    -5.5389	    -2.6855	    -0.1678	    -2.4338	    -2.1820	    -7.3853	     3.2730	     4.8676	    10.4904	
    -0.7553	    -5.7068	    -2.6016	     0.0839	    -2.9373	    -1.6785	    -7.6370	     4.8676	     5.6229	    11.3297	
    -1.0071	    -5.8746	    -2.6855	     0.3357	    -3.5248	    -1.0071	    -8.1406	     6.2943	     6.2943	    12.0010	
    -1.0910	    -6.0425	    -2.8534	     0.5035	    -4.1122	    -0.4196	    -8.8120	     7.5531	     6.7978	    12.5046	
    -1.0071	    -6.2103	    -3.2730	     0.6714	    -4.7836	     0.0839	    -9.5673	     8.4763	     7.0496	    12.6724	
    -0.8392	    -6.2943	    -3.6926	     0.7553	    -5.4550	     0.5875	   -10.3226	     9.0637	     7.2174	    12.5885	
    -0.5875	    -6.4621	    -4.1122	     0.7553	    -6.0425	     1.0071	   -11.0779	     9.4833	     7.2174	    12.3367	
    -0.4196	    -6.5460	    -4.6158	     0.6714	    -6.6299	     1.3428	   -11.7493	     9.5673	     7.2174	    12.0010	
    -0.2518	    -6.7978	    -5.2032	     0.5875	    -7.0496	     1.5106	   -12.3367	     9.4833	     7.1335	    11.5814	
    -0.1678	    -7.0496	    -5.7068	     0.4196	    -7.3013	     1.6785	   -12.7563	     9.3155	     7.0496	    11.1618	
    -0.2518	    -7.3853	    -6.2103	     0.0839	    -7.4692	     1.5945	   -13.0081	     8.9798	     6.9656	    10.8261	
    -0.4196	    -7.7209	    -6.7139	    -0.2518	    -7.5531	     1.5106	   -13.0920	     8.6441	     6.9656	    10.7422	
    -0.5875	    -8.1406	    -7.0496	    -0.5035	    -7.3853	     1.3428	   -13.0081	     8.2245	     7.0496	    10.7422	
    -0.8392	    -8.3923	    -7.3013	    -0.6714	    -7.0496	     1.2589	   -12.7563	     7.8888	     7.1335	    10.9940	
    -1.0071	    -8.5602	    -7.2174	    -0.5875	    -6.5460	     1.2589	   -12.3367	     7.7209	     7.3853	    11.3297	
    -1.0071	    -8.4763	    -6.8817	    -0.3357	    -5.8746	     1.2589	   -11.6653	     7.5531	     7.7209	    11.9171	
    -0.9232	    -8.1406	    -6.2943	     0.1678	    -4.9515	     1.5106	   -10.8261	     7.6370	     8.1406	    12.5046	
    -0.6714	    -7.7209	    -5.6229	     0.8392	    -3.9444	     1.7624	    -9.8190	     7.8049	     8.5602	    13.2599	
    -0.3357	    -7.1335	    -4.6997	     1.5106	    -2.8534	     2.0981	    -8.6441	     8.0566	     8.9798	    13.9313	
     0.0000	    -6.3782	    -3.7766	     2.3499	    -1.6785	     2.5177	    -7.3853	     8.3084	     9.2316	    14.5187	
     0.5875	    -5.5389	    -2.7695	     3.1052	    -0.6714	     2.9373	    -6.1264	     8.5602	     9.3994	    14.9384	
     1.1749	    -4.5319	    -1.8463	     3.8605	     0.3357	     3.4409	    -4.9515	     8.8120	     9.4833	    15.2740	
     2.0142	    -3.4409	    -0.8392	     4.6158	     1.1749	     3.9444	    -3.8605	     9.1476	     9.5673	    15.4419	
     2.9373	    -2.3499	     0.0839	     5.3711	     1.8463	     4.6158	    -2.8534	     9.4833	     9.7351	    15.4419	
     4.0283	    -1.0910	     1.0071	     6.1264	     2.4338	     5.2872	    -2.1820	     9.8190	     9.8190	    15.4419	
     5.2872	     0.2518	     2.0142	     6.8817	     2.9373	     6.0425	    -1.5945	    10.1547	     9.9869	    15.3580	
     6.6299	     1.5945	     2.9373	     7.7209	     3.2730	     6.7978	    -1.1749	    10.4904	    10.1547	    15.1901	
     7.9727	     2.9373	     3.9444	     8.5602	     3.6087	     7.6370	    -1.0071	    10.7422	    10.4065	    15.1062	
     9.3155	     4.1962	     4.8676	     9.2316	     3.8605	     8.3084	    -1.0071	    10.9100	    10.5743	    14.9384	
    10.5743	     5.1193	     5.6229	     9.9030	     4.0283	     8.9798	    -1.1749	    10.9940	    10.6583	    14.7705	
    11.5814	     5.7907	     6.2103	    10.3226	     4.0283	     9.3994	    -1.5945	    10.9100	    10.5743	    14.6027	
    12.3367	     6.0425	     6.4621	    10.4904	     3.8605	     9.5673	    -2.0981	    10.6583	    10.4904	    14.4348	
    12.8403	     5.9586	     6.6299	    10.5743	     3.6926	     9.5673	    -2.6855	    10.3226	    10.3226	    14.4348	
    13.0920	     5.6229	     6.5460	    10.4904	     3.5248	     9.3994	    -3.1891	     9.9869	    10.2386	    14.5187	
    13.1760	     5.2032	     6.3782	    10.4065	     3.4409	     9.2316	    -3.4409	     9.9030	    10.2386	    14.8544	
    13.2599	     4.6997	     6.2103	    10.4065	     3.4409	     9.0637	    -3.5248	     9.9869	    10.4065	    15.4419	
    13.3438	     4.3640	     6.2103	    10.5743	     3.6087	     8.9798	    -3.3569	    10.4904	    10.7422	    16.1972	
    13.4277	     4.1122	     6.2943	    10.9940	     4.0283	     8.9798	    -2.9373	    11.2457	    11.2457	    17.1204	
    13.7634	     4.1962	     6.6299	    11.5814	     4.6158	     9.2316	    -2.3499	    12.3367	    11.9171	    18.0435	
    14.2670	     4.4479	     7.0496	    12.3367	     5.2872	     9.4833	    -1.7624	    13.5956	    12.6724	    18.8828	
    14.9384	     4.9515	     7.5531	    13.2599	     6.0425	     9.9869	    -1.2589	    15.0223	    13.4277	    19.7220	
    15.7776	     5.7068	     8.1406	    14.2670	     6.7978	    10.4904	    -0.7553	    16.3651	    14.0991	    20.3094	
    16.7847	     6.5460	     8.8120	    15.2740	     7.4692	    11.0779	    -0.4196	    17.5400	    14.8544	    20.8130	
    17.8757	     7.4692	     9.3155	    16.1133	     8.0566	    11.5814	    -0.2518	    18.5471	    15.5258	    21.0648	
    19.0506	     8.3923	     9.7351	    16.9525	     8.4763	    12.0850	    -0.2518	    19.3863	    16.0294	    21.0648	
    20.1416	     9.2316	     9.9869	    17.5400	     8.6441	    12.5046	    -0.4196	    19.8898	    16.4490	    20.8130	
    21.1487	     9.9030	    10.1547	    18.1274	     8.6441	    12.8403	    -0.8392	    20.3094	    16.7007	    20.3934	
    22.0718	    10.5743	    10.2386	    18.5471	     8.3923	    13.1760	    -1.4267	    20.4773	    16.8686	    19.7220	
    22.9111	    10.9940	    10.1547	    18.8828	     8.0566	    13.5117	    -2.0981	    20.5612	    16.8686	    19.0506	
    23.5825	    11.4136	    10.0708	    19.2184	     7.6370	    13.7634	    -2.7695	    20.5612	    16.7847	    18.2953	
    24.0021	    11.6653	     9.9869	    19.5541	     7.2174	    13.9313	    -3.4409	    20.4773	    16.5329	    17.7078	
    24.2538	    11.7493	     9.8190	    19.7220	     6.7978	    14.0991	    -4.0283	    20.3094	    16.2811	    17.0364	
    24.3378	    11.6653	     9.7351	    19.8898	     6.4621	    14.0991	    -4.4479	    20.0577	    15.8615	    16.5329	
    24.1699	    11.4975	     9.5673	    19.8898	     6.1264	    14.0152	    -4.5319	    19.8059	    15.4419	    16.1972	
    23.8342	    11.2457	     9.4833	    19.8898	     6.0425	    13.9313	    -4.2801	    19.4702	    15.0223	    15.9454	
    23.4146	    10.9100	     9.4833	    19.8059	     5.9586	    13.8474	    -3.7766	    19.2184	    14.6866	    15.8615	
    22.9111	    10.5743	     9.5673	    19.8059	     6.1264	    13.7634	    -2.9373	    18.9667	    14.4348	    15.9454	
    22.4075	    10.3226	     9.6512	    19.8059	     6.2943	    13.7634	    -2.0142	    18.7988	    14.2670	    16.1972	
    21.9879	     9.9869	     9.8190	    19.8898	     6.6299	    13.8474	    -0.9232	    18.7988	    14.1830	    16.5329	
    21.6522	     9.8190	    10.0708	    19.9738	     6.9656	    14.0152	     0.1678	    18.7988	    14.0991	    16.8686	
    21.4844	     9.9030	    10.3226	    20.3094	     7.4692	    14.2670	     1.1749	    18.8828	    14.1830	    17.2043	
    21.4844	    10.1547	    10.7422	    20.8130	     8.1406	    14.6866	     2.0142	    19.0506	    14.3509	    17.5400	
    21.7361	    10.6583	    11.1618	    21.4005	     8.8120	    15.2740	     2.7695	    19.3863	    14.6866	    17.7917	
    22.2397	    11.3297	    11.6653	    22.2397	     9.4833	    15.8615	     3.2730	    19.8059	    15.1062	    18.0435	
    22.9950	    12.2528	    12.0850	    23.2468	    10.0708	    16.5329	     3.6087	    20.3094	    15.6097	    18.2953	
    23.8342	    13.2599	    12.5885	    24.2538	    10.5743	    17.2043	     3.6087	    20.8130	    16.1972	    18.4631	
    24.7574	    14.2670	    12.9242	    25.2609	    10.9100	    17.7917	     3.3569	    21.2326	    16.7007	    18.5471	
    25.6805	    15.1901	    13.2599	    26.2680	    10.9940	    18.2953	     2.8534	    21.4844	    17.1204	    18.6310	
    26.4359	    15.9454	    13.4277	    27.1072	    10.7422	    18.7149	     2.1820	    21.6522	    17.3721	    18.6310	
    26.9394	    16.4490	    13.5117	    27.7786	    10.2386	    18.9667	     1.4267	    21.7361	    17.5400	    18.6310	
    27.1072	    16.7847	    13.5956	    28.1982	     9.5673	    19.1345	     0.5035	    21.6522	    17.5400	    18.4631	
    27.1072	    16.8686	    13.7634	    28.4500	     8.7280	    19.1345	    -0.5035	    21.5683	    17.4561	    18.2114	
    26.8555	    16.8686	    14.0152	    28.5339	     7.8888	    19.0506	    -1.4267	    21.4844	    17.3721	    17.9596	
    26.3519	    16.7007	    14.4348	    28.5339	     7.0496	    18.9667	    -2.2659	    21.5683	    17.2882	    17.7917	
    25.8484	    16.5329	    14.9384	    28.4500	     6.4621	    18.8828	    -2.9373	    21.9040	    17.3721	    17.7917	
    25.3448	    16.3651	    15.5258	    28.4500	     6.0425	    18.9667	    -3.2730	    22.4075	    17.5400	    17.8757	
    24.9252	    16.1972	    16.1133	    28.6179	     5.8746	    19.0506	    -3.4409	    22.9950	    17.8757	    18.2114	
    24.5895	    16.1972	    16.7007	    28.7857	     5.9586	    19.3024	    -3.1891	    23.5825	    18.2953	    18.6310	
    24.4217	    16.2811	    17.2043	    29.1214	     6.2103	    19.5541	    -2.7695	    24.2538	    18.7149	    19.1345	
    24.3378	    16.4490	    17.6239	    29.3732	     6.7139	    19.8059	    -2.0142	    24.6735	    19.0506	    19.7220	
    24.4217	    16.7007	    17.9596	    29.6249	     7.2174	    20.0577	    -1.1749	    25.0092	    19.3024	    20.1416	
    24.5895	    16.9525	    18.1274	    29.7928	     7.8888	    20.2255	    -0.3357	    25.0931	    19.4702	    20.5612	
    24.9252	    17.3721	    18.1274	    29.8767	     8.3923	    20.3094	     0.4196	    25.0092	    19.5541	    20.7291	
    25.2609	    17.7078	    18.0435	    29.7928	     8.8120	    20.3094	     1.0910	    24.7574	    19.4702	    20.7291	
    25.8484	    18.2114	    17.7917	    29.7089	     8.9798	    20.2255	     1.4267	    24.4217	    19.3024	    20.4773	
    26.4359	    18.7149	    17.5400	    29.5410	     9.0637	    20.1416	     1.5945	    24.0021	    19.0506	    19.8059	
    27.1912	    19.3024	    17.2882	    29.2892	     8.9798	    20.0577	     1.5945	    23.4985	    18.6310	    18.8828	
    28.0304	    19.8898	    17.2043	    28.9536	     8.8959	    19.9738	     1.5106	    23.0789	    18.1274	    17.8757	
    28.9536	    20.4773	    17.1204	    28.6179	     8.8120	    19.8059	     1.3428	    22.7432	    17.7078	    16.8686	
    29.7089	    21.0648	    17.2043	    28.1982	     8.8959	    19.7220	     1.1749	    22.4915	    17.3721	    15.9454	
    30.4642	    21.4844	    17.3721	    27.6947	     8.9798	    19.6381	     1.0910	    22.2397	    17.2043	    15.3580	
    30.8838	    21.7361	    17.6239	    27.1912	     9.2316	    19.4702	     1.0910	    21.9879	    17.0364	    15.1062	
    30.9677	    21.7361	    17.7917	    26.5198	     9.4833	    19.2184	     1.0910	    21.7361	    16.9525	    15.0223	
    30.7999	    21.4005	    17.8757	    25.8484	     9.7351	    18.8828	     1.0071	    21.4844	    16.8686	    15.2740	
    30.1285	    20.8969	    17.8757	    25.0931	     9.9869	    18.4631	     0.9232	    21.1487	    16.7847	    15.6097	
    29.1214	    19.9738	    17.7078	    24.2538	    10.1547	    17.8757	     0.7553	    20.7291	    16.6168	    16.0294	
    27.8625	    18.9667	    17.3721	    23.5825	    10.1547	    17.3721	     0.5035	    20.3934	    16.4490	    16.5329	
    26.4359	    17.7917	    17.0364	    22.9950	    10.0708	    16.7847	     0.1678	    19.9738	    16.2811	    16.9525	
    24.8413	    16.6168	    16.6168	    22.4915	     9.8190	    16.1972	    -0.1678	    19.6381	    16.0294	    17.2043	
    23.4146	    15.4419	    16.1133	    22.2397	     9.5673	    15.7776	    -0.5035	    19.2184	    15.7776	    17.3721	
    22.0718	    14.5187	    15.6937	    22.0718	     9.3155	    15.5258	    -0.8392	    18.7988	    15.4419	    17.3721	
    21.0648	    13.8474	    15.2740	    22.1558	     8.9798	    15.3580	    -1.0910	    18.4631	    15.1062	    17.1204	
    20.2255	    13.3438	    14.8544	    22.4075	     8.7280	    15.4419	    -1.2589	    18.1274	    14.7705	    16.7847	
    19.7220	    13.0920	    14.5187	    22.7432	     8.3923	    15.6937	    -1.4267	    17.8757	    14.5187	    16.2811	
    19.3863	    12.9242	    14.0991	    23.0789	     8.0566	    15.9454	    -1.5106	    17.6239	    14.1830	    15.6937	
    19.2184	    12.9242	    13.6795	    23.4146	     7.7209	    16.2811	    -1.6785	    17.5400	    13.9313	    15.1062	
    19.2184	    13.0081	    13.2599	    23.6664	     7.4692	    16.6168	    -1.6785	    17.5400	    13.7634	    14.6027	
    19.1345	    13.0920	    12.8403	    23.7503	     7.2174	    16.7847	    -1.6785	    17.6239	    13.5956	    14.0991	
    19.1345	    13.1760	    12.3367	    23.6664	     7.0496	    16.8686	    -1.5106	    17.7917	    13.4277	    13.6795	
    18.9667	    13.1760	    11.9171	    23.3307	     6.9656	    16.7847	    -1.3428	    18.0435	    13.2599	    13.4277	
    18.7988	    13.0081	    11.4975	    22.8271	     6.9656	    16.4490	    -1.0071	    18.2953	    13.0920	    13.1760	
    18.4631	    12.8403	    11.0779	    22.1558	     6.9656	    15.9454	    -0.5875	    18.3792	    12.9242	    13.0920	
    18.1274	    12.5046	    10.8261	    21.4005	     7.1335	    15.3580	     0.0000	    18.4631	    12.7563	    13.0920	
    17.7078	    12.2528	    10.6583	    20.6451	     7.3853	    14.6866	     0.5875	    18.4631	    12.6724	    13.2599	
    17.2882	    11.9171	    10.5743	    19.8059	     7.7209	    14.0991	     1.2589	    18.4631	    12.6724	    13.5117	
    16.7847	    11.4975	    10.6583	    19.1345	     7.8888	    13.5117	     1.7624	    18.3792	    12.7563	    13.9313	
    16.3651	    11.0779	    10.8261	    18.5471	     7.9727	    13.0081	     2.0981	    18.2953	    12.8403	    14.2670	
    15.9454	    10.6583	    10.9940	    17.9596	     7.8049	    12.6724	     2.0981	    18.2114	    12.9242	    14.6866	
    15.5258	    10.1547	    11.0779	    17.5400	     7.5531	    12.3367	     1.8463	    18.0435	    12.9242	    15.0223	
    15.2740	     9.6512	    11.2457	    17.2043	     7.1335	    12.0010	     1.4267	    17.8757	    13.0081	    15.4419	
    15.1901	     9.3155	    11.4136	    17.1204	     6.8817	    11.8332	     1.0071	    17.7917	    13.0081	    15.6937	
    15.3580	     9.2316	    11.7493	    17.2043	     6.7978	    11.8332	     0.7553	    17.7078	    13.1760	    16.0294	
    15.7776	     9.3155	    12.2528	    17.6239	     6.9656	    11.8332	     0.6714	    17.7078	    13.2599	    16.1133	
    16.3651	     9.6512	    12.7563	    18.2114	     7.2174	    12.0010	     0.7553	    17.7917	    13.4277	    16.1972	
    17.2043	    10.1547	    13.1760	    18.9667	     7.4692	    12.2528	     0.9232	    17.7917	    13.5956	    16.1133	
    18.0435	    10.7422	    13.6795	    19.6381	     7.8049	    12.5885	     1.1749	    17.8757	    13.7634	    15.9454	
    18.8828	    11.3297	    14.0152	    20.3934	     7.9727	    12.7563	     1.5106	    17.7917	    13.9313	    15.6937	
    19.6381	    11.9171	    14.2670	    20.8969	     8.0566	    12.9242	     1.8463	    17.7078	    14.0152	    15.4419	
    20.3094	    12.4207	    14.3509	    21.3165	     8.0566	    13.0081	     2.0981	    17.6239	    14.0991	    15.2740	
    20.7291	    12.7563	    14.3509	    21.4844	     7.9727	    13.0081	     2.3499	    17.4561	    14.2670	    15.1901	
[Epoch Header]
[Trial Type]	23
[Accept]	1
[Correct]	0
[RT]	 0.000
[Resp]	0
[Epoch Data]
   -19.3024	   -10.5743	   -10.5743	    -6.4621	    -9.6512	     0.8392	   -28.0304	    -8.1406	    -4.6158	   -14.7705	
   -19.3863	   -10.9100	   -10.9940	    -6.9656	    -9.7351	     0.7553	   -28.1982	    -8.1406	    -4.5319	   -15.0223	
   -19.6381	   -11.4136	   -11.5814	    -7.6370	    -9.8190	     0.4196	   -28.3661	    -8.3084	    -4.5319	   -15.2740	
   -20.1416	   -12.0850	   -12.2528	    -8.4763	    -9.9030	    -0.1678	   -28.3661	    -8.6441	    -4.6997	   -15.5258	
   -20.7291	   -12.8403	   -12.8403	    -9.4833	    -9.9869	    -1.0910	   -28.2822	    -9.2316	    -4.8676	   -15.6097	
   -21.4844	   -13.6795	   -13.3438	   -10.4065	    -9.9869	    -2.0981	   -28.0304	    -9.9030	    -5.1193	   -15.6937	
   -22.2397	   -14.4348	   -13.6795	   -11.4136	    -9.9030	    -3.2730	   -27.7786	   -10.6583	    -5.5389	   -15.6937	
   -22.9950	   -15.1062	   -13.8474	   -12.2528	    -9.8190	    -4.5319	   -27.5269	   -11.4975	    -5.9586	   -15.6937	
   -23.6664	   -15.5258	   -13.6795	   -13.0081	    -9.7351	    -5.7907	   -27.4429	   -12.4207	    -6.3782	   -15.6937	
   -24.1699	   -15.8615	   -13.4277	   -13.3438	    -9.5673	    -6.7978	   -27.3590	   -13.0920	    -6.7978	   -15.6937	
   -24.5056	   -15.9454	   -13.0920	   -13.4277	    -9.3994	    -7.4692	   -27.4429	   -13.6795	    -7.0496	   -15.6097	
   -24.5056	   -15.7776	   -12.6724	   -13.1760	    -9.2316	    -7.8888	   -27.6108	   -13.9313	    -7.1335	   -15.6097	
   -24.3378	   -15.5258	   -12.3367	   -12.6724	    -9.1476	    -7.9727	   -27.8625	   -13.9313	    -6.9656	   -15.5258	
   -24.0021	   -15.1901	   -12.0850	   -12.0850	    -9.1476	    -7.7209	   -28.2822	   -13.6795	    -6.7139	   -15.5258	
   -23.4146	   -14.7705	   -12.0010	   -11.4136	    -9.2316	    -7.3013	   -28.7857	   -13.3438	    -6.4621	   -15.6097	
   -22.9111	   -14.3509	   -12.0850	   -10.9100	    -9.5673	    -6.8817	   -29.5410	   -12.9242	    -6.2103	   -15.8615	
   -22.3236	   -14.0152	   -12.2528	   -10.5743	    -9.9030	    -6.3782	   -30.3802	   -12.4207	    -5.9586	   -16.2811	
   -21.8201	   -13.5956	   -12.3367	   -10.4065	   -10.3226	    -5.8746	   -31.1356	   -11.9171	    -5.7068	   -16.7007	
   -21.3165	   -13.1760	   -12.4207	   -10.4904	   -10.7422	    -5.5389	   -31.6391	   -11.4975	    -5.4550	   -17.0364	
   -20.9808	   -12.8403	   -12.5046	   -10.8261	   -11.0779	    -5.3711	   -31.9748	   -11.1618	    -5.2872	   -17.3721	
   -20.7291	   -12.5885	   -12.5046	   -11.4136	   -11.3297	    -5.3711	   -32.0587	   -10.9940	    -5.2032	   -17.7078	
   -20.7291	   -12.4207	   -12.5046	   -12.2528	   -11.4975	    -5.6229	   -31.9748	   -10.9940	    -5.2032	   -17.8757	
   -20.8130	   -12.4207	   -12.5046	   -13.3438	   -11.7493	    -5.9586	   -31.6391	   -11.0779	    -5.2872	   -17.9596	
   -21.0648	   -12.5046	   -12.5885	   -14.5187	   -11.8332	    -6.4621	   -31.3034	   -11.1618	    -5.4550	   -17.9596	
   -21.4005	   -12.7563	   -12.5885	   -15.6937	   -11.8332	    -6.9656	   -30.7159	   -11.2457	    -5.5389	   -17.7078	
   -21.8201	   -13.0081	   -12.5046	   -16.7847	   -11.6653	    -7.4692	   -30.1285	   -11.3297	    -5.6229	   -17.3721	
   -22.1558	   -13.3438	   -12.3367	   -17.7078	   -11.2457	    -7.8049	   -29.3732	   -11.3297	    -5.7068	   -16.9525	
   -22.4075	   -13.5117	   -12.0850	   -18.4631	   -10.7422	    -8.1406	   -28.6179	   -11.2457	    -5.6229	   -16.3651	
   -22.5754	   -13.5956	   -11.6653	   -18.9667	    -9.9869	    -8.3084	   -27.8625	   -11.0779	    -5.4550	   -15.8615	
   -22.6593	   -13.5117	   -11.1618	   -19.2184	    -9.1476	    -8.3084	   -27.0233	   -10.9100	    -5.2872	   -15.4419	
   -22.4915	   -13.2599	   -10.6583	   -19.3024	    -8.3084	    -8.0566	   -26.3519	   -10.6583	    -5.0354	   -15.1901	
   -22.2397	   -12.7563	   -10.1547	   -19.1345	    -7.4692	    -7.7209	   -25.7645	   -10.4065	    -4.7836	   -15.0223	
   -21.8201	   -12.1689	    -9.6512	   -18.8828	    -6.7978	    -7.2174	   -25.3448	   -10.2386	    -4.6158	   -15.1062	
   -21.4005	   -11.4975	    -9.3155	   -18.4631	    -6.2943	    -6.6299	   -25.2609	   -10.2386	    -4.6158	   -15.3580	
   -20.8969	   -10.9100	    -9.0637	   -18.0435	    -6.0425	    -6.1264	   -25.4288	   -10.3226	    -4.7836	   -15.8615	
   -20.4773	   -10.3226	    -8.9798	   -17.6239	    -6.0425	    -5.7068	   -25.9323	   -10.6583	    -5.2032	   -16.7007	
   -20.0577	    -9.8190	    -8.9798	   -17.1204	    -6.2103	    -5.2872	   -26.5198	   -11.0779	    -5.7068	   -17.7078	
   -19.6381	    -9.2316	    -8.9798	   -16.6168	    -6.3782	    -4.9515	   -27.1072	   -11.5814	    -6.2943	   -18.9667	
   -19.1345	    -8.7280	    -8.8120	   -16.0294	    -6.5460	    -4.6997	   -27.6947	   -12.0850	    -6.8817	   -20.1416	
   -18.6310	    -8.2245	    -8.5602	   -15.4419	    -6.5460	    -4.5319	   -28.1143	   -12.5046	    -7.3853	   -21.3165	
   -18.2114	    -7.6370	    -8.2245	   -14.9384	    -6.4621	    -4.3640	   -28.2822	   -12.9242	    -7.8888	   -22.3236	
   -17.7078	    -7.2174	    -7.7209	   -14.5187	    -6.1264	    -4.1962	   -28.1982	   -13.1760	    -8.1406	   -22.9950	
   -17.2882	    -6.7978	    -7.0496	   -14.1830	    -5.5389	    -4.0283	   -27.6947	   -13.1760	    -8.3084	   -23.4146	
   -17.0364	    -6.4621	    -6.2943	   -13.9313	    -4.7836	    -3.9444	   -26.9394	   -13.0920	    -8.1406	   -23.4985	
   -16.7847	    -6.2103	    -5.6229	   -13.7634	    -3.9444	    -3.7766	   -26.0162	   -12.7563	    -7.8888	   -23.2468	
   -16.6168	    -6.1264	    -4.9515	   -13.6795	    -3.0212	    -3.6087	   -25.0092	   -12.3367	    -7.4692	   -22.8271	
   -16.5329	    -6.1264	    -4.3640	   -13.7634	    -2.1820	    -3.5248	   -24.0021	   -11.7493	    -6.9656	   -22.2397	
   -16.5329	    -6.2943	    -3.8605	   -13.9313	    -1.5106	    -3.2730	   -23.2468	   -11.1618	    -6.3782	   -21.5683	
   -16.5329	    -6.3782	    -3.5248	   -14.0991	    -0.9232	    -3.0212	   -22.6593	   -10.4065	    -5.7068	   -20.8969	
   -16.3651	    -6.4621	    -3.1891	   -14.2670	    -0.5035	    -2.6855	   -22.2397	    -9.6512	    -5.0354	   -20.2255	
   -16.0294	    -6.3782	    -2.8534	   -14.3509	    -0.0839	    -2.1820	   -22.1558	    -8.7280	    -4.4479	   -19.5541	
   -15.5258	    -6.2103	    -2.5177	   -14.2670	     0.1678	    -1.6785	   -22.2397	    -7.8888	    -3.7766	   -19.1345	
   -14.7705	    -5.8746	    -2.2659	   -13.9313	     0.2518	    -1.0071	   -22.6593	    -7.0496	    -3.1052	   -18.7988	
   -13.9313	    -5.5389	    -2.0142	   -13.4277	     0.1678	    -0.4196	   -23.1628	    -6.3782	    -2.6016	   -18.5471	
   -13.0081	    -5.1193	    -1.9302	   -12.9242	     0.0000	     0.0839	   -23.9182	    -5.9586	    -2.0142	   -18.3792	
   -12.1689	    -4.6997	    -2.0142	   -12.2528	    -0.2518	     0.5875	   -24.7574	    -5.7068	    -1.5106	   -18.2953	
   -11.4136	    -4.3640	    -2.1820	   -11.5814	    -0.6714	     1.0910	   -25.5966	    -5.6229	    -1.0071	   -18.1274	
   -10.8261	    -4.1122	    -2.3499	   -10.9940	    -1.0071	     1.5106	   -26.4359	    -5.7068	    -0.5035	   -18.0435	
   -10.4904	    -3.8605	    -2.6855	   -10.4904	    -1.3428	     1.7624	   -27.1072	    -5.8746	    -0.0839	   -17.8757	
   -10.2386	    -3.7766	    -2.9373	   -10.1547	    -1.6785	     2.0142	   -27.6947	    -5.9586	     0.3357	   -17.6239	
   -10.2386	    -3.7766	    -3.1891	    -9.8190	    -1.9302	     2.1820	   -28.1143	    -6.0425	     0.6714	   -17.3721	
   -10.4904	    -3.8605	    -3.3569	    -9.6512	    -2.0981	     2.1820	   -28.3661	    -5.9586	     1.0910	   -17.0364	
   -10.8261	    -3.9444	    -3.4409	    -9.5673	    -2.3499	     2.1820	   -28.5339	    -5.7907	     1.3428	   -16.7007	
   -11.3297	    -4.1122	    -3.3569	    -9.5673	    -2.5177	     2.0981	   -28.5339	    -5.5389	     1.5945	   -16.3651	
   -12.0010	    -4.3640	    -3.2730	    -9.5673	    -2.6855	     1.8463	   -28.4500	    -5.2032	     1.7624	   -16.0294	
   -12.7563	    -4.6158	    -3.1052	    -9.7351	    -2.9373	     1.5945	   -28.4500	    -4.8676	     1.8463	   -15.8615	
   -13.6795	    -4.9515	    -2.9373	    -9.8190	    -3.1052	     1.2589	   -28.3661	    -4.6158	     1.7624	   -15.7776	
   -14.5187	    -5.3711	    -2.8534	    -9.9869	    -3.2730	     0.8392	   -28.3661	    -4.5319	     1.5945	   -15.7776	
   -15.3580	    -5.7907	    -2.7695	   -10.0708	    -3.3569	     0.4196	   -28.1982	    -4.4479	     1.2589	   -15.8615	
   -16.0294	    -6.1264	    -2.7695	   -10.0708	    -3.2730	     0.1678	   -28.0304	    -4.4479	     1.0071	   -16.0294	
   -16.3651	    -6.2943	    -2.6855	    -9.7351	    -3.1052	     0.0000	   -27.8625	    -4.4479	     0.6714	   -16.2811	
   -16.3651	    -6.2943	    -2.6016	    -9.2316	    -2.7695	     0.1678	   -27.7786	    -4.4479	     0.5035	   -16.5329	
   -16.0294	    -6.2103	    -2.5177	    -8.3923	    -2.5177	     0.5035	   -27.7786	    -4.3640	     0.2518	   -16.9525	
   -15.4419	    -5.9586	    -2.5177	    -7.3853	    -2.2659	     1.0071	   -27.8625	    -4.2801	     0.0839	   -17.5400	
   -14.6866	    -5.7068	    -2.5177	    -6.1264	    -2.0142	     1.6785	   -28.1143	    -4.2801	    -0.0839	   -18.2114	
   -13.8474	    -5.3711	    -2.6016	    -4.8676	    -1.9302	     2.5177	   -28.4500	    -4.3640	    -0.2518	   -18.9667	
   -13.0081	    -5.1193	    -2.7695	    -3.6087	    -1.8463	     3.2730	   -28.9536	    -4.4479	    -0.4196	   -19.8059	
   -12.2528	    -4.8676	    -2.9373	    -2.4338	    -1.9302	     4.0283	   -29.4571	    -4.6158	    -0.5875	   -20.6451	
   -11.5814	    -4.6997	    -3.1891	    -1.3428	    -1.9302	     4.6997	   -30.0446	    -4.8676	    -0.8392	   -21.4844	
   -11.0779	    -4.6158	    -3.3569	    -0.5875	    -2.0142	     5.2872	   -30.5481	    -5.1193	    -1.0071	   -22.0718	
   -10.7422	    -4.6158	    -3.4409	     0.0839	    -2.0142	     5.7068	   -30.8838	    -5.4550	    -1.0910	   -22.4915	
   -10.6583	    -4.6997	    -3.4409	     0.5035	    -2.0142	     6.0425	   -31.0516	    -5.7068	    -1.1749	   -22.7432	
   -10.7422	    -4.7836	    -3.3569	     0.7553	    -1.8463	     6.2103	   -31.0516	    -5.9586	    -1.0910	   -22.7432	
   -10.9940	    -4.9515	    -3.1891	     0.8392	    -1.6785	     6.3782	   -30.7999	    -6.1264	    -1.0071	   -22.4915	
   -11.3297	    -5.1193	    -2.9373	     0.8392	    -1.4267	     6.4621	   -30.4642	    -6.2943	    -0.8392	   -22.0718	
   -11.7493	    -5.2872	    -2.7695	     0.6714	    -1.2589	     6.4621	   -30.0446	    -6.2943	    -0.5875	   -21.5683	
   -12.2528	    -5.5389	    -2.5177	     0.5875	    -1.0071	     6.3782	   -29.5410	    -6.3782	    -0.3357	   -20.8969	
   -12.7563	    -5.7068	    -2.4338	     0.4196	    -0.8392	     6.2103	   -29.1214	    -6.3782	    -0.1678	   -20.2255	
   -13.2599	    -5.8746	    -2.3499	     0.3357	    -0.5875	     6.0425	   -28.7018	    -6.2943	     0.0000	   -19.5541	
   -13.5117	    -5.9586	    -2.2659	     0.2518	    -0.3357	     5.9586	   -28.2822	    -6.1264	     0.2518	   -18.9667	
   -13.5956	    -5.8746	    -2.1820	     0.3357	     0.0000	     5.9586	   -27.9465	    -5.7907	     0.4196	   -18.4631	
   -13.4277	    -5.6229	    -2.0981	     0.5875	     0.3357	     6.1264	   -27.7786	    -5.3711	     0.6714	   -18.1274	
   -13.0081	    -5.2872	    -2.0142	     1.0071	     0.6714	     6.5460	   -27.8625	    -4.6997	     1.0910	   -17.8757	
   -12.4207	    -4.8676	    -2.0142	     1.5106	     0.8392	     7.0496	   -28.1143	    -4.0283	     1.5106	   -17.7917	
   -11.6653	    -4.3640	    -2.0981	     2.0981	     0.9232	     7.5531	   -28.5339	    -3.2730	     1.9302	   -17.7917	
   -10.9100	    -3.8605	    -2.2659	     2.7695	     0.8392	     8.0566	   -29.2892	    -2.6016	     2.4338	   -17.9596	
   -10.0708	    -3.3569	    -2.6016	     3.4409	     0.5035	     8.3923	   -30.2124	    -2.0142	     2.9373	   -18.2953	
    -9.3155	    -2.9373	    -2.8534	     4.0283	     0.0839	     8.4763	   -31.3034	    -1.5106	     3.3569	   -18.6310	
    -8.6441	    -2.4338	    -3.1052	     4.5319	    -0.5035	     8.3923	   -32.4783	    -1.2589	     3.6926	   -19.0506	
    -8.0566	    -1.9302	    -3.1891	     5.0354	    -1.1749	     8.1406	   -33.6533	    -1.0910	     3.9444	   -19.3863	
    -7.6370	    -1.4267	    -3.1052	     5.4550	    -1.9302	     7.8049	   -34.7443	    -1.0910	     4.1122	   -19.7220	
    -7.3853	    -1.0910	    -3.0212	     5.8746	    -2.6016	     7.3853	   -35.7513	    -1.1749	     4.1122	   -19.9738	
    -7.4692	    -0.9232	    -2.8534	     6.2103	    -3.2730	     6.9656	   -36.5067	    -1.2589	     4.0283	   -20.1416	
    -7.7209	    -1.0071	    -2.7695	     6.3782	    -3.7766	     6.6299	   -37.0941	    -1.3428	     3.9444	   -20.1416	
    -8.1406	    -1.1749	    -2.6855	     6.4621	    -4.1962	     6.2103	   -37.4298	    -1.5945	     3.7766	   -20.0577	
    -8.8120	    -1.5945	    -2.6855	     6.2943	    -4.5319	     5.8746	   -37.4298	    -1.8463	     3.6087	   -19.8898	
    -9.5673	    -2.0142	    -2.7695	     5.8746	    -4.6997	     5.4550	   -37.3459	    -2.1820	     3.4409	   -19.6381	
   -10.4065	    -2.6016	    -2.8534	     5.2872	    -4.8676	     5.0354	   -37.0941	    -2.6016	     3.1891	   -19.3024	
   -11.1618	    -3.1891	    -3.0212	     4.6158	    -4.8676	     4.6997	   -36.7584	    -3.0212	     2.9373	   -18.8828	
   -11.8332	    -3.6926	    -3.1052	     3.9444	    -4.8676	     4.3640	   -36.3388	    -3.3569	     2.7695	   -18.5471	
   -12.3367	    -4.0283	    -3.1891	     3.1891	    -4.6997	     4.1962	   -35.8353	    -3.7766	     2.7695	   -18.1274	
   -12.5046	    -4.1962	    -3.1891	     2.6016	    -4.4479	     4.1122	   -35.3317	    -4.0283	     2.7695	   -17.7917	
   -12.4207	    -4.1962	    -3.0212	     2.1820	    -4.1962	     4.1962	   -34.8282	    -4.1962	     2.9373	   -17.4561	
   -12.0850	    -3.9444	    -2.8534	     1.7624	    -3.8605	     4.3640	   -34.4086	    -4.2801	     3.2730	   -17.2043	
   -11.5814	    -3.5248	    -2.6855	     1.5106	    -3.5248	     4.6158	   -34.0729	    -4.3640	     3.6087	   -16.8686	
   -10.9940	    -3.1052	    -2.4338	     1.2589	    -3.2730	     4.9515	   -33.8211	    -4.3640	     4.0283	   -16.6168	
   -10.3226	    -2.5177	    -2.1820	     1.0910	    -2.9373	     5.2032	   -33.7372	    -4.3640	     4.5319	   -16.3651	
    -9.7351	    -2.0142	    -2.0142	     0.9232	    -2.6855	     5.3711	   -33.7372	    -4.3640	     4.9515	   -16.1133	
    -9.3994	    -1.6785	    -1.9302	     0.6714	    -2.4338	     5.4550	   -33.8211	    -4.4479	     5.2032	   -15.9454	
    -9.2316	    -1.5106	    -1.9302	     0.3357	    -2.3499	     5.2872	   -33.9890	    -4.5319	     5.3711	   -15.7776	
    -9.3994	    -1.5106	    -2.1820	    -0.1678	    -2.2659	     4.9515	   -34.2407	    -4.8676	     5.3711	   -15.6937	
    -9.9030	    -1.8463	    -2.5177	    -0.8392	    -2.3499	     4.1962	   -34.4086	    -5.2032	     5.0354	   -15.7776	
   -10.7422	    -2.4338	    -3.0212	    -1.5945	    -2.4338	     3.3569	   -34.5764	    -5.7907	     4.5319	   -15.8615	
   -11.8332	    -3.1891	    -3.6087	    -2.4338	    -2.5177	     2.2659	   -34.5764	    -6.4621	     3.9444	   -16.1133	
   -13.0920	    -4.1122	    -4.1122	    -3.2730	    -2.6855	     1.0910	   -34.4925	    -7.2174	     3.1891	   -16.2811	
   -14.3509	    -5.1193	    -4.6158	    -4.1122	    -2.7695	    -0.0839	   -34.3246	    -7.8888	     2.4338	   -16.4490	
   -15.6097	    -6.1264	    -5.0354	    -4.9515	    -2.8534	    -1.0910	   -33.9890	    -8.4763	     1.7624	   -16.5329	
   -16.7847	    -7.2174	    -5.4550	    -5.6229	    -2.8534	    -2.0142	   -33.6533	    -8.9798	     1.0910	   -16.6168	
   -17.7917	    -8.1406	    -5.7068	    -6.2103	    -2.7695	    -2.6855	   -33.3176	    -9.2316	     0.5875	   -16.6168	
   -18.5471	    -8.9798	    -6.0425	    -6.6299	    -2.7695	    -3.1052	   -33.0658	    -9.3155	     0.1678	   -16.6168	
   -19.0506	    -9.7351	    -6.2943	    -6.8817	    -2.7695	    -3.2730	   -33.0658	    -9.1476	    -0.0839	   -16.5329	
   -19.3024	   -10.2386	    -6.4621	    -6.9656	    -2.7695	    -3.1052	   -33.3176	    -8.7280	    -0.1678	   -16.5329	
   -19.3024	   -10.4904	    -6.6299	    -6.7978	    -2.7695	    -2.6016	   -33.8211	    -8.1406	    -0.1678	   -16.6168	
   -18.9667	   -10.4904	    -6.7978	    -6.4621	    -2.8534	    -1.8463	   -34.5764	    -7.3853	     0.0000	   -16.7847	
   -18.3792	   -10.3226	    -6.9656	    -5.9586	    -2.8534	    -0.9232	   -35.4156	    -6.7139	     0.1678	   -17.0364	
   -17.7078	    -9.9869	    -7.0496	    -5.4550	    -2.8534	     0.0839	   -36.3388	    -6.0425	     0.4196	   -17.3721	
   -16.9525	    -9.4833	    -7.1335	    -4.9515	    -2.8534	     1.0071	   -37.1780	    -5.5389	     0.6714	   -17.7917	
   -16.1972	    -9.0637	    -7.3013	    -4.5319	    -2.9373	     1.6785	   -37.9333	    -5.2872	     0.8392	   -18.2953	
   -15.6937	    -8.8120	    -7.5531	    -4.4479	    -3.0212	     2.0142	   -38.6047	    -5.2872	     0.7553	   -18.9667	
   -15.4419	    -8.8120	    -7.8888	    -4.5319	    -3.2730	     2.0981	   -39.1083	    -5.6229	     0.5875	   -19.6381	
   -15.4419	    -8.9798	    -8.3923	    -4.8676	    -3.6087	     1.8463	   -39.5279	    -6.2943	     0.2518	   -20.3094	
   -15.6937	    -9.3994	    -8.8120	    -5.4550	    -4.0283	     1.3428	   -39.7797	    -7.1335	    -0.2518	   -20.9808	
   -16.1972	    -9.9869	    -9.3155	    -6.2943	    -4.3640	     0.7553	   -39.8636	    -8.0566	    -0.7553	   -21.4844	
   -16.7847	   -10.5743	    -9.7351	    -7.2174	    -4.6997	     0.0839	   -39.6957	    -8.8959	    -1.1749	   -21.9040	
   -17.5400	   -11.2457	   -10.0708	    -8.1406	    -4.8676	    -0.5035	   -39.3600	    -9.6512	    -1.5945	   -22.1558	
   -18.3792	   -11.9171	   -10.2386	    -9.0637	    -4.9515	    -1.0910	   -38.8565	   -10.3226	    -2.0142	   -22.1558	
   -19.1345	   -12.5046	   -10.3226	    -9.9030	    -4.8676	    -1.6785	   -38.1851	   -10.7422	    -2.2659	   -21.9879	
   -19.8898	   -13.0081	   -10.3226	   -10.5743	    -4.7836	    -2.0981	   -37.5137	   -11.0779	    -2.3499	   -21.7361	
   -20.3934	   -13.3438	   -10.2386	   -11.0779	    -4.6158	    -2.3499	   -36.9263	   -11.2457	    -2.5177	   -21.4005	
   -20.8130	   -13.5117	   -10.0708	   -11.3297	    -4.4479	    -2.6016	   -36.4227	   -11.2457	    -2.5177	   -21.0648	
   -20.9808	   -13.5117	    -9.8190	   -11.4136	    -4.2801	    -2.6855	   -36.0870	   -11.1618	    -2.5177	   -20.8130	
   -20.9808	   -13.3438	    -9.5673	   -11.3297	    -4.1122	    -2.6016	   -35.9192	   -11.0779	    -2.6016	   -20.7291	
   -20.7291	   -13.0081	    -9.3994	   -11.1618	    -4.0283	    -2.5177	   -36.0031	   -10.9940	    -2.6016	   -20.7291	
   -20.3934	   -12.7563	    -9.2316	   -10.9940	    -4.0283	    -2.3499	   -36.3388	   -10.9100	    -2.7695	   -20.8130	
   -19.8898	   -12.4207	    -9.2316	   -10.9100	    -4.1122	    -2.0981	   -36.8423	   -11.0779	    -2.9373	   -21.0648	
   -19.3863	   -12.1689	    -9.3155	   -10.7422	    -4.2801	    -1.9302	   -37.5977	   -11.3297	    -3.1891	   -21.3165	
   -18.7988	   -11.9171	    -9.4833	   -10.6583	    -4.5319	    -1.7624	   -38.3530	   -11.6653	    -3.4409	   -21.7361	
   -18.3792	   -11.7493	    -9.6512	   -10.5743	    -4.7836	    -1.5945	   -39.1922	   -12.2528	    -3.7766	   -22.1558	
   -18.0435	   -11.6653	    -9.9030	   -10.5743	    -5.1193	    -1.5106	   -39.8636	   -12.9242	    -4.1122	   -22.5754	
   -17.8757	   -11.6653	   -10.2386	   -10.6583	    -5.4550	    -1.5106	   -40.3671	   -13.6795	    -4.5319	   -23.0789	
   -17.8757	   -11.8332	   -10.4904	   -10.7422	    -5.7907	    -1.6785	   -40.7028	   -14.5187	    -4.8676	   -23.4146	
   -18.1274	   -12.1689	   -10.8261	   -10.9940	    -6.2103	    -1.9302	   -40.8707	   -15.4419	    -5.1193	   -23.7503	
   -18.5471	   -12.5046	   -11.1618	   -11.2457	    -6.5460	    -2.2659	   -40.7867	   -16.2811	    -5.3711	   -23.9182	
   -19.1345	   -13.0081	   -11.4975	   -11.5814	    -6.7978	    -2.6016	   -40.6189	   -17.1204	    -5.5389	   -24.0021	
   -19.8059	   -13.4277	   -11.6653	   -11.8332	    -6.9656	    -2.8534	   -40.2832	   -17.7078	    -5.7068	   -23.8342	
   -20.4773	   -13.8474	   -11.8332	   -11.9171	    -7.1335	    -3.0212	   -39.9475	   -18.0435	    -5.7068	   -23.5825	
   -21.1487	   -14.2670	   -11.8332	   -11.9171	    -7.2174	    -3.1052	   -39.6957	   -18.0435	    -5.5389	   -23.1628	
   -21.8201	   -14.5187	   -11.7493	   -11.7493	    -7.2174	    -3.0212	   -39.5279	   -17.7078	    -5.3711	   -22.6593	
   -22.2397	   -14.7705	   -11.7493	   -11.4975	    -7.3013	    -2.7695	   -39.4440	   -17.0364	    -4.9515	   -22.1558	
   -22.4075	   -14.8544	   -11.6653	   -10.9940	    -7.3853	    -2.4338	   -39.3600	   -16.1133	    -4.5319	   -21.5683	
   -22.2397	   -14.7705	   -11.4975	   -10.3226	    -7.3853	    -1.9302	   -39.3600	   -15.0223	    -4.0283	   -20.9808	
   -21.7361	   -14.6027	   -11.4136	    -9.6512	    -7.3013	    -1.3428	   -39.2761	   -13.9313	    -3.5248	   -20.4773	
   -20.8969	   -14.1830	   -11.2457	    -8.8120	    -7.1335	    -0.6714	   -39.1922	   -12.9242	    -3.1052	   -20.1416	
   -19.8059	   -13.5956	   -11.0779	    -7.8888	    -6.8817	     0.0000	   -39.0244	   -11.9171	    -2.6016	   -20.0577	
   -18.4631	   -12.8403	   -10.9100	    -6.8817	    -6.4621	     0.8392	   -38.9404	   -10.9100	    -2.1820	   -20.0577	
   -17.0364	   -11.9171	   -10.7422	    -5.8746	    -6.0425	     1.7624	   -38.9404	    -9.9030	    -1.7624	   -20.1416	
   -15.5258	   -10.9940	   -10.4904	    -4.8676	    -5.6229	     2.8534	   -39.1083	    -8.8120	    -1.1749	   -20.2255	
   -14.0152	    -9.9030	   -10.2386	    -3.8605	    -5.2872	     4.0283	   -39.3600	    -7.5531	    -0.4196	   -20.2255	
   -12.6724	    -8.8959	    -9.9869	    -2.9373	    -4.9515	     5.1193	   -39.7797	    -6.2943	     0.3357	   -20.2255	
   -11.4975	    -8.0566	    -9.6512	    -2.2659	    -4.7836	     6.2103	   -40.3671	    -5.1193	     1.0910	   -20.1416	
   -10.6583	    -7.3013	    -9.3155	    -1.8463	    -4.6997	     7.0496	   -40.9546	    -4.0283	     1.8463	   -19.9738	
   -10.0708	    -6.7978	    -8.8959	    -1.5945	    -4.7836	     7.5531	   -41.5421	    -3.1052	     2.5177	   -19.7220	
    -9.9030	    -6.5460	    -8.3923	    -1.5945	    -4.8676	     7.8888	   -41.9617	    -2.5177	     3.1052	   -19.3863	
   -10.1547	    -6.5460	    -7.9727	    -1.6785	    -4.9515	     7.9727	   -42.2974	    -2.0981	     3.5248	   -18.9667	
   -10.5743	    -6.7978	    -7.6370	    -1.7624	    -4.9515	     7.8888	   -42.2974	    -1.7624	     3.9444	   -18.4631	
   -11.2457	    -7.2174	    -7.3013	    -1.7624	    -5.0354	     7.7209	   -42.2134	    -1.5945	     4.3640	   -17.7078	
   -12.0010	    -7.6370	    -6.9656	    -1.5945	    -5.1193	     7.6370	   -41.9617	    -1.3428	     4.8676	   -16.7007	
   -12.5885	    -8.0566	    -6.7139	    -1.2589	    -5.2032	     7.6370	   -41.5421	    -1.0071	     5.3711	   -15.6097	
   -13.0920	    -8.3923	    -6.5460	    -0.6714	    -5.4550	     7.7209	   -41.2064	    -0.5875	     6.1264	   -14.4348	
   -13.4277	    -8.6441	    -6.3782	     0.0000	    -5.7068	     8.1406	   -40.7867	    -0.1678	     6.8817	   -13.1760	
   -13.4277	    -8.7280	    -6.2943	     0.8392	    -6.0425	     8.8120	   -40.5350	     0.4196	     7.7209	   -12.0850	
   -13.1760	    -8.5602	    -6.1264	     1.7624	    -6.3782	     9.6512	   -40.3671	     1.0071	     8.6441	   -11.0779	
   -12.6724	    -8.2245	    -5.9586	     2.8534	    -6.6299	    10.7422	   -40.3671	     1.5945	     9.5673	   -10.2386	
   -11.9171	    -7.7209	    -5.7907	     3.8605	    -6.7978	    12.0010	   -40.4510	     2.0142	    10.3226	    -9.8190	
   -10.9940	    -7.0496	    -5.6229	     4.8676	    -6.9656	    13.1760	   -40.7028	     2.3499	    10.8261	    -9.6512	
    -9.9869	    -6.4621	    -5.5389	     5.7068	    -7.0496	    14.2670	   -41.1224	     2.4338	    11.1618	    -9.7351	
    -8.9798	    -5.7907	    -5.5389	     6.5460	    -7.1335	    15.1901	   -41.7099	     2.4338	    11.3297	   -10.1547	
    -7.9727	    -5.1193	    -5.6229	     7.2174	    -7.3013	    15.8615	   -42.3813	     2.1820	    11.2457	   -10.7422	
    -7.0496	    -4.6158	    -5.7907	     7.8049	    -7.4692	    16.3651	   -43.1366	     1.8463	    11.1618	   -11.4136	
    -6.2943	    -4.2801	    -6.1264	     8.3923	    -7.8049	    16.5329	   -43.9758	     1.5106	    10.9940	   -12.1689	
    -5.7907	    -4.1122	    -6.4621	     8.7280	    -8.1406	    16.4490	   -44.7311	     1.1749	    10.7422	   -12.8403	
    -5.4550	    -4.1122	    -6.8817	     8.9798	    -8.4763	    16.1972	   -45.4865	     0.9232	    10.4904	   -13.3438	
    -5.3711	    -4.3640	    -7.3853	     9.0637	    -8.8120	    15.8615	   -45.9900	     0.7553	    10.3226	   -13.7634	
    -5.4550	    -4.6997	    -7.7209	     9.0637	    -9.1476	    15.4419	   -46.4096	     0.7553	    10.0708	   -13.9313	
    -5.7068	    -5.1193	    -7.9727	     9.0637	    -9.3994	    15.0223	   -46.4935	     0.9232	     9.9030	   -14.0152	
    -6.0425	    -5.5389	    -8.1406	     8.9798	    -9.4833	    14.6866	   -46.4096	     1.0910	     9.7351	   -13.8474	
    -6.4621	    -6.0425	    -8.2245	     8.8959	    -9.5673	    14.4348	   -46.0739	     1.2589	     9.5673	   -13.5956	
    -6.7978	    -6.3782	    -8.1406	     8.8959	    -9.4833	    14.2670	   -45.6543	     1.3428	     9.4833	   -13.1760	
    -7.0496	    -6.7139	    -7.9727	     8.9798	    -9.2316	    14.2670	   -45.0668	     1.4267	     9.3994	   -12.8403	
    -7.0496	    -6.7139	    -7.5531	     9.0637	    -8.8120	    14.2670	   -44.4794	     1.3428	     9.2316	   -12.5885	
    -6.8817	    -6.5460	    -6.9656	     9.1476	    -8.2245	    14.3509	   -43.7241	     1.2589	     9.0637	   -12.4207	
    -6.3782	    -5.9586	    -6.2103	     9.2316	    -7.4692	    14.5187	   -43.0527	     1.0071	     8.8120	   -12.4207	
    -5.6229	    -5.2032	    -5.3711	     9.3155	    -6.6299	    14.7705	   -42.3813	     0.8392	     8.6441	   -12.5885	
    -4.6158	    -4.1122	    -4.3640	     9.3155	    -5.7068	    14.9384	   -41.7938	     0.5875	     8.3923	   -12.8403	
    -3.4409	    -2.9373	    -3.4409	     9.2316	    -4.7836	    15.1901	   -41.3742	     0.4196	     8.1406	   -13.2599	
    -2.0981	    -1.6785	    -2.6016	     9.0637	    -4.0283	    15.3580	   -40.9546	     0.3357	     7.9727	   -13.5956	
    -0.8392	    -0.5035	    -1.8463	     8.8959	    -3.4409	    15.5258	   -40.7028	     0.4196	     7.8049	   -14.0152	
     0.3357	     0.5875	    -1.1749	     8.6441	    -2.9373	    15.6097	   -40.4510	     0.5035	     7.7209	   -14.2670	
     1.4267	     1.4267	    -0.6714	     8.3084	    -2.6855	    15.6937	   -40.1993	     0.7553	     7.8049	   -14.3509	
     2.2659	     2.0981	    -0.3357	     7.9727	    -2.6016	    15.7776	   -40.0314	     0.9232	     7.8049	   -14.2670	
     2.8534	     2.5177	    -0.1678	     7.6370	    -2.7695	    15.6937	   -39.9475	     1.1749	     7.9727	   -14.0991	
     3.1052	     2.6855	    -0.0839	     7.3853	    -2.9373	    15.6937	   -39.9475	     1.3428	     8.0566	   -13.8474	
     3.1052	     2.6016	    -0.1678	     7.0496	    -3.2730	    15.5258	   -39.9475	     1.5945	     8.2245	   -13.5117	
     2.9373	     2.4338	    -0.3357	     6.8817	    -3.4409	    15.4419	   -39.9475	     1.7624	     8.3923	   -13.0920	
     2.4338	     2.0142	    -0.4196	     6.7139	    -3.5248	    15.3580	   -39.8636	     1.9302	     8.6441	   -12.6724	
     1.9302	     1.6785	    -0.4196	     6.5460	    -3.3569	    15.3580	   -39.5279	     2.1820	     8.8959	   -12.2528	
     1.2589	     1.4267	    -0.2518	     6.5460	    -2.9373	    15.3580	   -38.8565	     2.4338	     9.1476	   -11.7493	
     0.6714	     1.1749	     0.0000	     6.5460	    -2.1820	    15.4419	   -38.0173	     2.7695	     9.4833	   -11.3297	
     0.0000	     1.0071	     0.4196	     6.5460	    -1.2589	    15.6097	   -36.9263	     2.9373	     9.8190	   -10.9100	
    -0.5035	     0.9232	     0.7553	     6.4621	    -0.2518	    15.6937	   -35.8353	     3.0212	    10.1547	   -10.5743	
    -1.0071	     0.9232	     1.1749	     6.3782	     0.6714	    15.6937	   -34.7443	     2.8534	    10.4065	   -10.3226	
    -1.4267	     1.0071	     1.5106	     6.1264	     1.5106	    15.6937	   -33.8211	     2.5177	    10.4904	   -10.3226	
    -1.8463	     1.0910	     1.7624	     5.7907	     2.1820	    15.5258	   -33.1497	     1.9302	    10.4065	   -10.4904	
    -2.2659	     1.0910	     1.7624	     5.2872	     2.6016	    15.3580	   -32.7301	     1.1749	    10.1547	   -10.9940	
    -2.6855	     1.0910	     1.5945	     4.6997	     2.6855	    15.1062	   -32.6462	     0.3357	     9.6512	   -11.6653	
    -3.1891	     1.0071	     1.2589	     4.1122	     2.4338	    14.7705	   -32.8140	    -0.5875	     9.0637	   -12.5885	
    -3.6087	     0.8392	     0.6714	     3.5248	     2.0142	    14.4348	   -33.2336	    -1.5945	     8.3084	   -13.5117	
    -4.0283	     0.5875	     0.0839	     3.0212	     1.4267	    14.0991	   -33.8211	    -2.6016	     7.5531	   -14.5187	
    -4.4479	     0.1678	    -0.5875	     2.6016	     0.7553	    13.5956	   -34.4925	    -3.6926	     6.6299	   -15.3580	
    -4.7836	    -0.2518	    -1.2589	     2.1820	     0.1678	    13.0081	   -35.1639	    -4.7836	     5.7068	   -16.1133	
    -5.2032	    -0.8392	    -1.9302	     1.6785	    -0.4196	    12.2528	   -35.8353	    -5.8746	     4.6158	   -16.7007	
    -5.7907	    -1.6785	    -2.6016	     1.0071	    -0.9232	    11.3297	   -36.5067	    -6.9656	     3.4409	   -17.2882	
    -6.4621	    -2.6016	    -3.3569	     0.1678	    -1.5106	    10.2386	   -37.0102	    -7.9727	     2.2659	   -17.7078	
    -7.3013	    -3.6926	    -4.0283	    -0.8392	    -2.0142	     8.9798	   -37.4298	    -8.8959	     1.0910	   -17.9596	
    -8.3084	    -4.7836	    -4.6997	    -1.9302	    -2.4338	     7.6370	   -37.7655	    -9.6512	     0.0000	   -18.1274	
    -9.3994	    -5.8746	    -5.2032	    -3.0212	    -2.6855	     6.2943	   -37.8494	   -10.2386	    -1.0071	   -18.1274	
   -10.4904	    -6.7978	    -5.5389	    -4.1122	    -2.7695	     4.9515	   -37.6816	   -10.5743	    -1.6785	   -17.9596	
   -11.4136	    -7.5531	    -5.6229	    -4.9515	    -2.5177	     3.8605	   -37.3459	   -10.7422	    -2.0981	   -17.6239	
   -12.1689	    -8.0566	    -5.5389	    -5.7068	    -2.0981	     2.9373	   -36.8423	   -10.6583	    -2.2659	   -17.1204	
   -12.6724	    -8.3084	    -5.1193	    -6.1264	    -1.5106	     2.4338	   -36.2549	   -10.4904	    -2.0981	   -16.5329	
   -12.8403	    -8.3084	    -4.6158	    -6.2103	    -0.8392	     2.2659	   -35.5835	   -10.0708	    -1.5945	   -15.9454	
   -12.6724	    -7.8888	    -3.9444	    -5.9586	    -0.0839	     2.5177	   -34.9960	    -9.4833	    -1.0071	   -15.4419	
   -12.1689	    -7.3013	    -3.1891	    -5.6229	     0.6714	     3.1052	   -34.4925	    -8.8120	    -0.1678	   -15.0223	
   -11.4136	    -6.5460	    -2.5177	    -5.2032	     1.2589	     3.7766	   -34.2407	    -8.2245	     0.7553	   -14.7705	
   -10.5743	    -5.7068	    -2.0142	    -4.7836	     1.5945	     4.3640	   -34.2407	    -7.6370	     1.6785	   -14.6866	
    -9.6512	    -4.8676	    -1.5945	    -4.5319	     1.7624	     4.7836	   -34.4925	    -7.2174	     2.5177	   -14.7705	
    -8.8120	    -4.1122	    -1.4267	    -4.5319	     1.6785	     5.0354	   -34.9121	    -7.0496	     3.1891	   -15.1062	
    -8.0566	    -3.5248	    -1.4267	    -4.6997	     1.5945	     5.0354	   -35.4996	    -7.0496	     3.6087	   -15.6097	
    -7.3853	    -3.0212	    -1.5106	    -5.0354	     1.4267	     4.8676	   -36.0031	    -7.1335	     3.7766	   -16.2811	
    -6.8817	    -2.6855	    -1.6785	    -5.5389	     1.3428	     4.5319	   -36.5067	    -7.4692	     3.6926	   -16.9525	
    -6.5460	    -2.4338	    -1.9302	    -6.0425	     1.3428	     4.0283	   -36.7584	    -7.8049	     3.4409	   -17.7078	
    -6.2943	    -2.3499	    -2.0981	    -6.6299	     1.3428	     3.4409	   -36.8423	    -8.3084	     3.0212	   -18.2953	
    -6.2103	    -2.3499	    -2.0981	    -7.2174	     1.4267	     2.7695	   -36.6745	    -8.8120	     2.4338	   -18.8828	
    -6.2943	    -2.4338	    -2.0142	    -7.7209	     1.4267	     2.0981	   -36.3388	    -9.2316	     1.7624	   -19.3024	
    -6.4621	    -2.4338	    -1.7624	    -8.2245	     1.5106	     1.5106	   -35.8353	    -9.6512	     1.1749	   -19.4702	
    -6.6299	    -2.3499	    -1.1749	    -8.5602	     1.5945	     0.9232	   -35.3317	    -9.9030	     0.5875	   -19.5541	
    -6.8817	    -2.2659	    -0.5035	    -8.7280	     1.5945	     0.5035	   -34.6603	   -10.0708	     0.1678	   -19.4702	
    -7.0496	    -2.1820	     0.3357	    -8.8120	     1.6785	     0.1678	   -34.0729	   -10.0708	    -0.2518	   -19.2184	
    -7.2174	    -2.0981	     1.0910	    -8.7280	     1.7624	     0.0000	   -33.4015	   -10.0708	    -0.5035	   -18.9667	
    -7.3013	    -1.9302	     1.9302	    -8.5602	     1.9302	     0.0000	   -32.7301	    -9.9869	    -0.6714	   -18.7988	
    -7.1335	    -1.6785	     2.6016	    -8.2245	     2.1820	     0.1678	   -32.0587	    -9.9869	    -0.8392	   -18.7149	
    -6.8817	    -1.3428	     3.1891	    -7.8049	     2.6016	     0.5035	   -31.4713	    -9.9869	    -1.0071	   -18.7988	
    -6.4621	    -0.9232	     3.7766	    -7.3013	     2.9373	     0.9232	   -31.0516	    -9.9869	    -1.0071	   -18.8828	
    -5.8746	    -0.3357	     4.1122	    -6.8817	     3.3569	     1.4267	   -30.7999	   -10.0708	    -0.9232	   -19.0506	
    -5.1193	     0.1678	     4.4479	    -6.3782	     3.6087	     2.0142	   -30.6320	   -10.1547	    -0.7553	   -19.1345	
    -4.2801	     0.7553	     4.6158	    -6.0425	     3.8605	     2.6855	   -30.6320	   -10.1547	    -0.4196	   -19.1345	
    -3.4409	     1.3428	     4.6997	    -5.6229	     4.0283	     3.4409	   -30.7159	    -9.9869	     0.0839	   -19.0506	
    -2.6016	     1.8463	     4.6997	    -5.3711	     4.1962	     4.1122	   -30.8838	    -9.8190	     0.5035	   -18.9667	
    -1.8463	     2.1820	     4.6158	    -5.1193	     4.2801	     4.7836	   -30.8838	    -9.5673	     1.0071	   -18.7149	
    -1.2589	     2.4338	     4.4479	    -5.0354	     4.2801	     5.2872	   -30.8838	    -9.1476	     1.5106	   -18.4631	
    -0.9232	     2.4338	     4.1962	    -5.0354	     4.1962	     5.6229	   -30.7999	    -8.7280	     1.8463	   -18.2114	
    -0.9232	     2.2659	     3.7766	    -5.1193	     4.1122	     5.8746	   -30.7159	    -8.2245	     2.0981	   -17.9596	
    -1.0910	     1.9302	     3.4409	    -5.3711	     4.0283	     5.9586	   -30.4642	    -7.6370	     2.3499	   -17.7078	
    -1.4267	     1.5106	     3.0212	    -5.7068	     3.9444	     5.8746	   -30.2124	    -7.1335	     2.6016	   -17.2882	
    -2.0142	     1.0071	     2.6855	    -6.0425	     3.9444	     5.7907	   -29.7928	    -6.5460	     2.7695	   -16.7847	
    -2.6016	     0.5035	     2.5177	    -6.3782	     4.0283	     5.7068	   -29.3732	    -6.0425	     2.9373	   -16.1972	
    -3.2730	     0.0839	     2.3499	    -6.7139	     4.1962	     5.5389	   -28.7857	    -5.5389	     3.1891	   -15.5258	
    -3.8605	    -0.3357	     2.3499	    -7.0496	     4.4479	     5.4550	   -28.1982	    -5.2032	     3.3569	   -14.8544	
    -4.4479	    -0.5875	     2.4338	    -7.3013	     4.7836	     5.4550	   -27.6108	    -4.8676	     3.4409	   -14.2670	
    -4.8676	    -0.7553	     2.6016	    -7.4692	     5.2032	     5.5389	   -27.0233	    -4.5319	     3.6087	   -13.6795	
    -5.1193	    -0.7553	     2.9373	    -7.4692	     5.6229	     5.8746	   -26.5198	    -4.1962	     3.6926	   -13.1760	
    -5.2032	    -0.5035	     3.4409	    -7.2174	     6.2103	     6.2943	   -26.1841	    -3.8605	     3.9444	   -12.6724	
    -5.1193	    -0.0839	     3.9444	    -6.7978	     6.7139	     6.9656	   -26.0162	    -3.5248	     4.1962	   -12.1689	
    -4.7836	     0.4196	     4.4479	    -6.2103	     7.0496	     7.8049	   -26.0162	    -3.1052	     4.5319	   -11.6653	
    -4.3640	     1.0071	     4.8676	    -5.4550	     7.3013	     8.7280	   -26.2680	    -2.6855	     4.9515	   -11.2457	
    -3.8605	     1.5945	     5.1193	    -4.6997	     7.3853	     9.7351	   -26.6876	    -2.3499	     5.2872	   -10.9100	
    -3.2730	     2.1820	     5.2872	    -3.8605	     7.3013	    10.6583	   -27.4429	    -2.0142	     5.7068	   -10.7422	
    -2.6855	     2.6016	     5.2872	    -3.1052	     6.9656	    11.4136	   -28.2822	    -1.7624	     6.0425	   -10.6583	
    -2.2659	     3.0212	     5.2032	    -2.4338	     6.6299	    12.0850	   -29.1214	    -1.5106	     6.2943	   -10.7422	
    -1.8463	     3.3569	     5.0354	    -1.9302	     6.2943	    12.5046	   -30.0446	    -1.3428	     6.4621	   -10.9100	
    -1.5945	     3.6087	     4.9515	    -1.5106	     5.9586	    12.6724	   -30.7159	    -1.0910	     6.7139	   -11.0779	
    -1.3428	     3.7766	     4.7836	    -1.2589	     5.7907	    12.7563	   -31.1356	    -0.9232	     6.8817	   -11.2457	
    -1.2589	     3.8605	     4.7836	    -1.0071	     5.7907	    12.7563	   -31.2195	    -0.5035	     7.2174	   -11.2457	
    -1.1749	     3.9444	     4.9515	    -0.6714	     6.0425	    12.7563	   -30.9677	    -0.0839	     7.6370	   -10.9940	
    -1.1749	     4.1122	     5.2032	    -0.3357	     6.4621	    12.9242	   -30.2963	     0.5875	     8.3923	   -10.4904	
    -1.0910	     4.1122	     5.6229	     0.0839	     6.9656	    13.0081	   -29.4571	     1.2589	     9.3155	    -9.8190	
    -1.0910	     4.1122	     5.9586	     0.5875	     7.4692	    13.2599	   -28.3661	     2.0142	    10.4065	    -8.9798	
    -1.0910	     4.1122	     6.3782	     1.1749	     7.8888	    13.5117	   -27.3590	     2.6855	    11.5814	    -8.1406	
    -0.9232	     4.0283	     6.7139	     1.7624	     8.2245	    13.7634	   -26.4359	     3.3569	    12.7563	    -7.2174	
    -0.5875	     4.1122	     6.9656	     2.4338	     8.3923	    14.0991	   -25.5127	     4.0283	    13.8474	    -6.3782	
    -0.0839	     4.3640	     7.3013	     3.1891	     8.5602	    14.6866	   -24.7574	     4.6158	    14.7705	    -5.7068	
     0.8392	     4.7836	     7.7209	     4.0283	     8.8120	    15.3580	   -24.0021	     5.2872	    15.6937	    -5.0354	
     1.9302	     5.5389	     8.2245	     5.0354	     9.0637	    16.2811	   -23.4146	     6.0425	    16.5329	    -4.5319	
     3.2730	     6.4621	     8.7280	     6.0425	     9.3994	    17.2882	   -22.9111	     6.9656	    17.2043	    -4.1122	
     4.7836	     7.4692	     9.3155	     7.0496	     9.7351	    18.3792	   -22.4915	     7.8888	    17.7917	    -3.8605	
     6.2103	     8.4763	     9.8190	     7.9727	    10.1547	    19.4702	   -22.1558	     8.8959	    18.2953	    -3.6087	
     7.7209	     9.4833	    10.3226	     8.6441	    10.5743	    20.5612	   -21.8201	     9.8190	    18.6310	    -3.5248	
     8.9798	    10.4065	    10.8261	     9.2316	    10.9940	    21.5683	   -21.5683	    10.6583	    18.7988	    -3.5248	
    10.0708	    11.1618	    11.2457	     9.4833	    11.4136	    22.3236	   -21.2326	    11.3297	    18.8828	    -3.5248	
    10.9100	    11.6653	    11.4975	     9.4833	    11.8332	    22.9950	   -20.9808	    11.7493	    18.7988	    -3.5248	
    11.4136	    11.9171	    11.5814	     9.3155	    12.1689	    23.3307	   -20.8130	    11.9171	    18.5471	    -3.5248	
    11.5814	    11.9171	    11.4975	     8.8959	    12.3367	    23.4146	   -20.8130	    11.9171	    18.2953	    -3.5248	
    11.4136	    11.5814	    11.2457	     8.2245	    12.3367	    23.1628	   -20.8969	    11.7493	    17.8757	    -3.4409	
    10.9940	    11.0779	    10.9100	     7.4692	    12.2528	    22.7432	   -21.0648	    11.4136	    17.5400	    -3.1891	
    10.4065	    10.4065	    10.5743	     6.7139	    12.0850	    22.1558	   -21.1487	    11.0779	    17.2882	    -2.9373	
     9.7351	     9.7351	    10.3226	     6.0425	    11.9171	    21.5683	   -21.1487	    10.7422	    17.1204	    -2.5177	
     9.0637	     9.0637	    10.2386	     5.4550	    11.7493	    21.0648	   -21.0648	    10.4904	    17.0364	    -1.9302	
     8.2245	     8.3923	    10.1547	     5.0354	    11.5814	    20.6451	   -20.7291	    10.4065	    17.1204	    -1.3428	
     7.4692	     7.8049	    10.1547	     4.7836	    11.4136	    20.3934	   -20.3934	    10.4065	    17.2882	    -0.8392	
     6.7139	     7.3013	    10.2386	     4.6158	    11.3297	    20.3094	   -19.9738	    10.4065	    17.3721	    -0.3357	
     6.0425	     6.9656	    10.3226	     4.6997	    11.3297	    20.3094	   -19.5541	    10.5743	    17.5400	     0.0000	
     5.5389	     6.8817	    10.4065	     4.8676	    11.4136	    20.4773	   -19.1345	    10.7422	    17.6239	     0.1678	
     5.2872	     6.9656	    10.5743	     5.2032	    11.4975	    20.8130	   -18.7988	    10.9940	    17.7917	     0.2518	
     5.3711	     7.3013	    10.8261	     5.7907	    11.7493	    21.3165	   -18.4631	    11.3297	    18.0435	     0.2518	
     5.7068	     7.8888	    11.0779	     6.5460	    12.0010	    21.9040	   -18.2114	    11.7493	    18.3792	     0.1678	
     6.3782	     8.7280	    11.3297	     7.4692	    12.3367	    22.4915	   -18.0435	    12.2528	    18.7988	     0.0000	
     7.2174	     9.6512	    11.6653	     8.4763	    12.7563	    23.2468	   -17.8757	    12.7563	    19.2184	    -0.0839	
     8.1406	    10.6583	    11.9171	     9.5673	    13.1760	    23.9182	   -17.7917	    13.1760	    19.7220	    -0.2518	
     9.1476	    11.6653	    12.1689	    10.6583	    13.5956	    24.5895	   -17.6239	    13.5117	    20.1416	    -0.3357	
     9.9869	    12.5885	    12.3367	    11.5814	    13.9313	    25.0931	   -17.5400	    13.7634	    20.5612	    -0.3357	
    10.5743	    13.3438	    12.4207	    12.3367	    14.1830	    25.5127	   -17.3721	    13.7634	    20.8969	    -0.4196	
    10.9100	    13.7634	    12.4207	    12.7563	    14.2670	    25.5966	   -17.2882	    13.5956	    20.9808	    -0.5875	
    10.7422	    13.9313	    12.4207	    12.7563	    14.1830	    25.4288	   -17.2043	    13.1760	    20.9808	    -0.8392	
    10.2386	    13.7634	    12.3367	    12.3367	    14.0152	    24.9252	   -17.2043	    12.5046	    20.6451	    -1.1749	
     9.3155	    13.4277	    12.3367	    11.5814	    13.6795	    24.0860	   -17.1204	    11.5814	    20.2255	    -1.5945	
     8.1406	    12.8403	    12.4207	    10.5743	    13.3438	    23.0789	   -17.1204	    10.5743	    19.6381	    -2.0981	
     6.7139	    12.1689	    12.5046	     9.3994	    13.0920	    21.9040	   -16.9525	     9.5673	    18.9667	    -2.6855	
     5.2032	    11.3297	    12.6724	     8.1406	    12.8403	    20.7291	   -16.8686	     8.5602	    18.2953	    -3.1891	
     3.7766	    10.4904	    12.9242	     6.9656	    12.6724	    19.6381	   -16.7007	     7.6370	    17.7078	    -3.6087	
     2.5177	     9.6512	    13.0920	     5.8746	    12.7563	    18.7149	   -16.5329	     6.7978	    17.2043	    -4.1122	
     1.5106	     8.9798	    13.3438	     5.1193	    12.8403	    18.1274	   -16.2811	     6.2103	    16.8686	    -4.5319	
     0.9232	     8.5602	    13.5956	     4.6158	    13.0920	    17.8757	   -16.1133	     5.8746	    16.7007	    -4.8676	
     0.7553	     8.3923	    13.9313	     4.3640	    13.5117	    17.8757	   -15.8615	     5.7907	    16.6168	    -5.1193	
     0.9232	     8.4763	    14.1830	     4.2801	    13.8474	    18.1274	   -15.5258	     6.0425	    16.7007	    -5.2872	
     1.3428	     8.7280	    14.4348	     4.2801	    14.2670	    18.4631	   -15.2740	     6.3782	    16.8686	    -5.3711	
     2.0142	     9.0637	    14.6027	     4.2801	    14.5187	    18.7988	   -15.1062	     6.8817	    17.0364	    -5.5389	
     2.7695	     9.5673	    14.6866	     4.1962	    14.6866	    18.9667	   -15.0223	     7.3853	    17.2043	    -5.7068	
     3.4409	     9.9869	    14.6866	     4.0283	    14.7705	    19.0506	   -14.9384	     7.7209	    17.2882	    -5.8746	
     4.1122	    10.4904	    14.6027	     3.8605	    14.6866	    18.9667	   -15.0223	     7.9727	    17.3721	    -6.0425	
     4.6997	    10.9100	    14.3509	     3.6087	    14.6027	    18.7988	   -15.1062	     8.0566	    17.4561	    -6.2103	
     5.1193	    11.2457	    14.1830	     3.4409	    14.5187	    18.4631	   -15.1901	     8.0566	    17.4561	    -6.2943	
     5.3711	    11.4136	    13.8474	     3.1891	    14.3509	    18.0435	   -15.2740	     7.9727	    17.5400	    -6.2943	
     5.4550	    11.4975	    13.6795	     3.1052	    14.3509	    17.6239	   -15.1901	     7.8888	    17.7078	    -6.1264	
     5.4550	    11.4136	    13.5117	     3.0212	    14.5187	    17.2043	   -14.9384	     7.8888	    17.8757	    -5.7907	
     5.3711	    11.3297	    13.5117	     3.0212	    14.8544	    16.9525	   -14.4348	     7.9727	    18.2953	    -5.1193	
     5.2872	    11.2457	    13.7634	     3.2730	    15.3580	    16.7007	   -13.7634	     8.2245	    18.7149	    -4.2801	
     5.2032	    11.0779	    14.0152	     3.6087	    15.9454	    16.7007	   -12.9242	     8.6441	    19.3863	    -3.1052	
     5.0354	    10.9940	    14.4348	     4.1122	    16.6168	    16.7847	   -12.0850	     9.2316	    20.0577	    -1.8463	
     5.0354	    10.9100	    14.9384	     4.6997	    17.2043	    17.1204	   -11.2457	     9.9030	    20.8969	    -0.4196	
     5.1193	    10.9940	    15.5258	     5.4550	    17.7917	    17.5400	   -10.4904	    10.7422	    21.8201	     1.0071	
     5.3711	    11.2457	    16.1133	     6.2943	    18.2953	    18.2114	    -9.9030	    11.6653	    22.8271	     2.3499	
     5.8746	    11.6653	    16.7847	     7.3013	    18.7149	    19.0506	    -9.3994	    12.6724	    23.7503	     3.6087	
     6.5460	    12.2528	    17.3721	     8.3084	    19.0506	    19.9738	    -8.9798	    13.6795	    24.6735	     4.5319	
     7.3853	    12.9242	    17.9596	     9.2316	    19.3863	    20.8969	    -8.7280	    14.6027	    25.5127	     5.1193	
     8.3084	    13.6795	    18.4631	    10.0708	    19.5541	    21.7361	    -8.6441	    15.3580	    26.1002	     5.4550	
     9.2316	    14.4348	    18.7988	    10.5743	    19.6381	    22.4915	    -8.5602	    15.8615	    26.5198	     5.5389	
     9.9869	    15.0223	    19.0506	    10.8261	    19.7220	    22.9950	    -8.5602	    16.1133	    26.6876	     5.3711	
    10.5743	    15.5258	    18.9667	    10.6583	    19.6381	    23.1628	    -8.6441	    16.0294	    26.6037	     4.9515	
    10.9940	    15.7776	    18.7988	    10.1547	    19.5541	    23.1628	    -8.7280	    15.6937	    26.2680	     4.4479	
    11.1618	    15.7776	    18.4631	     9.3155	    19.3024	    22.9111	    -8.8959	    15.1062	    25.7645	     3.7766	
    11.1618	    15.6097	    17.9596	     8.3923	    18.8828	    22.4075	    -8.9798	    14.2670	    25.0092	     3.1052	
    10.9940	    15.2740	    17.3721	     7.3013	    18.4631	    21.8201	    -9.0637	    13.2599	    24.1699	     2.4338	
    10.6583	    14.7705	    16.7847	     6.2103	    17.8757	    21.2326	    -9.1476	    12.3367	    23.3307	     1.9302	
    10.2386	    14.1830	    16.2811	     5.2872	    17.3721	    20.5612	    -9.0637	    11.4136	    22.5754	     1.5945	
     9.8190	    13.6795	    15.8615	     4.6158	    16.9525	    20.0577	    -8.8959	    10.7422	    21.9879	     1.5106	
     9.4833	    13.1760	    15.6937	     4.2801	    16.6168	    19.7220	    -8.7280	    10.2386	    21.5683	     1.5945	
     9.1476	    12.7563	    15.5258	     4.3640	    16.3651	    19.5541	    -8.5602	    10.0708	    21.4005	     1.9302	
     8.8959	    12.4207	    15.5258	     4.6158	    16.1972	    19.6381	    -8.5602	    10.0708	    21.4844	     2.4338	
     8.7280	    12.1689	    15.4419	     5.2032	    16.1133	    19.8898	    -8.7280	    10.4065	    21.6522	     3.0212	
     8.6441	    12.0850	    15.5258	     5.9586	    16.1133	    20.3934	    -9.0637	    10.9100	    21.9879	     3.6926	
     8.7280	    12.0850	    15.5258	     6.8817	    16.1972	    20.9808	    -9.5673	    11.5814	    22.4915	     4.3640	
     8.8959	    12.2528	    15.5258	     7.9727	    16.3651	    21.8201	   -10.1547	    12.5046	    22.9950	     4.9515	
     9.2316	    12.5885	    15.5258	     9.0637	    16.5329	    22.7432	   -10.6583	    13.5956	    23.4985	     5.5389	
     9.6512	    13.0081	    15.5258	    10.1547	    16.7847	    23.7503	   -11.2457	    14.7705	    24.0021	     5.9586	
    10.0708	    13.5117	    15.4419	    11.2457	    16.8686	    24.6735	   -11.9171	    15.9454	    24.4217	     6.2943	
    10.5743	    13.9313	    15.2740	    12.2528	    16.8686	    25.5127	   -12.5885	    17.0364	    24.7574	     6.3782	
    10.9100	    14.2670	    15.0223	    13.0920	    16.7847	    26.1841	   -13.2599	    17.9596	    24.9252	     6.2943	
    11.1618	    14.5187	    14.6866	    13.8474	    16.5329	    26.6876	   -13.9313	    18.6310	    25.0092	     6.0425	
    11.3297	    14.6027	    14.3509	    14.3509	    16.3651	    27.0233	   -14.5187	    19.1345	    24.9252	     5.7068	
    11.4136	    14.6866	    14.0152	    14.7705	    16.1133	    27.1072	   -14.9384	    19.3024	    24.8413	     5.3711	
    11.4136	    14.6027	    13.7634	    14.9384	    15.8615	    27.0233	   -15.2740	    19.3863	    24.5895	     5.0354	
[Epoch Header]
[Trial Type]	23
[Accept]	1
[Correct]	0
[RT]	 0.000
[Resp]	0
[Epoch Data]
     4.4479	     2.0981	     1.9302	     4.3640	     1.4267	     5.8746	    20.8130	     4.6997	   -12.7563	     1.8463	
     4.8676	     2.4338	     2.0142	     4.9515	     1.1749	     6.5460	    20.3934	     5.5389	   -12.0850	     2.0142	
     4.9515	     2.6016	     2.1820	     5.3711	     1.0071	     6.9656	    20.1416	     6.2943	   -11.4136	     2.2659	
     4.8676	     2.6016	     2.4338	     5.5389	     0.9232	     7.3013	    20.0577	     7.0496	   -10.7422	     2.5177	
     4.4479	     2.4338	     2.8534	     5.4550	     0.9232	     7.4692	    20.2255	     7.7209	   -10.2386	     2.9373	
     3.7766	     2.0981	     3.1891	     5.2872	     1.0071	     7.4692	    20.6451	     8.1406	    -9.8190	     3.2730	
     2.9373	     1.5945	     3.5248	     4.9515	     1.0910	     7.3013	    21.1487	     8.3923	    -9.4833	     3.6087	
     1.9302	     0.8392	     3.7766	     4.6158	     1.2589	     7.0496	    21.8201	     8.4763	    -9.3994	     3.8605	
     0.8392	     0.0839	     3.7766	     4.2801	     1.4267	     6.7978	    22.4915	     8.3084	    -9.3994	     4.0283	
    -0.1678	    -0.6714	     3.7766	     4.0283	     1.5106	     6.5460	    23.0789	     7.9727	    -9.4833	     4.1962	
    -0.9232	    -1.3428	     3.6087	     3.8605	     1.5945	     6.4621	    23.6664	     7.6370	    -9.6512	     4.3640	
    -1.4267	    -1.7624	     3.3569	     3.9444	     1.5945	     6.4621	    24.0860	     7.3013	    -9.7351	     4.5319	
    -1.6785	    -2.0142	     3.1052	     4.1962	     1.5106	     6.5460	    24.4217	     7.0496	    -9.8190	     4.6158	
    -1.5945	    -2.0142	     2.8534	     4.6158	     1.3428	     6.8817	    24.5056	     6.7978	    -9.9030	     4.6158	
    -1.2589	    -1.9302	     2.6016	     5.2032	     1.0910	     7.2174	    24.4217	     6.6299	    -9.9869	     4.5319	
    -0.5875	    -1.5945	     2.2659	     5.7907	     0.7553	     7.6370	    24.0860	     6.5460	   -10.1547	     4.2801	
     0.3357	    -1.1749	     1.9302	     6.3782	     0.3357	     7.9727	    23.5825	     6.5460	   -10.3226	     3.9444	
     1.4267	    -0.5875	     1.5945	     7.0496	    -0.0839	     8.3923	    22.9950	     6.6299	   -10.4904	     3.5248	
     2.6016	     0.0000	     1.3428	     7.6370	    -0.5035	     8.8120	    22.3236	     6.7978	   -10.5743	     3.1052	
     3.9444	     0.6714	     1.1749	     8.2245	    -0.7553	     9.2316	    21.8201	     7.0496	   -10.6583	     2.8534	
     5.2032	     1.2589	     1.0910	     8.8120	    -1.0071	     9.7351	    21.3165	     7.3013	   -10.6583	     2.6016	
     6.3782	     1.7624	     1.0910	     9.2316	    -1.0071	    10.1547	    21.0648	     7.5531	   -10.6583	     2.5177	
     7.3853	     2.0981	     1.1749	     9.6512	    -0.9232	    10.4904	    20.9808	     7.7209	   -10.5743	     2.6016	
     8.0566	     2.2659	     1.2589	     9.7351	    -0.8392	    10.7422	    21.0648	     7.8049	   -10.5743	     2.6855	
     8.3923	     2.1820	     1.3428	     9.7351	    -0.5875	    10.7422	    21.3165	     7.6370	   -10.4904	     2.7695	
     8.4763	     1.9302	     1.3428	     9.3994	    -0.4196	    10.5743	    21.5683	     7.3853	   -10.4904	     2.8534	
     8.2245	     1.4267	     1.3428	     8.8959	    -0.3357	    10.2386	    21.9040	     6.9656	   -10.5743	     2.9373	
     7.7209	     0.8392	     1.2589	     8.2245	    -0.2518	     9.6512	    22.2397	     6.4621	   -10.7422	     2.8534	
     7.1335	     0.2518	     1.1749	     7.5531	    -0.2518	     8.9798	    22.4075	     5.7907	   -10.9940	     2.6016	
     6.4621	    -0.3357	     1.0071	     6.7978	    -0.3357	     8.3084	    22.4915	     5.1193	   -11.3297	     2.3499	
     5.8746	    -0.7553	     0.8392	     6.1264	    -0.5035	     7.7209	    22.4915	     4.4479	   -11.5814	     2.0142	
     5.4550	    -1.0071	     0.6714	     5.6229	    -0.6714	     7.3013	    22.4075	     3.8605	   -11.8332	     1.6785	
     5.2032	    -0.9232	     0.6714	     5.2872	    -0.8392	     7.0496	    22.1558	     3.3569	   -11.9171	     1.4267	
     5.2872	    -0.6714	     0.7553	     5.2032	    -1.0071	     6.9656	    21.9040	     3.0212	   -12.0010	     1.0910	
     5.5389	    -0.1678	     0.9232	     5.2032	    -1.2589	     7.1335	    21.4844	     2.8534	   -12.0010	     0.8392	
     5.9586	     0.5035	     1.1749	     5.3711	    -1.4267	     7.4692	    20.9808	     2.8534	   -11.9171	     0.5875	
     6.4621	     1.2589	     1.4267	     5.6229	    -1.6785	     7.8049	    20.3094	     3.1052	   -11.8332	     0.4196	
     7.0496	     1.9302	     1.6785	     5.8746	    -2.0142	     8.0566	    19.5541	     3.5248	   -11.7493	     0.1678	
     7.4692	     2.5177	     1.8463	     6.0425	    -2.2659	     8.3084	    18.7149	     3.9444	   -11.6653	     0.0000	
     7.8888	     3.0212	     2.0142	     6.0425	    -2.6016	     8.2245	    17.9596	     4.3640	   -11.6653	    -0.1678	
     8.0566	     3.3569	     2.0981	     5.7907	    -2.9373	     7.9727	    17.2043	     4.5319	   -11.7493	    -0.2518	
     8.1406	     3.4409	     2.0142	     5.3711	    -3.1052	     7.3853	    16.6168	     4.4479	   -12.0010	    -0.2518	
     7.9727	     3.3569	     1.8463	     4.6997	    -3.2730	     6.5460	    16.2811	     4.1122	   -12.2528	    -0.1678	
     7.6370	     3.1052	     1.5945	     3.7766	    -3.4409	     5.5389	    16.1133	     3.6087	   -12.5885	     0.0839	
     7.0496	     2.6016	     1.1749	     2.7695	    -3.5248	     4.5319	    16.1972	     3.0212	   -12.9242	     0.5035	
     6.2943	     1.9302	     0.7553	     1.6785	    -3.6087	     3.5248	    16.4490	     2.4338	   -13.3438	     0.9232	
     5.3711	     1.0910	     0.1678	     0.5035	    -3.6926	     2.6855	    16.8686	     1.7624	   -13.8474	     1.3428	
     4.2801	     0.0839	    -0.5035	    -0.5875	    -3.7766	     1.8463	    17.3721	     1.1749	   -14.2670	     1.6785	
     3.0212	    -1.0071	    -1.1749	    -1.6785	    -3.9444	     1.1749	    17.8757	     0.5875	   -14.6866	     1.9302	
     1.8463	    -2.0981	    -1.8463	    -2.6016	    -4.1122	     0.6714	    18.3792	     0.0000	   -15.1062	     2.0142	
     0.6714	    -3.1052	    -2.5177	    -3.2730	    -4.3640	     0.2518	    18.8828	    -0.4196	   -15.3580	     1.9302	
    -0.3357	    -4.0283	    -3.1891	    -3.6087	    -4.6158	     0.0839	    19.1345	    -0.6714	   -15.5258	     1.7624	
    -1.0910	    -4.6158	    -3.6926	    -3.6087	    -4.9515	     0.0839	    19.3024	    -0.9232	   -15.6097	     1.5106	
    -1.5106	    -5.0354	    -4.1122	    -3.3569	    -5.2872	     0.3357	    19.3024	    -0.9232	   -15.6097	     1.1749	
    -1.6785	    -5.2032	    -4.5319	    -2.8534	    -5.7068	     0.6714	    19.0506	    -0.8392	   -15.4419	     1.0071	
    -1.6785	    -5.2032	    -4.7836	    -2.1820	    -6.0425	     1.0910	    18.7988	    -0.5875	   -15.1901	     0.8392	
    -1.4267	    -5.0354	    -5.0354	    -1.4267	    -6.3782	     1.5945	    18.4631	    -0.3357	   -14.8544	     0.7553	
    -1.0071	    -4.6997	    -5.2032	    -0.5875	    -6.6299	     2.0981	    18.2114	     0.0839	   -14.5187	     0.8392	
    -0.5875	    -4.3640	    -5.2872	     0.0839	    -6.7978	     2.6016	    17.9596	     0.4196	   -14.0991	     1.0071	
    -0.2518	    -4.0283	    -5.4550	     0.6714	    -6.9656	     3.1052	    17.7078	     0.6714	   -13.6795	     1.2589	
     0.0000	    -3.7766	    -5.5389	     1.0910	    -6.9656	     3.3569	    17.6239	     0.9232	   -13.3438	     1.5106	
     0.1678	    -3.6926	    -5.6229	     1.2589	    -6.8817	     3.4409	    17.7078	     0.9232	   -13.1760	     1.7624	
     0.1678	    -3.7766	    -5.7907	     1.1749	    -6.7139	     3.2730	    17.9596	     0.9232	   -13.0081	     2.0142	
     0.0000	    -3.9444	    -5.8746	     1.0071	    -6.4621	     3.0212	    18.2953	     0.7553	   -13.0081	     2.1820	
    -0.2518	    -4.2801	    -5.9586	     0.6714	    -6.2103	     2.5177	    18.7988	     0.5035	   -13.0920	     2.3499	
    -0.5875	    -4.6997	    -6.0425	     0.2518	    -5.9586	     1.8463	    19.3863	     0.2518	   -13.3438	     2.5177	
    -1.0910	    -5.3711	    -6.1264	    -0.2518	    -5.7068	     1.1749	    19.9738	    -0.0839	   -13.5117	     2.6855	
    -1.5945	    -6.0425	    -6.2943	    -0.7553	    -5.4550	     0.4196	    20.5612	    -0.4196	   -13.7634	     2.8534	
    -2.1820	    -6.7978	    -6.3782	    -1.1749	    -5.2032	    -0.1678	    20.9808	    -0.5875	   -13.8474	     3.0212	
    -2.6855	    -7.3853	    -6.4621	    -1.5106	    -5.1193	    -0.7553	    21.3165	    -0.6714	   -13.7634	     3.2730	
    -3.1052	    -7.8888	    -6.4621	    -1.5945	    -5.0354	    -1.0910	    21.4844	    -0.5035	   -13.5117	     3.6087	
    -3.3569	    -8.1406	    -6.3782	    -1.4267	    -5.0354	    -1.1749	    21.5683	    -0.0839	   -13.1760	     3.8605	
    -3.3569	    -8.1406	    -6.2103	    -1.0910	    -5.0354	    -1.0910	    21.4844	     0.5035	   -12.7563	     4.0283	
    -3.1891	    -7.8888	    -6.1264	    -0.5875	    -5.2032	    -0.8392	    21.2326	     1.0071	   -12.5046	     4.0283	
    -2.8534	    -7.4692	    -5.9586	     0.0839	    -5.4550	    -0.5035	    20.6451	     1.5106	   -12.3367	     4.0283	
    -2.3499	    -6.9656	    -5.8746	     0.6714	    -5.8746	    -0.1678	    19.8898	     1.8463	   -12.2528	     3.8605	
    -1.6785	    -6.2943	    -5.7907	     1.3428	    -6.2943	     0.1678	    19.0506	     2.0142	   -12.3367	     3.5248	
    -0.8392	    -5.4550	    -5.7068	     2.0142	    -6.7139	     0.6714	    18.0435	     2.1820	   -12.4207	     3.1891	
     0.0839	    -4.6158	    -5.6229	     2.6016	    -7.1335	     1.1749	    17.0364	     2.1820	   -12.5885	     2.8534	
     1.0071	    -3.7766	    -5.6229	     3.1891	    -7.4692	     1.7624	    16.1972	     2.2659	   -12.7563	     2.4338	
     1.9302	    -2.9373	    -5.5389	     3.6926	    -7.8049	     2.2659	    15.4419	     2.1820	   -12.9242	     1.9302	
     2.6016	    -2.3499	    -5.6229	     4.1122	    -8.0566	     2.6855	    14.8544	     2.0981	   -13.1760	     1.5106	
     3.1052	    -2.0142	    -5.7068	     4.2801	    -8.2245	     3.0212	    14.3509	     1.8463	   -13.5956	     1.0910	
     3.4409	    -1.8463	    -5.8746	     4.2801	    -8.3923	     3.2730	    14.0991	     1.5106	   -14.0152	     0.7553	
     3.5248	    -1.8463	    -6.1264	     4.1962	    -8.3923	     3.3569	    14.0152	     1.0910	   -14.5187	     0.4196	
     3.4409	    -1.9302	    -6.2103	     4.0283	    -8.3084	     3.4409	    14.1830	     0.6714	   -14.9384	     0.2518	
     3.2730	    -2.0981	    -6.3782	     3.8605	    -8.1406	     3.3569	    14.5187	     0.2518	   -15.4419	     0.0839	
     3.1052	    -2.1820	    -6.3782	     3.7766	    -7.8049	     3.1891	    15.0223	    -0.0839	   -15.7776	     0.0000	
     2.9373	    -2.2659	    -6.2103	     3.6087	    -7.4692	     3.1052	    15.5258	    -0.3357	   -16.1133	     0.0000	
     2.7695	    -2.1820	    -5.8746	     3.6087	    -7.0496	     2.9373	    16.1133	    -0.4196	   -16.3651	    -0.0839	
     2.7695	    -1.8463	    -5.3711	     3.6926	    -6.5460	     2.9373	    16.7007	    -0.4196	   -16.4490	    -0.0839	
     2.9373	    -1.3428	    -4.4479	     3.8605	    -5.9586	     3.0212	    17.2043	    -0.1678	   -16.3651	     0.0000	
     3.4409	    -0.5035	    -3.4409	     4.2801	    -5.3711	     3.2730	    17.7917	     0.3357	   -16.0294	     0.0839	
     4.1122	     0.5875	    -2.2659	     4.7836	    -4.7836	     3.7766	    18.2114	     1.0910	   -15.5258	     0.2518	
     5.0354	     1.6785	    -1.0910	     5.5389	    -4.1962	     4.5319	    18.5471	     2.0142	   -14.7705	     0.5035	
     6.2103	     2.9373	     0.0000	     6.4621	    -3.6087	     5.3711	    18.8828	     3.0212	   -13.8474	     0.7553	
     7.4692	     4.1122	     1.0071	     7.4692	    -3.1052	     6.2943	    19.0506	     4.1122	   -12.9242	     1.1749	
     8.8120	     5.2032	     1.7624	     8.5602	    -2.6855	     7.3853	    19.2184	     5.1193	   -11.9171	     1.6785	
    10.0708	     6.1264	     2.2659	     9.6512	    -2.3499	     8.4763	    19.3024	     5.9586	   -10.9940	     2.1820	
    11.2457	     6.7978	     2.6016	    10.5743	    -2.2659	     9.4833	    19.2184	     6.5460	   -10.1547	     2.6855	
    12.2528	     7.3013	     2.6855	    11.4136	    -2.2659	    10.3226	    19.1345	     6.9656	    -9.4833	     3.1052	
    12.8403	     7.4692	     2.5177	    11.9171	    -2.5177	    11.0779	    18.8828	     7.1335	    -9.0637	     3.3569	
    13.0920	     7.2174	     2.1820	    12.1689	    -2.9373	    11.5814	    18.5471	     7.1335	    -8.8959	     3.5248	
    12.9242	     6.7978	     1.5945	    12.1689	    -3.4409	    11.8332	    18.1274	     6.8817	    -8.8959	     3.5248	
    12.4207	     6.0425	     0.9232	    11.8332	    -3.9444	    11.9171	    17.7917	     6.6299	    -8.9798	     3.3569	
    11.6653	     5.2032	     0.1678	    11.2457	    -4.3640	    11.7493	    17.5400	     6.3782	    -9.2316	     3.1891	
    10.7422	     4.2801	    -0.5875	    10.5743	    -4.6158	    11.4975	    17.5400	     6.2103	    -9.3994	     3.0212	
     9.7351	     3.2730	    -1.2589	     9.7351	    -4.6997	    11.0779	    17.6239	     6.1264	    -9.6512	     2.8534	
     8.6441	     2.3499	    -1.9302	     8.8959	    -4.6158	    10.5743	    17.9596	     6.1264	    -9.8190	     2.7695	
     7.5531	     1.4267	    -2.6016	     7.9727	    -4.5319	     9.9869	    18.2953	     6.0425	    -9.9030	     2.6855	
     6.6299	     0.5875	    -3.1891	     7.1335	    -4.3640	     9.3994	    18.7149	     5.9586	   -10.0708	     2.6016	
     5.8746	    -0.0839	    -3.6926	     6.4621	    -4.1962	     8.8959	    18.9667	     5.7068	   -10.3226	     2.4338	
     5.2872	    -0.5035	    -4.1122	     5.9586	    -4.1122	     8.5602	    19.2184	     5.5389	   -10.4904	     2.3499	
     5.1193	    -0.6714	    -4.3640	     5.8746	    -3.9444	     8.4763	    19.3024	     5.3711	   -10.6583	     2.1820	
     5.3711	    -0.5875	    -4.4479	     6.1264	    -3.8605	     8.5602	    19.3863	     5.3711	   -10.6583	     2.0142	
     5.9586	    -0.1678	    -4.3640	     6.7139	    -3.6926	     8.9798	    19.3863	     5.5389	   -10.5743	     1.9302	
     6.7978	     0.3357	    -4.1962	     7.6370	    -3.6087	     9.4833	    19.3024	     5.7907	   -10.4065	     1.8463	
     7.8049	     0.9232	    -4.0283	     8.6441	    -3.5248	    10.0708	    19.1345	     6.0425	   -10.2386	     1.7624	
     8.8120	     1.4267	    -3.9444	     9.5673	    -3.6087	    10.5743	    18.8828	     6.2103	   -10.0708	     1.6785	
     9.8190	     1.7624	    -3.9444	    10.4904	    -3.7766	    10.8261	    18.5471	     6.2943	    -9.9869	     1.5945	
    10.5743	     1.8463	    -4.1122	    11.0779	    -4.1122	    10.9940	    18.2114	     6.2103	   -10.0708	     1.5106	
    10.9940	     1.5945	    -4.4479	    11.4136	    -4.5319	    10.8261	    17.7078	     5.9586	   -10.2386	     1.5106	
    11.1618	     1.0910	    -4.9515	    11.4136	    -5.1193	    10.4065	    17.2043	     5.4550	   -10.5743	     1.4267	
    10.9940	     0.3357	    -5.5389	    11.0779	    -5.7068	     9.7351	    16.7007	     4.8676	   -11.0779	     1.3428	
    10.6583	    -0.5035	    -6.1264	    10.4904	    -6.2103	     8.9798	    16.1133	     4.0283	   -11.6653	     1.2589	
    10.2386	    -1.4267	    -6.7139	     9.8190	    -6.7139	     8.0566	    15.6937	     3.2730	   -12.2528	     1.1749	
     9.7351	    -2.1820	    -7.0496	     9.0637	    -7.0496	     7.3013	    15.3580	     2.5177	   -12.7563	     1.1749	
     9.4833	    -2.8534	    -7.1335	     8.3084	    -7.1335	     6.6299	    15.1901	     1.8463	   -13.2599	     1.1749	
     9.3155	    -3.1891	    -6.9656	     7.6370	    -6.9656	     6.1264	    15.1901	     1.3428	   -13.5956	     1.1749	
     9.5673	    -3.1891	    -6.4621	     7.0496	    -6.4621	     5.8746	    15.5258	     1.0071	   -13.7634	     1.1749	
    10.0708	    -2.7695	    -5.5389	     6.7139	    -5.6229	     5.8746	    16.0294	     0.8392	   -13.8474	     1.1749	
    10.8261	    -1.9302	    -4.3640	     6.4621	    -4.5319	     6.0425	    16.8686	     0.9232	   -13.7634	     1.2589	
    11.9171	    -0.7553	    -2.9373	     6.4621	    -3.1891	     6.3782	    17.7917	     1.0071	   -13.5956	     1.2589	
    13.0920	     0.5875	    -1.5106	     6.5460	    -1.7624	     6.7978	    18.7988	     1.1749	   -13.4277	     1.1749	
    14.2670	     2.0981	     0.0000	     6.6299	    -0.4196	     7.3013	    19.6381	     1.2589	   -13.2599	     1.0071	
    15.3580	     3.5248	     1.2589	     6.7139	     0.7553	     7.7209	    20.3934	     1.2589	   -13.3438	     0.6714	
    16.2811	     4.7836	     2.3499	     6.7139	     1.6785	     7.9727	    20.8969	     1.0910	   -13.5956	     0.0839	
    16.9525	     5.9586	     3.1891	     6.6299	     2.3499	     8.2245	    21.1487	     0.6714	   -13.9313	    -0.5875	
    17.2882	     6.7978	     3.7766	     6.3782	     2.6855	     8.2245	    21.2326	     0.1678	   -14.3509	    -1.4267	
    17.3721	     7.3853	     4.1122	     6.0425	     2.7695	     8.1406	    21.0648	    -0.4196	   -14.7705	    -2.3499	
    17.0364	     7.7209	     4.1122	     5.6229	     2.6016	     7.9727	    20.6451	    -1.0910	   -15.1901	    -3.2730	
    16.3651	     7.7209	     3.8605	     5.0354	     2.0142	     7.7209	    20.0577	    -1.5945	   -15.5258	    -4.1962	
    15.2740	     7.3853	     3.2730	     4.4479	     1.2589	     7.3853	    19.3024	    -2.0981	   -15.8615	    -4.9515	
    13.8474	     6.7139	     2.6016	     3.6926	     0.2518	     6.8817	    18.4631	    -2.4338	   -16.1133	    -5.6229	
    12.1689	     5.8746	     1.7624	     2.8534	    -0.8392	     6.2943	    17.6239	    -2.6016	   -16.2811	    -6.1264	
    10.2386	     4.7836	     0.8392	     2.0142	    -1.9302	     5.6229	    16.9525	    -2.5177	   -16.2811	    -6.3782	
     8.3084	     3.6087	     0.0000	     1.0071	    -2.8534	     5.0354	    16.4490	    -2.4338	   -16.1972	    -6.3782	
     6.3782	     2.4338	    -0.7553	     0.0839	    -3.6087	     4.4479	    16.1972	    -2.1820	   -16.0294	    -6.2103	
     4.5319	     1.2589	    -1.4267	    -0.8392	    -4.0283	     3.9444	    16.1972	    -1.9302	   -15.6097	    -5.8746	
     2.9373	     0.1678	    -1.8463	    -1.6785	    -4.1962	     3.4409	    16.4490	    -1.5945	   -15.1901	    -5.3711	
     1.5106	    -0.7553	    -2.0981	    -2.6016	    -4.1122	     3.0212	    16.8686	    -1.2589	   -14.6027	    -4.6997	
     0.4196	    -1.5945	    -2.1820	    -3.3569	    -3.8605	     2.7695	    17.4561	    -0.9232	   -13.9313	    -3.9444	
    -0.4196	    -2.1820	    -2.1820	    -4.0283	    -3.3569	     2.5177	    18.0435	    -0.5875	   -13.2599	    -3.1052	
    -1.0910	    -2.6855	    -2.0981	    -4.6158	    -2.7695	     2.4338	    18.7149	    -0.3357	   -12.5046	    -2.4338	
    -1.4267	    -3.0212	    -1.9302	    -5.0354	    -2.1820	     2.4338	    19.3863	    -0.0839	   -11.8332	    -1.7624	
    -1.6785	    -3.2730	    -1.8463	    -5.3711	    -1.5945	     2.5177	    19.8898	     0.1678	   -11.2457	    -1.2589	
    -1.6785	    -3.4409	    -1.7624	    -5.6229	    -1.0910	     2.6016	    20.3094	     0.3357	   -10.8261	    -0.9232	
    -1.5945	    -3.5248	    -1.7624	    -5.7068	    -0.6714	     2.8534	    20.6451	     0.4196	   -10.4065	    -0.7553	
    -1.4267	    -3.6087	    -1.8463	    -5.7068	    -0.3357	     3.1052	    20.8969	     0.5035	   -10.2386	    -0.5875	
    -1.2589	    -3.6926	    -1.9302	    -5.6229	    -0.0839	     3.3569	    21.1487	     0.5035	   -10.0708	    -0.5875	
    -1.1749	    -3.8605	    -2.1820	    -5.5389	     0.0839	     3.6087	    21.3165	     0.5875	   -10.1547	    -0.5875	
    -1.2589	    -4.1962	    -2.5177	    -5.6229	     0.1678	     3.7766	    21.4844	     0.5035	   -10.2386	    -0.6714	
    -1.6785	    -4.8676	    -3.1052	    -5.7907	     0.0000	     3.6926	    21.6522	     0.4196	   -10.5743	    -0.7553	
    -2.4338	    -5.7907	    -3.9444	    -6.2103	    -0.2518	     3.3569	    21.7361	     0.0839	   -10.9100	    -0.9232	
    -3.5248	    -6.9656	    -4.9515	    -6.7139	    -0.6714	     2.7695	    21.8201	    -0.2518	   -11.3297	    -1.0071	
    -4.7836	    -8.3084	    -6.1264	    -7.3853	    -1.0910	     2.0981	    21.9879	    -0.6714	   -11.7493	    -0.9232	
    -6.2103	    -9.8190	    -7.2174	    -7.9727	    -1.5106	     1.4267	    22.0718	    -1.0910	   -11.9171	    -0.7553	
    -7.6370	   -11.2457	    -8.3084	    -8.3923	    -1.9302	     0.8392	    22.3236	    -1.4267	   -12.0010	    -0.4196	
    -9.0637	   -12.6724	    -9.3155	    -8.7280	    -2.0981	     0.4196	    22.5754	    -1.5945	   -11.8332	     0.0000	
   -10.2386	   -13.8474	   -10.0708	    -8.8120	    -2.3499	     0.2518	    22.9111	    -1.5945	   -11.5814	     0.5875	
   -11.2457	   -14.8544	   -10.7422	    -8.7280	    -2.4338	     0.3357	    23.2468	    -1.5106	   -11.0779	     1.2589	
   -12.0010	   -15.6097	   -11.2457	    -8.5602	    -2.6016	     0.5875	    23.4146	    -1.3428	   -10.4904	     1.8463	
   -12.3367	   -16.0294	   -11.5814	    -8.2245	    -2.7695	     1.0071	    23.5825	    -1.1749	    -9.8190	     2.4338	
   -12.4207	   -16.1133	   -11.7493	    -7.8049	    -3.1052	     1.5106	    23.4985	    -1.0071	    -9.2316	     2.9373	
   -12.1689	   -15.9454	   -11.6653	    -7.2174	    -3.4409	     2.1820	    23.3307	    -0.8392	    -8.6441	     3.1891	
   -11.6653	   -15.5258	   -11.4975	    -6.6299	    -3.8605	     2.9373	    22.9950	    -0.5875	    -8.0566	     3.4409	
   -10.9940	   -14.8544	   -11.0779	    -5.9586	    -4.2801	     3.7766	    22.4915	    -0.4196	    -7.5531	     3.6087	
   -10.0708	   -14.0991	   -10.5743	    -5.2032	    -4.6158	     4.6997	    21.9879	    -0.1678	    -7.0496	     3.6926	
    -9.0637	   -13.2599	    -9.9030	    -4.3640	    -4.7836	     5.6229	    21.4844	     0.2518	    -6.5460	     3.7766	
    -7.8888	   -12.3367	    -9.1476	    -3.4409	    -4.6997	     6.6299	    21.1487	     0.8392	    -6.0425	     3.9444	
    -6.6299	   -11.3297	    -8.3084	    -2.3499	    -4.4479	     7.8049	    20.9808	     1.6785	    -5.3711	     4.1962	
    -5.4550	   -10.3226	    -7.4692	    -1.2589	    -3.9444	     8.8959	    21.0648	     2.7695	    -4.5319	     4.6158	
    -4.2801	    -9.3155	    -6.5460	    -0.1678	    -3.2730	    10.0708	    21.3165	     4.0283	    -3.6926	     5.2032	
    -3.3569	    -8.3923	    -5.7068	     0.9232	    -2.5177	    11.1618	    21.7361	     5.3711	    -2.8534	     5.8746	
    -2.6016	    -7.5531	    -5.0354	     1.7624	    -1.8463	    12.0850	    22.3236	     6.6299	    -2.0981	     6.5460	
    -2.1820	    -6.9656	    -4.4479	     2.4338	    -1.2589	    12.7563	    22.9111	     7.7209	    -1.4267	     7.3013	
    -2.0142	    -6.5460	    -3.9444	     2.7695	    -0.6714	    13.1760	    23.4985	     8.5602	    -1.0071	     7.9727	
    -2.1820	    -6.2943	    -3.6087	     2.8534	    -0.3357	    13.3438	    24.0021	     9.0637	    -0.8392	     8.4763	
    -2.4338	    -6.2103	    -3.4409	     2.6855	    -0.1678	    13.2599	    24.4217	     9.3994	    -0.8392	     8.8120	
    -2.8534	    -6.2103	    -3.3569	     2.3499	    -0.0839	    13.0081	    24.6735	     9.3994	    -1.0910	     8.9798	
    -3.2730	    -6.2943	    -3.4409	     1.8463	    -0.2518	    12.6724	    24.7574	     9.3155	    -1.5106	     8.8959	
    -3.5248	    -6.2943	    -3.4409	     1.3428	    -0.4196	    12.3367	    24.6735	     9.0637	    -2.0142	     8.5602	
    -3.5248	    -6.0425	    -3.4409	     0.9232	    -0.6714	    11.9171	    24.5056	     8.6441	    -2.6016	     7.9727	
    -3.1891	    -5.6229	    -3.4409	     0.7553	    -0.8392	    11.5814	    24.2538	     8.1406	    -3.3569	     7.1335	
    -2.6016	    -4.9515	    -3.3569	     0.6714	    -1.0910	    11.1618	    23.8342	     7.4692	    -4.0283	     6.1264	
    -1.7624	    -4.1962	    -3.1891	     0.6714	    -1.2589	    10.7422	    23.3307	     6.6299	    -4.8676	     4.9515	
    -0.7553	    -3.2730	    -2.9373	     0.8392	    -1.4267	    10.3226	    22.7432	     5.6229	    -5.7068	     3.6926	
     0.3357	    -2.3499	    -2.7695	     1.0071	    -1.6785	     9.7351	    22.0718	     4.5319	    -6.7139	     2.2659	
     1.3428	    -1.5106	    -2.5177	     1.0910	    -1.9302	     9.2316	    21.4005	     3.4409	    -7.6370	     0.8392	
     2.2659	    -0.7553	    -2.3499	     1.0071	    -2.1820	     8.5602	    20.8130	     2.2659	    -8.6441	    -0.5875	
     3.0212	    -0.2518	    -2.1820	     0.8392	    -2.4338	     7.9727	    20.4773	     1.2589	    -9.5673	    -1.9302	
     3.6087	     0.1678	    -2.0142	     0.5035	    -2.6855	     7.3853	    20.2255	     0.4196	   -10.4065	    -3.0212	
     3.8605	     0.2518	    -1.9302	     0.0839	    -2.8534	     6.7978	    20.3094	    -0.3357	   -11.0779	    -3.8605	
     3.9444	     0.2518	    -1.8463	    -0.4196	    -3.0212	     6.2103	    20.5612	    -0.8392	   -11.4975	    -4.4479	
     3.8605	     0.0839	    -1.8463	    -0.8392	    -3.0212	     5.8746	    21.0648	    -1.0910	   -11.7493	    -4.6158	
     3.6926	    -0.1678	    -1.7624	    -1.2589	    -2.8534	     5.6229	    21.9040	    -1.1749	   -11.8332	    -4.3640	
     3.4409	    -0.4196	    -1.6785	    -1.5945	    -2.5177	     5.4550	    22.9111	    -1.0910	   -11.6653	    -3.9444	
     3.1891	    -0.5875	    -1.5106	    -1.8463	    -1.9302	     5.3711	    24.0860	    -1.0071	   -11.2457	    -3.2730	
     2.9373	    -0.7553	    -1.2589	    -1.8463	    -1.3428	     5.4550	    25.3448	    -0.8392	   -10.8261	    -2.5177	
     2.8534	    -0.7553	    -0.8392	    -1.7624	    -0.5035	     5.5389	    26.6876	    -0.5875	   -10.3226	    -1.7624	
     2.9373	    -0.5035	    -0.3357	    -1.3428	     0.4196	     5.7907	    27.9465	    -0.4196	    -9.8190	    -1.1749	
     3.2730	    -0.0839	     0.2518	    -0.7553	     1.3428	     6.2943	    29.0375	    -0.0839	    -9.1476	    -0.7553	
     3.9444	     0.6714	     1.0071	     0.1678	     2.3499	     6.8817	    29.9606	     0.3357	    -8.4763	    -0.5035	
     4.8676	     1.5106	     1.7624	     1.1749	     3.3569	     7.7209	    30.5481	     0.8392	    -7.8049	    -0.3357	
     5.9586	     2.5177	     2.4338	     2.2659	     4.1962	     8.5602	    30.8838	     1.4267	    -7.1335	    -0.3357	
     7.1335	     3.4409	     2.8534	     3.3569	     4.6997	     9.3155	    30.7999	     1.9302	    -6.6299	    -0.5875	
     8.1406	     4.1962	     3.0212	     4.1122	     4.8676	     9.9030	    30.2963	     2.4338	    -6.2943	    -1.0910	
     8.8959	     4.6997	     2.7695	     4.6158	     4.6158	    10.1547	    29.3732	     2.6855	    -6.2943	    -1.7624	
     9.3994	     4.8676	     2.1820	     4.6997	     3.8605	    10.1547	    27.9465	     2.7695	    -6.5460	    -2.6016	
     9.5673	     4.7836	     1.2589	     4.5319	     2.8534	     9.9030	    26.2680	     2.6855	    -7.0496	    -3.4409	
     9.4833	     4.4479	     0.2518	     4.0283	     1.5945	     9.4833	    24.5056	     2.4338	    -7.5531	    -4.1122	
     9.0637	     3.8605	    -0.8392	     3.3569	     0.3357	     8.8959	    22.7432	     2.0981	    -8.1406	    -4.6997	
     8.4763	     3.2730	    -1.8463	     2.6016	    -0.9232	     8.2245	    21.2326	     1.6785	    -8.7280	    -5.1193	
     7.6370	     2.4338	    -2.8534	     1.5945	    -2.0142	     7.4692	    19.9738	     1.0910	    -9.3155	    -5.4550	
     6.6299	     1.5945	    -3.7766	     0.5875	    -2.9373	     6.6299	    19.1345	     0.5875	    -9.8190	    -5.7068	
     5.3711	     0.6714	    -4.5319	    -0.5875	    -3.6926	     5.7907	    18.5471	    -0.0839	   -10.3226	    -5.8746	
     4.0283	    -0.3357	    -5.2032	    -1.6785	    -4.2801	     4.9515	    18.2114	    -0.7553	   -10.7422	    -6.0425	
     2.6016	    -1.3428	    -5.7068	    -2.7695	    -4.6997	     4.1122	    18.2114	    -1.3428	   -11.0779	    -6.1264	
     1.2589	    -2.2659	    -6.0425	    -3.7766	    -4.9515	     3.2730	    18.2953	    -1.7624	   -11.2457	    -6.2103	
     0.0000	    -3.0212	    -6.2943	    -4.5319	    -5.1193	     2.6016	    18.6310	    -2.0981	   -11.3297	    -6.2103	
    -1.0910	    -3.5248	    -6.2943	    -5.0354	    -5.0354	     2.0981	    19.1345	    -2.2659	   -11.2457	    -6.2103	
    -1.8463	    -3.6926	    -6.2103	    -5.2872	    -4.7836	     1.7624	    19.7220	    -2.2659	   -10.9940	    -6.1264	
    -2.2659	    -3.6926	    -5.8746	    -5.2872	    -4.4479	     1.5945	    20.3094	    -2.0142	   -10.7422	    -6.1264	
    -2.3499	    -3.3569	    -5.4550	    -5.0354	    -4.0283	     1.5945	    20.9808	    -1.7624	   -10.4065	    -6.1264	
    -2.0981	    -2.8534	    -5.0354	    -4.5319	    -3.5248	     1.6785	    21.4844	    -1.4267	   -10.1547	    -6.2103	
    -1.5945	    -2.1820	    -4.4479	    -3.8605	    -3.0212	     1.9302	    21.9879	    -1.0910	    -9.9869	    -6.3782	
    -0.8392	    -1.4267	    -3.9444	    -3.1891	    -2.6016	     2.0981	    22.3236	    -0.8392	    -9.8190	    -6.5460	
     0.0839	    -0.5875	    -3.3569	    -2.4338	    -2.0981	     2.3499	    22.5754	    -0.6714	    -9.8190	    -6.7978	
     1.0910	     0.3357	    -2.7695	    -1.6785	    -1.6785	     2.6016	    22.7432	    -0.5035	    -9.9030	    -6.9656	
     2.0981	     1.1749	    -2.1820	    -1.0071	    -1.3428	     2.9373	    22.7432	    -0.4196	    -9.9869	    -7.0496	
     3.0212	     2.0142	    -1.6785	    -0.4196	    -1.0910	     3.1891	    22.7432	    -0.4196	   -10.0708	    -7.1335	
     3.8605	     2.6016	    -1.2589	     0.0000	    -0.9232	     3.4409	    22.5754	    -0.3357	   -10.1547	    -7.0496	
     4.3640	     2.9373	    -1.0910	     0.1678	    -1.0071	     3.5248	    22.3236	    -0.3357	   -10.1547	    -6.8817	
     4.5319	     2.9373	    -1.1749	     0.0839	    -1.1749	     3.5248	    21.9879	    -0.4196	   -10.2386	    -6.6299	
     4.3640	     2.7695	    -1.3428	    -0.2518	    -1.5106	     3.2730	    21.6522	    -0.5875	   -10.2386	    -6.3782	
     3.9444	     2.4338	    -1.6785	    -0.9232	    -1.8463	     2.9373	    21.4005	    -0.7553	   -10.2386	    -6.0425	
     3.3569	     1.9302	    -1.9302	    -1.5945	    -2.0981	     2.5177	    21.3165	    -1.0071	   -10.1547	    -5.5389	
     2.5177	     1.3428	    -2.2659	    -2.4338	    -2.1820	     2.0981	    21.4005	    -1.1749	    -9.9869	    -5.0354	
     1.6785	     0.7553	    -2.6016	    -3.1891	    -2.1820	     1.5945	    21.6522	    -1.4267	    -9.7351	    -4.4479	
     0.6714	     0.1678	    -2.8534	    -3.9444	    -2.0981	     1.0910	    22.0718	    -1.6785	    -9.5673	    -3.7766	
    -0.1678	    -0.4196	    -3.1052	    -4.6158	    -1.9302	     0.5875	    22.6593	    -1.8463	    -9.3155	    -3.1891	
    -0.9232	    -0.8392	    -3.2730	    -5.1193	    -1.7624	     0.2518	    23.1628	    -2.0142	    -9.1476	    -2.6016	
    -1.4267	    -1.1749	    -3.3569	    -5.3711	    -1.5106	    -0.0839	    23.7503	    -2.0981	    -8.9798	    -2.0981	
    -1.6785	    -1.1749	    -3.3569	    -5.4550	    -1.2589	    -0.1678	    24.2538	    -1.9302	    -8.8120	    -1.7624	
    -1.6785	    -1.0071	    -3.1891	    -5.2872	    -1.0071	    -0.1678	    24.5895	    -1.5106	    -8.6441	    -1.5106	
    -1.2589	    -0.6714	    -2.8534	    -4.9515	    -0.6714	     0.0839	    24.7574	    -0.9232	    -8.3923	    -1.5106	
    -0.6714	    -0.0839	    -2.2659	    -4.3640	    -0.4196	     0.4196	    24.7574	    -0.2518	    -8.0566	    -1.5106	
     0.1678	     0.6714	    -1.5106	    -3.6926	    -0.2518	     0.9232	    24.6735	     0.5035	    -7.7209	    -1.6785	
     1.0071	     1.5106	    -0.7553	    -2.9373	    -0.0839	     1.5106	    24.5056	     1.3428	    -7.2174	    -1.7624	
     1.9302	     2.2659	     0.0000	    -2.2659	    -0.0839	     2.0142	    24.2538	     2.0142	    -6.7139	    -1.9302	
     2.6016	     2.7695	     0.5035	    -1.5945	    -0.1678	     2.6016	    23.9182	     2.6016	    -6.2943	    -2.0142	
     3.0212	     3.1052	     0.8392	    -1.1749	    -0.3357	     2.9373	    23.4985	     2.9373	    -5.9586	    -2.0981	
     3.1052	     3.0212	     0.7553	    -1.0071	    -0.7553	     3.1891	    22.9950	     3.1052	    -5.7907	    -2.0981	
     2.8534	     2.6016	     0.2518	    -1.1749	    -1.2589	     3.1891	    22.4915	     2.9373	    -5.7068	    -2.0142	
     2.1820	     1.8463	    -0.4196	    -1.5106	    -1.9302	     3.1052	    21.9879	     2.7695	    -5.7068	    -1.9302	
     1.2589	     0.9232	    -1.2589	    -2.0142	    -2.6016	     2.8534	    21.5683	     2.5177	    -5.6229	    -1.6785	
     0.1678	    -0.0839	    -2.1820	    -2.5177	    -3.1891	     2.6016	    21.3165	     2.2659	    -5.5389	    -1.2589	
    -0.9232	    -1.1749	    -3.0212	    -3.0212	    -3.6087	     2.5177	    21.2326	     2.2659	    -5.2872	    -0.6714	
    -2.0142	    -2.0981	    -3.6926	    -3.3569	    -3.8605	     2.5177	    21.3165	     2.3499	    -4.9515	     0.0839	
    -2.9373	    -3.0212	    -4.1962	    -3.5248	    -4.0283	     2.6855	    21.4844	     2.6855	    -4.6158	     0.8392	
    -3.7766	    -3.7766	    -4.6158	    -3.4409	    -4.0283	     3.0212	    21.7361	     3.1891	    -4.1122	     1.5945	
    -4.3640	    -4.4479	    -4.9515	    -3.2730	    -4.0283	     3.6087	    21.9040	     3.6926	    -3.6087	     2.3499	
    -4.7836	    -4.9515	    -5.1193	    -2.7695	    -3.9444	     4.2801	    22.0718	     4.3640	    -3.0212	     2.9373	
    -4.8676	    -5.2032	    -5.2032	    -2.1820	    -3.7766	     5.1193	    22.2397	     5.1193	    -2.3499	     3.4409	
    -4.6158	    -5.2032	    -5.1193	    -1.2589	    -3.6087	     6.2103	    22.3236	     5.8746	    -1.7624	     3.7766	
    -4.1122	    -5.0354	    -4.9515	    -0.2518	    -3.2730	     7.3853	    22.4915	     6.6299	    -1.0910	     4.0283	
    -3.3569	    -4.6158	    -4.6997	     0.9232	    -2.8534	     8.7280	    22.5754	     7.5531	    -0.4196	     4.1122	
    -2.4338	    -4.0283	    -4.3640	     2.1820	    -2.3499	    10.0708	    22.6593	     8.3923	     0.2518	     4.1122	
    -1.3428	    -3.3569	    -3.9444	     3.4409	    -1.9302	    11.4136	    22.7432	     9.1476	     0.8392	     4.0283	
    -0.4196	    -2.6855	    -3.6926	     4.5319	    -1.5106	    12.5885	    22.8271	     9.9030	     1.5106	     3.8605	
     0.4196	    -2.1820	    -3.5248	     5.3711	    -1.3428	    13.5117	    22.7432	    10.4065	     2.0142	     3.6926	
     0.9232	    -1.9302	    -3.5248	     5.8746	    -1.2589	    14.0152	    22.6593	    10.5743	     2.3499	     3.5248	
     1.1749	    -1.9302	    -3.7766	     6.0425	    -1.3428	    14.0991	    22.5754	    10.4904	     2.6016	     3.2730	
     1.0910	    -2.2659	    -4.1122	     5.7907	    -1.5106	    13.7634	    22.4915	    10.0708	     2.6016	     2.9373	
     0.6714	    -2.8534	    -4.5319	     5.2872	    -1.6785	    12.9242	    22.5754	     9.2316	     2.4338	     2.6016	
     0.0000	    -3.6087	    -4.9515	     4.4479	    -1.7624	    11.8332	    22.8271	     8.3084	     2.1820	     2.3499	
    -0.7553	    -4.3640	    -5.2872	     3.6087	    -1.7624	    10.5743	    23.2468	     7.2174	     1.8463	     2.0981	
    -1.5945	    -5.0354	    -5.5389	     2.6855	    -1.6785	     9.3155	    23.8342	     6.1264	     1.5945	     2.0142	
    -2.3499	    -5.7068	    -5.6229	     1.9302	    -1.5945	     8.0566	    24.5056	     5.1193	     1.3428	     2.0981	
    -3.1891	    -6.2103	    -5.6229	     1.1749	    -1.4267	     6.8817	    25.1770	     4.2801	     1.0910	     2.2659	
    -3.8605	    -6.5460	    -5.5389	     0.6714	    -1.3428	     5.9586	    25.7645	     3.5248	     0.8392	     2.4338	
    -4.3640	    -6.7978	    -5.3711	     0.3357	    -1.3428	     5.1193	    26.1002	     2.9373	     0.5875	     2.6016	
    -4.7836	    -6.7978	    -5.2032	     0.0839	    -1.5106	     4.5319	    26.1002	     2.4338	     0.2518	     2.6016	
    -4.9515	    -6.7139	    -5.1193	     0.0000	    -1.8463	     4.1962	    25.6805	     2.0142	    -0.1678	     2.4338	
    -5.0354	    -6.4621	    -5.1193	    -0.0839	    -2.3499	     3.9444	    24.8413	     1.7624	    -0.6714	     2.1820	
    -4.8676	    -6.1264	    -5.2032	    -0.0839	    -3.0212	     3.8605	    23.6664	     1.6785	    -1.2589	     1.6785	
    -4.4479	    -5.7068	    -5.2032	    -0.0839	    -3.6087	     3.9444	    22.4915	     1.5945	    -1.8463	     1.0071	
    -3.8605	    -5.1193	    -5.2032	     0.0000	    -4.1122	     4.0283	    21.3165	     1.6785	    -2.4338	     0.3357	
    -3.0212	    -4.4479	    -5.0354	     0.0839	    -4.4479	     4.1122	    20.3094	     1.7624	    -2.9373	    -0.4196	
    -2.0981	    -3.6926	    -4.6997	     0.3357	    -4.4479	     4.2801	    19.7220	     1.8463	    -3.2730	    -1.1749	
    -1.0071	    -2.7695	    -4.2801	     0.5875	    -4.1962	     4.3640	    19.3024	     2.0142	    -3.4409	    -1.8463	
     0.0000	    -1.8463	    -3.6926	     0.8392	    -3.8605	     4.4479	    19.2184	     2.0981	    -3.5248	    -2.3499	
     0.9232	    -1.0071	    -3.1052	     1.1749	    -3.3569	     4.4479	    19.2184	     2.1820	    -3.5248	    -2.7695	
     1.6785	    -0.3357	    -2.5177	     1.3428	    -2.8534	     4.3640	    19.3863	     2.1820	    -3.4409	    -2.9373	
     2.0981	     0.1678	    -2.0142	     1.5106	    -2.4338	     4.1962	    19.6381	     2.0142	    -3.3569	    -3.0212	
     2.2659	     0.4196	    -1.5945	     1.5945	    -2.0142	     3.8605	    19.8898	     1.8463	    -3.1891	    -2.9373	
     2.0981	     0.6714	    -1.1749	     1.5106	    -1.5945	     3.5248	    20.2255	     1.5945	    -3.1052	    -2.7695	
     1.7624	     0.7553	    -0.7553	     1.3428	    -1.0910	     3.1052	    20.7291	     1.4267	    -2.9373	    -2.5177	
     1.2589	     0.8392	    -0.3357	     1.1749	    -0.5875	     2.6855	    21.4005	     1.1749	    -2.7695	    -2.1820	
     0.7553	     0.9232	     0.2518	     1.0071	     0.0000	     2.3499	    22.1558	     1.0910	    -2.6016	    -1.8463	
     0.2518	     1.0910	     0.8392	     0.9232	     0.5875	     2.0142	    22.9950	     1.1749	    -2.2659	    -1.3428	
    -0.0839	     1.3428	     1.5106	     0.7553	     1.0910	     1.8463	    23.9182	     1.4267	    -1.9302	    -0.8392	
    -0.3357	     1.5945	     2.0142	     0.5875	     1.5106	     1.6785	    24.8413	     1.7624	    -1.4267	    -0.4196	
    -0.5035	     1.9302	     2.5177	     0.4196	     1.8463	     1.5106	    25.5966	     2.1820	    -1.0071	    -0.0839	
    -0.5875	     2.2659	     2.8534	     0.2518	     1.8463	     1.4267	    26.1841	     2.6016	    -0.5035	     0.0000	
    -0.6714	     2.5177	     2.9373	     0.0839	     1.6785	     1.2589	    26.5198	     3.0212	    -0.0839	    -0.0839	
    -0.6714	     2.6855	     2.7695	    -0.1678	     1.2589	     1.2589	    26.6037	     3.2730	     0.2518	    -0.2518	
    -0.6714	     2.7695	     2.4338	    -0.3357	     0.7553	     1.1749	    26.5198	     3.4409	     0.5035	    -0.6714	
    -0.6714	     2.6855	     1.9302	    -0.4196	     0.0839	     1.1749	    26.1841	     3.3569	     0.7553	    -1.0071	
    -0.5875	     2.6016	     1.2589	    -0.5035	    -0.5875	     1.1749	    25.7645	     3.1891	     0.8392	    -1.4267	
    -0.5875	     2.4338	     0.5035	    -0.5035	    -1.2589	     1.0910	    25.2609	     2.8534	     0.9232	    -1.7624	
    -0.5875	     2.0981	    -0.3357	    -0.5875	    -1.8463	     1.0910	    24.6735	     2.4338	     1.0071	    -1.9302	
    -0.7553	     1.5945	    -1.2589	    -0.6714	    -2.4338	     0.9232	    24.1699	     1.9302	     1.0071	    -2.0142	
    -1.0071	     0.9232	    -2.2659	    -1.0071	    -2.9373	     0.6714	    23.6664	     1.3428	     0.9232	    -2.0142	
    -1.3428	     0.1678	    -3.3569	    -1.4267	    -3.2730	     0.2518	    23.3307	     0.6714	     0.8392	    -1.8463	
    -1.9302	    -0.8392	    -4.3640	    -2.1820	    -3.6087	    -0.2518	    23.0789	    -0.0839	     0.5875	    -1.5106	
    -2.6016	    -1.8463	    -5.2872	    -3.0212	    -3.7766	    -0.8392	    22.9950	    -0.7553	     0.3357	    -1.1749	
    -3.4409	    -2.9373	    -6.1264	    -3.9444	    -3.8605	    -1.5945	    23.1628	    -1.3428	     0.0839	    -0.6714	
    -4.2801	    -3.8605	    -6.7139	    -4.9515	    -3.6926	    -2.4338	    23.4985	    -1.7624	    -0.1678	    -0.1678	
    -5.0354	    -4.6997	    -7.0496	    -5.8746	    -3.4409	    -3.1891	    24.0021	    -1.9302	    -0.3357	     0.4196	
    -5.7068	    -5.2032	    -7.0496	    -6.6299	    -3.0212	    -3.8605	    24.5895	    -1.8463	    -0.5035	     1.0071	
    -6.2103	    -5.4550	    -6.7139	    -7.2174	    -2.5177	    -4.4479	    25.1770	    -1.5945	    -0.5035	     1.5945	
    -6.5460	    -5.3711	    -6.0425	    -7.6370	    -2.0142	    -4.8676	    25.7645	    -1.1749	    -0.5875	     2.0981	
    -6.7978	    -5.1193	    -5.2032	    -7.9727	    -1.5106	    -5.2872	    26.1841	    -0.6714	    -0.5875	     2.4338	
    -6.8817	    -4.6997	    -4.1962	    -8.2245	    -1.0910	    -5.5389	    26.4359	    -0.3357	    -0.7553	     2.6855	
    -6.8817	    -4.2801	    -3.3569	    -8.5602	    -0.9232	    -5.7907	    26.4359	    -0.1678	    -0.9232	     2.6855	
    -6.8817	    -3.8605	    -2.6855	    -8.8120	    -0.9232	    -6.1264	    26.1841	    -0.2518	    -1.1749	     2.6016	
    -6.7978	    -3.6087	    -2.2659	    -9.2316	    -1.1749	    -6.4621	    25.7645	    -0.6714	    -1.5945	     2.2659	
    -6.7978	    -3.3569	    -2.0142	    -9.6512	    -1.5106	    -6.7978	    25.1770	    -1.3428	    -2.0142	     1.6785	
    -6.7978	    -3.2730	    -2.0981	   -10.1547	    -2.0142	    -7.2174	    24.5056	    -2.2659	    -2.6016	     0.9232	
    -6.7978	    -3.2730	    -2.2659	   -10.7422	    -2.6016	    -7.8049	    23.6664	    -3.4409	    -3.2730	    -0.0839	
    -6.8817	    -3.3569	    -2.6016	   -11.4975	    -3.3569	    -8.3923	    22.8271	    -4.7836	    -4.0283	    -1.1749	
    -7.0496	    -3.4409	    -3.0212	   -12.1689	    -4.0283	    -9.1476	    22.1558	    -6.1264	    -4.7836	    -2.2659	
    -7.3013	    -3.6087	    -3.4409	   -12.9242	    -4.6158	    -9.8190	    21.4844	    -7.3853	    -5.4550	    -3.1891	
    -7.5531	    -3.7766	    -3.6087	   -13.5956	    -5.0354	   -10.4065	    21.2326	    -8.4763	    -5.9586	    -3.9444	
    -7.8049	    -3.7766	    -3.6926	   -14.0991	    -5.2032	   -10.8261	    21.1487	    -9.1476	    -6.1264	    -4.3640	
    -7.9727	    -3.7766	    -3.4409	   -14.3509	    -4.9515	   -10.9100	    21.4844	    -9.3994	    -6.0425	    -4.3640	
    -8.0566	    -3.6087	    -2.9373	   -14.3509	    -4.3640	   -10.6583	    22.1558	    -9.2316	    -5.5389	    -3.9444	
    -7.9727	    -3.2730	    -2.1820	   -14.0152	    -3.5248	   -10.0708	    22.9950	    -8.7280	    -4.6997	    -3.1891	
    -7.8049	    -2.9373	    -1.3428	   -13.4277	    -2.4338	    -9.1476	    23.9182	    -7.8049	    -3.5248	    -2.1820	
    -7.5531	    -2.5177	    -0.5035	   -12.5885	    -1.3428	    -7.9727	    24.9252	    -6.6299	    -2.2659	    -1.0910	
    -7.1335	    -2.0142	     0.3357	   -11.5814	    -0.2518	    -6.6299	    25.8484	    -5.2872	    -0.9232	     0.0839	
    -6.5460	    -1.5945	     1.0910	   -10.4065	     0.6714	    -5.1193	    26.6037	    -3.9444	     0.4196	     1.0071	
    -5.8746	    -1.0910	     1.6785	    -9.1476	     1.4267	    -3.6087	    27.1912	    -2.6016	     1.5106	     1.6785	
    -5.0354	    -0.5875	     2.0142	    -7.8049	     1.9302	    -2.1820	    27.4429	    -1.3428	     2.4338	     2.0142	
    -4.1962	    -0.1678	     2.1820	    -6.5460	     2.2659	    -0.8392	    27.4429	    -0.2518	     3.1052	     2.0142	
    -3.2730	     0.2518	     2.1820	    -5.3711	     2.3499	     0.3357	    27.2751	     0.5875	     3.4409	     1.6785	
    -2.3499	     0.6714	     2.0981	    -4.3640	     2.2659	     1.2589	    26.8555	     1.1749	     3.4409	     1.0910	
    -1.5106	     1.0071	     1.8463	    -3.4409	     2.0142	     2.0142	    26.2680	     1.5106	     3.2730	     0.3357	
    -0.7553	     1.3428	     1.4267	    -2.7695	     1.6785	     2.4338	    25.5127	     1.5945	     2.8534	    -0.5875	
    -0.2518	     1.5945	     1.0910	    -2.3499	     1.1749	     2.6855	    24.7574	     1.5106	     2.2659	    -1.5945	
     0.0000	     1.6785	     0.5875	    -2.0142	     0.6714	     2.6016	    24.0021	     1.2589	     1.6785	    -2.5177	
     0.0839	     1.5945	     0.1678	    -1.9302	     0.1678	     2.3499	    23.3307	     0.9232	     1.0071	    -3.3569	
    -0.1678	     1.4267	    -0.2518	    -2.0142	    -0.3357	     1.8463	    22.7432	     0.4196	     0.3357	    -4.0283	
    -0.5875	     1.0071	    -0.7553	    -2.1820	    -0.7553	     1.2589	    22.4075	    -0.0839	    -0.2518	    -4.6158	
    -1.2589	     0.3357	    -1.1749	    -2.5177	    -1.0910	     0.5875	    22.3236	    -0.7553	    -0.7553	    -5.0354	
    -2.0981	    -0.4196	    -1.5945	    -2.9373	    -1.3428	    -0.2518	    22.4915	    -1.4267	    -1.2589	    -5.2032	
    -3.1052	    -1.2589	    -2.0981	    -3.4409	    -1.5945	    -1.1749	    22.6593	    -2.0981	    -1.7624	    -5.2872	
    -4.3640	    -2.2659	    -2.6016	    -4.0283	    -1.7624	    -2.0981	    22.9950	    -2.8534	    -2.2659	    -5.3711	
    -5.6229	    -3.3569	    -3.1052	    -4.6997	    -2.0142	    -3.1052	    23.0789	    -3.6087	    -2.7695	    -5.3711	
    -6.9656	    -4.4479	    -3.7766	    -5.3711	    -2.4338	    -4.1962	    22.9950	    -4.3640	    -3.2730	    -5.4550	
    -8.2245	    -5.5389	    -4.3640	    -6.1264	    -2.9373	    -5.2032	    22.5754	    -5.0354	    -3.8605	    -5.6229	
    -9.4833	    -6.5460	    -5.1193	    -6.7139	    -3.6926	    -6.1264	    21.7361	    -5.5389	    -4.4479	    -5.9586	
   -10.5743	    -7.5531	    -5.9586	    -7.3013	    -4.6158	    -6.9656	    20.5612	    -5.9586	    -5.1193	    -6.4621	
   -11.5814	    -8.4763	    -6.9656	    -7.8888	    -5.7068	    -7.6370	    18.9667	    -6.3782	    -5.8746	    -7.2174	
   -12.4207	    -9.3994	    -7.9727	    -8.3923	    -6.8817	    -8.3084	    17.1204	    -6.7978	    -6.7139	    -8.2245	
   -13.0920	   -10.1547	    -9.1476	    -8.9798	    -8.3084	    -8.8120	    15.1062	    -7.2174	    -7.5531	    -9.3994	
   -13.6795	   -10.9100	   -10.3226	    -9.4833	    -9.6512	    -9.3155	    13.0920	    -7.7209	    -8.3923	   -10.5743	
   -14.0152	   -11.4975	   -11.3297	   -10.0708	   -10.9100	    -9.6512	    11.3297	    -8.1406	    -9.1476	   -11.6653	
   -14.1830	   -11.9171	   -12.3367	   -10.5743	   -12.0010	    -9.9030	     9.8190	    -8.4763	    -9.8190	   -12.5885	
   -14.1830	   -12.1689	   -13.0920	   -10.9100	   -12.9242	    -9.9869	     8.5602	    -8.7280	   -10.3226	   -13.2599	
   -14.0152	   -12.3367	   -13.5956	   -11.2457	   -13.6795	    -9.9869	     7.7209	    -8.8959	   -10.6583	   -13.6795	
   -13.8474	   -12.4207	   -14.0152	   -11.5814	   -14.1830	    -9.9030	     7.3013	    -8.8959	   -10.8261	   -13.8474	
   -13.6795	   -12.4207	   -14.2670	   -11.8332	   -14.5187	    -9.9030	     7.1335	    -8.8120	   -10.8261	   -13.6795	
   -13.5117	   -12.4207	   -14.2670	   -12.1689	   -14.6027	    -9.9869	     7.3013	    -8.7280	   -10.7422	   -13.2599	
   -13.5117	   -12.5046	   -14.1830	   -12.4207	   -14.6027	   -10.2386	     7.7209	    -8.7280	   -10.4904	   -12.5885	
   -13.5956	   -12.5885	   -14.0152	   -12.8403	   -14.3509	   -10.7422	     8.3923	    -8.7280	   -10.2386	   -11.8332	
   -13.9313	   -12.7563	   -13.8474	   -13.2599	   -14.0152	   -11.3297	     9.2316	    -8.8120	    -9.9869	   -10.9100	
   -14.4348	   -13.1760	   -13.6795	   -13.7634	   -13.6795	   -12.1689	     9.9869	    -9.0637	    -9.8190	   -10.0708	
   -15.1901	   -13.6795	   -13.6795	   -14.2670	   -13.2599	   -13.0920	    10.7422	    -9.4833	    -9.8190	    -9.3155	
   -16.1133	   -14.2670	   -13.7634	   -14.9384	   -13.0081	   -14.0152	    11.4136	    -9.9869	    -9.9869	    -8.6441	
   -17.0364	   -14.9384	   -13.9313	   -15.5258	   -12.7563	   -14.9384	    11.8332	   -10.4904	   -10.2386	    -8.2245	
   -17.7917	   -15.5258	   -14.2670	   -16.0294	   -12.6724	   -15.7776	    12.0850	   -10.9940	   -10.5743	    -8.0566	
   -18.4631	   -16.0294	   -14.6027	   -16.3651	   -12.7563	   -16.3651	    12.1689	   -11.4975	   -10.9940	    -8.0566	
   -18.7988	   -16.3651	   -14.9384	   -16.4490	   -12.8403	   -16.7007	    12.0010	   -11.8332	   -11.3297	    -8.3084	
   -18.8828	   -16.3651	   -15.1062	   -16.3651	   -13.0081	   -16.8686	    11.8332	   -12.0850	   -11.6653	    -8.7280	
   -18.5471	   -16.1133	   -15.1901	   -15.9454	   -13.0920	   -16.7847	    11.6653	   -12.0850	   -11.9171	    -9.1476	
   -17.9596	   -15.6097	   -15.0223	   -15.3580	   -12.9242	   -16.4490	    11.6653	   -12.0010	   -11.9171	    -9.5673	
   -17.0364	   -14.7705	   -14.6027	   -14.4348	   -12.6724	   -15.8615	    11.8332	   -11.7493	   -11.8332	    -9.9869	
   -16.0294	   -13.8474	   -14.0991	   -13.5117	   -12.2528	   -15.2740	    12.0850	   -11.4136	   -11.5814	   -10.2386	
   -14.9384	   -12.9242	   -13.4277	   -12.5885	   -11.7493	   -14.6027	    12.4207	   -11.1618	   -11.4136	   -10.4065	
[Epoch Header]
[Trial Type]	23
[Accept]	1
[Correct]	0
[RT]	 0.000
[Resp]	0
[Epoch Data]
    -5.7907	    -8.9798	   -11.1618	    -2.5177	   -10.8261	   -14.0991	   -24.8413	   -10.1547	     3.0212	     1.2589	
    -6.0425	    -9.2316	   -11.4975	    -2.2659	   -10.7422	   -13.6795	   -24.9252	    -9.8190	     3.1052	     1.5945	
    -6.0425	    -9.3155	   -11.7493	    -1.8463	   -10.5743	   -13.0920	   -25.0092	    -9.5673	     3.1052	     1.8463	
    -5.8746	    -9.1476	   -11.9171	    -1.2589	   -10.4065	   -12.3367	   -25.1770	    -9.2316	     3.2730	     2.0981	
    -5.4550	    -8.8120	   -11.9171	    -0.4196	   -10.2386	   -11.4136	   -25.3448	    -8.8120	     3.5248	     2.3499	
    -4.7836	    -8.2245	   -11.8332	     0.4196	    -9.9030	   -10.3226	   -25.5127	    -8.2245	     3.9444	     2.5177	
    -4.0283	    -7.5531	   -11.5814	     1.3428	    -9.5673	    -9.1476	   -25.5127	    -7.4692	     4.4479	     2.7695	
    -3.1891	    -6.7139	   -11.2457	     2.1820	    -9.2316	    -7.9727	   -25.5127	    -6.6299	     5.0354	     3.0212	
    -2.4338	    -5.8746	   -10.8261	     2.8534	    -8.8120	    -6.9656	   -25.5127	    -5.8746	     5.6229	     3.1891	
    -1.9302	    -5.2032	   -10.4065	     3.1891	    -8.4763	    -6.2943	   -25.4288	    -5.2032	     6.2103	     3.4409	
    -1.5945	    -4.8676	   -10.1547	     3.0212	    -8.3084	    -6.0425	   -25.4288	    -4.8676	     6.5460	     3.5248	
    -1.7624	    -4.7836	   -10.0708	     2.4338	    -8.3084	    -6.3782	   -25.5127	    -4.9515	     6.7139	     3.6087	
    -2.1820	    -5.1193	   -10.1547	     1.4267	    -8.3923	    -7.0496	   -25.5127	    -5.4550	     6.6299	     3.6087	
    -2.9373	    -5.6229	   -10.4065	     0.1678	    -8.5602	    -7.9727	   -25.4288	    -6.1264	     6.3782	     3.5248	
    -3.7766	    -6.3782	   -10.8261	    -1.1749	    -8.7280	    -9.0637	   -25.0931	    -6.8817	     5.9586	     3.5248	
    -4.6997	    -7.2174	   -11.1618	    -2.5177	    -8.8120	   -10.0708	   -24.6735	    -7.6370	     5.5389	     3.4409	
    -5.5389	    -7.9727	   -11.4975	    -3.6087	    -8.8959	   -10.9100	   -24.0021	    -8.3084	     5.0354	     3.4409	
    -6.2943	    -8.7280	   -11.7493	    -4.5319	    -8.7280	   -11.5814	   -23.2468	    -8.9798	     4.6158	     3.4409	
    -6.9656	    -9.3155	   -12.0010	    -5.2872	    -8.5602	   -12.1689	   -22.5754	    -9.5673	     4.1122	     3.3569	
    -7.3853	    -9.6512	   -12.0850	    -5.7068	    -8.3084	   -12.6724	   -21.9879	   -10.1547	     3.6087	     3.1052	
    -7.7209	    -9.9030	   -12.0850	    -6.0425	    -8.1406	   -13.0920	   -21.6522	   -10.6583	     3.0212	     2.6855	
    -7.8049	    -9.8190	   -11.8332	    -6.2103	    -7.8888	   -13.5117	   -21.5683	   -11.2457	     2.4338	     2.0981	
    -7.6370	    -9.6512	   -11.5814	    -6.2103	    -7.8049	   -13.8474	   -21.7361	   -11.8332	     1.9302	     1.4267	
    -7.4692	    -9.2316	   -11.1618	    -6.2103	    -7.8888	   -14.1830	   -22.3236	   -12.4207	     1.3428	     0.6714	
    -7.1335	    -8.8120	   -10.7422	    -6.2103	    -8.1406	   -14.3509	   -23.1628	   -12.9242	     0.9232	    -0.1678	
    -6.7978	    -8.3923	   -10.4065	    -6.1264	    -8.5602	   -14.5187	   -24.1699	   -13.3438	     0.5035	    -1.0071	
    -6.4621	    -8.0566	   -10.1547	    -6.1264	    -8.9798	   -14.5187	   -25.1770	   -13.6795	     0.2518	    -1.8463	
    -6.2103	    -7.7209	   -10.0708	    -6.0425	    -9.4833	   -14.3509	   -26.1841	   -13.7634	     0.1678	    -2.5177	
    -5.9586	    -7.3853	    -9.9869	    -6.0425	    -9.9030	   -14.0991	   -27.0233	   -13.5956	     0.2518	    -3.1052	
    -5.8746	    -7.2174	   -10.0708	    -6.0425	   -10.3226	   -13.7634	   -27.7786	   -13.2599	     0.4196	    -3.4409	
    -5.8746	    -7.1335	   -10.1547	    -6.0425	   -10.6583	   -13.4277	   -28.2822	   -12.9242	     0.7553	    -3.5248	
    -6.1264	    -7.2174	   -10.3226	    -6.2103	   -10.9940	   -13.0920	   -28.6179	   -12.4207	     1.0071	    -3.4409	
    -6.6299	    -7.4692	   -10.5743	    -6.4621	   -11.2457	   -12.9242	   -28.7018	   -12.0850	     1.3428	    -3.1052	
    -7.3013	    -7.8049	   -10.9100	    -6.7139	   -11.4136	   -12.7563	   -28.5339	   -11.8332	     1.6785	    -2.5177	
    -8.2245	    -8.3923	   -11.2457	    -7.0496	   -11.4975	   -12.7563	   -28.1982	   -11.5814	     1.9302	    -1.6785	
    -9.3155	    -9.0637	   -11.5814	    -7.4692	   -11.5814	   -12.8403	   -27.6947	   -11.4975	     2.1820	    -0.7553	
   -10.4904	    -9.9030	   -12.0850	    -7.8888	   -11.6653	   -13.0081	   -27.1912	   -11.5814	     2.3499	     0.2518	
   -11.7493	   -10.8261	   -12.5885	    -8.3084	   -11.7493	   -13.3438	   -26.7715	   -11.7493	     2.4338	     1.1749	
   -12.9242	   -11.7493	   -13.1760	    -8.7280	   -11.9171	   -13.7634	   -26.3519	   -12.0850	     2.3499	     1.9302	
   -13.8474	   -12.5885	   -13.7634	    -9.0637	   -12.1689	   -14.2670	   -26.1002	   -12.3367	     2.0981	     2.5177	
   -14.5187	   -13.2599	   -14.2670	    -9.2316	   -12.3367	   -14.6866	   -26.0162	   -12.6724	     1.8463	     2.7695	
   -14.6866	   -13.6795	   -14.6027	    -9.1476	   -12.5046	   -15.0223	   -26.1002	   -12.8403	     1.5945	     2.7695	
   -14.4348	   -13.8474	   -14.9384	    -8.8959	   -12.6724	   -15.1901	   -26.2680	   -12.8403	     1.4267	     2.6016	
   -13.7634	   -13.7634	   -15.0223	    -8.4763	   -12.7563	   -15.2740	   -26.5198	   -12.6724	     1.3428	     2.2659	
   -12.8403	   -13.5117	   -15.0223	    -7.8888	   -12.8403	   -15.1062	   -26.8555	   -12.5046	     1.4267	     1.9302	
   -11.6653	   -13.0081	   -14.9384	    -7.2174	   -12.9242	   -14.9384	   -27.2751	   -12.3367	     1.5106	     1.5106	
   -10.4065	   -12.5046	   -14.7705	    -6.6299	   -13.0081	   -14.6866	   -27.6947	   -12.1689	     1.7624	     1.0910	
    -9.1476	   -11.8332	   -14.6027	    -6.0425	   -13.1760	   -14.3509	   -28.2822	   -12.0850	     1.9302	     0.6714	
    -8.0566	   -11.2457	   -14.4348	    -5.5389	   -13.4277	   -14.0152	   -28.9536	   -12.0850	     2.0981	     0.2518	
    -7.2174	   -10.8261	   -14.3509	    -5.2872	   -13.7634	   -13.6795	   -29.7089	   -12.1689	     2.1820	    -0.0839	
    -6.7139	   -10.4904	   -14.2670	    -5.0354	   -14.0991	   -13.4277	   -30.3802	   -12.4207	     2.2659	    -0.4196	
    -6.3782	   -10.3226	   -14.2670	    -5.0354	   -14.3509	   -13.2599	   -30.8838	   -12.7563	     2.3499	    -0.5875	
    -6.3782	   -10.2386	   -14.1830	    -4.9515	   -14.5187	   -13.1760	   -31.3034	   -13.0920	     2.4338	    -0.5875	
    -6.5460	   -10.3226	   -14.1830	    -5.0354	   -14.6866	   -13.0920	   -31.3873	   -13.4277	     2.5177	    -0.4196	
    -6.9656	   -10.5743	   -14.1830	    -5.1193	   -14.6866	   -13.1760	   -31.2195	   -13.7634	     2.6016	    -0.1678	
    -7.4692	   -10.9100	   -14.1830	    -5.2872	   -14.6866	   -13.2599	   -30.9677	   -14.0152	     2.6855	     0.0839	
    -8.2245	   -11.3297	   -14.2670	    -5.5389	   -14.7705	   -13.5956	   -30.4642	   -14.3509	     2.6855	     0.4196	
    -9.0637	   -11.9171	   -14.4348	    -5.9586	   -14.7705	   -14.0152	   -29.9606	   -14.6866	     2.6855	     0.5875	
    -9.9869	   -12.5046	   -14.6866	    -6.2943	   -14.8544	   -14.4348	   -29.4571	   -14.9384	     2.6016	     0.6714	
   -10.7422	   -13.0081	   -14.8544	    -6.7139	   -14.8544	   -14.9384	   -28.9536	   -15.1062	     2.5177	     0.6714	
   -11.4136	   -13.2599	   -14.9384	    -7.0496	   -14.7705	   -15.3580	   -28.4500	   -15.1062	     2.5177	     0.6714	
   -11.9171	   -13.4277	   -14.9384	    -7.2174	   -14.6866	   -15.6097	   -28.0304	   -14.9384	     2.6016	     0.6714	
   -12.1689	   -13.3438	   -14.9384	    -7.3013	   -14.5187	   -15.7776	   -27.7786	   -14.5187	     2.7695	     0.6714	
   -12.1689	   -13.1760	   -14.9384	    -7.3013	   -14.3509	   -15.7776	   -27.7786	   -13.9313	     3.0212	     0.5875	
   -12.0850	   -12.9242	   -14.9384	    -7.2174	   -14.2670	   -15.6097	   -28.0304	   -13.1760	     3.1891	     0.5035	
   -11.8332	   -12.6724	   -15.0223	    -7.0496	   -14.3509	   -15.3580	   -28.5339	   -12.4207	     3.2730	     0.4196	
   -11.4136	   -12.3367	   -15.1062	    -6.9656	   -14.3509	   -15.1062	   -29.2053	   -11.5814	     3.2730	     0.3357	
   -10.9940	   -12.0850	   -15.1901	    -6.8817	   -14.4348	   -14.9384	   -29.7928	   -10.8261	     3.1052	     0.0839	
   -10.5743	   -11.9171	   -15.3580	    -6.8817	   -14.5187	   -14.8544	   -30.3802	   -10.3226	     2.6855	    -0.2518	
   -10.3226	   -11.8332	   -15.5258	    -7.0496	   -14.6027	   -14.9384	   -30.7999	    -9.9869	     2.1820	    -0.7553	
   -10.2386	   -12.0010	   -15.8615	    -7.3853	   -14.6027	   -15.3580	   -30.9677	    -9.9869	     1.5945	    -1.2589	
   -10.4065	   -12.2528	   -16.1972	    -7.8888	   -14.6866	   -15.9454	   -31.0516	   -10.1547	     0.9232	    -1.7624	
   -10.8261	   -12.7563	   -16.6168	    -8.5602	   -14.7705	   -16.7007	   -30.9677	   -10.5743	     0.2518	    -2.0981	
   -11.4975	   -13.4277	   -17.0364	    -9.2316	   -14.8544	   -17.6239	   -30.7999	   -11.0779	    -0.3357	    -2.3499	
   -12.4207	   -14.1830	   -17.5400	    -9.9030	   -15.0223	   -18.5471	   -30.5481	   -11.4975	    -0.7553	    -2.4338	
   -13.4277	   -15.0223	   -18.0435	   -10.4065	   -15.1901	   -19.3863	   -30.2963	   -11.9171	    -1.0071	    -2.2659	
   -14.3509	   -15.6937	   -18.3792	   -10.6583	   -15.3580	   -19.8898	   -30.0446	   -12.1689	    -1.0910	    -1.8463	
   -15.1062	   -16.2811	   -18.5471	   -10.4904	   -15.4419	   -20.0577	   -29.7928	   -12.0850	    -0.9232	    -1.2589	
   -15.6097	   -16.5329	   -18.5471	    -9.9030	   -15.4419	   -19.8059	   -29.5410	   -11.8332	    -0.4196	    -0.3357	
   -15.6097	   -16.3651	   -18.2953	    -8.8959	   -15.3580	   -19.2184	   -29.2892	   -11.2457	     0.3357	     0.6714	
   -15.2740	   -15.8615	   -17.7917	    -7.4692	   -15.1901	   -18.1274	   -29.0375	   -10.4904	     1.2589	     1.6785	
   -14.6027	   -15.0223	   -17.0364	    -5.7068	   -14.8544	   -16.7847	   -28.8696	    -9.5673	     2.2659	     2.6016	
   -13.5956	   -13.9313	   -16.3651	    -3.8605	   -14.5187	   -15.2740	   -28.7857	    -8.7280	     3.2730	     3.3569	
   -12.5046	   -12.8403	   -15.6097	    -2.1820	   -14.2670	   -13.8474	   -28.8696	    -7.9727	     4.1122	     3.7766	
   -11.3297	   -11.7493	   -15.1062	    -0.5875	   -14.0152	   -12.5046	   -29.1214	    -7.4692	     4.6997	     3.8605	
   -10.3226	   -10.8261	   -14.7705	     0.5875	   -13.8474	   -11.3297	   -29.4571	    -7.1335	     5.1193	     3.6926	
    -9.4833	   -10.2386	   -14.7705	     1.3428	   -13.9313	   -10.4065	   -29.8767	    -7.0496	     5.2872	     3.1891	
    -8.8120	    -9.9030	   -14.9384	     1.7624	   -14.0991	    -9.7351	   -30.4642	    -7.2174	     5.2872	     2.6016	
    -8.3923	    -9.8190	   -15.3580	     1.8463	   -14.4348	    -9.3155	   -31.0516	    -7.6370	     5.1193	     1.9302	
    -8.0566	    -9.9869	   -15.8615	     1.5945	   -14.8544	    -9.1476	   -31.6391	    -8.2245	     5.0354	     1.3428	
    -7.8888	   -10.3226	   -16.4490	     1.0910	   -15.1901	    -9.0637	   -32.1426	    -8.8120	     4.8676	     0.9232	
    -7.8049	   -10.8261	   -17.0364	     0.4196	   -15.5258	    -9.1476	   -32.5623	    -9.3994	     4.9515	     0.7553	
    -7.8888	   -11.3297	   -17.5400	    -0.2518	   -15.7776	    -9.3155	   -32.7301	    -9.9030	     5.1193	     0.8392	
    -8.1406	   -11.9171	   -17.8757	    -0.9232	   -15.8615	    -9.4833	   -32.7301	   -10.3226	     5.3711	     1.0910	
    -8.3923	   -12.4207	   -18.0435	    -1.6785	   -15.7776	    -9.6512	   -32.4783	   -10.5743	     5.7068	     1.5945	
    -8.8120	   -12.9242	   -17.9596	    -2.4338	   -15.5258	    -9.8190	   -32.0587	   -10.7422	     6.0425	     2.1820	
    -9.2316	   -13.2599	   -17.7917	    -3.1052	   -15.1901	    -9.9869	   -31.4713	   -10.8261	     6.3782	     2.8534	
    -9.6512	   -13.4277	   -17.2882	    -3.7766	   -14.6866	   -10.0708	   -30.7159	   -10.7422	     6.6299	     3.5248	
    -9.9030	   -13.3438	   -16.4490	    -4.2801	   -14.0152	   -10.1547	   -29.8767	   -10.4065	     6.8817	     4.1122	
   -10.0708	   -12.9242	   -15.3580	    -4.6997	   -13.2599	   -10.0708	   -29.0375	    -9.8190	     7.1335	     4.6997	
    -9.9030	   -12.1689	   -14.0991	    -4.8676	   -12.3367	    -9.8190	   -28.1982	    -9.0637	     7.3853	     5.2032	
    -9.6512	   -11.2457	   -12.7563	    -4.8676	   -11.3297	    -9.4833	   -27.4429	    -8.2245	     7.7209	     5.5389	
    -9.1476	   -10.2386	   -11.4975	    -4.6997	   -10.4065	    -9.0637	   -26.8555	    -7.3853	     7.9727	     5.7907	
    -8.6441	    -9.2316	   -10.4904	    -4.5319	    -9.6512	    -8.6441	   -26.6037	    -6.7139	     8.1406	     5.8746	
    -8.1406	    -8.3923	    -9.7351	    -4.2801	    -9.1476	    -8.3923	   -26.6037	    -6.2103	     8.2245	     5.7907	
    -7.7209	    -7.6370	    -9.3994	    -4.1962	    -8.9798	    -8.2245	   -26.8555	    -5.9586	     8.1406	     5.5389	
    -7.3853	    -7.1335	    -9.3155	    -4.1122	    -9.1476	    -8.2245	   -27.2751	    -5.8746	     7.8888	     5.1193	
    -7.2174	    -6.8817	    -9.4833	    -4.1962	    -9.4833	    -8.3923	   -27.8625	    -6.0425	     7.6370	     4.6158	
    -7.2174	    -6.8817	    -9.8190	    -4.4479	   -10.0708	    -8.6441	   -28.5339	    -6.3782	     7.2174	     4.1962	
    -7.4692	    -7.0496	   -10.3226	    -4.7836	   -10.7422	    -9.1476	   -29.1214	    -6.7978	     6.7139	     3.6926	
    -7.8888	    -7.3853	   -10.8261	    -5.2872	   -11.4136	    -9.7351	   -29.7089	    -7.3013	     6.1264	     3.2730	
    -8.4763	    -7.9727	   -11.4136	    -5.9586	   -12.0850	   -10.4065	   -30.2124	    -7.8888	     5.5389	     2.8534	
    -9.3155	    -8.7280	   -11.9171	    -6.7978	   -12.6724	   -11.2457	   -30.5481	    -8.5602	     4.8676	     2.6016	
   -10.1547	    -9.5673	   -12.5046	    -7.7209	   -13.1760	   -12.1689	   -30.7159	    -9.3155	     4.2801	     2.4338	
   -11.1618	   -10.5743	   -12.9242	    -8.5602	   -13.5956	   -13.0920	   -30.7159	    -9.9030	     3.6926	     2.4338	
   -12.0850	   -11.5814	   -13.3438	    -9.3994	   -13.8474	   -13.9313	   -30.5481	   -10.4904	     3.2730	     2.5177	
   -13.0081	   -12.5046	   -13.5956	    -9.9869	   -14.0152	   -14.5187	   -30.2124	   -10.9100	     3.0212	     2.6855	
   -13.7634	   -13.2599	   -13.8474	   -10.3226	   -14.0991	   -14.9384	   -29.7928	   -11.1618	     2.9373	     3.1052	
   -14.2670	   -13.7634	   -13.9313	   -10.4065	   -14.0152	   -15.0223	   -29.2892	   -11.1618	     3.0212	     3.6087	
   -14.5187	   -14.0152	   -13.8474	   -10.1547	   -13.7634	   -14.8544	   -28.7857	   -11.0779	     3.3569	     4.1962	
   -14.4348	   -13.8474	   -13.5956	    -9.6512	   -13.3438	   -14.4348	   -28.1982	   -10.7422	     3.7766	     4.6997	
   -14.0152	   -13.3438	   -13.1760	    -8.9798	   -12.7563	   -13.7634	   -27.6947	   -10.2386	     4.2801	     5.2032	
   -13.3438	   -12.5885	   -12.6724	    -8.0566	   -12.0850	   -12.9242	   -27.1912	    -9.5673	     4.7836	     5.4550	
   -12.4207	   -11.5814	   -12.0010	    -7.1335	   -11.3297	   -11.9171	   -26.7715	    -8.8120	     5.2872	     5.5389	
   -11.4975	   -10.4904	   -11.4136	    -6.2103	   -10.7422	   -10.9940	   -26.6037	    -7.9727	     5.6229	     5.2872	
   -10.5743	    -9.4833	   -10.9100	    -5.5389	   -10.2386	   -10.1547	   -26.5198	    -7.1335	     5.8746	     4.8676	
    -9.7351	    -8.5602	   -10.4904	    -4.9515	    -9.9869	    -9.4833	   -26.6037	    -6.3782	     5.9586	     4.2801	
    -9.2316	    -7.8049	   -10.3226	    -4.7836	    -9.8190	    -9.0637	   -26.7715	    -5.8746	     5.9586	     3.6087	
    -8.9798	    -7.3013	   -10.3226	    -4.8676	    -9.9030	    -8.8959	   -27.0233	    -5.6229	     5.7068	     2.8534	
    -8.9798	    -7.0496	   -10.4904	    -5.2032	   -10.1547	    -8.9798	   -27.2751	    -5.6229	     5.3711	     2.0981	
    -9.2316	    -7.0496	   -10.8261	    -5.7907	   -10.5743	    -9.3155	   -27.4429	    -5.8746	     4.8676	     1.5106	
    -9.6512	    -7.3853	   -11.2457	    -6.5460	   -10.9940	    -9.9030	   -27.5269	    -6.3782	     4.3640	     1.0910	
   -10.1547	    -7.8049	   -11.6653	    -7.3853	   -11.4136	   -10.5743	   -27.4429	    -6.8817	     3.9444	     0.9232	
   -10.7422	    -8.4763	   -12.0850	    -8.1406	   -11.7493	   -11.3297	   -27.2751	    -7.4692	     3.6926	     1.0071	
   -11.2457	    -9.1476	   -12.3367	    -8.8120	   -11.9171	   -12.0010	   -27.1072	    -7.8049	     3.7766	     1.4267	
   -11.5814	    -9.8190	   -12.5046	    -9.3155	   -12.0010	   -12.5885	   -26.7715	    -8.0566	     4.1122	     2.1820	
   -11.8332	   -10.4065	   -12.5046	    -9.6512	   -11.9171	   -13.0081	   -26.4359	    -8.0566	     4.6997	     3.1052	
   -12.0010	   -10.9940	   -12.4207	    -9.8190	   -11.6653	   -13.2599	   -26.0162	    -7.8888	     5.4550	     4.1962	
   -11.9171	   -11.4136	   -12.2528	    -9.6512	   -11.2457	   -13.2599	   -25.5966	    -7.5531	     6.3782	     5.4550	
   -11.6653	   -11.5814	   -11.9171	    -9.3155	   -10.5743	   -12.9242	   -25.0931	    -6.9656	     7.3853	     6.6299	
   -11.3297	   -11.5814	   -11.4975	    -8.8120	    -9.8190	   -12.3367	   -24.5895	    -6.1264	     8.3923	     7.8888	
   -10.8261	   -11.3297	   -11.0779	    -8.1406	    -9.0637	   -11.4975	   -24.0860	    -5.2032	     9.3994	     8.8959	
   -10.3226	   -10.9940	   -10.6583	    -7.4692	    -8.3923	   -10.5743	   -23.6664	    -4.2801	    10.2386	     9.6512	
    -9.9030	   -10.5743	   -10.3226	    -6.7978	    -7.8888	    -9.7351	   -23.4146	    -3.4409	    10.8261	    10.1547	
    -9.3994	   -10.2386	   -10.0708	    -6.3782	    -7.5531	    -8.8959	   -23.4146	    -2.9373	    11.2457	    10.3226	
    -9.0637	    -9.8190	    -9.9869	    -6.0425	    -7.3853	    -8.3084	   -23.5825	    -2.7695	    11.3297	    10.0708	
    -8.7280	    -9.4833	    -9.9030	    -5.9586	    -7.3853	    -7.8888	   -23.8342	    -2.8534	    11.1618	     9.5673	
    -8.4763	    -9.0637	    -9.9030	    -6.0425	    -7.3853	    -7.6370	   -24.0021	    -3.1891	    10.8261	     8.8120	
    -8.2245	    -8.8120	    -9.9030	    -6.2103	    -7.3853	    -7.5531	   -24.1699	    -3.6926	    10.4065	     8.0566	
    -8.0566	    -8.5602	    -9.9030	    -6.4621	    -7.4692	    -7.6370	   -24.3378	    -4.2801	     9.9030	     7.3013	
    -8.0566	    -8.3923	    -9.9030	    -6.8817	    -7.4692	    -7.8049	   -24.3378	    -4.7836	     9.3994	     6.6299	
    -8.1406	    -8.3923	    -9.9030	    -7.3013	    -7.4692	    -7.9727	   -24.2538	    -5.3711	     8.8959	     6.1264	
    -8.3923	    -8.5602	    -9.8190	    -7.7209	    -7.3853	    -8.1406	   -24.1699	    -5.7907	     8.5602	     5.8746	
    -8.7280	    -8.7280	    -9.7351	    -7.9727	    -7.3013	    -8.3084	   -23.9182	    -6.0425	     8.3084	     5.8746	
    -9.2316	    -9.0637	    -9.6512	    -8.2245	    -7.3013	    -8.3084	   -23.6664	    -6.2103	     8.1406	     5.9586	
    -9.9030	    -9.4833	    -9.6512	    -8.3923	    -7.3013	    -8.3923	   -23.4985	    -6.2943	     8.0566	     6.0425	
   -10.7422	    -9.9869	    -9.7351	    -8.6441	    -7.4692	    -8.4763	   -23.4146	    -6.2103	     7.9727	     6.2103	
   -11.5814	   -10.6583	    -9.9030	    -8.8120	    -7.8049	    -8.5602	   -23.4146	    -6.1264	     7.8049	     6.2943	
   -12.4207	   -11.3297	   -10.0708	    -8.9798	    -8.1406	    -8.5602	   -23.4985	    -5.8746	     7.8049	     6.3782	
   -13.0920	   -11.8332	   -10.2386	    -8.8959	    -8.4763	    -8.4763	   -23.6664	    -5.5389	     7.8888	     6.4621	
   -13.5956	   -12.1689	   -10.3226	    -8.6441	    -8.7280	    -8.2245	   -23.7503	    -5.1193	     8.1406	     6.7139	
   -13.7634	   -12.3367	   -10.3226	    -8.1406	    -8.8959	    -7.8888	   -23.7503	    -4.6997	     8.5602	     6.9656	
   -13.6795	   -12.2528	   -10.2386	    -7.5531	    -8.9798	    -7.4692	   -23.8342	    -4.3640	     9.0637	     7.2174	
   -13.4277	   -12.0850	   -10.2386	    -6.9656	    -8.9798	    -7.0496	   -23.9182	    -4.1122	     9.5673	     7.3853	
   -13.0081	   -11.7493	   -10.2386	    -6.3782	    -8.9798	    -6.7978	   -24.1699	    -4.1962	     9.9030	     7.3853	
   -12.5885	   -11.4136	   -10.3226	    -5.8746	    -8.9798	    -6.7139	   -24.4217	    -4.4479	    10.0708	     7.0496	
   -12.0010	   -11.0779	   -10.4065	    -5.4550	    -8.9798	    -6.7978	   -24.7574	    -4.9515	    10.0708	     6.6299	
   -11.4975	   -10.7422	   -10.6583	    -5.0354	    -8.9798	    -7.0496	   -25.1770	    -5.5389	     9.9030	     5.9586	
   -10.9100	   -10.4904	   -10.8261	    -4.7836	    -8.9798	    -7.3013	   -25.5966	    -6.1264	     9.7351	     5.2872	
   -10.4065	   -10.3226	   -11.0779	    -4.5319	    -8.8959	    -7.5531	   -25.9323	    -6.7139	     9.5673	     4.6158	
    -9.9030	   -10.1547	   -11.2457	    -4.2801	    -8.8120	    -7.8049	   -26.1841	    -7.0496	     9.3994	     4.1122	
    -9.5673	   -10.0708	   -11.3297	    -4.0283	    -8.6441	    -8.0566	   -26.2680	    -7.2174	     9.3155	     3.6926	
    -9.2316	    -9.9869	   -11.3297	    -3.8605	    -8.3923	    -8.3084	   -26.2680	    -7.1335	     9.2316	     3.4409	
    -8.9798	    -9.9030	   -11.1618	    -3.6087	    -8.0566	    -8.4763	   -26.0162	    -6.7978	     9.2316	     3.4409	
    -8.7280	    -9.8190	   -10.7422	    -3.4409	    -7.6370	    -8.6441	   -25.5966	    -6.3782	     9.2316	     3.6087	
    -8.4763	    -9.6512	   -10.1547	    -3.1891	    -7.1335	    -8.7280	   -25.0931	    -5.8746	     9.3155	     3.8605	
    -8.3084	    -9.4833	    -9.3155	    -2.9373	    -6.6299	    -8.9798	   -24.5895	    -5.3711	     9.3155	     4.2801	
    -8.1406	    -9.2316	    -8.4763	    -2.6855	    -6.1264	    -9.1476	   -24.1699	    -4.9515	     9.3155	     4.6997	
    -7.8888	    -9.0637	    -7.5531	    -2.3499	    -5.6229	    -9.2316	   -23.7503	    -4.6997	     9.3994	     5.1193	
    -7.5531	    -8.7280	    -6.7139	    -1.9302	    -5.2032	    -9.2316	   -23.4146	    -4.4479	     9.5673	     5.5389	
    -7.1335	    -8.3084	    -5.8746	    -1.4267	    -4.7836	    -8.9798	   -23.0789	    -4.1122	     9.8190	     5.9586	
    -6.3782	    -7.7209	    -5.1193	    -0.7553	    -4.2801	    -8.4763	   -22.6593	    -3.7766	    10.2386	     6.3782	
    -5.4550	    -7.0496	    -4.4479	     0.0000	    -3.8605	    -7.8049	   -22.3236	    -3.2730	    10.7422	     6.7139	
    -4.3640	    -6.1264	    -3.8605	     0.8392	    -3.4409	    -6.8817	   -22.0718	    -2.8534	    11.3297	     7.0496	
    -3.1891	    -5.1193	    -3.4409	     1.5945	    -3.1052	    -5.9586	   -21.8201	    -2.5177	    11.7493	     7.2174	
    -1.9302	    -4.1962	    -3.0212	     2.1820	    -2.8534	    -5.0354	   -21.7361	    -2.2659	    12.0850	     7.2174	
    -0.8392	    -3.2730	    -2.8534	     2.5177	    -2.7695	    -4.2801	   -21.7361	    -2.2659	    12.0010	     7.0496	
     0.0839	    -2.5177	    -2.7695	     2.6016	    -2.9373	    -3.7766	   -21.9040	    -2.5177	    11.6653	     6.7139	
     0.7553	    -2.0981	    -3.0212	     2.2659	    -3.2730	    -3.6087	   -22.2397	    -3.1891	    10.8261	     6.0425	
     1.0071	    -1.9302	    -3.4409	     1.5106	    -3.8605	    -3.8605	   -22.8271	    -4.1962	     9.7351	     5.2032	
     1.0071	    -2.0981	    -4.0283	     0.5035	    -4.5319	    -4.3640	   -23.4146	    -5.3711	     8.3923	     4.1962	
     0.6714	    -2.4338	    -4.6158	    -0.5875	    -5.2872	    -5.1193	   -23.9182	    -6.6299	     7.0496	     3.1891	
     0.1678	    -2.9373	    -5.2032	    -1.8463	    -5.9586	    -6.0425	   -24.2538	    -7.8888	     5.7907	     2.1820	
    -0.3357	    -3.3569	    -5.7068	    -2.8534	    -6.4621	    -7.0496	   -24.2538	    -8.8959	     4.7836	     1.3428	
    -0.9232	    -3.7766	    -5.9586	    -3.7766	    -6.7139	    -7.8888	   -24.0021	    -9.7351	     4.0283	     0.7553	
    -1.5106	    -4.1962	    -6.0425	    -4.5319	    -6.7978	    -8.7280	   -23.4985	   -10.2386	     3.4409	     0.2518	
    -1.9302	    -4.4479	    -5.9586	    -4.9515	    -6.7978	    -9.4833	   -22.8271	   -10.6583	     3.1052	    -0.0839	
    -2.3499	    -4.6158	    -5.7907	    -5.2872	    -6.6299	   -10.2386	   -22.0718	   -10.9940	     2.9373	    -0.2518	
    -2.6855	    -4.7836	    -5.5389	    -5.3711	    -6.3782	   -10.8261	   -21.3165	   -11.2457	     2.9373	    -0.3357	
    -2.9373	    -4.8676	    -5.2872	    -5.2872	    -6.1264	   -11.3297	   -20.6451	   -11.3297	     3.0212	    -0.2518	
    -2.9373	    -4.8676	    -4.8676	    -5.0354	    -5.7068	   -11.6653	   -19.9738	   -11.4136	     3.3569	    -0.1678	
    -2.6855	    -4.6158	    -4.4479	    -4.6158	    -5.2032	   -11.7493	   -19.3863	   -11.4136	     3.6926	     0.0000	
    -2.1820	    -4.2801	    -4.0283	    -4.1122	    -4.6158	   -11.6653	   -18.7988	   -11.3297	     4.2801	     0.2518	
    -1.5106	    -3.6926	    -3.4409	    -3.5248	    -3.8605	   -11.3297	   -18.2953	   -11.0779	     4.8676	     0.4196	
    -0.5875	    -2.8534	    -2.8534	    -2.8534	    -3.1052	   -10.8261	   -17.7917	   -10.8261	     5.4550	     0.5875	
     0.3357	    -1.9302	    -2.0981	    -2.1820	    -2.3499	   -10.1547	   -17.2882	   -10.4065	     6.0425	     0.7553	
     1.3428	    -0.8392	    -1.3428	    -1.6785	    -1.5106	    -9.4833	   -16.8686	    -9.9869	     6.6299	     1.0071	
     2.3499	     0.3357	    -0.6714	    -1.2589	    -0.8392	    -8.7280	   -16.5329	    -9.5673	     7.1335	     1.1749	
     3.1891	     1.4267	     0.0000	    -0.9232	    -0.1678	    -8.0566	   -16.2811	    -9.0637	     7.6370	     1.3428	
     3.8605	     2.4338	     0.5875	    -0.7553	     0.2518	    -7.4692	   -16.1133	    -8.6441	     7.8888	     1.5945	
     4.3640	     3.1891	     1.0071	    -0.6714	     0.5875	    -7.1335	   -16.0294	    -8.1406	     8.1406	     1.9302	
     4.6997	     3.8605	     1.4267	    -0.6714	     0.8392	    -6.8817	   -16.0294	    -7.6370	     8.3084	     2.2659	
     4.8676	     4.2801	     1.7624	    -0.6714	     1.0910	    -6.8817	   -15.9454	    -7.1335	     8.3923	     2.6855	
     4.9515	     4.5319	     2.0981	    -0.5875	     1.1749	    -6.8817	   -15.9454	    -6.6299	     8.4763	     3.2730	
     4.9515	     4.6158	     2.4338	    -0.3357	     1.2589	    -7.0496	   -15.7776	    -6.2943	     8.6441	     4.0283	
     4.9515	     4.5319	     2.6855	    -0.0839	     1.2589	    -7.2174	   -15.6937	    -5.9586	     8.8120	     4.7836	
     4.8676	     4.1962	     2.8534	     0.2518	     1.1749	    -7.3853	   -15.6097	    -5.6229	     8.9798	     5.6229	
     4.7836	     3.7766	     2.9373	     0.7553	     1.0071	    -7.4692	   -15.5258	    -5.2872	     9.1476	     6.4621	
     4.6997	     3.3569	     3.0212	     1.2589	     0.7553	    -7.3853	   -15.3580	    -4.9515	     9.3155	     7.2174	
     4.7836	     3.1052	     3.1052	     1.9302	     0.5875	    -7.0496	   -15.1901	    -4.4479	     9.5673	     7.8888	
     5.1193	     3.0212	     3.3569	     2.6855	     0.5875	    -6.5460	   -14.9384	    -3.7766	     9.9030	     8.3923	
     5.6229	     3.2730	     3.7766	     3.6087	     0.7553	    -5.7907	   -14.6866	    -2.9373	    10.3226	     8.7280	
     6.3782	     3.8605	     4.3640	     4.5319	     1.0910	    -4.7836	   -14.3509	    -1.9302	    10.8261	     8.9798	
     7.3853	     4.6997	     4.9515	     5.5389	     1.5106	    -3.7766	   -14.0991	    -0.9232	    11.4975	     9.1476	
     8.4763	     5.7068	     5.7068	     6.3782	     2.0142	    -2.6855	   -13.8474	     0.0839	    12.0850	     9.1476	
     9.5673	     6.7978	     6.3782	     7.0496	     2.6016	    -1.7624	   -13.5956	     0.9232	    12.6724	     9.1476	
    10.6583	     7.8888	     6.9656	     7.4692	     3.1052	    -1.0071	   -13.2599	     1.5106	    13.1760	     8.8959	
    11.5814	     8.8959	     7.4692	     7.7209	     3.6087	    -0.5875	   -12.9242	     1.7624	    13.4277	     8.6441	
    12.2528	     9.6512	     7.8049	     7.5531	     4.0283	    -0.3357	   -12.5885	     1.6785	    13.4277	     8.1406	
    12.6724	    10.1547	     7.8888	     7.1335	     4.2801	    -0.4196	   -12.2528	     1.2589	    13.2599	     7.6370	
    12.7563	    10.4065	     7.8049	     6.3782	     4.4479	    -0.7553	   -11.9171	     0.5875	    12.9242	     7.0496	
    12.5885	    10.3226	     7.4692	     5.3711	     4.4479	    -1.3428	   -11.6653	    -0.2518	    12.4207	     6.5460	
    12.0850	     9.9869	     7.0496	     4.1962	     4.3640	    -2.0981	   -11.3297	    -1.2589	    11.9171	     6.1264	
    11.3297	     9.3994	     6.5460	     3.0212	     4.2801	    -2.9373	   -10.9940	    -2.2659	    11.3297	     5.7907	
    10.4904	     8.7280	     6.0425	     1.7624	     4.1962	    -3.7766	   -10.6583	    -3.2730	    10.9100	     5.7068	
     9.5673	     7.8049	     5.6229	     0.5035	     4.1122	    -4.6997	   -10.3226	    -4.1962	    10.4904	     5.7068	
     8.5602	     6.8817	     5.1193	    -0.5875	     4.1122	    -5.5389	    -9.9030	    -5.0354	    10.0708	     5.7907	
     7.5531	     5.8746	     4.6158	    -1.6785	     4.0283	    -6.4621	    -9.5673	    -5.7907	     9.7351	     5.9586	
     6.5460	     4.8676	     4.1122	    -2.5177	     3.9444	    -7.3013	    -9.3155	    -6.4621	     9.3994	     6.0425	
     5.7068	     3.9444	     3.6926	    -3.1891	     3.7766	    -7.9727	    -9.2316	    -7.0496	     9.1476	     6.1264	
     4.9515	     3.1891	     3.2730	    -3.6087	     3.5248	    -8.4763	    -9.2316	    -7.3853	     8.9798	     6.1264	
     4.3640	     2.6016	     2.8534	    -3.8605	     3.2730	    -8.7280	    -9.5673	    -7.5531	     8.8120	     6.1264	
     3.9444	     2.0981	     2.4338	    -3.7766	     2.9373	    -8.7280	   -10.0708	    -7.3853	     8.8120	     6.0425	
     3.6926	     1.8463	     2.1820	    -3.6087	     2.6016	    -8.6441	   -10.7422	    -7.0496	     8.8959	     6.0425	
     3.6087	     1.7624	     1.9302	    -3.1891	     2.2659	    -8.3923	   -11.4975	    -6.5460	     9.1476	     6.0425	
     3.6926	     1.8463	     1.8463	    -2.6855	     2.0142	    -7.9727	   -12.2528	    -5.8746	     9.4833	     6.1264	
     3.9444	     2.0981	     1.8463	    -2.1820	     1.9302	    -7.5531	   -12.8403	    -5.1193	     9.8190	     6.2943	
     4.1962	     2.5177	     1.9302	    -1.5945	     1.9302	    -7.0496	   -13.0920	    -4.4479	    10.2386	     6.5460	
     4.4479	     2.9373	     2.0981	    -1.2589	     2.0142	    -6.6299	   -13.1760	    -3.8605	    10.4904	     6.7139	
     4.5319	     3.2730	     2.1820	    -1.0071	     2.0981	    -6.3782	   -13.0081	    -3.5248	    10.6583	     6.8817	
     4.3640	     3.4409	     2.0981	    -1.0910	     2.1820	    -6.2943	   -12.7563	    -3.4409	    10.6583	     7.0496	
     3.9444	     3.3569	     1.8463	    -1.3428	     2.0142	    -6.3782	   -12.3367	    -3.4409	    10.5743	     7.1335	
     3.1891	     3.0212	     1.4267	    -1.8463	     1.7624	    -6.6299	   -12.0010	    -3.6087	    10.4904	     7.2174	
     2.2659	     2.4338	     0.8392	    -2.4338	     1.4267	    -6.8817	   -11.5814	    -3.6926	    10.4065	     7.4692	
     1.1749	     1.5945	     0.1678	    -3.1052	     1.0071	    -7.1335	   -11.1618	    -3.6087	    10.4904	     7.8049	
     0.0000	     0.6714	    -0.5035	    -3.7766	     0.5875	    -7.3853	   -10.8261	    -3.5248	    10.6583	     8.2245	
    -1.1749	    -0.2518	    -1.1749	    -4.4479	     0.2518	    -7.5531	   -10.4065	    -3.3569	    10.7422	     8.8120	
    -2.3499	    -1.0910	    -1.7624	    -5.2032	     0.0839	    -7.7209	    -9.9869	    -3.0212	    10.8261	     9.3155	
    -3.3569	    -1.8463	    -2.0981	    -5.8746	     0.0839	    -7.9727	    -9.5673	    -2.7695	    10.8261	     9.7351	
    -4.1122	    -2.3499	    -2.1820	    -6.4621	     0.2518	    -8.1406	    -9.1476	    -2.5177	    10.7422	    10.0708	
    -4.6997	    -2.4338	    -2.0142	    -6.9656	     0.5875	    -8.3084	    -8.8120	    -2.3499	    10.6583	    10.3226	
    -4.9515	    -2.2659	    -1.5106	    -7.3013	     0.9232	    -8.3923	    -8.5602	    -2.1820	    10.6583	    10.4904	
    -4.9515	    -1.7624	    -0.9232	    -7.4692	     1.2589	    -8.5602	    -8.5602	    -2.0981	    10.6583	    10.4904	
    -4.6158	    -1.0910	    -0.1678	    -7.3853	     1.5106	    -8.6441	    -8.7280	    -2.0142	    10.7422	    10.4065	
    -4.2801	    -0.2518	     0.5035	    -7.3013	     1.5945	    -8.6441	    -9.1476	    -1.9302	    10.8261	    10.1547	
    -3.7766	     0.5875	     1.1749	    -7.0496	     1.5106	    -8.6441	    -9.6512	    -1.9302	    10.9100	     9.8190	
    -3.2730	     1.3428	     1.5945	    -6.8817	     1.4267	    -8.6441	   -10.2386	    -1.8463	    10.9100	     9.3994	
    -2.8534	     1.8463	     1.9302	    -6.7139	     1.2589	    -8.7280	   -10.7422	    -1.9302	    10.9100	     8.8120	
    -2.5177	     2.2659	     2.0142	    -6.7139	     1.0910	    -8.8959	   -11.2457	    -2.0142	    10.9100	     8.3084	
    -2.4338	     2.4338	     1.9302	    -6.8817	     0.8392	    -9.1476	   -11.5814	    -2.1820	    10.8261	     7.8049	
    -2.6016	     2.3499	     1.7624	    -7.2174	     0.6714	    -9.6512	   -11.8332	    -2.4338	    10.6583	     7.3013	
    -3.1052	     2.0142	     1.5106	    -7.8049	     0.5875	   -10.2386	   -11.9171	    -2.8534	    10.4065	     6.7978	
    -3.7766	     1.5106	     1.1749	    -8.4763	     0.5875	   -10.9100	   -11.8332	    -3.3569	    10.1547	     6.4621	
    -4.6158	     0.8392	     0.9232	    -9.1476	     0.5875	   -11.6653	   -11.6653	    -3.7766	     9.9030	     6.2103	
    -5.5389	     0.0000	     0.6714	    -9.7351	     0.7553	   -12.4207	   -11.4136	    -4.1962	     9.7351	     6.1264	
    -6.5460	    -0.9232	     0.4196	   -10.1547	     0.9232	   -13.0920	   -11.1618	    -4.6158	     9.5673	     6.2103	
    -7.5531	    -1.9302	     0.2518	   -10.4904	     1.1749	   -13.6795	   -10.8261	    -4.9515	     9.5673	     6.3782	
    -8.3923	    -2.9373	     0.0000	   -10.6583	     1.4267	   -14.0991	   -10.4904	    -5.2032	     9.5673	     6.6299	
    -9.2316	    -3.9444	    -0.3357	   -10.7422	     1.5945	   -14.4348	   -10.1547	    -5.3711	     9.6512	     7.0496	
    -9.9030	    -4.9515	    -0.5875	   -10.6583	     1.6785	   -14.6027	    -9.9030	    -5.4550	     9.7351	     7.3853	
   -10.4065	    -5.7907	    -0.9232	   -10.4065	     1.7624	   -14.6027	    -9.5673	    -5.4550	     9.9030	     7.8049	
   -10.6583	    -6.3782	    -1.1749	   -10.0708	     1.8463	   -14.3509	    -9.3155	    -5.2872	     9.9869	     8.0566	
   -10.7422	    -6.7978	    -1.4267	    -9.6512	     1.8463	   -13.9313	    -9.0637	    -4.9515	    10.1547	     8.3084	
   -10.4904	    -6.8817	    -1.5945	    -9.2316	     1.7624	   -13.3438	    -8.8959	    -4.4479	    10.3226	     8.4763	
   -10.0708	    -6.7978	    -1.6785	    -8.6441	     1.7624	   -12.5885	    -8.8120	    -3.9444	    10.5743	     8.5602	
    -9.3994	    -6.4621	    -1.7624	    -8.1406	     1.6785	   -11.7493	    -8.7280	    -3.3569	    10.7422	     8.5602	
    -8.6441	    -5.8746	    -1.7624	    -7.5531	     1.5106	   -10.9100	    -8.7280	    -2.8534	    10.9100	     8.3923	
    -7.7209	    -5.2872	    -1.7624	    -7.0496	     1.4267	    -9.9869	    -8.7280	    -2.3499	    11.0779	     8.3084	
    -6.8817	    -4.6158	    -1.6785	    -6.6299	     1.3428	    -9.2316	    -8.7280	    -2.0981	    11.0779	     8.1406	
    -6.2103	    -4.0283	    -1.7624	    -6.3782	     1.0910	    -8.5602	    -8.7280	    -1.9302	    11.0779	     7.9727	
    -5.7907	    -3.6087	    -1.8463	    -6.3782	     0.8392	    -8.1406	    -8.8120	    -1.9302	    10.9100	     7.8049	
    -5.7068	    -3.4409	    -2.0142	    -6.5460	     0.5035	    -7.9727	    -8.8959	    -2.0981	    10.6583	     7.6370	
    -5.9586	    -3.5248	    -2.2659	    -6.9656	     0.1678	    -8.0566	    -8.9798	    -2.3499	    10.3226	     7.5531	
    -6.3782	    -3.7766	    -2.6016	    -7.4692	    -0.2518	    -8.3084	    -8.9798	    -2.6016	     9.9869	     7.4692	
    -7.0496	    -4.1122	    -2.8534	    -8.0566	    -0.5035	    -8.8120	    -8.8959	    -3.0212	     9.5673	     7.3013	
    -7.8049	    -4.5319	    -3.1052	    -8.7280	    -0.6714	    -9.4833	    -8.8120	    -3.4409	     9.1476	     7.2174	
    -8.7280	    -5.0354	    -3.2730	    -9.3994	    -0.8392	   -10.3226	    -8.6441	    -4.0283	     8.6441	     7.1335	
    -9.5673	    -5.6229	    -3.4409	   -10.0708	    -0.8392	   -11.1618	    -8.5602	    -4.6158	     8.1406	     6.8817	
   -10.4065	    -6.1264	    -3.6087	   -10.7422	    -0.8392	   -12.0010	    -8.4763	    -5.2872	     7.6370	     6.6299	
   -11.0779	    -6.5460	    -3.6926	   -11.2457	    -0.8392	   -12.7563	    -8.3923	    -5.9586	     7.1335	     6.3782	
   -11.5814	    -6.8817	    -3.7766	   -11.6653	    -0.8392	   -13.2599	    -8.3923	    -6.5460	     6.6299	     5.9586	
   -11.8332	    -7.0496	    -3.7766	   -11.9171	    -0.8392	   -13.5117	    -8.5602	    -7.2174	     6.2103	     5.5389	
   -11.9171	    -7.0496	    -3.7766	   -12.0010	    -0.8392	   -13.5956	    -8.8120	    -7.7209	     5.7907	     5.0354	
   -11.7493	    -6.8817	    -3.7766	   -12.0010	    -0.8392	   -13.5117	    -9.2316	    -8.2245	     5.4550	     4.4479	
   -11.3297	    -6.6299	    -3.7766	   -11.8332	    -0.9232	   -13.3438	    -9.7351	    -8.6441	     5.1193	     3.8605	
   -10.8261	    -6.2943	    -3.6926	   -11.4975	    -1.0071	   -13.0081	   -10.2386	    -8.9798	     5.0354	     3.4409	
   -10.0708	    -5.7907	    -3.5248	   -10.9940	    -0.9232	   -12.5046	   -10.6583	    -9.0637	     5.0354	     3.1891	
    -9.1476	    -5.2032	    -3.1891	   -10.4065	    -0.8392	   -12.0010	   -10.8261	    -8.8959	     5.3711	     3.1891	
    -8.1406	    -4.6158	    -2.8534	    -9.5673	    -0.6714	   -11.3297	   -10.8261	    -8.5602	     5.7907	     3.3569	
    -7.2174	    -4.0283	    -2.4338	    -8.8120	    -0.5035	   -10.7422	   -10.8261	    -8.1406	     6.3782	     3.7766	
    -6.3782	    -3.6087	    -2.1820	    -8.0566	    -0.5035	   -10.2386	   -10.7422	    -7.6370	     7.0496	     4.3640	
    -5.7907	    -3.4409	    -2.0981	    -7.4692	    -0.5035	    -9.9030	   -10.8261	    -7.2174	     7.6370	     4.8676	
    -5.4550	    -3.5248	    -2.1820	    -7.0496	    -0.8392	    -9.6512	   -10.9940	    -6.8817	     8.1406	     5.3711	
    -5.3711	    -3.7766	    -2.4338	    -6.9656	    -1.2589	    -9.6512	   -11.2457	    -6.6299	     8.4763	     5.7907	
    -5.6229	    -4.2801	    -2.8534	    -7.0496	    -1.7624	    -9.7351	   -11.4975	    -6.4621	     8.6441	     6.0425	
    -6.1264	    -4.9515	    -3.4409	    -7.3013	    -2.3499	    -9.9030	   -11.7493	    -6.3782	     8.7280	     6.2103	
    -6.7139	    -5.6229	    -4.0283	    -7.7209	    -3.0212	   -10.2386	   -11.9171	    -6.2943	     8.6441	     6.2943	
    -7.3013	    -6.2943	    -4.6158	    -8.1406	    -3.6087	   -10.4065	   -11.8332	    -6.2103	     8.4763	     6.2943	
    -7.8888	    -6.8817	    -5.0354	    -8.4763	    -4.1962	   -10.5743	   -11.7493	    -5.9586	     8.3923	     6.2103	
    -8.2245	    -7.2174	    -5.3711	    -8.6441	    -4.6158	   -10.4904	   -11.4975	    -5.4550	     8.3923	     6.2103	
    -8.3084	    -7.2174	    -5.4550	    -8.5602	    -4.9515	   -10.2386	   -11.2457	    -4.6997	     8.5602	     6.2103	
    -8.0566	    -6.9656	    -5.3711	    -8.2245	    -5.1193	    -9.8190	   -10.9100	    -3.9444	     8.8120	     6.2103	
    -7.4692	    -6.4621	    -5.1193	    -7.7209	    -5.1193	    -9.3155	   -10.5743	    -3.0212	     9.1476	     6.1264	
    -6.6299	    -5.7068	    -4.7836	    -7.0496	    -5.0354	    -8.7280	   -10.3226	    -2.2659	     9.4833	     5.8746	
    -5.7068	    -4.8676	    -4.3640	    -6.3782	    -4.8676	    -8.1406	   -10.1547	    -1.5945	     9.9030	     5.6229	
    -4.6997	    -3.9444	    -4.0283	    -5.6229	    -4.6158	    -7.6370	   -10.1547	    -1.0910	    10.2386	     5.2032	
    -3.6087	    -3.1052	    -3.6926	    -4.9515	    -4.4479	    -7.1335	   -10.1547	    -0.7553	    10.4904	     4.6997	
    -2.6016	    -2.2659	    -3.4409	    -4.2801	    -4.2801	    -6.6299	   -10.2386	    -0.5875	    10.6583	     4.1962	
    -1.5945	    -1.5106	    -3.1052	    -3.6926	    -4.0283	    -6.2943	   -10.4065	    -0.6714	    10.7422	     3.6926	
    -0.6714	    -0.7553	    -2.9373	    -3.1052	    -3.7766	    -5.9586	   -10.4065	    -0.8392	    10.8261	     3.1891	
     0.0839	    -0.1678	    -2.6855	    -2.6016	    -3.4409	    -5.7068	   -10.4065	    -1.0910	    10.7422	     2.7695	
     0.6714	     0.3357	    -2.3499	    -2.1820	    -3.0212	    -5.5389	   -10.2386	    -1.5106	    10.4904	     2.4338	
     1.0071	     0.6714	    -2.0981	    -1.8463	    -2.5177	    -5.3711	    -9.9030	    -2.0981	    10.0708	     2.1820	
     1.1749	     0.9232	    -1.8463	    -1.6785	    -2.0142	    -5.3711	    -9.5673	    -2.6855	     9.4833	     2.0142	
     1.0071	     0.9232	    -1.5945	    -1.7624	    -1.4267	    -5.4550	    -9.1476	    -3.4409	     8.7280	     1.9302	
     0.5875	     0.7553	    -1.5106	    -1.9302	    -0.8392	    -5.7068	    -8.7280	    -4.1962	     7.8049	     1.8463	
    -0.1678	     0.4196	    -1.5106	    -2.5177	    -0.4196	    -6.0425	    -8.3923	    -4.8676	     6.8817	     1.7624	
    -1.1749	    -0.0839	    -1.8463	    -3.2730	    -0.1678	    -6.7139	    -8.2245	    -5.5389	     5.9586	     1.6785	
    -2.3499	    -0.7553	    -2.2659	    -4.1962	    -0.1678	    -7.3853	    -8.1406	    -6.1264	     5.0354	     1.5945	
    -3.5248	    -1.4267	    -2.8534	    -5.2032	    -0.2518	    -8.2245	    -8.1406	    -6.4621	     4.3640	     1.5945	
    -4.6997	    -2.0142	    -3.4409	    -6.1264	    -0.3357	    -9.0637	    -8.3084	    -6.6299	     3.8605	     1.5106	
    -5.5389	    -2.4338	    -3.9444	    -6.8817	    -0.5035	    -9.8190	    -8.3923	    -6.5460	     3.6087	     1.5106	
    -6.1264	    -2.6016	    -4.2801	    -7.3853	    -0.5035	   -10.3226	    -8.5602	    -6.2943	     3.6926	     1.5106	
    -6.2943	    -2.6016	    -4.4479	    -7.6370	    -0.5035	   -10.5743	    -8.6441	    -5.8746	     3.8605	     1.5106	
    -6.2103	    -2.3499	    -4.2801	    -7.6370	    -0.4196	   -10.6583	    -8.8959	    -5.5389	     4.1962	     1.5106	
    -5.7907	    -1.9302	    -3.9444	    -7.4692	    -0.3357	   -10.5743	    -9.1476	    -5.2872	     4.5319	     1.4267	
    -5.3711	    -1.5106	    -3.5248	    -7.3013	    -0.3357	   -10.4065	    -9.4833	    -5.2032	     4.6997	     1.4267	
    -4.8676	    -1.1749	    -3.0212	    -7.2174	    -0.4196	   -10.3226	    -9.8190	    -5.2872	     4.8676	     1.3428	
    -4.5319	    -0.9232	    -2.5177	    -7.2174	    -0.6714	   -10.2386	   -10.2386	    -5.7068	     4.7836	     1.2589	
    -4.2801	    -0.8392	    -2.2659	    -7.3013	    -0.9232	   -10.4065	   -10.5743	    -6.2103	     4.6997	     1.1749	
    -4.2801	    -1.0071	    -2.0981	    -7.5531	    -1.2589	   -10.6583	   -10.9100	    -6.8817	     4.4479	     1.0910	
    -4.4479	    -1.2589	    -2.0981	    -7.9727	    -1.5106	   -10.9940	   -10.9940	    -7.6370	     4.1962	     1.1749	
    -4.6997	    -1.5945	    -2.1820	    -8.4763	    -1.6785	   -11.4136	   -10.9100	    -8.3084	     4.0283	     1.2589	
    -4.9515	    -1.9302	    -2.2659	    -8.9798	    -1.5945	   -11.8332	   -10.5743	    -8.7280	     3.9444	     1.4267	
    -5.2872	    -2.2659	    -2.2659	    -9.4833	    -1.3428	   -12.1689	   -10.0708	    -8.9798	     4.0283	     1.5945	
    -5.5389	    -2.6016	    -2.2659	    -9.9869	    -0.9232	   -12.5046	    -9.3155	    -8.9798	     4.1122	     1.7624	
    -5.8746	    -2.8534	    -2.2659	   -10.4065	    -0.4196	   -12.8403	    -8.4763	    -8.8120	     4.2801	     1.9302	
    -6.2103	    -3.1891	    -2.1820	   -10.8261	     0.0839	   -13.1760	    -7.7209	    -8.5602	     4.3640	     1.9302	
    -6.5460	    -3.3569	    -2.0981	   -11.2457	     0.5875	   -13.5117	    -6.9656	    -8.3084	     4.4479	     1.9302	
    -6.7139	    -3.3569	    -1.9302	   -11.5814	     1.1749	   -13.8474	    -6.2943	    -8.0566	     4.6158	     1.8463	
    -6.7139	    -3.1052	    -1.5945	   -11.7493	     1.8463	   -14.0991	    -5.5389	    -7.7209	     4.7836	     1.7624	
    -6.4621	    -2.5177	    -1.0910	   -11.7493	     2.5177	   -14.0991	    -4.8676	    -7.3853	     5.0354	     1.7624	
    -6.0425	    -1.6785	    -0.4196	   -11.4136	     3.2730	   -13.8474	    -4.2801	    -7.0496	     5.4550	     1.7624	
    -5.2872	    -0.6714	     0.1678	   -10.9940	     3.9444	   -13.4277	    -3.7766	    -6.6299	     6.0425	     1.8463	
    -4.4479	     0.5035	     0.8392	   -10.4065	     4.4479	   -12.9242	    -3.4409	    -6.2103	     6.5460	     1.8463	
    -3.6087	     1.5945	     1.2589	    -9.9030	     4.8676	   -12.4207	    -3.5248	    -5.8746	     7.1335	     1.7624	
    -2.7695	     2.6016	     1.5945	    -9.3994	     4.9515	   -11.9171	    -3.8605	    -5.5389	     7.6370	     1.6785	
    -2.0981	     3.3569	     1.7624	    -9.1476	     4.9515	   -11.4975	    -4.6158	    -5.3711	     8.0566	     1.4267	
    -1.5106	     3.8605	     1.6785	    -9.0637	     4.6997	   -11.1618	    -5.4550	    -5.2032	     8.3923	     1.2589	
    -1.0910	     4.1962	     1.5106	    -9.1476	     4.4479	   -10.9940	    -6.4621	    -5.0354	     8.6441	     1.0071	
    -0.8392	     4.1962	     1.1749	    -9.3994	     4.0283	   -10.8261	    -7.4692	    -5.0354	     8.8959	     0.9232	
    -0.8392	     3.9444	     0.6714	    -9.8190	     3.5248	   -10.6583	    -8.3923	    -4.9515	     8.9798	     0.8392	
    -1.0910	     3.4409	     0.0839	   -10.3226	     3.1052	   -10.6583	    -9.2316	    -4.9515	     9.1476	     1.0071	
    -1.5106	     2.7695	    -0.5035	   -10.9100	     2.6016	   -10.5743	    -9.8190	    -4.9515	     9.2316	     1.3428	
    -2.1820	     1.9302	    -1.1749	   -11.3297	     2.1820	   -10.4904	   -10.1547	    -4.9515	     9.3994	     1.8463	
    -2.8534	     1.0910	    -1.7624	   -11.6653	     1.7624	   -10.4904	   -10.1547	    -4.8676	     9.5673	     2.4338	
    -3.6087	     0.2518	    -2.1820	   -11.9171	     1.5945	   -10.4904	   -10.0708	    -4.8676	     9.6512	     3.1891	
    -4.3640	    -0.5035	    -2.6016	   -11.9171	     1.4267	   -10.4904	    -9.7351	    -4.7836	     9.7351	     3.8605	
    -5.0354	    -1.0910	    -2.8534	   -11.8332	     1.4267	   -10.4904	    -9.3155	    -4.6997	     9.8190	     4.5319	
    -5.4550	    -1.5945	    -2.9373	   -11.5814	     1.5106	   -10.4065	    -8.8959	    -4.6158	     9.8190	     5.0354	
    -5.6229	    -1.7624	    -2.8534	   -11.1618	     1.8463	   -10.2386	    -8.3923	    -4.4479	     9.8190	     5.4550	
    -5.5389	    -1.5945	    -2.6016	   -10.6583	     2.3499	    -9.9030	    -7.8888	    -4.3640	     9.8190	     5.7907	
    -5.1193	    -1.1749	    -2.2659	    -9.9030	     2.8534	    -9.4833	    -7.5531	    -4.1962	     9.9030	     5.9586	
    -4.4479	    -0.5875	    -1.7624	    -9.1476	     3.4409	    -8.9798	    -7.3013	    -4.0283	    10.0708	     5.8746	
    -3.6926	     0.0839	    -1.4267	    -8.4763	     3.8605	    -8.4763	    -7.2174	    -4.0283	    10.2386	     5.7068	
    -2.9373	     0.7553	    -1.1749	    -7.8888	     4.1122	    -8.0566	    -7.3853	    -4.0283	    10.3226	     5.2872	
    -2.2659	     1.3428	    -1.0071	    -7.4692	     4.1122	    -7.8049	    -7.8049	    -4.1962	    10.4065	     4.8676	
    -1.6785	     1.6785	    -1.1749	    -7.2174	     3.8605	    -7.5531	    -8.3923	    -4.3640	    10.4904	     4.3640	
    -1.4267	     1.9302	    -1.4267	    -7.1335	     3.3569	    -7.4692	    -9.1476	    -4.4479	    10.5743	     3.9444	
    -1.2589	     1.9302	    -1.9302	    -7.0496	     2.6016	    -7.3853	   -10.0708	    -4.4479	    10.6583	     3.6087	
    -1.4267	     1.6785	    -2.5177	    -7.0496	     1.7624	    -7.3013	   -10.9100	    -4.2801	    10.7422	     3.4409	
    -1.7624	     1.2589	    -3.1891	    -7.1335	     0.8392	    -7.2174	   -11.7493	    -4.0283	    10.6583	     3.3569	
    -2.2659	     0.6714	    -3.9444	    -7.2174	     0.0000	    -7.3013	   -12.4207	    -3.6087	    10.5743	     3.4409	
    -2.9373	     0.0000	    -4.5319	    -7.3013	    -0.5875	    -7.3013	   -12.8403	    -3.2730	    10.4065	     3.6926	
    -3.6926	    -0.8392	    -5.1193	    -7.3853	    -1.0071	    -7.4692	   -13.0081	    -2.8534	    10.0708	     4.0283	
    -4.5319	    -1.6785	    -5.6229	    -7.5531	    -1.2589	    -7.7209	   -12.9242	    -2.6855	     9.8190	     4.4479	
    -5.4550	    -2.6016	    -6.0425	    -7.7209	    -1.3428	    -8.0566	   -12.7563	    -2.6016	     9.4833	     4.8676	
    -6.2943	    -3.5248	    -6.3782	    -7.8888	    -1.4267	    -8.3923	   -12.4207	    -2.6855	     9.1476	     5.2872	
    -7.1335	    -4.4479	    -6.6299	    -8.2245	    -1.4267	    -8.8959	   -12.0010	    -2.9373	     8.7280	     5.6229	
    -7.8049	    -5.1193	    -6.7978	    -8.5602	    -1.3428	    -9.3994	   -11.5814	    -3.2730	     8.3923	     5.7907	
    -8.3084	    -5.6229	    -6.9656	    -8.8959	    -1.1749	    -9.9869	   -11.1618	    -3.7766	     7.9727	     5.8746	
[Epoch Header]
[Trial Type]	23
[Accept]	1
[Correct]	0
[RT]	 0.000
[Resp]	0
[Epoch Data]
    -7.4692	    -2.6016	    -0.8392	    -4.6158	    -4.5319	   -12.2528	   -18.7149	    -3.8605	    -8.0566	     4.3640	
    -7.8888	    -3.2730	    -1.5106	    -4.8676	    -5.2872	   -12.0850	   -18.7149	    -4.1122	    -8.1406	     4.2801	
    -8.2245	    -3.9444	    -2.1820	    -5.0354	    -6.1264	   -11.8332	   -18.8828	    -4.2801	    -8.2245	     4.0283	
    -8.4763	    -4.5319	    -3.0212	    -5.1193	    -6.8817	   -11.4975	   -19.2184	    -4.4479	    -8.3923	     3.6926	
    -8.5602	    -5.0354	    -3.7766	    -5.2032	    -7.3853	   -11.2457	   -19.6381	    -4.5319	    -8.6441	     3.1891	
    -8.6441	    -5.5389	    -4.6158	    -5.3711	    -7.8888	   -10.9940	   -20.0577	    -4.7836	    -8.8959	     2.6855	
    -8.8120	    -6.0425	    -5.4550	    -5.5389	    -8.2245	   -10.9100	   -20.5612	    -5.0354	    -9.2316	     2.0142	
    -8.9798	    -6.5460	    -6.2943	    -5.8746	    -8.4763	   -10.8261	   -20.9808	    -5.3711	    -9.5673	     1.3428	
    -9.2316	    -7.1335	    -7.0496	    -6.2103	    -8.6441	   -10.9100	   -21.4005	    -5.7907	    -9.9869	     0.6714	
    -9.5673	    -7.8049	    -7.8049	    -6.6299	    -8.8120	   -11.1618	   -21.7361	    -6.2103	   -10.4065	     0.1678	
    -9.9869	    -8.3923	    -8.3084	    -6.9656	    -8.8959	   -11.4136	   -21.9040	    -6.7139	   -10.7422	    -0.2518	
   -10.4904	    -8.9798	    -8.6441	    -7.3853	    -8.8120	   -11.8332	   -21.9879	    -7.2174	   -10.9940	    -0.4196	
   -10.9100	    -9.3994	    -8.7280	    -7.6370	    -8.5602	   -12.2528	   -21.8201	    -7.6370	   -11.0779	    -0.3357	
   -11.4136	    -9.7351	    -8.6441	    -7.8049	    -8.1406	   -12.6724	   -21.4844	    -7.9727	   -10.9940	    -0.0839	
   -12.0010	   -10.0708	    -8.4763	    -7.8888	    -7.7209	   -13.0920	   -21.1487	    -8.3084	   -10.8261	     0.4196	
   -12.5885	   -10.4065	    -8.2245	    -7.9727	    -7.3853	   -13.5117	   -20.8130	    -8.6441	   -10.5743	     0.9232	
   -13.1760	   -10.6583	    -8.1406	    -7.9727	    -7.1335	   -13.8474	   -20.5612	    -8.8959	   -10.2386	     1.5106	
   -13.6795	   -10.9100	    -7.9727	    -7.8888	    -7.0496	   -14.0991	   -20.3934	    -8.9798	    -9.9030	     2.0142	
   -14.0991	   -11.0779	    -7.8888	    -7.8049	    -7.0496	   -14.1830	   -20.2255	    -8.8959	    -9.4833	     2.5177	
   -14.3509	   -11.0779	    -7.8049	    -7.6370	    -7.0496	   -14.0152	   -20.0577	    -8.5602	    -9.0637	     2.9373	
   -14.2670	   -10.9100	    -7.6370	    -7.4692	    -7.1335	   -13.6795	   -19.8898	    -7.9727	    -8.5602	     3.2730	
   -14.0152	   -10.4904	    -7.4692	    -7.1335	    -7.1335	   -13.1760	   -19.7220	    -7.2174	    -8.0566	     3.6087	
   -13.5117	    -9.9869	    -7.3013	    -6.9656	    -7.1335	   -12.6724	   -19.4702	    -6.3782	    -7.5531	     3.7766	
   -12.8403	    -9.4833	    -7.1335	    -6.7139	    -7.2174	   -12.1689	   -19.2184	    -5.6229	    -7.2174	     3.9444	
   -12.0850	    -8.9798	    -7.2174	    -6.5460	    -7.3013	   -11.6653	   -18.9667	    -4.9515	    -7.0496	     4.0283	
   -11.3297	    -8.5602	    -7.3853	    -6.3782	    -7.3853	   -11.3297	   -18.7988	    -4.4479	    -6.9656	     4.0283	
   -10.5743	    -8.1406	    -7.6370	    -6.2103	    -7.5531	   -10.9100	   -18.6310	    -4.1122	    -6.8817	     4.1122	
    -9.9030	    -7.8888	    -7.9727	    -5.9586	    -7.6370	   -10.4904	   -18.3792	    -3.7766	    -6.9656	     4.1962	
    -9.3994	    -7.6370	    -8.2245	    -5.7907	    -7.6370	   -10.0708	   -18.1274	    -3.5248	    -6.8817	     4.5319	
    -8.8959	    -7.3853	    -8.3923	    -5.5389	    -7.5531	    -9.6512	   -17.7917	    -3.2730	    -6.8817	     4.9515	
    -8.5602	    -7.1335	    -8.4763	    -5.3711	    -7.3853	    -9.2316	   -17.4561	    -3.0212	    -6.7978	     5.5389	
    -8.3084	    -6.8817	    -8.2245	    -5.2032	    -7.1335	    -8.7280	   -17.1204	    -2.7695	    -6.6299	     6.2103	
    -8.1406	    -6.6299	    -7.8049	    -4.9515	    -6.7978	    -8.3084	   -16.7007	    -2.6016	    -6.5460	     6.9656	
    -8.1406	    -6.2943	    -7.0496	    -4.7836	    -6.2943	    -7.8049	   -16.2811	    -2.4338	    -6.4621	     7.7209	
    -8.2245	    -6.0425	    -6.0425	    -4.6158	    -5.7068	    -7.4692	   -15.6937	    -2.1820	    -6.3782	     8.3923	
    -8.3923	    -5.7068	    -5.0354	    -4.5319	    -4.9515	    -7.1335	   -15.0223	    -2.0981	    -6.2943	     8.9798	
    -8.6441	    -5.4550	    -3.8605	    -4.3640	    -4.1962	    -6.8817	   -14.3509	    -1.9302	    -6.2943	     9.4833	
    -8.8120	    -5.1193	    -2.8534	    -4.1962	    -3.3569	    -6.6299	   -13.5956	    -1.8463	    -6.2103	     9.8190	
    -8.8959	    -4.7836	    -1.9302	    -4.0283	    -2.6016	    -6.3782	   -12.8403	    -1.7624	    -6.0425	    10.1547	
    -8.8120	    -4.3640	    -1.0910	    -3.7766	    -1.9302	    -6.1264	   -12.2528	    -1.6785	    -5.8746	    10.3226	
    -8.6441	    -4.0283	    -0.5875	    -3.6087	    -1.5106	    -5.8746	   -12.0010	    -1.7624	    -5.7907	    10.3226	
    -8.3084	    -3.6926	    -0.3357	    -3.3569	    -1.4267	    -5.6229	   -12.0010	    -1.9302	    -5.7907	    10.1547	
    -7.8888	    -3.4409	    -0.4196	    -3.1891	    -1.6785	    -5.3711	   -12.3367	    -2.1820	    -5.8746	     9.8190	
    -7.4692	    -3.4409	    -0.8392	    -3.1052	    -2.3499	    -5.1193	   -13.0081	    -2.5177	    -6.0425	     9.2316	
    -7.0496	    -3.4409	    -1.4267	    -3.0212	    -3.1052	    -4.8676	   -13.8474	    -2.8534	    -6.2943	     8.6441	
    -6.5460	    -3.6087	    -2.2659	    -3.0212	    -4.0283	    -4.5319	   -14.8544	    -3.1891	    -6.6299	     7.8888	
    -6.1264	    -3.8605	    -3.1052	    -3.0212	    -5.0354	    -4.1962	   -15.9454	    -3.5248	    -6.8817	     7.1335	
    -5.8746	    -4.1962	    -4.0283	    -3.0212	    -5.9586	    -3.8605	   -16.9525	    -3.8605	    -7.1335	     6.4621	
    -5.7068	    -4.6997	    -4.9515	    -3.0212	    -6.8817	    -3.6087	   -17.9596	    -4.1122	    -7.3853	     5.7068	
    -5.7907	    -5.2032	    -5.7907	    -3.1052	    -7.7209	    -3.4409	   -18.7988	    -4.4479	    -7.5531	     5.1193	
    -6.0425	    -5.7907	    -6.5460	    -3.1891	    -8.3923	    -3.4409	   -19.4702	    -4.7836	    -7.8049	     4.6158	
    -6.3782	    -6.3782	    -7.2174	    -3.1891	    -8.8959	    -3.6087	   -19.8059	    -5.1193	    -7.8888	     4.3640	
    -6.7978	    -6.8817	    -7.5531	    -3.0212	    -9.1476	    -3.7766	   -19.8059	    -5.3711	    -7.8888	     4.2801	
    -7.2174	    -7.3013	    -7.8049	    -2.8534	    -9.1476	    -4.0283	   -19.4702	    -5.5389	    -7.6370	     4.5319	
    -7.5531	    -7.6370	    -7.7209	    -2.6016	    -8.8959	    -4.2801	   -18.7988	    -5.5389	    -7.3013	     5.0354	
    -7.8049	    -7.8049	    -7.4692	    -2.1820	    -8.4763	    -4.3640	   -17.8757	    -5.4550	    -6.7978	     5.7907	
    -7.8888	    -7.7209	    -7.0496	    -1.7624	    -7.8888	    -4.4479	   -16.7847	    -5.2032	    -6.2943	     6.6299	
    -7.8049	    -7.4692	    -6.4621	    -1.2589	    -7.1335	    -4.3640	   -15.6097	    -4.8676	    -5.7068	     7.4692	
    -7.5531	    -6.9656	    -5.7907	    -0.5875	    -6.3782	    -4.1122	   -14.4348	    -4.3640	    -5.1193	     8.3084	
    -6.9656	    -6.1264	    -4.9515	     0.0839	    -5.6229	    -3.7766	   -13.3438	    -3.7766	    -4.6158	     8.9798	
    -6.2943	    -5.2032	    -4.1122	     0.7553	    -4.9515	    -3.2730	   -12.3367	    -3.0212	    -4.1122	     9.4833	
    -5.3711	    -4.1122	    -3.3569	     1.5106	    -4.4479	    -2.8534	   -11.6653	    -2.0981	    -3.6926	     9.6512	
    -4.4479	    -3.1052	    -2.6855	     2.0981	    -4.1962	    -2.4338	   -11.1618	    -1.3428	    -3.3569	     9.5673	
    -3.4409	    -2.0981	    -2.2659	     2.6016	    -4.1962	    -2.0981	   -10.9940	    -0.6714	    -3.1052	     9.2316	
    -2.6016	    -1.2589	    -2.0142	     2.9373	    -4.4479	    -1.8463	   -11.0779	    -0.2518	    -2.9373	     8.8120	
    -1.8463	    -0.6714	    -1.9302	     3.1891	    -4.7836	    -1.7624	   -11.3297	    -0.0839	    -2.9373	     8.3084	
    -1.2589	    -0.2518	    -2.0142	     3.3569	    -5.3711	    -1.8463	   -11.8332	    -0.2518	    -2.9373	     7.8049	
    -0.9232	    -0.0839	    -2.1820	     3.3569	    -5.9586	    -1.9302	   -12.4207	    -0.5875	    -3.1052	     7.3013	
    -0.8392	    -0.0839	    -2.5177	     3.1891	    -6.6299	    -2.1820	   -13.0081	    -1.0910	    -3.2730	     6.7978	
    -0.9232	    -0.2518	    -2.9373	     2.8534	    -7.1335	    -2.5177	   -13.5117	    -1.6785	    -3.5248	     6.5460	
    -1.1749	    -0.5875	    -3.2730	     2.5177	    -7.4692	    -2.8534	   -13.8474	    -2.3499	    -3.7766	     6.3782	
    -1.5106	    -0.9232	    -3.5248	     2.0142	    -7.5531	    -3.3569	   -13.9313	    -3.0212	    -3.9444	     6.2943	
    -1.9302	    -1.3428	    -3.6926	     1.5106	    -7.3853	    -3.7766	   -13.7634	    -3.6087	    -4.1122	     6.4621	
    -2.3499	    -1.6785	    -3.6926	     1.0910	    -6.9656	    -4.1122	   -13.3438	    -4.0283	    -4.1122	     6.6299	
    -2.6855	    -2.0142	    -3.6926	     0.7553	    -6.4621	    -4.3640	   -12.7563	    -4.3640	    -4.0283	     6.9656	
    -3.0212	    -2.3499	    -3.6087	     0.5875	    -5.9586	    -4.4479	   -12.0850	    -4.5319	    -3.8605	     7.2174	
    -3.1891	    -2.6016	    -3.5248	     0.5875	    -5.5389	    -4.3640	   -11.4975	    -4.5319	    -3.6087	     7.5531	
    -3.2730	    -2.7695	    -3.3569	     0.7553	    -5.2032	    -3.9444	   -10.9940	    -4.3640	    -3.2730	     7.8888	
    -3.1052	    -2.7695	    -3.1891	     1.0910	    -4.9515	    -3.3569	   -10.6583	    -4.0283	    -2.8534	     8.2245	
    -2.6855	    -2.5177	    -2.9373	     1.6785	    -4.6997	    -2.5177	   -10.3226	    -3.5248	    -2.2659	     8.6441	
    -1.9302	    -2.0142	    -2.5177	     2.3499	    -4.3640	    -1.4267	    -9.9869	    -2.8534	    -1.5945	     9.0637	
    -0.9232	    -1.2589	    -1.9302	     3.1891	    -4.0283	    -0.0839	    -9.7351	    -2.0981	    -0.9232	     9.3994	
     0.2518	    -0.3357	    -1.2589	     4.1962	    -3.6087	     1.2589	    -9.4833	    -1.2589	    -0.2518	     9.7351	
     1.5945	     0.8392	    -0.4196	     5.1193	    -3.1052	     2.6016	    -9.2316	    -0.5035	     0.4196	     9.9869	
     2.8534	     2.0142	     0.3357	     6.1264	    -2.6016	     3.7766	    -9.0637	     0.2518	     0.8392	    10.0708	
     4.1122	     3.1891	     1.0910	     6.9656	    -2.0981	     4.6997	    -8.9798	     0.8392	     1.0910	    10.0708	
     5.1193	     4.1962	     1.7624	     7.6370	    -1.6785	     5.2032	    -8.9798	     1.1749	     1.0071	     9.8190	
     5.8746	     4.9515	     2.3499	     8.1406	    -1.3428	     5.2872	    -8.9798	     1.1749	     0.6714	     9.4833	
     6.3782	     5.5389	     2.7695	     8.3923	    -1.0910	     4.9515	    -9.1476	     0.9232	     0.1678	     8.9798	
     6.4621	     5.7907	     3.0212	     8.3084	    -0.8392	     4.3640	    -9.2316	     0.5035	    -0.5875	     8.3923	
     6.3782	     5.8746	     3.3569	     8.0566	    -0.5875	     3.5248	    -9.1476	    -0.1678	    -1.3428	     7.8888	
     6.0425	     5.7068	     3.6926	     7.6370	    -0.2518	     2.5177	    -8.8120	    -0.8392	    -2.0981	     7.4692	
     5.6229	     5.5389	     4.1122	     7.1335	     0.2518	     1.5945	    -8.2245	    -1.5945	    -2.7695	     7.1335	
     5.0354	     5.2872	     4.6158	     6.6299	     0.8392	     0.7553	    -7.3853	    -2.3499	    -3.2730	     7.0496	
     4.4479	     4.9515	     5.2032	     6.0425	     1.4267	    -0.1678	    -6.2943	    -3.0212	    -3.6087	     6.9656	
     3.6926	     4.6997	     5.7068	     5.3711	     2.0981	    -0.9232	    -5.1193	    -3.6087	    -3.9444	     6.9656	
     2.9373	     4.3640	     6.2103	     4.6997	     2.6016	    -1.7624	    -4.0283	    -4.1962	    -4.1122	     6.9656	
     2.1820	     4.1122	     6.4621	     4.0283	     2.9373	    -2.5177	    -2.9373	    -4.7836	    -4.2801	     6.8817	
     1.5106	     3.9444	     6.7139	     3.4409	     3.1891	    -3.2730	    -1.9302	    -5.1193	    -4.4479	     6.7978	
     0.9232	     3.8605	     6.7978	     2.9373	     3.4409	    -3.9444	    -1.0910	    -5.4550	    -4.5319	     6.6299	
     0.5875	     4.0283	     6.8817	     2.6016	     3.6087	    -4.5319	    -0.3357	    -5.5389	    -4.6158	     6.4621	
     0.3357	     4.3640	     6.8817	     2.4338	     3.6926	    -4.8676	     0.1678	    -5.4550	    -4.6997	     6.2103	
     0.3357	     4.7836	     6.7978	     2.3499	     3.7766	    -5.2032	     0.5875	    -5.3711	    -4.7836	     5.8746	
     0.4196	     5.2872	     6.7139	     2.3499	     3.6926	    -5.3711	     0.7553	    -5.2032	    -4.8676	     5.5389	
     0.5035	     5.7068	     6.3782	     2.3499	     3.5248	    -5.4550	     0.6714	    -5.1193	    -4.9515	     5.0354	
     0.6714	     6.0425	     5.9586	     2.3499	     3.1052	    -5.6229	     0.2518	    -5.1193	    -5.2872	     4.6158	
     0.6714	     6.2943	     5.3711	     2.2659	     2.6016	    -5.7068	    -0.3357	    -5.2872	    -5.6229	     4.1122	
     0.6714	     6.2943	     4.6997	     2.0981	     1.9302	    -5.8746	    -1.0071	    -5.6229	    -6.1264	     3.5248	
     0.4196	     6.0425	     3.8605	     1.6785	     1.2589	    -6.1264	    -1.9302	    -6.2103	    -6.7978	     3.0212	
     0.0000	     5.4550	     3.0212	     1.0071	     0.4196	    -6.6299	    -2.8534	    -6.8817	    -7.4692	     2.6016	
    -0.5035	     4.6158	     2.0142	     0.0839	    -0.3357	    -7.3013	    -3.7766	    -7.8049	    -8.3084	     2.0981	
    -1.1749	     3.6087	     1.0910	    -1.0071	    -1.0071	    -8.1406	    -4.6997	    -8.7280	    -9.1476	     1.6785	
    -1.8463	     2.6016	     0.4196	    -2.1820	    -1.5945	    -8.8959	    -5.4550	    -9.7351	    -9.9869	     1.3428	
    -2.4338	     1.6785	    -0.0839	    -3.2730	    -1.8463	    -9.6512	    -6.0425	   -10.5743	   -10.6583	     1.0910	
    -2.7695	     0.9232	    -0.3357	    -4.0283	    -1.9302	   -10.2386	    -6.4621	   -11.4136	   -11.1618	     0.9232	
    -3.0212	     0.3357	    -0.3357	    -4.6158	    -1.7624	   -10.5743	    -6.5460	   -12.0010	   -11.4975	     0.8392	
    -3.1052	     0.0000	    -0.1678	    -4.9515	    -1.5106	   -10.7422	    -6.4621	   -12.4207	   -11.5814	     0.8392	
    -3.0212	    -0.2518	     0.1678	    -5.0354	    -1.0910	   -10.7422	    -6.2103	   -12.8403	   -11.5814	     0.8392	
    -2.7695	    -0.3357	     0.5035	    -5.0354	    -0.6714	   -10.5743	    -5.7907	   -13.0920	   -11.5814	     0.9232	
    -2.5177	    -0.2518	     0.7553	    -5.0354	    -0.4196	   -10.4065	    -5.4550	   -13.4277	   -11.4975	     1.0071	
    -2.1820	    -0.1678	     1.0071	    -5.0354	    -0.1678	   -10.3226	    -5.1193	   -13.7634	   -11.4975	     0.8392	
    -1.8463	    -0.0839	     1.0910	    -5.0354	    -0.1678	   -10.2386	    -5.0354	   -14.1830	   -11.6653	     0.5875	
    -1.5945	     0.0000	     0.9232	    -5.2032	    -0.4196	   -10.3226	    -5.2032	   -14.7705	   -12.0010	     0.0000	
    -1.3428	     0.0839	     0.6714	    -5.4550	    -0.8392	   -10.5743	    -5.7068	   -15.4419	   -12.5885	    -0.8392	
    -1.0910	     0.0839	     0.3357	    -5.7907	    -1.4267	   -10.9940	    -6.3782	   -16.1972	   -13.3438	    -1.9302	
    -1.0071	     0.0839	    -0.0839	    -6.2103	    -2.0142	   -11.3297	    -7.2174	   -16.8686	   -14.1830	    -3.1052	
    -0.9232	     0.1678	    -0.4196	    -6.5460	    -2.6016	   -11.7493	    -7.9727	   -17.5400	   -15.0223	    -4.1962	
    -0.8392	     0.1678	    -0.6714	    -6.7978	    -2.9373	   -12.0850	    -8.6441	   -18.0435	   -15.6937	    -5.1193	
    -0.9232	     0.1678	    -0.8392	    -7.0496	    -3.1891	   -12.2528	    -9.0637	   -18.3792	   -16.2811	    -5.7907	
    -1.0071	     0.0839	    -0.9232	    -7.1335	    -3.3569	   -12.3367	    -9.3994	   -18.4631	   -16.5329	    -6.0425	
    -1.2589	     0.0839	    -0.9232	    -7.1335	    -3.3569	   -12.2528	    -9.4833	   -18.4631	   -16.6168	    -5.9586	
    -1.5945	     0.0000	    -0.8392	    -6.9656	    -3.1891	   -12.0010	    -9.3994	   -18.1274	   -16.4490	    -5.5389	
    -1.9302	     0.0000	    -0.6714	    -6.7139	    -2.9373	   -11.5814	    -9.2316	   -17.7078	   -16.0294	    -4.8676	
    -2.3499	     0.0000	    -0.5035	    -6.2943	    -2.6016	   -10.9940	    -8.8120	   -17.0364	   -15.3580	    -3.8605	
    -2.7695	    -0.0839	    -0.2518	    -5.7068	    -2.2659	   -10.3226	    -8.4763	   -16.1972	   -14.5187	    -2.6855	
    -3.1891	    -0.0839	    -0.0839	    -5.1193	    -1.9302	    -9.5673	    -8.1406	   -15.1901	   -13.5117	    -1.4267	
    -3.5248	    -0.0839	     0.0839	    -4.3640	    -1.6785	    -8.8120	    -7.9727	   -14.0152	   -12.3367	    -0.0839	
    -3.6926	    -0.0839	     0.2518	    -3.5248	    -1.5945	    -7.9727	    -7.9727	   -12.5885	   -11.1618	     1.1749	
    -3.7766	     0.0839	     0.4196	    -2.6016	    -1.5106	    -7.0496	    -8.2245	   -10.9940	    -9.8190	     2.5177	
    -3.6926	     0.4196	     0.5875	    -1.5945	    -1.5106	    -6.1264	    -8.6441	    -9.2316	    -8.5602	     3.6087	
    -3.3569	     0.9232	     0.9232	    -0.5035	    -1.4267	    -5.2032	    -9.2316	    -7.4692	    -7.3013	     4.6158	
    -2.8534	     1.6785	     1.4267	     0.5035	    -1.4267	    -4.3640	    -9.8190	    -5.7907	    -6.2103	     5.3711	
    -2.3499	     2.4338	     2.0142	     1.3428	    -1.3428	    -3.6926	   -10.4065	    -4.1962	    -5.2032	     5.9586	
    -1.8463	     3.1891	     2.6016	     2.0981	    -1.3428	    -3.1891	   -10.9100	    -2.9373	    -4.3640	     6.3782	
    -1.4267	     3.8605	     3.1052	     2.6016	    -1.3428	    -2.8534	   -11.4136	    -2.0142	    -3.6926	     6.5460	
    -1.1749	     4.3640	     3.4409	     3.0212	    -1.3428	    -2.6016	   -11.9171	    -1.3428	    -3.1891	     6.5460	
    -1.1749	     4.6997	     3.6087	     3.1052	    -1.4267	    -2.5177	   -12.4207	    -1.0910	    -2.8534	     6.3782	
    -1.2589	     4.6997	     3.5248	     3.1052	    -1.6785	    -2.5177	   -12.8403	    -1.1749	    -2.8534	     6.0425	
    -1.6785	     4.4479	     3.1891	     2.7695	    -2.0981	    -2.7695	   -13.2599	    -1.5106	    -3.0212	     5.5389	
    -2.2659	     3.9444	     2.6855	     2.2659	    -2.6855	    -3.1891	   -13.7634	    -2.0981	    -3.4409	     5.0354	
    -3.0212	     3.1891	     1.9302	     1.5106	    -3.4409	    -3.7766	   -14.0991	    -2.8534	    -3.9444	     4.5319	
    -4.0283	     2.3499	     1.1749	     0.6714	    -4.1962	    -4.4479	   -14.3509	    -3.7766	    -4.5319	     4.0283	
    -5.0354	     1.5106	     0.4196	    -0.2518	    -4.7836	    -5.2032	   -14.5187	    -4.6997	    -5.1193	     3.6926	
    -6.1264	     0.5875	    -0.1678	    -1.2589	    -5.2872	    -5.8746	   -14.5187	    -5.6229	    -5.6229	     3.5248	
    -7.2174	    -0.2518	    -0.5875	    -2.1820	    -5.5389	    -6.5460	   -14.2670	    -6.3782	    -6.0425	     3.5248	
    -8.1406	    -1.0071	    -0.8392	    -3.0212	    -5.6229	    -7.0496	   -13.8474	    -6.9656	    -6.2943	     3.6926	
    -9.0637	    -1.5945	    -0.9232	    -3.7766	    -5.4550	    -7.3013	   -13.2599	    -7.3853	    -6.2943	     4.0283	
    -9.6512	    -2.0981	    -0.8392	    -4.3640	    -5.1193	    -7.4692	   -12.5885	    -7.4692	    -6.2103	     4.4479	
   -10.0708	    -2.5177	    -0.6714	    -4.8676	    -4.6158	    -7.3013	   -11.7493	    -7.3853	    -5.8746	     5.0354	
   -10.1547	    -2.6855	    -0.4196	    -5.1193	    -4.0283	    -7.0496	   -10.9100	    -7.1335	    -5.4550	     5.6229	
    -9.9030	    -2.6016	    -0.0839	    -5.2032	    -3.3569	    -6.5460	   -10.1547	    -6.7978	    -4.9515	     6.1264	
    -9.3994	    -2.4338	     0.2518	    -5.2032	    -2.6016	    -6.0425	    -9.3994	    -6.3782	    -4.4479	     6.5460	
    -8.6441	    -2.0981	     0.6714	    -5.2032	    -1.8463	    -5.4550	    -8.6441	    -6.0425	    -3.9444	     6.7139	
    -7.8888	    -1.5945	     1.1749	    -5.2032	    -1.0071	    -5.0354	    -8.0566	    -5.7907	    -3.6087	     6.7139	
    -7.0496	    -1.0910	     1.6785	    -5.2872	    -0.2518	    -4.6158	    -7.4692	    -5.7068	    -3.2730	     6.4621	
    -6.2103	    -0.5875	     2.1820	    -5.2872	     0.5875	    -4.4479	    -6.9656	    -5.7068	    -3.1052	     6.0425	
    -5.5389	     0.0000	     2.6855	    -5.2872	     1.3428	    -4.2801	    -6.3782	    -5.8746	    -3.0212	     5.4550	
    -4.8676	     0.5035	     3.1891	    -5.2872	     2.0142	    -4.2801	    -5.8746	    -6.0425	    -2.9373	     4.8676	
    -4.2801	     1.0910	     3.6087	    -5.2032	     2.6016	    -4.4479	    -5.2872	    -6.2103	    -2.9373	     4.2801	
    -3.6926	     1.5945	     4.1122	    -5.1193	     3.0212	    -4.6997	    -4.6997	    -6.3782	    -2.9373	     3.7766	
    -3.1891	     2.0142	     4.5319	    -4.9515	     3.4409	    -4.9515	    -4.1122	    -6.4621	    -3.0212	     3.3569	
    -2.8534	     2.4338	     4.9515	    -4.8676	     3.8605	    -5.2872	    -3.4409	    -6.4621	    -3.0212	     3.1052	
    -2.5177	     2.7695	     5.3711	    -4.8676	     4.1962	    -5.6229	    -2.6855	    -6.3782	    -2.9373	     3.0212	
    -2.4338	     3.0212	     5.7907	    -4.8676	     4.5319	    -5.8746	    -1.8463	    -6.2103	    -2.7695	     3.1891	
    -2.4338	     3.1052	     6.2103	    -4.9515	     4.8676	    -6.0425	    -1.0071	    -6.0425	    -2.6855	     3.4409	
    -2.5177	     3.1052	     6.5460	    -5.0354	     5.2872	    -6.2103	    -0.1678	    -5.7907	    -2.5177	     3.7766	
    -2.6855	     3.0212	     6.7978	    -5.2032	     5.6229	    -6.3782	     0.6714	    -5.5389	    -2.3499	     4.0283	
    -2.6855	     3.1052	     7.1335	    -5.2032	     6.0425	    -6.2943	     1.4267	    -5.2032	    -2.1820	     4.2801	
    -2.6016	     3.1891	     7.5531	    -5.0354	     6.5460	    -6.1264	     2.0142	    -4.6997	    -2.0142	     4.4479	
    -2.1820	     3.5248	     7.9727	    -4.7836	     6.9656	    -5.7907	     2.5177	    -4.1122	    -1.8463	     4.4479	
    -1.5945	     4.0283	     8.4763	    -4.4479	     7.4692	    -5.4550	     2.7695	    -3.4409	    -1.6785	     4.2801	
    -0.9232	     4.6158	     8.8959	    -4.0283	     7.8049	    -5.0354	     2.7695	    -2.8534	    -1.6785	     3.9444	
    -0.2518	     5.1193	     9.1476	    -3.6926	     7.9727	    -4.6997	     2.6016	    -2.3499	    -1.7624	     3.3569	
     0.3357	     5.6229	     9.2316	    -3.5248	     7.9727	    -4.5319	     2.1820	    -2.0981	    -2.0981	     2.5177	
     0.8392	     5.8746	     9.1476	    -3.3569	     7.7209	    -4.4479	     1.5945	    -2.1820	    -2.5177	     1.6785	
     1.2589	     6.1264	     8.9798	    -3.2730	     7.3853	    -4.4479	     1.0071	    -2.4338	    -3.0212	     0.7553	
     1.5945	     6.2943	     8.7280	    -3.1891	     6.9656	    -4.2801	     0.5035	    -2.8534	    -3.5248	    -0.1678	
     1.9302	     6.5460	     8.5602	    -3.0212	     6.7139	    -4.0283	     0.3357	    -3.3569	    -4.0283	    -0.8392	
     2.3499	     6.7978	     8.4763	    -2.6855	     6.5460	    -3.5248	     0.3357	    -3.7766	    -4.4479	    -1.3428	
     2.6855	     7.0496	     8.5602	    -2.3499	     6.5460	    -2.7695	     0.7553	    -4.0283	    -4.6997	    -1.5106	
     3.1052	     7.3013	     8.7280	    -2.0142	     6.7978	    -1.9302	     1.5106	    -4.2801	    -4.7836	    -1.5106	
     3.3569	     7.5531	     9.0637	    -1.6785	     7.1335	    -0.9232	     2.4338	    -4.3640	    -4.7836	    -1.2589	
     3.4409	     7.6370	     9.3155	    -1.3428	     7.4692	     0.0839	     3.5248	    -4.4479	    -4.6158	    -0.8392	
     3.4409	     7.7209	     9.6512	    -1.1749	     7.8888	     0.9232	     4.6158	    -4.4479	    -4.4479	    -0.2518	
     3.3569	     7.6370	     9.9869	    -1.0910	     8.2245	     1.6785	     5.7907	    -4.4479	    -4.1122	     0.4196	
     3.1891	     7.5531	    10.4065	    -0.9232	     8.6441	     2.2659	     6.8817	    -4.3640	    -3.6926	     1.0910	
     3.0212	     7.6370	    10.8261	    -0.8392	     8.9798	     2.8534	     7.9727	    -4.1962	    -3.1052	     1.8463	
     3.0212	     7.8049	    11.4136	    -0.5875	     9.3994	     3.5248	     8.8959	    -3.8605	    -2.4338	     2.6855	
     3.1891	     8.1406	    12.0850	    -0.1678	     9.8190	     4.2801	     9.7351	    -3.2730	    -1.6785	     3.4409	
     3.6926	     8.8120	    12.8403	     0.4196	    10.3226	     5.2032	    10.4904	    -2.5177	    -0.8392	     4.2801	
     4.3640	     9.5673	    13.6795	     1.0910	    10.8261	     6.2103	    11.1618	    -1.6785	     0.0000	     5.0354	
     5.2872	    10.5743	    14.4348	     1.8463	    11.3297	     7.2174	    11.6653	    -0.9232	     0.7553	     5.6229	
     6.2943	    11.4975	    15.1062	     2.6016	    11.6653	     8.1406	    12.0850	    -0.1678	     1.3428	     6.0425	
     7.2174	    12.4207	    15.6097	     3.2730	    11.9171	     8.9798	    12.2528	     0.3357	     1.7624	     6.2103	
     8.1406	    13.1760	    15.8615	     3.7766	    12.0010	     9.6512	    12.1689	     0.7553	     2.0142	     6.1264	
     8.8959	    13.7634	    15.7776	     4.1962	    11.9171	    10.1547	    12.0010	     1.0071	     2.0981	     5.9586	
     9.3994	    14.0991	    15.5258	     4.4479	    11.5814	    10.5743	    11.6653	     1.0071	     2.0981	     5.6229	
     9.7351	    14.2670	    15.1062	     4.5319	    11.1618	    10.8261	    11.2457	     0.9232	     2.0142	     5.2872	
     9.9030	    14.1830	    14.5187	     4.4479	    10.6583	    10.8261	    10.7422	     0.7553	     1.8463	     4.8676	
     9.7351	    13.8474	    13.8474	     4.1962	     9.9869	    10.5743	    10.2386	     0.4196	     1.5945	     4.5319	
     9.3155	    13.2599	    13.0920	     3.7766	     9.3994	    10.2386	     9.8190	     0.0000	     1.2589	     4.1962	
     8.7280	    12.5885	    12.4207	     3.1891	     8.7280	     9.6512	     9.4833	    -0.3357	     0.8392	     4.0283	
     8.0566	    11.8332	    11.8332	     2.6855	     8.3084	     9.1476	     9.2316	    -0.5875	     0.5035	     4.0283	
     7.3013	    11.0779	    11.4136	     2.1820	     8.0566	     8.6441	     9.1476	    -0.5875	     0.3357	     4.1962	
     6.6299	    10.4904	    11.2457	     1.9302	     8.0566	     8.3084	     9.2316	    -0.2518	     0.3357	     4.6158	
     6.0425	     9.9869	    11.2457	     1.9302	     8.3084	     8.2245	     9.3994	     0.4196	     0.6714	     5.2872	
     5.6229	     9.7351	    11.4975	     2.0981	     8.8959	     8.3084	     9.8190	     1.4267	     1.2589	     6.2943	
     5.4550	     9.6512	    11.9171	     2.6016	     9.5673	     8.7280	    10.1547	     2.5177	     2.0981	     7.3853	
     5.3711	     9.7351	    12.3367	     3.2730	    10.4065	     9.3155	    10.5743	     3.7766	     3.1052	     8.6441	
     5.4550	     9.9030	    12.6724	     4.1122	    11.0779	    10.1547	    10.7422	     5.0354	     4.1962	     9.8190	
     5.7068	    10.2386	    12.9242	     4.9515	    11.5814	    11.0779	    10.7422	     6.1264	     5.2032	    10.8261	
     5.9586	    10.4904	    13.0081	     5.7068	    11.8332	    12.0010	    10.4904	     6.9656	     6.0425	    11.5814	
     6.2103	    10.6583	    12.8403	     6.2943	    11.7493	    12.9242	     9.9869	     7.6370	     6.6299	    12.0010	
     6.5460	    10.8261	    12.5046	     6.7139	    11.3297	    13.6795	     9.2316	     7.9727	     6.9656	    12.0850	
     6.8817	    10.9100	    12.0850	     6.9656	    10.8261	    14.3509	     8.4763	     8.2245	     7.0496	    11.8332	
     7.1335	    10.9100	    11.4975	     6.9656	    10.2386	    14.7705	     7.6370	     8.2245	     6.9656	    11.3297	
     7.5531	    10.8261	    10.9940	     6.9656	     9.7351	    15.1062	     6.9656	     8.2245	     6.7978	    10.7422	
     7.8049	    10.6583	    10.3226	     6.7978	     9.1476	    15.2740	     6.4621	     8.1406	     6.6299	    10.1547	
     8.0566	    10.3226	     9.7351	     6.5460	     8.6441	    15.3580	     6.1264	     7.9727	     6.2943	     9.5673	
     8.0566	     9.7351	     9.0637	     6.1264	     8.2245	    15.2740	     5.8746	     7.8049	     6.0425	     9.1476	
     7.8888	     9.0637	     8.3923	     5.6229	     7.8049	    15.1062	     5.7907	     7.6370	     5.7068	     8.8959	
     7.4692	     8.2245	     7.8049	     5.0354	     7.4692	    14.8544	     5.9586	     7.5531	     5.3711	     8.8120	
     6.7978	     7.3013	     7.3013	     4.4479	     7.3013	    14.4348	     6.2943	     7.5531	     5.2872	     8.9798	
     6.0425	     6.4621	     6.8817	     3.8605	     7.2174	    14.0991	     6.9656	     7.7209	     5.2032	     9.3155	
     5.2872	     5.7068	     6.7139	     3.3569	     7.3013	    13.6795	     7.8049	     8.0566	     5.3711	     9.9030	
     4.4479	     5.0354	     6.7139	     2.9373	     7.5531	    13.3438	     8.7280	     8.3923	     5.7068	    10.4904	
     3.6087	     4.4479	     6.7139	     2.6016	     7.8049	    13.0081	     9.6512	     8.7280	     6.0425	    11.0779	
     2.8534	     3.9444	     6.7139	     2.2659	     8.0566	    12.6724	    10.4904	     8.9798	     6.3782	    11.4975	
     2.0981	     3.4409	     6.7139	     2.0142	     8.1406	    12.3367	    11.0779	     9.1476	     6.5460	    11.8332	
     1.4267	     3.1052	     6.6299	     1.6785	     8.0566	    12.0010	    11.3297	     9.0637	     6.7139	    11.8332	
     0.9232	     2.8534	     6.5460	     1.3428	     7.8888	    11.6653	    11.3297	     8.7280	     6.6299	    11.5814	
     0.6714	     2.7695	     6.3782	     0.9232	     7.4692	    11.3297	    10.9940	     8.3084	     6.4621	    11.0779	
     0.5875	     2.7695	     6.2103	     0.4196	     6.7978	    11.0779	    10.4065	     7.7209	     6.1264	    10.3226	
     0.7553	     2.9373	     5.9586	    -0.0839	     6.1264	    10.8261	     9.7351	     6.9656	     5.7068	     9.3994	
     1.0071	     3.1891	     5.7068	    -0.5875	     5.2872	    10.5743	     8.8959	     6.2103	     5.1193	     8.3923	
     1.4267	     3.4409	     5.4550	    -1.0071	     4.3640	    10.4904	     7.9727	     5.4550	     4.5319	     7.3853	
     1.8463	     3.7766	     5.2032	    -1.3428	     3.5248	    10.4904	     7.1335	     4.6997	     3.9444	     6.5460	
     2.2659	     4.0283	     5.0354	    -1.6785	     2.6855	    10.5743	     6.2943	     4.1122	     3.3569	     5.8746	
     2.6016	     4.1962	     4.7836	    -2.0142	     1.9302	    10.6583	     5.5389	     3.6926	     2.8534	     5.4550	
     2.6855	     4.1962	     4.4479	    -2.3499	     1.2589	    10.7422	     4.7836	     3.3569	     2.3499	     5.2032	
     2.5177	     3.9444	     4.0283	    -2.7695	     0.5875	    10.7422	     4.1122	     3.1891	     1.9302	     5.1193	
     2.0981	     3.4409	     3.5248	    -3.3569	     0.0839	    10.6583	     3.4409	     3.1891	     1.5106	     5.2032	
     1.4267	     2.8534	     3.0212	    -4.0283	    -0.3357	    10.4904	     3.0212	     3.3569	     1.0910	     5.4550	
     0.7553	     2.1820	     2.6016	    -4.7836	    -0.6714	    10.3226	     2.7695	     3.6926	     0.8392	     5.7907	
    -0.0839	     1.5106	     2.1820	    -5.4550	    -0.7553	    10.0708	     2.7695	     4.1122	     0.6714	     6.2103	
    -0.8392	     0.9232	     2.0142	    -6.0425	    -0.7553	     9.9030	     3.0212	     4.6997	     0.5875	     6.7139	
    -1.4267	     0.5035	     1.9302	    -6.5460	    -0.5035	     9.8190	     3.4409	     5.2872	     0.6714	     7.2174	
    -1.8463	     0.2518	     2.0981	    -6.7139	    -0.1678	     9.8190	     3.9444	     5.8746	     0.8392	     7.8049	
    -2.0981	     0.2518	     2.3499	    -6.6299	     0.3357	     9.9030	     4.6158	     6.4621	     1.0910	     8.3923	
    -2.0142	     0.5035	     2.8534	    -6.2943	     1.0071	    10.1547	     5.4550	     7.0496	     1.4267	     8.8959	
    -1.7624	     1.0071	     3.3569	    -5.7068	     1.6785	    10.4065	     6.3782	     7.4692	     1.7624	     9.2316	
    -1.3428	     1.5945	     3.9444	    -4.9515	     2.4338	    10.6583	     7.3013	     7.7209	     2.0981	     9.3994	
    -0.7553	     2.2659	     4.3640	    -4.0283	     3.0212	    10.9100	     8.1406	     7.8049	     2.3499	     9.3994	
    -0.1678	     2.8534	     4.6997	    -3.2730	     3.6087	    11.0779	     8.8120	     7.6370	     2.4338	     9.1476	
     0.3357	     3.3569	     4.6997	    -2.5177	     3.9444	    11.0779	     9.2316	     7.2174	     2.3499	     8.7280	
     0.6714	     3.6926	     4.5319	    -1.9302	     4.1122	    11.0779	     9.4833	     6.7139	     2.1820	     8.1406	
     0.9232	     3.8605	     4.1122	    -1.5106	     4.1962	    11.0779	     9.5673	     6.0425	     1.8463	     7.4692	
     0.9232	     3.7766	     3.4409	    -1.2589	     4.0283	    10.9100	     9.3994	     5.3711	     1.3428	     6.7978	
     0.5875	     3.3569	     2.5177	    -1.2589	     3.6926	    10.7422	     9.0637	     4.5319	     0.8392	     6.0425	
     0.0839	     2.6855	     1.5106	    -1.4267	     3.2730	    10.3226	     8.6441	     3.6087	     0.0839	     5.3711	
    -0.7553	     1.8463	     0.5035	    -2.0142	     2.6016	     9.7351	     8.1406	     2.6855	    -0.6714	     4.7836	
    -1.6785	     0.9232	    -0.3357	    -2.6855	     1.9302	     8.9798	     7.7209	     1.7624	    -1.5106	     4.3640	
    -2.6855	     0.0000	    -0.9232	    -3.6087	     1.3428	     8.1406	     7.4692	     0.9232	    -2.3499	     3.9444	
    -3.6087	    -0.7553	    -1.0910	    -4.6158	     0.8392	     7.2174	     7.4692	     0.2518	    -3.1052	     3.7766	
    -4.3640	    -1.3428	    -0.8392	    -5.6229	     0.6714	     6.2103	     7.7209	    -0.3357	    -3.6926	     3.7766	
    -4.9515	    -1.7624	    -0.2518	    -6.4621	     0.5875	     5.3711	     8.2245	    -0.6714	    -4.1962	     3.7766	
    -5.4550	    -2.0142	     0.5035	    -7.2174	     0.7553	     4.6158	     8.8959	    -0.8392	    -4.4479	     3.8605	
    -5.7068	    -2.1820	     1.3428	    -7.7209	     1.0910	     3.9444	     9.4833	    -0.8392	    -4.6997	     4.0283	
    -5.7907	    -2.0981	     2.1820	    -7.9727	     1.5106	     3.6087	    10.1547	    -0.8392	    -4.6997	     4.1122	
    -5.6229	    -2.0142	     2.9373	    -8.0566	     1.9302	     3.3569	    10.5743	    -0.6714	    -4.6997	     4.1962	
    -5.3711	    -1.6785	     3.6926	    -7.8049	     2.3499	     3.4409	    10.9100	    -0.6714	    -4.6158	     4.1122	
    -4.8676	    -1.3428	     4.1962	    -7.3853	     2.6855	     3.6087	    10.9940	    -0.5875	    -4.5319	     4.0283	
    -4.1962	    -0.8392	     4.6158	    -6.7978	     2.9373	     3.9444	    10.9100	    -0.6714	    -4.5319	     3.7766	
    -3.4409	    -0.3357	     5.0354	    -6.2103	     3.1052	     4.4479	    10.7422	    -0.8392	    -4.5319	     3.3569	
    -2.5177	     0.2518	     5.2872	    -5.5389	     3.2730	     4.9515	    10.5743	    -1.1749	    -4.6158	     2.8534	
    -1.5106	     1.0071	     5.5389	    -4.9515	     3.5248	     5.4550	    10.4904	    -1.5106	    -4.7836	     2.2659	
    -0.5035	     1.6785	     5.7907	    -4.4479	     3.8605	     5.8746	    10.4065	    -2.0142	    -5.0354	     1.5106	
     0.4196	     2.4338	     6.0425	    -4.1122	     4.1962	     6.1264	    10.4904	    -2.6855	    -5.3711	     0.5875	
     1.1749	     3.0212	     6.2103	    -4.0283	     4.6158	     6.2103	    10.5743	    -3.3569	    -5.9586	    -0.4196	
     1.5945	     3.3569	     6.2943	    -4.2801	     5.0354	     6.1264	    10.5743	    -4.2801	    -6.5460	    -1.5945	
     1.7624	     3.4409	     6.2103	    -4.6997	     5.3711	     5.7907	    10.4904	    -5.1193	    -7.3013	    -2.8534	
     1.5106	     3.2730	     5.9586	    -5.4550	     5.6229	     5.2032	    10.3226	    -6.0425	    -8.1406	    -4.1122	
     1.0071	     2.8534	     5.5389	    -6.2943	     5.7907	     4.4479	    10.0708	    -6.8817	    -8.9798	    -5.2872	
     0.2518	     2.1820	     4.9515	    -7.3013	     5.7068	     3.6087	     9.6512	    -7.7209	    -9.8190	    -6.2943	
    -0.6714	     1.3428	     4.2801	    -8.3084	     5.4550	     2.6016	     9.0637	    -8.3923	   -10.6583	    -7.3013	
    -1.6785	     0.5035	     3.5248	    -9.3994	     4.9515	     1.5945	     8.3084	    -9.0637	   -11.5814	    -8.2245	
    -2.7695	    -0.4196	     2.7695	   -10.3226	     4.1962	     0.5875	     7.5531	    -9.7351	   -12.5046	    -9.0637	
    -3.6926	    -1.2589	     2.0981	   -11.0779	     3.4409	    -0.2518	     6.7978	   -10.3226	   -13.2599	    -9.6512	
    -4.2801	    -1.7624	     1.5945	   -11.5814	     2.6016	    -1.0071	     6.1264	   -10.7422	   -13.8474	    -9.9869	
    -4.6158	    -2.0142	     1.2589	   -11.6653	     2.0142	    -1.4267	     5.7068	   -10.9940	   -14.1830	   -10.1547	
    -4.4479	    -1.7624	     1.2589	   -11.4136	     1.5945	    -1.5106	     5.5389	   -10.9940	   -14.2670	   -10.0708	
    -3.8605	    -1.1749	     1.5945	   -10.7422	     1.3428	    -1.1749	     5.5389	   -10.6583	   -14.0152	    -9.8190	
    -2.8534	    -0.2518	     2.0142	    -9.7351	     1.2589	    -0.4196	     5.7907	    -9.9030	   -13.5117	    -9.3994	
    -1.5106	     0.9232	     2.6855	    -8.3923	     1.4267	     0.5875	     6.2103	    -8.8959	   -12.9242	    -8.9798	
     0.1678	     2.2659	     3.4409	    -6.9656	     1.5945	     1.7624	     6.7978	    -7.6370	   -12.0850	    -8.4763	
     1.9302	     3.6087	     4.1962	    -5.4550	     1.8463	     3.1052	     7.3853	    -6.2103	   -11.1618	    -7.9727	
     3.6087	     4.8676	     4.8676	    -4.0283	     2.0981	     4.3640	     7.8888	    -4.7836	   -10.2386	    -7.5531	
     5.1193	     5.8746	     5.2872	    -2.7695	     2.1820	     5.5389	     8.2245	    -3.5248	    -9.3155	    -7.0496	
     6.3782	     6.5460	     5.5389	    -1.7624	     2.0981	     6.3782	     8.4763	    -2.5177	    -8.4763	    -6.7139	
     7.1335	     6.7978	     5.6229	    -1.1749	     1.8463	     6.8817	     8.3923	    -1.8463	    -7.8049	    -6.3782	
     7.5531	     6.7139	     5.4550	    -0.8392	     1.5106	     7.1335	     8.1406	    -1.5945	    -7.3013	    -6.0425	
     7.4692	     6.2943	     5.1193	    -0.8392	     1.0071	     7.0496	     7.7209	    -1.6785	    -7.0496	    -5.7907	
     6.9656	     5.6229	     4.6997	    -1.0910	     0.5035	     6.7139	     7.0496	    -2.0142	    -6.8817	    -5.5389	
     6.2103	     4.7836	     4.2801	    -1.5945	    -0.0839	     6.2943	     6.3782	    -2.5177	    -6.7978	    -5.2872	
     5.2872	     3.7766	     3.8605	    -2.0142	    -0.5035	     5.9586	     5.7068	    -2.9373	    -6.7978	    -5.0354	
     4.1962	     2.8534	     3.5248	    -2.4338	    -0.8392	     5.7068	     5.1193	    -3.2730	    -6.7978	    -4.6158	
     3.1891	     2.0142	     3.2730	    -2.6016	    -0.9232	     5.7907	     4.7836	    -3.3569	    -6.6299	    -4.1962	
     2.3499	     1.3428	     3.1052	    -2.5177	    -0.9232	     6.0425	     4.6158	    -3.1891	    -6.4621	    -3.6926	
     1.6785	     0.9232	     3.1052	    -2.1820	    -0.8392	     6.7139	     4.6158	    -2.8534	    -6.2103	    -3.1891	
     1.3428	     0.7553	     3.1891	    -1.4267	    -0.5875	     7.6370	     4.7836	    -2.1820	    -5.7907	    -2.6016	
     1.5106	     1.0071	     3.5248	    -0.4196	    -0.3357	     8.8959	     5.1193	    -1.4267	    -5.2872	    -2.0142	
     2.0142	     1.5106	     3.9444	     0.8392	     0.0000	    10.2386	     5.4550	    -0.4196	    -4.6997	    -1.5106	
     2.9373	     2.4338	     4.4479	     2.3499	     0.3357	    11.7493	     5.7907	     0.6714	    -4.0283	    -1.0071	
     4.2801	     3.5248	     4.9515	     4.1122	     0.6714	    13.3438	     6.2103	     1.7624	    -3.2730	    -0.5875	
     5.8746	     4.8676	     5.6229	     5.8746	     1.0071	    14.7705	     6.6299	     2.9373	    -2.6016	    -0.2518	
     7.6370	     6.2943	     6.2943	     7.7209	     1.4267	    16.1972	     7.1335	     4.1962	    -1.8463	     0.1678	
     9.3994	     7.8049	     6.8817	     9.3994	     1.8463	    17.3721	     7.7209	     5.2872	    -1.0910	     0.5035	
    11.0779	     9.0637	     7.3853	    10.9940	     2.1820	    18.4631	     8.3923	     6.2943	    -0.4196	     0.9232	
    12.5046	    10.1547	     7.8049	    12.2528	     2.5177	    19.3024	     9.0637	     7.1335	     0.1678	     1.3428	
    13.5956	    10.9100	     8.0566	    13.3438	     2.6855	    19.8898	     9.7351	     7.8049	     0.5875	     1.8463	
    14.2670	    11.3297	     8.1406	    14.0991	     2.9373	    20.3094	    10.4065	     8.3084	     1.0071	     2.4338	
    14.6866	    11.5814	     8.2245	    14.6866	     3.1891	    20.5612	    11.2457	     8.7280	     1.5106	     3.1891	
    14.9384	    11.6653	     8.4763	    15.1901	     3.6087	    20.8130	    12.1689	     9.1476	     2.0142	     4.0283	
    15.0223	    11.7493	     8.8959	    15.7776	     4.2801	    21.2326	    13.3438	     9.7351	     2.6016	     5.0354	
    15.1062	    11.8332	     9.4833	    16.4490	     5.1193	    21.7361	    14.5187	    10.6583	     3.5248	     6.1264	
    15.1901	    12.0010	    10.2386	    17.2882	     6.0425	    22.4075	    15.7776	    11.7493	     4.5319	     7.3853	
    15.2740	    12.1689	    11.1618	    18.2953	     7.0496	    23.2468	    16.9525	    13.1760	     5.7907	     8.7280	
    15.3580	    12.4207	    12.0850	    19.3863	     8.0566	    24.1699	    17.9596	    14.7705	     7.1335	     9.9869	
    15.3580	    12.5885	    12.9242	    20.5612	     8.9798	    25.2609	    18.7988	    16.3651	     8.4763	    11.1618	
    15.4419	    12.8403	    13.7634	    21.7361	     9.7351	    26.3519	    19.3863	    17.9596	     9.7351	    12.1689	
    15.5258	    13.1760	    14.4348	    22.8271	    10.3226	    27.3590	    19.8059	    19.3863	    10.9100	    12.9242	
    15.6937	    13.5117	    15.1062	    23.9182	    10.7422	    28.4500	    19.8898	    20.6451	    11.9171	    13.4277	
    16.0294	    13.9313	    15.5258	    24.8413	    10.9940	    29.4571	    19.8059	    21.6522	    12.7563	    13.6795	
    16.4490	    14.4348	    15.8615	    25.6805	    11.1618	    30.3802	    19.4702	    22.4075	    13.4277	    13.6795	
    16.8686	    15.0223	    16.0294	    26.2680	    11.2457	    31.2195	    18.9667	    22.8271	    13.8474	    13.4277	
    17.3721	    15.5258	    16.1133	    26.6876	    11.1618	    31.8909	    18.4631	    23.0789	    14.0152	    13.0920	
    17.8757	    15.9454	    16.1133	    26.8555	    11.0779	    32.3105	    17.7917	    23.0789	    14.0152	    12.5885	
    18.2114	    16.3651	    15.9454	    26.7715	    10.9940	    32.5623	    17.2043	    22.9111	    13.9313	    12.0010	
    18.4631	    16.5329	    15.6937	    26.4359	    10.7422	    32.6462	    16.5329	    22.4915	    13.5956	    11.4975	
    18.4631	    16.4490	    15.3580	    25.8484	    10.4065	    32.4783	    15.9454	    21.9040	    13.1760	    10.9940	
    18.2114	    16.1972	    14.9384	    25.0092	     9.9869	    32.2266	    15.4419	    21.2326	    12.7563	    10.6583	
    17.7917	    15.7776	    14.5187	    24.0021	     9.5673	    31.7230	    15.0223	    20.5612	    12.4207	    10.5743	
    17.2882	    15.1901	    14.1830	    22.9111	     9.1476	    31.2195	    14.9384	    19.8898	    12.0850	    10.7422	
    16.6168	    14.6027	    13.8474	    21.8201	     8.9798	    30.6320	    15.0223	    19.3024	    11.9171	    11.1618	
    15.8615	    13.8474	    13.5956	    20.7291	     8.8959	    30.0446	    15.3580	    18.7988	    11.8332	    11.9171	
    15.0223	    13.0920	    13.3438	    19.5541	     8.9798	    29.3732	    15.7776	    18.3792	    11.7493	    12.6724	
    14.0991	    12.2528	    13.0081	    18.3792	     9.0637	    28.5339	    16.2811	    17.8757	    11.6653	    13.5117	
    13.1760	    11.3297	    12.6724	    17.1204	     9.0637	    27.6108	    16.6168	    17.3721	    11.5814	    14.2670	
    12.2528	    10.5743	    12.3367	    15.8615	     9.1476	    26.6037	    16.9525	    16.7847	    11.4136	    14.9384	
    11.4975	     9.9030	    11.9171	    14.7705	     9.1476	    25.6805	    17.2043	    16.1972	    11.2457	    15.2740	
    10.9100	     9.4833	    11.5814	    13.8474	     9.2316	    24.7574	    17.3721	    15.6937	    11.0779	    15.5258	
    10.5743	     9.3155	    11.2457	    13.1760	     9.2316	    24.0860	    17.5400	    15.1901	    10.8261	    15.5258	
    10.5743	     9.4833	    10.9940	    12.7563	     9.2316	    23.6664	    17.6239	    14.7705	    10.6583	    15.3580	
    10.9100	     9.8190	    10.8261	    12.6724	     9.3155	    23.4985	    17.7917	    14.4348	    10.5743	    14.9384	
    11.4136	    10.4065	    10.7422	    12.7563	     9.3155	    23.4985	    17.9596	    14.0991	    10.4904	    14.5187	
    12.0850	    11.1618	    10.8261	    13.0920	     9.4833	    23.7503	    18.2953	    13.8474	    10.4065	    14.0152	
    12.9242	    12.0010	    11.1618	    13.5117	     9.8190	    24.0860	    18.6310	    13.5956	    10.2386	    13.5117	
    13.6795	    13.0081	    11.7493	    13.9313	    10.2386	    24.5056	    19.1345	    13.3438	    10.0708	    13.0081	
    14.3509	    13.9313	    12.5046	    14.2670	    10.7422	    24.8413	    19.6381	    13.0920	     9.8190	    12.4207	
    14.8544	    14.7705	    13.4277	    14.5187	    11.3297	    25.1770	    20.2255	    12.8403	     9.5673	    11.9171	
    15.1062	    15.4419	    14.4348	    14.5187	    11.9171	    25.3448	    20.7291	    12.5046	     9.2316	    11.4136	
    15.1901	    15.9454	    15.3580	    14.3509	    12.4207	    25.4288	    21.1487	    12.3367	     8.8959	    10.9940	
    15.0223	    16.1972	    16.2811	    14.0152	    13.0081	    25.3448	    21.6522	    12.2528	     8.6441	    10.6583	
    14.8544	    16.3651	    17.0364	    13.5956	    13.5956	    25.1770	    22.0718	    12.5046	     8.5602	    10.4904	
    14.6027	    16.5329	    17.8757	    13.1760	    14.1830	    24.9252	    22.5754	    12.9242	     8.6441	    10.4904	
    14.4348	    16.7007	    18.5471	    12.9242	    14.6866	    24.7574	    23.1628	    13.5956	     8.8959	    10.6583	
    14.3509	    16.8686	    19.1345	    12.7563	    15.1901	    24.5056	    23.6664	    14.4348	     9.3994	    10.9940	
    14.3509	    17.1204	    19.6381	    12.6724	    15.5258	    24.3378	    24.1699	    15.2740	     9.9030	    11.4975	
    14.5187	    17.4561	    20.0577	    12.7563	    15.6937	    24.2538	    24.4217	    16.0294	    10.5743	    12.0850	
    14.8544	    17.7078	    20.3094	    13.0920	    15.7776	    24.3378	    24.5056	    16.8686	    11.1618	    12.6724	
    15.4419	    18.1274	    20.3934	    13.5117	    15.6937	    24.5895	    24.3378	    17.6239	    11.7493	    13.2599	
    16.1133	    18.4631	    20.3934	    14.1830	    15.5258	    25.0092	    23.9182	    18.2953	    12.2528	    13.6795	
    17.0364	    18.9667	    20.3094	    14.9384	    15.1901	    25.5127	    23.2468	    18.9667	    12.5885	    13.9313	
    18.0435	    19.3863	    20.1416	    15.7776	    14.8544	    26.0162	    22.4915	    19.4702	    12.9242	    14.0152	
    19.0506	    19.8898	    19.9738	    16.7007	    14.4348	    26.6037	    21.6522	    19.8898	    13.0920	    14.0152	
    20.2255	    20.3934	    19.8059	    17.4561	    14.0152	    27.1912	    20.8130	    20.3094	    13.2599	    13.8474	
    21.3165	    20.9808	    19.6381	    18.2114	    13.7634	    27.6947	    20.0577	    20.5612	    13.2599	    13.6795	
    22.2397	    21.4005	    19.6381	    18.7988	    13.5956	    28.0304	    19.4702	    20.6451	    13.2599	    13.5117	
    22.9111	    21.7361	    19.5541	    19.1345	    13.5117	    28.2822	    19.1345	    20.6451	    13.0920	    13.2599	
    23.3307	    21.8201	    19.4702	    19.1345	    13.5117	    28.3661	    19.0506	    20.3094	    12.8403	    13.0920	
    23.3307	    21.7361	    19.3024	    18.8828	    13.5956	    28.1982	    19.2184	    19.8059	    12.4207	    12.9242	
    22.9950	    21.3165	    19.1345	    18.2953	    13.6795	    27.8625	    19.7220	    19.2184	    12.0010	    12.8403	
    22.3236	    20.8130	    18.8828	    17.6239	    13.8474	    27.4429	    20.3934	    18.5471	    11.6653	    12.8403	
    21.4005	    20.2255	    18.7149	    16.7847	    14.1830	    26.9394	    21.3165	    17.9596	    11.3297	    12.9242	
    20.3934	    19.6381	    18.7149	    15.9454	    14.5187	    26.4359	    22.4075	    17.3721	    11.1618	    13.0920	
    19.3863	    19.1345	    18.7988	    15.1062	    15.0223	    26.1002	    23.5825	    17.0364	    11.0779	    13.4277	
    18.3792	    18.7149	    18.9667	    14.4348	    15.6097	    25.7645	    24.7574	    16.7847	    11.1618	    13.7634	
    17.5400	    18.4631	    19.2184	    13.9313	    16.1972	    25.5966	    25.9323	    16.6168	    11.3297	    14.1830	
    16.9525	    18.2953	    19.6381	    13.5956	    16.7847	    25.5966	    26.9394	    16.6168	    11.5814	    14.5187	
    16.6168	    18.2114	    20.0577	    13.5117	    17.3721	    25.8484	    27.8625	    16.7007	    12.0010	    14.6866	
    16.6168	    18.2953	    20.3934	    13.5956	    17.8757	    26.1841	    28.6179	    16.8686	    12.3367	    14.7705	
[Epoch Header]
[Trial Type]	23
[Accept]	1
[Correct]	0
[RT]	 0.000
[Resp]	0
[Epoch Data]
    -4.6158	    -8.4763	    -7.3853	    -1.0071	    -0.9232	     7.3853	     5.2032	     2.2659	    -1.0910	    -0.8392	
    -5.5389	    -9.4833	    -7.8888	    -1.5106	    -1.3428	     6.9656	     4.8676	     2.0981	    -1.0910	    -0.6714	
    -6.5460	   -10.4904	    -8.3923	    -2.0981	    -1.8463	     6.4621	     4.4479	     1.8463	    -1.3428	    -0.5875	
    -7.4692	   -11.4975	    -8.8959	    -2.6016	    -2.3499	     5.9586	     3.9444	     1.4267	    -1.6785	    -0.5875	
    -8.2245	   -12.1689	    -9.3994	    -3.0212	    -2.9373	     5.4550	     3.3569	     1.0071	    -2.0981	    -0.7553	
    -8.6441	   -12.5885	    -9.7351	    -3.2730	    -3.3569	     5.1193	     2.8534	     0.5875	    -2.4338	    -0.9232	
    -8.8120	   -12.6724	    -9.9869	    -3.2730	    -3.7766	     4.9515	     2.4338	     0.3357	    -2.7695	    -1.0910	
    -8.6441	   -12.4207	    -9.9869	    -3.1052	    -4.0283	     4.8676	     2.0981	     0.1678	    -2.9373	    -1.3428	
    -8.1406	   -11.9171	    -9.9030	    -2.7695	    -4.1962	     4.8676	     1.8463	     0.0000	    -3.1891	    -1.6785	
    -7.4692	   -11.1618	    -9.6512	    -2.4338	    -4.1962	     4.8676	     1.7624	    -0.1678	    -3.3569	    -1.9302	
    -6.7139	   -10.3226	    -9.3994	    -2.0142	    -4.1122	     4.9515	     1.9302	    -0.4196	    -3.5248	    -2.3499	
    -5.8746	    -9.4833	    -9.1476	    -1.7624	    -3.9444	     4.9515	     2.1820	    -0.6714	    -3.7766	    -2.6855	
    -5.1193	    -8.8120	    -8.9798	    -1.5106	    -3.7766	     4.8676	     2.6016	    -1.0910	    -3.9444	    -2.9373	
    -4.4479	    -8.2245	    -8.9798	    -1.5106	    -3.6087	     4.6997	     3.0212	    -1.5945	    -4.2801	    -3.2730	
    -3.9444	    -7.8888	    -9.0637	    -1.7624	    -3.3569	     4.3640	     3.5248	    -2.1820	    -4.6997	    -3.4409	
    -3.6926	    -7.8888	    -9.2316	    -2.1820	    -3.1891	     3.9444	     4.0283	    -2.7695	    -5.2032	    -3.6087	
    -3.6926	    -8.0566	    -9.4833	    -2.9373	    -3.0212	     3.3569	     4.4479	    -3.4409	    -5.7907	    -3.7766	
    -3.8605	    -8.4763	    -9.8190	    -3.8605	    -2.8534	     2.6016	     4.7836	    -4.0283	    -6.5460	    -3.7766	
    -4.3640	    -9.0637	   -10.0708	    -4.8676	    -2.7695	     1.8463	     5.0354	    -4.5319	    -7.2174	    -3.6926	
    -4.9515	    -9.6512	   -10.2386	    -5.8746	    -2.6855	     1.0071	     5.2872	    -5.1193	    -7.8888	    -3.6087	
    -5.7068	   -10.3226	   -10.2386	    -6.7978	    -2.6855	     0.1678	     5.4550	    -5.6229	    -8.4763	    -3.3569	
    -6.3782	   -10.9100	    -9.9869	    -7.4692	    -2.6855	    -0.5875	     5.6229	    -6.1264	    -8.9798	    -3.1052	
    -7.0496	   -11.3297	    -9.5673	    -7.8888	    -2.6855	    -1.1749	     5.7907	    -6.6299	    -9.3155	    -2.7695	
    -7.4692	   -11.4975	    -8.8120	    -7.8888	    -2.6016	    -1.5106	     6.0425	    -7.1335	    -9.4833	    -2.4338	
    -7.5531	   -11.3297	    -7.8888	    -7.4692	    -2.4338	    -1.5106	     6.2943	    -7.4692	    -9.4833	    -2.0142	
    -7.1335	   -10.8261	    -6.7978	    -6.6299	    -2.0142	    -1.2589	     6.7139	    -7.7209	    -9.2316	    -1.5945	
    -6.2943	   -10.0708	    -5.7068	    -5.5389	    -1.5106	    -0.6714	     7.2174	    -7.7209	    -8.8120	    -1.2589	
    -5.1193	    -8.9798	    -4.5319	    -4.1122	    -0.8392	     0.2518	     7.7209	    -7.6370	    -8.2245	    -0.8392	
    -3.5248	    -7.7209	    -3.4409	    -2.4338	    -0.1678	     1.4267	     8.2245	    -7.3853	    -7.5531	    -0.5875	
    -1.8463	    -6.3782	    -2.5177	    -0.6714	     0.5875	     2.6855	     8.6441	    -7.0496	    -6.8817	    -0.3357	
     0.0000	    -4.9515	    -1.6785	     1.2589	     1.2589	     4.1962	     9.0637	    -6.6299	    -6.2103	    -0.1678	
     1.7624	    -3.5248	    -1.0071	     3.1891	     1.8463	     5.7068	     9.3155	    -6.0425	    -5.4550	    -0.0839	
     3.3569	    -2.3499	    -0.5875	     5.1193	     2.1820	     7.2174	     9.3994	    -5.4550	    -4.7836	     0.0000	
     4.6158	    -1.3428	    -0.4196	     6.8817	     2.4338	     8.6441	     9.4833	    -4.7836	    -4.1122	     0.1678	
     5.4550	    -0.6714	    -0.4196	     8.4763	     2.4338	     9.9869	     9.3994	    -4.1122	    -3.5248	     0.3357	
     5.9586	    -0.3357	    -0.6714	     9.7351	     2.2659	    11.0779	     9.1476	    -3.3569	    -2.9373	     0.5875	
     6.1264	    -0.2518	    -1.0071	    10.7422	     1.9302	    12.0010	     8.8959	    -2.6016	    -2.4338	     0.8392	
     5.9586	    -0.4196	    -1.5106	    11.4975	     1.5106	    12.5885	     8.4763	    -1.8463	    -2.0142	     1.1749	
     5.5389	    -0.8392	    -2.0142	    11.8332	     1.0910	    12.9242	     8.0566	    -1.1749	    -1.6785	     1.5106	
     5.0354	    -1.4267	    -2.4338	    12.0010	     0.7553	    13.0920	     7.5531	    -0.5875	    -1.4267	     1.8463	
     4.3640	    -2.0981	    -2.8534	    11.9171	     0.3357	    13.0081	     7.1335	    -0.1678	    -1.3428	     2.1820	
     3.7766	    -2.8534	    -3.2730	    11.5814	     0.0839	    12.7563	     6.7139	     0.1678	    -1.2589	     2.3499	
     3.1891	    -3.5248	    -3.6087	    11.0779	    -0.2518	    12.5046	     6.2943	     0.3357	    -1.4267	     2.3499	
     2.6855	    -4.1962	    -3.8605	    10.4904	    -0.5875	    12.1689	     5.8746	     0.2518	    -1.7624	     2.1820	
     2.3499	    -4.6158	    -4.0283	     9.9030	    -0.8392	    11.8332	     5.4550	     0.0000	    -2.1820	     1.8463	
     2.2659	    -4.8676	    -4.1962	     9.2316	    -1.0910	    11.4975	     4.8676	    -0.3357	    -2.6855	     1.2589	
     2.3499	    -4.9515	    -4.2801	     8.6441	    -1.3428	    11.3297	     4.1962	    -0.8392	    -3.2730	     0.5875	
     2.7695	    -4.8676	    -4.3640	     8.1406	    -1.5945	    11.2457	     3.4409	    -1.4267	    -3.7766	    -0.1678	
     3.3569	    -4.6997	    -4.5319	     7.8049	    -1.8463	    11.2457	     2.6016	    -2.0142	    -4.1962	    -1.0071	
     4.0283	    -4.4479	    -4.7836	     7.4692	    -2.2659	    11.3297	     1.5945	    -2.5177	    -4.4479	    -1.7624	
     4.8676	    -4.2801	    -5.2032	     7.2174	    -2.6855	    11.4975	     0.4196	    -2.8534	    -4.6997	    -2.5177	
     5.7907	    -4.1962	    -5.6229	     6.9656	    -3.1891	    11.7493	    -0.7553	    -3.1052	    -4.8676	    -3.1052	
     6.5460	    -4.2801	    -6.2103	     6.7139	    -3.7766	    11.8332	    -1.8463	    -3.1891	    -5.0354	    -3.6926	
     7.2174	    -4.4479	    -6.9656	     6.4621	    -4.3640	    11.9171	    -2.9373	    -3.1891	    -5.2032	    -4.1962	
     7.6370	    -4.7836	    -7.7209	     6.0425	    -4.9515	    11.7493	    -3.7766	    -3.0212	    -5.3711	    -4.6158	
     7.8888	    -5.3711	    -8.4763	     5.5389	    -5.5389	    11.4975	    -4.5319	    -2.8534	    -5.6229	    -5.1193	
     7.8049	    -5.9586	    -9.1476	     5.0354	    -6.0425	    11.0779	    -4.9515	    -2.6016	    -5.8746	    -5.4550	
     7.6370	    -6.6299	    -9.7351	     4.4479	    -6.2943	    10.4904	    -5.2032	    -2.4338	    -6.0425	    -5.7068	
     7.2174	    -7.2174	   -10.0708	     3.9444	    -6.2943	     9.8190	    -5.1193	    -2.2659	    -6.2103	    -5.7907	
     6.8817	    -7.7209	   -10.1547	     3.4409	    -6.0425	     9.1476	    -4.7836	    -2.1820	    -6.2943	    -5.6229	
     6.5460	    -8.0566	    -9.9869	     3.1891	    -5.5389	     8.6441	    -4.1962	    -2.0981	    -6.2103	    -5.2872	
     6.2943	    -8.2245	    -9.4833	     3.0212	    -4.6997	     8.2245	    -3.4409	    -2.0142	    -6.1264	    -4.7836	
     6.3782	    -8.0566	    -8.8120	     3.0212	    -3.7766	     7.9727	    -2.6016	    -1.9302	    -5.8746	    -4.1122	
     6.6299	    -7.6370	    -7.8888	     3.1891	    -2.6016	     7.9727	    -1.5945	    -1.8463	    -5.5389	    -3.3569	
     7.1335	    -7.0496	    -6.7978	     3.5248	    -1.3428	     8.1406	    -0.7553	    -1.7624	    -5.2032	    -2.6855	
     7.9727	    -6.2103	    -5.6229	     3.8605	    -0.0839	     8.4763	     0.0000	    -1.5106	    -4.7836	    -2.0142	
     8.9798	    -5.2032	    -4.4479	     4.2801	     0.9232	     8.9798	     0.5035	    -1.3428	    -4.2801	    -1.4267	
    10.1547	    -4.1122	    -3.4409	     4.6158	     1.8463	     9.5673	     0.6714	    -1.0071	    -3.8605	    -1.0910	
    11.4975	    -3.0212	    -2.5177	     4.9515	     2.5177	    10.1547	     0.5875	    -0.7553	    -3.6087	    -0.9232	
    12.8403	    -1.9302	    -1.8463	     5.2032	     3.0212	    10.6583	     0.3357	    -0.4196	    -3.3569	    -0.9232	
    14.1830	    -0.8392	    -1.2589	     5.5389	     3.2730	    11.2457	    -0.1678	    -0.0839	    -3.1891	    -1.0910	
    15.5258	     0.0839	    -0.7553	     5.7907	     3.4409	    11.8332	    -0.6714	     0.2518	    -2.9373	    -1.3428	
    16.8686	     1.0071	    -0.4196	     6.2103	     3.5248	    12.5046	    -1.1749	     0.7553	    -2.6855	    -1.6785	
    18.0435	     1.7624	    -0.0839	     6.7139	     3.5248	    13.0920	    -1.6785	     1.3428	    -2.3499	    -1.8463	
    19.0506	     2.3499	     0.0839	     7.2174	     3.4409	    13.5956	    -2.0981	     1.9302	    -1.9302	    -1.9302	
    19.8898	     2.6855	     0.2518	     7.8049	     3.2730	    13.9313	    -2.4338	     2.5177	    -1.4267	    -1.8463	
    20.4773	     2.8534	     0.2518	     8.3084	     3.1052	    14.0991	    -2.6016	     3.0212	    -1.0071	    -1.5945	
    20.8969	     2.9373	     0.3357	     8.7280	     2.9373	    14.1830	    -2.6855	     3.3569	    -0.5035	    -1.1749	
    21.0648	     2.7695	     0.5035	     9.0637	     2.9373	    14.0991	    -2.5177	     3.6926	     0.0000	    -0.5035	
    21.1487	     2.6855	     0.7553	     9.3994	     3.1052	    14.0152	    -2.0142	     3.9444	     0.5035	     0.1678	
    21.2326	     2.6016	     1.1749	     9.7351	     3.5248	    14.0152	    -1.3428	     4.1122	     1.0071	     0.9232	
    21.2326	     2.5177	     1.6785	     9.9869	     4.2801	    14.0152	    -0.4196	     4.2801	     1.5106	     1.6785	
    21.2326	     2.5177	     2.3499	    10.1547	     5.1193	    14.0991	     0.5035	     4.3640	     1.9302	     2.3499	
    21.3165	     2.6016	     3.1052	    10.3226	     6.1264	    14.1830	     1.5106	     4.3640	     2.2659	     2.7695	
    21.4844	     2.9373	     3.9444	    10.4065	     7.1335	    14.3509	     2.4338	     4.1962	     2.5177	     3.0212	
    21.7361	     3.3569	     4.6997	    10.4904	     8.1406	    14.4348	     3.1891	     4.0283	     2.6855	     3.0212	
    22.0718	     3.8605	     5.4550	    10.4065	     8.9798	    14.5187	     3.6926	     3.6087	     2.6855	     2.7695	
    22.5754	     4.3640	     6.0425	    10.3226	     9.5673	    14.4348	     3.8605	     3.1052	     2.5177	     2.1820	
    23.0789	     4.8676	     6.4621	    10.0708	     9.9030	    14.3509	     3.6087	     2.5177	     2.1820	     1.5106	
    23.6664	     5.3711	     6.7139	     9.7351	     9.9030	    14.0991	     3.0212	     1.9302	     1.7624	     0.6714	
    24.1699	     5.7907	     6.7139	     9.3994	     9.5673	    13.6795	     2.0981	     1.3428	     1.3428	    -0.2518	
    24.6735	     6.1264	     6.6299	     8.8959	     9.0637	    13.3438	     1.0910	     0.8392	     0.8392	    -1.0910	
    25.0931	     6.3782	     6.4621	     8.4763	     8.3923	    12.9242	    -0.0839	     0.5035	     0.3357	    -1.9302	
    25.5127	     6.6299	     6.2103	     8.0566	     7.7209	    12.5885	    -1.0910	     0.3357	     0.0000	    -2.5177	
    25.7645	     6.7139	     6.0425	     7.6370	     7.0496	    12.4207	    -1.9302	     0.3357	    -0.2518	    -2.8534	
    25.9323	     6.8817	     5.9586	     7.3013	     6.6299	    12.2528	    -2.4338	     0.5035	    -0.3357	    -2.9373	
    26.0162	     6.9656	     5.8746	     7.0496	     6.2943	    12.3367	    -2.6016	     0.7553	    -0.3357	    -2.7695	
    26.0162	     6.9656	     5.9586	     6.8817	     6.2103	    12.4207	    -2.4338	     1.0071	    -0.1678	    -2.3499	
    25.8484	     6.9656	     6.0425	     6.7139	     6.3782	    12.6724	    -2.0981	     1.3428	     0.0839	    -1.7624	
    25.5127	     6.8817	     6.2943	     6.6299	     6.6299	    13.0081	    -1.5945	     1.6785	     0.3357	    -1.0910	
    25.0931	     6.7978	     6.4621	     6.5460	     7.0496	    13.4277	    -1.0910	     2.0981	     0.6714	    -0.3357	
    24.5895	     6.6299	     6.7139	     6.5460	     7.4692	    13.9313	    -0.6714	     2.5177	     1.0910	     0.5035	
    24.1699	     6.5460	     6.9656	     6.6299	     7.9727	    14.4348	    -0.1678	     2.9373	     1.5106	     1.3428	
    23.6664	     6.5460	     7.2174	     6.9656	     8.4763	    15.1062	     0.1678	     3.5248	     1.9302	     2.0981	
    23.4146	     6.6299	     7.5531	     7.3853	     8.9798	    15.8615	     0.5035	     4.2801	     2.5177	     2.8534	
    23.2468	     6.8817	     7.8049	     8.0566	     9.3994	    16.7847	     0.5875	     5.1193	     3.1891	     3.5248	
    23.2468	     7.3013	     7.9727	     8.8959	     9.5673	    17.7917	     0.5035	     6.1264	     3.9444	     4.1962	
    23.4985	     7.7209	     8.1406	     9.9030	     9.5673	    18.8828	     0.0839	     7.2174	     4.7836	     4.6997	
    23.8342	     8.2245	     8.1406	    10.9940	     9.3994	    19.8059	    -0.5035	     8.3084	     5.6229	     5.1193	
    24.3378	     8.7280	     7.9727	    12.0010	     9.0637	    20.6451	    -1.3428	     9.3155	     6.4621	     5.4550	
    24.8413	     9.2316	     7.8049	    12.9242	     8.6441	    21.3165	    -2.2659	    10.1547	     7.3013	     5.6229	
    25.3448	     9.5673	     7.4692	    13.7634	     8.2245	    21.8201	    -3.0212	    10.7422	     7.9727	     5.7907	
    25.6805	     9.9030	     7.1335	    14.4348	     7.8888	    22.2397	    -3.6926	    11.2457	     8.5602	     5.8746	
    25.9323	    10.1547	     6.7139	    14.9384	     7.7209	    22.5754	    -4.1962	    11.5814	     8.9798	     5.8746	
    26.0162	    10.2386	     6.2103	    15.2740	     7.6370	    22.8271	    -4.6158	    11.8332	     9.1476	     5.8746	
    25.7645	    10.1547	     5.6229	    15.2740	     7.5531	    22.9111	    -4.8676	    11.7493	     9.1476	     5.7907	
    25.2609	     9.9030	     5.0354	    15.1062	     7.6370	    22.7432	    -5.0354	    11.5814	     8.9798	     5.7068	
    24.4217	     9.3155	     4.2801	    14.5187	     7.6370	    22.4075	    -5.1193	    11.1618	     8.5602	     5.5389	
    23.3307	     8.6441	     3.5248	    13.7634	     7.7209	    21.8201	    -5.1193	    10.5743	     8.0566	     5.3711	
    22.0718	     7.8049	     2.8534	    12.7563	     7.8049	    20.9808	    -4.9515	     9.8190	     7.3853	     5.2032	
    20.6451	     6.9656	     2.2659	    11.5814	     7.8049	    20.0577	    -4.7836	     8.9798	     6.6299	     5.0354	
    19.2184	     6.1264	     1.8463	    10.4065	     7.8888	    18.9667	    -4.5319	     8.0566	     5.7907	     4.8676	
    17.8757	     5.2872	     1.6785	     9.1476	     7.8888	    17.8757	    -4.2801	     7.2174	     5.0354	     4.7836	
    16.7847	     4.6158	     1.7624	     8.0566	     7.8049	    16.7007	    -4.0283	     6.2943	     4.3640	     4.6158	
    15.7776	     4.1122	     2.0142	     7.1335	     7.7209	    15.6097	    -3.8605	     5.4550	     3.7766	     4.5319	
    15.0223	     3.6087	     2.3499	     6.3782	     7.5531	    14.5187	    -3.7766	     4.6997	     3.1891	     4.3640	
    14.5187	     3.1891	     2.6855	     5.7907	     7.3013	    13.5956	    -3.9444	     3.9444	     2.7695	     4.1122	
    14.2670	     2.8534	     2.8534	     5.4550	     6.9656	    12.7563	    -4.2801	     3.2730	     2.4338	     3.8605	
    14.1830	     2.5177	     2.8534	     5.2872	     6.4621	    12.1689	    -4.7836	     2.6855	     2.0981	     3.6087	
    14.2670	     2.2659	     2.7695	     5.2032	     5.9586	    11.6653	    -5.5389	     2.1820	     1.8463	     3.4409	
    14.5187	     2.1820	     2.6016	     5.2872	     5.3711	    11.4136	    -6.2943	     1.8463	     1.6785	     3.1891	
    14.7705	     2.1820	     2.4338	     5.3711	     4.8676	    11.2457	    -7.0496	     1.6785	     1.6785	     3.1052	
    15.1062	     2.2659	     2.2659	     5.5389	     4.5319	    11.3297	    -7.8049	     1.5945	     1.7624	     3.0212	
    15.2740	     2.3499	     2.0981	     5.7068	     4.2801	    11.3297	    -8.3084	     1.7624	     1.9302	     2.9373	
    15.3580	     2.3499	     1.9302	     5.7068	     4.0283	    11.4136	    -8.8120	     1.9302	     2.0981	     2.8534	
    15.1062	     2.1820	     1.6785	     5.4550	     3.9444	    11.3297	    -9.1476	     2.1820	     2.0981	     2.6855	
    14.6027	     1.7624	     1.4267	     5.1193	     3.8605	    11.0779	    -9.4833	     2.4338	     2.0142	     2.4338	
    13.8474	     1.2589	     1.0910	     4.6158	     3.7766	    10.6583	    -9.6512	     2.5177	     1.6785	     2.0981	
    12.9242	     0.5035	     0.7553	     3.9444	     3.6926	    10.0708	    -9.7351	     2.5177	     1.2589	     1.6785	
    11.7493	    -0.3357	     0.4196	     3.2730	     3.6926	     9.4833	    -9.6512	     2.4338	     0.7553	     1.3428	
    10.5743	    -1.1749	     0.0839	     2.6855	     3.6087	     8.8120	    -9.3994	     2.2659	     0.1678	     0.9232	
     9.3994	    -1.9302	    -0.1678	     2.0981	     3.6087	     8.3084	    -9.0637	     2.0981	    -0.3357	     0.6714	
     8.3923	    -2.6855	    -0.2518	     1.7624	     3.6926	     7.8888	    -8.5602	     1.9302	    -0.8392	     0.4196	
     7.5531	    -3.1891	    -0.2518	     1.6785	     3.7766	     7.6370	    -8.0566	     1.8463	    -1.1749	     0.1678	
     6.9656	    -3.5248	    -0.0839	     1.8463	     3.8605	     7.6370	    -7.5531	     1.8463	    -1.3428	     0.0839	
     6.7139	    -3.6087	     0.1678	     2.2659	     3.9444	     7.8888	    -7.0496	     1.9302	    -1.3428	     0.0000	
     6.7978	    -3.5248	     0.5035	     2.9373	     4.0283	     8.3923	    -6.7139	     2.0981	    -1.3428	     0.0000	
     7.1335	    -3.2730	     0.9232	     3.6087	     4.0283	     8.9798	    -6.5460	     2.1820	    -1.3428	    -0.1678	
     7.6370	    -2.9373	     1.1749	     4.2801	     3.7766	     9.5673	    -6.7139	     2.3499	    -1.2589	    -0.4196	
     8.2245	    -2.6016	     1.4267	     4.7836	     3.4409	    10.1547	    -7.1335	     2.4338	    -1.3428	    -0.8392	
     8.8959	    -2.2659	     1.4267	     5.2032	     2.9373	    10.5743	    -7.8049	     2.4338	    -1.4267	    -1.2589	
     9.4833	    -2.0142	     1.3428	     5.3711	     2.4338	    10.8261	    -8.6441	     2.3499	    -1.5945	    -1.8463	
    10.0708	    -1.8463	     1.1749	     5.4550	     1.9302	    10.9100	    -9.5673	     2.2659	    -1.6785	    -2.3499	
    10.5743	    -1.6785	     1.0071	     5.3711	     1.5945	    10.9100	   -10.4904	     2.1820	    -1.8463	    -2.8534	
    10.9940	    -1.5945	     0.6714	     5.2872	     1.3428	    10.8261	   -11.3297	     2.0981	    -1.8463	    -3.1052	
    11.2457	    -1.5945	     0.3357	     5.1193	     1.2589	    10.6583	   -12.0850	     2.0981	    -1.8463	    -3.3569	
    11.4136	    -1.7624	    -0.0839	     4.9515	     1.3428	    10.4904	   -12.6724	     2.0981	    -1.7624	    -3.3569	
    11.4136	    -1.9302	    -0.4196	     4.7836	     1.4267	    10.2386	   -13.0081	     2.0981	    -1.5945	    -3.1891	
    11.2457	    -2.2659	    -0.6714	     4.6158	     1.6785	    10.0708	   -13.2599	     2.1820	    -1.3428	    -2.7695	
    10.9100	    -2.6016	    -0.9232	     4.4479	     2.0142	     9.8190	   -13.1760	     2.3499	    -1.0071	    -2.1820	
    10.4065	    -3.1052	    -1.1749	     4.3640	     2.4338	     9.5673	   -12.9242	     2.4338	    -0.6714	    -1.4267	
     9.8190	    -3.6087	    -1.2589	     4.1122	     2.7695	     9.3994	   -12.4207	     2.4338	    -0.3357	    -0.6714	
     9.1476	    -4.1122	    -1.4267	     3.9444	     3.1891	     9.2316	   -11.8332	     2.4338	    -0.0839	     0.0000	
     8.4763	    -4.6158	    -1.4267	     3.8605	     3.6087	     9.1476	   -11.0779	     2.2659	     0.1678	     0.6714	
     7.8888	    -4.9515	    -1.3428	     3.7766	     4.0283	     9.1476	   -10.3226	     2.0981	     0.4196	     1.0910	
     7.4692	    -5.0354	    -1.2589	     3.8605	     4.4479	     9.3994	    -9.7351	     2.0142	     0.5875	     1.4267	
     7.3013	    -5.0354	    -1.0910	     4.0283	     4.7836	     9.8190	    -9.2316	     1.8463	     0.7553	     1.5106	
     7.2174	    -4.8676	    -0.9232	     4.1962	     4.9515	    10.2386	    -9.1476	     1.8463	     0.9232	     1.3428	
     7.2174	    -4.6997	    -0.9232	     4.3640	     4.8676	    10.7422	    -9.3994	     1.8463	     1.0071	     1.0071	
     7.2174	    -4.5319	    -0.9232	     4.4479	     4.6997	    11.1618	    -9.9869	     2.0142	     1.0910	     0.5035	
     7.2174	    -4.4479	    -1.0910	     4.5319	     4.3640	    11.5814	   -10.9100	     2.1820	     1.0071	    -0.1678	
     7.2174	    -4.3640	    -1.3428	     4.3640	     4.0283	    11.9171	   -11.9171	     2.4338	     0.8392	    -0.9232	
     7.0496	    -4.4479	    -1.5945	     4.1122	     3.6087	    12.1689	   -13.0081	     2.6016	     0.5035	    -1.7624	
     6.8817	    -4.4479	    -1.8463	     3.6926	     3.1891	    12.1689	   -14.0991	     2.6855	     0.0839	    -2.5177	
     6.6299	    -4.6158	    -2.1820	     3.0212	     2.7695	    11.8332	   -15.1062	     2.4338	    -0.5035	    -3.3569	
     6.2943	    -4.9515	    -2.5177	     2.1820	     2.2659	    11.3297	   -16.1133	     2.0142	    -1.1749	    -4.0283	
     5.8746	    -5.3711	    -2.9373	     1.1749	     1.6785	    10.5743	   -16.9525	     1.4267	    -1.9302	    -4.6158	
     5.3711	    -5.9586	    -3.4409	     0.1678	     1.0910	     9.6512	   -17.6239	     0.7553	    -2.6016	    -4.9515	
     4.9515	    -6.6299	    -3.8605	    -0.7553	     0.5875	     8.8120	   -18.1274	     0.1678	    -3.1891	    -5.0354	
     4.5319	    -7.3013	    -4.2801	    -1.5106	     0.0839	     8.0566	   -18.2953	    -0.2518	    -3.5248	    -4.8676	
     4.2801	    -7.9727	    -4.5319	    -2.0142	    -0.3357	     7.4692	   -18.2953	    -0.5035	    -3.6926	    -4.4479	
     4.1962	    -8.5602	    -4.6997	    -2.1820	    -0.5035	     7.0496	   -18.1274	    -0.6714	    -3.6087	    -3.9444	
     4.1962	    -9.0637	    -4.7836	    -2.0981	    -0.5875	     6.8817	   -17.7078	    -0.6714	    -3.4409	    -3.2730	
     4.3640	    -9.3994	    -4.7836	    -1.7624	    -0.5035	     6.7139	   -17.2043	    -0.6714	    -3.1052	    -2.6016	
     4.6158	    -9.5673	    -4.6997	    -1.1749	    -0.3357	     6.7139	   -16.6168	    -0.7553	    -2.6855	    -2.0142	
     5.0354	    -9.6512	    -4.5319	    -0.5035	     0.0000	     6.7978	   -16.0294	    -0.8392	    -2.3499	    -1.5945	
     5.5389	    -9.4833	    -4.4479	     0.2518	     0.3357	     6.7978	   -15.5258	    -1.0071	    -2.0981	    -1.3428	
     6.1264	    -9.2316	    -4.4479	     0.8392	     0.5035	     6.7978	   -15.1901	    -1.3428	    -1.9302	    -1.4267	
     6.7139	    -8.9798	    -4.4479	     1.3428	     0.6714	     6.6299	   -15.0223	    -1.8463	    -1.9302	    -1.7624	
     7.2174	    -8.7280	    -4.6158	     1.5945	     0.6714	     6.3782	   -15.1901	    -2.3499	    -2.0981	    -2.3499	
     7.7209	    -8.4763	    -4.8676	     1.6785	     0.5035	     5.9586	   -15.4419	    -3.0212	    -2.4338	    -3.1891	
     8.0566	    -8.2245	    -5.2032	     1.5945	     0.2518	     5.4550	   -15.9454	    -3.7766	    -2.8534	    -4.1962	
     8.3084	    -8.1406	    -5.4550	     1.4267	    -0.0839	     4.9515	   -16.6168	    -4.4479	    -3.4409	    -5.2872	
     8.3923	    -8.1406	    -5.8746	     1.1749	    -0.4196	     4.4479	   -17.2882	    -5.2032	    -4.0283	    -6.3782	
     8.3084	    -8.2245	    -6.2103	     0.8392	    -0.8392	     4.0283	   -18.1274	    -5.7907	    -4.6997	    -7.4692	
     7.9727	    -8.5602	    -6.7139	     0.3357	    -1.2589	     3.6087	   -18.7988	    -6.2943	    -5.4550	    -8.4763	
     7.3853	    -8.9798	    -7.1335	    -0.1678	    -1.5945	     3.2730	   -19.4702	    -6.6299	    -6.1264	    -9.3994	
     6.6299	    -9.5673	    -7.6370	    -0.6714	    -1.9302	     3.0212	   -19.9738	    -6.7978	    -6.6299	    -9.9869	
     5.7068	   -10.1547	    -7.9727	    -1.1749	    -2.0981	     2.8534	   -20.2255	    -6.7978	    -7.0496	   -10.3226	
     4.7836	   -10.8261	    -8.1406	    -1.6785	    -2.0981	     2.7695	   -20.2255	    -6.5460	    -7.3013	   -10.3226	
     3.8605	   -11.3297	    -8.2245	    -2.1820	    -1.9302	     2.6855	   -19.9738	    -6.2103	    -7.3013	   -10.0708	
     2.9373	   -11.8332	    -8.2245	    -2.6855	    -1.6785	     2.6016	   -19.5541	    -5.7907	    -7.2174	    -9.5673	
     2.0981	   -12.1689	    -8.0566	    -3.1052	    -1.2589	     2.5177	   -18.9667	    -5.3711	    -6.9656	    -8.8959	
     1.4267	   -12.4207	    -7.8049	    -3.4409	    -0.8392	     2.4338	   -18.4631	    -4.9515	    -6.6299	    -8.2245	
     0.9232	   -12.5885	    -7.5531	    -3.6926	    -0.4196	     2.4338	   -17.8757	    -4.6997	    -6.2943	    -7.5531	
     0.5875	   -12.5046	    -7.2174	    -3.6926	     0.0000	     2.5177	   -17.4561	    -4.3640	    -5.7907	    -6.8817	
     0.5875	   -12.1689	    -6.8817	    -3.5248	     0.3357	     2.6855	   -17.2043	    -4.1962	    -5.2872	    -6.2103	
     0.7553	   -11.7493	    -6.4621	    -3.1891	     0.5875	     3.1052	   -17.0364	    -3.9444	    -4.6997	    -5.6229	
     1.1749	   -11.0779	    -6.0425	    -2.5177	     0.8392	     3.6087	   -17.0364	    -3.6926	    -4.0283	    -5.1193	
     1.8463	   -10.4065	    -5.7068	    -1.7624	     0.9232	     4.1962	   -17.2043	    -3.4409	    -3.2730	    -4.6158	
     2.6016	    -9.6512	    -5.3711	    -0.9232	     1.0071	     4.7836	   -17.4561	    -3.1891	    -2.6016	    -4.1962	
     3.4409	    -8.8959	    -5.2032	    -0.0839	     1.0071	     5.4550	   -17.7917	    -3.0212	    -2.0142	    -3.8605	
     4.2801	    -8.2245	    -5.1193	     0.6714	     0.9232	     5.9586	   -18.1274	    -2.8534	    -1.5945	    -3.6926	
     4.9515	    -7.8049	    -5.2032	     1.2589	     0.8392	     6.2103	   -18.4631	    -2.7695	    -1.3428	    -3.6087	
     5.3711	    -7.6370	    -5.4550	     1.5945	     0.6714	     6.2943	   -18.7988	    -2.7695	    -1.2589	    -3.6926	
     5.5389	    -7.7209	    -5.9586	     1.6785	     0.4196	     6.1264	   -18.9667	    -2.6855	    -1.2589	    -3.7766	
     5.3711	    -8.0566	    -6.6299	     1.5106	     0.0839	     5.7907	   -19.1345	    -2.6016	    -1.4267	    -4.0283	
     4.9515	    -8.5602	    -7.3013	     1.0910	    -0.2518	     5.2872	   -19.1345	    -2.5177	    -1.6785	    -4.1962	
     4.3640	    -9.2316	    -8.0566	     0.6714	    -0.5875	     4.7836	   -19.0506	    -2.4338	    -2.0142	    -4.4479	
     3.6926	    -9.9030	    -8.5602	     0.1678	    -0.8392	     4.2801	   -18.7149	    -2.3499	    -2.2659	    -4.6158	
     2.9373	   -10.4904	    -8.8959	    -0.3357	    -1.0071	     3.8605	   -18.3792	    -2.2659	    -2.4338	    -4.5319	
     2.2659	   -10.8261	    -8.8120	    -0.7553	    -0.9232	     3.5248	   -17.8757	    -2.0981	    -2.4338	    -4.3640	
     1.6785	   -10.9100	    -8.4763	    -1.0910	    -0.7553	     3.3569	   -17.3721	    -1.8463	    -2.3499	    -4.0283	
     1.2589	   -10.7422	    -7.8049	    -1.4267	    -0.5035	     3.3569	   -16.9525	    -1.5945	    -2.0981	    -3.6087	
     1.0071	   -10.4065	    -6.9656	    -1.6785	    -0.1678	     3.4409	   -16.6168	    -1.4267	    -1.9302	    -3.1891	
     0.8392	    -9.9030	    -6.1264	    -1.9302	     0.0839	     3.6087	   -16.5329	    -1.2589	    -1.7624	    -2.8534	
     0.8392	    -9.3155	    -5.3711	    -2.2659	     0.2518	     3.7766	   -16.5329	    -1.2589	    -1.6785	    -2.6855	
     1.0071	    -8.6441	    -4.7836	    -2.5177	     0.4196	     4.0283	   -16.6168	    -1.2589	    -1.7624	    -2.7695	
     1.3428	    -7.9727	    -4.2801	    -2.7695	     0.5875	     4.2801	   -16.8686	    -1.3428	    -1.9302	    -2.9373	
     1.9302	    -7.3013	    -3.9444	    -3.0212	     0.7553	     4.6158	   -17.0364	    -1.4267	    -2.1820	    -3.2730	
     2.7695	    -6.5460	    -3.6087	    -3.1052	     1.0071	     4.9515	   -17.2043	    -1.4267	    -2.3499	    -3.6087	
     3.6087	    -5.8746	    -3.3569	    -3.1891	     1.1749	     5.2032	   -17.4561	    -1.5106	    -2.6016	    -4.0283	
     4.6158	    -5.2872	    -3.1052	    -3.1891	     1.4267	     5.5389	   -17.6239	    -1.5106	    -2.7695	    -4.5319	
     5.5389	    -4.8676	    -3.0212	    -3.1891	     1.5945	     5.7068	   -17.8757	    -1.5945	    -3.0212	    -5.0354	
     6.2943	    -4.6158	    -3.0212	    -3.2730	     1.6785	     5.6229	   -18.1274	    -1.6785	    -3.2730	    -5.4550	
     6.7139	    -4.6158	    -3.1891	    -3.3569	     1.5945	     5.4550	   -18.3792	    -1.7624	    -3.5248	    -5.9586	
     6.8817	    -4.8676	    -3.4409	    -3.5248	     1.4267	     5.0354	   -18.5471	    -2.0142	    -3.7766	    -6.2943	
     6.6299	    -5.3711	    -3.8605	    -3.8605	     1.1749	     4.4479	   -18.7149	    -2.1820	    -4.0283	    -6.4621	
     6.0425	    -6.1264	    -4.2801	    -4.2801	     0.8392	     3.7766	   -18.7988	    -2.5177	    -4.1962	    -6.5460	
     5.1193	    -7.0496	    -4.8676	    -4.6997	     0.5035	     3.0212	   -18.7149	    -2.7695	    -4.4479	    -6.4621	
     3.8605	    -8.0566	    -5.4550	    -5.2872	     0.2518	     2.1820	   -18.6310	    -3.1052	    -4.6158	    -6.2103	
     2.4338	    -9.1476	    -5.9586	    -5.8746	    -0.0839	     1.4267	   -18.4631	    -3.3569	    -4.7836	    -5.8746	
     0.9232	   -10.2386	    -6.4621	    -6.4621	    -0.2518	     0.6714	   -18.2114	    -3.5248	    -4.8676	    -5.4550	
    -0.4196	   -11.1618	    -6.8817	    -6.8817	    -0.2518	     0.0839	   -17.9596	    -3.6087	    -4.7836	    -4.9515	
    -1.5106	   -11.8332	    -7.1335	    -7.3013	    -0.1678	    -0.3357	   -17.6239	    -3.6087	    -4.6997	    -4.4479	
    -2.2659	   -12.2528	    -7.1335	    -7.4692	     0.0000	    -0.5035	   -17.2882	    -3.5248	    -4.3640	    -3.8605	
    -2.6855	   -12.4207	    -7.0496	    -7.4692	     0.2518	    -0.3357	   -16.9525	    -3.3569	    -3.9444	    -3.2730	
    -2.7695	   -12.4207	    -6.8817	    -7.4692	     0.4196	    -0.0839	   -16.6168	    -3.1052	    -3.5248	    -2.7695	
    -2.6016	   -12.1689	    -6.7139	    -7.3013	     0.5875	     0.3357	   -16.3651	    -2.8534	    -3.1052	    -2.3499	
    -2.2659	   -11.9171	    -6.5460	    -7.2174	     0.6714	     0.7553	   -16.1972	    -2.6855	    -2.7695	    -2.1820	
    -1.8463	   -11.5814	    -6.4621	    -7.1335	     0.5875	     1.0910	   -16.1972	    -2.6016	    -2.5177	    -2.0981	
    -1.3428	   -11.1618	    -6.3782	    -7.0496	     0.4196	     1.4267	   -16.2811	    -2.5177	    -2.3499	    -2.2659	
    -0.7553	   -10.6583	    -6.3782	    -7.1335	     0.1678	     1.7624	   -16.4490	    -2.4338	    -2.3499	    -2.4338	
    -0.1678	   -10.1547	    -6.2103	    -7.1335	     0.0000	     2.0142	   -16.6168	    -2.2659	    -2.3499	    -2.6016	
     0.4196	    -9.6512	    -6.1264	    -7.2174	    -0.1678	     2.1820	   -16.7847	    -2.0142	    -2.4338	    -2.7695	
     0.9232	    -9.1476	    -5.9586	    -7.3013	    -0.2518	     2.4338	   -17.0364	    -1.7624	    -2.5177	    -2.8534	
     1.2589	    -8.8120	    -5.7068	    -7.4692	    -0.1678	     2.5177	   -17.2043	    -1.5945	    -2.6016	    -2.8534	
     1.3428	    -8.5602	    -5.4550	    -7.7209	    -0.0839	     2.5177	   -17.3721	    -1.5106	    -2.7695	    -2.9373	
     1.2589	    -8.4763	    -5.1193	    -8.0566	     0.0839	     2.4338	   -17.4561	    -1.5106	    -2.9373	    -2.9373	
     0.9232	    -8.5602	    -4.7836	    -8.3923	     0.2518	     2.2659	   -17.5400	    -1.6785	    -3.1052	    -2.7695	
     0.4196	    -8.7280	    -4.3640	    -8.7280	     0.5035	     2.0981	   -17.5400	    -1.7624	    -3.2730	    -2.6016	
    -0.0839	    -8.8959	    -3.9444	    -8.9798	     0.8392	     2.0142	   -17.5400	    -1.7624	    -3.1891	    -2.1820	
    -0.6714	    -9.2316	    -3.5248	    -9.1476	     1.0071	     2.0142	   -17.6239	    -1.7624	    -3.1052	    -1.7624	
    -1.1749	    -9.4833	    -3.1891	    -9.1476	     1.1749	     2.0142	   -17.8757	    -1.5945	    -2.8534	    -1.2589	
    -1.6785	    -9.5673	    -2.8534	    -9.0637	     1.2589	     2.0981	   -18.2114	    -1.3428	    -2.5177	    -0.8392	
    -1.9302	    -9.6512	    -2.6855	    -8.8120	     1.2589	     2.2659	   -18.5471	    -1.0910	    -2.2659	    -0.5035	
    -2.0142	    -9.5673	    -2.5177	    -8.5602	     1.1749	     2.5177	   -18.9667	    -0.6714	    -1.9302	    -0.3357	
    -2.0142	    -9.3994	    -2.4338	    -8.3923	     1.1749	     2.6855	   -19.3024	    -0.3357	    -1.6785	    -0.2518	
    -1.7624	    -9.0637	    -2.3499	    -8.1406	     1.0910	     2.8534	   -19.6381	     0.0000	    -1.4267	    -0.4196	
    -1.4267	    -8.8120	    -2.4338	    -8.0566	     1.0071	     2.8534	   -19.8059	     0.3357	    -1.2589	    -0.6714	
    -1.0071	    -8.4763	    -2.6016	    -8.0566	     0.8392	     2.7695	   -19.9738	     0.5875	    -1.0910	    -1.0910	
    -0.5035	    -8.1406	    -2.8534	    -8.1406	     0.7553	     2.6855	   -19.9738	     0.7553	    -1.0071	    -1.5106	
    -0.0839	    -7.8888	    -3.0212	    -8.1406	     0.6714	     2.5177	   -19.9738	     0.9232	    -0.9232	    -1.9302	
     0.3357	    -7.7209	    -3.2730	    -8.1406	     0.5035	     2.3499	   -19.8898	     1.0071	    -0.8392	    -2.2659	
     0.6714	    -7.6370	    -3.6087	    -8.1406	     0.3357	     2.2659	   -19.7220	     1.1749	    -0.7553	    -2.5177	
     0.8392	    -7.7209	    -3.8605	    -8.1406	     0.1678	     2.0981	   -19.5541	     1.3428	    -0.6714	    -2.6855	
     0.8392	    -7.9727	    -4.1962	    -8.2245	     0.0000	     2.0142	   -19.3863	     1.4267	    -0.5035	    -2.6016	
     0.5875	    -8.3084	    -4.6158	    -8.3084	    -0.2518	     1.8463	   -19.3024	     1.4267	    -0.3357	    -2.2659	
     0.0839	    -8.8959	    -4.9515	    -8.3923	    -0.4196	     1.5945	   -19.0506	     1.3428	    -0.1678	    -1.8463	
    -0.5875	    -9.4833	    -5.2872	    -8.5602	    -0.5035	     1.4267	   -18.8828	     1.0910	    -0.0839	    -1.2589	
    -1.4267	   -10.1547	    -5.5389	    -8.6441	    -0.5035	     1.1749	   -18.6310	     0.8392	     0.0000	    -0.5875	
    -2.2659	   -10.7422	    -5.7068	    -8.6441	    -0.5035	     0.9232	   -18.3792	     0.4196	     0.0000	     0.0000	
    -3.1052	   -11.2457	    -5.8746	    -8.5602	    -0.4196	     0.8392	   -18.0435	    -0.0839	    -0.1678	     0.5035	
    -3.8605	   -11.4975	    -5.8746	    -8.3084	    -0.2518	     0.7553	   -17.6239	    -0.5875	    -0.4196	     0.7553	
    -4.3640	   -11.5814	    -5.7907	    -8.0566	     0.0000	     0.8392	   -17.2043	    -1.0910	    -0.7553	     0.9232	
    -4.6997	   -11.4136	    -5.6229	    -7.5531	     0.3357	     1.0910	   -16.8686	    -1.5945	    -1.0910	     0.9232	
    -4.6158	   -10.8261	    -5.2872	    -7.0496	     0.7553	     1.4267	   -16.4490	    -1.9302	    -1.4267	     0.7553	
    -4.3640	   -10.1547	    -4.9515	    -6.3782	     1.1749	     1.8463	   -16.1133	    -2.1820	    -1.7624	     0.5035	
    -3.8605	    -9.2316	    -4.6997	    -5.8746	     1.5945	     2.2659	   -16.0294	    -2.2659	    -2.0981	     0.1678	
    -3.1891	    -8.3923	    -4.4479	    -5.3711	     1.8463	     2.6855	   -16.1133	    -2.1820	    -2.4338	    -0.4196	
    -2.6016	    -7.6370	    -4.3640	    -5.1193	     1.9302	     2.9373	   -16.4490	    -2.0142	    -2.8534	    -1.0910	
    -2.0142	    -7.0496	    -4.4479	    -4.9515	     1.8463	     3.0212	   -17.0364	    -1.8463	    -3.3569	    -1.9302	
    -1.5106	    -6.6299	    -4.6997	    -4.9515	     1.4267	     3.0212	   -17.8757	    -1.5945	    -3.8605	    -2.7695	
    -1.1749	    -6.5460	    -5.1193	    -5.2032	     0.9232	     2.9373	   -18.8828	    -1.4267	    -4.3640	    -3.6087	
    -1.0071	    -6.7978	    -5.7068	    -5.4550	     0.1678	     2.7695	   -19.9738	    -1.2589	    -4.8676	    -4.3640	
    -1.0071	    -7.3853	    -6.4621	    -5.8746	    -0.7553	     2.6016	   -21.1487	    -1.3428	    -5.2872	    -4.9515	
    -1.2589	    -8.2245	    -7.3853	    -6.3782	    -1.8463	     2.3499	   -22.2397	    -1.5106	    -5.7907	    -5.3711	
    -1.6785	    -9.4833	    -8.3923	    -6.9656	    -2.8534	     1.9302	   -23.1628	    -1.9302	    -6.2943	    -5.7068	
    -2.3499	   -10.8261	    -9.3994	    -7.6370	    -3.9444	     1.5106	   -24.0021	    -2.4338	    -6.7978	    -5.9586	
    -3.1052	   -12.3367	   -10.3226	    -8.1406	    -4.9515	     1.0071	   -24.5056	    -2.9373	    -7.2174	    -6.0425	
    -3.9444	   -13.7634	   -11.0779	    -8.6441	    -5.7907	     0.5035	   -24.8413	    -3.5248	    -7.6370	    -6.0425	
    -4.7836	   -15.0223	   -11.6653	    -9.0637	    -6.5460	     0.0000	   -24.9252	    -4.1122	    -7.8888	    -5.9586	
    -5.5389	   -16.0294	   -12.0850	    -9.3155	    -7.1335	    -0.5035	   -24.9252	    -4.6158	    -8.0566	    -5.8746	
    -6.2103	   -16.8686	   -12.4207	    -9.4833	    -7.7209	    -0.9232	   -24.8413	    -5.0354	    -8.0566	    -5.7907	
    -6.7978	   -17.4561	   -12.6724	    -9.5673	    -8.2245	    -1.2589	   -24.8413	    -5.4550	    -8.0566	    -5.7907	
    -7.1335	   -17.7078	   -12.9242	    -9.4833	    -8.7280	    -1.5945	   -24.7574	    -5.7907	    -8.0566	    -5.7907	
    -7.1335	   -17.8757	   -13.0920	    -9.2316	    -9.3155	    -1.7624	   -24.8413	    -6.0425	    -7.9727	    -5.8746	
    -6.9656	   -17.7078	   -13.3438	    -8.9798	    -9.8190	    -1.8463	   -24.9252	    -6.2103	    -7.9727	    -6.0425	
    -6.4621	   -17.4561	   -13.5956	    -8.5602	   -10.4065	    -1.8463	   -25.1770	    -6.2943	    -7.9727	    -6.3782	
    -5.7068	   -17.0364	   -13.8474	    -8.1406	   -10.9100	    -1.8463	   -25.5127	    -6.3782	    -8.0566	    -6.7978	
    -4.8676	   -16.5329	   -14.0991	    -7.6370	   -11.4136	    -1.7624	   -25.8484	    -6.4621	    -8.1406	    -7.3853	
    -4.1122	   -16.0294	   -14.2670	    -7.3013	   -11.7493	    -1.5945	   -26.1841	    -6.4621	    -8.2245	    -8.0566	
    -3.3569	   -15.5258	   -14.3509	    -7.1335	   -12.0850	    -1.5945	   -26.5198	    -6.4621	    -8.3084	    -8.7280	
    -2.7695	   -15.1062	   -14.4348	    -7.1335	   -12.2528	    -1.5945	   -26.7715	    -6.6299	    -8.3923	    -9.3994	
    -2.5177	   -14.7705	   -14.6027	    -7.3853	   -12.3367	    -1.8463	   -26.9394	    -6.7978	    -8.5602	   -10.0708	
    -2.5177	   -14.7705	   -14.7705	    -8.0566	   -12.4207	    -2.2659	   -27.1072	    -7.2174	    -8.8959	   -10.7422	
    -2.8534	   -15.0223	   -14.9384	    -8.9798	   -12.5885	    -2.8534	   -27.2751	    -7.8049	    -9.3155	   -11.4136	
    -3.4409	   -15.4419	   -15.2740	   -10.2386	   -12.6724	    -3.6087	   -27.5269	    -8.5602	    -9.8190	   -12.0850	
    -4.1122	   -15.9454	   -15.5258	   -11.4975	   -12.7563	    -4.3640	   -27.7786	    -9.3155	   -10.4065	   -12.6724	
    -4.6997	   -16.4490	   -15.6937	   -12.7563	   -12.6724	    -5.1193	   -27.8625	   -10.0708	   -10.9940	   -13.0920	
    -5.2872	   -16.8686	   -15.7776	   -13.8474	   -12.5885	    -5.5389	   -27.9465	   -10.6583	   -11.4975	   -13.3438	
    -5.5389	   -17.0364	   -15.6937	   -14.7705	   -12.2528	    -5.7907	   -27.8625	   -11.0779	   -11.8332	   -13.5117	
    -5.6229	   -16.9525	   -15.3580	   -15.1901	   -11.7493	    -5.7068	   -27.6108	   -11.1618	   -11.9171	   -13.4277	
    -5.2872	   -16.6168	   -14.7705	   -15.2740	   -11.0779	    -5.2032	   -27.1912	   -11.0779	   -11.9171	   -13.2599	
    -4.6158	   -15.8615	   -14.0152	   -14.9384	   -10.2386	    -4.3640	   -26.6037	   -10.7422	   -11.7493	   -13.0081	
    -3.6087	   -14.7705	   -13.0920	   -14.0991	    -9.3155	    -3.1891	   -26.0162	   -10.1547	   -11.3297	   -12.5885	
    -2.2659	   -13.5117	   -12.0850	   -12.9242	    -8.3084	    -1.8463	   -25.4288	    -9.3155	   -10.7422	   -12.1689	
    -0.8392	   -12.0010	   -11.1618	   -11.4975	    -7.4692	    -0.4196	   -24.9252	    -8.3923	   -10.1547	   -11.7493	
     0.7553	   -10.5743	   -10.2386	    -9.9030	    -6.6299	     1.0071	   -24.5895	    -7.3853	    -9.5673	   -11.3297	
     2.3499	    -9.1476	    -9.4833	    -8.1406	    -6.1264	     2.4338	   -24.4217	    -6.2103	    -8.8959	   -11.0779	
     3.7766	    -7.8888	    -8.9798	    -6.5460	    -5.7068	     3.6926	   -24.4217	    -5.0354	    -8.3923	   -10.8261	
     5.0354	    -6.8817	    -8.7280	    -4.9515	    -5.4550	     4.8676	   -24.5895	    -3.8605	    -7.8888	   -10.6583	
     6.0425	    -6.1264	    -8.6441	    -3.6087	    -5.3711	     5.8746	   -24.8413	    -2.6855	    -7.4692	   -10.4904	
     6.7139	    -5.6229	    -8.7280	    -2.6016	    -5.2872	     6.6299	   -25.0092	    -1.6785	    -7.0496	   -10.3226	
     7.1335	    -5.4550	    -8.9798	    -1.7624	    -5.3711	     7.3013	   -25.2609	    -0.8392	    -6.7139	    -9.9869	
     7.1335	    -5.5389	    -9.3155	    -1.2589	    -5.4550	     7.6370	   -25.4288	    -0.1678	    -6.3782	    -9.6512	
     6.7978	    -5.8746	    -9.7351	    -1.0910	    -5.5389	     7.8049	   -25.5127	     0.2518	    -6.1264	    -9.1476	
     6.2103	    -6.2943	   -10.0708	    -1.1749	    -5.5389	     7.8049	   -25.4288	     0.5875	    -5.8746	    -8.5602	
     5.2872	    -6.8817	   -10.3226	    -1.5106	    -5.6229	     7.6370	   -25.2609	     0.6714	    -5.7068	    -7.9727	
     4.1962	    -7.5531	   -10.4065	    -2.0981	    -5.6229	     7.3013	   -24.8413	     0.7553	    -5.4550	    -7.3853	
     2.9373	    -8.1406	   -10.3226	    -2.7695	    -5.6229	     6.9656	   -24.4217	     0.6714	    -5.3711	    -6.7978	
     1.5945	    -8.7280	    -9.9869	    -3.5248	    -5.7068	     6.4621	   -23.9182	     0.5875	    -5.2872	    -6.2943	
     0.2518	    -9.3994	    -9.6512	    -4.2801	    -5.7068	     5.9586	   -23.4985	     0.3357	    -5.2032	    -5.8746	
    -1.0910	    -9.9869	    -9.3994	    -5.1193	    -5.7907	     5.3711	   -23.1628	     0.0839	    -5.2032	    -5.6229	
    -2.3499	   -10.5743	    -9.0637	    -5.7907	    -5.9586	     4.8676	   -22.9111	    -0.0839	    -5.2032	    -5.4550	
    -3.3569	   -11.0779	    -8.8959	    -6.3782	    -6.0425	     4.4479	   -22.7432	    -0.3357	    -5.1193	    -5.3711	
    -4.1122	   -11.4136	    -8.8120	    -6.7139	    -6.1264	     4.1962	   -22.6593	    -0.4196	    -5.0354	    -5.4550	
    -4.5319	   -11.6653	    -8.8120	    -6.8817	    -6.1264	     4.0283	   -22.7432	    -0.5035	    -4.9515	    -5.6229	
    -4.6158	   -11.6653	    -8.8959	    -6.8817	    -6.2943	     3.8605	   -22.9111	    -0.5035	    -4.8676	    -5.9586	
    -4.3640	   -11.6653	    -9.1476	    -6.7978	    -6.4621	     3.8605	   -23.2468	    -0.5875	    -4.8676	    -6.5460	
    -4.0283	   -11.5814	    -9.4833	    -6.5460	    -6.7978	     3.9444	   -23.5825	    -0.6714	    -5.0354	    -7.2174	
    -3.3569	   -11.4975	    -9.8190	    -6.2103	    -7.2174	     4.1122	   -24.0860	    -0.7553	    -5.2032	    -7.9727	
    -2.6016	   -11.3297	   -10.1547	    -5.7068	    -7.5531	     4.4479	   -24.5056	    -0.8392	    -5.3711	    -8.7280	
    -1.7624	   -11.0779	   -10.4065	    -5.0354	    -7.9727	     4.9515	   -24.8413	    -0.7553	    -5.5389	    -9.3155	
    -0.8392	   -10.8261	   -10.4904	    -4.2801	    -8.2245	     5.6229	   -25.0092	    -0.5035	    -5.5389	    -9.7351	
     0.0839	   -10.4904	   -10.4904	    -3.4409	    -8.3923	     6.2943	   -25.0092	    -0.1678	    -5.2872	    -9.8190	
     0.9232	   -10.1547	   -10.3226	    -2.5177	    -8.3923	     7.0496	   -24.8413	     0.3357	    -4.8676	    -9.7351	
     1.6785	    -9.8190	   -10.0708	    -1.6785	    -8.3923	     7.8049	   -24.5895	     0.9232	    -4.2801	    -9.3155	
     2.2659	    -9.4833	    -9.7351	    -0.9232	    -8.2245	     8.5602	   -24.2538	     1.5106	    -3.5248	    -8.7280	
     2.6016	    -9.1476	    -9.2316	    -0.2518	    -7.9727	     9.1476	   -23.7503	     2.0981	    -2.6855	    -7.8049	
     2.8534	    -8.8959	    -8.6441	     0.2518	    -7.5531	     9.6512	   -23.1628	     2.7695	    -1.7624	    -6.7978	
     3.0212	    -8.6441	    -8.0566	     0.5035	    -6.9656	     9.9869	   -22.4915	     3.3569	    -0.9232	    -5.6229	
     3.1052	    -8.3084	    -7.3013	     0.5875	    -6.1264	    10.1547	   -21.8201	     3.9444	    -0.0839	    -4.4479	
     3.1891	    -7.8888	    -6.4621	     0.5875	    -5.2032	    10.2386	   -21.1487	     4.4479	     0.5035	    -3.4409	
     3.3569	    -7.3853	    -5.5389	     0.4196	    -4.1122	    10.1547	   -20.3934	     4.8676	     0.9232	    -2.6016	
     3.6087	    -6.7139	    -4.6158	     0.2518	    -2.9373	     9.9869	   -19.8059	     5.2032	     1.0910	    -2.0981	
     4.0283	    -5.9586	    -3.6926	     0.1678	    -1.7624	     9.7351	   -19.3024	     5.3711	     1.0910	    -1.7624	
     4.6158	    -5.1193	    -2.8534	     0.0000	    -0.6714	     9.4833	   -18.8828	     5.3711	     0.8392	    -1.6785	
     5.2032	    -4.2801	    -2.0981	     0.0000	     0.3357	     9.0637	   -18.5471	     5.2032	     0.5035	    -1.8463	
     5.9586	    -3.4409	    -1.5106	     0.0000	     1.0910	     8.5602	   -18.2953	     4.7836	     0.0000	    -2.2659	
     6.6299	    -2.6016	    -1.0071	     0.0839	     1.6785	     8.1406	   -18.2114	     4.2801	    -0.5035	    -2.6855	
     7.2174	    -1.8463	    -0.5875	     0.2518	     2.0981	     7.6370	   -18.2114	     3.6087	    -1.0910	    -3.2730	
     7.8049	    -1.1749	    -0.2518	     0.5035	     2.3499	     7.3013	   -18.2953	     2.9373	    -1.5945	    -3.8605	
     8.2245	    -0.6714	     0.0839	     0.6714	     2.5177	     6.9656	   -18.4631	     2.3499	    -2.0981	    -4.5319	
     8.5602	    -0.1678	     0.3357	     0.8392	     2.5177	     6.7139	   -18.6310	     1.8463	    -2.6016	    -5.2032	
     8.6441	     0.0839	     0.5035	     0.9232	     2.3499	     6.4621	   -18.8828	     1.5106	    -3.1052	    -5.8746	
     8.7280	     0.2518	     0.7553	     0.8392	     2.2659	     6.2103	   -19.2184	     1.1749	    -3.5248	    -6.6299	
     8.5602	     0.4196	     0.9232	     0.5875	     2.0981	     5.8746	   -19.3863	     1.0071	    -4.0283	    -7.3013	
     8.3084	     0.4196	     1.1749	     0.2518	     2.0981	     5.5389	   -19.5541	     0.7553	    -4.3640	    -7.9727	
     8.0566	     0.4196	     1.4267	    -0.1678	     2.1820	     5.2032	   -19.4702	     0.6714	    -4.5319	    -8.5602	
     7.7209	     0.5035	     1.8463	    -0.5035	     2.5177	     4.9515	   -19.3024	     0.5875	    -4.6158	    -8.8120	
     7.3013	     0.5035	     2.1820	    -0.8392	     2.8534	     4.7836	   -18.9667	     0.5035	    -4.4479	    -8.9798	
     6.9656	     0.5875	     2.6016	    -1.0910	     3.1891	     4.6997	   -18.6310	     0.5035	    -4.1122	    -8.8959	
     6.6299	     0.5875	     2.9373	    -1.3428	     3.5248	     4.7836	   -18.2114	     0.5875	    -3.6926	    -8.6441	
     6.3782	     0.7553	     3.1891	    -1.4267	     3.7766	     4.9515	   -17.8757	     0.8392	    -3.1052	    -8.3084	
     6.2943	     0.9232	     3.4409	    -1.4267	     3.9444	     5.2032	   -17.5400	     1.0910	    -2.5177	    -7.9727	
     6.4621	     1.3428	     3.6926	    -1.3428	     4.0283	     5.6229	   -17.2043	     1.5106	    -1.9302	    -7.5531	
     6.7978	     1.8463	     3.8605	    -1.1749	     4.1122	     6.0425	   -16.9525	     2.0142	    -1.4267	    -7.2174	
     7.3853	     2.5177	     4.1122	    -0.9232	     4.1962	     6.5460	   -16.7007	     2.4338	    -1.0910	    -6.9656	
     8.1406	     3.1891	     4.2801	    -0.5875	     4.2801	     6.9656	   -16.6168	     2.7695	    -0.9232	    -6.9656	
     9.0637	     3.9444	     4.4479	    -0.2518	     4.4479	     7.3013	   -16.5329	     3.0212	    -1.0071	    -7.0496	
     9.9030	     4.6997	     4.5319	     0.1678	     4.5319	     7.5531	   -16.5329	     3.1891	    -1.1749	    -7.3853	
    10.7422	     5.2872	     4.6158	     0.5035	     4.6997	     7.8049	   -16.7007	     3.2730	    -1.4267	    -7.7209	
    11.4136	     5.7907	     4.6158	     0.7553	     4.6997	     8.0566	   -16.8686	     3.3569	    -1.5945	    -8.1406	
    11.8332	     6.1264	     4.6158	     0.9232	     4.7836	     8.2245	   -17.2043	     3.4409	    -1.8463	    -8.5602	
    12.0010	     6.2103	     4.5319	     0.9232	     4.6997	     8.2245	   -17.6239	     3.4409	    -2.0142	    -8.8120	
    11.9171	     6.2103	     4.3640	     0.7553	     4.6997	     8.2245	   -17.9596	     3.3569	    -2.1820	    -9.0637	
    11.6653	     5.9586	     4.1962	     0.5035	     4.6997	     8.1406	   -18.2114	     3.2730	    -2.3499	    -9.1476	
    11.1618	     5.7068	     4.1962	     0.0000	     4.7836	     7.9727	   -18.2953	     3.1052	    -2.4338	    -9.0637	
    10.4904	     5.3711	     4.1962	    -0.5035	     4.9515	     7.8888	   -18.2114	     3.0212	    -2.6016	    -8.9798	
     9.8190	     5.0354	     4.3640	    -1.0071	     5.3711	     7.7209	   -17.7917	     2.9373	    -2.6855	    -8.8120	
[Epoch Header]
[Trial Type]	23
[Accept]	1
[Correct]	0
[RT]	 0.000
[Resp]	0
[Epoch Data]
    -2.1820	    -3.1891	    -2.5177	    -1.5106	    -1.7624	    12.7563	   -10.6583	     0.3357	     1.4267	     3.1891	
    -2.0142	    -3.2730	    -2.3499	    -1.6785	    -1.3428	    12.3367	   -10.2386	     0.5035	     1.5945	     4.1962	
    -1.9302	    -3.2730	    -2.0981	    -1.6785	    -0.8392	    12.0010	    -9.5673	     0.8392	     1.7624	     5.3711	
    -1.7624	    -3.2730	    -1.7624	    -1.5945	    -0.1678	    11.6653	    -8.7280	     1.2589	     2.0981	     6.5460	
    -1.6785	    -3.2730	    -1.3428	    -1.5106	     0.5035	    11.4136	    -7.7209	     1.6785	     2.3499	     7.7209	
    -1.6785	    -3.2730	    -1.0071	    -1.4267	     1.0910	    11.2457	    -6.7978	     2.0142	     2.6016	     8.7280	
    -1.7624	    -3.3569	    -0.7553	    -1.3428	     1.6785	    11.0779	    -6.0425	     2.2659	     2.7695	     9.5673	
    -2.0142	    -3.4409	    -0.6714	    -1.2589	     2.0142	    10.9940	    -5.5389	     2.3499	     2.9373	    10.1547	
    -2.1820	    -3.5248	    -0.6714	    -1.0910	     2.1820	    10.9100	    -5.2032	     2.2659	     2.9373	    10.5743	
    -2.4338	    -3.6087	    -0.8392	    -1.0071	     2.2659	    10.9100	    -5.1193	     2.1820	     3.0212	    10.6583	
    -2.6016	    -3.6087	    -1.0910	    -0.7553	     2.1820	    10.9100	    -5.2872	     2.0142	     3.0212	    10.4904	
    -2.6855	    -3.5248	    -1.4267	    -0.5035	     2.0981	    10.9940	    -5.4550	     1.8463	     2.9373	    10.2386	
    -2.6016	    -3.3569	    -1.7624	    -0.0839	     1.9302	    11.1618	    -5.7068	     1.6785	     2.9373	     9.8190	
    -2.4338	    -3.0212	    -2.0142	     0.3357	     1.8463	    11.4136	    -5.9586	     1.5945	     3.0212	     9.3155	
    -2.1820	    -2.6016	    -2.3499	     0.7553	     1.7624	    11.7493	    -6.2103	     1.6785	     3.1052	     8.8959	
    -1.9302	    -2.2659	    -2.6855	     1.1749	     1.7624	    12.0010	    -6.3782	     1.8463	     3.1891	     8.3923	
    -1.8463	    -1.9302	    -3.1052	     1.4267	     1.5945	    12.2528	    -6.6299	     2.0142	     3.2730	     7.9727	
    -1.8463	    -1.7624	    -3.4409	     1.5106	     1.3428	    12.3367	    -6.7978	     2.3499	     3.3569	     7.5531	
    -2.0142	    -1.7624	    -3.8605	     1.5106	     1.0910	    12.3367	    -7.1335	     2.5177	     3.3569	     7.1335	
    -2.5177	    -1.9302	    -4.1122	     1.1749	     0.6714	    12.0850	    -7.3853	     2.6855	     3.3569	     6.7978	
    -3.1891	    -2.2659	    -4.1962	     0.6714	     0.2518	    11.5814	    -7.5531	     2.7695	     3.2730	     6.5460	
    -4.0283	    -2.6855	    -4.1962	     0.0000	    -0.0839	    10.9100	    -7.7209	     2.6855	     3.1891	     6.4621	
    -5.1193	    -3.2730	    -4.1122	    -0.8392	    -0.4196	     9.9869	    -7.6370	     2.4338	     2.9373	     6.3782	
    -6.2943	    -3.9444	    -4.0283	    -1.8463	    -0.6714	     8.8959	    -7.5531	     2.0142	     2.6016	     6.2943	
    -7.4692	    -4.7836	    -4.0283	    -3.0212	    -0.7553	     7.6370	    -7.3013	     1.5106	     2.1820	     6.2943	
    -8.7280	    -5.6229	    -4.1122	    -4.1122	    -0.8392	     6.4621	    -7.1335	     0.9232	     1.6785	     6.2103	
    -9.7351	    -6.4621	    -4.2801	    -5.2032	    -0.8392	     5.3711	    -6.9656	     0.3357	     1.2589	     6.1264	
   -10.5743	    -7.1335	    -4.4479	    -6.0425	    -0.8392	     4.6158	    -6.8817	    -0.1678	     0.7553	     6.0425	
   -11.0779	    -7.6370	    -4.6997	    -6.7139	    -0.8392	     4.1122	    -6.8817	    -0.5875	     0.4196	     5.8746	
   -11.2457	    -7.8888	    -4.8676	    -7.0496	    -0.8392	     3.8605	    -6.9656	    -0.9232	     0.1678	     5.7068	
   -11.0779	    -7.8049	    -5.0354	    -7.2174	    -0.9232	     3.9444	    -7.2174	    -1.1749	    -0.0839	     5.5389	
   -10.6583	    -7.5531	    -5.1193	    -7.3013	    -1.0071	     4.1962	    -7.4692	    -1.4267	    -0.3357	     5.2032	
   -10.0708	    -7.2174	    -5.1193	    -7.2174	    -1.0910	     4.5319	    -7.8888	    -1.7624	    -0.5875	     4.7836	
    -9.3155	    -6.7139	    -5.1193	    -7.2174	    -1.1749	     4.8676	    -8.3923	    -2.0142	    -0.8392	     4.2801	
    -8.6441	    -6.2103	    -5.1193	    -7.3013	    -1.3428	     5.2032	    -8.9798	    -2.4338	    -1.1749	     3.6926	
    -8.0566	    -5.7907	    -5.2032	    -7.3853	    -1.5945	     5.3711	    -9.6512	    -2.7695	    -1.5106	     3.0212	
    -7.6370	    -5.4550	    -5.3711	    -7.5531	    -1.9302	     5.4550	   -10.4904	    -3.1891	    -1.9302	     2.3499	
    -7.3853	    -5.2872	    -5.7068	    -7.7209	    -2.4338	     5.4550	   -11.4136	    -3.5248	    -2.2659	     1.7624	
    -7.1335	    -5.2032	    -6.0425	    -7.8888	    -2.9373	     5.4550	   -12.3367	    -3.8605	    -2.5177	     1.1749	
    -7.1335	    -5.2032	    -6.3782	    -8.0566	    -3.4409	     5.2872	   -13.2599	    -4.0283	    -2.7695	     0.7553	
    -7.1335	    -5.3711	    -6.6299	    -8.1406	    -3.9444	     5.1193	   -14.0152	    -4.0283	    -2.9373	     0.5035	
    -7.1335	    -5.4550	    -6.8817	    -8.2245	    -4.3640	     4.7836	   -14.6027	    -3.9444	    -3.0212	     0.4196	
    -7.3013	    -5.6229	    -6.9656	    -8.3084	    -4.7836	     4.4479	   -14.8544	    -3.7766	    -3.0212	     0.4196	
    -7.4692	    -5.7907	    -6.9656	    -8.3084	    -5.0354	     4.0283	   -14.9384	    -3.6087	    -2.9373	     0.5035	
    -7.6370	    -5.8746	    -6.8817	    -8.3084	    -5.2872	     3.6926	   -14.8544	    -3.3569	    -2.7695	     0.6714	
    -7.7209	    -5.9586	    -6.6299	    -8.3084	    -5.4550	     3.3569	   -14.6027	    -3.2730	    -2.6016	     0.7553	
    -7.7209	    -5.8746	    -6.2943	    -8.1406	    -5.6229	     3.1891	   -14.1830	    -3.1052	    -2.3499	     0.8392	
    -7.4692	    -5.6229	    -5.8746	    -7.7209	    -5.5389	     3.2730	   -13.6795	    -2.8534	    -2.0142	     0.9232	
    -6.7978	    -5.0354	    -5.2032	    -6.9656	    -5.3711	     3.7766	   -13.1760	    -2.5177	    -1.5945	     1.0071	
    -5.8746	    -4.1962	    -4.3640	    -5.8746	    -5.0354	     4.6158	   -12.5046	    -2.0981	    -1.0910	     1.0910	
    -4.5319	    -3.0212	    -3.4409	    -4.6158	    -4.6158	     5.7068	   -12.0010	    -1.5945	    -0.5875	     1.2589	
    -3.0212	    -1.7624	    -2.4338	    -3.1891	    -4.0283	     6.8817	   -11.5814	    -1.0910	     0.0000	     1.3428	
    -1.3428	    -0.5035	    -1.5106	    -1.6785	    -3.3569	     8.1406	   -11.2457	    -0.5875	     0.5875	     1.5106	
     0.3357	     0.7553	    -0.6714	    -0.2518	    -2.7695	     9.3994	   -11.0779	    -0.0839	     1.1749	     1.6785	
     1.9302	     1.9302	    -0.0839	     0.9232	    -2.1820	    10.5743	   -11.0779	     0.3357	     1.6785	     1.8463	
     3.2730	     2.8534	     0.4196	     1.9302	    -1.7624	    11.5814	   -11.1618	     0.7553	     2.0981	     2.0142	
     4.4479	     3.6087	     0.6714	     2.6855	    -1.3428	    12.3367	   -11.4136	     1.0071	     2.4338	     2.0981	
     5.2872	     4.0283	     0.6714	     3.1052	    -1.1749	    12.8403	   -11.8332	     1.0910	     2.5177	     2.0981	
     5.7068	     4.1962	     0.5035	     3.2730	    -1.0071	    13.0081	   -12.3367	     1.0071	     2.4338	     2.0142	
     5.7068	     4.0283	     0.0839	     3.1052	    -1.0071	    12.9242	   -12.7563	     0.7553	     2.0981	     1.7624	
     5.4550	     3.6926	    -0.2518	     2.6855	    -1.0071	    12.5885	   -13.0920	     0.3357	     1.7624	     1.5945	
     4.9515	     3.1891	    -0.6714	     2.2659	    -0.8392	    12.1689	   -13.1760	    -0.0839	     1.2589	     1.4267	
     4.3640	     2.6855	    -0.8392	     1.8463	    -0.5035	    11.5814	   -12.9242	    -0.4196	     0.9232	     1.2589	
     3.8605	     2.2659	    -0.8392	     1.4267	     0.0000	    10.9940	   -12.3367	    -0.7553	     0.5875	     1.2589	
     3.4409	     1.8463	    -0.6714	     1.1749	     0.6714	    10.5743	   -11.4975	    -0.9232	     0.4196	     1.3428	
     3.1891	     1.5106	    -0.4196	     1.0910	     1.4267	    10.1547	   -10.4065	    -1.0071	     0.3357	     1.5106	
     3.1052	     1.4267	     0.0000	     1.2589	     2.3499	     9.9030	    -9.2316	    -1.0071	     0.3357	     1.6785	
     3.2730	     1.5106	     0.5035	     1.5945	     3.1891	     9.9030	    -8.0566	    -0.9232	     0.4196	     2.0142	
     3.6926	     1.7624	     1.0071	     2.0981	     4.0283	    10.0708	    -6.9656	    -0.7553	     0.5875	     2.2659	
     4.1122	     2.1820	     1.5106	     2.6855	     4.7836	    10.3226	    -5.9586	    -0.5875	     0.7553	     2.6016	
     4.6997	     2.6016	     1.8463	     3.2730	     5.2872	    10.7422	    -5.2872	    -0.5035	     0.8392	     2.6855	
     5.2032	     3.0212	     2.0981	     3.7766	     5.6229	    11.0779	    -4.7836	    -0.5035	     0.8392	     2.7695	
     5.7068	     3.4409	     2.0981	     4.1962	     5.7068	    11.4136	    -4.6158	    -0.5875	     0.7553	     2.6855	
     6.0425	     3.7766	     2.0142	     4.4479	     5.6229	    11.6653	    -4.6158	    -0.6714	     0.5875	     2.4338	
     6.3782	     4.0283	     1.8463	     4.6158	     5.4550	    11.8332	    -4.7836	    -0.8392	     0.3357	     2.1820	
     6.7139	     4.1962	     1.5945	     4.6158	     5.2872	    11.9171	    -5.0354	    -1.0071	     0.1678	     1.8463	
     6.8817	     4.2801	     1.3428	     4.5319	     5.0354	    11.9171	    -5.3711	    -1.0910	     0.0000	     1.5106	
     7.0496	     4.2801	     1.0910	     4.4479	     4.7836	    11.9171	    -5.8746	    -1.1749	    -0.1678	     1.3428	
     7.1335	     4.1122	     0.9232	     4.2801	     4.5319	    11.9171	    -6.3782	    -1.0910	    -0.2518	     1.2589	
     6.9656	     3.8605	     0.6714	     4.0283	     4.2801	    12.0010	    -6.9656	    -1.0071	    -0.4196	     1.2589	
     6.7978	     3.5248	     0.5035	     3.7766	     4.1122	    12.0010	    -7.5531	    -0.7553	    -0.5035	     1.4267	
     6.3782	     3.0212	     0.4196	     3.4409	     3.9444	    11.9171	    -8.1406	    -0.4196	    -0.5035	     1.7624	
     5.9586	     2.5177	     0.4196	     3.1891	     3.9444	    11.8332	    -8.4763	    -0.0839	    -0.4196	     2.2659	
     5.4550	     2.0142	     0.5035	     2.9373	     4.0283	    11.7493	    -8.7280	     0.3357	    -0.0839	     2.9373	
     5.0354	     1.5945	     0.7553	     2.8534	     4.2801	    11.6653	    -8.7280	     0.7553	     0.3357	     3.8605	
     4.6997	     1.2589	     1.1749	     2.9373	     4.6158	    11.5814	    -8.4763	     1.1749	     0.9232	     4.8676
[truncated: 3,781,009 more chars]
