# Supplementary material for: Task-related functional connectivity in autism spectrum conditions: an EEG study using wavelet transform coherence
Source: Mol Autism. 2013 Jan 12;4:1. doi: 10.1186/2040-2392-4-1 (PMC3558480; doi:10.1186/2040-2392-4-1)
Supplement: Additional file 3 — Raw EEG data for the face task (part 1). [file 2040-2392-4-1-S3.zip]

Archive with 15 entries (15 files):
- ID10_faces_attending_faces.dat
- ID11_faces_attending_faces.dat
- ID12_faces_attending_faces.dat
- ID13_faces_attending_faces.dat
- ID14_faces_attending_faces.dat
- ID15_faces_attending_faces.dat
- ID1_faces_attending_faces.dat
- ID2_faces_attending_faces.dat
- ID3_faces_attending_faces.dat
- ID4_faces_attending_faces.dat
- ID5_faces_attending_faces.dat
- ID6_faces_attending_faces.dat
- ID7_faces_attending_faces.dat
- ID8_faces_attending_faces.dat
- ID9_faces_attending_faces.dat
